# Supplementary material for: Single-chain dimers from de novo immunoglobulins as robust scaffolds for multiple binding loops
Source: Nat Commun. 2023 Sep 23;14:5939. doi: 10.1038/s41467-023-41717-5 (PMC10517939; doi:10.1038/s41467-023-41717-5)
Supplement: Supplementary file 3 — Supplementary Data 1 [file 41467_2023_41717_MOESM3_ESM.zip]

Archive with 387 entries (329 files):
- design_models/
- design_models/scIg/
- design_models/scIg/scIg14a/
- design_models/scIg/scIg14a/ranked_2.pdb
- design_models/scIg/scIg14a/scIg14a.pdb.bp
- design_models/scIg/scIg14a/ranked_3.pdb
- design_models/scIg/scIg14a/ranked_1.pdb
- design_models/scIg/scIg14a/ranked_4.pdb
- design_models/scIg/scIg14a/ranked_5.pdb
- design_models/scIg/scIg14a/scIg14a.pdb
- design_models/scIg/scIg12/
- design_models/scIg/scIg12/ranked_2.pdb
- design_models/scIg/scIg12/ranked_3.pdb
- design_models/scIg/scIg12/ranked_1.pdb
- design_models/scIg/scIg12/ranked_4.pdb
- design_models/scIg/scIg12/scIg12.pdb
- design_models/scIg/scIg12/ranked_5.pdb
- design_models/scIg/scIg14e/
- design_models/scIg/scIg14e/ranked_2.pdb
- design_models/scIg/scIg14e/ranked_3.pdb
- design_models/scIg/scIg14e/ranked_1.pdb
- design_models/scIg/scIg14e/scIg14e.pdb
- design_models/scIg/scIg14e/ranked_4.pdb
- design_models/scIg/scIg14e/ranked_5.pdb
- design_models/scIg/scIg14d/
- design_models/scIg/scIg14d/ranked_2.pdb
- design_models/scIg/scIg14d/ranked_3.pdb
- design_models/scIg/scIg14d/ranked_1.pdb
- design_models/scIg/scIg14d/scIg14d.pdb
- design_models/scIg/scIg14d/ranked_4.pdb
- design_models/scIg/scIg14d/ranked_5.pdb
- design_models/scIg/scIg14k/
- design_models/scIg/scIg14k/ranked_2.pdb
- design_models/scIg/scIg14k/ranked_3.pdb
- design_models/scIg/scIg14k/scIg14k.pdb
- design_models/scIg/scIg14k/ranked_1.pdb
- design_models/scIg/scIg14k/ranked_4.pdb
- design_models/scIg/scIg14k/ranked_5.pdb
- design_models/scIg/scIg14h/
- design_models/scIg/scIg14h/ranked_2.pdb
- design_models/scIg/scIg14h/ranked_3.pdb
- design_models/scIg/scIg14h/ranked_1.pdb
- design_models/scIg/scIg14h/ranked_4.pdb
- design_models/scIg/scIg14h/scIg14h.pdb
- design_models/scIg/scIg14h/ranked_5.pdb
- design_models/scIg/scIg14i/
- design_models/scIg/scIg14i/ranked_2.pdb
- design_models/scIg/scIg14i/ranked_3.pdb
- design_models/scIg/scIg14i/scIg14i.pdb
- design_models/scIg/scIg14i/ranked_1.pdb
- design_models/scIg/scIg14i/ranked_4.pdb
- design_models/scIg/scIg14i/ranked_5.pdb
- design_models/scIg/scIg14b/
- design_models/scIg/scIg14b/ranked_2.pdb
- design_models/scIg/scIg14b/ranked_3.pdb
- design_models/scIg/scIg14b/scIg14b.pdb
- design_models/scIg/scIg14b/ranked_1.pdb
- design_models/scIg/scIg14b/ranked_4.pdb
- design_models/scIg/scIg14b/ranked_5.pdb
- design_models/scIg/scIg14b/scIg14b.pdb.bp
- design_models/scIg/scIg14n/
- design_models/scIg/scIg14n/ranked_2.pdb
- design_models/scIg/scIg14n/ranked_3.pdb
- design_models/scIg/scIg14n/ranked_1.pdb
- design_models/scIg/scIg14n/ranked_4.pdb
- design_models/scIg/scIg14n/scIg14n.pdb
- design_models/scIg/scIg14n/ranked_5.pdb
- design_models/scIg/scIg14f/
- design_models/scIg/scIg14f/ranked_2.pdb
- design_models/scIg/scIg14f/ranked_3.pdb
- design_models/scIg/scIg14f/ranked_1.pdb
- design_models/scIg/scIg14f/scIg14f.pdb
- design_models/scIg/scIg14f/ranked_4.pdb
- design_models/scIg/scIg14f/ranked_5.pdb
- design_models/scIg/scIg14m/
- design_models/scIg/scIg14m/ranked_2.pdb
- design_models/scIg/scIg14m/ranked_3.pdb
- design_models/scIg/scIg14m/ranked_1.pdb
- design_models/scIg/scIg14m/ranked_4.pdb
- design_models/scIg/scIg14m/scIg14m.pdb
- design_models/scIg/scIg14m/ranked_5.pdb
- design_models/scIg/scIg14j/
- design_models/scIg/scIg14j/ranked_2.pdb
- design_models/scIg/scIg14j/scIg14j.pdb
- design_models/scIg/scIg14j/ranked_3.pdb
- design_models/scIg/scIg14j/ranked_1.pdb
- design_models/scIg/scIg14j/ranked_4.pdb
- design_models/scIg/scIg14j/ranked_5.pdb
- design_models/scIg/scIg14c/
- design_models/scIg/scIg14c/ranked_2.pdb
- design_models/scIg/scIg14c/ranked_3.pdb
- design_models/scIg/scIg14c/ranked_1.pdb
- design_models/scIg/scIg14c/scIg14c.pdb.bp
- design_models/scIg/scIg14c/ranked_4.pdb
- design_models/scIg/scIg14c/ranked_5.pdb
- design_models/scIg/scIg14c/scIg14c.pdb
- design_models/scIg/scIg14l/
- design_models/scIg/scIg14l/scIg14l.pdb
- design_models/scIg/scIg14l/ranked_2.pdb
- design_models/scIg/scIg14l/ranked_3.pdb
- design_models/scIg/scIg14l/ranked_1.pdb
- design_models/scIg/scIg14l/ranked_4.pdb
- design_models/scIg/scIg14l/ranked_5.pdb
- design_models/scIg/scIg14g/
- design_models/scIg/scIg14g/scIg14g.pdb
- design_models/scIg/scIg14g/ranked_2.pdb
- design_models/scIg/scIg14g/ranked_3.pdb
- design_models/scIg/scIg14g/ranked_1.pdb
- design_models/scIg/scIg14g/ranked_4.pdb
- design_models/scIg/scIg14g/ranked_5.pdb
- design_models/scIg+EF/
- design_models/scIg+EF/scIg12+EF3c/
- design_models/scIg+EF/scIg12+EF3c/ranked_2.pdb
- design_models/scIg+EF/scIg12+EF3c/ranked_3.pdb
- design_models/scIg+EF/scIg12+EF3c/ranked_1.pdb
- design_models/scIg+EF/scIg12+EF3c/scIg12+EF3c.pdb
- design_models/scIg+EF/scIg12+EF3c/ranked_4.pdb
- design_models/scIg+EF/scIg12+EF3c/ranked_5.pdb
- design_models/scIg+EF/scIg12+EF3b/
- design_models/scIg+EF/scIg12+EF3b/ranked_2.pdb
- design_models/scIg+EF/scIg12+EF3b/ranked_3.pdb
- design_models/scIg+EF/scIg12+EF3b/ranked_1.pdb
- design_models/scIg+EF/scIg12+EF3b/ranked_4.pdb
- design_models/scIg+EF/scIg12+EF3b/scIg12+EF3b.pdb
- design_models/scIg+EF/scIg12+EF3b/ranked_5.pdb
- design_models/scIg+EF/scIg12+EF1b/
- design_models/scIg+EF/scIg12+EF1b/ranked_2.pdb
- design_models/scIg+EF/scIg12+EF1b/ranked_3.pdb
- design_models/scIg+EF/scIg12+EF1b/scIg12+EF1b.pdb
- design_models/scIg+EF/scIg12+EF1b/ranked_1.pdb
- design_models/scIg+EF/scIg12+EF1b/ranked_4.pdb
- design_models/scIg+EF/scIg12+EF1b/ranked_5.pdb
- design_models/scIg+EF/scIg12+EF2b/
- design_models/scIg+EF/scIg12+EF2b/ranked_2.pdb
- design_models/scIg+EF/scIg12+EF2b/ranked_3.pdb
- design_models/scIg+EF/scIg12+EF2b/ranked_1.pdb
- design_models/scIg+EF/scIg12+EF2b/scIg12+EF2b.pdb
- design_models/scIg+EF/scIg12+EF2b/ranked_4.pdb
- design_models/scIg+EF/scIg12+EF2b/ranked_5.pdb
- design_models/scIg+EF/scIg12+EF2e+EF3a/
- design_models/scIg+EF/scIg12+EF2e+EF3a/ranked_2.pdb
- design_models/scIg+EF/scIg12+EF2e+EF3a/ranked_3.pdb
- design_models/scIg+EF/scIg12+EF2e+EF3a/scIg12+EF2e+EF3a.pdb
- design_models/scIg+EF/scIg12+EF2e+EF3a/ranked_1.pdb
- design_models/scIg+EF/scIg12+EF2e+EF3a/ranked_4.pdb
- design_models/scIg+EF/scIg12+EF2e+EF3a/ranked_5.pdb
- design_models/scIg+EF/scIg12+EF2a/
- design_models/scIg+EF/scIg12+EF2a/ranked_2.pdb
- design_models/scIg+EF/scIg12+EF2a/ranked_3.pdb
- design_models/scIg+EF/scIg12+EF2a/ranked_1.pdb
- design_models/scIg+EF/scIg12+EF2a/ranked_4.pdb
- design_models/scIg+EF/scIg12+EF2a/scIg12+EF2a.pdb
- design_models/scIg+EF/scIg12+EF2a/ranked_5.pdb
- design_models/scIg+EF/scIg12+EF3d/
- design_models/scIg+EF/scIg12+EF3d/ranked_2.pdb
- design_models/scIg+EF/scIg12+EF3d/ranked_3.pdb
- design_models/scIg+EF/scIg12+EF3d/ranked_1.pdb
- design_models/scIg+EF/scIg12+EF3d/scIg12+EF3d.pdb
- design_models/scIg+EF/scIg12+EF3d/ranked_4.pdb
- design_models/scIg+EF/scIg12+EF3d/ranked_5.pdb
- design_models/scIg+EF/scIg12+EF2c/
- design_models/scIg+EF/scIg12+EF2c/ranked_2.pdb
- design_models/scIg+EF/scIg12+EF2c/ranked_3.pdb
- design_models/scIg+EF/scIg12+EF2c/scIg12+EF2c.pdb
- design_models/scIg+EF/scIg12+EF2c/ranked_1.pdb
- design_models/scIg+EF/scIg12+EF2c/ranked_4.pdb
- design_models/scIg+EF/scIg12+EF2c/ranked_5.pdb
- design_models/scIg+EF/scIg12+EF4/
- design_models/scIg+EF/scIg12+EF4/ranked_2.pdb
- design_models/scIg+EF/scIg12+EF4/ranked_3.pdb
- design_models/scIg+EF/scIg12+EF4/ranked_1.pdb
- design_models/scIg+EF/scIg12+EF4/scIg12+EF4.pdb
- design_models/scIg+EF/scIg12+EF4/ranked_4.pdb
- design_models/scIg+EF/scIg12+EF4/ranked_5.pdb
- design_models/scIg+EF/scIg12+EF1a+EF3a/
- design_models/scIg+EF/scIg12+EF1a+EF3a/ranked_2.pdb
- design_models/scIg+EF/scIg12+EF1a+EF3a/ranked_3.pdb
- design_models/scIg+EF/scIg12+EF1a+EF3a/ranked_1.pdb
- design_models/scIg+EF/scIg12+EF1a+EF3a/scIg12+EF1a+EF3a.pdb
- design_models/scIg+EF/scIg12+EF1a+EF3a/ranked_4.pdb
- design_models/scIg+EF/scIg12+EF1a+EF3a/ranked_5.pdb
- design_models/scIg+EF/scIg12+EF3a+EF4/
- design_models/scIg+EF/scIg12+EF3a+EF4/ranked_2.pdb
- design_models/scIg+EF/scIg12+EF3a+EF4/ranked_3.pdb
- design_models/scIg+EF/scIg12+EF3a+EF4/scIg12+EF3a+EF4.pdb
- design_models/scIg+EF/scIg12+EF3a+EF4/ranked_1.pdb
- design_models/scIg+EF/scIg12+EF3a+EF4/ranked_4.pdb
- design_models/scIg+EF/scIg12+EF3a+EF4/ranked_5.pdb
- design_models/scIg+EF/scIg12+EF1a+EF4/
- design_models/scIg+EF/scIg12+EF1a+EF4/scIg12+EF1a+EF4.pdb
- design_models/scIg+EF/scIg12+EF1a+EF4/ranked_2.pdb
- design_models/scIg+EF/scIg12+EF1a+EF4/ranked_3.pdb
- design_models/scIg+EF/scIg12+EF1a+EF4/ranked_1.pdb
- design_models/scIg+EF/scIg12+EF1a+EF4/ranked_4.pdb
- design_models/scIg+EF/scIg12+EF1a+EF4/scIg.png
- design_models/scIg+EF/scIg12+EF1a+EF4/ranked_5.pdb
- design_models/scIg+EF/scIg12+EF3a/
- design_models/scIg+EF/scIg12+EF3a/ranked_2.pdb
- design_models/scIg+EF/scIg12+EF3a/ranked_3.pdb
- design_models/scIg+EF/scIg12+EF3a/ranked_1.pdb
- design_models/scIg+EF/scIg12+EF3a/ranked_4.pdb
- design_models/scIg+EF/scIg12+EF3a/ranked_5.pdb
- design_models/scIg+EF/scIg12+EF3a/scIg12+EF3a.pdb
- design_models/scIg+EF/scIg12+EF2d/
- design_models/scIg+EF/scIg12+EF2d/ranked_2.pdb
- design_models/scIg+EF/scIg12+EF2d/ranked_3.pdb
- design_models/scIg+EF/scIg12+EF2d/ranked_1.pdb
- design_models/scIg+EF/scIg12+EF2d/scIg12+EF2d.pdb
- design_models/scIg+EF/scIg12+EF2d/ranked_4.pdb
- design_models/scIg+EF/scIg12+EF2d/ranked_5.pdb
- design_models/scIg+EF/scIg12+EF1d/
- design_models/scIg+EF/scIg12+EF1d/ranked_2.pdb
- design_models/scIg+EF/scIg12+EF1d/ranked_3.pdb
- design_models/scIg+EF/scIg12+EF1d/ranked_1.pdb
- design_models/scIg+EF/scIg12+EF1d/scIg12+EF1d.pdb
- design_models/scIg+EF/scIg12+EF1d/ranked_4.pdb
- design_models/scIg+EF/scIg12+EF1d/ranked_5.pdb
- design_models/scIg+EF/scIg12+EF1c/
- design_models/scIg+EF/scIg12+EF1c/ranked_2.pdb
- design_models/scIg+EF/scIg12+EF1c/ranked_3.pdb
- design_models/scIg+EF/scIg12+EF1c/scIg12+EF1c.pdb
- design_models/scIg+EF/scIg12+EF1c/ranked_1.pdb
- design_models/scIg+EF/scIg12+EF1c/ranked_4.pdb
- design_models/scIg+EF/scIg12+EF1c/ranked_5.pdb
- design_models/scIg+EF/scIg12+EF2e/
- design_models/scIg+EF/scIg12+EF2e/scIg12+EF2e.pdb
- design_models/scIg+EF/scIg12+EF2e/ranked_2.pdb
- design_models/scIg+EF/scIg12+EF2e/ranked_3.pdb
- design_models/scIg+EF/scIg12+EF2e/ranked_1.pdb
- design_models/scIg+EF/scIg12+EF2e/ranked_4.pdb
- design_models/scIg+EF/scIg12+EF2e/ranked_5.pdb
- design_models/scIg+EF/scIg12+EF1a/
- design_models/scIg+EF/scIg12+EF1a/ranked_2.pdb
- design_models/scIg+EF/scIg12+EF1a/ranked_3.pdb
- design_models/scIg+EF/scIg12+EF1a/ranked_1.pdb
- design_models/scIg+EF/scIg12+EF1a/scIg12+EF1a.pdb
- design_models/scIg+EF/scIg12+EF1a/ranked_4.pdb
- design_models/scIg+EF/scIg12+EF1a/ranked_5.pdb
- design_models/scIgFF/
- design_models/scIgFF/scIgFFf/
- design_models/scIgFF/scIgFFf/ranked_2.pdb
- design_models/scIgFF/scIgFFf/ranked_3.pdb
- design_models/scIgFF/scIgFFf/scIgFFf.pdb
- design_models/scIgFF/scIgFFf/ranked_1.pdb
- design_models/scIgFF/scIgFFf/ranked_4.pdb
- design_models/scIgFF/scIgFFf/ranked_5.pdb
- design_models/scIgFF/scIgFFo/
- design_models/scIgFF/scIgFFo/ranked_2.pdb
- design_models/scIgFF/scIgFFo/ranked_3.pdb
- design_models/scIgFF/scIgFFo/ranked_1.pdb
- design_models/scIgFF/scIgFFo/ranked_4.pdb
- design_models/scIgFF/scIgFFo/scIgFFo.pdb
- design_models/scIgFF/scIgFFo/ranked_5.pdb
- design_models/scIgFF/scIgFFk/
- design_models/scIgFF/scIgFFk/ranked_2.pdb
- design_models/scIgFF/scIgFFk/ranked_3.pdb
- design_models/scIgFF/scIgFFk/ranked_1.pdb
- design_models/scIgFF/scIgFFk/scIgFFk.pdb
- design_models/scIgFF/scIgFFk/ranked_4.pdb
- design_models/scIgFF/scIgFFk/ranked_5.pdb
- design_models/scIgFF/scIgFFs/
- design_models/scIgFF/scIgFFs/ranked_2.pdb
- design_models/scIgFF/scIgFFs/ranked_3.pdb
- design_models/scIgFF/scIgFFs/ranked_1.pdb
- design_models/scIgFF/scIgFFs/ranked_4.pdb
- design_models/scIgFF/scIgFFs/ranked_5.pdb
- design_models/scIgFF/scIgFFs/scIgFFs.pdb
- design_models/scIgFF/scIgFFr/
- design_models/scIgFF/scIgFFr/ranked_2.pdb
- design_models/scIgFF/scIgFFr/ranked_3.pdb
- design_models/scIgFF/scIgFFr/ranked_1.pdb
- design_models/scIgFF/scIgFFr/ranked_4.pdb
- design_models/scIgFF/scIgFFr/scIgFFr.pdb
- design_models/scIgFF/scIgFFr/ranked_5.pdb
- design_models/scIgFF/scIgFFa/
- design_models/scIgFF/scIgFFa/scIgFFa.pdb
- design_models/scIgFF/scIgFFa/ranked_2.pdb
- design_models/scIgFF/scIgFFa/ranked_3.pdb
- design_models/scIgFF/scIgFFa/ranked_1.pdb
- design_models/scIgFF/scIgFFa/ranked_4.pdb
- design_models/scIgFF/scIgFFa/ranked_5.pdb
- design_models/scIgFF/scIgFFq/
- design_models/scIgFF/scIgFFq/ranked_2.pdb
- design_models/scIgFF/scIgFFq/ranked_3.pdb
- design_models/scIgFF/scIgFFq/ranked_1.pdb
- design_models/scIgFF/scIgFFq/scIgFFq.pdb
- design_models/scIgFF/scIgFFq/ranked_4.pdb
- design_models/scIgFF/scIgFFq/ranked_5.pdb
- design_models/scIgFF/scIgFFd/
- design_models/scIgFF/scIgFFd/ranked_2.pdb
- design_models/scIgFF/scIgFFd/scIgFFd.pdb
- design_models/scIgFF/scIgFFd/ranked_3.pdb
- design_models/scIgFF/scIgFFd/ranked_1.pdb
- design_models/scIgFF/scIgFFd/ranked_4.pdb
- design_models/scIgFF/scIgFFd/ranked_5.pdb
- design_models/scIgFF/scIgFFe/
- design_models/scIgFF/scIgFFe/ranked_2.pdb
- design_models/scIgFF/scIgFFe/ranked_3.pdb
- design_models/scIgFF/scIgFFe/scIgFFe.pdb
- design_models/scIgFF/scIgFFe/ranked_1.pdb
[truncated: 87 more entries]
