# Supplementary material for: Single-chain dimers from de novo immunoglobulins as robust scaffolds for multiple binding loops
Source: Nat Commun. 2023 Sep 23;14:5939. doi: 10.1038/s41467-023-41717-5 (PMC10517939; doi:10.1038/s41467-023-41717-5)
Supplement: Supplementary file 3 — Supplementary Data 1 [file 41467_2023_41717_MOESM3_ESM.zip › design_models/scIg/scIg14a/ranked_2.pdb]

ATOM      1  N   THR A   1       5.460   8.749 -16.449  1.00 81.74           N  
ATOM      2  H   THR A   1       4.590   8.539 -16.918  1.00 81.74           H  
ATOM      3  H2  THR A   1       5.669   9.731 -16.559  1.00 81.74           H  
ATOM      4  H3  THR A   1       6.193   8.180 -16.847  1.00 81.74           H  
ATOM      5  CA  THR A   1       5.303   8.458 -15.013  1.00 81.74           C  
ATOM      6  HA  THR A   1       6.257   8.557 -14.496  1.00 81.74           H  
ATOM      7  C   THR A   1       4.805   7.043 -14.877  1.00 81.74           C  
ATOM      8  CB  THR A   1       4.316   9.446 -14.396  1.00 81.74           C  
ATOM      9  HB  THR A   1       3.333   9.321 -14.851  1.00 81.74           H  
ATOM     10  O   THR A   1       3.777   6.737 -15.466  1.00 81.74           O  
ATOM     11  CG2 THR A   1       4.188   9.365 -12.879  1.00 81.74           C  
ATOM     12 HG21 THR A   1       5.123   9.655 -12.399  1.00 81.74           H  
ATOM     13 HG22 THR A   1       3.926   8.352 -12.573  1.00 81.74           H  
ATOM     14 HG23 THR A   1       3.398  10.035 -12.543  1.00 81.74           H  
ATOM     15  OG1 THR A   1       4.810  10.723 -14.720  1.00 81.74           O  
ATOM     16  HG1 THR A   1       4.400  11.347 -14.117  1.00 81.74           H  
ATOM     17  N   GLU A   2       5.543   6.181 -14.182  1.00 90.14           N  
ATOM     18  H   GLU A   2       6.320   6.526 -13.637  1.00 90.14           H  
ATOM     19  CA  GLU A   2       5.058   4.839 -13.826  1.00 90.14           C  
ATOM     20  HA  GLU A   2       4.646   4.331 -14.699  1.00 90.14           H  
ATOM     21  C   GLU A   2       3.945   5.016 -12.785  1.00 90.14           C  
ATOM     22  CB  GLU A   2       6.213   3.995 -13.249  1.00 90.14           C  
ATOM     23  HB2 GLU A   2       6.737   4.607 -12.515  1.00 90.14           H  
ATOM     24  HB3 GLU A   2       5.797   3.136 -12.723  1.00 90.14           H  
ATOM     25  O   GLU A   2       4.154   5.711 -11.788  1.00 90.14           O  
ATOM     26  CG  GLU A   2       7.227   3.488 -14.296  1.00 90.14           C  
ATOM     27  HG2 GLU A   2       7.631   4.347 -14.832  1.00 90.14           H  
ATOM     28  HG3 GLU A   2       6.694   2.863 -15.014  1.00 90.14           H  
ATOM     29  CD  GLU A   2       8.401   2.683 -13.685  1.00 90.14           C  
ATOM     30  OE1 GLU A   2       9.092   1.944 -14.424  1.00 90.14           O  
ATOM     31  OE2 GLU A   2       8.674   2.829 -12.469  1.00 90.14           O  
ATOM     32  N   THR A   3       2.759   4.457 -13.029  1.00 93.75           N  
ATOM     33  H   THR A   3       2.636   3.881 -13.849  1.00 93.75           H  
ATOM     34  CA  THR A   3       1.635   4.554 -12.083  1.00 93.75           C  
ATOM     35  HA  THR A   3       1.977   5.049 -11.174  1.00 93.75           H  
ATOM     36  C   THR A   3       1.156   3.169 -11.695  1.00 93.75           C  
ATOM     37  CB  THR A   3       0.478   5.406 -12.624  1.00 93.75           C  
ATOM     38  HB  THR A   3       0.055   4.929 -13.508  1.00 93.75           H  
ATOM     39  O   THR A   3       0.944   2.333 -12.568  1.00 93.75           O  
ATOM     40  CG2 THR A   3      -0.628   5.631 -11.591  1.00 93.75           C  
ATOM     41 HG21 THR A   3      -1.366   6.327 -11.991  1.00 93.75           H  
ATOM     42 HG22 THR A   3      -1.134   4.691 -11.374  1.00 93.75           H  
ATOM     43 HG23 THR A   3      -0.211   6.037 -10.670  1.00 93.75           H  
ATOM     44  OG1 THR A   3       0.986   6.672 -12.987  1.00 93.75           O  
ATOM     45  HG1 THR A   3       1.751   6.492 -13.537  1.00 93.75           H  
ATOM     46  N   ILE A   4       0.969   2.924 -10.404  1.00 94.82           N  
ATOM     47  H   ILE A   4       1.186   3.647  -9.733  1.00 94.82           H  
ATOM     48  CA  ILE A   4       0.289   1.725  -9.912  1.00 94.82           C  
ATOM     49  HA  ILE A   4      -0.131   1.172 -10.752  1.00 94.82           H  
ATOM     50  C   ILE A   4      -0.878   2.159  -9.046  1.00 94.82           C  
ATOM     51  CB  ILE A   4       1.266   0.787  -9.191  1.00 94.82           C  
ATOM     52  HB  ILE A   4       1.862   1.389  -8.504  1.00 94.82           H  
ATOM     53  O   ILE A   4      -0.739   3.010  -8.167  1.00 94.82           O  
ATOM     54  CG1 ILE A   4       2.188   0.131 -10.238  1.00 94.82           C  
ATOM     55 HG12 ILE A   4       2.486   0.858 -10.993  1.00 94.82           H  
ATOM     56 HG13 ILE A   4       1.666  -0.683 -10.741  1.00 94.82           H  
ATOM     57  CG2 ILE A   4       0.532  -0.311  -8.398  1.00 94.82           C  
ATOM     58 HG21 ILE A   4       1.250  -1.019  -7.984  1.00 94.82           H  
ATOM     59 HG22 ILE A   4      -0.023   0.127  -7.568  1.00 94.82           H  
ATOM     60 HG23 ILE A   4      -0.160  -0.848  -9.047  1.00 94.82           H  
ATOM     61  CD1 ILE A   4       3.470  -0.387  -9.616  1.00 94.82           C  
ATOM     62 HD11 ILE A   4       3.955   0.481  -9.168  1.00 94.82           H  
ATOM     63 HD12 ILE A   4       3.272  -1.156  -8.869  1.00 94.82           H  
ATOM     64 HD13 ILE A   4       4.106  -0.805 -10.395  1.00 94.82           H  
ATOM     65  N   GLU A   5      -2.032   1.569  -9.314  1.00 96.36           N  
ATOM     66  H   GLU A   5      -2.060   0.839 -10.012  1.00 96.36           H  
ATOM     67  CA  GLU A   5      -3.261   1.845  -8.584  1.00 96.36           C  
ATOM     68  HA  GLU A   5      -3.087   2.630  -7.847  1.00 96.36           H  
ATOM     69  C   GLU A   5      -3.650   0.579  -7.832  1.00 96.36           C  
ATOM     70  CB  GLU A   5      -4.369   2.353  -9.523  1.00 96.36           C  
ATOM     71  HB2 GLU A   5      -5.226   2.643  -8.915  1.00 96.36           H  
ATOM     72  HB3 GLU A   5      -4.675   1.547 -10.190  1.00 96.36           H  
ATOM     73  O   GLU A   5      -3.743  -0.500  -8.418  1.00 96.36           O  
ATOM     74  CG  GLU A   5      -3.914   3.564 -10.361  1.00 96.36           C  
ATOM     75  HG2 GLU A   5      -3.078   3.265 -10.994  1.00 96.36           H  
ATOM     76  HG3 GLU A   5      -3.559   4.342  -9.685  1.00 96.36           H  
ATOM     77  CD  GLU A   5      -4.999   4.142 -11.283  1.00 96.36           C  
ATOM     78  OE1 GLU A   5      -4.885   5.349 -11.615  1.00 96.36           O  
ATOM     79  OE2 GLU A   5      -5.907   3.391 -11.704  1.00 96.36           O  
ATOM     80  N   VAL A   6      -3.836   0.711  -6.525  1.00 95.46           N  
ATOM     81  H   VAL A   6      -3.720   1.627  -6.115  1.00 95.46           H  
ATOM     82  CA  VAL A   6      -4.305  -0.338  -5.632  1.00 95.46           C  
ATOM     83  HA  VAL A   6      -4.467  -1.256  -6.198  1.00 95.46           H  
ATOM     84  C   VAL A   6      -5.623   0.129  -5.056  1.00 95.46           C  
ATOM     85  CB  VAL A   6      -3.293  -0.640  -4.517  1.00 95.46           C  
ATOM     86  HB  VAL A   6      -3.132   0.257  -3.918  1.00 95.46           H  
ATOM     87  O   VAL A   6      -5.694   1.162  -4.393  1.00 95.46           O  
ATOM     88  CG1 VAL A   6      -3.790  -1.775  -3.608  1.00 95.46           C  
ATOM     89 HG11 VAL A   6      -3.996  -2.669  -4.197  1.00 95.46           H  
ATOM     90 HG12 VAL A   6      -4.703  -1.470  -3.097  1.00 95.46           H  
ATOM     91 HG13 VAL A   6      -3.037  -2.000  -2.853  1.00 95.46           H  
ATOM     92  CG2 VAL A   6      -1.946  -1.048  -5.107  1.00 95.46           C  
ATOM     93 HG21 VAL A   6      -1.275  -1.343  -4.300  1.00 95.46           H  
ATOM     94 HG22 VAL A   6      -2.087  -1.875  -5.803  1.00 95.46           H  
ATOM     95 HG23 VAL A   6      -1.500  -0.204  -5.632  1.00 95.46           H  
ATOM     96  N   ARG A   7      -6.674  -0.642  -5.290  1.00 93.35           N  
ATOM     97  H   ARG A   7      -6.537  -1.486  -5.827  1.00 93.35           H  
ATOM     98  CA  ARG A   7      -7.967  -0.424  -4.657  1.00 93.35           C  
ATOM     99  HA  ARG A   7      -7.925   0.454  -4.014  1.00 93.35           H  
ATOM    100  C   ARG A   7      -8.274  -1.612  -3.773  1.00 93.35           C  
ATOM    101  CB  ARG A   7      -9.023  -0.156  -5.728  1.00 93.35           C  
ATOM    102  HB2 ARG A   7      -9.075  -1.005  -6.410  1.00 93.35           H  
ATOM    103  HB3 ARG A   7      -8.729   0.730  -6.291  1.00 93.35           H  
ATOM    104  O   ARG A   7      -8.190  -2.753  -4.224  1.00 93.35           O  
ATOM    105  CG  ARG A   7     -10.403   0.076  -5.108  1.00 93.35           C  
ATOM    106  HG2 ARG A   7     -10.760  -0.846  -4.650  1.00 93.35           H  
ATOM    107  HG3 ARG A   7     -10.349   0.857  -4.350  1.00 93.35           H  
ATOM    108  CD  ARG A   7     -11.372   0.504  -6.205  1.00 93.35           C  
ATOM    109  HD2 ARG A   7     -11.071   1.488  -6.564  1.00 93.35           H  
ATOM    110  HD3 ARG A   7     -11.321  -0.210  -7.028  1.00 93.35           H  
ATOM    111  NE  ARG A   7     -12.745   0.552  -5.688  1.00 93.35           N  
ATOM    112  HE  ARG A   7     -12.933   0.030  -4.844  1.00 93.35           H  
ATOM    113  NH1 ARG A   7     -13.667   1.735  -7.415  1.00 93.35           N  
ATOM    114 HH11 ARG A   7     -14.443   2.260  -7.793  1.00 93.35           H  
ATOM    115 HH12 ARG A   7     -12.752   1.774  -7.840  1.00 93.35           H  
ATOM    116  NH2 ARG A   7     -14.898   1.251  -5.606  1.00 93.35           N  
ATOM    117 HH21 ARG A   7     -14.965   0.850  -4.681  1.00 93.35           H  
ATOM    118 HH22 ARG A   7     -15.667   1.802  -5.959  1.00 93.35           H  
ATOM    119  CZ  ARG A   7     -13.763   1.177  -6.238  1.00 93.35           C  
ATOM    120  N   VAL A   8      -8.628  -1.336  -2.530  1.00 88.40           N  
ATOM    121  H   VAL A   8      -8.697  -0.371  -2.243  1.00 88.40           H  
ATOM    122  CA  VAL A   8      -9.141  -2.344  -1.608  1.00 88.40           C  
ATOM    123  HA  VAL A   8      -9.242  -3.304  -2.114  1.00 88.40           H  
ATOM    124  C   VAL A   8     -10.528  -1.877  -1.214  1.00 88.40           C  
ATOM    125  CB  VAL A   8      -8.203  -2.548  -0.408  1.00 88.40           C  
ATOM    126  HB  VAL A   8      -8.124  -1.624   0.165  1.00 88.40           H  
ATOM    127  O   VAL A   8     -10.671  -0.848  -0.561  1.00 88.40           O  
ATOM    128  CG1 VAL A   8      -8.732  -3.666   0.497  1.00 88.40           C  
ATOM    129 HG11 VAL A   8      -8.068  -3.797   1.350  1.00 88.40           H  
ATOM    130 HG12 VAL A   8      -9.725  -3.404   0.864  1.00 88.40           H  
ATOM    131 HG13 VAL A   8      -8.810  -4.601  -0.058  1.00 88.40           H  
ATOM    132  CG2 VAL A   8      -6.798  -2.967  -0.868  1.00 88.40           C  
ATOM    133 HG21 VAL A   8      -6.141  -3.064  -0.003  1.00 88.40           H  
ATOM    134 HG22 VAL A   8      -6.848  -3.919  -1.396  1.00 88.40           H  
ATOM    135 HG23 VAL A   8      -6.391  -2.222  -1.550  1.00 88.40           H  
ATOM    136  N   ASP A   9     -11.534  -2.602  -1.687  1.00 82.93           N  
ATOM    137  H   ASP A   9     -11.329  -3.479  -2.144  1.00 82.93           H  
ATOM    138  CA  ASP A   9     -12.936  -2.359  -1.366  1.00 82.93           C  
ATOM    139  HA  ASP A   9     -12.989  -1.526  -0.665  1.00 82.93           H  
ATOM    140  C   ASP A   9     -13.533  -3.555  -0.610  1.00 82.93           C  
ATOM    141  CB  ASP A   9     -13.716  -1.912  -2.626  1.00 82.93           C  
ATOM    142  HB2 ASP A   9     -14.733  -1.657  -2.329  1.00 82.93           H  
ATOM    143  HB3 ASP A   9     -13.258  -0.993  -2.993  1.00 82.93           H  
ATOM    144  O   ASP A   9     -12.883  -4.597  -0.446  1.00 82.93           O  
ATOM    145  CG  ASP A   9     -13.803  -2.911  -3.793  1.00 82.93           C  
ATOM    146  OD1 ASP A   9     -14.041  -4.110  -3.544  1.00 82.93           O  
ATOM    147  OD2 ASP A   9     -13.719  -2.455  -4.970  1.00 82.93           O  
ATOM    148  N   ASN A  10     -14.757  -3.399  -0.099  1.00 77.68           N  
ATOM    149  H   ASN A  10     -15.174  -2.480  -0.157  1.00 77.68           H  
ATOM    150  CA  ASN A  10     -15.473  -4.461   0.609  1.00 77.68           C  
ATOM    151  HA  ASN A  10     -14.831  -4.791   1.426  1.00 77.68           H  
ATOM    152  C   ASN A  10     -15.696  -5.700  -0.279  1.00 77.68           C  
ATOM    153  CB  ASN A  10     -16.784  -3.905   1.207  1.00 77.68           C  
ATOM    154  HB2 ASN A  10     -17.109  -3.030   0.645  1.00 77.68           H  
ATOM    155  HB3 ASN A  10     -17.572  -4.655   1.141  1.00 77.68           H  
ATOM    156  O   ASN A  10     -16.715  -5.849  -0.953  1.00 77.68           O  
ATOM    157  CG  ASN A  10     -16.653  -3.557   2.676  1.00 77.68           C  
ATOM    158  ND2 ASN A  10     -17.402  -2.596   3.156  1.00 77.68           N  
ATOM    159 HD21 ASN A  10     -17.145  -2.309   4.089  1.00 77.68           H  
ATOM    160 HD22 ASN A  10     -17.859  -1.965   2.513  1.00 77.68           H  
ATOM    161  OD1 ASN A  10     -15.915  -4.172   3.425  1.00 77.68           O  
ATOM    162  N   GLY A  11     -14.726  -6.614  -0.243  1.00 86.48           N  
ATOM    163  H   GLY A  11     -13.858  -6.315   0.177  1.00 86.48           H  
ATOM    164  CA  GLY A  11     -14.764  -7.898  -0.932  1.00 86.48           C  
ATOM    165  HA2 GLY A  11     -15.760  -8.071  -1.340  1.00 86.48           H  
ATOM    166  HA3 GLY A  11     -14.562  -8.695  -0.217  1.00 86.48           H  
ATOM    167  C   GLY A  11     -13.774  -8.040  -2.081  1.00 86.48           C  
ATOM    168  O   GLY A  11     -13.667  -9.147  -2.603  1.00 86.48           O  
ATOM    169  N   ARG A  12     -13.042  -6.994  -2.494  1.00 94.23           N  
ATOM    170  H   ARG A  12     -13.191  -6.081  -2.088  1.00 94.23           H  
ATOM    171  CA  ARG A  12     -12.066  -7.122  -3.588  1.00 94.23           C  
ATOM    172  HA  ARG A  12     -11.750  -8.165  -3.629  1.00 94.23           H  
ATOM    173  C   ARG A  12     -10.796  -6.313  -3.386  1.00 94.23           C  
ATOM    174  CB  ARG A  12     -12.700  -6.785  -4.948  1.00 94.23           C  
ATOM    175  HB2 ARG A  12     -11.932  -6.875  -5.717  1.00 94.23           H  
ATOM    176  HB3 ARG A  12     -13.055  -5.755  -4.961  1.00 94.23           H  
ATOM    177  O   ARG A  12     -10.787  -5.206  -2.856  1.00 94.23           O  
ATOM    178  CG  ARG A  12     -13.843  -7.740  -5.306  1.00 94.23           C  
ATOM    179  HG2 ARG A  12     -14.633  -7.714  -4.556  1.00 94.23           H  
ATOM    180  HG3 ARG A  12     -13.441  -8.751  -5.365  1.00 94.23           H  
ATOM    181  CD  ARG A  12     -14.448  -7.385  -6.652  1.00 94.23           C  
ATOM    182  HD2 ARG A  12     -14.777  -8.315  -7.115  1.00 94.23           H  
ATOM    183  HD3 ARG A  12     -13.681  -6.932  -7.281  1.00 94.23           H  
ATOM    184  NE  ARG A  12     -15.594  -6.474  -6.519  1.00 94.23           N  
ATOM    185  HE  ARG A  12     -15.731  -6.045  -5.615  1.00 94.23           H  
ATOM    186  NH1 ARG A  12     -16.242  -6.719  -8.698  1.00 94.23           N  
ATOM    187 HH11 ARG A  12     -15.421  -7.286  -8.857  1.00 94.23           H  
ATOM    188 HH12 ARG A  12     -16.949  -6.713  -9.419  1.00 94.23           H  
ATOM    189  NH2 ARG A  12     -17.541  -5.575  -7.252  1.00 94.23           N  
ATOM    190 HH21 ARG A  12     -18.246  -5.484  -7.970  1.00 94.23           H  
ATOM    191 HH22 ARG A  12     -17.728  -5.293  -6.300  1.00 94.23           H  
ATOM    192  CZ  ARG A  12     -16.461  -6.269  -7.487  1.00 94.23           C  
ATOM    193  N   VAL A  13      -9.708  -6.870  -3.906  1.00 95.67           N  
ATOM    194  H   VAL A  13      -9.812  -7.796  -4.298  1.00 95.67           H  
ATOM    195  CA  VAL A  13      -8.449  -6.166  -4.141  1.00 95.67           C  
ATOM    196  HA  VAL A  13      -8.502  -5.166  -3.709  1.00 95.67           H  
ATOM    197  C   VAL A  13      -8.257  -6.038  -5.642  1.00 95.67           C  
ATOM    198  CB  VAL A  13      -7.262  -6.897  -3.493  1.00 95.67           C  
ATOM    199  HB  VAL A  13      -7.183  -7.901  -3.910  1.00 95.67           H  
ATOM    200  O   VAL A  13      -8.204  -7.049  -6.341  1.00 95.67           O  
ATOM    201  CG1 VAL A  13      -5.940  -6.172  -3.767  1.00 95.67           C  
ATOM    202 HG11 VAL A  13      -5.126  -6.700  -3.271  1.00 95.67           H  
ATOM    203 HG12 VAL A  13      -5.995  -5.146  -3.403  1.00 95.67           H  
ATOM    204 HG13 VAL A  13      -5.731  -6.162  -4.837  1.00 95.67           H  
ATOM    205  CG2 VAL A  13      -7.452  -7.026  -1.980  1.00 95.67           C  
ATOM    206 HG21 VAL A  13      -8.305  -7.675  -1.782  1.00 95.67           H  
ATOM    207 HG22 VAL A  13      -7.640  -6.048  -1.538  1.00 95.67           H  
ATOM    208 HG23 VAL A  13      -6.567  -7.470  -1.522  1.00 95.67           H  
ATOM    209  N   ARG A  14      -8.109  -4.809  -6.137  1.00 96.98           N  
ATOM    210  H   ARG A  14      -8.157  -4.032  -5.492  1.00 96.98           H  
ATOM    211  CA  ARG A  14      -7.699  -4.537  -7.515  1.00 96.98           C  
ATOM    212  HA  ARG A  14      -7.648  -5.490  -8.041  1.00 96.98           H  
ATOM    213  C   ARG A  14      -6.317  -3.920  -7.552  1.00 96.98           C  
ATOM    214  CB  ARG A  14      -8.706  -3.671  -8.274  1.00 96.98           C  
ATOM    215  HB2 ARG A  14      -8.319  -3.495  -9.278  1.00 96.98           H  
ATOM    216  HB3 ARG A  14      -8.811  -2.708  -7.774  1.00 96.98           H  
ATOM    217  O   ARG A  14      -6.023  -3.014  -6.774  1.00 96.98           O  
ATOM    218  CG  ARG A  14     -10.075  -4.343  -8.390  1.00 96.98           C  
ATOM    219  HG2 ARG A  14      -9.962  -5.348  -8.796  1.00 96.98           H  
ATOM    220  HG3 ARG A  14     -10.539  -4.401  -7.405  1.00 96.98           H  
ATOM    221  CD  ARG A  14     -10.955  -3.521  -9.331  1.00 96.98           C  
ATOM    222  HD2 ARG A  14     -10.944  -2.472  -9.034  1.00 96.98           H  
ATOM    223  HD3 ARG A  14     -10.541  -3.583 -10.338  1.00 96.98           H  
ATOM    224  NE  ARG A  14     -12.323  -4.048  -9.356  1.00 96.98           N  
ATOM    225  HE  ARG A  14     -12.451  -4.876  -9.920  1.00 96.98           H  
ATOM    226  NH1 ARG A  14     -13.279  -2.607  -7.844  1.00 96.98           N  
ATOM    227 HH11 ARG A  14     -12.352  -2.221  -7.739  1.00 96.98           H  
ATOM    228 HH12 ARG A  14     -13.815  -2.619  -6.987  1.00 96.98           H  
ATOM    229  NH2 ARG A  14     -14.482  -4.243  -8.770  1.00 96.98           N  
ATOM    230 HH21 ARG A  14     -14.480  -5.090  -9.321  1.00 96.98           H  
ATOM    231 HH22 ARG A  14     -15.258  -3.954  -8.193  1.00 96.98           H  
ATOM    232  CZ  ARG A  14     -13.355  -3.620  -8.664  1.00 96.98           C  
ATOM    233  N   VAL A  15      -5.480  -4.392  -8.469  1.00 97.83           N  
ATOM    234  H   VAL A  15      -5.818  -5.128  -9.073  1.00 97.83           H  
ATOM    235  CA  VAL A  15      -4.160  -3.810  -8.724  1.00 97.83           C  
ATOM    236  HA  VAL A  15      -4.113  -2.835  -8.239  1.00 97.83           H  
ATOM    237  C   VAL A  15      -3.983  -3.590 -10.214  1.00 97.83           C  
ATOM    238  CB  VAL A  15      -3.010  -4.650  -8.142  1.00 97.83           C  
ATOM    239  HB  VAL A  15      -2.968  -5.625  -8.627  1.00 97.83           H  
ATOM    240  O   VAL A  15      -3.895  -4.547 -10.982  1.00 97.83           O  
ATOM    241  CG1 VAL A  15      -1.667  -3.935  -8.362  1.00 97.83           C  
ATOM    242 HG11 VAL A  15      -1.429  -3.899  -9.425  1.00 97.83           H  
ATOM    243 HG12 VAL A  15      -1.719  -2.917  -7.974  1.00 97.83           H  
ATOM    244 HG13 VAL A  15      -0.868  -4.468  -7.848  1.00 97.83           H  
ATOM    245  CG2 VAL A  15      -3.197  -4.866  -6.635  1.00 97.83           C  
ATOM    246 HG21 VAL A  15      -4.033  -5.543  -6.461  1.00 97.83           H  
ATOM    247 HG22 VAL A  15      -2.298  -5.297  -6.195  1.00 97.83           H  
ATOM    248 HG23 VAL A  15      -3.403  -3.912  -6.149  1.00 97.83           H  
ATOM    249  N   ARG A  16      -3.877  -2.327 -10.618  1.00 97.71           N  
ATOM    250  H   ARG A  16      -3.946  -1.602  -9.917  1.00 97.71           H  
ATOM    251  CA  ARG A  16      -3.610  -1.936 -11.999  1.00 97.71           C  
ATOM    252  HA  ARG A  16      -3.857  -2.770 -12.656  1.00 97.71           H  
ATOM    253  C   ARG A  16      -2.134  -1.611 -12.180  1.00 97.71           C  
ATOM    254  CB  ARG A  16      -4.527  -0.771 -12.368  1.00 97.71           C  
ATOM    255  HB2 ARG A  16      -4.241   0.111 -11.794  1.00 97.71           H  
ATOM    256  HB3 ARG A  16      -5.556  -1.034 -12.123  1.00 97.71           H  
ATOM    257  O   ARG A  16      -1.586  -0.755 -11.484  1.00 97.71           O  
ATOM    258  CG  ARG A  16      -4.435  -0.455 -13.860  1.00 97.71           C  
ATOM    259  HG2 ARG A  16      -4.703  -1.341 -14.436  1.00 97.71           H  
ATOM    260  HG3 ARG A  16      -3.421  -0.147 -14.116  1.00 97.71           H  
ATOM    261  CD  ARG A  16      -5.403   0.674 -14.189  1.00 97.71           C  
ATOM    262  HD2 ARG A  16      -6.407   0.360 -13.901  1.00 97.71           H  
ATOM    263  HD3 ARG A  16      -5.137   1.558 -13.609  1.00 97.71           H  
ATOM    264  NE  ARG A  16      -5.367   0.981 -15.628  1.00 97.71           N  
ATOM    265  HE  ARG A  16      -4.692   0.476 -16.185  1.00 97.71           H  
ATOM    266  NH1 ARG A  16      -7.143   2.417 -15.596  1.00 97.71           N  
ATOM    267 HH11 ARG A  16      -7.147   2.337 -14.589  1.00 97.71           H  
ATOM    268 HH12 ARG A  16      -7.812   3.020 -16.052  1.00 97.71           H  
ATOM    269  NH2 ARG A  16      -6.146   1.927 -17.541  1.00 97.71           N  
ATOM    270 HH21 ARG A  16      -6.826   2.511 -18.007  1.00 97.71           H  
ATOM    271 HH22 ARG A  16      -5.474   1.388 -18.070  1.00 97.71           H  
ATOM    272  CZ  ARG A  16      -6.217   1.772 -16.248  1.00 97.71           C  
ATOM    273  N   ASN A  17      -1.495  -2.268 -13.146  1.00 97.63           N  
ATOM    274  H   ASN A  17      -2.018  -2.930 -13.701  1.00 97.63           H  
ATOM    275  CA  ASN A  17      -0.091  -2.039 -13.472  1.00 97.63           C  
ATOM    276  HA  ASN A  17       0.414  -1.601 -12.611  1.00 97.63           H  
ATOM    277  C   ASN A  17       0.044  -1.049 -14.641  1.00 97.63           C  
ATOM    278  CB  ASN A  17       0.587  -3.391 -13.757  1.00 97.63           C  
ATOM    279  HB2 ASN A  17       0.088  -3.866 -14.602  1.00 97.63           H  
ATOM    280  HB3 ASN A  17       0.491  -4.040 -12.887  1.00 97.63           H  
ATOM    281  O   ASN A  17      -0.054  -1.431 -15.804  1.00 97.63           O  
ATOM    282  CG  ASN A  17       2.063  -3.240 -14.082  1.00 97.63           C  
ATOM    283  ND2 ASN A  17       2.730  -4.291 -14.485  1.00 97.63           N  
ATOM    284 HD21 ASN A  17       3.702  -4.163 -14.726  1.00 97.63           H  
ATOM    285 HD22 ASN A  17       2.300  -5.205 -14.488  1.00 97.63           H  
ATOM    286  OD1 ASN A  17       2.647  -2.174 -13.965  1.00 97.63           O  
ATOM    287  N   GLY A  18       0.305   0.223 -14.343  1.00 95.85           N  
ATOM    288  H   GLY A  18       0.349   0.500 -13.373  1.00 95.85           H  
ATOM    289  CA  GLY A  18       0.633   1.260 -15.328  1.00 95.85           C  
ATOM    290  HA2 GLY A  18       0.199   2.207 -15.007  1.00 95.85           H  
ATOM    291  HA3 GLY A  18       0.198   1.001 -16.294  1.00 95.85           H  
ATOM    292  C   GLY A  18       2.139   1.464 -15.535  1.00 95.85           C  
ATOM    293  O   GLY A  18       2.561   2.571 -15.875  1.00 95.85           O  
ATOM    294  N   THR A  19       2.960   0.443 -15.278  1.00 95.36           N  
ATOM    295  H   THR A  19       2.555  -0.435 -14.987  1.00 95.36           H  
ATOM    296  CA  THR A  19       4.398   0.441 -15.602  1.00 95.36           C  
ATOM    297  HA  THR A  19       4.737   1.472 -15.702  1.00 95.36           H  
ATOM    298  C   THR A  19       4.659  -0.234 -16.951  1.00 95.36           C  
ATOM    299  CB  THR A  19       5.253  -0.188 -14.488  1.00 95.36           C  
ATOM    300  HB  THR A  19       6.288   0.120 -14.641  1.00 95.36           H  
ATOM    301  O   THR A  19       3.751  -0.793 -17.565  1.00 95.36           O  
ATOM    302  CG2 THR A  19       4.829   0.232 -13.083  1.00 95.36           C  
ATOM    303 HG21 THR A  19       3.904  -0.266 -12.794  1.00 95.36           H  
ATOM    304 HG22 THR A  19       5.616  -0.038 -12.378  1.00 95.36           H  
ATOM    305 HG23 THR A  19       4.667   1.310 -13.052  1.00 95.36           H  
ATOM    306  OG1 THR A  19       5.202  -1.587 -14.533  1.00 95.36           O  
ATOM    307  HG1 THR A  19       4.305  -1.844 -14.309  1.00 95.36           H  
ATOM    308  N   ASP A  20       5.903  -0.188 -17.423  1.00 95.13           N  
ATOM    309  H   ASP A  20       6.639   0.214 -16.860  1.00 95.13           H  
ATOM    310  CA  ASP A  20       6.354  -0.814 -18.671  1.00 95.13           C  
ATOM    311  HA  ASP A  20       5.524  -0.827 -19.377  1.00 95.13           H  
ATOM    312  C   ASP A  20       6.813  -2.275 -18.506  1.00 95.13           C  
ATOM    313  CB  ASP A  20       7.464   0.057 -19.277  1.00 95.13           C  
ATOM    314  HB2 ASP A  20       7.070   1.062 -19.431  1.00 95.13           H  
ATOM    315  HB3 ASP A  20       7.727  -0.343 -20.257  1.00 95.13           H  
ATOM    316  O   ASP A  20       7.220  -2.912 -19.479  1.00 95.13           O  
ATOM    317  CG  ASP A  20       8.742   0.156 -18.424  1.00 95.13           C  
ATOM    318  OD1 ASP A  20       8.759  -0.334 -17.263  1.00 95.13           O  
ATOM    319  OD2 ASP A  20       9.703   0.769 -18.935  1.00 95.13           O  
ATOM    320  N   ARG A  21       6.737  -2.830 -17.288  1.00 95.72           N  
ATOM    321  H   ARG A  21       6.357  -2.265 -16.542  1.00 95.72           H  
ATOM    322  CA  ARG A  21       7.226  -4.176 -16.960  1.00 95.72           C  
ATOM    323  HA  ARG A  21       7.335  -4.719 -17.899  1.00 95.72           H  
ATOM    324  C   ARG A  21       6.256  -4.963 -16.068  1.00 95.72           C  
ATOM    325  CB  ARG A  21       8.619  -4.042 -16.332  1.00 95.72           C  
ATOM    326  HB2 ARG A  21       9.093  -5.022 -16.292  1.00 95.72           H  
ATOM    327  HB3 ARG A  21       9.227  -3.398 -16.969  1.00 95.72           H  
ATOM    328  O   ARG A  21       5.440  -4.364 -15.367  1.00 95.72           O  
ATOM    329  CG  ARG A  21       8.569  -3.455 -14.913  1.00 95.72           C  
ATOM    330  HG2 ARG A  21       7.922  -2.579 -14.878  1.00 95.72           H  
ATOM    331  HG3 ARG A  21       8.164  -4.206 -14.235  1.00 95.72           H  
ATOM    332  CD  ARG A  21       9.969  -3.075 -14.435  1.00 95.72           C  
ATOM    333  HD2 ARG A  21      10.701  -3.763 -14.859  1.00 95.72           H  
ATOM    334  HD3 ARG A  21       9.989  -3.169 -13.349  1.00 95.72           H  
ATOM    335  NE  ARG A  21      10.296  -1.683 -14.786  1.00 95.72           N  
ATOM    336  HE  ARG A  21       9.618  -1.154 -15.315  1.00 95.72           H  
ATOM    337  NH1 ARG A  21      12.464  -1.675 -14.057  1.00 95.72           N  
ATOM    338 HH11 ARG A  21      13.302  -1.156 -13.837  1.00 95.72           H  
ATOM    339 HH12 ARG A  21      12.444  -2.684 -14.087  1.00 95.72           H  
ATOM    340  NH2 ARG A  21      11.418   0.261 -14.513  1.00 95.72           N  
ATOM    341 HH21 ARG A  21      10.559   0.752 -14.717  1.00 95.72           H  
ATOM    342 HH22 ARG A  21      12.259   0.802 -14.375  1.00 95.72           H  
ATOM    343  CZ  ARG A  21      11.393  -1.038 -14.458  1.00 95.72           C  
ATOM    344  N   PRO A  22       6.312  -6.306 -16.061  1.00 97.36           N  
ATOM    345  CA  PRO A  22       5.524  -7.092 -15.120  1.00 97.36           C  
ATOM    346  HA  PRO A  22       4.469  -6.872 -15.286  1.00 97.36           H  
ATOM    347  C   PRO A  22       5.894  -6.764 -13.668  1.00 97.36           C  
ATOM    348  CB  PRO A  22       5.788  -8.561 -15.464  1.00 97.36           C  
ATOM    349  HB2 PRO A  22       6.582  -8.961 -14.834  1.00 97.36           H  
ATOM    350  HB3 PRO A  22       4.884  -9.162 -15.368  1.00 97.36           H  
ATOM    351  O   PRO A  22       7.073  -6.609 -13.342  1.00 97.36           O  
ATOM    352  CG  PRO A  22       6.272  -8.508 -16.913  1.00 97.36           C  
ATOM    353  HG2 PRO A  22       6.919  -9.351 -17.154  1.00 97.36           H  
ATOM    354  HG3 PRO A  22       5.413  -8.480 -17.584  1.00 97.36           H  
ATOM    355  CD  PRO A  22       7.021  -7.179 -16.982  1.00 97.36           C  
ATOM    356  HD2 PRO A  22       8.048  -7.313 -16.641  1.00 97.36           H  
ATOM    357  HD3 PRO A  22       7.002  -6.801 -18.004  1.00 97.36           H  
ATOM    358  N   ILE A  23       4.888  -6.706 -12.797  1.00 97.82           N  
ATOM    359  H   ILE A  23       3.949  -6.843 -13.144  1.00 97.82           H  
ATOM    360  CA  ILE A  23       5.061  -6.570 -11.345  1.00 97.82           C  
ATOM    361  HA  ILE A  23       6.123  -6.465 -11.120  1.00 97.82           H  
ATOM    362  C   ILE A  23       4.594  -7.849 -10.657  1.00 97.82           C  
ATOM    363  CB  ILE A  23       4.363  -5.305 -10.791  1.00 97.82           C  
ATOM    364  HB  ILE A  23       4.585  -5.245  -9.725  1.00 97.82           H  
ATOM    365  O   ILE A  23       3.683  -8.521 -11.149  1.00 97.82           O  
ATOM    366  CG1 ILE A  23       2.828  -5.365 -10.949  1.00 97.82           C  
ATOM    367 HG12 ILE A  23       2.582  -5.440 -12.008  1.00 97.82           H  
ATOM    368 HG13 ILE A  23       2.456  -6.259 -10.449  1.00 97.82           H  
ATOM    369  CG2 ILE A  23       4.962  -4.057 -11.461  1.00 97.82           C  
ATOM    370 HG21 ILE A  23       4.687  -4.012 -12.515  1.00 97.82           H  
ATOM    371 HG22 ILE A  23       6.049  -4.082 -11.388  1.00 97.82           H  
ATOM    372 HG23 ILE A  23       4.601  -3.153 -10.970  1.00 97.82           H  
ATOM    373  CD1 ILE A  23       2.066  -4.171 -10.363  1.00 97.82           C  
ATOM    374 HD11 ILE A  23       2.331  -4.033  -9.314  1.00 97.82           H  
ATOM    375 HD12 ILE A  23       0.994  -4.360 -10.430  1.00 97.82           H  
ATOM    376 HD13 ILE A  23       2.293  -3.262 -10.919  1.00 97.82           H  
ATOM    377  N   ARG A  24       5.194  -8.192  -9.513  1.00 98.31           N  
ATOM    378  H   ARG A  24       5.878  -7.557  -9.128  1.00 98.31           H  
ATOM    379  CA  ARG A  24       4.662  -9.263  -8.658  1.00 98.31           C  
ATOM    380  HA  ARG A  24       3.994  -9.891  -9.247  1.00 98.31           H  
ATOM    381  C   ARG A  24       3.824  -8.650  -7.552  1.00 98.31           C  
ATOM    382  CB  ARG A  24       5.748 -10.186  -8.098  1.00 98.31           C  
ATOM    383  HB2 ARG A  24       6.452  -9.612  -7.495  1.00 98.31           H  
ATOM    384  HB3 ARG A  24       5.268 -10.917  -7.448  1.00 98.31           H  
ATOM    385  O   ARG A  24       4.263  -7.707  -6.902  1.00 98.31           O  
ATOM    386  CG  ARG A  24       6.513 -10.935  -9.192  1.00 98.31           C  
ATOM    387  HG2 ARG A  24       7.041 -10.226  -9.829  1.00 98.31           H  
ATOM    388  HG3 ARG A  24       5.812 -11.513  -9.794  1.00 98.31           H  
ATOM    389  CD  ARG A  24       7.520 -11.875  -8.526  1.00 98.31           C  
ATOM    390  HD2 ARG A  24       8.205 -11.285  -7.919  1.00 98.31           H  
ATOM    391  HD3 ARG A  24       6.977 -12.562  -7.876  1.00 98.31           H  
ATOM    392  NE  ARG A  24       8.281 -12.644  -9.524  1.00 98.31           N  
ATOM    393  HE  ARG A  24       8.047 -12.486 -10.494  1.00 98.31           H  
ATOM    394  NH1 ARG A  24       9.524 -13.865  -8.029  1.00 98.31           N  
ATOM    395 HH11 ARG A  24       9.002 -13.448  -7.272  1.00 98.31           H  
ATOM    396 HH12 ARG A  24      10.191 -14.597  -7.828  1.00 98.31           H  
ATOM    397  NH2 ARG A  24       9.809 -14.178 -10.223  1.00 98.31           N  
ATOM    398 HH21 ARG A  24       9.559 -13.985 -11.182  1.00 98.31           H  
ATOM    399 HH22 ARG A  24      10.495 -14.888 -10.008  1.00 98.31           H  
ATOM    400  CZ  ARG A  24       9.199 -13.554  -9.254  1.00 98.31           C  
ATOM    401  N   VAL A  25       2.636  -9.193  -7.341  1.00 98.31           N  
ATOM    402  H   VAL A  25       2.374  -9.993  -7.899  1.00 98.31           H  
ATOM    403  CA  VAL A  25       1.697  -8.744  -6.316  1.00 98.31           C  
ATOM    404  HA  VAL A  25       2.139  -7.928  -5.744  1.00 98.31           H  
ATOM    405  C   VAL A  25       1.430  -9.905  -5.378  1.00 98.31           C  
ATOM    406  CB  VAL A  25       0.392  -8.219  -6.934  1.00 98.31           C  
ATOM    407  HB  VAL A  25      -0.092  -9.020  -7.493  1.00 98.31           H  
ATOM    408  O   VAL A  25       1.018 -10.974  -5.819  1.00 98.31           O  
ATOM    409  CG1 VAL A  25      -0.571  -7.725  -5.849  1.00 98.31           C  
ATOM    410 HG11 VAL A  25      -0.816  -8.529  -5.156  1.00 98.31           H  
ATOM    411 HG12 VAL A  25      -1.500  -7.397  -6.315  1.00 98.31           H  
ATOM    412 HG13 VAL A  25      -0.128  -6.896  -5.298  1.00 98.31           H  
ATOM    413  CG2 VAL A  25       0.667  -7.056  -7.895  1.00 98.31           C  
ATOM    414 HG21 VAL A  25      -0.276  -6.693  -8.305  1.00 98.31           H  
ATOM    415 HG22 VAL A  25       1.174  -6.243  -7.374  1.00 98.31           H  
ATOM    416 HG23 VAL A  25       1.294  -7.391  -8.721  1.00 98.31           H  
ATOM    417  N   ARG A  26       1.639  -9.694  -4.084  1.00 97.86           N  
ATOM    418  H   ARG A  26       1.977  -8.784  -3.806  1.00 97.86           H  
ATOM    419  CA  ARG A  26       1.267 -10.631  -3.031  1.00 97.86           C  
ATOM    420  HA  ARG A  26       0.923 -11.563  -3.481  1.00 97.86           H  
ATOM    421  C   ARG A  26       0.117 -10.040  -2.230  1.00 97.86           C  
ATOM    422  CB  ARG A  26       2.501 -10.949  -2.187  1.00 97.86           C  
ATOM    423  HB2 ARG A  26       3.305 -11.287  -2.841  1.00 97.86           H  
ATOM    424  HB3 ARG A  26       2.831 -10.050  -1.666  1.00 97.86           H  
ATOM    425  O   ARG A  26       0.261  -8.965  -1.658  1.00 97.86           O  
ATOM    426  CG  ARG A  26       2.211 -12.035  -1.154  1.00 97.86           C  
ATOM    427  HG2 ARG A  26       1.390 -11.721  -0.509  1.00 97.86           H  
ATOM    428  HG3 ARG A  26       1.910 -12.947  -1.668  1.00 97.86           H  
ATOM    429  CD  ARG A  26       3.461 -12.318  -0.317  1.00 97.86           C  
ATOM    430  HD2 ARG A  26       4.347 -11.953  -0.835  1.00 97.86           H  
ATOM    431  HD3 ARG A  26       3.565 -13.398  -0.210  1.00 97.86           H  
ATOM    432  NE  ARG A  26       3.344 -11.705   1.015  1.00 97.86           N  
ATOM    433  HE  ARG A  26       2.428 -11.368   1.276  1.00 97.86           H  
ATOM    434  NH1 ARG A  26       5.485 -12.137   1.734  1.00 97.86           N  
ATOM    435 HH11 ARG A  26       5.718 -12.469   0.809  1.00 97.86           H  
ATOM    436 HH12 ARG A  26       6.170 -12.165   2.475  1.00 97.86           H  
ATOM    437  NH2 ARG A  26       3.948 -11.343   3.143  1.00 97.86           N  
ATOM    438 HH21 ARG A  26       4.650 -11.296   3.867  1.00 97.86           H  
ATOM    439 HH22 ARG A  26       3.003 -11.037   3.329  1.00 97.86           H  
ATOM    440  CZ  ARG A  26       4.268 -11.723   1.949  1.00 97.86           C  
ATOM    441  N   VAL A  27      -1.007 -10.743  -2.184  1.00 97.07           N  
ATOM    442  H   VAL A  27      -1.020 -11.639  -2.649  1.00 97.07           H  
ATOM    443  CA  VAL A  27      -2.188 -10.356  -1.406  1.00 97.07           C  
ATOM    444  HA  VAL A  27      -2.055  -9.346  -1.017  1.00 97.07           H  
ATOM    445  C   VAL A  27      -2.314 -11.307  -0.225  1.00 97.07           C  
ATOM    446  CB  VAL A  27      -3.466 -10.344  -2.269  1.00 97.07           C  
ATOM    447  HB  VAL A  27      -3.667 -11.351  -2.635  1.00 97.07           H  
ATOM    448  O   VAL A  27      -2.447 -12.515  -0.420  1.00 97.07           O  
ATOM    449  CG1 VAL A  27      -4.676  -9.868  -1.456  1.00 97.07           C  
ATOM    450 HG11 VAL A  27      -5.560  -9.831  -2.094  1.00 97.07           H  
ATOM    451 HG12 VAL A  27      -4.883 -10.559  -0.639  1.00 97.07           H  
ATOM    452 HG13 VAL A  27      -4.491  -8.875  -1.048  1.00 97.07           H  
ATOM    453  CG2 VAL A  27      -3.309  -9.413  -3.479  1.00 97.07           C  
ATOM    454 HG21 VAL A  27      -4.251  -9.344  -4.022  1.00 97.07           H  
ATOM    455 HG22 VAL A  27      -2.554  -9.809  -4.159  1.00 97.07           H  
ATOM    456 HG23 VAL A  27      -3.017  -8.416  -3.150  1.00 97.07           H  
ATOM    457  N   THR A  28      -2.266 -10.769   0.991  1.00 95.65           N  
ATOM    458  H   THR A  28      -2.108  -9.774   1.064  1.00 95.65           H  
ATOM    459  CA  THR A  28      -2.509 -11.513   2.229  1.00 95.65           C  
ATOM    460  HA  THR A  28      -2.630 -12.565   1.972  1.00 95.65           H  
ATOM    461  C   THR A  28      -3.798 -11.017   2.880  1.00 95.65           C  
ATOM    462  CB  THR A  28      -1.324 -11.411   3.204  1.00 95.65           C  
ATOM    463  HB  THR A  28      -1.170 -10.361   3.451  1.00 95.65           H  
ATOM    464  O   THR A  28      -3.870  -9.854   3.272  1.00 95.65           O  
ATOM    465  CG2 THR A  28      -1.552 -12.175   4.511  1.00 95.65           C  
ATOM    466 HG21 THR A  28      -0.644 -12.139   5.113  1.00 95.65           H  
ATOM    467 HG22 THR A  28      -1.811 -13.214   4.304  1.00 95.65           H  
ATOM    468 HG23 THR A  28      -2.359 -11.709   5.076  1.00 95.65           H  
ATOM    469  OG1 THR A  28      -0.121 -11.905   2.642  1.00 95.65           O  
ATOM    470  HG1 THR A  28      -0.188 -12.863   2.620  1.00 95.65           H  
ATOM    471  N   ALA A  29      -4.795 -11.887   3.038  1.00 92.89           N  
ATOM    472  H   ALA A  29      -4.659 -12.841   2.738  1.00 92.89           H  
ATOM    473  CA  ALA A  29      -6.082 -11.558   3.657  1.00 92.89           C  
ATOM    474  HA  ALA A  29      -5.952 -10.721   4.343  1.00 92.89           H  
ATOM    475  C   ALA A  29      -6.610 -12.756   4.460  1.00 92.89           C  
ATOM    476  CB  ALA A  29      -7.067 -11.120   2.571  1.00 92.89           C  
ATOM    477  HB1 ALA A  29      -6.642 -10.305   1.984  1.00 92.89           H  
ATOM    478  HB2 ALA A  29      -7.301 -11.956   1.912  1.00 92.89           H  
ATOM    479  HB3 ALA A  29      -7.981 -10.754   3.039  1.00 92.89           H  
ATOM    480  O   ALA A  29      -6.485 -13.903   4.034  1.00 92.89           O  
ATOM    481  N   GLY A  30      -7.139 -12.515   5.666  1.00 86.99           N  
ATOM    482  H   GLY A  30      -7.288 -11.555   5.941  1.00 86.99           H  
ATOM    483  CA  GLY A  30      -7.637 -13.584   6.552  1.00 86.99           C  
ATOM    484  HA2 GLY A  30      -8.495 -14.075   6.092  1.00 86.99           H  
ATOM    485  HA3 GLY A  30      -7.974 -13.133   7.486  1.00 86.99           H  
ATOM    486  C   GLY A  30      -6.607 -14.670   6.902  1.00 86.99           C  
ATOM    487  O   GLY A  30      -6.973 -15.779   7.265  1.00 86.99           O  
ATOM    488  N   GLY A  31      -5.309 -14.377   6.765  1.00 87.12           N  
ATOM    489  H   GLY A  31      -5.089 -13.481   6.354  1.00 87.12           H  
ATOM    490  CA  GLY A  31      -4.221 -15.335   6.987  1.00 87.12           C  
ATOM    491  HA2 GLY A  31      -4.536 -16.072   7.726  1.00 87.12           H  
ATOM    492  HA3 GLY A  31      -3.357 -14.798   7.377  1.00 87.12           H  
ATOM    493  C   GLY A  31      -3.770 -16.099   5.739  1.00 87.12           C  
ATOM    494  O   GLY A  31      -2.635 -16.574   5.725  1.00 87.12           O  
ATOM    495  N   GLU A  32      -4.573 -16.137   4.677  1.00 92.15           N  
ATOM    496  H   GLU A  32      -5.470 -15.675   4.721  1.00 92.15           H  
ATOM    497  CA  GLU A  32      -4.170 -16.690   3.384  1.00 92.15           C  
ATOM    498  HA  GLU A  32      -3.610 -17.611   3.551  1.00 92.15           H  
ATOM    499  C   GLU A  32      -3.279 -15.710   2.629  1.00 92.15           C  
ATOM    500  CB  GLU A  32      -5.382 -17.024   2.510  1.00 92.15           C  
ATOM    501  HB2 GLU A  32      -5.988 -16.130   2.366  1.00 92.15           H  
ATOM    502  HB3 GLU A  32      -5.011 -17.352   1.539  1.00 92.15           H  
ATOM    503  O   GLU A  32      -3.455 -14.499   2.730  1.00 92.15           O  
ATOM    504  CG  GLU A  32      -6.243 -18.140   3.106  1.00 92.15           C  
ATOM    505  HG2 GLU A  32      -6.710 -17.777   4.021  1.00 92.15           H  
ATOM    506  HG3 GLU A  32      -5.594 -18.978   3.360  1.00 92.15           H  
ATOM    507  CD  GLU A  32      -7.333 -18.625   2.135  1.00 92.15           C  
ATOM    508  OE1 GLU A  32      -7.995 -19.613   2.505  1.00 92.15           O  
ATOM    509  OE2 GLU A  32      -7.486 -18.041   1.023  1.00 92.15           O  
ATOM    510  N   THR A  33      -2.324 -16.227   1.857  1.00 96.06           N  
ATOM    511  H   THR A  33      -2.271 -17.231   1.758  1.00 96.06           H  
ATOM    512  CA  THR A  33      -1.460 -15.423   0.986  1.00 96.06           C  
ATOM    513  HA  THR A  33      -1.838 -14.402   0.942  1.00 96.06           H  
ATOM    514  C   THR A  33      -1.488 -15.988  -0.423  1.00 96.06           C  
ATOM    515  CB  THR A  33      -0.030 -15.364   1.530  1.00 96.06           C  
ATOM    516  HB  THR A  33       0.365 -16.372   1.656  1.00 96.06           H  
ATOM    517  O   THR A  33      -1.295 -17.186  -0.611  1.00 96.06           O  
ATOM    518  CG2 THR A  33       0.909 -14.560   0.639  1.00 96.06           C  
ATOM    519 HG21 THR A  33       1.116 -15.109  -0.279  1.00 96.06           H  
ATOM    520 HG22 THR A  33       1.850 -14.396   1.164  1.00 96.06           H  
ATOM    521 HG23 THR A  33       0.445 -13.603   0.399  1.00 96.06           H  
ATOM    522  OG1 THR A  33      -0.057 -14.713   2.783  1.00 96.06           O  
ATOM    523  HG1 THR A  33      -0.654 -15.230   3.327  1.00 96.06           H  
ATOM    524  N   ARG A  34      -1.717 -15.121  -1.411  1.00 97.43           N  
ATOM    525  H   ARG A  34      -1.893 -14.158  -1.163  1.00 97.43           H  
ATOM    526  CA  ARG A  34      -1.701 -15.462  -2.837  1.00 97.43           C  
ATOM    527  HA  ARG A  34      -1.332 -16.480  -2.961  1.00 97.43           H  
ATOM    528  C   ARG A  34      -0.737 -14.538  -3.570  1.00 97.43           C  
ATOM    529  CB  ARG A  34      -3.123 -15.390  -3.418  1.00 97.43           C  
ATOM    530  HB2 ARG A  34      -3.494 -14.370  -3.313  1.00 97.43           H  
ATOM    531  HB3 ARG A  34      -3.077 -15.640  -4.478  1.00 97.43           H  
ATOM    532  O   ARG A  34      -0.665 -13.350  -3.259  1.00 97.43           O  
ATOM    533  CG  ARG A  34      -4.105 -16.352  -2.726  1.00 97.43           C  
ATOM    534  HG2 ARG A  34      -3.740 -17.375  -2.815  1.00 97.43           H  
ATOM    535  HG3 ARG A  34      -4.174 -16.096  -1.669  1.00 97.43           H  
ATOM    536  CD  ARG A  34      -5.510 -16.259  -3.332  1.00 97.43           C  
ATOM    537  HD2 ARG A  34      -5.800 -15.209  -3.365  1.00 97.43           H  
ATOM    538  HD3 ARG A  34      -5.494 -16.658  -4.346  1.00 97.43           H  
ATOM    539  NE  ARG A  34      -6.499 -16.990  -2.518  1.00 97.43           N  
ATOM    540  HE  ARG A  34      -6.161 -17.542  -1.743  1.00 97.43           H  
ATOM    541  NH1 ARG A  34      -8.415 -16.179  -3.505  1.00 97.43           N  
ATOM    542 HH11 ARG A  34      -7.868 -15.747  -4.237  1.00 97.43           H  
ATOM    543 HH12 ARG A  34      -9.399 -15.968  -3.424  1.00 97.43           H  
ATOM    544  NH2 ARG A  34      -8.541 -17.436  -1.648  1.00 97.43           N  
ATOM    545 HH21 ARG A  34      -8.121 -17.804  -0.807  1.00 97.43           H  
ATOM    546 HH22 ARG A  34      -9.543 -17.308  -1.635  1.00 97.43           H  
ATOM    547  CZ  ARG A  34      -7.814 -16.871  -2.571  1.00 97.43           C  
ATOM    548  N   GLU A  35      -0.004 -15.084  -4.532  1.00 98.10           N  
ATOM    549  H   GLU A  35      -0.161 -16.051  -4.778  1.00 98.10           H  
ATOM    550  CA  GLU A  35       0.967 -14.350  -5.345  1.00 98.10           C  
ATOM    551  HA  GLU A  35       0.999 -13.309  -5.022  1.00 98.10           H  
ATOM    552  C   GLU A  35       0.557 -14.349  -6.814  1.00 98.10           C  
ATOM    553  CB  GLU A  35       2.383 -14.922  -5.182  1.00 98.10           C  
ATOM    554  HB2 GLU A  35       2.370 -15.998  -5.360  1.00 98.10           H  
ATOM    555  HB3 GLU A  35       3.026 -14.449  -5.924  1.00 98.10           H  
ATOM    556  O   GLU A  35       0.106 -15.359  -7.353  1.00 98.10           O  
ATOM    557  CG  GLU A  35       2.948 -14.626  -3.787  1.00 98.10           C  
ATOM    558  HG2 GLU A  35       2.348 -15.142  -3.037  1.00 98.10           H  
ATOM    559  HG3 GLU A  35       2.855 -13.553  -3.619  1.00 98.10           H  
ATOM    560  CD  GLU A  35       4.425 -15.007  -3.611  1.00 98.10           C  
ATOM    561  OE1 GLU A  35       4.925 -14.761  -2.488  1.00 98.10           O  
ATOM    562  OE2 GLU A  35       5.056 -15.472  -4.589  1.00 98.10           O  
ATOM    563  N   TYR A  36       0.740 -13.204  -7.463  1.00 98.28           N  
ATOM    564  H   TYR A  36       1.087 -12.415  -6.938  1.00 98.28           H  
ATOM    565  CA  TYR A  36       0.317 -12.946  -8.830  1.00 98.28           C  
ATOM    566  HA  TYR A  36       0.125 -13.892  -9.336  1.00 98.28           H  
ATOM    567  C   TYR A  36       1.404 -12.195  -9.588  1.00 98.28           C  
ATOM    568  CB  TYR A  36      -0.979 -12.126  -8.824  1.00 98.28           C  
ATOM    569  HB2 TYR A  36      -1.329 -12.004  -9.848  1.00 98.28           H  
ATOM    570  HB3 TYR A  36      -0.757 -11.133  -8.434  1.00 98.28           H  
ATOM    571  O   TYR A  36       2.171 -11.423  -9.013  1.00 98.28           O  
ATOM    572  CG  TYR A  36      -2.093 -12.732  -7.997  1.00 98.28           C  
ATOM    573  CD1 TYR A  36      -2.934 -13.716  -8.552  1.00 98.28           C  
ATOM    574  HD1 TYR A  36      -2.789 -14.042  -9.571  1.00 98.28           H  
ATOM    575  CD2 TYR A  36      -2.274 -12.318  -6.663  1.00 98.28           C  
ATOM    576  HD2 TYR A  36      -1.615 -11.578  -6.234  1.00 98.28           H  
ATOM    577  CE1 TYR A  36      -3.975 -14.267  -7.782  1.00 98.28           C  
ATOM    578  HE1 TYR A  36      -4.642 -15.004  -8.205  1.00 98.28           H  
ATOM    579  CE2 TYR A  36      -3.320 -12.856  -5.895  1.00 98.28           C  
ATOM    580  HE2 TYR A  36      -3.469 -12.518  -4.880  1.00 98.28           H  
ATOM    581  OH  TYR A  36      -5.226 -14.295  -5.738  1.00 98.28           O  
ATOM    582  HH  TYR A  36      -5.368 -13.741  -4.967  1.00 98.28           H  
ATOM    583  CZ  TYR A  36      -4.180 -13.822  -6.462  1.00 98.28           C  
ATOM    584  N   THR A  37       1.437 -12.379 -10.905  1.00 98.25           N  
ATOM    585  H   THR A  37       0.735 -12.976 -11.318  1.00 98.25           H  
ATOM    586  CA  THR A  37       2.175 -11.495 -11.813  1.00 98.25           C  
ATOM    587  HA  THR A  37       2.818 -10.824 -11.243  1.00 98.25           H  
ATOM    588  C   THR A  37       1.166 -10.653 -12.578  1.00 98.25           C  
ATOM    589  CB  THR A  37       3.077 -12.293 -12.759  1.00 98.25           C  
ATOM    590  HB  THR A  37       2.476 -12.992 -13.341  1.00 98.25           H  
ATOM    591  O   THR A  37       0.258 -11.204 -13.195  1.00 98.25           O  
ATOM    592  CG2 THR A  37       3.870 -11.395 -13.706  1.00 98.25           C  
ATOM    593 HG21 THR A  37       4.422 -10.646 -13.138  1.00 98.25           H  
ATOM    594 HG22 THR A  37       4.571 -12.003 -14.279  1.00 98.25           H  
ATOM    595 HG23 THR A  37       3.196 -10.900 -14.405  1.00 98.25           H  
ATOM    596  OG1 THR A  37       4.013 -13.015 -11.987  1.00 98.25           O  
ATOM    597  HG1 THR A  37       3.508 -13.522 -11.346  1.00 98.25           H  
ATOM    598  N   VAL A  38       1.318  -9.331 -12.537  1.00 98.29           N  
ATOM    599  H   VAL A  38       2.099  -8.953 -12.019  1.00 98.29           H  
ATOM    600  CA  VAL A  38       0.438  -8.386 -13.235  1.00 98.29           C  
ATOM    601  HA  VAL A  38      -0.407  -8.930 -13.657  1.00 98.29           H  
ATOM    602  C   VAL A  38       1.220  -7.764 -14.380  1.00 98.29           C  
ATOM    603  CB  VAL A  38      -0.150  -7.325 -12.287  1.00 98.29           C  
ATOM    604  HB  VAL A  38       0.631  -6.632 -11.977  1.00 98.29           H  
ATOM    605  O   VAL A  38       2.225  -7.082 -14.166  1.00 98.29           O  
ATOM    606  CG1 VAL A  38      -1.257  -6.525 -12.983  1.00 98.29           C  
ATOM    607 HG11 VAL A  38      -1.648  -5.764 -12.307  1.00 98.29           H  
ATOM    608 HG12 VAL A  38      -0.872  -6.029 -13.874  1.00 98.29           H  
ATOM    609 HG13 VAL A  38      -2.076  -7.183 -13.273  1.00 98.29           H  
ATOM    610  CG2 VAL A  38      -0.732  -7.984 -11.033  1.00 98.29           C  
ATOM    611 HG21 VAL A  38      -1.306  -7.259 -10.457  1.00 98.29           H  
ATOM    612 HG22 VAL A  38       0.071  -8.376 -10.409  1.00 98.29           H  
ATOM    613 HG23 VAL A  38      -1.373  -8.816 -11.327  1.00 98.29           H  
ATOM    614  N   ASN A  39       0.784  -8.025 -15.609  1.00 98.19           N  
ATOM    615  H   ASN A  39      -0.097  -8.509 -15.712  1.00 98.19           H  
ATOM    616  CA  ASN A  39       1.461  -7.553 -16.813  1.00 98.19           C  
ATOM    617  HA  ASN A  39       2.530  -7.710 -16.675  1.00 98.19           H  
ATOM    618  C   ASN A  39       1.232  -6.045 -17.039  1.00 98.19           C  
ATOM    619  CB  ASN A  39       0.995  -8.399 -18.010  1.00 98.19           C  
ATOM    620  HB2 ASN A  39      -0.094  -8.436 -18.025  1.00 98.19           H  
ATOM    621  HB3 ASN A  39       1.323  -7.940 -18.943  1.00 98.19           H  
ATOM    622  O   ASN A  39       0.231  -5.502 -16.559  1.00 98.19           O  
ATOM    623  CG  ASN A  39       1.559  -9.808 -17.975  1.00 98.19           C  
ATOM    624  ND2 ASN A  39       0.800 -10.785 -18.410  1.00 98.19           N  
ATOM    625 HD21 ASN A  39       1.191 -11.715 -18.357  1.00 98.19           H  
ATOM    626 HD22 ASN A  39      -0.141 -10.604 -18.729  1.00 98.19           H  
ATOM    627  OD1 ASN A  39       2.685 -10.046 -17.571  1.00 98.19           O  
ATOM    628  N   PRO A  40       2.120  -5.364 -17.782  1.00 97.90           N  
ATOM    629  CA  PRO A  40       1.938  -3.964 -18.168  1.00 97.90           C  
ATOM    630  HA  PRO A  40       2.096  -3.328 -17.297  1.00 97.90           H  
ATOM    631  C   PRO A  40       0.562  -3.693 -18.776  1.00 97.90           C  
ATOM    632  CB  PRO A  40       3.028  -3.687 -19.206  1.00 97.90           C  
ATOM    633  HB2 PRO A  40       2.696  -3.978 -20.202  1.00 97.90           H  
ATOM    634  HB3 PRO A  40       3.347  -2.644 -19.206  1.00 97.90           H  
ATOM    635  O   PRO A  40       0.100  -4.443 -19.634  1.00 97.90           O  
ATOM    636  CG  PRO A  40       4.137  -4.623 -18.759  1.00 97.90           C  
ATOM    637  HG2 PRO A  40       4.616  -4.170 -17.892  1.00 97.90           H  
ATOM    638  HG3 PRO A  40       4.854  -4.830 -19.553  1.00 97.90           H  
ATOM    639  CD  PRO A  40       3.375  -5.867 -18.322  1.00 97.90           C  
ATOM    640  HD2 PRO A  40       3.952  -6.410 -17.573  1.00 97.90           H  
ATOM    641  HD3 PRO A  40       3.178  -6.500 -19.187  1.00 97.90           H  
ATOM    642  N   GLY A  41      -0.094  -2.624 -18.333  1.00 96.53           N  
ATOM    643  H   GLY A  41       0.300  -2.100 -17.565  1.00 96.53           H  
ATOM    644  CA  GLY A  41      -1.402  -2.200 -18.833  1.00 96.53           C  
ATOM    645  HA2 GLY A  41      -1.374  -2.178 -19.922  1.00 96.53           H  
ATOM    646  HA3 GLY A  41      -1.599  -1.190 -18.472  1.00 96.53           H  
ATOM    647  C   GLY A  41      -2.580  -3.085 -18.412  1.00 96.53           C  
ATOM    648  O   GLY A  41      -3.702  -2.806 -18.829  1.00 96.53           O  
ATOM    649  N   THR A  42      -2.353  -4.121 -17.597  1.00 97.91           N  
ATOM    650  H   THR A  42      -1.410  -4.267 -17.268  1.00 97.91           H  
ATOM    651  CA  THR A  42      -3.407  -5.026 -17.111  1.00 97.91           C  
ATOM    652  HA  THR A  42      -4.300  -4.869 -17.716  1.00 97.91           H  
ATOM    653  C   THR A  42      -3.820  -4.717 -15.674  1.00 97.91           C  
ATOM    654  CB  THR A  42      -3.043  -6.514 -17.279  1.00 97.91           C  
ATOM    655  HB  THR A  42      -3.925  -7.109 -17.041  1.00 97.91           H  
ATOM    656  O   THR A  42      -3.152  -3.966 -14.955  1.00 97.91           O  
ATOM    657  CG2 THR A  42      -2.625  -6.858 -18.708  1.00 97.91           C  
ATOM    658 HG21 THR A  42      -3.394  -6.525 -19.405  1.00 97.91           H  
ATOM    659 HG22 THR A  42      -1.681  -6.374 -18.958  1.00 97.91           H  
ATOM    660 HG23 THR A  42      -2.510  -7.939 -18.799  1.00 97.91           H  
ATOM    661  OG1 THR A  42      -2.003  -6.921 -16.423  1.00 97.91           O  
ATOM    662  HG1 THR A  42      -1.295  -6.275 -16.486  1.00 97.91           H  
ATOM    663  N   GLU A  43      -4.941  -5.302 -15.266  1.00 97.67           N  
ATOM    664  H   GLU A  43      -5.425  -5.938 -15.884  1.00 97.67           H  
ATOM    665  CA  GLU A  43      -5.478  -5.228 -13.914  1.00 97.67           C  
ATOM    666  HA  GLU A  43      -4.779  -4.689 -13.274  1.00 97.67           H  
ATOM    667  C   GLU A  43      -5.634  -6.642 -13.344  1.00 97.67           C  
ATOM    668  CB  GLU A  43      -6.794  -4.439 -13.933  1.00 97.67           C  
ATOM    669  HB2 GLU A  43      -7.523  -4.963 -14.552  1.00 97.67           H  
ATOM    670  HB3 GLU A  43      -6.600  -3.464 -14.381  1.00 97.67           H  
ATOM    671  O   GLU A  43      -6.082  -7.560 -14.031  1.00 97.67           O  
ATOM    672  CG  GLU A  43      -7.378  -4.223 -12.533  1.00 97.67           C  
ATOM    673  HG2 GLU A  43      -6.609  -3.800 -11.886  1.00 97.67           H  
ATOM    674  HG3 GLU A  43      -7.685  -5.181 -12.113  1.00 97.67           H  
ATOM    675  CD  GLU A  43      -8.579  -3.274 -12.598  1.00 97.67           C  
ATOM    676  OE1 GLU A  43      -9.705  -3.763 -12.825  1.00 97.67           O  
ATOM    677  OE2 GLU A  43      -8.353  -2.052 -12.439  1.00 97.67           O  
ATOM    678  N   LEU A  44      -5.229  -6.808 -12.089  1.00 97.92           N  
ATOM    679  H   LEU A  44      -4.860  -5.997 -11.614  1.00 97.92           H  
ATOM    680  CA  LEU A  44      -5.521  -7.967 -11.257  1.00 97.92           C  
ATOM    681  HA  LEU A  44      -5.721  -8.839 -11.879  1.00 97.92           H  
ATOM    682  C   LEU A  44      -6.756  -7.657 -10.416  1.00 97.92           C  
ATOM    683  CB  LEU A  44      -4.291  -8.228 -10.373  1.00 97.92           C  
ATOM    684  HB2 LEU A  44      -3.492  -8.587 -11.021  1.00 97.92           H  
ATOM    685  HB3 LEU A  44      -3.981  -7.277  -9.940  1.00 97.92           H  
ATOM    686  O   LEU A  44      -6.780  -6.617  -9.767  1.00 97.92           O  
ATOM    687  CG  LEU A  44      -4.494  -9.228  -9.220  1.00 97.92           C  
ATOM    688  HG  LEU A  44      -5.365  -8.942  -8.631  1.00 97.92           H  
ATOM    689  CD1 LEU A  44      -4.681 -10.655  -9.735  1.00 97.92           C  
ATOM    690 HD11 LEU A  44      -5.592 -10.720 -10.330  1.00 97.92           H  
ATOM    691 HD12 LEU A  44      -3.826 -10.955 -10.340  1.00 97.92           H  
ATOM    692 HD13 LEU A  44      -4.784 -11.337  -8.891  1.00 97.92           H  
ATOM    693  CD2 LEU A  44      -3.281  -9.187  -8.292  1.00 97.92           C  
ATOM    694 HD21 LEU A  44      -3.432  -9.885  -7.468  1.00 97.92           H  
ATOM    695 HD22 LEU A  44      -3.176  -8.182  -7.882  1.00 97.92           H  
ATOM    696 HD23 LEU A  44      -2.379  -9.452  -8.844  1.00 97.92           H  
ATOM    697  N   GLU A  45      -7.706  -8.586 -10.349  1.00 97.43           N  
ATOM    698  H   GLU A  45      -7.625  -9.414 -10.922  1.00 97.43           H  
ATOM    699  CA  GLU A  45      -8.807  -8.573  -9.383  1.00 97.43           C  
ATOM    700  HA  GLU A  45      -8.687  -7.719  -8.716  1.00 97.43           H  
ATOM    701  C   GLU A  45      -8.727  -9.846  -8.528  1.00 97.43           C  
ATOM    702  CB  GLU A  45     -10.159  -8.388 -10.109  1.00 97.43           C  
ATOM    703  HB2 GLU A  45     -10.328  -9.221 -10.792  1.00 97.43           H  
ATOM    704  HB3 GLU A  45     -10.089  -7.474 -10.698  1.00 97.43           H  
ATOM    705  O   GLU A  45      -8.605 -10.954  -9.052  1.00 97.43           O  
ATOM    706  CG  GLU A  45     -11.362  -8.269  -9.147  1.00 97.43           C  
ATOM    707  HG2 GLU A  45     -11.585  -9.256  -8.742  1.00 97.43           H  
ATOM    708  HG3 GLU A  45     -11.070  -7.635  -8.310  1.00 97.43           H  
ATOM    709  CD  GLU A  45     -12.639  -7.658  -9.779  1.00 97.43           C  
ATOM    710  OE1 GLU A  45     -13.771  -8.067  -9.427  1.00 97.43           O  
ATOM    711  OE2 GLU A  45     -12.545  -6.615 -10.461  1.00 97.43           O  
ATOM    712  N   VAL A  46      -8.751  -9.684  -7.205  1.00 96.21           N  
ATOM    713  H   VAL A  46      -8.791  -8.741  -6.846  1.00 96.21           H  
ATOM    714  CA  VAL A  46      -8.782 -10.777  -6.227  1.00 96.21           C  
ATOM    715  HA  VAL A  46      -8.850 -11.730  -6.751  1.00 96.21           H  
ATOM    716  C   VAL A  46     -10.022 -10.609  -5.370  1.00 96.21           C  
ATOM    717  CB  VAL A  46      -7.523 -10.807  -5.338  1.00 96.21           C  
ATOM    718  HB  VAL A  46      -7.478  -9.895  -4.742  1.00 96.21           H  
ATOM    719  O   VAL A  46     -10.154  -9.610  -4.664  1.00 96.21           O  
ATOM    720  CG1 VAL A  46      -7.534 -12.004  -4.375  1.00 96.21           C  
ATOM    721 HG11 VAL A  46      -8.382 -11.924  -3.695  1.00 96.21           H  
ATOM    722 HG12 VAL A  46      -7.618 -12.933  -4.938  1.00 96.21           H  
ATOM    723 HG13 VAL A  46      -6.623 -12.007  -3.775  1.00 96.21           H  
ATOM    724  CG2 VAL A  46      -6.239 -10.887  -6.169  1.00 96.21           C  
ATOM    725 HG21 VAL A  46      -6.281 -11.746  -6.839  1.00 96.21           H  
ATOM    726 HG22 VAL A  46      -5.370 -10.958  -5.515  1.00 96.21           H  
ATOM    727 HG23 VAL A  46      -6.142  -9.978  -6.763  1.00 96.21           H  
ATOM    728  N   GLU A  47     -10.910 -11.595  -5.408  1.00 95.55           N  
ATOM    729  H   GLU A  47     -10.778 -12.360  -6.054  1.00 95.55           H  
ATOM    730  CA  GLU A  47     -12.070 -11.653  -4.523  1.00 95.55           C  
ATOM    731  HA  GLU A  47     -12.488 -10.651  -4.423  1.00 95.55           H  
ATOM    732  C   GLU A  47     -11.664 -12.128  -3.123  1.00 95.55           C  
ATOM    733  CB  GLU A  47     -13.166 -12.547  -5.116  1.00 95.55           C  
ATOM    734  HB2 GLU A  47     -13.988 -12.597  -4.402  1.00 95.55           H  
ATOM    735  HB3 GLU A  47     -12.766 -13.550  -5.262  1.00 95.55           H  
ATOM    736  O   GLU A  47     -10.871 -13.064  -2.964  1.00 95.55           O  
ATOM    737  CG  GLU A  47     -13.704 -12.001  -6.450  1.00 95.55           C  
ATOM    738  HG2 GLU A  47     -14.008 -10.965  -6.302  1.00 95.55           H  
ATOM    739  HG3 GLU A  47     -12.906 -12.017  -7.192  1.00 95.55           H  
ATOM    740  CD  GLU A  47     -14.899 -12.807  -6.984  1.00 95.55           C  
ATOM    741  OE1 GLU A  47     -15.650 -12.239  -7.808  1.00 95.55           O  
ATOM    742  OE2 GLU A  47     -15.053 -13.981  -6.578  1.00 95.55           O  
ATOM    743  N   LEU A  48     -12.219 -11.460  -2.115  1.00 92.95           N  
ATOM    744  H   LEU A  48     -12.886 -10.739  -2.347  1.00 92.95           H  
ATOM    745  CA  LEU A  48     -12.035 -11.729  -0.698  1.00 92.95           C  
ATOM    746  HA  LEU A  48     -11.196 -12.412  -0.561  1.00 92.95           H  
ATOM    747  C   LEU A  48     -13.296 -12.400  -0.145  1.00 92.95           C  
ATOM    748  CB  LEU A  48     -11.738 -10.414   0.050  1.00 92.95           C  
ATOM    749  HB2 LEU A  48     -12.616  -9.773  -0.021  1.00 92.95           H  
ATOM    750  HB3 LEU A  48     -11.600 -10.646   1.106  1.00 92.95           H  
ATOM    751  O   LEU A  48     -14.414 -11.939  -0.393  1.00 92.95           O  
ATOM    752  CG  LEU A  48     -10.516  -9.614  -0.437  1.00 92.95           C  
ATOM    753  HG  LEU A  48     -10.676  -9.278  -1.461  1.00 92.95           H  
ATOM    754  CD1 LEU A  48     -10.356  -8.378   0.452  1.00 92.95           C  
ATOM    755 HD11 LEU A  48     -11.242  -7.749   0.364  1.00 92.95           H  
ATOM    756 HD12 LEU A  48      -9.492  -7.792   0.139  1.00 92.95           H  
ATOM    757 HD13 LEU A  48     -10.225  -8.674   1.493  1.00 92.95           H  
ATOM    758  CD2 LEU A  48      -9.229 -10.440  -0.386  1.00 92.95           C  
ATOM    759 HD21 LEU A  48      -8.365  -9.799  -0.560  1.00 92.95           H  
ATOM    760 HD22 LEU A  48      -9.140 -10.922   0.587  1.00 92.95           H  
ATOM    761 HD23 LEU A  48      -9.260 -11.204  -1.163  1.00 92.95           H  
ATOM    762  N   SER A  49     -13.122 -13.463   0.641  1.00 92.81           N  
ATOM    763  H   SER A  49     -12.180 -13.766   0.844  1.00 92.81           H  
ATOM    764  CA  SER A  49     -14.235 -14.069   1.379  1.00 92.81           C  
ATOM    765  HA  SER A  49     -15.018 -14.291   0.654  1.00 92.81           H  
ATOM    766  C   SER A  49     -14.804 -13.092   2.421  1.00 92.81           C  
ATOM    767  CB  SER A  49     -13.813 -15.395   2.029  1.00 92.81           C  
ATOM    768  HB2 SER A  49     -14.701 -16.001   2.210  1.00 92.81           H  
ATOM    769  HB3 SER A  49     -13.163 -15.943   1.347  1.00 92.81           H  
ATOM    770  O   SER A  49     -14.116 -12.142   2.806  1.00 92.81           O  
ATOM    771  OG  SER A  49     -13.152 -15.203   3.262  1.00 92.81           O  
ATOM    772  HG  SER A  49     -13.708 -15.601   3.936  1.00 92.81           H  
ATOM    773  N   PRO A  50     -16.030 -13.307   2.932  1.00 90.03           N  
ATOM    774  CA  PRO A  50     -16.599 -12.469   3.991  1.00 90.03           C  
ATOM    775  HA  PRO A  50     -16.827 -11.488   3.575  1.00 90.03           H  
ATOM    776  C   PRO A  50     -15.673 -12.280   5.204  1.00 90.03           C  
ATOM    777  CB  PRO A  50     -17.910 -13.158   4.377  1.00 90.03           C  
ATOM    778  HB2 PRO A  50     -17.731 -13.907   5.149  1.00 90.03           H  
ATOM    779  HB3 PRO A  50     -18.658 -12.438   4.710  1.00 90.03           H  
ATOM    780  O   PRO A  50     -15.573 -11.180   5.737  1.00 90.03           O  
ATOM    781  CG  PRO A  50     -18.329 -13.856   3.085  1.00 90.03           C  
ATOM    782  HG2 PRO A  50     -18.997 -14.696   3.276  1.00 90.03           H  
ATOM    783  HG3 PRO A  50     -18.792 -13.136   2.410  1.00 90.03           H  
ATOM    784  CD  PRO A  50     -16.992 -14.316   2.511  1.00 90.03           C  
ATOM    785  HD2 PRO A  50     -16.723 -15.279   2.947  1.00 90.03           H  
ATOM    786  HD3 PRO A  50     -17.059 -14.392   1.426  1.00 90.03           H  
ATOM    787  N   GLU A  51     -14.927 -13.312   5.603  1.00 89.23           N  
ATOM    788  H   GLU A  51     -15.040 -14.196   5.128  1.00 89.23           H  
ATOM    789  CA  GLU A  51     -13.980 -13.269   6.729  1.00 89.23           C  
ATOM    790  HA  GLU A  51     -14.466 -12.779   7.573  1.00 89.23           H  
ATOM    791  C   GLU A  51     -12.697 -12.475   6.412  1.00 89.23           C  
ATOM    792  CB  GLU A  51     -13.589 -14.699   7.151  1.00 89.23           C  
ATOM    793  HB2 GLU A  51     -12.933 -15.134   6.397  1.00 89.23           H  
ATOM    794  HB3 GLU A  51     -13.004 -14.619   8.068  1.00 89.23           H  
ATOM    795  O   GLU A  51     -11.960 -12.053   7.311  1.00 89.23           O  
ATOM    796  CG  GLU A  51     -14.759 -15.662   7.433  1.00 89.23           C  
ATOM    797  HG2 GLU A  51     -15.472 -15.160   8.087  1.00 89.23           H  
ATOM    798  HG3 GLU A  51     -14.363 -16.520   7.977  1.00 89.23           H  
ATOM    799  CD  GLU A  51     -15.477 -16.183   6.173  1.00 89.23           C  
ATOM    800  OE1 GLU A  51     -16.626 -16.647   6.316  1.00 89.23           O  
ATOM    801  OE2 GLU A  51     -14.900 -16.066   5.060  1.00 89.23           O  
ATOM    802  N   GLN A  52     -12.409 -12.283   5.124  1.00 90.01           N  
ATOM    803  H   GLN A  52     -13.062 -12.645   4.444  1.00 90.01           H  
ATOM    804  CA  GLN A  52     -11.273 -11.522   4.608  1.00 90.01           C  
ATOM    805  HA  GLN A  52     -10.460 -11.543   5.334  1.00 90.01           H  
ATOM    806  C   GLN A  52     -11.616 -10.042   4.368  1.00 90.01           C  
ATOM    807  CB  GLN A  52     -10.786 -12.196   3.315  1.00 90.01           C  
ATOM    808  HB2 GLN A  52     -11.631 -12.309   2.636  1.00 90.01           H  
ATOM    809  HB3 GLN A  52     -10.050 -11.556   2.828  1.00 90.01           H  
ATOM    810  O   GLN A  52     -10.708  -9.233   4.178  1.00 90.01           O  
ATOM    811  CG  GLN A  52     -10.153 -13.574   3.553  1.00 90.01           C  
ATOM    812  HG2 GLN A  52      -9.246 -13.434   4.141  1.00 90.01           H  
ATOM    813  HG3 GLN A  52     -10.830 -14.208   4.127  1.00 90.01           H  
ATOM    814  CD  GLN A  52      -9.790 -14.315   2.268  1.00 90.01           C  
ATOM    815  NE2 GLN A  52      -8.901 -15.283   2.349  1.00 90.01           N  
ATOM    816 HE21 GLN A  52      -8.487 -15.524   3.238  1.00 90.01           H  
ATOM    817 HE22 GLN A  52      -8.742 -15.858   1.534  1.00 90.01           H  
ATOM    818  OE1 GLN A  52     -10.282 -14.043   1.183  1.00 90.01           O  
ATOM    819  N   GLN A  53     -12.897  -9.662   4.390  1.00 88.53           N  
ATOM    820  H   GLN A  53     -13.606 -10.357   4.576  1.00 88.53           H  
ATOM    821  CA  GLN A  53     -13.320  -8.272   4.196  1.00 88.53           C  
ATOM    822  HA  GLN A  53     -12.909  -7.928   3.247  1.00 88.53           H  
ATOM    823  C   GLN A  53     -12.759  -7.356   5.294  1.00 88.53           C  
ATOM    824  CB  GLN A  53     -14.852  -8.175   4.110  1.00 88.53           C  
ATOM    825  HB2 GLN A  53     -15.140  -7.125   4.073  1.00 88.53           H  
ATOM    826  HB3 GLN A  53     -15.299  -8.625   4.997  1.00 88.53           H  
ATOM    827  O   GLN A  53     -12.571  -7.770   6.438  1.00 88.53           O  
ATOM    828  CG  GLN A  53     -15.378  -8.868   2.846  1.00 88.53           C  
ATOM    829  HG2 GLN A  53     -14.949  -8.377   1.972  1.00 88.53           H  
ATOM    830  HG3 GLN A  53     -15.054  -9.909   2.840  1.00 88.53           H  
ATOM    831  CD  GLN A  53     -16.895  -8.856   2.705  1.00 88.53           C  
ATOM    832  NE2 GLN A  53     -17.422  -9.559   1.726  1.00 88.53           N  
ATOM    833 HE21 GLN A  53     -18.425  -9.488   1.625  1.00 88.53           H  
ATOM    834 HE22 GLN A  53     -16.831 -10.073   1.089  1.00 88.53           H  
ATOM    835  OE1 GLN A  53     -17.635  -8.232   3.445  1.00 88.53           O  
ATOM    836  N   ASN A  54     -12.490  -6.095   4.941  1.00 84.33           N  
ATOM    837  H   ASN A  54     -12.760  -5.798   4.013  1.00 84.33           H  
ATOM    838  CA  ASN A  54     -11.890  -5.071   5.812  1.00 84.33           C  
ATOM    839  HA  ASN A  54     -11.813  -4.166   5.209  1.00 84.33           H  
ATOM    840  C   ASN A  54     -10.452  -5.354   6.292  1.00 84.33           C  
ATOM    841  CB  ASN A  54     -12.841  -4.726   6.973  1.00 84.33           C  
ATOM    842  HB2 ASN A  54     -12.446  -3.869   7.518  1.00 84.33           H  
ATOM    843  HB3 ASN A  54     -12.911  -5.561   7.670  1.00 84.33           H  
ATOM    844  O   ASN A  54      -9.945  -4.643   7.159  1.00 84.33           O  
ATOM    845  CG  ASN A  54     -14.216  -4.350   6.474  1.00 84.33           C  
ATOM    846  ND2 ASN A  54     -15.208  -5.188   6.661  1.00 84.33           N  
ATOM    847 HD21 ASN A  54     -16.046  -4.955   6.148  1.00 84.33           H  
ATOM    848 HD22 ASN A  54     -15.040  -6.097   7.069  1.00 84.33           H  
ATOM    849  OD1 ASN A  54     -14.402  -3.312   5.873  1.00 84.33           O  
ATOM    850  N   GLN A  55      -9.770  -6.370   5.750  1.00 89.76           N  
ATOM    851  H   GLN A  55     -10.238  -6.992   5.106  1.00 89.76           H  
ATOM    852  CA  GLN A  55      -8.370  -6.639   6.079  1.00 89.76           C  
ATOM    853  HA  GLN A  55      -7.902  -5.685   6.323  1.00 89.76           H  
ATOM    854  C   GLN A  55      -7.590  -7.239   4.906  1.00 89.76           C  
ATOM    855  CB  GLN A  55      -8.254  -7.503   7.344  1.00 89.76           C  
ATOM    856  HB2 GLN A  55      -8.549  -6.903   8.204  1.00 89.76           H  
ATOM    857  HB3 GLN A  55      -7.208  -7.782   7.475  1.00 89.76           H  
ATOM    858  O   GLN A  55      -7.788  -8.386   4.510  1.00 89.76           O  
ATOM    859  CG  GLN A  55      -9.122  -8.774   7.320  1.00 89.76           C  
ATOM    860  HG2 GLN A  55      -8.941  -9.350   6.413  1.00 89.76           H  
ATOM    861  HG3 GLN A  55     -10.175  -8.493   7.333  1.00 89.76           H  
ATOM    862  CD  GLN A  55      -8.870  -9.696   8.499  1.00 89.76           C  
ATOM    863  NE2 GLN A  55      -9.556 -10.817   8.571  1.00 89.76           N  
ATOM    864 HE21 GLN A  55     -10.316 -11.011   7.935  1.00 89.76           H  
ATOM    865 HE22 GLN A  55      -9.336 -11.441   9.334  1.00 89.76           H  
ATOM    866  OE1 GLN A  55      -8.062  -9.457   9.381  1.00 89.76           O  
ATOM    867  N   ALA A  56      -6.628  -6.486   4.382  1.00 93.97           N  
ATOM    868  H   ALA A  56      -6.464  -5.569   4.773  1.00 93.97           H  
ATOM    869  CA  ALA A  56      -5.741  -6.959   3.328  1.00 93.97           C  
ATOM    870  HA  ALA A  56      -5.611  -8.036   3.433  1.00 93.97           H  
ATOM    871  C   ALA A  56      -4.366  -6.301   3.438  1.00 93.97           C  
ATOM    872  CB  ALA A  56      -6.383  -6.692   1.960  1.00 93.97           C  
ATOM    873  HB1 ALA A  56      -5.740  -7.078   1.169  1.00 93.97           H  
ATOM    874  HB2 ALA A  56      -6.521  -5.621   1.817  1.00 93.97           H  
ATOM    875  HB3 ALA A  56      -7.351  -7.190   1.900  1.00 93.97           H  
ATOM    876  O   ALA A  56      -4.254  -5.105   3.691  1.00 93.97           O  
ATOM    877  N   ILE A  57      -3.316  -7.087   3.213  1.00 95.44           N  
ATOM    878  H   ILE A  57      -3.495  -8.068   3.052  1.00 95.44           H  
ATOM    879  CA  ILE A  57      -1.959  -6.600   2.973  1.00 95.44           C  
ATOM    880  HA  ILE A  57      -1.914  -5.525   3.148  1.00 95.44           H  
ATOM    881  C   ILE A  57      -1.651  -6.868   1.505  1.00 95.44           C  
ATOM    882  CB  ILE A  57      -0.928  -7.277   3.901  1.00 95.44           C  
ATOM    883  HB  ILE A  57      -0.912  -8.342   3.671  1.00 95.44           H  
ATOM    884  O   ILE A  57      -1.599  -8.022   1.079  1.00 95.44           O  
ATOM    885  CG1 ILE A  57      -1.291  -7.116   5.394  1.00 95.44           C  
ATOM    886 HG12 ILE A  57      -1.208  -6.066   5.676  1.00 95.44           H  
ATOM    887 HG13 ILE A  57      -2.323  -7.431   5.548  1.00 95.44           H  
ATOM    888  CG2 ILE A  57       0.474  -6.711   3.610  1.00 95.44           C  
ATOM    889 HG21 ILE A  57       1.219  -7.210   4.229  1.00 95.44           H  
ATOM    890 HG22 ILE A  57       0.747  -6.870   2.567  1.00 95.44           H  
ATOM    891 HG23 ILE A  57       0.498  -5.642   3.823  1.00 95.44           H  
ATOM    892  CD1 ILE A  57      -0.429  -7.957   6.344  1.00 95.44           C  
ATOM    893 HD11 ILE A  57       0.596  -7.585   6.359  1.00 95.44           H  
ATOM    894 HD12 ILE A  57      -0.436  -9.000   6.029  1.00 95.44           H  
ATOM    895 HD13 ILE A  57      -0.836  -7.888   7.352  1.00 95.44           H  
ATOM    896  N   VAL A  58      -1.438  -5.809   0.736  1.00 97.20           N  
ATOM    897  H   VAL A  58      -1.520  -4.894   1.154  1.00 97.20           H  
ATOM    898  CA  VAL A  58      -1.057  -5.872  -0.673  1.00 97.20           C  
ATOM    899  HA  VAL A  58      -1.151  -6.897  -1.033  1.00 97.20           H  
ATOM    900  C   VAL A  58       0.400  -5.451  -0.781  1.00 97.20           C  
ATOM    901  CB  VAL A  58      -1.970  -4.993  -1.545  1.00 97.20           C  
ATOM    902  HB  VAL A  58      -1.808  -3.942  -1.302  1.00 97.20           H  
ATOM    903  O   VAL A  58       0.738  -4.290  -0.563  1.00 97.20           O  
ATOM    904  CG1 VAL A  58      -1.656  -5.206  -3.031  1.00 97.20           C  
ATOM    905 HG11 VAL A  58      -0.627  -4.916  -3.244  1.00 97.20           H  
ATOM    906 HG12 VAL A  58      -2.317  -4.585  -3.636  1.00 97.20           H  
ATOM    907 HG13 VAL A  58      -1.802  -6.252  -3.301  1.00 97.20           H  
ATOM    908  CG2 VAL A  58      -3.451  -5.313  -1.309  1.00 97.20           C  
ATOM    909 HG21 VAL A  58      -4.067  -4.725  -1.989  1.00 97.20           H  
ATOM    910 HG22 VAL A  58      -3.637  -6.376  -1.465  1.00 97.20           H  
ATOM    911 HG23 VAL A  58      -3.737  -5.044  -0.292  1.00 97.20           H  
ATOM    912  N   VAL A  59       1.270  -6.400  -1.107  1.00 97.99           N  
ATOM    913  H   VAL A  59       0.911  -7.329  -1.274  1.00 97.99           H  
ATOM    914  CA  VAL A  59       2.698  -6.170  -1.331  1.00 97.99           C  
ATOM    915  HA  VAL A  59       2.970  -5.191  -0.937  1.00 97.99           H  
ATOM    916  C   VAL A  59       2.970  -6.189  -2.824  1.00 97.99           C  
ATOM    917  CB  VAL A  59       3.570  -7.215  -0.624  1.00 97.99           C  
ATOM    918  HB  VAL A  59       3.450  -8.176  -1.123  1.00 97.99           H  
ATOM    919  O   VAL A  59       2.583  -7.126  -3.518  1.00 97.99           O  
ATOM    920  CG1 VAL A  59       5.047  -6.836  -0.707  1.00 97.99           C  
ATOM    921 HG11 VAL A  59       5.224  -5.903  -0.173  1.00 97.99           H  
ATOM    922 HG12 VAL A  59       5.359  -6.731  -1.746  1.00 97.99           H  
ATOM    923 HG13 VAL A  59       5.646  -7.634  -0.268  1.00 97.99           H  
ATOM    924  CG2 VAL A  59       3.193  -7.391   0.849  1.00 97.99           C  
ATOM    925 HG21 VAL A  59       2.214  -7.866   0.923  1.00 97.99           H  
ATOM    926 HG22 VAL A  59       3.927  -8.023   1.349  1.00 97.99           H  
ATOM    927 HG23 VAL A  59       3.155  -6.413   1.329  1.00 97.99           H  
ATOM    928  N   ILE A  60       3.655  -5.172  -3.323  1.00 97.94           N  
ATOM    929  H   ILE A  60       3.950  -4.442  -2.690  1.00 97.94           H  
ATOM    930  CA  ILE A  60       3.969  -5.010  -4.738  1.00 97.94           C  
ATOM    931  HA  ILE A  60       3.610  -5.880  -5.288  1.00 97.94           H  
ATOM    932  C   ILE A  60       5.478  -4.950  -4.902  1.00 97.94           C  
ATOM    933  CB  ILE A  60       3.254  -3.776  -5.322  1.00 97.94           C  
ATOM    934  HB  ILE A  60       3.580  -2.883  -4.790  1.00 97.94           H  
ATOM    935  O   ILE A  60       6.138  -4.084  -4.332  1.00 97.94           O  
ATOM    936  CG1 ILE A  60       1.733  -3.943  -5.112  1.00 97.94           C  
ATOM    937 HG12 ILE A  60       1.519  -3.976  -4.044  1.00 97.94           H  
ATOM    938 HG13 ILE A  60       1.411  -4.891  -5.545  1.00 97.94           H  
ATOM    939  CG2 ILE A  60       3.632  -3.632  -6.807  1.00 97.94           C  
ATOM    940 HG21 ILE A  60       4.693  -3.403  -6.908  1.00 97.94           H  
ATOM    941 HG22 ILE A  60       3.409  -4.557  -7.339  1.00 97.94           H  
ATOM    942 HG23 ILE A  60       3.079  -2.810  -7.263  1.00 97.94           H  
ATOM    943  CD1 ILE A  60       0.861  -2.836  -5.688  1.00 97.94           C  
ATOM    944 HD11 ILE A  60       0.892  -2.859  -6.777  1.00 97.94           H  
ATOM    945 HD12 ILE A  60      -0.165  -3.039  -5.380  1.00 97.94           H  
ATOM    946 HD13 ILE A  60       1.176  -1.863  -5.311  1.00 97.94           H  
ATOM    947  N   HIS A  61       6.012  -5.859  -5.710  1.00 97.29           N  
ATOM    948  H   HIS A  61       5.390  -6.525  -6.146  1.00 97.29           H  
ATOM    949  CA  HIS A  61       7.410  -5.885  -6.107  1.00 97.29           C  
ATOM    950  HA  HIS A  61       7.994  -5.263  -5.429  1.00 97.29           H  
ATOM    951  C   HIS A  61       7.554  -5.339  -7.529  1.00 97.29           C  
ATOM    952  CB  HIS A  61       7.964  -7.309  -6.016  1.00 97.29           C  
ATOM    953  HB2 HIS A  61       8.973  -7.314  -6.427  1.00 97.29           H  
ATOM    954  HB3 HIS A  61       7.349  -7.959  -6.638  1.00 97.29           H  
ATOM    955  O   HIS A  61       7.017  -5.918  -8.481  1.00 97.29           O  
ATOM    956  CG  HIS A  61       8.020  -7.877  -4.622  1.00 97.29           C  
ATOM    957  CD2 HIS A  61       6.971  -8.324  -3.862  1.00 97.29           C  
ATOM    958  HD2 HIS A  61       5.931  -8.328  -4.153  1.00 97.29           H  
ATOM    959  ND1 HIS A  61       9.163  -8.052  -3.877  1.00 97.29           N  
ATOM    960  HD1 HIS A  61      10.097  -7.777  -4.146  1.00 97.29           H  
ATOM    961  CE1 HIS A  61       8.812  -8.570  -2.689  1.00 97.29           C  
ATOM    962  HE1 HIS A  61       9.493  -8.789  -1.881  1.00 97.29           H  
ATOM    963  NE2 HIS A  61       7.485  -8.760  -2.636  1.00 97.29           N  
ATOM    964  N   ILE A  62       8.336  -4.268  -7.673  1.00 93.66           N  
ATOM    965  H   ILE A  62       8.743  -3.871  -6.838  1.00 93.66           H  
ATOM    966  CA  ILE A  62       8.841  -3.791  -8.965  1.00 93.66           C  
ATOM    967  HA  ILE A  62       8.423  -4.402  -9.765  1.00 93.66           H  
ATOM    968  C   ILE A  62      10.359  -3.950  -8.964  1.00 93.66           C  
ATOM    969  CB  ILE A  62       8.483  -2.323  -9.261  1.00 93.66           C  
ATOM    970  HB  ILE A  62       9.108  -1.683  -8.638  1.00 93.66           H  
ATOM    971  O   ILE A  62      11.079  -3.173  -8.336  1.00 93.66           O  
ATOM    972  CG1 ILE A  62       7.026  -1.957  -8.944  1.00 93.66           C  
ATOM    973 HG12 ILE A  62       6.843  -2.083  -7.876  1.00 93.66           H  
ATOM    974 HG13 ILE A  62       6.334  -2.588  -9.502  1.00 93.66           H  
ATOM    975  CG2 ILE A  62       8.829  -2.037 -10.741  1.00 93.66           C  
ATOM    976 HG21 ILE A  62       9.842  -2.366 -10.976  1.00 93.66           H  
ATOM    977 HG22 ILE A  62       8.800  -0.967 -10.947  1.00 93.66           H  
ATOM    978 HG23 ILE A  62       8.123  -2.544 -11.398  1.00 93.66           H  
ATOM    979  CD1 ILE A  62       6.811  -0.486  -9.306  1.00 93.66           C  
ATOM    980 HD11 ILE A  62       6.730  -0.361 -10.385  1.00 93.66           H  
ATOM    981 HD12 ILE A  62       7.628   0.126  -8.923  1.00 93.66           H  
ATOM    982 HD13 ILE A  62       5.889  -0.116  -8.859  1.00 93.66           H  
ATOM    983  N   GLY A  63      10.867  -4.960  -9.669  1.00 92.04           N  
ATOM    984  H   GLY A  63      10.234  -5.606 -10.118  1.00 92.04           H  
ATOM    985  CA  GLY A  63      12.291  -5.292  -9.597  1.00 92.04           C  
ATOM    986  HA2 GLY A  63      12.493  -6.185 -10.187  1.00 92.04           H  
ATOM    987  HA3 GLY A  63      12.878  -4.465  -9.997  1.00 92.04           H  
ATOM    988  C   GLY A  63      12.714  -5.567  -8.148  1.00 92.04           C  
ATOM    989  O   GLY A  63      12.189  -6.485  -7.524  1.00 92.04           O  
ATOM    990  N   ASN A  64      13.629  -4.751  -7.617  1.00 92.14           N  
ATOM    991  H   ASN A  64      13.940  -3.965  -8.170  1.00 92.14           H  
ATOM    992  CA  ASN A  64      14.153  -4.876  -6.250  1.00 92.14           C  
ATOM    993  HA  ASN A  64      14.020  -5.903  -5.912  1.00 92.14           H  
ATOM    994  C   ASN A  64      13.426  -3.990  -5.223  1.00 92.14           C  
ATOM    995  CB  ASN A  64      15.661  -4.569  -6.266  1.00 92.14           C  
ATOM    996  HB2 ASN A  64      15.820  -3.565  -6.660  1.00 92.14           H  
ATOM    997  HB3 ASN A  64      16.044  -4.598  -5.246  1.00 92.14           H  
ATOM    998  O   ASN A  64      13.819  -3.956  -4.059  1.00 92.14           O  
ATOM    999  CG  ASN A  64      16.472  -5.563  -7.074  1.00 92.14           C  
ATOM   1000  ND2 ASN A  64      17.664  -5.190  -7.476  1.00 92.14           N  
ATOM   1001 HD21 ASN A  64      18.040  -4.290  -7.214  1.00 92.14           H  
ATOM   1002 HD22 ASN A  64      18.193  -5.888  -7.979  1.00 92.14           H  
ATOM   1003  OD1 ASN A  64      16.069  -6.673  -7.364  1.00 92.14           O  
ATOM   1004  N   GLU A  65      12.416  -3.227  -5.638  1.00 93.34           N  
ATOM   1005  H   GLU A  65      12.083  -3.309  -6.588  1.00 93.34           H  
ATOM   1006  CA  GLU A  65      11.686  -2.324  -4.752  1.00 93.34           C  
ATOM   1007  HA  GLU A  65      12.269  -2.149  -3.848  1.00 93.34           H  
ATOM   1008  C   GLU A  65      10.360  -2.940  -4.327  1.00 93.34           C  
ATOM   1009  CB  GLU A  65      11.476  -0.970  -5.424  1.00 93.34           C  
ATOM   1010  HB2 GLU A  65      10.831  -0.355  -4.796  1.00 93.34           H  
ATOM   1011  HB3 GLU A  65      10.986  -1.128  -6.384  1.00 93.34           H  
ATOM   1012  O   GLU A  65       9.632  -3.508  -5.144  1.00 93.34           O  
ATOM   1013  CG  GLU A  65      12.806  -0.229  -5.610  1.00 93.34           C  
ATOM   1014  HG2 GLU A  65      13.161   0.120  -4.640  1.00 93.34           H  
ATOM   1015  HG3 GLU A  65      13.561  -0.895  -6.028  1.00 93.34           H  
ATOM   1016  CD  GLU A  65      12.619   0.940  -6.564  1.00 93.34           C  
ATOM   1017  OE1 GLU A  65      12.836   2.114  -6.198  1.00 93.34           O  
ATOM   1018  OE2 GLU A  65      12.221   0.690  -7.717  1.00 93.34           O  
ATOM   1019  N   VAL A  66      10.058  -2.801  -3.036  1.00 96.09           N  
ATOM   1020  H   VAL A  66      10.711  -2.327  -2.428  1.00 96.09           H  
ATOM   1021  CA  VAL A  66       8.855  -3.346  -2.411  1.00 96.09           C  
ATOM   1022  HA  VAL A  66       8.277  -3.874  -3.170  1.00 96.09           H  
ATOM   1023  C   VAL A  66       8.004  -2.207  -1.870  1.00 96.09           C  
ATOM   1024  CB  VAL A  66       9.190  -4.367  -1.308  1.00 96.09           C  
ATOM   1025  HB  VAL A  66       9.583  -3.849  -0.433  1.00 96.09           H  
ATOM   1026  O   VAL A  66       8.494  -1.341  -1.143  1.00 96.09           O  
ATOM   1027  CG1 VAL A  66       7.923  -5.129  -0.912  1.00 96.09           C  
ATOM   1028 HG11 VAL A  66       7.562  -5.707  -1.763  1.00 96.09           H  
ATOM   1029 HG12 VAL A  66       8.142  -5.810  -0.090  1.00 96.09           H  
ATOM   1030 HG13 VAL A  66       7.140  -4.442  -0.591  1.00 96.09           H  
ATOM   1031  CG2 VAL A  66      10.230  -5.391  -1.776  1.00 96.09           C  
ATOM   1032 HG21 VAL A  66      11.205  -4.913  -1.868  1.00 96.09           H  
ATOM   1033 HG22 VAL A  66      10.320  -6.191  -1.041  1.00 96.09           H  
ATOM   1034 HG23 VAL A  66       9.936  -5.798  -2.744  1.00 96.09           H  
ATOM   1035  N   PHE A  67       6.725  -2.230  -2.211  1.00 95.83           N  
ATOM   1036  H   PHE A  67       6.416  -2.969  -2.826  1.00 95.83           H  
ATOM   1037  CA  PHE A  67       5.712  -1.271  -1.784  1.00 95.83           C  
ATOM   1038  HA  PHE A  67       6.139  -0.566  -1.071  1.00 95.83           H  
ATOM   1039  C   PHE A  67       4.595  -2.041  -1.093  1.00 95.83           C  
ATOM   1040  CB  PHE A  67       5.209  -0.483  -3.001  1.00 95.83           C  
ATOM   1041  HB2 PHE A  67       4.672  -1.158  -3.667  1.00 95.83           H  
ATOM   1042  HB3 PHE A  67       4.503   0.276  -2.664  1.00 95.83           H  
ATOM   1043  O   PHE A  67       4.286  -3.162  -1.497  1.00 95.83           O  
ATOM   1044  CG  PHE A  67       6.328   0.180  -3.785  1.00 95.83           C  
ATOM   1045  CD1 PHE A  67       6.678   1.514  -3.527  1.00 95.83           C  
ATOM   1046  HD1 PHE A  67       6.095   2.083  -2.817  1.00 95.83           H  
ATOM   1047  CD2 PHE A  67       7.049  -0.547  -4.750  1.00 95.83           C  
ATOM   1048  HD2 PHE A  67       6.790  -1.575  -4.959  1.00 95.83           H  
ATOM   1049  CE1 PHE A  67       7.754   2.118  -4.199  1.00 95.83           C  
ATOM   1050  HE1 PHE A  67       8.022   3.141  -3.982  1.00 95.83           H  
ATOM   1051  CE2 PHE A  67       8.112   0.057  -5.443  1.00 95.83           C  
ATOM   1052  HE2 PHE A  67       8.657  -0.510  -6.183  1.00 95.83           H  
ATOM   1053  CZ  PHE A  67       8.476   1.385  -5.158  1.00 95.83           C  
ATOM   1054  HZ  PHE A  67       9.311   1.836  -5.674  1.00 95.83           H  
ATOM   1055  N   MET A  68       4.009  -1.480  -0.042  1.00 97.05           N  
ATOM   1056  H   MET A  68       4.286  -0.556   0.257  1.00 97.05           H  
ATOM   1057  CA  MET A  68       2.994  -2.174   0.742  1.00 97.05           C  
ATOM   1058  HA  MET A  68       2.613  -3.015   0.163  1.00 97.05           H  
ATOM   1059  C   MET A  68       1.819  -1.258   1.051  1.00 97.05           C  
ATOM   1060  CB  MET A  68       3.628  -2.748   2.009  1.00 97.05           C  
ATOM   1061  HB2 MET A  68       3.918  -1.927   2.665  1.00 97.05           H  
ATOM   1062  HB3 MET A  68       4.521  -3.305   1.725  1.00 97.05           H  
ATOM   1063  O   MET A  68       1.997  -0.142   1.536  1.00 97.05           O  
ATOM   1064  CG  MET A  68       2.675  -3.678   2.767  1.00 97.05           C  
ATOM   1065  HG2 MET A  68       2.350  -4.483   2.108  1.00 97.05           H  
ATOM   1066  HG3 MET A  68       1.793  -3.108   3.058  1.00 97.05           H  
ATOM   1067  SD  MET A  68       3.388  -4.388   4.274  1.00 97.05           S  
ATOM   1068  CE  MET A  68       4.604  -5.547   3.602  1.00 97.05           C  
ATOM   1069  HE1 MET A  68       5.349  -5.757   4.370  1.00 97.05           H  
ATOM   1070  HE2 MET A  68       4.102  -6.475   3.326  1.00 97.05           H  
ATOM   1071  HE3 MET A  68       5.100  -5.135   2.724  1.00 97.05           H  
ATOM   1072  N   PHE A  69       0.622  -1.771   0.798  1.00 95.75           N  
ATOM   1073  H   PHE A  69       0.574  -2.694   0.392  1.00 95.75           H  
ATOM   1074  CA  PHE A  69      -0.644  -1.123   1.098  1.00 95.75           C  
ATOM   1075  HA  PHE A  69      -0.467  -0.170   1.596  1.00 95.75           H  
ATOM   1076  C   PHE A  69      -1.440  -2.021   2.027  1.00 95.75           C  
ATOM   1077  CB  PHE A  69      -1.416  -0.848  -0.190  1.00 95.75           C  
ATOM   1078  HB2 PHE A  69      -2.331  -0.322   0.080  1.00 95.75           H  
ATOM   1079  HB3 PHE A  69      -1.697  -1.790  -0.660  1.00 95.75           H  
ATOM   1080  O   PHE A  69      -1.564  -3.222   1.784  1.00 95.75           O  
ATOM   1081  CG  PHE A  69      -0.639  -0.013  -1.178  1.00 95.75           C  
ATOM   1082  CD1 PHE A  69      -0.696   1.387  -1.100  1.00 95.75           C  
ATOM   1083  HD1 PHE A  69      -1.333   1.854  -0.363  1.00 95.75           H  
ATOM   1084  CD2 PHE A  69       0.207  -0.633  -2.116  1.00 95.75           C  
ATOM   1085  HD2 PHE A  69       0.268  -1.710  -2.160  1.00 95.75           H  
ATOM   1086  CE1 PHE A  69       0.093   2.175  -1.954  1.00 95.75           C  
ATOM   1087  HE1 PHE A  69       0.060   3.252  -1.882  1.00 95.75           H  
ATOM   1088  CE2 PHE A  69       1.010   0.151  -2.958  1.00 95.75           C  
ATOM   1089  HE2 PHE A  69       1.695  -0.318  -3.649  1.00 95.75           H  
ATOM   1090  CZ  PHE A  69       0.961   1.551  -2.867  1.00 95.75           C  
ATOM   1091  HZ  PHE A  69       1.628   2.146  -3.472  1.00 95.75           H  
ATOM   1092  N   VAL A  70      -1.952  -1.449   3.104  1.00 93.94           N  
ATOM   1093  H   VAL A  70      -1.768  -0.470   3.270  1.00 93.94           H  
ATOM   1094  CA  VAL A  70      -2.581  -2.202   4.179  1.00 93.94           C  
ATOM   1095  HA  VAL A  70      -2.739  -3.233   3.863  1.00 93.94           H  
ATOM   1096  C   VAL A  70      -3.926  -1.576   4.478  1.00 93.94           C  
ATOM   1097  CB  VAL A  70      -1.696  -2.235   5.437  1.00 93.94           C  
ATOM   1098  HB  VAL A  70      -1.653  -1.236   5.870  1.00 93.94           H  
ATOM   1099  O   VAL A  70      -3.999  -0.423   4.896  1.00 93.94           O  
ATOM   1100  CG1 VAL A  70      -2.288  -3.180   6.489  1.00 93.94           C  
ATOM   1101 HG11 VAL A  70      -3.261  -2.808   6.808  1.00 93.94           H  
ATOM   1102 HG12 VAL A  70      -2.411  -4.180   6.073  1.00 93.94           H  
ATOM   1103 HG13 VAL A  70      -1.636  -3.219   7.362  1.00 93.94           H  
ATOM   1104  CG2 VAL A  70      -0.256  -2.663   5.136  1.00 93.94           C  
ATOM   1105 HG21 VAL A  70      -0.234  -3.689   4.768  1.00 93.94           H  
ATOM   1106 HG22 VAL A  70       0.331  -2.568   6.049  1.00 93.94           H  
ATOM   1107 HG23 VAL A  70       0.196  -1.993   4.405  1.00 93.94           H  
ATOM   1108  N   LEU A  71      -4.980  -2.364   4.309  1.00 92.38           N  
ATOM   1109  H   LEU A  71      -4.813  -3.299   3.964  1.00 92.38           H  
ATOM   1110  CA  LEU A  71      -6.242  -2.135   4.991  1.00 92.38           C  
ATOM   1111  HA  LEU A  71      -6.314  -1.089   5.290  1.00 92.38           H  
ATOM   1112  C   LEU A  71      -6.226  -3.006   6.246  1.00 92.38           C  
ATOM   1113  CB  LEU A  71      -7.402  -2.458   4.038  1.00 92.38           C  
ATOM   1114  HB2 LEU A  71      -7.320  -3.496   3.716  1.00 92.38           H  
ATOM   1115  HB3 LEU A  71      -7.319  -1.820   3.158  1.00 92.38           H  
ATOM   1116  O   LEU A  71      -6.116  -4.230   6.142  1.00 92.38           O  
ATOM   1117  CG  LEU A  71      -8.788  -2.247   4.672  1.00 92.38           C  
ATOM   1118  HG  LEU A  71      -8.904  -2.930   5.514  1.00 92.38           H  
ATOM   1119  CD1 LEU A  71      -8.977  -0.816   5.177  1.00 92.38           C  
ATOM   1120 HD11 LEU A  71      -8.643  -0.108   4.419  1.00 92.38           H  
ATOM   1121 HD12 LEU A  71      -8.406  -0.661   6.092  1.00 92.38           H  
ATOM   1122 HD13 LEU A  71     -10.027  -0.637   5.406  1.00 92.38           H  
ATOM   1123  CD2 LEU A  71      -9.870  -2.566   3.644  1.00 92.38           C  
ATOM   1124 HD21 LEU A  71      -9.790  -3.606   3.328  1.00 92.38           H  
ATOM   1125 HD22 LEU A  71     -10.854  -2.406   4.084  1.00 92.38           H  
ATOM   1126 HD23 LEU A  71      -9.774  -1.906   2.782  1.00 92.38           H  
ATOM   1127  N   ALA A  72      -6.265  -2.384   7.418  1.00 91.41           N  
ATOM   1128  H   ALA A  72      -6.349  -1.378   7.444  1.00 91.41           H  
ATOM   1129  CA  ALA A  72      -6.222  -3.074   8.697  1.00 91.41           C  
ATOM   1130  HA  ALA A  72      -6.078  -4.141   8.529  1.00 91.41           H  
ATOM   1131  C   ALA A  72      -7.541  -2.918   9.450  1.00 91.41           C  
ATOM   1132  CB  ALA A  72      -5.030  -2.560   9.510  1.00 91.41           C  
ATOM   1133  HB1 ALA A  72      -5.014  -3.045  10.486  1.00 91.41           H  
ATOM   1134  HB2 ALA A  72      -4.095  -2.770   8.991  1.00 91.41           H  
ATOM   1135  HB3 ALA A  72      -5.124  -1.484   9.654  1.00 91.41           H  
ATOM   1136  O   ALA A  72      -8.079  -1.818   9.568  1.00 91.41           O  
ATOM   1137  N   ARG A  73      -8.014  -4.030  10.019  1.00 87.60           N  
ATOM   1138  H   ARG A  73      -7.551  -4.903   9.813  1.00 87.60           H  
ATOM   1139  CA  ARG A  73      -9.188  -4.051  10.900  1.00 87.60           C  
ATOM   1140  HA  ARG A  73      -9.914  -3.327  10.532  1.00 87.60           H  
ATOM   1141  C   ARG A  73      -8.867  -3.624  12.338  1.00 87.60           C  
ATOM   1142  CB  ARG A  73      -9.841  -5.444  10.848  1.00 87.60           C  
ATOM   1143  HB2 ARG A  73     -10.766  -5.402  11.423  1.00 87.60           H  
ATOM   1144  HB3 ARG A  73     -10.096  -5.691   9.818  1.00 87.60           H  
ATOM   1145  O   ARG A  73      -9.731  -3.121  13.047  1.00 87.60           O  
ATOM   1146  CG  ARG A  73      -8.941  -6.544  11.432  1.00 87.60           C  
ATOM   1147  HG2 ARG A  73      -8.585  -6.221  12.410  1.00 87.60           H  
ATOM   1148  HG3 ARG A  73      -8.081  -6.716  10.785  1.00 87.60           H  
ATOM   1149  CD  ARG A  73      -9.687  -7.856  11.643  1.00 87.60           C  
ATOM   1150  HD2 ARG A  73      -9.883  -8.316  10.675  1.00 87.60           H  
ATOM   1151  HD3 ARG A  73     -10.638  -7.647  12.134  1.00 87.60           H  
ATOM   1152  NE  ARG A  73      -8.891  -8.731  12.514  1.00 87.60           N  
ATOM   1153  HE  ARG A  73      -8.326  -8.251  13.201  1.00 87.60           H  
ATOM   1154  NH1 ARG A  73      -9.790 -10.750  11.911  1.00 87.60           N  
ATOM   1155 HH11 ARG A  73     -10.334 -10.256  11.219  1.00 87.60           H  
ATOM   1156 HH12 ARG A  73      -9.899 -11.740  12.077  1.00 87.60           H  
ATOM   1157  NH2 ARG A  73      -8.201 -10.634  13.498  1.00 87.60           N  
ATOM   1158 HH21 ARG A  73      -7.630 -10.040  14.083  1.00 87.60           H  
ATOM   1159 HH22 ARG A  73      -8.242 -11.630  13.659  1.00 87.60           H  
ATOM   1160  CZ  ARG A  73      -8.959 -10.037  12.624  1.00 87.60           C  
ATOM   1161  N   ASP A  74      -7.636  -3.870  12.782  1.00 91.15           N  
ATOM   1162  H   ASP A  74      -6.954  -4.243  12.137  1.00 91.15           H  
ATOM   1163  CA  ASP A  74      -7.182  -3.661  14.155  1.00 91.15           C  
ATOM   1164  HA  ASP A  74      -7.658  -2.760  14.541  1.00 91.15           H  
ATOM   1165  C   ASP A  74      -5.660  -3.425  14.209  1.00 91.15           C  
ATOM   1166  CB  ASP A  74      -7.638  -4.835  15.055  1.00 91.15           C  
ATOM   1167  HB2 ASP A  74      -7.346  -4.622  16.084  1.00 91.15           H  
ATOM   1168  HB3 ASP A  74      -8.727  -4.887  15.035  1.00 91.15           H  
ATOM   1169  O   ASP A  74      -4.934  -3.601  13.226  1.00 91.15           O  
ATOM   1170  CG  ASP A  74      -7.066  -6.203  14.662  1.00 91.15           C  
ATOM   1171  OD1 ASP A  74      -5.846  -6.266  14.417  1.00 91.15           O  
ATOM   1172  OD2 ASP A  74      -7.834  -7.191  14.577  1.00 91.15           O  
ATOM   1173  N   GLU A  75      -5.177  -3.017  15.382  1.00 92.08           N  
ATOM   1174  H   GLU A  75      -5.826  -2.885  16.144  1.00 92.08           H  
ATOM   1175  CA  GLU A  75      -3.756  -2.757  15.645  1.00 92.08           C  
ATOM   1176  HA  GLU A  75      -3.365  -2.065  14.899  1.00 92.08           H  
ATOM   1177  C   GLU A  75      -2.885  -4.027  15.594  1.00 92.08           C  
ATOM   1178  CB  GLU A  75      -3.621  -2.120  17.039  1.00 92.08           C  
ATOM   1179  HB2 GLU A  75      -4.125  -2.762  17.762  1.00 92.08           H  
ATOM   1180  HB3 GLU A  75      -2.570  -2.083  17.324  1.00 92.08           H  
ATOM   1181  O   GLU A  75      -1.680  -3.946  15.357  1.00 92.08           O  
ATOM   1182  CG  GLU A  75      -4.215  -0.706  17.158  1.00 92.08           C  
ATOM   1183  HG2 GLU A  75      -5.254  -0.721  16.830  1.00 92.08           H  
ATOM   1184  HG3 GLU A  75      -4.214  -0.436  18.214  1.00 92.08           H  
ATOM   1185  CD  GLU A  75      -3.441   0.374  16.386  1.00 92.08           C  
ATOM   1186  OE1 GLU A  75      -3.936   1.526  16.377  1.00 92.08           O  
ATOM   1187  OE2 GLU A  75      -2.371   0.063  15.823  1.00 92.08           O  
ATOM   1188  N   GLU A  76      -3.450  -5.219  15.812  1.00 92.46           N  
ATOM   1189  H   GLU A  76      -4.458  -5.287  15.806  1.00 92.46           H  
ATOM   1190  CA  GLU A  76      -2.697  -6.474  15.694  1.00 92.46           C  
ATOM   1191  HA  GLU A  76      -1.758  -6.377  16.239  1.00 92.46           H  
ATOM   1192  C   GLU A  76      -2.345  -6.750  14.226  1.00 92.46           C  
ATOM   1193  CB  GLU A  76      -3.501  -7.625  16.323  1.00 92.46           C  
ATOM   1194  HB2 GLU A  76      -3.841  -7.314  17.311  1.00 92.46           H  
ATOM   1195  HB3 GLU A  76      -4.369  -7.852  15.705  1.00 92.46           H  
ATOM   1196  O   GLU A  76      -1.213  -7.128  13.904  1.00 92.46           O  
ATOM   1197  CG  GLU A  76      -2.654  -8.897  16.471  1.00 92.46           C  
ATOM   1198  HG2 GLU A  76      -2.253  -9.171  15.495  1.00 92.46           H  
ATOM   1199  HG3 GLU A  76      -1.813  -8.680  17.129  1.00 92.46           H  
ATOM   1200  CD  GLU A  76      -3.439 -10.094  17.032  1.00 92.46           C  
ATOM   1201  OE1 GLU A  76      -2.909 -11.221  16.897  1.00 92.46           O  
ATOM   1202  OE2 GLU A  76      -4.534  -9.893  17.602  1.00 92.46           O  
ATOM   1203  N   TRP A  77      -3.279  -6.468  13.317  1.00 89.11           N  
ATOM   1204  H   TRP A  77      -4.196  -6.206  13.652  1.00 89.11           H  
ATOM   1205  CA  TRP A  77      -3.054  -6.537  11.879  1.00 89.11           C  
ATOM   1206  HA  TRP A  77      -2.650  -7.523  11.650  1.00 89.11           H  
ATOM   1207  C   TRP A  77      -2.032  -5.502  11.404  1.00 89.11           C  
ATOM   1208  CB  TRP A  77      -4.384  -6.377  11.141  1.00 89.11           C  
ATOM   1209  HB2 TRP A  77      -4.670  -5.325  11.110  1.00 89.11           H  
ATOM   1210  HB3 TRP A  77      -5.161  -6.913  11.687  1.00 89.11           H  
ATOM   1211  O   TRP A  77      -1.178  -5.825  10.574  1.00 89.11           O  
ATOM   1212  CG  TRP A  77      -4.343  -6.937   9.757  1.00 89.11           C  
ATOM   1213  CD1 TRP A  77      -4.247  -6.241   8.603  1.00 89.11           C  
ATOM   1214  HD1 TRP A  77      -4.188  -5.165   8.528  1.00 89.11           H  
ATOM   1215  CD2 TRP A  77      -4.328  -8.343   9.380  1.00 89.11           C  
ATOM   1216  CE2 TRP A  77      -4.250  -8.429   7.958  1.00 89.11           C  
ATOM   1217  CE3 TRP A  77      -4.371  -9.553  10.106  1.00 89.11           C  
ATOM   1218  HE3 TRP A  77      -4.473  -9.507  11.180  1.00 89.11           H  
ATOM   1219  NE1 TRP A  77      -4.236  -7.116   7.535  1.00 89.11           N  
ATOM   1220  HE1 TRP A  77      -4.236  -6.800   6.576  1.00 89.11           H  
ATOM   1221  CH2 TRP A  77      -4.274 -10.848   8.037  1.00 89.11           C  
ATOM   1222  HH2 TRP A  77      -4.291 -11.802   7.530  1.00 89.11           H  
ATOM   1223  CZ2 TRP A  77      -4.214  -9.660   7.287  1.00 89.11           C  
ATOM   1224  HZ2 TRP A  77      -4.173  -9.682   6.208  1.00 89.11           H  
ATOM   1225  CZ3 TRP A  77      -4.360 -10.794   9.442  1.00 89.11           C  
ATOM   1226  HZ3 TRP A  77      -4.478 -11.700  10.018  1.00 89.11           H  
ATOM   1227  N   VAL A  78      -2.059  -4.291  11.973  1.00 94.78           N  
ATOM   1228  H   VAL A  78      -2.801  -4.088  12.627  1.00 94.78           H  
ATOM   1229  CA  VAL A  78      -1.033  -3.265  11.716  1.00 94.78           C  
ATOM   1230  HA  VAL A  78      -0.990  -3.083  10.642  1.00 94.78           H  
ATOM   1231  C   VAL A  78       0.348  -3.767  12.124  1.00 94.78           C  
ATOM   1232  CB  VAL A  78      -1.365  -1.929  12.405  1.00 94.78           C  
ATOM   1233  HB  VAL A  78      -1.559  -2.093  13.465  1.00 94.78           H  
ATOM   1234  O   VAL A  78       1.251  -3.762  11.291  1.00 94.78           O  
ATOM   1235  CG1 VAL A  78      -0.224  -0.915  12.273  1.00 94.78           C  
ATOM   1236 HG11 VAL A  78       0.638  -1.236  12.858  1.00 94.78           H  
ATOM   1237 HG12 VAL A  78      -0.541   0.051  12.667  1.00 94.78           H  
ATOM   1238 HG13 VAL A  78       0.070  -0.812  11.229  1.00 94.78           H  
ATOM   1239  CG2 VAL A  78      -2.608  -1.319  11.754  1.00 94.78           C  
ATOM   1240 HG21 VAL A  78      -2.767  -0.313  12.144  1.00 94.78           H  
ATOM   1241 HG22 VAL A  78      -2.481  -1.264  10.673  1.00 94.78           H  
ATOM   1242 HG23 VAL A  78      -3.483  -1.927  11.983  1.00 94.78           H  
ATOM   1243  N   LYS A  79       0.506  -4.308  13.338  1.00 95.99           N  
ATOM   1244  H   LYS A  79      -0.271  -4.259  13.981  1.00 95.99           H  
ATOM   1245  CA  LYS A  79       1.789  -4.873  13.800  1.00 95.99           C  
ATOM   1246  HA  LYS A  79       2.545  -4.088  13.796  1.00 95.99           H  
ATOM   1247  C   LYS A  79       2.298  -5.985  12.888  1.00 95.99           C  
ATOM   1248  CB  LYS A  79       1.630  -5.428  15.217  1.00 95.99           C  
ATOM   1249  HB2 LYS A  79       2.504  -6.029  15.467  1.00 95.99           H  
ATOM   1250  HB3 LYS A  79       0.749  -6.068  15.257  1.00 95.99           H  
ATOM   1251  O   LYS A  79       3.492  -6.059  12.596  1.00 95.99           O  
ATOM   1252  CG  LYS A  79       1.508  -4.310  16.254  1.00 95.99           C  
ATOM   1253  HG2 LYS A  79       0.742  -3.595  15.953  1.00 95.99           H  
ATOM   1254  HG3 LYS A  79       2.459  -3.783  16.330  1.00 95.99           H  
ATOM   1255  CD  LYS A  79       1.139  -4.913  17.609  1.00 95.99           C  
ATOM   1256  HD2 LYS A  79       1.942  -5.567  17.948  1.00 95.99           H  
ATOM   1257  HD3 LYS A  79       0.217  -5.485  17.503  1.00 95.99           H  
ATOM   1258  CE  LYS A  79       0.920  -3.776  18.603  1.00 95.99           C  
ATOM   1259  HE2 LYS A  79       1.844  -3.205  18.694  1.00 95.99           H  
ATOM   1260  HE3 LYS A  79       0.163  -3.108  18.191  1.00 95.99           H  
ATOM   1261  NZ  LYS A  79       0.487  -4.296  19.919  1.00 95.99           N  
ATOM   1262  HZ1 LYS A  79       1.190  -4.910  20.305  1.00 95.99           H  
ATOM   1263  HZ2 LYS A  79       0.323  -3.526  20.552  1.00 95.99           H  
ATOM   1264  HZ3 LYS A  79      -0.378  -4.806  19.809  1.00 95.99           H  
ATOM   1265  N   ARG A  80       1.402  -6.859  12.413  1.00 93.86           N  
ATOM   1266  H   ARG A  80       0.447  -6.764  12.727  1.00 93.86           H  
ATOM   1267  CA  ARG A  80       1.753  -7.904  11.440  1.00 93.86           C  
ATOM   1268  HA  ARG A  80       2.567  -8.501  11.851  1.00 93.86           H  
ATOM   1269  C   ARG A  80       2.279  -7.296  10.139  1.00 93.86           C  
ATOM   1270  CB  ARG A  80       0.534  -8.805  11.191  1.00 93.86           C  
ATOM   1271  HB2 ARG A  80       0.218  -9.245  12.137  1.00 93.86           H  
ATOM   1272  HB3 ARG A  80      -0.290  -8.208  10.800  1.00 93.86           H  
ATOM   1273  O   ARG A  80       3.264  -7.796   9.596  1.00 93.86           O  
ATOM   1274  CG  ARG A  80       0.855  -9.925  10.192  1.00 93.86           C  
ATOM   1275  HG2 ARG A  80       1.666 -10.538  10.586  1.00 93.86           H  
ATOM   1276  HG3 ARG A  80       1.162  -9.496   9.238  1.00 93.86           H  
ATOM   1277  CD  ARG A  80      -0.372 -10.801   9.944  1.00 93.86           C  
ATOM   1278  HD2 ARG A  80      -1.180 -10.177   9.562  1.00 93.86           H  
ATOM   1279  HD3 ARG A  80      -0.686 -11.238  10.892  1.00 93.86           H  
ATOM   1280  NE  ARG A  80      -0.065 -11.868   8.970  1.00 93.86           N  
ATOM   1281  HE  ARG A  80       0.834 -11.816   8.514  1.00 93.86           H  
ATOM   1282  NH1 ARG A  80      -2.032 -13.012   9.193  1.00 93.86           N  
ATOM   1283 HH11 ARG A  80      -2.599 -13.833   9.036  1.00 93.86           H  
ATOM   1284 HH12 ARG A  80      -2.370 -12.262   9.778  1.00 93.86           H  
ATOM   1285  NH2 ARG A  80      -0.453 -13.802   7.823  1.00 93.86           N  
ATOM   1286 HH21 ARG A  80       0.465 -13.745   7.406  1.00 93.86           H  
ATOM   1287 HH22 ARG A  80      -1.052 -14.582   7.592  1.00 93.86           H  
ATOM   1288  CZ  ARG A  80      -0.849 -12.886   8.664  1.00 93.86           C  
ATOM   1289  N   ALA A  81       1.624  -6.252   9.638  1.00 94.85           N  
ATOM   1290  H   ALA A  81       0.826  -5.888  10.138  1.00 94.85           H  
ATOM   1291  CA  ALA A  81       2.034  -5.583   8.414  1.00 94.85           C  
ATOM   1292  HA  ALA A  81       2.197  -6.337   7.644  1.00 94.85           H  
ATOM   1293  C   ALA A  81       3.356  -4.819   8.581  1.00 94.85           C  
ATOM   1294  CB  ALA A  81       0.902  -4.674   7.947  1.00 94.85           C  
ATOM   1295  HB1 ALA A  81      -0.032  -5.233   7.888  1.00 94.85           H  
ATOM   1296  HB2 ALA A  81       0.779  -3.833   8.629  1.00 94.85           H  
ATOM   1297  HB3 ALA A  81       1.164  -4.308   6.954  1.00 94.85           H  
ATOM   1298  O   ALA A  81       4.217  -4.922   7.714  1.00 94.85           O  
ATOM   1299  N   GLU A  82       3.561  -4.126   9.702  1.00 96.53           N  
ATOM   1300  H   GLU A  82       2.799  -4.035  10.358  1.00 96.53           H  
ATOM   1301  CA  GLU A  82       4.812  -3.423  10.019  1.00 96.53           C  
ATOM   1302  HA  GLU A  82       5.038  -2.711   9.225  1.00 96.53           H  
ATOM   1303  C   GLU A  82       5.996  -4.391  10.110  1.00 96.53           C  
ATOM   1304  CB  GLU A  82       4.662  -2.649  11.336  1.00 96.53           C  
ATOM   1305  HB2 GLU A  82       5.648  -2.324  11.668  1.00 96.53           H  
ATOM   1306  HB3 GLU A  82       4.247  -3.319  12.088  1.00 96.53           H  
ATOM   1307  O   GLU A  82       7.015  -4.167   9.456  1.00 96.53           O  
ATOM   1308  CG  GLU A  82       3.774  -1.404  11.183  1.00 96.53           C  
ATOM   1309  HG2 GLU A  82       4.254  -0.725  10.478  1.00 96.53           H  
ATOM   1310  HG3 GLU A  82       2.811  -1.690  10.758  1.00 96.53           H  
ATOM   1311  CD  GLU A  82       3.530  -0.677  12.517  1.00 96.53           C  
ATOM   1312  OE1 GLU A  82       3.290   0.556  12.477  1.00 96.53           O  
ATOM   1313  OE2 GLU A  82       3.521  -1.350  13.571  1.00 96.53           O  
ATOM   1314  N   LYS A  83       5.834  -5.517  10.818  1.00 97.07           N  
ATOM   1315  H   LYS A  83       4.990  -5.616  11.362  1.00 97.07           H  
ATOM   1316  CA  LYS A  83       6.857  -6.570  10.886  1.00 97.07           C  
ATOM   1317  HA  LYS A  83       7.770  -6.144  11.302  1.00 97.07           H  
ATOM   1318  C   LYS A  83       7.211  -7.099   9.496  1.00 97.07           C  
ATOM   1319  CB  LYS A  83       6.357  -7.696  11.800  1.00 97.07           C  
ATOM   1320  HB2 LYS A  83       6.135  -7.281  12.783  1.00 97.07           H  
ATOM   1321  HB3 LYS A  83       5.444  -8.126  11.387  1.00 97.07           H  
ATOM   1322  O   LYS A  83       8.381  -7.205   9.139  1.00 97.07           O  
ATOM   1323  CG  LYS A  83       7.423  -8.787  11.943  1.00 97.07           C  
ATOM   1324  HG2 LYS A  83       7.665  -9.196  10.962  1.00 97.07           H  
ATOM   1325  HG3 LYS A  83       8.325  -8.351  12.373  1.00 97.07           H  
ATOM   1326  CD  LYS A  83       6.940  -9.933  12.828  1.00 97.07           C  
ATOM   1327  HD2 LYS A  83       6.044 -10.371  12.390  1.00 97.07           H  
ATOM   1328  HD3 LYS A  83       6.727  -9.562  13.831  1.00 97.07           H  
ATOM   1329  CE  LYS A  83       8.069 -10.962  12.863  1.00 97.07           C  
ATOM   1330  HE2 LYS A  83       8.343 -11.195  11.834  1.00 97.07           H  
ATOM   1331  HE3 LYS A  83       8.945 -10.510  13.329  1.00 97.07           H  
ATOM   1332  NZ  LYS A  83       7.671 -12.201  13.561  1.00 97.07           N  
ATOM   1333  HZ1 LYS A  83       7.427 -12.003  14.521  1.00 97.07           H  
ATOM   1334  HZ2 LYS A  83       8.442 -12.851  13.523  1.00 97.07           H  
ATOM   1335  HZ3 LYS A  83       6.887 -12.611  13.073  1.00 97.07           H  
ATOM   1336  N   LEU A  84       6.199  -7.398   8.684  1.00 96.48           N  
ATOM   1337  H   LEU A  84       5.256  -7.283   9.026  1.00 96.48           H  
ATOM   1338  CA  LEU A  84       6.420  -7.839   7.311  1.00 96.48           C  
ATOM   1339  HA  LEU A  84       7.079  -8.706   7.338  1.00 96.48           H  
ATOM   1340  C   LEU A  84       7.106  -6.751   6.466  1.00 96.48           C  
ATOM   1341  CB  LEU A  84       5.060  -8.233   6.729  1.00 96.48           C  
ATOM   1342  HB2 LEU A  84       4.632  -9.033   7.333  1.00 96.48           H  
ATOM   1343  HB3 LEU A  84       4.401  -7.367   6.796  1.00 96.48           H  
ATOM   1344  O   LEU A  84       7.918  -7.056   5.593  1.00 96.48           O  
ATOM   1345  CG  LEU A  84       5.138  -8.688   5.268  1.00 96.48           C  
ATOM   1346  HG  LEU A  84       5.632  -7.927   4.664  1.00 96.48           H  
ATOM   1347  CD1 LEU A  84       5.919  -9.998   5.119  1.00 96.48           C  
ATOM   1348 HD11 LEU A  84       6.082 -10.218   4.064  1.00 96.48           H  
ATOM   1349 HD12 LEU A  84       6.912  -9.886   5.555  1.00 96.48           H  
ATOM   1350 HD13 LEU A  84       5.418 -10.810   5.646  1.00 96.48           H  
ATOM   1351  CD2 LEU A  84       3.708  -8.818   4.747  1.00 96.48           C  
ATOM   1352 HD21 LEU A  84       3.207  -9.668   5.210  1.00 96.48           H  
ATOM   1353 HD22 LEU A  84       3.718  -8.883   3.659  1.00 96.48           H  
ATOM   1354 HD23 LEU A  84       3.161  -7.913   5.008  1.00 96.48           H  
ATOM   1355  N   ALA A  85       6.782  -5.482   6.707  1.00 97.13           N  
ATOM   1356  H   ALA A  85       6.083  -5.281   7.408  1.00 97.13           H  
ATOM   1357  CA  ALA A  85       7.375  -4.362   5.998  1.00 97.13           C  
ATOM   1358  HA  ALA A  85       7.302  -4.582   4.933  1.00 97.13           H  
ATOM   1359  C   ALA A  85       8.865  -4.190   6.325  1.00 97.13           C  
ATOM   1360  CB  ALA A  85       6.559  -3.098   6.297  1.00 97.13           C  
ATOM   1361  HB1 ALA A  85       6.901  -2.274   5.670  1.00 97.13           H  
ATOM   1362  HB2 ALA A  85       6.664  -2.816   7.344  1.00 97.13           H  
ATOM   1363  HB3 ALA A  85       5.506  -3.278   6.082  1.00 97.13           H  
ATOM   1364  O   ALA A  85       9.632  -3.780   5.454  1.00 97.13           O  
ATOM   1365  N   GLU A  86       9.279  -4.508   7.551  1.00 96.35           N  
ATOM   1366  H   GLU A  86       8.587  -4.770   8.239  1.00 96.35           H  
ATOM   1367  CA  GLU A  86      10.688  -4.589   7.946  1.00 96.35           C  
ATOM   1368  HA  GLU A  86      11.214  -3.687   7.634  1.00 96.35           H  
ATOM   1369  C   GLU A  86      11.392  -5.773   7.273  1.00 96.35           C  
ATOM   1370  CB  GLU A  86      10.798  -4.709   9.471  1.00 96.35           C  
ATOM   1371  HB2 GLU A  86      11.836  -4.919   9.731  1.00 96.35           H  
ATOM   1372  HB3 GLU A  86      10.183  -5.543   9.810  1.00 96.35           H  
ATOM   1373  O   GLU A  86      12.422  -5.580   6.629  1.00 96.35           O  
ATOM   1374  CG  GLU A  86      10.366  -3.424  10.189  1.00 96.35           C  
ATOM   1375  HG2 GLU A  86       9.385  -3.112   9.830  1.00 96.35           H  
ATOM   1376  HG3 GLU A  86      11.070  -2.633   9.929  1.00 96.35           H  
ATOM   1377  CD  GLU A  86      10.313  -3.580  11.716  1.00 96.35           C  
ATOM   1378  OE1 GLU A  86       9.959  -2.567  12.356  1.00 96.35           O  
ATOM   1379  OE2 GLU A  86      10.631  -4.678  12.231  1.00 96.35           O  
ATOM   1380  N   GLU A  87      10.803  -6.973   7.341  1.00 96.44           N  
ATOM   1381  H   GLU A  87       9.973  -7.059   7.909  1.00 96.44           H  
ATOM   1382  CA  GLU A  87      11.353  -8.195   6.731  1.00 96.44           C  
ATOM   1383  HA  GLU A  87      12.316  -8.427   7.187  1.00 96.44           H  
ATOM   1384  C   GLU A  87      11.591  -8.045   5.219  1.00 96.44           C  
ATOM   1385  CB  GLU A  87      10.386  -9.370   6.969  1.00 96.44           C  
ATOM   1386  HB2 GLU A  87       9.384  -9.060   6.673  1.00 96.44           H  
ATOM   1387  HB3 GLU A  87      10.683 -10.203   6.332  1.00 96.44           H  
ATOM   1388  O   GLU A  87      12.570  -8.562   4.681  1.00 96.44           O  
ATOM   1389  CG  GLU A  87      10.360  -9.874   8.424  1.00 96.44           C  
ATOM   1390  HG2 GLU A  87      10.220  -9.029   9.099  1.00 96.44           H  
ATOM   1391  HG3 GLU A  87      11.332 -10.314   8.651  1.00 96.44           H  
ATOM   1392  CD  GLU A  87       9.257 -10.919   8.698  1.00 96.44           C  
ATOM   1393  OE1 GLU A  87       9.137 -11.353   9.872  1.00 96.44           O  
ATOM   1394  OE2 GLU A  87       8.521 -11.299   7.755  1.00 96.44           O  
ATOM   1395  N   LEU A  88      10.704  -7.322   4.529  1.00 96.27           N  
ATOM   1396  H   LEU A  88       9.904  -6.972   5.036  1.00 96.27           H  
ATOM   1397  CA  LEU A  88      10.774  -7.103   3.084  1.00 96.27           C  
ATOM   1398  HA  LEU A  88      11.362  -7.904   2.638  1.00 96.27           H  
ATOM   1399  C   LEU A  88      11.492  -5.807   2.676  1.00 96.27           C  
ATOM   1400  CB  LEU A  88       9.354  -7.164   2.500  1.00 96.27           C  
ATOM   1401  HB2 LEU A  88       8.753  -6.388   2.976  1.00 96.27           H  
ATOM   1402  HB3 LEU A  88       9.417  -6.939   1.435  1.00 96.27           H  
ATOM   1403  O   LEU A  88      11.565  -5.520   1.480  1.00 96.27           O  
ATOM   1404  CG  LEU A  88       8.625  -8.508   2.658  1.00 96.27           C  
ATOM   1405  HG  LEU A  88       8.481  -8.748   3.711  1.00 96.27           H  
ATOM   1406  CD1 LEU A  88       7.257  -8.383   1.987  1.00 96.27           C  
ATOM   1407 HD11 LEU A  88       6.708  -9.321   2.068  1.00 96.27           H  
ATOM   1408 HD12 LEU A  88       6.688  -7.585   2.465  1.00 96.27           H  
ATOM   1409 HD13 LEU A  88       7.403  -8.147   0.932  1.00 96.27           H  
ATOM   1410  CD2 LEU A  88       9.369  -9.665   1.988  1.00 96.27           C  
ATOM   1411 HD21 LEU A  88       9.582  -9.424   0.946  1.00 96.27           H  
ATOM   1412 HD22 LEU A  88       8.768 -10.573   2.041  1.00 96.27           H  
ATOM   1413 HD23 LEU A  88      10.304  -9.850   2.517  1.00 96.27           H  
ATOM   1414  N   ASN A  89      12.005  -5.019   3.629  1.00 95.79           N  
ATOM   1415  H   ASN A  89      11.954  -5.339   4.586  1.00 95.79           H  
ATOM   1416  CA  ASN A  89      12.624  -3.712   3.376  1.00 95.79           C  
ATOM   1417  HA  ASN A  89      12.721  -3.218   4.342  1.00 95.79           H  
ATOM   1418  C   ASN A  89      11.738  -2.788   2.507  1.00 95.79           C  
ATOM   1419  CB  ASN A  89      14.040  -3.932   2.822  1.00 95.79           C  
ATOM   1420  HB2 ASN A  89      13.967  -4.353   1.819  1.00 95.79           H  
ATOM   1421  HB3 ASN A  89      14.570  -4.641   3.458  1.00 95.79           H  
ATOM   1422  O   ASN A  89      12.151  -2.260   1.468  1.00 95.79           O  
ATOM   1423  CG  ASN A  89      14.856  -2.656   2.767  1.00 95.79           C  
ATOM   1424  ND2 ASN A  89      15.849  -2.607   1.909  1.00 95.79           N  
ATOM   1425 HD21 ASN A  89      16.037  -3.411   1.328  1.00 95.79           H  
ATOM   1426 HD22 ASN A  89      16.433  -1.785   1.972  1.00 95.79           H  
ATOM   1427  OD1 ASN A  89      14.666  -1.704   3.502  1.00 95.79           O  
ATOM   1428  N   VAL A  90      10.476  -2.641   2.915  1.00 96.64           N  
ATOM   1429  H   VAL A  90      10.210  -3.105   3.772  1.00 96.64           H  
ATOM   1430  CA  VAL A  90       9.460  -1.877   2.183  1.00 96.64           C  
ATOM   1431  HA  VAL A  90       9.406  -2.273   1.169  1.00 96.64           H  
ATOM   1432  C   VAL A  90       9.833  -0.398   2.090  1.00 96.64           C  
ATOM   1433  CB  VAL A  90       8.083  -2.053   2.835  1.00 96.64           C  
ATOM   1434  HB  VAL A  90       8.178  -1.876   3.906  1.00 96.64           H  
ATOM   1435  O   VAL A  90      10.051   0.274   3.099  1.00 96.64           O  
ATOM   1436  CG1 VAL A  90       7.027  -1.098   2.284  1.00 96.64           C  
ATOM   1437 HG11 VAL A  90       7.286  -0.069   2.534  1.00 96.64           H  
ATOM   1438 HG12 VAL A  90       6.065  -1.308   2.751  1.00 96.64           H  
ATOM   1439 HG13 VAL A  90       6.936  -1.211   1.204  1.00 96.64           H  
ATOM   1440  CG2 VAL A  90       7.564  -3.469   2.594  1.00 96.64           C  
ATOM   1441 HG21 VAL A  90       6.610  -3.589   3.108  1.00 96.64           H  
ATOM   1442 HG22 VAL A  90       7.423  -3.640   1.527  1.00 96.64           H  
ATOM   1443 HG23 VAL A  90       8.279  -4.196   2.980  1.00 96.64           H  
ATOM   1444  N   ARG A  91       9.817   0.122   0.860  1.00 95.99           N  
ATOM   1445  H   ARG A  91       9.559  -0.504   0.110  1.00 95.99           H  
ATOM   1446  CA  ARG A  91      10.146   1.510   0.510  1.00 95.99           C  
ATOM   1447  HA  ARG A  91      10.978   1.848   1.128  1.00 95.99           H  
ATOM   1448  C   ARG A  91       9.021   2.491   0.793  1.00 95.99           C  
ATOM   1449  CB  ARG A  91      10.515   1.567  -0.982  1.00 95.99           C  
ATOM   1450  HB2 ARG A  91      10.621   2.610  -1.281  1.00 95.99           H  
ATOM   1451  HB3 ARG A  91       9.702   1.145  -1.572  1.00 95.99           H  
ATOM   1452  O   ARG A  91       9.292   3.615   1.195  1.00 95.99           O  
ATOM   1453  CG  ARG A  91      11.813   0.831  -1.333  1.00 95.99           C  
ATOM   1454  HG2 ARG A  91      11.704  -0.235  -1.130  1.00 95.99           H  
ATOM   1455  HG3 ARG A  91      12.003   0.964  -2.398  1.00 95.99           H  
ATOM   1456  CD  ARG A  91      12.993   1.387  -0.533  1.00 95.99           C  
ATOM   1457  HD2 ARG A  91      13.000   2.474  -0.618  1.00 95.99           H  
ATOM   1458  HD3 ARG A  91      12.870   1.117   0.516  1.00 95.99           H  
ATOM   1459  NE  ARG A  91      14.275   0.849  -1.006  1.00 95.99           N  
ATOM   1460  HE  ARG A  91      14.244   0.147  -1.731  1.00 95.99           H  
ATOM   1461  NH1 ARG A  91      15.576   2.033   0.470  1.00 95.99           N  
ATOM   1462 HH11 ARG A  91      14.749   2.405   0.915  1.00 95.99           H  
ATOM   1463 HH12 ARG A  91      16.477   2.273   0.860  1.00 95.99           H  
ATOM   1464  NH2 ARG A  91      16.535   0.647  -1.008  1.00 95.99           N  
ATOM   1465 HH21 ARG A  91      16.464  -0.017  -1.766  1.00 95.99           H  
ATOM   1466 HH22 ARG A  91      17.435   0.940  -0.658  1.00 95.99           H  
ATOM   1467  CZ  ARG A  91      15.452   1.178  -0.510  1.00 95.99           C  
ATOM   1468  N   ILE A  92       7.776   2.083   0.579  1.00 95.91           N  
ATOM   1469  H   ILE A  92       7.635   1.138   0.252  1.00 95.91           H  
ATOM   1470  CA  ILE A  92       6.592   2.879   0.912  1.00 95.91           C  
ATOM   1471  HA  ILE A  92       6.861   3.660   1.624  1.00 95.91           H  
ATOM   1472  C   ILE A  92       5.595   1.944   1.566  1.00 95.91           C  
ATOM   1473  CB  ILE A  92       5.959   3.552  -0.321  1.00 95.91           C  
ATOM   1474  HB  ILE A  92       5.566   2.761  -0.960  1.00 95.91           H  
ATOM   1475  O   ILE A  92       5.224   0.929   0.974  1.00 95.91           O  
ATOM   1476  CG1 ILE A  92       6.996   4.376  -1.117  1.00 95.91           C  
ATOM   1477 HG12 ILE A  92       7.421   5.150  -0.478  1.00 95.91           H  
ATOM   1478 HG13 ILE A  92       7.805   3.720  -1.440  1.00 95.91           H  
ATOM   1479  CG2 ILE A  92       4.757   4.419   0.091  1.00 95.91           C  
ATOM   1480 HG21 ILE A  92       4.038   3.845   0.675  1.00 95.91           H  
ATOM   1481 HG22 ILE A  92       4.229   4.770  -0.796  1.00 95.91           H  
ATOM   1482 HG23 ILE A  92       5.091   5.274   0.679  1.00 95.91           H  
ATOM   1483  CD1 ILE A  92       6.427   5.029  -2.379  1.00 95.91           C  
ATOM   1484 HD11 ILE A  92       5.786   4.333  -2.920  1.00 95.91           H  
ATOM   1485 HD12 ILE A  92       5.852   5.917  -2.114  1.00 95.91           H  
ATOM   1486 HD13 ILE A  92       7.250   5.326  -3.028  1.00 95.91           H  
ATOM   1487  N   LEU A  93       5.179   2.297   2.775  1.00 97.38           N  
ATOM   1488  H   LEU A  93       5.513   3.168   3.162  1.00 97.38           H  
ATOM   1489  CA  LEU A  93       4.136   1.598   3.507  1.00 97.38           C  
ATOM   1490  HA  LEU A  93       3.773   0.751   2.924  1.00 97.38           H  
ATOM   1491  C   LEU A  93       2.980   2.570   3.718  1.00 97.38           C  
ATOM   1492  CB  LEU A  93       4.740   1.050   4.808  1.00 97.38           C  
ATOM   1493  HB2 LEU A  93       5.488   0.298   4.556  1.00 97.38           H  
ATOM   1494  HB3 LEU A  93       5.254   1.868   5.312  1.00 97.38           H  
ATOM   1495  O   LEU A  93       3.170   3.617   4.332  1.00 97.38           O  
ATOM   1496  CG  LEU A  93       3.745   0.449   5.811  1.00 97.38           C  
ATOM   1497  HG  LEU A  93       2.976   1.180   6.059  1.00 97.38           H  
ATOM   1498  CD1 LEU A  93       3.089  -0.812   5.255  1.00 97.38           C  
ATOM   1499 HD11 LEU A  93       2.432  -1.242   6.011  1.00 97.38           H  
ATOM   1500 HD12 LEU A  93       2.489  -0.574   4.377  1.00 97.38           H  
ATOM   1501 HD13 LEU A  93       3.853  -1.547   5.000  1.00 97.38           H  
ATOM   1502  CD2 LEU A  93       4.513   0.091   7.084  1.00 97.38           C  
ATOM   1503 HD21 LEU A  93       3.859  -0.429   7.785  1.00 97.38           H  
ATOM   1504 HD22 LEU A  93       5.357  -0.558   6.852  1.00 97.38           H  
ATOM   1505 HD23 LEU A  93       4.872   1.000   7.566  1.00 97.38           H  
ATOM   1506  N   VAL A  94       1.807   2.225   3.197  1.00 96.65           N  
ATOM   1507  H   VAL A  94       1.755   1.363   2.673  1.00 96.65           H  
ATOM   1508  CA  VAL A  94       0.549   2.928   3.454  1.00 96.65           C  
ATOM   1509  HA  VAL A  94       0.743   3.838   4.022  1.00 96.65           H  
ATOM   1510  C   VAL A  94      -0.324   2.008   4.289  1.00 96.65           C  
ATOM   1511  CB  VAL A  94      -0.166   3.331   2.152  1.00 96.65           C  
ATOM   1512  HB  VAL A  94      -0.408   2.428   1.592  1.00 96.65           H  
ATOM   1513  O   VAL A  94      -0.622   0.892   3.870  1.00 96.65           O  
ATOM   1514  CG1 VAL A  94      -1.470   4.090   2.438  1.00 96.65           C  
ATOM   1515 HG11 VAL A  94      -1.925   4.413   1.501  1.00 96.65           H  
ATOM   1516 HG12 VAL A  94      -1.274   4.962   3.062  1.00 96.65           H  
ATOM   1517 HG13 VAL A  94      -2.180   3.440   2.948  1.00 96.65           H  
ATOM   1518  CG2 VAL A  94       0.720   4.221   1.271  1.00 96.65           C  
ATOM   1519 HG21 VAL A  94       0.169   4.520   0.379  1.00 96.65           H  
ATOM   1520 HG22 VAL A  94       1.014   5.113   1.824  1.00 96.65           H  
ATOM   1521 HG23 VAL A  94       1.607   3.671   0.959  1.00 96.65           H  
ATOM   1522  N   ILE A  95      -0.727   2.469   5.465  1.00 95.03           N  
ATOM   1523  H   ILE A  95      -0.448   3.402   5.733  1.00 95.03           H  
ATOM   1524  CA  ILE A  95      -1.632   1.762   6.364  1.00 95.03           C  
ATOM   1525  HA  ILE A  95      -1.937   0.819   5.911  1.00 95.03           H  
ATOM   1526  C   ILE A  95      -2.881   2.602   6.540  1.00 95.03           C  
ATOM   1527  CB  ILE A  95      -0.956   1.458   7.717  1.00 95.03           C  
ATOM   1528  HB  ILE A  95      -0.551   2.394   8.104  1.00 95.03           H  
ATOM   1529  O   ILE A  95      -2.803   3.794   6.825  1.00 95.03           O  
ATOM   1530  CG1 ILE A  95       0.205   0.453   7.568  1.00 95.03           C  
ATOM   1531 HG12 ILE A  95       0.735   0.618   6.630  1.00 95.03           H  
ATOM   1532 HG13 ILE A  95      -0.196  -0.560   7.551  1.00 95.03           H  
ATOM   1533  CG2 ILE A  95      -1.973   0.907   8.738  1.00 95.03           C  
ATOM   1534 HG21 ILE A  95      -1.475   0.650   9.673  1.00 95.03           H  
ATOM   1535 HG22 ILE A  95      -2.724   1.661   8.978  1.00 95.03           H  
ATOM   1536 HG23 ILE A  95      -2.469   0.021   8.341  1.00 95.03           H  
ATOM   1537  CD1 ILE A  95       1.225   0.558   8.708  1.00 95.03           C  
ATOM   1538 HD11 ILE A  95       0.732   0.657   9.675  1.00 95.03           H  
ATOM   1539 HD12 ILE A  95       1.841  -0.342   8.724  1.00 95.03           H  
ATOM   1540 HD13 ILE A  95       1.859   1.431   8.553  1.00 95.03           H  
ATOM   1541  N   VAL A  96      -4.031   1.956   6.428  1.00 92.17           N  
ATOM   1542  H   VAL A  96      -4.023   0.997   6.114  1.00 92.17           H  
ATOM   1543  CA  VAL A  96      -5.309   2.518   6.832  1.00 92.17           C  
ATOM   1544  HA  VAL A  96      -5.157   3.528   7.213  1.00 92.17           H  
ATOM   1545  C   VAL A  96      -5.881   1.666   7.951  1.00 92.17           C  
ATOM   1546  CB  VAL A  96      -6.264   2.620   5.646  1.00 92.17           C  
ATOM   1547  HB  VAL A  96      -6.408   1.630   5.215  1.00 92.17           H  
ATOM   1548  O   VAL A  96      -6.055   0.459   7.787  1.00 92.17           O  
ATOM   1549  CG1 VAL A  96      -7.621   3.165   6.103  1.00 92.17           C  
ATOM   1550 HG11 VAL A  96      -8.377   2.796   5.409  1.00 92.17           H  
ATOM   1551 HG12 VAL A  96      -7.614   4.254   6.148  1.00 92.17           H  
ATOM   1552 HG13 VAL A  96      -7.930   2.776   7.073  1.00 92.17           H  
ATOM   1553  CG2 VAL A  96      -5.658   3.553   4.585  1.00 92.17           C  
ATOM   1554 HG21 VAL A  96      -4.751   3.114   4.169  1.00 92.17           H  
ATOM   1555 HG22 VAL A  96      -5.389   4.502   5.049  1.00 92.17           H  
ATOM   1556 HG23 VAL A  96      -6.373   3.735   3.781  1.00 92.17           H  
ATOM   1557  N   LEU A  97      -6.191   2.313   9.072  1.00 91.07           N  
ATOM   1558  H   LEU A  97      -6.007   3.306   9.109  1.00 91.07           H  
ATOM   1559  CA  LEU A  97      -6.828   1.702  10.234  1.00 91.07           C  
ATOM   1560  HA  LEU A  97      -7.381   0.816   9.922  1.00 91.07           H  
ATOM   1561  C   LEU A  97      -7.801   2.695  10.880  1.00 91.07           C  
ATOM   1562  CB  LEU A  97      -5.729   1.289  11.235  1.00 91.07           C  
ATOM   1563  HB2 LEU A  97      -5.105   0.513  10.792  1.00 91.07           H  
ATOM   1564  HB3 LEU A  97      -5.096   2.154  11.432  1.00 91.07           H  
ATOM   1565  O   LEU A  97      -7.366   3.753  11.324  1.00 91.07           O  
ATOM   1566  CG  LEU A  97      -6.292   0.789  12.577  1.00 91.07           C  
ATOM   1567  HG  LEU A  97      -6.934   1.554  13.014  1.00 91.07           H  
ATOM   1568  CD1 LEU A  97      -7.097  -0.497  12.426  1.00 91.07           C  
ATOM   1569 HD11 LEU A  97      -7.970  -0.335  11.794  1.00 91.07           H  
ATOM   1570 HD12 LEU A  97      -6.477  -1.277  11.986  1.00 91.07           H  
ATOM   1571 HD13 LEU A  97      -7.451  -0.822  13.405  1.00 91.07           H  
ATOM   1572  CD2 LEU A  97      -5.191   0.526  13.592  1.00 91.07           C  
ATOM   1573 HD21 LEU A  97      -4.649  -0.386  13.344  1.00 91.07           H  
ATOM   1574 HD22 LEU A  97      -4.493   1.362  13.635  1.00 91.07           H  
ATOM   1575 HD23 LEU A  97      -5.638   0.394  14.578  1.00 91.07           H  
ATOM   1576  N   ASN A  98      -9.081   2.331  11.011  1.00 84.94           N  
ATOM   1577  H   ASN A  98      -9.355   1.434  10.635  1.00 84.94           H  
ATOM   1578  CA  ASN A  98     -10.087   3.033  11.831  1.00 84.94           C  
ATOM   1579  HA  ASN A  98     -11.070   2.753  11.453  1.00 84.94           H  
ATOM   1580  C   ASN A  98     -10.040   4.568  11.720  1.00 84.94           C  
ATOM   1581  CB  ASN A  98      -9.998   2.531  13.288  1.00 84.94           C  
ATOM   1582  HB2 ASN A  98      -8.989   2.691  13.668  1.00 84.94           H  
ATOM   1583  HB3 ASN A  98     -10.691   3.100  13.908  1.00 84.94           H  
ATOM   1584  O   ASN A  98      -9.857   5.268  12.714  1.00 84.94           O  
ATOM   1585  CG  ASN A  98     -10.376   1.070  13.420  1.00 84.94           C  
ATOM   1586  ND2 ASN A  98      -9.914   0.390  14.442  1.00 84.94           N  
ATOM   1587 HD21 ASN A  98      -9.329   0.825  15.141  1.00 84.94           H  
ATOM   1588 HD22 ASN A  98     -10.147  -0.593  14.431  1.00 84.94           H  
ATOM   1589  OD1 ASN A  98     -11.086   0.513  12.606  1.00 84.94           O  
ATOM   1590  N   GLY A  99     -10.152   5.088  10.496  1.00 85.96           N  
ATOM   1591  H   GLY A  99     -10.321   4.465   9.719  1.00 85.96           H  
ATOM   1592  CA  GLY A  99     -10.108   6.529  10.251  1.00 85.96           C  
ATOM   1593  HA2 GLY A  99     -10.430   6.712   9.226  1.00 85.96           H  
ATOM   1594  HA3 GLY A  99     -10.788   7.040  10.933  1.00 85.96           H  
ATOM   1595  C   GLY A  99      -8.731   7.162  10.418  1.00 85.96           C  
ATOM   1596  O   GLY A  99      -8.641   8.364  10.608  1.00 85.96           O  
ATOM   1597  N   ARG A 100      -7.646   6.396  10.346  1.00 92.95           N  
ATOM   1598  H   ARG A 100      -7.758   5.392  10.337  1.00 92.95           H  
ATOM   1599  CA  ARG A 100      -6.286   6.933  10.278  1.00 92.95           C  
ATOM   1600  HA  ARG A 100      -6.328   8.018  10.179  1.00 92.95           H  
ATOM   1601  C   ARG A 100      -5.583   6.404   9.046  1.00 92.95           C  
ATOM   1602  CB  ARG A 100      -5.506   6.617  11.559  1.00 92.95           C  
ATOM   1603  HB2 ARG A 100      -4.477   6.956  11.440  1.00 92.95           H  
ATOM   1604  HB3 ARG A 100      -5.496   5.539  11.720  1.00 92.95           H  
ATOM   1605  O   ARG A 100      -5.681   5.219   8.730  1.00 92.95           O  
ATOM   1606  CG  ARG A 100      -6.110   7.336  12.777  1.00 92.95           C  
ATOM   1607  HG2 ARG A 100      -6.024   8.411  12.622  1.00 92.95           H  
ATOM   1608  HG3 ARG A 100      -7.166   7.088  12.886  1.00 92.95           H  
ATOM   1609  CD  ARG A 100      -5.382   6.957  14.067  1.00 92.95           C  
ATOM   1610  HD2 ARG A 100      -4.312   7.108  13.926  1.00 92.95           H  
ATOM   1611  HD3 ARG A 100      -5.719   7.620  14.864  1.00 92.95           H  
ATOM   1612  NE  ARG A 100      -5.668   5.557  14.429  1.00 92.95           N  
ATOM   1613  HE  ARG A 100      -6.391   5.102  13.891  1.00 92.95           H  
ATOM   1614  NH1 ARG A 100      -4.091   5.328  16.082  1.00 92.95           N  
ATOM   1615 HH11 ARG A 100      -3.576   4.705  16.687  1.00 92.95           H  
ATOM   1616 HH12 ARG A 100      -3.745   6.255  15.875  1.00 92.95           H  
ATOM   1617  NH2 ARG A 100      -5.395   3.602  15.508  1.00 92.95           N  
ATOM   1618 HH21 ARG A 100      -4.795   2.971  16.021  1.00 92.95           H  
ATOM   1619 HH22 ARG A 100      -6.061   3.185  14.873  1.00 92.95           H  
ATOM   1620  CZ  ARG A 100      -5.051   4.844  15.348  1.00 92.95           C  
ATOM   1621  N   VAL A 101      -4.859   7.289   8.376  1.00 94.91           N  
ATOM   1622  H   VAL A 101      -4.870   8.241   8.714  1.00 94.91           H  
ATOM   1623  CA  VAL A 101      -3.930   6.969   7.295  1.00 94.91           C  
ATOM   1624  HA  VAL A 101      -4.041   5.925   7.004  1.00 94.91           H  
ATOM   1625  C   VAL A 101      -2.523   7.195   7.825  1.00 94.91           C  
ATOM   1626  CB  VAL A 101      -4.188   7.843   6.056  1.00 94.91           C  
ATOM   1627  HB  VAL A 101      -4.084   8.891   6.334  1.00 94.91           H  
ATOM   1628  O   VAL A 101      -2.179   8.313   8.202  1.00 94.91           O  
ATOM   1629  CG1 VAL A 101      -3.170   7.543   4.951  1.00 94.91           C  
ATOM   1630 HG11 VAL A 101      -2.161   7.754   5.304  1.00 94.91           H  
ATOM   1631 HG12 VAL A 101      -3.238   6.497   4.651  1.00 94.91           H  
ATOM   1632 HG13 VAL A 101      -3.362   8.197   4.100  1.00 94.91           H  
ATOM   1633  CG2 VAL A 101      -5.599   7.649   5.492  1.00 94.91           C  
ATOM   1634 HG21 VAL A 101      -6.333   7.896   6.258  1.00 94.91           H  
ATOM   1635 HG22 VAL A 101      -5.750   6.618   5.169  1.00 94.91           H  
ATOM   1636 HG23 VAL A 101      -5.751   8.314   4.642  1.00 94.91           H  
ATOM   1637  N   ARG A 102      -1.696   6.154   7.821  1.00 96.61           N  
ATOM   1638  H   ARG A 102      -2.059   5.271   7.491  1.00 96.61           H  
ATOM   1639  CA  ARG A 102      -0.263   6.240   8.105  1.00 96.61           C  
ATOM   1640  HA  ARG A 102      -0.031   7.254   8.433  1.00 96.61           H  
ATOM   1641  C   ARG A 102       0.522   5.985   6.829  1.00 96.61           C  
ATOM   1642  CB  ARG A 102       0.133   5.296   9.249  1.00 96.61           C  
ATOM   1643  HB2 ARG A 102       1.220   5.219   9.282  1.00 96.61           H  
ATOM   1644  HB3 ARG A 102      -0.281   4.305   9.064  1.00 96.61           H  
ATOM   1645  O   ARG A 102       0.259   5.016   6.120  1.00 96.61           O  
ATOM   1646  CG  ARG A 102      -0.368   5.806  10.612  1.00 96.61           C  
ATOM   1647  HG2 ARG A 102       0.104   6.764  10.832  1.00 96.61           H  
ATOM   1648  HG3 ARG A 102      -1.446   5.959  10.567  1.00 96.61           H  
ATOM   1649  CD  ARG A 102      -0.073   4.830  11.762  1.00 96.61           C  
ATOM   1650  HD2 ARG A 102      -0.578   3.887  11.554  1.00 96.61           H  
ATOM   1651  HD3 ARG A 102      -0.487   5.252  12.677  1.00 96.61           H  
ATOM   1652  NE  ARG A 102       1.376   4.605  11.959  1.00 96.61           N  
ATOM   1653  HE  ARG A 102       1.999   5.379  11.779  1.00 96.61           H  
ATOM   1654  NH1 ARG A 102       1.309   2.465  12.821  1.00 96.61           N  
ATOM   1655 HH11 ARG A 102       0.313   2.501  12.985  1.00 96.61           H  
ATOM   1656 HH12 ARG A 102       1.856   1.628  12.963  1.00 96.61           H  
ATOM   1657  NH2 ARG A 102       3.254   3.376  12.368  1.00 96.61           N  
ATOM   1658 HH21 ARG A 102       3.870   4.118  12.067  1.00 96.61           H  
ATOM   1659 HH22 ARG A 102       3.622   2.450  12.535  1.00 96.61           H  
ATOM   1660  CZ  ARG A 102       1.963   3.503  12.388  1.00 96.61           C  
ATOM   1661  N   VAL A 103       1.490   6.844   6.532  1.00 97.69           N  
ATOM   1662  H   VAL A 103       1.636   7.618   7.163  1.00 97.69           H  
ATOM   1663  CA  VAL A 103       2.376   6.697   5.374  1.00 97.69           C  
ATOM   1664  HA  VAL A 103       2.226   5.707   4.945  1.00 97.69           H  
ATOM   1665  C   VAL A 103       3.824   6.795   5.828  1.00 97.69           C  
ATOM   1666  CB  VAL A 103       2.065   7.715   4.260  1.00 97.69           C  
ATOM   1667  HB  VAL A 103       2.309   8.724   4.593  1.00 97.69           H  
ATOM   1668  O   VAL A 103       4.264   7.849   6.280  1.00 97.69           O  
ATOM   1669  CG1 VAL A 103       2.910   7.390   3.025  1.00 97.69           C  
ATOM   1670 HG11 VAL A 103       2.641   8.052   2.202  1.00 97.69           H  
ATOM   1671 HG12 VAL A 103       2.750   6.356   2.719  1.00 97.69           H  
ATOM   1672 HG13 VAL A 103       3.963   7.528   3.269  1.00 97.69           H  
ATOM   1673  CG2 VAL A 103       0.591   7.688   3.849  1.00 97.69           C  
ATOM   1674 HG21 VAL A 103       0.432   8.287   2.952  1.00 97.69           H  
ATOM   1675 HG22 VAL A 103       0.274   6.663   3.656  1.00 97.69           H  
ATOM   1676 HG23 VAL A 103      -0.014   8.108   4.652  1.00 97.69           H  
ATOM   1677  N   ARG A 104       4.586   5.713   5.666  1.00 97.73           N  
ATOM   1678  H   ARG A 104       4.146   4.891   5.278  1.00 97.73           H  
ATOM   1679  CA  ARG A 104       6.020   5.660   5.980  1.00 97.73           C  
ATOM   1680  HA  ARG A 104       6.274   6.498   6.629  1.00 97.73           H  
ATOM   1681  C   ARG A 104       6.852   5.785   4.712  1.00 97.73           C  
ATOM   1682  CB  ARG A 104       6.322   4.371   6.753  1.00 97.73           C  
ATOM   1683  HB2 ARG A 104       5.674   4.322   7.628  1.00 97.73           H  
ATOM   1684  HB3 ARG A 104       6.093   3.526   6.104  1.00 97.73           H  
ATOM   1685  O   ARG A 104       6.651   5.030   3.756  1.00 97.73           O  
ATOM   1686  CG  ARG A 104       7.784   4.242   7.207  1.00 97.73           C  
ATOM   1687  HG2 ARG A 104       8.456   4.257   6.349  1.00 97.73           H  
ATOM   1688  HG3 ARG A 104       8.042   5.084   7.850  1.00 97.73           H  
ATOM   1689  CD  ARG A 104       7.993   2.943   7.995  1.00 97.73           C  
ATOM   1690  HD2 ARG A 104       7.149   2.791   8.668  1.00 97.73           H  
ATOM   1691  HD3 ARG A 104       8.887   3.061   8.607  1.00 97.73           H  
ATOM   1692  NE  ARG A 104       8.161   1.769   7.110  1.00 97.73           N  
ATOM   1693  HE  ARG A 104       8.146   1.934   6.114  1.00 97.73           H  
ATOM   1694  NH1 ARG A 104       8.427   0.222   8.785  1.00 97.73           N  
ATOM   1695 HH11 ARG A 104       8.623  -0.713   9.113  1.00 97.73           H  
ATOM   1696 HH12 ARG A 104       8.179   0.926   9.466  1.00 97.73           H  
ATOM   1697  NH2 ARG A 104       8.695  -0.398   6.655  1.00 97.73           N  
ATOM   1698 HH21 ARG A 104       8.842  -0.170   5.682  1.00 97.73           H  
ATOM   1699 HH22 ARG A 104       8.933  -1.318   6.997  1.00 97.73           H  
ATOM   1700  CZ  ARG A 104       8.418   0.539   7.520  1.00 97.73           C  
ATOM   1701  N   ASN A 105       7.824   6.693   4.730  1.00 97.76           N  
ATOM   1702  H   ASN A 105       7.939   7.254   5.563  1.00 97.76           H  
ATOM   1703  CA  ASN A 105       8.787   6.869   3.647  1.00 97.76           C  
ATOM   1704  HA  ASN A 105       8.382   6.440   2.730  1.00 97.76           H  
ATOM   1705  C   ASN A 105      10.103   6.134   3.961  1.00 97.76           C  
ATOM   1706  CB  ASN A 105       8.987   8.373   3.395  1.00 97.76           C  
ATOM   1707  HB2 ASN A 105       8.022   8.845   3.208  1.00 97.76           H  
ATOM   1708  HB3 ASN A 105       9.425   8.830   4.282  1.00 97.76           H  
ATOM   1709  O   ASN A 105      10.970   6.658   4.653  1.00 97.76           O  
ATOM   1710  CG  ASN A 105       9.894   8.646   2.206  1.00 97.76           C  
ATOM   1711  ND2 ASN A 105      10.143   9.889   1.878  1.00 97.76           N  
ATOM   1712 HD21 ASN A 105      10.776  10.044   1.107  1.00 97.76           H  
ATOM   1713 HD22 ASN A 105       9.713  10.656   2.374  1.00 97.76           H  
ATOM   1714  OD1 ASN A 105      10.384   7.745   1.540  1.00 97.76           O  
ATOM   1715  N   GLY A 106      10.269   4.927   3.420  1.00 95.76           N  
ATOM   1716  H   GLY A 106       9.535   4.574   2.823  1.00 95.76           H  
ATOM   1717  CA  GLY A 106      11.510   4.138   3.463  1.00 95.76           C  
ATOM   1718  HA2 GLY A 106      11.253   3.079   3.492  1.00 95.76           H  
ATOM   1719  HA3 GLY A 106      12.063   4.380   4.371  1.00 95.76           H  
ATOM   1720  C   GLY A 106      12.445   4.370   2.264  1.00 95.76           C  
ATOM   1721  O   GLY A 106      13.346   3.563   2.004  1.00 95.76           O  
ATOM   1722  N   THR A 107      12.207   5.419   1.474  1.00 95.65           N  
ATOM   1723  H   THR A 107      11.472   6.060   1.737  1.00 95.65           H  
ATOM   1724  CA  THR A 107      13.091   5.818   0.370  1.00 95.65           C  
ATOM   1725  HA  THR A 107      13.583   4.927  -0.020  1.00 95.65           H  
ATOM   1726  C   THR A 107      14.206   6.744   0.862  1.00 95.65           C  
ATOM   1727  CB  THR A 107      12.326   6.437  -0.814  1.00 95.65           C  
ATOM   1728  HB  THR A 107      12.986   6.408  -1.681  1.00 95.65           H  
ATOM   1729  O   THR A 107      14.236   7.147   2.020  1.00 95.65           O  
ATOM   1730  CG2 THR A 107      11.043   5.698  -1.186  1.00 95.65           C  
ATOM   1731 HG21 THR A 107      10.323   5.729  -0.368  1.00 95.65           H  
ATOM   1732 HG22 THR A 107      11.290   4.663  -1.423  1.00 95.65           H  
ATOM   1733 HG23 THR A 107      10.595   6.161  -2.065  1.00 95.65           H  
ATOM   1734  OG1 THR A 107      11.998   7.778  -0.593  1.00 95.65           O  
ATOM   1735  HG1 THR A 107      11.401   7.813   0.159  1.00 95.65           H  
ATOM   1736  N   ASP A 108      15.137   7.081  -0.025  1.00 95.49           N  
ATOM   1737  H   ASP A 108      15.053   6.773  -0.983  1.00 95.49           H  
ATOM   1738  CA  ASP A 108      16.245   8.013   0.200  1.00 95.49           C  
ATOM   1739  HA  ASP A 108      16.501   8.013   1.260  1.00 95.49           H  
ATOM   1740  C   ASP A 108      15.911   9.469  -0.177  1.00 95.49           C  
ATOM   1741  CB  ASP A 108      17.465   7.497  -0.580  1.00 95.49           C  
ATOM   1742  HB2 ASP A 108      17.722   6.507  -0.203  1.00 95.49           H  
ATOM   1743  HB3 ASP A 108      18.314   8.151  -0.381  1.00 95.49           H  
ATOM   1744  O   ASP A 108      16.765  10.350  -0.080  1.00 95.49           O  
ATOM   1745  CG  ASP A 108      17.255   7.397  -2.104  1.00 95.49           C  
ATOM   1746  OD1 ASP A 108      16.087   7.444  -2.574  1.00 95.49           O  
ATOM   1747  OD2 ASP A 108      18.270   7.191  -2.800  1.00 95.49           O  
ATOM   1748  N   ARG A 109      14.670   9.746  -0.599  1.00 95.70           N  
ATOM   1749  H   ARG A 109      13.996   8.993  -0.592  1.00 95.70           H  
ATOM   1750  CA  ARG A 109      14.224  11.063  -1.079  1.00 95.70           C  
ATOM   1751  HA  ARG A 109      14.966  11.792  -0.753  1.00 95.70           H  
ATOM   1752  C   ARG A 109      12.874  11.487  -0.493  1.00 95.70           C  
ATOM   1753  CB  ARG A 109      14.210  11.079  -2.614  1.00 95.70           C  
ATOM   1754  HB2 ARG A 109      13.802  12.026  -2.965  1.00 95.70           H  
ATOM   1755  HB3 ARG A 109      15.240  11.001  -2.962  1.00 95.70           H  
ATOM   1756  O   ARG A 109      12.066  10.635  -0.118  1.00 95.70           O  
ATOM   1757  CG  ARG A 109      13.402   9.920  -3.210  1.00 95.70           C  
ATOM   1758  HG2 ARG A 109      12.376   9.961  -2.846  1.00 95.70           H  
ATOM   1759  HG3 ARG A 109      13.845   8.977  -2.890  1.00 95.70           H  
ATOM   1760  CD  ARG A 109      13.426   9.977  -4.740  1.00 95.70           C  
ATOM   1761  HD2 ARG A 109      14.348  10.463  -5.058  1.00 95.70           H  
ATOM   1762  HD3 ARG A 109      12.574  10.559  -5.089  1.00 95.70           H  
ATOM   1763  NE  ARG A 109      13.401   8.617  -5.303  1.00 95.70           N  
ATOM   1764  HE  ARG A 109      13.459   7.868  -4.629  1.00 95.70           H  
ATOM   1765  NH1 ARG A 109      13.588   9.189  -7.513  1.00 95.70           N  
ATOM   1766 HH11 ARG A 109      13.731   8.907  -8.472  1.00 95.70           H  
ATOM   1767 HH12 ARG A 109      13.674  10.152  -7.222  1.00 95.70           H  
ATOM   1768  NH2 ARG A 109      13.485   7.033  -6.931  1.00 95.70           N  
ATOM   1769 HH21 ARG A 109      13.487   6.318  -6.218  1.00 95.70           H  
ATOM   1770 HH22 ARG A 109      13.549   6.764  -7.902  1.00 95.70           H  
ATOM   1771  CZ  ARG A 109      13.486   8.286  -6.575  1.00 95.70           C  
ATOM   1772  N   PRO A 110      12.594  12.799  -0.404  1.00 97.01           N  
ATOM   1773  CA  PRO A 110      11.276  13.274  -0.013  1.00 97.01           C  
ATOM   1774  HA  PRO A 110      11.069  12.924   0.999  1.00 97.01           H  
ATOM   1775  C   PRO A 110      10.188  12.761  -0.957  1.00 97.01           C  
ATOM   1776  CB  PRO A 110      11.350  14.802  -0.006  1.00 97.01           C  
ATOM   1777  HB2 PRO A 110      11.026  15.200  -0.968  1.00 97.01           H  
ATOM   1778  HB3 PRO A 110      10.759  15.229   0.804  1.00 97.01           H  
ATOM   1779  O   PRO A 110      10.396  12.606  -2.163  1.00 97.01           O  
ATOM   1780  CG  PRO A 110      12.840  15.076   0.178  1.00 97.01           C  
ATOM   1781  HG2 PRO A 110      13.093  15.016   1.236  1.00 97.01           H  
ATOM   1782  HG3 PRO A 110      13.128  16.045  -0.231  1.00 97.01           H  
ATOM   1783  CD  PRO A 110      13.500  13.923  -0.574  1.00 97.01           C  
ATOM   1784  HD2 PRO A 110      14.483  13.728  -0.145  1.00 97.01           H  
ATOM   1785  HD3 PRO A 110      13.586  14.168  -1.633  1.00 97.01           H  
ATOM   1786  N   MET A 111       9.018  12.533  -0.383  1.00 97.03           N  
ATOM   1787  H   MET A 111       8.942  12.680   0.614  1.00 97.03           H  
ATOM   1788  CA  MET A 111       7.842  12.001  -1.052  1.00 97.03           C  
ATOM   1789  HA  MET A 111       8.036  11.850  -2.114  1.00 97.03           H  
ATOM   1790  C   MET A 111       6.692  12.985  -0.890  1.00 97.03           C  
ATOM   1791  CB  MET A 111       7.559  10.652  -0.403  1.00 97.03           C  
ATOM   1792  HB2 MET A 111       8.431  10.017  -0.563  1.00 97.03           H  
ATOM   1793  HB3 MET A 111       7.444  10.800   0.670  1.00 97.03           H  
ATOM   1794  O   MET A 111       6.513  13.554   0.187  1.00 97.03           O  
ATOM   1795  CG  MET A 111       6.340   9.911  -0.926  1.00 97.03           C  
ATOM   1796  HG2 MET A 111       5.424  10.442  -0.666  1.00 97.03           H  
ATOM   1797  HG3 MET A 111       6.409   9.815  -2.009  1.00 97.03           H  
ATOM   1798  SD  MET A 111       6.339   8.255  -0.199  1.00 97.03           S  
ATOM   1799  CE  MET A 111       5.688   8.611   1.446  1.00 97.03           C  
ATOM   1800  HE1 MET A 111       6.260   9.409   1.919  1.00 97.03           H  
ATOM   1801  HE2 MET A 111       5.765   7.709   2.053  1.00 97.03           H  
ATOM   1802  HE3 MET A 111       4.643   8.911   1.363  1.00 97.03           H  
ATOM   1803  N   ARG A 112       5.910  13.193  -1.947  1.00 98.01           N  
ATOM   1804  H   ARG A 112       6.061  12.625  -2.769  1.00 98.01           H  
ATOM   1805  CA  ARG A 112       4.659  13.950  -1.859  1.00 98.01           C  
ATOM   1806  HA  ARG A 112       4.697  14.636  -1.013  1.00 98.01           H  
ATOM   1807  C   ARG A 112       3.524  12.976  -1.599  1.00 98.01           C  
ATOM   1808  CB  ARG A 112       4.420  14.773  -3.127  1.00 98.01           C  
ATOM   1809  HB2 ARG A 112       4.510  14.128  -4.001  1.00 98.01           H  
ATOM   1810  HB3 ARG A 112       3.408  15.176  -3.098  1.00 98.01           H  
ATOM   1811  O   ARG A 112       3.425  11.959  -2.276  1.00 98.01           O  
ATOM   1812  CG  ARG A 112       5.412  15.934  -3.239  1.00 98.01           C  
ATOM   1813  HG2 ARG A 112       5.302  16.589  -2.375  1.00 98.01           H  
ATOM   1814  HG3 ARG A 112       6.432  15.550  -3.274  1.00 98.01           H  
ATOM   1815  CD  ARG A 112       5.121  16.718  -4.517  1.00 98.01           C  
ATOM   1816  HD2 ARG A 112       5.249  16.050  -5.369  1.00 98.01           H  
ATOM   1817  HD3 ARG A 112       4.086  17.059  -4.493  1.00 98.01           H  
ATOM   1818  NE  ARG A 112       6.015  17.881  -4.647  1.00 98.01           N  
ATOM   1819  HE  ARG A 112       6.558  18.125  -3.831  1.00 98.01           H  
ATOM   1820  NH1 ARG A 112       5.411  18.429  -6.789  1.00 98.01           N  
ATOM   1821 HH11 ARG A 112       4.825  17.606  -6.814  1.00 98.01           H  
ATOM   1822 HH12 ARG A 112       5.481  19.020  -7.605  1.00 98.01           H  
ATOM   1823  NH2 ARG A 112       6.906  19.688  -5.704  1.00 98.01           N  
ATOM   1824 HH21 ARG A 112       6.955  20.288  -6.515  1.00 98.01           H  
ATOM   1825 HH22 ARG A 112       7.414  19.919  -4.863  1.00 98.01           H  
ATOM   1826  CZ  ARG A 112       6.105  18.659  -5.709  1.00 98.01           C  
ATOM   1827  N   VAL A 113       2.684  13.282  -0.622  1.00 98.04           N  
ATOM   1828  H   VAL A 113       2.832  14.142  -0.113  1.00 98.04           H  
ATOM   1829  CA  VAL A 113       1.507  12.482  -0.284  1.00 98.04           C  
ATOM   1830  HA  VAL A 113       1.394  11.670  -1.002  1.00 98.04           H  
ATOM   1831  C   VAL A 113       0.286  13.376  -0.384  1.00 98.04           C  
ATOM   1832  CB  VAL A 113       1.630  11.848   1.112  1.00 98.04           C  
ATOM   1833  HB  VAL A 113       1.739  12.632   1.861  1.00 98.04           H  
ATOM   1834  O   VAL A 113       0.253  14.437   0.233  1.00 98.04           O  
ATOM   1835  CG1 VAL A 113       0.390  11.013   1.449  1.00 98.04           C  
ATOM   1836 HG11 VAL A 113       0.225  10.251   0.687  1.00 98.04           H  
ATOM   1837 HG12 VAL A 113       0.519  10.532   2.418  1.00 98.04           H  
ATOM   1838 HG13 VAL A 113      -0.492  11.651   1.509  1.00 98.04           H  
ATOM   1839  CG2 VAL A 113       2.856  10.931   1.191  1.00 98.04           C  
ATOM   1840 HG21 VAL A 113       2.906  10.479   2.181  1.00 98.04           H  
ATOM   1841 HG22 VAL A 113       2.780  10.149   0.436  1.00 98.04           H  
ATOM   1842 HG23 VAL A 113       3.769  11.503   1.025  1.00 98.04           H  
ATOM   1843  N   ARG A 114      -0.717  12.957  -1.148  1.00 97.32           N  
ATOM   1844  H   ARG A 114      -0.615  12.067  -1.616  1.00 97.32           H  
ATOM   1845  CA  ARG A 114      -2.039  13.574  -1.173  1.00 97.32           C  
ATOM   1846  HA  ARG A 114      -2.022  14.500  -0.599  1.00 97.32           H  
ATOM   1847  C   ARG A 114      -3.028  12.630  -0.523  1.00 97.32           C  
ATOM   1848  CB  ARG A 114      -2.487  13.908  -2.594  1.00 97.32           C  
ATOM   1849  HB2 ARG A 114      -3.454  14.408  -2.534  1.00 97.32           H  
ATOM   1850  HB3 ARG A 114      -2.624  12.985  -3.158  1.00 97.32           H  
ATOM   1851  O   ARG A 114      -3.082  11.461  -0.890  1.00 97.32           O  
ATOM   1852  CG  ARG A 114      -1.505  14.811  -3.336  1.00 97.32           C  
ATOM   1853  HG2 ARG A 114      -0.542  14.315  -3.459  1.00 97.32           H  
ATOM   1854  HG3 ARG A 114      -1.358  15.726  -2.762  1.00 97.32           H  
ATOM   1855  CD  ARG A 114      -2.085  15.125  -4.711  1.00 97.32           C  
ATOM   1856  HD2 ARG A 114      -3.162  15.272  -4.628  1.00 97.32           H  
ATOM   1857  HD3 ARG A 114      -1.905  14.274  -5.368  1.00 97.32           H  
ATOM   1858  NE  ARG A 114      -1.503  16.356  -5.240  1.00 97.32           N  
ATOM   1859  HE  ARG A 114      -1.523  17.161  -4.630  1.00 97.32           H  
ATOM   1860  NH1 ARG A 114      -1.268  15.775  -7.434  1.00 97.32           N  
ATOM   1861 HH11 ARG A 114      -1.478  14.824  -7.167  1.00 97.32           H  
ATOM   1862 HH12 ARG A 114      -0.940  16.010  -8.360  1.00 97.32           H  
ATOM   1863  NH2 ARG A 114      -0.831  17.878  -6.720  1.00 97.32           N  
ATOM   1864 HH21 ARG A 114      -0.940  18.506  -5.937  1.00 97.32           H  
ATOM   1865 HH22 ARG A 114      -0.675  18.224  -7.656  1.00 97.32           H  
ATOM   1866  CZ  ARG A 114      -1.198  16.655  -6.474  1.00 97.32           C  
ATOM   1867  N   VAL A 115      -3.801  13.136   0.425  1.00 95.90           N  
ATOM   1868  H   VAL A 115      -3.695  14.114   0.654  1.00 95.90           H  
ATOM   1869  CA  VAL A 115      -4.902  12.400   1.044  1.00 95.90           C  
ATOM   1870  HA  VAL A 115      -4.938  11.387   0.643  1.00 95.90           H  
ATOM   1871  C   VAL A 115      -6.192  13.104   0.661  1.00 95.90           C  
ATOM   1872  CB  VAL A 115      -4.729  12.276   2.568  1.00 95.90           C  
ATOM   1873  HB  VAL A 115      -4.750  13.266   3.023  1.00 95.90           H  
ATOM   1874  O   VAL A 115      -6.389  14.265   1.022  1.00 95.90           O  
ATOM   1875  CG1 VAL A 115      -5.853  11.428   3.174  1.00 95.90           C  
ATOM   1876 HG11 VAL A 115      -5.692  11.307   4.246  1.00 95.90           H  
ATOM   1877 HG12 VAL A 115      -5.881  10.446   2.703  1.00 95.90           H  
ATOM   1878 HG13 VAL A 115      -6.816  11.919   3.030  1.00 95.90           H  
ATOM   1879  CG2 VAL A 115      -3.390  11.610   2.916  1.00 95.90           C  
ATOM   1880 HG21 VAL A 115      -2.563  12.264   2.638  1.00 95.90           H  
ATOM   1881 HG22 VAL A 115      -3.299  10.661   2.386  1.00 95.90           H  
ATOM   1882 HG23 VAL A 115      -3.334  11.423   3.988  1.00 95.90           H  
ATOM   1883  N   THR A 116      -7.049  12.413  -0.083  1.00 94.96           N  
ATOM   1884  H   THR A 116      -6.805  11.467  -0.340  1.00 94.96           H  
ATOM   1885  CA  THR A 116      -8.368  12.895  -0.487  1.00 94.96           C  
ATOM   1886  HA  THR A 116      -8.451  13.948  -0.219  1.00 94.96           H  
ATOM   1887  C   THR A 116      -9.431  12.112   0.264  1.00 94.96           C  
ATOM   1888  CB  THR A 116      -8.569  12.796  -2.005  1.00 94.96           C  
ATOM   1889  HB  THR A 116      -8.463  11.757  -2.315  1.00 94.96           H  
ATOM   1890  O   THR A 116      -9.518  10.899   0.115  1.00 94.96           O  
ATOM   1891  CG2 THR A 116      -9.940  13.310  -2.450  1.00 94.96           C  
ATOM   1892 HG21 THR A 116     -10.718  12.634  -2.098  1.00 94.96           H  
ATOM   1893 HG22 THR A 116     -10.119  14.309  -2.051  1.00 94.96           H  
ATOM   1894 HG23 THR A 116      -9.977  13.337  -3.539  1.00 94.96           H  
ATOM   1895  OG1 THR A 116      -7.593  13.565  -2.673  1.00 94.96           O  
ATOM   1896  HG1 THR A 116      -7.893  14.476  -2.708  1.00 94.96           H  
ATOM   1897  N   ALA A 117     -10.245  12.780   1.078  1.00 91.91           N  
ATOM   1898  H   ALA A 117     -10.145  13.783   1.151  1.00 91.91           H  
ATOM   1899  CA  ALA A 117     -11.327  12.135   1.815  1.00 91.91           C  
ATOM   1900  HA  ALA A 117     -11.719  11.317   1.210  1.00 91.91           H  
ATOM   1901  C   ALA A 117     -12.471  13.121   2.085  1.00 91.91           C  
ATOM   1902  CB  ALA A 117     -10.769  11.534   3.109  1.00 91.91           C  
ATOM   1903  HB1 ALA A 117     -10.553  12.323   3.829  1.00 91.91           H  
ATOM   1904  HB2 ALA A 117     -11.501  10.836   3.514  1.00 91.91           H  
ATOM   1905  HB3 ALA A 117      -9.856  10.975   2.903  1.00 91.91           H  
ATOM   1906  O   ALA A 117     -12.245  14.280   2.435  1.00 91.91           O  
ATOM   1907  N   GLY A 118     -13.720  12.678   1.908  1.00 87.96           N  
ATOM   1908  H   GLY A 118     -13.858  11.708   1.663  1.00 87.96           H  
ATOM   1909  CA  GLY A 118     -14.898  13.541   2.089  1.00 87.96           C  
ATOM   1910  HA2 GLY A 118     -15.798  12.949   1.922  1.00 87.96           H  
ATOM   1911  HA3 GLY A 118     -14.924  13.916   3.112  1.00 87.96           H  
ATOM   1912  C   GLY A 118     -14.943  14.750   1.142  1.00 87.96           C  
ATOM   1913  O   GLY A 118     -15.509  15.780   1.489  1.00 87.96           O  
ATOM   1914  N   GLY A 119     -14.312  14.653  -0.034  1.00 88.98           N  
ATOM   1915  H   GLY A 119     -13.831  13.789  -0.242  1.00 88.98           H  
ATOM   1916  CA  GLY A 119     -14.225  15.743  -1.015  1.00 88.98           C  
ATOM   1917  HA2 GLY A 119     -15.180  16.267  -1.051  1.00 88.98           H  
ATOM   1918  HA3 GLY A 119     -14.031  15.318  -1.999  1.00 88.98           H  
ATOM   1919  C   GLY A 119     -13.135  16.786  -0.734  1.00 88.98           C  
ATOM   1920  O   GLY A 119     -12.893  17.644  -1.580  1.00 88.98           O  
ATOM   1921  N   GLU A 120     -12.440  16.705   0.401  1.00 91.42           N  
ATOM   1922  H   GLU A 120     -12.664  15.974   1.061  1.00 91.42           H  
ATOM   1923  CA  GLU A 120     -11.273  17.536   0.703  1.00 91.42           C  
ATOM   1924  HA  GLU A 120     -11.353  18.473   0.152  1.00 91.42           H  
ATOM   1925  C   GLU A 120      -9.992  16.814   0.264  1.00 91.42           C  
ATOM   1926  CB  GLU A 120     -11.251  17.875   2.204  1.00 91.42           C  
ATOM   1927  HB2 GLU A 120     -12.258  18.142   2.525  1.00 91.42           H  
ATOM   1928  HB3 GLU A 120     -10.935  16.992   2.760  1.00 91.42           H  
ATOM   1929  O   GLU A 120      -9.902  15.594   0.382  1.00 91.42           O  
ATOM   1930  CG  GLU A 120     -10.316  19.052   2.531  1.00 91.42           C  
ATOM   1931  HG2 GLU A 120     -10.735  19.964   2.104  1.00 91.42           H  
ATOM   1932  HG3 GLU A 120      -9.349  18.878   2.058  1.00 91.42           H  
ATOM   1933  CD  GLU A 120     -10.080  19.251   4.041  1.00 91.42           C  
ATOM   1934  OE1 GLU A 120      -9.019  19.804   4.404  1.00 91.42           O  
ATOM   1935  OE2 GLU A 120     -10.868  18.772   4.885  1.00 91.42           O  
ATOM   1936  N   THR A 121      -8.994  17.552  -0.231  1.00 96.19           N  
ATOM   1937  H   THR A 121      -9.100  18.556  -0.239  1.00 96.19           H  
ATOM   1938  CA  THR A 121      -7.654  17.022  -0.531  1.00 96.19           C  
ATOM   1939  HA  THR A 121      -7.598  15.975  -0.232  1.00 96.19           H  
ATOM   1940  C   THR A 121      -6.607  17.789   0.259  1.00 96.19           C  
ATOM   1941  CB  THR A 121      -7.336  17.085  -2.030  1.00 96.19           C  
ATOM   1942  HB  THR A 121      -7.418  18.115  -2.378  1.00 96.19           H  
ATOM   1943  O   THR A 121      -6.551  19.016   0.182  1.00 96.19           O  
ATOM   1944  CG2 THR A 121      -5.944  16.548  -2.375  1.00 96.19           C  
ATOM   1945 HG21 THR A 121      -5.176  17.225  -2.001  1.00 96.19           H  
ATOM   1946 HG22 THR A 121      -5.842  16.472  -3.457  1.00 96.19           H  
ATOM   1947 HG23 THR A 121      -5.804  15.561  -1.933  1.00 96.19           H  
ATOM   1948  OG1 THR A 121      -8.273  16.293  -2.721  1.00 96.19           O  
ATOM   1949  HG1 THR A 121      -9.144  16.587  -2.443  1.00 96.19           H  
ATOM   1950  N   ARG A 122      -5.754  17.065   0.983  1.00 96.71           N  
ATOM   1951  H   ARG A 122      -5.886  16.063   0.999  1.00 96.71           H  
ATOM   1952  CA  ARG A 122      -4.612  17.615   1.721  1.00 96.71           C  
ATOM   1953  HA  ARG A 122      -4.604  18.700   1.618  1.00 96.71           H  
ATOM   1954  C   ARG A 122      -3.315  17.087   1.134  1.00 96.71           C  
ATOM   1955  CB  ARG A 122      -4.732  17.274   3.211  1.00 96.71           C  
ATOM   1956  HB2 ARG A 122      -3.852  17.654   3.730  1.00 96.71           H  
ATOM   1957  HB3 ARG A 122      -4.771  16.191   3.331  1.00 96.71           H  
ATOM   1958  O   ARG A 122      -3.214  15.900   0.839  1.00 96.71           O  
ATOM   1959  CG  ARG A 122      -5.986  17.895   3.836  1.00 96.71           C  
ATOM   1960  HG2 ARG A 122      -6.877  17.485   3.359  1.00 96.71           H  
ATOM   1961  HG3 ARG A 122      -5.975  18.975   3.689  1.00 96.71           H  
ATOM   1962  CD  ARG A 122      -6.049  17.588   5.330  1.00 96.71           C  
ATOM   1963  HD2 ARG A 122      -5.210  18.072   5.830  1.00 96.71           H  
ATOM   1964  HD3 ARG A 122      -5.977  16.509   5.466  1.00 96.71           H  
ATOM   1965  NE  ARG A 122      -7.311  18.080   5.895  1.00 96.71           N  
ATOM   1966  HE  ARG A 122      -7.850  18.728   5.338  1.00 96.71           H  
ATOM   1967  NH1 ARG A 122      -7.302  16.877   7.853  1.00 96.71           N  
ATOM   1968 HH11 ARG A 122      -7.819  16.491   8.630  1.00 96.71           H  
ATOM   1969 HH12 ARG A 122      -6.407  16.482   7.601  1.00 96.71           H  
ATOM   1970  NH2 ARG A 122      -9.093  18.107   7.260  1.00 96.71           N  
ATOM   1971 HH21 ARG A 122      -9.588  18.581   6.518  1.00 96.71           H  
ATOM   1972 HH22 ARG A 122      -9.610  17.779   8.063  1.00 96.71           H  
ATOM   1973  CZ  ARG A 122      -7.888  17.690   7.010  1.00 96.71           C  
ATOM   1974  N   GLU A 123      -2.327  17.961   0.976  1.00 98.01           N  
ATOM   1975  H   GLU A 123      -2.458  18.909   1.299  1.00 98.01           H  
ATOM   1976  CA  GLU A 123      -1.008  17.604   0.452  1.00 98.01           C  
ATOM   1977  HA  GLU A 123      -1.027  16.569   0.112  1.00 98.01           H  
ATOM   1978  C   GLU A 123       0.063  17.715   1.540  1.00 98.01           C  
ATOM   1979  CB  GLU A 123      -0.608  18.462  -0.757  1.00 98.01           C  
ATOM   1980  HB2 GLU A 123      -0.375  19.472  -0.419  1.00 98.01           H  
ATOM   1981  HB3 GLU A 123       0.302  18.023  -1.166  1.00 98.01           H  
ATOM   1982  O   GLU A 123       0.089  18.671   2.315  1.00 98.01           O  
ATOM   1983  CG  GLU A 123      -1.660  18.556  -1.876  1.00 98.01           C  
ATOM   1984  HG2 GLU A 123      -2.449  19.238  -1.559  1.00 98.01           H  
ATOM   1985  HG3 GLU A 123      -2.118  17.578  -2.026  1.00 98.01           H  
ATOM   1986  CD  GLU A 123      -1.064  19.058  -3.206  1.00 98.01           C  
ATOM   1987  OE1 GLU A 123      -1.708  18.853  -4.262  1.00 98.01           O  
ATOM   1988  OE2 GLU A 123       0.076  19.564  -3.234  1.00 98.01           O  
ATOM   1989  N   TYR A 124       0.980  16.754   1.559  1.00 98.09           N  
ATOM   1990  H   TYR A 124       0.870  15.988   0.910  1.00 98.09           H  
ATOM   1991  CA  TYR A 124       2.050  16.635   2.539  1.00 98.09           C  
ATOM   1992  HA  TYR A 124       2.154  17.577   3.077  1.00 98.09           H  
ATOM   1993  C   TYR A 124       3.371  16.317   1.845  1.00 98.09           C  
ATOM   1994  CB  TYR A 124       1.706  15.536   3.551  1.00 98.09           C  
ATOM   1995  HB2 TYR A 124       2.498  15.480   4.298  1.00 98.09           H  
ATOM   1996  HB3 TYR A 124       1.684  14.579   3.028  1.00 98.09           H  
ATOM   1997  O   TYR A 124       3.412  15.645   0.813  1.00 98.09           O  
ATOM   1998  CG  TYR A 124       0.381  15.727   4.259  1.00 98.09           C  
ATOM   1999  CD1 TYR A 124       0.319  16.484   5.444  1.00 98.09           C  
ATOM   2000  HD1 TYR A 124       1.216  16.927   5.852  1.00 98.09           H  
ATOM   2001  CD2 TYR A 124      -0.791  15.154   3.725  1.00 98.09           C  
ATOM   2002  HD2 TYR A 124      -0.747  14.584   2.809  1.00 98.09           H  
ATOM   2003  CE1 TYR A 124      -0.911  16.657   6.106  1.00 98.09           C  
ATOM   2004  HE1 TYR A 124      -0.953  17.228   7.022  1.00 98.09           H  
ATOM   2005  CE2 TYR A 124      -2.022  15.328   4.382  1.00 98.09           C  
ATOM   2006  HE2 TYR A 124      -2.921  14.878   3.987  1.00 98.09           H  
ATOM   2007  OH  TYR A 124      -3.264  16.235   6.228  1.00 98.09           O  
ATOM   2008  HH  TYR A 124      -3.121  16.668   7.073  1.00 98.09           H  
ATOM   2009  CZ  TYR A 124      -2.083  16.076   5.576  1.00 98.09           C  
ATOM   2010  N   THR A 125       4.472  16.763   2.446  1.00 98.09           N  
ATOM   2011  H   THR A 125       4.368  17.261   3.318  1.00 98.09           H  
ATOM   2012  CA  THR A 125       5.816  16.281   2.108  1.00 98.09           C  
ATOM   2013  HA  THR A 125       5.777  15.676   1.202  1.00 98.09           H  
ATOM   2014  C   THR A 125       6.315  15.402   3.246  1.00 98.09           C  
ATOM   2015  CB  THR A 125       6.777  17.440   1.833  1.00 98.09           C  
ATOM   2016  HB  THR A 125       6.844  18.082   2.712  1.00 98.09           H  
ATOM   2017  O   THR A 125       6.370  15.851   4.387  1.00 98.09           O  
ATOM   2018  CG2 THR A 125       8.175  16.960   1.443  1.00 98.09           C  
ATOM   2019 HG21 THR A 125       8.662  16.490   2.297  1.00 98.09           H  
ATOM   2020 HG22 THR A 125       8.108  16.246   0.622  1.00 98.09           H  
ATOM   2021 HG23 THR A 125       8.776  17.814   1.131  1.00 98.09           H  
ATOM   2022  OG1 THR A 125       6.282  18.189   0.744  1.00 98.09           O  
ATOM   2023  HG1 THR A 125       5.354  18.354   0.923  1.00 98.09           H  
ATOM   2024  N   VAL A 126       6.676  14.160   2.935  1.00 97.99           N  
ATOM   2025  H   VAL A 126       6.596  13.870   1.971  1.00 97.99           H  
ATOM   2026  CA  VAL A 126       7.175  13.173   3.899  1.00 97.99           C  
ATOM   2027  HA  VAL A 126       7.072  13.570   4.909  1.00 97.99           H  
ATOM   2028  C   VAL A 126       8.653  12.935   3.623  1.00 97.99           C  
ATOM   2029  CB  VAL A 126       6.363  11.865   3.844  1.00 97.99           C  
ATOM   2030  HB  VAL A 126       6.560  11.360   2.898  1.00 97.99           H  
ATOM   2031  O   VAL A 126       9.030  12.464   2.546  1.00 97.99           O  
ATOM   2032  CG1 VAL A 126       6.750  10.930   4.996  1.00 97.99           C  
ATOM   2033 HG11 VAL A 126       6.533  11.402   5.954  1.00 97.99           H  
ATOM   2034 HG12 VAL A 126       6.183  10.002   4.933  1.00 97.99           H  
ATOM   2035 HG13 VAL A 126       7.812  10.687   4.958  1.00 97.99           H  
ATOM   2036  CG2 VAL A 126       4.859  12.146   3.935  1.00 97.99           C  
ATOM   2037 HG21 VAL A 126       4.509  12.632   3.025  1.00 97.99           H  
ATOM   2038 HG22 VAL A 126       4.663  12.804   4.781  1.00 97.99           H  
ATOM   2039 HG23 VAL A 126       4.310  11.213   4.066  1.00 97.99           H  
ATOM   2040  N   ASN A 127       9.504  13.281   4.583  1.00 98.22           N  
ATOM   2041  H   ASN A 127       9.128  13.567   5.476  1.00 98.22           H  
ATOM   2042  CA  ASN A 127      10.953  13.144   4.453  1.00 98.22           C  
ATOM   2043  HA  ASN A 127      11.234  13.503   3.463  1.00 98.22           H  
ATOM   2044  C   ASN A 127      11.396  11.670   4.561  1.00 98.22           C  
ATOM   2045  CB  ASN A 127      11.629  14.044   5.502  1.00 98.22           C  
ATOM   2046  HB2 ASN A 127      11.188  13.851   6.480  1.00 98.22           H  
ATOM   2047  HB3 ASN A 127      12.692  13.812   5.566  1.00 98.22           H  
ATOM   2048  O   ASN A 127      10.681  10.859   5.156  1.00 98.22           O  
ATOM   2049  CG  ASN A 127      11.507  15.520   5.162  1.00 98.22           C  
ATOM   2050  ND2 ASN A 127      11.361  16.370   6.151  1.00 98.22           N  
ATOM   2051 HD21 ASN A 127      11.298  16.043   7.105  1.00 98.22           H  
ATOM   2052 HD22 ASN A 127      11.256  17.342   5.897  1.00 98.22           H  
ATOM   2053  OD1 ASN A 127      11.554  15.928   4.013  1.00 98.22           O  
ATOM   2054  N   PRO A 128      12.567  11.303   4.014  1.00 97.85           N  
ATOM   2055  CA  PRO A 128      13.158   9.976   4.197  1.00 97.85           C  
ATOM   2056  HA  PRO A 128      12.600   9.246   3.611  1.00 97.85           H  
ATOM   2057  C   PRO A 128      13.208   9.549   5.664  1.00 97.85           C  
ATOM   2058  CB  PRO A 128      14.583  10.095   3.652  1.00 97.85           C  
ATOM   2059  HB2 PRO A 128      15.257  10.482   4.416  1.00 97.85           H  
ATOM   2060  HB3 PRO A 128      14.964   9.149   3.266  1.00 97.85           H  
ATOM   2061  O   PRO A 128      13.584  10.342   6.525  1.00 97.85           O  
ATOM   2062  CG  PRO A 128      14.419  11.137   2.561  1.00 97.85           C  
ATOM   2063  HG2 PRO A 128      15.364  11.607   2.288  1.00 97.85           H  
ATOM   2064  HG3 PRO A 128      13.951  10.647   1.708  1.00 97.85           H  
ATOM   2065  CD  PRO A 128      13.435  12.121   3.181  1.00 97.85           C  
ATOM   2066  HD2 PRO A 128      12.880  12.634   2.396  1.00 97.85           H  
ATOM   2067  HD3 PRO A 128      13.972  12.838   3.802  1.00 97.85           H  
ATOM   2068  N   GLY A 129      12.844   8.299   5.945  1.00 95.57           N  
ATOM   2069  H   GLY A 129      12.480   7.718   5.204  1.00 95.57           H  
ATOM   2070  CA  GLY A 129      12.867   7.730   7.293  1.00 95.57           C  
ATOM   2071  HA2 GLY A 129      13.849   7.894   7.736  1.00 95.57           H  
ATOM   2072  HA3 GLY A 129      12.694   6.656   7.219  1.00 95.57           H  
ATOM   2073  C   GLY A 129      11.817   8.299   8.252  1.00 95.57           C  
ATOM   2074  O   GLY A 129      11.906   8.041   9.448  1.00 95.57           O  
ATOM   2075  N   THR A 130      10.843   9.071   7.759  1.00 97.09           N  
ATOM   2076  H   THR A 130      10.815   9.224   6.761  1.00 97.09           H  
ATOM   2077  CA  THR A 130       9.756   9.630   8.578  1.00 97.09           C  
ATOM   2078  HA  THR A 130       9.937   9.367   9.620  1.00 97.09           H  
ATOM   2079  C   THR A 130       8.404   9.016   8.235  1.00 97.09           C  
ATOM   2080  CB  THR A 130       9.700  11.169   8.535  1.00 97.09           C  
ATOM   2081  HB  THR A 130       8.961  11.505   9.262  1.00 97.09           H  
ATOM   2082  O   THR A 130       8.233   8.356   7.202  1.00 97.09           O  
ATOM   2083  CG2 THR A 130      11.034  11.819   8.899  1.00 97.09           C  
ATOM   2084 HG21 THR A 130      11.366  11.452   9.870  1.00 97.09           H  
ATOM   2085 HG22 THR A 130      10.905  12.900   8.956  1.00 97.09           H  
ATOM   2086 HG23 THR A 130      11.789  11.583   8.149  1.00 97.09           H  
ATOM   2087  OG1 THR A 130       9.319  11.664   7.273  1.00 97.09           O  
ATOM   2088  HG1 THR A 130       9.841  11.209   6.608  1.00 97.09           H  
ATOM   2089  N   GLU A 131       7.443   9.245   9.125  1.00 96.92           N  
ATOM   2090  H   GLU A 131       7.635   9.832   9.925  1.00 96.92           H  
ATOM   2091  CA  GLU A 131       6.057   8.822   8.977  1.00 96.92           C  
ATOM   2092  HA  GLU A 131       5.933   8.336   8.009  1.00 96.92           H  
ATOM   2093  C   GLU A 131       5.134  10.038   8.994  1.00 96.92           C  
ATOM   2094  CB  GLU A 131       5.662   7.800  10.060  1.00 96.92           C  
ATOM   2095  HB2 GLU A 131       5.777   8.243  11.049  1.00 96.92           H  
ATOM   2096  HB3 GLU A 131       4.616   7.535   9.907  1.00 96.92           H  
ATOM   2097  O   GLU A 131       5.358  11.006   9.721  1.00 96.92           O  
ATOM   2098  CG  GLU A 131       6.521   6.533   9.955  1.00 96.92           C  
ATOM   2099  HG2 GLU A 131       6.529   6.242   8.905  1.00 96.92           H  
ATOM   2100  HG3 GLU A 131       7.545   6.768  10.246  1.00 96.92           H  
ATOM   2101  CD  GLU A 131       6.031   5.329  10.776  1.00 96.92           C  
ATOM   2102  OE1 GLU A 131       6.671   4.265  10.614  1.00 96.92           O  
ATOM   2103  OE2 GLU A 131       4.999   5.423  11.483  1.00 96.92           O  
ATOM   2104  N   LEU A 132       4.095   9.972   8.172  1.00 97.67           N  
ATOM   2105  H   LEU A 132       4.010   9.145   7.598  1.00 97.67           H  
ATOM   2106  CA  LEU A 132       2.946  10.860   8.199  1.00 97.67           C  
ATOM   2107  HA  LEU A 132       3.158  11.733   8.817  1.00 97.67           H  
ATOM   2108  C   LEU A 132       1.774  10.097   8.805  1.00 97.67           C  
ATOM   2109  CB  LEU A 132       2.653  11.310   6.760  1.00 97.67           C  
ATOM   2110  HB2 LEU A 132       2.646  10.424   6.126  1.00 97.67           H  
ATOM   2111  HB3 LEU A 132       3.470  11.955   6.437  1.00 97.67           H  
ATOM   2112  O   LEU A 132       1.500   8.977   8.381  1.00 97.67           O  
ATOM   2113  CG  LEU A 132       1.317  12.048   6.567  1.00 97.67           C  
ATOM   2114  HG  LEU A 132       0.504  11.450   6.977  1.00 97.67           H  
ATOM   2115  CD1 LEU A 132       1.320  13.422   7.236  1.00 97.67           C  
ATOM   2116 HD11 LEU A 132       2.133  14.033   6.845  1.00 97.67           H  
ATOM   2117 HD12 LEU A 132       0.369  13.919   7.046  1.00 97.67           H  
ATOM   2118 HD13 LEU A 132       1.430  13.312   8.315  1.00 97.67           H  
ATOM   2119  CD2 LEU A 132       1.051  12.221   5.073  1.00 97.67           C  
ATOM   2120 HD21 LEU A 132       0.104  12.742   4.932  1.00 97.67           H  
ATOM   2121 HD22 LEU A 132       0.981  11.239   4.607  1.00 97.67           H  
ATOM   2122 HD23 LEU A 132       1.859  12.790   4.614  1.00 97.67           H  
ATOM   2123  N   GLU A 133       1.049  10.731   9.717  1.00 97.31           N  
ATOM   2124  H   GLU A 133       1.330  11.651  10.026  1.00 97.31           H  
ATOM   2125  CA  GLU A 133      -0.242  10.254  10.201  1.00 97.31           C  
ATOM   2126  HA  GLU A 133      -0.519   9.353   9.655  1.00 97.31           H  
ATOM   2127  C   GLU A 133      -1.306  11.317   9.921  1.00 97.31           C  
ATOM   2128  CB  GLU A 133      -0.137   9.862  11.681  1.00 97.31           C  
ATOM   2129  HB2 GLU A 133       0.073  10.743  12.287  1.00 97.31           H  
ATOM   2130  HB3 GLU A 133       0.700   9.170  11.772  1.00 97.31           H  
ATOM   2131  O   GLU A 133      -1.100  12.505  10.177  1.00 97.31           O  
ATOM   2132  CG  GLU A 133      -1.421   9.179  12.187  1.00 97.31           C  
ATOM   2133  HG2 GLU A 133      -1.738   8.441  11.451  1.00 97.31           H  
ATOM   2134  HG3 GLU A 133      -2.210   9.928  12.262  1.00 97.31           H  
ATOM   2135  CD  GLU A 133      -1.241   8.465  13.539  1.00 97.31           C  
ATOM   2136  OE1 GLU A 133      -2.244   8.346  14.278  1.00 97.31           O  
ATOM   2137  OE2 GLU A 133      -0.135   7.933  13.783  1.00 97.31           O  
ATOM   2138  N   VAL A 134      -2.428  10.890   9.346  1.00 95.94           N  
ATOM   2139  H   VAL A 134      -2.503   9.908   9.124  1.00 95.94           H  
ATOM   2140  CA  VAL A 134      -3.581  11.738   9.042  1.00 95.94           C  
ATOM   2141  HA  VAL A 134      -3.441  12.714   9.506  1.00 95.94           H  
ATOM   2142  C   VAL A 134      -4.819  11.097   9.647  1.00 95.94           C  
ATOM   2143  CB  VAL A 134      -3.761  11.954   7.526  1.00 95.94           C  
ATOM   2144  HB  VAL A 134      -3.978  11.001   7.043  1.00 95.94           H  
ATOM   2145  O   VAL A 134      -5.169   9.968   9.306  1.00 95.94           O  
ATOM   2146  CG1 VAL A 134      -4.920  12.916   7.231  1.00 95.94           C  
ATOM   2147 HG11 VAL A 134      -4.743  13.874   7.720  1.00 95.94           H  
ATOM   2148 HG12 VAL A 134      -5.010  13.070   6.155  1.00 95.94           H  
ATOM   2149 HG13 VAL A 134      -5.859  12.496   7.591  1.00 95.94           H  
ATOM   2150  CG2 VAL A 134      -2.497  12.537   6.883  1.00 95.94           C  
ATOM   2151 HG21 VAL A 134      -2.683  12.789   5.839  1.00 95.94           H  
ATOM   2152 HG22 VAL A 134      -1.702  11.792   6.921  1.00 95.94           H  
ATOM   2153 HG23 VAL A 134      -2.182  13.430   7.422  1.00 95.94           H  
ATOM   2154  N   GLU A 135      -5.493  11.834  10.521  1.00 94.67           N  
ATOM   2155  H   GLU A 135      -5.123  12.732  10.800  1.00 94.67           H  
ATOM   2156  CA  GLU A 135      -6.800  11.457  11.052  1.00 94.67           C  
ATOM   2157  HA  GLU A 135      -6.835  10.375  11.175  1.00 94.67           H  
ATOM   2158  C   GLU A 135      -7.915  11.856  10.073  1.00 94.67           C  
ATOM   2159  CB  GLU A 135      -7.026  12.083  12.434  1.00 94.67           C  
ATOM   2160  HB2 GLU A 135      -6.963  13.168  12.347  1.00 94.67           H  
ATOM   2161  HB3 GLU A 135      -8.030  11.818  12.764  1.00 94.67           H  
ATOM   2162  O   GLU A 135      -7.905  12.945   9.491  1.00 94.67           O  
ATOM   2163  CG  GLU A 135      -6.015  11.593  13.487  1.00 94.67           C  
ATOM   2164  HG2 GLU A 135      -6.028  10.503  13.496  1.00 94.67           H  
ATOM   2165  HG3 GLU A 135      -5.015  11.918  13.202  1.00 94.67           H  
ATOM   2166  CD  GLU A 135      -6.328  12.107  14.903  1.00 94.67           C  
ATOM   2167  OE1 GLU A 135      -5.747  11.550  15.860  1.00 94.67           O  
ATOM   2168  OE2 GLU A 135      -7.141  13.051  15.029  1.00 94.67           O  
ATOM   2169  N   LEU A 136      -8.877  10.954   9.904  1.00 91.28           N  
ATOM   2170  H   LEU A 136      -8.809  10.104  10.445  1.00 91.28           H  
ATOM   2171  CA  LEU A 136     -10.065  11.070   9.072  1.00 91.28           C  
ATOM   2172  HA  LEU A 136     -10.023  11.994   8.495  1.00 91.28           H  
ATOM   2173  C   LEU A 136     -11.301  11.109   9.972  1.00 91.28           C  
ATOM   2174  CB  LEU A 136     -10.168   9.871   8.108  1.00 91.28           C  
ATOM   2175  HB2 LEU A 136     -10.348   8.974   8.699  1.00 91.28           H  
ATOM   2176  HB3 LEU A 136     -11.051  10.016   7.485  1.00 91.28           H  
ATOM   2177  O   LEU A 136     -11.454  10.286  10.881  1.00 91.28           O  
ATOM   2178  CG  LEU A 136      -8.962   9.608   7.191  1.00 91.28           C  
ATOM   2179  HG  LEU A 136      -8.077   9.384   7.787  1.00 91.28           H  
ATOM   2180  CD1 LEU A 136      -9.283   8.391   6.319  1.00 91.28           C  
ATOM   2181 HD11 LEU A 136     -10.219   8.554   5.786  1.00 91.28           H  
ATOM   2182 HD12 LEU A 136      -9.376   7.504   6.945  1.00 91.28           H  
ATOM   2183 HD13 LEU A 136      -8.487   8.227   5.592  1.00 91.28           H  
ATOM   2184  CD2 LEU A 136      -8.663  10.797   6.279  1.00 91.28           C  
ATOM   2185 HD21 LEU A 136      -8.358  11.652   6.882  1.00 91.28           H  
ATOM   2186 HD22 LEU A 136      -7.850  10.545   5.598  1.00 91.28           H  
ATOM   2187 HD23 LEU A 136      -9.553  11.060   5.708  1.00 91.28           H  
ATOM   2188  N   SER A 137     -12.226  12.022   9.682  1.00 89.77           N  
ATOM   2189  H   SER A 137     -12.077  12.637   8.895  1.00 89.77           H  
ATOM   2190  CA  SER A 137     -13.531  12.033  10.343  1.00 89.77           C  
ATOM   2191  HA  SER A 137     -13.346  12.046  11.417  1.00 89.77           H  
ATOM   2192  C   SER A 137     -14.337  10.767  10.001  1.00 89.77           C  
ATOM   2193  CB  SER A 137     -14.307  13.308   9.989  1.00 89.77           C  
ATOM   2194  HB2 SER A 137     -13.621  14.155   9.954  1.00 89.77           H  
ATOM   2195  HB3 SER A 137     -15.043  13.502  10.768  1.00 89.77           H  
ATOM   2196  O   SER A 137     -14.050  10.115   8.992  1.00 89.77           O  
ATOM   2197  OG  SER A 137     -14.988  13.198   8.757  1.00 89.77           O  
ATOM   2198  HG  SER A 137     -15.925  13.251   8.962  1.00 89.77           H  
ATOM   2199  N   PRO A 138     -15.364  10.397  10.790  1.00 84.68           N  
ATOM   2200  CA  PRO A 138     -16.235   9.258  10.483  1.00 84.68           C  
ATOM   2201  HA  PRO A 138     -15.672   8.336  10.623  1.00 84.68           H  
ATOM   2202  C   PRO A 138     -16.808   9.277   9.056  1.00 84.68           C  
ATOM   2203  CB  PRO A 138     -17.347   9.316  11.534  1.00 84.68           C  
ATOM   2204  HB2 PRO A 138     -17.722   8.322  11.777  1.00 84.68           H  
ATOM   2205  HB3 PRO A 138     -18.158   9.960  11.194  1.00 84.68           H  
ATOM   2206  O   PRO A 138     -16.872   8.240   8.399  1.00 84.68           O  
ATOM   2207  CG  PRO A 138     -16.655   9.969  12.729  1.00 84.68           C  
ATOM   2208  HG2 PRO A 138     -17.369  10.442  13.403  1.00 84.68           H  
ATOM   2209  HG3 PRO A 138     -16.054   9.229  13.257  1.00 84.68           H  
ATOM   2210  CD  PRO A 138     -15.743  10.994  12.062  1.00 84.68           C  
ATOM   2211  HD2 PRO A 138     -16.299  11.914  11.880  1.00 84.68           H  
ATOM   2212  HD3 PRO A 138     -14.877  11.189  12.696  1.00 84.68           H  
ATOM   2213  N   GLU A 139     -17.159  10.455   8.536  1.00 84.51           N  
ATOM   2214  H   GLU A 139     -17.081  11.280   9.112  1.00 84.51           H  
ATOM   2215  CA  GLU A 139     -17.691  10.630   7.178  1.00 84.51           C  
ATOM   2216  HA  GLU A 139     -18.481   9.897   7.015  1.00 84.51           H  
ATOM   2217  C   GLU A 139     -16.629  10.403   6.087  1.00 84.51           C  
ATOM   2218  CB  GLU A 139     -18.293  12.039   7.009  1.00 84.51           C  
ATOM   2219  HB2 GLU A 139     -18.780  12.068   6.034  1.00 84.51           H  
ATOM   2220  HB3 GLU A 139     -17.493  12.780   6.982  1.00 84.51           H  
ATOM   2221  O   GLU A 139     -16.959  10.092   4.942  1.00 84.51           O  
ATOM   2222  CG  GLU A 139     -19.343  12.447   8.060  1.00 84.51           C  
ATOM   2223  HG2 GLU A 139     -19.900  13.295   7.663  1.00 84.51           H  
ATOM   2224  HG3 GLU A 139     -20.046  11.624   8.188  1.00 84.51           H  
ATOM   2225  CD  GLU A 139     -18.758  12.856   9.425  1.00 84.51           C  
ATOM   2226  OE1 GLU A 139     -19.543  12.910  10.394  1.00 84.51           O  
ATOM   2227  OE2 GLU A 139     -17.520  13.068   9.511  1.00 84.51           O  
ATOM   2228  N   GLN A 140     -15.348  10.546   6.434  1.00 87.40           N  
ATOM   2229  H   GLN A 140     -15.146  10.772   7.397  1.00 87.40           H  
ATOM   2230  CA  GLN A 140     -14.209  10.417   5.526  1.00 87.40           C  
ATOM   2231  HA  GLN A 140     -14.512  10.730   4.527  1.00 87.40           H  
ATOM   2232  C   GLN A 140     -13.692   8.973   5.393  1.00 87.40           C  
ATOM   2233  CB  GLN A 140     -13.103  11.367   6.018  1.00 87.40           C  
ATOM   2234  HB2 GLN A 140     -12.157  11.116   5.538  1.00 87.40           H  
ATOM   2235  HB3 GLN A 140     -12.962  11.239   7.091  1.00 87.40           H  
ATOM   2236  O   GLN A 140     -12.997   8.672   4.423  1.00 87.40           O  
ATOM   2237  CG  GLN A 140     -13.428  12.839   5.732  1.00 87.40           C  
ATOM   2238  HG2 GLN A 140     -13.534  12.965   4.654  1.00 87.40           H  
ATOM   2239  HG3 GLN A 140     -14.376  13.113   6.194  1.00 87.40           H  
ATOM   2240  CD  GLN A 140     -12.351  13.794   6.239  1.00 87.40           C  
ATOM   2241  NE2 GLN A 140     -12.035  14.828   5.488  1.00 87.40           N  
ATOM   2242 HE21 GLN A 140     -12.422  14.942   4.562  1.00 87.40           H  
ATOM   2243 HE22 GLN A 140     -11.354  15.478   5.853  1.00 87.40           H  
ATOM   2244  OE1 GLN A 140     -11.763  13.624   7.296  1.00 87.40           O  
ATOM   2245  N   GLN A 141     -14.029   8.068   6.321  1.00 83.93           N  
ATOM   2246  H   GLN A 141     -14.621   8.373   7.081  1.00 83.93           H  
ATOM   2247  CA  GLN A 141     -13.376   6.751   6.433  1.00 83.93           C  
ATOM   2248  HA  GLN A 141     -12.299   6.915   6.453  1.00 83.93           H  
ATOM   2249  C   GLN A 141     -13.647   5.808   5.250  1.00 83.93           C  
ATOM   2250  CB  GLN A 141     -13.768   6.055   7.751  1.00 83.93           C  
ATOM   2251  HB2 GLN A 141     -14.823   5.782   7.723  1.00 83.93           H  
ATOM   2252  HB3 GLN A 141     -13.178   5.144   7.847  1.00 83.93           H  
ATOM   2253  O   GLN A 141     -12.771   5.030   4.884  1.00 83.93           O  
ATOM   2254  CG  GLN A 141     -13.515   6.945   8.974  1.00 83.93           C  
ATOM   2255  HG2 GLN A 141     -12.528   7.402   8.905  1.00 83.93           H  
ATOM   2256  HG3 GLN A 141     -14.263   7.737   8.956  1.00 83.93           H  
ATOM   2257  CD  GLN A 141     -13.653   6.251  10.323  1.00 83.93           C  
ATOM   2258  NE2 GLN A 141     -13.386   6.959  11.400  1.00 83.93           N  
ATOM   2259 HE21 GLN A 141     -13.051   7.908  11.318  1.00 83.93           H  
ATOM   2260 HE22 GLN A 141     -13.430   6.468  12.281  1.00 83.93           H  
ATOM   2261  OE1 GLN A 141     -13.980   5.084  10.450  1.00 83.93           O  
ATOM   2262  N   ASN A 142     -14.826   5.891   4.626  1.00 77.40           N  
ATOM   2263  H   ASN A 142     -15.498   6.555   4.985  1.00 77.40           H  
ATOM   2264  CA  ASN A 142     -15.263   4.915   3.617  1.00 77.40           C  
ATOM   2265  HA  ASN A 142     -14.839   3.942   3.864  1.00 77.40           H  
ATOM   2266  C   ASN A 142     -14.792   5.216   2.184  1.00 77.40           C  
ATOM   2267  CB  ASN A 142     -16.796   4.789   3.680  1.00 77.40           C  
ATOM   2268  HB2 ASN A 142     -17.249   5.769   3.531  1.00 77.40           H  
ATOM   2269  HB3 ASN A 142     -17.132   4.131   2.879  1.00 77.40           H  
ATOM   2270  O   ASN A 142     -15.027   4.408   1.298  1.00 77.40           O  
ATOM   2271  CG  ASN A 142     -17.287   4.186   4.984  1.00 77.40           C  
ATOM   2272  ND2 ASN A 142     -18.457   4.567   5.438  1.00 77.40           N  
ATOM   2273 HD21 ASN A 142     -19.010   5.253   4.943  1.00 77.40           H  
ATOM   2274 HD22 ASN A 142     -18.719   4.168   6.328  1.00 77.40           H  
ATOM   2275  OD1 ASN A 142     -16.641   3.381   5.626  1.00 77.40           O  
ATOM   2276  N   ASN A 143     -14.186   6.379   1.925  1.00 80.48           N  
ATOM   2277  H   ASN A 143     -13.966   6.984   2.703  1.00 80.48           H  
ATOM   2278  CA  ASN A 143     -13.818   6.807   0.566  1.00 80.48           C  
ATOM   2279  HA  ASN A 143     -13.662   5.925  -0.055  1.00 80.48           H  
ATOM   2280  C   ASN A 143     -12.487   7.572   0.542  1.00 80.48           C  
ATOM   2281  CB  ASN A 143     -14.963   7.637  -0.048  1.00 80.48           C  
ATOM   2282  HB2 ASN A 143     -14.635   8.058  -0.999  1.00 80.48           H  
ATOM   2283  HB3 ASN A 143     -15.213   8.462   0.619  1.00 80.48           H  
ATOM   2284  O   ASN A 143     -12.335   8.533  -0.215  1.00 80.48           O  
ATOM   2285  CG  ASN A 143     -16.198   6.823  -0.366  1.00 80.48           C  
ATOM   2286  ND2 ASN A 143     -17.335   7.179   0.185  1.00 80.48           N  
ATOM   2287 HD21 ASN A 143     -18.108   6.563  -0.021  1.00 80.48           H  
ATOM   2288 HD22 ASN A 143     -17.363   7.913   0.877  1.00 80.48           H  
ATOM   2289  OD1 ASN A 143     -16.191   5.905  -1.162  1.00 80.48           O  
ATOM   2290  N   ALA A 144     -11.545   7.208   1.414  1.00 88.64           N  
ATOM   2291  H   ALA A 144     -11.695   6.403   2.006  1.00 88.64           H  
ATOM   2292  CA  ALA A 144     -10.243   7.855   1.406  1.00 88.64           C  
ATOM   2293  HA  ALA A 144     -10.411   8.921   1.251  1.00 88.64           H  
ATOM   2294  C   ALA A 144      -9.387   7.339   0.242  1.00 88.64           C  
ATOM   2295  CB  ALA A 144      -9.548   7.730   2.763  1.00 88.64           C  
ATOM   2296  HB1 ALA A 144      -9.068   6.755   2.852  1.00 88.64           H  
ATOM   2297  HB2 ALA A 144      -8.775   8.494   2.842  1.00 88.64           H  
ATOM   2298  HB3 ALA A 144     -10.273   7.869   3.565  1.00 88.64           H  
ATOM   2299  O   ALA A 144      -9.263   6.135   0.007  1.00 88.64           O  
ATOM   2300  N   GLU A 145      -8.759   8.268  -0.459  1.00 93.06           N  
ATOM   2301  H   GLU A 145      -8.953   9.234  -0.238  1.00 93.06           H  
ATOM   2302  CA  GLU A 145      -7.727   8.020  -1.450  1.00 93.06           C  
ATOM   2303  HA  GLU A 145      -7.608   6.944  -1.584  1.00 93.06           H  
ATOM   2304  C   GLU A 145      -6.405   8.593  -0.936  1.00 93.06           C  
ATOM   2305  CB  GLU A 145      -8.149   8.612  -2.801  1.00 93.06           C  
ATOM   2306  HB2 GLU A 145      -9.118   8.196  -3.076  1.00 93.06           H  
ATOM   2307  HB3 GLU A 145      -8.249   9.693  -2.702  1.00 93.06           H  
ATOM   2308  O   GLU A 145      -6.341   9.715  -0.436  1.00 93.06           O  
ATOM   2309  CG  GLU A 145      -7.141   8.303  -3.917  1.00 93.06           C  
ATOM   2310  HG2 GLU A 145      -6.148   8.629  -3.608  1.00 93.06           H  
ATOM   2311  HG3 GLU A 145      -7.105   7.225  -4.071  1.00 93.06           H  
ATOM   2312  CD  GLU A 145      -7.494   8.993  -5.242  1.00 93.06           C  
ATOM   2313  OE1 GLU A 145      -6.539   9.395  -5.952  1.00 93.06           O  
ATOM   2314  OE2 GLU A 145      -8.691   9.042  -5.597  1.00 93.06           O  
ATOM   2315  N   VAL A 146      -5.339   7.813  -1.061  1.00 94.92           N  
ATOM   2316  H   VAL A 146      -5.479   6.895  -1.459  1.00 94.92           H  
ATOM   2317  CA  VAL A 146      -3.974   8.195  -0.719  1.00 94.92           C  
ATOM   2318  HA  VAL A 146      -3.964   9.233  -0.386  1.00 94.92           H  
ATOM   2319  C   VAL A 146      -3.137   8.077  -1.980  1.00 94.92           C  
ATOM   2320  CB  VAL A 146      -3.407   7.334   0.422  1.00 94.92           C  
ATOM   2321  HB  VAL A 146      -3.266   6.312   0.072  1.00 94.92           H  
ATOM   2322  O   VAL A 146      -2.860   6.980  -2.463  1.00 94.92           O  
ATOM   2323  CG1 VAL A 146      -2.047   7.874   0.881  1.00 94.92           C  
ATOM   2324 HG11 VAL A 146      -1.673   7.271   1.708  1.00 94.92           H  
ATOM   2325 HG12 VAL A 146      -2.146   8.910   1.205  1.00 94.92           H  
ATOM   2326 HG13 VAL A 146      -1.331   7.823   0.061  1.00 94.92           H  
ATOM   2327  CG2 VAL A 146      -4.347   7.284   1.630  1.00 94.92           C  
ATOM   2328 HG21 VAL A 146      -4.526   8.289   2.011  1.00 94.92           H  
ATOM   2329 HG22 VAL A 146      -5.300   6.834   1.350  1.00 94.92           H  
ATOM   2330 HG23 VAL A 146      -3.906   6.655   2.403  1.00 94.92           H  
ATOM   2331  N   GLU A 147      -2.723   9.209  -2.526  1.00 96.59           N  
ATOM   2332  H   GLU A 147      -2.974  10.073  -2.067  1.00 96.59           H  
ATOM   2333  CA  GLU A 147      -1.810   9.273  -3.657  1.00 96.59           C  
ATOM   2334  HA  GLU A 147      -1.784   8.297  -4.142  1.00 96.59           H  
ATOM   2335  C   GLU A 147      -0.404   9.593  -3.151  1.00 96.59           C  
ATOM   2336  CB  GLU A 147      -2.335  10.261  -4.703  1.00 96.59           C  
ATOM   2337  HB2 GLU A 147      -2.397  11.256  -4.263  1.00 96.59           H  
ATOM   2338  HB3 GLU A 147      -3.336   9.954  -5.004  1.00 96.59           H  
ATOM   2339  O   GLU A 147      -0.183  10.566  -2.436  1.00 96.59           O  
ATOM   2340  CG  GLU A 147      -1.452  10.337  -5.948  1.00 96.59           C  
ATOM   2341  HG2 GLU A 147      -1.373   9.344  -6.392  1.00 96.59           H  
ATOM   2342  HG3 GLU A 147      -0.448  10.658  -5.668  1.00 96.59           H  
ATOM   2343  CD  GLU A 147      -2.025  11.316  -6.982  1.00 96.59           C  
ATOM   2344  OE1 GLU A 147      -1.542  12.476  -7.068  1.00 96.59           O  
ATOM   2345  OE2 GLU A 147      -2.779  10.880  -7.892  1.00 96.59           O  
ATOM   2346  N   VAL A 148       0.564   8.769  -3.523  1.00 96.37           N  
ATOM   2347  H   VAL A 148       0.311   7.990  -4.115  1.00 96.37           H  
ATOM   2348  CA  VAL A 148       1.952   8.873  -3.099  1.00 96.37           C  
ATOM   2349  HA  VAL A 148       2.077   9.760  -2.479  1.00 96.37           H  
ATOM   2350  C   VAL A 148       2.839   9.023  -4.326  1.00 96.37           C  
ATOM   2351  CB  VAL A 148       2.339   7.653  -2.253  1.00 96.37           C  
ATOM   2352  HB  VAL A 148       2.287   6.744  -2.852  1.00 96.37           H  
ATOM   2353  O   VAL A 148       2.860   8.161  -5.203  1.00 96.37           O  
ATOM   2354  CG1 VAL A 148       3.760   7.829  -1.770  1.00 96.37           C  
ATOM   2355 HG11 VAL A 148       3.827   8.777  -1.236  1.00 96.37           H  
ATOM   2356 HG12 VAL A 148       4.459   7.823  -2.607  1.00 96.37           H  
ATOM   2357 HG13 VAL A 148       4.013   7.013  -1.092  1.00 96.37           H  
ATOM   2358  CG2 VAL A 148       1.449   7.469  -1.017  1.00 96.37           C  
ATOM   2359 HG21 VAL A 148       0.436   7.220  -1.334  1.00 96.37           H  
ATOM   2360 HG22 VAL A 148       1.820   6.650  -0.400  1.00 96.37           H  
ATOM   2361 HG23 VAL A 148       1.422   8.385  -0.428  1.00 96.37           H  
ATOM   2362  N   GLU A 149       3.599  10.108  -4.390  1.00 96.51           N  
ATOM   2363  H   GLU A 149       3.532  10.780  -3.639  1.00 96.51           H  
ATOM   2364  CA  GLU A 149       4.499  10.420  -5.494  1.00 96.51           C  
ATOM   2365  HA  GLU A 149       4.443   9.622  -6.235  1.00 96.51           H  
ATOM   2366  C   GLU A 149       5.946  10.501  -5.004  1.00 96.51           C  
ATOM   2367  CB  GLU A 149       4.037  11.703  -6.195  1.00 96.51           C  
ATOM   2368  HB2 GLU A 149       4.124  12.542  -5.504  1.00 96.51           H  
ATOM   2369  HB3 GLU A 149       2.988  11.586  -6.469  1.00 96.51           H  
ATOM   2370  O   GLU A 149       6.284  11.269  -4.097  1.00 96.51           O  
ATOM   2371  CG  GLU A 149       4.846  12.004  -7.467  1.00 96.51           C  
ATOM   2372  HG2 GLU A 149       5.903  12.069  -7.209  1.00 96.51           H  
ATOM   2373  HG3 GLU A 149       4.719  11.177  -8.165  1.00 96.51           H  
ATOM   2374  CD  GLU A 149       4.423  13.314  -8.156  1.00 96.51           C  
ATOM   2375  OE1 GLU A 149       5.214  13.816  -8.984  1.00 96.51           O  
ATOM   2376  OE2 GLU A 149       3.311  13.821  -7.880  1.00 96.51           O  
ATOM   2377  N   VAL A 150       6.820   9.716  -5.637  1.00 93.27           N  
ATOM   2378  H   VAL A 150       6.476   9.143  -6.394  1.00 93.27           H  
ATOM   2379  CA  VAL A 150       8.260   9.738  -5.387  1.00 93.27           C  
ATOM   2380  HA  VAL A 150       8.501  10.698  -4.931  1.00 93.27           H  
ATOM   2381  C   VAL A 150       9.028   9.663  -6.707  1.00 93.27           C  
ATOM   2382  CB  VAL A 150       8.663   8.663  -4.357  1.00 93.27           C  
ATOM   2383  HB  VAL A 150       8.079   8.834  -3.453  1.00 93.27           H  
ATOM   2384  O   VAL A 150       8.995   8.669  -7.435  1.00 93.27           O  
ATOM   2385  CG1 VAL A 150       8.429   7.212  -4.793  1.00 93.27           C  
ATOM   2386 HG11 VAL A 150       9.023   6.961  -5.672  1.00 93.27           H  
ATOM   2387 HG12 VAL A 150       7.371   7.056  -5.005  1.00 93.27           H  
ATOM   2388 HG13 VAL A 150       8.736   6.553  -3.980  1.00 93.27           H  
ATOM   2389  CG2 VAL A 150      10.133   8.835  -3.987  1.00 93.27           C  
ATOM   2390 HG21 VAL A 150      10.766   8.577  -4.836  1.00 93.27           H  
ATOM   2391 HG22 VAL A 150      10.303   9.869  -3.686  1.00 93.27           H  
ATOM   2392 HG23 VAL A 150      10.377   8.194  -3.140  1.00 93.27           H  
ATOM   2393  N   GLY A 151       9.736  10.742  -7.045  1.00 90.53           N  
ATOM   2394  H   GLY A 151       9.647  11.567  -6.469  1.00 90.53           H  
ATOM   2395  CA  GLY A 151      10.429  10.855  -8.329  1.00 90.53           C  
ATOM   2396  HA2 GLY A 151      11.164  10.054  -8.410  1.00 90.53           H  
ATOM   2397  HA3 GLY A 151      10.945  11.814  -8.381  1.00 90.53           H  
ATOM   2398  C   GLY A 151       9.465  10.770  -9.517  1.00 90.53           C  
ATOM   2399  O   GLY A 151       8.578  11.598  -9.657  1.00 90.53           O  
ATOM   2400  N   ASN A 152       9.650   9.776 -10.389  1.00 89.22           N  
ATOM   2401  H   ASN A 152      10.352   9.078 -10.189  1.00 89.22           H  
ATOM   2402  CA  ASN A 152       8.819   9.540 -11.577  1.00 89.22           C  
ATOM   2403  HA  ASN A 152       8.302  10.466 -11.825  1.00 89.22           H  
ATOM   2404  C   ASN A 152       7.723   8.479 -11.361  1.00 89.22           C  
ATOM   2405  CB  ASN A 152       9.734   9.169 -12.760  1.00 89.22           C  
ATOM   2406  HB2 ASN A 152       9.139   9.159 -13.673  1.00 89.22           H  
ATOM   2407  HB3 ASN A 152      10.515   9.920 -12.874  1.00 89.22           H  
ATOM   2408  O   ASN A 152       7.124   8.023 -12.345  1.00 89.22           O  
ATOM   2409  CG  ASN A 152      10.390   7.805 -12.582  1.00 89.22           C  
ATOM   2410  ND2 ASN A 152      10.573   7.054 -13.642  1.00 89.22           N  
ATOM   2411 HD21 ASN A 152      10.942   6.129 -13.472  1.00 89.22           H  
ATOM   2412 HD22 ASN A 152      10.287   7.354 -14.563  1.00 89.22           H  
ATOM   2413  OD1 ASN A 152      10.762   7.408 -11.490  1.00 89.22           O  
ATOM   2414  N   ARG A 153       7.498   8.062 -10.109  1.00 90.56           N  
ATOM   2415  H   ARG A 153       8.007   8.501  -9.355  1.00 90.56           H  
ATOM   2416  CA  ARG A 153       6.514   7.043  -9.742  1.00 90.56           C  
ATOM   2417  HA  ARG A 153       6.086   6.616 -10.649  1.00 90.56           H  
ATOM   2418  C   ARG A 153       5.380   7.637  -8.936  1.00 90.56           C  
ATOM   2419  CB  ARG A 153       7.148   5.904  -8.950  1.00 90.56           C  
ATOM   2420  HB2 ARG A 153       6.368   5.172  -8.741  1.00 90.56           H  
ATOM   2421  HB3 ARG A 153       7.538   6.274  -8.002  1.00 90.56           H  
ATOM   2422  O   ARG A 153       5.616   8.386  -7.989  1.00 90.56           O  
ATOM   2423  CG  ARG A 153       8.272   5.240  -9.739  1.00 90.56           C  
ATOM   2424  HG2 ARG A 153       9.184   5.830  -9.647  1.00 90.56           H  
ATOM   2425  HG3 ARG A 153       8.005   5.157 -10.792  1.00 90.56           H  
ATOM   2426  CD  ARG A 153       8.491   3.849  -9.172  1.00 90.56           C  
ATOM   2427  HD2 ARG A 153       7.585   3.263  -9.327  1.00 90.56           H  
ATOM   2428  HD3 ARG A 153       8.667   3.918  -8.099  1.00 90.56           H  
ATOM   2429  NE  ARG A 153       9.589   3.185  -9.875  1.00 90.56           N  
ATOM   2430  HE  ARG A 153       9.406   2.953 -10.841  1.00 90.56           H  
ATOM   2431  NH1 ARG A 153      10.999   3.038  -8.100  1.00 90.56           N  
ATOM   2432 HH11 ARG A 153      11.746   2.524  -7.655  1.00 90.56           H  
ATOM   2433 HH12 ARG A 153      10.390   3.620  -7.543  1.00 90.56           H  
ATOM   2434  NH2 ARG A 153      11.463   1.924  -9.969  1.00 90.56           N  
ATOM   2435 HH21 ARG A 153      11.143   1.581 -10.864  1.00 90.56           H  
ATOM   2436 HH22 ARG A 153      12.032   1.359  -9.354  1.00 90.56           H  
ATOM   2437  CZ  ARG A 153      10.684   2.728  -9.321  1.00 90.56           C  
ATOM   2438  N   LYS A 154       4.168   7.228  -9.290  1.00 94.33           N  
ATOM   2439  H   LYS A 154       4.095   6.586 -10.066  1.00 94.33           H  
ATOM   2440  CA  LYS A 154       2.944   7.546  -8.571  1.00 94.33           C  
ATOM   2441  HA  LYS A 154       3.188   8.103  -7.666  1.00 94.33           H  
ATOM   2442  C   LYS A 154       2.258   6.255  -8.140  1.00 94.33           C  
ATOM   2443  CB  LYS A 154       2.062   8.441  -9.449  1.00 94.33           C  
ATOM   2444  HB2 LYS A 154       1.862   7.934 -10.393  1.00 94.33           H  
ATOM   2445  HB3 LYS A 154       2.591   9.372  -9.654  1.00 94.33           H  
ATOM   2446  O   LYS A 154       2.133   5.311  -8.916  1.00 94.33           O  
ATOM   2447  CG  LYS A 154       0.729   8.757  -8.759  1.00 94.33           C  
ATOM   2448  HG2 LYS A 154       0.188   7.824  -8.599  1.00 94.33           H  
ATOM   2449  HG3 LYS A 154       0.910   9.213  -7.786  1.00 94.33           H  
ATOM   2450  CD  LYS A 154      -0.178   9.657  -9.601  1.00 94.33           C  
ATOM   2451  HD2 LYS A 154      -1.204   9.425  -9.315  1.00 94.33           H  
ATOM   2452  HD3 LYS A 154      -0.067   9.432 -10.661  1.00 94.33           H  
ATOM   2453  CE  LYS A 154       0.088  11.138  -9.325  1.00 94.33           C  
ATOM   2454  HE2 LYS A 154       0.994  11.460  -9.840  1.00 94.33           H  
ATOM   2455  HE3 LYS A 154       0.258  11.262  -8.256  1.00 94.33           H  
ATOM   2456  NZ  LYS A 154      -1.076  11.966  -9.709  1.00 94.33           N  
ATOM   2457  HZ1 LYS A 154      -1.275  11.964 -10.699  1.00 94.33           H  
ATOM   2458  HZ2 LYS A 154      -0.964  12.890  -9.317  1.00 94.33           H  
ATOM   2459  HZ3 LYS A 154      -1.869  11.620  -9.188  1.00 94.33           H  
ATOM   2460  N   TRP A 155       1.785   6.247  -6.910  1.00 92.74           N  
ATOM   2461  H   TRP A 155       1.954   7.053  -6.326  1.00 92.74           H  
ATOM   2462  CA  TRP A 155       1.016   5.169  -6.323  1.00 92.74           C  
ATOM   2463  HA  TRP A 155       0.840   4.380  -7.055  1.00 92.74           H  
ATOM   2464  C   TRP A 155      -0.304   5.736  -5.857  1.00 92.74           C  
ATOM   2465  CB  TRP A 155       1.786   4.580  -5.153  1.00 92.74           C  
ATOM   2466  HB2 TRP A 155       1.187   3.768  -4.743  1.00 92.74           H  
ATOM   2467  HB3 TRP A 155       1.901   5.337  -4.377  1.00 92.74           H  
ATOM   2468  O   TRP A 155      -0.313   6.766  -5.194  1.00 92.74           O  
ATOM   2469  CG  TRP A 155       3.134   4.070  -5.525  1.00 92.74           C  
ATOM   2470  CD1 TRP A 155       4.273   4.797  -5.587  1.00 92.74           C  
ATOM   2471  HD1 TRP A 155       4.339   5.848  -5.346  1.00 92.74           H  
ATOM   2472  CD2 TRP A 155       3.483   2.724  -5.931  1.00 92.74           C  
ATOM   2473  CE2 TRP A 155       4.863   2.708  -6.276  1.00 92.74           C  
ATOM   2474  CE3 TRP A 155       2.764   1.516  -6.022  1.00 92.74           C  
ATOM   2475  HE3 TRP A 155       1.710   1.506  -5.786  1.00 92.74           H  
ATOM   2476  NE1 TRP A 155       5.301   3.995  -6.040  1.00 92.74           N  
ATOM   2477  HE1 TRP A 155       6.257   4.310  -6.125  1.00 92.74           H  
ATOM   2478  CH2 TRP A 155       4.779   0.333  -6.681  1.00 92.74           C  
ATOM   2479  HH2 TRP A 155       5.268  -0.605  -6.896  1.00 92.74           H  
ATOM   2480  CZ2 TRP A 155       5.499   1.540  -6.703  1.00 92.74           C  
ATOM   2481  HZ2 TRP A 155       6.545   1.554  -6.971  1.00 92.74           H  
ATOM   2482  CZ3 TRP A 155       3.415   0.323  -6.363  1.00 92.74           C  
ATOM   2483  HZ3 TRP A 155       2.869  -0.608  -6.365  1.00 92.74           H  
ATOM   2484  N   ARG A 156      -1.408   5.082  -6.182  1.00 93.49           N  
ATOM   2485  H   ARG A 156      -1.332   4.248  -6.747  1.00 93.49           H  
ATOM   2486  CA  ARG A 156      -2.718   5.451  -5.652  1.00 93.49           C  
ATOM   2487  HA  ARG A 156      -2.629   6.305  -4.980  1.00 93.49           H  
ATOM   2488  C   ARG A 156      -3.247   4.293  -4.836  1.00 93.49           C  
ATOM   2489  CB  ARG A 156      -3.643   5.862  -6.800  1.00 93.49           C  
ATOM   2490  HB2 ARG A 156      -3.170   6.669  -7.359  1.00 93.49           H  
ATOM   2491  HB3 ARG A 156      -3.790   5.011  -7.466  1.00 93.49           H  
ATOM   2492  O   ARG A 156      -3.304   3.177  -5.342  1.00 93.49           O  
ATOM   2493  CG  ARG A 156      -5.009   6.338  -6.284  1.00 93.49           C  
ATOM   2494  HG2 ARG A 156      -5.500   5.525  -5.748  1.00 93.49           H  
ATOM   2495  HG3 ARG A 156      -4.875   7.175  -5.599  1.00 93.49           H  
ATOM   2496  CD  ARG A 156      -5.917   6.758  -7.442  1.00 93.49           C  
ATOM   2497  HD2 ARG A 156      -6.925   6.906  -7.054  1.00 93.49           H  
ATOM   2498  HD3 ARG A 156      -5.947   5.954  -8.177  1.00 93.49           H  
ATOM   2499  NE  ARG A 156      -5.457   8.024  -8.032  1.00 93.49           N  
ATOM   2500  HE  ARG A 156      -5.449   8.793  -7.377  1.00 93.49           H  
ATOM   2501  NH1 ARG A 156      -5.859   7.542 -10.217  1.00 93.49           N  
ATOM   2502 HH11 ARG A 156      -6.438   6.790  -9.872  1.00 93.49           H  
ATOM   2503 HH12 ARG A 156      -5.331   7.267 -11.033  1.00 93.49           H  
ATOM   2504  NH2 ARG A 156      -4.685   9.379  -9.672  1.00 93.49           N  
ATOM   2505 HH21 ARG A 156      -4.756   9.671 -10.636  1.00 93.49           H  
ATOM   2506 HH22 ARG A 156      -4.257   9.940  -8.948  1.00 93.49           H  
ATOM   2507  CZ  ARG A 156      -5.337   8.314  -9.305  1.00 93.49           C  
ATOM   2508  N   PHE A 157      -3.628   4.566  -3.601  1.00 92.35           N  
ATOM   2509  H   PHE A 157      -3.502   5.507  -3.254  1.00 92.35           H  
ATOM   2510  CA  PHE A 157      -4.335   3.640  -2.739  1.00 92.35           C  
ATOM   2511  HA  PHE A 157      -4.402   2.670  -3.230  1.00 92.35           H  
ATOM   2512  C   PHE A 157      -5.733   4.170  -2.489  1.00 92.35           C  
ATOM   2513  CB  PHE A 157      -3.575   3.446  -1.434  1.00 92.35           C  
ATOM   2514  HB2 PHE A 157      -2.554   3.156  -1.680  1.00 92.35           H  
ATOM   2515  HB3 PHE A 157      -3.529   4.395  -0.898  1.00 92.35           H  
ATOM   2516  O   PHE A 157      -5.880   5.269  -1.967  1.00 92.35           O  
ATOM   2517  CG  PHE A 157      -4.199   2.390  -0.545  1.00 92.35           C  
ATOM   2518  CD1 PHE A 157      -4.669   2.712   0.741  1.00 92.35           C  
ATOM   2519  HD1 PHE A 157      -4.599   3.724   1.112  1.00 92.35           H  
ATOM   2520  CD2 PHE A 157      -4.335   1.075  -1.023  1.00 92.35           C  
ATOM   2521  HD2 PHE A 157      -3.977   0.820  -2.009  1.00 92.35           H  
ATOM   2522  CE1 PHE A 157      -5.255   1.712   1.538  1.00 92.35           C  
ATOM   2523  HE1 PHE A 157      -5.635   1.945   2.522  1.00 92.35           H  
ATOM   2524  CE2 PHE A 157      -4.915   0.082  -0.220  1.00 92.35           C  
ATOM   2525  HE2 PHE A 157      -4.978  -0.933  -0.583  1.00 92.35           H  
ATOM   2526  CZ  PHE A 157      -5.378   0.399   1.064  1.00 92.35           C  
ATOM   2527  HZ  PHE A 157      -5.832  -0.360   1.684  1.00 92.35           H  
ATOM   2528  N   GLN A 158      -6.751   3.412  -2.866  1.00 88.85           N  
ATOM   2529  H   GLN A 158      -6.562   2.515  -3.290  1.00 88.85           H  
ATOM   2530  CA  GLN A 158      -8.137   3.802  -2.654  1.00 88.85           C  
ATOM   2531  HA  GLN A 158      -8.174   4.771  -2.157  1.00 88.85           H  
ATOM   2532  C   GLN A 158      -8.831   2.800  -1.739  1.00 88.85           C  
ATOM   2533  CB  GLN A 158      -8.833   3.965  -4.009  1.00 88.85           C  
ATOM   2534  HB2 GLN A 158      -8.901   2.998  -4.507  1.00 88.85           H  
ATOM   2535  HB3 GLN A 158      -8.243   4.639  -4.630  1.00 88.85           H  
ATOM   2536  O   GLN A 158      -8.795   1.592  -1.993  1.00 88.85           O  
ATOM   2537  CG  GLN A 158     -10.235   4.562  -3.837  1.00 88.85           C  
ATOM   2538  HG2 GLN A 158     -10.162   5.491  -3.272  1.00 88.85           H  
ATOM   2539  HG3 GLN A 158     -10.861   3.867  -3.278  1.00 88.85           H  
ATOM   2540  CD  GLN A 158     -10.935   4.849  -5.158  1.00 88.85           C  
ATOM   2541  NE2 GLN A 158     -11.967   5.661  -5.135  1.00 88.85           N  
ATOM   2542 HE21 GLN A 158     -12.225   6.098  -4.262  1.00 88.85           H  
ATOM   2543 HE22 GLN A 158     -12.337   5.957  -6.026  1.00 88.85           H  
ATOM   2544  OE1 GLN A 158     -10.607   4.332  -6.219  1.00 88.85           O  
ATOM   2545  N   LEU A 159      -9.485   3.330  -0.710  1.00 80.93           N  
ATOM   2546  H   LEU A 159      -9.443   4.330  -0.579  1.00 80.93           H  
ATOM   2547  CA  LEU A 159     -10.473   2.623   0.093  1.00 80.93           C  
ATOM   2548  HA  LEU A 159     -10.208   1.569   0.182  1.00 80.93           H  
ATOM   2549  C   LEU A 159     -11.840   2.736  -0.577  1.00 80.93           C  
ATOM   2550  CB  LEU A 159     -10.546   3.260   1.481  1.00 80.93           C  
ATOM   2551  HB2 LEU A 159     -11.280   2.717   2.077  1.00 80.93           H  
ATOM   2552  HB3 LEU A 159     -10.917   4.277   1.355  1.00 80.93           H  
ATOM   2553  O   LEU A 159     -12.192   3.813  -1.070  1.00 80.93           O  
ATOM   2554  CG  LEU A 159      -9.218   3.312   2.240  1.00 80.93           C  
ATOM   2555  HG  LEU A 159      -8.469   3.859   1.666  1.00 80.93           H  
ATOM   2556  CD1 LEU A 159      -9.490   4.085   3.526  1.00 80.93           C  
ATOM   2557 HD11 LEU A 159     -10.130   4.944   3.325  1.00 80.93           H  
ATOM   2558 HD12 LEU A 159      -8.554   4.454   3.944  1.00 80.93           H  
ATOM   2559 HD13 LEU A 159     -10.039   3.458   4.229  1.00 80.93           H  
ATOM   2560  CD2 LEU A 159      -8.703   1.903   2.539  1.00 80.93           C  
ATOM   2561 HD21 LEU A 159      -8.396   1.421   1.610  1.00 80.93           H  
ATOM   2562 HD22 LEU A 159      -9.506   1.323   2.992  1.00 80.93           H  
ATOM   2563 HD23 LEU A 159      -7.849   1.950   3.215  1.00 80.93           H  
ATOM   2564  N   GLY A 160     -12.606   1.648  -0.581  1.00 64.19           N  
ATOM   2565  H   GLY A 160     -12.285   0.813  -0.112  1.00 64.19           H  
ATOM   2566  CA  GLY A 160     -14.003   1.660  -1.012  1.00 64.19           C  
ATOM   2567  HA2 GLY A 160     -14.447   2.634  -0.801  1.00 64.19           H  
ATOM   2568  HA3 GLY A 160     -14.067   1.468  -2.083  1.00 64.19           H  
ATOM   2569  C   GLY A 160     -14.869   0.639  -0.305  1.00 64.19           C  
ATOM   2570  O   GLY A 160     -14.377  -0.044   0.619  1.00 64.19           O  
ATOM   2571  OXT GLY A 160     -16.008   0.501  -0.792  1.00 64.19           O  
TER    2572      GLY A 160                                                       
END   
