# Supplementary material for: Single-chain dimers from de novo immunoglobulins as robust scaffolds for multiple binding loops
Source: Nat Commun. 2023 Sep 23;14:5939. doi: 10.1038/s41467-023-41717-5 (PMC10517939; doi:10.1038/s41467-023-41717-5)
Supplement: Supplementary file 3 — Supplementary Data 1 [file 41467_2023_41717_MOESM3_ESM.zip › design_models/scIg/scIg14a/scIg14a.pdb.bp]

1    T    LE    .
2    E    EB    .
3    T    EB    .
4    I    EB    .
5    E    EB    .
6    V    EB    .
7    R    EB    .
8    V    EB    .
9    D    EB    .
10    N    LG    .
11    G    LG    .
12    R    EB    .
13    V    EB    .
14    R    EB    .
15    V    EB    .
16    R    EB    .
17    N    EB    .
18    G    EA    .
19    T    LB    .
20    D    LA    .
21    R    LB    .
22    P    LB    .
23    I    EB    .
24    R    EB    .
25    V    EB    .
26    R    EB    .
27    V    EB    .
28    T    EB    .
29    A    EB    .
30    G    LG    .
31    G    LG    .
32    E    EB    .
33    T    EB    .
34    R    EB    .
35    E    EB    .
36    Y    EB    .
37    T    EB    .
38    V    EB    .
39    N    LB    .
40    P    LB    .
41    G    LG    .
42    T    LB    .
43    E    EB    .
44    L    EB    .
45    E    EB    .
46    V    EB    .
47    E    EB    .
48    L    LB    .
49    S    LB    .
50    P    HA    .
51    E    HA    .
52    Q    HA    .
53    Q    LA    .
54    N    LA    .
55    Q    LB    .
56    A    EB    .
57    I    EB    .
58    V    EB    .
59    V    EB    .
60    I    EB    .
61    H    EB    .
62    I    EB    .
63    G    LE    .
64    N    LA    .
65    E    EB    .
66    V    EB    .
67    F    EB    .
68    M    EB    .
69    F    EB    .
70    V    EB    .
71    L    EB    .
72    A    EB    .
73    R    LA    .
74    D    LB    .
75    E    HA    .
76    E    HA    .
77    W    HA    .
78    V    HA    .
79    K    HA    .
80    R    HA    .
81    A    HA    .
82    E    HA    .
83    K    HA    .
84    L    HA    .
85    A    HA    .
86    E    HA    .
87    E    HA    .
88    L    LA    .
89    N    LG    .
90    V    EB    .
91    R    EA    .
92    I    EB    .
93    L    EB    .
94    V    EB    .
95    I    EB    .
96    V    EB    .
97    L    EB    .
98    N    LG    .
99    G    LG    .
100    R    EB    .
101    V    EB    .
102    R    EB    .
103    V    EB    .
104    R    EB    .
105    N    EB    .
106    G    LA    .
107    T    LB    .
108    D    LA    .
109    R    LB    .
110    P    LB    .
111    M    EB    .
112    R    EB    .
113    V    EB    .
114    R    EB    .
115    V    EB    .
116    T    EB    .
117    A    EB    .
118    G    LG    .
119    G    LG    .
120    E    EB    .
121    T    EB    .
122    R    EB    .
123    E    EB    .
124    Y    EB    .
125    T    EB    .
126    V    EB    .
127    N    LB    .
128    P    LB    .
129    G    LG    .
130    T    LB    .
131    E    EB    .
132    L    EB    .
133    E    EB    .
134    V    EB    .
135    E    EB    .
136    L    LB    .
137    S    LB    .
138    P    HA    .
139    E    HA    .
140    Q    HA    .
141    Q    LA    .
142    N    LA    .
143    N    LA    .
144    A    LB    .
145    E    EB    .
146    V    EB    .
147    E    EB    .
148    V    EB    .
149    E    EB    .
150    V    EB    .
151    G    LE    .
152    N    LA    .
153    R    EB    .
154    K    EB    .
155    W    EB    .
156    R    EB    .
157    F    EB    .
158    Q    EB    .
159    L    EB    .
160    G    LO    .
