# Supplementary material for: Single-chain dimers from de novo immunoglobulins as robust scaffolds for multiple binding loops
Source: Nat Commun. 2023 Sep 23;14:5939. doi: 10.1038/s41467-023-41717-5 (PMC10517939; doi:10.1038/s41467-023-41717-5)
Supplement: Supplementary file 3 — Supplementary Data 1 [file 41467_2023_41717_MOESM3_ESM.zip › design_models/scIg/scIg14a/ranked_3.pdb]

ATOM      1  N   THR A   1       1.751   0.574 -17.901  1.00 82.54           N  
ATOM      2  H   THR A   1       0.828   0.173 -17.976  1.00 82.54           H  
ATOM      3  H2  THR A   1       1.790   1.429 -18.437  1.00 82.54           H  
ATOM      4  H3  THR A   1       2.427  -0.095 -18.242  1.00 82.54           H  
ATOM      5  CA  THR A   1       2.009   0.893 -16.486  1.00 82.54           C  
ATOM      6  HA  THR A   1       3.044   1.206 -16.345  1.00 82.54           H  
ATOM      7  C   THR A   1       1.752  -0.353 -15.682  1.00 82.54           C  
ATOM      8  CB  THR A   1       1.097   2.033 -16.046  1.00 82.54           C  
ATOM      9  HB  THR A   1       0.054   1.727 -16.128  1.00 82.54           H  
ATOM     10  O   THR A   1       0.682  -0.923 -15.842  1.00 82.54           O  
ATOM     11  CG2 THR A   1       1.361   2.566 -14.643  1.00 82.54           C  
ATOM     12 HG21 THR A   1       1.288   1.761 -13.911  1.00 82.54           H  
ATOM     13 HG22 THR A   1       0.617   3.323 -14.392  1.00 82.54           H  
ATOM     14 HG23 THR A   1       2.352   3.015 -14.584  1.00 82.54           H  
ATOM     15  OG1 THR A   1       1.340   3.076 -16.958  1.00 82.54           O  
ATOM     16  HG1 THR A   1       1.080   3.896 -16.532  1.00 82.54           H  
ATOM     17  N   GLU A   2       2.732  -0.812 -14.907  1.00 92.30           N  
ATOM     18  H   GLU A   2       3.549  -0.238 -14.755  1.00 92.30           H  
ATOM     19  CA  GLU A   2       2.535  -1.910 -13.950  1.00 92.30           C  
ATOM     20  HA  GLU A   2       1.979  -2.729 -14.407  1.00 92.30           H  
ATOM     21  C   GLU A   2       1.722  -1.359 -12.769  1.00 92.30           C  
ATOM     22  CB  GLU A   2       3.899  -2.437 -13.456  1.00 92.30           C  
ATOM     23  HB2 GLU A   2       4.509  -1.568 -13.210  1.00 92.30           H  
ATOM     24  HB3 GLU A   2       3.743  -2.998 -12.534  1.00 92.30           H  
ATOM     25  O   GLU A   2       2.094  -0.330 -12.197  1.00 92.30           O  
ATOM     26  CG  GLU A   2       4.690  -3.332 -14.435  1.00 92.30           C  
ATOM     27  HG2 GLU A   2       4.872  -2.772 -15.352  1.00 92.30           H  
ATOM     28  HG3 GLU A   2       4.077  -4.199 -14.679  1.00 92.30           H  
ATOM     29  CD  GLU A   2       6.049  -3.805 -13.847  1.00 92.30           C  
ATOM     30  OE1 GLU A   2       6.564  -4.888 -14.207  1.00 92.30           O  
ATOM     31  OE2 GLU A   2       6.643  -3.087 -13.009  1.00 92.30           O  
ATOM     32  N   THR A   3       0.609  -2.003 -12.419  1.00 94.40           N  
ATOM     33  H   THR A   3       0.310  -2.812 -12.946  1.00 94.40           H  
ATOM     34  CA  THR A   3      -0.249  -1.554 -11.313  1.00 94.40           C  
ATOM     35  HA  THR A   3       0.197  -0.677 -10.843  1.00 94.40           H  
ATOM     36  C   THR A   3      -0.371  -2.630 -10.252  1.00 94.40           C  
ATOM     37  CB  THR A   3      -1.651  -1.131 -11.775  1.00 94.40           C  
ATOM     38  HB  THR A   3      -2.213  -0.782 -10.909  1.00 94.40           H  
ATOM     39  O   THR A   3      -0.692  -3.772 -10.580  1.00 94.40           O  
ATOM     40  CG2 THR A   3      -1.621  -0.018 -12.823  1.00 94.40           C  
ATOM     41 HG21 THR A   3      -2.643   0.294 -13.039  1.00 94.40           H  
ATOM     42 HG22 THR A   3      -1.159  -0.382 -13.740  1.00 94.40           H  
ATOM     43 HG23 THR A   3      -1.057   0.834 -12.443  1.00 94.40           H  
ATOM     44  OG1 THR A   3      -2.334  -2.215 -12.355  1.00 94.40           O  
ATOM     45  HG1 THR A   3      -2.240  -2.958 -11.755  1.00 94.40           H  
ATOM     46  N   ILE A   4      -0.191  -2.271  -8.985  1.00 94.82           N  
ATOM     47  H   ILE A   4       0.078  -1.320  -8.776  1.00 94.82           H  
ATOM     48  CA  ILE A   4      -0.566  -3.132  -7.862  1.00 94.82           C  
ATOM     49  HA  ILE A   4      -1.123  -3.992  -8.235  1.00 94.82           H  
ATOM     50  C   ILE A   4      -1.508  -2.367  -6.956  1.00 94.82           C  
ATOM     51  CB  ILE A   4       0.666  -3.682  -7.131  1.00 94.82           C  
ATOM     52  HB  ILE A   4       1.349  -2.853  -6.945  1.00 94.82           H  
ATOM     53  O   ILE A   4      -1.243  -1.232  -6.560  1.00 94.82           O  
ATOM     54  CG1 ILE A   4       1.351  -4.725  -8.035  1.00 94.82           C  
ATOM     55 HG12 ILE A   4       0.813  -5.671  -7.989  1.00 94.82           H  
ATOM     56 HG13 ILE A   4       1.354  -4.391  -9.072  1.00 94.82           H  
ATOM     57  CG2 ILE A   4       0.275  -4.349  -5.799  1.00 94.82           C  
ATOM     58 HG21 ILE A   4      -0.044  -3.596  -5.078  1.00 94.82           H  
ATOM     59 HG22 ILE A   4      -0.536  -5.060  -5.956  1.00 94.82           H  
ATOM     60 HG23 ILE A   4       1.126  -4.886  -5.380  1.00 94.82           H  
ATOM     61  CD1 ILE A   4       2.803  -4.940  -7.660  1.00 94.82           C  
ATOM     62 HD11 ILE A   4       3.301  -3.981  -7.803  1.00 94.82           H  
ATOM     63 HD12 ILE A   4       2.906  -5.290  -6.633  1.00 94.82           H  
ATOM     64 HD13 ILE A   4       3.232  -5.682  -8.333  1.00 94.82           H  
ATOM     65  N   GLU A   5      -2.625  -3.003  -6.641  1.00 95.35           N  
ATOM     66  H   GLU A   5      -2.760  -3.951  -6.963  1.00 95.35           H  
ATOM     67  CA  GLU A   5      -3.639  -2.436  -5.768  1.00 95.35           C  
ATOM     68  HA  GLU A   5      -3.352  -1.428  -5.468  1.00 95.35           H  
ATOM     69  C   GLU A   5      -3.704  -3.292  -4.510  1.00 95.35           C  
ATOM     70  CB  GLU A   5      -4.991  -2.313  -6.489  1.00 95.35           C  
ATOM     71  HB2 GLU A   5      -5.396  -3.310  -6.667  1.00 95.35           H  
ATOM     72  HB3 GLU A   5      -5.680  -1.774  -5.839  1.00 95.35           H  
ATOM     73  O   GLU A   5      -3.846  -4.513  -4.584  1.00 95.35           O  
ATOM     74  CG  GLU A   5      -4.873  -1.560  -7.829  1.00 95.35           C  
ATOM     75  HG2 GLU A   5      -4.240  -2.129  -8.510  1.00 95.35           H  
ATOM     76  HG3 GLU A   5      -4.387  -0.601  -7.651  1.00 95.35           H  
ATOM     77  CD  GLU A   5      -6.220  -1.324  -8.528  1.00 95.35           C  
ATOM     78  OE1 GLU A   5      -6.324  -0.302  -9.252  1.00 95.35           O  
ATOM     79  OE2 GLU A   5      -7.136  -2.161  -8.375  1.00 95.35           O  
ATOM     80  N   VAL A   6      -3.554  -2.645  -3.362  1.00 94.02           N  
ATOM     81  H   VAL A   6      -3.443  -1.642  -3.392  1.00 94.02           H  
ATOM     82  CA  VAL A   6      -3.688  -3.237  -2.040  1.00 94.02           C  
ATOM     83  HA  VAL A   6      -3.897  -4.303  -2.133  1.00 94.02           H  
ATOM     84  C   VAL A   6      -4.857  -2.551  -1.367  1.00 94.02           C  
ATOM     85  CB  VAL A   6      -2.416  -3.068  -1.199  1.00 94.02           C  
ATOM     86  HB  VAL A   6      -2.257  -2.004  -1.023  1.00 94.02           H  
ATOM     87  O   VAL A   6      -4.880  -1.333  -1.206  1.00 94.02           O  
ATOM     88  CG1 VAL A   6      -2.536  -3.780   0.156  1.00 94.02           C  
ATOM     89 HG11 VAL A   6      -3.333  -3.327   0.745  1.00 94.02           H  
ATOM     90 HG12 VAL A   6      -1.605  -3.677   0.714  1.00 94.02           H  
ATOM     91 HG13 VAL A   6      -2.759  -4.837   0.010  1.00 94.02           H  
ATOM     92  CG2 VAL A   6      -1.191  -3.612  -1.932  1.00 94.02           C  
ATOM     93 HG21 VAL A   6      -1.378  -4.644  -2.229  1.00 94.02           H  
ATOM     94 HG22 VAL A   6      -0.993  -3.011  -2.820  1.00 94.02           H  
ATOM     95 HG23 VAL A   6      -0.322  -3.550  -1.277  1.00 94.02           H  
ATOM     96  N   ARG A   7      -5.834  -3.335  -0.947  1.00 91.64           N  
ATOM     97  H   ARG A   7      -5.756  -4.329  -1.105  1.00 91.64           H  
ATOM     98  CA  ARG A   7      -6.944  -2.847  -0.142  1.00 91.64           C  
ATOM     99  HA  ARG A   7      -6.811  -1.792   0.098  1.00 91.64           H  
ATOM    100  C   ARG A   7      -6.936  -3.606   1.164  1.00 91.64           C  
ATOM    101  CB  ARG A   7      -8.233  -2.981  -0.948  1.00 91.64           C  
ATOM    102  HB2 ARG A   7      -8.344  -4.013  -1.282  1.00 91.64           H  
ATOM    103  HB3 ARG A   7      -8.162  -2.339  -1.826  1.00 91.64           H  
ATOM    104  O   ARG A   7      -6.901  -4.834   1.160  1.00 91.64           O  
ATOM    105  CG  ARG A   7      -9.466  -2.587  -0.134  1.00 91.64           C  
ATOM    106  HG2 ARG A   7      -9.357  -1.576   0.258  1.00 91.64           H  
ATOM    107  HG3 ARG A   7      -9.599  -3.284   0.694  1.00 91.64           H  
ATOM    108  CD  ARG A   7     -10.684  -2.656  -1.050  1.00 91.64           C  
ATOM    109  HD2 ARG A   7     -10.601  -1.854  -1.784  1.00 91.64           H  
ATOM    110  HD3 ARG A   7     -10.688  -3.614  -1.570  1.00 91.64           H  
ATOM    111  NE  ARG A   7     -11.920  -2.536  -0.270  1.00 91.64           N  
ATOM    112  HE  ARG A   7     -11.945  -3.014   0.620  1.00 91.64           H  
ATOM    113  NH1 ARG A   7     -13.190  -1.474  -1.847  1.00 91.64           N  
ATOM    114 HH11 ARG A   7     -14.006  -0.921  -2.067  1.00 91.64           H  
ATOM    115 HH12 ARG A   7     -12.378  -1.454  -2.447  1.00 91.64           H  
ATOM    116  NH2 ARG A   7     -13.982  -1.762   0.230  1.00 91.64           N  
ATOM    117 HH21 ARG A   7     -13.813  -2.077   1.175  1.00 91.64           H  
ATOM    118 HH22 ARG A   7     -14.773  -1.162   0.044  1.00 91.64           H  
ATOM    119  CZ  ARG A   7     -13.025  -1.924  -0.634  1.00 91.64           C  
ATOM    120  N   VAL A   8      -6.949  -2.872   2.264  1.00 87.52           N  
ATOM    121  H   VAL A   8      -7.017  -1.867   2.187  1.00 87.52           H  
ATOM    122  CA  VAL A   8      -7.143  -3.450   3.588  1.00 87.52           C  
ATOM    123  HA  VAL A   8      -7.301  -4.526   3.512  1.00 87.52           H  
ATOM    124  C   VAL A   8      -8.411  -2.831   4.131  1.00 87.52           C  
ATOM    125  CB  VAL A   8      -5.931  -3.226   4.501  1.00 87.52           C  
ATOM    126  HB  VAL A   8      -5.794  -2.159   4.674  1.00 87.52           H  
ATOM    127  O   VAL A   8      -8.459  -1.624   4.359  1.00 87.52           O  
ATOM    128  CG1 VAL A   8      -6.139  -3.922   5.850  1.00 87.52           C  
ATOM    129 HG11 VAL A   8      -6.291  -4.992   5.709  1.00 87.52           H  
ATOM    130 HG12 VAL A   8      -5.276  -3.752   6.493  1.00 87.52           H  
ATOM    131 HG13 VAL A   8      -7.021  -3.513   6.343  1.00 87.52           H  
ATOM    132  CG2 VAL A   8      -4.657  -3.803   3.862  1.00 87.52           C  
ATOM    133 HG21 VAL A   8      -3.831  -3.761   4.573  1.00 87.52           H  
ATOM    134 HG22 VAL A   8      -4.392  -3.223   2.978  1.00 87.52           H  
ATOM    135 HG23 VAL A   8      -4.827  -4.839   3.569  1.00 87.52           H  
ATOM    136  N   ASP A   9      -9.437  -3.661   4.269  1.00 82.44           N  
ATOM    137  H   ASP A   9      -9.293  -4.651   4.135  1.00 82.44           H  
ATOM    138  CA  ASP A   9     -10.714  -3.265   4.840  1.00 82.44           C  
ATOM    139  HA  ASP A   9     -10.602  -2.239   5.191  1.00 82.44           H  
ATOM    140  C   ASP A   9     -11.046  -4.075   6.099  1.00 82.44           C  
ATOM    141  CB  ASP A   9     -11.820  -3.239   3.762  1.00 82.44           C  
ATOM    142  HB2 ASP A   9     -12.754  -2.915   4.222  1.00 82.44           H  
ATOM    143  HB3 ASP A   9     -11.549  -2.480   3.029  1.00 82.44           H  
ATOM    144  O   ASP A   9     -10.304  -4.991   6.479  1.00 82.44           O  
ATOM    145  CG  ASP A   9     -12.098  -4.549   3.022  1.00 82.44           C  
ATOM    146  OD1 ASP A   9     -12.140  -5.615   3.670  1.00 82.44           O  
ATOM    147  OD2 ASP A   9     -12.346  -4.462   1.786  1.00 82.44           O  
ATOM    148  N   ASN A  10     -12.126  -3.695   6.788  1.00 77.46           N  
ATOM    149  H   ASN A  10     -12.565  -2.836   6.488  1.00 77.46           H  
ATOM    150  CA  ASN A  10     -12.606  -4.334   8.017  1.00 77.46           C  
ATOM    151  HA  ASN A  10     -11.792  -4.285   8.740  1.00 77.46           H  
ATOM    152  C   ASN A  10     -12.914  -5.834   7.826  1.00 77.46           C  
ATOM    153  CB  ASN A  10     -13.806  -3.538   8.578  1.00 77.46           C  
ATOM    154  HB2 ASN A  10     -14.230  -2.909   7.796  1.00 77.46           H  
ATOM    155  HB3 ASN A  10     -14.591  -4.216   8.914  1.00 77.46           H  
ATOM    156  O   ASN A  10     -14.054  -6.261   7.636  1.00 77.46           O  
ATOM    157  CG  ASN A  10     -13.455  -2.679   9.779  1.00 77.46           C  
ATOM    158  ND2 ASN A  10     -14.193  -1.618   9.996  1.00 77.46           N  
ATOM    159 HD21 ASN A  10     -14.798  -1.298   9.253  1.00 77.46           H  
ATOM    160 HD22 ASN A  10     -13.840  -0.992  10.705  1.00 77.46           H  
ATOM    161  OD1 ASN A  10     -12.566  -2.962  10.567  1.00 77.46           O  
ATOM    162  N   GLY A  11     -11.863  -6.648   7.916  1.00 84.92           N  
ATOM    163  H   GLY A  11     -10.960  -6.197   7.876  1.00 84.92           H  
ATOM    164  CA  GLY A  11     -11.918  -8.100   7.833  1.00 84.92           C  
ATOM    165  HA2 GLY A  11     -12.957  -8.432   7.833  1.00 84.92           H  
ATOM    166  HA3 GLY A  11     -11.440  -8.526   8.715  1.00 84.92           H  
ATOM    167  C   GLY A  11     -11.253  -8.701   6.602  1.00 84.92           C  
ATOM    168  O   GLY A  11     -11.219  -9.926   6.526  1.00 84.92           O  
ATOM    169  N   ARG A  12     -10.722  -7.924   5.644  1.00 93.83           N  
ATOM    170  H   ARG A  12     -10.807  -6.919   5.702  1.00 93.83           H  
ATOM    171  CA  ARG A  12     -10.044  -8.504   4.472  1.00 93.83           C  
ATOM    172  HA  ARG A  12      -9.668  -9.483   4.766  1.00 93.83           H  
ATOM    173  C   ARG A  12      -8.826  -7.720   4.006  1.00 93.83           C  
ATOM    174  CB  ARG A  12     -11.017  -8.724   3.299  1.00 93.83           C  
ATOM    175  HB2 ARG A  12     -11.433  -7.774   2.962  1.00 93.83           H  
ATOM    176  HB3 ARG A  12     -10.462  -9.153   2.464  1.00 93.83           H  
ATOM    177  O   ARG A  12      -8.759  -6.497   4.068  1.00 93.83           O  
ATOM    178  CG  ARG A  12     -12.152  -9.689   3.657  1.00 93.83           C  
ATOM    179  HG2 ARG A  12     -12.733  -9.298   4.492  1.00 93.83           H  
ATOM    180  HG3 ARG A  12     -11.712 -10.641   3.954  1.00 93.83           H  
ATOM    181  CD  ARG A  12     -13.089  -9.943   2.485  1.00 93.83           C  
ATOM    182  HD2 ARG A  12     -13.210 -11.024   2.409  1.00 93.83           H  
ATOM    183  HD3 ARG A  12     -12.648  -9.576   1.559  1.00 93.83           H  
ATOM    184  NE  ARG A  12     -14.408  -9.330   2.706  1.00 93.83           N  
ATOM    185  HE  ARG A  12     -14.467  -8.651   3.451  1.00 93.83           H  
ATOM    186  NH1 ARG A  12     -15.462 -10.488   1.038  1.00 93.83           N  
ATOM    187 HH11 ARG A  12     -14.580 -10.924   0.807  1.00 93.83           H  
ATOM    188 HH12 ARG A  12     -16.289 -10.943   0.680  1.00 93.83           H  
ATOM    189  NH2 ARG A  12     -16.664  -9.259   2.483  1.00 93.83           N  
ATOM    190 HH21 ARG A  12     -16.699  -8.701   3.323  1.00 93.83           H  
ATOM    191 HH22 ARG A  12     -17.509  -9.609   2.053  1.00 93.83           H  
ATOM    192  CZ  ARG A  12     -15.503  -9.696   2.076  1.00 93.83           C  
ATOM    193  N   VAL A  13      -7.870  -8.465   3.463  1.00 95.19           N  
ATOM    194  H   VAL A  13      -8.006  -9.466   3.486  1.00 95.19           H  
ATOM    195  CA  VAL A  13      -6.781  -7.942   2.638  1.00 95.19           C  
ATOM    196  HA  VAL A  13      -6.806  -6.852   2.648  1.00 95.19           H  
ATOM    197  C   VAL A  13      -7.003  -8.419   1.214  1.00 95.19           C  
ATOM    198  CB  VAL A  13      -5.402  -8.385   3.156  1.00 95.19           C  
ATOM    199  HB  VAL A  13      -5.346  -9.473   3.156  1.00 95.19           H  
ATOM    200  O   VAL A  13      -7.072  -9.624   0.971  1.00 95.19           O  
ATOM    201  CG1 VAL A  13      -4.269  -7.858   2.267  1.00 95.19           C  
ATOM    202 HG11 VAL A  13      -4.326  -6.772   2.193  1.00 95.19           H  
ATOM    203 HG12 VAL A  13      -4.344  -8.290   1.270  1.00 95.19           H  
ATOM    204 HG13 VAL A  13      -3.306  -8.148   2.688  1.00 95.19           H  
ATOM    205  CG2 VAL A  13      -5.170  -7.900   4.590  1.00 95.19           C  
ATOM    206 HG21 VAL A  13      -5.318  -6.822   4.651  1.00 95.19           H  
ATOM    207 HG22 VAL A  13      -4.160  -8.147   4.917  1.00 95.19           H  
ATOM    208 HG23 VAL A  13      -5.880  -8.396   5.252  1.00 95.19           H  
ATOM    209  N   ARG A  14      -7.067  -7.483   0.268  1.00 96.61           N  
ATOM    210  H   ARG A  14      -7.012  -6.517   0.557  1.00 96.61           H  
ATOM    211  CA  ARG A  14      -7.074  -7.770  -1.166  1.00 96.61           C  
ATOM    212  HA  ARG A  14      -7.095  -8.853  -1.292  1.00 96.61           H  
ATOM    213  C   ARG A  14      -5.813  -7.251  -1.823  1.00 96.61           C  
ATOM    214  CB  ARG A  14      -8.318  -7.217  -1.859  1.00 96.61           C  
ATOM    215  HB2 ARG A  14      -8.386  -6.143  -1.685  1.00 96.61           H  
ATOM    216  HB3 ARG A  14      -8.225  -7.390  -2.931  1.00 96.61           H  
ATOM    217  O   ARG A  14      -5.407  -6.117  -1.571  1.00 96.61           O  
ATOM    218  CG  ARG A  14      -9.593  -7.901  -1.366  1.00 96.61           C  
ATOM    219  HG2 ARG A  14      -9.514  -8.976  -1.526  1.00 96.61           H  
ATOM    220  HG3 ARG A  14      -9.743  -7.702  -0.305  1.00 96.61           H  
ATOM    221  CD  ARG A  14     -10.777  -7.356  -2.160  1.00 96.61           C  
ATOM    222  HD2 ARG A  14     -10.608  -7.544  -3.220  1.00 96.61           H  
ATOM    223  HD3 ARG A  14     -10.849  -6.279  -2.007  1.00 96.61           H  
ATOM    224  NE  ARG A  14     -12.006  -8.042  -1.759  1.00 96.61           N  
ATOM    225  HE  ARG A  14     -12.017  -9.041  -1.902  1.00 96.61           H  
ATOM    226  NH1 ARG A  14     -13.290  -6.252  -1.111  1.00 96.61           N  
ATOM    227 HH11 ARG A  14     -12.461  -5.682  -1.203  1.00 96.61           H  
ATOM    228 HH12 ARG A  14     -14.004  -5.939  -0.469  1.00 96.61           H  
ATOM    229  NH2 ARG A  14     -14.060  -8.360  -0.963  1.00 96.61           N  
ATOM    230 HH21 ARG A  14     -14.943  -8.047  -0.587  1.00 96.61           H  
ATOM    231 HH22 ARG A  14     -13.844  -9.336  -1.108  1.00 96.61           H  
ATOM    232  CZ  ARG A  14     -13.116  -7.532  -1.287  1.00 96.61           C  
ATOM    233  N   VAL A  15      -5.210  -8.067  -2.680  1.00 97.23           N  
ATOM    234  H   VAL A  15      -5.630  -8.973  -2.835  1.00 97.23           H  
ATOM    235  CA  VAL A  15      -4.062  -7.661  -3.495  1.00 97.23           C  
ATOM    236  HA  VAL A  15      -3.981  -6.574  -3.457  1.00 97.23           H  
ATOM    237  C   VAL A  15      -4.298  -8.052  -4.941  1.00 97.23           C  
ATOM    238  CB  VAL A  15      -2.724  -8.217  -2.973  1.00 97.23           C  
ATOM    239  HB  VAL A  15      -2.715  -9.305  -3.037  1.00 97.23           H  
ATOM    240  O   VAL A  15      -4.307  -9.237  -5.274  1.00 97.23           O  
ATOM    241  CG1 VAL A  15      -1.560  -7.666  -3.810  1.00 97.23           C  
ATOM    242 HG11 VAL A  15      -1.602  -6.577  -3.836  1.00 97.23           H  
ATOM    243 HG12 VAL A  15      -1.615  -8.050  -4.829  1.00 97.23           H  
ATOM    244 HG13 VAL A  15      -0.606  -7.971  -3.379  1.00 97.23           H  
ATOM    245  CG2 VAL A  15      -2.491  -7.813  -1.513  1.00 97.23           C  
ATOM    246 HG21 VAL A  15      -2.639  -6.739  -1.400  1.00 97.23           H  
ATOM    247 HG22 VAL A  15      -1.474  -8.060  -1.206  1.00 97.23           H  
ATOM    248 HG23 VAL A  15      -3.192  -8.341  -0.866  1.00 97.23           H  
ATOM    249  N   ARG A  16      -4.440  -7.054  -5.812  1.00 97.64           N  
ATOM    250  H   ARG A  16      -4.398  -6.111  -5.454  1.00 97.64           H  
ATOM    251  CA  ARG A  16      -4.591  -7.245  -7.254  1.00 97.64           C  
ATOM    252  HA  ARG A  16      -4.924  -8.266  -7.442  1.00 97.64           H  
ATOM    253  C   ARG A  16      -3.255  -7.048  -7.957  1.00 97.64           C  
ATOM    254  CB  ARG A  16      -5.685  -6.307  -7.766  1.00 97.64           C  
ATOM    255  HB2 ARG A  16      -6.593  -6.470  -7.184  1.00 97.64           H  
ATOM    256  HB3 ARG A  16      -5.367  -5.272  -7.637  1.00 97.64           H  
ATOM    257  O   ARG A  16      -2.630  -5.993  -7.838  1.00 97.64           O  
ATOM    258  CG  ARG A  16      -5.987  -6.560  -9.243  1.00 97.64           C  
ATOM    259  HG2 ARG A  16      -5.108  -6.334  -9.846  1.00 97.64           H  
ATOM    260  HG3 ARG A  16      -6.266  -7.604  -9.383  1.00 97.64           H  
ATOM    261  CD  ARG A  16      -7.141  -5.665  -9.683  1.00 97.64           C  
ATOM    262  HD2 ARG A  16      -6.874  -4.621  -9.517  1.00 97.64           H  
ATOM    263  HD3 ARG A  16      -8.008  -5.905  -9.068  1.00 97.64           H  
ATOM    264  NE  ARG A  16      -7.446  -5.882 -11.109  1.00 97.64           N  
ATOM    265  HE  ARG A  16      -6.741  -6.354 -11.657  1.00 97.64           H  
ATOM    266  NH1 ARG A  16      -9.535  -4.957 -11.053  1.00 97.64           N  
ATOM    267 HH11 ARG A  16      -9.363  -4.724 -10.085  1.00 97.64           H  
ATOM    268 HH12 ARG A  16     -10.419  -4.722 -11.481  1.00 97.64           H  
ATOM    269  NH2 ARG A  16      -8.764  -5.837 -12.961  1.00 97.64           N  
ATOM    270 HH21 ARG A  16      -9.648  -5.605 -13.392  1.00 97.64           H  
ATOM    271 HH22 ARG A  16      -8.054  -6.346 -13.468  1.00 97.64           H  
ATOM    272  CZ  ARG A  16      -8.577  -5.557 -11.700  1.00 97.64           C  
ATOM    273  N   ASN A  17      -2.834  -8.052  -8.724  1.00 97.51           N  
ATOM    274  H   ASN A  17      -3.415  -8.875  -8.797  1.00 97.51           H  
ATOM    275  CA  ASN A  17      -1.600  -8.004  -9.502  1.00 97.51           C  
ATOM    276  HA  ASN A  17      -0.934  -7.253  -9.076  1.00 97.51           H  
ATOM    277  C   ASN A  17      -1.885  -7.595 -10.957  1.00 97.51           C  
ATOM    278  CB  ASN A  17      -0.882  -9.360  -9.396  1.00 97.51           C  
ATOM    279  HB2 ASN A  17      -0.690  -9.591  -8.348  1.00 97.51           H  
ATOM    280  HB3 ASN A  17      -1.523 -10.138  -9.811  1.00 97.51           H  
ATOM    281  O   ASN A  17      -2.264  -8.423 -11.782  1.00 97.51           O  
ATOM    282  CG  ASN A  17       0.439  -9.366 -10.144  1.00 97.51           C  
ATOM    283  ND2 ASN A  17       1.095 -10.492 -10.250  1.00 97.51           N  
ATOM    284 HD21 ASN A  17       0.777 -11.325  -9.775  1.00 97.51           H  
ATOM    285 HD22 ASN A  17       1.955 -10.480 -10.781  1.00 97.51           H  
ATOM    286  OD1 ASN A  17       0.910  -8.353 -10.636  1.00 97.51           O  
ATOM    287  N   GLY A  18      -1.672  -6.322 -11.286  1.00 96.05           N  
ATOM    288  H   GLY A  18      -1.368  -5.679 -10.569  1.00 96.05           H  
ATOM    289  CA  GLY A  18      -1.714  -5.797 -12.656  1.00 96.05           C  
ATOM    290  HA2 GLY A  18      -2.156  -4.800 -12.647  1.00 96.05           H  
ATOM    291  HA3 GLY A  18      -2.343  -6.437 -13.276  1.00 96.05           H  
ATOM    292  C   GLY A  18      -0.340  -5.709 -13.331  1.00 96.05           C  
ATOM    293  O   GLY A  18      -0.152  -4.879 -14.220  1.00 96.05           O  
ATOM    294  N   THR A  19       0.640  -6.500 -12.888  1.00 95.08           N  
ATOM    295  H   THR A  19       0.431  -7.156 -12.149  1.00 95.08           H  
ATOM    296  CA  THR A  19       1.943  -6.644 -13.560  1.00 95.08           C  
ATOM    297  HA  THR A  19       2.134  -5.748 -14.151  1.00 95.08           H  
ATOM    298  C   THR A  19       1.926  -7.817 -14.547  1.00 95.08           C  
ATOM    299  CB  THR A  19       3.107  -6.760 -12.561  1.00 95.08           C  
ATOM    300  HB  THR A  19       4.033  -6.559 -13.099  1.00 95.08           H  
ATOM    301  O   THR A  19       0.956  -8.570 -14.615  1.00 95.08           O  
ATOM    302  CG2 THR A  19       3.007  -5.781 -11.391  1.00 95.08           C  
ATOM    303 HG21 THR A  19       3.969  -5.734 -10.880  1.00 95.08           H  
ATOM    304 HG22 THR A  19       2.242  -6.103 -10.685  1.00 95.08           H  
ATOM    305 HG23 THR A  19       2.744  -4.790 -11.760  1.00 95.08           H  
ATOM    306  OG1 THR A  19       3.189  -8.046 -12.012  1.00 95.08           O  
ATOM    307  HG1 THR A  19       2.396  -8.187 -11.490  1.00 95.08           H  
ATOM    308  N   ASP A  20       2.997  -7.982 -15.322  1.00 95.50           N  
ATOM    309  H   ASP A  20       3.807  -7.391 -15.193  1.00 95.50           H  
ATOM    310  CA  ASP A  20       3.179  -9.070 -16.293  1.00 95.50           C  
ATOM    311  HA  ASP A  20       2.201  -9.370 -16.669  1.00 95.50           H  
ATOM    312  C   ASP A  20       3.826 -10.335 -15.695  1.00 95.50           C  
ATOM    313  CB  ASP A  20       3.987  -8.534 -17.486  1.00 95.50           C  
ATOM    314  HB2 ASP A  20       4.038  -9.308 -18.252  1.00 95.50           H  
ATOM    315  HB3 ASP A  20       3.452  -7.686 -17.915  1.00 95.50           H  
ATOM    316  O   ASP A  20       4.057 -11.317 -16.403  1.00 95.50           O  
ATOM    317  CG  ASP A  20       5.417  -8.088 -17.137  1.00 95.50           C  
ATOM    318  OD1 ASP A  20       5.779  -8.087 -15.933  1.00 95.50           O  
ATOM    319  OD2 ASP A  20       6.132  -7.709 -18.089  1.00 95.50           O  
ATOM    320  N   ARG A  21       4.101 -10.340 -14.385  1.00 95.73           N  
ATOM    321  H   ARG A  21       3.853  -9.514 -13.860  1.00 95.73           H  
ATOM    322  CA  ARG A  21       4.791 -11.427 -13.676  1.00 95.73           C  
ATOM    323  HA  ARG A  21       4.722 -12.318 -14.301  1.00 95.73           H  
ATOM    324  C   ARG A  21       4.153 -11.749 -12.322  1.00 95.73           C  
ATOM    325  CB  ARG A  21       6.277 -11.071 -13.536  1.00 95.73           C  
ATOM    326  HB2 ARG A  21       6.688 -10.956 -14.539  1.00 95.73           H  
ATOM    327  HB3 ARG A  21       6.807 -11.883 -13.039  1.00 95.73           H  
ATOM    328  O   ARG A  21       3.460 -10.911 -11.748  1.00 95.73           O  
ATOM    329  CG  ARG A  21       6.496  -9.767 -12.756  1.00 95.73           C  
ATOM    330  HG2 ARG A  21       5.901  -8.974 -13.209  1.00 95.73           H  
ATOM    331  HG3 ARG A  21       6.179  -9.882 -11.720  1.00 95.73           H  
ATOM    332  CD  ARG A  21       7.969  -9.361 -12.798  1.00 95.73           C  
ATOM    333  HD2 ARG A  21       8.456  -9.694 -11.881  1.00 95.73           H  
ATOM    334  HD3 ARG A  21       8.451  -9.832 -13.655  1.00 95.73           H  
ATOM    335  NE  ARG A  21       8.080  -7.905 -12.951  1.00 95.73           N  
ATOM    336  HE  ARG A  21       7.250  -7.428 -13.271  1.00 95.73           H  
ATOM    337  NH1 ARG A  21      10.354  -7.726 -12.780  1.00 95.73           N  
ATOM    338 HH11 ARG A  21      10.394  -8.729 -12.668  1.00 95.73           H  
ATOM    339 HH12 ARG A  21      11.185  -7.152 -12.805  1.00 95.73           H  
ATOM    340  NH2 ARG A  21       9.089  -5.911 -13.211  1.00 95.73           N  
ATOM    341 HH21 ARG A  21       8.190  -5.561 -13.509  1.00 95.73           H  
ATOM    342 HH22 ARG A  21       9.908  -5.372 -13.452  1.00 95.73           H  
ATOM    343  CZ  ARG A  21       9.177  -7.188 -12.971  1.00 95.73           C  
ATOM    344  N   PRO A  22       4.363 -12.958 -11.778  1.00 97.11           N  
ATOM    345  CA  PRO A  22       3.912 -13.270 -10.430  1.00 97.11           C  
ATOM    346  HA  PRO A  22       2.830 -13.142 -10.391  1.00 97.11           H  
ATOM    347  C   PRO A  22       4.573 -12.361  -9.389  1.00 97.11           C  
ATOM    348  CB  PRO A  22       4.248 -14.746 -10.198  1.00 97.11           C  
ATOM    349  HB2 PRO A  22       5.208 -14.840  -9.690  1.00 97.11           H  
ATOM    350  HB3 PRO A  22       3.465 -15.249  -9.631  1.00 97.11           H  
ATOM    351  O   PRO A  22       5.762 -12.049  -9.490  1.00 97.11           O  
ATOM    352  CG  PRO A  22       4.368 -15.312 -11.612  1.00 97.11           C  
ATOM    353  HG2 PRO A  22       3.377 -15.568 -11.988  1.00 97.11           H  
ATOM    354  HG3 PRO A  22       5.027 -16.180 -11.648  1.00 97.11           H  
ATOM    355  CD  PRO A  22       4.931 -14.138 -12.409  1.00 97.11           C  
ATOM    356  HD2 PRO A  22       4.635 -14.231 -13.454  1.00 97.11           H  
ATOM    357  HD3 PRO A  22       6.017 -14.113 -12.319  1.00 97.11           H  
ATOM    358  N   ILE A  23       3.810 -11.992  -8.363  1.00 97.75           N  
ATOM    359  H   ILE A  23       2.845 -12.287  -8.358  1.00 97.75           H  
ATOM    360  CA  ILE A  23       4.312 -11.294  -7.174  1.00 97.75           C  
ATOM    361  HA  ILE A  23       5.375 -11.091  -7.302  1.00 97.75           H  
ATOM    362  C   ILE A  23       4.185 -12.211  -5.960  1.00 97.75           C  
ATOM    363  CB  ILE A  23       3.621  -9.925  -6.967  1.00 97.75           C  
ATOM    364  HB  ILE A  23       4.082  -9.449  -6.102  1.00 97.75           H  
ATOM    365  O   ILE A  23       3.262 -13.028  -5.892  1.00 97.75           O  
ATOM    366  CG1 ILE A  23       2.111 -10.065  -6.684  1.00 97.75           C  
ATOM    367 HG12 ILE A  23       1.632 -10.532  -7.545  1.00 97.75           H  
ATOM    368 HG13 ILE A  23       1.972 -10.717  -5.821  1.00 97.75           H  
ATOM    369  CG2 ILE A  23       3.891  -9.032  -8.190  1.00 97.75           C  
ATOM    370 HG21 ILE A  23       3.363  -9.405  -9.068  1.00 97.75           H  
ATOM    371 HG22 ILE A  23       3.563  -8.011  -7.993  1.00 97.75           H  
ATOM    372 HG23 ILE A  23       4.958  -9.020  -8.409  1.00 97.75           H  
ATOM    373  CD1 ILE A  23       1.378  -8.754  -6.380  1.00 97.75           C  
ATOM    374 HD11 ILE A  23       1.857  -8.239  -5.547  1.00 97.75           H  
ATOM    375 HD12 ILE A  23       1.372  -8.107  -7.257  1.00 97.75           H  
ATOM    376 HD13 ILE A  23       0.346  -8.976  -6.106  1.00 97.75           H  
ATOM    377  N   ARG A  24       5.093 -12.078  -4.990  1.00 98.19           N  
ATOM    378  H   ARG A  24       5.776 -11.339  -5.083  1.00 98.19           H  
ATOM    379  CA  ARG A  24       4.921 -12.723  -3.681  1.00 98.19           C  
ATOM    380  HA  ARG A  24       4.192 -13.529  -3.773  1.00 98.19           H  
ATOM    381  C   ARG A  24       4.345 -11.718  -2.705  1.00 98.19           C  
ATOM    382  CB  ARG A  24       6.204 -13.353  -3.136  1.00 98.19           C  
ATOM    383  HB2 ARG A  24       6.960 -12.583  -2.980  1.00 98.19           H  
ATOM    384  HB3 ARG A  24       5.979 -13.796  -2.166  1.00 98.19           H  
ATOM    385  O   ARG A  24       4.827 -10.592  -2.628  1.00 98.19           O  
ATOM    386  CG  ARG A  24       6.770 -14.440  -4.052  1.00 98.19           C  
ATOM    387  HG2 ARG A  24       7.049 -14.007  -5.012  1.00 98.19           H  
ATOM    388  HG3 ARG A  24       6.017 -15.213  -4.207  1.00 98.19           H  
ATOM    389  CD  ARG A  24       8.007 -15.046  -3.386  1.00 98.19           C  
ATOM    390  HD2 ARG A  24       8.737 -14.255  -3.215  1.00 98.19           H  
ATOM    391  HD3 ARG A  24       7.713 -15.467  -2.424  1.00 98.19           H  
ATOM    392  NE  ARG A  24       8.610 -16.096  -4.223  1.00 98.19           N  
ATOM    393  HE  ARG A  24       8.180 -16.263  -5.121  1.00 98.19           H  
ATOM    394  NH1 ARG A  24      10.248 -16.714  -2.741  1.00 98.19           N  
ATOM    395 HH11 ARG A  24       9.861 -16.074  -2.062  1.00 98.19           H  
ATOM    396 HH12 ARG A  24      11.034 -17.294  -2.483  1.00 98.19           H  
ATOM    397  NH2 ARG A  24      10.091 -17.750  -4.714  1.00 98.19           N  
ATOM    398 HH21 ARG A  24       9.631 -17.894  -5.602  1.00 98.19           H  
ATOM    399 HH22 ARG A  24      10.861 -18.342  -4.439  1.00 98.19           H  
ATOM    400  CZ  ARG A  24       9.644 -16.845  -3.889  1.00 98.19           C  
ATOM    401  N   VAL A  25       3.331 -12.130  -1.964  1.00 98.18           N  
ATOM    402  H   VAL A  25       3.021 -13.086  -2.070  1.00 98.18           H  
ATOM    403  CA  VAL A  25       2.644 -11.298  -0.981  1.00 98.18           C  
ATOM    404  HA  VAL A  25       3.132 -10.325  -0.917  1.00 98.18           H  
ATOM    405  C   VAL A  25       2.742 -11.981   0.369  1.00 98.18           C  
ATOM    406  CB  VAL A  25       1.181 -11.053  -1.381  1.00 98.18           C  
ATOM    407  HB  VAL A  25       0.658 -12.007  -1.439  1.00 98.18           H  
ATOM    408  O   VAL A  25       2.319 -13.123   0.514  1.00 98.18           O  
ATOM    409  CG1 VAL A  25       0.474 -10.165  -0.353  1.00 98.18           C  
ATOM    410 HG11 VAL A  25      -0.568 -10.033  -0.646  1.00 98.18           H  
ATOM    411 HG12 VAL A  25       0.962  -9.192  -0.292  1.00 98.18           H  
ATOM    412 HG13 VAL A  25       0.483 -10.635   0.631  1.00 98.18           H  
ATOM    413  CG2 VAL A  25       1.088 -10.366  -2.750  1.00 98.18           C  
ATOM    414 HG21 VAL A  25       0.041 -10.199  -3.001  1.00 98.18           H  
ATOM    415 HG22 VAL A  25       1.615  -9.412  -2.733  1.00 98.18           H  
ATOM    416 HG23 VAL A  25       1.528 -11.000  -3.520  1.00 98.18           H  
ATOM    417  N   ARG A  26       3.274 -11.281   1.365  1.00 97.82           N  
ATOM    418  H   ARG A  26       3.596 -10.346   1.158  1.00 97.82           H  
ATOM    419  CA  ARG A  26       3.276 -11.705   2.763  1.00 97.82           C  
ATOM    420  HA  ARG A  26       2.924 -12.734   2.834  1.00 97.82           H  
ATOM    421  C   ARG A  26       2.304 -10.824   3.537  1.00 97.82           C  
ATOM    422  CB  ARG A  26       4.714 -11.672   3.293  1.00 97.82           C  
ATOM    423  HB2 ARG A  26       5.310 -12.411   2.756  1.00 97.82           H  
ATOM    424  HB3 ARG A  26       5.144 -10.690   3.097  1.00 97.82           H  
ATOM    425  O   ARG A  26       2.496  -9.615   3.610  1.00 97.82           O  
ATOM    426  CG  ARG A  26       4.795 -11.958   4.794  1.00 97.82           C  
ATOM    427  HG2 ARG A  26       4.162 -11.254   5.335  1.00 97.82           H  
ATOM    428  HG3 ARG A  26       4.446 -12.974   4.979  1.00 97.82           H  
ATOM    429  CD  ARG A  26       6.229 -11.804   5.303  1.00 97.82           C  
ATOM    430  HD2 ARG A  26       6.633 -10.856   4.947  1.00 97.82           H  
ATOM    431  HD3 ARG A  26       6.831 -12.621   4.904  1.00 97.82           H  
ATOM    432  NE  ARG A  26       6.252 -11.823   6.775  1.00 97.82           N  
ATOM    433  HE  ARG A  26       5.367 -11.953   7.243  1.00 97.82           H  
ATOM    434  NH1 ARG A  26       8.508 -11.555   7.076  1.00 97.82           N  
ATOM    435 HH11 ARG A  26       8.621 -11.527   6.073  1.00 97.82           H  
ATOM    436 HH12 ARG A  26       9.315 -11.495   7.681  1.00 97.82           H  
ATOM    437  NH2 ARG A  26       7.163 -11.909   8.839  1.00 97.82           N  
ATOM    438 HH21 ARG A  26       7.974 -11.896   9.441  1.00 97.82           H  
ATOM    439 HH22 ARG A  26       6.247 -12.130   9.200  1.00 97.82           H  
ATOM    440  CZ  ARG A  26       7.311 -11.759   7.553  1.00 97.82           C  
ATOM    441  N   VAL A  27       1.287 -11.431   4.137  1.00 96.89           N  
ATOM    442  H   VAL A  27       1.234 -12.437   4.068  1.00 96.89           H  
ATOM    443  CA  VAL A  27       0.306 -10.749   4.991  1.00 96.89           C  
ATOM    444  HA  VAL A  27       0.429  -9.670   4.897  1.00 96.89           H  
ATOM    445  C   VAL A  27       0.576 -11.135   6.438  1.00 96.89           C  
ATOM    446  CB  VAL A  27      -1.142 -11.078   4.577  1.00 96.89           C  
ATOM    447  HB  VAL A  27      -1.324 -12.144   4.709  1.00 96.89           H  
ATOM    448  O   VAL A  27       0.604 -12.320   6.767  1.00 96.89           O  
ATOM    449  CG1 VAL A  27      -2.149 -10.299   5.431  1.00 96.89           C  
ATOM    450 HG11 VAL A  27      -1.964  -9.227   5.351  1.00 96.89           H  
ATOM    451 HG12 VAL A  27      -3.163 -10.510   5.093  1.00 96.89           H  
ATOM    452 HG13 VAL A  27      -2.077 -10.599   6.477  1.00 96.89           H  
ATOM    453  CG2 VAL A  27      -1.392 -10.723   3.105  1.00 96.89           C  
ATOM    454 HG21 VAL A  27      -1.131  -9.682   2.919  1.00 96.89           H  
ATOM    455 HG22 VAL A  27      -0.799 -11.370   2.459  1.00 96.89           H  
ATOM    456 HG23 VAL A  27      -2.444 -10.873   2.859  1.00 96.89           H  
ATOM    457  N   THR A  28       0.798 -10.141   7.296  1.00 95.28           N  
ATOM    458  H   THR A  28       0.769  -9.195   6.944  1.00 95.28           H  
ATOM    459  CA  THR A  28       0.966 -10.321   8.742  1.00 95.28           C  
ATOM    460  HA  THR A  28       0.892 -11.385   8.964  1.00 95.28           H  
ATOM    461  C   THR A  28      -0.139  -9.582   9.484  1.00 95.28           C  
ATOM    462  CB  THR A  28       2.342  -9.840   9.222  1.00 95.28           C  
ATOM    463  HB  THR A  28       2.408  -8.763   9.068  1.00 95.28           H  
ATOM    464  O   THR A  28      -0.215  -8.362   9.382  1.00 95.28           O  
ATOM    465  CG2 THR A  28       2.610 -10.123  10.701  1.00 95.28           C  
ATOM    466 HG21 THR A  28       1.911  -9.562  11.320  1.00 95.28           H  
ATOM    467 HG22 THR A  28       3.626  -9.810  10.945  1.00 95.28           H  
ATOM    468 HG23 THR A  28       2.501 -11.189  10.902  1.00 95.28           H  
ATOM    469  OG1 THR A  28       3.358 -10.454   8.458  1.00 95.28           O  
ATOM    470  HG1 THR A  28       3.119 -10.264   7.548  1.00 95.28           H  
ATOM    471  N   ALA A  29      -0.964 -10.295  10.246  1.00 92.84           N  
ATOM    472  H   ALA A  29      -0.820 -11.292  10.322  1.00 92.84           H  
ATOM    473  CA  ALA A  29      -2.057  -9.711  11.025  1.00 92.84           C  
ATOM    474  HA  ALA A  29      -1.808  -8.683  11.287  1.00 92.84           H  
ATOM    475  C   ALA A  29      -2.263 -10.505  12.322  1.00 92.84           C  
ATOM    476  CB  ALA A  29      -3.325  -9.678  10.168  1.00 92.84           C  
ATOM    477  HB1 ALA A  29      -3.666 -10.692   9.959  1.00 92.84           H  
ATOM    478  HB2 ALA A  29      -4.104  -9.130  10.699  1.00 92.84           H  
ATOM    479  HB3 ALA A  29      -3.131  -9.158   9.230  1.00 92.84           H  
ATOM    480  O   ALA A  29      -2.200 -11.736  12.319  1.00 92.84           O  
ATOM    481  N   GLY A  30      -2.481  -9.819  13.451  1.00 86.21           N  
ATOM    482  H   GLY A  30      -2.606  -8.819  13.388  1.00 86.21           H  
ATOM    483  CA  GLY A  30      -2.709 -10.476  14.753  1.00 86.21           C  
ATOM    484  HA2 GLY A  30      -3.631 -11.056  14.722  1.00 86.21           H  
ATOM    485  HA3 GLY A  30      -2.823  -9.709  15.518  1.00 86.21           H  
ATOM    486  C   GLY A  30      -1.580 -11.421  15.194  1.00 86.21           C  
ATOM    487  O   GLY A  30      -1.819 -12.379  15.915  1.00 86.21           O  
ATOM    488  N   GLY A  31      -0.351 -11.188  14.722  1.00 86.11           N  
ATOM    489  H   GLY A  31      -0.244 -10.416  14.080  1.00 86.11           H  
ATOM    490  CA  GLY A  31       0.809 -12.043  15.000  1.00 86.11           C  
ATOM    491  HA2 GLY A  31       1.711 -11.431  14.983  1.00 86.11           H  
ATOM    492  HA3 GLY A  31       0.705 -12.469  15.997  1.00 86.11           H  
ATOM    493  C   GLY A  31       1.010 -13.209  14.026  1.00 86.11           C  
ATOM    494  O   GLY A  31       2.131 -13.704  13.930  1.00 86.11           O  
ATOM    495  N   GLU A  32      -0.002 -13.587  13.246  1.00 91.69           N  
ATOM    496  H   GLU A  32      -0.895 -13.124  13.335  1.00 91.69           H  
ATOM    497  CA  GLU A  32       0.128 -14.607  12.202  1.00 91.69           C  
ATOM    498  HA  GLU A  32       0.778 -15.402  12.568  1.00 91.69           H  
ATOM    499  C   GLU A  32       0.751 -14.026  10.935  1.00 91.69           C  
ATOM    500  CB  GLU A  32      -1.224 -15.235  11.854  1.00 91.69           C  
ATOM    501  HB2 GLU A  32      -1.061 -15.933  11.033  1.00 91.69           H  
ATOM    502  HB3 GLU A  32      -1.913 -14.460  11.517  1.00 91.69           H  
ATOM    503  O   GLU A  32       0.515 -12.871  10.591  1.00 91.69           O  
ATOM    504  CG  GLU A  32      -1.841 -15.999  13.029  1.00 91.69           C  
ATOM    505  HG2 GLU A  32      -2.131 -15.287  13.802  1.00 91.69           H  
ATOM    506  HG3 GLU A  32      -1.083 -16.665  13.443  1.00 91.69           H  
ATOM    507  CD  GLU A  32      -3.066 -16.831  12.614  1.00 91.69           C  
ATOM    508  OE1 GLU A  32      -3.536 -17.595  13.479  1.00 91.69           O  
ATOM    509  OE2 GLU A  32      -3.505 -16.749  11.431  1.00 91.69           O  
ATOM    510  N   THR A  33       1.536 -14.834  10.221  1.00 95.58           N  
ATOM    511  H   THR A  33       1.642 -15.789  10.530  1.00 95.58           H  
ATOM    512  CA  THR A  33       2.100 -14.497   8.909  1.00 95.58           C  
ATOM    513  HA  THR A  33       1.708 -13.538   8.569  1.00 95.58           H  
ATOM    514  C   THR A  33       1.700 -15.565   7.902  1.00 95.58           C  
ATOM    515  CB  THR A  33       3.628 -14.389   8.977  1.00 95.58           C  
ATOM    516  HB  THR A  33       4.037 -15.309   9.393  1.00 95.58           H  
ATOM    517  O   THR A  33       1.882 -16.752   8.162  1.00 95.58           O  
ATOM    518  CG2 THR A  33       4.259 -14.133   7.614  1.00 95.58           C  
ATOM    519 HG21 THR A  33       3.850 -13.213   7.198  1.00 95.58           H  
ATOM    520 HG22 THR A  33       4.059 -14.962   6.934  1.00 95.58           H  
ATOM    521 HG23 THR A  33       5.340 -14.074   7.733  1.00 95.58           H  
ATOM    522  OG1 THR A  33       4.007 -13.301   9.793  1.00 95.58           O  
ATOM    523  HG1 THR A  33       3.314 -13.221  10.452  1.00 95.58           H  
ATOM    524  N   ARG A  34       1.201 -15.146   6.738  1.00 97.03           N  
ATOM    525  H   ARG A  34       1.056 -14.154   6.612  1.00 97.03           H  
ATOM    526  CA  ARG A  34       0.903 -16.026   5.602  1.00 97.03           C  
ATOM    527  HA  ARG A  34       1.341 -17.008   5.782  1.00 97.03           H  
ATOM    528  C   ARG A  34       1.546 -15.474   4.337  1.00 97.03           C  
ATOM    529  CB  ARG A  34      -0.615 -16.198   5.441  1.00 97.03           C  
ATOM    530  HB2 ARG A  34      -0.807 -16.845   4.586  1.00 97.03           H  
ATOM    531  HB3 ARG A  34      -1.062 -15.222   5.251  1.00 97.03           H  
ATOM    532  O   ARG A  34       1.585 -14.259   4.146  1.00 97.03           O  
ATOM    533  CG  ARG A  34      -1.274 -16.814   6.687  1.00 97.03           C  
ATOM    534  HG2 ARG A  34      -1.109 -16.159   7.543  1.00 97.03           H  
ATOM    535  HG3 ARG A  34      -0.827 -17.786   6.898  1.00 97.03           H  
ATOM    536  CD  ARG A  34      -2.784 -16.979   6.499  1.00 97.03           C  
ATOM    537  HD2 ARG A  34      -3.192 -16.033   6.142  1.00 97.03           H  
ATOM    538  HD3 ARG A  34      -2.974 -17.754   5.757  1.00 97.03           H  
ATOM    539  NE  ARG A  34      -3.448 -17.317   7.770  1.00 97.03           N  
ATOM    540  HE  ARG A  34      -2.876 -17.424   8.596  1.00 97.03           H  
ATOM    541  NH1 ARG A  34      -5.624 -17.206   7.037  1.00 97.03           N  
ATOM    542 HH11 ARG A  34      -6.604 -17.109   7.262  1.00 97.03           H  
ATOM    543 HH12 ARG A  34      -5.306 -17.077   6.087  1.00 97.03           H  
ATOM    544  NH2 ARG A  34      -5.175 -17.487   9.220  1.00 97.03           N  
ATOM    545 HH21 ARG A  34      -6.162 -17.466   9.431  1.00 97.03           H  
ATOM    546 HH22 ARG A  34      -4.543 -17.386  10.001  1.00 97.03           H  
ATOM    547  CZ  ARG A  34      -4.747 -17.345   7.998  1.00 97.03           C  
ATOM    548  N   GLU A  35       2.042 -16.362   3.487  1.00 97.90           N  
ATOM    549  H   GLU A  35       1.916 -17.347   3.676  1.00 97.90           H  
ATOM    550  CA  GLU A  35       2.680 -16.013   2.219  1.00 97.90           C  
ATOM    551  HA  GLU A  35       2.691 -14.929   2.106  1.00 97.90           H  
ATOM    552  C   GLU A  35       1.893 -16.584   1.043  1.00 97.90           C  
ATOM    553  CB  GLU A  35       4.138 -16.487   2.167  1.00 97.90           C  
ATOM    554  HB2 GLU A  35       4.176 -17.569   2.294  1.00 97.90           H  
ATOM    555  HB3 GLU A  35       4.535 -16.234   1.184  1.00 97.90           H  
ATOM    556  O   GLU A  35       1.399 -17.710   1.089  1.00 97.90           O  
ATOM    557  CG  GLU A  35       5.007 -15.812   3.238  1.00 97.90           C  
ATOM    558  HG2 GLU A  35       4.814 -14.739   3.208  1.00 97.90           H  
ATOM    559  HG3 GLU A  35       4.714 -16.177   4.222  1.00 97.90           H  
ATOM    560  CD  GLU A  35       6.512 -16.050   3.034  1.00 97.90           C  
ATOM    561  OE1 GLU A  35       7.282 -15.286   3.660  1.00 97.90           O  
ATOM    562  OE2 GLU A  35       6.883 -16.952   2.247  1.00 97.90           O  
ATOM    563  N   TYR A  36       1.798 -15.797  -0.022  1.00 98.35           N  
ATOM    564  H   TYR A  36       2.208 -14.876   0.035  1.00 98.35           H  
ATOM    565  CA  TYR A  36       1.012 -16.094  -1.207  1.00 98.35           C  
ATOM    566  HA  TYR A  36       0.782 -17.159  -1.231  1.00 98.35           H  
ATOM    567  C   TYR A  36       1.798 -15.734  -2.461  1.00 98.35           C  
ATOM    568  CB  TYR A  36      -0.306 -15.312  -1.164  1.00 98.35           C  
ATOM    569  HB2 TYR A  36      -0.917 -15.598  -2.020  1.00 98.35           H  
ATOM    570  HB3 TYR A  36      -0.081 -14.250  -1.264  1.00 98.35           H  
ATOM    571  O   TYR A  36       2.628 -14.824  -2.463  1.00 98.35           O  
ATOM    572  CG  TYR A  36      -1.111 -15.520   0.102  1.00 98.35           C  
ATOM    573  CD1 TYR A  36      -1.984 -16.620   0.214  1.00 98.35           C  
ATOM    574  HD1 TYR A  36      -2.086 -17.318  -0.603  1.00 98.35           H  
ATOM    575  CD2 TYR A  36      -0.970 -14.618   1.174  1.00 98.35           C  
ATOM    576  HD2 TYR A  36      -0.285 -13.787   1.092  1.00 98.35           H  
ATOM    577  CE1 TYR A  36      -2.734 -16.805   1.391  1.00 98.35           C  
ATOM    578  HE1 TYR A  36      -3.423 -17.632   1.479  1.00 98.35           H  
ATOM    579  CE2 TYR A  36      -1.726 -14.793   2.346  1.00 98.35           C  
ATOM    580  HE2 TYR A  36      -1.629 -14.086   3.157  1.00 98.35           H  
ATOM    581  OH  TYR A  36      -3.385 -16.019   3.560  1.00 98.35           O  
ATOM    582  HH  TYR A  36      -3.369 -15.208   4.074  1.00 98.35           H  
ATOM    583  CZ  TYR A  36      -2.617 -15.883   2.449  1.00 98.35           C  
ATOM    584  N   THR A  37       1.496 -16.424  -3.556  1.00 98.19           N  
ATOM    585  H   THR A  37       0.761 -17.114  -3.496  1.00 98.19           H  
ATOM    586  CA  THR A  37       1.905 -16.007  -4.900  1.00 98.19           C  
ATOM    587  HA  THR A  37       2.607 -15.175  -4.840  1.00 98.19           H  
ATOM    588  C   THR A  37       0.666 -15.534  -5.644  1.00 98.19           C  
ATOM    589  CB  THR A  37       2.609 -17.144  -5.644  1.00 98.19           C  
ATOM    590  HB  THR A  37       1.950 -18.010  -5.706  1.00 98.19           H  
ATOM    591  O   THR A  37      -0.309 -16.276  -5.733  1.00 98.19           O  
ATOM    592  CG2 THR A  37       3.048 -16.739  -7.050  1.00 98.19           C  
ATOM    593 HG21 THR A  37       2.176 -16.560  -7.679  1.00 98.19           H  
ATOM    594 HG22 THR A  37       3.631 -17.546  -7.494  1.00 98.19           H  
ATOM    595 HG23 THR A  37       3.656 -15.836  -7.005  1.00 98.19           H  
ATOM    596  OG1 THR A  37       3.776 -17.497  -4.933  1.00 98.19           O  
ATOM    597  HG1 THR A  37       3.505 -17.693  -4.033  1.00 98.19           H  
ATOM    598  N   VAL A  38       0.702 -14.312  -6.172  1.00 98.15           N  
ATOM    599  H   VAL A  38       1.547 -13.768  -6.069  1.00 98.15           H  
ATOM    600  CA  VAL A  38      -0.406 -13.721  -6.934  1.00 98.15           C  
ATOM    601  HA  VAL A  38      -1.272 -14.380  -6.876  1.00 98.15           H  
ATOM    602  C   VAL A  38       0.018 -13.622  -8.391  1.00 98.15           C  
ATOM    603  CB  VAL A  38      -0.849 -12.360  -6.364  1.00 98.15           C  
ATOM    604  HB  VAL A  38      -0.092 -11.606  -6.583  1.00 98.15           H  
ATOM    605  O   VAL A  38       0.972 -12.917  -8.727  1.00 98.15           O  
ATOM    606  CG1 VAL A  38      -2.169 -11.907  -6.994  1.00 98.15           C  
ATOM    607 HG11 VAL A  38      -2.459 -10.935  -6.594  1.00 98.15           H  
ATOM    608 HG12 VAL A  38      -2.067 -11.816  -8.076  1.00 98.15           H  
ATOM    609 HG13 VAL A  38      -2.961 -12.623  -6.773  1.00 98.15           H  
ATOM    610  CG2 VAL A  38      -1.019 -12.432  -4.843  1.00 98.15           C  
ATOM    611 HG21 VAL A  38      -1.611 -13.311  -4.588  1.00 98.15           H  
ATOM    612 HG22 VAL A  38      -0.045 -12.522  -4.362  1.00 98.15           H  
ATOM    613 HG23 VAL A  38      -1.510 -11.532  -4.475  1.00 98.15           H  
ATOM    614  N   ASN A  39      -0.667 -14.357  -9.262  1.00 97.95           N  
ATOM    615  H   ASN A  39      -1.497 -14.831  -8.937  1.00 97.95           H  
ATOM    616  CA  ASN A  39      -0.350 -14.414 -10.687  1.00 97.95           C  
ATOM    617  HA  ASN A  39       0.733 -14.491 -10.784  1.00 97.95           H  
ATOM    618  C   ASN A  39      -0.799 -13.133 -11.419  1.00 97.95           C  
ATOM    619  CB  ASN A  39      -0.984 -15.679 -11.288  1.00 97.95           C  
ATOM    620  HB2 ASN A  39      -0.931 -15.645 -12.376  1.00 97.95           H  
ATOM    621  HB3 ASN A  39      -2.038 -15.721 -11.011  1.00 97.95           H  
ATOM    622  O   ASN A  39      -1.709 -12.448 -10.942  1.00 97.95           O  
ATOM    623  CG  ASN A  39      -0.280 -16.946 -10.839  1.00 97.95           C  
ATOM    624  ND2 ASN A  39      -1.015 -18.006 -10.600  1.00 97.95           N  
ATOM    625 HD21 ASN A  39      -0.525 -18.831 -10.285  1.00 97.95           H  
ATOM    626 HD22 ASN A  39      -2.020 -17.966 -10.689  1.00 97.95           H  
ATOM    627  OD1 ASN A  39       0.931 -17.002 -10.705  1.00 97.95           O  
ATOM    628  N   PRO A  40      -0.203 -12.811 -12.579  1.00 97.84           N  
ATOM    629  CA  PRO A  40      -0.639 -11.696 -13.421  1.00 97.84           C  
ATOM    630  HA  PRO A  40      -0.347 -10.756 -12.953  1.00 97.84           H  
ATOM    631  C   PRO A  40      -2.147 -11.707 -13.684  1.00 97.84           C  
ATOM    632  CB  PRO A  40       0.122 -11.869 -14.738  1.00 97.84           C  
ATOM    633  HB2 PRO A  40       0.307 -10.919 -15.240  1.00 97.84           H  
ATOM    634  HB3 PRO A  40      -0.410 -12.548 -15.404  1.00 97.84           H  
ATOM    635  O   PRO A  40      -2.713 -12.747 -14.020  1.00 97.84           O  
ATOM    636  CG  PRO A  40       1.409 -12.531 -14.278  1.00 97.84           C  
ATOM    637  HG2 PRO A  40       2.034 -11.760 -13.828  1.00 97.84           H  
ATOM    638  HG3 PRO A  40       1.927 -13.047 -15.088  1.00 97.84           H  
ATOM    639  CD  PRO A  40       0.931 -13.486 -13.193  1.00 97.84           C  
ATOM    640  HD2 PRO A  40       1.734 -13.668 -12.479  1.00 97.84           H  
ATOM    641  HD3 PRO A  40       0.601 -14.421 -13.647  1.00 97.84           H  
ATOM    642  N   GLY A  41      -2.800 -10.557 -13.528  1.00 96.07           N  
ATOM    643  H   GLY A  41      -2.295  -9.762 -13.162  1.00 96.07           H  
ATOM    644  CA  GLY A  41      -4.234 -10.387 -13.771  1.00 96.07           C  
ATOM    645  HA2 GLY A  41      -4.484 -10.827 -14.737  1.00 96.07           H  
ATOM    646  HA3 GLY A  41      -4.454  -9.320 -13.810  1.00 96.07           H  
ATOM    647  C   GLY A  41      -5.152 -11.016 -12.718  1.00 96.07           C  
ATOM    648  O   GLY A  41      -6.368 -10.962 -12.887  1.00 96.07           O  
ATOM    649  N   THR A  42      -4.600 -11.594 -11.646  1.00 97.72           N  
ATOM    650  H   THR A  42      -3.594 -11.572 -11.560  1.00 97.72           H  
ATOM    651  CA  THR A  42      -5.374 -12.209 -10.555  1.00 97.72           C  
ATOM    652  HA  THR A  42      -6.406 -12.318 -10.888  1.00 97.72           H  
ATOM    653  C   THR A  42      -5.430 -11.323  -9.313  1.00 97.72           C  
ATOM    654  CB  THR A  42      -4.898 -13.632 -10.205  1.00 97.72           C  
ATOM    655  HB  THR A  42      -5.614 -14.068  -9.508  1.00 97.72           H  
ATOM    656  O   THR A  42      -4.682 -10.349  -9.173  1.00 97.72           O  
ATOM    657  CG2 THR A  42      -4.823 -14.547 -11.426  1.00 97.72           C  
ATOM    658 HG21 THR A  42      -5.775 -14.527 -11.957  1.00 97.72           H  
ATOM    659 HG22 THR A  42      -4.028 -14.224 -12.098  1.00 97.72           H  
ATOM    660 HG23 THR A  42      -4.625 -15.567 -11.097  1.00 97.72           H  
ATOM    661  OG1 THR A  42      -3.633 -13.654  -9.592  1.00 97.72           O  
ATOM    662  HG1 THR A  42      -3.032 -13.143 -10.140  1.00 97.72           H  
ATOM    663  N   GLU A  43      -6.339 -11.676  -8.409  1.00 97.76           N  
ATOM    664  H   GLU A  43      -6.903 -12.499  -8.563  1.00 97.76           H  
ATOM    665  CA  GLU A  43      -6.502 -11.046  -7.106  1.00 97.76           C  
ATOM    666  HA  GLU A  43      -5.712 -10.309  -6.960  1.00 97.76           H  
ATOM    667  C   GLU A  43      -6.369 -12.100  -6.004  1.00 97.76           C  
ATOM    668  CB  GLU A  43      -7.843 -10.301  -7.065  1.00 97.76           C  
ATOM    669  HB2 GLU A  43      -7.877  -9.613  -7.909  1.00 97.76           H  
ATOM    670  HB3 GLU A  43      -8.661 -11.015  -7.169  1.00 97.76           H  
ATOM    671  O   GLU A  43      -6.897 -13.207  -6.111  1.00 97.76           O  
ATOM    672  CG  GLU A  43      -8.034  -9.497  -5.775  1.00 97.76           C  
ATOM    673  HG2 GLU A  43      -8.119 -10.180  -4.930  1.00 97.76           H  
ATOM    674  HG3 GLU A  43      -7.161  -8.864  -5.614  1.00 97.76           H  
ATOM    675  CD  GLU A  43      -9.289  -8.624  -5.871  1.00 97.76           C  
ATOM    676  OE1 GLU A  43     -10.338  -9.037  -5.335  1.00 97.76           O  
ATOM    677  OE2 GLU A  43      -9.186  -7.542  -6.497  1.00 97.76           O  
ATOM    678  N   LEU A  44      -5.633 -11.748  -4.955  1.00 97.89           N  
ATOM    679  H   LEU A  44      -5.228 -10.823  -4.967  1.00 97.89           H  
ATOM    680  CA  LEU A  44      -5.613 -12.451  -3.680  1.00 97.89           C  
ATOM    681  HA  LEU A  44      -5.856 -13.503  -3.826  1.00 97.89           H  
ATOM    682  C   LEU A  44      -6.652 -11.817  -2.761  1.00 97.89           C  
ATOM    683  CB  LEU A  44      -4.197 -12.319  -3.099  1.00 97.89           C  
ATOM    684  HB2 LEU A  44      -3.529 -12.912  -3.723  1.00 97.89           H  
ATOM    685  HB3 LEU A  44      -3.900 -11.272  -3.172  1.00 97.89           H  
ATOM    686  O   LEU A  44      -6.631 -10.602  -2.599  1.00 97.89           O  
ATOM    687  CG  LEU A  44      -4.034 -12.756  -1.634  1.00 97.89           C  
ATOM    688  HG  LEU A  44      -4.769 -12.245  -1.013  1.00 97.89           H  
ATOM    689  CD1 LEU A  44      -4.201 -14.267  -1.477  1.00 97.89           C  
ATOM    690 HD11 LEU A  44      -5.218 -14.558  -1.741  1.00 97.89           H  
ATOM    691 HD12 LEU A  44      -4.031 -14.548  -0.438  1.00 97.89           H  
ATOM    692 HD13 LEU A  44      -3.492 -14.796  -2.114  1.00 97.89           H  
ATOM    693  CD2 LEU A  44      -2.647 -12.350  -1.136  1.00 97.89           C  
ATOM    694 HD21 LEU A  44      -1.879 -12.811  -1.756  1.00 97.89           H  
ATOM    695 HD22 LEU A  44      -2.554 -11.265  -1.184  1.00 97.89           H  
ATOM    696 HD23 LEU A  44      -2.528 -12.665  -0.099  1.00 97.89           H  
ATOM    697  N   GLU A  45      -7.466 -12.633  -2.094  1.00 97.41           N  
ATOM    698  H   GLU A  45      -7.437 -13.623  -2.291  1.00 97.41           H  
ATOM    699  CA  GLU A  45      -8.306 -12.220  -0.966  1.00 97.41           C  
ATOM    700  HA  GLU A  45      -8.106 -11.173  -0.738  1.00 97.41           H  
ATOM    701  C   GLU A  45      -7.917 -13.048   0.268  1.00 97.41           C  
ATOM    702  CB  GLU A  45      -9.803 -12.318  -1.340  1.00 97.41           C  
ATOM    703  HB2 GLU A  45     -10.060 -13.352  -1.570  1.00 97.41           H  
ATOM    704  HB3 GLU A  45      -9.960 -11.718  -2.237  1.00 97.41           H  
ATOM    705  O   GLU A  45      -7.842 -14.276   0.208  1.00 97.41           O  
ATOM    706  CG  GLU A  45     -10.735 -11.796  -0.226  1.00 97.41           C  
ATOM    707  HG2 GLU A  45     -10.736 -12.516   0.592  1.00 97.41           H  
ATOM    708  HG3 GLU A  45     -10.319 -10.866   0.162  1.00 97.41           H  
ATOM    709  CD  GLU A  45     -12.190 -11.511  -0.671  1.00 97.41           C  
ATOM    710  OE1 GLU A  45     -13.141 -11.793   0.093  1.00 97.41           O  
ATOM    711  OE2 GLU A  45     -12.404 -10.791  -1.671  1.00 97.41           O  
ATOM    712  N   VAL A  46      -7.625 -12.371   1.379  1.00 95.87           N  
ATOM    713  H   VAL A  46      -7.652 -11.362   1.337  1.00 95.87           H  
ATOM    714  CA  VAL A  46      -7.311 -12.981   2.677  1.00 95.87           C  
ATOM    715  HA  VAL A  46      -7.427 -14.063   2.608  1.00 95.87           H  
ATOM    716  C   VAL A  46      -8.297 -12.451   3.700  1.00 95.87           C  
ATOM    717  CB  VAL A  46      -5.869 -12.678   3.134  1.00 95.87           C  
ATOM    718  HB  VAL A  46      -5.757 -11.605   3.289  1.00 95.87           H  
ATOM    719  O   VAL A  46      -8.325 -11.250   3.961  1.00 95.87           O  
ATOM    720  CG1 VAL A  46      -5.527 -13.386   4.454  1.00 95.87           C  
ATOM    721 HG11 VAL A  46      -5.665 -14.462   4.345  1.00 95.87           H  
ATOM    722 HG12 VAL A  46      -6.179 -13.024   5.249  1.00 95.87           H  
ATOM    723 HG13 VAL A  46      -4.498 -13.165   4.739  1.00 95.87           H  
ATOM    724  CG2 VAL A  46      -4.835 -13.110   2.093  1.00 95.87           C  
ATOM    725 HG21 VAL A  46      -4.975 -12.518   1.189  1.00 95.87           H  
ATOM    726 HG22 VAL A  46      -4.965 -14.166   1.854  1.00 95.87           H  
ATOM    727 HG23 VAL A  46      -3.827 -12.927   2.464  1.00 95.87           H  
ATOM    728  N   GLU A  47      -9.076 -13.343   4.303  1.00 95.00           N  
ATOM    729  H   GLU A  47      -9.051 -14.309   4.008  1.00 95.00           H  
ATOM    730  CA  GLU A  47      -9.949 -12.997   5.423  1.00 95.00           C  
ATOM    731  HA  GLU A  47     -10.408 -12.029   5.222  1.00 95.00           H  
ATOM    732  C   GLU A  47      -9.146 -12.865   6.722  1.00 95.00           C  
ATOM    733  CB  GLU A  47     -11.085 -14.016   5.570  1.00 95.00           C  
ATOM    734  HB2 GLU A  47     -10.659 -15.009   5.711  1.00 95.00           H  
ATOM    735  HB3 GLU A  47     -11.665 -13.755   6.456  1.00 95.00           H  
ATOM    736  O   GLU A  47      -8.251 -13.665   7.018  1.00 95.00           O  
ATOM    737  CG  GLU A  47     -12.022 -14.017   4.350  1.00 95.00           C  
ATOM    738  HG2 GLU A  47     -11.465 -14.345   3.472  1.00 95.00           H  
ATOM    739  HG3 GLU A  47     -12.361 -12.997   4.173  1.00 95.00           H  
ATOM    740  CD  GLU A  47     -13.245 -14.930   4.534  1.00 95.00           C  
ATOM    741  OE1 GLU A  47     -14.227 -14.728   3.784  1.00 95.00           O  
ATOM    742  OE2 GLU A  47     -13.195 -15.825   5.409  1.00 95.00           O  
ATOM    743  N   LEU A  48      -9.483 -11.835   7.491  1.00 91.18           N  
ATOM    744  H   LEU A  48     -10.257 -11.263   7.184  1.00 91.18           H  
ATOM    745  CA  LEU A  48      -8.931 -11.514   8.795  1.00 91.18           C  
ATOM    746  HA  LEU A  48      -8.051 -12.128   8.985  1.00 91.18           H  
ATOM    747  C   LEU A  48      -9.974 -11.830   9.870  1.00 91.18           C  
ATOM    748  CB  LEU A  48      -8.523 -10.028   8.838  1.00 91.18           C  
ATOM    749  HB2 LEU A  48      -8.136  -9.808   9.833  1.00 91.18           H  
ATOM    750  HB3 LEU A  48      -9.421  -9.423   8.711  1.00 91.18           H  
ATOM    751  O   LEU A  48     -11.142 -11.455   9.755  1.00 91.18           O  
ATOM    752  CG  LEU A  48      -7.487  -9.568   7.796  1.00 91.18           C  
ATOM    753  HG  LEU A  48      -7.906  -9.658   6.794  1.00 91.18           H  
ATOM    754  CD1 LEU A  48      -7.156  -8.096   8.055  1.00 91.18           C  
ATOM    755 HD11 LEU A  48      -6.758  -7.968   9.061  1.00 91.18           H  
ATOM    756 HD12 LEU A  48      -6.419  -7.737   7.337  1.00 91.18           H  
ATOM    757 HD13 LEU A  48      -8.059  -7.494   7.947  1.00 91.18           H  
ATOM    758  CD2 LEU A  48      -6.193 -10.382   7.865  1.00 91.18           C  
ATOM    759 HD21 LEU A  48      -5.814 -10.377   8.887  1.00 91.18           H  
ATOM    760 HD22 LEU A  48      -6.393 -11.409   7.558  1.00 91.18           H  
ATOM    761 HD23 LEU A  48      -5.450  -9.954   7.192  1.00 91.18           H  
ATOM    762  N   SER A  49      -9.536 -12.487  10.940  1.00 90.52           N  
ATOM    763  H   SER A  49      -8.558 -12.737  10.968  1.00 90.52           H  
ATOM    764  CA  SER A  49     -10.340 -12.650  12.156  1.00 90.52           C  
ATOM    765  HA  SER A  49     -11.266 -13.150  11.875  1.00 90.52           H  
ATOM    766  C   SER A  49     -10.687 -11.289  12.785  1.00 90.52           C  
ATOM    767  CB  SER A  49      -9.611 -13.532  13.177  1.00 90.52           C  
ATOM    768  HB2 SER A  49     -10.205 -13.623  14.086  1.00 90.52           H  
ATOM    769  HB3 SER A  49      -9.467 -14.527  12.756  1.00 90.52           H  
ATOM    770  O   SER A  49      -9.991 -10.301  12.528  1.00 90.52           O  
ATOM    771  OG  SER A  49      -8.356 -12.976  13.494  1.00 90.52           O  
ATOM    772  HG  SER A  49      -7.796 -13.079  12.721  1.00 90.52           H  
ATOM    773  N   PRO A  50     -11.733 -11.202  13.626  1.00 87.69           N  
ATOM    774  CA  PRO A  50     -12.089  -9.966  14.326  1.00 87.69           C  
ATOM    775  HA  PRO A  50     -12.482  -9.253  13.602  1.00 87.69           H  
ATOM    776  C   PRO A  50     -10.913  -9.318  15.071  1.00 87.69           C  
ATOM    777  CB  PRO A  50     -13.211 -10.364  15.288  1.00 87.69           C  
ATOM    778  HB2 PRO A  50     -13.908  -9.543  15.453  1.00 87.69           H  
ATOM    779  HB3 PRO A  50     -12.794 -10.708  16.234  1.00 87.69           H  
ATOM    780  O   PRO A  50     -10.745  -8.103  15.029  1.00 87.69           O  
ATOM    781  CG  PRO A  50     -13.876 -11.540  14.576  1.00 87.69           C  
ATOM    782  HG2 PRO A  50     -14.411 -12.185  15.272  1.00 87.69           H  
ATOM    783  HG3 PRO A  50     -14.543 -11.171  13.796  1.00 87.69           H  
ATOM    784  CD  PRO A  50     -12.688 -12.256  13.943  1.00 87.69           C  
ATOM    785  HD2 PRO A  50     -12.248 -12.940  14.669  1.00 87.69           H  
ATOM    786  HD3 PRO A  50     -13.013 -12.796  13.054  1.00 87.69           H  
ATOM    787  N   GLU A  51     -10.041 -10.118  15.686  1.00 85.45           N  
ATOM    788  H   GLU A  51     -10.220 -11.112  15.697  1.00 85.45           H  
ATOM    789  CA  GLU A  51      -8.864  -9.647  16.422  1.00 85.45           C  
ATOM    790  HA  GLU A  51      -9.168  -8.841  17.090  1.00 85.45           H  
ATOM    791  C   GLU A  51      -7.767  -9.088  15.499  1.00 85.45           C  
ATOM    792  CB  GLU A  51      -8.280 -10.795  17.268  1.00 85.45           C  
ATOM    793  HB2 GLU A  51      -7.437 -10.390  17.828  1.00 85.45           H  
ATOM    794  HB3 GLU A  51      -7.884 -11.569  16.612  1.00 85.45           H  
ATOM    795  O   GLU A  51      -6.892  -8.340  15.939  1.00 85.45           O  
ATOM    796  CG  GLU A  51      -9.248 -11.422  18.291  1.00 85.45           C  
ATOM    797  HG2 GLU A  51      -9.726 -10.618  18.850  1.00 85.45           H  
ATOM    798  HG3 GLU A  51      -8.653 -11.999  18.999  1.00 85.45           H  
ATOM    799  CD  GLU A  51     -10.321 -12.355  17.694  1.00 85.45           C  
ATOM    800  OE1 GLU A  51     -11.302 -12.632  18.416  1.00 85.45           O  
ATOM    801  OE2 GLU A  51     -10.189 -12.757  16.515  1.00 85.45           O  
ATOM    802  N   GLN A  52      -7.798  -9.447  14.215  1.00 87.11           N  
ATOM    803  H   GLN A  52      -8.558 -10.045  13.925  1.00 87.11           H  
ATOM    804  CA  GLN A  52      -6.881  -8.985  13.171  1.00 87.11           C  
ATOM    805  HA  GLN A  52      -5.922  -8.720  13.616  1.00 87.11           H  
ATOM    806  C   GLN A  52      -7.390  -7.732  12.442  1.00 87.11           C  
ATOM    807  CB  GLN A  52      -6.659 -10.137  12.179  1.00 87.11           C  
ATOM    808  HB2 GLN A  52      -7.625 -10.550  11.891  1.00 87.11           H  
ATOM    809  HB3 GLN A  52      -6.177  -9.756  11.278  1.00 87.11           H  
ATOM    810  O   GLN A  52      -6.620  -7.100  11.719  1.00 87.11           O  
ATOM    811  CG  GLN A  52      -5.788 -11.254  12.761  1.00 87.11           C  
ATOM    812  HG2 GLN A  52      -6.134 -11.529  13.757  1.00 87.11           H  
ATOM    813  HG3 GLN A  52      -4.775 -10.863  12.853  1.00 87.11           H  
ATOM    814  CD  GLN A  52      -5.754 -12.516  11.903  1.00 87.11           C  
ATOM    815  NE2 GLN A  52      -4.665 -13.249  11.894  1.00 87.11           N  
ATOM    816 HE21 GLN A  52      -3.825 -12.941  12.363  1.00 87.11           H  
ATOM    817 HE22 GLN A  52      -4.713 -14.153  11.445  1.00 87.11           H  
ATOM    818  OE1 GLN A  52      -6.725 -12.892  11.263  1.00 87.11           O  
ATOM    819  N   GLN A  53      -8.658  -7.352  12.620  1.00 84.81           N  
ATOM    820  H   GLN A  53      -9.242  -7.879  13.255  1.00 84.81           H  
ATOM    821  CA  GLN A  53      -9.225  -6.168  11.974  1.00 84.81           C  
ATOM    822  HA  GLN A  53      -9.103  -6.279  10.897  1.00 84.81           H  
ATOM    823  C   GLN A  53      -8.470  -4.900  12.395  1.00 84.81           C  
ATOM    824  CB  GLN A  53     -10.729  -6.049  12.269  1.00 84.81           C  
ATOM    825  HB2 GLN A  53     -10.892  -6.032  13.347  1.00 84.81           H  
ATOM    826  HB3 GLN A  53     -11.100  -5.114  11.850  1.00 84.81           H  
ATOM    827  O   GLN A  53      -8.037  -4.765  13.541  1.00 84.81           O  
ATOM    828  CG  GLN A  53     -11.512  -7.207  11.636  1.00 84.81           C  
ATOM    829  HG2 GLN A  53     -11.343  -7.195  10.560  1.00 84.81           H  
ATOM    830  HG3 GLN A  53     -11.139  -8.155  12.025  1.00 84.81           H  
ATOM    831  CD  GLN A  53     -13.013  -7.160  11.891  1.00 84.81           C  
ATOM    832  NE2 GLN A  53     -13.752  -8.113  11.365  1.00 84.81           N  
ATOM    833 HE21 GLN A  53     -13.331  -8.840  10.804  1.00 84.81           H  
ATOM    834 HE22 GLN A  53     -14.748  -8.021  11.504  1.00 84.81           H  
ATOM    835  OE1 GLN A  53     -13.558  -6.298  12.557  1.00 84.81           O  
ATOM    836  N   ASN A  54      -8.314  -3.960  11.459  1.00 80.90           N  
ATOM    837  H   ASN A  54      -8.760  -4.104  10.564  1.00 80.90           H  
ATOM    838  CA  ASN A  54      -7.615  -2.681  11.656  1.00 80.90           C  
ATOM    839  HA  ASN A  54      -7.676  -2.153  10.704  1.00 80.90           H  
ATOM    840  C   ASN A  54      -6.105  -2.785  11.952  1.00 80.90           C  
ATOM    841  CB  ASN A  54      -8.385  -1.813  12.671  1.00 80.90           C  
ATOM    842  HB2 ASN A  54      -7.957  -0.811  12.687  1.00 80.90           H  
ATOM    843  HB3 ASN A  54      -8.306  -2.232  13.674  1.00 80.90           H  
ATOM    844  O   ASN A  54      -5.487  -1.798  12.351  1.00 80.90           O  
ATOM    845  CG  ASN A  54      -9.838  -1.687  12.272  1.00 80.90           C  
ATOM    846  ND2 ASN A  54     -10.753  -2.305  12.980  1.00 80.90           N  
ATOM    847 HD21 ASN A  54     -10.492  -2.896  13.756  1.00 80.90           H  
ATOM    848 HD22 ASN A  54     -11.641  -2.384  12.505  1.00 80.90           H  
ATOM    849  OD1 ASN A  54     -10.154  -1.096  11.261  1.00 80.90           O  
ATOM    850  N   GLN A  55      -5.492  -3.958  11.753  1.00 88.44           N  
ATOM    851  H   GLN A  55      -6.048  -4.766  11.513  1.00 88.44           H  
ATOM    852  CA  GLN A  55      -4.046  -4.138  11.886  1.00 88.44           C  
ATOM    853  HA  GLN A  55      -3.572  -3.185  11.648  1.00 88.44           H  
ATOM    854  C   GLN A  55      -3.499  -5.179  10.900  1.00 88.44           C  
ATOM    855  CB  GLN A  55      -3.663  -4.446  13.343  1.00 88.44           C  
ATOM    856  HB2 GLN A  55      -2.595  -4.661  13.382  1.00 88.44           H  
ATOM    857  HB3 GLN A  55      -3.843  -3.550  13.938  1.00 88.44           H  
ATOM    858  O   GLN A  55      -3.674  -6.386  11.067  1.00 88.44           O  
ATOM    859  CG  GLN A  55      -4.438  -5.613  13.980  1.00 88.44           C  
ATOM    860  HG2 GLN A  55      -4.307  -6.524  13.396  1.00 88.44           H  
ATOM    861  HG3 GLN A  55      -5.503  -5.381  14.004  1.00 88.44           H  
ATOM    862  CD  GLN A  55      -3.998  -5.918  15.402  1.00 88.44           C  
ATOM    863  NE2 GLN A  55      -4.449  -7.003  15.985  1.00 88.44           N  
ATOM    864 HE21 GLN A  55      -5.260  -7.481  15.618  1.00 88.44           H  
ATOM    865 HE22 GLN A  55      -4.183  -7.140  16.950  1.00 88.44           H  
ATOM    866  OE1 GLN A  55      -3.248  -5.212  16.052  1.00 88.44           O  
ATOM    867  N   ALA A  56      -2.788  -4.721   9.874  1.00 93.12           N  
ATOM    868  H   ALA A  56      -2.603  -3.730   9.814  1.00 93.12           H  
ATOM    869  CA  ALA A  56      -2.153  -5.605   8.906  1.00 93.12           C  
ATOM    870  HA  ALA A  56      -1.884  -6.534   9.409  1.00 93.12           H  
ATOM    871  C   ALA A  56      -0.872  -4.990   8.340  1.00 93.12           C  
ATOM    872  CB  ALA A  56      -3.149  -5.944   7.788  1.00 93.12           C  
ATOM    873  HB1 ALA A  56      -3.425  -5.036   7.252  1.00 93.12           H  
ATOM    874  HB2 ALA A  56      -2.694  -6.647   7.090  1.00 93.12           H  
ATOM    875  HB3 ALA A  56      -4.045  -6.397   8.212  1.00 93.12           H  
ATOM    876  O   ALA A  56      -0.830  -3.813   7.990  1.00 93.12           O  
ATOM    877  N   ILE A  57       0.156  -5.822   8.186  1.00 95.02           N  
ATOM    878  H   ILE A  57       0.037  -6.768   8.518  1.00 95.02           H  
ATOM    879  CA  ILE A  57       1.340  -5.525   7.380  1.00 95.02           C  
ATOM    880  HA  ILE A  57       1.331  -4.474   7.090  1.00 95.02           H  
ATOM    881  C   ILE A  57       1.253  -6.378   6.118  1.00 95.02           C  
ATOM    882  CB  ILE A  57       2.648  -5.785   8.157  1.00 95.02           C  
ATOM    883  HB  ILE A  57       2.675  -6.839   8.431  1.00 95.02           H  
ATOM    884  O   ILE A  57       1.237  -7.608   6.193  1.00 95.02           O  
ATOM    885  CG1 ILE A  57       2.742  -4.949   9.453  1.00 95.02           C  
ATOM    886 HG12 ILE A  57       1.792  -4.980   9.986  1.00 95.02           H  
ATOM    887 HG13 ILE A  57       2.942  -3.908   9.197  1.00 95.02           H  
ATOM    888  CG2 ILE A  57       3.858  -5.497   7.248  1.00 95.02           C  
ATOM    889 HG21 ILE A  57       3.809  -4.474   6.875  1.00 95.02           H  
ATOM    890 HG22 ILE A  57       4.793  -5.623   7.795  1.00 95.02           H  
ATOM    891 HG23 ILE A  57       3.871  -6.183   6.401  1.00 95.02           H  
ATOM    892  CD1 ILE A  57       3.829  -5.447  10.418  1.00 95.02           C  
ATOM    893 HD11 ILE A  57       3.769  -4.886  11.350  1.00 95.02           H  
ATOM    894 HD12 ILE A  57       3.683  -6.506  10.630  1.00 95.02           H  
ATOM    895 HD13 ILE A  57       4.821  -5.296   9.992  1.00 95.02           H  
ATOM    896  N   VAL A  58       1.220  -5.731   4.961  1.00 96.91           N  
ATOM    897  H   VAL A  58       1.234  -4.721   4.985  1.00 96.91           H  
ATOM    898  CA  VAL A  58       1.232  -6.375   3.648  1.00 96.91           C  
ATOM    899  HA  VAL A  58       1.154  -7.455   3.770  1.00 96.91           H  
ATOM    900  C   VAL A  58       2.562  -6.057   2.982  1.00 96.91           C  
ATOM    901  CB  VAL A  58       0.041  -5.923   2.783  1.00 96.91           C  
ATOM    902  HB  VAL A  58       0.148  -4.867   2.536  1.00 96.91           H  
ATOM    903  O   VAL A  58       2.840  -4.908   2.650  1.00 96.91           O  
ATOM    904  CG1 VAL A  58      -0.008  -6.727   1.477  1.00 96.91           C  
ATOM    905 HG11 VAL A  58      -0.102  -7.791   1.692  1.00 96.91           H  
ATOM    906 HG12 VAL A  58      -0.864  -6.406   0.882  1.00 96.91           H  
ATOM    907 HG13 VAL A  58       0.896  -6.553   0.894  1.00 96.91           H  
ATOM    908  CG2 VAL A  58      -1.295  -6.108   3.515  1.00 96.91           C  
ATOM    909 HG21 VAL A  58      -1.338  -5.459   4.389  1.00 96.91           H  
ATOM    910 HG22 VAL A  58      -2.117  -5.830   2.855  1.00 96.91           H  
ATOM    911 HG23 VAL A  58      -1.412  -7.145   3.831  1.00 96.91           H  
ATOM    912  N   VAL A  59       3.394  -7.076   2.793  1.00 97.50           N  
ATOM    913  H   VAL A  59       3.089  -7.993   3.088  1.00 97.50           H  
ATOM    914  CA  VAL A  59       4.682  -6.973   2.102  1.00 97.50           C  
ATOM    915  HA  VAL A  59       4.946  -5.921   1.993  1.00 97.50           H  
ATOM    916  C   VAL A  59       4.551  -7.588   0.721  1.00 97.50           C  
ATOM    917  CB  VAL A  59       5.815  -7.655   2.879  1.00 97.50           C  
ATOM    918  HB  VAL A  59       5.670  -8.735   2.848  1.00 97.50           H  
ATOM    919  O   VAL A  59       4.070  -8.710   0.583  1.00 97.50           O  
ATOM    920  CG1 VAL A  59       7.169  -7.353   2.241  1.00 97.50           C  
ATOM    921 HG11 VAL A  59       7.374  -6.284   2.288  1.00 97.50           H  
ATOM    922 HG12 VAL A  59       7.190  -7.686   1.203  1.00 97.50           H  
ATOM    923 HG13 VAL A  59       7.947  -7.901   2.773  1.00 97.50           H  
ATOM    924  CG2 VAL A  59       5.854  -7.226   4.348  1.00 97.50           C  
ATOM    925 HG21 VAL A  59       4.991  -7.637   4.872  1.00 97.50           H  
ATOM    926 HG22 VAL A  59       5.823  -6.138   4.404  1.00 97.50           H  
ATOM    927 HG23 VAL A  59       6.760  -7.599   4.826  1.00 97.50           H  
ATOM    928  N   ILE A  60       4.996  -6.872  -0.302  1.00 97.23           N  
ATOM    929  H   ILE A  60       5.389  -5.962  -0.109  1.00 97.23           H  
ATOM    930  CA  ILE A  60       4.891  -7.281  -1.699  1.00 97.23           C  
ATOM    931  HA  ILE A  60       4.483  -8.290  -1.747  1.00 97.23           H  
ATOM    932  C   ILE A  60       6.283  -7.313  -2.307  1.00 97.23           C  
ATOM    933  CB  ILE A  60       3.926  -6.362  -2.474  1.00 97.23           C  
ATOM    934  HB  ILE A  60       4.307  -5.341  -2.455  1.00 97.23           H  
ATOM    935  O   ILE A  60       6.983  -6.302  -2.329  1.00 97.23           O  
ATOM    936  CG1 ILE A  60       2.551  -6.388  -1.772  1.00 97.23           C  
ATOM    937 HG12 ILE A  60       2.191  -7.416  -1.723  1.00 97.23           H  
ATOM    938 HG13 ILE A  60       2.658  -6.023  -0.751  1.00 97.23           H  
ATOM    939  CG2 ILE A  60       3.839  -6.832  -3.938  1.00 97.23           C  
ATOM    940 HG21 ILE A  60       3.134  -6.213  -4.494  1.00 97.23           H  
ATOM    941 HG22 ILE A  60       3.515  -7.872  -3.973  1.00 97.23           H  
ATOM    942 HG23 ILE A  60       4.807  -6.739  -4.429  1.00 97.23           H  
ATOM    943  CD1 ILE A  60       1.468  -5.529  -2.407  1.00 97.23           C  
ATOM    944 HD11 ILE A  60       0.584  -5.619  -1.775  1.00 97.23           H  
ATOM    945 HD12 ILE A  60       1.211  -5.905  -3.397  1.00 97.23           H  
ATOM    946 HD13 ILE A  60       1.784  -4.487  -2.451  1.00 97.23           H  
ATOM    947  N   HIS A  61       6.664  -8.475  -2.826  1.00 96.87           N  
ATOM    948  H   HIS A  61       6.016  -9.248  -2.776  1.00 96.87           H  
ATOM    949  CA  HIS A  61       7.899  -8.675  -3.566  1.00 96.87           C  
ATOM    950  HA  HIS A  61       8.569  -7.834  -3.386  1.00 96.87           H  
ATOM    951  C   HIS A  61       7.604  -8.762  -5.063  1.00 96.87           C  
ATOM    952  CB  HIS A  61       8.618  -9.940  -3.089  1.00 96.87           C  
ATOM    953  HB2 HIS A  61       7.940 -10.786  -3.202  1.00 96.87           H  
ATOM    954  HB3 HIS A  61       9.475 -10.114  -3.739  1.00 96.87           H  
ATOM    955  O   HIS A  61       6.863  -9.647  -5.508  1.00 96.87           O  
ATOM    956  CG  HIS A  61       9.112  -9.888  -1.668  1.00 96.87           C  
ATOM    957  CD2 HIS A  61       8.365  -9.972  -0.523  1.00 96.87           C  
ATOM    958  HD2 HIS A  61       7.292 -10.082  -0.469  1.00 96.87           H  
ATOM    959  ND1 HIS A  61      10.426  -9.752  -1.287  1.00 96.87           N  
ATOM    960  HD1 HIS A  61      11.215  -9.617  -1.902  1.00 96.87           H  
ATOM    961  CE1 HIS A  61      10.470  -9.732   0.055  1.00 96.87           C  
ATOM    962  HE1 HIS A  61      11.365  -9.603   0.647  1.00 96.87           H  
ATOM    963  NE2 HIS A  61       9.238  -9.870   0.566  1.00 96.87           N  
ATOM    964  N   ILE A  62       8.247  -7.889  -5.839  1.00 93.74           N  
ATOM    965  H   ILE A  62       8.839  -7.209  -5.385  1.00 93.74           H  
ATOM    966  CA  ILE A  62       8.306  -7.972  -7.302  1.00 93.74           C  
ATOM    967  HA  ILE A  62       7.754  -8.851  -7.636  1.00 93.74           H  
ATOM    968  C   ILE A  62       9.771  -8.124  -7.704  1.00 93.74           C  
ATOM    969  CB  ILE A  62       7.706  -6.741  -8.004  1.00 93.74           C  
ATOM    970  HB  ILE A  62       8.426  -5.926  -7.934  1.00 93.74           H  
ATOM    971  O   ILE A  62      10.544  -7.166  -7.675  1.00 93.74           O  
ATOM    972  CG1 ILE A  62       6.406  -6.222  -7.373  1.00 93.74           C  
ATOM    973 HG12 ILE A  62       5.620  -6.976  -7.402  1.00 93.74           H  
ATOM    974 HG13 ILE A  62       6.589  -5.935  -6.337  1.00 93.74           H  
ATOM    975  CG2 ILE A  62       7.516  -7.082  -9.499  1.00 93.74           C  
ATOM    976 HG21 ILE A  62       8.432  -7.501  -9.916  1.00 93.74           H  
ATOM    977 HG22 ILE A  62       7.284  -6.188 -10.077  1.00 93.74           H  
ATOM    978 HG23 ILE A  62       6.706  -7.801  -9.622  1.00 93.74           H  
ATOM    979  CD1 ILE A  62       5.977  -4.972  -8.139  1.00 93.74           C  
ATOM    980 HD11 ILE A  62       5.462  -5.240  -9.061  1.00 93.74           H  
ATOM    981 HD12 ILE A  62       5.316  -4.373  -7.513  1.00 93.74           H  
ATOM    982 HD13 ILE A  62       6.838  -4.344  -8.371  1.00 93.74           H  
ATOM    983  N   GLY A  63      10.182  -9.338  -8.066  1.00 91.87           N  
ATOM    984  H   GLY A  63       9.527 -10.106  -8.014  1.00 91.87           H  
ATOM    985  CA  GLY A  63      11.604  -9.626  -8.263  1.00 91.87           C  
ATOM    986  HA2 GLY A  63      11.738 -10.682  -8.497  1.00 91.87           H  
ATOM    987  HA3 GLY A  63      11.985  -9.031  -9.092  1.00 91.87           H  
ATOM    988  C   GLY A  63      12.405  -9.311  -6.993  1.00 91.87           C  
ATOM    989  O   GLY A  63      12.148  -9.903  -5.948  1.00 91.87           O  
ATOM    990  N   ASN A  64      13.343  -8.365  -7.085  1.00 91.92           N  
ATOM    991  H   ASN A  64      13.424  -7.862  -7.958  1.00 91.92           H  
ATOM    992  CA  ASN A  64      14.214  -7.952  -5.975  1.00 91.92           C  
ATOM    993  HA  ASN A  64      14.261  -8.758  -5.242  1.00 91.92           H  
ATOM    994  C   ASN A  64      13.707  -6.714  -5.218  1.00 91.92           C  
ATOM    995  CB  ASN A  64      15.633  -7.713  -6.520  1.00 91.92           C  
ATOM    996  HB2 ASN A  64      16.271  -7.352  -5.714  1.00 91.92           H  
ATOM    997  HB3 ASN A  64      15.597  -6.947  -7.295  1.00 91.92           H  
ATOM    998  O   ASN A  64      14.388  -6.221  -4.321  1.00 91.92           O  
ATOM    999  CG  ASN A  64      16.284  -8.964  -7.074  1.00 91.92           C  
ATOM   1000  ND2 ASN A  64      17.258  -8.811  -7.940  1.00 91.92           N  
ATOM   1001 HD21 ASN A  64      17.593  -7.890  -8.185  1.00 91.92           H  
ATOM   1002 HD22 ASN A  64      17.693  -9.664  -8.261  1.00 91.92           H  
ATOM   1003  OD1 ASN A  64      15.942 -10.088  -6.757  1.00 91.92           O  
ATOM   1004  N   GLU A  65      12.558  -6.164  -5.601  1.00 93.05           N  
ATOM   1005  H   GLU A  65      11.996  -6.615  -6.309  1.00 93.05           H  
ATOM   1006  CA  GLU A  65      12.008  -4.966  -4.975  1.00 93.05           C  
ATOM   1007  HA  GLU A  65      12.794  -4.439  -4.434  1.00 93.05           H  
ATOM   1008  C   GLU A  65      10.928  -5.340  -3.968  1.00 93.05           C  
ATOM   1009  CB  GLU A  65      11.467  -4.011  -6.035  1.00 93.05           C  
ATOM   1010  HB2 GLU A  65      10.737  -4.546  -6.642  1.00 93.05           H  
ATOM   1011  HB3 GLU A  65      10.973  -3.174  -5.541  1.00 93.05           H  
ATOM   1012  O   GLU A  65      10.076  -6.189  -4.241  1.00 93.05           O  
ATOM   1013  CG  GLU A  65      12.593  -3.454  -6.915  1.00 93.05           C  
ATOM   1014  HG2 GLU A  65      13.208  -2.778  -6.322  1.00 93.05           H  
ATOM   1015  HG3 GLU A  65      13.229  -4.262  -7.276  1.00 93.05           H  
ATOM   1016  CD  GLU A  65      12.012  -2.730  -8.122  1.00 93.05           C  
ATOM   1017  OE1 GLU A  65      12.360  -1.564  -8.397  1.00 93.05           O  
ATOM   1018  OE2 GLU A  65      11.199  -3.345  -8.840  1.00 93.05           O  
ATOM   1019  N   VAL A  66      10.974  -4.679  -2.811  1.00 95.86           N  
ATOM   1020  H   VAL A  66      11.709  -4.003  -2.661  1.00 95.86           H  
ATOM   1021  CA  VAL A  66      10.048  -4.905  -1.703  1.00 95.86           C  
ATOM   1022  HA  VAL A  66       9.342  -5.683  -1.994  1.00 95.86           H  
ATOM   1023  C   VAL A  66       9.265  -3.631  -1.428  1.00 95.86           C  
ATOM   1024  CB  VAL A  66      10.768  -5.399  -0.435  1.00 95.86           C  
ATOM   1025  HB  VAL A  66      11.316  -4.576   0.024  1.00 95.86           H  
ATOM   1026  O   VAL A  66       9.841  -2.553  -1.270  1.00 95.86           O  
ATOM   1027  CG1 VAL A  66       9.738  -5.933   0.565  1.00 95.86           C  
ATOM   1028 HG11 VAL A  66       9.238  -6.807   0.148  1.00 95.86           H  
ATOM   1029 HG12 VAL A  66      10.235  -6.218   1.492  1.00 95.86           H  
ATOM   1030 HG13 VAL A  66       8.989  -5.174   0.795  1.00 95.86           H  
ATOM   1031  CG2 VAL A  66      11.761  -6.525  -0.746  1.00 95.86           C  
ATOM   1032 HG21 VAL A  66      12.628  -6.118  -1.265  1.00 95.86           H  
ATOM   1033 HG22 VAL A  66      12.111  -6.979   0.181  1.00 95.86           H  
ATOM   1034 HG23 VAL A  66      11.283  -7.274  -1.377  1.00 95.86           H  
ATOM   1035  N   PHE A  67       7.951  -3.773  -1.346  1.00 95.11           N  
ATOM   1036  H   PHE A  67       7.568  -4.692  -1.512  1.00 95.11           H  
ATOM   1037  CA  PHE A  67       6.998  -2.713  -1.046  1.00 95.11           C  
ATOM   1038  HA  PHE A  67       7.525  -1.787  -0.817  1.00 95.11           H  
ATOM   1039  C   PHE A  67       6.196  -3.128   0.180  1.00 95.11           C  
ATOM   1040  CB  PHE A  67       6.099  -2.471  -2.265  1.00 95.11           C  
ATOM   1041  HB2 PHE A  67       5.426  -1.641  -2.051  1.00 95.11           H  
ATOM   1042  HB3 PHE A  67       5.485  -3.355  -2.437  1.00 95.11           H  
ATOM   1043  O   PHE A  67       5.915  -4.313   0.358  1.00 95.11           O  
ATOM   1044  CG  PHE A  67       6.879  -2.172  -3.532  1.00 95.11           C  
ATOM   1045  CD1 PHE A  67       7.132  -0.844  -3.909  1.00 95.11           C  
ATOM   1046  HD1 PHE A  67       6.698  -0.041  -3.332  1.00 95.11           H  
ATOM   1047  CD2 PHE A  67       7.380  -3.222  -4.325  1.00 95.11           C  
ATOM   1048  HD2 PHE A  67       7.189  -4.248  -4.048  1.00 95.11           H  
ATOM   1049  CE1 PHE A  67       7.910  -0.557  -5.044  1.00 95.11           C  
ATOM   1050  HE1 PHE A  67       8.108   0.468  -5.321  1.00 95.11           H  
ATOM   1051  CE2 PHE A  67       8.137  -2.939  -5.475  1.00 95.11           C  
ATOM   1052  HE2 PHE A  67       8.515  -3.751  -6.079  1.00 95.11           H  
ATOM   1053  CZ  PHE A  67       8.416  -1.607  -5.827  1.00 95.11           C  
ATOM   1054  HZ  PHE A  67       9.016  -1.397  -6.700  1.00 95.11           H  
ATOM   1055  N   MET A  68       5.843  -2.177   1.036  1.00 96.29           N  
ATOM   1056  H   MET A  68       6.104  -1.217   0.862  1.00 96.29           H  
ATOM   1057  CA  MET A  68       5.136  -2.480   2.273  1.00 96.29           C  
ATOM   1058  HA  MET A  68       4.699  -3.475   2.199  1.00 96.29           H  
ATOM   1059  C   MET A  68       3.997  -1.496   2.504  1.00 96.29           C  
ATOM   1060  CB  MET A  68       6.133  -2.507   3.433  1.00 96.29           C  
ATOM   1061  HB2 MET A  68       6.508  -1.498   3.605  1.00 96.29           H  
ATOM   1062  HB3 MET A  68       6.969  -3.149   3.156  1.00 96.29           H  
ATOM   1063  O   MET A  68       4.191  -0.282   2.455  1.00 96.29           O  
ATOM   1064  CG  MET A  68       5.510  -3.037   4.729  1.00 96.29           C  
ATOM   1065  HG2 MET A  68       5.097  -4.030   4.555  1.00 96.29           H  
ATOM   1066  HG3 MET A  68       4.688  -2.379   5.012  1.00 96.29           H  
ATOM   1067  SD  MET A  68       6.667  -3.104   6.123  1.00 96.29           S  
ATOM   1068  CE  MET A  68       7.743  -4.489   5.668  1.00 96.29           C  
ATOM   1069  HE1 MET A  68       7.964  -4.480   4.600  1.00 96.29           H  
ATOM   1070  HE2 MET A  68       7.251  -5.426   5.929  1.00 96.29           H  
ATOM   1071  HE3 MET A  68       8.673  -4.415   6.230  1.00 96.29           H  
ATOM   1072  N   PHE A  69       2.823  -2.046   2.792  1.00 95.52           N  
ATOM   1073  H   PHE A  69       2.760  -3.054   2.805  1.00 95.52           H  
ATOM   1074  CA  PHE A  69       1.667  -1.318   3.289  1.00 95.52           C  
ATOM   1075  HA  PHE A  69       1.875  -0.248   3.285  1.00 95.52           H  
ATOM   1076  C   PHE A  69       1.374  -1.745   4.719  1.00 95.52           C  
ATOM   1077  CB  PHE A  69       0.457  -1.571   2.396  1.00 95.52           C  
ATOM   1078  HB2 PHE A  69       0.708  -1.240   1.388  1.00 95.52           H  
ATOM   1079  HB3 PHE A  69       0.253  -2.641   2.355  1.00 95.52           H  
ATOM   1080  O   PHE A  69       1.395  -2.935   5.035  1.00 95.52           O  
ATOM   1081  CG  PHE A  69      -0.782  -0.839   2.869  1.00 95.52           C  
ATOM   1082  CD1 PHE A  69      -1.834  -1.539   3.485  1.00 95.52           C  
ATOM   1083  HD1 PHE A  69      -1.782  -2.611   3.604  1.00 95.52           H  
ATOM   1084  CD2 PHE A  69      -0.850   0.561   2.763  1.00 95.52           C  
ATOM   1085  HD2 PHE A  69      -0.051   1.103   2.279  1.00 95.52           H  
ATOM   1086  CE1 PHE A  69      -2.944  -0.832   3.981  1.00 95.52           C  
ATOM   1087  HE1 PHE A  69      -3.744  -1.351   4.488  1.00 95.52           H  
ATOM   1088  CE2 PHE A  69      -1.953   1.265   3.270  1.00 95.52           C  
ATOM   1089  HE2 PHE A  69      -1.996   2.341   3.191  1.00 95.52           H  
ATOM   1090  CZ  PHE A  69      -3.011   0.564   3.865  1.00 95.52           C  
ATOM   1091  HZ  PHE A  69      -3.864   1.100   4.255  1.00 95.52           H  
ATOM   1092  N   VAL A  70       1.093  -0.774   5.572  1.00 93.82           N  
ATOM   1093  H   VAL A  70       1.136   0.183   5.250  1.00 93.82           H  
ATOM   1094  CA  VAL A  70       0.834  -0.985   6.987  1.00 93.82           C  
ATOM   1095  HA  VAL A  70       0.698  -2.049   7.185  1.00 93.82           H  
ATOM   1096  C   VAL A  70      -0.446  -0.256   7.343  1.00 93.82           C  
ATOM   1097  CB  VAL A  70       2.006  -0.488   7.849  1.00 93.82           C  
ATOM   1098  HB  VAL A  70       2.062   0.599   7.788  1.00 93.82           H  
ATOM   1099  O   VAL A  70      -0.507   0.968   7.263  1.00 93.82           O  
ATOM   1100  CG1 VAL A  70       1.801  -0.869   9.320  1.00 93.82           C  
ATOM   1101 HG11 VAL A  70       2.647  -0.525   9.915  1.00 93.82           H  
ATOM   1102 HG12 VAL A  70       0.900  -0.388   9.701  1.00 93.82           H  
ATOM   1103 HG13 VAL A  70       1.695  -1.949   9.421  1.00 93.82           H  
ATOM   1104  CG2 VAL A  70       3.354  -1.036   7.374  1.00 93.82           C  
ATOM   1105 HG21 VAL A  70       3.378  -2.122   7.457  1.00 93.82           H  
ATOM   1106 HG22 VAL A  70       3.544  -0.739   6.342  1.00 93.82           H  
ATOM   1107 HG23 VAL A  70       4.139  -0.581   7.979  1.00 93.82           H  
ATOM   1108  N   LEU A  71      -1.445  -1.011   7.778  1.00 91.89           N  
ATOM   1109  H   LEU A  71      -1.301  -2.010   7.806  1.00 91.89           H  
ATOM   1110  CA  LEU A  71      -2.548  -0.486   8.563  1.00 91.89           C  
ATOM   1111  HA  LEU A  71      -2.606   0.595   8.441  1.00 91.89           H  
ATOM   1112  C   LEU A  71      -2.241  -0.799  10.025  1.00 91.89           C  
ATOM   1113  CB  LEU A  71      -3.861  -1.113   8.069  1.00 91.89           C  
ATOM   1114  HB2 LEU A  71      -3.793  -2.198   8.155  1.00 91.89           H  
ATOM   1115  HB3 LEU A  71      -3.988  -0.864   7.015  1.00 91.89           H  
ATOM   1116  O   LEU A  71      -2.092  -1.969  10.378  1.00 91.89           O  
ATOM   1117  CG  LEU A  71      -5.098  -0.633   8.847  1.00 91.89           C  
ATOM   1118  HG  LEU A  71      -5.013  -0.942   9.888  1.00 91.89           H  
ATOM   1119  CD1 LEU A  71      -5.244   0.888   8.800  1.00 91.89           C  
ATOM   1120 HD11 LEU A  71      -6.239   1.180   9.136  1.00 91.89           H  
ATOM   1121 HD12 LEU A  71      -4.517   1.354   9.465  1.00 91.89           H  
ATOM   1122 HD13 LEU A  71      -5.079   1.244   7.784  1.00 91.89           H  
ATOM   1123  CD2 LEU A  71      -6.347  -1.284   8.258  1.00 91.89           C  
ATOM   1124 HD21 LEU A  71      -6.287  -2.366   8.372  1.00 91.89           H  
ATOM   1125 HD22 LEU A  71      -7.234  -0.925   8.781  1.00 91.89           H  
ATOM   1126 HD23 LEU A  71      -6.445  -1.028   7.203  1.00 91.89           H  
ATOM   1127  N   ALA A  72      -2.101   0.227  10.856  1.00 90.80           N  
ATOM   1128  H   ALA A  72      -2.216   1.167  10.505  1.00 90.80           H  
ATOM   1129  CA  ALA A  72      -1.778   0.089  12.268  1.00 90.80           C  
ATOM   1130  HA  ALA A  72      -1.818  -0.964  12.548  1.00 90.80           H  
ATOM   1131  C   ALA A  72      -2.797   0.833  13.135  1.00 90.80           C  
ATOM   1132  CB  ALA A  72      -0.347   0.583  12.508  1.00 90.80           C  
ATOM   1133  HB1 ALA A  72      -0.254   1.617  12.176  1.00 90.80           H  
ATOM   1134  HB2 ALA A  72      -0.109   0.531  13.571  1.00 90.80           H  
ATOM   1135  HB3 ALA A  72       0.360  -0.039  11.959  1.00 90.80           H  
ATOM   1136  O   ALA A  72      -3.248   1.928  12.804  1.00 90.80           O  
ATOM   1137  N   ARG A  73      -3.111   0.244  14.290  1.00 84.82           N  
ATOM   1138  H   ARG A  73      -2.752  -0.687  14.452  1.00 84.82           H  
ATOM   1139  CA  ARG A  73      -3.955   0.858  15.328  1.00 84.82           C  
ATOM   1140  HA  ARG A  73      -4.597   1.610  14.869  1.00 84.82           H  
ATOM   1141  C   ARG A  73      -3.144   1.593  16.401  1.00 84.82           C  
ATOM   1142  CB  ARG A  73      -4.856  -0.234  15.925  1.00 84.82           C  
ATOM   1143  HB2 ARG A  73      -5.633   0.242  16.524  1.00 84.82           H  
ATOM   1144  HB3 ARG A  73      -5.337  -0.788  15.119  1.00 84.82           H  
ATOM   1145  O   ARG A  73      -3.663   2.451  17.110  1.00 84.82           O  
ATOM   1146  CG  ARG A  73      -4.061  -1.195  16.818  1.00 84.82           C  
ATOM   1147  HG2 ARG A  73      -3.698  -0.640  17.683  1.00 84.82           H  
ATOM   1148  HG3 ARG A  73      -3.211  -1.608  16.275  1.00 84.82           H  
ATOM   1149  CD  ARG A  73      -4.918  -2.341  17.331  1.00 84.82           C  
ATOM   1150  HD2 ARG A  73      -5.823  -1.934  17.782  1.00 84.82           H  
ATOM   1151  HD3 ARG A  73      -5.184  -2.986  16.494  1.00 84.82           H  
ATOM   1152  NE  ARG A  73      -4.160  -3.096  18.336  1.00 84.82           N  
ATOM   1153  HE  ARG A  73      -3.236  -2.745  18.544  1.00 84.82           H  
ATOM   1154  NH1 ARG A  73      -5.784  -4.652  18.790  1.00 84.82           N  
ATOM   1155 HH11 ARG A  73      -6.093  -5.490  19.263  1.00 84.82           H  
ATOM   1156 HH12 ARG A  73      -6.354  -4.229  18.072  1.00 84.82           H  
ATOM   1157  NH2 ARG A  73      -3.806  -4.745  19.842  1.00 84.82           N  
ATOM   1158 HH21 ARG A  73      -4.119  -5.539  20.382  1.00 84.82           H  
ATOM   1159 HH22 ARG A  73      -2.896  -4.333  19.992  1.00 84.82           H  
ATOM   1160  CZ  ARG A  73      -4.586  -4.162  18.979  1.00 84.82           C  
ATOM   1161  N   ASP A  74      -1.873   1.229  16.544  1.00 90.00           N  
ATOM   1162  H   ASP A  74      -1.481   0.568  15.889  1.00 90.00           H  
ATOM   1163  CA  ASP A  74      -0.978   1.716  17.586  1.00 90.00           C  
ATOM   1164  HA  ASP A  74      -1.299   2.716  17.877  1.00 90.00           H  
ATOM   1165  C   ASP A  74       0.466   1.853  17.073  1.00 90.00           C  
ATOM   1166  CB  ASP A  74      -1.091   0.818  18.839  1.00 90.00           C  
ATOM   1167  HB2 ASP A  74      -0.438   1.214  19.616  1.00 90.00           H  
ATOM   1168  HB3 ASP A  74      -2.113   0.873  19.214  1.00 90.00           H  
ATOM   1169  O   ASP A  74       0.851   1.313  16.033  1.00 90.00           O  
ATOM   1170  CG  ASP A  74      -0.725  -0.651  18.589  1.00 90.00           C  
ATOM   1171  OD1 ASP A  74       0.411  -0.877  18.118  1.00 90.00           O  
ATOM   1172  OD2 ASP A  74      -1.580  -1.541  18.840  1.00 90.00           O  
ATOM   1173  N   GLU A  75       1.267   2.611  17.820  1.00 92.62           N  
ATOM   1174  H   GLU A  75       0.879   3.046  18.645  1.00 92.62           H  
ATOM   1175  CA  GLU A  75       2.676   2.883  17.509  1.00 92.62           C  
ATOM   1176  HA  GLU A  75       2.767   3.235  16.481  1.00 92.62           H  
ATOM   1177  C   GLU A  75       3.573   1.639  17.656  1.00 92.62           C  
ATOM   1178  CB  GLU A  75       3.182   3.983  18.460  1.00 92.62           C  
ATOM   1179  HB2 GLU A  75       4.264   4.079  18.367  1.00 92.62           H  
ATOM   1180  HB3 GLU A  75       2.979   3.670  19.484  1.00 92.62           H  
ATOM   1181  O   GLU A  75       4.673   1.591  17.108  1.00 92.62           O  
ATOM   1182  CG  GLU A  75       2.537   5.365  18.242  1.00 92.62           C  
ATOM   1183  HG2 GLU A  75       2.816   5.994  19.087  1.00 92.62           H  
ATOM   1184  HG3 GLU A  75       1.452   5.264  18.263  1.00 92.62           H  
ATOM   1185  CD  GLU A  75       2.969   6.078  16.949  1.00 92.62           C  
ATOM   1186  OE1 GLU A  75       2.382   7.154  16.677  1.00 92.62           O  
ATOM   1187  OE2 GLU A  75       3.881   5.561  16.267  1.00 92.62           O  
ATOM   1188  N   GLU A  76       3.142   0.614  18.399  1.00 92.17           N  
ATOM   1189  H   GLU A  76       2.174   0.595  18.687  1.00 92.17           H  
ATOM   1190  CA  GLU A  76       3.915  -0.623  18.551  1.00 92.17           C  
ATOM   1191  HA  GLU A  76       4.947  -0.365  18.790  1.00 92.17           H  
ATOM   1192  C   GLU A  76       3.938  -1.409  17.234  1.00 92.17           C  
ATOM   1193  CB  GLU A  76       3.348  -1.452  19.714  1.00 92.17           C  
ATOM   1194  HB2 GLU A  76       3.258  -0.809  20.589  1.00 92.17           H  
ATOM   1195  HB3 GLU A  76       2.361  -1.832  19.450  1.00 92.17           H  
ATOM   1196  O   GLU A  76       5.000  -1.855  16.785  1.00 92.17           O  
ATOM   1197  CG  GLU A  76       4.264  -2.634  20.059  1.00 92.17           C  
ATOM   1198  HG2 GLU A  76       5.236  -2.243  20.359  1.00 92.17           H  
ATOM   1199  HG3 GLU A  76       4.410  -3.242  19.166  1.00 92.17           H  
ATOM   1200  CD  GLU A  76       3.714  -3.534  21.177  1.00 92.17           C  
ATOM   1201  OE1 GLU A  76       4.264  -4.651  21.313  1.00 92.17           O  
ATOM   1202  OE2 GLU A  76       2.792  -3.105  21.905  1.00 92.17           O  
ATOM   1203  N   TRP A  77       2.791  -1.496  16.557  1.00 89.01           N  
ATOM   1204  H   TRP A  77       1.949  -1.155  17.000  1.00 89.01           H  
ATOM   1205  CA  TRP A  77       2.698  -2.065  15.214  1.00 89.01           C  
ATOM   1206  HA  TRP A  77       3.114  -3.072  15.234  1.00 89.01           H  
ATOM   1207  C   TRP A  77       3.502  -1.286  14.179  1.00 89.01           C  
ATOM   1208  CB  TRP A  77       1.234  -2.156  14.793  1.00 89.01           C  
ATOM   1209  HB2 TRP A  77       0.657  -1.350  15.247  1.00 89.01           H  
ATOM   1210  HB3 TRP A  77       1.162  -2.039  13.711  1.00 89.01           H  
ATOM   1211  O   TRP A  77       4.142  -1.904  13.325  1.00 89.01           O  
ATOM   1212  CG  TRP A  77       0.628  -3.470  15.135  1.00 89.01           C  
ATOM   1213  CD1 TRP A  77      -0.050  -3.753  16.267  1.00 89.01           C  
ATOM   1214  HD1 TRP A  77      -0.255  -3.045  17.056  1.00 89.01           H  
ATOM   1215  CD2 TRP A  77       0.657  -4.702  14.356  1.00 89.01           C  
ATOM   1216  CE2 TRP A  77      -0.057  -5.702  15.076  1.00 89.01           C  
ATOM   1217  CE3 TRP A  77       1.191  -5.068  13.101  1.00 89.01           C  
ATOM   1218  HE3 TRP A  77       1.708  -4.320  12.519  1.00 89.01           H  
ATOM   1219  NE1 TRP A  77      -0.475  -5.063  16.223  1.00 89.01           N  
ATOM   1220  HE1 TRP A  77      -1.218  -5.394  16.821  1.00 89.01           H  
ATOM   1221  CH2 TRP A  77       0.287  -7.330  13.318  1.00 89.01           C  
ATOM   1222  HH2 TRP A  77       0.123  -8.309  12.893  1.00 89.01           H  
ATOM   1223  CZ2 TRP A  77      -0.250  -6.998  14.575  1.00 89.01           C  
ATOM   1224  HZ2 TRP A  77      -0.831  -7.708  15.145  1.00 89.01           H  
ATOM   1225  CZ3 TRP A  77       1.006  -6.368  12.587  1.00 89.01           C  
ATOM   1226  HZ3 TRP A  77       1.379  -6.618  11.605  1.00 89.01           H  
ATOM   1227  N   VAL A  78       3.521   0.046  14.276  1.00 94.78           N  
ATOM   1228  H   VAL A  78       2.953   0.482  14.989  1.00 94.78           H  
ATOM   1229  CA  VAL A  78       4.354   0.891  13.409  1.00 94.78           C  
ATOM   1230  HA  VAL A  78       4.115   0.662  12.370  1.00 94.78           H  
ATOM   1231  C   VAL A  78       5.830   0.557  13.589  1.00 94.78           C  
ATOM   1232  CB  VAL A  78       4.066   2.384  13.641  1.00 94.78           C  
ATOM   1233  HB  VAL A  78       4.127   2.611  14.705  1.00 94.78           H  
ATOM   1234  O   VAL A  78       6.491   0.231  12.607  1.00 94.78           O  
ATOM   1235  CG1 VAL A  78       5.051   3.299  12.906  1.00 94.78           C  
ATOM   1236 HG11 VAL A  78       6.056   3.183  13.311  1.00 94.78           H  
ATOM   1237 HG12 VAL A  78       4.761   4.339  13.054  1.00 94.78           H  
ATOM   1238 HG13 VAL A  78       5.064   3.070  11.840  1.00 94.78           H  
ATOM   1239  CG2 VAL A  78       2.650   2.692  13.143  1.00 94.78           C  
ATOM   1240 HG21 VAL A  78       2.511   3.771  13.074  1.00 94.78           H  
ATOM   1241 HG22 VAL A  78       2.491   2.261  12.154  1.00 94.78           H  
ATOM   1242 HG23 VAL A  78       1.914   2.283  13.835  1.00 94.78           H  
ATOM   1243  N   LYS A  79       6.332   0.502  14.829  1.00 95.86           N  
ATOM   1244  H   LYS A  79       5.736   0.790  15.592  1.00 95.86           H  
ATOM   1245  CA  LYS A  79       7.732   0.129  15.110  1.00 95.86           C  
ATOM   1246  HA  LYS A  79       8.395   0.838  14.614  1.00 95.86           H  
ATOM   1247  C   LYS A  79       8.086  -1.256  14.578  1.00 95.86           C  
ATOM   1248  CB  LYS A  79       7.980   0.158  16.620  1.00 95.86           C  
ATOM   1249  HB2 LYS A  79       8.939  -0.314  16.835  1.00 95.86           H  
ATOM   1250  HB3 LYS A  79       7.197  -0.408  17.124  1.00 95.86           H  
ATOM   1251  O   LYS A  79       9.168  -1.460  14.027  1.00 95.86           O  
ATOM   1252  CG  LYS A  79       8.018   1.589  17.155  1.00 95.86           C  
ATOM   1253  HG2 LYS A  79       7.130   2.136  16.836  1.00 95.86           H  
ATOM   1254  HG3 LYS A  79       8.897   2.100  16.762  1.00 95.86           H  
ATOM   1255  CD  LYS A  79       8.077   1.560  18.682  1.00 95.86           C  
ATOM   1256  HD2 LYS A  79       7.230   0.987  19.060  1.00 95.86           H  
ATOM   1257  HD3 LYS A  79       9.010   1.096  19.002  1.00 95.86           H  
ATOM   1258  CE  LYS A  79       7.991   2.995  19.191  1.00 95.86           C  
ATOM   1259  HE2 LYS A  79       7.076   3.438  18.798  1.00 95.86           H  
ATOM   1260  HE3 LYS A  79       8.828   3.563  18.785  1.00 95.86           H  
ATOM   1261  NZ  LYS A  79       7.990   3.037  20.670  1.00 95.86           N  
ATOM   1262  HZ1 LYS A  79       7.894   3.993  20.981  1.00 95.86           H  
ATOM   1263  HZ2 LYS A  79       7.202   2.508  21.019  1.00 95.86           H  
ATOM   1264  HZ3 LYS A  79       8.846   2.644  21.035  1.00 95.86           H  
ATOM   1265  N   ARG A  80       7.177  -2.225  14.728  1.00 94.02           N  
ATOM   1266  H   ARG A  80       6.328  -1.997  15.225  1.00 94.02           H  
ATOM   1267  CA  ARG A  80       7.359  -3.573  14.172  1.00 94.02           C  
ATOM   1268  HA  ARG A  80       8.299  -3.979  14.546  1.00 94.02           H  
ATOM   1269  C   ARG A  80       7.483  -3.531  12.650  1.00 94.02           C  
ATOM   1270  CB  ARG A  80       6.200  -4.471  14.622  1.00 94.02           C  
ATOM   1271  HB2 ARG A  80       5.257  -4.063  14.257  1.00 94.02           H  
ATOM   1272  HB3 ARG A  80       6.168  -4.488  15.711  1.00 94.02           H  
ATOM   1273  O   ARG A  80       8.339  -4.220  12.095  1.00 94.02           O  
ATOM   1274  CG  ARG A  80       6.362  -5.904  14.097  1.00 94.02           C  
ATOM   1275  HG2 ARG A  80       7.305  -6.315  14.456  1.00 94.02           H  
ATOM   1276  HG3 ARG A  80       6.362  -5.904  13.007  1.00 94.02           H  
ATOM   1277  CD  ARG A  80       5.206  -6.780  14.577  1.00 94.02           C  
ATOM   1278  HD2 ARG A  80       4.269  -6.351  14.223  1.00 94.02           H  
ATOM   1279  HD3 ARG A  80       5.200  -6.782  15.667  1.00 94.02           H  
ATOM   1280  NE  ARG A  80       5.343  -8.159  14.070  1.00 94.02           N  
ATOM   1281  HE  ARG A  80       6.086  -8.324  13.407  1.00 94.02           H  
ATOM   1282  NH1 ARG A  80       3.588  -9.048  15.244  1.00 94.02           N  
ATOM   1283 HH11 ARG A  80       3.048  -9.841  15.560  1.00 94.02           H  
ATOM   1284 HH12 ARG A  80       3.381  -8.126  15.602  1.00 94.02           H  
ATOM   1285  NH2 ARG A  80       4.810 -10.372  13.922  1.00 94.02           N  
ATOM   1286 HH21 ARG A  80       4.223 -11.151  14.184  1.00 94.02           H  
ATOM   1287 HH22 ARG A  80       5.576 -10.517  13.280  1.00 94.02           H  
ATOM   1288  CZ  ARG A  80       4.582  -9.184  14.412  1.00 94.02           C  
ATOM   1289  N   ALA A  81       6.634  -2.752  11.987  1.00 94.69           N  
ATOM   1290  H   ALA A  81       5.959  -2.207  12.505  1.00 94.69           H  
ATOM   1291  CA  ALA A  81       6.653  -2.622  10.541  1.00 94.69           C  
ATOM   1292  HA  ALA A  81       6.681  -3.620  10.104  1.00 94.69           H  
ATOM   1293  C   ALA A  81       7.897  -1.874  10.040  1.00 94.69           C  
ATOM   1294  CB  ALA A  81       5.363  -1.950  10.088  1.00 94.69           C  
ATOM   1295  HB1 ALA A  81       4.499  -2.443  10.534  1.00 94.69           H  
ATOM   1296  HB2 ALA A  81       5.361  -0.896  10.366  1.00 94.69           H  
ATOM   1297  HB3 ALA A  81       5.312  -2.049   9.004  1.00 94.69           H  
ATOM   1298  O   ALA A  81       8.506  -2.319   9.075  1.00 94.69           O  
ATOM   1299  N   GLU A  82       8.325  -0.806  10.716  1.00 96.26           N  
ATOM   1300  H   GLU A  82       7.753  -0.453  11.470  1.00 96.26           H  
ATOM   1301  CA  GLU A  82       9.550  -0.063  10.391  1.00 96.26           C  
ATOM   1302  HA  GLU A  82       9.500   0.280   9.358  1.00 96.26           H  
ATOM   1303  C   GLU A  82      10.792  -0.954  10.505  1.00 96.26           C  
ATOM   1304  CB  GLU A  82       9.681   1.170  11.301  1.00 96.26           C  
ATOM   1305  HB2 GLU A  82      10.693   1.565  11.216  1.00 96.26           H  
ATOM   1306  HB3 GLU A  82       9.515   0.862  12.333  1.00 96.26           H  
ATOM   1307  O   GLU A  82      11.583  -1.020   9.564  1.00 96.26           O  
ATOM   1308  CG  GLU A  82       8.695   2.289  10.913  1.00 96.26           C  
ATOM   1309  HG2 GLU A  82       7.680   1.894  10.903  1.00 96.26           H  
ATOM   1310  HG3 GLU A  82       8.928   2.612   9.898  1.00 96.26           H  
ATOM   1311  CD  GLU A  82       8.745   3.504  11.860  1.00 96.26           C  
ATOM   1312  OE1 GLU A  82       8.386   4.622  11.403  1.00 96.26           O  
ATOM   1313  OE2 GLU A  82       9.088   3.315  13.048  1.00 96.26           O  
ATOM   1314  N   LYS A  83      10.911  -1.734  11.589  1.00 96.75           N  
ATOM   1315  H   LYS A  83      10.249  -1.604  12.341  1.00 96.75           H  
ATOM   1316  CA  LYS A  83      11.991  -2.719  11.745  1.00 96.75           C  
ATOM   1317  HA  LYS A  83      12.946  -2.197  11.684  1.00 96.75           H  
ATOM   1318  C   LYS A  83      11.989  -3.751  10.614  1.00 96.75           C  
ATOM   1319  CB  LYS A  83      11.869  -3.385  13.122  1.00 96.75           C  
ATOM   1320  HB2 LYS A  83      11.940  -2.616  13.892  1.00 96.75           H  
ATOM   1321  HB3 LYS A  83      10.900  -3.877  13.207  1.00 96.75           H  
ATOM   1322  O   LYS A  83      13.023  -4.005  10.003  1.00 96.75           O  
ATOM   1323  CG  LYS A  83      12.986  -4.414  13.328  1.00 96.75           C  
ATOM   1324  HG2 LYS A  83      12.894  -5.202  12.581  1.00 96.75           H  
ATOM   1325  HG3 LYS A  83      13.953  -3.925  13.205  1.00 96.75           H  
ATOM   1326  CD  LYS A  83      12.916  -5.056  14.712  1.00 96.75           C  
ATOM   1327  HD2 LYS A  83      13.106  -4.302  15.475  1.00 96.75           H  
ATOM   1328  HD3 LYS A  83      11.932  -5.500  14.857  1.00 96.75           H  
ATOM   1329  CE  LYS A  83      13.992  -6.140  14.741  1.00 96.75           C  
ATOM   1330  HE2 LYS A  83      14.959  -5.687  14.524  1.00 96.75           H  
ATOM   1331  HE3 LYS A  83      13.784  -6.838  13.930  1.00 96.75           H  
ATOM   1332  NZ  LYS A  83      14.023  -6.870  16.025  1.00 96.75           N  
ATOM   1333  HZ1 LYS A  83      14.244  -6.236  16.780  1.00 96.75           H  
ATOM   1334  HZ2 LYS A  83      14.730  -7.588  15.961  1.00 96.75           H  
ATOM   1335  HZ3 LYS A  83      13.127  -7.309  16.182  1.00 96.75           H  
ATOM   1336  N   LEU A  84      10.823  -4.322  10.299  1.00 96.38           N  
ATOM   1337  H   LEU A  84      10.003  -4.066  10.829  1.00 96.38           H  
ATOM   1338  CA  LEU A  84      10.698  -5.265   9.185  1.00 96.38           C  
ATOM   1339  HA  LEU A  84      11.412  -6.072   9.346  1.00 96.38           H  
ATOM   1340  C   LEU A  84      11.048  -4.596   7.844  1.00 96.38           C  
ATOM   1341  CB  LEU A  84       9.269  -5.837   9.180  1.00 96.38           C  
ATOM   1342  HB2 LEU A  84       8.568  -5.019   9.011  1.00 96.38           H  
ATOM   1343  HB3 LEU A  84       9.060  -6.262  10.162  1.00 96.38           H  
ATOM   1344  O   LEU A  84      11.629  -5.226   6.963  1.00 96.38           O  
ATOM   1345  CG  LEU A  84       9.031  -6.918   8.110  1.00 96.38           C  
ATOM   1346  HG  LEU A  84       9.234  -6.510   7.120  1.00 96.38           H  
ATOM   1347  CD1 LEU A  84       9.903  -8.157   8.323  1.00 96.38           C  
ATOM   1348 HD11 LEU A  84      10.952  -7.898   8.181  1.00 96.38           H  
ATOM   1349 HD12 LEU A  84       9.643  -8.927   7.597  1.00 96.38           H  
ATOM   1350 HD13 LEU A  84       9.778  -8.537   9.337  1.00 96.38           H  
ATOM   1351  CD2 LEU A  84       7.568  -7.364   8.142  1.00 96.38           C  
ATOM   1352 HD21 LEU A  84       6.926  -6.494   7.998  1.00 96.38           H  
ATOM   1353 HD22 LEU A  84       7.380  -8.077   7.339  1.00 96.38           H  
ATOM   1354 HD23 LEU A  84       7.337  -7.820   9.105  1.00 96.38           H  
ATOM   1355  N   ALA A  85      10.706  -3.319   7.679  1.00 96.79           N  
ATOM   1356  H   ALA A  85      10.199  -2.852   8.418  1.00 96.79           H  
ATOM   1357  CA  ALA A  85      10.991  -2.563   6.472  1.00 96.79           C  
ATOM   1358  HA  ALA A  85      10.661  -3.174   5.631  1.00 96.79           H  
ATOM   1359  C   ALA A  85      12.492  -2.304   6.281  1.00 96.79           C  
ATOM   1360  CB  ALA A  85      10.173  -1.266   6.491  1.00 96.79           C  
ATOM   1361  HB1 ALA A  85       9.116  -1.496   6.629  1.00 96.79           H  
ATOM   1362  HB2 ALA A  85      10.288  -0.732   5.548  1.00 96.79           H  
ATOM   1363  HB3 ALA A  85      10.504  -0.621   7.305  1.00 96.79           H  
ATOM   1364  O   ALA A  85      12.961  -2.282   5.143  1.00 96.79           O  
ATOM   1365  N   GLU A  86      13.245  -2.121   7.365  1.00 96.16           N  
ATOM   1366  H   GLU A  86      12.789  -2.079   8.265  1.00 96.16           H  
ATOM   1367  CA  GLU A  86      14.710  -2.056   7.345  1.00 96.16           C  
ATOM   1368  HA  GLU A  86      15.040  -1.352   6.581  1.00 96.16           H  
ATOM   1369  C   GLU A  86      15.328  -3.414   6.998  1.00 96.16           C  
ATOM   1370  CB  GLU A  86      15.230  -1.574   8.706  1.00 96.16           C  
ATOM   1371  HB2 GLU A  86      14.791  -2.185   9.495  1.00 96.16           H  
ATOM   1372  HB3 GLU A  86      16.312  -1.700   8.732  1.00 96.16           H  
ATOM   1373  O   GLU A  86      16.130  -3.498   6.069  1.00 96.16           O  
ATOM   1374  CG  GLU A  86      14.906  -0.095   8.956  1.00 96.16           C  
ATOM   1375  HG2 GLU A  86      15.443   0.503   8.219  1.00 96.16           H  
ATOM   1376  HG3 GLU A  86      13.842   0.082   8.799  1.00 96.16           H  
ATOM   1377  CD  GLU A  86      15.288   0.375  10.368  1.00 96.16           C  
ATOM   1378  OE1 GLU A  86      15.029   1.569  10.634  1.00 96.16           O  
ATOM   1379  OE2 GLU A  86      15.843  -0.430  11.152  1.00 96.16           O  
ATOM   1380  N   GLU A  87      14.903  -4.485   7.677  1.00 96.82           N  
ATOM   1381  H   GLU A  87      14.257  -4.335   8.439  1.00 96.82           H  
ATOM   1382  CA  GLU A  87      15.395  -5.853   7.448  1.00 96.82           C  
ATOM   1383  HA  GLU A  87      16.464  -5.896   7.659  1.00 96.82           H  
ATOM   1384  C   GLU A  87      15.199  -6.313   5.996  1.00 96.82           C  
ATOM   1385  CB  GLU A  87      14.658  -6.829   8.385  1.00 96.82           C  
ATOM   1386  HB2 GLU A  87      13.585  -6.652   8.299  1.00 96.82           H  
ATOM   1387  HB3 GLU A  87      14.860  -7.849   8.058  1.00 96.82           H  
ATOM   1388  O   GLU A  87      16.057  -6.986   5.425  1.00 96.82           O  
ATOM   1389  CG  GLU A  87      15.085  -6.709   9.859  1.00 96.82           C  
ATOM   1390  HG2 GLU A  87      15.026  -5.666  10.171  1.00 96.82           H  
ATOM   1391  HG3 GLU A  87      16.128  -7.015   9.938  1.00 96.82           H  
ATOM   1392  CD  GLU A  87      14.234  -7.565  10.820  1.00 96.82           C  
ATOM   1393  OE1 GLU A  87      14.493  -7.496  12.049  1.00 96.82           O  
ATOM   1394  OE2 GLU A  87      13.325  -8.297  10.360  1.00 96.82           O  
ATOM   1395  N   LEU A  88      14.074  -5.933   5.384  1.00 96.22           N  
ATOM   1396  H   LEU A  88      13.399  -5.422   5.935  1.00 96.22           H  
ATOM   1397  CA  LEU A  88      13.727  -6.298   4.010  1.00 96.22           C  
ATOM   1398  HA  LEU A  88      14.243  -7.225   3.756  1.00 96.22           H  
ATOM   1399  C   LEU A  88      14.189  -5.280   2.958  1.00 96.22           C  
ATOM   1400  CB  LEU A  88      12.214  -6.549   3.924  1.00 96.22           C  
ATOM   1401  HB2 LEU A  88      11.964  -6.774   2.887  1.00 96.22           H  
ATOM   1402  HB3 LEU A  88      11.698  -5.632   4.207  1.00 96.22           H  
ATOM   1403  O   LEU A  88      13.916  -5.483   1.774  1.00 96.22           O  
ATOM   1404  CG  LEU A  88      11.685  -7.696   4.801  1.00 96.22           C  
ATOM   1405  HG  LEU A  88      11.870  -7.493   5.855  1.00 96.22           H  
ATOM   1406  CD1 LEU A  88      10.177  -7.811   4.577  1.00 96.22           C  
ATOM   1407 HD11 LEU A  88       9.993  -8.084   3.538  1.00 96.22           H  
ATOM   1408 HD12 LEU A  88       9.764  -8.576   5.234  1.00 96.22           H  
ATOM   1409 HD13 LEU A  88       9.702  -6.855   4.796  1.00 96.22           H  
ATOM   1410  CD2 LEU A  88      12.312  -9.046   4.450  1.00 96.22           C  
ATOM   1411 HD21 LEU A  88      13.371  -9.033   4.707  1.00 96.22           H  
ATOM   1412 HD22 LEU A  88      11.835  -9.836   5.031  1.00 96.22           H  
ATOM   1413 HD23 LEU A  88      12.195  -9.251   3.386  1.00 96.22           H  
ATOM   1414  N   ASN A  89      14.862  -4.195   3.357  1.00 95.83           N  
ATOM   1415  H   ASN A  89      15.097  -4.117   4.337  1.00 95.83           H  
ATOM   1416  CA  ASN A  89      15.268  -3.102   2.468  1.00 95.83           C  
ATOM   1417  HA  ASN A  89      15.570  -2.273   3.108  1.00 95.83           H  
ATOM   1418  C   ASN A  89      14.101  -2.574   1.601  1.00 95.83           C  
ATOM   1419  CB  ASN A  89      16.502  -3.548   1.670  1.00 95.83           C  
ATOM   1420  HB2 ASN A  89      16.205  -4.316   0.956  1.00 95.83           H  
ATOM   1421  HB3 ASN A  89      17.238  -3.974   2.352  1.00 95.83           H  
ATOM   1422  O   ASN A  89      14.171  -2.506   0.368  1.00 95.83           O  
ATOM   1423  CG  ASN A  89      17.167  -2.409   0.923  1.00 95.83           C  
ATOM   1424  ND2 ASN A  89      17.936  -2.722  -0.093  1.00 95.83           N  
ATOM   1425 HD21 ASN A  89      18.069  -3.695  -0.327  1.00 95.83           H  
ATOM   1426 HD22 ASN A  89      18.446  -1.951  -0.502  1.00 95.83           H  
ATOM   1427  OD1 ASN A  89      17.059  -1.239   1.244  1.00 95.83           O  
ATOM   1428  N   VAL A  90      12.985  -2.249   2.259  1.00 95.97           N  
ATOM   1429  H   VAL A  90      13.001  -2.337   3.265  1.00 95.97           H  
ATOM   1430  CA  VAL A  90      11.744  -1.805   1.612  1.00 95.97           C  
ATOM   1431  HA  VAL A  90      11.455  -2.561   0.881  1.00 95.97           H  
ATOM   1432  C   VAL A  90      11.944  -0.489   0.866  1.00 95.97           C  
ATOM   1433  CB  VAL A  90      10.609  -1.684   2.638  1.00 95.97           C  
ATOM   1434  HB  VAL A  90      10.973  -1.116   3.495  1.00 95.97           H  
ATOM   1435  O   VAL A  90      12.340   0.525   1.443  1.00 95.97           O  
ATOM   1436  CG1 VAL A  90       9.367  -0.980   2.094  1.00 95.97           C  
ATOM   1437 HG11 VAL A  90       9.594   0.062   1.865  1.00 95.97           H  
ATOM   1438 HG12 VAL A  90       9.002  -1.487   1.201  1.00 95.97           H  
ATOM   1439 HG13 VAL A  90       8.584  -0.980   2.852  1.00 95.97           H  
ATOM   1440  CG2 VAL A  90      10.161  -3.069   3.097  1.00 95.97           C  
ATOM   1441 HG21 VAL A  90       9.398  -2.962   3.868  1.00 95.97           H  
ATOM   1442 HG22 VAL A  90      11.012  -3.619   3.499  1.00 95.97           H  
ATOM   1443 HG23 VAL A  90       9.744  -3.624   2.257  1.00 95.97           H  
ATOM   1444  N   ARG A  91      11.573  -0.499  -0.417  1.00 95.68           N  
ATOM   1445  H   ARG A  91      11.192  -1.366  -0.769  1.00 95.68           H  
ATOM   1446  CA  ARG A  91      11.679   0.631  -1.348  1.00 95.68           C  
ATOM   1447  HA  ARG A  91      12.609   1.166  -1.158  1.00 95.68           H  
ATOM   1448  C   ARG A  91      10.581   1.667  -1.169  1.00 95.68           C  
ATOM   1449  CB  ARG A  91      11.652   0.088  -2.785  1.00 95.68           C  
ATOM   1450  HB2 ARG A  91      11.585   0.926  -3.479  1.00 95.68           H  
ATOM   1451  HB3 ARG A  91      10.758  -0.520  -2.925  1.00 95.68           H  
ATOM   1452  O   ARG A  91      10.846   2.851  -1.337  1.00 95.68           O  
ATOM   1453  CG  ARG A  91      12.882  -0.747  -3.160  1.00 95.68           C  
ATOM   1454  HG2 ARG A  91      12.946  -1.628  -2.521  1.00 95.68           H  
ATOM   1455  HG3 ARG A  91      12.769  -1.076  -4.194  1.00 95.68           H  
ATOM   1456  CD  ARG A  91      14.164   0.078  -3.029  1.00 95.68           C  
ATOM   1457  HD2 ARG A  91      14.360   0.273  -1.975  1.00 95.68           H  
ATOM   1458  HD3 ARG A  91      14.024   1.031  -3.540  1.00 95.68           H  
ATOM   1459  NE  ARG A  91      15.322  -0.620  -3.604  1.00 95.68           N  
ATOM   1460  HE  ARG A  91      15.194  -1.587  -3.867  1.00 95.68           H  
ATOM   1461  NH1 ARG A  91      16.794   1.125  -3.357  1.00 95.68           N  
ATOM   1462 HH11 ARG A  91      16.096   1.649  -2.849  1.00 95.68           H  
ATOM   1463 HH12 ARG A  91      17.712   1.531  -3.467  1.00 95.68           H  
ATOM   1464  NH2 ARG A  91      17.475  -0.793  -4.298  1.00 95.68           N  
ATOM   1465 HH21 ARG A  91      17.288  -1.732  -4.619  1.00 95.68           H  
ATOM   1466 HH22 ARG A  91      18.388  -0.376  -4.416  1.00 95.68           H  
ATOM   1467  CZ  ARG A  91      16.522  -0.093  -3.748  1.00 95.68           C  
ATOM   1468  N   ILE A  92       9.367   1.241  -0.840  1.00 95.75           N  
ATOM   1469  H   ILE A  92       9.227   0.248  -0.720  1.00 95.75           H  
ATOM   1470  CA  ILE A  92       8.249   2.139  -0.526  1.00 95.75           C  
ATOM   1471  HA  ILE A  92       8.638   3.124  -0.268  1.00 95.75           H  
ATOM   1472  C   ILE A  92       7.527   1.571   0.680  1.00 95.75           C  
ATOM   1473  CB  ILE A  92       7.266   2.309  -1.702  1.00 95.75           C  
ATOM   1474  HB  ILE A  92       6.762   1.354  -1.848  1.00 95.75           H  
ATOM   1475  O   ILE A  92       7.093   0.417   0.654  1.00 95.75           O  
ATOM   1476  CG1 ILE A  92       8.002   2.699  -3.003  1.00 95.75           C  
ATOM   1477 HG12 ILE A  92       8.712   1.913  -3.261  1.00 95.75           H  
ATOM   1478 HG13 ILE A  92       8.557   3.623  -2.846  1.00 95.75           H  
ATOM   1479  CG2 ILE A  92       6.174   3.336  -1.351  1.00 95.75           C  
ATOM   1480 HG21 ILE A  92       5.420   3.372  -2.137  1.00 95.75           H  
ATOM   1481 HG22 ILE A  92       5.657   3.061  -0.431  1.00 95.75           H  
ATOM   1482 HG23 ILE A  92       6.613   4.326  -1.228  1.00 95.75           H  
ATOM   1483  CD1 ILE A  92       7.081   2.878  -4.211  1.00 95.75           C  
ATOM   1484 HD11 ILE A  92       6.365   2.059  -4.278  1.00 95.75           H  
ATOM   1485 HD12 ILE A  92       7.693   2.891  -5.113  1.00 95.75           H  
ATOM   1486 HD13 ILE A  92       6.548   3.826  -4.140  1.00 95.75           H  
ATOM   1487  N   LEU A  93       7.409   2.390   1.718  1.00 97.00           N  
ATOM   1488  H   LEU A  93       7.749   3.336   1.621  1.00 97.00           H  
ATOM   1489  CA  LEU A  93       6.671   2.067   2.929  1.00 97.00           C  
ATOM   1490  HA  LEU A  93       6.242   1.068   2.846  1.00 97.00           H  
ATOM   1491  C   LEU A  93       5.528   3.066   3.073  1.00 97.00           C  
ATOM   1492  CB  LEU A  93       7.649   2.065   4.114  1.00 97.00           C  
ATOM   1493  HB2 LEU A  93       8.206   3.002   4.102  1.00 97.00           H  
ATOM   1494  HB3 LEU A  93       8.362   1.253   3.971  1.00 97.00           H  
ATOM   1495  O   LEU A  93       5.770   4.271   3.118  1.00 97.00           O  
ATOM   1496  CG  LEU A  93       7.011   1.929   5.505  1.00 97.00           C  
ATOM   1497  HG  LEU A  93       6.303   2.742   5.665  1.00 97.00           H  
ATOM   1498  CD1 LEU A  93       6.295   0.592   5.673  1.00 97.00           C  
ATOM   1499 HD11 LEU A  93       5.897   0.524   6.685  1.00 97.00           H  
ATOM   1500 HD12 LEU A  93       5.463   0.512   4.974  1.00 97.00           H  
ATOM   1501 HD13 LEU A  93       6.998  -0.227   5.519  1.00 97.00           H  
ATOM   1502  CD2 LEU A  93       8.122   2.029   6.551  1.00 97.00           C  
ATOM   1503 HD21 LEU A  93       8.517   3.045   6.574  1.00 97.00           H  
ATOM   1504 HD22 LEU A  93       8.924   1.326   6.326  1.00 97.00           H  
ATOM   1505 HD23 LEU A  93       7.732   1.789   7.540  1.00 97.00           H  
ATOM   1506  N   VAL A  94       4.305   2.553   3.129  1.00 95.99           N  
ATOM   1507  H   VAL A  94       4.200   1.552   3.043  1.00 95.99           H  
ATOM   1508  CA  VAL A  94       3.093   3.332   3.386  1.00 95.99           C  
ATOM   1509  HA  VAL A  94       3.345   4.390   3.462  1.00 95.99           H  
ATOM   1510  C   VAL A  94       2.515   2.874   4.712  1.00 95.99           C  
ATOM   1511  CB  VAL A  94       2.070   3.175   2.251  1.00 95.99           C  
ATOM   1512  HB  VAL A  94       1.748   2.134   2.214  1.00 95.99           H  
ATOM   1513  O   VAL A  94       2.216   1.693   4.873  1.00 95.99           O  
ATOM   1514  CG1 VAL A  94       0.844   4.071   2.479  1.00 95.99           C  
ATOM   1515 HG11 VAL A  94       1.150   5.115   2.544  1.00 95.99           H  
ATOM   1516 HG12 VAL A  94       0.337   3.790   3.402  1.00 95.99           H  
ATOM   1517 HG13 VAL A  94       0.139   3.951   1.656  1.00 95.99           H  
ATOM   1518  CG2 VAL A  94       2.705   3.496   0.894  1.00 95.99           C  
ATOM   1519 HG21 VAL A  94       3.205   2.605   0.514  1.00 95.99           H  
ATOM   1520 HG22 VAL A  94       3.450   4.283   1.015  1.00 95.99           H  
ATOM   1521 HG23 VAL A  94       1.947   3.812   0.177  1.00 95.99           H  
ATOM   1522  N   ILE A  95       2.369   3.798   5.653  1.00 94.98           N  
ATOM   1523  H   ILE A  95       2.630   4.750   5.437  1.00 94.98           H  
ATOM   1524  CA  ILE A  95       1.818   3.539   6.980  1.00 94.98           C  
ATOM   1525  HA  ILE A  95       1.513   2.494   7.042  1.00 94.98           H  
ATOM   1526  C   ILE A  95       0.577   4.390   7.161  1.00 94.98           C  
ATOM   1527  CB  ILE A  95       2.843   3.802   8.103  1.00 94.98           C  
ATOM   1528  HB  ILE A  95       3.049   4.872   8.126  1.00 94.98           H  
ATOM   1529  O   ILE A  95       0.608   5.601   6.952  1.00 94.98           O  
ATOM   1530  CG1 ILE A  95       4.176   3.079   7.815  1.00 94.98           C  
ATOM   1531 HG12 ILE A  95       4.602   3.503   6.905  1.00 94.98           H  
ATOM   1532 HG13 ILE A  95       3.998   2.016   7.651  1.00 94.98           H  
ATOM   1533  CG2 ILE A  95       2.260   3.422   9.477  1.00 94.98           C  
ATOM   1534 HG21 ILE A  95       2.052   2.353   9.519  1.00 94.98           H  
ATOM   1535 HG22 ILE A  95       1.340   3.973   9.675  1.00 94.98           H  
ATOM   1536 HG23 ILE A  95       2.961   3.686  10.268  1.00 94.98           H  
ATOM   1537  CD1 ILE A  95       5.227   3.246   8.914  1.00 94.98           C  
ATOM   1538 HD11 ILE A  95       6.214   2.997   8.523  1.00 94.98           H  
ATOM   1539 HD12 ILE A  95       5.001   2.563   9.732  1.00 94.98           H  
ATOM   1540 HD13 ILE A  95       5.246   4.275   9.271  1.00 94.98           H  
ATOM   1541  N   VAL A  96      -0.497   3.750   7.593  1.00 91.81           N  
ATOM   1542  H   VAL A  96      -0.455   2.744   7.677  1.00 91.81           H  
ATOM   1543  CA  VAL A  96      -1.701   4.404   8.073  1.00 91.81           C  
ATOM   1544  HA  VAL A  96      -1.617   5.480   7.921  1.00 91.81           H  
ATOM   1545  C   VAL A  96      -1.829   4.121   9.561  1.00 91.81           C  
ATOM   1546  CB  VAL A  96      -2.933   3.928   7.302  1.00 91.81           C  
ATOM   1547  HB  VAL A  96      -3.064   2.857   7.456  1.00 91.81           H  
ATOM   1548  O   VAL A  96      -1.920   2.962   9.964  1.00 91.81           O  
ATOM   1549  CG1 VAL A  96      -4.176   4.653   7.824  1.00 91.81           C  
ATOM   1550 HG11 VAL A  96      -5.051   4.078   7.523  1.00 91.81           H  
ATOM   1551 HG12 VAL A  96      -4.222   5.672   7.439  1.00 91.81           H  
ATOM   1552 HG13 VAL A  96      -4.209   4.678   8.913  1.00 91.81           H  
ATOM   1553  CG2 VAL A  96      -2.767   4.192   5.796  1.00 91.81           C  
ATOM   1554 HG21 VAL A  96      -1.996   3.536   5.391  1.00 91.81           H  
ATOM   1555 HG22 VAL A  96      -2.474   5.230   5.633  1.00 91.81           H  
ATOM   1556 HG23 VAL A  96      -3.701   3.998   5.270  1.00 91.81           H  
ATOM   1557  N   LEU A  97      -1.855   5.182  10.366  1.00 91.15           N  
ATOM   1558  H   LEU A  97      -1.753   6.095   9.946  1.00 91.15           H  
ATOM   1559  CA  LEU A  97      -2.032   5.111  11.813  1.00 91.15           C  
ATOM   1560  HA  LEU A  97      -2.503   4.163  12.074  1.00 91.15           H  
ATOM   1561  C   LEU A  97      -2.937   6.249  12.289  1.00 91.15           C  
ATOM   1562  CB  LEU A  97      -0.647   5.182  12.488  1.00 91.15           C  
ATOM   1563  HB2 LEU A  97      -0.129   6.070  12.126  1.00 91.15           H  
ATOM   1564  HB3 LEU A  97      -0.060   4.308  12.204  1.00 91.15           H  
ATOM   1565  O   LEU A  97      -2.556   7.408  12.174  1.00 91.15           O  
ATOM   1566  CG  LEU A  97      -0.732   5.262  14.024  1.00 91.15           C  
ATOM   1567  HG  LEU A  97      -1.387   6.082  14.317  1.00 91.15           H  
ATOM   1568  CD1 LEU A  97      -1.267   3.974  14.642  1.00 91.15           C  
ATOM   1569 HD11 LEU A  97      -2.300   3.809  14.335  1.00 91.15           H  
ATOM   1570 HD12 LEU A  97      -1.243   4.053  15.729  1.00 91.15           H  
ATOM   1571 HD13 LEU A  97      -0.656   3.126  14.332  1.00 91.15           H  
ATOM   1572  CD2 LEU A  97       0.619   5.551  14.653  1.00 91.15           C  
ATOM   1573 HD21 LEU A  97       1.278   4.686  14.585  1.00 91.15           H  
ATOM   1574 HD22 LEU A  97       0.472   5.779  15.708  1.00 91.15           H  
ATOM   1575 HD23 LEU A  97       1.093   6.411  14.180  1.00 91.15           H  
ATOM   1576  N   ASN A  98      -4.091   5.931  12.883  1.00 85.20           N  
ATOM   1577  H   ASN A  98      -4.327   4.952  12.963  1.00 85.20           H  
ATOM   1578  CA  ASN A  98      -4.952   6.891  13.600  1.00 85.20           C  
ATOM   1579  HA  ASN A  98      -5.942   6.443  13.680  1.00 85.20           H  
ATOM   1580  C   ASN A  98      -5.181   8.217  12.847  1.00 85.20           C  
ATOM   1581  CB  ASN A  98      -4.413   7.074  15.034  1.00 85.20           C  
ATOM   1582  HB2 ASN A  98      -3.378   7.415  14.995  1.00 85.20           H  
ATOM   1583  HB3 ASN A  98      -5.005   7.828  15.553  1.00 85.20           H  
ATOM   1584  O   ASN A  98      -4.968   9.302  13.388  1.00 85.20           O  
ATOM   1585  CG  ASN A  98      -4.511   5.792  15.837  1.00 85.20           C  
ATOM   1586  ND2 ASN A  98      -3.608   5.536  16.752  1.00 85.20           N  
ATOM   1587 HD21 ASN A  98      -3.679   4.610  17.151  1.00 85.20           H  
ATOM   1588 HD22 ASN A  98      -2.824   6.153  16.910  1.00 85.20           H  
ATOM   1589  OD1 ASN A  98      -5.398   4.984  15.639  1.00 85.20           O  
ATOM   1590  N   GLY A  99      -5.562   8.124  11.570  1.00 85.48           N  
ATOM   1591  H   GLY A  99      -5.732   7.206  11.185  1.00 85.48           H  
ATOM   1592  CA  GLY A  99      -5.775   9.295  10.721  1.00 85.48           C  
ATOM   1593  HA2 GLY A  99      -6.351  10.042  11.268  1.00 85.48           H  
ATOM   1594  HA3 GLY A  99      -6.341   8.989   9.841  1.00 85.48           H  
ATOM   1595  C   GLY A  99      -4.503   9.981  10.237  1.00 85.48           C  
ATOM   1596  O   GLY A  99      -4.569  11.114   9.791  1.00 85.48           O  
ATOM   1597  N   ARG A 100      -3.342   9.334  10.295  1.00 92.88           N  
ATOM   1598  H   ARG A 100      -3.300   8.455  10.791  1.00 92.88           H  
ATOM   1599  CA  ARG A 100      -2.109   9.819   9.672  1.00 92.88           C  
ATOM   1600  HA  ARG A 100      -2.302  10.772   9.178  1.00 92.88           H  
ATOM   1601  C   ARG A 100      -1.661   8.861   8.587  1.00 92.88           C  
ATOM   1602  CB  ARG A 100      -1.026  10.066  10.732  1.00 92.88           C  
ATOM   1603  HB2 ARG A 100      -0.895   9.185  11.360  1.00 92.88           H  
ATOM   1604  HB3 ARG A 100      -0.081  10.280  10.233  1.00 92.88           H  
ATOM   1605  O   ARG A 100      -1.680   7.648   8.784  1.00 92.88           O  
ATOM   1606  CG  ARG A 100      -1.413  11.281  11.587  1.00 92.88           C  
ATOM   1607  HG2 ARG A 100      -2.380  11.127  12.066  1.00 92.88           H  
ATOM   1608  HG3 ARG A 100      -1.500  12.136  10.917  1.00 92.88           H  
ATOM   1609  CD  ARG A 100      -0.369  11.619  12.651  1.00 92.88           C  
ATOM   1610  HD2 ARG A 100      -0.480  12.671  12.912  1.00 92.88           H  
ATOM   1611  HD3 ARG A 100       0.627  11.483  12.229  1.00 92.88           H  
ATOM   1612  NE  ARG A 100      -0.541  10.805  13.870  1.00 92.88           N  
ATOM   1613  HE  ARG A 100      -1.374  10.236  13.924  1.00 92.88           H  
ATOM   1614  NH1 ARG A 100       1.415  11.472  14.851  1.00 92.88           N  
ATOM   1615 HH11 ARG A 100       1.614  12.021  14.027  1.00 92.88           H  
ATOM   1616 HH12 ARG A 100       2.115  11.382  15.573  1.00 92.88           H  
ATOM   1617  NH2 ARG A 100       0.110   9.975  15.888  1.00 92.88           N  
ATOM   1618 HH21 ARG A 100       0.902   9.721  16.461  1.00 92.88           H  
ATOM   1619 HH22 ARG A 100      -0.683   9.351  15.860  1.00 92.88           H  
ATOM   1620  CZ  ARG A 100       0.319  10.765  14.870  1.00 92.88           C  
ATOM   1621  N   VAL A 101      -1.255   9.419   7.454  1.00 95.05           N  
ATOM   1622  H   VAL A 101      -1.297  10.427   7.394  1.00 95.05           H  
ATOM   1623  CA  VAL A 101      -0.614   8.703   6.352  1.00 95.05           C  
ATOM   1624  HA  VAL A 101      -0.683   7.628   6.520  1.00 95.05           H  
ATOM   1625  C   VAL A 101       0.853   9.104   6.327  1.00 95.05           C  
ATOM   1626  CB  VAL A 101      -1.293   9.014   5.007  1.00 95.05           C  
ATOM   1627  HB  VAL A 101      -1.299  10.093   4.849  1.00 95.05           H  
ATOM   1628  O   VAL A 101       1.163  10.277   6.132  1.00 95.05           O  
ATOM   1629  CG1 VAL A 101      -0.544   8.364   3.837  1.00 95.05           C  
ATOM   1630 HG11 VAL A 101      -1.053   8.607   2.903  1.00 95.05           H  
ATOM   1631 HG12 VAL A 101       0.467   8.766   3.770  1.00 95.05           H  
ATOM   1632 HG13 VAL A 101      -0.497   7.284   3.974  1.00 95.05           H  
ATOM   1633  CG2 VAL A 101      -2.744   8.521   4.986  1.00 95.05           C  
ATOM   1634 HG21 VAL A 101      -2.778   7.440   5.123  1.00 95.05           H  
ATOM   1635 HG22 VAL A 101      -3.211   8.780   4.036  1.00 95.05           H  
ATOM   1636 HG23 VAL A 101      -3.304   8.999   5.790  1.00 95.05           H  
ATOM   1637  N   ARG A 102       1.750   8.131   6.478  1.00 96.87           N  
ATOM   1638  H   ARG A 102       1.402   7.198   6.645  1.00 96.87           H  
ATOM   1639  CA  ARG A 102       3.196   8.298   6.297  1.00 96.87           C  
ATOM   1640  HA  ARG A 102       3.412   9.353   6.128  1.00 96.87           H  
ATOM   1641  C   ARG A 102       3.644   7.528   5.062  1.00 96.87           C  
ATOM   1642  CB  ARG A 102       3.970   7.883   7.558  1.00 96.87           C  
ATOM   1643  HB2 ARG A 102       3.695   6.863   7.827  1.00 96.87           H  
ATOM   1644  HB3 ARG A 102       5.036   7.901   7.335  1.00 96.87           H  
ATOM   1645  O   ARG A 102       3.279   6.366   4.891  1.00 96.87           O  
ATOM   1646  CG  ARG A 102       3.705   8.812   8.759  1.00 96.87           C  
ATOM   1647  HG2 ARG A 102       2.631   8.920   8.910  1.00 96.87           H  
ATOM   1648  HG3 ARG A 102       4.121   9.797   8.544  1.00 96.87           H  
ATOM   1649  CD  ARG A 102       4.315   8.284  10.069  1.00 96.87           C  
ATOM   1650  HD2 ARG A 102       4.068   8.982  10.868  1.00 96.87           H  
ATOM   1651  HD3 ARG A 102       3.873   7.315  10.300  1.00 96.87           H  
ATOM   1652  NE  ARG A 102       5.780   8.165   9.981  1.00 96.87           N  
ATOM   1653  HE  ARG A 102       6.250   8.796   9.348  1.00 96.87           H  
ATOM   1654  NH1 ARG A 102       6.229   6.508  11.531  1.00 96.87           N  
ATOM   1655 HH11 ARG A 102       6.906   5.813  11.813  1.00 96.87           H  
ATOM   1656 HH12 ARG A 102       5.329   6.607  11.978  1.00 96.87           H  
ATOM   1657  NH2 ARG A 102       7.820   7.200  10.185  1.00 96.87           N  
ATOM   1658 HH21 ARG A 102       8.358   6.427  10.552  1.00 96.87           H  
ATOM   1659 HH22 ARG A 102       8.132   7.752   9.400  1.00 96.87           H  
ATOM   1660  CZ  ARG A 102       6.590   7.311  10.574  1.00 96.87           C  
ATOM   1661  N   VAL A 103       4.425   8.163   4.193  1.00 97.47           N  
ATOM   1662  H   VAL A 103       4.668   9.120   4.405  1.00 97.47           H  
ATOM   1663  CA  VAL A 103       4.938   7.553   2.959  1.00 97.47           C  
ATOM   1664  HA  VAL A 103       4.772   6.477   3.010  1.00 97.47           H  
ATOM   1665  C   VAL A 103       6.439   7.796   2.858  1.00 97.47           C  
ATOM   1666  CB  VAL A 103       4.208   8.060   1.698  1.00 97.47           C  
ATOM   1667  HB  VAL A 103       4.562   9.058   1.437  1.00 97.47           H  
ATOM   1668  O   VAL A 103       6.876   8.923   2.629  1.00 97.47           O  
ATOM   1669  CG1 VAL A 103       4.470   7.124   0.514  1.00 97.47           C  
ATOM   1670 HG11 VAL A 103       5.493   6.748   0.523  1.00 97.47           H  
ATOM   1671 HG12 VAL A 103       4.257   7.641  -0.422  1.00 97.47           H  
ATOM   1672 HG13 VAL A 103       3.797   6.269   0.574  1.00 97.47           H  
ATOM   1673  CG2 VAL A 103       2.687   8.119   1.875  1.00 97.47           C  
ATOM   1674 HG21 VAL A 103       2.434   8.950   2.533  1.00 97.47           H  
ATOM   1675 HG22 VAL A 103       2.323   7.190   2.314  1.00 97.47           H  
ATOM   1676 HG23 VAL A 103       2.194   8.271   0.915  1.00 97.47           H  
ATOM   1677  N   ARG A 104       7.236   6.735   2.994  1.00 97.84           N  
ATOM   1678  H   ARG A 104       6.792   5.844   3.168  1.00 97.84           H  
ATOM   1679  CA  ARG A 104       8.704   6.784   2.925  1.00 97.84           C  
ATOM   1680  HA  ARG A 104       9.032   7.808   3.103  1.00 97.84           H  
ATOM   1681  C   ARG A 104       9.198   6.360   1.544  1.00 97.84           C  
ATOM   1682  CB  ARG A 104       9.284   5.911   4.045  1.00 97.84           C  
ATOM   1683  HB2 ARG A 104       9.021   4.874   3.837  1.00 97.84           H  
ATOM   1684  HB3 ARG A 104       8.831   6.202   4.993  1.00 97.84           H  
ATOM   1685  O   ARG A 104       8.851   5.275   1.071  1.00 97.84           O  
ATOM   1686  CG  ARG A 104      10.809   6.017   4.179  1.00 97.84           C  
ATOM   1687  HG2 ARG A 104      11.295   5.766   3.236  1.00 97.84           H  
ATOM   1688  HG3 ARG A 104      11.061   7.046   4.436  1.00 97.84           H  
ATOM   1689  CD  ARG A 104      11.343   5.092   5.284  1.00 97.84           C  
ATOM   1690  HD2 ARG A 104      12.368   5.394   5.503  1.00 97.84           H  
ATOM   1691  HD3 ARG A 104      10.749   5.237   6.186  1.00 97.84           H  
ATOM   1692  NE  ARG A 104      11.332   3.664   4.890  1.00 97.84           N  
ATOM   1693  HE  ARG A 104      10.840   3.427   4.041  1.00 97.84           H  
ATOM   1694  NH1 ARG A 104      12.560   2.861   6.663  1.00 97.84           N  
ATOM   1695 HH11 ARG A 104      12.970   2.097   7.181  1.00 97.84           H  
ATOM   1696 HH12 ARG A 104      12.518   3.768   7.104  1.00 97.84           H  
ATOM   1697  NH2 ARG A 104      11.932   1.465   5.044  1.00 97.84           N  
ATOM   1698 HH21 ARG A 104      11.611   1.294   4.102  1.00 97.84           H  
ATOM   1699 HH22 ARG A 104      12.423   0.736   5.542  1.00 97.84           H  
ATOM   1700  CZ  ARG A 104      11.933   2.674   5.535  1.00 97.84           C  
ATOM   1701  N   ASN A 105      10.055   7.181   0.933  1.00 97.34           N  
ATOM   1702  H   ASN A 105      10.303   8.045   1.393  1.00 97.34           H  
ATOM   1703  CA  ASN A 105      10.690   6.884  -0.352  1.00 97.34           C  
ATOM   1704  HA  ASN A 105      10.089   6.147  -0.885  1.00 97.34           H  
ATOM   1705  C   ASN A 105      12.101   6.297  -0.163  1.00 97.34           C  
ATOM   1706  CB  ASN A 105      10.727   8.159  -1.212  1.00 97.34           C  
ATOM   1707  HB2 ASN A 105      11.418   8.876  -0.768  1.00 97.34           H  
ATOM   1708  HB3 ASN A 105       9.744   8.630  -1.242  1.00 97.34           H  
ATOM   1709  O   ASN A 105      13.072   7.032  -0.000  1.00 97.34           O  
ATOM   1710  CG  ASN A 105      11.154   7.882  -2.641  1.00 97.34           C  
ATOM   1711  ND2 ASN A 105      11.148   8.872  -3.499  1.00 97.34           N  
ATOM   1712 HD21 ASN A 105      10.804   9.785  -3.238  1.00 97.34           H  
ATOM   1713 HD22 ASN A 105      11.483   8.677  -4.432  1.00 97.34           H  
ATOM   1714  OD1 ASN A 105      11.501   6.770  -3.010  1.00 97.34           O  
ATOM   1715  N   GLY A 106      12.228   4.973  -0.230  1.00 95.48           N  
ATOM   1716  H   GLY A 106      11.398   4.427  -0.411  1.00 95.48           H  
ATOM   1717  CA  GLY A 106      13.508   4.248  -0.266  1.00 95.48           C  
ATOM   1718  HA2 GLY A 106      14.270   4.823   0.261  1.00 95.48           H  
ATOM   1719  HA3 GLY A 106      13.386   3.294   0.247  1.00 95.48           H  
ATOM   1720  C   GLY A 106      14.028   3.961  -1.685  1.00 95.48           C  
ATOM   1721  O   GLY A 106      14.914   3.117  -1.871  1.00 95.48           O  
ATOM   1722  N   THR A 107      13.446   4.590  -2.709  1.00 95.12           N  
ATOM   1723  H   THR A 107      12.743   5.287  -2.508  1.00 95.12           H  
ATOM   1724  CA  THR A 107      13.903   4.472  -4.101  1.00 95.12           C  
ATOM   1725  HA  THR A 107      14.330   3.478  -4.239  1.00 95.12           H  
ATOM   1726  C   THR A 107      15.025   5.469  -4.408  1.00 95.12           C  
ATOM   1727  CB  THR A 107      12.754   4.586  -5.120  1.00 95.12           C  
ATOM   1728  HB  THR A 107      13.112   4.176  -6.064  1.00 95.12           H  
ATOM   1729  O   THR A 107      15.402   6.286  -3.573  1.00 95.12           O  
ATOM   1730  CG2 THR A 107      11.492   3.817  -4.733  1.00 95.12           C  
ATOM   1731 HG21 THR A 107      11.749   2.769  -4.580  1.00 95.12           H  
ATOM   1732 HG22 THR A 107      11.051   4.223  -3.823  1.00 95.12           H  
ATOM   1733 HG23 THR A 107      10.761   3.883  -5.539  1.00 95.12           H  
ATOM   1734  OG1 THR A 107      12.394   5.915  -5.357  1.00 95.12           O  
ATOM   1735  HG1 THR A 107      12.034   6.268  -4.540  1.00 95.12           H  
ATOM   1736  N   ASP A 108      15.574   5.390  -5.618  1.00 95.61           N  
ATOM   1737  H   ASP A 108      15.185   4.752  -6.297  1.00 95.61           H  
ATOM   1738  CA  ASP A 108      16.615   6.279  -6.140  1.00 95.61           C  
ATOM   1739  HA  ASP A 108      17.210   6.658  -5.308  1.00 95.61           H  
ATOM   1740  C   ASP A 108      16.064   7.506  -6.885  1.00 95.61           C  
ATOM   1741  CB  ASP A 108      17.539   5.452  -7.046  1.00 95.61           C  
ATOM   1742  HB2 ASP A 108      18.352   6.089  -7.396  1.00 95.61           H  
ATOM   1743  HB3 ASP A 108      17.986   4.660  -6.445  1.00 95.61           H  
ATOM   1744  O   ASP A 108      16.834   8.317  -7.400  1.00 95.61           O  
ATOM   1745  CG  ASP A 108      16.854   4.804  -8.269  1.00 95.61           C  
ATOM   1746  OD1 ASP A 108      15.603   4.868  -8.428  1.00 95.61           O  
ATOM   1747  OD2 ASP A 108      17.586   4.155  -9.043  1.00 95.61           O  
ATOM   1748  N   ARG A 109      14.736   7.655  -6.960  1.00 95.79           N  
ATOM   1749  H   ARG A 109      14.156   6.995  -6.461  1.00 95.79           H  
ATOM   1750  CA  ARG A 109      14.071   8.702  -7.742  1.00 95.79           C  
ATOM   1751  HA  ARG A 109      14.804   9.487  -7.930  1.00 95.79           H  
ATOM   1752  C   ARG A 109      12.892   9.334  -6.992  1.00 95.79           C  
ATOM   1753  CB  ARG A 109      13.664   8.110  -9.097  1.00 95.79           C  
ATOM   1754  HB2 ARG A 109      13.368   8.918  -9.767  1.00 95.79           H  
ATOM   1755  HB3 ARG A 109      14.531   7.613  -9.533  1.00 95.79           H  
ATOM   1756  O   ARG A 109      12.332   8.709  -6.091  1.00 95.79           O  
ATOM   1757  CG  ARG A 109      12.503   7.116  -8.975  1.00 95.79           C  
ATOM   1758  HG2 ARG A 109      11.598   7.684  -8.756  1.00 95.79           H  
ATOM   1759  HG3 ARG A 109      12.675   6.406  -8.166  1.00 95.79           H  
ATOM   1760  CD  ARG A 109      12.300   6.360 -10.286  1.00 95.79           C  
ATOM   1761  HD2 ARG A 109      11.275   5.991 -10.320  1.00 95.79           H  
ATOM   1762  HD3 ARG A 109      12.443   7.046 -11.121  1.00 95.79           H  
ATOM   1763  NE  ARG A 109      13.230   5.226 -10.392  1.00 95.79           N  
ATOM   1764  HE  ARG A 109      13.958   5.157  -9.695  1.00 95.79           H  
ATOM   1765  NH1 ARG A 109      12.365   4.330 -12.319  1.00 95.79           N  
ATOM   1766 HH11 ARG A 109      11.720   5.106 -12.361  1.00 95.79           H  
ATOM   1767 HH12 ARG A 109      12.373   3.597 -13.014  1.00 95.79           H  
ATOM   1768  NH2 ARG A 109      14.070   3.324 -11.257  1.00 95.79           N  
ATOM   1769 HH21 ARG A 109      14.763   3.372 -10.524  1.00 95.79           H  
ATOM   1770 HH22 ARG A 109      14.111   2.587 -11.946  1.00 95.79           H  
ATOM   1771  CZ  ARG A 109      13.213   4.297 -11.324  1.00 95.79           C  
ATOM   1772  N   PRO A 110      12.488  10.567  -7.332  1.00 96.96           N  
ATOM   1773  CA  PRO A 110      11.277  11.149  -6.768  1.00 96.96           C  
ATOM   1774  HA  PRO A 110      11.399  11.225  -5.688  1.00 96.96           H  
ATOM   1775  C   PRO A 110      10.046  10.290  -7.083  1.00 96.96           C  
ATOM   1776  CB  PRO A 110      11.168  12.556  -7.360  1.00 96.96           C  
ATOM   1777  HB2 PRO A 110      10.537  12.545  -8.249  1.00 96.96           H  
ATOM   1778  HB3 PRO A 110      10.784  13.269  -6.630  1.00 96.96           H  
ATOM   1779  O   PRO A 110       9.945   9.713  -8.168  1.00 96.96           O  
ATOM   1780  CG  PRO A 110      12.605  12.884  -7.765  1.00 96.96           C  
ATOM   1781  HG2 PRO A 110      13.153  13.251  -6.898  1.00 96.96           H  
ATOM   1782  HG3 PRO A 110      12.642  13.610  -8.577  1.00 96.96           H  
ATOM   1783  CD  PRO A 110      13.162  11.527  -8.190  1.00 96.96           C  
ATOM   1784  HD2 PRO A 110      14.243  11.516  -8.050  1.00 96.96           H  
ATOM   1785  HD3 PRO A 110      12.908  11.329  -9.232  1.00 96.96           H  
ATOM   1786  N   MET A 111       9.108  10.234  -6.141  1.00 97.08           N  
ATOM   1787  H   MET A 111       9.265  10.733  -5.277  1.00 97.08           H  
ATOM   1788  CA  MET A 111       7.801   9.603  -6.328  1.00 97.08           C  
ATOM   1789  HA  MET A 111       7.750   9.186  -7.334  1.00 97.08           H  
ATOM   1790  C   MET A 111       6.690  10.645  -6.226  1.00 97.08           C  
ATOM   1791  CB  MET A 111       7.609   8.425  -5.358  1.00 97.08           C  
ATOM   1792  HB2 MET A 111       8.439   7.730  -5.486  1.00 97.08           H  
ATOM   1793  HB3 MET A 111       6.690   7.900  -5.620  1.00 97.08           H  
ATOM   1794  O   MET A 111       6.792  11.594  -5.442  1.00 97.08           O  
ATOM   1795  CG  MET A 111       7.528   8.828  -3.883  1.00 97.08           C  
ATOM   1796  HG2 MET A 111       6.653   9.462  -3.736  1.00 97.08           H  
ATOM   1797  HG3 MET A 111       8.423   9.395  -3.626  1.00 97.08           H  
ATOM   1798  SD  MET A 111       7.416   7.411  -2.761  1.00 97.08           S  
ATOM   1799  CE  MET A 111       7.085   8.233  -1.182  1.00 97.08           C  
ATOM   1800  HE1 MET A 111       7.798   9.040  -1.010  1.00 97.08           H  
ATOM   1801  HE2 MET A 111       7.202   7.509  -0.376  1.00 97.08           H  
ATOM   1802  HE3 MET A 111       6.079   8.653  -1.182  1.00 97.08           H  
ATOM   1803  N   ARG A 112       5.621  10.461  -7.000  1.00 97.98           N  
ATOM   1804  H   ARG A 112       5.585   9.620  -7.558  1.00 97.98           H  
ATOM   1805  CA  ARG A 112       4.387  11.234  -6.848  1.00 97.98           C  
ATOM   1806  HA  ARG A 112       4.620  12.195  -6.390  1.00 97.98           H  
ATOM   1807  C   ARG A 112       3.468  10.470  -5.909  1.00 97.98           C  
ATOM   1808  CB  ARG A 112       3.756  11.505  -8.219  1.00 97.98           C  
ATOM   1809  HB2 ARG A 112       4.516  11.943  -8.866  1.00 97.98           H  
ATOM   1810  HB3 ARG A 112       3.437  10.560  -8.661  1.00 97.98           H  
ATOM   1811  O   ARG A 112       3.228   9.284  -6.111  1.00 97.98           O  
ATOM   1812  CG  ARG A 112       2.555  12.466  -8.156  1.00 97.98           C  
ATOM   1813  HG2 ARG A 112       2.867  13.416  -7.722  1.00 97.98           H  
ATOM   1814  HG3 ARG A 112       1.757  12.034  -7.551  1.00 97.98           H  
ATOM   1815  CD  ARG A 112       2.047  12.693  -9.585  1.00 97.98           C  
ATOM   1816  HD2 ARG A 112       1.725  11.732  -9.986  1.00 97.98           H  
ATOM   1817  HD3 ARG A 112       2.879  13.054 -10.191  1.00 97.98           H  
ATOM   1818  NE  ARG A 112       0.932  13.661  -9.686  1.00 97.98           N  
ATOM   1819  HE  ARG A 112       0.587  14.117  -8.853  1.00 97.98           H  
ATOM   1820  NH1 ARG A 112       0.680  13.458 -11.961  1.00 97.98           N  
ATOM   1821 HH11 ARG A 112       1.353  12.705 -11.993  1.00 97.98           H  
ATOM   1822 HH12 ARG A 112       0.149  13.752 -12.768  1.00 97.98           H  
ATOM   1823  NH2 ARG A 112      -0.663  14.791 -10.903  1.00 97.98           N  
ATOM   1824 HH21 ARG A 112      -0.596  15.562 -10.255  1.00 97.98           H  
ATOM   1825 HH22 ARG A 112      -1.522  14.420 -10.524  1.00 97.98           H  
ATOM   1826  CZ  ARG A 112       0.330  13.969 -10.822  1.00 97.98           C  
ATOM   1827  N   VAL A 113       2.962  11.144  -4.888  1.00 97.90           N  
ATOM   1828  H   VAL A 113       3.205  12.120  -4.793  1.00 97.90           H  
ATOM   1829  CA  VAL A 113       2.005  10.579  -3.938  1.00 97.90           C  
ATOM   1830  HA  VAL A 113       1.794   9.543  -4.202  1.00 97.90           H  
ATOM   1831  C   VAL A 113       0.715  11.367  -4.035  1.00 97.90           C  
ATOM   1832  CB  VAL A 113       2.545  10.581  -2.502  1.00 97.90           C  
ATOM   1833  HB  VAL A 113       2.742  11.607  -2.189  1.00 97.90           H  
ATOM   1834  O   VAL A 113       0.727  12.589  -3.920  1.00 97.90           O  
ATOM   1835  CG1 VAL A 113       1.526   9.960  -1.541  1.00 97.90           C  
ATOM   1836 HG11 VAL A 113       1.945   9.925  -0.535  1.00 97.90           H  
ATOM   1837 HG12 VAL A 113       1.270   8.949  -1.859  1.00 97.90           H  
ATOM   1838 HG13 VAL A 113       0.620  10.565  -1.500  1.00 97.90           H  
ATOM   1839  CG2 VAL A 113       3.849   9.789  -2.398  1.00 97.90           C  
ATOM   1840 HG21 VAL A 113       3.689   8.757  -2.709  1.00 97.90           H  
ATOM   1841 HG22 VAL A 113       4.616  10.239  -3.028  1.00 97.90           H  
ATOM   1842 HG23 VAL A 113       4.193   9.813  -1.363  1.00 97.90           H  
ATOM   1843  N   ARG A 114      -0.401  10.678  -4.230  1.00 97.36           N  
ATOM   1844  H   ARG A 114      -0.322   9.676  -4.321  1.00 97.36           H  
ATOM   1845  CA  ARG A 114      -1.741  11.250  -4.236  1.00 97.36           C  
ATOM   1846  HA  ARG A 114      -1.680  12.330  -4.100  1.00 97.36           H  
ATOM   1847  C   ARG A 114      -2.518  10.671  -3.061  1.00 97.36           C  
ATOM   1848  CB  ARG A 114      -2.369  10.983  -5.610  1.00 97.36           C  
ATOM   1849  HB2 ARG A 114      -1.758  11.464  -6.374  1.00 97.36           H  
ATOM   1850  HB3 ARG A 114      -2.368   9.912  -5.809  1.00 97.36           H  
ATOM   1851  O   ARG A 114      -2.704   9.464  -2.986  1.00 97.36           O  
ATOM   1852  CG  ARG A 114      -3.793  11.522  -5.708  1.00 97.36           C  
ATOM   1853  HG2 ARG A 114      -4.410  11.082  -4.925  1.00 97.36           H  
ATOM   1854  HG3 ARG A 114      -3.748  12.603  -5.579  1.00 97.36           H  
ATOM   1855  CD  ARG A 114      -4.412  11.198  -7.071  1.00 97.36           C  
ATOM   1856  HD2 ARG A 114      -3.837  11.721  -7.835  1.00 97.36           H  
ATOM   1857  HD3 ARG A 114      -4.338  10.126  -7.252  1.00 97.36           H  
ATOM   1858  NE  ARG A 114      -5.833  11.598  -7.119  1.00 97.36           N  
ATOM   1859  HE  ARG A 114      -6.353  11.532  -6.255  1.00 97.36           H  
ATOM   1860  NH1 ARG A 114      -5.941  12.182  -9.331  1.00 97.36           N  
ATOM   1861 HH11 ARG A 114      -6.411  12.660 -10.086  1.00 97.36           H  
ATOM   1862 HH12 ARG A 114      -4.977  11.894  -9.419  1.00 97.36           H  
ATOM   1863  NH2 ARG A 114      -7.689  12.579  -7.986  1.00 97.36           N  
ATOM   1864 HH21 ARG A 114      -8.200  12.988  -8.755  1.00 97.36           H  
ATOM   1865 HH22 ARG A 114      -8.064  12.642  -7.050  1.00 97.36           H  
ATOM   1866  CZ  ARG A 114      -6.484  12.105  -8.148  1.00 97.36           C  
ATOM   1867  N   VAL A 115      -2.975  11.525  -2.155  1.00 95.97           N  
ATOM   1868  H   VAL A 115      -2.827  12.510  -2.317  1.00 95.97           H  
ATOM   1869  CA  VAL A 115      -3.809  11.136  -1.011  1.00 95.97           C  
ATOM   1870  HA  VAL A 115      -3.842  10.050  -0.934  1.00 95.97           H  
ATOM   1871  C   VAL A 115      -5.220  11.639  -1.273  1.00 95.97           C  
ATOM   1872  CB  VAL A 115      -3.242  11.664   0.321  1.00 95.97           C  
ATOM   1873  HB  VAL A 115      -3.248  12.754   0.314  1.00 95.97           H  
ATOM   1874  O   VAL A 115      -5.423  12.840  -1.448  1.00 95.97           O  
ATOM   1875  CG1 VAL A 115      -4.081  11.174   1.507  1.00 95.97           C  
ATOM   1876 HG11 VAL A 115      -5.093  11.575   1.448  1.00 95.97           H  
ATOM   1877 HG12 VAL A 115      -3.637  11.513   2.442  1.00 95.97           H  
ATOM   1878 HG13 VAL A 115      -4.129  10.085   1.511  1.00 95.97           H  
ATOM   1879  CG2 VAL A 115      -1.798  11.190   0.535  1.00 95.97           C  
ATOM   1880 HG21 VAL A 115      -1.748  10.103   0.470  1.00 95.97           H  
ATOM   1881 HG22 VAL A 115      -1.142  11.631  -0.216  1.00 95.97           H  
ATOM   1882 HG23 VAL A 115      -1.446  11.502   1.518  1.00 95.97           H  
ATOM   1883  N   THR A 116      -6.186  10.728  -1.336  1.00 94.62           N  
ATOM   1884  H   THR A 116      -5.945   9.765  -1.150  1.00 94.62           H  
ATOM   1885  CA  THR A 116      -7.605  11.045  -1.513  1.00 94.62           C  
ATOM   1886  HA  THR A 116      -7.705  12.121  -1.651  1.00 94.62           H  
ATOM   1887  C   THR A 116      -8.368  10.644  -0.262  1.00 94.62           C  
ATOM   1888  CB  THR A 116      -8.195  10.367  -2.757  1.00 94.62           C  
ATOM   1889  HB  THR A 116      -8.161   9.284  -2.632  1.00 94.62           H  
ATOM   1890  O   THR A 116      -8.352   9.476   0.099  1.00 94.62           O  
ATOM   1891  CG2 THR A 116      -9.641  10.781  -3.027  1.00 94.62           C  
ATOM   1892 HG21 THR A 116      -9.719  11.865  -3.108  1.00 94.62           H  
ATOM   1893 HG22 THR A 116     -10.284  10.432  -2.219  1.00 94.62           H  
ATOM   1894 HG23 THR A 116      -9.981  10.324  -3.957  1.00 94.62           H  
ATOM   1895  OG1 THR A 116      -7.429  10.710  -3.898  1.00 94.62           O  
ATOM   1896  HG1 THR A 116      -6.743  10.039  -3.926  1.00 94.62           H  
ATOM   1897  N   ALA A 117      -9.031  11.586   0.405  1.00 91.98           N  
ATOM   1898  H   ALA A 117      -9.034  12.530   0.048  1.00 91.98           H  
ATOM   1899  CA  ALA A 117      -9.842  11.297   1.585  1.00 91.98           C  
ATOM   1900  HA  ALA A 117     -10.318  10.325   1.451  1.00 91.98           H  
ATOM   1901  C   ALA A 117     -10.943  12.353   1.766  1.00 91.98           C  
ATOM   1902  CB  ALA A 117      -8.932  11.213   2.815  1.00 91.98           C  
ATOM   1903  HB1 ALA A 117      -8.590  12.208   3.101  1.00 91.98           H  
ATOM   1904  HB2 ALA A 117      -8.068  10.582   2.607  1.00 91.98           H  
ATOM   1905  HB3 ALA A 117      -9.491  10.752   3.629  1.00 91.98           H  
ATOM   1906  O   ALA A 117     -10.712  13.547   1.570  1.00 91.98           O  
ATOM   1907  N   GLY A 118     -12.155  11.928   2.143  1.00 86.86           N  
ATOM   1908  H   GLY A 118     -12.285  10.944   2.330  1.00 86.86           H  
ATOM   1909  CA  GLY A 118     -13.289  12.845   2.349  1.00 86.86           C  
ATOM   1910  HA2 GLY A 118     -14.149  12.273   2.696  1.00 86.86           H  
ATOM   1911  HA3 GLY A 118     -13.037  13.576   3.118  1.00 86.86           H  
ATOM   1912  C   GLY A 118     -13.709  13.616   1.089  1.00 86.86           C  
ATOM   1913  O   GLY A 118     -14.188  14.737   1.185  1.00 86.86           O  
ATOM   1914  N   GLY A 119     -13.481  13.046  -0.100  1.00 89.52           N  
ATOM   1915  H   GLY A 119     -13.054  12.131  -0.112  1.00 89.52           H  
ATOM   1916  CA  GLY A 119     -13.769  13.694  -1.387  1.00 89.52           C  
ATOM   1917  HA2 GLY A 119     -13.884  12.927  -2.153  1.00 89.52           H  
ATOM   1918  HA3 GLY A 119     -14.708  14.241  -1.308  1.00 89.52           H  
ATOM   1919  C   GLY A 119     -12.699  14.682  -1.868  1.00 89.52           C  
ATOM   1920  O   GLY A 119     -12.761  15.121  -3.014  1.00 89.52           O  
ATOM   1921  N   GLU A 120     -11.692  14.991  -1.049  1.00 91.70           N  
ATOM   1922  H   GLU A 120     -11.685  14.614  -0.112  1.00 91.70           H  
ATOM   1923  CA  GLU A 120     -10.544  15.801  -1.456  1.00 91.70           C  
ATOM   1924  HA  GLU A 120     -10.845  16.466  -2.265  1.00 91.70           H  
ATOM   1925  C   GLU A 120      -9.402  14.922  -1.960  1.00 91.70           C  
ATOM   1926  CB  GLU A 120     -10.032  16.675  -0.305  1.00 91.70           C  
ATOM   1927  HB2 GLU A 120      -9.124  17.173  -0.644  1.00 91.70           H  
ATOM   1928  HB3 GLU A 120      -9.781  16.045   0.548  1.00 91.70           H  
ATOM   1929  O   GLU A 120      -9.137  13.853  -1.415  1.00 91.70           O  
ATOM   1930  CG  GLU A 120     -11.038  17.746   0.127  1.00 91.70           C  
ATOM   1931  HG2 GLU A 120     -11.907  17.260   0.569  1.00 91.70           H  
ATOM   1932  HG3 GLU A 120     -11.364  18.289  -0.760  1.00 91.70           H  
ATOM   1933  CD  GLU A 120     -10.445  18.748   1.137  1.00 91.70           C  
ATOM   1934  OE1 GLU A 120     -11.160  19.730   1.425  1.00 91.70           O  
ATOM   1935  OE2 GLU A 120      -9.277  18.573   1.595  1.00 91.70           O  
ATOM   1936  N   THR A 121      -8.674  15.411  -2.963  1.00 96.00           N  
ATOM   1937  H   THR A 121      -8.934  16.309  -3.343  1.00 96.00           H  
ATOM   1938  CA  THR A 121      -7.396  14.846  -3.399  1.00 96.00           C  
ATOM   1939  HA  THR A 121      -7.162  13.952  -2.822  1.00 96.00           H  
ATOM   1940  C   THR A 121      -6.291  15.869  -3.166  1.00 96.00           C  
ATOM   1941  CB  THR A 121      -7.437  14.465  -4.885  1.00 96.00           C  
ATOM   1942  HB  THR A 121      -7.830  15.304  -5.460  1.00 96.00           H  
ATOM   1943  O   THR A 121      -6.397  17.008  -3.619  1.00 96.00           O  
ATOM   1944  CG2 THR A 121      -6.045  14.137  -5.407  1.00 96.00           C  
ATOM   1945 HG21 THR A 121      -5.695  13.234  -4.906  1.00 96.00           H  
ATOM   1946 HG22 THR A 121      -5.334  14.946  -5.239  1.00 96.00           H  
ATOM   1947 HG23 THR A 121      -6.081  14.044  -6.493  1.00 96.00           H  
ATOM   1948  OG1 THR A 121      -8.223  13.313  -5.144  1.00 96.00           O  
ATOM   1949  HG1 THR A 121      -8.148  12.719  -4.394  1.00 96.00           H  
ATOM   1950  N   ARG A 122      -5.180  15.432  -2.570  1.00 96.80           N  
ATOM   1951  H   ARG A 122      -5.178  14.487  -2.213  1.00 96.80           H  
ATOM   1952  CA  ARG A 122      -3.923  16.186  -2.489  1.00 96.80           C  
ATOM   1953  HA  ARG A 122      -4.032  17.129  -3.025  1.00 96.80           H  
ATOM   1954  C   ARG A 122      -2.804  15.411  -3.164  1.00 96.80           C  
ATOM   1955  CB  ARG A 122      -3.589  16.499  -1.026  1.00 96.80           C  
ATOM   1956  HB2 ARG A 122      -2.650  17.050  -0.984  1.00 96.80           H  
ATOM   1957  HB3 ARG A 122      -3.478  15.566  -0.474  1.00 96.80           H  
ATOM   1958  O   ARG A 122      -2.768  14.185  -3.097  1.00 96.80           O  
ATOM   1959  CG  ARG A 122      -4.694  17.342  -0.377  1.00 96.80           C  
ATOM   1960  HG2 ARG A 122      -4.814  18.276  -0.926  1.00 96.80           H  
ATOM   1961  HG3 ARG A 122      -5.635  16.794  -0.407  1.00 96.80           H  
ATOM   1962  CD  ARG A 122      -4.376  17.652   1.084  1.00 96.80           C  
ATOM   1963  HD2 ARG A 122      -3.531  18.339   1.132  1.00 96.80           H  
ATOM   1964  HD3 ARG A 122      -4.113  16.723   1.590  1.00 96.80           H  
ATOM   1965  NE  ARG A 122      -5.553  18.250   1.736  1.00 96.80           N  
ATOM   1966  HE  ARG A 122      -6.356  18.458   1.160  1.00 96.80           H  
ATOM   1967  NH1 ARG A 122      -4.820  18.157   3.909  1.00 96.80           N  
ATOM   1968 HH11 ARG A 122      -3.958  17.734   3.596  1.00 96.80           H  
ATOM   1969 HH12 ARG A 122      -5.038  18.174   4.895  1.00 96.80           H  
ATOM   1970  NH2 ARG A 122      -6.909  18.859   3.427  1.00 96.80           N  
ATOM   1971 HH21 ARG A 122      -7.683  18.908   2.781  1.00 96.80           H  
ATOM   1972 HH22 ARG A 122      -7.112  18.977   4.409  1.00 96.80           H  
ATOM   1973  CZ  ARG A 122      -5.746  18.427   3.026  1.00 96.80           C  
ATOM   1974  N   GLU A 123      -1.893  16.123  -3.810  1.00 97.94           N  
ATOM   1975  H   GLU A 123      -1.933  17.132  -3.766  1.00 97.94           H  
ATOM   1976  CA  GLU A 123      -0.751  15.535  -4.504  1.00 97.94           C  
ATOM   1977  HA  GLU A 123      -0.739  14.457  -4.340  1.00 97.94           H  
ATOM   1978  C   GLU A 123       0.562  16.097  -3.970  1.00 97.94           C  
ATOM   1979  CB  GLU A 123      -0.838  15.771  -6.010  1.00 97.94           C  
ATOM   1980  HB2 GLU A 123      -0.867  16.845  -6.197  1.00 97.94           H  
ATOM   1981  HB3 GLU A 123       0.069  15.365  -6.459  1.00 97.94           H  
ATOM   1982  O   GLU A 123       0.682  17.288  -3.690  1.00 97.94           O  
ATOM   1983  CG  GLU A 123      -2.049  15.103  -6.679  1.00 97.94           C  
ATOM   1984  HG2 GLU A 123      -2.971  15.568  -6.328  1.00 97.94           H  
ATOM   1985  HG3 GLU A 123      -2.061  14.048  -6.405  1.00 97.94           H  
ATOM   1986  CD  GLU A 123      -1.958  15.228  -8.201  1.00 97.94           C  
ATOM   1987  OE1 GLU A 123      -2.581  14.419  -8.931  1.00 97.94           O  
ATOM   1988  OE2 GLU A 123      -1.146  16.048  -8.688  1.00 97.94           O  
ATOM   1989  N   TYR A 124       1.556  15.225  -3.868  1.00 98.17           N  
ATOM   1990  H   TYR A 124       1.363  14.261  -4.098  1.00 98.17           H  
ATOM   1991  CA  TYR A 124       2.852  15.502  -3.277  1.00 98.17           C  
ATOM   1992  HA  TYR A 124       3.001  16.580  -3.212  1.00 98.17           H  
ATOM   1993  C   TYR A 124       3.954  14.902  -4.144  1.00 98.17           C  
ATOM   1994  CB  TYR A 124       2.901  14.917  -1.860  1.00 98.17           C  
ATOM   1995  HB2 TYR A 124       2.852  13.831  -1.934  1.00 98.17           H  
ATOM   1996  HB3 TYR A 124       3.859  15.169  -1.404  1.00 98.17           H  
ATOM   1997  O   TYR A 124       3.777  13.859  -4.775  1.00 98.17           O  
ATOM   1998  CG  TYR A 124       1.784  15.390  -0.950  1.00 98.17           C  
ATOM   1999  CD1 TYR A 124       1.948  16.562  -0.190  1.00 98.17           C  
ATOM   2000  HD1 TYR A 124       2.872  17.118  -0.245  1.00 98.17           H  
ATOM   2001  CD2 TYR A 124       0.577  14.665  -0.876  1.00 98.17           C  
ATOM   2002  HD2 TYR A 124       0.450  13.766  -1.461  1.00 98.17           H  
ATOM   2003  CE1 TYR A 124       0.914  17.006   0.655  1.00 98.17           C  
ATOM   2004  HE1 TYR A 124       1.051  17.898   1.248  1.00 98.17           H  
ATOM   2005  CE2 TYR A 124      -0.464  15.110  -0.040  1.00 98.17           C  
ATOM   2006  HE2 TYR A 124      -1.384  14.550   0.036  1.00 98.17           H  
ATOM   2007  OH  TYR A 124      -1.284  16.709   1.556  1.00 98.17           O  
ATOM   2008  HH  TYR A 124      -0.961  17.426   2.107  1.00 98.17           H  
ATOM   2009  CZ  TYR A 124      -0.294  16.280   0.730  1.00 98.17           C  
ATOM   2010  N   THR A 125       5.117  15.546  -4.143  1.00 98.10           N  
ATOM   2011  H   THR A 125       5.205  16.365  -3.557  1.00 98.10           H  
ATOM   2012  CA  THR A 125       6.360  14.949  -4.639  1.00 98.10           C  
ATOM   2013  HA  THR A 125       6.149  14.037  -5.196  1.00 98.10           H  
ATOM   2014  C   THR A 125       7.220  14.596  -3.439  1.00 98.10           C  
ATOM   2015  CB  THR A 125       7.102  15.902  -5.580  1.00 98.10           C  
ATOM   2016  HB  THR A 125       7.319  16.837  -5.063  1.00 98.10           H  
ATOM   2017  O   THR A 125       7.498  15.463  -2.614  1.00 98.10           O  
ATOM   2018  CG2 THR A 125       8.403  15.303  -6.114  1.00 98.10           C  
ATOM   2019 HG21 THR A 125       8.206  14.333  -6.571  1.00 98.10           H  
ATOM   2020 HG22 THR A 125       9.125  15.187  -5.306  1.00 98.10           H  
ATOM   2021 HG23 THR A 125       8.827  15.972  -6.863  1.00 98.10           H  
ATOM   2022  OG1 THR A 125       6.280  16.169  -6.692  1.00 98.10           O  
ATOM   2023  HG1 THR A 125       5.421  16.435  -6.358  1.00 98.10           H  
ATOM   2024  N   VAL A 126       7.639  13.338  -3.338  1.00 97.96           N  
ATOM   2025  H   VAL A 126       7.365  12.680  -4.054  1.00 97.96           H  
ATOM   2026  CA  VAL A 126       8.476  12.850  -2.238  1.00 97.96           C  
ATOM   2027  HA  VAL A 126       8.634  13.658  -1.523  1.00 97.96           H  
ATOM   2028  C   VAL A 126       9.830  12.441  -2.796  1.00 97.96           C  
ATOM   2029  CB  VAL A 126       7.803  11.707  -1.467  1.00 97.96           C  
ATOM   2030  HB  VAL A 126       7.790  10.823  -2.104  1.00 97.96           H  
ATOM   2031  O   VAL A 126       9.936  11.533  -3.625  1.00 97.96           O  
ATOM   2032  CG1 VAL A 126       8.585  11.399  -0.182  1.00 97.96           C  
ATOM   2033 HG11 VAL A 126       8.065  10.654   0.421  1.00 97.96           H  
ATOM   2034 HG12 VAL A 126       9.580  11.021  -0.418  1.00 97.96           H  
ATOM   2035 HG13 VAL A 126       8.685  12.301   0.422  1.00 97.96           H  
ATOM   2036  CG2 VAL A 126       6.354  12.040  -1.102  1.00 97.96           C  
ATOM   2037 HG21 VAL A 126       6.320  13.011  -0.607  1.00 97.96           H  
ATOM   2038 HG22 VAL A 126       5.948  11.274  -0.442  1.00 97.96           H  
ATOM   2039 HG23 VAL A 126       5.738  12.084  -2.001  1.00 97.96           H  
ATOM   2040  N   ASN A 127      10.877  13.135  -2.361  1.00 98.03           N  
ATOM   2041  H   ASN A 127      10.735  13.789  -1.605  1.00 98.03           H  
ATOM   2042  CA  ASN A 127      12.237  12.924  -2.849  1.00 98.03           C  
ATOM   2043  HA  ASN A 127      12.188  12.828  -3.933  1.00 98.03           H  
ATOM   2044  C   ASN A 127      12.847  11.625  -2.284  1.00 98.03           C  
ATOM   2045  CB  ASN A 127      13.080  14.163  -2.507  1.00 98.03           C  
ATOM   2046  HB2 ASN A 127      14.132  13.967  -2.712  1.00 98.03           H  
ATOM   2047  HB3 ASN A 127      12.985  14.382  -1.443  1.00 98.03           H  
ATOM   2048  O   ASN A 127      12.422  11.163  -1.222  1.00 98.03           O  
ATOM   2049  CG  ASN A 127      12.672  15.374  -3.326  1.00 98.03           C  
ATOM   2050  ND2 ASN A 127      12.619  16.538  -2.724  1.00 98.03           N  
ATOM   2051 HD21 ASN A 127      12.821  16.618  -1.738  1.00 98.03           H  
ATOM   2052 HD22 ASN A 127      12.320  17.320  -3.288  1.00 98.03           H  
ATOM   2053  OD1 ASN A 127      12.401  15.288  -4.512  1.00 98.03           O  
ATOM   2054  N   PRO A 128      13.851  11.035  -2.954  1.00 97.50           N  
ATOM   2055  CA  PRO A 128      14.605   9.898  -2.424  1.00 97.50           C  
ATOM   2056  HA  PRO A 128      13.983   9.003  -2.457  1.00 97.50           H  
ATOM   2057  C   PRO A 128      15.107  10.141  -1.000  1.00 97.50           C  
ATOM   2058  CB  PRO A 128      15.798   9.730  -3.368  1.00 97.50           C  
ATOM   2059  HB2 PRO A 128      16.629  10.361  -3.054  1.00 97.50           H  
ATOM   2060  HB3 PRO A 128      16.123   8.692  -3.443  1.00 97.50           H  
ATOM   2061  O   PRO A 128      15.620  11.219  -0.703  1.00 97.50           O  
ATOM   2062  CG  PRO A 128      15.250  10.252  -4.684  1.00 97.50           C  
ATOM   2063  HG2 PRO A 128      14.619   9.469  -5.105  1.00 97.50           H  
ATOM   2064  HG3 PRO A 128      16.037  10.549  -5.376  1.00 97.50           H  
ATOM   2065  CD  PRO A 128      14.382  11.426  -4.250  1.00 97.50           C  
ATOM   2066  HD2 PRO A 128      13.592  11.598  -4.981  1.00 97.50           H  
ATOM   2067  HD3 PRO A 128      15.001  12.317  -4.138  1.00 97.50           H  
ATOM   2068  N   GLY A 129      14.965   9.148  -0.124  1.00 94.84           N  
ATOM   2069  H   GLY A 129      14.471   8.313  -0.403  1.00 94.84           H  
ATOM   2070  CA  GLY A 129      15.422   9.222   1.266  1.00 94.84           C  
ATOM   2071  HA2 GLY A 129      15.385   8.221   1.697  1.00 94.84           H  
ATOM   2072  HA3 GLY A 129      16.454   9.571   1.287  1.00 94.84           H  
ATOM   2073  C   GLY A 129      14.596  10.145   2.166  1.00 94.84           C  
ATOM   2074  O   GLY A 129      14.981  10.362   3.310  1.00 94.84           O  
ATOM   2075  N   THR A 130      13.479  10.687   1.671  1.00 97.11           N  
ATOM   2076  H   THR A 130      13.219  10.460   0.722  1.00 97.11           H  
ATOM   2077  CA  THR A 130      12.566  11.532   2.453  1.00 97.11           C  
ATOM   2078  HA  THR A 130      13.027  11.740   3.419  1.00 97.11           H  
ATOM   2079  C   THR A 130      11.255  10.819   2.769  1.00 97.11           C  
ATOM   2080  CB  THR A 130      12.315  12.905   1.803  1.00 97.11           C  
ATOM   2081  HB  THR A 130      11.771  13.525   2.515  1.00 97.11           H  
ATOM   2082  O   THR A 130      10.934   9.761   2.212  1.00 97.11           O  
ATOM   2083  CG2 THR A 130      13.605  13.637   1.439  1.00 97.11           C  
ATOM   2084 HG21 THR A 130      13.364  14.653   1.127  1.00 97.11           H  
ATOM   2085 HG22 THR A 130      14.259  13.681   2.310  1.00 97.11           H  
ATOM   2086 HG23 THR A 130      14.121  13.122   0.629  1.00 97.11           H  
ATOM   2087  OG1 THR A 130      11.547  12.822   0.628  1.00 97.11           O  
ATOM   2088  HG1 THR A 130      11.941  12.148   0.068  1.00 97.11           H  
ATOM   2089  N   GLU A 131      10.498  11.419   3.680  1.00 97.17           N  
ATOM   2090  H   GLU A 131      10.795  12.298   4.079  1.00 97.17           H  
ATOM   2091  CA  GLU A 131       9.182  10.959   4.094  1.00 97.17           C  
ATOM   2092  HA  GLU A 131       8.877  10.129   3.458  1.00 97.17           H  
ATOM   2093  C   GLU A 131       8.153  12.080   3.919  1.00 97.17           C  
ATOM   2094  CB  GLU A 131       9.262  10.439   5.537  1.00 97.17           C  
ATOM   2095  HB2 GLU A 131       9.434  11.271   6.220  1.00 97.17           H  
ATOM   2096  HB3 GLU A 131      10.105   9.752   5.608  1.00 97.17           H  
ATOM   2097  O   GLU A 131       8.452  13.259   4.110  1.00 97.17           O  
ATOM   2098  CG  GLU A 131       7.992   9.690   5.946  1.00 97.17           C  
ATOM   2099  HG2 GLU A 131       7.778   8.919   5.205  1.00 97.17           H  
ATOM   2100  HG3 GLU A 131       7.152  10.385   5.965  1.00 97.17           H  
ATOM   2101  CD  GLU A 131       8.150   9.028   7.314  1.00 97.17           C  
ATOM   2102  OE1 GLU A 131       7.437   9.425   8.254  1.00 97.17           O  
ATOM   2103  OE2 GLU A 131       8.934   8.060   7.434  1.00 97.17           O  
ATOM   2104  N   LEU A 132       6.942  11.689   3.535  1.00 97.82           N  
ATOM   2105  H   LEU A 132       6.799  10.700   3.389  1.00 97.82           H  
ATOM   2106  CA  LEU A 132       5.747  12.518   3.576  1.00 97.82           C  
ATOM   2107  HA  LEU A 132       6.019  13.567   3.700  1.00 97.82           H  
ATOM   2108  C   LEU A 132       4.892  12.085   4.763  1.00 97.82           C  
ATOM   2109  CB  LEU A 132       4.996  12.336   2.250  1.00 97.82           C  
ATOM   2110  HB2 LEU A 132       5.592  12.798   1.463  1.00 97.82           H  
ATOM   2111  HB3 LEU A 132       4.926  11.268   2.047  1.00 97.82           H  
ATOM   2112  O   LEU A 132       4.621  10.896   4.900  1.00 97.82           O  
ATOM   2113  CG  LEU A 132       3.575  12.923   2.213  1.00 97.82           C  
ATOM   2114  HG  LEU A 132       2.999  12.557   3.064  1.00 97.82           H  
ATOM   2115  CD1 LEU A 132       3.589  14.451   2.234  1.00 97.82           C  
ATOM   2116 HD11 LEU A 132       4.021  14.805   3.171  1.00 97.82           H  
ATOM   2117 HD12 LEU A 132       2.567  14.825   2.173  1.00 97.82           H  
ATOM   2118 HD13 LEU A 132       4.168  14.836   1.395  1.00 97.82           H  
ATOM   2119  CD2 LEU A 132       2.869  12.446   0.947  1.00 97.82           C  
ATOM   2120 HD21 LEU A 132       3.438  12.748   0.068  1.00 97.82           H  
ATOM   2121 HD22 LEU A 132       1.866  12.869   0.908  1.00 97.82           H  
ATOM   2122 HD23 LEU A 132       2.790  11.359   0.981  1.00 97.82           H  
ATOM   2123  N   GLU A 133       4.389  13.047   5.529  1.00 97.48           N  
ATOM   2124  H   GLU A 133       4.660  14.006   5.365  1.00 97.48           H  
ATOM   2125  CA  GLU A 133       3.347  12.832   6.531  1.00 97.48           C  
ATOM   2126  HA  GLU A 133       3.028  11.790   6.493  1.00 97.48           H  
ATOM   2127  C   GLU A 133       2.132  13.708   6.205  1.00 97.48           C  
ATOM   2128  CB  GLU A 133       3.910  13.068   7.941  1.00 97.48           C  
ATOM   2129  HB2 GLU A 133       4.192  14.115   8.056  1.00 97.48           H  
ATOM   2130  HB3 GLU A 133       4.803  12.452   8.045  1.00 97.48           H  
ATOM   2131  O   GLU A 133       2.269  14.893   5.890  1.00 97.48           O  
ATOM   2132  CG  GLU A 133       2.899  12.681   9.037  1.00 97.48           C  
ATOM   2133  HG2 GLU A 133       2.065  13.382   9.003  1.00 97.48           H  
ATOM   2134  HG3 GLU A 133       2.504  11.690   8.815  1.00 97.48           H  
ATOM   2135  CD  GLU A 133       3.493  12.662  10.460  1.00 97.48           C  
ATOM   2136  OE1 GLU A 133       2.695  12.768  11.422  1.00 97.48           O  
ATOM   2137  OE2 GLU A 133       4.718  12.456  10.595  1.00 97.48           O  
ATOM   2138  N   VAL A 134       0.941  13.111   6.238  1.00 96.14           N  
ATOM   2139  H   VAL A 134       0.915  12.125   6.456  1.00 96.14           H  
ATOM   2140  CA  VAL A 134      -0.338  13.788   6.004  1.00 96.14           C  
ATOM   2141  HA  VAL A 134      -0.179  14.866   6.024  1.00 96.14           H  
ATOM   2142  C   VAL A 134      -1.299  13.430   7.127  1.00 96.14           C  
ATOM   2143  CB  VAL A 134      -0.946  13.421   4.633  1.00 96.14           C  
ATOM   2144  HB  VAL A 134      -1.164  12.354   4.604  1.00 96.14           H  
ATOM   2145  O   VAL A 134      -1.615  12.258   7.331  1.00 96.14           O  
ATOM   2146  CG1 VAL A 134      -2.251  14.186   4.369  1.00 96.14           C  
ATOM   2147 HG11 VAL A 134      -2.072  15.260   4.421  1.00 96.14           H  
ATOM   2148 HG12 VAL A 134      -2.640  13.929   3.384  1.00 96.14           H  
ATOM   2149 HG13 VAL A 134      -3.002  13.912   5.110  1.00 96.14           H  
ATOM   2150  CG2 VAL A 134       0.012  13.740   3.479  1.00 96.14           C  
ATOM   2151 HG21 VAL A 134      -0.473  13.556   2.520  1.00 96.14           H  
ATOM   2152 HG22 VAL A 134       0.332  14.781   3.535  1.00 96.14           H  
ATOM   2153 HG23 VAL A 134       0.885  13.093   3.552  1.00 96.14           H  
ATOM   2154  N   GLU A 135      -1.799  14.446   7.824  1.00 94.85           N  
ATOM   2155  H   GLU A 135      -1.457  15.381   7.649  1.00 94.85           H  
ATOM   2156  CA  GLU A 135      -2.890  14.302   8.786  1.00 94.85           C  
ATOM   2157  HA  GLU A 135      -2.795  13.339   9.288  1.00 94.85           H  
ATOM   2158  C   GLU A 135      -4.248  14.326   8.070  1.00 94.85           C  
ATOM   2159  CB  GLU A 135      -2.821  15.390   9.866  1.00 94.85           C  
ATOM   2160  HB2 GLU A 135      -3.665  15.246  10.541  1.00 94.85           H  
ATOM   2161  HB3 GLU A 135      -2.916  16.367   9.393  1.00 94.85           H  
ATOM   2162  O   GLU A 135      -4.501  15.154   7.188  1.00 94.85           O  
ATOM   2163  CG  GLU A 135      -1.520  15.346  10.688  1.00 94.85           C  
ATOM   2164  HG2 GLU A 135      -0.681  15.604  10.042  1.00 94.85           H  
ATOM   2165  HG3 GLU A 135      -1.371  14.328  11.048  1.00 94.85           H  
ATOM   2166  CD  GLU A 135      -1.542  16.299  11.894  1.00 94.85           C  
ATOM   2167  OE1 GLU A 135      -0.742  16.064  12.826  1.00 94.85           O  
ATOM   2168  OE2 GLU A 135      -2.360  17.247  11.887  1.00 94.85           O  
ATOM   2169  N   LEU A 136      -5.123  13.408   8.468  1.00 90.74           N  
ATOM   2170  H   LEU A 136      -4.833  12.771   9.196  1.00 90.74           H  
ATOM   2171  CA  LEU A 136      -6.493  13.244   8.003  1.00 90.74           C  
ATOM   2172  HA  LEU A 136      -6.669  13.893   7.146  1.00 90.74           H  
ATOM   2173  C   LEU A 136      -7.452  13.650   9.123  1.00 90.74           C  
ATOM   2174  CB  LEU A 136      -6.752  11.782   7.588  1.00 90.74           C  
ATOM   2175  HB2 LEU A 136      -6.730  11.158   8.481  1.00 90.74           H  
ATOM   2176  HB3 LEU A 136      -7.766  11.719   7.192  1.00 90.74           H  
ATOM   2177  O   LEU A 136      -7.286  13.263  10.284  1.00 90.74           O  
ATOM   2178  CG  LEU A 136      -5.789  11.181   6.550  1.00 90.74           C  
ATOM   2179  HG  LEU A 136      -4.769  11.181   6.934  1.00 90.74           H  
ATOM   2180  CD1 LEU A 136      -6.206   9.733   6.285  1.00 90.74           C  
ATOM   2181 HD11 LEU A 136      -5.594   9.305   5.491  1.00 90.74           H  
ATOM   2182 HD12 LEU A 136      -7.254   9.699   5.987  1.00 90.74           H  
ATOM   2183 HD13 LEU A 136      -6.071   9.142   7.191  1.00 90.74           H  
ATOM   2184  CD2 LEU A 136      -5.822  11.945   5.225  1.00 90.74           C  
ATOM   2185 HD21 LEU A 136      -5.455  12.959   5.382  1.00 90.74           H  
ATOM   2186 HD22 LEU A 136      -5.176  11.450   4.500  1.00 90.74           H  
ATOM   2187 HD23 LEU A 136      -6.843  11.986   4.844  1.00 90.74           H  
ATOM   2188  N   SER A 137      -8.502  14.386   8.769  1.00 89.03           N  
ATOM   2189  H   SER A 137      -8.628  14.617   7.794  1.00 89.03           H  
ATOM   2190  CA  SER A 137      -9.587  14.685   9.702  1.00 89.03           C  
ATOM   2191  HA  SER A 137      -9.139  15.149  10.580  1.00 89.03           H  
ATOM   2192  C   SER A 137     -10.307  13.396  10.136  1.00 89.03           C  
ATOM   2193  CB  SER A 137     -10.567  15.690   9.082  1.00 89.03           C  
ATOM   2194  HB2 SER A 137     -11.197  16.106   9.868  1.00 89.03           H  
ATOM   2195  HB3 SER A 137     -10.008  16.504   8.621  1.00 89.03           H  
ATOM   2196  O   SER A 137     -10.247  12.391   9.424  1.00 89.03           O  
ATOM   2197  OG  SER A 137     -11.395  15.073   8.118  1.00 89.03           O  
ATOM   2198  HG  SER A 137     -12.010  15.722   7.769  1.00 89.03           H  
ATOM   2199  N   PRO A 138     -11.031  13.389  11.272  1.00 84.91           N  
ATOM   2200  CA  PRO A 138     -11.799  12.221  11.717  1.00 84.91           C  
ATOM   2201  HA  PRO A 138     -11.105  11.443  12.037  1.00 84.91           H  
ATOM   2202  C   PRO A 138     -12.733  11.638  10.642  1.00 84.91           C  
ATOM   2203  CB  PRO A 138     -12.580  12.708  12.939  1.00 84.91           C  
ATOM   2204  HB2 PRO A 138     -12.755  11.901  13.651  1.00 84.91           H  
ATOM   2205  HB3 PRO A 138     -13.524  13.157  12.632  1.00 84.91           H  
ATOM   2206  O   PRO A 138     -12.847  10.424  10.503  1.00 84.91           O  
ATOM   2207  CG  PRO A 138     -11.669  13.788  13.520  1.00 84.91           C  
ATOM   2208  HG2 PRO A 138     -12.221  14.499  14.134  1.00 84.91           H  
ATOM   2209  HG3 PRO A 138     -10.868  13.322  14.094  1.00 84.91           H  
ATOM   2210  CD  PRO A 138     -11.088  14.447  12.272  1.00 84.91           C  
ATOM   2211  HD2 PRO A 138     -10.100  14.851  12.493  1.00 84.91           H  
ATOM   2212  HD3 PRO A 138     -11.757  15.237  11.930  1.00 84.91           H  
ATOM   2213  N   GLU A 139     -13.348  12.498   9.829  1.00 84.38           N  
ATOM   2214  H   GLU A 139     -13.200  13.486   9.979  1.00 84.38           H  
ATOM   2215  CA  GLU A 139     -14.253  12.117   8.734  1.00 84.38           C  
ATOM   2216  HA  GLU A 139     -15.005  11.419   9.101  1.00 84.38           H  
ATOM   2217  C   GLU A 139     -13.521  11.435   7.562  1.00 84.38           C  
ATOM   2218  CB  GLU A 139     -14.954  13.389   8.235  1.00 84.38           C  
ATOM   2219  HB2 GLU A 139     -14.185  14.089   7.908  1.00 84.38           H  
ATOM   2220  HB3 GLU A 139     -15.582  13.140   7.380  1.00 84.38           H  
ATOM   2221  O   GLU A 139     -14.113  10.671   6.801  1.00 84.38           O  
ATOM   2222  CG  GLU A 139     -15.828  14.060   9.314  1.00 84.38           C  
ATOM   2223  HG2 GLU A 139     -15.280  14.104  10.255  1.00 84.38           H  
ATOM   2224  HG3 GLU A 139     -16.715  13.448   9.476  1.00 84.38           H  
ATOM   2225  CD  GLU A 139     -16.244  15.491   8.943  1.00 84.38           C  
ATOM   2226  OE1 GLU A 139     -16.649  16.219   9.877  1.00 84.38           O  
ATOM   2227  OE2 GLU A 139     -16.125  15.859   7.754  1.00 84.38           O  
ATOM   2228  N   GLN A 140     -12.218  11.690   7.425  1.00 86.37           N  
ATOM   2229  H   GLN A 140     -11.783  12.294   8.108  1.00 86.37           H  
ATOM   2230  CA  GLN A 140     -11.364  11.174   6.358  1.00 86.37           C  
ATOM   2231  HA  GLN A 140     -11.957  11.051   5.451  1.00 86.37           H  
ATOM   2232  C   GLN A 140     -10.753   9.799   6.676  1.00 86.37           C  
ATOM   2233  CB  GLN A 140     -10.269  12.221   6.090  1.00 86.37           C  
ATOM   2234  HB2 GLN A 140      -9.456  11.772   5.520  1.00 86.37           H  
ATOM   2235  HB3 GLN A 140      -9.848  12.560   7.037  1.00 86.37           H  
ATOM   2236  O   GLN A 140     -10.364   9.087   5.750  1.00 86.37           O  
ATOM   2237  CG  GLN A 140     -10.799  13.437   5.324  1.00 86.37           C  
ATOM   2238  HG2 GLN A 140     -11.146  13.097   4.348  1.00 86.37           H  
ATOM   2239  HG3 GLN A 140     -11.654  13.872   5.842  1.00 86.37           H  
ATOM   2240  CD  GLN A 140      -9.749  14.526   5.121  1.00 86.37           C  
ATOM   2241  NE2 GLN A 140      -9.761  15.193   3.988  1.00 86.37           N  
ATOM   2242 HE21 GLN A 140      -9.103  15.952   3.886  1.00 86.37           H  
ATOM   2243 HE22 GLN A 140     -10.392  14.943   3.240  1.00 86.37           H  
ATOM   2244  OE1 GLN A 140      -8.899  14.797   5.957  1.00 86.37           O  
ATOM   2245  N   GLN A 141     -10.678   9.401   7.951  1.00 82.79           N  
ATOM   2246  H   GLN A 141     -11.050  10.017   8.660  1.00 82.79           H  
ATOM   2247  CA  GLN A 141      -9.865   8.252   8.389  1.00 82.79           C  
ATOM   2248  HA  GLN A 141      -8.850   8.400   8.021  1.00 82.79           H  
ATOM   2249  C   GLN A 141     -10.335   6.901   7.829  1.00 82.79           C  
ATOM   2250  CB  GLN A 141      -9.804   8.178   9.926  1.00 82.79           C  
ATOM   2251  HB2 GLN A 141     -10.789   7.931  10.322  1.00 82.79           H  
ATOM   2252  HB3 GLN A 141      -9.110   7.385  10.203  1.00 82.79           H  
ATOM   2253  O   GLN A 141      -9.511   6.022   7.602  1.00 82.79           O  
ATOM   2254  CG  GLN A 141      -9.328   9.496  10.549  1.00 82.79           C  
ATOM   2255  HG2 GLN A 141      -8.453   9.867  10.014  1.00 82.79           H  
ATOM   2256  HG3 GLN A 141     -10.132  10.222  10.430  1.00 82.79           H  
ATOM   2257  CD  GLN A 141      -9.018   9.432  12.039  1.00 82.79           C  
ATOM   2258  NE2 GLN A 141      -8.520  10.512  12.602  1.00 82.79           N  
ATOM   2259 HE21 GLN A 141      -8.234  10.418  13.566  1.00 82.79           H  
ATOM   2260 HE22 GLN A 141      -8.282  11.318  12.042  1.00 82.79           H  
ATOM   2261  OE1 GLN A 141      -9.197   8.438  12.720  1.00 82.79           O  
ATOM   2262  N   ASN A 142     -11.635   6.746   7.565  1.00 78.26           N  
ATOM   2263  H   ASN A 142     -12.252   7.517   7.778  1.00 78.26           H  
ATOM   2264  CA  ASN A 142     -12.220   5.463   7.156  1.00 78.26           C  
ATOM   2265  HA  ASN A 142     -11.598   4.652   7.536  1.00 78.26           H  
ATOM   2266  C   ASN A 142     -12.290   5.257   5.636  1.00 78.26           C  
ATOM   2267  CB  ASN A 142     -13.608   5.331   7.802  1.00 78.26           C  
ATOM   2268  HB2 ASN A 142     -14.240   6.158   7.480  1.00 78.26           H  
ATOM   2269  HB3 ASN A 142     -14.068   4.399   7.472  1.00 78.26           H  
ATOM   2270  O   ASN A 142     -12.692   4.191   5.194  1.00 78.26           O  
ATOM   2271  CG  ASN A 142     -13.541   5.288   9.317  1.00 78.26           C  
ATOM   2272  ND2 ASN A 142     -14.499   5.874   9.995  1.00 78.26           N  
ATOM   2273 HD21 ASN A 142     -15.257   6.345   9.523  1.00 78.26           H  
ATOM   2274 HD22 ASN A 142     -14.388   5.851  10.999  1.00 78.26           H  
ATOM   2275  OD1 ASN A 142     -12.632   4.754   9.924  1.00 78.26           O  
ATOM   2276  N   ASN A 143     -11.949   6.269   4.832  1.00 82.85           N  
ATOM   2277  H   ASN A 143     -11.566   7.103   5.254  1.00 82.85           H  
ATOM   2278  CA  ASN A 143     -12.096   6.227   3.371  1.00 82.85           C  
ATOM   2279  HA  ASN A 143     -12.122   5.187   3.043  1.00 82.85           H  
ATOM   2280  C   ASN A 143     -10.889   6.858   2.663  1.00 82.85           C  
ATOM   2281  CB  ASN A 143     -13.423   6.895   2.964  1.00 82.85           C  
ATOM   2282  HB2 ASN A 143     -13.475   6.959   1.878  1.00 82.85           H  
ATOM   2283  HB3 ASN A 143     -13.457   7.908   3.368  1.00 82.85           H  
ATOM   2284  O   ASN A 143     -11.044   7.544   1.648  1.00 82.85           O  
ATOM   2285  CG  ASN A 143     -14.648   6.117   3.398  1.00 82.85           C  
ATOM   2286  ND2 ASN A 143     -15.554   6.736   4.118  1.00 82.85           N  
ATOM   2287 HD21 ASN A 143     -15.400   7.679   4.447  1.00 82.85           H  
ATOM   2288 HD22 ASN A 143     -16.332   6.158   4.405  1.00 82.85           H  
ATOM   2289  OD1 ASN A 143     -14.852   4.971   3.054  1.00 82.85           O  
ATOM   2290  N   ALA A 144      -9.692   6.697   3.231  1.00 88.31           N  
ATOM   2291  H   ALA A 144      -9.610   6.115   4.052  1.00 88.31           H  
ATOM   2292  CA  ALA A 144      -8.484   7.221   2.615  1.00 88.31           C  
ATOM   2293  HA  ALA A 144      -8.749   8.154   2.118  1.00 88.31           H  
ATOM   2294  C   ALA A 144      -7.943   6.258   1.552  1.00 88.31           C  
ATOM   2295  CB  ALA A 144      -7.440   7.587   3.670  1.00 88.31           C  
ATOM   2296  HB1 ALA A 144      -6.705   8.263   3.231  1.00 88.31           H  
ATOM   2297  HB2 ALA A 144      -7.924   8.080   4.513  1.00 88.31           H  
ATOM   2298  HB3 ALA A 144      -6.919   6.691   4.008  1.00 88.31           H  
ATOM   2299  O   ALA A 144      -7.815   5.052   1.766  1.00 88.31           O  
ATOM   2300  N   GLU A 145      -7.565   6.825   0.416  1.00 92.76           N  
ATOM   2301  H   GLU A 145      -7.755   7.811   0.305  1.00 92.76           H  
ATOM   2302  CA  GLU A 145      -6.798   6.180  -0.634  1.00 92.76           C  
ATOM   2303  HA  GLU A 145      -6.626   5.139  -0.358  1.00 92.76           H  
ATOM   2304  C   GLU A 145      -5.445   6.881  -0.764  1.00 92.76           C  
ATOM   2305  CB  GLU A 145      -7.591   6.185  -1.950  1.00 92.76           C  
ATOM   2306  HB2 GLU A 145      -8.524   5.644  -1.795  1.00 92.76           H  
ATOM   2307  HB3 GLU A 145      -7.827   7.212  -2.228  1.00 92.76           H  
ATOM   2308  O   GLU A 145      -5.369   8.106  -0.865  1.00 92.76           O  
ATOM   2309  CG  GLU A 145      -6.805   5.528  -3.094  1.00 92.76           C  
ATOM   2310  HG2 GLU A 145      -6.534   4.513  -2.802  1.00 92.76           H  
ATOM   2311  HG3 GLU A 145      -5.882   6.082  -3.262  1.00 92.76           H  
ATOM   2312  CD  GLU A 145      -7.596   5.474  -4.406  1.00 92.76           C  
ATOM   2313  OE1 GLU A 145      -7.029   5.860  -5.457  1.00 92.76           O  
ATOM   2314  OE2 GLU A 145      -8.721   4.928  -4.397  1.00 92.76           O  
ATOM   2315  N   VAL A 146      -4.370   6.103  -0.795  1.00 94.70           N  
ATOM   2316  H   VAL A 146      -4.511   5.107  -0.702  1.00 94.70           H  
ATOM   2317  CA  VAL A 146      -3.012   6.570  -1.062  1.00 94.70           C  
ATOM   2318  HA  VAL A 146      -3.019   7.652  -1.195  1.00 94.70           H  
ATOM   2319  C   VAL A 146      -2.548   5.928  -2.355  1.00 94.70           C  
ATOM   2320  CB  VAL A 146      -2.052   6.251   0.095  1.00 94.70           C  
ATOM   2321  HB  VAL A 146      -1.921   5.172   0.174  1.00 94.70           H  
ATOM   2322  O   VAL A 146      -2.438   4.711  -2.460  1.00 94.70           O  
ATOM   2323  CG1 VAL A 146      -0.674   6.881  -0.145  1.00 94.70           C  
ATOM   2324 HG11 VAL A 146      -0.007   6.625   0.679  1.00 94.70           H  
ATOM   2325 HG12 VAL A 146      -0.240   6.501  -1.070  1.00 94.70           H  
ATOM   2326 HG13 VAL A 146      -0.764   7.965  -0.209  1.00 94.70           H  
ATOM   2327  CG2 VAL A 146      -2.597   6.756   1.435  1.00 94.70           C  
ATOM   2328 HG21 VAL A 146      -3.544   6.269   1.668  1.00 94.70           H  
ATOM   2329 HG22 VAL A 146      -2.750   7.834   1.398  1.00 94.70           H  
ATOM   2330 HG23 VAL A 146      -1.895   6.499   2.229  1.00 94.70           H  
ATOM   2331  N   GLU A 147      -2.254   6.746  -3.348  1.00 96.30           N  
ATOM   2332  H   GLU A 147      -2.390   7.737  -3.207  1.00 96.30           H  
ATOM   2333  CA  GLU A 147      -1.720   6.314  -4.625  1.00 96.30           C  
ATOM   2334  HA  GLU A 147      -1.737   5.225  -4.657  1.00 96.30           H  
ATOM   2335  C   GLU A 147      -0.266   6.780  -4.740  1.00 96.30           C  
ATOM   2336  CB  GLU A 147      -2.657   6.797  -5.735  1.00 96.30           C  
ATOM   2337  HB2 GLU A 147      -3.643   6.368  -5.559  1.00 96.30           H  
ATOM   2338  HB3 GLU A 147      -2.755   7.881  -5.683  1.00 96.30           H  
ATOM   2339  O   GLU A 147       0.029   7.960  -4.574  1.00 96.30           O  
ATOM   2340  CG  GLU A 147      -2.204   6.399  -7.136  1.00 96.30           C  
ATOM   2341  HG2 GLU A 147      -1.224   6.830  -7.340  1.00 96.30           H  
ATOM   2342  HG3 GLU A 147      -2.116   5.313  -7.190  1.00 96.30           H  
ATOM   2343  CD  GLU A 147      -3.212   6.876  -8.187  1.00 96.30           C  
ATOM   2344  OE1 GLU A 147      -2.848   7.726  -9.031  1.00 96.30           O  
ATOM   2345  OE2 GLU A 147      -4.281   6.236  -8.372  1.00 96.30           O  
ATOM   2346  N   VAL A 148       0.656   5.853  -4.991  1.00 96.01           N  
ATOM   2347  H   VAL A 148       0.338   4.907  -5.146  1.00 96.01           H  
ATOM   2348  CA  VAL A 148       2.089   6.132  -5.126  1.00 96.01           C  
ATOM   2349  HA  VAL A 148       2.255   7.203  -5.006  1.00 96.01           H  
ATOM   2350  C   VAL A 148       2.537   5.750  -6.527  1.00 96.01           C  
ATOM   2351  CB  VAL A 148       2.932   5.422  -4.049  1.00 96.01           C  
ATOM   2352  HB  VAL A 148       2.889   4.343  -4.198  1.00 96.01           H  
ATOM   2353  O   VAL A 148       2.403   4.600  -6.944  1.00 96.01           O  
ATOM   2354  CG1 VAL A 148       4.398   5.858  -4.148  1.00 96.01           C  
ATOM   2355 HG11 VAL A 148       4.471   6.945  -4.096  1.00 96.01           H  
ATOM   2356 HG12 VAL A 148       4.971   5.431  -3.325  1.00 96.01           H  
ATOM   2357 HG13 VAL A 148       4.833   5.517  -5.088  1.00 96.01           H  
ATOM   2358  CG2 VAL A 148       2.431   5.723  -2.629  1.00 96.01           C  
ATOM   2359 HG21 VAL A 148       1.430   5.315  -2.494  1.00 96.01           H  
ATOM   2360 HG22 VAL A 148       2.399   6.800  -2.463  1.00 96.01           H  
ATOM   2361 HG23 VAL A 148       3.090   5.262  -1.893  1.00 96.01           H  
ATOM   2362  N   GLU A 149       3.100   6.706  -7.254  1.00 96.11           N  
ATOM   2363  H   GLU A 149       3.165   7.632  -6.857  1.00 96.11           H  
ATOM   2364  CA  GLU A 149       3.627   6.516  -8.599  1.00 96.11           C  
ATOM   2365  HA  GLU A 149       3.443   5.488  -8.909  1.00 96.11           H  
ATOM   2366  C   GLU A 149       5.139   6.749  -8.615  1.00 96.11           C  
ATOM   2367  CB  GLU A 149       2.874   7.416  -9.586  1.00 96.11           C  
ATOM   2368  HB2 GLU A 149       1.805   7.255  -9.448  1.00 96.11           H  
ATOM   2369  HB3 GLU A 149       3.103   8.459  -9.369  1.00 96.11           H  
ATOM   2370  O   GLU A 149       5.640   7.785  -8.168  1.00 96.11           O  
ATOM   2371  CG  GLU A 149       3.237   7.103 -11.046  1.00 96.11           C  
ATOM   2372  HG2 GLU A 149       2.994   6.060 -11.250  1.00 96.11           H  
ATOM   2373  HG3 GLU A 149       4.310   7.234 -11.181  1.00 96.11           H  
ATOM   2374  CD  GLU A 149       2.492   7.992 -12.056  1.00 96.11           C  
ATOM   2375  OE1 GLU A 149       2.942   8.036 -13.222  1.00 96.11           O  
ATOM   2376  OE2 GLU A 149       1.467   8.609 -11.686  1.00 96.11           O  
ATOM   2377  N   VAL A 150       5.873   5.773  -9.150  1.00 93.41           N  
ATOM   2378  H   VAL A 150       5.387   4.976  -9.535  1.00 93.41           H  
ATOM   2379  CA  VAL A 150       7.324   5.846  -9.324  1.00 93.41           C  
ATOM   2380  HA  VAL A 150       7.602   6.900  -9.355  1.00 93.41           H  
ATOM   2381  C   VAL A 150       7.722   5.233 -10.668  1.00 93.41           C  
ATOM   2382  CB  VAL A 150       8.057   5.237  -8.109  1.00 93.41           C  
ATOM   2383  HB  VAL A 150       7.721   5.769  -7.220  1.00 93.41           H  
ATOM   2384  O   VAL A 150       7.564   4.037 -10.915  1.00 93.41           O  
ATOM   2385  CG1 VAL A 150       7.809   3.742  -7.870  1.00 93.41           C  
ATOM   2386 HG11 VAL A 150       8.110   3.145  -8.731  1.00 93.41           H  
ATOM   2387 HG12 VAL A 150       8.415   3.418  -7.024  1.00 93.41           H  
ATOM   2388 HG13 VAL A 150       6.755   3.572  -7.653  1.00 93.41           H  
ATOM   2389  CG2 VAL A 150       9.562   5.464  -8.227  1.00 93.41           C  
ATOM   2390 HG21 VAL A 150       9.979   4.829  -9.009  1.00 93.41           H  
ATOM   2391 HG22 VAL A 150      10.043   5.227  -7.278  1.00 93.41           H  
ATOM   2392 HG23 VAL A 150       9.740   6.518  -8.439  1.00 93.41           H  
ATOM   2393  N   GLY A 151       8.240   6.060 -11.580  1.00 90.49           N  
ATOM   2394  H   GLY A 151       8.236   7.049 -11.378  1.00 90.49           H  
ATOM   2395  CA  GLY A 151       8.542   5.623 -12.946  1.00 90.49           C  
ATOM   2396  HA2 GLY A 151       8.947   6.462 -13.514  1.00 90.49           H  
ATOM   2397  HA3 GLY A 151       9.285   4.827 -12.914  1.00 90.49           H  
ATOM   2398  C   GLY A 151       7.295   5.116 -13.680  1.00 90.49           C  
ATOM   2399  O   GLY A 151       6.335   5.850 -13.849  1.00 90.49           O  
ATOM   2400  N   ASN A 152       7.312   3.860 -14.131  1.00 89.33           N  
ATOM   2401  H   ASN A 152       8.097   3.269 -13.898  1.00 89.33           H  
ATOM   2402  CA  ASN A 152       6.202   3.213 -14.845  1.00 89.33           C  
ATOM   2403  HA  ASN A 152       5.572   3.991 -15.275  1.00 89.33           H  
ATOM   2404  C   ASN A 152       5.288   2.373 -13.931  1.00 89.33           C  
ATOM   2405  CB  ASN A 152       6.776   2.368 -15.999  1.00 89.33           C  
ATOM   2406  HB2 ASN A 152       5.952   2.024 -16.624  1.00 89.33           H  
ATOM   2407  HB3 ASN A 152       7.434   2.981 -16.615  1.00 89.33           H  
ATOM   2408  O   ASN A 152       4.495   1.569 -14.442  1.00 89.33           O  
ATOM   2409  CG  ASN A 152       7.560   1.158 -15.508  1.00 89.33           C  
ATOM   2410  ND2 ASN A 152       7.569   0.074 -16.246  1.00 89.33           N  
ATOM   2411 HD21 ASN A 152       7.072   0.022 -17.123  1.00 89.33           H  
ATOM   2412 HD22 ASN A 152       8.040  -0.726 -15.847  1.00 89.33           H  
ATOM   2413  OD1 ASN A 152       8.195   1.179 -14.466  1.00 89.33           O  
ATOM   2414  N   ARG A 153       5.433   2.518 -12.609  1.00 90.77           N  
ATOM   2415  H   ARG A 153       6.078   3.217 -12.269  1.00 90.77           H  
ATOM   2416  CA  ARG A 153       4.712   1.737 -11.604  1.00 90.77           C  
ATOM   2417  HA  ARG A 153       4.113   0.975 -12.103  1.00 90.77           H  
ATOM   2418  C   ARG A 153       3.780   2.602 -10.795  1.00 90.77           C  
ATOM   2419  CB  ARG A 153       5.667   1.031 -10.648  1.00 90.77           C  
ATOM   2420  HB2 ARG A 153       5.077   0.456  -9.934  1.00 90.77           H  
ATOM   2421  HB3 ARG A 153       6.261   1.763 -10.102  1.00 90.77           H  
ATOM   2422  O   ARG A 153       4.144   3.701 -10.382  1.00 90.77           O  
ATOM   2423  CG  ARG A 153       6.588   0.090 -11.411  1.00 90.77           C  
ATOM   2424  HG2 ARG A 153       6.009  -0.537 -12.088  1.00 90.77           H  
ATOM   2425  HG3 ARG A 153       7.317   0.664 -11.983  1.00 90.77           H  
ATOM   2426  CD  ARG A 153       7.308  -0.790 -10.412  1.00 90.77           C  
ATOM   2427  HD2 ARG A 153       7.857  -0.159  -9.713  1.00 90.77           H  
ATOM   2428  HD3 ARG A 153       6.573  -1.366  -9.850  1.00 90.77           H  
ATOM   2429  NE  ARG A 153       8.185  -1.720 -11.121  1.00 90.77           N  
ATOM   2430  HE  ARG A 153       7.733  -2.315 -11.800  1.00 90.77           H  
ATOM   2431  NH1 ARG A 153      10.132  -1.155 -10.064  1.00 90.77           N  
ATOM   2432 HH11 ARG A 153       9.716  -0.307  -9.707  1.00 90.77           H  
ATOM   2433 HH12 ARG A 153      10.977  -1.502  -9.633  1.00 90.77           H  
ATOM   2434  NH2 ARG A 153       9.988  -3.058 -11.216  1.00 90.77           N  
ATOM   2435 HH21 ARG A 153      10.689  -3.356 -10.552  1.00 90.77           H  
ATOM   2436 HH22 ARG A 153       9.365  -3.736 -11.631  1.00 90.77           H  
ATOM   2437  CZ  ARG A 153       9.437  -1.959 -10.817  1.00 90.77           C  
ATOM   2438  N   LYS A 154       2.612   2.041 -10.520  1.00 93.97           N  
ATOM   2439  H   LYS A 154       2.428   1.123 -10.898  1.00 93.97           H  
ATOM   2440  CA  LYS A 154       1.563   2.678  -9.747  1.00 93.97           C  
ATOM   2441  HA  LYS A 154       1.954   3.567  -9.253  1.00 93.97           H  
ATOM   2442  C   LYS A 154       1.059   1.728  -8.673  1.00 93.97           C  
ATOM   2443  CB  LYS A 154       0.485   3.117 -10.732  1.00 93.97           C  
ATOM   2444  HB2 LYS A 154       0.924   3.819 -11.442  1.00 93.97           H  
ATOM   2445  HB3 LYS A 154       0.132   2.243 -11.279  1.00 93.97           H  
ATOM   2446  O   LYS A 154       0.732   0.575  -8.949  1.00 93.97           O  
ATOM   2447  CG  LYS A 154      -0.694   3.782 -10.035  1.00 93.97           C  
ATOM   2448  HG2 LYS A 154      -0.342   4.625  -9.440  1.00 93.97           H  
ATOM   2449  HG3 LYS A 154      -1.190   3.061  -9.386  1.00 93.97           H  
ATOM   2450  CD  LYS A 154      -1.678   4.277 -11.096  1.00 93.97           C  
ATOM   2451  HD2 LYS A 154      -1.226   5.108 -11.638  1.00 93.97           H  
ATOM   2452  HD3 LYS A 154      -1.940   3.476 -11.787  1.00 93.97           H  
ATOM   2453  CE  LYS A 154      -2.916   4.722 -10.343  1.00 93.97           C  
ATOM   2454  HE2 LYS A 154      -3.610   3.891 -10.213  1.00 93.97           H  
ATOM   2455  HE3 LYS A 154      -2.580   4.999  -9.343  1.00 93.97           H  
ATOM   2456  NZ  LYS A 154      -3.574   5.899 -10.946  1.00 93.97           N  
ATOM   2457  HZ1 LYS A 154      -4.161   6.288 -10.222  1.00 93.97           H  
ATOM   2458  HZ2 LYS A 154      -4.086   5.707 -11.795  1.00 93.97           H  
ATOM   2459  HZ3 LYS A 154      -2.904   6.648 -11.049  1.00 93.97           H  
ATOM   2460  N   TRP A 155       0.980   2.248  -7.463  1.00 91.45           N  
ATOM   2461  H   TRP A 155       1.295   3.198  -7.329  1.00 91.45           H  
ATOM   2462  CA  TRP A 155       0.515   1.549  -6.281  1.00 91.45           C  
ATOM   2463  HA  TRP A 155       0.266   0.517  -6.526  1.00 91.45           H  
ATOM   2464  C   TRP A 155      -0.706   2.260  -5.755  1.00 91.45           C  
ATOM   2465  CB  TRP A 155       1.616   1.535  -5.233  1.00 91.45           C  
ATOM   2466  HB2 TRP A 155       1.246   1.006  -4.354  1.00 91.45           H  
ATOM   2467  HB3 TRP A 155       1.855   2.557  -4.941  1.00 91.45           H  
ATOM   2468  O   TRP A 155      -0.676   3.479  -5.627  1.00 91.45           O  
ATOM   2469  CG  TRP A 155       2.849   0.859  -5.709  1.00 91.45           C  
ATOM   2470  CD1 TRP A 155       3.861   1.432  -6.397  1.00 91.45           C  
ATOM   2471  HD1 TRP A 155       3.905   2.478  -6.664  1.00 91.45           H  
ATOM   2472  CD2 TRP A 155       3.181  -0.545  -5.576  1.00 91.45           C  
ATOM   2473  CE2 TRP A 155       4.415  -0.772  -6.248  1.00 91.45           C  
ATOM   2474  CE3 TRP A 155       2.568  -1.637  -4.929  1.00 91.45           C  
ATOM   2475  HE3 TRP A 155       1.630  -1.489  -4.415  1.00 91.45           H  
ATOM   2476  NE1 TRP A 155       4.791   0.466  -6.725  1.00 91.45           N  
ATOM   2477  HE1 TRP A 155       5.659   0.665  -7.201  1.00 91.45           H  
ATOM   2478  CH2 TRP A 155       4.420  -3.083  -5.554  1.00 91.45           C  
ATOM   2479  HH2 TRP A 155       4.907  -4.043  -5.474  1.00 91.45           H  
ATOM   2480  CZ2 TRP A 155       5.012  -2.034  -6.279  1.00 91.45           C  
ATOM   2481  HZ2 TRP A 155       5.952  -2.177  -6.792  1.00 91.45           H  
ATOM   2482  CZ3 TRP A 155       3.197  -2.890  -4.900  1.00 91.45           C  
ATOM   2483  HZ3 TRP A 155       2.753  -3.705  -4.347  1.00 91.45           H  
ATOM   2484  N   ARG A 156      -1.760   1.519  -5.445  1.00 92.89           N  
ATOM   2485  H   ARG A 156      -1.710   0.521  -5.593  1.00 92.89           H  
ATOM   2486  CA  ARG A 156      -2.936   2.071  -4.778  1.00 92.89           C  
ATOM   2487  HA  ARG A 156      -2.765   3.119  -4.532  1.00 92.89           H  
ATOM   2488  C   ARG A 156      -3.150   1.337  -3.471  1.00 92.89           C  
ATOM   2489  CB  ARG A 156      -4.145   2.004  -5.715  1.00 92.89           C  
ATOM   2490  HB2 ARG A 156      -3.906   2.529  -6.640  1.00 92.89           H  
ATOM   2491  HB3 ARG A 156      -4.367   0.962  -5.946  1.00 92.89           H  
ATOM   2492  O   ARG A 156      -3.200   0.113  -3.467  1.00 92.89           O  
ATOM   2493  CG  ARG A 156      -5.373   2.650  -5.064  1.00 92.89           C  
ATOM   2494  HG2 ARG A 156      -5.627   2.102  -4.157  1.00 92.89           H  
ATOM   2495  HG3 ARG A 156      -5.150   3.683  -4.797  1.00 92.89           H  
ATOM   2496  CD  ARG A 156      -6.585   2.608  -5.992  1.00 92.89           C  
ATOM   2497  HD2 ARG A 156      -6.709   1.593  -6.367  1.00 92.89           H  
ATOM   2498  HD3 ARG A 156      -7.470   2.869  -5.411  1.00 92.89           H  
ATOM   2499  NE  ARG A 156      -6.449   3.587  -7.077  1.00 92.89           N  
ATOM   2500  HE  ARG A 156      -6.314   4.541  -6.772  1.00 92.89           H  
ATOM   2501  NH1 ARG A 156      -7.294   2.304  -8.770  1.00 92.89           N  
ATOM   2502 HH11 ARG A 156      -7.547   1.625  -8.067  1.00 92.89           H  
ATOM   2503 HH12 ARG A 156      -7.013   1.858  -9.632  1.00 92.89           H  
ATOM   2504  NH2 ARG A 156      -6.340   4.288  -9.213  1.00 92.89           N  
ATOM   2505 HH21 ARG A 156      -6.761   4.256 -10.130  1.00 92.89           H  
ATOM   2506 HH22 ARG A 156      -5.855   5.090  -8.837  1.00 92.89           H  
ATOM   2507  CZ  ARG A 156      -6.701   3.387  -8.348  1.00 92.89           C  
ATOM   2508  N   PHE A 157      -3.292   2.093  -2.396  1.00 87.17           N  
ATOM   2509  H   PHE A 157      -3.184   3.092  -2.501  1.00 87.17           H  
ATOM   2510  CA  PHE A 157      -3.561   1.613  -1.055  1.00 87.17           C  
ATOM   2511  HA  PHE A 157      -3.613   0.524  -1.052  1.00 87.17           H  
ATOM   2512  C   PHE A 157      -4.889   2.197  -0.596  1.00 87.17           C  
ATOM   2513  CB  PHE A 157      -2.418   2.004  -0.123  1.00 87.17           C  
ATOM   2514  HB2 PHE A 157      -2.622   1.544   0.844  1.00 87.17           H  
ATOM   2515  HB3 PHE A 157      -2.418   3.085   0.017  1.00 87.17           H  
ATOM   2516  O   PHE A 157      -5.027   3.415  -0.549  1.00 87.17           O  
ATOM   2517  CG  PHE A 157      -1.053   1.562  -0.609  1.00 87.17           C  
ATOM   2518  CD1 PHE A 157      -0.661   0.223  -0.465  1.00 87.17           C  
ATOM   2519  HD1 PHE A 157      -1.315  -0.465   0.050  1.00 87.17           H  
ATOM   2520  CD2 PHE A 157      -0.195   2.472  -1.252  1.00 87.17           C  
ATOM   2521  HD2 PHE A 157      -0.493   3.503  -1.373  1.00 87.17           H  
ATOM   2522  CE1 PHE A 157       0.575  -0.215  -0.974  1.00 87.17           C  
ATOM   2523  HE1 PHE A 157       0.865  -1.251  -0.878  1.00 87.17           H  
ATOM   2524  CE2 PHE A 157       1.050   2.042  -1.741  1.00 87.17           C  
ATOM   2525  HE2 PHE A 157       1.708   2.745  -2.230  1.00 87.17           H  
ATOM   2526  CZ  PHE A 157       1.439   0.699  -1.598  1.00 87.17           C  
ATOM   2527  HZ  PHE A 157       2.394   0.368  -1.978  1.00 87.17           H  
ATOM   2528  N   GLN A 158      -5.869   1.355  -0.294  1.00 84.57           N  
ATOM   2529  H   GLN A 158      -5.693   0.363  -0.367  1.00 84.57           H  
ATOM   2530  CA  GLN A 158      -7.190   1.798   0.157  1.00 84.57           C  
ATOM   2531  HA  GLN A 158      -7.235   2.887   0.189  1.00 84.57           H  
ATOM   2532  C   GLN A 158      -7.477   1.301   1.570  1.00 84.57           C  
ATOM   2533  CB  GLN A 158      -8.276   1.317  -0.814  1.00 84.57           C  
ATOM   2534  HB2 GLN A 158      -9.251   1.452  -0.345  1.00 84.57           H  
ATOM   2535  HB3 GLN A 158      -8.134   0.254  -1.009  1.00 84.57           H  
ATOM   2536  O   GLN A 158      -7.247   0.126   1.869  1.00 84.57           O  
ATOM   2537  CG  GLN A 158      -8.272   2.092  -2.139  1.00 84.57           C  
ATOM   2538  HG2 GLN A 158      -7.297   1.997  -2.617  1.00 84.57           H  
ATOM   2539  HG3 GLN A 158      -8.452   3.147  -1.930  1.00 84.57           H  
ATOM   2540  CD  GLN A 158      -9.339   1.601  -3.115  1.00 84.57           C  
ATOM   2541  NE2 GLN A 158      -9.623   2.343  -4.159  1.00 84.57           N  
ATOM   2542 HE21 GLN A 158      -9.272   3.289  -4.220  1.00 84.57           H  
ATOM   2543 HE22 GLN A 158     -10.385   2.036  -4.746  1.00 84.57           H  
ATOM   2544  OE1 GLN A 158      -9.937   0.540  -2.979  1.00 84.57           O  
ATOM   2545  N   LEU A 159      -8.019   2.202   2.389  1.00 78.85           N  
ATOM   2546  H   LEU A 159      -8.137   3.144   2.046  1.00 78.85           H  
ATOM   2547  CA  LEU A 159      -8.688   1.903   3.652  1.00 78.85           C  
ATOM   2548  HA  LEU A 159      -8.313   0.968   4.070  1.00 78.85           H  
ATOM   2549  C   LEU A 159     -10.192   1.752   3.405  1.00 78.85           C  
ATOM   2550  CB  LEU A 159      -8.446   3.052   4.640  1.00 78.85           C  
ATOM   2551  HB2 LEU A 159      -8.930   3.942   4.239  1.00 78.85           H  
ATOM   2552  HB3 LEU A 159      -8.936   2.809   5.583  1.00 78.85           H  
ATOM   2553  O   LEU A 159     -10.750   2.513   2.609  1.00 78.85           O  
ATOM   2554  CG  LEU A 159      -6.972   3.377   4.909  1.00 78.85           C  
ATOM   2555  HG  LEU A 159      -6.470   3.639   3.978  1.00 78.85           H  
ATOM   2556  CD1 LEU A 159      -6.921   4.593   5.830  1.00 78.85           C  
ATOM   2557 HD11 LEU A 159      -7.674   5.323   5.534  1.00 78.85           H  
ATOM   2558 HD12 LEU A 159      -7.157   4.300   6.853  1.00 78.85           H  
ATOM   2559 HD13 LEU A 159      -5.941   5.065   5.764  1.00 78.85           H  
ATOM   2560  CD2 LEU A 159      -6.259   2.186   5.550  1.00 78.85           C  
ATOM   2561 HD21 LEU A 159      -6.806   1.876   6.440  1.00 78.85           H  
ATOM   2562 HD22 LEU A 159      -5.238   2.460   5.815  1.00 78.85           H  
ATOM   2563 HD23 LEU A 159      -6.227   1.353   4.848  1.00 78.85           H  
ATOM   2564  N   GLY A 160     -10.841   0.802   4.082  1.00 62.45           N  
ATOM   2565  H   GLY A 160     -10.343   0.215   4.736  1.00 62.45           H  
ATOM   2566  CA  GLY A 160     -12.297   0.639   4.031  1.00 62.45           C  
ATOM   2567  HA2 GLY A 160     -12.587   0.214   3.070  1.00 62.45           H  
ATOM   2568  HA3 GLY A 160     -12.770   1.616   4.130  1.00 62.45           H  
ATOM   2569  C   GLY A 160     -12.888  -0.240   5.120  1.00 62.45           C  
ATOM   2570  O   GLY A 160     -12.137  -0.774   5.964  1.00 62.45           O  
ATOM   2571  OXT GLY A 160     -14.118  -0.416   5.044  1.00 62.45           O  
TER    2572      GLY A 160                                                       
END   
