# Supplementary material for: Single-chain dimers from de novo immunoglobulins as robust scaffolds for multiple binding loops
Source: Nat Commun. 2023 Sep 23;14:5939. doi: 10.1038/s41467-023-41717-5 (PMC10517939; doi:10.1038/s41467-023-41717-5)
Supplement: Supplementary file 3 — Supplementary Data 1 [file 41467_2023_41717_MOESM3_ESM.zip › design_models/scIg/scIg14a/ranked_1.pdb]

ATOM      1  N   THR A   1      -4.853   1.676  17.808  1.00 84.19           N  
ATOM      2  H   THR A   1      -3.957   1.300  18.083  1.00 84.19           H  
ATOM      3  H2  THR A   1      -5.576   1.019  18.064  1.00 84.19           H  
ATOM      4  H3  THR A   1      -4.998   2.568  18.260  1.00 84.19           H  
ATOM      5  CA  THR A   1      -4.840   1.883  16.350  1.00 84.19           C  
ATOM      6  HA  THR A   1      -5.835   2.150  15.993  1.00 84.19           H  
ATOM      7  C   THR A   1      -4.411   0.592  15.707  1.00 84.19           C  
ATOM      8  CB  THR A   1      -3.884   3.019  16.001  1.00 84.19           C  
ATOM      9  HB  THR A   1      -2.868   2.751  16.291  1.00 84.19           H  
ATOM     10  O   THR A   1      -3.410   0.040  16.145  1.00 84.19           O  
ATOM     11  CG2 THR A   1      -3.900   3.452  14.540  1.00 84.19           C  
ATOM     12 HG21 THR A   1      -4.876   3.854  14.267  1.00 84.19           H  
ATOM     13 HG22 THR A   1      -3.146   4.222  14.378  1.00 84.19           H  
ATOM     14 HG23 THR A   1      -3.664   2.607  13.893  1.00 84.19           H  
ATOM     15  OG1 THR A   1      -4.308   4.113  16.779  1.00 84.19           O  
ATOM     16  HG1 THR A   1      -4.012   4.910  16.334  1.00 84.19           H  
ATOM     17  N   GLU A   2      -5.194   0.080  14.762  1.00 91.49           N  
ATOM     18  H   GLU A   2      -5.958   0.636  14.406  1.00 91.49           H  
ATOM     19  CA  GLU A   2      -4.791  -1.054  13.922  1.00 91.49           C  
ATOM     20  HA  GLU A   2      -4.302  -1.827  14.515  1.00 91.49           H  
ATOM     21  C   GLU A   2      -3.797  -0.522  12.881  1.00 91.49           C  
ATOM     22  CB  GLU A   2      -6.026  -1.656  13.218  1.00 91.49           C  
ATOM     23  HB2 GLU A   2      -6.593  -0.832  12.786  1.00 91.49           H  
ATOM     24  HB3 GLU A   2      -5.690  -2.286  12.394  1.00 91.49           H  
ATOM     25  O   GLU A   2      -4.133   0.408  12.144  1.00 91.49           O  
ATOM     26  CG  GLU A   2      -6.967  -2.488  14.114  1.00 91.49           C  
ATOM     27  HG2 GLU A   2      -7.319  -1.859  14.932  1.00 91.49           H  
ATOM     28  HG3 GLU A   2      -6.395  -3.311  14.541  1.00 91.49           H  
ATOM     29  CD  GLU A   2      -8.193  -3.051  13.346  1.00 91.49           C  
ATOM     30  OE1 GLU A   2      -8.765  -4.089  13.749  1.00 91.49           O  
ATOM     31  OE2 GLU A   2      -8.628  -2.448  12.336  1.00 91.49           O  
ATOM     32  N   THR A   3      -2.585  -1.075  12.830  1.00 94.54           N  
ATOM     33  H   THR A   3      -2.354  -1.831  13.460  1.00 94.54           H  
ATOM     34  CA  THR A   3      -1.563  -0.637  11.868  1.00 94.54           C  
ATOM     35  HA  THR A   3      -1.977   0.163  11.254  1.00 94.54           H  
ATOM     36  C   THR A   3      -1.182  -1.782  10.950  1.00 94.54           C  
ATOM     37  CB  THR A   3      -0.318  -0.051  12.548  1.00 94.54           C  
ATOM     38  HB  THR A   3       0.181  -0.832  13.121  1.00 94.54           H  
ATOM     39  O   THR A   3      -0.916  -2.885  11.423  1.00 94.54           O  
ATOM     40  CG2 THR A   3       0.670   0.553  11.546  1.00 94.54           C  
ATOM     41 HG21 THR A   3       1.093  -0.230  10.917  1.00 94.54           H  
ATOM     42 HG22 THR A   3       1.490   1.040  12.073  1.00 94.54           H  
ATOM     43 HG23 THR A   3       0.163   1.281  10.912  1.00 94.54           H  
ATOM     44  OG1 THR A   3      -0.672   0.999  13.424  1.00 94.54           O  
ATOM     45  HG1 THR A   3       0.117   1.201  13.932  1.00 94.54           H  
ATOM     46  N   ILE A   4      -1.115  -1.523   9.648  1.00 95.40           N  
ATOM     47  H   ILE A   4      -1.365  -0.602   9.320  1.00 95.40           H  
ATOM     48  CA  ILE A   4      -0.512  -2.445   8.685  1.00 95.40           C  
ATOM     49  HA  ILE A   4      -0.018  -3.254   9.224  1.00 95.40           H  
ATOM     50  C   ILE A   4       0.574  -1.706   7.924  1.00 95.40           C  
ATOM     51  CB  ILE A   4      -1.566  -3.092   7.773  1.00 95.40           C  
ATOM     52  HB  ILE A   4      -2.168  -2.303   7.321  1.00 95.40           H  
ATOM     53  O   ILE A   4       0.364  -0.604   7.420  1.00 95.40           O  
ATOM     54  CG1 ILE A   4      -2.468  -3.985   8.651  1.00 95.40           C  
ATOM     55 HG12 ILE A   4      -1.875  -4.770   9.119  1.00 95.40           H  
ATOM     56 HG13 ILE A   4      -2.922  -3.383   9.438  1.00 95.40           H  
ATOM     57  CG2 ILE A   4      -0.891  -3.910   6.655  1.00 95.40           C  
ATOM     58 HG21 ILE A   4      -1.641  -4.402   6.036  1.00 95.40           H  
ATOM     59 HG22 ILE A   4      -0.230  -4.663   7.085  1.00 95.40           H  
ATOM     60 HG23 ILE A   4      -0.309  -3.259   6.002  1.00 95.40           H  
ATOM     61  CD1 ILE A   4      -3.610  -4.625   7.887  1.00 95.40           C  
ATOM     62 HD11 ILE A   4      -4.304  -5.076   8.596  1.00 95.40           H  
ATOM     63 HD12 ILE A   4      -4.096  -3.822   7.333  1.00 95.40           H  
ATOM     64 HD13 ILE A   4      -3.252  -5.393   7.201  1.00 95.40           H  
ATOM     65  N   GLU A   5       1.742  -2.326   7.854  1.00 95.96           N  
ATOM     66  H   GLU A   5       1.828  -3.254   8.244  1.00 95.96           H  
ATOM     67  CA  GLU A   5       2.886  -1.786   7.133  1.00 95.96           C  
ATOM     68  HA  GLU A   5       2.645  -0.796   6.744  1.00 95.96           H  
ATOM     69  C   GLU A   5       3.164  -2.695   5.945  1.00 95.96           C  
ATOM     70  CB  GLU A   5       4.108  -1.615   8.052  1.00 95.96           C  
ATOM     71  HB2 GLU A   5       4.498  -2.595   8.325  1.00 95.96           H  
ATOM     72  HB3 GLU A   5       4.881  -1.082   7.498  1.00 95.96           H  
ATOM     73  O   GLU A   5       3.285  -3.909   6.103  1.00 95.96           O  
ATOM     74  CG  GLU A   5       3.767  -0.823   9.327  1.00 95.96           C  
ATOM     75  HG2 GLU A   5       3.064  -1.398   9.930  1.00 95.96           H  
ATOM     76  HG3 GLU A   5       3.275   0.108   9.044  1.00 95.96           H  
ATOM     77  CD  GLU A   5       4.989  -0.510  10.201  1.00 95.96           C  
ATOM     78  OE1 GLU A   5       5.064   0.643  10.695  1.00 95.96           O  
ATOM     79  OE2 GLU A   5       5.811  -1.423  10.440  1.00 95.96           O  
ATOM     80  N   VAL A   6       3.227  -2.105   4.759  1.00 94.82           N  
ATOM     81  H   VAL A   6       3.109  -1.103   4.718  1.00 94.82           H  
ATOM     82  CA  VAL A   6       3.613  -2.757   3.516  1.00 94.82           C  
ATOM     83  HA  VAL A   6       3.831  -3.808   3.707  1.00 94.82           H  
ATOM     84  C   VAL A   6       4.866  -2.064   3.022  1.00 94.82           C  
ATOM     85  CB  VAL A   6       2.511  -2.684   2.453  1.00 94.82           C  
ATOM     86  HB  VAL A   6       2.350  -1.638   2.192  1.00 94.82           H  
ATOM     87  O   VAL A   6       4.888  -0.851   2.825  1.00 94.82           O  
ATOM     88  CG1 VAL A   6       2.898  -3.455   1.182  1.00 94.82           C  
ATOM     89 HG11 VAL A   6       3.766  -2.989   0.714  1.00 94.82           H  
ATOM     90 HG12 VAL A   6       3.137  -4.490   1.425  1.00 94.82           H  
ATOM     91 HG13 VAL A   6       2.077  -3.428   0.466  1.00 94.82           H  
ATOM     92  CG2 VAL A   6       1.191  -3.246   2.979  1.00 94.82           C  
ATOM     93 HG21 VAL A   6       0.820  -2.624   3.793  1.00 94.82           H  
ATOM     94 HG22 VAL A   6       1.349  -4.261   3.344  1.00 94.82           H  
ATOM     95 HG23 VAL A   6       0.451  -3.237   2.178  1.00 94.82           H  
ATOM     96  N   ARG A   7       5.915  -2.836   2.797  1.00 93.01           N  
ATOM     97  H   ARG A   7       5.832  -3.826   2.979  1.00 93.01           H  
ATOM     98  CA  ARG A   7       7.153  -2.344   2.209  1.00 93.01           C  
ATOM     99  HA  ARG A   7       7.031  -1.315   1.871  1.00 93.01           H  
ATOM    100  C   ARG A   7       7.465  -3.179   0.987  1.00 93.01           C  
ATOM    101  CB  ARG A   7       8.240  -2.357   3.282  1.00 93.01           C  
ATOM    102  HB2 ARG A   7       7.951  -1.660   4.068  1.00 93.01           H  
ATOM    103  HB3 ARG A   7       8.305  -3.355   3.717  1.00 93.01           H  
ATOM    104  O   ARG A   7       7.391  -4.405   1.047  1.00 93.01           O  
ATOM    105  CG  ARG A   7       9.617  -1.962   2.746  1.00 93.01           C  
ATOM    106  HG2 ARG A   7       9.967  -2.721   2.046  1.00 93.01           H  
ATOM    107  HG3 ARG A   7       9.571  -0.998   2.241  1.00 93.01           H  
ATOM    108  CD  ARG A   7      10.570  -1.883   3.936  1.00 93.01           C  
ATOM    109  HD2 ARG A   7      10.476  -2.795   4.525  1.00 93.01           H  
ATOM    110  HD3 ARG A   7      10.275  -1.034   4.553  1.00 93.01           H  
ATOM    111  NE  ARG A   7      11.962  -1.751   3.495  1.00 93.01           N  
ATOM    112  HE  ARG A   7      12.228  -2.230   2.647  1.00 93.01           H  
ATOM    113  NH1 ARG A   7      12.787  -0.605   5.290  1.00 93.01           N  
ATOM    114 HH11 ARG A   7      11.833  -0.418   5.564  1.00 93.01           H  
ATOM    115 HH12 ARG A   7      13.552  -0.101   5.715  1.00 93.01           H  
ATOM    116  NH2 ARG A   7      14.135  -1.151   3.599  1.00 93.01           N  
ATOM    117 HH21 ARG A   7      14.231  -1.678   2.743  1.00 93.01           H  
ATOM    118 HH22 ARG A   7      14.895  -0.587   3.953  1.00 93.01           H  
ATOM    119  CZ  ARG A   7      12.952  -1.165   4.128  1.00 93.01           C  
ATOM    120  N   VAL A   8       7.778  -2.508  -0.111  1.00 89.28           N  
ATOM    121  H   VAL A   8       7.826  -1.499  -0.076  1.00 89.28           H  
ATOM    122  CA  VAL A   8       8.254  -3.156  -1.330  1.00 89.28           C  
ATOM    123  HA  VAL A   8       8.423  -4.215  -1.135  1.00 89.28           H  
ATOM    124  C   VAL A   8       9.593  -2.526  -1.666  1.00 89.28           C  
ATOM    125  CB  VAL A   8       7.232  -3.056  -2.475  1.00 89.28           C  
ATOM    126  HB  VAL A   8       7.088  -2.013  -2.758  1.00 89.28           H  
ATOM    127  O   VAL A   8       9.648  -1.349  -2.009  1.00 89.28           O  
ATOM    128  CG1 VAL A   8       7.718  -3.843  -3.696  1.00 89.28           C  
ATOM    129 HG11 VAL A   8       8.642  -3.405  -4.074  1.00 89.28           H  
ATOM    130 HG12 VAL A   8       7.911  -4.882  -3.426  1.00 89.28           H  
ATOM    131 HG13 VAL A   8       6.971  -3.804  -4.488  1.00 89.28           H  
ATOM    132  CG2 VAL A   8       5.876  -3.644  -2.048  1.00 89.28           C  
ATOM    133 HG21 VAL A   8       5.204  -3.699  -2.904  1.00 89.28           H  
ATOM    134 HG22 VAL A   8       5.423  -3.013  -1.283  1.00 89.28           H  
ATOM    135 HG23 VAL A   8       6.022  -4.642  -1.636  1.00 89.28           H  
ATOM    136  N   ASP A   9      10.665  -3.294  -1.485  1.00 85.23           N  
ATOM    137  H   ASP A   9      10.545  -4.245  -1.166  1.00 85.23           H  
ATOM    138  CA  ASP A   9      12.039  -2.821  -1.630  1.00 85.23           C  
ATOM    139  HA  ASP A   9      12.055  -2.014  -2.363  1.00 85.23           H  
ATOM    140  C   ASP A   9      12.971  -3.925  -2.127  1.00 85.23           C  
ATOM    141  CB  ASP A   9      12.553  -2.246  -0.300  1.00 85.23           C  
ATOM    142  HB2 ASP A   9      13.489  -1.729  -0.510  1.00 85.23           H  
ATOM    143  HB3 ASP A   9      11.846  -1.497   0.058  1.00 85.23           H  
ATOM    144  O   ASP A   9      12.862  -5.069  -1.696  1.00 85.23           O  
ATOM    145  CG  ASP A   9      12.818  -3.243   0.839  1.00 85.23           C  
ATOM    146  OD1 ASP A   9      12.020  -4.165   1.099  1.00 85.23           O  
ATOM    147  OD2 ASP A   9      13.739  -2.951   1.640  1.00 85.23           O  
ATOM    148  N   ASN A  10      13.913  -3.583  -3.011  1.00 80.29           N  
ATOM    149  H   ASN A  10      13.932  -2.618  -3.309  1.00 80.29           H  
ATOM    150  CA  ASN A  10      15.060  -4.428  -3.392  1.00 80.29           C  
ATOM    151  HA  ASN A  10      15.410  -4.064  -4.357  1.00 80.29           H  
ATOM    152  C   ASN A  10      14.732  -5.920  -3.626  1.00 80.29           C  
ATOM    153  CB  ASN A  10      16.202  -4.200  -2.386  1.00 80.29           C  
ATOM    154  HB2 ASN A  10      17.050  -4.835  -2.640  1.00 80.29           H  
ATOM    155  HB3 ASN A  10      15.864  -4.450  -1.380  1.00 80.29           H  
ATOM    156  O   ASN A  10      15.463  -6.817  -3.200  1.00 80.29           O  
ATOM    157  CG  ASN A  10      16.673  -2.763  -2.449  1.00 80.29           C  
ATOM    158  ND2 ASN A  10      16.451  -1.989  -1.416  1.00 80.29           N  
ATOM    159 HD21 ASN A  10      16.316  -1.022  -1.673  1.00 80.29           H  
ATOM    160 HD22 ASN A  10      15.868  -2.332  -0.667  1.00 80.29           H  
ATOM    161  OD1 ASN A  10      17.195  -2.326  -3.457  1.00 80.29           O  
ATOM    162  N   GLY A  11      13.605  -6.193  -4.287  1.00 86.12           N  
ATOM    163  H   GLY A  11      13.026  -5.414  -4.566  1.00 86.12           H  
ATOM    164  CA  GLY A  11      13.151  -7.555  -4.556  1.00 86.12           C  
ATOM    165  HA2 GLY A  11      12.392  -7.496  -5.337  1.00 86.12           H  
ATOM    166  HA3 GLY A  11      13.986  -8.158  -4.913  1.00 86.12           H  
ATOM    167  C   GLY A  11      12.516  -8.277  -3.372  1.00 86.12           C  
ATOM    168  O   GLY A  11      12.559  -9.502  -3.315  1.00 86.12           O  
ATOM    169  N   ARG A  12      11.911  -7.557  -2.429  1.00 93.95           N  
ATOM    170  H   ARG A  12      12.028  -6.554  -2.432  1.00 93.95           H  
ATOM    171  CA  ARG A  12      11.120  -8.135  -1.343  1.00 93.95           C  
ATOM    172  HA  ARG A  12      10.870  -9.164  -1.602  1.00 93.95           H  
ATOM    173  C   ARG A  12       9.811  -7.385  -1.170  1.00 93.95           C  
ATOM    174  CB  ARG A  12      11.916  -8.153  -0.030  1.00 93.95           C  
ATOM    175  HB2 ARG A  12      12.144  -7.130   0.269  1.00 93.95           H  
ATOM    176  HB3 ARG A  12      11.305  -8.615   0.746  1.00 93.95           H  
ATOM    177  O   ARG A  12       9.733  -6.176  -1.358  1.00 93.95           O  
ATOM    178  CG  ARG A  12      13.220  -8.944  -0.174  1.00 93.95           C  
ATOM    179  HG2 ARG A  12      13.014  -9.937  -0.572  1.00 93.95           H  
ATOM    180  HG3 ARG A  12      13.882  -8.413  -0.859  1.00 93.95           H  
ATOM    181  CD  ARG A  12      13.922  -9.083   1.172  1.00 93.95           C  
ATOM    182  HD2 ARG A  12      13.372  -9.811   1.768  1.00 93.95           H  
ATOM    183  HD3 ARG A  12      13.914  -8.121   1.684  1.00 93.95           H  
ATOM    184  NE  ARG A  12      15.313  -9.512   0.971  1.00 93.95           N  
ATOM    185  HE  ARG A  12      15.676  -9.398   0.036  1.00 93.95           H  
ATOM    186  NH1 ARG A  12      15.727 -10.309   3.090  1.00 93.95           N  
ATOM    187 HH11 ARG A  12      14.740 -10.492   3.202  1.00 93.95           H  
ATOM    188 HH12 ARG A  12      16.304 -10.891   3.680  1.00 93.95           H  
ATOM    189  NH2 ARG A  12      17.345 -10.315   1.560  1.00 93.95           N  
ATOM    190 HH21 ARG A  12      17.620 -10.231   0.592  1.00 93.95           H  
ATOM    191 HH22 ARG A  12      17.906 -10.858   2.202  1.00 93.95           H  
ATOM    192  CZ  ARG A  12      16.112 -10.039   1.876  1.00 93.95           C  
ATOM    193  N   VAL A  13       8.786  -8.126  -0.772  1.00 95.56           N  
ATOM    194  H   VAL A  13       8.940  -9.121  -0.701  1.00 95.56           H  
ATOM    195  CA  VAL A  13       7.548  -7.584  -0.215  1.00 95.56           C  
ATOM    196  HA  VAL A  13       7.559  -6.496  -0.286  1.00 95.56           H  
ATOM    197  C   VAL A  13       7.498  -7.978   1.249  1.00 95.56           C  
ATOM    198  CB  VAL A  13       6.303  -8.090  -0.963  1.00 95.56           C  
ATOM    199  HB  VAL A  13       6.251  -9.176  -0.889  1.00 95.56           H  
ATOM    200  O   VAL A  13       7.503  -9.167   1.569  1.00 95.56           O  
ATOM    201  CG1 VAL A  13       5.015  -7.520  -0.357  1.00 95.56           C  
ATOM    202 HG11 VAL A  13       4.900  -7.863   0.671  1.00 95.56           H  
ATOM    203 HG12 VAL A  13       5.046  -6.430  -0.369  1.00 95.56           H  
ATOM    204 HG13 VAL A  13       4.155  -7.870  -0.929  1.00 95.56           H  
ATOM    205  CG2 VAL A  13       6.359  -7.722  -2.447  1.00 95.56           C  
ATOM    206 HG21 VAL A  13       5.431  -8.002  -2.945  1.00 95.56           H  
ATOM    207 HG22 VAL A  13       7.181  -8.268  -2.910  1.00 95.56           H  
ATOM    208 HG23 VAL A  13       6.528  -6.652  -2.568  1.00 95.56           H  
ATOM    209  N   ARG A  14       7.414  -6.989   2.135  1.00 96.78           N  
ATOM    210  H   ARG A  14       7.432  -6.042   1.785  1.00 96.78           H  
ATOM    211  CA  ARG A  14       7.173  -7.190   3.562  1.00 96.78           C  
ATOM    212  HA  ARG A  14       7.200  -8.260   3.769  1.00 96.78           H  
ATOM    213  C   ARG A  14       5.801  -6.680   3.942  1.00 96.78           C  
ATOM    214  CB  ARG A  14       8.263  -6.541   4.414  1.00 96.78           C  
ATOM    215  HB2 ARG A  14       7.967  -6.586   5.462  1.00 96.78           H  
ATOM    216  HB3 ARG A  14       8.379  -5.496   4.126  1.00 96.78           H  
ATOM    217  O   ARG A  14       5.421  -5.579   3.547  1.00 96.78           O  
ATOM    218  CG  ARG A  14       9.594  -7.273   4.250  1.00 96.78           C  
ATOM    219  HG2 ARG A  14       9.925  -7.231   3.212  1.00 96.78           H  
ATOM    220  HG3 ARG A  14       9.472  -8.313   4.551  1.00 96.78           H  
ATOM    221  CD  ARG A  14      10.639  -6.610   5.141  1.00 96.78           C  
ATOM    222  HD2 ARG A  14      10.781  -5.581   4.808  1.00 96.78           H  
ATOM    223  HD3 ARG A  14      10.279  -6.605   6.170  1.00 96.78           H  
ATOM    224  NE  ARG A  14      11.891  -7.367   5.085  1.00 96.78           N  
ATOM    225  HE  ARG A  14      11.816  -8.368   5.194  1.00 96.78           H  
ATOM    226  NH1 ARG A  14      13.402  -5.644   4.989  1.00 96.78           N  
ATOM    227 HH11 ARG A  14      14.330  -5.344   4.727  1.00 96.78           H  
ATOM    228 HH12 ARG A  14      12.620  -5.013   4.887  1.00 96.78           H  
ATOM    229  NH2 ARG A  14      14.071  -7.795   4.956  1.00 96.78           N  
ATOM    230 HH21 ARG A  14      15.046  -7.538   4.898  1.00 96.78           H  
ATOM    231 HH22 ARG A  14      13.764  -8.755   5.023  1.00 96.78           H  
ATOM    232  CZ  ARG A  14      13.118  -6.917   5.015  1.00 96.78           C  
ATOM    233  N   VAL A  15       5.068  -7.472   4.719  1.00 97.44           N  
ATOM    234  H   VAL A  15       5.473  -8.353   4.999  1.00 97.44           H  
ATOM    235  CA  VAL A  15       3.783  -7.062   5.290  1.00 97.44           C  
ATOM    236  HA  VAL A  15       3.691  -5.982   5.172  1.00 97.44           H  
ATOM    237  C   VAL A  15       3.759  -7.370   6.775  1.00 97.44           C  
ATOM    238  CB  VAL A  15       2.572  -7.682   4.572  1.00 97.44           C  
ATOM    239  HB  VAL A  15       2.571  -8.765   4.693  1.00 97.44           H  
ATOM    240  O   VAL A  15       3.755  -8.535   7.171  1.00 97.44           O  
ATOM    241  CG1 VAL A  15       1.267  -7.120   5.158  1.00 97.44           C  
ATOM    242 HG11 VAL A  15       1.288  -6.031   5.135  1.00 97.44           H  
ATOM    243 HG12 VAL A  15       1.142  -7.453   6.188  1.00 97.44           H  
ATOM    244 HG13 VAL A  15       0.411  -7.466   4.577  1.00 97.44           H  
ATOM    245  CG2 VAL A  15       2.597  -7.361   3.073  1.00 97.44           C  
ATOM    246 HG21 VAL A  15       3.409  -7.906   2.592  1.00 97.44           H  
ATOM    247 HG22 VAL A  15       2.749  -6.291   2.929  1.00 97.44           H  
ATOM    248 HG23 VAL A  15       1.655  -7.647   2.604  1.00 97.44           H  
ATOM    249  N   ARG A  16       3.686  -6.329   7.601  1.00 97.58           N  
ATOM    250  H   ARG A  16       3.672  -5.407   7.190  1.00 97.58           H  
ATOM    251  CA  ARG A  16       3.572  -6.451   9.054  1.00 97.58           C  
ATOM    252  HA  ARG A  16       3.902  -7.446   9.352  1.00 97.58           H  
ATOM    253  C   ARG A  16       2.124  -6.280   9.493  1.00 97.58           C  
ATOM    254  CB  ARG A  16       4.512  -5.438   9.708  1.00 97.58           C  
ATOM    255  HB2 ARG A  16       4.150  -4.429   9.511  1.00 97.58           H  
ATOM    256  HB3 ARG A  16       5.508  -5.547   9.279  1.00 97.58           H  
ATOM    257  O   ARG A  16       1.492  -5.269   9.186  1.00 97.58           O  
ATOM    258  CG  ARG A  16       4.591  -5.662  11.217  1.00 97.58           C  
ATOM    259  HG2 ARG A  16       3.609  -5.520  11.670  1.00 97.58           H  
ATOM    260  HG3 ARG A  16       4.942  -6.674  11.416  1.00 97.58           H  
ATOM    261  CD  ARG A  16       5.569  -4.658  11.815  1.00 97.58           C  
ATOM    262  HD2 ARG A  16       5.214  -3.647  11.614  1.00 97.58           H  
ATOM    263  HD3 ARG A  16       6.535  -4.791  11.327  1.00 97.58           H  
ATOM    264  NE  ARG A  16       5.704  -4.865  13.266  1.00 97.58           N  
ATOM    265  HE  ARG A  16       5.080  -5.536  13.692  1.00 97.58           H  
ATOM    266  NH1 ARG A  16       7.508  -3.488  13.514  1.00 97.58           N  
ATOM    267 HH11 ARG A  16       8.257  -3.084  14.058  1.00 97.58           H  
ATOM    268 HH12 ARG A  16       7.389  -3.219  12.548  1.00 97.58           H  
ATOM    269  NH2 ARG A  16       6.731  -4.631  15.279  1.00 97.58           N  
ATOM    270 HH21 ARG A  16       7.482  -4.239  15.830  1.00 97.58           H  
ATOM    271 HH22 ARG A  16       6.114  -5.331  15.665  1.00 97.58           H  
ATOM    272  CZ  ARG A  16       6.645  -4.327  14.013  1.00 97.58           C  
ATOM    273  N   ASN A  17       1.609  -7.248  10.251  1.00 97.82           N  
ATOM    274  H   ASN A  17       2.197  -8.033  10.492  1.00 97.82           H  
ATOM    275  CA  ASN A  17       0.251  -7.207  10.790  1.00 97.82           C  
ATOM    276  HA  ASN A  17      -0.352  -6.523  10.194  1.00 97.82           H  
ATOM    277  C   ASN A  17       0.246  -6.684  12.237  1.00 97.82           C  
ATOM    278  CB  ASN A  17      -0.388  -8.601  10.660  1.00 97.82           C  
ATOM    279  HB2 ASN A  17      -0.380  -8.910   9.615  1.00 97.82           H  
ATOM    280  HB3 ASN A  17       0.196  -9.317  11.238  1.00 97.82           H  
ATOM    281  O   ASN A  17       0.486  -7.433  13.182  1.00 97.82           O  
ATOM    282  CG  ASN A  17      -1.822  -8.622  11.162  1.00 97.82           C  
ATOM    283  ND2 ASN A  17      -2.443  -9.771  11.231  1.00 97.82           N  
ATOM    284 HD21 ASN A  17      -2.013 -10.615  10.881  1.00 97.82           H  
ATOM    285 HD22 ASN A  17      -3.381  -9.767  11.604  1.00 97.82           H  
ATOM    286  OD1 ASN A  17      -2.412  -7.606  11.491  1.00 97.82           O  
ATOM    287  N   GLY A  18      -0.063  -5.400  12.417  1.00 96.44           N  
ATOM    288  H   GLY A  18      -0.235  -4.821  11.607  1.00 96.44           H  
ATOM    289  CA  GLY A  18      -0.276  -4.762  13.721  1.00 96.44           C  
ATOM    290  HA2 GLY A  18       0.290  -5.295  14.485  1.00 96.44           H  
ATOM    291  HA3 GLY A  18       0.090  -3.737  13.679  1.00 96.44           H  
ATOM    292  C   GLY A  18      -1.743  -4.729  14.167  1.00 96.44           C  
ATOM    293  O   GLY A  18      -2.119  -3.844  14.936  1.00 96.44           O  
ATOM    294  N   THR A  19      -2.587  -5.631  13.660  1.00 95.20           N  
ATOM    295  H   THR A  19      -2.221  -6.324  13.023  1.00 95.20           H  
ATOM    296  CA  THR A  19      -3.976  -5.812  14.118  1.00 95.20           C  
ATOM    297  HA  THR A  19      -4.296  -4.904  14.629  1.00 95.20           H  
ATOM    298  C   THR A  19      -4.077  -6.945  15.147  1.00 95.20           C  
ATOM    299  CB  THR A  19      -4.955  -6.015  12.948  1.00 95.20           C  
ATOM    300  HB  THR A  19      -5.963  -5.824  13.317  1.00 95.20           H  
ATOM    301  O   THR A  19      -3.108  -7.662  15.392  1.00 95.20           O  
ATOM    302  CG2 THR A  19      -4.692  -5.089  11.759  1.00 95.20           C  
ATOM    303 HG21 THR A  19      -4.492  -4.079  12.116  1.00 95.20           H  
ATOM    304 HG22 THR A  19      -5.568  -5.081  11.111  1.00 95.20           H  
ATOM    305 HG23 THR A  19      -3.828  -5.429  11.188  1.00 95.20           H  
ATOM    306  OG1 THR A  19      -4.909  -7.327  12.459  1.00 95.20           O  
ATOM    307  HG1 THR A  19      -4.036  -7.460  12.081  1.00 95.20           H  
ATOM    308  N   ASP A  20      -5.248  -7.116  15.760  1.00 95.68           N  
ATOM    309  H   ASP A  20      -6.045  -6.559  15.487  1.00 95.68           H  
ATOM    310  CA  ASP A  20      -5.547  -8.171  16.741  1.00 95.68           C  
ATOM    311  HA  ASP A  20      -4.629  -8.422  17.272  1.00 95.68           H  
ATOM    312  C   ASP A  20      -6.061  -9.480  16.109  1.00 95.68           C  
ATOM    313  CB  ASP A  20      -6.541  -7.615  17.775  1.00 95.68           C  
ATOM    314  HB2 ASP A  20      -6.675  -8.355  18.564  1.00 95.68           H  
ATOM    315  HB3 ASP A  20      -6.107  -6.726  18.231  1.00 95.68           H  
ATOM    316  O   ASP A  20      -6.376 -10.439  16.816  1.00 95.68           O  
ATOM    317  CG  ASP A  20      -7.919  -7.250  17.196  1.00 95.68           C  
ATOM    318  OD1 ASP A  20      -8.069  -7.234  15.949  1.00 95.68           O  
ATOM    319  OD2 ASP A  20      -8.809  -6.944  18.017  1.00 95.68           O  
ATOM    320  N   ARG A  21      -6.122  -9.549  14.774  1.00 95.60           N  
ATOM    321  H   ARG A  21      -5.813  -8.737  14.258  1.00 95.60           H  
ATOM    322  CA  ARG A  21      -6.649 -10.690  14.009  1.00 95.60           C  
ATOM    323  HA  ARG A  21      -6.683 -11.546  14.682  1.00 95.60           H  
ATOM    324  C   ARG A  21      -5.760 -11.056  12.818  1.00 95.60           C  
ATOM    325  CB  ARG A  21      -8.085 -10.381  13.571  1.00 95.60           C  
ATOM    326  HB2 ARG A  21      -8.495 -11.232  13.025  1.00 95.60           H  
ATOM    327  HB3 ARG A  21      -8.684 -10.230  14.469  1.00 95.60           H  
ATOM    328  O   ARG A  21      -5.006 -10.217  12.328  1.00 95.60           O  
ATOM    329  CG  ARG A  21      -8.176  -9.123  12.693  1.00 95.60           C  
ATOM    330  HG2 ARG A  21      -7.655  -9.277  11.748  1.00 95.60           H  
ATOM    331  HG3 ARG A  21      -7.703  -8.289  13.213  1.00 95.60           H  
ATOM    332  CD  ARG A  21      -9.638  -8.768  12.419  1.00 95.60           C  
ATOM    333  HD2 ARG A  21      -9.913  -9.132  11.430  1.00 95.60           H  
ATOM    334  HD3 ARG A  21     -10.270  -9.247  13.167  1.00 95.60           H  
ATOM    335  NE  ARG A  21      -9.835  -7.314  12.511  1.00 95.60           N  
ATOM    336  HE  ARG A  21      -9.064  -6.775  12.878  1.00 95.60           H  
ATOM    337  NH1 ARG A  21     -12.090  -7.274  12.127  1.00 95.60           N  
ATOM    338 HH11 ARG A  21     -12.064  -8.281  12.045  1.00 95.60           H  
ATOM    339 HH12 ARG A  21     -12.953  -6.752  12.081  1.00 95.60           H  
ATOM    340  NH2 ARG A  21     -10.989  -5.378  12.617  1.00 95.60           N  
ATOM    341 HH21 ARG A  21     -10.151  -4.945  12.979  1.00 95.60           H  
ATOM    342 HH22 ARG A  21     -11.857  -4.873  12.720  1.00 95.60           H  
ATOM    343  CZ  ARG A  21     -10.969  -6.663  12.413  1.00 95.60           C  
ATOM    344  N   PRO A  22      -5.820 -12.301  12.317  1.00 97.17           N  
ATOM    345  CA  PRO A  22      -5.122 -12.654  11.089  1.00 97.17           C  
ATOM    346  HA  PRO A  22      -4.057 -12.475  11.234  1.00 97.17           H  
ATOM    347  C   PRO A  22      -5.626 -11.827   9.900  1.00 97.17           C  
ATOM    348  CB  PRO A  22      -5.354 -14.154  10.886  1.00 97.17           C  
ATOM    349  HB2 PRO A  22      -4.460 -14.646  10.503  1.00 97.17           H  
ATOM    350  HB3 PRO A  22      -6.199 -14.319  10.216  1.00 97.17           H  
ATOM    351  O   PRO A  22      -6.827 -11.581   9.772  1.00 97.17           O  
ATOM    352  CG  PRO A  22      -5.712 -14.658  12.284  1.00 97.17           C  
ATOM    353  HG2 PRO A  22      -4.799 -14.852  12.846  1.00 97.17           H  
ATOM    354  HG3 PRO A  22      -6.336 -15.550  12.246  1.00 97.17           H  
ATOM    355  CD  PRO A  22      -6.452 -13.473  12.901  1.00 97.17           C  
ATOM    356  HD2 PRO A  22      -7.504 -13.500  12.617  1.00 97.17           H  
ATOM    357  HD3 PRO A  22      -6.346 -13.501  13.985  1.00 97.17           H  
ATOM    358  N   ILE A  23      -4.710 -11.447   9.011  1.00 97.74           N  
ATOM    359  H   ILE A  23      -3.745 -11.685   9.190  1.00 97.74           H  
ATOM    360  CA  ILE A  23      -5.027 -10.827   7.717  1.00 97.74           C  
ATOM    361  HA  ILE A  23      -6.103 -10.665   7.654  1.00 97.74           H  
ATOM    362  C   ILE A  23      -4.664 -11.792   6.592  1.00 97.74           C  
ATOM    363  CB  ILE A  23      -4.360  -9.441   7.551  1.00 97.74           C  
ATOM    364  HB  ILE A  23      -4.675  -9.034   6.590  1.00 97.74           H  
ATOM    365  O   ILE A  23      -3.726 -12.583   6.729  1.00 97.74           O  
ATOM    366  CG1 ILE A  23      -2.820  -9.530   7.542  1.00 97.74           C  
ATOM    367 HG12 ILE A  23      -2.484  -9.930   8.499  1.00 97.74           H  
ATOM    368 HG13 ILE A  23      -2.509 -10.218   6.756  1.00 97.74           H  
ATOM    369  CG2 ILE A  23      -4.877  -8.495   8.648  1.00 97.74           C  
ATOM    370 HG21 ILE A  23      -4.536  -7.476   8.462  1.00 97.74           H  
ATOM    371 HG22 ILE A  23      -4.521  -8.807   9.630  1.00 97.74           H  
ATOM    372 HG23 ILE A  23      -5.966  -8.500   8.656  1.00 97.74           H  
ATOM    373  CD1 ILE A  23      -2.090  -8.205   7.294  1.00 97.74           C  
ATOM    374 HD11 ILE A  23      -2.441  -7.751   6.367  1.00 97.74           H  
ATOM    375 HD12 ILE A  23      -2.252  -7.519   8.125  1.00 97.74           H  
ATOM    376 HD13 ILE A  23      -1.020  -8.395   7.207  1.00 97.74           H  
ATOM    377  N   ARG A  24      -5.383 -11.726   5.468  1.00 98.11           N  
ATOM    378  H   ARG A  24      -6.088 -11.005   5.400  1.00 98.11           H  
ATOM    379  CA  ARG A  24      -4.970 -12.430   4.246  1.00 98.11           C  
ATOM    380  HA  ARG A  24      -4.243 -13.199   4.505  1.00 98.11           H  
ATOM    381  C   ARG A  24      -4.265 -11.458   3.321  1.00 98.11           C  
ATOM    382  CB  ARG A  24      -6.126 -13.139   3.538  1.00 98.11           C  
ATOM    383  HB2 ARG A  24      -5.742 -13.573   2.615  1.00 98.11           H  
ATOM    384  HB3 ARG A  24      -6.902 -12.421   3.273  1.00 98.11           H  
ATOM    385  O   ARG A  24      -4.773 -10.368   3.074  1.00 98.11           O  
ATOM    386  CG  ARG A  24      -6.737 -14.257   4.386  1.00 98.11           C  
ATOM    387  HG2 ARG A  24      -7.184 -13.840   5.288  1.00 98.11           H  
ATOM    388  HG3 ARG A  24      -5.960 -14.969   4.661  1.00 98.11           H  
ATOM    389  CD  ARG A  24      -7.812 -14.962   3.556  1.00 98.11           C  
ATOM    390  HD2 ARG A  24      -7.355 -15.326   2.635  1.00 98.11           H  
ATOM    391  HD3 ARG A  24      -8.590 -14.243   3.301  1.00 98.11           H  
ATOM    392  NE  ARG A  24      -8.402 -16.094   4.288  1.00 98.11           N  
ATOM    393  HE  ARG A  24      -8.076 -16.244   5.232  1.00 98.11           H  
ATOM    394  NH1 ARG A  24      -9.710 -16.869   2.568  1.00 98.11           N  
ATOM    395 HH11 ARG A  24     -10.333 -17.563   2.180  1.00 98.11           H  
ATOM    396 HH12 ARG A  24      -9.311 -16.168   1.961  1.00 98.11           H  
ATOM    397  NH2 ARG A  24      -9.722 -17.930   4.534  1.00 98.11           N  
ATOM    398 HH21 ARG A  24      -9.381 -18.044   5.477  1.00 98.11           H  
ATOM    399 HH22 ARG A  24     -10.373 -18.596   4.143  1.00 98.11           H  
ATOM    400  CZ  ARG A  24      -9.274 -16.954   3.795  1.00 98.11           C  
ATOM    401  N   VAL A  25      -3.114 -11.861   2.810  1.00 98.17           N  
ATOM    402  H   VAL A  25      -2.792 -12.791   3.037  1.00 98.17           H  
ATOM    403  CA  VAL A  25      -2.295 -11.062   1.903  1.00 98.17           C  
ATOM    404  HA  VAL A  25      -2.797 -10.119   1.687  1.00 98.17           H  
ATOM    405  C   VAL A  25      -2.132 -11.833   0.608  1.00 98.17           C  
ATOM    406  CB  VAL A  25      -0.932 -10.723   2.525  1.00 98.17           C  
ATOM    407  HB  VAL A  25      -0.395 -11.646   2.743  1.00 98.17           H  
ATOM    408  O   VAL A  25      -1.668 -12.969   0.618  1.00 98.17           O  
ATOM    409  CG1 VAL A  25      -0.088  -9.875   1.568  1.00 98.17           C  
ATOM    410 HG11 VAL A  25       0.096 -10.413   0.639  1.00 98.17           H  
ATOM    411 HG12 VAL A  25      -0.594  -8.935   1.347  1.00 98.17           H  
ATOM    412 HG13 VAL A  25       0.880  -9.669   2.026  1.00 98.17           H  
ATOM    413  CG2 VAL A  25      -1.102  -9.941   3.834  1.00 98.17           C  
ATOM    414 HG21 VAL A  25      -0.121  -9.719   4.253  1.00 98.17           H  
ATOM    415 HG22 VAL A  25      -1.639  -9.010   3.653  1.00 98.17           H  
ATOM    416 HG23 VAL A  25      -1.658 -10.534   4.559  1.00 98.17           H  
ATOM    417  N   ARG A  26      -2.490 -11.213  -0.510  1.00 97.80           N  
ATOM    418  H   ARG A  26      -2.866 -10.280  -0.426  1.00 97.80           H  
ATOM    419  CA  ARG A  26      -2.229 -11.725  -1.851  1.00 97.80           C  
ATOM    420  HA  ARG A  26      -1.825 -12.735  -1.784  1.00 97.80           H  
ATOM    421  C   ARG A  26      -1.178 -10.844  -2.511  1.00 97.80           C  
ATOM    422  CB  ARG A  26      -3.553 -11.814  -2.618  1.00 97.80           C  
ATOM    423  HB2 ARG A  26      -4.196 -12.551  -2.137  1.00 97.80           H  
ATOM    424  HB3 ARG A  26      -4.058 -10.849  -2.570  1.00 97.80           H  
ATOM    425  O   ARG A  26      -1.414  -9.660  -2.726  1.00 97.80           O  
ATOM    426  CG  ARG A  26      -3.353 -12.199  -4.085  1.00 97.80           C  
ATOM    427  HG2 ARG A  26      -2.894 -13.186  -4.138  1.00 97.80           H  
ATOM    428  HG3 ARG A  26      -2.690 -11.472  -4.556  1.00 97.80           H  
ATOM    429  CD  ARG A  26      -4.690 -12.212  -4.832  1.00 97.80           C  
ATOM    430  HD2 ARG A  26      -5.067 -13.234  -4.861  1.00 97.80           H  
ATOM    431  HD3 ARG A  26      -5.409 -11.598  -4.289  1.00 97.80           H  
ATOM    432  NE  ARG A  26      -4.540 -11.671  -6.198  1.00 97.80           N  
ATOM    433  HE  ARG A  26      -3.599 -11.520  -6.534  1.00 97.80           H  
ATOM    434  NH1 ARG A  26      -6.768 -11.629  -6.735  1.00 97.80           N  
ATOM    435 HH11 ARG A  26      -6.967 -12.121  -5.876  1.00 97.80           H  
ATOM    436 HH12 ARG A  26      -7.513 -11.423  -7.385  1.00 97.80           H  
ATOM    437  NH2 ARG A  26      -5.258 -10.814  -8.168  1.00 97.80           N  
ATOM    438 HH21 ARG A  26      -6.018 -10.525  -8.767  1.00 97.80           H  
ATOM    439 HH22 ARG A  26      -4.297 -10.620  -8.410  1.00 97.80           H  
ATOM    440  CZ  ARG A  26      -5.523 -11.375  -7.024  1.00 97.80           C  
ATOM    441  N   VAL A  27      -0.039 -11.429  -2.863  1.00 97.16           N  
ATOM    442  H   VAL A  27       0.046 -12.423  -2.704  1.00 97.16           H  
ATOM    443  CA  VAL A  27       1.049 -10.756  -3.583  1.00 97.16           C  
ATOM    444  HA  VAL A  27       0.882  -9.679  -3.573  1.00 97.16           H  
ATOM    445  C   VAL A  27       1.027 -11.231  -5.027  1.00 97.16           C  
ATOM    446  CB  VAL A  27       2.417 -11.010  -2.921  1.00 97.16           C  
ATOM    447  HB  VAL A  27       2.648 -12.075  -2.959  1.00 97.16           H  
ATOM    448  O   VAL A  27       1.048 -12.432  -5.287  1.00 97.16           O  
ATOM    449  CG1 VAL A  27       3.529 -10.239  -3.642  1.00 97.16           C  
ATOM    450 HG11 VAL A  27       3.306  -9.172  -3.651  1.00 97.16           H  
ATOM    451 HG12 VAL A  27       3.639 -10.594  -4.667  1.00 97.16           H  
ATOM    452 HG13 VAL A  27       4.479 -10.399  -3.133  1.00 97.16           H  
ATOM    453  CG2 VAL A  27       2.408 -10.568  -1.451  1.00 97.16           C  
ATOM    454 HG21 VAL A  27       3.409 -10.660  -1.029  1.00 97.16           H  
ATOM    455 HG22 VAL A  27       2.086  -9.530  -1.372  1.00 97.16           H  
ATOM    456 HG23 VAL A  27       1.739 -11.206  -0.873  1.00 97.16           H  
ATOM    457  N   THR A  28       0.941 -10.300  -5.974  1.00 95.71           N  
ATOM    458  H   THR A  28       0.896  -9.333  -5.685  1.00 95.71           H  
ATOM    459  CA  THR A  28       1.041 -10.578  -7.410  1.00 95.71           C  
ATOM    460  HA  THR A  28       1.210 -11.647  -7.541  1.00 95.71           H  
ATOM    461  C   THR A  28       2.224  -9.827  -7.996  1.00 95.71           C  
ATOM    462  CB  THR A  28      -0.253 -10.219  -8.150  1.00 95.71           C  
ATOM    463  HB  THR A  28      -0.438  -9.151  -8.043  1.00 95.71           H  
ATOM    464  O   THR A  28       2.214  -8.601  -7.995  1.00 95.71           O  
ATOM    465  CG2 THR A  28      -0.219 -10.560  -9.641  1.00 95.71           C  
ATOM    466 HG21 THR A  28       0.504  -9.921 -10.149  1.00 95.71           H  
ATOM    467 HG22 THR A  28      -1.203 -10.388 -10.075  1.00 95.71           H  
ATOM    468 HG23 THR A  28       0.064 -11.603  -9.784  1.00 95.71           H  
ATOM    469  OG1 THR A  28      -1.328 -10.915  -7.550  1.00 95.71           O  
ATOM    470  HG1 THR A  28      -1.162 -10.803  -6.611  1.00 95.71           H  
ATOM    471  N   ALA A  29       3.215 -10.543  -8.520  1.00 92.82           N  
ATOM    472  H   ALA A  29       3.136 -11.550  -8.536  1.00 92.82           H  
ATOM    473  CA  ALA A  29       4.423  -9.962  -9.101  1.00 92.82           C  
ATOM    474  HA  ALA A  29       4.221  -8.941  -9.425  1.00 92.82           H  
ATOM    475  C   ALA A  29       4.860 -10.780 -10.323  1.00 92.82           C  
ATOM    476  CB  ALA A  29       5.512  -9.908  -8.028  1.00 92.82           C  
ATOM    477  HB1 ALA A  29       5.805 -10.917  -7.739  1.00 92.82           H  
ATOM    478  HB2 ALA A  29       5.150  -9.368  -7.153  1.00 92.82           H  
ATOM    479  HB3 ALA A  29       6.377  -9.374  -8.420  1.00 92.82           H  
ATOM    480  O   ALA A  29       4.803 -12.008 -10.310  1.00 92.82           O  
ATOM    481  N   GLY A  30       5.235 -10.116 -11.421  1.00 86.03           N  
ATOM    482  H   GLY A  30       5.321  -9.111 -11.364  1.00 86.03           H  
ATOM    483  CA  GLY A  30       5.674 -10.795 -12.654  1.00 86.03           C  
ATOM    484  HA2 GLY A  30       5.889 -10.040 -13.411  1.00 86.03           H  
ATOM    485  HA3 GLY A  30       6.594 -11.348 -12.462  1.00 86.03           H  
ATOM    486  C   GLY A  30       4.662 -11.782 -13.257  1.00 86.03           C  
ATOM    487  O   GLY A  30       5.046 -12.681 -13.991  1.00 86.03           O  
ATOM    488  N   GLY A  31       3.373 -11.643 -12.934  1.00 85.70           N  
ATOM    489  H   GLY A  31       3.144 -10.939 -12.246  1.00 85.70           H  
ATOM    490  CA  GLY A  31       2.318 -12.560 -13.378  1.00 85.70           C  
ATOM    491  HA2 GLY A  31       2.585 -12.973 -14.351  1.00 85.70           H  
ATOM    492  HA3 GLY A  31       1.388 -12.002 -13.487  1.00 85.70           H  
ATOM    493  C   GLY A  31       2.046 -13.740 -12.441  1.00 85.70           C  
ATOM    494  O   GLY A  31       0.989 -14.351 -12.572  1.00 85.70           O  
ATOM    495  N   GLU A  32       2.911 -14.006 -11.463  1.00 91.64           N  
ATOM    496  H   GLU A  32       3.745 -13.444 -11.367  1.00 91.64           H  
ATOM    497  CA  GLU A  32       2.647 -14.985 -10.407  1.00 91.64           C  
ATOM    498  HA  GLU A  32       2.091 -15.822 -10.827  1.00 91.64           H  
ATOM    499  C   GLU A  32       1.809 -14.363  -9.293  1.00 91.64           C  
ATOM    500  CB  GLU A  32       3.947 -15.535  -9.809  1.00 91.64           C  
ATOM    501  HB2 GLU A  32       3.679 -16.173  -8.967  1.00 91.64           H  
ATOM    502  HB3 GLU A  32       4.559 -14.712  -9.438  1.00 91.64           H  
ATOM    503  O   GLU A  32       2.008 -13.203  -8.932  1.00 91.64           O  
ATOM    504  CG  GLU A  32       4.753 -16.364 -10.813  1.00 91.64           C  
ATOM    505  HG2 GLU A  32       4.094 -17.113 -11.250  1.00 91.64           H  
ATOM    506  HG3 GLU A  32       5.103 -15.709 -11.610  1.00 91.64           H  
ATOM    507  CD  GLU A  32       5.959 -17.075 -10.171  1.00 91.64           C  
ATOM    508  OE1 GLU A  32       6.686 -17.731 -10.942  1.00 91.64           O  
ATOM    509  OE2 GLU A  32       6.140 -17.002  -8.922  1.00 91.64           O  
ATOM    510  N   THR A  33       0.899 -15.146  -8.716  1.00 95.86           N  
ATOM    511  H   THR A  33       0.806 -16.098  -9.039  1.00 95.86           H  
ATOM    512  CA  THR A  33       0.105 -14.756  -7.548  1.00 95.86           C  
ATOM    513  HA  THR A  33       0.446 -13.784  -7.190  1.00 95.86           H  
ATOM    514  C   THR A  33       0.317 -15.765  -6.428  1.00 95.86           C  
ATOM    515  CB  THR A  33      -1.386 -14.625  -7.897  1.00 95.86           C  
ATOM    516  HB  THR A  33      -1.747 -15.561  -8.323  1.00 95.86           H  
ATOM    517  O   THR A  33       0.218 -16.970  -6.648  1.00 95.86           O  
ATOM    518  CG2 THR A  33      -2.240 -14.264  -6.685  1.00 95.86           C  
ATOM    519 HG21 THR A  33      -3.266 -14.084  -7.006  1.00 95.86           H  
ATOM    520 HG22 THR A  33      -2.254 -15.090  -5.974  1.00 95.86           H  
ATOM    521 HG23 THR A  33      -1.832 -13.375  -6.203  1.00 95.86           H  
ATOM    522  OG1 THR A  33      -1.594 -13.580  -8.825  1.00 95.86           O  
ATOM    523  HG1 THR A  33      -1.243 -12.774  -8.440  1.00 95.86           H  
ATOM    524  N   ARG A  34       0.582 -15.269  -5.218  1.00 97.14           N  
ATOM    525  H   ARG A  34       0.683 -14.268  -5.128  1.00 97.14           H  
ATOM    526  CA  ARG A  34       0.710 -16.070  -3.996  1.00 97.14           C  
ATOM    527  HA  ARG A  34       0.356 -17.082  -4.190  1.00 97.14           H  
ATOM    528  C   ARG A  34      -0.171 -15.484  -2.900  1.00 97.14           C  
ATOM    529  CB  ARG A  34       2.183 -16.145  -3.563  1.00 97.14           C  
ATOM    530  HB2 ARG A  34       2.545 -15.137  -3.360  1.00 97.14           H  
ATOM    531  HB3 ARG A  34       2.248 -16.733  -2.647  1.00 97.14           H  
ATOM    532  O   ARG A  34      -0.296 -14.264  -2.796  1.00 97.14           O  
ATOM    533  CG  ARG A  34       3.083 -16.789  -4.630  1.00 97.14           C  
ATOM    534  HG2 ARG A  34       2.722 -17.792  -4.859  1.00 97.14           H  
ATOM    535  HG3 ARG A  34       3.053 -16.188  -5.539  1.00 97.14           H  
ATOM    536  CD  ARG A  34       4.538 -16.868  -4.159  1.00 97.14           C  
ATOM    537  HD2 ARG A  34       4.841 -15.884  -3.802  1.00 97.14           H  
ATOM    538  HD3 ARG A  34       4.608 -17.583  -3.339  1.00 97.14           H  
ATOM    539  NE  ARG A  34       5.432 -17.276  -5.258  1.00 97.14           N  
ATOM    540  HE  ARG A  34       5.019 -17.466  -6.160  1.00 97.14           H  
ATOM    541  NH1 ARG A  34       7.439 -16.997  -4.175  1.00 97.14           N  
ATOM    542 HH11 ARG A  34       6.943 -16.665  -3.360  1.00 97.14           H  
ATOM    543 HH12 ARG A  34       8.437 -16.860  -4.245  1.00 97.14           H  
ATOM    544  NH2 ARG A  34       7.391 -17.548  -6.352  1.00 97.14           N  
ATOM    545 HH21 ARG A  34       6.908 -17.521  -7.239  1.00 97.14           H  
ATOM    546 HH22 ARG A  34       8.399 -17.496  -6.391  1.00 97.14           H  
ATOM    547  CZ  ARG A  34       6.751 -17.283  -5.249  1.00 97.14           C  
ATOM    548  N   GLU A  35      -0.775 -16.349  -2.095  1.00 97.84           N  
ATOM    549  H   GLU A  35      -0.577 -17.334  -2.198  1.00 97.84           H  
ATOM    550  CA  GLU A  35      -1.645 -15.966  -0.982  1.00 97.84           C  
ATOM    551  HA  GLU A  35      -1.712 -14.879  -0.933  1.00 97.84           H  
ATOM    552  C   GLU A  35      -1.068 -16.443   0.349  1.00 97.84           C  
ATOM    553  CB  GLU A  35      -3.073 -16.499  -1.164  1.00 97.84           C  
ATOM    554  HB2 GLU A  35      -3.645 -16.221  -0.279  1.00 97.84           H  
ATOM    555  HB3 GLU A  35      -3.051 -17.586  -1.241  1.00 97.84           H  
ATOM    556  O   GLU A  35      -0.535 -17.546   0.458  1.00 97.84           O  
ATOM    557  CG  GLU A  35      -3.763 -15.908  -2.402  1.00 97.84           C  
ATOM    558  HG2 GLU A  35      -3.619 -14.828  -2.389  1.00 97.84           H  
ATOM    559  HG3 GLU A  35      -3.282 -16.297  -3.299  1.00 97.84           H  
ATOM    560  CD  GLU A  35      -5.270 -16.205  -2.463  1.00 97.84           C  
ATOM    561  OE1 GLU A  35      -5.920 -15.578  -3.332  1.00 97.84           O  
ATOM    562  OE2 GLU A  35      -5.770 -17.001  -1.634  1.00 97.84           O  
ATOM    563  N   TYR A  36      -1.202 -15.602   1.369  1.00 98.11           N  
ATOM    564  H   TYR A  36      -1.626 -14.704   1.186  1.00 98.11           H  
ATOM    565  CA  TYR A  36      -0.625 -15.794   2.689  1.00 98.11           C  
ATOM    566  HA  TYR A  36      -0.360 -16.843   2.821  1.00 98.11           H  
ATOM    567  C   TYR A  36      -1.626 -15.401   3.769  1.00 98.11           C  
ATOM    568  CB  TYR A  36       0.647 -14.949   2.820  1.00 98.11           C  
ATOM    569  HB2 TYR A  36       1.092 -15.121   3.800  1.00 98.11           H  
ATOM    570  HB3 TYR A  36       0.370 -13.896   2.766  1.00 98.11           H  
ATOM    571  O   TYR A  36      -2.465 -14.519   3.578  1.00 98.11           O  
ATOM    572  CG  TYR A  36       1.687 -15.233   1.756  1.00 98.11           C  
ATOM    573  CD1 TYR A  36       2.596 -16.292   1.930  1.00 98.11           C  
ATOM    574  HD1 TYR A  36       2.559 -16.896   2.824  1.00 98.11           H  
ATOM    575  CD2 TYR A  36       1.728 -14.449   0.585  1.00 98.11           C  
ATOM    576  HD2 TYR A  36       1.021 -13.645   0.449  1.00 98.11           H  
ATOM    577  CE1 TYR A  36       3.564 -16.557   0.946  1.00 98.11           C  
ATOM    578  HE1 TYR A  36       4.272 -17.360   1.091  1.00 98.11           H  
ATOM    579  CE2 TYR A  36       2.691 -14.715  -0.404  1.00 98.11           C  
ATOM    580  HE2 TYR A  36       2.747 -14.104  -1.293  1.00 98.11           H  
ATOM    581  OH  TYR A  36       4.573 -16.014  -1.148  1.00 98.11           O  
ATOM    582  HH  TYR A  36       5.191 -16.665  -0.806  1.00 98.11           H  
ATOM    583  CZ  TYR A  36       3.615 -15.765  -0.220  1.00 98.11           C  
ATOM    584  N   THR A  37      -1.503 -16.025   4.936  1.00 98.13           N  
ATOM    585  H   THR A  37      -0.748 -16.688   5.040  1.00 98.13           H  
ATOM    586  CA  THR A  37      -2.137 -15.548   6.168  1.00 98.13           C  
ATOM    587  HA  THR A  37      -2.845 -14.750   5.943  1.00 98.13           H  
ATOM    588  C   THR A  37      -1.050 -14.984   7.070  1.00 98.13           C  
ATOM    589  CB  THR A  37      -2.918 -16.669   6.861  1.00 98.13           C  
ATOM    590  HB  THR A  37      -2.249 -17.501   7.086  1.00 98.13           H  
ATOM    591  O   THR A  37      -0.077 -15.678   7.353  1.00 98.13           O  
ATOM    592  CG2 THR A  37      -3.595 -16.203   8.148  1.00 98.13           C  
ATOM    593 HG21 THR A  37      -2.844 -15.953   8.898  1.00 98.13           H  
ATOM    594 HG22 THR A  37      -4.218 -17.006   8.542  1.00 98.13           H  
ATOM    595 HG23 THR A  37      -4.214 -15.328   7.948  1.00 98.13           H  
ATOM    596  OG1 THR A  37      -3.938 -17.115   5.994  1.00 98.13           O  
ATOM    597  HG1 THR A  37      -3.514 -17.344   5.163  1.00 98.13           H  
ATOM    598  N   VAL A  38      -1.209 -13.738   7.515  1.00 98.16           N  
ATOM    599  H   VAL A  38      -2.043 -13.235   7.247  1.00 98.16           H  
ATOM    600  CA  VAL A  38      -0.261 -13.066   8.414  1.00 98.16           C  
ATOM    601  HA  VAL A  38       0.625 -13.690   8.531  1.00 98.16           H  
ATOM    602  C   VAL A  38      -0.922 -12.919   9.775  1.00 98.16           C  
ATOM    603  CB  VAL A  38       0.221 -11.713   7.859  1.00 98.16           C  
ATOM    604  HB  VAL A  38      -0.579 -10.977   7.941  1.00 98.16           H  
ATOM    605  O   VAL A  38      -1.946 -12.246   9.911  1.00 98.16           O  
ATOM    606  CG1 VAL A  38       1.426 -11.196   8.652  1.00 98.16           C  
ATOM    607 HG11 VAL A  38       1.171 -11.076   9.705  1.00 98.16           H  
ATOM    608 HG12 VAL A  38       1.739 -10.227   8.262  1.00 98.16           H  
ATOM    609 HG13 VAL A  38       2.261 -11.891   8.566  1.00 98.16           H  
ATOM    610  CG2 VAL A  38       0.605 -11.830   6.381  1.00 98.16           C  
ATOM    611 HG21 VAL A  38       1.125 -10.930   6.053  1.00 98.16           H  
ATOM    612 HG22 VAL A  38       1.243 -12.703   6.241  1.00 98.16           H  
ATOM    613 HG23 VAL A  38      -0.291 -11.960   5.773  1.00 98.16           H  
ATOM    614  N   ASN A  39      -0.361 -13.576  10.786  1.00 97.96           N  
ATOM    615  H   ASN A  39       0.530 -14.025  10.630  1.00 97.96           H  
ATOM    616  CA  ASN A  39      -0.916 -13.590  12.137  1.00 97.96           C  
ATOM    617  HA  ASN A  39      -1.995 -13.722  12.050  1.00 97.96           H  
ATOM    618  C   ASN A  39      -0.662 -12.258  12.870  1.00 97.96           C  
ATOM    619  CB  ASN A  39      -0.339 -14.795  12.899  1.00 97.96           C  
ATOM    620  HB2 ASN A  39       0.747 -14.792  12.807  1.00 97.96           H  
ATOM    621  HB3 ASN A  39      -0.582 -14.719  13.959  1.00 97.96           H  
ATOM    622  O   ASN A  39       0.288 -11.546  12.527  1.00 97.96           O  
ATOM    623  CG  ASN A  39      -0.895 -16.116  12.399  1.00 97.96           C  
ATOM    624  ND2 ASN A  39      -0.097 -17.157  12.396  1.00 97.96           N  
ATOM    625 HD21 ASN A  39      -0.487 -18.019  12.041  1.00 97.96           H  
ATOM    626 HD22 ASN A  39       0.864 -17.071  12.692  1.00 97.96           H  
ATOM    627  OD1 ASN A  39      -2.048 -16.233  12.018  1.00 97.96           O  
ATOM    628  N   PRO A  40      -1.470 -11.920  13.890  1.00 97.84           N  
ATOM    629  CA  PRO A  40      -1.250 -10.745  14.735  1.00 97.84           C  
ATOM    630  HA  PRO A  40      -1.499  -9.846  14.170  1.00 97.84           H  
ATOM    631  C   PRO A  40       0.182 -10.658  15.261  1.00 97.84           C  
ATOM    632  CB  PRO A  40      -2.228 -10.901  15.903  1.00 97.84           C  
ATOM    633  HB2 PRO A  40      -2.544  -9.941  16.311  1.00 97.84           H  
ATOM    634  HB3 PRO A  40      -1.795 -11.519  16.688  1.00 97.84           H  
ATOM    635  O   PRO A  40       0.721 -11.642  15.767  1.00 97.84           O  
ATOM    636  CG  PRO A  40      -3.379 -11.652  15.257  1.00 97.84           C  
ATOM    637  HG2 PRO A  40      -3.947 -10.936  14.663  1.00 97.84           H  
ATOM    638  HG3 PRO A  40      -4.010 -12.159  15.987  1.00 97.84           H  
ATOM    639  CD  PRO A  40      -2.668 -12.625  14.325  1.00 97.84           C  
ATOM    640  HD2 PRO A  40      -3.319 -12.876  13.487  1.00 97.84           H  
ATOM    641  HD3 PRO A  40      -2.389 -13.523  14.876  1.00 97.84           H  
ATOM    642  N   GLY A  41       0.803  -9.485  15.141  1.00 96.44           N  
ATOM    643  H   GLY A  41       0.339  -8.739  14.644  1.00 96.44           H  
ATOM    644  CA  GLY A  41       2.161  -9.233  15.629  1.00 96.44           C  
ATOM    645  HA2 GLY A  41       2.336  -8.157  15.620  1.00 96.44           H  
ATOM    646  HA3 GLY A  41       2.241  -9.588  16.656  1.00 96.44           H  
ATOM    647  C   GLY A  41       3.278  -9.894  14.815  1.00 96.44           C  
ATOM    648  O   GLY A  41       4.438  -9.790  15.210  1.00 96.44           O  
ATOM    649  N   THR A  42       2.956 -10.548  13.695  1.00 97.67           N  
ATOM    650  H   THR A  42       1.985 -10.563  13.418  1.00 97.67           H  
ATOM    651  CA  THR A  42       3.940 -11.183  12.804  1.00 97.67           C  
ATOM    652  HA  THR A  42       4.901 -11.209  13.316  1.00 97.67           H  
ATOM    653  C   THR A  42       4.169 -10.373  11.530  1.00 97.67           C  
ATOM    654  CB  THR A  42       3.596 -12.649  12.483  1.00 97.67           C  
ATOM    655  HB  THR A  42       4.445 -13.093  11.963  1.00 97.67           H  
ATOM    656  O   THR A  42       3.433  -9.429  11.218  1.00 97.67           O  
ATOM    657  CG2 THR A  42       3.335 -13.481  13.739  1.00 97.67           C  
ATOM    658 HG21 THR A  42       4.176 -13.380  14.425  1.00 97.67           H  
ATOM    659 HG22 THR A  42       2.425 -13.148  14.237  1.00 97.67           H  
ATOM    660 HG23 THR A  42       3.231 -14.530  13.461  1.00 97.67           H  
ATOM    661  OG1 THR A  42       2.467 -12.772  11.651  1.00 97.67           O  
ATOM    662  HG1 THR A  42       1.776 -12.211  12.010  1.00 97.67           H  
ATOM    663  N   GLU A  43       5.212 -10.749  10.799  1.00 97.73           N  
ATOM    664  H   GLU A  43       5.753 -11.554  11.080  1.00 97.73           H  
ATOM    665  CA  GLU A  43       5.564 -10.188   9.503  1.00 97.73           C  
ATOM    666  HA  GLU A  43       4.788  -9.492   9.185  1.00 97.73           H  
ATOM    667  C   GLU A  43       5.637 -11.307   8.462  1.00 97.73           C  
ATOM    668  CB  GLU A  43       6.874  -9.397   9.630  1.00 97.73           C  
ATOM    669  HB2 GLU A  43       6.741  -8.639  10.402  1.00 97.73           H  
ATOM    670  HB3 GLU A  43       7.675 -10.068   9.940  1.00 97.73           H  
ATOM    671  O   GLU A  43       6.121 -12.406   8.736  1.00 97.73           O  
ATOM    672  CG  GLU A  43       7.276  -8.700   8.325  1.00 97.73           C  
ATOM    673  HG2 GLU A  43       7.510  -9.451   7.570  1.00 97.73           H  
ATOM    674  HG3 GLU A  43       6.438  -8.104   7.964  1.00 97.73           H  
ATOM    675  CD  GLU A  43       8.491  -7.795   8.548  1.00 97.73           C  
ATOM    676  OE1 GLU A  43       9.622  -8.245   8.264  1.00 97.73           O  
ATOM    677  OE2 GLU A  43       8.274  -6.654   9.017  1.00 97.73           O  
ATOM    678  N   LEU A  44       5.125 -11.017   7.271  1.00 97.60           N  
ATOM    679  H   LEU A  44       4.738 -10.092   7.150  1.00 97.60           H  
ATOM    680  CA  LEU A  44       5.339 -11.791   6.059  1.00 97.60           C  
ATOM    681  HA  LEU A  44       5.585 -12.823   6.310  1.00 97.60           H  
ATOM    682  C   LEU A  44       6.498 -11.171   5.289  1.00 97.60           C  
ATOM    683  CB  LEU A  44       4.041 -11.752   5.239  1.00 97.60           C  
ATOM    684  HB2 LEU A  44       3.297 -12.342   5.775  1.00 97.60           H  
ATOM    685  HB3 LEU A  44       3.699 -10.718   5.199  1.00 97.60           H  
ATOM    686  O   LEU A  44       6.478  -9.968   5.048  1.00 97.60           O  
ATOM    687  CG  LEU A  44       4.151 -12.272   3.796  1.00 97.60           C  
ATOM    688  HG  LEU A  44       4.964 -11.763   3.279  1.00 97.60           H  
ATOM    689  CD1 LEU A  44       4.397 -13.780   3.759  1.00 97.60           C  
ATOM    690 HD11 LEU A  44       5.359 -14.012   4.216  1.00 97.60           H  
ATOM    691 HD12 LEU A  44       3.603 -14.306   4.290  1.00 97.60           H  
ATOM    692 HD13 LEU A  44       4.427 -14.118   2.724  1.00 97.60           H  
ATOM    693  CD2 LEU A  44       2.859 -11.954   3.045  1.00 97.60           C  
ATOM    694 HD21 LEU A  44       2.928 -12.333   2.025  1.00 97.60           H  
ATOM    695 HD22 LEU A  44       2.010 -12.409   3.555  1.00 97.60           H  
ATOM    696 HD23 LEU A  44       2.725 -10.873   3.007  1.00 97.60           H  
ATOM    697  N   GLU A  45       7.424 -11.999   4.819  1.00 97.42           N  
ATOM    698  H   GLU A  45       7.383 -12.977   5.068  1.00 97.42           H  
ATOM    699  CA  GLU A  45       8.430 -11.622   3.829  1.00 97.42           C  
ATOM    700  HA  GLU A  45       8.258 -10.592   3.515  1.00 97.42           H  
ATOM    701  C   GLU A  45       8.276 -12.521   2.595  1.00 97.42           C  
ATOM    702  CB  GLU A  45       9.836 -11.672   4.460  1.00 97.42           C  
ATOM    703  HB2 GLU A  45       9.830 -11.052   5.356  1.00 97.42           H  
ATOM    704  HB3 GLU A  45      10.078 -12.695   4.747  1.00 97.42           H  
ATOM    705  O   GLU A  45       8.217 -13.747   2.708  1.00 97.42           O  
ATOM    706  CG  GLU A  45      10.911 -11.139   3.500  1.00 97.42           C  
ATOM    707  HG2 GLU A  45      11.012 -11.832   2.664  1.00 97.42           H  
ATOM    708  HG3 GLU A  45      10.574 -10.186   3.093  1.00 97.42           H  
ATOM    709  CD  GLU A  45      12.285 -10.920   4.161  1.00 97.42           C  
ATOM    710  OE1 GLU A  45      13.304 -11.386   3.611  1.00 97.42           O  
ATOM    711  OE2 GLU A  45      12.402 -10.110   5.107  1.00 97.42           O  
ATOM    712  N   VAL A  46       8.173 -11.909   1.415  1.00 96.22           N  
ATOM    713  H   VAL A  46       8.165 -10.899   1.406  1.00 96.22           H  
ATOM    714  CA  VAL A  46       8.116 -12.593   0.119  1.00 96.22           C  
ATOM    715  HA  VAL A  46       8.243 -13.665   0.269  1.00 96.22           H  
ATOM    716  C   VAL A  46       9.266 -12.089  -0.735  1.00 96.22           C  
ATOM    717  CB  VAL A  46       6.775 -12.367  -0.607  1.00 96.22           C  
ATOM    718  HB  VAL A  46       6.667 -11.310  -0.851  1.00 96.22           H  
ATOM    719  O   VAL A  46       9.327 -10.903  -1.050  1.00 96.22           O  
ATOM    720  CG1 VAL A  46       6.698 -13.167  -1.915  1.00 96.22           C  
ATOM    721 HG11 VAL A  46       5.729 -13.010  -2.390  1.00 96.22           H  
ATOM    722 HG12 VAL A  46       7.471 -12.831  -2.605  1.00 96.22           H  
ATOM    723 HG13 VAL A  46       6.835 -14.229  -1.710  1.00 96.22           H  
ATOM    724  CG2 VAL A  46       5.581 -12.773   0.262  1.00 96.22           C  
ATOM    725 HG21 VAL A  46       5.701 -13.801   0.602  1.00 96.22           H  
ATOM    726 HG22 VAL A  46       5.527 -12.111   1.126  1.00 96.22           H  
ATOM    727 HG23 VAL A  46       4.655 -12.673  -0.303  1.00 96.22           H  
ATOM    728  N   GLU A  47      10.158 -12.990  -1.130  1.00 95.54           N  
ATOM    729  H   GLU A  47      10.094 -13.939  -0.793  1.00 95.54           H  
ATOM    730  CA  GLU A  47      11.216 -12.681  -2.090  1.00 95.54           C  
ATOM    731  HA  GLU A  47      11.618 -11.693  -1.868  1.00 95.54           H  
ATOM    732  C   GLU A  47      10.655 -12.644  -3.516  1.00 95.54           C  
ATOM    733  CB  GLU A  47      12.373 -13.680  -1.971  1.00 95.54           C  
ATOM    734  HB2 GLU A  47      13.103 -13.451  -2.746  1.00 95.54           H  
ATOM    735  HB3 GLU A  47      11.993 -14.689  -2.133  1.00 95.54           H  
ATOM    736  O   GLU A  47       9.879 -13.513  -3.929  1.00 95.54           O  
ATOM    737  CG  GLU A  47      13.066 -13.600  -0.599  1.00 95.54           C  
ATOM    738  HG2 GLU A  47      13.342 -12.562  -0.412  1.00 95.54           H  
ATOM    739  HG3 GLU A  47      12.363 -13.908   0.175  1.00 95.54           H  
ATOM    740  CD  GLU A  47      14.323 -14.481  -0.511  1.00 95.54           C  
ATOM    741  OE1 GLU A  47      15.150 -14.214   0.392  1.00 95.54           O  
ATOM    742  OE2 GLU A  47      14.459 -15.411  -1.339  1.00 95.54           O  
ATOM    743  N   LEU A  48      11.060 -11.616  -4.255  1.00 92.76           N  
ATOM    744  H   LEU A  48      11.733 -10.984  -3.844  1.00 92.76           H  
ATOM    745  CA  LEU A  48      10.739 -11.373  -5.651  1.00 92.76           C  
ATOM    746  HA  LEU A  48       9.923 -12.026  -5.959  1.00 92.76           H  
ATOM    747  C   LEU A  48      11.962 -11.691  -6.516  1.00 92.76           C  
ATOM    748  CB  LEU A  48      10.313  -9.905  -5.840  1.00 92.76           C  
ATOM    749  HB2 LEU A  48      10.098  -9.747  -6.897  1.00 92.76           H  
ATOM    750  HB3 LEU A  48      11.168  -9.272  -5.602  1.00 92.76           H  
ATOM    751  O   LEU A  48      13.095 -11.345  -6.170  1.00 92.76           O  
ATOM    752  CG  LEU A  48       9.104  -9.416  -5.027  1.00 92.76           C  
ATOM    753  HG  LEU A  48       9.343  -9.423  -3.964  1.00 92.76           H  
ATOM    754  CD1 LEU A  48       8.789  -7.977  -5.449  1.00 92.76           C  
ATOM    755 HD11 LEU A  48       8.560  -7.936  -6.513  1.00 92.76           H  
ATOM    756 HD12 LEU A  48       9.647  -7.336  -5.243  1.00 92.76           H  
ATOM    757 HD13 LEU A  48       7.934  -7.591  -4.895  1.00 92.76           H  
ATOM    758  CD2 LEU A  48       7.868 -10.285  -5.266  1.00 92.76           C  
ATOM    759 HD21 LEU A  48       7.701 -10.394  -6.338  1.00 92.76           H  
ATOM    760 HD22 LEU A  48       6.994  -9.832  -4.796  1.00 92.76           H  
ATOM    761 HD23 LEU A  48       8.030 -11.270  -4.829  1.00 92.76           H  
ATOM    762  N   SER A  49      11.735 -12.307  -7.674  1.00 91.58           N  
ATOM    763  H   SER A  49      10.781 -12.519  -7.931  1.00 91.58           H  
ATOM    764  CA  SER A  49      12.793 -12.506  -8.666  1.00 91.58           C  
ATOM    765  HA  SER A  49      13.623 -12.989  -8.152  1.00 91.58           H  
ATOM    766  C   SER A  49      13.290 -11.160  -9.229  1.00 91.58           C  
ATOM    767  CB  SER A  49      12.322 -13.454  -9.778  1.00 91.58           C  
ATOM    768  HB2 SER A  49      13.194 -13.902 -10.256  1.00 91.58           H  
ATOM    769  HB3 SER A  49      11.727 -14.257  -9.344  1.00 91.58           H  
ATOM    770  O   SER A  49      12.585 -10.150  -9.123  1.00 91.58           O  
ATOM    771  OG  SER A  49      11.568 -12.788 -10.770  1.00 91.58           O  
ATOM    772  HG  SER A  49      12.086 -12.840 -11.576  1.00 91.58           H  
ATOM    773  N   PRO A  50      14.478 -11.103  -9.860  1.00 87.34           N  
ATOM    774  CA  PRO A  50      14.984  -9.890 -10.512  1.00 87.34           C  
ATOM    775  HA  PRO A  50      15.270  -9.170  -9.745  1.00 87.34           H  
ATOM    776  C   PRO A  50      13.979  -9.234 -11.474  1.00 87.34           C  
ATOM    777  CB  PRO A  50      16.255 -10.332 -11.238  1.00 87.34           C  
ATOM    778  HB2 PRO A  50      16.983  -9.523 -11.304  1.00 87.34           H  
ATOM    779  HB3 PRO A  50      16.014 -10.712 -12.231  1.00 87.34           H  
ATOM    780  O   PRO A  50      13.839  -8.014 -11.509  1.00 87.34           O  
ATOM    781  CG  PRO A  50      16.760 -11.480 -10.367  1.00 87.34           C  
ATOM    782  HG2 PRO A  50      17.415 -12.152 -10.921  1.00 87.34           H  
ATOM    783  HG3 PRO A  50      17.266 -11.082  -9.487  1.00 87.34           H  
ATOM    784  CD  PRO A  50      15.464 -12.170  -9.952  1.00 87.34           C  
ATOM    785  HD2 PRO A  50      15.165 -12.876 -10.727  1.00 87.34           H  
ATOM    786  HD3 PRO A  50      15.603 -12.681  -8.999  1.00 87.34           H  
ATOM    787  N   GLU A  51      13.204 -10.036 -12.204  1.00 85.96           N  
ATOM    788  H   GLU A  51      13.353 -11.033 -12.136  1.00 85.96           H  
ATOM    789  CA  GLU A  51      12.185  -9.572 -13.152  1.00 85.96           C  
ATOM    790  HA  GLU A  51      12.616  -8.767 -13.749  1.00 85.96           H  
ATOM    791  C   GLU A  51      10.930  -9.001 -12.458  1.00 85.96           C  
ATOM    792  CB  GLU A  51      11.779 -10.716 -14.103  1.00 85.96           C  
ATOM    793  HB2 GLU A  51      11.171 -11.441 -13.564  1.00 85.96           H  
ATOM    794  HB3 GLU A  51      11.144 -10.285 -14.877  1.00 85.96           H  
ATOM    795  O   GLU A  51      10.081  -8.371 -13.097  1.00 85.96           O  
ATOM    796  CG  GLU A  51      12.943 -11.440 -14.812  1.00 85.96           C  
ATOM    797  HG2 GLU A  51      12.524 -12.004 -15.646  1.00 85.96           H  
ATOM    798  HG3 GLU A  51      13.616 -10.690 -15.228  1.00 85.96           H  
ATOM    799  CD  GLU A  51      13.730 -12.417 -13.917  1.00 85.96           C  
ATOM    800  OE1 GLU A  51      14.859 -12.774 -14.307  1.00 85.96           O  
ATOM    801  OE2 GLU A  51      13.225 -12.762 -12.818  1.00 85.96           O  
ATOM    802  N   GLN A  52      10.789  -9.222 -11.150  1.00 87.97           N  
ATOM    803  H   GLN A  52      11.518  -9.749 -10.691  1.00 87.97           H  
ATOM    804  CA  GLN A  52       9.649  -8.822 -10.326  1.00 87.97           C  
ATOM    805  HA  GLN A  52       8.800  -8.577 -10.963  1.00 87.97           H  
ATOM    806  C   GLN A  52       9.927  -7.577  -9.461  1.00 87.97           C  
ATOM    807  CB  GLN A  52       9.255 -10.018  -9.446  1.00 87.97           C  
ATOM    808  HB2 GLN A  52      10.149 -10.387  -8.944  1.00 87.97           H  
ATOM    809  HB3 GLN A  52       8.552  -9.686  -8.683  1.00 87.97           H  
ATOM    810  O   GLN A  52       8.973  -6.963  -8.990  1.00 87.97           O  
ATOM    811  CG  GLN A  52       8.624 -11.189 -10.211  1.00 87.97           C  
ATOM    812  HG2 GLN A  52       9.262 -11.482 -11.045  1.00 87.97           H  
ATOM    813  HG3 GLN A  52       7.668 -10.853 -10.612  1.00 87.97           H  
ATOM    814  CD  GLN A  52       8.387 -12.420  -9.332  1.00 87.97           C  
ATOM    815  NE2 GLN A  52       7.556 -13.347  -9.752  1.00 87.97           N  
ATOM    816 HE21 GLN A  52       7.075 -13.267 -10.636  1.00 87.97           H  
ATOM    817 HE22 GLN A  52       7.475 -14.177  -9.182  1.00 87.97           H  
ATOM    818  OE1 GLN A  52       8.922 -12.569  -8.245  1.00 87.97           O  
ATOM    819  N   GLN A  53      11.190  -7.167  -9.272  1.00 84.65           N  
ATOM    820  H   GLN A  53      11.923  -7.703  -9.715  1.00 84.65           H  
ATOM    821  CA  GLN A  53      11.597  -6.196  -8.233  1.00 84.65           C  
ATOM    822  HA  GLN A  53      11.295  -6.603  -7.269  1.00 84.65           H  
ATOM    823  C   GLN A  53      10.937  -4.809  -8.328  1.00 84.65           C  
ATOM    824  CB  GLN A  53      13.130  -6.037  -8.212  1.00 84.65           C  
ATOM    825  HB2 GLN A  53      13.465  -5.590  -9.148  1.00 84.65           H  
ATOM    826  HB3 GLN A  53      13.398  -5.368  -7.395  1.00 84.65           H  
ATOM    827  O   GLN A  53      10.840  -4.123  -7.319  1.00 84.65           O  
ATOM    828  CG  GLN A  53      13.849  -7.376  -8.004  1.00 84.65           C  
ATOM    829  HG2 GLN A  53      13.724  -7.963  -8.914  1.00 84.65           H  
ATOM    830  HG3 GLN A  53      13.379  -7.937  -7.196  1.00 84.65           H  
ATOM    831  CD  GLN A  53      15.345  -7.260  -7.740  1.00 84.65           C  
ATOM    832  NE2 GLN A  53      15.943  -8.250  -7.113  1.00 84.65           N  
ATOM    833 HE21 GLN A  53      15.411  -9.037  -6.769  1.00 84.65           H  
ATOM    834 HE22 GLN A  53      16.920  -8.107  -6.902  1.00 84.65           H  
ATOM    835  OE1 GLN A  53      16.013  -6.311  -8.111  1.00 84.65           O  
ATOM    836  N   ASN A  54      10.427  -4.425  -9.503  1.00 83.34           N  
ATOM    837  H   ASN A  54      10.534  -5.066 -10.276  1.00 83.34           H  
ATOM    838  CA  ASN A  54       9.798  -3.119  -9.753  1.00 83.34           C  
ATOM    839  HA  ASN A  54       9.880  -2.507  -8.855  1.00 83.34           H  
ATOM    840  C   ASN A  54       8.293  -3.212 -10.059  1.00 83.34           C  
ATOM    841  CB  ASN A  54      10.582  -2.413 -10.871  1.00 83.34           C  
ATOM    842  HB2 ASN A  54      10.127  -1.444 -11.080  1.00 83.34           H  
ATOM    843  HB3 ASN A  54      10.549  -3.014 -11.780  1.00 83.34           H  
ATOM    844  O   ASN A  54       7.711  -2.284 -10.619  1.00 83.34           O  
ATOM    845  CG  ASN A  54      12.021  -2.150 -10.473  1.00 83.34           C  
ATOM    846  ND2 ASN A  54      12.965  -2.349 -11.362  1.00 83.34           N  
ATOM    847 HD21 ASN A  54      13.900  -2.167 -11.026  1.00 83.34           H  
ATOM    848 HD22 ASN A  54      12.754  -2.645 -12.304  1.00 83.34           H  
ATOM    849  OD1 ASN A  54      12.328  -1.778  -9.361  1.00 83.34           O  
ATOM    850  N   GLN A  55       7.663  -4.356  -9.782  1.00 89.30           N  
ATOM    851  H   GLN A  55       8.172  -5.096  -9.319  1.00 89.30           H  
ATOM    852  CA  GLN A  55       6.254  -4.580 -10.103  1.00 89.30           C  
ATOM    853  HA  GLN A  55       5.736  -3.624 -10.019  1.00 89.30           H  
ATOM    854  C   GLN A  55       5.592  -5.549  -9.122  1.00 89.30           C  
ATOM    855  CB  GLN A  55       6.090  -5.021 -11.569  1.00 89.30           C  
ATOM    856  HB2 GLN A  55       6.330  -4.174 -12.211  1.00 89.30           H  
ATOM    857  HB3 GLN A  55       5.046  -5.283 -11.739  1.00 89.30           H  
ATOM    858  O   GLN A  55       5.778  -6.766  -9.189  1.00 89.30           O  
ATOM    859  CG  GLN A  55       6.984  -6.208 -11.974  1.00 89.30           C  
ATOM    860  HG2 GLN A  55       6.779  -7.074 -11.344  1.00 89.30           H  
ATOM    861  HG3 GLN A  55       8.033  -5.942 -11.845  1.00 89.30           H  
ATOM    862  CD  GLN A  55       6.796  -6.649 -13.413  1.00 89.30           C  
ATOM    863  NE2 GLN A  55       7.397  -7.740 -13.821  1.00 89.30           N  
ATOM    864 HE21 GLN A  55       7.287  -7.980 -14.796  1.00 89.30           H  
ATOM    865 HE22 GLN A  55       8.177  -8.107 -13.295  1.00 89.30           H  
ATOM    866  OE1 GLN A  55       6.147  -6.037 -14.234  1.00 89.30           O  
ATOM    867  N   ALA A  56       4.766  -5.013  -8.229  1.00 93.80           N  
ATOM    868  H   ALA A  56       4.603  -4.017  -8.257  1.00 93.80           H  
ATOM    869  CA  ALA A  56       4.012  -5.810  -7.274  1.00 93.80           C  
ATOM    870  HA  ALA A  56       3.860  -6.805  -7.692  1.00 93.80           H  
ATOM    871  C   ALA A  56       2.637  -5.196  -7.006  1.00 93.80           C  
ATOM    872  CB  ALA A  56       4.826  -5.967  -5.984  1.00 93.80           C  
ATOM    873  HB1 ALA A  56       4.998  -4.990  -5.532  1.00 93.80           H  
ATOM    874  HB2 ALA A  56       4.284  -6.597  -5.278  1.00 93.80           H  
ATOM    875  HB3 ALA A  56       5.787  -6.431  -6.206  1.00 93.80           H  
ATOM    876  O   ALA A  56       2.509  -4.000  -6.760  1.00 93.80           O  
ATOM    877  N   ILE A  57       1.611  -6.042  -6.996  1.00 95.46           N  
ATOM    878  H   ILE A  57       1.806  -7.003  -7.241  1.00 95.46           H  
ATOM    879  CA  ILE A  57       0.289  -5.733  -6.456  1.00 95.46           C  
ATOM    880  HA  ILE A  57       0.223  -4.668  -6.231  1.00 95.46           H  
ATOM    881  C   ILE A  57       0.145  -6.515  -5.155  1.00 95.46           C  
ATOM    882  CB  ILE A  57      -0.833  -6.074  -7.460  1.00 95.46           C  
ATOM    883  HB  ILE A  57      -0.784  -7.140  -7.678  1.00 95.46           H  
ATOM    884  O   ILE A  57       0.159  -7.747  -5.160  1.00 95.46           O  
ATOM    885  CG1 ILE A  57      -0.688  -5.302  -8.790  1.00 95.46           C  
ATOM    886 HG12 ILE A  57       0.346  -5.345  -9.134  1.00 95.46           H  
ATOM    887 HG13 ILE A  57      -0.939  -4.255  -8.625  1.00 95.46           H  
ATOM    888  CG2 ILE A  57      -2.201  -5.774  -6.819  1.00 95.46           C  
ATOM    889 HG21 ILE A  57      -2.258  -4.721  -6.541  1.00 95.46           H  
ATOM    890 HG22 ILE A  57      -3.007  -5.993  -7.519  1.00 95.46           H  
ATOM    891 HG23 ILE A  57      -2.354  -6.383  -5.929  1.00 95.46           H  
ATOM    892  CD1 ILE A  57      -1.571  -5.852  -9.921  1.00 95.46           C  
ATOM    893 HD11 ILE A  57      -1.353  -6.908 -10.085  1.00 95.46           H  
ATOM    894 HD12 ILE A  57      -1.368  -5.300 -10.838  1.00 95.46           H  
ATOM    895 HD13 ILE A  57      -2.628  -5.732  -9.681  1.00 95.46           H  
ATOM    896  N   VAL A  58      -0.012  -5.805  -4.046  1.00 97.12           N  
ATOM    897  H   VAL A  58      -0.018  -4.798  -4.127  1.00 97.12           H  
ATOM    898  CA  VAL A  58      -0.242  -6.373  -2.718  1.00 97.12           C  
ATOM    899  HA  VAL A  58      -0.112  -7.454  -2.756  1.00 97.12           H  
ATOM    900  C   VAL A  58      -1.679  -6.070  -2.320  1.00 97.12           C  
ATOM    901  CB  VAL A  58       0.762  -5.826  -1.687  1.00 97.12           C  
ATOM    902  HB  VAL A  58       0.576  -4.765  -1.524  1.00 97.12           H  
ATOM    903  O   VAL A  58      -2.042  -4.918  -2.103  1.00 97.12           O  
ATOM    904  CG1 VAL A  58       0.608  -6.559  -0.348  1.00 97.12           C  
ATOM    905 HG11 VAL A  58       0.786  -7.626  -0.479  1.00 97.12           H  
ATOM    906 HG12 VAL A  58      -0.394  -6.404   0.052  1.00 97.12           H  
ATOM    907 HG13 VAL A  58       1.326  -6.163   0.370  1.00 97.12           H  
ATOM    908  CG2 VAL A  58       2.211  -5.989  -2.162  1.00 97.12           C  
ATOM    909 HG21 VAL A  58       2.388  -5.381  -3.049  1.00 97.12           H  
ATOM    910 HG22 VAL A  58       2.417  -7.034  -2.395  1.00 97.12           H  
ATOM    911 HG23 VAL A  58       2.894  -5.646  -1.385  1.00 97.12           H  
ATOM    912  N   VAL A  59      -2.503  -7.109  -2.232  1.00 97.61           N  
ATOM    913  H   VAL A  59      -2.124  -8.026  -2.418  1.00 97.61           H  
ATOM    914  CA  VAL A  59      -3.897  -7.024  -1.787  1.00 97.61           C  
ATOM    915  HA  VAL A  59      -4.216  -5.982  -1.799  1.00 97.61           H  
ATOM    916  C   VAL A  59      -3.990  -7.547  -0.364  1.00 97.61           C  
ATOM    917  CB  VAL A  59      -4.841  -7.811  -2.706  1.00 97.61           C  
ATOM    918  HB  VAL A  59      -4.643  -8.877  -2.595  1.00 97.61           H  
ATOM    919  O   VAL A  59      -3.516  -8.643  -0.073  1.00 97.61           O  
ATOM    920  CG1 VAL A  59      -6.301  -7.566  -2.329  1.00 97.61           C  
ATOM    921 HG11 VAL A  59      -6.552  -6.516  -2.482  1.00 97.61           H  
ATOM    922 HG12 VAL A  59      -6.943  -8.194  -2.947  1.00 97.61           H  
ATOM    923 HG13 VAL A  59      -6.483  -7.838  -1.290  1.00 97.61           H  
ATOM    924  CG2 VAL A  59      -4.649  -7.447  -4.180  1.00 97.61           C  
ATOM    925 HG21 VAL A  59      -3.690  -7.829  -4.530  1.00 97.61           H  
ATOM    926 HG22 VAL A  59      -4.660  -6.362  -4.285  1.00 97.61           H  
ATOM    927 HG23 VAL A  59      -5.443  -7.888  -4.783  1.00 97.61           H  
ATOM    928  N   ILE A  60      -4.613  -6.780   0.521  1.00 97.49           N  
ATOM    929  H   ILE A  60      -4.981  -5.894   0.206  1.00 97.49           H  
ATOM    930  CA  ILE A  60      -4.726  -7.092   1.942  1.00 97.49           C  
ATOM    931  HA  ILE A  60      -4.311  -8.083   2.127  1.00 97.49           H  
ATOM    932  C   ILE A  60      -6.197  -7.127   2.321  1.00 97.49           C  
ATOM    933  CB  ILE A  60      -3.917  -6.094   2.795  1.00 97.49           C  
ATOM    934  HB  ILE A  60      -4.314  -5.089   2.651  1.00 97.49           H  
ATOM    935  O   ILE A  60      -6.912  -6.139   2.164  1.00 97.49           O  
ATOM    936  CG1 ILE A  60      -2.448  -6.117   2.317  1.00 97.49           C  
ATOM    937 HG12 ILE A  60      -2.064  -7.135   2.388  1.00 97.49           H  
ATOM    938 HG13 ILE A  60      -2.405  -5.819   1.269  1.00 97.49           H  
ATOM    939  CG2 ILE A  60      -4.049  -6.472   4.282  1.00 97.49           C  
ATOM    940 HG21 ILE A  60      -3.457  -5.797   4.899  1.00 97.49           H  
ATOM    941 HG22 ILE A  60      -3.710  -7.496   4.436  1.00 97.49           H  
ATOM    942 HG23 ILE A  60      -5.085  -6.384   4.609  1.00 97.49           H  
ATOM    943  CD1 ILE A  60      -1.488  -5.189   3.047  1.00 97.49           C  
ATOM    944 HD11 ILE A  60      -0.509  -5.317   2.585  1.00 97.49           H  
ATOM    945 HD12 ILE A  60      -1.806  -4.152   2.941  1.00 97.49           H  
ATOM    946 HD13 ILE A  60      -1.401  -5.471   4.096  1.00 97.49           H  
ATOM    947  N   HIS A  61      -6.633  -8.267   2.844  1.00 97.31           N  
ATOM    948  H   HIS A  61      -5.971  -9.022   2.947  1.00 97.31           H  
ATOM    949  CA  HIS A  61      -7.969  -8.460   3.380  1.00 97.31           C  
ATOM    950  HA  HIS A  61      -8.624  -7.666   3.021  1.00 97.31           H  
ATOM    951  C   HIS A  61      -7.927  -8.414   4.908  1.00 97.31           C  
ATOM    952  CB  HIS A  61      -8.552  -9.789   2.893  1.00 97.31           C  
ATOM    953  HB2 HIS A  61      -7.867 -10.589   3.176  1.00 97.31           H  
ATOM    954  HB3 HIS A  61      -9.497  -9.961   3.407  1.00 97.31           H  
ATOM    955  O   HIS A  61      -7.262  -9.244   5.541  1.00 97.31           O  
ATOM    956  CG  HIS A  61      -8.805  -9.860   1.409  1.00 97.31           C  
ATOM    957  CD2 HIS A  61      -7.874  -9.977   0.411  1.00 97.31           C  
ATOM    958  HD2 HIS A  61      -6.803 -10.029   0.543  1.00 97.31           H  
ATOM    959  ND1 HIS A  61     -10.041  -9.828   0.808  1.00 97.31           N  
ATOM    960  HD1 HIS A  61     -10.927  -9.698   1.276  1.00 97.31           H  
ATOM    961  CE1 HIS A  61      -9.861  -9.902  -0.521  1.00 97.31           C  
ATOM    962  HE1 HIS A  61     -10.649  -9.865  -1.258  1.00 97.31           H  
ATOM    963  NE2 HIS A  61      -8.555 -10.001  -0.811  1.00 97.31           N  
ATOM    964  N   ILE A  62      -8.693  -7.491   5.493  1.00 93.77           N  
ATOM    965  H   ILE A  62      -9.210  -6.866   4.892  1.00 93.77           H  
ATOM    966  CA  ILE A  62      -9.005  -7.468   6.926  1.00 93.77           C  
ATOM    967  HA  ILE A  62      -8.497  -8.297   7.419  1.00 93.77           H  
ATOM    968  C   ILE A  62     -10.513  -7.653   7.079  1.00 93.77           C  
ATOM    969  CB  ILE A  62      -8.571  -6.167   7.627  1.00 93.77           C  
ATOM    970  HB  ILE A  62      -9.279  -5.383   7.358  1.00 93.77           H  
ATOM    971  O   ILE A  62     -11.297  -6.740   6.820  1.00 93.77           O  
ATOM    972  CG1 ILE A  62      -7.180  -5.655   7.217  1.00 93.77           C  
ATOM    973 HG12 ILE A  62      -7.170  -5.448   6.147  1.00 93.77           H  
ATOM    974 HG13 ILE A  62      -6.407  -6.388   7.447  1.00 93.77           H  
ATOM    975  CG2 ILE A  62      -8.661  -6.390   9.154  1.00 93.77           C  
ATOM    976 HG21 ILE A  62      -8.555  -5.448   9.693  1.00 93.77           H  
ATOM    977 HG22 ILE A  62      -9.633  -6.800   9.428  1.00 93.77           H  
ATOM    978 HG23 ILE A  62      -7.879  -7.074   9.482  1.00 93.77           H  
ATOM    979  CD1 ILE A  62      -6.909  -4.343   7.960  1.00 93.77           C  
ATOM    980 HD11 ILE A  62      -6.126  -3.778   7.455  1.00 93.77           H  
ATOM    981 HD12 ILE A  62      -7.800  -3.715   7.967  1.00 93.77           H  
ATOM    982 HD13 ILE A  62      -6.593  -4.540   8.985  1.00 93.77           H  
ATOM    983  N   GLY A  63     -10.945  -8.847   7.487  1.00 91.49           N  
ATOM    984  H   GLY A  63     -10.269  -9.584   7.628  1.00 91.49           H  
ATOM    985  CA  GLY A  63     -12.370  -9.180   7.483  1.00 91.49           C  
ATOM    986  HA2 GLY A  63     -12.511 -10.212   7.806  1.00 91.49           H  
ATOM    987  HA3 GLY A  63     -12.900  -8.522   8.172  1.00 91.49           H  
ATOM    988  C   GLY A  63     -12.965  -9.034   6.077  1.00 91.49           C  
ATOM    989  O   GLY A  63     -12.538  -9.729   5.159  1.00 91.49           O  
ATOM    990  N   ASN A  64     -13.922  -8.115   5.917  1.00 91.96           N  
ATOM    991  H   ASN A  64     -14.142  -7.522   6.705  1.00 91.96           H  
ATOM    992  CA  ASN A  64     -14.612  -7.850   4.646  1.00 91.96           C  
ATOM    993  HA  ASN A  64     -14.497  -8.715   3.993  1.00 91.96           H  
ATOM    994  C   ASN A  64     -14.040  -6.655   3.867  1.00 91.96           C  
ATOM    995  CB  ASN A  64     -16.113  -7.655   4.922  1.00 91.96           C  
ATOM    996  HB2 ASN A  64     -16.248  -6.839   5.631  1.00 91.96           H  
ATOM    997  HB3 ASN A  64     -16.616  -7.385   3.994  1.00 91.96           H  
ATOM    998  O   ASN A  64     -14.591  -6.274   2.836  1.00 91.96           O  
ATOM    999  CG  ASN A  64     -16.798  -8.901   5.445  1.00 91.96           C  
ATOM   1000  ND2 ASN A  64     -17.953  -8.752   6.048  1.00 91.96           N  
ATOM   1001 HD21 ASN A  64     -18.398  -9.605   6.354  1.00 91.96           H  
ATOM   1002 HD22 ASN A  64     -18.388  -7.842   6.115  1.00 91.96           H  
ATOM   1003  OD1 ASN A  64     -16.327 -10.017   5.333  1.00 91.96           O  
ATOM   1004  N   GLU A  65     -12.982  -6.020   4.365  1.00 93.43           N  
ATOM   1005  H   GLU A  65     -12.524  -6.376   5.192  1.00 93.43           H  
ATOM   1006  CA  GLU A  65     -12.386  -4.854   3.721  1.00 93.43           C  
ATOM   1007  HA  GLU A  65     -13.082  -4.442   2.991  1.00 93.43           H  
ATOM   1008  C   GLU A  65     -11.120  -5.239   2.971  1.00 93.43           C  
ATOM   1009  CB  GLU A  65     -12.110  -3.760   4.745  1.00 93.43           C  
ATOM   1010  HB2 GLU A  65     -11.559  -2.951   4.266  1.00 93.43           H  
ATOM   1011  HB3 GLU A  65     -11.499  -4.180   5.544  1.00 93.43           H  
ATOM   1012  O   GLU A  65     -10.299  -6.017   3.465  1.00 93.43           O  
ATOM   1013  CG  GLU A  65     -13.418  -3.185   5.300  1.00 93.43           C  
ATOM   1014  HG2 GLU A  65     -13.881  -2.551   4.544  1.00 93.43           H  
ATOM   1015  HG3 GLU A  65     -14.118  -3.983   5.546  1.00 93.43           H  
ATOM   1016  CD  GLU A  65     -13.138  -2.395   6.564  1.00 93.43           C  
ATOM   1017  OE1 GLU A  65     -13.447  -1.190   6.649  1.00 93.43           O  
ATOM   1018  OE2 GLU A  65     -12.588  -2.993   7.508  1.00 93.43           O  
ATOM   1019  N   VAL A  66     -10.977  -4.667   1.776  1.00 96.34           N  
ATOM   1020  H   VAL A  66     -11.694  -4.038   1.445  1.00 96.34           H  
ATOM   1021  CA  VAL A  66      -9.857  -4.920   0.876  1.00 96.34           C  
ATOM   1022  HA  VAL A  66      -9.196  -5.654   1.338  1.00 96.34           H  
ATOM   1023  C   VAL A  66      -9.075  -3.633   0.675  1.00 96.34           C  
ATOM   1024  CB  VAL A  66     -10.315  -5.508  -0.471  1.00 96.34           C  
ATOM   1025  HB  VAL A  66     -10.796  -4.734  -1.069  1.00 96.34           H  
ATOM   1026  O   VAL A  66      -9.641  -2.589   0.347  1.00 96.34           O  
ATOM   1027  CG1 VAL A  66      -9.101  -6.049  -1.231  1.00 96.34           C  
ATOM   1028 HG11 VAL A  66      -8.664  -6.881  -0.679  1.00 96.34           H  
ATOM   1029 HG12 VAL A  66      -8.345  -5.274  -1.360  1.00 96.34           H  
ATOM   1030 HG13 VAL A  66      -9.408  -6.400  -2.216  1.00 96.34           H  
ATOM   1031  CG2 VAL A  66     -11.305  -6.662  -0.280  1.00 96.34           C  
ATOM   1032 HG21 VAL A  66     -11.469  -7.172  -1.229  1.00 96.34           H  
ATOM   1033 HG22 VAL A  66     -12.266  -6.274   0.058  1.00 96.34           H  
ATOM   1034 HG23 VAL A  66     -10.917  -7.360   0.462  1.00 96.34           H  
ATOM   1035  N   PHE A  67      -7.767  -3.725   0.852  1.00 95.68           N  
ATOM   1036  H   PHE A  67      -7.394  -4.618   1.143  1.00 95.68           H  
ATOM   1037  CA  PHE A  67      -6.810  -2.644   0.674  1.00 95.68           C  
ATOM   1038  HA  PHE A  67      -7.312  -1.755   0.291  1.00 95.68           H  
ATOM   1039  C   PHE A  67      -5.777  -3.092  -0.351  1.00 95.68           C  
ATOM   1040  CB  PHE A  67      -6.178  -2.295   2.025  1.00 95.68           C  
ATOM   1041  HB2 PHE A  67      -5.498  -1.453   1.892  1.00 95.68           H  
ATOM   1042  HB3 PHE A  67      -5.586  -3.143   2.371  1.00 95.68           H  
ATOM   1043  O   PHE A  67      -5.444  -4.276  -0.412  1.00 95.68           O  
ATOM   1044  CG  PHE A  67      -7.202  -1.952   3.092  1.00 95.68           C  
ATOM   1045  CD1 PHE A  67      -7.521  -0.612   3.361  1.00 95.68           C  
ATOM   1046  HD1 PHE A  67      -6.986   0.171   2.845  1.00 95.68           H  
ATOM   1047  CD2 PHE A  67      -7.841  -2.972   3.823  1.00 95.68           C  
ATOM   1048  HD2 PHE A  67      -7.598  -4.007   3.634  1.00 95.68           H  
ATOM   1049  CE1 PHE A  67      -8.493  -0.284   4.323  1.00 95.68           C  
ATOM   1050  HE1 PHE A  67      -8.740   0.749   4.516  1.00 95.68           H  
ATOM   1051  CE2 PHE A  67      -8.792  -2.649   4.806  1.00 95.68           C  
ATOM   1052  HE2 PHE A  67      -9.266  -3.438   5.371  1.00 95.68           H  
ATOM   1053  CZ  PHE A  67      -9.130  -1.305   5.047  1.00 95.68           C  
ATOM   1054  HZ  PHE A  67      -9.877  -1.064   5.789  1.00 95.68           H  
ATOM   1055  N   MET A  68      -5.291  -2.173  -1.176  1.00 96.92           N  
ATOM   1056  H   MET A  68      -5.595  -1.213  -1.099  1.00 96.92           H  
ATOM   1057  CA  MET A  68      -4.373  -2.515  -2.253  1.00 96.92           C  
ATOM   1058  HA  MET A  68      -3.943  -3.497  -2.054  1.00 96.92           H  
ATOM   1059  C   MET A  68      -3.226  -1.518  -2.331  1.00 96.92           C  
ATOM   1060  CB  MET A  68      -5.146  -2.617  -3.569  1.00 96.92           C  
ATOM   1061  HB2 MET A  68      -6.027  -3.237  -3.401  1.00 96.92           H  
ATOM   1062  HB3 MET A  68      -5.470  -1.622  -3.872  1.00 96.92           H  
ATOM   1063  O   MET A  68      -3.445  -0.310  -2.408  1.00 96.92           O  
ATOM   1064  CG  MET A  68      -4.310  -3.237  -4.693  1.00 96.92           C  
ATOM   1065  HG2 MET A  68      -3.446  -2.597  -4.876  1.00 96.92           H  
ATOM   1066  HG3 MET A  68      -3.941  -4.213  -4.377  1.00 96.92           H  
ATOM   1067  SD  MET A  68      -5.211  -3.415  -6.256  1.00 96.92           S  
ATOM   1068  CE  MET A  68      -6.360  -4.763  -5.873  1.00 96.92           C  
ATOM   1069  HE1 MET A  68      -6.711  -4.700  -4.843  1.00 96.92           H  
ATOM   1070  HE2 MET A  68      -5.854  -5.718  -6.015  1.00 96.92           H  
ATOM   1071  HE3 MET A  68      -7.212  -4.709  -6.551  1.00 96.92           H  
ATOM   1072  N   PHE A  69      -2.011  -2.052  -2.350  1.00 96.30           N  
ATOM   1073  H   PHE A  69      -1.933  -3.056  -2.284  1.00 96.30           H  
ATOM   1074  CA  PHE A  69      -0.798  -1.325  -2.688  1.00 96.30           C  
ATOM   1075  HA  PHE A  69      -1.016  -0.261  -2.779  1.00 96.30           H  
ATOM   1076  C   PHE A  69      -0.262  -1.824  -4.020  1.00 96.30           C  
ATOM   1077  CB  PHE A  69       0.250  -1.507  -1.596  1.00 96.30           C  
ATOM   1078  HB2 PHE A  69       0.447  -2.569  -1.454  1.00 96.30           H  
ATOM   1079  HB3 PHE A  69      -0.166  -1.121  -0.665  1.00 96.30           H  
ATOM   1080  O   PHE A  69      -0.239  -3.029  -4.275  1.00 96.30           O  
ATOM   1081  CG  PHE A  69       1.549  -0.792  -1.901  1.00 96.30           C  
ATOM   1082  CD1 PHE A  69       2.700  -1.520  -2.252  1.00 96.30           C  
ATOM   1083  HD1 PHE A  69       2.679  -2.600  -2.279  1.00 96.30           H  
ATOM   1084  CD2 PHE A  69       1.589   0.613  -1.906  1.00 96.30           C  
ATOM   1085  HD2 PHE A  69       0.713   1.179  -1.625  1.00 96.30           H  
ATOM   1086  CE1 PHE A  69       3.879  -0.836  -2.597  1.00 96.30           C  
ATOM   1087  HE1 PHE A  69       4.765  -1.378  -2.893  1.00 96.30           H  
ATOM   1088  CE2 PHE A  69       2.765   1.293  -2.259  1.00 96.30           C  
ATOM   1089  HE2 PHE A  69       2.791   2.373  -2.260  1.00 96.30           H  
ATOM   1090  CZ  PHE A  69       3.915   0.566  -2.592  1.00 96.30           C  
ATOM   1091  HZ  PHE A  69       4.823   1.084  -2.862  1.00 96.30           H  
ATOM   1092  N   VAL A  70       0.179  -0.900  -4.859  1.00 94.86           N  
ATOM   1093  H   VAL A  70       0.088   0.073  -4.602  1.00 94.86           H  
ATOM   1094  CA  VAL A  70       0.686  -1.193  -6.189  1.00 94.86           C  
ATOM   1095  HA  VAL A  70       0.878  -2.262  -6.284  1.00 94.86           H  
ATOM   1096  C   VAL A  70       1.990  -0.443  -6.377  1.00 94.86           C  
ATOM   1097  CB  VAL A  70      -0.328  -0.797  -7.273  1.00 94.86           C  
ATOM   1098  HB  VAL A  70      -0.412   0.289  -7.299  1.00 94.86           H  
ATOM   1099  O   VAL A  70       2.005   0.784  -6.406  1.00 94.86           O  
ATOM   1100  CG1 VAL A  70       0.143  -1.268  -8.653  1.00 94.86           C  
ATOM   1101 HG11 VAL A  70       0.312  -2.345  -8.652  1.00 94.86           H  
ATOM   1102 HG12 VAL A  70       1.078  -0.768  -8.908  1.00 94.86           H  
ATOM   1103 HG13 VAL A  70      -0.599  -1.010  -9.409  1.00 94.86           H  
ATOM   1104  CG2 VAL A  70      -1.731  -1.349  -7.005  1.00 94.86           C  
ATOM   1105 HG21 VAL A  70      -2.089  -1.030  -6.026  1.00 94.86           H  
ATOM   1106 HG22 VAL A  70      -1.734  -2.438  -7.065  1.00 94.86           H  
ATOM   1107 HG23 VAL A  70      -2.411  -0.913  -7.736  1.00 94.86           H  
ATOM   1108  N   LEU A  71       3.070  -1.192  -6.560  1.00 92.83           N  
ATOM   1109  H   LEU A  71       2.958  -2.195  -6.518  1.00 92.83           H  
ATOM   1110  CA  LEU A  71       4.277  -0.694  -7.200  1.00 92.83           C  
ATOM   1111  HA  LEU A  71       4.316   0.392  -7.121  1.00 92.83           H  
ATOM   1112  C   LEU A  71       4.185  -1.081  -8.674  1.00 92.83           C  
ATOM   1113  CB  LEU A  71       5.504  -1.290  -6.491  1.00 92.83           C  
ATOM   1114  HB2 LEU A  71       5.442  -2.378  -6.522  1.00 92.83           H  
ATOM   1115  HB3 LEU A  71       5.489  -0.979  -5.447  1.00 92.83           H  
ATOM   1116  O   LEU A  71       4.190  -2.270  -8.993  1.00 92.83           O  
ATOM   1117  CG  LEU A  71       6.840  -0.856  -7.122  1.00 92.83           C  
ATOM   1118  HG  LEU A  71       6.893  -1.219  -8.148  1.00 92.83           H  
ATOM   1119  CD1 LEU A  71       6.991   0.665  -7.132  1.00 92.83           C  
ATOM   1120 HD11 LEU A  71       8.023   0.936  -7.354  1.00 92.83           H  
ATOM   1121 HD12 LEU A  71       6.355   1.102  -7.902  1.00 92.83           H  
ATOM   1122 HD13 LEU A  71       6.708   1.069  -6.160  1.00 92.83           H  
ATOM   1123  CD2 LEU A  71       7.995  -1.476  -6.341  1.00 92.83           C  
ATOM   1124 HD21 LEU A  71       7.933  -2.564  -6.384  1.00 92.83           H  
ATOM   1125 HD22 LEU A  71       8.945  -1.176  -6.783  1.00 92.83           H  
ATOM   1126 HD23 LEU A  71       7.977  -1.144  -5.303  1.00 92.83           H  
ATOM   1127  N   ALA A  72       4.039  -0.100  -9.559  1.00 92.43           N  
ATOM   1128  H   ALA A  72       4.056   0.858  -9.241  1.00 92.43           H  
ATOM   1129  CA  ALA A  72       3.894  -0.320 -10.991  1.00 92.43           C  
ATOM   1130  HA  ALA A  72       3.800  -1.388 -11.188  1.00 92.43           H  
ATOM   1131  C   ALA A  72       5.123   0.188 -11.749  1.00 92.43           C  
ATOM   1132  CB  ALA A  72       2.606   0.348 -11.483  1.00 92.43           C  
ATOM   1133  HB1 ALA A  72       1.739  -0.097 -10.996  1.00 92.43           H  
ATOM   1134  HB2 ALA A  72       2.510   0.215 -12.561  1.00 92.43           H  
ATOM   1135  HB3 ALA A  72       2.636   1.415 -11.259  1.00 92.43           H  
ATOM   1136  O   ALA A  72       5.598   1.299 -11.521  1.00 92.43           O  
ATOM   1137  N   ARG A  73       5.584  -0.615 -12.712  1.00 87.24           N  
ATOM   1138  H   ARG A  73       5.191  -1.542 -12.784  1.00 87.24           H  
ATOM   1139  CA  ARG A  73       6.645  -0.221 -13.652  1.00 87.24           C  
ATOM   1140  HA  ARG A  73       7.350   0.425 -13.129  1.00 87.24           H  
ATOM   1141  C   ARG A  73       6.127   0.605 -14.836  1.00 87.24           C  
ATOM   1142  CB  ARG A  73       7.408  -1.473 -14.122  1.00 87.24           C  
ATOM   1143  HB2 ARG A  73       7.766  -2.034 -13.259  1.00 87.24           H  
ATOM   1144  HB3 ARG A  73       8.275  -1.143 -14.695  1.00 87.24           H  
ATOM   1145  O   ARG A  73       6.881   1.353 -15.447  1.00 87.24           O  
ATOM   1146  CG  ARG A  73       6.547  -2.384 -15.007  1.00 87.24           C  
ATOM   1147  HG2 ARG A  73       6.131  -1.782 -15.814  1.00 87.24           H  
ATOM   1148  HG3 ARG A  73       5.731  -2.816 -14.427  1.00 87.24           H  
ATOM   1149  CD  ARG A  73       7.351  -3.499 -15.664  1.00 87.24           C  
ATOM   1150  HD2 ARG A  73       8.241  -3.069 -16.123  1.00 87.24           H  
ATOM   1151  HD3 ARG A  73       7.654  -4.219 -14.904  1.00 87.24           H  
ATOM   1152  NE  ARG A  73       6.531  -4.123 -16.713  1.00 87.24           N  
ATOM   1153  HE  ARG A  73       5.823  -3.526 -17.115  1.00 87.24           H  
ATOM   1154  NH1 ARG A  73       7.702  -6.075 -16.985  1.00 87.24           N  
ATOM   1155 HH11 ARG A  73       8.302  -5.780 -16.227  1.00 87.24           H  
ATOM   1156 HH12 ARG A  73       7.869  -6.928 -17.500  1.00 87.24           H  
ATOM   1157  NH2 ARG A  73       5.871  -5.658 -18.219  1.00 87.24           N  
ATOM   1158 HH21 ARG A  73       5.163  -4.990 -18.489  1.00 87.24           H  
ATOM   1159 HH22 ARG A  73       5.986  -6.517 -18.738  1.00 87.24           H  
ATOM   1160  CZ  ARG A  73       6.707  -5.288 -17.292  1.00 87.24           C  
ATOM   1161  N   ASP A  74       4.861   0.415 -15.205  1.00 91.50           N  
ATOM   1162  H   ASP A  74       4.271  -0.169 -14.628  1.00 91.50           H  
ATOM   1163  CA  ASP A  74       4.237   0.992 -16.393  1.00 91.50           C  
ATOM   1164  HA  ASP A  74       4.644   1.992 -16.544  1.00 91.50           H  
ATOM   1165  C   ASP A  74       2.715   1.151 -16.206  1.00 91.50           C  
ATOM   1166  CB  ASP A  74       4.596   0.157 -17.648  1.00 91.50           C  
ATOM   1167  HB2 ASP A  74       4.169   0.639 -18.527  1.00 91.50           H  
ATOM   1168  HB3 ASP A  74       5.678   0.164 -17.772  1.00 91.50           H  
ATOM   1169  O   ASP A  74       2.120   0.660 -15.243  1.00 91.50           O  
ATOM   1170  CG  ASP A  74       4.109  -1.300 -17.608  1.00 91.50           C  
ATOM   1171  OD1 ASP A  74       2.944  -1.514 -17.215  1.00 91.50           O  
ATOM   1172  OD2 ASP A  74       4.902  -2.221 -17.927  1.00 91.50           O  
ATOM   1173  N   GLU A  75       2.083   1.851 -17.148  1.00 93.12           N  
ATOM   1174  H   GLU A  75       2.632   2.243 -17.900  1.00 93.12           H  
ATOM   1175  CA  GLU A  75       0.636   2.106 -17.158  1.00 93.12           C  
ATOM   1176  HA  GLU A  75       0.332   2.519 -16.197  1.00 93.12           H  
ATOM   1177  C   GLU A  75      -0.205   0.835 -17.398  1.00 93.12           C  
ATOM   1178  CB  GLU A  75       0.325   3.135 -18.261  1.00 93.12           C  
ATOM   1179  HB2 GLU A  75      -0.755   3.229 -18.376  1.00 93.12           H  
ATOM   1180  HB3 GLU A  75       0.713   2.753 -19.205  1.00 93.12           H  
ATOM   1181  O   GLU A  75      -1.387   0.799 -17.059  1.00 93.12           O  
ATOM   1182  CG  GLU A  75       0.923   4.538 -18.029  1.00 93.12           C  
ATOM   1183  HG2 GLU A  75       0.774   5.114 -18.942  1.00 93.12           H  
ATOM   1184  HG3 GLU A  75       1.999   4.449 -17.877  1.00 93.12           H  
ATOM   1185  CD  GLU A  75       0.297   5.318 -16.860  1.00 93.12           C  
ATOM   1186  OE1 GLU A  75       0.847   6.400 -16.530  1.00 93.12           O  
ATOM   1187  OE2 GLU A  75      -0.723   4.847 -16.315  1.00 93.12           O  
ATOM   1188  N   GLU A  76       0.362  -0.228 -17.981  1.00 92.50           N  
ATOM   1189  H   GLU A  76       1.367  -0.253 -18.074  1.00 92.50           H  
ATOM   1190  CA  GLU A  76      -0.359  -1.494 -18.176  1.00 92.50           C  
ATOM   1191  HA  GLU A  76      -1.339  -1.279 -18.602  1.00 92.50           H  
ATOM   1192  C   GLU A  76      -0.592  -2.193 -16.830  1.00 92.50           C  
ATOM   1193  CB  GLU A  76       0.407  -2.389 -19.166  1.00 92.50           C  
ATOM   1194  HB2 GLU A  76       1.331  -2.742 -18.707  1.00 92.50           H  
ATOM   1195  HB3 GLU A  76       0.653  -1.802 -20.051  1.00 92.50           H  
ATOM   1196  O   GLU A  76      -1.699  -2.663 -16.545  1.00 92.50           O  
ATOM   1197  CG  GLU A  76      -0.426  -3.606 -19.596  1.00 92.50           C  
ATOM   1198  HG2 GLU A  76      -0.742  -4.150 -18.706  1.00 92.50           H  
ATOM   1199  HG3 GLU A  76      -1.322  -3.251 -20.106  1.00 92.50           H  
ATOM   1200  CD  GLU A  76       0.332  -4.577 -20.517  1.00 92.50           C  
ATOM   1201  OE1 GLU A  76      -0.162  -5.721 -20.650  1.00 92.50           O  
ATOM   1202  OE2 GLU A  76       1.371  -4.186 -21.093  1.00 92.50           O  
ATOM   1203  N   TRP A  77       0.416  -2.180 -15.954  1.00 89.93           N  
ATOM   1204  H   TRP A  77       1.304  -1.814 -16.265  1.00 89.93           H  
ATOM   1205  CA  TRP A  77       0.286  -2.650 -14.576  1.00 89.93           C  
ATOM   1206  HA  TRP A  77      -0.101  -3.669 -14.592  1.00 89.93           H  
ATOM   1207  C   TRP A  77      -0.699  -1.831 -13.754  1.00 89.93           C  
ATOM   1208  CB  TRP A  77       1.653  -2.663 -13.898  1.00 89.93           C  
ATOM   1209  HB2 TRP A  77       1.529  -2.508 -12.826  1.00 89.93           H  
ATOM   1210  HB3 TRP A  77       2.274  -1.852 -14.279  1.00 89.93           H  
ATOM   1211  O   TRP A  77      -1.463  -2.414 -12.981  1.00 89.93           O  
ATOM   1212  CG  TRP A  77       2.342  -3.963 -14.084  1.00 89.93           C  
ATOM   1213  CD1 TRP A  77       3.180  -4.265 -15.096  1.00 89.93           C  
ATOM   1214  HD1 TRP A  77       3.469  -3.582 -15.881  1.00 89.93           H  
ATOM   1215  CD2 TRP A  77       2.212  -5.172 -13.278  1.00 89.93           C  
ATOM   1216  CE2 TRP A  77       3.041  -6.177 -13.850  1.00 89.93           C  
ATOM   1217  CE3 TRP A  77       1.494  -5.516 -12.112  1.00 89.93           C  
ATOM   1218  HE3 TRP A  77       0.876  -4.764 -11.645  1.00 89.93           H  
ATOM   1219  NE1 TRP A  77       3.599  -5.569 -14.953  1.00 89.93           N  
ATOM   1220  HE1 TRP A  77       4.421  -5.919 -15.424  1.00 89.93           H  
ATOM   1221  CH2 TRP A  77       2.470  -7.758 -12.108  1.00 89.93           C  
ATOM   1222  HH2 TRP A  77       2.587  -8.720 -11.630  1.00 89.93           H  
ATOM   1223  CZ2 TRP A  77       3.186  -7.451 -13.278  1.00 89.93           C  
ATOM   1224  HZ2 TRP A  77       3.859  -8.165 -13.729  1.00 89.93           H  
ATOM   1225  CZ3 TRP A  77       1.623  -6.795 -11.533  1.00 89.93           C  
ATOM   1226  HZ3 TRP A  77       1.104  -7.024 -10.614  1.00 89.93           H  
ATOM   1227  N   VAL A  78      -0.725  -0.510 -13.948  1.00 95.13           N  
ATOM   1228  H   VAL A  78      -0.049  -0.102 -14.577  1.00 95.13           H  
ATOM   1229  CA  VAL A  78      -1.717   0.359 -13.301  1.00 95.13           C  
ATOM   1230  HA  VAL A  78      -1.657   0.210 -12.223  1.00 95.13           H  
ATOM   1231  C   VAL A  78      -3.128  -0.045 -13.714  1.00 95.13           C  
ATOM   1232  CB  VAL A  78      -1.445   1.846 -13.583  1.00 95.13           C  
ATOM   1233  HB  VAL A  78      -1.365   2.015 -14.657  1.00 95.13           H  
ATOM   1234  O   VAL A  78      -3.942  -0.340 -12.842  1.00 95.13           O  
ATOM   1235  CG1 VAL A  78      -2.560   2.740 -13.033  1.00 95.13           C  
ATOM   1236 HG11 VAL A  78      -3.480   2.590 -13.597  1.00 95.13           H  
ATOM   1237 HG12 VAL A  78      -2.743   2.510 -11.983  1.00 95.13           H  
ATOM   1238 HG13 VAL A  78      -2.281   3.788 -13.139  1.00 95.13           H  
ATOM   1239  CG2 VAL A  78      -0.131   2.251 -12.909  1.00 95.13           C  
ATOM   1240 HG21 VAL A  78       0.711   1.787 -13.423  1.00 95.13           H  
ATOM   1241 HG22 VAL A  78      -0.018   3.334 -12.956  1.00 95.13           H  
ATOM   1242 HG23 VAL A  78      -0.127   1.941 -11.864  1.00 95.13           H  
ATOM   1243  N   LYS A  79      -3.399  -0.195 -15.016  1.00 95.91           N  
ATOM   1244  H   LYS A  79      -2.687   0.072 -15.680  1.00 95.91           H  
ATOM   1245  CA  LYS A  79      -4.715  -0.640 -15.513  1.00 95.91           C  
ATOM   1246  HA  LYS A  79      -5.475   0.076 -15.199  1.00 95.91           H  
ATOM   1247  C   LYS A  79      -5.125  -1.998 -14.950  1.00 95.91           C  
ATOM   1248  CB  LYS A  79      -4.687  -0.727 -17.041  1.00 95.91           C  
ATOM   1249  HB2 LYS A  79      -3.812  -1.299 -17.352  1.00 95.91           H  
ATOM   1250  HB3 LYS A  79      -5.579  -1.248 -17.387  1.00 95.91           H  
ATOM   1251  O   LYS A  79      -6.281  -2.201 -14.578  1.00 95.91           O  
ATOM   1252  CG  LYS A  79      -4.658   0.659 -17.686  1.00 95.91           C  
ATOM   1253  HG2 LYS A  79      -3.862   1.262 -17.250  1.00 95.91           H  
ATOM   1254  HG3 LYS A  79      -5.608   1.161 -17.505  1.00 95.91           H  
ATOM   1255  CD  LYS A  79      -4.424   0.518 -19.190  1.00 95.91           C  
ATOM   1256  HD2 LYS A  79      -3.500  -0.037 -19.355  1.00 95.91           H  
ATOM   1257  HD3 LYS A  79      -5.261  -0.015 -19.641  1.00 95.91           H  
ATOM   1258  CE  LYS A  79      -4.293   1.914 -19.792  1.00 95.91           C  
ATOM   1259  HE2 LYS A  79      -5.213   2.467 -19.600  1.00 95.91           H  
ATOM   1260  HE3 LYS A  79      -3.486   2.431 -19.274  1.00 95.91           H  
ATOM   1261  NZ  LYS A  79      -4.011   1.843 -21.244  1.00 95.91           N  
ATOM   1262  HZ1 LYS A  79      -3.906   2.777 -21.615  1.00 95.91           H  
ATOM   1263  HZ2 LYS A  79      -3.146   1.342 -21.393  1.00 95.91           H  
ATOM   1264  HZ3 LYS A  79      -4.761   1.369 -21.727  1.00 95.91           H  
ATOM   1265  N   ARG A  80      -4.184  -2.945 -14.872  1.00 94.42           N  
ATOM   1266  H   ARG A  80      -3.267  -2.724 -15.235  1.00 94.42           H  
ATOM   1267  CA  ARG A  80      -4.435  -4.262 -14.270  1.00 94.42           C  
ATOM   1268  HA  ARG A  80      -5.290  -4.714 -14.773  1.00 94.42           H  
ATOM   1269  C   ARG A  80      -4.821  -4.135 -12.797  1.00 94.42           C  
ATOM   1270  CB  ARG A  80      -3.202  -5.157 -14.457  1.00 94.42           C  
ATOM   1271  HB2 ARG A  80      -2.345  -4.712 -13.950  1.00 94.42           H  
ATOM   1272  HB3 ARG A  80      -2.973  -5.226 -15.521  1.00 94.42           H  
ATOM   1273  O   ARG A  80      -5.737  -4.826 -12.352  1.00 94.42           O  
ATOM   1274  CG  ARG A  80      -3.442  -6.568 -13.900  1.00 94.42           C  
ATOM   1275  HG2 ARG A  80      -3.636  -6.516 -12.828  1.00 94.42           H  
ATOM   1276  HG3 ARG A  80      -4.304  -7.010 -14.398  1.00 94.42           H  
ATOM   1277  CD  ARG A  80      -2.215  -7.452 -14.124  1.00 94.42           C  
ATOM   1278  HD2 ARG A  80      -2.010  -7.501 -15.194  1.00 94.42           H  
ATOM   1279  HD3 ARG A  80      -1.360  -6.996 -13.626  1.00 94.42           H  
ATOM   1280  NE  ARG A  80      -2.436  -8.812 -13.593  1.00 94.42           N  
ATOM   1281  HE  ARG A  80      -3.322  -8.981 -13.138  1.00 94.42           H  
ATOM   1282  NH1 ARG A  80      -0.425  -9.689 -14.252  1.00 94.42           N  
ATOM   1283 HH11 ARG A  80       0.195 -10.477 -14.372  1.00 94.42           H  
ATOM   1284 HH12 ARG A  80      -0.165  -8.783 -14.614  1.00 94.42           H  
ATOM   1285  NH2 ARG A  80      -1.895 -10.993 -13.187  1.00 94.42           N  
ATOM   1286 HH21 ARG A  80      -1.239 -11.759 -13.243  1.00 94.42           H  
ATOM   1287 HH22 ARG A  80      -2.796 -11.150 -12.759  1.00 94.42           H  
ATOM   1288  CZ  ARG A  80      -1.588  -9.822 -13.678  1.00 94.42           C  
ATOM   1289  N   ALA A  81      -4.123  -3.284 -12.051  1.00 95.00           N  
ATOM   1290  H   ALA A  81      -3.387  -2.741 -12.480  1.00 95.00           H  
ATOM   1291  CA  ALA A  81      -4.404  -3.065 -10.643  1.00 95.00           C  
ATOM   1292  HA  ALA A  81      -4.487  -4.033 -10.149  1.00 95.00           H  
ATOM   1293  C   ALA A  81      -5.732  -2.330 -10.419  1.00 95.00           C  
ATOM   1294  CB  ALA A  81      -3.233  -2.322 -10.014  1.00 95.00           C  
ATOM   1295  HB1 ALA A  81      -3.411  -2.313  -8.939  1.00 95.00           H  
ATOM   1296  HB2 ALA A  81      -3.176  -1.301 -10.391  1.00 95.00           H  
ATOM   1297  HB3 ALA A  81      -2.297  -2.841 -10.221  1.00 95.00           H  
ATOM   1298  O   ALA A  81      -6.493  -2.737  -9.549  1.00 95.00           O  
ATOM   1299  N   GLU A  82      -6.055  -1.319 -11.227  1.00 96.58           N  
ATOM   1300  H   GLU A  82      -5.367  -0.992 -11.890  1.00 96.58           H  
ATOM   1301  CA  GLU A  82      -7.336  -0.601 -11.171  1.00 96.58           C  
ATOM   1302  HA  GLU A  82      -7.475  -0.189 -10.172  1.00 96.58           H  
ATOM   1303  C   GLU A  82      -8.517  -1.541 -11.437  1.00 96.58           C  
ATOM   1304  CB  GLU A  82      -7.334   0.563 -12.175  1.00 96.58           C  
ATOM   1305  HB2 GLU A  82      -6.988   0.194 -13.141  1.00 96.58           H  
ATOM   1306  HB3 GLU A  82      -8.353   0.931 -12.291  1.00 96.58           H  
ATOM   1307  O   GLU A  82      -9.453  -1.583 -10.639  1.00 96.58           O  
ATOM   1308  CG  GLU A  82      -6.450   1.734 -11.706  1.00 96.58           C  
ATOM   1309  HG2 GLU A  82      -6.857   2.115 -10.769  1.00 96.58           H  
ATOM   1310  HG3 GLU A  82      -5.444   1.369 -11.498  1.00 96.58           H  
ATOM   1311  CD  GLU A  82      -6.359   2.880 -12.731  1.00 96.58           C  
ATOM   1312  OE1 GLU A  82      -6.090   4.032 -12.299  1.00 96.58           O  
ATOM   1313  OE2 GLU A  82      -6.495   2.604 -13.944  1.00 96.58           O  
ATOM   1314  N   LYS A  83      -8.429  -2.384 -12.475  1.00 96.86           N  
ATOM   1315  H   LYS A  83      -7.654  -2.268 -13.113  1.00 96.86           H  
ATOM   1316  CA  LYS A  83      -9.442  -3.411 -12.755  1.00 96.86           C  
ATOM   1317  HA  LYS A  83     -10.402  -2.917 -12.905  1.00 96.86           H  
ATOM   1318  C   LYS A  83      -9.624  -4.368 -11.575  1.00 96.86           C  
ATOM   1319  CB  LYS A  83      -9.055  -4.162 -14.036  1.00 96.86           C  
ATOM   1320  HB2 LYS A  83      -8.089  -4.648 -13.898  1.00 96.86           H  
ATOM   1321  HB3 LYS A  83      -8.974  -3.447 -14.854  1.00 96.86           H  
ATOM   1322  O   LYS A  83     -10.745  -4.623 -11.143  1.00 96.86           O  
ATOM   1323  CG  LYS A  83     -10.113  -5.214 -14.388  1.00 96.86           C  
ATOM   1324  HG2 LYS A  83     -10.188  -5.941 -13.579  1.00 96.86           H  
ATOM   1325  HG3 LYS A  83     -11.079  -4.724 -14.510  1.00 96.86           H  
ATOM   1326  CD  LYS A  83      -9.758  -5.964 -15.672  1.00 96.86           C  
ATOM   1327  HD2 LYS A  83      -9.750  -5.270 -16.513  1.00 96.86           H  
ATOM   1328  HD3 LYS A  83      -8.780  -6.432 -15.559  1.00 96.86           H  
ATOM   1329  CE  LYS A  83     -10.834  -7.031 -15.861  1.00 96.86           C  
ATOM   1330  HE2 LYS A  83     -11.808  -6.545 -15.930  1.00 96.86           H  
ATOM   1331  HE3 LYS A  83     -10.849  -7.647 -14.962  1.00 96.86           H  
ATOM   1332  NZ  LYS A  83     -10.584  -7.890 -17.036  1.00 96.86           N  
ATOM   1333  HZ1 LYS A  83      -9.699  -8.363 -16.919  1.00 96.86           H  
ATOM   1334  HZ2 LYS A  83     -10.583  -7.337 -17.881  1.00 96.86           H  
ATOM   1335  HZ3 LYS A  83     -11.316  -8.584 -17.078  1.00 96.86           H  
ATOM   1336  N   LEU A  84      -8.522  -4.874 -11.019  1.00 96.42           N  
ATOM   1337  H   LEU A  84      -7.626  -4.617 -11.408  1.00 96.42           H  
ATOM   1338  CA  LEU A  84      -8.577  -5.741  -9.843  1.00 96.42           C  
ATOM   1339  HA  LEU A  84      -9.227  -6.584 -10.076  1.00 96.42           H  
ATOM   1340  C   LEU A  84      -9.177  -5.008  -8.631  1.00 96.42           C  
ATOM   1341  CB  LEU A  84      -7.156  -6.245  -9.549  1.00 96.42           C  
ATOM   1342  HB2 LEU A  84      -6.758  -6.717 -10.448  1.00 96.42           H  
ATOM   1343  HB3 LEU A  84      -6.527  -5.387  -9.312  1.00 96.42           H  
ATOM   1344  O   LEU A  84      -9.888  -5.608  -7.828  1.00 96.42           O  
ATOM   1345  CG  LEU A  84      -7.083  -7.248  -8.387  1.00 96.42           C  
ATOM   1346  HG  LEU A  84      -7.500  -6.804  -7.483  1.00 96.42           H  
ATOM   1347  CD1 LEU A  84      -7.832  -8.548  -8.687  1.00 96.42           C  
ATOM   1348 HD11 LEU A  84      -7.704  -9.248  -7.862  1.00 96.42           H  
ATOM   1349 HD12 LEU A  84      -7.489  -8.977  -9.629  1.00 96.42           H  
ATOM   1350 HD13 LEU A  84      -8.898  -8.340  -8.781  1.00 96.42           H  
ATOM   1351  CD2 LEU A  84      -5.618  -7.585  -8.115  1.00 96.42           C  
ATOM   1352 HD21 LEU A  84      -5.542  -8.220  -7.232  1.00 96.42           H  
ATOM   1353 HD22 LEU A  84      -5.175  -8.069  -8.985  1.00 96.42           H  
ATOM   1354 HD23 LEU A  84      -5.079  -6.657  -7.922  1.00 96.42           H  
ATOM   1355  N   ALA A  85      -8.896  -3.714  -8.490  1.00 96.88           N  
ATOM   1356  H   ALA A  85      -8.281  -3.274  -9.159  1.00 96.88           H  
ATOM   1357  CA  ALA A  85      -9.405  -2.898  -7.402  1.00 96.88           C  
ATOM   1358  HA  ALA A  85      -9.222  -3.449  -6.479  1.00 96.88           H  
ATOM   1359  C   ALA A  85     -10.920  -2.671  -7.497  1.00 96.88           C  
ATOM   1360  CB  ALA A  85      -8.611  -1.586  -7.358  1.00 96.88           C  
ATOM   1361  HB1 ALA A  85      -8.814  -0.990  -8.248  1.00 96.88           H  
ATOM   1362  HB2 ALA A  85      -8.882  -1.009  -6.475  1.00 96.88           H  
ATOM   1363  HB3 ALA A  85      -7.544  -1.800  -7.310  1.00 96.88           H  
ATOM   1364  O   ALA A  85     -11.582  -2.579  -6.463  1.00 96.88           O  
ATOM   1365  N   GLU A  86     -11.472  -2.590  -8.706  1.00 96.38           N  
ATOM   1366  H   GLU A  86     -10.865  -2.593  -9.513  1.00 96.38           H  
ATOM   1367  CA  GLU A  86     -12.919  -2.572  -8.950  1.00 96.38           C  
ATOM   1368  HA  GLU A  86     -13.397  -1.838  -8.301  1.00 96.38           H  
ATOM   1369  C   GLU A  86     -13.557  -3.930  -8.637  1.00 96.38           C  
ATOM   1370  CB  GLU A  86     -13.197  -2.183 -10.407  1.00 96.38           C  
ATOM   1371  HB2 GLU A  86     -14.256  -2.338 -10.614  1.00 96.38           H  
ATOM   1372  HB3 GLU A  86     -12.617  -2.828 -11.067  1.00 96.38           H  
ATOM   1373  O   GLU A  86     -14.503  -3.994  -7.853  1.00 96.38           O  
ATOM   1374  CG  GLU A  86     -12.857  -0.714 -10.691  1.00 96.38           C  
ATOM   1375  HG2 GLU A  86     -13.523  -0.086 -10.098  1.00 96.38           H  
ATOM   1376  HG3 GLU A  86     -11.839  -0.502 -10.363  1.00 96.38           H  
ATOM   1377  CD  GLU A  86     -12.992  -0.343 -12.176  1.00 96.38           C  
ATOM   1378  OE1 GLU A  86     -12.702   0.834 -12.477  1.00 96.38           O  
ATOM   1379  OE2 GLU A  86     -13.390  -1.211 -12.988  1.00 96.38           O  
ATOM   1380  N   GLU A  87     -12.996  -5.021  -9.171  1.00 96.82           N  
ATOM   1381  H   GLU A  87     -12.233  -4.890  -9.819  1.00 96.82           H  
ATOM   1382  CA  GLU A  87     -13.493  -6.391  -8.959  1.00 96.82           C  
ATOM   1383  HA  GLU A  87     -14.507  -6.475  -9.349  1.00 96.82           H  
ATOM   1384  C   GLU A  87     -13.542  -6.777  -7.473  1.00 96.82           C  
ATOM   1385  CB  GLU A  87     -12.583  -7.388  -9.700  1.00 96.82           C  
ATOM   1386  HB2 GLU A  87     -12.814  -8.397  -9.357  1.00 96.82           H  
ATOM   1387  HB3 GLU A  87     -11.546  -7.172  -9.440  1.00 96.82           H  
ATOM   1388  O   GLU A  87     -14.467  -7.457  -7.029  1.00 96.82           O  
ATOM   1389  CG  GLU A  87     -12.751  -7.356 -11.229  1.00 96.82           C  
ATOM   1390  HG2 GLU A  87     -13.758  -7.698 -11.469  1.00 96.82           H  
ATOM   1391  HG3 GLU A  87     -12.662  -6.329 -11.583  1.00 96.82           H  
ATOM   1392  CD  GLU A  87     -11.727  -8.232 -11.979  1.00 96.82           C  
ATOM   1393  OE1 GLU A  87     -11.813  -8.286 -13.232  1.00 96.82           O  
ATOM   1394  OE2 GLU A  87     -10.848  -8.853 -11.335  1.00 96.82           O  
ATOM   1395  N   LEU A  88     -12.553  -6.331  -6.695  1.00 96.62           N  
ATOM   1396  H   LEU A  88     -11.807  -5.819  -7.144  1.00 96.62           H  
ATOM   1397  CA  LEU A  88     -12.442  -6.626  -5.267  1.00 96.62           C  
ATOM   1398  HA  LEU A  88     -12.988  -7.546  -5.059  1.00 96.62           H  
ATOM   1399  C   LEU A  88     -13.083  -5.568  -4.358  1.00 96.62           C  
ATOM   1400  CB  LEU A  88     -10.965  -6.853  -4.909  1.00 96.62           C  
ATOM   1401  HB2 LEU A  88     -10.412  -5.942  -5.137  1.00 96.62           H  
ATOM   1402  HB3 LEU A  88     -10.901  -7.028  -3.835  1.00 96.62           H  
ATOM   1403  O   LEU A  88     -12.998  -5.703  -3.137  1.00 96.62           O  
ATOM   1404  CG  LEU A  88     -10.282  -8.031  -5.622  1.00 96.62           C  
ATOM   1405  HG  LEU A  88     -10.264  -7.871  -6.700  1.00 96.62           H  
ATOM   1406  CD1 LEU A  88      -8.844  -8.126  -5.111  1.00 96.62           C  
ATOM   1407 HD11 LEU A  88      -8.860  -8.336  -4.042  1.00 96.62           H  
ATOM   1408 HD12 LEU A  88      -8.317  -8.928  -5.628  1.00 96.62           H  
ATOM   1409 HD13 LEU A  88      -8.331  -7.181  -5.289  1.00 96.62           H  
ATOM   1410  CD2 LEU A  88     -10.965  -9.371  -5.340  1.00 96.62           C  
ATOM   1411 HD21 LEU A  88     -11.054  -9.530  -4.266  1.00 96.62           H  
ATOM   1412 HD22 LEU A  88     -10.388 -10.181  -5.787  1.00 96.62           H  
ATOM   1413 HD23 LEU A  88     -11.956  -9.375  -5.793  1.00 96.62           H  
ATOM   1414  N   ASN A  89     -13.705  -4.521  -4.915  1.00 95.97           N  
ATOM   1415  H   ASN A  89     -13.784  -4.496  -5.922  1.00 95.97           H  
ATOM   1416  CA  ASN A  89     -14.275  -3.404  -4.154  1.00 95.97           C  
ATOM   1417  HA  ASN A  89     -14.491  -2.611  -4.871  1.00 95.97           H  
ATOM   1418  C   ASN A  89     -13.275  -2.804  -3.136  1.00 95.97           C  
ATOM   1419  CB  ASN A  89     -15.609  -3.856  -3.541  1.00 95.97           C  
ATOM   1420  HB2 ASN A  89     -16.227  -4.309  -4.317  1.00 95.97           H  
ATOM   1421  HB3 ASN A  89     -15.411  -4.604  -2.774  1.00 95.97           H  
ATOM   1422  O   ASN A  89     -13.552  -2.671  -1.938  1.00 95.97           O  
ATOM   1423  CG  ASN A  89     -16.397  -2.715  -2.929  1.00 95.97           C  
ATOM   1424  ND2 ASN A  89     -17.235  -3.006  -1.962  1.00 95.97           N  
ATOM   1425 HD21 ASN A  89     -17.819  -2.242  -1.653  1.00 95.97           H  
ATOM   1426 HD22 ASN A  89     -17.329  -3.968  -1.667  1.00 95.97           H  
ATOM   1427  OD1 ASN A  89     -16.324  -1.562  -3.317  1.00 95.97           O  
ATOM   1428  N   VAL A  90     -12.069  -2.489  -3.616  1.00 96.31           N  
ATOM   1429  H   VAL A  90     -11.917  -2.622  -4.606  1.00 96.31           H  
ATOM   1430  CA  VAL A  90     -10.962  -1.981  -2.796  1.00 96.31           C  
ATOM   1431  HA  VAL A  90     -10.794  -2.688  -1.983  1.00 96.31           H  
ATOM   1432  C   VAL A  90     -11.305  -0.629  -2.179  1.00 96.31           C  
ATOM   1433  CB  VAL A  90      -9.671  -1.888  -3.618  1.00 96.31           C  
ATOM   1434  HB  VAL A  90      -9.892  -1.379  -4.556  1.00 96.31           H  
ATOM   1435  O   VAL A  90     -11.606   0.339  -2.881  1.00 96.31           O  
ATOM   1436  CG1 VAL A  90      -8.550  -1.122  -2.914  1.00 96.31           C  
ATOM   1437 HG11 VAL A  90      -8.332  -1.573  -1.945  1.00 96.31           H  
ATOM   1438 HG12 VAL A  90      -8.829  -0.077  -2.784  1.00 96.31           H  
ATOM   1439 HG13 VAL A  90      -7.652  -1.140  -3.530  1.00 96.31           H  
ATOM   1440  CG2 VAL A  90      -9.132  -3.285  -3.910  1.00 96.31           C  
ATOM   1441 HG21 VAL A  90      -8.254  -3.197  -4.549  1.00 96.31           H  
ATOM   1442 HG22 VAL A  90      -8.852  -3.780  -2.980  1.00 96.31           H  
ATOM   1443 HG23 VAL A  90      -9.894  -3.879  -4.416  1.00 96.31           H  
ATOM   1444  N   ARG A  91     -11.165  -0.558  -0.853  1.00 96.10           N  
ATOM   1445  H   ARG A  91     -10.845  -1.398  -0.391  1.00 96.10           H  
ATOM   1446  CA  ARG A  91     -11.451   0.612  -0.016  1.00 96.10           C  
ATOM   1447  HA  ARG A  91     -12.338   1.118  -0.397  1.00 96.10           H  
ATOM   1448  C   ARG A  91     -10.356   1.664  -0.046  1.00 96.10           C  
ATOM   1449  CB  ARG A  91     -11.673   0.142   1.431  1.00 96.10           C  
ATOM   1450  HB2 ARG A  91     -10.798  -0.413   1.769  1.00 96.10           H  
ATOM   1451  HB3 ARG A  91     -11.770   1.016   2.074  1.00 96.10           H  
ATOM   1452  O   ARG A  91     -10.664   2.847  -0.004  1.00 96.10           O  
ATOM   1453  CG  ARG A  91     -12.916  -0.736   1.620  1.00 96.10           C  
ATOM   1454  HG2 ARG A  91     -12.802  -1.668   1.066  1.00 96.10           H  
ATOM   1455  HG3 ARG A  91     -13.012  -0.970   2.680  1.00 96.10           H  
ATOM   1456  CD  ARG A  91     -14.175  -0.008   1.145  1.00 96.10           C  
ATOM   1457  HD2 ARG A  91     -14.205   0.981   1.603  1.00 96.10           H  
ATOM   1458  HD3 ARG A  91     -14.136   0.104   0.062  1.00 96.10           H  
ATOM   1459  NE  ARG A  91     -15.395  -0.745   1.494  1.00 96.10           N  
ATOM   1460  HE  ARG A  91     -15.280  -1.652   1.924  1.00 96.10           H  
ATOM   1461  NH1 ARG A  91     -16.849   0.805   0.624  1.00 96.10           N  
ATOM   1462 HH11 ARG A  91     -17.784   1.111   0.394  1.00 96.10           H  
ATOM   1463 HH12 ARG A  91     -16.071   1.371   0.318  1.00 96.10           H  
ATOM   1464  NH2 ARG A  91     -17.639  -1.068   1.571  1.00 96.10           N  
ATOM   1465 HH21 ARG A  91     -17.482  -1.948   2.041  1.00 96.10           H  
ATOM   1466 HH22 ARG A  91     -18.574  -0.725   1.403  1.00 96.10           H  
ATOM   1467  CZ  ARG A  91     -16.618  -0.333   1.225  1.00 96.10           C  
ATOM   1468  N   ILE A  92      -9.096   1.252  -0.113  1.00 96.05           N  
ATOM   1469  H   ILE A  92      -8.920   0.258  -0.143  1.00 96.05           H  
ATOM   1470  CA  ILE A  92      -7.958   2.161  -0.275  1.00 96.05           C  
ATOM   1471  HA  ILE A  92      -8.311   3.122  -0.650  1.00 96.05           H  
ATOM   1472  C   ILE A  92      -7.036   1.546  -1.308  1.00 96.05           C  
ATOM   1473  CB  ILE A  92      -7.200   2.419   1.042  1.00 96.05           C  
ATOM   1474  HB  ILE A  92      -6.704   1.490   1.324  1.00 96.05           H  
ATOM   1475  O   ILE A  92      -6.594   0.407  -1.141  1.00 96.05           O  
ATOM   1476  CG1 ILE A  92      -8.160   2.848   2.176  1.00 96.05           C  
ATOM   1477 HG12 ILE A  92      -8.689   3.755   1.885  1.00 96.05           H  
ATOM   1478 HG13 ILE A  92      -8.897   2.062   2.338  1.00 96.05           H  
ATOM   1479  CG2 ILE A  92      -6.088   3.462   0.827  1.00 96.05           C  
ATOM   1480 HG21 ILE A  92      -6.523   4.430   0.580  1.00 96.05           H  
ATOM   1481 HG22 ILE A  92      -5.481   3.558   1.727  1.00 96.05           H  
ATOM   1482 HG23 ILE A  92      -5.417   3.159   0.023  1.00 96.05           H  
ATOM   1483  CD1 ILE A  92      -7.467   3.089   3.519  1.00 96.05           C  
ATOM   1484 HD11 ILE A  92      -6.757   2.292   3.737  1.00 96.05           H  
ATOM   1485 HD12 ILE A  92      -6.945   4.046   3.505  1.00 96.05           H  
ATOM   1486 HD13 ILE A  92      -8.221   3.117   4.306  1.00 96.05           H  
ATOM   1487  N   LEU A  93      -6.769   2.302  -2.364  1.00 97.38           N  
ATOM   1488  H   LEU A  93      -7.142   3.241  -2.386  1.00 97.38           H  
ATOM   1489  CA  LEU A  93      -5.824   1.934  -3.407  1.00 97.38           C  
ATOM   1490  HA  LEU A  93      -5.399   0.953  -3.196  1.00 97.38           H  
ATOM   1491  C   LEU A  93      -4.694   2.956  -3.399  1.00 97.38           C  
ATOM   1492  CB  LEU A  93      -6.572   1.844  -4.746  1.00 97.38           C  
ATOM   1493  HB2 LEU A  93      -7.166   2.750  -4.868  1.00 97.38           H  
ATOM   1494  HB3 LEU A  93      -7.265   1.004  -4.702  1.00 97.38           H  
ATOM   1495  O   LEU A  93      -4.947   4.150  -3.554  1.00 97.38           O  
ATOM   1496  CG  LEU A  93      -5.690   1.700  -5.996  1.00 97.38           C  
ATOM   1497  HG  LEU A  93      -4.977   2.523  -6.048  1.00 97.38           H  
ATOM   1498  CD1 LEU A  93      -4.937   0.373  -5.996  1.00 97.38           C  
ATOM   1499 HD11 LEU A  93      -4.239   0.330  -5.159  1.00 97.38           H  
ATOM   1500 HD12 LEU A  93      -4.367   0.283  -6.921  1.00 97.38           H  
ATOM   1501 HD13 LEU A  93      -5.641  -0.457  -5.940  1.00 97.38           H  
ATOM   1502  CD2 LEU A  93      -6.595   1.762  -7.226  1.00 97.38           C  
ATOM   1503 HD21 LEU A  93      -7.042   2.753  -7.307  1.00 97.38           H  
ATOM   1504 HD22 LEU A  93      -6.016   1.576  -8.130  1.00 97.38           H  
ATOM   1505 HD23 LEU A  93      -7.382   1.010  -7.161  1.00 97.38           H  
ATOM   1506  N   VAL A  94      -3.469   2.477  -3.215  1.00 96.78           N  
ATOM   1507  H   VAL A  94      -3.362   1.486  -3.048  1.00 96.78           H  
ATOM   1508  CA  VAL A  94      -2.246   3.271  -3.329  1.00 96.78           C  
ATOM   1509  HA  VAL A  94      -2.502   4.314  -3.520  1.00 96.78           H  
ATOM   1510  C   VAL A  94      -1.457   2.741  -4.511  1.00 96.78           C  
ATOM   1511  CB  VAL A  94      -1.415   3.226  -2.036  1.00 96.78           C  
ATOM   1512  HB  VAL A  94      -1.085   2.202  -1.866  1.00 96.78           H  
ATOM   1513  O   VAL A  94      -1.079   1.572  -4.522  1.00 96.78           O  
ATOM   1514  CG1 VAL A  94      -0.184   4.139  -2.135  1.00 96.78           C  
ATOM   1515 HG11 VAL A  94       0.384   4.095  -1.205  1.00 96.78           H  
ATOM   1516 HG12 VAL A  94       0.468   3.810  -2.944  1.00 96.78           H  
ATOM   1517 HG13 VAL A  94      -0.493   5.168  -2.321  1.00 96.78           H  
ATOM   1518  CG2 VAL A  94      -2.270   3.632  -0.832  1.00 96.78           C  
ATOM   1519 HG21 VAL A  94      -3.016   4.363  -1.144  1.00 96.78           H  
ATOM   1520 HG22 VAL A  94      -1.651   4.052  -0.040  1.00 96.78           H  
ATOM   1521 HG23 VAL A  94      -2.791   2.753  -0.452  1.00 96.78           H  
ATOM   1522  N   ILE A  95      -1.224   3.591  -5.503  1.00 95.74           N  
ATOM   1523  H   ILE A  95      -1.552   4.541  -5.405  1.00 95.74           H  
ATOM   1524  CA  ILE A  95      -0.427   3.278  -6.685  1.00 95.74           C  
ATOM   1525  HA  ILE A  95      -0.082   2.245  -6.630  1.00 95.74           H  
ATOM   1526  C   ILE A  95       0.804   4.166  -6.685  1.00 95.74           C  
ATOM   1527  CB  ILE A  95      -1.246   3.441  -7.983  1.00 95.74           C  
ATOM   1528  HB  ILE A  95      -1.672   4.445  -7.985  1.00 95.74           H  
ATOM   1529  O   ILE A  95       0.704   5.381  -6.539  1.00 95.74           O  
ATOM   1530  CG1 ILE A  95      -2.403   2.424  -8.064  1.00 95.74           C  
ATOM   1531 HG12 ILE A  95      -2.838   2.261  -7.078  1.00 95.74           H  
ATOM   1532 HG13 ILE A  95      -2.018   1.469  -8.422  1.00 95.74           H  
ATOM   1533  CG2 ILE A  95      -0.348   3.288  -9.228  1.00 95.74           C  
ATOM   1534 HG21 ILE A  95      -0.942   3.358 -10.140  1.00 95.74           H  
ATOM   1535 HG22 ILE A  95       0.391   4.087  -9.270  1.00 95.74           H  
ATOM   1536 HG23 ILE A  95       0.165   2.326  -9.210  1.00 95.74           H  
ATOM   1537  CD1 ILE A  95      -3.528   2.878  -9.002  1.00 95.74           C  
ATOM   1538 HD11 ILE A  95      -4.160   2.025  -9.248  1.00 95.74           H  
ATOM   1539 HD12 ILE A  95      -4.126   3.646  -8.512  1.00 95.74           H  
ATOM   1540 HD13 ILE A  95      -3.129   3.290  -9.929  1.00 95.74           H  
ATOM   1541  N   VAL A  96       1.954   3.550  -6.908  1.00 93.26           N  
ATOM   1542  H   VAL A  96       1.962   2.541  -6.947  1.00 93.26           H  
ATOM   1543  CA  VAL A  96       3.203   4.234  -7.201  1.00 93.26           C  
ATOM   1544  HA  VAL A  96       3.053   5.312  -7.143  1.00 93.26           H  
ATOM   1545  C   VAL A  96       3.630   3.868  -8.614  1.00 93.26           C  
ATOM   1546  CB  VAL A  96       4.281   3.867  -6.182  1.00 93.26           C  
ATOM   1547  HB  VAL A  96       4.486   2.799  -6.244  1.00 93.26           H  
ATOM   1548  O   VAL A  96       3.826   2.691  -8.915  1.00 93.26           O  
ATOM   1549  CG1 VAL A  96       5.567   4.631  -6.513  1.00 93.26           C  
ATOM   1550 HG11 VAL A  96       5.774   4.661  -7.583  1.00 93.26           H  
ATOM   1551 HG12 VAL A  96       5.523   5.651  -6.132  1.00 93.26           H  
ATOM   1552 HG13 VAL A  96       6.399   4.074  -6.083  1.00 93.26           H  
ATOM   1553  CG2 VAL A  96       3.815   4.197  -4.753  1.00 93.26           C  
ATOM   1554 HG21 VAL A  96       4.639   4.094  -4.047  1.00 93.26           H  
ATOM   1555 HG22 VAL A  96       3.021   3.511  -4.459  1.00 93.26           H  
ATOM   1556 HG23 VAL A  96       3.435   5.218  -4.712  1.00 93.26           H  
ATOM   1557  N   LEU A  97       3.801   4.879  -9.465  1.00 92.25           N  
ATOM   1558  H   LEU A  97       3.587   5.810  -9.137  1.00 92.25           H  
ATOM   1559  CA  LEU A  97       4.287   4.730 -10.834  1.00 92.25           C  
ATOM   1560  HA  LEU A  97       4.844   3.797 -10.922  1.00 92.25           H  
ATOM   1561  C   LEU A  97       5.218   5.891 -11.198  1.00 92.25           C  
ATOM   1562  CB  LEU A  97       3.072   4.677 -11.784  1.00 92.25           C  
ATOM   1563  HB2 LEU A  97       2.487   3.782 -11.573  1.00 92.25           H  
ATOM   1564  HB3 LEU A  97       2.442   5.545 -11.591  1.00 92.25           H  
ATOM   1565  O   LEU A  97       4.765   7.031 -11.273  1.00 92.25           O  
ATOM   1566  CG  LEU A  97       3.470   4.688 -13.272  1.00 92.25           C  
ATOM   1567  HG  LEU A  97       4.080   5.566 -13.484  1.00 92.25           H  
ATOM   1568  CD1 LEU A  97       4.253   3.442 -13.677  1.00 92.25           C  
ATOM   1569 HD11 LEU A  97       5.200   3.391 -13.140  1.00 92.25           H  
ATOM   1570 HD12 LEU A  97       4.476   3.481 -14.743  1.00 92.25           H  
ATOM   1571 HD13 LEU A  97       3.670   2.546 -13.461  1.00 92.25           H  
ATOM   1572  CD2 LEU A  97       2.255   4.779 -14.180  1.00 92.25           C  
ATOM   1573 HD21 LEU A  97       1.575   5.565 -13.852  1.00 92.25           H  
ATOM   1574 HD22 LEU A  97       1.723   3.828 -14.205  1.00 92.25           H  
ATOM   1575 HD23 LEU A  97       2.585   4.999 -15.195  1.00 92.25           H  
ATOM   1576  N   ASN A  98       6.489   5.608 -11.504  1.00 87.47           N  
ATOM   1577  H   ASN A  98       6.782   4.642 -11.467  1.00 87.47           H  
ATOM   1578  CA  ASN A  98       7.454   6.582 -12.048  1.00 87.47           C  
ATOM   1579  HA  ASN A  98       8.450   6.151 -11.936  1.00 87.47           H  
ATOM   1580  C   ASN A  98       7.505   7.915 -11.274  1.00 87.47           C  
ATOM   1581  CB  ASN A  98       7.198   6.763 -13.559  1.00 87.47           C  
ATOM   1582  HB2 ASN A  98       6.180   7.120 -13.715  1.00 87.47           H  
ATOM   1583  HB3 ASN A  98       7.884   7.511 -13.955  1.00 87.47           H  
ATOM   1584  O   ASN A  98       7.439   8.991 -11.865  1.00 87.47           O  
ATOM   1585  CG  ASN A  98       7.421   5.487 -14.345  1.00 87.47           C  
ATOM   1586  ND2 ASN A  98       6.769   5.318 -15.470  1.00 87.47           N  
ATOM   1587 HD21 ASN A  98       6.140   6.025 -15.823  1.00 87.47           H  
ATOM   1588 HD22 ASN A  98       6.926   4.426 -15.917  1.00 87.47           H  
ATOM   1589  OD1 ASN A  98       8.181   4.619 -13.962  1.00 87.47           O  
ATOM   1590  N   GLY A  99       7.553   7.844  -9.941  1.00 87.13           N  
ATOM   1591  H   GLY A  99       7.633   6.933  -9.513  1.00 87.13           H  
ATOM   1592  CA  GLY A  99       7.544   9.026  -9.076  1.00 87.13           C  
ATOM   1593  HA2 GLY A  99       7.919   8.744  -8.092  1.00 87.13           H  
ATOM   1594  HA3 GLY A  99       8.202   9.788  -9.492  1.00 87.13           H  
ATOM   1595  C   GLY A  99       6.177   9.679  -8.882  1.00 87.13           C  
ATOM   1596  O   GLY A  99       6.098  10.712  -8.238  1.00 87.13           O  
ATOM   1597  N   ARG A 100       5.085   9.103  -9.380  1.00 93.57           N  
ATOM   1598  H   ARG A 100       5.190   8.291  -9.972  1.00 93.57           H  
ATOM   1599  CA  ARG A 100       3.726   9.549  -9.054  1.00 93.57           C  
ATOM   1600  HA  ARG A 100       3.764  10.547  -8.618  1.00 93.57           H  
ATOM   1601  C   ARG A 100       3.118   8.632  -8.011  1.00 93.57           C  
ATOM   1602  CB  ARG A 100       2.863   9.645 -10.316  1.00 93.57           C  
ATOM   1603  HB2 ARG A 100       1.846   9.911 -10.027  1.00 93.57           H  
ATOM   1604  HB3 ARG A 100       2.835   8.680 -10.821  1.00 93.57           H  
ATOM   1605  O   ARG A 100       3.117   7.414  -8.183  1.00 93.57           O  
ATOM   1606  CG  ARG A 100       3.405  10.731 -11.256  1.00 93.57           C  
ATOM   1607  HG2 ARG A 100       3.385  11.684 -10.727  1.00 93.57           H  
ATOM   1608  HG3 ARG A 100       4.437  10.517 -11.535  1.00 93.57           H  
ATOM   1609  CD  ARG A 100       2.565  10.857 -12.528  1.00 93.57           C  
ATOM   1610  HD2 ARG A 100       1.518  10.978 -12.252  1.00 93.57           H  
ATOM   1611  HD3 ARG A 100       2.882  11.754 -13.061  1.00 93.57           H  
ATOM   1612  NE  ARG A 100       2.740   9.672 -13.392  1.00 93.57           N  
ATOM   1613  HE  ARG A 100       3.382   8.969 -13.056  1.00 93.57           H  
ATOM   1614  NH1 ARG A 100       1.268  10.299 -15.026  1.00 93.57           N  
ATOM   1615 HH11 ARG A 100       0.728  10.052 -15.843  1.00 93.57           H  
ATOM   1616 HH12 ARG A 100       1.037  11.112 -14.474  1.00 93.57           H  
ATOM   1617  NH2 ARG A 100       2.274   8.293 -15.129  1.00 93.57           N  
ATOM   1618 HH21 ARG A 100       2.818   7.573 -14.676  1.00 93.57           H  
ATOM   1619 HH22 ARG A 100       1.618   7.943 -15.813  1.00 93.57           H  
ATOM   1620  CZ  ARG A 100       2.099   9.434 -14.520  1.00 93.57           C  
ATOM   1621  N   VAL A 101       2.588   9.224  -6.948  1.00 95.21           N  
ATOM   1622  H   VAL A 101       2.652  10.231  -6.900  1.00 95.21           H  
ATOM   1623  CA  VAL A 101       1.787   8.547  -5.929  1.00 95.21           C  
ATOM   1624  HA  VAL A 101       1.904   7.467  -6.023  1.00 95.21           H  
ATOM   1625  C   VAL A 101       0.328   8.909  -6.166  1.00 95.21           C  
ATOM   1626  CB  VAL A 101       2.233   8.944  -4.511  1.00 95.21           C  
ATOM   1627  HB  VAL A 101       2.171  10.028  -4.407  1.00 95.21           H  
ATOM   1628  O   VAL A 101      -0.042  10.076  -6.066  1.00 95.21           O  
ATOM   1629  CG1 VAL A 101       1.329   8.309  -3.449  1.00 95.21           C  
ATOM   1630 HG11 VAL A 101       0.299   8.641  -3.580  1.00 95.21           H  
ATOM   1631 HG12 VAL A 101       1.651   8.638  -2.461  1.00 95.21           H  
ATOM   1632 HG13 VAL A 101       1.370   7.222  -3.521  1.00 95.21           H  
ATOM   1633  CG2 VAL A 101       3.681   8.520  -4.238  1.00 95.21           C  
ATOM   1634 HG21 VAL A 101       3.788   7.441  -4.347  1.00 95.21           H  
ATOM   1635 HG22 VAL A 101       4.351   9.016  -4.940  1.00 95.21           H  
ATOM   1636 HG23 VAL A 101       3.968   8.810  -3.227  1.00 95.21           H  
ATOM   1637  N   ARG A 102      -0.509   7.910  -6.442  1.00 97.14           N  
ATOM   1638  H   ARG A 102      -0.118   6.980  -6.505  1.00 97.14           H  
ATOM   1639  CA  ARG A 102      -1.966   8.046  -6.512  1.00 97.14           C  
ATOM   1640  HA  ARG A 102      -2.224   9.102  -6.433  1.00 97.14           H  
ATOM   1641  C   ARG A 102      -2.604   7.328  -5.333  1.00 97.14           C  
ATOM   1642  CB  ARG A 102      -2.509   7.545  -7.858  1.00 97.14           C  
ATOM   1643  HB2 ARG A 102      -2.101   6.556  -8.068  1.00 97.14           H  
ATOM   1644  HB3 ARG A 102      -3.594   7.463  -7.788  1.00 97.14           H  
ATOM   1645  O   ARG A 102      -2.267   6.181  -5.049  1.00 97.14           O  
ATOM   1646  CG  ARG A 102      -2.161   8.493  -9.018  1.00 97.14           C  
ATOM   1647  HG2 ARG A 102      -2.629   9.462  -8.844  1.00 97.14           H  
ATOM   1648  HG3 ARG A 102      -1.081   8.637  -9.056  1.00 97.14           H  
ATOM   1649  CD  ARG A 102      -2.621   7.951 -10.381  1.00 97.14           C  
ATOM   1650  HD2 ARG A 102      -2.304   8.655 -11.150  1.00 97.14           H  
ATOM   1651  HD3 ARG A 102      -2.124   6.997 -10.560  1.00 97.14           H  
ATOM   1652  NE  ARG A 102      -4.091   7.789 -10.465  1.00 97.14           N  
ATOM   1653  HE  ARG A 102      -4.662   8.452  -9.961  1.00 97.14           H  
ATOM   1654  NH1 ARG A 102      -4.198   6.038 -11.969  1.00 97.14           N  
ATOM   1655 HH11 ARG A 102      -4.780   5.296 -12.332  1.00 97.14           H  
ATOM   1656 HH12 ARG A 102      -3.220   6.118 -12.208  1.00 97.14           H  
ATOM   1657  NH2 ARG A 102      -6.053   6.764 -11.033  1.00 97.14           N  
ATOM   1658 HH21 ARG A 102      -6.488   5.977 -11.492  1.00 97.14           H  
ATOM   1659 HH22 ARG A 102      -6.600   7.362 -10.430  1.00 97.14           H  
ATOM   1660  CZ  ARG A 102      -4.765   6.883 -11.155  1.00 97.14           C  
ATOM   1661  N   VAL A 103      -3.529   7.992  -4.649  1.00 97.55           N  
ATOM   1662  H   VAL A 103      -3.738   8.936  -4.944  1.00 97.55           H  
ATOM   1663  CA  VAL A 103      -4.249   7.435  -3.500  1.00 97.55           C  
ATOM   1664  HA  VAL A 103      -4.049   6.364  -3.448  1.00 97.55           H  
ATOM   1665  C   VAL A 103      -5.747   7.631  -3.702  1.00 97.55           C  
ATOM   1666  CB  VAL A 103      -3.777   8.044  -2.164  1.00 97.55           C  
ATOM   1667  HB  VAL A 103      -4.196   9.043  -2.041  1.00 97.55           H  
ATOM   1668  O   VAL A 103      -6.228   8.761  -3.712  1.00 97.55           O  
ATOM   1669  CG1 VAL A 103      -4.234   7.174  -0.991  1.00 97.55           C  
ATOM   1670 HG11 VAL A 103      -3.561   6.323  -0.888  1.00 97.55           H  
ATOM   1671 HG12 VAL A 103      -4.177   7.743  -0.063  1.00 97.55           H  
ATOM   1672 HG13 VAL A 103      -5.240   6.789  -1.155  1.00 97.55           H  
ATOM   1673  CG2 VAL A 103      -2.250   8.138  -2.061  1.00 97.55           C  
ATOM   1674 HG21 VAL A 103      -1.890   8.932  -2.716  1.00 97.55           H  
ATOM   1675 HG22 VAL A 103      -1.947   8.367  -1.040  1.00 97.55           H  
ATOM   1676 HG23 VAL A 103      -1.794   7.193  -2.359  1.00 97.55           H  
ATOM   1677  N   ARG A 104      -6.497   6.535  -3.840  1.00 97.81           N  
ATOM   1678  H   ARG A 104      -6.020   5.645  -3.823  1.00 97.81           H  
ATOM   1679  CA  ARG A 104      -7.958   6.547  -4.010  1.00 97.81           C  
ATOM   1680  HA  ARG A 104      -8.277   7.548  -4.299  1.00 97.81           H  
ATOM   1681  C   ARG A 104      -8.659   6.197  -2.704  1.00 97.81           C  
ATOM   1682  CB  ARG A 104      -8.343   5.593  -5.148  1.00 97.81           C  
ATOM   1683  HB2 ARG A 104      -8.025   4.590  -4.866  1.00 97.81           H  
ATOM   1684  HB3 ARG A 104      -7.807   5.886  -6.051  1.00 97.81           H  
ATOM   1685  O   ARG A 104      -8.364   5.161  -2.102  1.00 97.81           O  
ATOM   1686  CG  ARG A 104      -9.848   5.552  -5.459  1.00 97.81           C  
ATOM   1687  HG2 ARG A 104     -10.417   5.270  -4.573  1.00 97.81           H  
ATOM   1688  HG3 ARG A 104     -10.180   6.542  -5.771  1.00 97.81           H  
ATOM   1689  CD  ARG A 104     -10.150   4.560  -6.590  1.00 97.81           C  
ATOM   1690  HD2 ARG A 104      -9.403   4.672  -7.376  1.00 97.81           H  
ATOM   1691  HD3 ARG A 104     -11.118   4.824  -7.015  1.00 97.81           H  
ATOM   1692  NE  ARG A 104     -10.199   3.161  -6.107  1.00 97.81           N  
ATOM   1693  HE  ARG A 104     -10.007   3.005  -5.128  1.00 97.81           H  
ATOM   1694  NH1 ARG A 104     -10.814   2.202  -8.101  1.00 97.81           N  
ATOM   1695 HH11 ARG A 104     -11.080   1.405  -8.661  1.00 97.81           H  
ATOM   1696 HH12 ARG A 104     -10.663   3.087  -8.564  1.00 97.81           H  
ATOM   1697  NH2 ARG A 104     -10.737   0.953  -6.249  1.00 97.81           N  
ATOM   1698 HH21 ARG A 104     -11.081   0.180  -6.801  1.00 97.81           H  
ATOM   1699 HH22 ARG A 104     -10.732   0.876  -5.242  1.00 97.81           H  
ATOM   1700  CZ  ARG A 104     -10.572   2.113  -6.823  1.00 97.81           C  
ATOM   1701  N   ASN A 105      -9.626   7.024  -2.307  1.00 97.64           N  
ATOM   1702  H   ASN A 105      -9.818   7.841  -2.869  1.00 97.64           H  
ATOM   1703  CA  ASN A 105     -10.473   6.783  -1.140  1.00 97.64           C  
ATOM   1704  HA  ASN A 105      -9.963   6.097  -0.464  1.00 97.64           H  
ATOM   1705  C   ASN A 105     -11.816   6.147  -1.541  1.00 97.64           C  
ATOM   1706  CB  ASN A 105     -10.687   8.104  -0.384  1.00 97.64           C  
ATOM   1707  HB2 ASN A 105      -9.735   8.602  -0.202  1.00 97.64           H  
ATOM   1708  HB3 ASN A 105     -11.297   8.774  -0.989  1.00 97.64           H  
ATOM   1709  O   ASN A 105     -12.765   6.843  -1.893  1.00 97.64           O  
ATOM   1710  CG  ASN A 105     -11.368   7.889   0.953  1.00 97.64           C  
ATOM   1711  ND2 ASN A 105     -11.545   8.926   1.729  1.00 97.64           N  
ATOM   1712 HD21 ASN A 105     -11.187   9.836   1.475  1.00 97.64           H  
ATOM   1713 HD22 ASN A 105     -12.035   8.768   2.598  1.00 97.64           H  
ATOM   1714  OD1 ASN A 105     -11.749   6.788   1.321  1.00 97.64           O  
ATOM   1715  N   GLY A 106     -11.915   4.823  -1.445  1.00 96.05           N  
ATOM   1716  H   GLY A 106     -11.116   4.315  -1.096  1.00 96.05           H  
ATOM   1717  CA  GLY A 106     -13.159   4.056  -1.610  1.00 96.05           C  
ATOM   1718  HA2 GLY A 106     -13.816   4.574  -2.309  1.00 96.05           H  
ATOM   1719  HA3 GLY A 106     -12.917   3.080  -2.030  1.00 96.05           H  
ATOM   1720  C   GLY A 106     -13.942   3.833  -0.305  1.00 96.05           C  
ATOM   1721  O   GLY A 106     -14.811   2.953  -0.244  1.00 96.05           O  
ATOM   1722  N   THR A 107     -13.607   4.556   0.768  1.00 95.77           N  
ATOM   1723  H   THR A 107     -12.904   5.274   0.662  1.00 95.77           H  
ATOM   1724  CA  THR A 107     -14.322   4.497   2.053  1.00 95.77           C  
ATOM   1725  HA  THR A 107     -14.765   3.507   2.157  1.00 95.77           H  
ATOM   1726  C   THR A 107     -15.481   5.497   2.098  1.00 95.77           C  
ATOM   1727  CB  THR A 107     -13.388   4.680   3.264  1.00 95.77           C  
ATOM   1728  HB  THR A 107     -13.921   4.324   4.146  1.00 95.77           H  
ATOM   1729  O   THR A 107     -15.666   6.302   1.189  1.00 95.77           O  
ATOM   1730  CG2 THR A 107     -12.075   3.904   3.177  1.00 95.77           C  
ATOM   1731 HG21 THR A 107     -11.485   4.227   2.319  1.00 95.77           H  
ATOM   1732 HG22 THR A 107     -11.494   4.070   4.084  1.00 95.77           H  
ATOM   1733 HG23 THR A 107     -12.300   2.841   3.097  1.00 95.77           H  
ATOM   1734  OG1 THR A 107     -13.079   6.024   3.486  1.00 95.77           O  
ATOM   1735  HG1 THR A 107     -12.561   6.335   2.740  1.00 95.77           H  
ATOM   1736  N   ASP A 108     -16.275   5.446   3.168  1.00 95.90           N  
ATOM   1737  H   ASP A 108     -16.054   4.812   3.923  1.00 95.90           H  
ATOM   1738  CA  ASP A 108     -17.368   6.379   3.458  1.00 95.90           C  
ATOM   1739  HA  ASP A 108     -17.765   6.758   2.516  1.00 95.90           H  
ATOM   1740  C   ASP A 108     -16.920   7.608   4.274  1.00 95.90           C  
ATOM   1741  CB  ASP A 108     -18.500   5.604   4.163  1.00 95.90           C  
ATOM   1742  HB2 ASP A 108     -19.360   6.265   4.269  1.00 95.90           H  
ATOM   1743  HB3 ASP A 108     -18.805   4.775   3.525  1.00 95.90           H  
ATOM   1744  O   ASP A 108     -17.747   8.445   4.640  1.00 95.90           O  
ATOM   1745  CG  ASP A 108     -18.131   5.044   5.552  1.00 95.90           C  
ATOM   1746  OD1 ASP A 108     -16.924   4.910   5.869  1.00 95.90           O  
ATOM   1747  OD2 ASP A 108     -19.052   4.707   6.325  1.00 95.90           O  
ATOM   1748  N   ARG A 109     -15.619   7.735   4.580  1.00 95.87           N  
ATOM   1749  H   ARG A 109     -14.977   7.050   4.208  1.00 95.87           H  
ATOM   1750  CA  ARG A 109     -15.063   8.794   5.440  1.00 95.87           C  
ATOM   1751  HA  ARG A 109     -15.834   9.545   5.609  1.00 95.87           H  
ATOM   1752  C   ARG A 109     -13.856   9.475   4.799  1.00 95.87           C  
ATOM   1753  CB  ARG A 109     -14.646   8.200   6.789  1.00 95.87           C  
ATOM   1754  HB2 ARG A 109     -13.958   7.376   6.601  1.00 95.87           H  
ATOM   1755  HB3 ARG A 109     -14.127   8.954   7.379  1.00 95.87           H  
ATOM   1756  O   ARG A 109     -13.128   8.841   4.039  1.00 95.87           O  
ATOM   1757  CG  ARG A 109     -15.856   7.698   7.581  1.00 95.87           C  
ATOM   1758  HG2 ARG A 109     -16.467   8.539   7.907  1.00 95.87           H  
ATOM   1759  HG3 ARG A 109     -16.473   7.064   6.944  1.00 95.87           H  
ATOM   1760  CD  ARG A 109     -15.395   6.889   8.792  1.00 95.87           C  
ATOM   1761  HD2 ARG A 109     -14.416   6.455   8.586  1.00 95.87           H  
ATOM   1762  HD3 ARG A 109     -15.315   7.558   9.650  1.00 95.87           H  
ATOM   1763  NE  ARG A 109     -16.332   5.791   9.057  1.00 95.87           N  
ATOM   1764  HE  ARG A 109     -16.896   5.503   8.270  1.00 95.87           H  
ATOM   1765  NH1 ARG A 109     -15.590   5.262  11.162  1.00 95.87           N  
ATOM   1766 HH11 ARG A 109     -15.639   4.671  11.980  1.00 95.87           H  
ATOM   1767 HH12 ARG A 109     -14.908   6.002  11.078  1.00 95.87           H  
ATOM   1768  NH2 ARG A 109     -17.257   4.093  10.222  1.00 95.87           N  
ATOM   1769 HH21 ARG A 109     -17.314   3.486  11.027  1.00 95.87           H  
ATOM   1770 HH22 ARG A 109     -17.844   3.934   9.415  1.00 95.87           H  
ATOM   1771  CZ  ARG A 109     -16.389   5.057  10.147  1.00 95.87           C  
ATOM   1772  N   PRO A 110     -13.592  10.754   5.107  1.00 97.20           N  
ATOM   1773  CA  PRO A 110     -12.323  11.367   4.743  1.00 97.20           C  
ATOM   1774  HA  PRO A 110     -12.240  11.380   3.656  1.00 97.20           H  
ATOM   1775  C   PRO A 110     -11.151  10.583   5.342  1.00 97.20           C  
ATOM   1776  CB  PRO A 110     -12.381  12.806   5.264  1.00 97.20           C  
ATOM   1777  HB2 PRO A 110     -11.908  12.872   6.244  1.00 97.20           H  
ATOM   1778  HB3 PRO A 110     -11.913  13.501   4.568  1.00 97.20           H  
ATOM   1779  O   PRO A 110     -11.226  10.121   6.483  1.00 97.20           O  
ATOM   1780  CG  PRO A 110     -13.879  13.076   5.408  1.00 97.20           C  
ATOM   1781  HG2 PRO A 110     -14.286  13.387   4.446  1.00 97.20           H  
ATOM   1782  HG3 PRO A 110     -14.084  13.827   6.170  1.00 97.20           H  
ATOM   1783  CD  PRO A 110     -14.447  11.711   5.788  1.00 97.20           C  
ATOM   1784  HD2 PRO A 110     -14.376  11.562   6.866  1.00 97.20           H  
ATOM   1785  HD3 PRO A 110     -15.483  11.639   5.457  1.00 97.20           H  
ATOM   1786  N   MET A 111     -10.068  10.461   4.580  1.00 97.02           N  
ATOM   1787  H   MET A 111     -10.082  10.867   3.655  1.00 97.02           H  
ATOM   1788  CA  MET A 111      -8.806   9.889   5.048  1.00 97.02           C  
ATOM   1789  HA  MET A 111      -8.930   9.551   6.077  1.00 97.02           H  
ATOM   1790  C   MET A 111      -7.719  10.959   5.062  1.00 97.02           C  
ATOM   1791  CB  MET A 111      -8.423   8.647   4.230  1.00 97.02           C  
ATOM   1792  HB2 MET A 111      -7.567   8.161   4.700  1.00 97.02           H  
ATOM   1793  HB3 MET A 111      -9.258   7.947   4.249  1.00 97.02           H  
ATOM   1794  O   MET A 111      -7.713  11.862   4.221  1.00 97.02           O  
ATOM   1795  CG  MET A 111      -8.065   8.942   2.773  1.00 97.02           C  
ATOM   1796  HG2 MET A 111      -8.881   9.502   2.318  1.00 97.02           H  
ATOM   1797  HG3 MET A 111      -7.159   9.548   2.744  1.00 97.02           H  
ATOM   1798  SD  MET A 111      -7.798   7.440   1.800  1.00 97.02           S  
ATOM   1799  CE  MET A 111      -7.126   8.146   0.279  1.00 97.02           C  
ATOM   1800  HE1 MET A 111      -7.112   7.373  -0.489  1.00 97.02           H  
ATOM   1801  HE2 MET A 111      -6.123   8.528   0.468  1.00 97.02           H  
ATOM   1802  HE3 MET A 111      -7.747   8.968  -0.079  1.00 97.02           H  
ATOM   1803  N   ARG A 112      -6.795  10.855   6.014  1.00 97.98           N  
ATOM   1804  H   ARG A 112      -6.828  10.041   6.611  1.00 97.98           H  
ATOM   1805  CA  ARG A 112      -5.565  11.646   6.014  1.00 97.98           C  
ATOM   1806  HA  ARG A 112      -5.721  12.574   5.464  1.00 97.98           H  
ATOM   1807  C   ARG A 112      -4.491  10.861   5.287  1.00 97.98           C  
ATOM   1808  CB  ARG A 112      -5.133  11.999   7.439  1.00 97.98           C  
ATOM   1809  HB2 ARG A 112      -4.142  12.452   7.400  1.00 97.98           H  
ATOM   1810  HB3 ARG A 112      -5.075  11.093   8.042  1.00 97.98           H  
ATOM   1811  O   ARG A 112      -4.309   9.677   5.553  1.00 97.98           O  
ATOM   1812  CG  ARG A 112      -6.106  12.988   8.084  1.00 97.98           C  
ATOM   1813  HG2 ARG A 112      -7.092  12.534   8.176  1.00 97.98           H  
ATOM   1814  HG3 ARG A 112      -6.176  13.882   7.464  1.00 97.98           H  
ATOM   1815  CD  ARG A 112      -5.591  13.370   9.471  1.00 97.98           C  
ATOM   1816  HD2 ARG A 112      -5.555  12.475  10.093  1.00 97.98           H  
ATOM   1817  HD3 ARG A 112      -4.580  13.764   9.371  1.00 97.98           H  
ATOM   1818  NE  ARG A 112      -6.456  14.385  10.097  1.00 97.98           N  
ATOM   1819  HE  ARG A 112      -7.270  14.673   9.573  1.00 97.98           H  
ATOM   1820  NH1 ARG A 112      -5.171  14.680  11.969  1.00 97.98           N  
ATOM   1821 HH11 ARG A 112      -4.950  15.163  12.828  1.00 97.98           H  
ATOM   1822 HH12 ARG A 112      -4.552  13.958  11.629  1.00 97.98           H  
ATOM   1823  NH2 ARG A 112      -7.023  15.903  11.695  1.00 97.98           N  
ATOM   1824 HH21 ARG A 112      -6.806  16.372  12.563  1.00 97.98           H  
ATOM   1825 HH22 ARG A 112      -7.816  16.184  11.138  1.00 97.98           H  
ATOM   1826  CZ  ARG A 112      -6.214  14.982  11.248  1.00 97.98           C  
ATOM   1827  N   VAL A 113      -3.795  11.514   4.371  1.00 97.90           N  
ATOM   1828  H   VAL A 113      -4.003  12.490   4.216  1.00 97.90           H  
ATOM   1829  CA  VAL A 113      -2.673  10.931   3.640  1.00 97.90           C  
ATOM   1830  HA  VAL A 113      -2.486   9.921   4.003  1.00 97.90           H  
ATOM   1831  C   VAL A 113      -1.448  11.776   3.910  1.00 97.90           C  
ATOM   1832  CB  VAL A 113      -2.949  10.830   2.134  1.00 97.90           C  
ATOM   1833  HB  VAL A 113      -3.113  11.828   1.726  1.00 97.90           H  
ATOM   1834  O   VAL A 113      -1.460  12.979   3.666  1.00 97.90           O  
ATOM   1835  CG1 VAL A 113      -1.761  10.188   1.409  1.00 97.90           C  
ATOM   1836 HG11 VAL A 113      -1.989  10.094   0.347  1.00 97.90           H  
ATOM   1837 HG12 VAL A 113      -0.873  10.813   1.502  1.00 97.90           H  
ATOM   1838 HG13 VAL A 113      -1.551   9.202   1.823  1.00 97.90           H  
ATOM   1839  CG2 VAL A 113      -4.195   9.987   1.852  1.00 97.90           C  
ATOM   1840 HG21 VAL A 113      -5.072  10.447   2.308  1.00 97.90           H  
ATOM   1841 HG22 VAL A 113      -4.351   9.934   0.775  1.00 97.90           H  
ATOM   1842 HG23 VAL A 113      -4.067   8.982   2.256  1.00 97.90           H  
ATOM   1843  N   ARG A 114      -0.385  11.150   4.394  1.00 97.43           N  
ATOM   1844  H   ARG A 114      -0.463  10.158   4.566  1.00 97.43           H  
ATOM   1845  CA  ARG A 114       0.918  11.765   4.594  1.00 97.43           C  
ATOM   1846  HA  ARG A 114       0.856  12.833   4.385  1.00 97.43           H  
ATOM   1847  C   ARG A 114       1.905  11.147   3.612  1.00 97.43           C  
ATOM   1848  CB  ARG A 114       1.305  11.601   6.067  1.00 97.43           C  
ATOM   1849  HB2 ARG A 114       1.286  10.545   6.334  1.00 97.43           H  
ATOM   1850  HB3 ARG A 114       0.571  12.116   6.687  1.00 97.43           H  
ATOM   1851  O   ARG A 114       2.131   9.945   3.646  1.00 97.43           O  
ATOM   1852  CG  ARG A 114       2.689  12.177   6.353  1.00 97.43           C  
ATOM   1853  HG2 ARG A 114       2.660  13.248   6.150  1.00 97.43           H  
ATOM   1854  HG3 ARG A 114       3.429  11.701   5.710  1.00 97.43           H  
ATOM   1855  CD  ARG A 114       3.080  11.942   7.811  1.00 97.43           C  
ATOM   1856  HD2 ARG A 114       2.423  12.546   8.437  1.00 97.43           H  
ATOM   1857  HD3 ARG A 114       2.936  10.890   8.056  1.00 97.43           H  
ATOM   1858  NE  ARG A 114       4.493  12.299   8.032  1.00 97.43           N  
ATOM   1859  HE  ARG A 114       5.109  12.246   7.234  1.00 97.43           H  
ATOM   1860  NH1 ARG A 114       4.342  12.810  10.258  1.00 97.43           N  
ATOM   1861 HH11 ARG A 114       3.356  12.604  10.195  1.00 97.43           H  
ATOM   1862 HH12 ARG A 114       4.714  13.286  11.067  1.00 97.43           H  
ATOM   1863  NH2 ARG A 114       6.250  13.195   9.140  1.00 97.43           N  
ATOM   1864 HH21 ARG A 114       6.710  13.306   8.247  1.00 97.43           H  
ATOM   1865 HH22 ARG A 114       6.681  13.562   9.976  1.00 97.43           H  
ATOM   1866  CZ  ARG A 114       5.024  12.754   9.147  1.00 97.43           C  
ATOM   1867  N   VAL A 115       2.494  11.965   2.749  1.00 96.37           N  
ATOM   1868  H   VAL A 115       2.281  12.950   2.813  1.00 96.37           H  
ATOM   1869  CA  VAL A 115       3.540  11.548   1.808  1.00 96.37           C  
ATOM   1870  HA  VAL A 115       3.619  10.460   1.812  1.00 96.37           H  
ATOM   1871  C   VAL A 115       4.864  12.122   2.292  1.00 96.37           C  
ATOM   1872  CB  VAL A 115       3.218  11.969   0.362  1.00 96.37           C  
ATOM   1873  HB  VAL A 115       3.197  13.056   0.293  1.00 96.37           H  
ATOM   1874  O   VAL A 115       5.011  13.341   2.384  1.00 96.37           O  
ATOM   1875  CG1 VAL A 115       4.274  11.432  -0.612  1.00 96.37           C  
ATOM   1876 HG11 VAL A 115       4.004  11.693  -1.635  1.00 96.37           H  
ATOM   1877 HG12 VAL A 115       4.348  10.347  -0.529  1.00 96.37           H  
ATOM   1878 HG13 VAL A 115       5.248  11.872  -0.395  1.00 96.37           H  
ATOM   1879  CG2 VAL A 115       1.850  11.429  -0.080  1.00 96.37           C  
ATOM   1880 HG21 VAL A 115       1.684  11.654  -1.134  1.00 96.37           H  
ATOM   1881 HG22 VAL A 115       1.813  10.349   0.061  1.00 96.37           H  
ATOM   1882 HG23 VAL A 115       1.056  11.901   0.499  1.00 96.37           H  
ATOM   1883  N   THR A 116       5.811  11.251   2.624  1.00 95.32           N  
ATOM   1884  H   THR A 116       5.620  10.269   2.489  1.00 95.32           H  
ATOM   1885  CA  THR A 116       7.168  11.621   3.033  1.00 95.32           C  
ATOM   1886  HA  THR A 116       7.212  12.704   3.153  1.00 95.32           H  
ATOM   1887  C   THR A 116       8.143  11.202   1.944  1.00 95.32           C  
ATOM   1888  CB  THR A 116       7.557  10.993   4.379  1.00 95.32           C  
ATOM   1889  HB  THR A 116       7.623   9.911   4.266  1.00 95.32           H  
ATOM   1890  O   THR A 116       8.236  10.019   1.645  1.00 95.32           O  
ATOM   1891  CG2 THR A 116       8.905  11.502   4.889  1.00 95.32           C  
ATOM   1892 HG21 THR A 116       9.089  11.098   5.884  1.00 95.32           H  
ATOM   1893 HG22 THR A 116       8.906  12.591   4.932  1.00 95.32           H  
ATOM   1894 HG23 THR A 116       9.702  11.163   4.227  1.00 95.32           H  
ATOM   1895  OG1 THR A 116       6.581  11.274   5.367  1.00 95.32           O  
ATOM   1896  HG1 THR A 116       6.007  10.505   5.359  1.00 95.32           H  
ATOM   1897  N   ALA A 117       8.864  12.142   1.337  1.00 92.83           N  
ATOM   1898  H   ALA A 117       8.773  13.101   1.641  1.00 92.83           H  
ATOM   1899  CA  ALA A 117       9.834  11.842   0.286  1.00 92.83           C  
ATOM   1900  HA  ALA A 117      10.301  10.881   0.503  1.00 92.83           H  
ATOM   1901  C   ALA A 117      10.932  12.914   0.235  1.00 92.83           C  
ATOM   1902  CB  ALA A 117       9.095  11.722  -1.050  1.00 92.83           C  
ATOM   1903  HB1 ALA A 117       8.775  12.708  -1.389  1.00 92.83           H  
ATOM   1904  HB2 ALA A 117       8.223  11.075  -0.946  1.00 92.83           H  
ATOM   1905  HB3 ALA A 117       9.760  11.266  -1.783  1.00 92.83           H  
ATOM   1906  O   ALA A 117      10.657  14.104   0.388  1.00 92.83           O  
ATOM   1907  N   GLY A 118      12.193  12.508   0.051  1.00 88.07           N  
ATOM   1908  H   GLY A 118      12.362  11.526  -0.116  1.00 88.07           H  
ATOM   1909  CA  GLY A 118      13.337  13.437   0.026  1.00 88.07           C  
ATOM   1910  HA2 GLY A 118      14.251  12.865  -0.136  1.00 88.07           H  
ATOM   1911  HA3 GLY A 118      13.227  14.135  -0.804  1.00 88.07           H  
ATOM   1912  C   GLY A 118      13.518  14.263   1.309  1.00 88.07           C  
ATOM   1913  O   GLY A 118      14.028  15.375   1.253  1.00 88.07           O  
ATOM   1914  N   GLY A 119      13.062  13.754   2.459  1.00 89.68           N  
ATOM   1915  H   GLY A 119      12.617  12.848   2.430  1.00 89.68           H  
ATOM   1916  CA  GLY A 119      13.102  14.467   3.743  1.00 89.68           C  
ATOM   1917  HA2 GLY A 119      14.043  15.012   3.819  1.00 89.68           H  
ATOM   1918  HA3 GLY A 119      13.061  13.740   4.553  1.00 89.68           H  
ATOM   1919  C   GLY A 119      11.965  15.474   3.958  1.00 89.68           C  
ATOM   1920  O   GLY A 119      11.818  15.989   5.064  1.00 89.68           O  
ATOM   1921  N   GLU A 120      11.123  15.717   2.953  1.00 91.74           N  
ATOM   1922  H   GLU A 120      11.274  15.266   2.062  1.00 91.74           H  
ATOM   1923  CA  GLU A 120       9.909  16.517   3.099  1.00 91.74           C  
ATOM   1924  HA  GLU A 120      10.056  17.248   3.894  1.00 91.74           H  
ATOM   1925  C   GLU A 120       8.722  15.635   3.480  1.00 91.74           C  
ATOM   1926  CB  GLU A 120       9.588  17.292   1.815  1.00 91.74           C  
ATOM   1927  HB2 GLU A 120       8.627  17.787   1.953  1.00 91.74           H  
ATOM   1928  HB3 GLU A 120       9.502  16.596   0.981  1.00 91.74           H  
ATOM   1929  O   GLU A 120       8.618  14.488   3.054  1.00 91.74           O  
ATOM   1930  CG  GLU A 120      10.642  18.357   1.492  1.00 91.74           C  
ATOM   1931  HG2 GLU A 120      10.778  18.985   2.373  1.00 91.74           H  
ATOM   1932  HG3 GLU A 120      11.589  17.865   1.274  1.00 91.74           H  
ATOM   1933  CD  GLU A 120      10.247  19.247   0.299  1.00 91.74           C  
ATOM   1934  OE1 GLU A 120      11.012  20.200   0.047  1.00 91.74           O  
ATOM   1935  OE2 GLU A 120       9.184  19.007  -0.345  1.00 91.74           O  
ATOM   1936  N   THR A 121       7.796  16.185   4.263  1.00 96.37           N  
ATOM   1937  H   THR A 121       7.924  17.147   4.541  1.00 96.37           H  
ATOM   1938  CA  THR A 121       6.495  15.580   4.557  1.00 96.37           C  
ATOM   1939  HA  THR A 121       6.393  14.622   4.048  1.00 96.37           H  
ATOM   1940  C   THR A 121       5.397  16.509   4.060  1.00 96.37           C  
ATOM   1941  CB  THR A 121       6.334  15.343   6.063  1.00 96.37           C  
ATOM   1942  HB  THR A 121       6.577  16.261   6.600  1.00 96.37           H  
ATOM   1943  O   THR A 121       5.394  17.692   4.396  1.00 96.37           O  
ATOM   1944  CG2 THR A 121       4.915  14.923   6.418  1.00 96.37           C  
ATOM   1945 HG21 THR A 121       4.699  13.983   5.910  1.00 96.37           H  
ATOM   1946 HG22 THR A 121       4.187  15.678   6.121  1.00 96.37           H  
ATOM   1947 HG23 THR A 121       4.823  14.838   7.501  1.00 96.37           H  
ATOM   1948  OG1 THR A 121       7.181  14.301   6.509  1.00 96.37           O  
ATOM   1949  HG1 THR A 121       7.870  14.210   5.847  1.00 96.37           H  
ATOM   1950  N   ARG A 122       4.427  15.962   3.327  1.00 96.77           N  
ATOM   1951  H   ARG A 122       4.520  14.991   3.066  1.00 96.77           H  
ATOM   1952  CA  ARG A 122       3.199  16.657   2.925  1.00 96.77           C  
ATOM   1953  HA  ARG A 122       3.178  17.649   3.377  1.00 96.77           H  
ATOM   1954  C   ARG A 122       1.987  15.896   3.441  1.00 96.77           C  
ATOM   1955  CB  ARG A 122       3.161  16.820   1.400  1.00 96.77           C  
ATOM   1956  HB2 ARG A 122       3.165  15.834   0.935  1.00 96.77           H  
ATOM   1957  HB3 ARG A 122       2.241  17.336   1.125  1.00 96.77           H  
ATOM   1958  O   ARG A 122       1.953  14.671   3.360  1.00 96.77           O  
ATOM   1959  CG  ARG A 122       4.360  17.623   0.877  1.00 96.77           C  
ATOM   1960  HG2 ARG A 122       4.376  18.606   1.349  1.00 96.77           H  
ATOM   1961  HG3 ARG A 122       5.283  17.099   1.124  1.00 96.77           H  
ATOM   1962  CD  ARG A 122       4.299  17.789  -0.642  1.00 96.77           C  
ATOM   1963  HD2 ARG A 122       4.147  16.809  -1.094  1.00 96.77           H  
ATOM   1964  HD3 ARG A 122       3.460  18.436  -0.898  1.00 96.77           H  
ATOM   1965  NE  ARG A 122       5.554  18.373  -1.146  1.00 96.77           N  
ATOM   1966  HE  ARG A 122       6.242  18.664  -0.467  1.00 96.77           H  
ATOM   1967  NH1 ARG A 122       5.192  18.062  -3.394  1.00 96.77           N  
ATOM   1968 HH11 ARG A 122       5.577  17.994  -4.325  1.00 96.77           H  
ATOM   1969 HH12 ARG A 122       4.311  17.614  -3.186  1.00 96.77           H  
ATOM   1970  NH2 ARG A 122       7.145  18.909  -2.648  1.00 96.77           N  
ATOM   1971 HH21 ARG A 122       7.497  18.953  -3.594  1.00 96.77           H  
ATOM   1972 HH22 ARG A 122       7.788  19.087  -1.890  1.00 96.77           H  
ATOM   1973  CZ  ARG A 122       5.949  18.452  -2.400  1.00 96.77           C  
ATOM   1974  N   GLU A 123       1.003  16.616   3.964  1.00 97.93           N  
ATOM   1975  H   GLU A 123       1.070  17.623   3.948  1.00 97.93           H  
ATOM   1976  CA  GLU A 123      -0.239  16.042   4.484  1.00 97.93           C  
ATOM   1977  HA  GLU A 123      -0.200  14.956   4.400  1.00 97.93           H  
ATOM   1978  C   GLU A 123      -1.435  16.518   3.662  1.00 97.93           C  
ATOM   1979  CB  GLU A 123      -0.436  16.371   5.970  1.00 97.93           C  
ATOM   1980  HB2 GLU A 123      -1.422  16.013   6.266  1.00 97.93           H  
ATOM   1981  HB3 GLU A 123      -0.398  17.451   6.112  1.00 97.93           H  
ATOM   1982  O   GLU A 123      -1.540  17.688   3.295  1.00 97.93           O  
ATOM   1983  CG  GLU A 123       0.619  15.693   6.860  1.00 97.93           C  
ATOM   1984  HG2 GLU A 123       1.602  16.094   6.615  1.00 97.93           H  
ATOM   1985  HG3 GLU A 123       0.625  14.628   6.631  1.00 97.93           H  
ATOM   1986  CD  GLU A 123       0.365  15.873   8.368  1.00 97.93           C  
ATOM   1987  OE1 GLU A 123       1.148  15.272   9.142  1.00 97.93           O  
ATOM   1988  OE2 GLU A 123      -0.603  16.575   8.744  1.00 97.93           O  
ATOM   1989  N   TYR A 124      -2.352  15.596   3.395  1.00 97.98           N  
ATOM   1990  H   TYR A 124      -2.173  14.652   3.707  1.00 97.98           H  
ATOM   1991  CA  TYR A 124      -3.522  15.797   2.558  1.00 97.98           C  
ATOM   1992  HA  TYR A 124      -3.686  16.865   2.413  1.00 97.98           H  
ATOM   1993  C   TYR A 124      -4.752  15.196   3.232  1.00 97.98           C  
ATOM   1994  CB  TYR A 124      -3.294  15.151   1.185  1.00 97.98           C  
ATOM   1995  HB2 TYR A 124      -4.161  15.343   0.553  1.00 97.98           H  
ATOM   1996  HB3 TYR A 124      -3.223  14.072   1.322  1.00 97.98           H  
ATOM   1997  O   TYR A 124      -4.671  14.188   3.934  1.00 97.98           O  
ATOM   1998  CG  TYR A 124      -2.047  15.626   0.464  1.00 97.98           C  
ATOM   1999  CD1 TYR A 124      -2.104  16.760  -0.369  1.00 97.98           C  
ATOM   2000  HD1 TYR A 124      -3.035  17.293  -0.493  1.00 97.98           H  
ATOM   2001  CD2 TYR A 124      -0.831  14.933   0.629  1.00 97.98           C  
ATOM   2002  HD2 TYR A 124      -0.784  14.070   1.276  1.00 97.98           H  
ATOM   2003  CE1 TYR A 124      -0.952  17.192  -1.051  1.00 97.98           C  
ATOM   2004  HE1 TYR A 124      -1.003  18.054  -1.700  1.00 97.98           H  
ATOM   2005  CE2 TYR A 124       0.324  15.363  -0.050  1.00 97.98           C  
ATOM   2006  HE2 TYR A 124       1.252  14.822   0.056  1.00 97.98           H  
ATOM   2007  OH  TYR A 124       1.366  16.905  -1.571  1.00 97.98           O  
ATOM   2008  HH  TYR A 124       1.129  17.600  -2.189  1.00 97.98           H  
ATOM   2009  CZ  TYR A 124       0.263  16.491  -0.894  1.00 97.98           C  
ATOM   2010  N   THR A 125      -5.914  15.792   2.981  1.00 98.00           N  
ATOM   2011  H   THR A 125      -5.917  16.576   2.345  1.00 98.00           H  
ATOM   2012  CA  THR A 125      -7.207  15.166   3.276  1.00 98.00           C  
ATOM   2013  HA  THR A 125      -7.069  14.288   3.907  1.00 98.00           H  
ATOM   2014  C   THR A 125      -7.826  14.719   1.964  1.00 98.00           C  
ATOM   2015  CB  THR A 125      -8.135  16.126   4.026  1.00 98.00           C  
ATOM   2016  HB  THR A 125      -8.281  17.032   3.438  1.00 98.00           H  
ATOM   2017  O   THR A 125      -7.989  15.532   1.057  1.00 98.00           O  
ATOM   2018  CG2 THR A 125      -9.494  15.502   4.343  1.00 98.00           C  
ATOM   2019 HG21 THR A 125     -10.052  15.324   3.424  1.00 98.00           H  
ATOM   2020 HG22 THR A 125     -10.069  16.186   4.968  1.00 98.00           H  
ATOM   2021 HG23 THR A 125      -9.355  14.559   4.873  1.00 98.00           H  
ATOM   2022  OG1 THR A 125      -7.537  16.462   5.258  1.00 98.00           O  
ATOM   2023  HG1 THR A 125      -6.628  16.708   5.069  1.00 98.00           H  
ATOM   2024  N   VAL A 126      -8.177  13.438   1.864  1.00 97.95           N  
ATOM   2025  H   VAL A 126      -8.007  12.831   2.653  1.00 97.95           H  
ATOM   2026  CA  VAL A 126      -8.801  12.858   0.670  1.00 97.95           C  
ATOM   2027  HA  VAL A 126      -8.841  13.612  -0.117  1.00 97.95           H  
ATOM   2028  C   VAL A 126     -10.227  12.457   1.015  1.00 97.95           C  
ATOM   2029  CB  VAL A 126      -7.989  11.680   0.114  1.00 97.95           C  
ATOM   2030  HB  VAL A 126      -8.080  10.841   0.804  1.00 97.95           H  
ATOM   2031  O   VAL A 126     -10.460  11.603   1.875  1.00 97.95           O  
ATOM   2032  CG1 VAL A 126      -8.520  11.265  -1.265  1.00 97.95           C  
ATOM   2033 HG11 VAL A 126      -8.490  12.113  -1.949  1.00 97.95           H  
ATOM   2034 HG12 VAL A 126      -7.906  10.471  -1.692  1.00 97.95           H  
ATOM   2035 HG13 VAL A 126      -9.547  10.907  -1.191  1.00 97.95           H  
ATOM   2036  CG2 VAL A 126      -6.502  12.026  -0.010  1.00 97.95           C  
ATOM   2037 HG21 VAL A 126      -6.057  12.141   0.978  1.00 97.95           H  
ATOM   2038 HG22 VAL A 126      -5.975  11.233  -0.540  1.00 97.95           H  
ATOM   2039 HG23 VAL A 126      -6.395  12.966  -0.552  1.00 97.95           H  
ATOM   2040  N   ASN A 127     -11.195  13.095   0.365  1.00 98.01           N  
ATOM   2041  H   ASN A 127     -10.936  13.699  -0.402  1.00 98.01           H  
ATOM   2042  CA  ASN A 127     -12.615  12.881   0.627  1.00 98.01           C  
ATOM   2043  HA  ASN A 127     -12.753  12.858   1.708  1.00 98.01           H  
ATOM   2044  C   ASN A 127     -13.100  11.531   0.061  1.00 98.01           C  
ATOM   2045  CB  ASN A 127     -13.403  14.075   0.061  1.00 98.01           C  
ATOM   2046  HB2 ASN A 127     -13.118  14.234  -0.979  1.00 98.01           H  
ATOM   2047  HB3 ASN A 127     -14.472  13.863   0.084  1.00 98.01           H  
ATOM   2048  O   ASN A 127     -12.487  11.005  -0.872  1.00 98.01           O  
ATOM   2049  CG  ASN A 127     -13.173  15.344   0.861  1.00 98.01           C  
ATOM   2050  ND2 ASN A 127     -13.057  16.475   0.206  1.00 98.01           N  
ATOM   2051 HD21 ASN A 127     -13.093  16.490  -0.803  1.00 98.01           H  
ATOM   2052 HD22 ASN A 127     -12.874  17.299   0.761  1.00 98.01           H  
ATOM   2053  OD1 ASN A 127     -13.100  15.337   2.079  1.00 98.01           O  
ATOM   2054  N   PRO A 128     -14.199  10.965   0.589  1.00 97.76           N  
ATOM   2055  CA  PRO A 128     -14.838   9.775   0.023  1.00 97.76           C  
ATOM   2056  HA  PRO A 128     -14.224   8.899   0.233  1.00 97.76           H  
ATOM   2057  C   PRO A 128     -15.081   9.902  -1.482  1.00 97.76           C  
ATOM   2058  CB  PRO A 128     -16.177   9.653   0.754  1.00 97.76           C  
ATOM   2059  HB2 PRO A 128     -16.514   8.620   0.837  1.00 97.76           H  
ATOM   2060  HB3 PRO A 128     -16.941  10.255   0.261  1.00 97.76           H  
ATOM   2061  O   PRO A 128     -15.572  10.933  -1.941  1.00 97.76           O  
ATOM   2062  CG  PRO A 128     -15.866  10.263   2.109  1.00 97.76           C  
ATOM   2063  HG2 PRO A 128     -16.763  10.590   2.635  1.00 97.76           H  
ATOM   2064  HG3 PRO A 128     -15.313   9.522   2.687  1.00 97.76           H  
ATOM   2065  CD  PRO A 128     -14.946  11.424   1.750  1.00 97.76           C  
ATOM   2066  HD2 PRO A 128     -14.290  11.653   2.591  1.00 97.76           H  
ATOM   2067  HD3 PRO A 128     -15.543  12.295   1.483  1.00 97.76           H  
ATOM   2068  N   GLY A 129     -14.749   8.861  -2.243  1.00 95.45           N  
ATOM   2069  H   GLY A 129     -14.288   8.069  -1.818  1.00 95.45           H  
ATOM   2070  CA  GLY A 129     -14.948   8.825  -3.694  1.00 95.45           C  
ATOM   2071  HA2 GLY A 129     -14.772   7.806  -4.040  1.00 95.45           H  
ATOM   2072  HA3 GLY A 129     -15.978   9.096  -3.923  1.00 95.45           H  
ATOM   2073  C   GLY A 129     -14.023   9.750  -4.491  1.00 95.45           C  
ATOM   2074  O   GLY A 129     -14.276   9.976  -5.670  1.00 95.45           O  
ATOM   2075  N   THR A 130     -12.972  10.292  -3.868  1.00 96.93           N  
ATOM   2076  H   THR A 130     -12.816  10.049  -2.900  1.00 96.93           H  
ATOM   2077  CA  THR A 130     -11.973  11.143  -4.535  1.00 96.93           C  
ATOM   2078  HA  THR A 130     -12.261  11.263  -5.579  1.00 96.93           H  
ATOM   2079  C   THR A 130     -10.595  10.490  -4.565  1.00 96.93           C  
ATOM   2080  CB  THR A 130     -11.906  12.564  -3.945  1.00 96.93           C  
ATOM   2081  HB  THR A 130     -11.277  13.175  -4.592  1.00 96.93           H  
ATOM   2082  O   THR A 130     -10.334   9.490  -3.884  1.00 96.93           O  
ATOM   2083  CG2 THR A 130     -13.276  13.235  -3.859  1.00 96.93           C  
ATOM   2084 HG21 THR A 130     -13.156  14.272  -3.547  1.00 96.93           H  
ATOM   2085 HG22 THR A 130     -13.752  13.212  -4.839  1.00 96.93           H  
ATOM   2086 HG23 THR A 130     -13.911  12.713  -3.142  1.00 96.93           H  
ATOM   2087  OG1 THR A 130     -11.351  12.586  -2.652  1.00 96.93           O  
ATOM   2088  HG1 THR A 130     -11.790  11.902  -2.140  1.00 96.93           H  
ATOM   2089  N   GLU A 131      -9.714  11.072  -5.373  1.00 97.36           N  
ATOM   2090  H   GLU A 131      -9.975  11.908  -5.875  1.00 97.36           H  
ATOM   2091  CA  GLU A 131      -8.328  10.652  -5.531  1.00 97.36           C  
ATOM   2092  HA  GLU A 131      -8.113   9.854  -4.820  1.00 97.36           H  
ATOM   2093  C   GLU A 131      -7.383  11.808  -5.206  1.00 97.36           C  
ATOM   2094  CB  GLU A 131      -8.073  10.093  -6.945  1.00 97.36           C  
ATOM   2095  HB2 GLU A 131      -8.252  10.870  -7.688  1.00 97.36           H  
ATOM   2096  HB3 GLU A 131      -7.031   9.778  -7.003  1.00 97.36           H  
ATOM   2097  O   GLU A 131      -7.699  12.979  -5.422  1.00 97.36           O  
ATOM   2098  CG  GLU A 131      -8.979   8.886  -7.233  1.00 97.36           C  
ATOM   2099  HG2 GLU A 131      -8.923   8.232  -6.363  1.00 97.36           H  
ATOM   2100  HG3 GLU A 131     -10.010   9.228  -7.325  1.00 97.36           H  
ATOM   2101  CD  GLU A 131      -8.617   8.057  -8.477  1.00 97.36           C  
ATOM   2102  OE1 GLU A 131      -9.261   6.992  -8.621  1.00 97.36           O  
ATOM   2103  OE2 GLU A 131      -7.674   8.407  -9.229  1.00 97.36           O  
ATOM   2104  N   LEU A 132      -6.216  11.456  -4.682  1.00 97.68           N  
ATOM   2105  H   LEU A 132      -6.060  10.472  -4.513  1.00 97.68           H  
ATOM   2106  CA  LEU A 132      -5.061  12.328  -4.542  1.00 97.68           C  
ATOM   2107  HA  LEU A 132      -5.334  13.355  -4.782  1.00 97.68           H  
ATOM   2108  C   LEU A 132      -3.990  11.860  -5.519  1.00 97.68           C  
ATOM   2109  CB  LEU A 132      -4.575  12.255  -3.088  1.00 97.68           C  
ATOM   2110  HB2 LEU A 132      -5.333  12.722  -2.459  1.00 97.68           H  
ATOM   2111  HB3 LEU A 132      -4.497  11.204  -2.811  1.00 97.68           H  
ATOM   2112  O   LEU A 132      -3.695  10.668  -5.569  1.00 97.68           O  
ATOM   2113  CG  LEU A 132      -3.217  12.925  -2.818  1.00 97.68           C  
ATOM   2114  HG  LEU A 132      -2.474  12.547  -3.521  1.00 97.68           H  
ATOM   2115  CD1 LEU A 132      -3.295  14.446  -2.937  1.00 97.68           C  
ATOM   2116 HD11 LEU A 132      -2.319  14.877  -2.713  1.00 97.68           H  
ATOM   2117 HD12 LEU A 132      -3.561  14.728  -3.956  1.00 97.68           H  
ATOM   2118 HD13 LEU A 132      -4.035  14.843  -2.242  1.00 97.68           H  
ATOM   2119  CD2 LEU A 132      -2.749  12.556  -1.414  1.00 97.68           C  
ATOM   2120 HD21 LEU A 132      -1.790  13.034  -1.212  1.00 97.68           H  
ATOM   2121 HD22 LEU A 132      -2.617  11.475  -1.358  1.00 97.68           H  
ATOM   2122 HD23 LEU A 132      -3.487  12.875  -0.678  1.00 97.68           H  
ATOM   2123  N   GLU A 133      -3.364  12.800  -6.216  1.00 97.54           N  
ATOM   2124  H   GLU A 133      -3.658  13.762  -6.128  1.00 97.54           H  
ATOM   2125  CA  GLU A 133      -2.156  12.564  -6.998  1.00 97.54           C  
ATOM   2126  HA  GLU A 133      -1.830  11.535  -6.852  1.00 97.54           H  
ATOM   2127  C   GLU A 133      -1.042  13.484  -6.495  1.00 97.54           C  
ATOM   2128  CB  GLU A 133      -2.458  12.728  -8.494  1.00 97.54           C  
ATOM   2129  HB2 GLU A 133      -3.304  12.080  -8.722  1.00 97.54           H  
ATOM   2130  HB3 GLU A 133      -2.738  13.759  -8.706  1.00 97.54           H  
ATOM   2131  O   GLU A 133      -1.254  14.679  -6.274  1.00 97.54           O  
ATOM   2132  CG  GLU A 133      -1.260  12.324  -9.372  1.00 97.54           C  
ATOM   2133  HG2 GLU A 133      -0.875  11.368  -9.017  1.00 97.54           H  
ATOM   2134  HG3 GLU A 133      -0.470  13.064  -9.249  1.00 97.54           H  
ATOM   2135  CD  GLU A 133      -1.609  12.182 -10.865  1.00 97.54           C  
ATOM   2136  OE1 GLU A 133      -0.656  12.122 -11.674  1.00 97.54           O  
ATOM   2137  OE2 GLU A 133      -2.808  12.026 -11.187  1.00 97.54           O  
ATOM   2138  N   VAL A 134       0.138  12.911  -6.268  1.00 96.38           N  
ATOM   2139  H   VAL A 134       0.220  11.917  -6.425  1.00 96.38           H  
ATOM   2140  CA  VAL A 134       1.341  13.626  -5.840  1.00 96.38           C  
ATOM   2141  HA  VAL A 134       1.173  14.698  -5.938  1.00 96.38           H  
ATOM   2142  C   VAL A 134       2.485  13.239  -6.762  1.00 96.38           C  
ATOM   2143  CB  VAL A 134       1.699  13.332  -4.368  1.00 96.38           C  
ATOM   2144  HB  VAL A 134       1.939  12.275  -4.253  1.00 96.38           H  
ATOM   2145  O   VAL A 134       2.839  12.064  -6.863  1.00 96.38           O  
ATOM   2146  CG1 VAL A 134       2.913  14.153  -3.912  1.00 96.38           C  
ATOM   2147 HG11 VAL A 134       2.709  15.217  -4.030  1.00 96.38           H  
ATOM   2148 HG12 VAL A 134       3.790  13.887  -4.503  1.00 96.38           H  
ATOM   2149 HG13 VAL A 134       3.133  13.939  -2.866  1.00 96.38           H  
ATOM   2150  CG2 VAL A 134       0.538  13.661  -3.423  1.00 96.38           C  
ATOM   2151 HG21 VAL A 134       0.848  13.546  -2.384  1.00 96.38           H  
ATOM   2152 HG22 VAL A 134      -0.284  12.971  -3.614  1.00 96.38           H  
ATOM   2153 HG23 VAL A 134       0.196  14.683  -3.590  1.00 96.38           H  
ATOM   2154  N   GLU A 135       3.083  14.234  -7.407  1.00 95.20           N  
ATOM   2155  H   GLU A 135       2.711  15.170  -7.328  1.00 95.20           H  
ATOM   2156  CA  GLU A 135       4.313  14.068  -8.177  1.00 95.20           C  
ATOM   2157  HA  GLU A 135       4.337  13.064  -8.601  1.00 95.20           H  
ATOM   2158  C   GLU A 135       5.535  14.226  -7.263  1.00 95.20           C  
ATOM   2159  CB  GLU A 135       4.365  15.059  -9.348  1.00 95.20           C  
ATOM   2160  HB2 GLU A 135       5.299  14.894  -9.884  1.00 95.20           H  
ATOM   2161  HB3 GLU A 135       4.364  16.076  -8.955  1.00 95.20           H  
ATOM   2162  O   GLU A 135       5.631  15.175  -6.477  1.00 95.20           O  
ATOM   2163  CG  GLU A 135       3.192  14.893 -10.331  1.00 95.20           C  
ATOM   2164  HG2 GLU A 135       2.266  15.178  -9.831  1.00 95.20           H  
ATOM   2165  HG3 GLU A 135       3.116  13.841 -10.607  1.00 95.20           H  
ATOM   2166  CD  GLU A 135       3.355  15.735 -11.606  1.00 95.20           C  
ATOM   2167  OE1 GLU A 135       2.667  15.415 -12.600  1.00 95.20           O  
ATOM   2168  OE2 GLU A 135       4.166  16.689 -11.590  1.00 95.20           O  
ATOM   2169  N   LEU A 136       6.464  13.281  -7.373  1.00 92.54           N  
ATOM   2170  H   LEU A 136       6.289  12.515  -8.008  1.00 92.54           H  
ATOM   2171  CA  LEU A 136       7.748  13.246  -6.685  1.00 92.54           C  
ATOM   2172  HA  LEU A 136       7.761  14.001  -5.899  1.00 92.54           H  
ATOM   2173  C   LEU A 136       8.859  13.571  -7.683  1.00 92.54           C  
ATOM   2174  CB  LEU A 136       7.986  11.861  -6.051  1.00 92.54           C  
ATOM   2175  HB2 LEU A 136       8.920  11.900  -5.490  1.00 92.54           H  
ATOM   2176  HB3 LEU A 136       8.137  11.134  -6.850  1.00 92.54           H  
ATOM   2177  O   LEU A 136       8.895  13.033  -8.794  1.00 92.54           O  
ATOM   2178  CG  LEU A 136       6.879  11.344  -5.117  1.00 92.54           C  
ATOM   2179  HG  LEU A 136       5.937  11.243  -5.656  1.00 92.54           H  
ATOM   2180  CD1 LEU A 136       7.284   9.965  -4.594  1.00 92.54           C  
ATOM   2181 HD11 LEU A 136       7.384   9.273  -5.430  1.00 92.54           H  
ATOM   2182 HD12 LEU A 136       6.520   9.588  -3.914  1.00 92.54           H  
ATOM   2183 HD13 LEU A 136       8.236  10.036  -4.068  1.00 92.54           H  
ATOM   2184  CD2 LEU A 136       6.661  12.274  -3.924  1.00 92.54           C  
ATOM   2185 HD21 LEU A 136       6.266  13.227  -4.276  1.00 92.54           H  
ATOM   2186 HD22 LEU A 136       5.942  11.830  -3.235  1.00 92.54           H  
ATOM   2187 HD23 LEU A 136       7.608  12.449  -3.413  1.00 92.54           H  
ATOM   2188  N   SER A 137       9.806  14.409  -7.268  1.00 90.90           N  
ATOM   2189  H   SER A 137       9.757  14.777  -6.329  1.00 90.90           H  
ATOM   2190  CA  SER A 137      11.019  14.646  -8.049  1.00 90.90           C  
ATOM   2191  HA  SER A 137      10.703  14.948  -9.048  1.00 90.90           H  
ATOM   2192  C   SER A 137      11.855  13.359  -8.167  1.00 90.90           C  
ATOM   2193  CB  SER A 137      11.827  15.802  -7.448  1.00 90.90           C  
ATOM   2194  HB2 SER A 137      12.494  16.203  -8.211  1.00 90.90           H  
ATOM   2195  HB3 SER A 137      11.150  16.598  -7.138  1.00 90.90           H  
ATOM   2196  O   SER A 137      11.695  12.449  -7.349  1.00 90.90           O  
ATOM   2197  OG  SER A 137      12.608  15.389  -6.347  1.00 90.90           O  
ATOM   2198  HG  SER A 137      13.521  15.494  -6.625  1.00 90.90           H  
ATOM   2199  N   PRO A 138      12.765  13.240  -9.152  1.00 86.04           N  
ATOM   2200  CA  PRO A 138      13.638  12.070  -9.286  1.00 86.04           C  
ATOM   2201  HA  PRO A 138      13.035  11.215  -9.593  1.00 86.04           H  
ATOM   2202  C   PRO A 138      14.389  11.707  -7.994  1.00 86.04           C  
ATOM   2203  CB  PRO A 138      14.605  12.425 -10.417  1.00 86.04           C  
ATOM   2204  HB2 PRO A 138      15.473  12.953 -10.022  1.00 86.04           H  
ATOM   2205  HB3 PRO A 138      14.916  11.541 -10.973  1.00 86.04           H  
ATOM   2206  O   PRO A 138      14.514  10.532  -7.658  1.00 86.04           O  
ATOM   2207  CG  PRO A 138      13.787  13.382 -11.284  1.00 86.04           C  
ATOM   2208  HG2 PRO A 138      13.105  12.814 -11.916  1.00 86.04           H  
ATOM   2209  HG3 PRO A 138      14.424  14.031 -11.884  1.00 86.04           H  
ATOM   2210  CD  PRO A 138      12.993  14.172 -10.247  1.00 86.04           C  
ATOM   2211  HD2 PRO A 138      13.591  15.010  -9.889  1.00 86.04           H  
ATOM   2212  HD3 PRO A 138      12.060  14.526 -10.684  1.00 86.04           H  
ATOM   2213  N   GLU A 139      14.827  12.705  -7.224  1.00 86.19           N  
ATOM   2214  H   GLU A 139      14.674  13.656  -7.531  1.00 86.19           H  
ATOM   2215  CA  GLU A 139      15.536  12.518  -5.952  1.00 86.19           C  
ATOM   2216  HA  GLU A 139      16.326  11.781  -6.101  1.00 86.19           H  
ATOM   2217  C   GLU A 139      14.624  11.987  -4.831  1.00 86.19           C  
ATOM   2218  CB  GLU A 139      16.186  13.839  -5.492  1.00 86.19           C  
ATOM   2219  HB2 GLU A 139      16.838  13.600  -4.652  1.00 86.19           H  
ATOM   2220  HB3 GLU A 139      15.419  14.513  -5.112  1.00 86.19           H  
ATOM   2221  O   GLU A 139      15.099  11.394  -3.862  1.00 86.19           O  
ATOM   2222  CG  GLU A 139      17.040  14.570  -6.547  1.00 86.19           C  
ATOM   2223  HG2 GLU A 139      17.695  15.265  -6.020  1.00 86.19           H  
ATOM   2224  HG3 GLU A 139      17.675  13.841  -7.051  1.00 86.19           H  
ATOM   2225  CD  GLU A 139      16.231  15.370  -7.586  1.00 86.19           C  
ATOM   2226  OE1 GLU A 139      16.844  15.811  -8.580  1.00 86.19           O  
ATOM   2227  OE2 GLU A 139      14.993  15.502  -7.414  1.00 86.19           O  
ATOM   2228  N   GLN A 140      13.309  12.182  -4.959  1.00 88.21           N  
ATOM   2229  H   GLN A 140      12.983  12.650  -5.792  1.00 88.21           H  
ATOM   2230  CA  GLN A 140      12.299  11.774  -3.984  1.00 88.21           C  
ATOM   2231  HA  GLN A 140      12.731  11.823  -2.984  1.00 88.21           H  
ATOM   2232  C   GLN A 140      11.814  10.325  -4.177  1.00 88.21           C  
ATOM   2233  CB  GLN A 140      11.135  12.779  -4.058  1.00 88.21           C  
ATOM   2234  HB2 GLN A 140      10.865  12.947  -5.101  1.00 88.21           H  
ATOM   2235  HB3 GLN A 140      10.258  12.368  -3.558  1.00 88.21           H  
ATOM   2236  O   GLN A 140      11.261   9.750  -3.240  1.00 88.21           O  
ATOM   2237  CG  GLN A 140      11.473  14.128  -3.413  1.00 88.21           C  
ATOM   2238  HG2 GLN A 140      11.678  13.958  -2.356  1.00 88.21           H  
ATOM   2239  HG3 GLN A 140      12.370  14.552  -3.865  1.00 88.21           H  
ATOM   2240  CD  GLN A 140      10.344  15.150  -3.529  1.00 88.21           C  
ATOM   2241  NE2 GLN A 140      10.172  15.989  -2.530  1.00 88.21           N  
ATOM   2242 HE21 GLN A 140       9.459  16.697  -2.629  1.00 88.21           H  
ATOM   2243 HE22 GLN A 140      10.760  15.949  -1.710  1.00 88.21           H  
ATOM   2244  OE1 GLN A 140       9.589  15.208  -4.488  1.00 88.21           O  
ATOM   2245  N   GLN A 141      12.027   9.711  -5.348  1.00 85.11           N  
ATOM   2246  H   GLN A 141      12.514  10.223  -6.069  1.00 85.11           H  
ATOM   2247  CA  GLN A 141      11.385   8.433  -5.709  1.00 85.11           C  
ATOM   2248  HA  GLN A 141      10.317   8.529  -5.513  1.00 85.11           H  
ATOM   2249  C   GLN A 141      11.871   7.234  -4.878  1.00 85.11           C  
ATOM   2250  CB  GLN A 141      11.558   8.141  -7.212  1.00 85.11           C  
ATOM   2251  HB2 GLN A 141      10.989   7.242  -7.452  1.00 85.11           H  
ATOM   2252  HB3 GLN A 141      12.609   7.954  -7.432  1.00 85.11           H  
ATOM   2253  O   GLN A 141      11.063   6.393  -4.492  1.00 85.11           O  
ATOM   2254  CG  GLN A 141      11.058   9.297  -8.090  1.00 85.11           C  
ATOM   2255  HG2 GLN A 141      11.755  10.127  -7.972  1.00 85.11           H  
ATOM   2256  HG3 GLN A 141      10.076   9.623  -7.748  1.00 85.11           H  
ATOM   2257  CD  GLN A 141      10.985   8.997  -9.583  1.00 85.11           C  
ATOM   2258  NE2 GLN A 141      10.630   9.981 -10.382  1.00 85.11           N  
ATOM   2259 HE21 GLN A 141      10.365  10.878 -10.000  1.00 85.11           H  
ATOM   2260 HE22 GLN A 141      10.497   9.747 -11.355  1.00 85.11           H  
ATOM   2261  OE1 GLN A 141      11.204   7.898 -10.062  1.00 85.11           O  
ATOM   2262  N   ASN A 142      13.167   7.169  -4.554  1.00 77.99           N  
ATOM   2263  H   ASN A 142      13.769   7.898  -4.911  1.00 77.99           H  
ATOM   2264  CA  ASN A 142      13.794   5.974  -3.962  1.00 77.99           C  
ATOM   2265  HA  ASN A 142      13.387   5.090  -4.453  1.00 77.99           H  
ATOM   2266  C   ASN A 142      13.521   5.772  -2.461  1.00 77.99           C  
ATOM   2267  CB  ASN A 142      15.309   6.021  -4.235  1.00 77.99           C  
ATOM   2268  HB2 ASN A 142      15.720   6.957  -3.856  1.00 77.99           H  
ATOM   2269  HB3 ASN A 142      15.791   5.197  -3.709  1.00 77.99           H  
ATOM   2270  O   ASN A 142      13.962   4.780  -1.899  1.00 77.99           O  
ATOM   2271  CG  ASN A 142      15.660   5.865  -5.703  1.00 77.99           C  
ATOM   2272  ND2 ASN A 142      16.815   6.335  -6.110  1.00 77.99           N  
ATOM   2273 HD21 ASN A 142      16.996   6.220  -7.097  1.00 77.99           H  
ATOM   2274 HD22 ASN A 142      17.457   6.768  -5.463  1.00 77.99           H  
ATOM   2275  OD1 ASN A 142      14.917   5.345  -6.512  1.00 77.99           O  
ATOM   2276  N   ASN A 143      12.863   6.718  -1.787  1.00 82.51           N  
ATOM   2277  H   ASN A 143      12.481   7.491  -2.314  1.00 82.51           H  
ATOM   2278  CA  ASN A 143      12.590   6.642  -0.345  1.00 82.51           C  
ATOM   2279  HA  ASN A 143      12.533   5.594  -0.052  1.00 82.51           H  
ATOM   2280  C   ASN A 143      11.227   7.251  -0.001  1.00 82.51           C  
ATOM   2281  CB  ASN A 143      13.733   7.311   0.444  1.00 82.51           C  
ATOM   2282  HB2 ASN A 143      13.890   8.325   0.075  1.00 82.51           H  
ATOM   2283  HB3 ASN A 143      13.457   7.372   1.497  1.00 82.51           H  
ATOM   2284  O   ASN A 143      11.075   7.899   1.039  1.00 82.51           O  
ATOM   2285  CG  ASN A 143      15.026   6.527   0.400  1.00 82.51           C  
ATOM   2286  ND2 ASN A 143      16.072   7.083  -0.164  1.00 82.51           N  
ATOM   2287 HD21 ASN A 143      15.981   7.960  -0.657  1.00 82.51           H  
ATOM   2288 HD22 ASN A 143      16.876   6.476  -0.237  1.00 82.51           H  
ATOM   2289  OD1 ASN A 143      15.142   5.437   0.925  1.00 82.51           O  
ATOM   2290  N   ALA A 144      10.252   7.123  -0.902  1.00 89.86           N  
ATOM   2291  H   ALA A 144      10.404   6.565  -1.730  1.00 89.86           H  
ATOM   2292  CA  ALA A 144       8.924   7.640  -0.626  1.00 89.86           C  
ATOM   2293  HA  ALA A 144       9.049   8.613  -0.152  1.00 89.86           H  
ATOM   2294  C   ALA A 144       8.184   6.718   0.352  1.00 89.86           C  
ATOM   2295  CB  ALA A 144       8.143   7.891  -1.916  1.00 89.86           C  
ATOM   2296  HB1 ALA A 144       7.386   8.652  -1.731  1.00 89.86           H  
ATOM   2297  HB2 ALA A 144       7.634   6.977  -2.222  1.00 89.86           H  
ATOM   2298  HB3 ALA A 144       8.816   8.231  -2.703  1.00 89.86           H  
ATOM   2299  O   ALA A 144       8.123   5.498   0.182  1.00 89.86           O  
ATOM   2300  N   GLU A 145       7.577   7.325   1.359  1.00 93.81           N  
ATOM   2301  H   GLU A 145       7.724   8.319   1.459  1.00 93.81           H  
ATOM   2302  CA  GLU A 145       6.657   6.695   2.291  1.00 93.81           C  
ATOM   2303  HA  GLU A 145       6.563   5.637   2.047  1.00 93.81           H  
ATOM   2304  C   GLU A 145       5.288   7.358   2.143  1.00 93.81           C  
ATOM   2305  CB  GLU A 145       7.206   6.799   3.721  1.00 93.81           C  
ATOM   2306  HB2 GLU A 145       7.272   7.850   4.001  1.00 93.81           H  
ATOM   2307  HB3 GLU A 145       8.208   6.369   3.744  1.00 93.81           H  
ATOM   2308  O   GLU A 145       5.165   8.582   2.171  1.00 93.81           O  
ATOM   2309  CG  GLU A 145       6.325   6.067   4.745  1.00 93.81           C  
ATOM   2310  HG2 GLU A 145       6.335   5.001   4.522  1.00 93.81           H  
ATOM   2311  HG3 GLU A 145       5.298   6.418   4.651  1.00 93.81           H  
ATOM   2312  CD  GLU A 145       6.788   6.289   6.195  1.00 93.81           C  
ATOM   2313  OE1 GLU A 145       5.902   6.384   7.080  1.00 93.81           O  
ATOM   2314  OE2 GLU A 145       8.012   6.321   6.441  1.00 93.81           O  
ATOM   2315  N   VAL A 146       4.249   6.547   2.000  1.00 95.01           N  
ATOM   2316  H   VAL A 146       4.430   5.553   1.976  1.00 95.01           H  
ATOM   2317  CA  VAL A 146       2.856   6.981   1.975  1.00 95.01           C  
ATOM   2318  HA  VAL A 146       2.810   8.068   2.050  1.00 95.01           H  
ATOM   2319  C   VAL A 146       2.168   6.383   3.185  1.00 95.01           C  
ATOM   2320  CB  VAL A 146       2.148   6.574   0.674  1.00 95.01           C  
ATOM   2321  HB  VAL A 146       2.064   5.488   0.628  1.00 95.01           H  
ATOM   2322  O   VAL A 146       2.043   5.169   3.314  1.00 95.01           O  
ATOM   2323  CG1 VAL A 146       0.732   7.163   0.613  1.00 95.01           C  
ATOM   2324 HG11 VAL A 146       0.259   6.883  -0.329  1.00 95.01           H  
ATOM   2325 HG12 VAL A 146       0.775   8.250   0.683  1.00 95.01           H  
ATOM   2326 HG13 VAL A 146       0.127   6.774   1.432  1.00 95.01           H  
ATOM   2327  CG2 VAL A 146       2.928   7.033  -0.562  1.00 95.01           C  
ATOM   2328 HG21 VAL A 146       3.023   8.118  -0.568  1.00 95.01           H  
ATOM   2329 HG22 VAL A 146       2.414   6.688  -1.459  1.00 95.01           H  
ATOM   2330 HG23 VAL A 146       3.924   6.589  -0.570  1.00 95.01           H  
ATOM   2331  N   GLU A 147       1.700   7.235   4.077  1.00 96.86           N  
ATOM   2332  H   GLU A 147       1.858   8.221   3.925  1.00 96.86           H  
ATOM   2333  CA  GLU A 147       0.938   6.849   5.249  1.00 96.86           C  
ATOM   2334  HA  GLU A 147       0.975   5.764   5.347  1.00 96.86           H  
ATOM   2335  C   GLU A 147      -0.521   7.271   5.060  1.00 96.86           C  
ATOM   2336  CB  GLU A 147       1.626   7.421   6.490  1.00 96.86           C  
ATOM   2337  HB2 GLU A 147       1.692   8.506   6.402  1.00 96.86           H  
ATOM   2338  HB3 GLU A 147       2.641   7.026   6.532  1.00 96.86           H  
ATOM   2339  O   GLU A 147      -0.806   8.431   4.777  1.00 96.86           O  
ATOM   2340  CG  GLU A 147       0.913   7.063   7.788  1.00 96.86           C  
ATOM   2341  HG2 GLU A 147      -0.103   7.459   7.770  1.00 96.86           H  
ATOM   2342  HG3 GLU A 147       0.852   5.979   7.881  1.00 96.86           H  
ATOM   2343  CD  GLU A 147       1.671   7.633   8.990  1.00 96.86           C  
ATOM   2344  OE1 GLU A 147       1.093   8.465   9.725  1.00 96.86           O  
ATOM   2345  OE2 GLU A 147       2.736   7.087   9.381  1.00 96.86           O  
ATOM   2346  N   VAL A 148      -1.454   6.329   5.188  1.00 96.44           N  
ATOM   2347  H   VAL A 148      -1.147   5.401   5.442  1.00 96.44           H  
ATOM   2348  CA  VAL A 148      -2.894   6.567   5.046  1.00 96.44           C  
ATOM   2349  HA  VAL A 148      -3.058   7.624   4.834  1.00 96.44           H  
ATOM   2350  C   VAL A 148      -3.587   6.243   6.360  1.00 96.44           C  
ATOM   2351  CB  VAL A 148      -3.509   5.773   3.878  1.00 96.44           C  
ATOM   2352  HB  VAL A 148      -3.472   4.705   4.097  1.00 96.44           H  
ATOM   2353  O   VAL A 148      -3.516   5.117   6.851  1.00 96.44           O  
ATOM   2354  CG1 VAL A 148      -4.978   6.170   3.687  1.00 96.44           C  
ATOM   2355 HG11 VAL A 148      -5.062   7.250   3.571  1.00 96.44           H  
ATOM   2356 HG12 VAL A 148      -5.382   5.691   2.794  1.00 96.44           H  
ATOM   2357 HG13 VAL A 148      -5.569   5.858   4.548  1.00 96.44           H  
ATOM   2358  CG2 VAL A 148      -2.764   6.010   2.557  1.00 96.44           C  
ATOM   2359 HG21 VAL A 148      -1.747   5.625   2.630  1.00 96.44           H  
ATOM   2360 HG22 VAL A 148      -2.721   7.077   2.337  1.00 96.44           H  
ATOM   2361 HG23 VAL A 148      -3.269   5.491   1.742  1.00 96.44           H  
ATOM   2362  N   GLU A 149      -4.294   7.216   6.918  1.00 96.74           N  
ATOM   2363  H   GLU A 149      -4.299   8.119   6.466  1.00 96.74           H  
ATOM   2364  CA  GLU A 149      -5.065   7.079   8.148  1.00 96.74           C  
ATOM   2365  HA  GLU A 149      -4.926   6.072   8.543  1.00 96.74           H  
ATOM   2366  C   GLU A 149      -6.559   7.275   7.868  1.00 96.74           C  
ATOM   2367  CB  GLU A 149      -4.527   8.047   9.210  1.00 96.74           C  
ATOM   2368  HB2 GLU A 149      -3.455   7.886   9.318  1.00 96.74           H  
ATOM   2369  HB3 GLU A 149      -4.695   9.070   8.873  1.00 96.74           H  
ATOM   2370  O   GLU A 149      -6.987   8.306   7.340  1.00 96.74           O  
ATOM   2371  CG  GLU A 149      -5.195   7.842  10.580  1.00 96.74           C  
ATOM   2372  HG2 GLU A 149      -5.005   6.820  10.907  1.00 96.74           H  
ATOM   2373  HG3 GLU A 149      -6.273   7.967  10.473  1.00 96.74           H  
ATOM   2374  CD  GLU A 149      -4.693   8.817  11.660  1.00 96.74           C  
ATOM   2375  OE1 GLU A 149      -5.144   8.667  12.818  1.00 96.74           O  
ATOM   2376  OE2 GLU A 149      -3.880   9.715  11.346  1.00 96.74           O  
ATOM   2377  N   VAL A 150      -7.368   6.284   8.249  1.00 94.34           N  
ATOM   2378  H   VAL A 150      -6.948   5.496   8.721  1.00 94.34           H  
ATOM   2379  CA  VAL A 150      -8.832   6.356   8.199  1.00 94.34           C  
ATOM   2380  HA  VAL A 150      -9.111   7.408   8.151  1.00 94.34           H  
ATOM   2381  C   VAL A 150      -9.423   5.791   9.490  1.00 94.34           C  
ATOM   2382  CB  VAL A 150      -9.400   5.703   6.920  1.00 94.34           C  
ATOM   2383  HB  VAL A 150      -8.938   6.199   6.066  1.00 94.34           H  
ATOM   2384  O   VAL A 150      -9.266   4.615   9.824  1.00 94.34           O  
ATOM   2385  CG1 VAL A 150      -9.123   4.201   6.781  1.00 94.34           C  
ATOM   2386 HG11 VAL A 150      -9.586   3.638   7.591  1.00 94.34           H  
ATOM   2387 HG12 VAL A 150      -9.555   3.852   5.843  1.00 94.34           H  
ATOM   2388 HG13 VAL A 150      -8.047   4.022   6.775  1.00 94.34           H  
ATOM   2389  CG2 VAL A 150     -10.912   5.942   6.820  1.00 94.34           C  
ATOM   2390 HG21 VAL A 150     -11.442   5.400   7.604  1.00 94.34           H  
ATOM   2391 HG22 VAL A 150     -11.122   7.008   6.900  1.00 94.34           H  
ATOM   2392 HG23 VAL A 150     -11.273   5.606   5.848  1.00 94.34           H  
ATOM   2393  N   GLY A 151     -10.108   6.642  10.256  1.00 91.06           N  
ATOM   2394  H   GLY A 151     -10.123   7.616   9.987  1.00 91.06           H  
ATOM   2395  CA  GLY A 151     -10.653   6.262  11.559  1.00 91.06           C  
ATOM   2396  HA2 GLY A 151     -11.372   5.454  11.424  1.00 91.06           H  
ATOM   2397  HA3 GLY A 151     -11.166   7.117  12.001  1.00 91.06           H  
ATOM   2398  C   GLY A 151      -9.562   5.810  12.536  1.00 91.06           C  
ATOM   2399  O   GLY A 151      -8.670   6.576  12.869  1.00 91.06           O  
ATOM   2400  N   ASN A 152      -9.645   4.569  13.017  1.00 90.14           N  
ATOM   2401  H   ASN A 152     -10.358   3.955  12.651  1.00 90.14           H  
ATOM   2402  CA  ASN A 152      -8.682   3.964  13.945  1.00 90.14           C  
ATOM   2403  HA  ASN A 152      -8.145   4.765  14.454  1.00 90.14           H  
ATOM   2404  C   ASN A 152      -7.612   3.105  13.243  1.00 90.14           C  
ATOM   2405  CB  ASN A 152      -9.451   3.151  15.006  1.00 90.14           C  
ATOM   2406  HB2 ASN A 152      -8.751   2.830  15.777  1.00 90.14           H  
ATOM   2407  HB3 ASN A 152     -10.208   3.777  15.478  1.00 90.14           H  
ATOM   2408  O   ASN A 152      -6.927   2.326  13.920  1.00 90.14           O  
ATOM   2409  CG  ASN A 152     -10.136   1.924  14.418  1.00 90.14           C  
ATOM   2410  ND2 ASN A 152     -10.237   0.846  15.159  1.00 90.14           N  
ATOM   2411 HD21 ASN A 152      -9.859   0.806  16.095  1.00 90.14           H  
ATOM   2412 HD22 ASN A 152     -10.624   0.033  14.700  1.00 90.14           H  
ATOM   2413  OD1 ASN A 152     -10.612   1.924  13.296  1.00 90.14           O  
ATOM   2414  N   ARG A 153      -7.506   3.207  11.913  1.00 91.45           N  
ATOM   2415  H   ARG A 153      -8.078   3.887  11.433  1.00 91.45           H  
ATOM   2416  CA  ARG A 153      -6.603   2.404  11.090  1.00 91.45           C  
ATOM   2417  HA  ARG A 153      -6.093   1.677  11.722  1.00 91.45           H  
ATOM   2418  C   ARG A 153      -5.550   3.255  10.423  1.00 91.45           C  
ATOM   2419  CB  ARG A 153      -7.359   1.636  10.012  1.00 91.45           C  
ATOM   2420  HB2 ARG A 153      -7.830   2.329   9.316  1.00 91.45           H  
ATOM   2421  HB3 ARG A 153      -6.639   1.027   9.465  1.00 91.45           H  
ATOM   2422  O   ARG A 153      -5.850   4.329   9.907  1.00 91.45           O  
ATOM   2423  CG  ARG A 153      -8.421   0.734  10.628  1.00 91.45           C  
ATOM   2424  HG2 ARG A 153      -9.281   1.328  10.936  1.00 91.45           H  
ATOM   2425  HG3 ARG A 153      -8.019   0.203  11.491  1.00 91.45           H  
ATOM   2426  CD  ARG A 153      -8.839  -0.268   9.573  1.00 91.45           C  
ATOM   2427  HD2 ARG A 153      -9.207   0.269   8.699  1.00 91.45           H  
ATOM   2428  HD3 ARG A 153      -7.969  -0.854   9.275  1.00 91.45           H  
ATOM   2429  NE  ARG A 153      -9.835  -1.180  10.126  1.00 91.45           N  
ATOM   2430  HE  ARG A 153      -9.537  -1.718  10.928  1.00 91.45           H  
ATOM   2431  NH1 ARG A 153     -11.446  -0.791   8.562  1.00 91.45           N  
ATOM   2432 HH11 ARG A 153     -12.233  -1.153   8.041  1.00 91.45           H  
ATOM   2433 HH12 ARG A 153     -10.990   0.054   8.249  1.00 91.45           H  
ATOM   2434  NH2 ARG A 153     -11.628  -2.528   9.946  1.00 91.45           N  
ATOM   2435 HH21 ARG A 153     -11.157  -3.143  10.594  1.00 91.45           H  
ATOM   2436 HH22 ARG A 153     -12.236  -2.884   9.222  1.00 91.45           H  
ATOM   2437  CZ  ARG A 153     -10.972  -1.486   9.553  1.00 91.45           C  
ATOM   2438  N   LYS A 154      -4.343   2.710  10.381  1.00 94.78           N  
ATOM   2439  H   LYS A 154      -4.216   1.810  10.823  1.00 94.78           H  
ATOM   2440  CA  LYS A 154      -3.177   3.330   9.776  1.00 94.78           C  
ATOM   2441  HA  LYS A 154      -3.485   4.189   9.179  1.00 94.78           H  
ATOM   2442  C   LYS A 154      -2.486   2.340   8.851  1.00 94.78           C  
ATOM   2443  CB  LYS A 154      -2.286   3.834  10.910  1.00 94.78           C  
ATOM   2444  HB2 LYS A 154      -2.018   2.997  11.555  1.00 94.78           H  
ATOM   2445  HB3 LYS A 154      -2.856   4.555  11.496  1.00 94.78           H  
ATOM   2446  O   LYS A 154      -2.218   1.201   9.225  1.00 94.78           O  
ATOM   2447  CG  LYS A 154      -1.010   4.502  10.404  1.00 94.78           C  
ATOM   2448  HG2 LYS A 154      -0.362   3.751   9.953  1.00 94.78           H  
ATOM   2449  HG3 LYS A 154      -1.251   5.266   9.664  1.00 94.78           H  
ATOM   2450  CD  LYS A 154      -0.306   5.151  11.597  1.00 94.78           C  
ATOM   2451  HD2 LYS A 154      -0.286   4.465  12.444  1.00 94.78           H  
ATOM   2452  HD3 LYS A 154      -0.857   6.050  11.875  1.00 94.78           H  
ATOM   2453  CE  LYS A 154       1.125   5.489  11.210  1.00 94.78           C  
ATOM   2454  HE2 LYS A 154       1.793   4.687  11.524  1.00 94.78           H  
ATOM   2455  HE3 LYS A 154       1.178   5.534  10.122  1.00 94.78           H  
ATOM   2456  NZ  LYS A 154       1.562   6.791  11.756  1.00 94.78           N  
ATOM   2457  HZ1 LYS A 154       2.420   7.040  11.285  1.00 94.78           H  
ATOM   2458  HZ2 LYS A 154       1.611   6.851  12.763  1.00 94.78           H  
ATOM   2459  HZ3 LYS A 154       0.979   7.518  11.365  1.00 94.78           H  
ATOM   2460  N   TRP A 155      -2.183   2.801   7.653  1.00 93.05           N  
ATOM   2461  H   TRP A 155      -2.460   3.743   7.417  1.00 93.05           H  
ATOM   2462  CA  TRP A 155      -1.478   2.051   6.630  1.00 93.05           C  
ATOM   2463  HA  TRP A 155      -1.243   1.049   6.987  1.00 93.05           H  
ATOM   2464  C   TRP A 155      -0.201   2.785   6.306  1.00 93.05           C  
ATOM   2465  CB  TRP A 155      -2.349   1.920   5.391  1.00 93.05           C  
ATOM   2466  HB2 TRP A 155      -1.791   1.356   4.643  1.00 93.05           H  
ATOM   2467  HB3 TRP A 155      -2.559   2.910   4.985  1.00 93.05           H  
ATOM   2468  O   TRP A 155      -0.242   3.993   6.103  1.00 93.05           O  
ATOM   2469  CG  TRP A 155      -3.631   1.217   5.653  1.00 93.05           C  
ATOM   2470  CD1 TRP A 155      -4.757   1.775   6.151  1.00 93.05           C  
ATOM   2471  HD1 TRP A 155      -4.865   2.822   6.394  1.00 93.05           H  
ATOM   2472  CD2 TRP A 155      -3.906  -0.198   5.487  1.00 93.05           C  
ATOM   2473  CE2 TRP A 155      -5.229  -0.442   5.950  1.00 93.05           C  
ATOM   2474  CE3 TRP A 155      -3.170  -1.291   4.987  1.00 93.05           C  
ATOM   2475  HE3 TRP A 155      -2.159  -1.134   4.639  1.00 93.05           H  
ATOM   2476  NE1 TRP A 155      -5.708   0.792   6.335  1.00 93.05           N  
ATOM   2477  HE1 TRP A 155      -6.642   0.974   6.672  1.00 93.05           H  
ATOM   2478  CH2 TRP A 155      -5.066  -2.773   5.347  1.00 93.05           C  
ATOM   2479  HH2 TRP A 155      -5.507  -3.755   5.263  1.00 93.05           H  
ATOM   2480  CZ2 TRP A 155      -5.791  -1.717   5.923  1.00 93.05           C  
ATOM   2481  HZ2 TRP A 155      -6.794  -1.870   6.294  1.00 93.05           H  
ATOM   2482  CZ3 TRP A 155      -3.753  -2.566   4.903  1.00 93.05           C  
ATOM   2483  HZ3 TRP A 155      -3.192  -3.390   4.487  1.00 93.05           H  
ATOM   2484  N   ARG A 156       0.915   2.075   6.251  1.00 94.25           N  
ATOM   2485  H   ARG A 156       0.869   1.086   6.453  1.00 94.25           H  
ATOM   2486  CA  ARG A 156       2.188   2.635   5.806  1.00 94.25           C  
ATOM   2487  HA  ARG A 156       2.058   3.672   5.495  1.00 94.25           H  
ATOM   2488  C   ARG A 156       2.659   1.856   4.597  1.00 94.25           C  
ATOM   2489  CB  ARG A 156       3.182   2.612   6.967  1.00 94.25           C  
ATOM   2490  HB2 ARG A 156       3.322   1.583   7.300  1.00 94.25           H  
ATOM   2491  HB3 ARG A 156       2.767   3.193   7.791  1.00 94.25           H  
ATOM   2492  O   ARG A 156       2.763   0.637   4.668  1.00 94.25           O  
ATOM   2493  CG  ARG A 156       4.544   3.194   6.568  1.00 94.25           C  
ATOM   2494  HG2 ARG A 156       4.415   4.198   6.163  1.00 94.25           H  
ATOM   2495  HG3 ARG A 156       5.001   2.564   5.805  1.00 94.25           H  
ATOM   2496  CD  ARG A 156       5.474   3.236   7.780  1.00 94.25           C  
ATOM   2497  HD2 ARG A 156       5.468   2.269   8.283  1.00 94.25           H  
ATOM   2498  HD3 ARG A 156       6.486   3.439   7.429  1.00 94.25           H  
ATOM   2499  NE  ARG A 156       5.078   4.319   8.684  1.00 94.25           N  
ATOM   2500  HE  ARG A 156       5.013   5.216   8.225  1.00 94.25           H  
ATOM   2501  NH1 ARG A 156       5.647   3.368  10.709  1.00 94.25           N  
ATOM   2502 HH11 ARG A 156       5.713   3.431  11.715  1.00 94.25           H  
ATOM   2503 HH12 ARG A 156       5.650   2.433  10.326  1.00 94.25           H  
ATOM   2504  NH2 ARG A 156       4.868   5.465  10.595  1.00 94.25           N  
ATOM   2505 HH21 ARG A 156       4.473   6.183  10.004  1.00 94.25           H  
ATOM   2506 HH22 ARG A 156       5.234   5.667  11.515  1.00 94.25           H  
ATOM   2507  CZ  ARG A 156       5.210   4.365   9.987  1.00 94.25           C  
ATOM   2508  N   PHE A 157       2.941   2.563   3.517  1.00 90.12           N  
ATOM   2509  H   PHE A 157       2.783   3.560   3.545  1.00 90.12           H  
ATOM   2510  CA  PHE A 157       3.458   2.023   2.274  1.00 90.12           C  
ATOM   2511  HA  PHE A 157       3.545   0.939   2.346  1.00 90.12           H  
ATOM   2512  C   PHE A 157       4.827   2.633   2.028  1.00 90.12           C  
ATOM   2513  CB  PHE A 157       2.496   2.323   1.129  1.00 90.12           C  
ATOM   2514  HB2 PHE A 157       2.498   3.394   0.924  1.00 90.12           H  
ATOM   2515  HB3 PHE A 157       2.878   1.817   0.243  1.00 90.12           H  
ATOM   2516  O   PHE A 157       4.937   3.850   1.917  1.00 90.12           O  
ATOM   2517  CG  PHE A 157       1.076   1.869   1.389  1.00 90.12           C  
ATOM   2518  CD1 PHE A 157       0.739   0.514   1.256  1.00 90.12           C  
ATOM   2519  HD1 PHE A 157       1.490  -0.186   0.920  1.00 90.12           H  
ATOM   2520  CD2 PHE A 157       0.103   2.790   1.815  1.00 90.12           C  
ATOM   2521  HD2 PHE A 157       0.360   3.832   1.934  1.00 90.12           H  
ATOM   2522  CE1 PHE A 157      -0.564   0.074   1.550  1.00 90.12           C  
ATOM   2523  HE1 PHE A 157      -0.816  -0.973   1.470  1.00 90.12           H  
ATOM   2524  CE2 PHE A 157      -1.205   2.355   2.088  1.00 90.12           C  
ATOM   2525  HE2 PHE A 157      -1.951   3.067   2.408  1.00 90.12           H  
ATOM   2526  CZ  PHE A 157      -1.542   0.999   1.946  1.00 90.12           C  
ATOM   2527  HZ  PHE A 157      -2.547   0.666   2.161  1.00 90.12           H  
ATOM   2528  N   GLN A 158       5.865   1.810   1.968  1.00 87.28           N  
ATOM   2529  H   GLN A 158       5.710   0.820   2.088  1.00 87.28           H  
ATOM   2530  CA  GLN A 158       7.225   2.283   1.739  1.00 87.28           C  
ATOM   2531  HA  GLN A 158       7.224   3.369   1.651  1.00 87.28           H  
ATOM   2532  C   GLN A 158       7.771   1.730   0.425  1.00 87.28           C  
ATOM   2533  CB  GLN A 158       8.101   1.940   2.952  1.00 87.28           C  
ATOM   2534  HB2 GLN A 158       7.623   2.329   3.851  1.00 87.28           H  
ATOM   2535  HB3 GLN A 158       8.194   0.858   3.045  1.00 87.28           H  
ATOM   2536  O   GLN A 158       7.705   0.522   0.181  1.00 87.28           O  
ATOM   2537  CG  GLN A 158       9.491   2.576   2.822  1.00 87.28           C  
ATOM   2538  HG2 GLN A 158       9.378   3.645   2.643  1.00 87.28           H  
ATOM   2539  HG3 GLN A 158      10.012   2.139   1.970  1.00 87.28           H  
ATOM   2540  CD  GLN A 158      10.380   2.384   4.046  1.00 87.28           C  
ATOM   2541  NE2 GLN A 158      11.462   3.125   4.122  1.00 87.28           N  
ATOM   2542 HE21 GLN A 158      12.001   3.085   4.976  1.00 87.28           H  
ATOM   2543 HE22 GLN A 158      11.663   3.777   3.378  1.00 87.28           H  
ATOM   2544  OE1 GLN A 158      10.163   1.557   4.925  1.00 87.28           O  
ATOM   2545  N   LEU A 159       8.333   2.633  -0.377  1.00 80.57           N  
ATOM   2546  H   LEU A 159       8.320   3.600  -0.087  1.00 80.57           H  
ATOM   2547  CA  LEU A 159       9.231   2.322  -1.482  1.00 80.57           C  
ATOM   2548  HA  LEU A 159       9.004   1.341  -1.901  1.00 80.57           H  
ATOM   2549  C   LEU A 159      10.664   2.316  -0.957  1.00 80.57           C  
ATOM   2550  CB  LEU A 159       9.104   3.400  -2.563  1.00 80.57           C  
ATOM   2551  HB2 LEU A 159       9.773   3.150  -3.387  1.00 80.57           H  
ATOM   2552  HB3 LEU A 159       9.455   4.339  -2.133  1.00 80.57           H  
ATOM   2553  O   LEU A 159      11.046   3.235  -0.225  1.00 80.57           O  
ATOM   2554  CG  LEU A 159       7.690   3.613  -3.108  1.00 80.57           C  
ATOM   2555  HG  LEU A 159       7.003   3.853  -2.296  1.00 80.57           H  
ATOM   2556  CD1 LEU A 159       7.750   4.812  -4.050  1.00 80.57           C  
ATOM   2557 HD11 LEU A 159       8.395   5.588  -3.639  1.00 80.57           H  
ATOM   2558 HD12 LEU A 159       6.752   5.231  -4.180  1.00 80.57           H  
ATOM   2559 HD13 LEU A 159       8.203   4.519  -4.997  1.00 80.57           H  
ATOM   2560  CD2 LEU A 159       7.201   2.362  -3.839  1.00 80.57           C  
ATOM   2561 HD21 LEU A 159       6.230   2.543  -4.299  1.00 80.57           H  
ATOM   2562 HD22 LEU A 159       7.931   2.091  -4.602  1.00 80.57           H  
ATOM   2563 HD23 LEU A 159       7.112   1.536  -3.135  1.00 80.57           H  
ATOM   2564  N   GLY A 160      11.443   1.306  -1.328  1.00 64.30           N  
ATOM   2565  H   GLY A 160      11.093   0.621  -1.983  1.00 64.30           H  
ATOM   2566  CA  GLY A 160      12.884   1.277  -1.076  1.00 64.30           C  
ATOM   2567  HA2 GLY A 160      13.097   0.733  -0.155  1.00 64.30           H  
ATOM   2568  HA3 GLY A 160      13.273   2.291  -0.984  1.00 64.30           H  
ATOM   2569  C   GLY A 160      13.661   0.620  -2.197  1.00 64.30           C  
ATOM   2570  O   GLY A 160      13.049   0.315  -3.243  1.00 64.30           O  
ATOM   2571  OXT GLY A 160      14.851   0.352  -1.926  1.00 64.30           O  
TER    2572      GLY A 160                                                       
END   
