# Supplementary material for: Single-chain dimers from de novo immunoglobulins as robust scaffolds for multiple binding loops
Source: Nat Commun. 2023 Sep 23;14:5939. doi: 10.1038/s41467-023-41717-5 (PMC10517939; doi:10.1038/s41467-023-41717-5)
Supplement: Supplementary file 3 — Supplementary Data 1 [file 41467_2023_41717_MOESM3_ESM.zip › design_models/scIg/scIg14a/ranked_4.pdb]

ATOM      1  N   THR A   1       8.153   4.274 -16.767  1.00 82.13           N  
ATOM      2  H   THR A   1       8.367   3.485 -17.360  1.00 82.13           H  
ATOM      3  H2  THR A   1       7.304   4.711 -17.098  1.00 82.13           H  
ATOM      4  H3  THR A   1       8.904   4.949 -16.776  1.00 82.13           H  
ATOM      5  CA  THR A   1       7.935   3.830 -15.380  1.00 82.13           C  
ATOM      6  HA  THR A   1       8.783   3.244 -15.028  1.00 82.13           H  
ATOM      7  C   THR A   1       6.698   2.974 -15.367  1.00 82.13           C  
ATOM      8  CB  THR A   1       7.780   5.047 -14.473  1.00 82.13           C  
ATOM      9  HB  THR A   1       6.897   5.616 -14.764  1.00 82.13           H  
ATOM     10  O   THR A   1       5.687   3.422 -15.891  1.00 82.13           O  
ATOM     11  CG2 THR A   1       7.719   4.738 -12.983  1.00 82.13           C  
ATOM     12 HG21 THR A   1       8.654   4.292 -12.643  1.00 82.13           H  
ATOM     13 HG22 THR A   1       6.897   4.054 -12.772  1.00 82.13           H  
ATOM     14 HG23 THR A   1       7.545   5.658 -12.424  1.00 82.13           H  
ATOM     15  OG1 THR A   1       8.926   5.830 -14.704  1.00 82.13           O  
ATOM     16  HG1 THR A   1       9.039   6.398 -13.937  1.00 82.13           H  
ATOM     17  N   GLU A   2       6.801   1.740 -14.881  1.00 90.20           N  
ATOM     18  H   GLU A   2       7.642   1.476 -14.387  1.00 90.20           H  
ATOM     19  CA  GLU A   2       5.628   0.897 -14.625  1.00 90.20           C  
ATOM     20  HA  GLU A   2       4.913   0.961 -15.445  1.00 90.20           H  
ATOM     21  C   GLU A   2       4.967   1.425 -13.344  1.00 90.20           C  
ATOM     22  CB  GLU A   2       6.058  -0.575 -14.442  1.00 90.20           C  
ATOM     23  HB2 GLU A   2       6.879  -0.589 -13.725  1.00 90.20           H  
ATOM     24  HB3 GLU A   2       5.228  -1.129 -14.003  1.00 90.20           H  
ATOM     25  O   GLU A   2       5.628   1.507 -12.306  1.00 90.20           O  
ATOM     26  CG  GLU A   2       6.510  -1.308 -15.722  1.00 90.20           C  
ATOM     27  HG2 GLU A   2       5.682  -1.301 -16.431  1.00 90.20           H  
ATOM     28  HG3 GLU A   2       7.340  -0.758 -16.166  1.00 90.20           H  
ATOM     29  CD  GLU A   2       6.960  -2.772 -15.465  1.00 90.20           C  
ATOM     30  OE1 GLU A   2       6.874  -3.610 -16.394  1.00 90.20           O  
ATOM     31  OE2 GLU A   2       7.444  -3.081 -14.347  1.00 90.20           O  
ATOM     32  N   THR A   3       3.695   1.812 -13.406  1.00 92.78           N  
ATOM     33  H   THR A   3       3.192   1.737 -14.278  1.00 92.78           H  
ATOM     34  CA  THR A   3       2.978   2.327 -12.230  1.00 92.78           C  
ATOM     35  HA  THR A   3       3.647   2.321 -11.370  1.00 92.78           H  
ATOM     36  C   THR A   3       1.800   1.426 -11.909  1.00 92.78           C  
ATOM     37  CB  THR A   3       2.520   3.782 -12.408  1.00 92.78           C  
ATOM     38  HB  THR A   3       1.776   3.830 -13.204  1.00 92.78           H  
ATOM     39  O   THR A   3       1.024   1.092 -12.800  1.00 92.78           O  
ATOM     40  CG2 THR A   3       1.927   4.371 -11.126  1.00 92.78           C  
ATOM     41 HG21 THR A   3       1.029   3.824 -10.842  1.00 92.78           H  
ATOM     42 HG22 THR A   3       1.649   5.413 -11.285  1.00 92.78           H  
ATOM     43 HG23 THR A   3       2.651   4.308 -10.313  1.00 92.78           H  
ATOM     44  OG1 THR A   3       3.608   4.615 -12.751  1.00 92.78           O  
ATOM     45  HG1 THR A   3       3.236   5.485 -12.914  1.00 92.78           H  
ATOM     46  N   ILE A   4       1.637   1.053 -10.644  1.00 93.51           N  
ATOM     47  H   ILE A   4       2.311   1.361  -9.958  1.00 93.51           H  
ATOM     48  CA  ILE A   4       0.414   0.414 -10.153  1.00 93.51           C  
ATOM     49  HA  ILE A   4      -0.332   0.391 -10.947  1.00 93.51           H  
ATOM     50  C   ILE A   4      -0.152   1.274  -9.039  1.00 93.51           C  
ATOM     51  CB  ILE A   4       0.667  -1.038  -9.719  1.00 93.51           C  
ATOM     52  HB  ILE A   4       1.527  -1.055  -9.049  1.00 93.51           H  
ATOM     53  O   ILE A   4       0.540   1.610  -8.084  1.00 93.51           O  
ATOM     54  CG1 ILE A   4       0.972  -1.881 -10.971  1.00 93.51           C  
ATOM     55 HG12 ILE A   4       0.056  -2.054 -11.536  1.00 93.51           H  
ATOM     56 HG13 ILE A   4       1.674  -1.358 -11.621  1.00 93.51           H  
ATOM     57  CG2 ILE A   4      -0.557  -1.618  -8.983  1.00 93.51           C  
ATOM     58 HG21 ILE A   4      -1.452  -1.500  -9.593  1.00 93.51           H  
ATOM     59 HG22 ILE A   4      -0.707  -1.104  -8.033  1.00 93.51           H  
ATOM     60 HG23 ILE A   4      -0.417  -2.677  -8.769  1.00 93.51           H  
ATOM     61  CD1 ILE A   4       1.614  -3.209 -10.620  1.00 93.51           C  
ATOM     62 HD11 ILE A   4       0.948  -3.829 -10.019  1.00 93.51           H  
ATOM     63 HD12 ILE A   4       2.531  -2.996 -10.071  1.00 93.51           H  
ATOM     64 HD13 ILE A   4       1.834  -3.738 -11.547  1.00 93.51           H  
ATOM     65  N   GLU A   5      -1.420   1.628  -9.153  1.00 94.26           N  
ATOM     66  H   GLU A   5      -1.965   1.278  -9.928  1.00 94.26           H  
ATOM     67  CA  GLU A   5      -2.103   2.410  -8.129  1.00 94.26           C  
ATOM     68  HA  GLU A   5      -1.399   2.734  -7.362  1.00 94.26           H  
ATOM     69  C   GLU A   5      -3.119   1.496  -7.458  1.00 94.26           C  
ATOM     70  CB  GLU A   5      -2.718   3.688  -8.723  1.00 94.26           C  
ATOM     71  HB2 GLU A   5      -3.533   3.422  -9.395  1.00 94.26           H  
ATOM     72  HB3 GLU A   5      -3.126   4.286  -7.908  1.00 94.26           H  
ATOM     73  O   GLU A   5      -3.959   0.904  -8.132  1.00 94.26           O  
ATOM     74  CG  GLU A   5      -1.674   4.526  -9.485  1.00 94.26           C  
ATOM     75  HG2 GLU A   5      -0.823   4.709  -8.828  1.00 94.26           H  
ATOM     76  HG3 GLU A   5      -1.315   3.959 -10.344  1.00 94.26           H  
ATOM     77  CD  GLU A   5      -2.220   5.865 -10.004  1.00 94.26           C  
ATOM     78  OE1 GLU A   5      -1.491   6.880  -9.874  1.00 94.26           O  
ATOM     79  OE2 GLU A   5      -3.327   5.878 -10.589  1.00 94.26           O  
ATOM     80  N   VAL A   6      -3.007   1.348  -6.142  1.00 93.22           N  
ATOM     81  H   VAL A   6      -2.302   1.883  -5.656  1.00 93.22           H  
ATOM     82  CA  VAL A   6      -3.979   0.657  -5.301  1.00 93.22           C  
ATOM     83  HA  VAL A   6      -4.747   0.202  -5.926  1.00 93.22           H  
ATOM     84  C   VAL A   6      -4.615   1.697  -4.408  1.00 93.22           C  
ATOM     85  CB  VAL A   6      -3.348  -0.447  -4.447  1.00 93.22           C  
ATOM     86  HB  VAL A   6      -2.616   0.002  -3.776  1.00 93.22           H  
ATOM     87  O   VAL A   6      -3.944   2.405  -3.663  1.00 93.22           O  
ATOM     88  CG1 VAL A   6      -4.399  -1.194  -3.611  1.00 93.22           C  
ATOM     89 HG11 VAL A   6      -5.180  -1.598  -4.254  1.00 93.22           H  
ATOM     90 HG12 VAL A   6      -4.851  -0.515  -2.888  1.00 93.22           H  
ATOM     91 HG13 VAL A   6      -3.927  -2.004  -3.055  1.00 93.22           H  
ATOM     92  CG2 VAL A   6      -2.628  -1.469  -5.315  1.00 93.22           C  
ATOM     93 HG21 VAL A   6      -2.245  -2.264  -4.674  1.00 93.22           H  
ATOM     94 HG22 VAL A   6      -3.323  -1.879  -6.047  1.00 93.22           H  
ATOM     95 HG23 VAL A   6      -1.789  -0.998  -5.827  1.00 93.22           H  
ATOM     96  N   ARG A   7      -5.930   1.783  -4.447  1.00 91.25           N  
ATOM     97  H   ARG A   7      -6.437   1.178  -5.078  1.00 91.25           H  
ATOM     98  CA  ARG A   7      -6.680   2.659  -3.567  1.00 91.25           C  
ATOM     99  HA  ARG A   7      -6.026   3.111  -2.820  1.00 91.25           H  
ATOM    100  C   ARG A   7      -7.687   1.821  -2.818  1.00 91.25           C  
ATOM    101  CB  ARG A   7      -7.263   3.785  -4.411  1.00 91.25           C  
ATOM    102  HB2 ARG A   7      -7.867   3.368  -5.217  1.00 91.25           H  
ATOM    103  HB3 ARG A   7      -6.435   4.342  -4.851  1.00 91.25           H  
ATOM    104  O   ARG A   7      -8.434   1.069  -3.435  1.00 91.25           O  
ATOM    105  CG  ARG A   7      -8.122   4.732  -3.584  1.00 91.25           C  
ATOM    106  HG2 ARG A   7      -7.611   5.019  -2.665  1.00 91.25           H  
ATOM    107  HG3 ARG A   7      -9.061   4.241  -3.330  1.00 91.25           H  
ATOM    108  CD  ARG A   7      -8.397   5.973  -4.426  1.00 91.25           C  
ATOM    109  HD2 ARG A   7      -8.757   5.671  -5.409  1.00 91.25           H  
ATOM    110  HD3 ARG A   7      -7.471   6.535  -4.546  1.00 91.25           H  
ATOM    111  NE  ARG A   7      -9.423   6.772  -3.772  1.00 91.25           N  
ATOM    112  HE  ARG A   7     -10.120   6.256  -3.255  1.00 91.25           H  
ATOM    113  NH1 ARG A   7      -8.960   8.847  -4.600  1.00 91.25           N  
ATOM    114 HH11 ARG A   7      -8.000   8.548  -4.690  1.00 91.25           H  
ATOM    115 HH12 ARG A   7      -9.173   9.834  -4.618  1.00 91.25           H  
ATOM    116  NH2 ARG A   7     -10.777   8.482  -3.327  1.00 91.25           N  
ATOM    117 HH21 ARG A   7     -11.009   9.463  -3.261  1.00 91.25           H  
ATOM    118 HH22 ARG A   7     -11.346   7.769  -2.895  1.00 91.25           H  
ATOM    119  CZ  ARG A   7      -9.705   8.041  -3.907  1.00 91.25           C  
ATOM    120  N   VAL A   8      -7.669   1.930  -1.499  1.00 87.18           N  
ATOM    121  H   VAL A   8      -7.050   2.601  -1.066  1.00 87.18           H  
ATOM    122  CA  VAL A   8      -8.671   1.314  -0.638  1.00 87.18           C  
ATOM    123  HA  VAL A   8      -9.422   0.804  -1.242  1.00 87.18           H  
ATOM    124  C   VAL A   8      -9.350   2.461   0.085  1.00 87.18           C  
ATOM    125  CB  VAL A   8      -8.055   0.270   0.308  1.00 87.18           C  
ATOM    126  HB  VAL A   8      -7.376   0.754   1.009  1.00 87.18           H  
ATOM    127  O   VAL A   8      -8.749   3.079   0.959  1.00 87.18           O  
ATOM    128  CG1 VAL A   8      -9.159  -0.444   1.094  1.00 87.18           C  
ATOM    129 HG11 VAL A   8      -9.876  -0.904   0.415  1.00 87.18           H  
ATOM    130 HG12 VAL A   8      -8.724  -1.207   1.740  1.00 87.18           H  
ATOM    131 HG13 VAL A   8      -9.688   0.275   1.720  1.00 87.18           H  
ATOM    132  CG2 VAL A   8      -7.271  -0.791  -0.483  1.00 87.18           C  
ATOM    133 HG21 VAL A   8      -6.375  -0.343  -0.911  1.00 87.18           H  
ATOM    134 HG22 VAL A   8      -6.977  -1.609   0.175  1.00 87.18           H  
ATOM    135 HG23 VAL A   8      -7.891  -1.182  -1.291  1.00 87.18           H  
ATOM    136  N   ASP A   9     -10.558   2.793  -0.355  1.00 82.15           N  
ATOM    137  H   ASP A   9     -11.027   2.188  -1.014  1.00 82.15           H  
ATOM    138  CA  ASP A   9     -11.368   3.861   0.232  1.00 82.15           C  
ATOM    139  HA  ASP A   9     -10.895   4.149   1.170  1.00 82.15           H  
ATOM    140  C   ASP A   9     -12.766   3.361   0.601  1.00 82.15           C  
ATOM    141  CB  ASP A   9     -11.376   5.109  -0.671  1.00 82.15           C  
ATOM    142  HB2 ASP A   9     -11.847   5.924  -0.121  1.00 82.15           H  
ATOM    143  HB3 ASP A   9     -10.341   5.405  -0.842  1.00 82.15           H  
ATOM    144  O   ASP A   9     -13.093   2.233   0.255  1.00 82.15           O  
ATOM    145  CG  ASP A   9     -12.082   5.000  -2.032  1.00 82.15           C  
ATOM    146  OD1 ASP A   9     -12.948   4.136  -2.255  1.00 82.15           O  
ATOM    147  OD2 ASP A   9     -11.769   5.869  -2.885  1.00 82.15           O  
ATOM    148  N   ASN A  10     -13.547   4.162   1.339  1.00 74.25           N  
ATOM    149  H   ASN A  10     -13.059   4.940   1.760  1.00 74.25           H  
ATOM    150  CA  ASN A  10     -14.987   4.047   1.672  1.00 74.25           C  
ATOM    151  HA  ASN A  10     -15.049   3.795   2.731  1.00 74.25           H  
ATOM    152  C   ASN A  10     -15.824   2.969   0.932  1.00 74.25           C  
ATOM    153  CB  ASN A  10     -15.638   5.434   1.491  1.00 74.25           C  
ATOM    154  HB2 ASN A  10     -15.497   5.766   0.462  1.00 74.25           H  
ATOM    155  HB3 ASN A  10     -16.708   5.363   1.686  1.00 74.25           H  
ATOM    156  O   ASN A  10     -16.783   3.273   0.216  1.00 74.25           O  
ATOM    157  CG  ASN A  10     -15.090   6.455   2.460  1.00 74.25           C  
ATOM    158  ND2 ASN A  10     -14.509   7.513   1.959  1.00 74.25           N  
ATOM    159 HD21 ASN A  10     -14.327   7.524   0.965  1.00 74.25           H  
ATOM    160 HD22 ASN A  10     -13.762   7.843   2.554  1.00 74.25           H  
ATOM    161  OD1 ASN A  10     -15.183   6.296   3.663  1.00 74.25           O  
ATOM    162  N   GLY A  11     -15.507   1.691   1.135  1.00 83.94           N  
ATOM    163  H   GLY A  11     -14.627   1.518   1.599  1.00 83.94           H  
ATOM    164  CA  GLY A  11     -16.204   0.576   0.500  1.00 83.94           C  
ATOM    165  HA2 GLY A  11     -16.102  -0.296   1.146  1.00 83.94           H  
ATOM    166  HA3 GLY A  11     -17.265   0.810   0.418  1.00 83.94           H  
ATOM    167  C   GLY A  11     -15.718   0.151  -0.881  1.00 83.94           C  
ATOM    168  O   GLY A  11     -16.457  -0.561  -1.555  1.00 83.94           O  
ATOM    169  N   ARG A  12     -14.526   0.541  -1.340  1.00 93.30           N  
ATOM    170  H   ARG A  12     -13.977   1.178  -0.781  1.00 93.30           H  
ATOM    171  CA  ARG A  12     -13.978   0.127  -2.636  1.00 93.30           C  
ATOM    172  HA  ARG A  12     -14.472  -0.799  -2.928  1.00 93.30           H  
ATOM    173  C   ARG A  12     -12.483  -0.160  -2.579  1.00 93.30           C  
ATOM    174  CB  ARG A  12     -14.277   1.177  -3.719  1.00 93.30           C  
ATOM    175  HB2 ARG A  12     -13.881   0.825  -4.671  1.00 93.30           H  
ATOM    176  HB3 ARG A  12     -13.778   2.111  -3.463  1.00 93.30           H  
ATOM    177  O   ARG A  12     -11.701   0.563  -1.971  1.00 93.30           O  
ATOM    178  CG  ARG A  12     -15.782   1.429  -3.871  1.00 93.30           C  
ATOM    179  HG2 ARG A  12     -16.286   0.489  -4.096  1.00 93.30           H  
ATOM    180  HG3 ARG A  12     -16.178   1.839  -2.942  1.00 93.30           H  
ATOM    181  CD  ARG A  12     -16.079   2.431  -4.978  1.00 93.30           C  
ATOM    182  HD2 ARG A  12     -15.746   2.011  -5.927  1.00 93.30           H  
ATOM    183  HD3 ARG A  12     -15.530   3.351  -4.780  1.00 93.30           H  
ATOM    184  NE  ARG A  12     -17.522   2.712  -5.010  1.00 93.30           N  
ATOM    185  HE  ARG A  12     -18.051   2.391  -4.212  1.00 93.30           H  
ATOM    186  NH1 ARG A  12     -17.632   3.646  -7.103  1.00 93.30           N  
ATOM    187 HH11 ARG A  12     -18.233   3.973  -7.846  1.00 93.30           H  
ATOM    188 HH12 ARG A  12     -16.979   2.945  -7.422  1.00 93.30           H  
ATOM    189  NH2 ARG A  12     -19.472   3.496  -5.853  1.00 93.30           N  
ATOM    190 HH21 ARG A  12     -19.937   3.004  -5.103  1.00 93.30           H  
ATOM    191 HH22 ARG A  12     -20.014   3.741  -6.669  1.00 93.30           H  
ATOM    192  CZ  ARG A  12     -18.192   3.292  -5.983  1.00 93.30           C  
ATOM    193  N   VAL A  13     -12.079  -1.197  -3.304  1.00 94.55           N  
ATOM    194  H   VAL A  13     -12.798  -1.753  -3.744  1.00 94.55           H  
ATOM    195  CA  VAL A  13     -10.692  -1.411  -3.723  1.00 94.55           C  
ATOM    196  HA  VAL A  13     -10.037  -0.734  -3.175  1.00 94.55           H  
ATOM    197  C   VAL A  13     -10.604  -1.087  -5.205  1.00 94.55           C  
ATOM    198  CB  VAL A  13     -10.211  -2.845  -3.446  1.00 94.55           C  
ATOM    199  HB  VAL A  13     -10.828  -3.552  -4.000  1.00 94.55           H  
ATOM    200  O   VAL A  13     -11.256  -1.742  -6.018  1.00 94.55           O  
ATOM    201  CG1 VAL A  13      -8.757  -3.044  -3.890  1.00 94.55           C  
ATOM    202 HG11 VAL A  13      -8.676  -2.908  -4.969  1.00 94.55           H  
ATOM    203 HG12 VAL A  13      -8.434  -4.057  -3.651  1.00 94.55           H  
ATOM    204 HG13 VAL A  13      -8.110  -2.323  -3.390  1.00 94.55           H  
ATOM    205  CG2 VAL A  13     -10.320  -3.189  -1.960  1.00 94.55           C  
ATOM    206 HG21 VAL A  13     -11.374  -3.201  -1.684  1.00 94.55           H  
ATOM    207 HG22 VAL A  13      -9.800  -2.443  -1.359  1.00 94.55           H  
ATOM    208 HG23 VAL A  13      -9.898  -4.174  -1.764  1.00 94.55           H  
ATOM    209  N   ARG A  14      -9.778  -0.107  -5.569  1.00 96.00           N  
ATOM    210  H   ARG A  14      -9.290   0.387  -4.836  1.00 96.00           H  
ATOM    211  CA  ARG A  14      -9.413   0.179  -6.956  1.00 96.00           C  
ATOM    212  HA  ARG A  14     -10.054  -0.418  -7.605  1.00 96.00           H  
ATOM    213  C   ARG A  14      -7.978  -0.223  -7.217  1.00 96.00           C  
ATOM    214  CB  ARG A  14      -9.646   1.643  -7.326  1.00 96.00           C  
ATOM    215  HB2 ARG A  14      -9.273   1.810  -8.336  1.00 96.00           H  
ATOM    216  HB3 ARG A  14      -9.094   2.286  -6.640  1.00 96.00           H  
ATOM    217  O   ARG A  14      -7.097   0.097  -6.423  1.00 96.00           O  
ATOM    218  CG  ARG A  14     -11.130   2.003  -7.290  1.00 96.00           C  
ATOM    219  HG2 ARG A  14     -11.680   1.346  -7.965  1.00 96.00           H  
ATOM    220  HG3 ARG A  14     -11.520   1.894  -6.278  1.00 96.00           H  
ATOM    221  CD  ARG A  14     -11.296   3.449  -7.746  1.00 96.00           C  
ATOM    222  HD2 ARG A  14     -10.711   4.094  -7.091  1.00 96.00           H  
ATOM    223  HD3 ARG A  14     -10.919   3.546  -8.765  1.00 96.00           H  
ATOM    224  NE  ARG A  14     -12.713   3.817  -7.731  1.00 96.00           N  
ATOM    225  HE  ARG A  14     -13.340   3.182  -8.205  1.00 96.00           H  
ATOM    226  NH1 ARG A  14     -12.584   5.881  -6.740  1.00 96.00           N  
ATOM    227 HH11 ARG A  14     -13.054   6.591  -6.196  1.00 96.00           H  
ATOM    228 HH12 ARG A  14     -11.588   5.738  -6.649  1.00 96.00           H  
ATOM    229  NH2 ARG A  14     -14.567   4.978  -7.286  1.00 96.00           N  
ATOM    230 HH21 ARG A  14     -15.027   4.218  -7.767  1.00 96.00           H  
ATOM    231 HH22 ARG A  14     -15.073   5.736  -6.850  1.00 96.00           H  
ATOM    232  CZ  ARG A  14     -13.272   4.900  -7.251  1.00 96.00           C  
ATOM    233  N   VAL A  15      -7.739  -0.903  -8.332  1.00 96.77           N  
ATOM    234  H   VAL A  15      -8.525  -1.106  -8.933  1.00 96.77           H  
ATOM    235  CA  VAL A  15      -6.386  -1.233  -8.785  1.00 96.77           C  
ATOM    236  HA  VAL A  15      -5.682  -0.634  -8.209  1.00 96.77           H  
ATOM    237  C   VAL A  15      -6.228  -0.853 -10.243  1.00 96.77           C  
ATOM    238  CB  VAL A  15      -6.002  -2.703  -8.538  1.00 96.77           C  
ATOM    239  HB  VAL A  15      -6.629  -3.366  -9.134  1.00 96.77           H  
ATOM    240  O   VAL A  15      -6.837  -1.465 -11.119  1.00 96.77           O  
ATOM    241  CG1 VAL A  15      -4.532  -2.934  -8.924  1.00 96.77           C  
ATOM    242 HG11 VAL A  15      -4.404  -2.818 -10.000  1.00 96.77           H  
ATOM    243 HG12 VAL A  15      -4.221  -3.941  -8.645  1.00 96.77           H  
ATOM    244 HG13 VAL A  15      -3.895  -2.215  -8.409  1.00 96.77           H  
ATOM    245  CG2 VAL A  15      -6.172  -3.070  -7.059  1.00 96.77           C  
ATOM    246 HG21 VAL A  15      -5.693  -2.316  -6.434  1.00 96.77           H  
ATOM    247 HG22 VAL A  15      -7.232  -3.116  -6.813  1.00 96.77           H  
ATOM    248 HG23 VAL A  15      -5.718  -4.039  -6.848  1.00 96.77           H  
ATOM    249  N   ARG A  16      -5.370   0.128 -10.509  1.00 97.06           N  
ATOM    250  H   ARG A  16      -4.903   0.567  -9.728  1.00 97.06           H  
ATOM    251  CA  ARG A  16      -5.034   0.569 -11.861  1.00 97.06           C  
ATOM    252  HA  ARG A  16      -5.827   0.259 -12.541  1.00 97.06           H  
ATOM    253  C   ARG A  16      -3.734  -0.077 -12.321  1.00 97.06           C  
ATOM    254  CB  ARG A  16      -4.979   2.096 -11.883  1.00 97.06           C  
ATOM    255  HB2 ARG A  16      -5.897   2.493 -11.451  1.00 97.06           H  
ATOM    256  HB3 ARG A  16      -4.132   2.438 -11.288  1.00 97.06           H  
ATOM    257  O   ARG A  16      -2.697   0.074 -11.675  1.00 97.06           O  
ATOM    258  CG  ARG A  16      -4.837   2.616 -13.313  1.00 97.06           C  
ATOM    259  HG2 ARG A  16      -3.907   2.255 -13.753  1.00 97.06           H  
ATOM    260  HG3 ARG A  16      -5.681   2.272 -13.910  1.00 97.06           H  
ATOM    261  CD  ARG A  16      -4.820   4.138 -13.282  1.00 97.06           C  
ATOM    262  HD2 ARG A  16      -3.981   4.473 -12.671  1.00 97.06           H  
ATOM    263  HD3 ARG A  16      -5.745   4.485 -12.822  1.00 97.06           H  
ATOM    264  NE  ARG A  16      -4.701   4.685 -14.643  1.00 97.06           N  
ATOM    265  HE  ARG A  16      -4.653   4.020 -15.401  1.00 97.06           H  
ATOM    266  NH1 ARG A  16      -4.890   6.869 -14.005  1.00 97.06           N  
ATOM    267 HH11 ARG A  16      -4.976   7.856 -14.204  1.00 97.06           H  
ATOM    268 HH12 ARG A  16      -4.844   6.558 -13.045  1.00 97.06           H  
ATOM    269  NH2 ARG A  16      -4.738   6.354 -16.184  1.00 97.06           N  
ATOM    270 HH21 ARG A  16      -4.715   5.659 -16.917  1.00 97.06           H  
ATOM    271 HH22 ARG A  16      -4.836   7.336 -16.399  1.00 97.06           H  
ATOM    272  CZ  ARG A  16      -4.777   5.966 -14.938  1.00 97.06           C  
ATOM    273  N   ASN A  17      -3.779  -0.767 -13.459  1.00 96.83           N  
ATOM    274  H   ASN A  17      -4.658  -0.819 -13.954  1.00 96.83           H  
ATOM    275  CA  ASN A  17      -2.607  -1.403 -14.055  1.00 96.83           C  
ATOM    276  HA  ASN A  17      -1.869  -1.598 -13.277  1.00 96.83           H  
ATOM    277  C   ASN A  17      -1.950  -0.479 -15.095  1.00 96.83           C  
ATOM    278  CB  ASN A  17      -3.017  -2.763 -14.645  1.00 96.83           C  
ATOM    279  HB2 ASN A  17      -3.455  -3.386 -13.865  1.00 96.83           H  
ATOM    280  HB3 ASN A  17      -3.765  -2.603 -15.422  1.00 96.83           H  
ATOM    281  O   ASN A  17      -2.354  -0.452 -16.255  1.00 96.83           O  
ATOM    282  CG  ASN A  17      -1.836  -3.502 -15.249  1.00 96.83           C  
ATOM    283  ND2 ASN A  17      -2.063  -4.606 -15.910  1.00 96.83           N  
ATOM    284 HD21 ASN A  17      -1.270  -5.064 -16.336  1.00 96.83           H  
ATOM    285 HD22 ASN A  17      -2.990  -5.006 -15.946  1.00 96.83           H  
ATOM    286  OD1 ASN A  17      -0.689  -3.105 -15.122  1.00 96.83           O  
ATOM    287  N   GLY A  18      -0.915   0.259 -14.697  1.00 95.39           N  
ATOM    288  H   GLY A  18      -0.632   0.230 -13.728  1.00 95.39           H  
ATOM    289  CA  GLY A  18      -0.071   1.058 -15.596  1.00 95.39           C  
ATOM    290  HA2 GLY A  18      -0.655   1.375 -16.459  1.00 95.39           H  
ATOM    291  HA3 GLY A  18       0.266   1.951 -15.070  1.00 95.39           H  
ATOM    292  C   GLY A  18       1.163   0.313 -16.120  1.00 95.39           C  
ATOM    293  O   GLY A  18       2.146   0.958 -16.484  1.00 95.39           O  
ATOM    294  N   THR A  19       1.154  -1.022 -16.112  1.00 94.49           N  
ATOM    295  H   THR A  19       0.317  -1.493 -15.801  1.00 94.49           H  
ATOM    296  CA  THR A  19       2.191  -1.855 -16.744  1.00 94.49           C  
ATOM    297  HA  THR A  19       3.113  -1.276 -16.808  1.00 94.49           H  
ATOM    298  C   THR A  19       1.804  -2.220 -18.183  1.00 94.49           C  
ATOM    299  CB  THR A  19       2.527  -3.110 -15.916  1.00 94.49           C  
ATOM    300  HB  THR A  19       3.491  -3.488 -16.256  1.00 94.49           H  
ATOM    301  O   THR A  19       0.683  -1.964 -18.623  1.00 94.49           O  
ATOM    302  CG2 THR A  19       2.612  -2.862 -14.409  1.00 94.49           C  
ATOM    303 HG21 THR A  19       3.043  -3.738 -13.925  1.00 94.49           H  
ATOM    304 HG22 THR A  19       3.245  -1.996 -14.214  1.00 94.49           H  
ATOM    305 HG23 THR A  19       1.624  -2.673 -13.990  1.00 94.49           H  
ATOM    306  OG1 THR A  19       1.575  -4.121 -16.105  1.00 94.49           O  
ATOM    307  HG1 THR A  19       0.745  -3.801 -15.745  1.00 94.49           H  
ATOM    308  N   ASP A  20       2.728  -2.825 -18.928  1.00 95.31           N  
ATOM    309  H   ASP A  20       3.610  -3.088 -18.511  1.00 95.31           H  
ATOM    310  CA  ASP A  20       2.539  -3.281 -20.312  1.00 95.31           C  
ATOM    311  HA  ASP A  20       1.836  -2.611 -20.806  1.00 95.31           H  
ATOM    312  C   ASP A  20       1.954  -4.702 -20.430  1.00 95.31           C  
ATOM    313  CB  ASP A  20       3.883  -3.169 -21.047  1.00 95.31           C  
ATOM    314  HB2 ASP A  20       4.227  -2.136 -20.988  1.00 95.31           H  
ATOM    315  HB3 ASP A  20       3.725  -3.399 -22.101  1.00 95.31           H  
ATOM    316  O   ASP A  20       1.771  -5.214 -21.536  1.00 95.31           O  
ATOM    317  CG  ASP A  20       4.991  -4.087 -20.499  1.00 95.31           C  
ATOM    318  OD1 ASP A  20       4.804  -4.719 -19.425  1.00 95.31           O  
ATOM    319  OD2 ASP A  20       6.054  -4.123 -21.155  1.00 95.31           O  
ATOM    320  N   ARG A  21       1.636  -5.349 -19.301  1.00 95.51           N  
ATOM    321  H   ARG A  21       1.778  -4.856 -18.431  1.00 95.51           H  
ATOM    322  CA  ARG A  21       1.161  -6.739 -19.241  1.00 95.51           C  
ATOM    323  HA  ARG A  21       0.807  -7.008 -20.236  1.00 95.51           H  
ATOM    324  C   ARG A  21      -0.001  -6.922 -18.256  1.00 95.51           C  
ATOM    325  CB  ARG A  21       2.359  -7.637 -18.909  1.00 95.51           C  
ATOM    326  HB2 ARG A  21       2.085  -8.680 -19.071  1.00 95.51           H  
ATOM    327  HB3 ARG A  21       3.176  -7.392 -19.587  1.00 95.51           H  
ATOM    328  O   ARG A  21      -0.172  -6.106 -17.352  1.00 95.51           O  
ATOM    329  CG  ARG A  21       2.831  -7.465 -17.457  1.00 95.51           C  
ATOM    330  HG2 ARG A  21       2.098  -7.924 -16.793  1.00 95.51           H  
ATOM    331  HG3 ARG A  21       2.912  -6.410 -17.196  1.00 95.51           H  
ATOM    332  CD  ARG A  21       4.178  -8.150 -17.236  1.00 95.51           C  
ATOM    333  HD2 ARG A  21       4.193  -8.532 -16.215  1.00 95.51           H  
ATOM    334  HD3 ARG A  21       4.284  -8.988 -17.926  1.00 95.51           H  
ATOM    335  NE  ARG A  21       5.295  -7.205 -17.394  1.00 95.51           N  
ATOM    336  HE  ARG A  21       5.090  -6.284 -17.755  1.00 95.51           H  
ATOM    337  NH1 ARG A  21       6.986  -8.666 -16.919  1.00 95.51           N  
ATOM    338 HH11 ARG A  21       7.963  -8.823 -16.718  1.00 95.51           H  
ATOM    339 HH12 ARG A  21       6.339  -9.421 -17.093  1.00 95.51           H  
ATOM    340  NH2 ARG A  21       7.383  -6.454 -16.928  1.00 95.51           N  
ATOM    341 HH21 ARG A  21       7.042  -5.504 -16.972  1.00 95.51           H  
ATOM    342 HH22 ARG A  21       8.368  -6.588 -16.751  1.00 95.51           H  
ATOM    343  CZ  ARG A  21       6.551  -7.442 -17.087  1.00 95.51           C  
ATOM    344  N   PRO A  22      -0.827  -7.975 -18.391  1.00 96.87           N  
ATOM    345  CA  PRO A  22      -1.849  -8.271 -17.394  1.00 96.87           C  
ATOM    346  HA  PRO A  22      -2.524  -7.418 -17.325  1.00 96.87           H  
ATOM    347  C   PRO A  22      -1.225  -8.544 -16.020  1.00 96.87           C  
ATOM    348  CB  PRO A  22      -2.623  -9.482 -17.924  1.00 96.87           C  
ATOM    349  HB2 PRO A  22      -2.226 -10.402 -17.497  1.00 96.87           H  
ATOM    350  HB3 PRO A  22      -3.690  -9.394 -17.718  1.00 96.87           H  
ATOM    351  O   PRO A  22      -0.198  -9.221 -15.925  1.00 96.87           O  
ATOM    352  CG  PRO A  22      -2.342  -9.460 -19.426  1.00 96.87           C  
ATOM    353  HG2 PRO A  22      -3.035  -8.777 -19.917  1.00 96.87           H  
ATOM    354  HG3 PRO A  22      -2.410 -10.455 -19.866  1.00 96.87           H  
ATOM    355  CD  PRO A  22      -0.923  -8.900 -19.508  1.00 96.87           C  
ATOM    356  HD2 PRO A  22      -0.778  -8.403 -20.467  1.00 96.87           H  
ATOM    357  HD3 PRO A  22      -0.198  -9.703 -19.380  1.00 96.87           H  
ATOM    358  N   ILE A  23      -1.870  -8.061 -14.960  1.00 97.57           N  
ATOM    359  H   ILE A  23      -2.704  -7.513 -15.117  1.00 97.57           H  
ATOM    360  CA  ILE A  23      -1.519  -8.383 -13.569  1.00 97.57           C  
ATOM    361  HA  ILE A  23      -0.625  -9.007 -13.564  1.00 97.57           H  
ATOM    362  C   ILE A  23      -2.634  -9.216 -12.942  1.00 97.57           C  
ATOM    363  CB  ILE A  23      -1.180  -7.123 -12.739  1.00 97.57           C  
ATOM    364  HB  ILE A  23      -0.891  -7.453 -11.741  1.00 97.57           H  
ATOM    365  O   ILE A  23      -3.804  -9.063 -13.306  1.00 97.57           O  
ATOM    366  CG1 ILE A  23      -2.392  -6.181 -12.585  1.00 97.57           C  
ATOM    367 HG12 ILE A  23      -2.698  -5.833 -13.572  1.00 97.57           H  
ATOM    368 HG13 ILE A  23      -3.220  -6.738 -12.148  1.00 97.57           H  
ATOM    369  CG2 ILE A  23       0.037  -6.413 -13.359  1.00 97.57           C  
ATOM    370 HG21 ILE A  23       0.856  -7.122 -13.474  1.00 97.57           H  
ATOM    371 HG22 ILE A  23      -0.210  -6.004 -14.339  1.00 97.57           H  
ATOM    372 HG23 ILE A  23       0.373  -5.599 -12.717  1.00 97.57           H  
ATOM    373  CD1 ILE A  23      -2.152  -4.958 -11.692  1.00 97.57           C  
ATOM    374 HD11 ILE A  23      -3.091  -4.421 -11.560  1.00 97.57           H  
ATOM    375 HD12 ILE A  23      -1.428  -4.285 -12.151  1.00 97.57           H  
ATOM    376 HD13 ILE A  23      -1.790  -5.275 -10.714  1.00 97.57           H  
ATOM    377  N   ARG A  24      -2.290 -10.084 -11.987  1.00 97.96           N  
ATOM    378  H   ARG A  24      -1.324 -10.101 -11.691  1.00 97.96           H  
ATOM    379  CA  ARG A  24      -3.298 -10.753 -11.153  1.00 97.96           C  
ATOM    380  HA  ARG A  24      -4.268 -10.688 -11.647  1.00 97.96           H  
ATOM    381  C   ARG A  24      -3.428 -10.017  -9.834  1.00 97.96           C  
ATOM    382  CB  ARG A  24      -3.015 -12.242 -10.939  1.00 97.96           C  
ATOM    383  HB2 ARG A  24      -2.051 -12.374 -10.446  1.00 97.96           H  
ATOM    384  HB3 ARG A  24      -3.784 -12.640 -10.277  1.00 97.96           H  
ATOM    385  O   ARG A  24      -2.421  -9.707  -9.206  1.00 97.96           O  
ATOM    386  CG  ARG A  24      -3.034 -13.041 -12.243  1.00 97.96           C  
ATOM    387  HG2 ARG A  24      -2.244 -12.693 -12.908  1.00 97.96           H  
ATOM    388  HG3 ARG A  24      -4.001 -12.915 -12.730  1.00 97.96           H  
ATOM    389  CD  ARG A  24      -2.813 -14.519 -11.912  1.00 97.96           C  
ATOM    390  HD2 ARG A  24      -3.571 -14.830 -11.193  1.00 97.96           H  
ATOM    391  HD3 ARG A  24      -1.829 -14.636 -11.458  1.00 97.96           H  
ATOM    392  NE  ARG A  24      -2.909 -15.360 -13.116  1.00 97.96           N  
ATOM    393  HE  ARG A  24      -3.095 -14.886 -13.988  1.00 97.96           H  
ATOM    394  NH1 ARG A  24      -2.651 -17.377 -12.050  1.00 97.96           N  
ATOM    395 HH11 ARG A  24      -2.639 -16.895 -11.163  1.00 97.96           H  
ATOM    396 HH12 ARG A  24      -2.655 -18.387 -12.064  1.00 97.96           H  
ATOM    397  NH2 ARG A  24      -2.955 -17.324 -14.263  1.00 97.96           N  
ATOM    398 HH21 ARG A  24      -2.920 -18.334 -14.267  1.00 97.96           H  
ATOM    399 HH22 ARG A  24      -3.129 -16.817 -15.119  1.00 97.96           H  
ATOM    400  CZ  ARG A  24      -2.835 -16.678 -13.137  1.00 97.96           C  
ATOM    401  N   VAL A  25      -4.657  -9.758  -9.420  1.00 97.87           N  
ATOM    402  H   VAL A  25      -5.428 -10.078  -9.989  1.00 97.87           H  
ATOM    403  CA  VAL A  25      -4.974  -9.076  -8.167  1.00 97.87           C  
ATOM    404  HA  VAL A  25      -4.055  -8.873  -7.617  1.00 97.87           H  
ATOM    405  C   VAL A  25      -5.845  -9.999  -7.336  1.00 97.87           C  
ATOM    406  CB  VAL A  25      -5.667  -7.728  -8.418  1.00 97.87           C  
ATOM    407  HB  VAL A  25      -6.602  -7.895  -8.952  1.00 97.87           H  
ATOM    408  O   VAL A  25      -6.908 -10.416  -7.786  1.00 97.87           O  
ATOM    409  CG1 VAL A  25      -5.974  -7.014  -7.097  1.00 97.87           C  
ATOM    410 HG11 VAL A  25      -5.051  -6.801  -6.558  1.00 97.87           H  
ATOM    411 HG12 VAL A  25      -6.624  -7.626  -6.472  1.00 97.87           H  
ATOM    412 HG13 VAL A  25      -6.500  -6.083  -7.305  1.00 97.87           H  
ATOM    413  CG2 VAL A  25      -4.783  -6.803  -9.264  1.00 97.87           C  
ATOM    414 HG21 VAL A  25      -5.301  -5.859  -9.429  1.00 97.87           H  
ATOM    415 HG22 VAL A  25      -4.580  -7.257 -10.235  1.00 97.87           H  
ATOM    416 HG23 VAL A  25      -3.837  -6.618  -8.757  1.00 97.87           H  
ATOM    417  N   ARG A  26      -5.410 -10.309  -6.120  1.00 97.54           N  
ATOM    418  H   ARG A  26      -4.525  -9.921  -5.827  1.00 97.54           H  
ATOM    419  CA  ARG A  26      -6.188 -11.050  -5.131  1.00 97.54           C  
ATOM    420  HA  ARG A  26      -7.101 -11.428  -5.591  1.00 97.54           H  
ATOM    421  C   ARG A  26      -6.592 -10.094  -4.015  1.00 97.54           C  
ATOM    422  CB  ARG A  26      -5.374 -12.262  -4.663  1.00 97.54           C  
ATOM    423  HB2 ARG A  26      -5.212 -12.930  -5.509  1.00 97.54           H  
ATOM    424  HB3 ARG A  26      -4.397 -11.928  -4.312  1.00 97.54           H  
ATOM    425  O   ARG A  26      -5.732  -9.567  -3.319  1.00 97.54           O  
ATOM    426  CG  ARG A  26      -6.066 -13.034  -3.538  1.00 97.54           C  
ATOM    427  HG2 ARG A  26      -6.238 -12.370  -2.691  1.00 97.54           H  
ATOM    428  HG3 ARG A  26      -7.023 -13.408  -3.904  1.00 97.54           H  
ATOM    429  CD  ARG A  26      -5.202 -14.206  -3.072  1.00 97.54           C  
ATOM    430  HD2 ARG A  26      -5.143 -14.939  -3.877  1.00 97.54           H  
ATOM    431  HD3 ARG A  26      -4.199 -13.843  -2.846  1.00 97.54           H  
ATOM    432  NE  ARG A  26      -5.783 -14.825  -1.869  1.00 97.54           N  
ATOM    433  HE  ARG A  26      -6.655 -14.439  -1.536  1.00 97.54           H  
ATOM    434  NH1 ARG A  26      -4.230 -16.481  -1.569  1.00 97.54           N  
ATOM    435 HH11 ARG A  26      -3.753 -16.154  -2.397  1.00 97.54           H  
ATOM    436 HH12 ARG A  26      -3.897 -17.298  -1.078  1.00 97.54           H  
ATOM    437  NH2 ARG A  26      -6.042 -16.384  -0.249  1.00 97.54           N  
ATOM    438 HH21 ARG A  26      -6.932 -15.970  -0.013  1.00 97.54           H  
ATOM    439 HH22 ARG A  26      -5.723 -17.218   0.223  1.00 97.54           H  
ATOM    440  CZ  ARG A  26      -5.345 -15.893  -1.236  1.00 97.54           C  
ATOM    441  N   VAL A  27      -7.891  -9.890  -3.835  1.00 96.68           N  
ATOM    442  H   VAL A  27      -8.533 -10.410  -4.417  1.00 96.68           H  
ATOM    443  CA  VAL A  27      -8.460  -9.058  -2.767  1.00 96.68           C  
ATOM    444  HA  VAL A  27      -7.670  -8.468  -2.304  1.00 96.68           H  
ATOM    445  C   VAL A  27      -9.055  -9.979  -1.712  1.00 96.68           C  
ATOM    446  CB  VAL A  27      -9.512  -8.071  -3.310  1.00 96.68           C  
ATOM    447  HB  VAL A  27     -10.349  -8.627  -3.732  1.00 96.68           H  
ATOM    448  O   VAL A  27      -9.894 -10.818  -2.028  1.00 96.68           O  
ATOM    449  CG1 VAL A  27     -10.039  -7.160  -2.194  1.00 96.68           C  
ATOM    450 HG11 VAL A  27      -9.217  -6.617  -1.727  1.00 96.68           H  
ATOM    451 HG12 VAL A  27     -10.561  -7.745  -1.438  1.00 96.68           H  
ATOM    452 HG13 VAL A  27     -10.750  -6.444  -2.607  1.00 96.68           H  
ATOM    453  CG2 VAL A  27      -8.922  -7.181  -4.412  1.00 96.68           C  
ATOM    454 HG21 VAL A  27      -8.030  -6.672  -4.047  1.00 96.68           H  
ATOM    455 HG22 VAL A  27      -9.655  -6.435  -4.719  1.00 96.68           H  
ATOM    456 HG23 VAL A  27      -8.669  -7.783  -5.284  1.00 96.68           H  
ATOM    457  N   THR A  28      -8.605  -9.849  -0.467  1.00 95.55           N  
ATOM    458  H   THR A  28      -7.897  -9.152  -0.288  1.00 95.55           H  
ATOM    459  CA  THR A  28      -9.174 -10.553   0.686  1.00 95.55           C  
ATOM    460  HA  THR A  28      -9.994 -11.179   0.333  1.00 95.55           H  
ATOM    461  C   THR A  28      -9.728  -9.545   1.677  1.00 95.55           C  
ATOM    462  CB  THR A  28      -8.154 -11.479   1.357  1.00 95.55           C  
ATOM    463  HB  THR A  28      -7.322 -10.887   1.739  1.00 95.55           H  
ATOM    464  O   THR A  28      -8.955  -8.783   2.246  1.00 95.55           O  
ATOM    465  CG2 THR A  28      -8.748 -12.294   2.506  1.00 95.55           C  
ATOM    466 HG21 THR A  28      -9.638 -12.825   2.170  1.00 95.55           H  
ATOM    467 HG22 THR A  28      -9.013 -11.633   3.331  1.00 95.55           H  
ATOM    468 HG23 THR A  28      -8.008 -13.012   2.860  1.00 95.55           H  
ATOM    469  OG1 THR A  28      -7.659 -12.380   0.388  1.00 95.55           O  
ATOM    470  HG1 THR A  28      -7.245 -11.814  -0.267  1.00 95.55           H  
ATOM    471  N   ALA A  29     -11.038  -9.547   1.903  1.00 93.03           N  
ATOM    472  H   ALA A  29     -11.617 -10.232   1.438  1.00 93.03           H  
ATOM    473  CA  ALA A  29     -11.698  -8.624   2.823  1.00 93.03           C  
ATOM    474  HA  ALA A  29     -10.979  -8.274   3.563  1.00 93.03           H  
ATOM    475  C   ALA A  29     -12.832  -9.340   3.567  1.00 93.03           C  
ATOM    476  CB  ALA A  29     -12.191  -7.405   2.039  1.00 93.03           C  
ATOM    477  HB1 ALA A  29     -13.015  -7.688   1.384  1.00 93.03           H  
ATOM    478  HB2 ALA A  29     -12.518  -6.639   2.742  1.00 93.03           H  
ATOM    479  HB3 ALA A  29     -11.378  -6.988   1.444  1.00 93.03           H  
ATOM    480  O   ALA A  29     -13.580 -10.118   2.976  1.00 93.03           O  
ATOM    481  N   GLY A  30     -12.932  -9.135   4.885  1.00 86.98           N  
ATOM    482  H   GLY A  30     -12.332  -8.443   5.310  1.00 86.98           H  
ATOM    483  CA  GLY A  30     -13.942  -9.806   5.725  1.00 86.98           C  
ATOM    484  HA2 GLY A  30     -13.772  -9.525   6.764  1.00 86.98           H  
ATOM    485  HA3 GLY A  30     -14.942  -9.474   5.445  1.00 86.98           H  
ATOM    486  C   GLY A  30     -13.916 -11.340   5.646  1.00 86.98           C  
ATOM    487  O   GLY A  30     -14.937 -11.989   5.826  1.00 86.98           O  
ATOM    488  N   GLY A  31     -12.759 -11.928   5.324  1.00 87.42           N  
ATOM    489  H   GLY A  31     -11.978 -11.319   5.126  1.00 87.42           H  
ATOM    490  CA  GLY A  31     -12.589 -13.376   5.168  1.00 87.42           C  
ATOM    491  HA2 GLY A  31     -13.232 -13.886   5.885  1.00 87.42           H  
ATOM    492  HA3 GLY A  31     -11.554 -13.632   5.393  1.00 87.42           H  
ATOM    493  C   GLY A  31     -12.919 -13.934   3.780  1.00 87.42           C  
ATOM    494  O   GLY A  31     -12.511 -15.058   3.494  1.00 87.42           O  
ATOM    495  N   GLU A  32     -13.558 -13.163   2.898  1.00 92.53           N  
ATOM    496  H   GLU A  32     -13.845 -12.234   3.170  1.00 92.53           H  
ATOM    497  CA  GLU A  32     -13.755 -13.545   1.498  1.00 92.53           C  
ATOM    498  HA  GLU A  32     -13.922 -14.621   1.442  1.00 92.53           H  
ATOM    499  C   GLU A  32     -12.519 -13.206   0.668  1.00 92.53           C  
ATOM    500  CB  GLU A  32     -14.973 -12.848   0.879  1.00 92.53           C  
ATOM    501  HB2 GLU A  32     -14.875 -11.768   0.992  1.00 92.53           H  
ATOM    502  HB3 GLU A  32     -14.977 -13.083  -0.186  1.00 92.53           H  
ATOM    503  O   GLU A  32     -11.949 -12.126   0.809  1.00 92.53           O  
ATOM    504  CG  GLU A  32     -16.301 -13.311   1.484  1.00 92.53           C  
ATOM    505  HG2 GLU A  32     -16.354 -12.972   2.519  1.00 92.53           H  
ATOM    506  HG3 GLU A  32     -16.319 -14.401   1.480  1.00 92.53           H  
ATOM    507  CD  GLU A  32     -17.527 -12.790   0.710  1.00 92.53           C  
ATOM    508  OE1 GLU A  32     -18.642 -13.148   1.139  1.00 92.53           O  
ATOM    509  OE2 GLU A  32     -17.365 -12.084  -0.327  1.00 92.53           O  
ATOM    510  N   THR A  33     -12.123 -14.108  -0.231  1.00 95.99           N  
ATOM    511  H   THR A  33     -12.658 -14.960  -0.318  1.00 95.99           H  
ATOM    512  CA  THR A  33     -11.053 -13.883  -1.207  1.00 95.99           C  
ATOM    513  HA  THR A  33     -10.595 -12.910  -1.034  1.00 95.99           H  
ATOM    514  C   THR A  33     -11.637 -13.888  -2.616  1.00 95.99           C  
ATOM    515  CB  THR A  33      -9.953 -14.951  -1.083  1.00 95.99           C  
ATOM    516  HB  THR A  33     -10.410 -15.940  -1.111  1.00 95.99           H  
ATOM    517  O   THR A  33     -12.349 -14.819  -2.987  1.00 95.99           O  
ATOM    518  CG2 THR A  33      -8.924 -14.863  -2.203  1.00 95.99           C  
ATOM    519 HG21 THR A  33      -8.204 -15.673  -2.081  1.00 95.99           H  
ATOM    520 HG22 THR A  33      -8.445 -13.884  -2.182  1.00 95.99           H  
ATOM    521 HG23 THR A  33      -9.391 -15.018  -3.176  1.00 95.99           H  
ATOM    522  OG1 THR A  33      -9.200 -14.822   0.110  1.00 95.99           O  
ATOM    523  HG1 THR A  33      -9.005 -13.892   0.246  1.00 95.99           H  
ATOM    524  N   ARG A  34     -11.276 -12.891  -3.428  1.00 97.32           N  
ATOM    525  H   ARG A  34     -10.720 -12.142  -3.039  1.00 97.32           H  
ATOM    526  CA  ARG A  34     -11.584 -12.827  -4.863  1.00 97.32           C  
ATOM    527  HA  ARG A  34     -11.984 -13.788  -5.187  1.00 97.32           H  
ATOM    528  C   ARG A  34     -10.310 -12.576  -5.661  1.00 97.32           C  
ATOM    529  CB  ARG A  34     -12.645 -11.749  -5.128  1.00 97.32           C  
ATOM    530  HB2 ARG A  34     -12.842 -11.706  -6.199  1.00 97.32           H  
ATOM    531  HB3 ARG A  34     -12.260 -10.783  -4.800  1.00 97.32           H  
ATOM    532  O   ARG A  34      -9.447 -11.817  -5.224  1.00 97.32           O  
ATOM    533  CG  ARG A  34     -13.963 -12.033  -4.392  1.00 97.32           C  
ATOM    534  HG2 ARG A  34     -14.347 -13.008  -4.692  1.00 97.32           H  
ATOM    535  HG3 ARG A  34     -13.783 -12.042  -3.317  1.00 97.32           H  
ATOM    536  CD  ARG A  34     -15.012 -10.961  -4.690  1.00 97.32           C  
ATOM    537  HD2 ARG A  34     -14.571  -9.982  -4.501  1.00 97.32           H  
ATOM    538  HD3 ARG A  34     -15.303 -11.028  -5.739  1.00 97.32           H  
ATOM    539  NE  ARG A  34     -16.198 -11.130  -3.832  1.00 97.32           N  
ATOM    540  HE  ARG A  34     -16.207 -11.908  -3.188  1.00 97.32           H  
ATOM    541  NH1 ARG A  34     -17.310  -9.206  -4.418  1.00 97.32           N  
ATOM    542 HH11 ARG A  34     -16.535  -8.950  -5.013  1.00 97.32           H  
ATOM    543 HH12 ARG A  34     -18.012  -8.518  -4.186  1.00 97.32           H  
ATOM    544  NH2 ARG A  34     -18.114 -10.535  -2.792  1.00 97.32           N  
ATOM    545 HH21 ARG A  34     -18.858  -9.874  -2.618  1.00 97.32           H  
ATOM    546 HH22 ARG A  34     -17.934 -11.207  -2.061  1.00 97.32           H  
ATOM    547  CZ  ARG A  34     -17.208 -10.293  -3.697  1.00 97.32           C  
ATOM    548  N   GLU A  35     -10.195 -13.212  -6.821  1.00 97.92           N  
ATOM    549  H   GLU A  35     -10.969 -13.771  -7.149  1.00 97.92           H  
ATOM    550  CA  GLU A  35      -9.060 -13.060  -7.732  1.00 97.92           C  
ATOM    551  HA  GLU A  35      -8.335 -12.371  -7.297  1.00 97.92           H  
ATOM    552  C   GLU A  35      -9.512 -12.458  -9.061  1.00 97.92           C  
ATOM    553  CB  GLU A  35      -8.333 -14.392  -7.968  1.00 97.92           C  
ATOM    554  HB2 GLU A  35      -9.032 -15.125  -8.369  1.00 97.92           H  
ATOM    555  HB3 GLU A  35      -7.550 -14.214  -8.705  1.00 97.92           H  
ATOM    556  O   GLU A  35     -10.555 -12.819  -9.604  1.00 97.92           O  
ATOM    557  CG  GLU A  35      -7.687 -14.940  -6.688  1.00 97.92           C  
ATOM    558  HG2 GLU A  35      -7.126 -14.132  -6.219  1.00 97.92           H  
ATOM    559  HG3 GLU A  35      -8.470 -15.249  -5.995  1.00 97.92           H  
ATOM    560  CD  GLU A  35      -6.731 -16.119  -6.935  1.00 97.92           C  
ATOM    561  OE1 GLU A  35      -6.051 -16.494  -5.951  1.00 97.92           O  
ATOM    562  OE2 GLU A  35      -6.645 -16.605  -8.088  1.00 97.92           O  
ATOM    563  N   TYR A  36      -8.701 -11.549  -9.592  1.00 98.00           N  
ATOM    564  H   TYR A  36      -7.882 -11.284  -9.064  1.00 98.00           H  
ATOM    565  CA  TYR A  36      -8.985 -10.776 -10.791  1.00 98.00           C  
ATOM    566  HA  TYR A  36      -9.803 -11.241 -11.340  1.00 98.00           H  
ATOM    567  C   TYR A  36      -7.756 -10.726 -11.691  1.00 98.00           C  
ATOM    568  CB  TYR A  36      -9.406  -9.356 -10.396  1.00 98.00           C  
ATOM    569  HB2 TYR A  36      -8.564  -8.869  -9.904  1.00 98.00           H  
ATOM    570  HB3 TYR A  36      -9.632  -8.788 -11.298  1.00 98.00           H  
ATOM    571  O   TYR A  36      -6.618 -10.751 -11.221  1.00 98.00           O  
ATOM    572  CG  TYR A  36     -10.606  -9.304  -9.473  1.00 98.00           C  
ATOM    573  CD1 TYR A  36     -11.905  -9.313 -10.013  1.00 98.00           C  
ATOM    574  HD1 TYR A  36     -12.048  -9.352 -11.082  1.00 98.00           H  
ATOM    575  CD2 TYR A  36     -10.419  -9.259  -8.077  1.00 98.00           C  
ATOM    576  HD2 TYR A  36      -9.421  -9.263  -7.665  1.00 98.00           H  
ATOM    577  CE1 TYR A  36     -13.022  -9.255  -9.160  1.00 98.00           C  
ATOM    578  HE1 TYR A  36     -14.017  -9.244  -9.578  1.00 98.00           H  
ATOM    579  CE2 TYR A  36     -11.533  -9.205  -7.221  1.00 98.00           C  
ATOM    580  HE2 TYR A  36     -11.398  -9.142  -6.151  1.00 98.00           H  
ATOM    581  OH  TYR A  36     -13.921  -9.114  -6.954  1.00 98.00           O  
ATOM    582  HH  TYR A  36     -14.711  -8.989  -7.485  1.00 98.00           H  
ATOM    583  CZ  TYR A  36     -12.835  -9.197  -7.763  1.00 98.00           C  
ATOM    584  N   THR A  37      -7.985 -10.598 -12.995  1.00 98.08           N  
ATOM    585  H   THR A  37      -8.944 -10.522 -13.302  1.00 98.08           H  
ATOM    586  CA  THR A  37      -6.949 -10.194 -13.951  1.00 98.08           C  
ATOM    587  HA  THR A  37      -5.969 -10.220 -13.474  1.00 98.08           H  
ATOM    588  C   THR A  37      -7.231  -8.763 -14.383  1.00 98.08           C  
ATOM    589  CB  THR A  37      -6.896 -11.144 -15.151  1.00 98.08           C  
ATOM    590  HB  THR A  37      -7.868 -11.172 -15.643  1.00 98.08           H  
ATOM    591  O   THR A  37      -8.333  -8.475 -14.845  1.00 98.08           O  
ATOM    592  CG2 THR A  37      -5.825 -10.747 -16.166  1.00 98.08           C  
ATOM    593 HG21 THR A  37      -5.757 -11.512 -16.939  1.00 98.08           H  
ATOM    594 HG22 THR A  37      -6.090  -9.802 -16.641  1.00 98.08           H  
ATOM    595 HG23 THR A  37      -4.860 -10.647 -15.669  1.00 98.08           H  
ATOM    596  OG1 THR A  37      -6.570 -12.438 -14.690  1.00 98.08           O  
ATOM    597  HG1 THR A  37      -7.204 -12.653 -14.002  1.00 98.08           H  
ATOM    598  N   VAL A  38      -6.249  -7.875 -14.236  1.00 97.99           N  
ATOM    599  H   VAL A  38      -5.367  -8.193 -13.863  1.00 97.99           H  
ATOM    600  CA  VAL A  38      -6.355  -6.465 -14.638  1.00 97.99           C  
ATOM    601  HA  VAL A  38      -7.385  -6.251 -14.920  1.00 97.99           H  
ATOM    602  C   VAL A  38      -5.472  -6.254 -15.858  1.00 97.99           C  
ATOM    603  CB  VAL A  38      -5.997  -5.498 -13.493  1.00 97.99           C  
ATOM    604  HB  VAL A  38      -4.920  -5.512 -13.324  1.00 97.99           H  
ATOM    605  O   VAL A  38      -4.253  -6.423 -15.793  1.00 97.99           O  
ATOM    606  CG1 VAL A  38      -6.406  -4.064 -13.844  1.00 97.99           C  
ATOM    607 HG11 VAL A  38      -6.122  -3.388 -13.038  1.00 97.99           H  
ATOM    608 HG12 VAL A  38      -7.485  -4.002 -13.984  1.00 97.99           H  
ATOM    609 HG13 VAL A  38      -5.911  -3.735 -14.758  1.00 97.99           H  
ATOM    610  CG2 VAL A  38      -6.687  -5.910 -12.189  1.00 97.99           C  
ATOM    611 HG21 VAL A  38      -7.739  -6.117 -12.385  1.00 97.99           H  
ATOM    612 HG22 VAL A  38      -6.593  -5.119 -11.445  1.00 97.99           H  
ATOM    613 HG23 VAL A  38      -6.227  -6.817 -11.797  1.00 97.99           H  
ATOM    614  N   ASN A  39      -6.084  -5.918 -16.989  1.00 98.06           N  
ATOM    615  H   ASN A  39      -7.069  -5.699 -16.954  1.00 98.06           H  
ATOM    616  CA  ASN A  39      -5.377  -5.738 -18.255  1.00 98.06           C  
ATOM    617  HA  ASN A  39      -4.674  -6.564 -18.363  1.00 98.06           H  
ATOM    618  C   ASN A  39      -4.566  -4.426 -18.267  1.00 98.06           C  
ATOM    619  CB  ASN A  39      -6.394  -5.810 -19.406  1.00 98.06           C  
ATOM    620  HB2 ASN A  39      -7.220  -5.129 -19.201  1.00 98.06           H  
ATOM    621  HB3 ASN A  39      -5.927  -5.494 -20.339  1.00 98.06           H  
ATOM    622  O   ASN A  39      -4.909  -3.495 -17.531  1.00 98.06           O  
ATOM    623  CG  ASN A  39      -6.925  -7.216 -19.617  1.00 98.06           C  
ATOM    624  ND2 ASN A  39      -8.190  -7.356 -19.933  1.00 98.06           N  
ATOM    625 HD21 ASN A  39      -8.521  -8.303 -20.050  1.00 98.06           H  
ATOM    626 HD22 ASN A  39      -8.796  -6.551 -20.008  1.00 98.06           H  
ATOM    627  OD1 ASN A  39      -6.213  -8.200 -19.508  1.00 98.06           O  
ATOM    628  N   PRO A  40      -3.516  -4.320 -19.101  1.00 97.56           N  
ATOM    629  CA  PRO A  40      -2.752  -3.083 -19.277  1.00 97.56           C  
ATOM    630  HA  PRO A  40      -2.135  -2.913 -18.395  1.00 97.56           H  
ATOM    631  C   PRO A  40      -3.650  -1.872 -19.536  1.00 97.56           C  
ATOM    632  CB  PRO A  40      -1.852  -3.327 -20.491  1.00 97.56           C  
ATOM    633  HB2 PRO A  40      -2.373  -3.077 -21.415  1.00 97.56           H  
ATOM    634  HB3 PRO A  40      -0.913  -2.777 -20.428  1.00 97.56           H  
ATOM    635  O   PRO A  40      -4.561  -1.937 -20.360  1.00 97.56           O  
ATOM    636  CG  PRO A  40      -1.635  -4.828 -20.436  1.00 97.56           C  
ATOM    637  HG2 PRO A  40      -1.332  -5.243 -21.397  1.00 97.56           H  
ATOM    638  HG3 PRO A  40      -0.887  -5.015 -19.665  1.00 97.56           H  
ATOM    639  CD  PRO A  40      -2.982  -5.362 -19.966  1.00 97.56           C  
ATOM    640  HD2 PRO A  40      -3.638  -5.502 -20.825  1.00 97.56           H  
ATOM    641  HD3 PRO A  40      -2.842  -6.302 -19.433  1.00 97.56           H  
ATOM    642  N   GLY A  41      -3.401  -0.770 -18.833  1.00 96.48           N  
ATOM    643  H   GLY A  41      -2.691  -0.804 -18.116  1.00 96.48           H  
ATOM    644  CA  GLY A  41      -4.141   0.484 -18.985  1.00 96.48           C  
ATOM    645  HA2 GLY A  41      -3.598   1.270 -18.460  1.00 96.48           H  
ATOM    646  HA3 GLY A  41      -4.186   0.742 -20.043  1.00 96.48           H  
ATOM    647  C   GLY A  41      -5.575   0.468 -18.444  1.00 96.48           C  
ATOM    648  O   GLY A  41      -6.269   1.473 -18.588  1.00 96.48           O  
ATOM    649  N   THR A  42      -6.021  -0.629 -17.822  1.00 97.66           N  
ATOM    650  H   THR A  42      -5.382  -1.404 -17.715  1.00 97.66           H  
ATOM    651  CA  THR A  42      -7.363  -0.747 -17.229  1.00 97.66           C  
ATOM    652  HA  THR A  42      -7.976   0.074 -17.602  1.00 97.66           H  
ATOM    653  C   THR A  42      -7.340  -0.593 -15.711  1.00 97.66           C  
ATOM    654  CB  THR A  42      -8.092  -2.038 -17.648  1.00 97.66           C  
ATOM    655  HB  THR A  42      -9.121  -1.978 -17.293  1.00 97.66           H  
ATOM    656  O   THR A  42      -6.282  -0.611 -15.072  1.00 97.66           O  
ATOM    657  CG2 THR A  42      -8.136  -2.224 -19.164  1.00 97.66           C  
ATOM    658 HG21 THR A  42      -8.554  -1.331 -19.628  1.00 97.66           H  
ATOM    659 HG22 THR A  42      -7.135  -2.398 -19.558  1.00 97.66           H  
ATOM    660 HG23 THR A  42      -8.772  -3.076 -19.403  1.00 97.66           H  
ATOM    661  OG1 THR A  42      -7.511  -3.193 -17.093  1.00 97.66           O  
ATOM    662  HG1 THR A  42      -6.562  -3.141 -17.230  1.00 97.66           H  
ATOM    663  N   GLU A  43      -8.528  -0.431 -15.137  1.00 97.57           N  
ATOM    664  H   GLU A  43      -9.365  -0.465 -15.702  1.00 97.57           H  
ATOM    665  CA  GLU A  43      -8.752  -0.342 -13.701  1.00 97.57           C  
ATOM    666  HA  GLU A  43      -7.815  -0.521 -13.174  1.00 97.57           H  
ATOM    667  C   GLU A  43      -9.744  -1.426 -13.266  1.00 97.57           C  
ATOM    668  CB  GLU A  43      -9.220   1.077 -13.348  1.00 97.57           C  
ATOM    669  HB2 GLU A  43      -8.478   1.782 -13.721  1.00 97.57           H  
ATOM    670  HB3 GLU A  43     -10.169   1.281 -13.844  1.00 97.57           H  
ATOM    671  O   GLU A  43     -10.756  -1.664 -13.924  1.00 97.57           O  
ATOM    672  CG  GLU A  43      -9.380   1.287 -11.838  1.00 97.57           C  
ATOM    673  HG2 GLU A  43     -10.192   0.661 -11.469  1.00 97.57           H  
ATOM    674  HG3 GLU A  43      -8.462   0.983 -11.336  1.00 97.57           H  
ATOM    675  CD  GLU A  43      -9.672   2.758 -11.530  1.00 97.57           C  
ATOM    676  OE1 GLU A  43     -10.862   3.104 -11.370  1.00 97.57           O  
ATOM    677  OE2 GLU A  43      -8.690   3.534 -11.466  1.00 97.57           O  
ATOM    678  N   LEU A  44      -9.422  -2.095 -12.163  1.00 97.38           N  
ATOM    679  H   LEU A  44      -8.563  -1.835 -11.701  1.00 97.38           H  
ATOM    680  CA  LEU A  44     -10.331  -2.948 -11.412  1.00 97.38           C  
ATOM    681  HA  LEU A  44     -11.101  -3.350 -12.070  1.00 97.38           H  
ATOM    682  C   LEU A  44     -10.990  -2.111 -10.321  1.00 97.38           C  
ATOM    683  CB  LEU A  44      -9.509  -4.096 -10.808  1.00 97.38           C  
ATOM    684  HB2 LEU A  44      -8.626  -3.665 -10.335  1.00 97.38           H  
ATOM    685  HB3 LEU A  44      -9.183  -4.733 -11.630  1.00 97.38           H  
ATOM    686  O   LEU A  44     -10.280  -1.434  -9.586  1.00 97.38           O  
ATOM    687  CG  LEU A  44     -10.234  -4.958  -9.761  1.00 97.38           C  
ATOM    688  HG  LEU A  44     -10.659  -4.319  -8.986  1.00 97.38           H  
ATOM    689  CD1 LEU A  44     -11.348  -5.793 -10.391  1.00 97.38           C  
ATOM    690 HD11 LEU A  44     -11.818  -6.408  -9.624  1.00 97.38           H  
ATOM    691 HD12 LEU A  44     -10.944  -6.434 -11.174  1.00 97.38           H  
ATOM    692 HD13 LEU A  44     -12.112  -5.138 -10.811  1.00 97.38           H  
ATOM    693  CD2 LEU A  44      -9.229  -5.891  -9.087  1.00 97.38           C  
ATOM    694 HD21 LEU A  44      -8.477  -5.295  -8.569  1.00 97.38           H  
ATOM    695 HD22 LEU A  44      -8.744  -6.518  -9.836  1.00 97.38           H  
ATOM    696 HD23 LEU A  44      -9.743  -6.514  -8.356  1.00 97.38           H  
ATOM    697  N   GLU A  45     -12.301  -2.247 -10.153  1.00 97.05           N  
ATOM    698  H   GLU A  45     -12.827  -2.809 -10.807  1.00 97.05           H  
ATOM    699  CA  GLU A  45     -13.032  -1.754  -8.986  1.00 97.05           C  
ATOM    700  HA  GLU A  45     -12.323  -1.342  -8.267  1.00 97.05           H  
ATOM    701  C   GLU A  45     -13.750  -2.932  -8.310  1.00 97.05           C  
ATOM    702  CB  GLU A  45     -13.976  -0.607  -9.397  1.00 97.05           C  
ATOM    703  HB2 GLU A  45     -14.735  -0.979 -10.086  1.00 97.05           H  
ATOM    704  HB3 GLU A  45     -13.388   0.156  -9.906  1.00 97.05           H  
ATOM    705  O   GLU A  45     -14.459  -3.698  -8.964  1.00 97.05           O  
ATOM    706  CG  GLU A  45     -14.657   0.032  -8.178  1.00 97.05           C  
ATOM    707  HG2 GLU A  45     -15.336  -0.695  -7.732  1.00 97.05           H  
ATOM    708  HG3 GLU A  45     -13.895   0.261  -7.433  1.00 97.05           H  
ATOM    709  CD  GLU A  45     -15.424   1.327  -8.499  1.00 97.05           C  
ATOM    710  OE1 GLU A  45     -16.633   1.407  -8.207  1.00 97.05           O  
ATOM    711  OE2 GLU A  45     -14.804   2.363  -8.826  1.00 97.05           O  
ATOM    712  N   VAL A  46     -13.537  -3.099  -7.005  1.00 95.60           N  
ATOM    713  H   VAL A  46     -12.894  -2.469  -6.547  1.00 95.60           H  
ATOM    714  CA  VAL A  46     -14.197  -4.108  -6.168  1.00 95.60           C  
ATOM    715  HA  VAL A  46     -14.930  -4.653  -6.763  1.00 95.60           H  
ATOM    716  C   VAL A  46     -14.922  -3.393  -5.044  1.00 95.60           C  
ATOM    717  CB  VAL A  46     -13.197  -5.125  -5.581  1.00 95.60           C  
ATOM    718  HB  VAL A  46     -12.508  -4.610  -4.911  1.00 95.60           H  
ATOM    719  O   VAL A  46     -14.284  -2.722  -4.237  1.00 95.60           O  
ATOM    720  CG1 VAL A  46     -13.908  -6.224  -4.778  1.00 95.60           C  
ATOM    721 HG11 VAL A  46     -14.614  -6.754  -5.417  1.00 95.60           H  
ATOM    722 HG12 VAL A  46     -14.445  -5.787  -3.936  1.00 95.60           H  
ATOM    723 HG13 VAL A  46     -13.175  -6.927  -4.383  1.00 95.60           H  
ATOM    724  CG2 VAL A  46     -12.368  -5.805  -6.674  1.00 95.60           C  
ATOM    725 HG21 VAL A  46     -11.737  -5.060  -7.159  1.00 95.60           H  
ATOM    726 HG22 VAL A  46     -13.028  -6.257  -7.415  1.00 95.60           H  
ATOM    727 HG23 VAL A  46     -11.723  -6.566  -6.235  1.00 95.60           H  
ATOM    728  N   GLU A  47     -16.237  -3.557  -4.966  1.00 94.93           N  
ATOM    729  H   GLU A  47     -16.723  -4.074  -5.685  1.00 94.93           H  
ATOM    730  CA  GLU A  47     -17.024  -3.052  -3.842  1.00 94.93           C  
ATOM    731  HA  GLU A  47     -16.656  -2.060  -3.579  1.00 94.93           H  
ATOM    732  C   GLU A  47     -16.857  -3.952  -2.611  1.00 94.93           C  
ATOM    733  CB  GLU A  47     -18.501  -2.895  -4.230  1.00 94.93           C  
ATOM    734  HB2 GLU A  47     -18.892  -3.860  -4.552  1.00 94.93           H  
ATOM    735  HB3 GLU A  47     -19.052  -2.569  -3.348  1.00 94.93           H  
ATOM    736  O   GLU A  47     -16.883  -5.184  -2.708  1.00 94.93           O  
ATOM    737  CG  GLU A  47     -18.695  -1.854  -5.347  1.00 94.93           C  
ATOM    738  HG2 GLU A  47     -18.228  -2.218  -6.261  1.00 94.93           H  
ATOM    739  HG3 GLU A  47     -18.190  -0.934  -5.052  1.00 94.93           H  
ATOM    740  CD  GLU A  47     -20.174  -1.547  -5.629  1.00 94.93           C  
ATOM    741  OE1 GLU A  47     -20.445  -0.423  -6.118  1.00 94.93           O  
ATOM    742  OE2 GLU A  47     -21.026  -2.422  -5.354  1.00 94.93           O  
ATOM    743  N   LEU A  48     -16.681  -3.315  -1.456  1.00 91.98           N  
ATOM    744  H   LEU A  48     -16.728  -2.306  -1.478  1.00 91.98           H  
ATOM    745  CA  LEU A  48     -16.555  -3.925  -0.141  1.00 91.98           C  
ATOM    746  HA  LEU A  48     -16.433  -5.003  -0.245  1.00 91.98           H  
ATOM    747  C   LEU A  48     -17.829  -3.662   0.667  1.00 91.98           C  
ATOM    748  CB  LEU A  48     -15.329  -3.348   0.593  1.00 91.98           C  
ATOM    749  HB2 LEU A  48     -15.288  -3.798   1.585  1.00 91.98           H  
ATOM    750  HB3 LEU A  48     -15.489  -2.280   0.738  1.00 91.98           H  
ATOM    751  O   LEU A  48     -18.311  -2.526   0.738  1.00 91.98           O  
ATOM    752  CG  LEU A  48     -13.958  -3.527  -0.079  1.00 91.98           C  
ATOM    753  HG  LEU A  48     -13.921  -2.951  -1.004  1.00 91.98           H  
ATOM    754  CD1 LEU A  48     -12.888  -2.990   0.877  1.00 91.98           C  
ATOM    755 HD11 LEU A  48     -11.891  -3.118   0.457  1.00 91.98           H  
ATOM    756 HD12 LEU A  48     -12.931  -3.519   1.829  1.00 91.98           H  
ATOM    757 HD13 LEU A  48     -13.052  -1.926   1.051  1.00 91.98           H  
ATOM    758  CD2 LEU A  48     -13.655  -4.992  -0.395  1.00 91.98           C  
ATOM    759 HD21 LEU A  48     -14.333  -5.343  -1.172  1.00 91.98           H  
ATOM    760 HD22 LEU A  48     -12.631  -5.094  -0.752  1.00 91.98           H  
ATOM    761 HD23 LEU A  48     -13.797  -5.597   0.501  1.00 91.98           H  
ATOM    762  N   SER A  49     -18.341  -4.697   1.332  1.00 91.29           N  
ATOM    763  H   SER A  49     -17.873  -5.590   1.279  1.00 91.29           H  
ATOM    764  CA  SER A  49     -19.428  -4.534   2.301  1.00 91.29           C  
ATOM    765  HA  SER A  49     -20.250  -4.044   1.778  1.00 91.29           H  
ATOM    766  C   SER A  49     -18.988  -3.640   3.474  1.00 91.29           C  
ATOM    767  CB  SER A  49     -19.937  -5.896   2.797  1.00 91.29           C  
ATOM    768  HB2 SER A  49     -20.968  -5.787   3.133  1.00 91.29           H  
ATOM    769  HB3 SER A  49     -19.923  -6.612   1.975  1.00 91.29           H  
ATOM    770  O   SER A  49     -17.785  -3.515   3.722  1.00 91.29           O  
ATOM    771  OG  SER A  49     -19.173  -6.395   3.876  1.00 91.29           O  
ATOM    772  HG  SER A  49     -19.755  -6.408   4.639  1.00 91.29           H  
ATOM    773  N   PRO A  50     -19.917  -3.030   4.234  1.00 87.00           N  
ATOM    774  CA  PRO A  50     -19.593  -2.225   5.418  1.00 87.00           C  
ATOM    775  HA  PRO A  50     -19.156  -1.281   5.095  1.00 87.00           H  
ATOM    776  C   PRO A  50     -18.637  -2.914   6.409  1.00 87.00           C  
ATOM    777  CB  PRO A  50     -20.945  -1.923   6.066  1.00 87.00           C  
ATOM    778  HB2 PRO A  50     -20.934  -0.970   6.595  1.00 87.00           H  
ATOM    779  HB3 PRO A  50     -21.234  -2.731   6.738  1.00 87.00           H  
ATOM    780  O   PRO A  50     -17.737  -2.282   6.958  1.00 87.00           O  
ATOM    781  CG  PRO A  50     -21.897  -1.897   4.871  1.00 87.00           C  
ATOM    782  HG2 PRO A  50     -21.809  -0.944   4.350  1.00 87.00           H  
ATOM    783  HG3 PRO A  50     -22.928  -2.083   5.171  1.00 87.00           H  
ATOM    784  CD  PRO A  50     -21.353  -3.019   3.993  1.00 87.00           C  
ATOM    785  HD2 PRO A  50     -21.591  -2.820   2.948  1.00 87.00           H  
ATOM    786  HD3 PRO A  50     -21.781  -3.970   4.311  1.00 87.00           H  
ATOM    787  N   GLU A  51     -18.778  -4.226   6.594  1.00 85.52           N  
ATOM    788  H   GLU A  51     -19.541  -4.695   6.127  1.00 85.52           H  
ATOM    789  CA  GLU A  51     -17.931  -5.038   7.475  1.00 85.52           C  
ATOM    790  HA  GLU A  51     -17.833  -4.531   8.435  1.00 85.52           H  
ATOM    791  C   GLU A  51     -16.511  -5.236   6.911  1.00 85.52           C  
ATOM    792  CB  GLU A  51     -18.580  -6.417   7.716  1.00 85.52           C  
ATOM    793  HB2 GLU A  51     -18.533  -7.007   6.801  1.00 85.52           H  
ATOM    794  HB3 GLU A  51     -17.973  -6.936   8.458  1.00 85.52           H  
ATOM    795  O   GLU A  51     -15.555  -5.447   7.660  1.00 85.52           O  
ATOM    796  CG  GLU A  51     -20.030  -6.391   8.241  1.00 85.52           C  
ATOM    797  HG2 GLU A  51     -20.268  -7.387   8.613  1.00 85.52           H  
ATOM    798  HG3 GLU A  51     -20.080  -5.704   9.085  1.00 85.52           H  
ATOM    799  CD  GLU A  51     -21.084  -6.005   7.186  1.00 85.52           C  
ATOM    800  OE1 GLU A  51     -22.179  -5.568   7.596  1.00 85.52           O  
ATOM    801  OE2 GLU A  51     -20.774  -6.086   5.968  1.00 85.52           O  
ATOM    802  N   GLN A  52     -16.360  -5.155   5.587  1.00 88.04           N  
ATOM    803  H   GLN A  52     -17.182  -4.946   5.039  1.00 88.04           H  
ATOM    804  CA  GLN A  52     -15.104  -5.337   4.858  1.00 88.04           C  
ATOM    805  HA  GLN A  52     -14.481  -6.061   5.384  1.00 88.04           H  
ATOM    806  C   GLN A  52     -14.283  -4.045   4.734  1.00 88.04           C  
ATOM    807  CB  GLN A  52     -15.434  -5.892   3.464  1.00 88.04           C  
ATOM    808  HB2 GLN A  52     -16.204  -5.271   3.006  1.00 88.04           H  
ATOM    809  HB3 GLN A  52     -14.548  -5.835   2.832  1.00 88.04           H  
ATOM    810  O   GLN A  52     -13.065  -4.121   4.594  1.00 88.04           O  
ATOM    811  CG  GLN A  52     -15.925  -7.343   3.490  1.00 88.04           C  
ATOM    812  HG2 GLN A  52     -16.774  -7.446   4.166  1.00 88.04           H  
ATOM    813  HG3 GLN A  52     -15.117  -7.969   3.869  1.00 88.04           H  
ATOM    814  CD  GLN A  52     -16.345  -7.858   2.115  1.00 88.04           C  
ATOM    815  NE2 GLN A  52     -16.252  -9.148   1.877  1.00 88.04           N  
ATOM    816 HE21 GLN A  52     -16.623  -9.489   1.002  1.00 88.04           H  
ATOM    817 HE22 GLN A  52     -15.844  -9.774   2.557  1.00 88.04           H  
ATOM    818  OE1 GLN A  52     -16.745  -7.119   1.229  1.00 88.04           O  
ATOM    819  N   GLN A  53     -14.904  -2.862   4.816  1.00 86.52           N  
ATOM    820  H   GLN A  53     -15.909  -2.868   4.918  1.00 86.52           H  
ATOM    821  CA  GLN A  53     -14.235  -1.572   4.537  1.00 86.52           C  
ATOM    822  HA  GLN A  53     -13.833  -1.611   3.525  1.00 86.52           H  
ATOM    823  C   GLN A  53     -13.058  -1.272   5.475  1.00 86.52           C  
ATOM    824  CB  GLN A  53     -15.226  -0.396   4.612  1.00 86.52           C  
ATOM    825  HB2 GLN A  53     -14.762   0.475   4.148  1.00 86.52           H  
ATOM    826  HB3 GLN A  53     -15.437  -0.160   5.655  1.00 86.52           H  
ATOM    827  O   GLN A  53     -12.174  -0.491   5.145  1.00 86.52           O  
ATOM    828  CG  GLN A  53     -16.546  -0.698   3.905  1.00 86.52           C  
ATOM    829  HG2 GLN A  53     -17.088  -1.389   4.550  1.00 86.52           H  
ATOM    830  HG3 GLN A  53     -16.360  -1.200   2.955  1.00 86.52           H  
ATOM    831  CD  GLN A  53     -17.465   0.497   3.706  1.00 86.52           C  
ATOM    832  NE2 GLN A  53     -18.448   0.375   2.840  1.00 86.52           N  
ATOM    833 HE21 GLN A  53     -18.998   1.207   2.682  1.00 86.52           H  
ATOM    834 HE22 GLN A  53     -18.533  -0.458   2.275  1.00 86.52           H  
ATOM    835  OE1 GLN A  53     -17.351   1.533   4.335  1.00 86.52           O  
ATOM    836  N   ASN A  54     -13.035  -1.908   6.644  1.00 84.83           N  
ATOM    837  H   ASN A  54     -13.789  -2.552   6.835  1.00 84.83           H  
ATOM    838  CA  ASN A  54     -12.025  -1.677   7.672  1.00 84.83           C  
ATOM    839  HA  ASN A  54     -11.616  -0.674   7.552  1.00 84.83           H  
ATOM    840  C   ASN A  54     -10.830  -2.634   7.592  1.00 84.83           C  
ATOM    841  CB  ASN A  54     -12.739  -1.758   9.024  1.00 84.83           C  
ATOM    842  HB2 ASN A  54     -12.008  -1.675   9.828  1.00 84.83           H  
ATOM    843  HB3 ASN A  54     -13.234  -2.724   9.119  1.00 84.83           H  
ATOM    844  O   ASN A  54      -9.879  -2.478   8.357  1.00 84.83           O  
ATOM    845  CG  ASN A  54     -13.749  -0.637   9.171  1.00 84.83           C  
ATOM    846  ND2 ASN A  54     -14.944  -0.931   9.621  1.00 84.83           N  
ATOM    847 HD21 ASN A  54     -15.214  -1.895   9.756  1.00 84.83           H  
ATOM    848 HD22 ASN A  54     -15.634  -0.197   9.553  1.00 84.83           H  
ATOM    849  OD1 ASN A  54     -13.478   0.515   8.884  1.00 84.83           O  
ATOM    850  N   GLN A  55     -10.888  -3.642   6.721  1.00 89.31           N  
ATOM    851  H   GLN A  55     -11.666  -3.700   6.079  1.00 89.31           H  
ATOM    852  CA  GLN A  55      -9.859  -4.669   6.641  1.00 89.31           C  
ATOM    853  HA  GLN A  55      -8.901  -4.190   6.839  1.00 89.31           H  
ATOM    854  C   GLN A  55      -9.796  -5.298   5.249  1.00 89.31           C  
ATOM    855  CB  GLN A  55     -10.058  -5.717   7.745  1.00 89.31           C  
ATOM    856  HB2 GLN A  55      -9.334  -6.518   7.599  1.00 89.31           H  
ATOM    857  HB3 GLN A  55      -9.842  -5.250   8.706  1.00 89.31           H  
ATOM    858  O   GLN A  55     -10.694  -6.023   4.819  1.00 89.31           O  
ATOM    859  CG  GLN A  55     -11.469  -6.325   7.808  1.00 89.31           C  
ATOM    860  HG2 GLN A  55     -12.203  -5.541   7.993  1.00 89.31           H  
ATOM    861  HG3 GLN A  55     -11.720  -6.815   6.868  1.00 89.31           H  
ATOM    862  CD  GLN A  55     -11.607  -7.363   8.907  1.00 89.31           C  
ATOM    863  NE2 GLN A  55     -12.783  -7.922   9.077  1.00 89.31           N  
ATOM    864 HE21 GLN A  55     -13.596  -7.533   8.622  1.00 89.31           H  
ATOM    865 HE22 GLN A  55     -12.839  -8.524   9.887  1.00 89.31           H  
ATOM    866  OE1 GLN A  55     -10.687  -7.707   9.619  1.00 89.31           O  
ATOM    867  N   ALA A  56      -8.693  -5.055   4.549  1.00 93.12           N  
ATOM    868  H   ALA A  56      -7.964  -4.502   4.975  1.00 93.12           H  
ATOM    869  CA  ALA A  56      -8.463  -5.599   3.221  1.00 93.12           C  
ATOM    870  HA  ALA A  56      -9.048  -6.512   3.107  1.00 93.12           H  
ATOM    871  C   ALA A  56      -6.988  -5.953   3.035  1.00 93.12           C  
ATOM    872  CB  ALA A  56      -8.955  -4.599   2.166  1.00 93.12           C  
ATOM    873  HB1 ALA A  56     -10.013  -4.390   2.320  1.00 93.12           H  
ATOM    874  HB2 ALA A  56      -8.392  -3.669   2.246  1.00 93.12           H  
ATOM    875  HB3 ALA A  56      -8.818  -5.016   1.168  1.00 93.12           H  
ATOM    876  O   ALA A  56      -6.102  -5.187   3.397  1.00 93.12           O  
ATOM    877  N   ILE A  57      -6.726  -7.115   2.444  1.00 94.99           N  
ATOM    878  H   ILE A  57      -7.514  -7.703   2.214  1.00 94.99           H  
ATOM    879  CA  ILE A  57      -5.413  -7.516   1.941  1.00 94.99           C  
ATOM    880  HA  ILE A  57      -4.668  -6.772   2.224  1.00 94.99           H  
ATOM    881  C   ILE A  57      -5.520  -7.549   0.421  1.00 94.99           C  
ATOM    882  CB  ILE A  57      -4.963  -8.879   2.510  1.00 94.99           C  
ATOM    883  HB  ILE A  57      -5.666  -9.642   2.174  1.00 94.99           H  
ATOM    884  O   ILE A  57      -6.301  -8.323  -0.132  1.00 94.99           O  
ATOM    885  CG1 ILE A  57      -4.948  -8.888   4.054  1.00 94.99           C  
ATOM    886 HG12 ILE A  57      -5.900  -8.503   4.420  1.00 94.99           H  
ATOM    887 HG13 ILE A  57      -4.155  -8.232   4.414  1.00 94.99           H  
ATOM    888  CG2 ILE A  57      -3.571  -9.227   1.953  1.00 94.99           C  
ATOM    889 HG21 ILE A  57      -2.854  -8.456   2.234  1.00 94.99           H  
ATOM    890 HG22 ILE A  57      -3.227 -10.182   2.350  1.00 94.99           H  
ATOM    891 HG23 ILE A  57      -3.598  -9.305   0.866  1.00 94.99           H  
ATOM    892  CD1 ILE A  57      -4.773 -10.279   4.677  1.00 94.99           C  
ATOM    893 HD11 ILE A  57      -4.873 -10.201   5.760  1.00 94.99           H  
ATOM    894 HD12 ILE A  57      -3.787 -10.683   4.450  1.00 94.99           H  
ATOM    895 HD13 ILE A  57      -5.541 -10.954   4.300  1.00 94.99           H  
ATOM    896  N   VAL A  58      -4.736  -6.723  -0.257  1.00 96.46           N  
ATOM    897  H   VAL A  58      -4.118  -6.122   0.269  1.00 96.46           H  
ATOM    898  CA  VAL A  58      -4.646  -6.677  -1.716  1.00 96.46           C  
ATOM    899  HA  VAL A  58      -5.408  -7.322  -2.153  1.00 96.46           H  
ATOM    900  C   VAL A  58      -3.277  -7.209  -2.113  1.00 96.46           C  
ATOM    901  CB  VAL A  58      -4.887  -5.254  -2.251  1.00 96.46           C  
ATOM    902  HB  VAL A  58      -4.088  -4.598  -1.906  1.00 96.46           H  
ATOM    903  O   VAL A  58      -2.254  -6.597  -1.821  1.00 96.46           O  
ATOM    904  CG1 VAL A  58      -4.901  -5.238  -3.786  1.00 96.46           C  
ATOM    905 HG11 VAL A  58      -3.969  -5.643  -4.180  1.00 96.46           H  
ATOM    906 HG12 VAL A  58      -5.739  -5.825  -4.162  1.00 96.46           H  
ATOM    907 HG13 VAL A  58      -5.000  -4.211  -4.137  1.00 96.46           H  
ATOM    908  CG2 VAL A  58      -6.223  -4.683  -1.756  1.00 96.46           C  
ATOM    909 HG21 VAL A  58      -7.043  -5.337  -2.052  1.00 96.46           H  
ATOM    910 HG22 VAL A  58      -6.216  -4.586  -0.671  1.00 96.46           H  
ATOM    911 HG23 VAL A  58      -6.377  -3.690  -2.179  1.00 96.46           H  
ATOM    912  N   VAL A  59      -3.255  -8.360  -2.776  1.00 97.36           N  
ATOM    913  H   VAL A  59      -4.139  -8.804  -2.977  1.00 97.36           H  
ATOM    914  CA  VAL A  59      -2.042  -8.992  -3.299  1.00 97.36           C  
ATOM    915  HA  VAL A  59      -1.167  -8.516  -2.855  1.00 97.36           H  
ATOM    916  C   VAL A  59      -1.997  -8.793  -4.804  1.00 97.36           C  
ATOM    917  CB  VAL A  59      -1.981 -10.487  -2.955  1.00 97.36           C  
ATOM    918  HB  VAL A  59      -2.760 -11.012  -3.508  1.00 97.36           H  
ATOM    919  O   VAL A  59      -2.959  -9.109  -5.501  1.00 97.36           O  
ATOM    920  CG1 VAL A  59      -0.638 -11.090  -3.358  1.00 97.36           C  
ATOM    921 HG11 VAL A  59      -0.651 -12.163  -3.169  1.00 97.36           H  
ATOM    922 HG12 VAL A  59       0.164 -10.625  -2.785  1.00 97.36           H  
ATOM    923 HG13 VAL A  59      -0.455 -10.948  -4.423  1.00 97.36           H  
ATOM    924  CG2 VAL A  59      -2.205 -10.747  -1.463  1.00 97.36           C  
ATOM    925 HG21 VAL A  59      -3.237 -10.516  -1.200  1.00 97.36           H  
ATOM    926 HG22 VAL A  59      -2.013 -11.794  -1.230  1.00 97.36           H  
ATOM    927 HG23 VAL A  59      -1.536 -10.110  -0.886  1.00 97.36           H  
ATOM    928  N   ILE A  60      -0.882  -8.290  -5.319  1.00 96.95           N  
ATOM    929  H   ILE A  60      -0.126  -8.072  -4.686  1.00 96.95           H  
ATOM    930  CA  ILE A  60      -0.676  -8.039  -6.742  1.00 96.95           C  
ATOM    931  HA  ILE A  60      -1.572  -8.317  -7.296  1.00 96.95           H  
ATOM    932  C   ILE A  60       0.481  -8.895  -7.235  1.00 96.95           C  
ATOM    933  CB  ILE A  60      -0.412  -6.548  -7.008  1.00 96.95           C  
ATOM    934  HB  ILE A  60       0.494  -6.257  -6.476  1.00 96.95           H  
ATOM    935  O   ILE A  60       1.590  -8.808  -6.712  1.00 96.95           O  
ATOM    936  CG1 ILE A  60      -1.575  -5.659  -6.524  1.00 96.95           C  
ATOM    937 HG12 ILE A  60      -1.949  -5.988  -5.555  1.00 96.95           H  
ATOM    938 HG13 ILE A  60      -2.398  -5.722  -7.236  1.00 96.95           H  
ATOM    939  CG2 ILE A  60      -0.199  -6.334  -8.519  1.00 96.95           C  
ATOM    940 HG21 ILE A  60       0.742  -6.783  -8.838  1.00 96.95           H  
ATOM    941 HG22 ILE A  60      -0.161  -5.270  -8.755  1.00 96.95           H  
ATOM    942 HG23 ILE A  60      -1.019  -6.785  -9.078  1.00 96.95           H  
ATOM    943  CD1 ILE A  60      -1.143  -4.201  -6.375  1.00 96.95           C  
ATOM    944 HD11 ILE A  60      -0.931  -3.995  -5.326  1.00 96.95           H  
ATOM    945 HD12 ILE A  60      -1.950  -3.565  -6.738  1.00 96.95           H  
ATOM    946 HD13 ILE A  60      -0.240  -3.985  -6.947  1.00 96.95           H  
ATOM    947  N   HIS A  61       0.228  -9.677  -8.278  1.00 96.81           N  
ATOM    948  H   HIS A  61      -0.711  -9.676  -8.652  1.00 96.81           H  
ATOM    949  CA  HIS A  61       1.238 -10.448  -8.986  1.00 96.81           C  
ATOM    950  HA  HIS A  61       2.145 -10.493  -8.384  1.00 96.81           H  
ATOM    951  C   HIS A  61       1.566  -9.785 -10.325  1.00 96.81           C  
ATOM    952  CB  HIS A  61       0.765 -11.887  -9.196  1.00 96.81           C  
ATOM    953  HB2 HIS A  61      -0.172 -11.867  -9.753  1.00 96.81           H  
ATOM    954  HB3 HIS A  61       1.503 -12.406  -9.809  1.00 96.81           H  
ATOM    955  O   HIS A  61       0.691  -9.637 -11.186  1.00 96.81           O  
ATOM    956  CG  HIS A  61       0.573 -12.671  -7.925  1.00 96.81           C  
ATOM    957  CD2 HIS A  61      -0.459 -12.566  -7.030  1.00 96.81           C  
ATOM    958  HD2 HIS A  61      -1.299 -11.892  -7.103  1.00 96.81           H  
ATOM    959  ND1 HIS A  61       1.425 -13.639  -7.451  1.00 96.81           N  
ATOM    960  HD1 HIS A  61       2.306 -13.911  -7.862  1.00 96.81           H  
ATOM    961  CE1 HIS A  61       0.930 -14.098  -6.290  1.00 96.81           C  
ATOM    962  HE1 HIS A  61       1.398 -14.845  -5.666  1.00 96.81           H  
ATOM    963  NE2 HIS A  61      -0.223 -13.478  -5.997  1.00 96.81           N  
ATOM    964  N   ILE A  62       2.842  -9.447 -10.513  1.00 93.35           N  
ATOM    965  H   ILE A  62       3.486  -9.624  -9.756  1.00 93.35           H  
ATOM    966  CA  ILE A  62       3.403  -8.965 -11.780  1.00 93.35           C  
ATOM    967  HA  ILE A  62       2.618  -8.929 -12.535  1.00 93.35           H  
ATOM    968  C   ILE A  62       4.466  -9.973 -12.217  1.00 93.35           C  
ATOM    969  CB  ILE A  62       4.015  -7.553 -11.660  1.00 93.35           C  
ATOM    970  HB  ILE A  62       4.963  -7.645 -11.130  1.00 93.35           H  
ATOM    971  O   ILE A  62       5.586  -9.985 -11.707  1.00 93.35           O  
ATOM    972  CG1 ILE A  62       3.151  -6.561 -10.859  1.00 93.35           C  
ATOM    973 HG12 ILE A  62       2.893  -6.999  -9.895  1.00 93.35           H  
ATOM    974 HG13 ILE A  62       2.232  -6.323 -11.394  1.00 93.35           H  
ATOM    975  CG2 ILE A  62       4.309  -7.009 -13.074  1.00 93.35           C  
ATOM    976 HG21 ILE A  62       3.379  -6.857 -13.622  1.00 93.35           H  
ATOM    977 HG22 ILE A  62       4.946  -7.700 -13.624  1.00 93.35           H  
ATOM    978 HG23 ILE A  62       4.837  -6.057 -13.013  1.00 93.35           H  
ATOM    979  CD1 ILE A  62       3.945  -5.286 -10.561  1.00 93.35           C  
ATOM    980 HD11 ILE A  62       4.992  -5.520 -10.365  1.00 93.35           H  
ATOM    981 HD12 ILE A  62       3.548  -4.825  -9.657  1.00 93.35           H  
ATOM    982 HD13 ILE A  62       3.907  -4.601 -11.408  1.00 93.35           H  
ATOM    983  N   GLY A  63       4.114 -10.872 -13.136  1.00 91.57           N  
ATOM    984  H   GLY A  63       3.161 -10.872 -13.472  1.00 91.57           H  
ATOM    985  CA  GLY A  63       4.977 -12.014 -13.447  1.00 91.57           C  
ATOM    986  HA2 GLY A  63       4.496 -12.650 -14.190  1.00 91.57           H  
ATOM    987  HA3 GLY A  63       5.923 -11.654 -13.853  1.00 91.57           H  
ATOM    988  C   GLY A  63       5.246 -12.860 -12.195  1.00 91.57           C  
ATOM    989  O   GLY A  63       4.309 -13.388 -11.603  1.00 91.57           O  
ATOM    990  N   ASN A  64       6.516 -12.961 -11.790  1.00 92.46           N  
ATOM    991  H   ASN A  64       7.212 -12.414 -12.277  1.00 92.46           H  
ATOM    992  CA  ASN A  64       6.949 -13.739 -10.619  1.00 92.46           C  
ATOM    993  HA  ASN A  64       6.200 -14.501 -10.405  1.00 92.46           H  
ATOM    994  C   ASN A  64       7.080 -12.902  -9.335  1.00 92.46           C  
ATOM    995  CB  ASN A  64       8.273 -14.451 -10.952  1.00 92.46           C  
ATOM    996  HB2 ASN A  64       9.019 -13.710 -11.240  1.00 92.46           H  
ATOM    997  HB3 ASN A  64       8.635 -14.970 -10.064  1.00 92.46           H  
ATOM    998  O   ASN A  64       7.538 -13.413  -8.315  1.00 92.46           O  
ATOM    999  CG  ASN A  64       8.146 -15.492 -12.046  1.00 92.46           C  
ATOM   1000  ND2 ASN A  64       9.242 -15.853 -12.671  1.00 92.46           N  
ATOM   1001 HD21 ASN A  64      10.140 -15.486 -12.391  1.00 92.46           H  
ATOM   1002 HD22 ASN A  64       9.130 -16.573 -13.370  1.00 92.46           H  
ATOM   1003  OD1 ASN A  64       7.086 -15.997 -12.365  1.00 92.46           O  
ATOM   1004  N   GLU A  65       6.742 -11.615  -9.375  1.00 92.92           N  
ATOM   1005  H   GLU A  65       6.340 -11.227 -10.217  1.00 92.92           H  
ATOM   1006  CA  GLU A  65       6.867 -10.725  -8.224  1.00 92.92           C  
ATOM   1007  HA  GLU A  65       7.533 -11.172  -7.485  1.00 92.92           H  
ATOM   1008  C   GLU A  65       5.517 -10.510  -7.555  1.00 92.92           C  
ATOM   1009  CB  GLU A  65       7.485  -9.395  -8.643  1.00 92.92           C  
ATOM   1010  HB2 GLU A  65       6.877  -8.967  -9.440  1.00 92.92           H  
ATOM   1011  HB3 GLU A  65       7.480  -8.715  -7.791  1.00 92.92           H  
ATOM   1012  O   GLU A  65       4.508 -10.293  -8.229  1.00 92.92           O  
ATOM   1013  CG  GLU A  65       8.935  -9.580  -9.105  1.00 92.92           C  
ATOM   1014  HG2 GLU A  65       9.554  -9.833  -8.244  1.00 92.92           H  
ATOM   1015  HG3 GLU A  65       9.006 -10.395  -9.826  1.00 92.92           H  
ATOM   1016  CD  GLU A  65       9.440  -8.312  -9.772  1.00 92.92           C  
ATOM   1017  OE1 GLU A  65      10.506  -7.778  -9.403  1.00 92.92           O  
ATOM   1018  OE2 GLU A  65       8.767  -7.834 -10.705  1.00 92.92           O  
ATOM   1019  N   VAL A  66       5.525 -10.555  -6.223  1.00 95.96           N  
ATOM   1020  H   VAL A  66       6.394 -10.741  -5.743  1.00 95.96           H  
ATOM   1021  CA  VAL A  66       4.335 -10.392  -5.391  1.00 95.96           C  
ATOM   1022  HA  VAL A  66       3.469 -10.266  -6.042  1.00 95.96           H  
ATOM   1023  C   VAL A  66       4.479  -9.138  -4.541  1.00 95.96           C  
ATOM   1024  CB  VAL A  66       4.066 -11.629  -4.515  1.00 95.96           C  
ATOM   1025  HB  VAL A  66       4.783 -11.665  -3.695  1.00 95.96           H  
ATOM   1026  O   VAL A  66       5.476  -8.963  -3.838  1.00 95.96           O  
ATOM   1027  CG1 VAL A  66       2.650 -11.544  -3.938  1.00 95.96           C  
ATOM   1028 HG11 VAL A  66       1.920 -11.589  -4.746  1.00 95.96           H  
ATOM   1029 HG12 VAL A  66       2.511 -10.613  -3.388  1.00 95.96           H  
ATOM   1030 HG13 VAL A  66       2.476 -12.376  -3.256  1.00 95.96           H  
ATOM   1031  CG2 VAL A  66       4.178 -12.934  -5.313  1.00 95.96           C  
ATOM   1032 HG21 VAL A  66       3.802 -13.767  -4.719  1.00 95.96           H  
ATOM   1033 HG22 VAL A  66       5.224 -13.136  -5.542  1.00 95.96           H  
ATOM   1034 HG23 VAL A  66       3.616 -12.846  -6.243  1.00 95.96           H  
ATOM   1035  N   PHE A  67       3.470  -8.282  -4.593  1.00 94.69           N  
ATOM   1036  H   PHE A  67       2.701  -8.502  -5.210  1.00 94.69           H  
ATOM   1037  CA  PHE A  67       3.354  -7.057  -3.808  1.00 94.69           C  
ATOM   1038  HA  PHE A  67       4.210  -6.957  -3.140  1.00 94.69           H  
ATOM   1039  C   PHE A  67       2.092  -7.151  -2.962  1.00 94.69           C  
ATOM   1040  CB  PHE A  67       3.325  -5.839  -4.741  1.00 94.69           C  
ATOM   1041  HB2 PHE A  67       3.329  -4.932  -4.138  1.00 94.69           H  
ATOM   1042  HB3 PHE A  67       2.398  -5.850  -5.314  1.00 94.69           H  
ATOM   1043  O   PHE A  67       1.097  -7.720  -3.411  1.00 94.69           O  
ATOM   1044  CG  PHE A  67       4.492  -5.803  -5.708  1.00 94.69           C  
ATOM   1045  CD1 PHE A  67       5.685  -5.160  -5.345  1.00 94.69           C  
ATOM   1046  HD1 PHE A  67       5.732  -4.616  -4.413  1.00 94.69           H  
ATOM   1047  CD2 PHE A  67       4.419  -6.480  -6.939  1.00 94.69           C  
ATOM   1048  HD2 PHE A  67       3.513  -6.996  -7.221  1.00 94.69           H  
ATOM   1049  CE1 PHE A  67       6.814  -5.220  -6.177  1.00 94.69           C  
ATOM   1050  HE1 PHE A  67       7.728  -4.725  -5.882  1.00 94.69           H  
ATOM   1051  CE2 PHE A  67       5.544  -6.534  -7.779  1.00 94.69           C  
ATOM   1052  HE2 PHE A  67       5.495  -7.087  -8.705  1.00 94.69           H  
ATOM   1053  CZ  PHE A  67       6.744  -5.910  -7.398  1.00 94.69           C  
ATOM   1054  HZ  PHE A  67       7.610  -5.971  -8.040  1.00 94.69           H  
ATOM   1055  N   MET A  68       2.117  -6.611  -1.749  1.00 96.15           N  
ATOM   1056  H   MET A  68       2.952  -6.151  -1.416  1.00 96.15           H  
ATOM   1057  CA  MET A  68       0.974  -6.691  -0.847  1.00 96.15           C  
ATOM   1058  HA  MET A  68       0.087  -6.959  -1.420  1.00 96.15           H  
ATOM   1059  C   MET A  68       0.702  -5.348  -0.185  1.00 96.15           C  
ATOM   1060  CB  MET A  68       1.204  -7.805   0.174  1.00 96.15           C  
ATOM   1061  HB2 MET A  68       1.500  -8.707  -0.363  1.00 96.15           H  
ATOM   1062  HB3 MET A  68       2.011  -7.514   0.846  1.00 96.15           H  
ATOM   1063  O   MET A  68       1.601  -4.720   0.372  1.00 96.15           O  
ATOM   1064  CG  MET A  68      -0.049  -8.108   1.001  1.00 96.15           C  
ATOM   1065  HG2 MET A  68      -0.328  -7.210   1.553  1.00 96.15           H  
ATOM   1066  HG3 MET A  68      -0.874  -8.362   0.335  1.00 96.15           H  
ATOM   1067  SD  MET A  68       0.183  -9.443   2.203  1.00 96.15           S  
ATOM   1068  CE  MET A  68       0.274 -10.902   1.135  1.00 96.15           C  
ATOM   1069  HE1 MET A  68       0.853 -10.697   0.234  1.00 96.15           H  
ATOM   1070  HE2 MET A  68       0.747 -11.714   1.688  1.00 96.15           H  
ATOM   1071  HE3 MET A  68      -0.734 -11.207   0.854  1.00 96.15           H  
ATOM   1072  N   PHE A  69      -0.562  -4.947  -0.227  1.00 94.65           N  
ATOM   1073  H   PHE A  69      -1.229  -5.526  -0.716  1.00 94.65           H  
ATOM   1074  CA  PHE A  69      -1.103  -3.830   0.526  1.00 94.65           C  
ATOM   1075  HA  PHE A  69      -0.300  -3.317   1.055  1.00 94.65           H  
ATOM   1076  C   PHE A  69      -2.105  -4.343   1.549  1.00 94.65           C  
ATOM   1077  CB  PHE A  69      -1.760  -2.831  -0.421  1.00 94.65           C  
ATOM   1078  HB2 PHE A  69      -1.002  -2.480  -1.121  1.00 94.65           H  
ATOM   1079  HB3 PHE A  69      -2.540  -3.330  -0.996  1.00 94.65           H  
ATOM   1080  O   PHE A  69      -2.934  -5.199   1.238  1.00 94.65           O  
ATOM   1081  CG  PHE A  69      -2.353  -1.645   0.308  1.00 94.65           C  
ATOM   1082  CD1 PHE A  69      -3.744  -1.525   0.478  1.00 94.65           C  
ATOM   1083  HD1 PHE A  69      -4.411  -2.266   0.065  1.00 94.65           H  
ATOM   1084  CD2 PHE A  69      -1.498  -0.693   0.887  1.00 94.65           C  
ATOM   1085  HD2 PHE A  69      -0.430  -0.771   0.743  1.00 94.65           H  
ATOM   1086  CE1 PHE A  69      -4.264  -0.446   1.215  1.00 94.65           C  
ATOM   1087  HE1 PHE A  69      -5.328  -0.354   1.377  1.00 94.65           H  
ATOM   1088  CE2 PHE A  69      -2.017   0.371   1.639  1.00 94.65           C  
ATOM   1089  HE2 PHE A  69      -1.354   1.097   2.087  1.00 94.65           H  
ATOM   1090  CZ  PHE A  69      -3.404   0.505   1.785  1.00 94.65           C  
ATOM   1091  HZ  PHE A  69      -3.808   1.328   2.355  1.00 94.65           H  
ATOM   1092  N   VAL A  70      -2.030  -3.816   2.761  1.00 93.92           N  
ATOM   1093  H   VAL A  70      -1.305  -3.140   2.951  1.00 93.92           H  
ATOM   1094  CA  VAL A  70      -2.865  -4.232   3.878  1.00 93.92           C  
ATOM   1095  HA  VAL A  70      -3.675  -4.865   3.517  1.00 93.92           H  
ATOM   1096  C   VAL A  70      -3.459  -2.993   4.516  1.00 93.92           C  
ATOM   1097  CB  VAL A  70      -2.064  -5.039   4.911  1.00 93.92           C  
ATOM   1098  HB  VAL A  70      -1.352  -4.378   5.404  1.00 93.92           H  
ATOM   1099  O   VAL A  70      -2.735  -2.132   5.008  1.00 93.92           O  
ATOM   1100  CG1 VAL A  70      -2.987  -5.623   5.989  1.00 93.92           C  
ATOM   1101 HG11 VAL A  70      -2.404  -6.216   6.695  1.00 93.92           H  
ATOM   1102 HG12 VAL A  70      -3.466  -4.816   6.544  1.00 93.92           H  
ATOM   1103 HG13 VAL A  70      -3.756  -6.247   5.535  1.00 93.92           H  
ATOM   1104  CG2 VAL A  70      -1.261  -6.171   4.265  1.00 93.92           C  
ATOM   1105 HG21 VAL A  70      -0.654  -6.647   5.035  1.00 93.92           H  
ATOM   1106 HG22 VAL A  70      -0.568  -5.774   3.523  1.00 93.92           H  
ATOM   1107 HG23 VAL A  70      -1.931  -6.892   3.795  1.00 93.92           H  
ATOM   1108  N   LEU A  71      -4.782  -2.944   4.545  1.00 91.31           N  
ATOM   1109  H   LEU A  71      -5.287  -3.701   4.107  1.00 91.31           H  
ATOM   1110  CA  LEU A  71      -5.540  -2.090   5.440  1.00 91.31           C  
ATOM   1111  HA  LEU A  71      -4.897  -1.301   5.831  1.00 91.31           H  
ATOM   1112  C   LEU A  71      -6.017  -2.959   6.603  1.00 91.31           C  
ATOM   1113  CB  LEU A  71      -6.693  -1.452   4.650  1.00 91.31           C  
ATOM   1114  HB2 LEU A  71      -6.269  -0.854   3.843  1.00 91.31           H  
ATOM   1115  HB3 LEU A  71      -7.297  -2.242   4.203  1.00 91.31           H  
ATOM   1116  O   LEU A  71      -6.664  -3.982   6.372  1.00 91.31           O  
ATOM   1117  CG  LEU A  71      -7.610  -0.559   5.503  1.00 91.31           C  
ATOM   1118  HG  LEU A  71      -8.104  -1.163   6.264  1.00 91.31           H  
ATOM   1119  CD1 LEU A  71      -6.825   0.558   6.191  1.00 91.31           C  
ATOM   1120 HD11 LEU A  71      -6.283   0.161   7.050  1.00 91.31           H  
ATOM   1121 HD12 LEU A  71      -6.107   0.987   5.492  1.00 91.31           H  
ATOM   1122 HD13 LEU A  71      -7.504   1.333   6.546  1.00 91.31           H  
ATOM   1123  CD2 LEU A  71      -8.686   0.051   4.609  1.00 91.31           C  
ATOM   1124 HD21 LEU A  71      -9.367   0.656   5.208  1.00 91.31           H  
ATOM   1125 HD22 LEU A  71      -9.270  -0.739   4.137  1.00 91.31           H  
ATOM   1126 HD23 LEU A  71      -8.233   0.684   3.846  1.00 91.31           H  
ATOM   1127  N   ALA A  72      -5.682  -2.575   7.830  1.00 90.89           N  
ATOM   1128  H   ALA A  72      -5.104  -1.755   7.947  1.00 90.89           H  
ATOM   1129  CA  ALA A  72      -6.075  -3.276   9.044  1.00 90.89           C  
ATOM   1130  HA  ALA A  72      -6.921  -3.931   8.837  1.00 90.89           H  
ATOM   1131  C   ALA A  72      -6.501  -2.285  10.137  1.00 90.89           C  
ATOM   1132  CB  ALA A  72      -4.893  -4.133   9.515  1.00 90.89           C  
ATOM   1133  HB1 ALA A  72      -5.145  -4.633  10.450  1.00 90.89           H  
ATOM   1134  HB2 ALA A  72      -4.026  -3.493   9.680  1.00 90.89           H  
ATOM   1135  HB3 ALA A  72      -4.634  -4.880   8.764  1.00 90.89           H  
ATOM   1136  O   ALA A  72      -5.964  -1.182  10.237  1.00 90.89           O  
ATOM   1137  N   ARG A  73      -7.430  -2.704  11.002  1.00 85.92           N  
ATOM   1138  H   ARG A  73      -7.882  -3.589  10.819  1.00 85.92           H  
ATOM   1139  CA  ARG A  73      -7.768  -1.998  12.255  1.00 85.92           C  
ATOM   1140  HA  ARG A  73      -7.214  -1.061  12.310  1.00 85.92           H  
ATOM   1141  C   ARG A  73      -7.355  -2.748  13.516  1.00 85.92           C  
ATOM   1142  CB  ARG A  73      -9.262  -1.667  12.301  1.00 85.92           C  
ATOM   1143  HB2 ARG A  73      -9.512  -1.369  13.319  1.00 85.92           H  
ATOM   1144  HB3 ARG A  73      -9.853  -2.548  12.051  1.00 85.92           H  
ATOM   1145  O   ARG A  73      -7.445  -2.204  14.614  1.00 85.92           O  
ATOM   1146  CG  ARG A  73      -9.615  -0.508  11.365  1.00 85.92           C  
ATOM   1147  HG2 ARG A  73      -8.859   0.273  11.439  1.00 85.92           H  
ATOM   1148  HG3 ARG A  73      -9.664  -0.860  10.335  1.00 85.92           H  
ATOM   1149  CD  ARG A  73     -10.961   0.073  11.801  1.00 85.92           C  
ATOM   1150  HD2 ARG A  73     -11.708  -0.720  11.826  1.00 85.92           H  
ATOM   1151  HD3 ARG A  73     -10.841   0.469  12.810  1.00 85.92           H  
ATOM   1152  NE  ARG A  73     -11.406   1.144  10.898  1.00 85.92           N  
ATOM   1153  HE  ARG A  73     -11.034   1.141   9.959  1.00 85.92           H  
ATOM   1154  NH1 ARG A  73     -12.882   2.159  12.330  1.00 85.92           N  
ATOM   1155 HH11 ARG A  73     -13.547   2.897  12.511  1.00 85.92           H  
ATOM   1156 HH12 ARG A  73     -12.625   1.487  13.039  1.00 85.92           H  
ATOM   1157  NH2 ARG A  73     -12.612   2.965  10.265  1.00 85.92           N  
ATOM   1158 HH21 ARG A  73     -13.293   3.689  10.444  1.00 85.92           H  
ATOM   1159 HH22 ARG A  73     -12.314   2.808   9.313  1.00 85.92           H  
ATOM   1160  CZ  ARG A  73     -12.294   2.083  11.167  1.00 85.92           C  
ATOM   1161  N   ASP A  74      -6.882  -3.975  13.381  1.00 88.90           N  
ATOM   1162  H   ASP A  74      -6.834  -4.398  12.465  1.00 88.90           H  
ATOM   1163  CA  ASP A  74      -6.401  -4.772  14.497  1.00 88.90           C  
ATOM   1164  HA  ASP A  74      -6.122  -4.103  15.311  1.00 88.90           H  
ATOM   1165  C   ASP A  74      -5.135  -5.547  14.119  1.00 88.90           C  
ATOM   1166  CB  ASP A  74      -7.524  -5.675  15.022  1.00 88.90           C  
ATOM   1167  HB2 ASP A  74      -7.191  -6.157  15.941  1.00 88.90           H  
ATOM   1168  HB3 ASP A  74      -8.397  -5.068  15.262  1.00 88.90           H  
ATOM   1169  O   ASP A  74      -4.820  -5.780  12.948  1.00 88.90           O  
ATOM   1170  CG  ASP A  74      -7.894  -6.745  14.002  1.00 88.90           C  
ATOM   1171  OD1 ASP A  74      -7.092  -7.697  13.886  1.00 88.90           O  
ATOM   1172  OD2 ASP A  74      -8.922  -6.564  13.318  1.00 88.90           O  
ATOM   1173  N   GLU A  75      -4.385  -5.916  15.152  1.00 92.13           N  
ATOM   1174  H   GLU A  75      -4.716  -5.697  16.081  1.00 92.13           H  
ATOM   1175  CA  GLU A  75      -3.107  -6.618  15.034  1.00 92.13           C  
ATOM   1176  HA  GLU A  75      -2.479  -6.120  14.296  1.00 92.13           H  
ATOM   1177  C   GLU A  75      -3.279  -8.084  14.583  1.00 92.13           C  
ATOM   1178  CB  GLU A  75      -2.400  -6.561  16.403  1.00 92.13           C  
ATOM   1179  HB2 GLU A  75      -3.075  -6.981  17.148  1.00 92.13           H  
ATOM   1180  HB3 GLU A  75      -1.517  -7.200  16.384  1.00 92.13           H  
ATOM   1181  O   GLU A  75      -2.327  -8.692  14.095  1.00 92.13           O  
ATOM   1182  CG  GLU A  75      -1.989  -5.147  16.875  1.00 92.13           C  
ATOM   1183  HG2 GLU A  75      -1.748  -5.218  17.936  1.00 92.13           H  
ATOM   1184  HG3 GLU A  75      -2.839  -4.471  16.787  1.00 92.13           H  
ATOM   1185  CD  GLU A  75      -0.769  -4.544  16.152  1.00 92.13           C  
ATOM   1186  OE1 GLU A  75      -0.412  -3.381  16.483  1.00 92.13           O  
ATOM   1187  OE2 GLU A  75      -0.196  -5.239  15.287  1.00 92.13           O  
ATOM   1188  N   GLU A  76      -4.465  -8.688  14.727  1.00 92.29           N  
ATOM   1189  H   GLU A  76      -5.281  -8.125  14.921  1.00 92.29           H  
ATOM   1190  CA  GLU A  76      -4.713 -10.062  14.270  1.00 92.29           C  
ATOM   1191  HA  GLU A  76      -3.879 -10.690  14.583  1.00 92.29           H  
ATOM   1192  C   GLU A  76      -4.765 -10.121  12.738  1.00 92.29           C  
ATOM   1193  CB  GLU A  76      -5.992 -10.619  14.923  1.00 92.29           C  
ATOM   1194  HB2 GLU A  76      -5.930 -10.451  15.999  1.00 92.29           H  
ATOM   1195  HB3 GLU A  76      -6.869 -10.102  14.534  1.00 92.29           H  
ATOM   1196  O   GLU A  76      -4.144 -10.997  12.123  1.00 92.29           O  
ATOM   1197  CG  GLU A  76      -6.153 -12.125  14.667  1.00 92.29           C  
ATOM   1198  HG2 GLU A  76      -5.277 -12.638  15.064  1.00 92.29           H  
ATOM   1199  HG3 GLU A  76      -6.180 -12.299  13.591  1.00 92.29           H  
ATOM   1200  CD  GLU A  76      -7.417 -12.735  15.297  1.00 92.29           C  
ATOM   1201  OE1 GLU A  76      -7.734 -13.883  14.907  1.00 92.29           O  
ATOM   1202  OE2 GLU A  76      -8.017 -12.102  16.194  1.00 92.29           O  
ATOM   1203  N   TRP A  77      -5.408  -9.135  12.106  1.00 89.90           N  
ATOM   1204  H   TRP A  77      -5.949  -8.489  12.664  1.00 89.90           H  
ATOM   1205  CA  TRP A  77      -5.418  -8.993  10.653  1.00 89.90           C  
ATOM   1206  HA  TRP A  77      -5.755  -9.939  10.229  1.00 89.90           H  
ATOM   1207  C   TRP A  77      -4.021  -8.710  10.089  1.00 89.90           C  
ATOM   1208  CB  TRP A  77      -6.414  -7.907  10.237  1.00 89.90           C  
ATOM   1209  HB2 TRP A  77      -5.979  -6.921  10.403  1.00 89.90           H  
ATOM   1210  HB3 TRP A  77      -7.304  -7.981  10.862  1.00 89.90           H  
ATOM   1211  O   TRP A  77      -3.645  -9.274   9.057  1.00 89.90           O  
ATOM   1212  CG  TRP A  77      -6.854  -8.043   8.813  1.00 89.90           C  
ATOM   1213  CD1 TRP A  77      -6.505  -7.249   7.776  1.00 89.90           C  
ATOM   1214  HD1 TRP A  77      -5.867  -6.381   7.844  1.00 89.90           H  
ATOM   1215  CD2 TRP A  77      -7.730  -9.065   8.254  1.00 89.90           C  
ATOM   1216  CE2 TRP A  77      -7.858  -8.836   6.853  1.00 89.90           C  
ATOM   1217  CE3 TRP A  77      -8.450 -10.148   8.802  1.00 89.90           C  
ATOM   1218  HE3 TRP A  77      -8.429 -10.288   9.872  1.00 89.90           H  
ATOM   1219  NE1 TRP A  77      -7.103  -7.706   6.620  1.00 89.90           N  
ATOM   1220  HE1 TRP A  77      -7.011  -7.222   5.738  1.00 89.90           H  
ATOM   1221  CH2 TRP A  77      -9.347 -10.729   6.605  1.00 89.90           C  
ATOM   1222  HH2 TRP A  77      -9.985 -11.346   5.989  1.00 89.90           H  
ATOM   1223  CZ2 TRP A  77      -8.642  -9.658   6.027  1.00 89.90           C  
ATOM   1224  HZ2 TRP A  77      -8.722  -9.437   4.973  1.00 89.90           H  
ATOM   1225  CZ3 TRP A  77      -9.264 -10.962   7.991  1.00 89.90           C  
ATOM   1226  HZ3 TRP A  77      -9.875 -11.720   8.457  1.00 89.90           H  
ATOM   1227  N   VAL A  78      -3.213  -7.908  10.795  1.00 94.52           N  
ATOM   1228  H   VAL A  78      -3.587  -7.469  11.624  1.00 94.52           H  
ATOM   1229  CA  VAL A  78      -1.807  -7.669  10.426  1.00 94.52           C  
ATOM   1230  HA  VAL A  78      -1.781  -7.341   9.386  1.00 94.52           H  
ATOM   1231  C   VAL A  78      -0.994  -8.957  10.479  1.00 94.52           C  
ATOM   1232  CB  VAL A  78      -1.165  -6.560  11.279  1.00 94.52           C  
ATOM   1233  HB  VAL A  78      -1.309  -6.771  12.338  1.00 94.52           H  
ATOM   1234  O   VAL A  78      -0.347  -9.288   9.488  1.00 94.52           O  
ATOM   1235  CG1 VAL A  78       0.337  -6.418  11.006  1.00 94.52           C  
ATOM   1236 HG11 VAL A  78       0.512  -6.310   9.935  1.00 94.52           H  
ATOM   1237 HG12 VAL A  78       0.874  -7.294  11.369  1.00 94.52           H  
ATOM   1238 HG13 VAL A  78       0.731  -5.551  11.537  1.00 94.52           H  
ATOM   1239  CG2 VAL A  78      -1.838  -5.231  10.926  1.00 94.52           C  
ATOM   1240 HG21 VAL A  78      -1.261  -4.401  11.334  1.00 94.52           H  
ATOM   1241 HG22 VAL A  78      -1.893  -5.107   9.844  1.00 94.52           H  
ATOM   1242 HG23 VAL A  78      -2.844  -5.209  11.346  1.00 94.52           H  
ATOM   1243  N   LYS A  79      -1.098  -9.749  11.554  1.00 95.83           N  
ATOM   1244  H   LYS A  79      -1.628  -9.411  12.344  1.00 95.83           H  
ATOM   1245  CA  LYS A  79      -0.418 -11.055  11.648  1.00 95.83           C  
ATOM   1246  HA  LYS A  79       0.659 -10.903  11.568  1.00 95.83           H  
ATOM   1247  C   LYS A  79      -0.819 -12.002  10.520  1.00 95.83           C  
ATOM   1248  CB  LYS A  79      -0.746 -11.716  12.988  1.00 95.83           C  
ATOM   1249  HB2 LYS A  79      -1.822 -11.674  13.156  1.00 95.83           H  
ATOM   1250  HB3 LYS A  79      -0.443 -12.762  12.955  1.00 95.83           H  
ATOM   1251  O   LYS A  79       0.023 -12.713   9.971  1.00 95.83           O  
ATOM   1252  CG  LYS A  79      -0.010 -11.042  14.147  1.00 95.83           C  
ATOM   1253  HG2 LYS A  79      -0.165  -9.964  14.121  1.00 95.83           H  
ATOM   1254  HG3 LYS A  79       1.059 -11.237  14.058  1.00 95.83           H  
ATOM   1255  CD  LYS A  79      -0.531 -11.605  15.469  1.00 95.83           C  
ATOM   1256  HD2 LYS A  79      -0.297 -12.668  15.529  1.00 95.83           H  
ATOM   1257  HD3 LYS A  79      -1.611 -11.463  15.514  1.00 95.83           H  
ATOM   1258  CE  LYS A  79       0.129 -10.847  16.616  1.00 95.83           C  
ATOM   1259  HE2 LYS A  79       1.209 -10.975  16.547  1.00 95.83           H  
ATOM   1260  HE3 LYS A  79      -0.084  -9.786  16.485  1.00 95.83           H  
ATOM   1261  NZ  LYS A  79      -0.381 -11.318  17.923  1.00 95.83           N  
ATOM   1262  HZ1 LYS A  79      -0.175 -12.299  18.049  1.00 95.83           H  
ATOM   1263  HZ2 LYS A  79       0.042 -10.781  18.667  1.00 95.83           H  
ATOM   1264  HZ3 LYS A  79      -1.381 -11.181  17.958  1.00 95.83           H  
ATOM   1265  N   ARG A  80      -2.104 -12.018  10.149  1.00 94.37           N  
ATOM   1266  H   ARG A  80      -2.750 -11.443  10.672  1.00 94.37           H  
ATOM   1267  CA  ARG A  80      -2.590 -12.809   9.009  1.00 94.37           C  
ATOM   1268  HA  ARG A  80      -2.295 -13.848   9.160  1.00 94.37           H  
ATOM   1269  C   ARG A  80      -1.936 -12.359   7.704  1.00 94.37           C  
ATOM   1270  CB  ARG A  80      -4.121 -12.722   8.940  1.00 94.37           C  
ATOM   1271  HB2 ARG A  80      -4.537 -13.045   9.894  1.00 94.37           H  
ATOM   1272  HB3 ARG A  80      -4.425 -11.690   8.764  1.00 94.37           H  
ATOM   1273  O   ARG A  80      -1.547 -13.207   6.900  1.00 94.37           O  
ATOM   1274  CG  ARG A  80      -4.681 -13.607   7.819  1.00 94.37           C  
ATOM   1275  HG2 ARG A  80      -4.374 -14.639   7.989  1.00 94.37           H  
ATOM   1276  HG3 ARG A  80      -4.297 -13.274   6.855  1.00 94.37           H  
ATOM   1277  CD  ARG A  80      -6.206 -13.528   7.785  1.00 94.37           C  
ATOM   1278  HD2 ARG A  80      -6.502 -12.494   7.608  1.00 94.37           H  
ATOM   1279  HD3 ARG A  80      -6.595 -13.840   8.755  1.00 94.37           H  
ATOM   1280  NE  ARG A  80      -6.753 -14.393   6.721  1.00 94.37           N  
ATOM   1281  HE  ARG A  80      -6.081 -14.835   6.109  1.00 94.37           H  
ATOM   1282  NH1 ARG A  80      -8.962 -14.089   7.238  1.00 94.37           N  
ATOM   1283 HH11 ARG A  80      -9.936 -14.332   7.131  1.00 94.37           H  
ATOM   1284 HH12 ARG A  80      -8.681 -13.417   7.938  1.00 94.37           H  
ATOM   1285  NH2 ARG A  80      -8.408 -15.441   5.551  1.00 94.37           N  
ATOM   1286 HH21 ARG A  80      -7.718 -15.889   4.966  1.00 94.37           H  
ATOM   1287 HH22 ARG A  80      -9.391 -15.601   5.382  1.00 94.37           H  
ATOM   1288  CZ  ARG A  80      -8.033 -14.637   6.508  1.00 94.37           C  
ATOM   1289  N   ALA A  81      -1.821 -11.052   7.493  1.00 95.02           N  
ATOM   1290  H   ALA A  81      -2.170 -10.410   8.190  1.00 95.02           H  
ATOM   1291  CA  ALA A  81      -1.192 -10.506   6.302  1.00 95.02           C  
ATOM   1292  HA  ALA A  81      -1.614 -11.005   5.430  1.00 95.02           H  
ATOM   1293  C   ALA A  81       0.324 -10.752   6.271  1.00 95.02           C  
ATOM   1294  CB  ALA A  81      -1.533  -9.026   6.203  1.00 95.02           C  
ATOM   1295  HB1 ALA A  81      -0.997  -8.457   6.962  1.00 95.02           H  
ATOM   1296  HB2 ALA A  81      -2.605  -8.872   6.325  1.00 95.02           H  
ATOM   1297  HB3 ALA A  81      -1.235  -8.699   5.207  1.00 95.02           H  
ATOM   1298  O   ALA A  81       0.842 -11.140   5.230  1.00 95.02           O  
ATOM   1299  N   GLU A  82       1.024 -10.609   7.399  1.00 96.22           N  
ATOM   1300  H   GLU A  82       0.556 -10.238   8.213  1.00 96.22           H  
ATOM   1301  CA  GLU A  82       2.457 -10.911   7.519  1.00 96.22           C  
ATOM   1302  HA  GLU A  82       3.012 -10.318   6.792  1.00 96.22           H  
ATOM   1303  C   GLU A  82       2.746 -12.384   7.209  1.00 96.22           C  
ATOM   1304  CB  GLU A  82       2.962 -10.547   8.924  1.00 96.22           C  
ATOM   1305  HB2 GLU A  82       3.949 -10.987   9.068  1.00 96.22           H  
ATOM   1306  HB3 GLU A  82       2.282 -10.971   9.663  1.00 96.22           H  
ATOM   1307  O   GLU A  82       3.615 -12.674   6.387  1.00 96.22           O  
ATOM   1308  CG  GLU A  82       3.083  -9.026   9.122  1.00 96.22           C  
ATOM   1309  HG2 GLU A  82       3.804  -8.644   8.399  1.00 96.22           H  
ATOM   1310  HG3 GLU A  82       2.125  -8.552   8.907  1.00 96.22           H  
ATOM   1311  CD  GLU A  82       3.524  -8.632  10.543  1.00 96.22           C  
ATOM   1312  OE1 GLU A  82       4.155  -7.552  10.683  1.00 96.22           O  
ATOM   1313  OE2 GLU A  82       3.190  -9.369  11.497  1.00 96.22           O  
ATOM   1314  N   LYS A  83       1.946 -13.308   7.760  1.00 96.70           N  
ATOM   1315  H   LYS A  83       1.283 -13.003   8.457  1.00 96.70           H  
ATOM   1316  CA  LYS A  83       2.042 -14.738   7.441  1.00 96.70           C  
ATOM   1317  HA  LYS A  83       3.051 -15.075   7.676  1.00 96.70           H  
ATOM   1318  C   LYS A  83       1.831 -15.008   5.949  1.00 96.70           C  
ATOM   1319  CB  LYS A  83       1.042 -15.511   8.311  1.00 96.70           C  
ATOM   1320  HB2 LYS A  83       0.029 -15.165   8.101  1.00 96.70           H  
ATOM   1321  HB3 LYS A  83       1.267 -15.321   9.360  1.00 96.70           H  
ATOM   1322  O   LYS A  83       2.625 -15.711   5.331  1.00 96.70           O  
ATOM   1323  CG  LYS A  83       1.138 -17.015   8.037  1.00 96.70           C  
ATOM   1324  HG2 LYS A  83       2.162 -17.347   8.203  1.00 96.70           H  
ATOM   1325  HG3 LYS A  83       0.867 -17.212   7.000  1.00 96.70           H  
ATOM   1326  CD  LYS A  83       0.196 -17.810   8.939  1.00 96.70           C  
ATOM   1327  HD2 LYS A  83       0.505 -17.698   9.978  1.00 96.70           H  
ATOM   1328  HD3 LYS A  83      -0.824 -17.448   8.808  1.00 96.70           H  
ATOM   1329  CE  LYS A  83       0.298 -19.270   8.501  1.00 96.70           C  
ATOM   1330  HE2 LYS A  83       1.336 -19.592   8.580  1.00 96.70           H  
ATOM   1331  HE3 LYS A  83       0.033 -19.322   7.445  1.00 96.70           H  
ATOM   1332  NZ  LYS A  83      -0.594 -20.150   9.283  1.00 96.70           N  
ATOM   1333  HZ1 LYS A  83      -0.336 -20.127  10.259  1.00 96.70           H  
ATOM   1334  HZ2 LYS A  83      -0.505 -21.090   8.925  1.00 96.70           H  
ATOM   1335  HZ3 LYS A  83      -1.550 -19.846   9.165  1.00 96.70           H  
ATOM   1336  N   LEU A  84       0.793 -14.422   5.346  1.00 96.26           N  
ATOM   1337  H   LEU A  84       0.174 -13.848   5.901  1.00 96.26           H  
ATOM   1338  CA  LEU A  84       0.557 -14.554   3.905  1.00 96.26           C  
ATOM   1339  HA  LEU A  84       0.503 -15.617   3.670  1.00 96.26           H  
ATOM   1340  C   LEU A  84       1.716 -13.956   3.091  1.00 96.26           C  
ATOM   1341  CB  LEU A  84      -0.784 -13.883   3.555  1.00 96.26           C  
ATOM   1342  HB2 LEU A  84      -0.709 -12.820   3.782  1.00 96.26           H  
ATOM   1343  HB3 LEU A  84      -1.563 -14.308   4.189  1.00 96.26           H  
ATOM   1344  O   LEU A  84       2.070 -14.470   2.032  1.00 96.26           O  
ATOM   1345  CG  LEU A  84      -1.202 -14.046   2.081  1.00 96.26           C  
ATOM   1346  HG  LEU A  84      -0.435 -13.626   1.430  1.00 96.26           H  
ATOM   1347  CD1 LEU A  84      -1.430 -15.504   1.684  1.00 96.26           C  
ATOM   1348 HD11 LEU A  84      -0.489 -16.052   1.735  1.00 96.26           H  
ATOM   1349 HD12 LEU A  84      -2.138 -15.975   2.366  1.00 96.26           H  
ATOM   1350 HD13 LEU A  84      -1.802 -15.563   0.661  1.00 96.26           H  
ATOM   1351  CD2 LEU A  84      -2.503 -13.282   1.826  1.00 96.26           C  
ATOM   1352 HD21 LEU A  84      -2.756 -13.326   0.767  1.00 96.26           H  
ATOM   1353 HD22 LEU A  84      -2.368 -12.241   2.118  1.00 96.26           H  
ATOM   1354 HD23 LEU A  84      -3.310 -13.714   2.418  1.00 96.26           H  
ATOM   1355  N   ALA A  85       2.319 -12.870   3.576  1.00 96.98           N  
ATOM   1356  H   ALA A  85       1.969 -12.461   4.430  1.00 96.98           H  
ATOM   1357  CA  ALA A  85       3.434 -12.216   2.915  1.00 96.98           C  
ATOM   1358  HA  ALA A  85       3.153 -12.086   1.870  1.00 96.98           H  
ATOM   1359  C   ALA A  85       4.711 -13.070   2.936  1.00 96.98           C  
ATOM   1360  CB  ALA A  85       3.639 -10.832   3.542  1.00 96.98           C  
ATOM   1361  HB1 ALA A  85       2.697 -10.282   3.542  1.00 96.98           H  
ATOM   1362  HB2 ALA A  85       4.366 -10.262   2.965  1.00 96.98           H  
ATOM   1363  HB3 ALA A  85       3.990 -10.929   4.570  1.00 96.98           H  
ATOM   1364  O   ALA A  85       5.476 -13.033   1.972  1.00 96.98           O  
ATOM   1365  N   GLU A  86       4.941 -13.835   4.003  1.00 96.36           N  
ATOM   1366  H   GLU A  86       4.310 -13.767   4.789  1.00 96.36           H  
ATOM   1367  CA  GLU A  86       6.006 -14.841   4.080  1.00 96.36           C  
ATOM   1368  HA  GLU A  86       6.956 -14.400   3.778  1.00 96.36           H  
ATOM   1369  C   GLU A  86       5.738 -16.018   3.135  1.00 96.36           C  
ATOM   1370  CB  GLU A  86       6.144 -15.349   5.522  1.00 96.36           C  
ATOM   1371  HB2 GLU A  86       6.809 -16.213   5.526  1.00 96.36           H  
ATOM   1372  HB3 GLU A  86       5.166 -15.663   5.885  1.00 96.36           H  
ATOM   1373  O   GLU A  86       6.599 -16.357   2.324  1.00 96.36           O  
ATOM   1374  CG  GLU A  86       6.727 -14.286   6.463  1.00 96.36           C  
ATOM   1375  HG2 GLU A  86       7.745 -14.066   6.142  1.00 96.36           H  
ATOM   1376  HG3 GLU A  86       6.155 -13.362   6.374  1.00 96.36           H  
ATOM   1377  CD  GLU A  86       6.741 -14.728   7.934  1.00 96.36           C  
ATOM   1378  OE1 GLU A  86       7.182 -13.894   8.754  1.00 96.36           O  
ATOM   1379  OE2 GLU A  86       6.336 -15.877   8.231  1.00 96.36           O  
ATOM   1380  N   GLU A  87       4.527 -16.587   3.172  1.00 96.58           N  
ATOM   1381  H   GLU A  87       3.878 -16.272   3.880  1.00 96.58           H  
ATOM   1382  CA  GLU A  87       4.117 -17.710   2.313  1.00 96.58           C  
ATOM   1383  HA  GLU A  87       4.753 -18.572   2.516  1.00 96.58           H  
ATOM   1384  C   GLU A  87       4.256 -17.386   0.817  1.00 96.58           C  
ATOM   1385  CB  GLU A  87       2.653 -18.084   2.612  1.00 96.58           C  
ATOM   1386  HB2 GLU A  87       2.049 -17.177   2.592  1.00 96.58           H  
ATOM   1387  HB3 GLU A  87       2.294 -18.746   1.824  1.00 96.58           H  
ATOM   1388  O   GLU A  87       4.663 -18.234   0.023  1.00 96.58           O  
ATOM   1389  CG  GLU A  87       2.458 -18.803   3.960  1.00 96.58           C  
ATOM   1390  HG2 GLU A  87       2.967 -19.766   3.910  1.00 96.58           H  
ATOM   1391  HG3 GLU A  87       2.933 -18.224   4.752  1.00 96.58           H  
ATOM   1392  CD  GLU A  87       0.978 -19.036   4.331  1.00 96.58           C  
ATOM   1393  OE1 GLU A  87       0.729 -19.562   5.446  1.00 96.58           O  
ATOM   1394  OE2 GLU A  87       0.079 -18.709   3.520  1.00 96.58           O  
ATOM   1395  N   LEU A  88       3.939 -16.148   0.427  1.00 96.08           N  
ATOM   1396  H   LEU A  88       3.569 -15.524   1.129  1.00 96.08           H  
ATOM   1397  CA  LEU A  88       4.001 -15.685  -0.961  1.00 96.08           C  
ATOM   1398  HA  LEU A  88       3.892 -16.547  -1.619  1.00 96.08           H  
ATOM   1399  C   LEU A  88       5.344 -15.050  -1.353  1.00 96.08           C  
ATOM   1400  CB  LEU A  88       2.831 -14.723  -1.223  1.00 96.08           C  
ATOM   1401  HB2 LEU A  88       2.915 -13.888  -0.528  1.00 96.08           H  
ATOM   1402  HB3 LEU A  88       2.932 -14.334  -2.236  1.00 96.08           H  
ATOM   1403  O   LEU A  88       5.479 -14.607  -2.495  1.00 96.08           O  
ATOM   1404  CG  LEU A  88       1.425 -15.330  -1.087  1.00 96.08           C  
ATOM   1405  HG  LEU A  88       1.263 -15.699  -0.074  1.00 96.08           H  
ATOM   1406  CD1 LEU A  88       0.399 -14.237  -1.387  1.00 96.08           C  
ATOM   1407 HD11 LEU A  88       0.504 -13.919  -2.424  1.00 96.08           H  
ATOM   1408 HD12 LEU A  88       0.567 -13.387  -0.725  1.00 96.08           H  
ATOM   1409 HD13 LEU A  88      -0.608 -14.622  -1.224  1.00 96.08           H  
ATOM   1410  CD2 LEU A  88       1.182 -16.477  -2.070  1.00 96.08           C  
ATOM   1411 HD21 LEU A  88       0.149 -16.816  -1.989  1.00 96.08           H  
ATOM   1412 HD22 LEU A  88       1.831 -17.316  -1.818  1.00 96.08           H  
ATOM   1413 HD23 LEU A  88       1.385 -16.151  -3.089  1.00 96.08           H  
ATOM   1414  N   ASN A  89       6.323 -14.980  -0.442  1.00 95.51           N  
ATOM   1415  H   ASN A  89       6.162 -15.406   0.460  1.00 95.51           H  
ATOM   1416  CA  ASN A  89       7.607 -14.304  -0.661  1.00 95.51           C  
ATOM   1417  HA  ASN A  89       8.081 -14.205   0.316  1.00 95.51           H  
ATOM   1418  C   ASN A  89       7.439 -12.865  -1.206  1.00 95.51           C  
ATOM   1419  CB  ASN A  89       8.500 -15.211  -1.522  1.00 95.51           C  
ATOM   1420  HB2 ASN A  89       8.504 -16.217  -1.102  1.00 95.51           H  
ATOM   1421  HB3 ASN A  89       8.090 -15.258  -2.531  1.00 95.51           H  
ATOM   1422  O   ASN A  89       8.003 -12.480  -2.237  1.00 95.51           O  
ATOM   1423  CG  ASN A  89       9.938 -14.735  -1.593  1.00 95.51           C  
ATOM   1424  ND2 ASN A  89      10.653 -15.118  -2.625  1.00 95.51           N  
ATOM   1425 HD21 ASN A  89      10.231 -15.712  -3.325  1.00 95.51           H  
ATOM   1426 HD22 ASN A  89      11.630 -14.862  -2.592  1.00 95.51           H  
ATOM   1427  OD1 ASN A  89      10.467 -14.060  -0.728  1.00 95.51           O  
ATOM   1428  N   VAL A  90       6.597 -12.076  -0.531  1.00 95.79           N  
ATOM   1429  H   VAL A  90       6.174 -12.462   0.301  1.00 95.79           H  
ATOM   1430  CA  VAL A  90       6.238 -10.710  -0.935  1.00 95.79           C  
ATOM   1431  HA  VAL A  90       5.849 -10.751  -1.952  1.00 95.79           H  
ATOM   1432  C   VAL A  90       7.456  -9.787  -0.938  1.00 95.79           C  
ATOM   1433  CB  VAL A  90       5.134 -10.148  -0.027  1.00 95.79           C  
ATOM   1434  HB  VAL A  90       5.413 -10.324   1.011  1.00 95.79           H  
ATOM   1435  O   VAL A  90       8.150  -9.636   0.068  1.00 95.79           O  
ATOM   1436  CG1 VAL A  90       4.899  -8.648  -0.209  1.00 95.79           C  
ATOM   1437 HG11 VAL A  90       5.778  -8.089   0.111  1.00 95.79           H  
ATOM   1438 HG12 VAL A  90       4.069  -8.328   0.420  1.00 95.79           H  
ATOM   1439 HG13 VAL A  90       4.670  -8.423  -1.250  1.00 95.79           H  
ATOM   1440  CG2 VAL A  90       3.804 -10.839  -0.321  1.00 95.79           C  
ATOM   1441 HG21 VAL A  90       3.916 -11.917  -0.208  1.00 95.79           H  
ATOM   1442 HG22 VAL A  90       3.050 -10.477   0.378  1.00 95.79           H  
ATOM   1443 HG23 VAL A  90       3.485 -10.618  -1.340  1.00 95.79           H  
ATOM   1444  N   ARG A  91       7.654  -9.095  -2.065  1.00 95.50           N  
ATOM   1445  H   ARG A  91       6.985  -9.244  -2.807  1.00 95.50           H  
ATOM   1446  CA  ARG A  91       8.756  -8.156  -2.313  1.00 95.50           C  
ATOM   1447  HA  ARG A  91       9.669  -8.554  -1.870  1.00 95.50           H  
ATOM   1448  C   ARG A  91       8.564  -6.798  -1.659  1.00 95.50           C  
ATOM   1449  CB  ARG A  91       8.920  -7.978  -3.832  1.00 95.50           C  
ATOM   1450  HB2 ARG A  91       7.961  -7.701  -4.270  1.00 95.50           H  
ATOM   1451  HB3 ARG A  91       9.610  -7.157  -4.024  1.00 95.50           H  
ATOM   1452  O   ARG A  91       9.539  -6.205  -1.216  1.00 95.50           O  
ATOM   1453  CG  ARG A  91       9.449  -9.226  -4.549  1.00 95.50           C  
ATOM   1454  HG2 ARG A  91       8.753 -10.055  -4.420  1.00 95.50           H  
ATOM   1455  HG3 ARG A  91       9.530  -9.001  -5.612  1.00 95.50           H  
ATOM   1456  CD  ARG A  91      10.826  -9.621  -4.008  1.00 95.50           C  
ATOM   1457  HD2 ARG A  91      11.465  -8.739  -3.987  1.00 95.50           H  
ATOM   1458  HD3 ARG A  91      10.714 -10.000  -2.993  1.00 95.50           H  
ATOM   1459  NE  ARG A  91      11.455 -10.661  -4.832  1.00 95.50           N  
ATOM   1460  HE  ARG A  91      10.912 -11.038  -5.595  1.00 95.50           H  
ATOM   1461  NH1 ARG A  91      13.399 -10.769  -3.615  1.00 95.50           N  
ATOM   1462 HH11 ARG A  91      14.310 -11.167  -3.436  1.00 95.50           H  
ATOM   1463 HH12 ARG A  91      13.029 -10.104  -2.951  1.00 95.50           H  
ATOM   1464  NH2 ARG A  91      13.124 -12.087  -5.408  1.00 95.50           N  
ATOM   1465 HH21 ARG A  91      14.054 -12.447  -5.252  1.00 95.50           H  
ATOM   1466 HH22 ARG A  91      12.566 -12.408  -6.186  1.00 95.50           H  
ATOM   1467  CZ  ARG A  91      12.653 -11.166  -4.612  1.00 95.50           C  
ATOM   1468  N   ILE A  92       7.336  -6.296  -1.607  1.00 95.41           N  
ATOM   1469  H   ILE A  92       6.580  -6.846  -1.992  1.00 95.41           H  
ATOM   1470  CA  ILE A  92       7.000  -5.049  -0.914  1.00 95.41           C  
ATOM   1471  HA  ILE A  92       7.781  -4.815  -0.190  1.00 95.41           H  
ATOM   1472  C   ILE A  92       5.701  -5.285  -0.167  1.00 95.41           C  
ATOM   1473  CB  ILE A  92       6.863  -3.847  -1.870  1.00 95.41           C  
ATOM   1474  HB  ILE A  92       5.983  -4.018  -2.490  1.00 95.41           H  
ATOM   1475  O   ILE A  92       4.700  -5.669  -0.777  1.00 95.41           O  
ATOM   1476  CG1 ILE A  92       8.107  -3.694  -2.777  1.00 95.41           C  
ATOM   1477 HG12 ILE A  92       8.264  -4.619  -3.333  1.00 95.41           H  
ATOM   1478 HG13 ILE A  92       8.988  -3.511  -2.162  1.00 95.41           H  
ATOM   1479  CG2 ILE A  92       6.591  -2.557  -1.078  1.00 95.41           C  
ATOM   1480 HG21 ILE A  92       6.358  -1.744  -1.767  1.00 95.41           H  
ATOM   1481 HG22 ILE A  92       7.463  -2.289  -0.481  1.00 95.41           H  
ATOM   1482 HG23 ILE A  92       5.730  -2.671  -0.420  1.00 95.41           H  
ATOM   1483  CD1 ILE A  92       7.988  -2.582  -3.819  1.00 95.41           C  
ATOM   1484 HD11 ILE A  92       8.080  -1.606  -3.345  1.00 95.41           H  
ATOM   1485 HD12 ILE A  92       8.786  -2.697  -4.553  1.00 95.41           H  
ATOM   1486 HD13 ILE A  92       7.028  -2.645  -4.332  1.00 95.41           H  
ATOM   1487  N   LEU A  93       5.739  -5.062   1.141  1.00 96.76           N  
ATOM   1488  H   LEU A  93       6.594  -4.700   1.538  1.00 96.76           H  
ATOM   1489  CA  LEU A  93       4.576  -5.135   2.011  1.00 96.76           C  
ATOM   1490  HA  LEU A  93       3.697  -5.420   1.433  1.00 96.76           H  
ATOM   1491  C   LEU A  93       4.337  -3.746   2.593  1.00 96.76           C  
ATOM   1492  CB  LEU A  93       4.816  -6.223   3.069  1.00 96.76           C  
ATOM   1493  HB2 LEU A  93       5.787  -6.047   3.530  1.00 96.76           H  
ATOM   1494  HB3 LEU A  93       4.860  -7.191   2.569  1.00 96.76           H  
ATOM   1495  O   LEU A  93       5.213  -3.200   3.261  1.00 96.76           O  
ATOM   1496  CG  LEU A  93       3.776  -6.292   4.198  1.00 96.76           C  
ATOM   1497  HG  LEU A  93       3.706  -5.327   4.699  1.00 96.76           H  
ATOM   1498  CD1 LEU A  93       2.401  -6.691   3.668  1.00 96.76           C  
ATOM   1499 HD11 LEU A  93       1.706  -6.774   4.504  1.00 96.76           H  
ATOM   1500 HD12 LEU A  93       2.021  -5.933   2.982  1.00 96.76           H  
ATOM   1501 HD13 LEU A  93       2.459  -7.657   3.167  1.00 96.76           H  
ATOM   1502  CD2 LEU A  93       4.236  -7.337   5.214  1.00 96.76           C  
ATOM   1503 HD21 LEU A  93       4.398  -8.298   4.727  1.00 96.76           H  
ATOM   1504 HD22 LEU A  93       3.479  -7.467   5.987  1.00 96.76           H  
ATOM   1505 HD23 LEU A  93       5.158  -7.007   5.693  1.00 96.76           H  
ATOM   1506  N   VAL A  94       3.163  -3.190   2.322  1.00 95.83           N  
ATOM   1507  H   VAL A  94       2.517  -3.697   1.735  1.00 95.83           H  
ATOM   1508  CA  VAL A  94       2.690  -1.939   2.915  1.00 95.83           C  
ATOM   1509  HA  VAL A  94       3.478  -1.491   3.521  1.00 95.83           H  
ATOM   1510  C   VAL A  94       1.515  -2.277   3.814  1.00 95.83           C  
ATOM   1511  CB  VAL A  94       2.291  -0.920   1.836  1.00 95.83           C  
ATOM   1512  HB  VAL A  94       1.477  -1.343   1.246  1.00 95.83           H  
ATOM   1513  O   VAL A  94       0.504  -2.785   3.338  1.00 95.83           O  
ATOM   1514  CG1 VAL A  94       1.836   0.409   2.456  1.00 95.83           C  
ATOM   1515 HG11 VAL A  94       2.641   0.843   3.048  1.00 95.83           H  
ATOM   1516 HG12 VAL A  94       0.969   0.253   3.098  1.00 95.83           H  
ATOM   1517 HG13 VAL A  94       1.553   1.107   1.668  1.00 95.83           H  
ATOM   1518  CG2 VAL A  94       3.449  -0.647   0.876  1.00 95.83           C  
ATOM   1519 HG21 VAL A  94       3.243   0.247   0.287  1.00 95.83           H  
ATOM   1520 HG22 VAL A  94       3.572  -1.494   0.201  1.00 95.83           H  
ATOM   1521 HG23 VAL A  94       4.365  -0.489   1.445  1.00 95.83           H  
ATOM   1522  N   ILE A  95       1.652  -2.010   5.106  1.00 94.92           N  
ATOM   1523  H   ILE A  95       2.507  -1.572   5.416  1.00 94.92           H  
ATOM   1524  CA  ILE A  95       0.594  -2.182   6.095  1.00 94.92           C  
ATOM   1525  HA  ILE A  95      -0.288  -2.611   5.619  1.00 94.92           H  
ATOM   1526  C   ILE A  95       0.212  -0.811   6.613  1.00 94.92           C  
ATOM   1527  CB  ILE A  95       1.033  -3.118   7.241  1.00 94.92           C  
ATOM   1528  HB  ILE A  95       1.953  -2.715   7.664  1.00 94.92           H  
ATOM   1529  O   ILE A  95       1.067  -0.046   7.053  1.00 94.92           O  
ATOM   1530  CG1 ILE A  95       1.318  -4.553   6.751  1.00 94.92           C  
ATOM   1531 HG12 ILE A  95       1.754  -4.538   5.752  1.00 94.92           H  
ATOM   1532 HG13 ILE A  95       0.383  -5.111   6.700  1.00 94.92           H  
ATOM   1533  CG2 ILE A  95      -0.036  -3.164   8.353  1.00 94.92           C  
ATOM   1534 HG21 ILE A  95      -0.136  -2.189   8.829  1.00 94.92           H  
ATOM   1535 HG22 ILE A  95       0.250  -3.872   9.131  1.00 94.92           H  
ATOM   1536 HG23 ILE A  95      -1.000  -3.462   7.941  1.00 94.92           H  
ATOM   1537  CD1 ILE A  95       2.284  -5.303   7.675  1.00 94.92           C  
ATOM   1538 HD11 ILE A  95       2.235  -6.371   7.462  1.00 94.92           H  
ATOM   1539 HD12 ILE A  95       3.301  -4.946   7.511  1.00 94.92           H  
ATOM   1540 HD13 ILE A  95       2.030  -5.149   8.724  1.00 94.92           H  
ATOM   1541  N   VAL A  96      -1.082  -0.529   6.615  1.00 91.69           N  
ATOM   1542  H   VAL A  96      -1.727  -1.177   6.187  1.00 91.69           H  
ATOM   1543  CA  VAL A  96      -1.638   0.580   7.369  1.00 91.69           C  
ATOM   1544  HA  VAL A  96      -0.817   1.143   7.815  1.00 91.69           H  
ATOM   1545  C   VAL A  96      -2.501   0.026   8.490  1.00 91.69           C  
ATOM   1546  CB  VAL A  96      -2.416   1.566   6.501  1.00 91.69           C  
ATOM   1547  HB  VAL A  96      -3.362   1.117   6.198  1.00 91.69           H  
ATOM   1548  O   VAL A  96      -3.486  -0.669   8.238  1.00 91.69           O  
ATOM   1549  CG1 VAL A  96      -2.696   2.797   7.380  1.00 91.69           C  
ATOM   1550 HG11 VAL A  96      -2.479   2.627   8.435  1.00 91.69           H  
ATOM   1551 HG12 VAL A  96      -2.075   3.641   7.079  1.00 91.69           H  
ATOM   1552 HG13 VAL A  96      -3.758   3.037   7.328  1.00 91.69           H  
ATOM   1553  CG2 VAL A  96      -1.633   1.950   5.232  1.00 91.69           C  
ATOM   1554 HG21 VAL A  96      -0.635   2.298   5.498  1.00 91.69           H  
ATOM   1555 HG22 VAL A  96      -2.159   2.730   4.682  1.00 91.69           H  
ATOM   1556 HG23 VAL A  96      -1.545   1.080   4.580  1.00 91.69           H  
ATOM   1557  N   LEU A  97      -2.115   0.346   9.723  1.00 91.32           N  
ATOM   1558  H   LEU A  97      -1.295   0.928   9.822  1.00 91.32           H  
ATOM   1559  CA  LEU A  97      -2.786  -0.079  10.943  1.00 91.32           C  
ATOM   1560  HA  LEU A  97      -3.781  -0.450  10.699  1.00 91.32           H  
ATOM   1561  C   LEU A  97      -2.927   1.093  11.915  1.00 91.32           C  
ATOM   1562  CB  LEU A  97      -1.970  -1.223  11.573  1.00 91.32           C  
ATOM   1563  HB2 LEU A  97      -1.973  -2.083  10.903  1.00 91.32           H  
ATOM   1564  HB3 LEU A  97      -0.940  -0.889  11.696  1.00 91.32           H  
ATOM   1565  O   LEU A  97      -1.919   1.587  12.404  1.00 91.32           O  
ATOM   1566  CG  LEU A  97      -2.519  -1.638  12.949  1.00 91.32           C  
ATOM   1567  HG  LEU A  97      -2.638  -0.761  13.585  1.00 91.32           H  
ATOM   1568  CD1 LEU A  97      -3.874  -2.334  12.852  1.00 91.32           C  
ATOM   1569 HD11 LEU A  97      -4.624  -1.643  12.468  1.00 91.32           H  
ATOM   1570 HD12 LEU A  97      -4.187  -2.665  13.842  1.00 91.32           H  
ATOM   1571 HD13 LEU A  97      -3.805  -3.201  12.196  1.00 91.32           H  
ATOM   1572  CD2 LEU A  97      -1.558  -2.543  13.691  1.00 91.32           C  
ATOM   1573 HD21 LEU A  97      -1.933  -2.648  14.709  1.00 91.32           H  
ATOM   1574 HD22 LEU A  97      -0.560  -2.108  13.729  1.00 91.32           H  
ATOM   1575 HD23 LEU A  97      -1.510  -3.538  13.249  1.00 91.32           H  
ATOM   1576  N   ASN A  98      -4.157   1.481  12.271  1.00 85.68           N  
ATOM   1577  H   ASN A  98      -4.937   1.006  11.841  1.00 85.68           H  
ATOM   1578  CA  ASN A  98      -4.458   2.403  13.386  1.00 85.68           C  
ATOM   1579  HA  ASN A  98      -5.454   2.810  13.212  1.00 85.68           H  
ATOM   1580  C   ASN A  98      -3.537   3.635  13.468  1.00 85.68           C  
ATOM   1581  CB  ASN A  98      -4.505   1.612  14.707  1.00 85.68           C  
ATOM   1582  HB2 ASN A  98      -4.653   2.301  15.539  1.00 85.68           H  
ATOM   1583  HB3 ASN A  98      -3.557   1.095  14.856  1.00 85.68           H  
ATOM   1584  O   ASN A  98      -2.956   3.924  14.513  1.00 85.68           O  
ATOM   1585  CG  ASN A  98      -5.646   0.622  14.746  1.00 85.68           C  
ATOM   1586  ND2 ASN A  98      -5.543  -0.400  15.558  1.00 85.68           N  
ATOM   1587 HD21 ASN A  98      -6.291  -1.075  15.481  1.00 85.68           H  
ATOM   1588 HD22 ASN A  98      -4.729  -0.539  16.139  1.00 85.68           H  
ATOM   1589  OD1 ASN A  98      -6.637   0.753  14.047  1.00 85.68           O  
ATOM   1590  N   GLY A  99      -3.364   4.331  12.343  1.00 85.99           N  
ATOM   1591  H   GLY A  99      -3.874   4.054  11.517  1.00 85.99           H  
ATOM   1592  CA  GLY A  99      -2.471   5.486  12.273  1.00 85.99           C  
ATOM   1593  HA2 GLY A  99      -2.689   6.035  11.357  1.00 85.99           H  
ATOM   1594  HA3 GLY A  99      -2.638   6.139  13.130  1.00 85.99           H  
ATOM   1595  C   GLY A  99      -0.988   5.143  12.261  1.00 85.99           C  
ATOM   1596  O   GLY A  99      -0.174   5.966  12.642  1.00 85.99           O  
ATOM   1597  N   ARG A 100      -0.606   3.949  11.826  1.00 93.34           N  
ATOM   1598  H   ARG A 100      -1.309   3.238  11.687  1.00 93.34           H  
ATOM   1599  CA  ARG A 100       0.781   3.589  11.541  1.00 93.34           C  
ATOM   1600  HA  ARG A 100       1.407   4.479  11.602  1.00 93.34           H  
ATOM   1601  C   ARG A 100       0.875   3.070  10.121  1.00 93.34           C  
ATOM   1602  CB  ARG A 100       1.305   2.579  12.573  1.00 93.34           C  
ATOM   1603  HB2 ARG A 100       2.300   2.252  12.272  1.00 93.34           H  
ATOM   1604  HB3 ARG A 100       0.654   1.705  12.609  1.00 93.34           H  
ATOM   1605  O   ARG A 100       0.056   2.254   9.702  1.00 93.34           O  
ATOM   1606  CG  ARG A 100       1.404   3.221  13.967  1.00 93.34           C  
ATOM   1607  HG2 ARG A 100       2.094   4.062  13.899  1.00 93.34           H  
ATOM   1608  HG3 ARG A 100       0.434   3.600  14.289  1.00 93.34           H  
ATOM   1609  CD  ARG A 100       1.936   2.247  15.021  1.00 93.34           C  
ATOM   1610  HD2 ARG A 100       2.753   1.677  14.579  1.00 93.34           H  
ATOM   1611  HD3 ARG A 100       2.336   2.824  15.855  1.00 93.34           H  
ATOM   1612  NE  ARG A 100       0.886   1.334  15.521  1.00 93.34           N  
ATOM   1613  HE  ARG A 100      -0.069   1.588  15.312  1.00 93.34           H  
ATOM   1614  NH1 ARG A 100       2.312  -0.187  16.468  1.00 93.34           N  
ATOM   1615 HH11 ARG A 100       2.461  -1.087  16.901  1.00 93.34           H  
ATOM   1616 HH12 ARG A 100       3.096   0.354  16.132  1.00 93.34           H  
ATOM   1617  NH2 ARG A 100       0.099  -0.562  16.507  1.00 93.34           N  
ATOM   1618 HH21 ARG A 100       0.237  -1.545  16.694  1.00 93.34           H  
ATOM   1619 HH22 ARG A 100      -0.836  -0.301  16.226  1.00 93.34           H  
ATOM   1620  CZ  ARG A 100       1.104   0.206  16.176  1.00 93.34           C  
ATOM   1621  N   VAL A 101       1.873   3.543   9.389  1.00 94.76           N  
ATOM   1622  H   VAL A 101       2.476   4.230   9.817  1.00 94.76           H  
ATOM   1623  CA  VAL A 101       2.265   3.009   8.085  1.00 94.76           C  
ATOM   1624  HA  VAL A 101       1.493   2.337   7.708  1.00 94.76           H  
ATOM   1625  C   VAL A 101       3.546   2.218   8.285  1.00 94.76           C  
ATOM   1626  CB  VAL A 101       2.457   4.130   7.051  1.00 94.76           C  
ATOM   1627  HB  VAL A 101       3.179   4.852   7.432  1.00 94.76           H  
ATOM   1628  O   VAL A 101       4.570   2.788   8.650  1.00 94.76           O  
ATOM   1629  CG1 VAL A 101       2.989   3.576   5.726  1.00 94.76           C  
ATOM   1630 HG11 VAL A 101       2.297   2.839   5.319  1.00 94.76           H  
ATOM   1631 HG12 VAL A 101       3.962   3.110   5.882  1.00 94.76           H  
ATOM   1632 HG13 VAL A 101       3.132   4.396   5.022  1.00 94.76           H  
ATOM   1633  CG2 VAL A 101       1.140   4.864   6.784  1.00 94.76           C  
ATOM   1634 HG21 VAL A 101       1.300   5.664   6.061  1.00 94.76           H  
ATOM   1635 HG22 VAL A 101       0.777   5.303   7.713  1.00 94.76           H  
ATOM   1636 HG23 VAL A 101       0.391   4.172   6.399  1.00 94.76           H  
ATOM   1637  N   ARG A 102       3.498   0.914   8.020  1.00 96.23           N  
ATOM   1638  H   ARG A 102       2.613   0.531   7.720  1.00 96.23           H  
ATOM   1639  CA  ARG A 102       4.668   0.038   7.974  1.00 96.23           C  
ATOM   1640  HA  ARG A 102       5.530   0.582   8.358  1.00 96.23           H  
ATOM   1641  C   ARG A 102       4.964  -0.334   6.530  1.00 96.23           C  
ATOM   1642  CB  ARG A 102       4.475  -1.194   8.868  1.00 96.23           C  
ATOM   1643  HB2 ARG A 102       3.507  -1.649   8.657  1.00 96.23           H  
ATOM   1644  HB3 ARG A 102       5.257  -1.919   8.640  1.00 96.23           H  
ATOM   1645  O   ARG A 102       4.071  -0.759   5.800  1.00 96.23           O  
ATOM   1646  CG  ARG A 102       4.550  -0.840  10.363  1.00 96.23           C  
ATOM   1647  HG2 ARG A 102       5.540  -0.443  10.589  1.00 96.23           H  
ATOM   1648  HG3 ARG A 102       3.812  -0.070  10.590  1.00 96.23           H  
ATOM   1649  CD  ARG A 102       4.277  -2.048  11.273  1.00 96.23           C  
ATOM   1650  HD2 ARG A 102       4.323  -1.709  12.308  1.00 96.23           H  
ATOM   1651  HD3 ARG A 102       3.269  -2.412  11.072  1.00 96.23           H  
ATOM   1652  NE  ARG A 102       5.265  -3.134  11.088  1.00 96.23           N  
ATOM   1653  HE  ARG A 102       6.217  -2.869  10.883  1.00 96.23           H  
ATOM   1654  NH1 ARG A 102       3.933  -4.951  11.600  1.00 96.23           N  
ATOM   1655 HH11 ARG A 102       3.195  -4.375  11.978  1.00 96.23           H  
ATOM   1656 HH12 ARG A 102       3.841  -5.953  11.507  1.00 96.23           H  
ATOM   1657  NH2 ARG A 102       5.978  -5.291  10.864  1.00 96.23           N  
ATOM   1658 HH21 ARG A 102       6.888  -5.007  10.531  1.00 96.23           H  
ATOM   1659 HH22 ARG A 102       5.707  -6.263  10.839  1.00 96.23           H  
ATOM   1660  CZ  ARG A 102       5.058  -4.435  11.195  1.00 96.23           C  
ATOM   1661  N   VAL A 103       6.213  -0.181   6.113  1.00 97.00           N  
ATOM   1662  H   VAL A 103       6.887   0.177   6.775  1.00 97.00           H  
ATOM   1663  CA  VAL A 103       6.663  -0.536   4.766  1.00 97.00           C  
ATOM   1664  HA  VAL A 103       5.875  -1.106   4.273  1.00 97.00           H  
ATOM   1665  C   VAL A 103       7.893  -1.426   4.857  1.00 97.00           C  
ATOM   1666  CB  VAL A 103       6.927   0.707   3.896  1.00 97.00           C  
ATOM   1667  HB  VAL A 103       7.809   1.239   4.253  1.00 97.00           H  
ATOM   1668  O   VAL A 103       8.951  -0.980   5.293  1.00 97.00           O  
ATOM   1669  CG1 VAL A 103       7.180   0.251   2.462  1.00 97.00           C  
ATOM   1670 HG11 VAL A 103       7.325   1.113   1.810  1.00 97.00           H  
ATOM   1671 HG12 VAL A 103       6.342  -0.343   2.099  1.00 97.00           H  
ATOM   1672 HG13 VAL A 103       8.068  -0.382   2.455  1.00 97.00           H  
ATOM   1673  CG2 VAL A 103       5.747   1.680   3.885  1.00 97.00           C  
ATOM   1674 HG21 VAL A 103       4.815   1.137   3.729  1.00 97.00           H  
ATOM   1675 HG22 VAL A 103       5.710   2.199   4.843  1.00 97.00           H  
ATOM   1676 HG23 VAL A 103       5.865   2.422   3.095  1.00 97.00           H  
ATOM   1677  N   ARG A 104       7.775  -2.674   4.402  1.00 97.38           N  
ATOM   1678  H   ARG A 104       6.869  -2.955   4.055  1.00 97.38           H  
ATOM   1679  CA  ARG A 104       8.873  -3.649   4.361  1.00 97.38           C  
ATOM   1680  HA  ARG A 104       9.674  -3.312   5.019  1.00 97.38           H  
ATOM   1681  C   ARG A 104       9.444  -3.766   2.956  1.00 97.38           C  
ATOM   1682  CB  ARG A 104       8.370  -4.994   4.897  1.00 97.38           C  
ATOM   1683  HB2 ARG A 104       7.972  -4.847   5.901  1.00 97.38           H  
ATOM   1684  HB3 ARG A 104       7.560  -5.333   4.251  1.00 97.38           H  
ATOM   1685  O   ARG A 104       8.707  -4.027   2.001  1.00 97.38           O  
ATOM   1686  CG  ARG A 104       9.447  -6.088   4.943  1.00 97.38           C  
ATOM   1687  HG2 ARG A 104      10.270  -5.761   5.579  1.00 97.38           H  
ATOM   1688  HG3 ARG A 104       9.845  -6.281   3.947  1.00 97.38           H  
ATOM   1689  CD  ARG A 104       8.874  -7.387   5.520  1.00 97.38           C  
ATOM   1690  HD2 ARG A 104       8.258  -7.151   6.388  1.00 97.38           H  
ATOM   1691  HD3 ARG A 104       9.707  -8.003   5.861  1.00 97.38           H  
ATOM   1692  NE  ARG A 104       8.082  -8.149   4.531  1.00 97.38           N  
ATOM   1693  HE  ARG A 104       8.060  -7.798   3.584  1.00 97.38           H  
ATOM   1694  NH1 ARG A 104       7.424  -9.817   5.967  1.00 97.38           N  
ATOM   1695 HH11 ARG A 104       7.799  -9.289   6.742  1.00 97.38           H  
ATOM   1696 HH12 ARG A 104       6.976 -10.701   6.160  1.00 97.38           H  
ATOM   1697  NH2 ARG A 104       6.930  -9.971   3.796  1.00 97.38           N  
ATOM   1698 HH21 ARG A 104       7.078  -9.692   2.836  1.00 97.38           H  
ATOM   1699 HH22 ARG A 104       6.522 -10.872   4.001  1.00 97.38           H  
ATOM   1700  CZ  ARG A 104       7.477  -9.300   4.771  1.00 97.38           C  
ATOM   1701  N   ASN A 105      10.765  -3.640   2.843  1.00 97.19           N  
ATOM   1702  H   ASN A 105      11.301  -3.451   3.679  1.00 97.19           H  
ATOM   1703  CA  ASN A 105      11.493  -3.813   1.590  1.00 97.19           C  
ATOM   1704  HA  ASN A 105      10.806  -3.684   0.753  1.00 97.19           H  
ATOM   1705  C   ASN A 105      12.095  -5.227   1.485  1.00 97.19           C  
ATOM   1706  CB  ASN A 105      12.561  -2.714   1.485  1.00 97.19           C  
ATOM   1707  HB2 ASN A 105      12.103  -1.736   1.636  1.00 97.19           H  
ATOM   1708  HB3 ASN A 105      13.307  -2.860   2.266  1.00 97.19           H  
ATOM   1709  O   ASN A 105      13.194  -5.481   1.969  1.00 97.19           O  
ATOM   1710  CG  ASN A 105      13.259  -2.721   0.138  1.00 97.19           C  
ATOM   1711  ND2 ASN A 105      14.177  -1.817  -0.088  1.00 97.19           N  
ATOM   1712 HD21 ASN A 105      14.389  -1.102   0.593  1.00 97.19           H  
ATOM   1713 HD22 ASN A 105      14.653  -1.864  -0.978  1.00 97.19           H  
ATOM   1714  OD1 ASN A 105      12.987  -3.532  -0.735  1.00 97.19           O  
ATOM   1715  N   GLY A 106      11.394  -6.144   0.819  1.00 95.49           N  
ATOM   1716  H   GLY A 106      10.521  -5.859   0.398  1.00 95.49           H  
ATOM   1717  CA  GLY A 106      11.878  -7.488   0.465  1.00 95.49           C  
ATOM   1718  HA2 GLY A 106      11.031  -8.174   0.445  1.00 95.49           H  
ATOM   1719  HA3 GLY A 106      12.578  -7.834   1.225  1.00 95.49           H  
ATOM   1720  C   GLY A 106      12.586  -7.563  -0.899  1.00 95.49           C  
ATOM   1721  O   GLY A 106      12.754  -8.653  -1.462  1.00 95.49           O  
ATOM   1722  N   THR A 107      12.947  -6.418  -1.484  1.00 95.01           N  
ATOM   1723  H   THR A 107      12.809  -5.556  -0.976  1.00 95.01           H  
ATOM   1724  CA  THR A 107      13.704  -6.348  -2.742  1.00 95.01           C  
ATOM   1725  HA  THR A 107      13.471  -7.232  -3.335  1.00 95.01           H  
ATOM   1726  C   THR A 107      15.214  -6.382  -2.486  1.00 95.01           C  
ATOM   1727  CB  THR A 107      13.307  -5.137  -3.605  1.00 95.01           C  
ATOM   1728  HB  THR A 107      13.637  -5.339  -4.624  1.00 95.01           H  
ATOM   1729  O   THR A 107      15.667  -6.353  -1.346  1.00 95.01           O  
ATOM   1730  CG2 THR A 107      11.803  -4.866  -3.649  1.00 95.01           C  
ATOM   1731 HG21 THR A 107      11.436  -4.550  -2.673  1.00 95.01           H  
ATOM   1732 HG22 THR A 107      11.591  -4.083  -4.377  1.00 95.01           H  
ATOM   1733 HG23 THR A 107      11.287  -5.776  -3.954  1.00 95.01           H  
ATOM   1734  OG1 THR A 107      13.949  -3.968  -3.186  1.00 95.01           O  
ATOM   1735  HG1 THR A 107      13.612  -3.744  -2.316  1.00 95.01           H  
ATOM   1736  N   ASP A 108      16.003  -6.449  -3.557  1.00 95.41           N  
ATOM   1737  H   ASP A 108      15.594  -6.403  -4.479  1.00 95.41           H  
ATOM   1738  CA  ASP A 108      17.468  -6.378  -3.532  1.00 95.41           C  
ATOM   1739  HA  ASP A 108      17.825  -6.767  -2.579  1.00 95.41           H  
ATOM   1740  C   ASP A 108      18.011  -4.942  -3.653  1.00 95.41           C  
ATOM   1741  CB  ASP A 108      18.016  -7.286  -4.645  1.00 95.41           C  
ATOM   1742  HB2 ASP A 108      17.671  -8.303  -4.458  1.00 95.41           H  
ATOM   1743  HB3 ASP A 108      19.105  -7.298  -4.583  1.00 95.41           H  
ATOM   1744  O   ASP A 108      19.224  -4.734  -3.724  1.00 95.41           O  
ATOM   1745  CG  ASP A 108      17.609  -6.892  -6.080  1.00 95.41           C  
ATOM   1746  OD1 ASP A 108      16.766  -5.978  -6.289  1.00 95.41           O  
ATOM   1747  OD2 ASP A 108      18.105  -7.553  -7.014  1.00 95.41           O  
ATOM   1748  N   ARG A 109      17.125  -3.938  -3.694  1.00 95.90           N  
ATOM   1749  H   ARG A 109      16.149  -4.164  -3.565  1.00 95.90           H  
ATOM   1750  CA  ARG A 109      17.461  -2.535  -3.962  1.00 95.90           C  
ATOM   1751  HA  ARG A 109      18.545  -2.430  -3.918  1.00 95.90           H  
ATOM   1752  C   ARG A 109      16.855  -1.589  -2.924  1.00 95.90           C  
ATOM   1753  CB  ARG A 109      16.986  -2.180  -5.376  1.00 95.90           C  
ATOM   1754  HB2 ARG A 109      15.993  -2.595  -5.545  1.00 95.90           H  
ATOM   1755  HB3 ARG A 109      16.930  -1.097  -5.482  1.00 95.90           H  
ATOM   1756  O   ARG A 109      15.787  -1.873  -2.385  1.00 95.90           O  
ATOM   1757  CG  ARG A 109      17.974  -2.722  -6.417  1.00 95.90           C  
ATOM   1758  HG2 ARG A 109      18.193  -3.775  -6.242  1.00 95.90           H  
ATOM   1759  HG3 ARG A 109      18.908  -2.170  -6.315  1.00 95.90           H  
ATOM   1760  CD  ARG A 109      17.453  -2.535  -7.842  1.00 95.90           C  
ATOM   1761  HD2 ARG A 109      16.814  -1.653  -7.884  1.00 95.90           H  
ATOM   1762  HD3 ARG A 109      18.314  -2.375  -8.492  1.00 95.90           H  
ATOM   1763  NE  ARG A 109      16.730  -3.725  -8.314  1.00 95.90           N  
ATOM   1764  HE  ARG A 109      16.720  -4.520  -7.691  1.00 95.90           H  
ATOM   1765  NH1 ARG A 109      16.160  -2.899 -10.382  1.00 95.90           N  
ATOM   1766 HH11 ARG A 109      16.556  -2.010 -10.112  1.00 95.90           H  
ATOM   1767 HH12 ARG A 109      15.733  -3.043 -11.286  1.00 95.90           H  
ATOM   1768  NH2 ARG A 109      15.703  -5.027  -9.850  1.00 95.90           N  
ATOM   1769 HH21 ARG A 109      15.267  -5.186 -10.747  1.00 95.90           H  
ATOM   1770 HH22 ARG A 109      15.790  -5.776  -9.179  1.00 95.90           H  
ATOM   1771  CZ  ARG A 109      16.199  -3.875  -9.511  1.00 95.90           C  
ATOM   1772  N   PRO A 110      17.503  -0.449  -2.627  1.00 96.73           N  
ATOM   1773  CA  PRO A 110      16.877   0.594  -1.830  1.00 96.73           C  
ATOM   1774  HA  PRO A 110      16.670   0.197  -0.836  1.00 96.73           H  
ATOM   1775  C   PRO A 110      15.573   1.072  -2.469  1.00 96.73           C  
ATOM   1776  CB  PRO A 110      17.901   1.726  -1.715  1.00 96.73           C  
ATOM   1777  HB2 PRO A 110      17.872   2.196  -0.732  1.00 96.73           H  
ATOM   1778  HB3 PRO A 110      17.734   2.466  -2.498  1.00 96.73           H  
ATOM   1779  O   PRO A 110      15.447   1.148  -3.692  1.00 96.73           O  
ATOM   1780  CG  PRO A 110      19.232   1.020  -1.965  1.00 96.73           C  
ATOM   1781  HG2 PRO A 110      19.984   1.700  -2.365  1.00 96.73           H  
ATOM   1782  HG3 PRO A 110      19.581   0.564  -1.038  1.00 96.73           H  
ATOM   1783  CD  PRO A 110      18.866  -0.074  -2.967  1.00 96.73           C  
ATOM   1784  HD2 PRO A 110      19.556  -0.911  -2.862  1.00 96.73           H  
ATOM   1785  HD3 PRO A 110      18.893   0.323  -3.981  1.00 96.73           H  
ATOM   1786  N   MET A 111      14.623   1.417  -1.614  1.00 96.62           N  
ATOM   1787  H   MET A 111      14.811   1.311  -0.628  1.00 96.62           H  
ATOM   1788  CA  MET A 111      13.287   1.859  -1.979  1.00 96.62           C  
ATOM   1789  HA  MET A 111      13.156   1.849  -3.062  1.00 96.62           H  
ATOM   1790  C   MET A 111      13.064   3.269  -1.458  1.00 96.62           C  
ATOM   1791  CB  MET A 111      12.319   0.864  -1.353  1.00 96.62           C  
ATOM   1792  HB2 MET A 111      12.512  -0.117  -1.788  1.00 96.62           H  
ATOM   1793  HB3 MET A 111      12.533   0.798  -0.286  1.00 96.62           H  
ATOM   1794  O   MET A 111      13.381   3.551  -0.303  1.00 96.62           O  
ATOM   1795  CG  MET A 111      10.843   1.201  -1.530  1.00 96.62           C  
ATOM   1796  HG2 MET A 111      10.637   1.486  -2.561  1.00 96.62           H  
ATOM   1797  HG3 MET A 111      10.569   2.038  -0.888  1.00 96.62           H  
ATOM   1798  SD  MET A 111       9.865  -0.257  -1.100  1.00 96.62           S  
ATOM   1799  CE  MET A 111       9.952  -0.120   0.688  1.00 96.62           C  
ATOM   1800  HE1 MET A 111       9.389   0.757   1.010  1.00 96.62           H  
ATOM   1801  HE2 MET A 111      10.988  -0.012   1.007  1.00 96.62           H  
ATOM   1802  HE3 MET A 111       9.543  -1.030   1.126  1.00 96.62           H  
ATOM   1803  N   ARG A 112      12.505   4.152  -2.284  1.00 97.72           N  
ATOM   1804  H   ARG A 112      12.194   3.825  -3.187  1.00 97.72           H  
ATOM   1805  CA  ARG A 112      12.015   5.451  -1.818  1.00 97.72           C  
ATOM   1806  HA  ARG A 112      12.580   5.766  -0.940  1.00 97.72           H  
ATOM   1807  C   ARG A 112      10.566   5.296  -1.390  1.00 97.72           C  
ATOM   1808  CB  ARG A 112      12.179   6.524  -2.896  1.00 97.72           C  
ATOM   1809  HB2 ARG A 112      11.659   7.427  -2.575  1.00 97.72           H  
ATOM   1810  HB3 ARG A 112      11.730   6.178  -3.826  1.00 97.72           H  
ATOM   1811  O   ARG A 112       9.774   4.703  -2.114  1.00 97.72           O  
ATOM   1812  CG  ARG A 112      13.654   6.861  -3.130  1.00 97.72           C  
ATOM   1813  HG2 ARG A 112      14.095   7.222  -2.201  1.00 97.72           H  
ATOM   1814  HG3 ARG A 112      14.191   5.972  -3.463  1.00 97.72           H  
ATOM   1815  CD  ARG A 112      13.759   7.944  -4.202  1.00 97.72           C  
ATOM   1816  HD2 ARG A 112      13.335   7.557  -5.129  1.00 97.72           H  
ATOM   1817  HD3 ARG A 112      13.177   8.811  -3.888  1.00 97.72           H  
ATOM   1818  NE  ARG A 112      15.159   8.348  -4.415  1.00 97.72           N  
ATOM   1819  HE  ARG A 112      15.829   8.039  -3.726  1.00 97.72           H  
ATOM   1820  NH1 ARG A 112      14.772   9.602  -6.294  1.00 97.72           N  
ATOM   1821 HH11 ARG A 112      15.086  10.210  -7.037  1.00 97.72           H  
ATOM   1822 HH12 ARG A 112      13.808   9.303  -6.273  1.00 97.72           H  
ATOM   1823  NH2 ARG A 112      16.841   9.474  -5.452  1.00 97.72           N  
ATOM   1824 HH21 ARG A 112      17.479   9.164  -4.733  1.00 97.72           H  
ATOM   1825 HH22 ARG A 112      17.147  10.106  -6.178  1.00 97.72           H  
ATOM   1826  CZ  ARG A 112      15.583   9.137  -5.384  1.00 97.72           C  
ATOM   1827  N   VAL A 113      10.228   5.807  -0.216  1.00 97.58           N  
ATOM   1828  H   VAL A 113      10.941   6.275   0.326  1.00 97.58           H  
ATOM   1829  CA  VAL A 113       8.862   5.801   0.311  1.00 97.58           C  
ATOM   1830  HA  VAL A 113       8.179   5.422  -0.449  1.00 97.58           H  
ATOM   1831  C   VAL A 113       8.473   7.230   0.631  1.00 97.58           C  
ATOM   1832  CB  VAL A 113       8.719   4.899   1.546  1.00 97.58           C  
ATOM   1833  HB  VAL A 113       9.368   5.265   2.342  1.00 97.58           H  
ATOM   1834  O   VAL A 113       9.143   7.892   1.417  1.00 97.58           O  
ATOM   1835  CG1 VAL A 113       7.272   4.895   2.051  1.00 97.58           C  
ATOM   1836 HG11 VAL A 113       7.185   4.234   2.914  1.00 97.58           H  
ATOM   1837 HG12 VAL A 113       6.976   5.894   2.370  1.00 97.58           H  
ATOM   1838 HG13 VAL A 113       6.597   4.556   1.265  1.00 97.58           H  
ATOM   1839  CG2 VAL A 113       9.119   3.455   1.229  1.00 97.58           C  
ATOM   1840 HG21 VAL A 113       8.981   2.838   2.117  1.00 97.58           H  
ATOM   1841 HG22 VAL A 113      10.168   3.413   0.938  1.00 97.58           H  
ATOM   1842 HG23 VAL A 113       8.506   3.068   0.414  1.00 97.58           H  
ATOM   1843  N   ARG A 114       7.388   7.704   0.036  1.00 96.99           N  
ATOM   1844  H   ARG A 114       6.893   7.087  -0.592  1.00 96.99           H  
ATOM   1845  CA  ARG A 114       6.797   9.011   0.284  1.00 96.99           C  
ATOM   1846  HA  ARG A 114       7.449   9.591   0.938  1.00 96.99           H  
ATOM   1847  C   ARG A 114       5.463   8.814   0.994  1.00 96.99           C  
ATOM   1848  CB  ARG A 114       6.701   9.751  -1.055  1.00 96.99           C  
ATOM   1849  HB2 ARG A 114       7.706   9.913  -1.444  1.00 96.99           H  
ATOM   1850  HB3 ARG A 114       6.161   9.134  -1.775  1.00 96.99           H  
ATOM   1851  O   ARG A 114       4.556   8.210   0.437  1.00 96.99           O  
ATOM   1852  CG  ARG A 114       6.001  11.099  -0.908  1.00 96.99           C  
ATOM   1853  HG2 ARG A 114       6.586  11.718  -0.228  1.00 96.99           H  
ATOM   1854  HG3 ARG A 114       5.001  10.950  -0.501  1.00 96.99           H  
ATOM   1855  CD  ARG A 114       5.878  11.799  -2.261  1.00 96.99           C  
ATOM   1856  HD2 ARG A 114       5.474  11.101  -2.994  1.00 96.99           H  
ATOM   1857  HD3 ARG A 114       6.876  12.105  -2.576  1.00 96.99           H  
ATOM   1858  NE  ARG A 114       4.976  12.960  -2.153  1.00 96.99           N  
ATOM   1859  HE  ARG A 114       4.285  12.935  -1.417  1.00 96.99           H  
ATOM   1860  NH1 ARG A 114       5.843  14.193  -3.870  1.00 96.99           N  
ATOM   1861 HH11 ARG A 114       6.503  13.442  -4.014  1.00 96.99           H  
ATOM   1862 HH12 ARG A 114       5.977  15.087  -4.322  1.00 96.99           H  
ATOM   1863  NH2 ARG A 114       4.285  15.082  -2.515  1.00 96.99           N  
ATOM   1864 HH21 ARG A 114       3.783  15.031  -1.640  1.00 96.99           H  
ATOM   1865 HH22 ARG A 114       4.315  15.951  -3.029  1.00 96.99           H  
ATOM   1866  CZ  ARG A 114       5.031  14.069  -2.858  1.00 96.99           C  
ATOM   1867  N   VAL A 115       5.337   9.327   2.212  1.00 95.76           N  
ATOM   1868  H   VAL A 115       6.115   9.853   2.583  1.00 95.76           H  
ATOM   1869  CA  VAL A 115       4.093   9.293   2.992  1.00 95.76           C  
ATOM   1870  HA  VAL A 115       3.376   8.633   2.504  1.00 95.76           H  
ATOM   1871  C   VAL A 115       3.507  10.698   3.013  1.00 95.76           C  
ATOM   1872  CB  VAL A 115       4.318   8.740   4.412  1.00 95.76           C  
ATOM   1873  HB  VAL A 115       4.982   9.405   4.963  1.00 95.76           H  
ATOM   1874  O   VAL A 115       4.142  11.625   3.512  1.00 95.76           O  
ATOM   1875  CG1 VAL A 115       2.990   8.628   5.173  1.00 95.76           C  
ATOM   1876 HG11 VAL A 115       2.286   8.008   4.616  1.00 95.76           H  
ATOM   1877 HG12 VAL A 115       3.161   8.183   6.153  1.00 95.76           H  
ATOM   1878 HG13 VAL A 115       2.556   9.616   5.322  1.00 95.76           H  
ATOM   1879  CG2 VAL A 115       4.957   7.345   4.369  1.00 95.76           C  
ATOM   1880 HG21 VAL A 115       5.968   7.410   3.966  1.00 95.76           H  
ATOM   1881 HG22 VAL A 115       4.357   6.680   3.747  1.00 95.76           H  
ATOM   1882 HG23 VAL A 115       5.016   6.932   5.376  1.00 95.76           H  
ATOM   1883  N   THR A 116       2.312  10.861   2.455  1.00 94.68           N  
ATOM   1884  H   THR A 116       1.845  10.043   2.092  1.00 94.68           H  
ATOM   1885  CA  THR A 116       1.555  12.114   2.468  1.00 94.68           C  
ATOM   1886  HA  THR A 116       2.191  12.907   2.861  1.00 94.68           H  
ATOM   1887  C   THR A 116       0.348  11.948   3.376  1.00 94.68           C  
ATOM   1888  CB  THR A 116       1.112  12.536   1.060  1.00 94.68           C  
ATOM   1889  HB  THR A 116       0.376  11.826   0.683  1.00 94.68           H  
ATOM   1890  O   THR A 116      -0.511  11.126   3.085  1.00 94.68           O  
ATOM   1891  CG2 THR A 116       0.485  13.931   1.054  1.00 94.68           C  
ATOM   1892 HG21 THR A 116      -0.459  13.912   1.599  1.00 94.68           H  
ATOM   1893 HG22 THR A 116       0.286  14.231   0.025  1.00 94.68           H  
ATOM   1894 HG23 THR A 116       1.159  14.649   1.522  1.00 94.68           H  
ATOM   1895  OG1 THR A 116       2.216  12.536   0.175  1.00 94.68           O  
ATOM   1896  HG1 THR A 116       2.308  11.619  -0.092  1.00 94.68           H  
ATOM   1897  N   ALA A 117       0.259  12.703   4.468  1.00 91.91           N  
ATOM   1898  H   ALA A 117       0.985  13.378   4.660  1.00 91.91           H  
ATOM   1899  CA  ALA A 117      -0.891  12.647   5.366  1.00 91.91           C  
ATOM   1900  HA  ALA A 117      -1.779  12.409   4.779  1.00 91.91           H  
ATOM   1901  C   ALA A 117      -1.124  14.003   6.046  1.00 91.91           C  
ATOM   1902  CB  ALA A 117      -0.685  11.518   6.379  1.00 91.91           C  
ATOM   1903  HB1 ALA A 117      -1.647  11.282   6.834  1.00 91.91           H  
ATOM   1904  HB2 ALA A 117       0.037  11.820   7.138  1.00 91.91           H  
ATOM   1905  HB3 ALA A 117      -0.327  10.619   5.878  1.00 91.91           H  
ATOM   1906  O   ALA A 117      -0.184  14.665   6.488  1.00 91.91           O  
ATOM   1907  N   GLY A 118      -2.384  14.445   6.119  1.00 87.62           N  
ATOM   1908  H   GLY A 118      -3.124  13.851   5.774  1.00 87.62           H  
ATOM   1909  CA  GLY A 118      -2.732  15.749   6.709  1.00 87.62           C  
ATOM   1910  HA2 GLY A 118      -3.815  15.870   6.684  1.00 87.62           H  
ATOM   1911  HA3 GLY A 118      -2.411  15.779   7.751  1.00 87.62           H  
ATOM   1912  C   GLY A 118      -2.103  16.951   5.988  1.00 87.62           C  
ATOM   1913  O   GLY A 118      -1.843  17.973   6.611  1.00 87.62           O  
ATOM   1914  N   GLY A 119      -1.811  16.821   4.689  1.00 90.28           N  
ATOM   1915  H   GLY A 119      -2.021  15.939   4.245  1.00 90.28           H  
ATOM   1916  CA  GLY A 119      -1.160  17.863   3.884  1.00 90.28           C  
ATOM   1917  HA2 GLY A 119      -1.397  17.697   2.833  1.00 90.28           H  
ATOM   1918  HA3 GLY A 119      -1.555  18.836   4.174  1.00 90.28           H  
ATOM   1919  C   GLY A 119       0.367  17.927   4.016  1.00 90.28           C  
ATOM   1920  O   GLY A 119       1.005  18.639   3.243  1.00 90.28           O  
ATOM   1921  N   GLU A 120       0.971  17.164   4.928  1.00 92.06           N  
ATOM   1922  H   GLU A 120       0.410  16.583   5.535  1.00 92.06           H  
ATOM   1923  CA  GLU A 120       2.424  17.023   5.027  1.00 92.06           C  
ATOM   1924  HA  GLU A 120       2.889  17.931   4.644  1.00 92.06           H  
ATOM   1925  C   GLU A 120       2.893  15.840   4.171  1.00 92.06           C  
ATOM   1926  CB  GLU A 120       2.848  16.874   6.498  1.00 92.06           C  
ATOM   1927  HB2 GLU A 120       2.319  17.614   7.098  1.00 92.06           H  
ATOM   1928  HB3 GLU A 120       2.575  15.879   6.849  1.00 92.06           H  
ATOM   1929  O   GLU A 120       2.251  14.792   4.145  1.00 92.06           O  
ATOM   1930  CG  GLU A 120       4.361  17.092   6.681  1.00 92.06           C  
ATOM   1931  HG2 GLU A 120       4.601  18.121   6.414  1.00 92.06           H  
ATOM   1932  HG3 GLU A 120       4.896  16.437   5.994  1.00 92.06           H  
ATOM   1933  CD  GLU A 120       4.866  16.803   8.106  1.00 92.06           C  
ATOM   1934  OE1 GLU A 120       6.088  16.587   8.263  1.00 92.06           O  
ATOM   1935  OE2 GLU A 120       4.072  16.672   9.062  1.00 92.06           O  
ATOM   1936  N   THR A 121       4.016  15.997   3.470  1.00 96.06           N  
ATOM   1937  H   THR A 121       4.524  16.863   3.583  1.00 96.06           H  
ATOM   1938  CA  THR A 121       4.705  14.916   2.758  1.00 96.06           C  
ATOM   1939  HA  THR A 121       4.122  13.996   2.796  1.00 96.06           H  
ATOM   1940  C   THR A 121       6.056  14.665   3.416  1.00 96.06           C  
ATOM   1941  CB  THR A 121       4.928  15.285   1.286  1.00 96.06           C  
ATOM   1942  HB  THR A 121       5.444  16.243   1.232  1.00 96.06           H  
ATOM   1943  O   THR A 121       6.854  15.593   3.539  1.00 96.06           O  
ATOM   1944  CG2 THR A 121       5.756  14.235   0.562  1.00 96.06           C  
ATOM   1945 HG21 THR A 121       6.716  14.066   1.052  1.00 96.06           H  
ATOM   1946 HG22 THR A 121       5.996  14.607  -0.434  1.00 96.06           H  
ATOM   1947 HG23 THR A 121       5.191  13.304   0.534  1.00 96.06           H  
ATOM   1948  OG1 THR A 121       3.708  15.376   0.579  1.00 96.06           O  
ATOM   1949  HG1 THR A 121       3.026  15.539   1.235  1.00 96.06           H  
ATOM   1950  N   ARG A 122       6.353  13.408   3.749  1.00 96.49           N  
ATOM   1951  H   ARG A 122       5.636  12.706   3.633  1.00 96.49           H  
ATOM   1952  CA  ARG A 122       7.676  12.961   4.203  1.00 96.49           C  
ATOM   1953  HA  ARG A 122       8.365  13.806   4.197  1.00 96.49           H  
ATOM   1954  C   ARG A 122       8.237  11.913   3.255  1.00 96.49           C  
ATOM   1955  CB  ARG A 122       7.588  12.425   5.636  1.00 96.49           C  
ATOM   1956  HB2 ARG A 122       6.878  11.598   5.668  1.00 96.49           H  
ATOM   1957  HB3 ARG A 122       8.570  12.059   5.935  1.00 96.49           H  
ATOM   1958  O   ARG A 122       7.503  11.038   2.803  1.00 96.49           O  
ATOM   1959  CG  ARG A 122       7.141  13.508   6.625  1.00 96.49           C  
ATOM   1960  HG2 ARG A 122       6.137  13.848   6.371  1.00 96.49           H  
ATOM   1961  HG3 ARG A 122       7.823  14.357   6.577  1.00 96.49           H  
ATOM   1962  CD  ARG A 122       7.122  12.952   8.046  1.00 96.49           C  
ATOM   1963  HD2 ARG A 122       8.138  12.688   8.341  1.00 96.49           H  
ATOM   1964  HD3 ARG A 122       6.497  12.059   8.063  1.00 96.49           H  
ATOM   1965  NE  ARG A 122       6.584  13.950   8.975  1.00 96.49           N  
ATOM   1966  HE  ARG A 122       6.504  14.901   8.644  1.00 96.49           H  
ATOM   1967  NH1 ARG A 122       6.144  12.580  10.762  1.00 96.49           N  
ATOM   1968 HH11 ARG A 122       6.516  11.798  10.242  1.00 96.49           H  
ATOM   1969 HH12 ARG A 122       5.652  12.424  11.630  1.00 96.49           H  
ATOM   1970  NH2 ARG A 122       5.481  14.731  10.768  1.00 96.49           N  
ATOM   1971 HH21 ARG A 122       5.270  15.548  10.214  1.00 96.49           H  
ATOM   1972 HH22 ARG A 122       4.996  14.604  11.645  1.00 96.49           H  
ATOM   1973  CZ  ARG A 122       6.083  13.746  10.172  1.00 96.49           C  
ATOM   1974  N   GLU A 123       9.530  11.993   2.971  1.00 97.78           N  
ATOM   1975  H   GLU A 123      10.086  12.704   3.424  1.00 97.78           H  
ATOM   1976  CA  GLU A 123      10.240  11.046   2.109  1.00 97.78           C  
ATOM   1977  HA  GLU A 123       9.533  10.316   1.714  1.00 97.78           H  
ATOM   1978  C   GLU A 123      11.290  10.271   2.906  1.00 97.78           C  
ATOM   1979  CB  GLU A 123      10.879  11.749   0.903  1.00 97.78           C  
ATOM   1980  HB2 GLU A 123      11.548  12.536   1.253  1.00 97.78           H  
ATOM   1981  HB3 GLU A 123      11.464  11.011   0.355  1.00 97.78           H  
ATOM   1982  O   GLU A 123      12.023  10.831   3.721  1.00 97.78           O  
ATOM   1983  CG  GLU A 123       9.831  12.347  -0.050  1.00 97.78           C  
ATOM   1984  HG2 GLU A 123       9.103  11.571  -0.287  1.00 97.78           H  
ATOM   1985  HG3 GLU A 123       9.304  13.154   0.459  1.00 97.78           H  
ATOM   1986  CD  GLU A 123      10.426  12.885  -1.364  1.00 97.78           C  
ATOM   1987  OE1 GLU A 123       9.607  13.216  -2.255  1.00 97.78           O  
ATOM   1988  OE2 GLU A 123      11.671  12.947  -1.487  1.00 97.78           O  
ATOM   1989  N   TYR A 124      11.372   8.973   2.641  1.00 97.78           N  
ATOM   1990  H   TYR A 124      10.710   8.589   1.982  1.00 97.78           H  
ATOM   1991  CA  TYR A 124      12.226   8.021   3.334  1.00 97.78           C  
ATOM   1992  HA  TYR A 124      12.965   8.559   3.927  1.00 97.78           H  
ATOM   1993  C   TYR A 124      12.953   7.137   2.324  1.00 97.78           C  
ATOM   1994  CB  TYR A 124      11.376   7.160   4.277  1.00 97.78           C  
ATOM   1995  HB2 TYR A 124      10.687   6.567   3.674  1.00 97.78           H  
ATOM   1996  HB3 TYR A 124      12.026   6.464   4.806  1.00 97.78           H  
ATOM   1997  O   TYR A 124      12.448   6.859   1.235  1.00 97.78           O  
ATOM   1998  CG  TYR A 124      10.571   7.945   5.294  1.00 97.78           C  
ATOM   1999  CD1 TYR A 124      11.146   8.286   6.532  1.00 97.78           C  
ATOM   2000  HD1 TYR A 124      12.160   7.992   6.757  1.00 97.78           H  
ATOM   2001  CD2 TYR A 124       9.248   8.330   5.000  1.00 97.78           C  
ATOM   2002  HD2 TYR A 124       8.809   8.077   4.046  1.00 97.78           H  
ATOM   2003  CE1 TYR A 124      10.395   8.997   7.485  1.00 97.78           C  
ATOM   2004  HE1 TYR A 124      10.834   9.244   8.441  1.00 97.78           H  
ATOM   2005  CE2 TYR A 124       8.495   9.046   5.948  1.00 97.78           C  
ATOM   2006  HE2 TYR A 124       7.474   9.327   5.737  1.00 97.78           H  
ATOM   2007  OH  TYR A 124       8.343  10.040   8.131  1.00 97.78           O  
ATOM   2008  HH  TYR A 124       8.830  10.077   8.957  1.00 97.78           H  
ATOM   2009  CZ  TYR A 124       9.067   9.374   7.195  1.00 97.78           C  
ATOM   2010  N   THR A 125      14.133   6.651   2.703  1.00 97.88           N  
ATOM   2011  H   THR A 125      14.462   6.874   3.632  1.00 97.88           H  
ATOM   2012  CA  THR A 125      14.817   5.564   1.994  1.00 97.88           C  
ATOM   2013  HA  THR A 125      14.288   5.335   1.069  1.00 97.88           H  
ATOM   2014  C   THR A 125      14.800   4.322   2.873  1.00 97.88           C  
ATOM   2015  CB  THR A 125      16.247   5.954   1.608  1.00 97.88           C  
ATOM   2016  HB  THR A 125      16.814   6.211   2.503  1.00 97.88           H  
ATOM   2017  O   THR A 125      15.258   4.370   4.011  1.00 97.88           O  
ATOM   2018  CG2 THR A 125      16.973   4.844   0.846  1.00 97.88           C  
ATOM   2019 HG21 THR A 125      17.932   5.218   0.488  1.00 97.88           H  
ATOM   2020 HG22 THR A 125      16.371   4.521  -0.003  1.00 97.88           H  
ATOM   2021 HG23 THR A 125      17.159   3.995   1.505  1.00 97.88           H  
ATOM   2022  OG1 THR A 125      16.197   7.073   0.751  1.00 97.88           O  
ATOM   2023  HG1 THR A 125      15.593   7.702   1.150  1.00 97.88           H  
ATOM   2024  N   VAL A 126      14.282   3.216   2.345  1.00 97.73           N  
ATOM   2025  H   VAL A 126      13.918   3.270   1.404  1.00 97.73           H  
ATOM   2026  CA  VAL A 126      14.195   1.922   3.030  1.00 97.73           C  
ATOM   2027  HA  VAL A 126      14.492   2.043   4.072  1.00 97.73           H  
ATOM   2028  C   VAL A 126      15.162   0.960   2.357  1.00 97.73           C  
ATOM   2029  CB  VAL A 126      12.758   1.372   3.025  1.00 97.73           C  
ATOM   2030  HB  VAL A 126      12.495   1.082   2.007  1.00 97.73           H  
ATOM   2031  O   VAL A 126      15.018   0.640   1.174  1.00 97.73           O  
ATOM   2032  CG1 VAL A 126      12.630   0.146   3.936  1.00 97.73           C  
ATOM   2033 HG11 VAL A 126      12.892   0.408   4.961  1.00 97.73           H  
ATOM   2034 HG12 VAL A 126      13.287  -0.655   3.598  1.00 97.73           H  
ATOM   2035 HG13 VAL A 126      11.605  -0.225   3.926  1.00 97.73           H  
ATOM   2036  CG2 VAL A 126      11.758   2.437   3.484  1.00 97.73           C  
ATOM   2037 HG21 VAL A 126      12.126   2.903   4.398  1.00 97.73           H  
ATOM   2038 HG22 VAL A 126      11.656   3.209   2.722  1.00 97.73           H  
ATOM   2039 HG23 VAL A 126      10.781   1.988   3.661  1.00 97.73           H  
ATOM   2040  N   ASN A 127      16.172   0.510   3.094  1.00 97.96           N  
ATOM   2041  H   ASN A 127      16.176   0.718   4.082  1.00 97.96           H  
ATOM   2042  CA  ASN A 127      17.189  -0.397   2.568  1.00 97.96           C  
ATOM   2043  HA  ASN A 127      17.488  -0.027   1.587  1.00 97.96           H  
ATOM   2044  C   ASN A 127      16.627  -1.822   2.381  1.00 97.96           C  
ATOM   2045  CB  ASN A 127      18.416  -0.362   3.493  1.00 97.96           C  
ATOM   2046  HB2 ASN A 127      18.096  -0.524   4.522  1.00 97.96           H  
ATOM   2047  HB3 ASN A 127      19.103  -1.166   3.229  1.00 97.96           H  
ATOM   2048  O   ASN A 127      15.660  -2.191   3.054  1.00 97.96           O  
ATOM   2049  CG  ASN A 127      19.179   0.946   3.383  1.00 97.96           C  
ATOM   2050  ND2 ASN A 127      19.677   1.464   4.480  1.00 97.96           N  
ATOM   2051 HD21 ASN A 127      20.157   2.348   4.382  1.00 97.96           H  
ATOM   2052 HD22 ASN A 127      19.524   1.020   5.374  1.00 97.96           H  
ATOM   2053  OD1 ASN A 127      19.344   1.512   2.314  1.00 97.96           O  
ATOM   2054  N   PRO A 128      17.219  -2.640   1.495  1.00 97.55           N  
ATOM   2055  CA  PRO A 128      16.878  -4.057   1.365  1.00 97.55           C  
ATOM   2056  HA  PRO A 128      15.913  -4.154   0.866  1.00 97.55           H  
ATOM   2057  C   PRO A 128      16.853  -4.776   2.717  1.00 97.55           C  
ATOM   2058  CB  PRO A 128      17.978  -4.649   0.479  1.00 97.55           C  
ATOM   2059  HB2 PRO A 128      17.628  -5.495  -0.113  1.00 97.55           H  
ATOM   2060  HB3 PRO A 128      18.837  -4.947   1.081  1.00 97.55           H  
ATOM   2061  O   PRO A 128      17.768  -4.606   3.522  1.00 97.55           O  
ATOM   2062  CG  PRO A 128      18.374  -3.468  -0.393  1.00 97.55           C  
ATOM   2063  HG2 PRO A 128      17.617  -3.352  -1.169  1.00 97.55           H  
ATOM   2064  HG3 PRO A 128      19.370  -3.584  -0.821  1.00 97.55           H  
ATOM   2065  CD  PRO A 128      18.295  -2.296   0.577  1.00 97.55           C  
ATOM   2066  HD2 PRO A 128      19.233  -2.212   1.127  1.00 97.55           H  
ATOM   2067  HD3 PRO A 128      18.088  -1.375   0.032  1.00 97.55           H  
ATOM   2068  N   GLY A 129      15.817  -5.574   2.968  1.00 95.60           N  
ATOM   2069  H   GLY A 129      15.058  -5.614   2.303  1.00 95.60           H  
ATOM   2070  CA  GLY A 129      15.666  -6.353   4.200  1.00 95.60           C  
ATOM   2071  HA2 GLY A 129      14.867  -7.081   4.055  1.00 95.60           H  
ATOM   2072  HA3 GLY A 129      16.593  -6.890   4.401  1.00 95.60           H  
ATOM   2073  C   GLY A 129      15.320  -5.536   5.448  1.00 95.60           C  
ATOM   2074  O   GLY A 129      15.332  -6.091   6.543  1.00 95.60           O  
ATOM   2075  N   THR A 130      15.021  -4.241   5.307  1.00 96.99           N  
ATOM   2076  H   THR A 130      15.035  -3.848   4.377  1.00 96.99           H  
ATOM   2077  CA  THR A 130      14.611  -3.373   6.422  1.00 96.99           C  
ATOM   2078  HA  THR A 130      14.704  -3.931   7.354  1.00 96.99           H  
ATOM   2079  C   THR A 130      13.141  -2.968   6.330  1.00 96.99           C  
ATOM   2080  CB  THR A 130      15.517  -2.138   6.573  1.00 96.99           C  
ATOM   2081  HB  THR A 130      15.242  -1.620   7.492  1.00 96.99           H  
ATOM   2082  O   THR A 130      12.490  -3.121   5.288  1.00 96.99           O  
ATOM   2083  CG2 THR A 130      17.000  -2.495   6.661  1.00 96.99           C  
ATOM   2084 HG21 THR A 130      17.353  -2.893   5.709  1.00 96.99           H  
ATOM   2085 HG22 THR A 130      17.568  -1.599   6.911  1.00 96.99           H  
ATOM   2086 HG23 THR A 130      17.153  -3.240   7.441  1.00 96.99           H  
ATOM   2087  OG1 THR A 130      15.375  -1.237   5.501  1.00 96.99           O  
ATOM   2088  HG1 THR A 130      15.411  -1.745   4.687  1.00 96.99           H  
ATOM   2089  N   GLU A 131      12.628  -2.442   7.439  1.00 97.20           N  
ATOM   2090  H   GLU A 131      13.215  -2.327   8.253  1.00 97.20           H  
ATOM   2091  CA  GLU A 131      11.280  -1.894   7.552  1.00 97.20           C  
ATOM   2092  HA  GLU A 131      10.784  -1.968   6.584  1.00 97.20           H  
ATOM   2093  C   GLU A 131      11.334  -0.409   7.916  1.00 97.20           C  
ATOM   2094  CB  GLU A 131      10.432  -2.689   8.564  1.00 97.20           C  
ATOM   2095  HB2 GLU A 131       9.437  -2.247   8.591  1.00 97.20           H  
ATOM   2096  HB3 GLU A 131      10.877  -2.623   9.557  1.00 97.20           H  
ATOM   2097  O   GLU A 131      12.217   0.043   8.644  1.00 97.20           O  
ATOM   2098  CG  GLU A 131      10.313  -4.163   8.150  1.00 97.20           C  
ATOM   2099  HG2 GLU A 131      11.282  -4.648   8.272  1.00 97.20           H  
ATOM   2100  HG3 GLU A 131      10.065  -4.177   7.089  1.00 97.20           H  
ATOM   2101  CD  GLU A 131       9.247  -4.984   8.897  1.00 97.20           C  
ATOM   2102  OE1 GLU A 131       9.047  -6.139   8.457  1.00 97.20           O  
ATOM   2103  OE2 GLU A 131       8.580  -4.472   9.830  1.00 97.20           O  
ATOM   2104  N   LEU A 132      10.368   0.339   7.397  1.00 97.37           N  
ATOM   2105  H   LEU A 132       9.705  -0.119   6.788  1.00 97.37           H  
ATOM   2106  CA  LEU A 132      10.032   1.691   7.817  1.00 97.37           C  
ATOM   2107  HA  LEU A 132      10.817   2.093   8.457  1.00 97.37           H  
ATOM   2108  C   LEU A 132       8.728   1.638   8.604  1.00 97.37           C  
ATOM   2109  CB  LEU A 132       9.897   2.564   6.562  1.00 97.37           C  
ATOM   2110  HB2 LEU A 132      10.891   2.666   6.126  1.00 97.37           H  
ATOM   2111  HB3 LEU A 132       9.259   2.036   5.853  1.00 97.37           H  
ATOM   2112  O   LEU A 132       7.775   1.012   8.149  1.00 97.37           O  
ATOM   2113  CG  LEU A 132       9.305   3.966   6.789  1.00 97.37           C  
ATOM   2114  HG  LEU A 132       8.369   3.887   7.342  1.00 97.37           H  
ATOM   2115  CD1 LEU A 132      10.268   4.874   7.553  1.00 97.37           C  
ATOM   2116 HD11 LEU A 132      10.450   4.470   8.549  1.00 97.37           H  
ATOM   2117 HD12 LEU A 132      11.212   4.963   7.015  1.00 97.37           H  
ATOM   2118 HD13 LEU A 132       9.821   5.861   7.666  1.00 97.37           H  
ATOM   2119  CD2 LEU A 132       8.989   4.601   5.438  1.00 97.37           C  
ATOM   2120 HD21 LEU A 132       8.240   3.993   4.929  1.00 97.37           H  
ATOM   2121 HD22 LEU A 132       9.892   4.655   4.830  1.00 97.37           H  
ATOM   2122 HD23 LEU A 132       8.583   5.601   5.590  1.00 97.37           H  
ATOM   2123  N   GLU A 133       8.666   2.362   9.715  1.00 97.03           N  
ATOM   2124  H   GLU A 133       9.488   2.853  10.035  1.00 97.03           H  
ATOM   2125  CA  GLU A 133       7.429   2.635  10.439  1.00 97.03           C  
ATOM   2126  HA  GLU A 133       6.587   2.242   9.870  1.00 97.03           H  
ATOM   2127  C   GLU A 133       7.249   4.149  10.563  1.00 97.03           C  
ATOM   2128  CB  GLU A 133       7.436   1.901  11.788  1.00 97.03           C  
ATOM   2129  HB2 GLU A 133       7.648   0.853  11.580  1.00 97.03           H  
ATOM   2130  HB3 GLU A 133       8.229   2.297  12.423  1.00 97.03           H  
ATOM   2131  O   GLU A 133       8.178   4.870  10.930  1.00 97.03           O  
ATOM   2132  CG  GLU A 133       6.085   2.010  12.520  1.00 97.03           C  
ATOM   2133  HG2 GLU A 133       5.959   3.034  12.873  1.00 97.03           H  
ATOM   2134  HG3 GLU A 133       5.285   1.807  11.808  1.00 97.03           H  
ATOM   2135  CD  GLU A 133       5.943   1.029  13.701  1.00 97.03           C  
ATOM   2136  OE1 GLU A 133       5.088   1.288  14.580  1.00 97.03           O  
ATOM   2137  OE2 GLU A 133       6.599  -0.035  13.673  1.00 97.03           O  
ATOM   2138  N   VAL A 134       6.063   4.636  10.207  1.00 95.68           N  
ATOM   2139  H   VAL A 134       5.370   3.986   9.861  1.00 95.68           H  
ATOM   2140  CA  VAL A 134       5.677   6.044  10.312  1.00 95.68           C  
ATOM   2141  HA  VAL A 134       6.452   6.590  10.849  1.00 95.68           H  
ATOM   2142  C   VAL A 134       4.391   6.126  11.115  1.00 95.68           C  
ATOM   2143  CB  VAL A 134       5.502   6.706   8.929  1.00 95.68           C  
ATOM   2144  HB  VAL A 134       4.682   6.226   8.395  1.00 95.68           H  
ATOM   2145  O   VAL A 134       3.363   5.589  10.704  1.00 95.68           O  
ATOM   2146  CG1 VAL A 134       5.184   8.201   9.059  1.00 95.68           C  
ATOM   2147 HG11 VAL A 134       5.088   8.648   8.069  1.00 95.68           H  
ATOM   2148 HG12 VAL A 134       4.239   8.340   9.585  1.00 95.68           H  
ATOM   2149 HG13 VAL A 134       5.978   8.706   9.609  1.00 95.68           H  
ATOM   2150  CG2 VAL A 134       6.767   6.573   8.074  1.00 95.68           C  
ATOM   2151 HG21 VAL A 134       6.924   5.522   7.830  1.00 95.68           H  
ATOM   2152 HG22 VAL A 134       6.655   7.128   7.143  1.00 95.68           H  
ATOM   2153 HG23 VAL A 134       7.631   6.949   8.622  1.00 95.68           H  
ATOM   2154  N   GLU A 135       4.445   6.822  12.245  1.00 94.78           N  
ATOM   2155  H   GLU A 135       5.331   7.189  12.561  1.00 94.78           H  
ATOM   2156  CA  GLU A 135       3.259   7.167  13.023  1.00 94.78           C  
ATOM   2157  HA  GLU A 135       2.571   6.322  13.016  1.00 94.78           H  
ATOM   2158  C   GLU A 135       2.538   8.366  12.391  1.00 94.78           C  
ATOM   2159  CB  GLU A 135       3.626   7.445  14.487  1.00 94.78           C  
ATOM   2160  HB2 GLU A 135       4.349   8.259  14.523  1.00 94.78           H  
ATOM   2161  HB3 GLU A 135       2.721   7.757  15.008  1.00 94.78           H  
ATOM   2162  O   GLU A 135       3.154   9.363  12.003  1.00 94.78           O  
ATOM   2163  CG  GLU A 135       4.205   6.209  15.198  1.00 94.78           C  
ATOM   2164  HG2 GLU A 135       3.501   5.384  15.086  1.00 94.78           H  
ATOM   2165  HG3 GLU A 135       5.141   5.925  14.717  1.00 94.78           H  
ATOM   2166  CD  GLU A 135       4.463   6.442  16.696  1.00 94.78           C  
ATOM   2167  OE1 GLU A 135       4.715   5.438  17.398  1.00 94.78           O  
ATOM   2168  OE2 GLU A 135       4.409   7.613  17.137  1.00 94.78           O  
ATOM   2169  N   LEU A 136       1.219   8.248  12.292  1.00 91.69           N  
ATOM   2170  H   LEU A 136       0.805   7.408  12.670  1.00 91.69           H  
ATOM   2171  CA  LEU A 136       0.278   9.239  11.798  1.00 91.69           C  
ATOM   2172  HA  LEU A 136       0.821  10.081  11.368  1.00 91.69           H  
ATOM   2173  C   LEU A 136      -0.564   9.745  12.969  1.00 91.69           C  
ATOM   2174  CB  LEU A 136      -0.643   8.624  10.728  1.00 91.69           C  
ATOM   2175  HB2 LEU A 136      -1.269   7.871  11.207  1.00 91.69           H  
ATOM   2176  HB3 LEU A 136      -1.313   9.408  10.373  1.00 91.69           H  
ATOM   2177  O   LEU A 136      -1.097   8.959  13.761  1.00 91.69           O  
ATOM   2178  CG  LEU A 136       0.041   7.979   9.513  1.00 91.69           C  
ATOM   2179  HG  LEU A 136       0.656   7.136   9.828  1.00 91.69           H  
ATOM   2180  CD1 LEU A 136      -1.053   7.464   8.576  1.00 91.69           C  
ATOM   2181 HD11 LEU A 136      -1.597   6.650   9.057  1.00 91.69           H  
ATOM   2182 HD12 LEU A 136      -0.614   7.097   7.649  1.00 91.69           H  
ATOM   2183 HD13 LEU A 136      -1.748   8.271   8.344  1.00 91.69           H  
ATOM   2184  CD2 LEU A 136       0.909   8.976   8.747  1.00 91.69           C  
ATOM   2185 HD21 LEU A 136       0.316   9.848   8.470  1.00 91.69           H  
ATOM   2186 HD22 LEU A 136       1.314   8.503   7.852  1.00 91.69           H  
ATOM   2187 HD23 LEU A 136       1.740   9.295   9.377  1.00 91.69           H  
ATOM   2188  N   SER A 137      -0.750  11.059  13.044  1.00 90.09           N  
ATOM   2189  H   SER A 137      -0.338  11.652  12.338  1.00 90.09           H  
ATOM   2190  CA  SER A 137      -1.681  11.650  14.002  1.00 90.09           C  
ATOM   2191  HA  SER A 137      -1.390  11.289  14.988  1.00 90.09           H  
ATOM   2192  C   SER A 137      -3.124  11.197  13.720  1.00 90.09           C  
ATOM   2193  CB  SER A 137      -1.551  13.178  14.013  1.00 90.09           C  
ATOM   2194  HB2 SER A 137      -1.889  13.553  14.979  1.00 90.09           H  
ATOM   2195  HB3 SER A 137      -0.504  13.456  13.889  1.00 90.09           H  
ATOM   2196  O   SER A 137      -3.433  10.797  12.592  1.00 90.09           O  
ATOM   2197  OG  SER A 137      -2.328  13.791  13.006  1.00 90.09           O  
ATOM   2198  HG  SER A 137      -3.007  14.290  13.466  1.00 90.09           H  
ATOM   2199  N   PRO A 138      -4.045  11.261  14.699  1.00 85.44           N  
ATOM   2200  CA  PRO A 138      -5.460  10.938  14.493  1.00 85.44           C  
ATOM   2201  HA  PRO A 138      -5.562   9.860  14.365  1.00 85.44           H  
ATOM   2202  C   PRO A 138      -6.095  11.647  13.284  1.00 85.44           C  
ATOM   2203  CB  PRO A 138      -6.148  11.333  15.801  1.00 85.44           C  
ATOM   2204  HB2 PRO A 138      -6.430  12.386  15.777  1.00 85.44           H  
ATOM   2205  HB3 PRO A 138      -7.017  10.708  16.003  1.00 85.44           H  
ATOM   2206  O   PRO A 138      -6.872  11.045  12.548  1.00 85.44           O  
ATOM   2207  CG  PRO A 138      -5.047  11.130  16.840  1.00 85.44           C  
ATOM   2208  HG2 PRO A 138      -4.959  10.071  17.083  1.00 85.44           H  
ATOM   2209  HG3 PRO A 138      -5.224  11.722  17.738  1.00 85.44           H  
ATOM   2210  CD  PRO A 138      -3.800  11.595  16.094  1.00 85.44           C  
ATOM   2211  HD2 PRO A 138      -3.694  12.675  16.195  1.00 85.44           H  
ATOM   2212  HD3 PRO A 138      -2.921  11.084  16.488  1.00 85.44           H  
ATOM   2213  N   GLU A 139      -5.717  12.900  13.028  1.00 85.80           N  
ATOM   2214  H   GLU A 139      -5.071  13.346  13.664  1.00 85.80           H  
ATOM   2215  CA  GLU A 139      -6.200  13.700  11.895  1.00 85.80           C  
ATOM   2216  HA  GLU A 139      -7.287  13.622  11.850  1.00 85.80           H  
ATOM   2217  C   GLU A 139      -5.652  13.210  10.543  1.00 85.80           C  
ATOM   2218  CB  GLU A 139      -5.825  15.183  12.085  1.00 85.80           C  
ATOM   2219  HB2 GLU A 139      -4.751  15.310  11.948  1.00 85.80           H  
ATOM   2220  HB3 GLU A 139      -6.312  15.744  11.288  1.00 85.80           H  
ATOM   2221  O   GLU A 139      -6.259  13.439   9.496  1.00 85.80           O  
ATOM   2222  CG  GLU A 139      -6.255  15.816  13.424  1.00 85.80           C  
ATOM   2223  HG2 GLU A 139      -7.294  15.546  13.618  1.00 85.80           H  
ATOM   2224  HG3 GLU A 139      -6.214  16.899  13.308  1.00 85.80           H  
ATOM   2225  CD  GLU A 139      -5.378  15.429  14.629  1.00 85.80           C  
ATOM   2226  OE1 GLU A 139      -5.832  15.657  15.769  1.00 85.80           O  
ATOM   2227  OE2 GLU A 139      -4.276  14.862  14.414  1.00 85.80           O  
ATOM   2228  N   GLN A 140      -4.508  12.523  10.556  1.00 87.41           N  
ATOM   2229  H   GLN A 140      -4.077  12.351  11.452  1.00 87.41           H  
ATOM   2230  CA  GLN A 140      -3.820  12.004   9.375  1.00 87.41           C  
ATOM   2231  HA  GLN A 140      -3.989  12.678   8.536  1.00 87.41           H  
ATOM   2232  C   GLN A 140      -4.327  10.618   8.938  1.00 87.41           C  
ATOM   2233  CB  GLN A 140      -2.313  11.973   9.683  1.00 87.41           C  
ATOM   2234  HB2 GLN A 140      -1.798  11.353   8.949  1.00 87.41           H  
ATOM   2235  HB3 GLN A 140      -2.148  11.513  10.657  1.00 87.41           H  
ATOM   2236  O   GLN A 140      -4.181  10.268   7.767  1.00 87.41           O  
ATOM   2237  CG  GLN A 140      -1.683  13.371   9.684  1.00 87.41           C  
ATOM   2238  HG2 GLN A 140      -2.192  14.015  10.402  1.00 87.41           H  
ATOM   2239  HG3 GLN A 140      -1.812  13.809   8.695  1.00 87.41           H  
ATOM   2240  CD  GLN A 140      -0.196  13.352  10.027  1.00 87.41           C  
ATOM   2241  NE2 GLN A 140       0.604  14.178   9.389  1.00 87.41           N  
ATOM   2242 HE21 GLN A 140       0.275  14.740   8.617  1.00 87.41           H  
ATOM   2243 HE22 GLN A 140       1.578  14.177   9.658  1.00 87.41           H  
ATOM   2244  OE1 GLN A 140       0.281  12.585  10.849  1.00 87.41           O  
ATOM   2245  N   GLN A 141      -4.938   9.837   9.838  1.00 84.01           N  
ATOM   2246  H   GLN A 141      -5.042  10.200  10.775  1.00 84.01           H  
ATOM   2247  CA  GLN A 141      -5.216   8.406   9.612  1.00 84.01           C  
ATOM   2248  HA  GLN A 141      -4.273   7.919   9.363  1.00 84.01           H  
ATOM   2249  C   GLN A 141      -6.175   8.126   8.446  1.00 84.01           C  
ATOM   2250  CB  GLN A 141      -5.769   7.740  10.886  1.00 84.01           C  
ATOM   2251  HB2 GLN A 141      -6.780   8.100  11.078  1.00 84.01           H  
ATOM   2252  HB3 GLN A 141      -5.813   6.664  10.715  1.00 84.01           H  
ATOM   2253  O   GLN A 141      -6.021   7.118   7.764  1.00 84.01           O  
ATOM   2254  CG  GLN A 141      -4.904   8.014  12.120  1.00 84.01           C  
ATOM   2255  HG2 GLN A 141      -5.059   9.058  12.393  1.00 84.01           H  
ATOM   2256  HG3 GLN A 141      -3.849   7.881  11.876  1.00 84.01           H  
ATOM   2257  CD  GLN A 141      -5.253   7.186  13.350  1.00 84.01           C  
ATOM   2258  NE2 GLN A 141      -4.484   7.317  14.410  1.00 84.01           N  
ATOM   2259 HE21 GLN A 141      -4.667   6.689  15.179  1.00 84.01           H  
ATOM   2260 HE22 GLN A 141      -3.653   7.890  14.369  1.00 84.01           H  
ATOM   2261  OE1 GLN A 141      -6.193   6.409  13.390  1.00 84.01           O  
ATOM   2262  N   ASN A 142      -7.137   9.018   8.192  1.00 78.05           N  
ATOM   2263  H   ASN A 142      -7.202   9.825   8.796  1.00 78.05           H  
ATOM   2264  CA  ASN A 142      -8.174   8.809   7.172  1.00 78.05           C  
ATOM   2265  HA  ASN A 142      -8.355   7.739   7.063  1.00 78.05           H  
ATOM   2266  C   ASN A 142      -7.785   9.312   5.772  1.00 78.05           C  
ATOM   2267  CB  ASN A 142      -9.483   9.460   7.649  1.00 78.05           C  
ATOM   2268  HB2 ASN A 142     -10.240   9.345   6.874  1.00 78.05           H  
ATOM   2269  HB3 ASN A 142      -9.318  10.525   7.808  1.00 78.05           H  
ATOM   2270  O   ASN A 142      -8.560   9.147   4.843  1.00 78.05           O  
ATOM   2271  CG  ASN A 142     -10.039   8.827   8.911  1.00 78.05           C  
ATOM   2272  ND2 ASN A 142     -10.638   9.613   9.775  1.00 78.05           N  
ATOM   2273 HD21 ASN A 142     -10.950   9.168  10.626  1.00 78.05           H  
ATOM   2274 HD22 ASN A 142     -10.717  10.605   9.600  1.00 78.05           H  
ATOM   2275  OD1 ASN A 142      -9.941   7.640   9.163  1.00 78.05           O  
ATOM   2276  N   ASN A 143      -6.630   9.965   5.614  1.00 82.87           N  
ATOM   2277  H   ASN A 143      -6.001  10.022   6.403  1.00 82.87           H  
ATOM   2278  CA  ASN A 143      -6.223  10.596   4.351  1.00 82.87           C  
ATOM   2279  HA  ASN A 143      -6.756  10.121   3.527  1.00 82.87           H  
ATOM   2280  C   ASN A 143      -4.731  10.380   4.063  1.00 82.87           C  
ATOM   2281  CB  ASN A 143      -6.597  12.091   4.374  1.00 82.87           C  
ATOM   2282  HB2 ASN A 143      -6.175  12.582   3.497  1.00 82.87           H  
ATOM   2283  HB3 ASN A 143      -6.174  12.558   5.263  1.00 82.87           H  
ATOM   2284  O   ASN A 143      -4.052  11.285   3.569  1.00 82.87           O  
ATOM   2285  CG  ASN A 143      -8.089  12.338   4.308  1.00 82.87           C  
ATOM   2286  ND2 ASN A 143      -8.642  13.059   5.255  1.00 82.87           N  
ATOM   2287 HD21 ASN A 143      -9.646  13.147   5.181  1.00 82.87           H  
ATOM   2288 HD22 ASN A 143      -8.108  13.351   6.060  1.00 82.87           H  
ATOM   2289  OD1 ASN A 143      -8.773  11.957   3.379  1.00 82.87           O  
ATOM   2290  N   ALA A 144      -4.196   9.215   4.432  1.00 88.78           N  
ATOM   2291  H   ALA A 144      -4.797   8.497   4.810  1.00 88.78           H  
ATOM   2292  CA  ALA A 144      -2.802   8.898   4.161  1.00 88.78           C  
ATOM   2293  HA  ALA A 144      -2.236   9.829   4.202  1.00 88.78           H  
ATOM   2294  C   ALA A 144      -2.637   8.307   2.755  1.00 88.78           C  
ATOM   2295  CB  ALA A 144      -2.223   8.004   5.256  1.00 88.78           C  
ATOM   2296  HB1 ALA A 144      -2.550   6.975   5.113  1.00 88.78           H  
ATOM   2297  HB2 ALA A 144      -1.134   8.029   5.205  1.00 88.78           H  
ATOM   2298  HB3 ALA A 144      -2.547   8.367   6.232  1.00 88.78           H  
ATOM   2299  O   ALA A 144      -3.339   7.381   2.352  1.00 88.78           O  
ATOM   2300  N   GLU A 145      -1.656   8.818   2.028  1.00 92.18           N  
ATOM   2301  H   GLU A 145      -1.161   9.613   2.406  1.00 92.18           H  
ATOM   2302  CA  GLU A 145      -1.153   8.259   0.784  1.00 92.18           C  
ATOM   2303  HA  GLU A 145      -1.757   7.395   0.509  1.00 92.18           H  
ATOM   2304  C   GLU A 145       0.288   7.798   1.006  1.00 92.18           C  
ATOM   2305  CB  GLU A 145      -1.275   9.291  -0.345  1.00 92.18           C  
ATOM   2306  HB2 GLU A 145      -0.646  10.151  -0.113  1.00 92.18           H  
ATOM   2307  HB3 GLU A 145      -2.311   9.623  -0.403  1.00 92.18           H  
ATOM   2308  O   GLU A 145       1.131   8.553   1.486  1.00 92.18           O  
ATOM   2309  CG  GLU A 145      -0.855   8.720  -1.707  1.00 92.18           C  
ATOM   2310  HG2 GLU A 145       0.148   8.301  -1.628  1.00 92.18           H  
ATOM   2311  HG3 GLU A 145      -1.534   7.911  -1.976  1.00 92.18           H  
ATOM   2312  CD  GLU A 145      -0.867   9.783  -2.816  1.00 92.18           C  
ATOM   2313  OE1 GLU A 145       0.097   9.792  -3.623  1.00 92.18           O  
ATOM   2314  OE2 GLU A 145      -1.854  10.545  -2.903  1.00 92.18           O  
ATOM   2315  N   VAL A 146       0.580   6.555   0.651  1.00 93.69           N  
ATOM   2316  H   VAL A 146      -0.164   5.995   0.260  1.00 93.69           H  
ATOM   2317  CA  VAL A 146       1.912   5.963   0.687  1.00 93.69           C  
ATOM   2318  HA  VAL A 146       2.618   6.679   1.107  1.00 93.69           H  
ATOM   2319  C   VAL A 146       2.313   5.666  -0.743  1.00 93.69           C  
ATOM   2320  CB  VAL A 146       1.954   4.698   1.558  1.00 93.69           C  
ATOM   2321  HB  VAL A 146       1.367   3.908   1.088  1.00 93.69           H  
ATOM   2322  O   VAL A 146       1.719   4.834  -1.420  1.00 93.69           O  
ATOM   2323  CG1 VAL A 146       3.394   4.191   1.711  1.00 93.69           C  
ATOM   2324 HG11 VAL A 146       4.017   4.962   2.166  1.00 93.69           H  
ATOM   2325 HG12 VAL A 146       3.404   3.302   2.342  1.00 93.69           H  
ATOM   2326 HG13 VAL A 146       3.805   3.929   0.736  1.00 93.69           H  
ATOM   2327  CG2 VAL A 146       1.361   4.948   2.948  1.00 93.69           C  
ATOM   2328 HG21 VAL A 146       0.319   5.258   2.869  1.00 93.69           H  
ATOM   2329 HG22 VAL A 146       1.924   5.726   3.464  1.00 93.69           H  
ATOM   2330 HG23 VAL A 146       1.377   4.020   3.519  1.00 93.69           H  
ATOM   2331  N   GLU A 147       3.334   6.348  -1.219  1.00 95.55           N  
ATOM   2332  H   GLU A 147       3.770   7.035  -0.621  1.00 95.55           H  
ATOM   2333  CA  GLU A 147       3.913   6.142  -2.530  1.00 95.55           C  
ATOM   2334  HA  GLU A 147       3.266   5.485  -3.112  1.00 95.55           H  
ATOM   2335  C   GLU A 147       5.267   5.455  -2.364  1.00 95.55           C  
ATOM   2336  CB  GLU A 147       3.945   7.486  -3.255  1.00 95.55           C  
ATOM   2337  HB2 GLU A 147       4.510   8.207  -2.664  1.00 95.55           H  
ATOM   2338  HB3 GLU A 147       2.923   7.855  -3.341  1.00 95.55           H  
ATOM   2339  O   GLU A 147       6.114   5.883  -1.588  1.00 95.55           O  
ATOM   2340  CG  GLU A 147       4.541   7.398  -4.652  1.00 95.55           C  
ATOM   2341  HG2 GLU A 147       5.563   7.024  -4.595  1.00 95.55           H  
ATOM   2342  HG3 GLU A 147       3.956   6.698  -5.250  1.00 95.55           H  
ATOM   2343  CD  GLU A 147       4.530   8.778  -5.314  1.00 95.55           C  
ATOM   2344  OE1 GLU A 147       5.611   9.390  -5.451  1.00 95.55           O  
ATOM   2345  OE2 GLU A 147       3.525   9.150  -5.971  1.00 95.55           O  
ATOM   2346  N   VAL A 148       5.462   4.351  -3.066  1.00 95.32           N  
ATOM   2347  H   VAL A 148       4.734   4.069  -3.707  1.00 95.32           H  
ATOM   2348  CA  VAL A 148       6.645   3.509  -2.985  1.00 95.32           C  
ATOM   2349  HA  VAL A 148       7.362   3.943  -2.288  1.00 95.32           H  
ATOM   2350  C   VAL A 148       7.288   3.456  -4.361  1.00 95.32           C  
ATOM   2351  CB  VAL A 148       6.258   2.114  -2.473  1.00 95.32           C  
ATOM   2352  HB  VAL A 148       5.552   1.647  -3.159  1.00 95.32           H  
ATOM   2353  O   VAL A 148       6.617   3.180  -5.349  1.00 95.32           O  
ATOM   2354  CG1 VAL A 148       7.499   1.251  -2.393  1.00 95.32           C  
ATOM   2355 HG11 VAL A 148       8.233   1.783  -1.789  1.00 95.32           H  
ATOM   2356 HG12 VAL A 148       7.905   1.054  -3.385  1.00 95.32           H  
ATOM   2357 HG13 VAL A 148       7.250   0.299  -1.924  1.00 95.32           H  
ATOM   2358  CG2 VAL A 148       5.629   2.159  -1.073  1.00 95.32           C  
ATOM   2359 HG21 VAL A 148       4.672   2.679  -1.118  1.00 95.32           H  
ATOM   2360 HG22 VAL A 148       5.451   1.148  -0.706  1.00 95.32           H  
ATOM   2361 HG23 VAL A 148       6.285   2.685  -0.380  1.00 95.32           H  
ATOM   2362  N   GLU A 149       8.589   3.694  -4.449  1.00 95.57           N  
ATOM   2363  H   GLU A 149       9.084   3.967  -3.611  1.00 95.57           H  
ATOM   2364  CA  GLU A 149       9.344   3.648  -5.698  1.00 95.57           C  
ATOM   2365  HA  GLU A 149       8.713   3.223  -6.479  1.00 95.57           H  
ATOM   2366  C   GLU A 149      10.567   2.742  -5.541  1.00 95.57           C  
ATOM   2367  CB  GLU A 149       9.706   5.072  -6.142  1.00 95.57           C  
ATOM   2368  HB2 GLU A 149       8.792   5.666  -6.167  1.00 95.57           H  
ATOM   2369  HB3 GLU A 149      10.384   5.514  -5.413  1.00 95.57           H  
ATOM   2370  O   GLU A 149      11.400   2.937  -4.652  1.00 95.57           O  
ATOM   2371  CG  GLU A 149      10.361   5.116  -7.532  1.00 95.57           C  
ATOM   2372  HG2 GLU A 149       9.654   4.731  -8.267  1.00 95.57           H  
ATOM   2373  HG3 GLU A 149      11.237   4.468  -7.534  1.00 95.57           H  
ATOM   2374  CD  GLU A 149      10.778   6.541  -7.931  1.00 95.57           C  
ATOM   2375  OE1 GLU A 149      11.882   6.695  -8.501  1.00 95.57           O  
ATOM   2376  OE2 GLU A 149       9.992   7.483  -7.685  1.00 95.57           O  
ATOM   2377  N   VAL A 150      10.680   1.746  -6.423  1.00 92.84           N  
ATOM   2378  H   VAL A 150       9.983   1.687  -7.152  1.00 92.84           H  
ATOM   2379  CA  VAL A 150      11.827   0.833  -6.484  1.00 92.84           C  
ATOM   2380  HA  VAL A 150      12.652   1.282  -5.931  1.00 92.84           H  
ATOM   2381  C   VAL A 150      12.256   0.679  -7.939  1.00 92.84           C  
ATOM   2382  CB  VAL A 150      11.547  -0.549  -5.852  1.00 92.84           C  
ATOM   2383  HB  VAL A 150      10.939  -1.157  -6.522  1.00 92.84           H  
ATOM   2384  O   VAL A 150      11.565   0.066  -8.755  1.00 92.84           O  
ATOM   2385  CG1 VAL A 150      12.884  -1.256  -5.580  1.00 92.84           C  
ATOM   2386 HG11 VAL A 150      12.708  -2.227  -5.118  1.00 92.84           H  
ATOM   2387 HG12 VAL A 150      13.421  -1.416  -6.515  1.00 92.84           H  
ATOM   2388 HG13 VAL A 150      13.503  -0.662  -4.907  1.00 92.84           H  
ATOM   2389  CG2 VAL A 150      10.848  -0.482  -4.499  1.00 92.84           C  
ATOM   2390 HG21 VAL A 150       9.898   0.052  -4.540  1.00 92.84           H  
ATOM   2391 HG22 VAL A 150      10.683  -1.484  -4.105  1.00 92.84           H  
ATOM   2392 HG23 VAL A 150      11.516   0.049  -3.821  1.00 92.84           H  
ATOM   2393  N   GLY A 151      13.413   1.244  -8.288  1.00 90.16           N  
ATOM   2394  H   GLY A 151      13.888   1.813  -7.602  1.00 90.16           H  
ATOM   2395  CA  GLY A 151      13.908   1.239  -9.665  1.00 90.16           C  
ATOM   2396  HA2 GLY A 151      14.886   1.719  -9.699  1.00 90.16           H  
ATOM   2397  HA3 GLY A 151      14.011   0.209 -10.005  1.00 90.16           H  
ATOM   2398  C   GLY A 151      12.976   1.995 -10.619  1.00 90.16           C  
ATOM   2399  O   GLY A 151      12.738   3.181 -10.448  1.00 90.16           O  
ATOM   2400  N   ASN A 152      12.465   1.317 -11.648  1.00 88.59           N  
ATOM   2401  H   ASN A 152      12.624   0.321 -11.700  1.00 88.59           H  
ATOM   2402  CA  ASN A 152      11.553   1.887 -12.648  1.00 88.59           C  
ATOM   2403  HA  ASN A 152      11.699   2.968 -12.666  1.00 88.59           H  
ATOM   2404  C   ASN A 152      10.067   1.660 -12.319  1.00 88.59           C  
ATOM   2405  CB  ASN A 152      11.916   1.330 -14.038  1.00 88.59           C  
ATOM   2406  HB2 ASN A 152      12.979   1.478 -14.230  1.00 88.59           H  
ATOM   2407  HB3 ASN A 152      11.356   1.880 -14.794  1.00 88.59           H  
ATOM   2408  O   ASN A 152       9.222   1.830 -13.209  1.00 88.59           O  
ATOM   2409  CG  ASN A 152      11.600  -0.154 -14.168  1.00 88.59           C  
ATOM   2410  ND2 ASN A 152      11.135  -0.601 -15.310  1.00 88.59           N  
ATOM   2411 HD21 ASN A 152      10.964   0.013 -16.093  1.00 88.59           H  
ATOM   2412 HD22 ASN A 152      10.857  -1.572 -15.321  1.00 88.59           H  
ATOM   2413  OD1 ASN A 152      11.788  -0.933 -13.249  1.00 88.59           O  
ATOM   2414  N   ARG A 153       9.763   1.240 -11.087  1.00 90.28           N  
ATOM   2415  H   ARG A 153      10.506   1.150 -10.408  1.00 90.28           H  
ATOM   2416  CA  ARG A 153       8.417   0.898 -10.639  1.00 90.28           C  
ATOM   2417  HA  ARG A 153       7.725   1.008 -11.474  1.00 90.28           H  
ATOM   2418  C   ARG A 153       7.951   1.801  -9.524  1.00 90.28           C  
ATOM   2419  CB  ARG A 153       8.345  -0.542 -10.161  1.00 90.28           C  
ATOM   2420  HB2 ARG A 153       7.324  -0.738  -9.834  1.00 90.28           H  
ATOM   2421  HB3 ARG A 153       9.026  -0.676  -9.320  1.00 90.28           H  
ATOM   2422  O   ARG A 153       8.718   2.122  -8.618  1.00 90.28           O  
ATOM   2423  CG  ARG A 153       8.719  -1.515 -11.267  1.00 90.28           C  
ATOM   2424  HG2 ARG A 153       9.797  -1.499 -11.430  1.00 90.28           H  
ATOM   2425  HG3 ARG A 153       8.208  -1.253 -12.193  1.00 90.28           H  
ATOM   2426  CD  ARG A 153       8.286  -2.899 -10.832  1.00 90.28           C  
ATOM   2427  HD2 ARG A 153       7.203  -2.907 -10.703  1.00 90.28           H  
ATOM   2428  HD3 ARG A 153       8.748  -3.125  -9.871  1.00 90.28           H  
ATOM   2429  NE  ARG A 153       8.641  -3.876 -11.860  1.00 90.28           N  
ATOM   2430  HE  ARG A 153       8.267  -3.703 -12.782  1.00 90.28           H  
ATOM   2431  NH1 ARG A 153       9.776  -5.309 -10.483  1.00 90.28           N  
ATOM   2432 HH11 ARG A 153       9.777  -4.631  -9.735  1.00 90.28           H  
ATOM   2433 HH12 ARG A 153      10.013  -6.271 -10.285  1.00 90.28           H  
ATOM   2434  NH2 ARG A 153       9.212  -5.943 -12.540  1.00 90.28           N  
ATOM   2435 HH21 ARG A 153       8.652  -5.751 -13.359  1.00 90.28           H  
ATOM   2436 HH22 ARG A 153       9.227  -6.866 -12.130  1.00 90.28           H  
ATOM   2437  CZ  ARG A 153       9.222  -5.029 -11.628  1.00 90.28           C  
ATOM   2438  N   LYS A 154       6.677   2.159  -9.601  1.00 93.65           N  
ATOM   2439  H   LYS A 154       6.140   1.825 -10.389  1.00 93.65           H  
ATOM   2440  CA  LYS A 154       6.023   3.056  -8.666  1.00 93.65           C  
ATOM   2441  HA  LYS A 154       6.649   3.175  -7.782  1.00 93.65           H  
ATOM   2442  C   LYS A 154       4.692   2.467  -8.225  1.00 93.65           C  
ATOM   2443  CB  LYS A 154       5.897   4.413  -9.356  1.00 93.65           C  
ATOM   2444  HB2 LYS A 154       6.888   4.724  -9.687  1.00 93.65           H  
ATOM   2445  HB3 LYS A 154       5.249   4.328 -10.228  1.00 93.65           H  
ATOM   2446  O   LYS A 154       3.873   2.092  -9.062  1.00 93.65           O  
ATOM   2447  CG  LYS A 154       5.344   5.468  -8.408  1.00 93.65           C  
ATOM   2448  HG2 LYS A 154       5.919   5.452  -7.482  1.00 93.65           H  
ATOM   2449  HG3 LYS A 154       4.299   5.253  -8.187  1.00 93.65           H  
ATOM   2450  CD  LYS A 154       5.468   6.847  -9.060  1.00 93.65           C  
ATOM   2451  HD2 LYS A 154       6.520   7.070  -9.236  1.00 93.65           H  
ATOM   2452  HD3 LYS A 154       4.901   6.894  -9.990  1.00 93.65           H  
ATOM   2453  CE  LYS A 154       4.895   7.798  -8.035  1.00 93.65           C  
ATOM   2454  HE2 LYS A 154       5.241   7.432  -7.068  1.00 93.65           H  
ATOM   2455  HE3 LYS A 154       3.807   7.743  -8.023  1.00 93.65           H  
ATOM   2456  NZ  LYS A 154       5.355   9.197  -8.152  1.00 93.65           N  
ATOM   2457  HZ1 LYS A 154       4.962   9.688  -8.942  1.00 93.65           H  
ATOM   2458  HZ2 LYS A 154       6.363   9.237  -8.117  1.00 93.65           H  
ATOM   2459  HZ3 LYS A 154       5.073   9.638  -7.288  1.00 93.65           H  
ATOM   2460  N   TRP A 155       4.475   2.418  -6.921  1.00 90.95           N  
ATOM   2461  H   TRP A 155       5.198   2.759  -6.303  1.00 90.95           H  
ATOM   2462  CA  TRP A 155       3.220   2.014  -6.313  1.00 90.95           C  
ATOM   2463  HA  TRP A 155       2.522   1.754  -7.108  1.00 90.95           H  
ATOM   2464  C   TRP A 155       2.650   3.171  -5.525  1.00 90.95           C  
ATOM   2465  CB  TRP A 155       3.380   0.768  -5.448  1.00 90.95           C  
ATOM   2466  HB2 TRP A 155       2.397   0.500  -5.061  1.00 90.95           H  
ATOM   2467  HB3 TRP A 155       4.027   1.000  -4.601  1.00 90.95           H  
ATOM   2468  O   TRP A 155       3.372   3.816  -4.775  1.00 90.95           O  
ATOM   2469  CG  TRP A 155       3.942  -0.408  -6.170  1.00 90.95           C  
ATOM   2470  CD1 TRP A 155       3.227  -1.378  -6.781  1.00 90.95           C  
ATOM   2471  HD1 TRP A 155       2.148  -1.425  -6.794  1.00 90.95           H  
ATOM   2472  CD2 TRP A 155       5.341  -0.726  -6.411  1.00 90.95           C  
ATOM   2473  CE2 TRP A 155       5.404  -1.909  -7.202  1.00 90.95           C  
ATOM   2474  CE3 TRP A 155       6.563  -0.118  -6.067  1.00 90.95           C  
ATOM   2475  HE3 TRP A 155       6.550   0.783  -5.472  1.00 90.95           H  
ATOM   2476  NE1 TRP A 155       4.088  -2.274  -7.385  1.00 90.95           N  
ATOM   2477  HE1 TRP A 155       3.780  -3.102  -7.874  1.00 90.95           H  
ATOM   2478  CH2 TRP A 155       7.821  -1.850  -7.237  1.00 90.95           C  
ATOM   2479  HH2 TRP A 155       8.772  -2.268  -7.533  1.00 90.95           H  
ATOM   2480  CZ2 TRP A 155       6.618  -2.466  -7.619  1.00 90.95           C  
ATOM   2481  HZ2 TRP A 155       6.618  -3.365  -8.219  1.00 90.95           H  
ATOM   2482  CZ3 TRP A 155       7.785  -0.659  -6.496  1.00 90.95           C  
ATOM   2483  HZ3 TRP A 155       8.705  -0.144  -6.262  1.00 90.95           H  
ATOM   2484  N   ARG A 156       1.361   3.434  -5.684  1.00 92.06           N  
ATOM   2485  H   ARG A 156       0.830   2.858  -6.321  1.00 92.06           H  
ATOM   2486  CA  ARG A 156       0.647   4.403  -4.855  1.00 92.06           C  
ATOM   2487  HA  ARG A 156       1.321   4.839  -4.118  1.00 92.06           H  
ATOM   2488  C   ARG A 156      -0.433   3.667  -4.094  1.00 92.06           C  
ATOM   2489  CB  ARG A 156       0.112   5.539  -5.730  1.00 92.06           C  
ATOM   2490  HB2 ARG A 156       0.953   6.013  -6.235  1.00 92.06           H  
ATOM   2491  HB3 ARG A 156      -0.561   5.129  -6.482  1.00 92.06           H  
ATOM   2492  O   ARG A 156      -1.210   2.945  -4.707  1.00 92.06           O  
ATOM   2493  CG  ARG A 156      -0.642   6.590  -4.903  1.00 92.06           C  
ATOM   2494  HG2 ARG A 156      -1.526   6.135  -4.455  1.00 92.06           H  
ATOM   2495  HG3 ARG A 156      -0.002   6.969  -4.106  1.00 92.06           H  
ATOM   2496  CD  ARG A 156      -1.100   7.747  -5.792  1.00 92.06           C  
ATOM   2497  HD2 ARG A 156      -1.601   7.348  -6.674  1.00 92.06           H  
ATOM   2498  HD3 ARG A 156      -1.814   8.350  -5.231  1.00 92.06           H  
ATOM   2499  NE  ARG A 156       0.037   8.600  -6.154  1.00 92.06           N  
ATOM   2500  HE  ARG A 156       0.536   8.969  -5.358  1.00 92.06           H  
ATOM   2501  NH1 ARG A 156      -0.585   9.147  -8.305  1.00 92.06           N  
ATOM   2502 HH11 ARG A 156      -0.360   9.575  -9.192  1.00 92.06           H  
ATOM   2503 HH12 ARG A 156      -1.234   8.375  -8.349  1.00 92.06           H  
ATOM   2504  NH2 ARG A 156       1.303   9.955  -7.430  1.00 92.06           N  
ATOM   2505 HH21 ARG A 156       1.400  10.601  -8.200  1.00 92.06           H  
ATOM   2506 HH22 ARG A 156       2.000   9.866  -6.705  1.00 92.06           H  
ATOM   2507  CZ  ARG A 156       0.231   9.231  -7.289  1.00 92.06           C  
ATOM   2508  N   PHE A 157      -0.458   3.866  -2.788  1.00 87.79           N  
ATOM   2509  H   PHE A 157       0.266   4.438  -2.379  1.00 87.79           H  
ATOM   2510  CA  PHE A 157      -1.423   3.303  -1.866  1.00 87.79           C  
ATOM   2511  HA  PHE A 157      -2.130   2.668  -2.400  1.00 87.79           H  
ATOM   2512  C   PHE A 157      -2.158   4.448  -1.196  1.00 87.79           C  
ATOM   2513  CB  PHE A 157      -0.725   2.414  -0.845  1.00 87.79           C  
ATOM   2514  HB2 PHE A 157      -0.104   3.027  -0.191  1.00 87.79           H  
ATOM   2515  HB3 PHE A 157      -1.505   1.959  -0.234  1.00 87.79           H  
ATOM   2516  O   PHE A 157      -1.535   5.245  -0.507  1.00 87.79           O  
ATOM   2517  CG  PHE A 157       0.123   1.328  -1.466  1.00 87.79           C  
ATOM   2518  CD1 PHE A 157      -0.488   0.182  -1.998  1.00 87.79           C  
ATOM   2519  HD1 PHE A 157      -1.559   0.066  -1.913  1.00 87.79           H  
ATOM   2520  CD2 PHE A 157       1.516   1.483  -1.561  1.00 87.79           C  
ATOM   2521  HD2 PHE A 157       1.991   2.367  -1.162  1.00 87.79           H  
ATOM   2522  CE1 PHE A 157       0.288  -0.807  -2.626  1.00 87.79           C  
ATOM   2523  HE1 PHE A 157      -0.185  -1.679  -3.053  1.00 87.79           H  
ATOM   2524  CE2 PHE A 157       2.294   0.488  -2.174  1.00 87.79           C  
ATOM   2525  HE2 PHE A 157       3.366   0.608  -2.239  1.00 87.79           H  
ATOM   2526  CZ  PHE A 157       1.683  -0.664  -2.696  1.00 87.79           C  
ATOM   2527  HZ  PHE A 157       2.284  -1.428  -3.166  1.00 87.79           H  
ATOM   2528  N   GLN A 158      -3.461   4.558  -1.404  1.00 85.91           N  
ATOM   2529  H   GLN A 158      -3.923   3.877  -1.989  1.00 85.91           H  
ATOM   2530  CA  GLN A 158      -4.254   5.617  -0.785  1.00 85.91           C  
ATOM   2531  HA  GLN A 158      -3.611   6.258  -0.182  1.00 85.91           H  
ATOM   2532  C   GLN A 158      -5.290   5.021   0.160  1.00 85.91           C  
ATOM   2533  CB  GLN A 158      -4.860   6.510  -1.874  1.00 85.91           C  
ATOM   2534  HB2 GLN A 158      -5.527   5.921  -2.505  1.00 85.91           H  
ATOM   2535  HB3 GLN A 158      -4.054   6.902  -2.494  1.00 85.91           H  
ATOM   2536  O   GLN A 158      -6.002   4.089  -0.220  1.00 85.91           O  
ATOM   2537  CG  GLN A 158      -5.627   7.689  -1.262  1.00 85.91           C  
ATOM   2538  HG2 GLN A 158      -6.488   7.322  -0.703  1.00 85.91           H  
ATOM   2539  HG3 GLN A 158      -4.970   8.216  -0.570  1.00 85.91           H  
ATOM   2540  CD  GLN A 158      -6.140   8.686  -2.295  1.00 85.91           C  
ATOM   2541  NE2 GLN A 158      -6.432   9.894  -1.870  1.00 85.91           N  
ATOM   2542 HE21 GLN A 158      -6.292  10.112  -0.894  1.00 85.91           H  
ATOM   2543 HE22 GLN A 158      -6.609  10.606  -2.564  1.00 85.91           H  
ATOM   2544  OE1 GLN A 158      -6.327   8.412  -3.476  1.00 85.91           O  
ATOM   2545  N   LEU A 159      -5.366   5.602   1.355  1.00 77.21           N  
ATOM   2546  H   LEU A 159      -4.709   6.338   1.570  1.00 77.21           H  
ATOM   2547  CA  LEU A 159      -6.456   5.443   2.308  1.00 77.21           C  
ATOM   2548  HA  LEU A 159      -6.971   4.496   2.149  1.00 77.21           H  
ATOM   2549  C   LEU A 159      -7.444   6.589   2.131  1.00 77.21           C  
ATOM   2550  CB  LEU A 159      -5.907   5.506   3.733  1.00 77.21           C  
ATOM   2551  HB2 LEU A 159      -5.509   6.509   3.885  1.00 77.21           H  
ATOM   2552  HB3 LEU A 159      -6.730   5.368   4.433  1.00 77.21           H  
ATOM   2553  O   LEU A 159      -7.020   7.746   2.027  1.00 77.21           O  
ATOM   2554  CG  LEU A 159      -4.806   4.493   4.038  1.00 77.21           C  
ATOM   2555  HG  LEU A 159      -3.970   4.617   3.349  1.00 77.21           H  
ATOM   2556  CD1 LEU A 159      -4.317   4.804   5.441  1.00 77.21           C  
ATOM   2557 HD11 LEU A 159      -4.979   4.341   6.173  1.00 77.21           H  
ATOM   2558 HD12 LEU A 159      -3.282   4.472   5.524  1.00 77.21           H  
ATOM   2559 HD13 LEU A 159      -4.339   5.876   5.637  1.00 77.21           H  
ATOM   2560  CD2 LEU A 159      -5.325   3.059   3.964  1.00 77.21           C  
ATOM   2561 HD21 LEU A 159      -6.236   2.980   4.558  1.00 77.21           H  
ATOM   2562 HD22 LEU A 159      -4.569   2.370   4.342  1.00 77.21           H  
ATOM   2563 HD23 LEU A 159      -5.563   2.809   2.930  1.00 77.21           H  
ATOM   2564  N   GLY A 160      -8.735   6.271   2.114  1.00 65.15           N  
ATOM   2565  H   GLY A 160      -9.018   5.309   2.238  1.00 65.15           H  
ATOM   2566  CA  GLY A 160      -9.805   7.264   2.071  1.00 65.15           C  
ATOM   2567  HA2 GLY A 160      -9.500   8.161   2.609  1.00 65.15           H  
ATOM   2568  HA3 GLY A 160     -10.022   7.534   1.038  1.00 65.15           H  
ATOM   2569  C   GLY A 160     -11.098   6.796   2.705  1.00 65.15           C  
ATOM   2570  O   GLY A 160     -11.265   5.576   2.919  1.00 65.15           O  
ATOM   2571  OXT GLY A 160     -11.951   7.688   2.869  1.00 65.15           O  
TER    2572      GLY A 160                                                       
END   
