# Supplementary material for: Single-chain dimers from de novo immunoglobulins as robust scaffolds for multiple binding loops
Source: Nat Commun. 2023 Sep 23;14:5939. doi: 10.1038/s41467-023-41717-5 (PMC10517939; doi:10.1038/s41467-023-41717-5)
Supplement: Supplementary file 3 — Supplementary Data 1 [file 41467_2023_41717_MOESM3_ESM.zip › design_models/scIg/scIg14a/ranked_5.pdb]

ATOM      1  N   THR A   1       6.902  10.909 -12.278  1.00 82.44           N  
ATOM      2  H   THR A   1       6.994  10.445 -13.170  1.00 82.44           H  
ATOM      3  H2  THR A   1       6.080  11.495 -12.298  1.00 82.44           H  
ATOM      4  H3  THR A   1       7.715  11.474 -12.079  1.00 82.44           H  
ATOM      5  CA  THR A   1       6.741   9.918 -11.199  1.00 82.44           C  
ATOM      6  HA  THR A   1       7.551   9.190 -11.225  1.00 82.44           H  
ATOM      7  C   THR A   1       5.431   9.210 -11.420  1.00 82.44           C  
ATOM      8  CB  THR A   1       6.772  10.622  -9.846  1.00 82.44           C  
ATOM      9  HB  THR A   1       5.931  11.310  -9.765  1.00 82.44           H  
ATOM     10  O   THR A   1       4.434   9.896 -11.601  1.00 82.44           O  
ATOM     11  CG2 THR A   1       6.784   9.688  -8.642  1.00 82.44           C  
ATOM     12 HG21 THR A   1       6.761  10.273  -7.723  1.00 82.44           H  
ATOM     13 HG22 THR A   1       7.682   9.071  -8.645  1.00 82.44           H  
ATOM     14 HG23 THR A   1       5.906   9.043  -8.657  1.00 82.44           H  
ATOM     15  OG1 THR A   1       7.970  11.360  -9.835  1.00 82.44           O  
ATOM     16  HG1 THR A   1       8.219  11.484  -8.917  1.00 82.44           H  
ATOM     17  N   GLU A   2       5.452   7.882 -11.501  1.00 91.06           N  
ATOM     18  H   GLU A   2       6.299   7.389 -11.257  1.00 91.06           H  
ATOM     19  CA  GLU A   2       4.236   7.061 -11.548  1.00 91.06           C  
ATOM     20  HA  GLU A   2       3.482   7.516 -12.191  1.00 91.06           H  
ATOM     21  C   GLU A   2       3.681   6.977 -10.119  1.00 91.06           C  
ATOM     22  CB  GLU A   2       4.575   5.652 -12.082  1.00 91.06           C  
ATOM     23  HB2 GLU A   2       5.451   5.294 -11.541  1.00 91.06           H  
ATOM     24  HB3 GLU A   2       3.750   4.978 -11.852  1.00 91.06           H  
ATOM     25  O   GLU A   2       4.412   6.579  -9.209  1.00 91.06           O  
ATOM     26  CG  GLU A   2       4.860   5.576 -13.597  1.00 91.06           C  
ATOM     27  HG2 GLU A   2       5.678   6.258 -13.832  1.00 91.06           H  
ATOM     28  HG3 GLU A   2       3.972   5.920 -14.129  1.00 91.06           H  
ATOM     29  CD  GLU A   2       5.237   4.155 -14.091  1.00 91.06           C  
ATOM     30  OE1 GLU A   2       5.170   3.901 -15.317  1.00 91.06           O  
ATOM     31  OE2 GLU A   2       5.650   3.306 -13.264  1.00 91.06           O  
ATOM     32  N   THR A   3       2.423   7.365  -9.905  1.00 93.57           N  
ATOM     33  H   THR A   3       1.863   7.691 -10.680  1.00 93.57           H  
ATOM     34  CA  THR A   3       1.806   7.329  -8.568  1.00 93.57           C  
ATOM     35  HA  THR A   3       2.529   6.944  -7.850  1.00 93.57           H  
ATOM     36  C   THR A   3       0.605   6.399  -8.570  1.00 93.57           C  
ATOM     37  CB  THR A   3       1.396   8.722  -8.068  1.00 93.57           C  
ATOM     38  HB  THR A   3       0.604   9.113  -8.706  1.00 93.57           H  
ATOM     39  O   THR A   3      -0.244   6.503  -9.452  1.00 93.57           O  
ATOM     40  CG2 THR A   3       0.916   8.709  -6.615  1.00 93.57           C  
ATOM     41 HG21 THR A   3       0.017   8.100  -6.522  1.00 93.57           H  
ATOM     42 HG22 THR A   3       1.690   8.299  -5.967  1.00 93.57           H  
ATOM     43 HG23 THR A   3       0.669   9.721  -6.293  1.00 93.57           H  
ATOM     44  OG1 THR A   3       2.491   9.614  -8.105  1.00 93.57           O  
ATOM     45  HG1 THR A   3       2.122  10.494  -7.999  1.00 93.57           H  
ATOM     46  N   ILE A   4       0.497   5.526  -7.574  1.00 94.36           N  
ATOM     47  H   ILE A   4       1.240   5.473  -6.892  1.00 94.36           H  
ATOM     48  CA  ILE A   4      -0.730   4.776  -7.294  1.00 94.36           C  
ATOM     49  HA  ILE A   4      -1.534   5.149  -7.929  1.00 94.36           H  
ATOM     50  C   ILE A   4      -1.145   5.043  -5.859  1.00 94.36           C  
ATOM     51  CB  ILE A   4      -0.560   3.283  -7.606  1.00 94.36           C  
ATOM     52  HB  ILE A   4       0.366   2.942  -7.142  1.00 94.36           H  
ATOM     53  O   ILE A   4      -0.342   4.954  -4.933  1.00 94.36           O  
ATOM     54  CG1 ILE A   4      -0.471   3.109  -9.135  1.00 94.36           C  
ATOM     55 HG12 ILE A   4      -1.464   3.171  -9.579  1.00 94.36           H  
ATOM     56 HG13 ILE A   4       0.144   3.895  -9.575  1.00 94.36           H  
ATOM     57  CG2 ILE A   4      -1.742   2.456  -7.067  1.00 94.36           C  
ATOM     58 HG21 ILE A   4      -1.679   1.429  -7.429  1.00 94.36           H  
ATOM     59 HG22 ILE A   4      -1.722   2.433  -5.978  1.00 94.36           H  
ATOM     60 HG23 ILE A   4      -2.686   2.884  -7.401  1.00 94.36           H  
ATOM     61  CD1 ILE A   4       0.186   1.801  -9.518  1.00 94.36           C  
ATOM     62 HD11 ILE A   4       0.264   1.749 -10.604  1.00 94.36           H  
ATOM     63 HD12 ILE A   4       1.182   1.823  -9.077  1.00 94.36           H  
ATOM     64 HD13 ILE A   4      -0.387   0.944  -9.161  1.00 94.36           H  
ATOM     65  N   GLU A   5      -2.410   5.387  -5.681  1.00 94.71           N  
ATOM     66  H   GLU A   5      -3.035   5.398  -6.474  1.00 94.71           H  
ATOM     67  CA  GLU A   5      -2.973   5.672  -4.367  1.00 94.71           C  
ATOM     68  HA  GLU A   5      -2.203   5.578  -3.602  1.00 94.71           H  
ATOM     69  C   GLU A   5      -4.037   4.621  -4.081  1.00 94.71           C  
ATOM     70  CB  GLU A   5      -3.502   7.115  -4.285  1.00 94.71           C  
ATOM     71  HB2 GLU A   5      -4.389   7.211  -4.911  1.00 94.71           H  
ATOM     72  HB3 GLU A   5      -3.786   7.319  -3.253  1.00 94.71           H  
ATOM     73  O   GLU A   5      -4.948   4.421  -4.882  1.00 94.71           O  
ATOM     74  CG  GLU A   5      -2.446   8.148  -4.729  1.00 94.71           C  
ATOM     75  HG2 GLU A   5      -2.223   7.994  -5.785  1.00 94.71           H  
ATOM     76  HG3 GLU A   5      -1.528   7.978  -4.166  1.00 94.71           H  
ATOM     77  CD  GLU A   5      -2.883   9.611  -4.559  1.00 94.71           C  
ATOM     78  OE1 GLU A   5      -1.982  10.465  -4.352  1.00 94.71           O  
ATOM     79  OE2 GLU A   5      -4.094   9.896  -4.674  1.00 94.71           O  
ATOM     80  N   VAL A   6      -3.891   3.928  -2.959  1.00 93.57           N  
ATOM     81  H   VAL A   6      -3.111   4.155  -2.359  1.00 93.57           H  
ATOM     82  CA  VAL A   6      -4.847   2.965  -2.430  1.00 93.57           C  
ATOM     83  HA  VAL A   6      -5.678   2.853  -3.126  1.00 93.57           H  
ATOM     84  C   VAL A   6      -5.358   3.521  -1.117  1.00 93.57           C  
ATOM     85  CB  VAL A   6      -4.219   1.584  -2.208  1.00 93.57           C  
ATOM     86  HB  VAL A   6      -3.445   1.677  -1.446  1.00 93.57           H  
ATOM     87  O   VAL A   6      -4.597   3.774  -0.188  1.00 93.57           O  
ATOM     88  CG1 VAL A   6      -5.258   0.557  -1.733  1.00 93.57           C  
ATOM     89 HG11 VAL A   6      -5.652   0.849  -0.760  1.00 93.57           H  
ATOM     90 HG12 VAL A   6      -6.081   0.492  -2.446  1.00 93.57           H  
ATOM     91 HG13 VAL A   6      -4.791  -0.422  -1.626  1.00 93.57           H  
ATOM     92  CG2 VAL A   6      -3.564   1.063  -3.484  1.00 93.57           C  
ATOM     93 HG21 VAL A   6      -3.208   0.047  -3.318  1.00 93.57           H  
ATOM     94 HG22 VAL A   6      -2.710   1.688  -3.744  1.00 93.57           H  
ATOM     95 HG23 VAL A   6      -4.290   1.090  -4.297  1.00 93.57           H  
ATOM     96  N   ARG A   7      -6.662   3.696  -1.017  1.00 91.00           N  
ATOM     97  H   ARG A   7      -7.240   3.468  -1.814  1.00 91.00           H  
ATOM     98  CA  ARG A   7      -7.312   4.075   0.228  1.00 91.00           C  
ATOM     99  HA  ARG A   7      -6.588   4.125   1.041  1.00 91.00           H  
ATOM    100  C   ARG A   7      -8.301   2.990   0.582  1.00 91.00           C  
ATOM    101  CB  ARG A   7      -7.917   5.464   0.060  1.00 91.00           C  
ATOM    102  HB2 ARG A   7      -8.540   5.480  -0.834  1.00 91.00           H  
ATOM    103  HB3 ARG A   7      -7.106   6.180  -0.075  1.00 91.00           H  
ATOM    104  O   ARG A   7      -9.124   2.614  -0.248  1.00 91.00           O  
ATOM    105  CG  ARG A   7      -8.763   5.883   1.262  1.00 91.00           C  
ATOM    106  HG2 ARG A   7      -9.624   5.221   1.355  1.00 91.00           H  
ATOM    107  HG3 ARG A   7      -8.174   5.843   2.178  1.00 91.00           H  
ATOM    108  CD  ARG A   7      -9.247   7.307   1.019  1.00 91.00           C  
ATOM    109  HD2 ARG A   7      -8.387   7.975   1.077  1.00 91.00           H  
ATOM    110  HD3 ARG A   7      -9.678   7.373   0.020  1.00 91.00           H  
ATOM    111  NE  ARG A   7     -10.273   7.669   1.999  1.00 91.00           N  
ATOM    112  HE  ARG A   7     -10.949   6.957   2.237  1.00 91.00           H  
ATOM    113  NH1 ARG A   7      -9.760   9.889   2.208  1.00 91.00           N  
ATOM    114 HH11 ARG A   7      -8.912   9.714   1.688  1.00 91.00           H  
ATOM    115 HH12 ARG A   7      -9.863  10.751   2.723  1.00 91.00           H  
ATOM    116  NH2 ARG A   7     -11.377   8.968   3.462  1.00 91.00           N  
ATOM    117 HH21 ARG A   7     -11.449   9.791   4.042  1.00 91.00           H  
ATOM    118 HH22 ARG A   7     -11.893   8.132   3.696  1.00 91.00           H  
ATOM    119  CZ  ARG A   7     -10.460   8.844   2.551  1.00 91.00           C  
ATOM    120  N   VAL A   8      -8.204   2.489   1.801  1.00 86.75           N  
ATOM    121  H   VAL A   8      -7.526   2.878   2.441  1.00 86.75           H  
ATOM    122  CA  VAL A   8      -9.188   1.565   2.350  1.00 86.75           C  
ATOM    123  HA  VAL A   8      -9.992   1.404   1.632  1.00 86.75           H  
ATOM    124  C   VAL A   8      -9.780   2.250   3.563  1.00 86.75           C  
ATOM    125  CB  VAL A   8      -8.576   0.193   2.665  1.00 86.75           C  
ATOM    126  HB  VAL A   8      -7.831   0.292   3.455  1.00 86.75           H  
ATOM    127  O   VAL A   8      -9.079   2.471   4.548  1.00 86.75           O  
ATOM    128  CG1 VAL A   8      -9.665  -0.779   3.126  1.00 86.75           C  
ATOM    129 HG11 VAL A   8     -10.433  -0.882   2.360  1.00 86.75           H  
ATOM    130 HG12 VAL A   8     -10.135  -0.400   4.033  1.00 86.75           H  
ATOM    131 HG13 VAL A   8      -9.227  -1.755   3.340  1.00 86.75           H  
ATOM    132  CG2 VAL A   8      -7.906  -0.407   1.416  1.00 86.75           C  
ATOM    133 HG21 VAL A   8      -8.604  -0.394   0.579  1.00 86.75           H  
ATOM    134 HG22 VAL A   8      -7.597  -1.433   1.613  1.00 86.75           H  
ATOM    135 HG23 VAL A   8      -7.027   0.180   1.151  1.00 86.75           H  
ATOM    136  N   ASP A   9     -11.046   2.634   3.446  1.00 81.79           N  
ATOM    137  H   ASP A   9     -11.572   2.346   2.634  1.00 81.79           H  
ATOM    138  CA  ASP A   9     -11.809   3.233   4.533  1.00 81.79           C  
ATOM    139  HA  ASP A   9     -11.175   3.216   5.420  1.00 81.79           H  
ATOM    140  C   ASP A   9     -13.027   2.380   4.905  1.00 81.79           C  
ATOM    141  CB  ASP A   9     -12.110   4.721   4.259  1.00 81.79           C  
ATOM    142  HB2 ASP A   9     -12.623   5.137   5.126  1.00 81.79           H  
ATOM    143  HB3 ASP A   9     -11.154   5.238   4.184  1.00 81.79           H  
ATOM    144  O   ASP A   9     -13.316   1.365   4.258  1.00 81.79           O  
ATOM    145  CG  ASP A   9     -12.940   5.059   3.016  1.00 81.79           C  
ATOM    146  OD1 ASP A   9     -13.954   4.382   2.742  1.00 81.79           O  
ATOM    147  OD2 ASP A   9     -12.594   6.095   2.383  1.00 81.79           O  
ATOM    148  N   ASN A  10     -13.707   2.749   5.995  1.00 74.43           N  
ATOM    149  H   ASN A  10     -13.298   3.488   6.549  1.00 74.43           H  
ATOM    150  CA  ASN A  10     -14.905   2.072   6.500  1.00 74.43           C  
ATOM    151  HA  ASN A  10     -14.626   1.052   6.765  1.00 74.43           H  
ATOM    152  C   ASN A  10     -16.023   1.959   5.443  1.00 74.43           C  
ATOM    153  CB  ASN A  10     -15.393   2.780   7.776  1.00 74.43           C  
ATOM    154  HB2 ASN A  10     -15.276   3.858   7.669  1.00 74.43           H  
ATOM    155  HB3 ASN A  10     -16.450   2.568   7.935  1.00 74.43           H  
ATOM    156  O   ASN A  10     -16.948   2.769   5.382  1.00 74.43           O  
ATOM    157  CG  ASN A  10     -14.678   2.287   9.015  1.00 74.43           C  
ATOM    158  ND2 ASN A  10     -14.171   3.173   9.832  1.00 74.43           N  
ATOM    159 HD21 ASN A  10     -13.987   4.097   9.468  1.00 74.43           H  
ATOM    160 HD22 ASN A  10     -13.547   2.796  10.532  1.00 74.43           H  
ATOM    161  OD1 ASN A  10     -14.600   1.096   9.276  1.00 74.43           O  
ATOM    162  N   GLY A  11     -15.947   0.901   4.636  1.00 82.40           N  
ATOM    163  H   GLY A  11     -15.057   0.422   4.630  1.00 82.40           H  
ATOM    164  CA  GLY A  11     -16.925   0.552   3.611  1.00 82.40           C  
ATOM    165  HA2 GLY A  11     -17.221  -0.490   3.733  1.00 82.40           H  
ATOM    166  HA3 GLY A  11     -17.821   1.161   3.732  1.00 82.40           H  
ATOM    167  C   GLY A  11     -16.450   0.728   2.174  1.00 82.40           C  
ATOM    168  O   GLY A  11     -17.222   0.386   1.283  1.00 82.40           O  
ATOM    169  N   ARG A  12     -15.232   1.226   1.900  1.00 92.43           N  
ATOM    170  H   ARG A  12     -14.631   1.528   2.653  1.00 92.43           H  
ATOM    171  CA  ARG A  12     -14.758   1.389   0.515  1.00 92.43           C  
ATOM    172  HA  ARG A  12     -15.284   0.660  -0.102  1.00 92.43           H  
ATOM    173  C   ARG A  12     -13.274   1.117   0.319  1.00 92.43           C  
ATOM    174  CB  ARG A  12     -15.101   2.785  -0.029  1.00 92.43           C  
ATOM    175  HB2 ARG A  12     -14.677   2.882  -1.028  1.00 92.43           H  
ATOM    176  HB3 ARG A  12     -14.646   3.551   0.599  1.00 92.43           H  
ATOM    177  O   ARG A  12     -12.430   1.455   1.143  1.00 92.43           O  
ATOM    178  CG  ARG A  12     -16.611   3.020  -0.132  1.00 92.43           C  
ATOM    179  HG2 ARG A  12     -17.029   2.293  -0.829  1.00 92.43           H  
ATOM    180  HG3 ARG A  12     -17.099   2.909   0.836  1.00 92.43           H  
ATOM    181  CD  ARG A  12     -16.906   4.415  -0.650  1.00 92.43           C  
ATOM    182  HD2 ARG A  12     -17.894   4.385  -1.109  1.00 92.43           H  
ATOM    183  HD3 ARG A  12     -16.174   4.678  -1.414  1.00 92.43           H  
ATOM    184  NE  ARG A  12     -16.887   5.413   0.431  1.00 92.43           N  
ATOM    185  HE  ARG A  12     -16.389   5.163   1.273  1.00 92.43           H  
ATOM    186  NH1 ARG A  12     -18.063   6.968  -0.757  1.00 92.43           N  
ATOM    187 HH11 ARG A  12     -18.733   7.723  -0.799  1.00 92.43           H  
ATOM    188 HH12 ARG A  12     -17.942   6.385  -1.573  1.00 92.43           H  
ATOM    189  NH2 ARG A  12     -17.671   7.285   1.442  1.00 92.43           N  
ATOM    190 HH21 ARG A  12     -18.258   8.106   1.432  1.00 92.43           H  
ATOM    191 HH22 ARG A  12     -17.291   6.919   2.304  1.00 92.43           H  
ATOM    192  CZ  ARG A  12     -17.539   6.553   0.369  1.00 92.43           C  
ATOM    193  N   VAL A  13     -12.958   0.570  -0.851  1.00 94.07           N  
ATOM    194  H   VAL A  13     -13.726   0.309  -1.453  1.00 94.07           H  
ATOM    195  CA  VAL A  13     -11.609   0.552  -1.423  1.00 94.07           C  
ATOM    196  HA  VAL A  13     -10.891   0.891  -0.675  1.00 94.07           H  
ATOM    197  C   VAL A  13     -11.581   1.519  -2.597  1.00 94.07           C  
ATOM    198  CB  VAL A  13     -11.192  -0.861  -1.867  1.00 94.07           C  
ATOM    199  HB  VAL A  13     -11.889  -1.226  -2.621  1.00 94.07           H  
ATOM    200  O   VAL A  13     -12.343   1.356  -3.549  1.00 94.07           O  
ATOM    201  CG1 VAL A  13      -9.790  -0.863  -2.489  1.00 94.07           C  
ATOM    202 HG11 VAL A  13      -9.786  -0.267  -3.401  1.00 94.07           H  
ATOM    203 HG12 VAL A  13      -9.066  -0.448  -1.786  1.00 94.07           H  
ATOM    204 HG13 VAL A  13      -9.507  -1.882  -2.752  1.00 94.07           H  
ATOM    205  CG2 VAL A  13     -11.211  -1.841  -0.691  1.00 94.07           C  
ATOM    206 HG21 VAL A  13     -10.591  -1.465   0.123  1.00 94.07           H  
ATOM    207 HG22 VAL A  13     -10.841  -2.817  -1.004  1.00 94.07           H  
ATOM    208 HG23 VAL A  13     -12.235  -1.956  -0.338  1.00 94.07           H  
ATOM    209  N   ARG A  14     -10.679   2.498  -2.556  1.00 95.66           N  
ATOM    210  H   ARG A  14     -10.098   2.566  -1.732  1.00 95.66           H  
ATOM    211  CA  ARG A  14     -10.385   3.394  -3.674  1.00 95.66           C  
ATOM    212  HA  ARG A  14     -11.098   3.189  -4.472  1.00 95.66           H  
ATOM    213  C   ARG A  14      -8.993   3.135  -4.210  1.00 95.66           C  
ATOM    214  CB  ARG A  14     -10.554   4.860  -3.284  1.00 95.66           C  
ATOM    215  HB2 ARG A  14     -10.211   5.486  -4.108  1.00 95.66           H  
ATOM    216  HB3 ARG A  14      -9.949   5.075  -2.404  1.00 95.66           H  
ATOM    217  O   ARG A  14      -8.045   3.048  -3.432  1.00 95.66           O  
ATOM    218  CG  ARG A  14     -12.016   5.191  -2.997  1.00 95.66           C  
ATOM    219  HG2 ARG A  14     -12.614   4.997  -3.888  1.00 95.66           H  
ATOM    220  HG3 ARG A  14     -12.390   4.587  -2.171  1.00 95.66           H  
ATOM    221  CD  ARG A  14     -12.117   6.665  -2.628  1.00 95.66           C  
ATOM    222  HD2 ARG A  14     -11.581   6.830  -1.693  1.00 95.66           H  
ATOM    223  HD3 ARG A  14     -11.663   7.264  -3.418  1.00 95.66           H  
ATOM    224  NE  ARG A  14     -13.524   7.036  -2.506  1.00 95.66           N  
ATOM    225  HE  ARG A  14     -14.141   6.681  -3.222  1.00 95.66           H  
ATOM    226  NH1 ARG A  14     -13.374   8.634  -0.868  1.00 95.66           N  
ATOM    227 HH11 ARG A  14     -12.394   8.404  -0.786  1.00 95.66           H  
ATOM    228 HH12 ARG A  14     -13.844   9.230  -0.202  1.00 95.66           H  
ATOM    229  NH2 ARG A  14     -15.342   8.115  -1.828  1.00 95.66           N  
ATOM    230 HH21 ARG A  14     -15.828   8.855  -1.341  1.00 95.66           H  
ATOM    231 HH22 ARG A  14     -15.778   7.600  -2.580  1.00 95.66           H  
ATOM    232  CZ  ARG A  14     -14.065   7.930  -1.721  1.00 95.66           C  
ATOM    233  N   VAL A  15      -8.864   3.034  -5.528  1.00 96.52           N  
ATOM    234  H   VAL A  15      -9.700   3.133  -6.086  1.00 96.52           H  
ATOM    235  CA  VAL A  15      -7.566   2.907  -6.197  1.00 96.52           C  
ATOM    236  HA  VAL A  15      -6.787   3.153  -5.475  1.00 96.52           H  
ATOM    237  C   VAL A  15      -7.469   3.905  -7.335  1.00 96.52           C  
ATOM    238  CB  VAL A  15      -7.268   1.474  -6.678  1.00 96.52           C  
ATOM    239  HB  VAL A  15      -7.989   1.170  -7.437  1.00 96.52           H  
ATOM    240  O   VAL A  15      -8.168   3.776  -8.339  1.00 96.52           O  
ATOM    241  CG1 VAL A  15      -5.856   1.400  -7.280  1.00 96.52           C  
ATOM    242 HG11 VAL A  15      -5.127   1.791  -6.570  1.00 96.52           H  
ATOM    243 HG12 VAL A  15      -5.598   0.368  -7.514  1.00 96.52           H  
ATOM    244 HG13 VAL A  15      -5.809   1.984  -8.199  1.00 96.52           H  
ATOM    245  CG2 VAL A  15      -7.339   0.481  -5.513  1.00 96.52           C  
ATOM    246 HG21 VAL A  15      -6.970  -0.498  -5.820  1.00 96.52           H  
ATOM    247 HG22 VAL A  15      -6.728   0.841  -4.685  1.00 96.52           H  
ATOM    248 HG23 VAL A  15      -8.371   0.378  -5.177  1.00 96.52           H  
ATOM    249  N   ARG A  16      -6.567   4.876  -7.206  1.00 96.91           N  
ATOM    250  H   ARG A  16      -6.020   4.892  -6.357  1.00 96.91           H  
ATOM    251  CA  ARG A  16      -6.282   5.871  -8.240  1.00 96.91           C  
ATOM    252  HA  ARG A  16      -7.126   5.916  -8.929  1.00 96.91           H  
ATOM    253  C   ARG A  16      -5.046   5.474  -9.037  1.00 96.91           C  
ATOM    254  CB  ARG A  16      -6.152   7.247  -7.583  1.00 96.91           C  
ATOM    255  HB2 ARG A  16      -5.281   7.255  -6.927  1.00 96.91           H  
ATOM    256  HB3 ARG A  16      -7.043   7.440  -6.987  1.00 96.91           H  
ATOM    257  O   ARG A  16      -3.972   5.279  -8.468  1.00 96.91           O  
ATOM    258  CG  ARG A  16      -6.004   8.352  -8.630  1.00 96.91           C  
ATOM    259  HG2 ARG A  16      -5.085   8.208  -9.199  1.00 96.91           H  
ATOM    260  HG3 ARG A  16      -6.858   8.325  -9.307  1.00 96.91           H  
ATOM    261  CD  ARG A  16      -5.957   9.707  -7.932  1.00 96.91           C  
ATOM    262  HD2 ARG A  16      -6.881   9.825  -7.366  1.00 96.91           H  
ATOM    263  HD3 ARG A  16      -5.119   9.728  -7.235  1.00 96.91           H  
ATOM    264  NE  ARG A  16      -5.819  10.790  -8.922  1.00 96.91           N  
ATOM    265  HE  ARG A  16      -5.513  10.521  -9.846  1.00 96.91           H  
ATOM    266  NH1 ARG A  16      -6.590  12.462  -7.567  1.00 96.91           N  
ATOM    267 HH11 ARG A  16      -6.637  11.783  -6.820  1.00 96.91           H  
ATOM    268 HH12 ARG A  16      -6.891  13.412  -7.407  1.00 96.91           H  
ATOM    269  NH2 ARG A  16      -6.047  12.918  -9.690  1.00 96.91           N  
ATOM    270 HH21 ARG A  16      -6.341  13.872  -9.533  1.00 96.91           H  
ATOM    271 HH22 ARG A  16      -5.760  12.608 -10.608  1.00 96.91           H  
ATOM    272  CZ  ARG A  16      -6.149  12.050  -8.722  1.00 96.91           C  
ATOM    273  N   ASN A  17      -5.185   5.399 -10.360  1.00 96.81           N  
ATOM    274  H   ASN A  17      -6.091   5.600 -10.759  1.00 96.81           H  
ATOM    275  CA  ASN A  17      -4.080   5.090 -11.264  1.00 96.81           C  
ATOM    276  HA  ASN A  17      -3.296   4.572 -10.712  1.00 96.81           H  
ATOM    277  C   ASN A  17      -3.463   6.378 -11.838  1.00 96.81           C  
ATOM    278  CB  ASN A  17      -4.575   4.127 -12.356  1.00 96.81           C  
ATOM    279  HB2 ASN A  17      -4.974   3.224 -11.895  1.00 96.81           H  
ATOM    280  HB3 ASN A  17      -5.372   4.610 -12.923  1.00 96.81           H  
ATOM    281  O   ASN A  17      -3.965   6.941 -12.808  1.00 96.81           O  
ATOM    282  CG  ASN A  17      -3.468   3.731 -13.315  1.00 96.81           C  
ATOM    283  ND2 ASN A  17      -3.775   3.016 -14.364  1.00 96.81           N  
ATOM    284 HD21 ASN A  17      -4.712   2.661 -14.492  1.00 96.81           H  
ATOM    285 HD22 ASN A  17      -3.028   2.787 -15.005  1.00 96.81           H  
ATOM    286  OD1 ASN A  17      -2.304   4.050 -13.132  1.00 96.81           O  
ATOM    287  N   GLY A  18      -2.355   6.834 -11.259  1.00 95.20           N  
ATOM    288  H   GLY A  18      -1.986   6.342 -10.458  1.00 95.20           H  
ATOM    289  CA  GLY A  18      -1.535   7.940 -11.767  1.00 95.20           C  
ATOM    290  HA2 GLY A  18      -1.128   8.496 -10.922  1.00 95.20           H  
ATOM    291  HA3 GLY A  18      -2.154   8.618 -12.354  1.00 95.20           H  
ATOM    292  C   GLY A  18      -0.364   7.492 -12.651  1.00 95.20           C  
ATOM    293  O   GLY A  18       0.638   8.203 -12.728  1.00 95.20           O  
ATOM    294  N   THR A  19      -0.440   6.308 -13.266  1.00 94.01           N  
ATOM    295  H   THR A  19      -1.282   5.762 -13.151  1.00 94.01           H  
ATOM    296  CA  THR A  19       0.536   5.828 -14.261  1.00 94.01           C  
ATOM    297  HA  THR A  19       1.477   6.355 -14.110  1.00 94.01           H  
ATOM    298  C   THR A  19       0.080   6.149 -15.689  1.00 94.01           C  
ATOM    299  CB  THR A  19       0.848   4.328 -14.102  1.00 94.01           C  
ATOM    300  HB  THR A  19       1.775   4.120 -14.637  1.00 94.01           H  
ATOM    301  O   THR A  19      -1.030   6.633 -15.905  1.00 94.01           O  
ATOM    302  CG2 THR A  19       1.019   3.882 -12.651  1.00 94.01           C  
ATOM    303 HG21 THR A  19       1.636   4.600 -12.110  1.00 94.01           H  
ATOM    304 HG22 THR A  19       1.501   2.904 -12.631  1.00 94.01           H  
ATOM    305 HG23 THR A  19       0.054   3.815 -12.149  1.00 94.01           H  
ATOM    306  OG1 THR A  19      -0.165   3.536 -14.657  1.00 94.01           O  
ATOM    307  HG1 THR A  19      -0.951   3.666 -14.122  1.00 94.01           H  
ATOM    308  N   ASP A  20       0.932   5.877 -16.677  1.00 94.67           N  
ATOM    309  H   ASP A  20       1.806   5.415 -16.469  1.00 94.67           H  
ATOM    310  CA  ASP A  20       0.655   6.064 -18.107  1.00 94.67           C  
ATOM    311  HA  ASP A  20      -0.032   6.903 -18.223  1.00 94.67           H  
ATOM    312  C   ASP A  20      -0.016   4.850 -18.779  1.00 94.67           C  
ATOM    313  CB  ASP A  20       1.967   6.441 -18.812  1.00 94.67           C  
ATOM    314  HB2 ASP A  20       2.372   7.334 -18.337  1.00 94.67           H  
ATOM    315  HB3 ASP A  20       1.745   6.697 -19.848  1.00 94.67           H  
ATOM    316  O   ASP A  20      -0.283   4.870 -19.981  1.00 94.67           O  
ATOM    317  CG  ASP A  20       3.046   5.342 -18.795  1.00 94.67           C  
ATOM    318  OD1 ASP A  20       2.864   4.293 -18.119  1.00 94.67           O  
ATOM    319  OD2 ASP A  20       4.085   5.578 -19.446  1.00 94.67           O  
ATOM    320  N   ARG A  21      -0.312   3.791 -18.014  1.00 95.13           N  
ATOM    321  H   ARG A  21      -0.103   3.857 -17.028  1.00 95.13           H  
ATOM    322  CA  ARG A  21      -0.856   2.524 -18.521  1.00 95.13           C  
ATOM    323  HA  ARG A  21      -1.285   2.720 -19.504  1.00 95.13           H  
ATOM    324  C   ARG A  21      -1.961   1.950 -17.625  1.00 95.13           C  
ATOM    325  CB  ARG A  21       0.311   1.545 -18.704  1.00 95.13           C  
ATOM    326  HB2 ARG A  21       1.088   2.038 -19.287  1.00 95.13           H  
ATOM    327  HB3 ARG A  21      -0.031   0.675 -19.264  1.00 95.13           H  
ATOM    328  O   ARG A  21      -2.035   2.293 -16.446  1.00 95.13           O  
ATOM    329  CG  ARG A  21       0.897   1.076 -17.363  1.00 95.13           C  
ATOM    330  HG2 ARG A  21       0.195   0.387 -16.892  1.00 95.13           H  
ATOM    331  HG3 ARG A  21       1.055   1.917 -16.688  1.00 95.13           H  
ATOM    332  CD  ARG A  21       2.222   0.350 -17.581  1.00 95.13           C  
ATOM    333  HD2 ARG A  21       2.171  -0.231 -18.502  1.00 95.13           H  
ATOM    334  HD3 ARG A  21       2.373  -0.331 -16.744  1.00 95.13           H  
ATOM    335  NE  ARG A  21       3.351   1.294 -17.622  1.00 95.13           N  
ATOM    336  HE  ARG A  21       3.154   2.280 -17.534  1.00 95.13           H  
ATOM    337  NH1 ARG A  21       4.999  -0.214 -18.120  1.00 95.13           N  
ATOM    338 HH11 ARG A  21       4.281  -0.856 -18.424  1.00 95.13           H  
ATOM    339 HH12 ARG A  21       5.984  -0.421 -18.205  1.00 95.13           H  
ATOM    340  NH2 ARG A  21       5.530   1.838 -17.376  1.00 95.13           N  
ATOM    341 HH21 ARG A  21       5.234   2.694 -16.929  1.00 95.13           H  
ATOM    342 HH22 ARG A  21       6.521   1.669 -17.471  1.00 95.13           H  
ATOM    343  CZ  ARG A  21       4.622   0.973 -17.714  1.00 95.13           C  
ATOM    344  N   PRO A  22      -2.840   1.072 -18.135  1.00 96.60           N  
ATOM    345  CA  PRO A  22      -3.812   0.392 -17.286  1.00 96.60           C  
ATOM    346  HA  PRO A  22      -4.425   1.146 -16.793  1.00 96.60           H  
ATOM    347  C   PRO A  22      -3.128  -0.482 -16.226  1.00 96.60           C  
ATOM    348  CB  PRO A  22      -4.696  -0.431 -18.228  1.00 96.60           C  
ATOM    349  HB2 PRO A  22      -5.739  -0.412 -17.911  1.00 96.60           H  
ATOM    350  HB3 PRO A  22      -4.333  -1.456 -18.290  1.00 96.60           H  
ATOM    351  O   PRO A  22      -2.139  -1.158 -16.517  1.00 96.60           O  
ATOM    352  CG  PRO A  22      -4.513   0.253 -19.583  1.00 96.60           C  
ATOM    353  HG2 PRO A  22      -4.679  -0.437 -20.410  1.00 96.60           H  
ATOM    354  HG3 PRO A  22      -5.187   1.106 -19.654  1.00 96.60           H  
ATOM    355  CD  PRO A  22      -3.068   0.744 -19.532  1.00 96.60           C  
ATOM    356  HD2 PRO A  22      -2.952   1.611 -20.183  1.00 96.60           H  
ATOM    357  HD3 PRO A  22      -2.391  -0.055 -19.834  1.00 96.60           H  
ATOM    358  N   ILE A  23      -3.692  -0.509 -15.019  1.00 97.24           N  
ATOM    359  H   ILE A  23      -4.504   0.072 -14.861  1.00 97.24           H  
ATOM    360  CA  ILE A  23      -3.303  -1.434 -13.944  1.00 97.24           C  
ATOM    361  HA  ILE A  23      -2.441  -2.016 -14.271  1.00 97.24           H  
ATOM    362  C   ILE A  23      -4.436  -2.427 -13.697  1.00 97.24           C  
ATOM    363  CB  ILE A  23      -2.875  -0.690 -12.656  1.00 97.24           C  
ATOM    364  HB  ILE A  23      -2.558  -1.441 -11.932  1.00 97.24           H  
ATOM    365  O   ILE A  23      -5.610  -2.078 -13.851  1.00 97.24           O  
ATOM    366  CG1 ILE A  23      -4.032   0.115 -12.029  1.00 97.24           C  
ATOM    367 HG12 ILE A  23      -4.867  -0.559 -11.834  1.00 97.24           H  
ATOM    368 HG13 ILE A  23      -4.362   0.871 -12.742  1.00 97.24           H  
ATOM    369  CG2 ILE A  23      -1.661   0.203 -12.964  1.00 97.24           C  
ATOM    370 HG21 ILE A  23      -0.894  -0.379 -13.475  1.00 97.24           H  
ATOM    371 HG22 ILE A  23      -1.240   0.599 -12.039  1.00 97.24           H  
ATOM    372 HG23 ILE A  23      -1.946   1.038 -13.604  1.00 97.24           H  
ATOM    373  CD1 ILE A  23      -3.703   0.814 -10.705  1.00 97.24           C  
ATOM    374 HD11 ILE A  23      -2.960   1.596 -10.862  1.00 97.24           H  
ATOM    375 HD12 ILE A  23      -3.328   0.092  -9.980  1.00 97.24           H  
ATOM    376 HD13 ILE A  23      -4.608   1.273 -10.307  1.00 97.24           H  
ATOM    377  N   ARG A  24      -4.107  -3.660 -13.298  1.00 97.94           N  
ATOM    378  H   ARG A  24      -3.132  -3.854 -13.120  1.00 97.94           H  
ATOM    379  CA  ARG A  24      -5.122  -4.605 -12.806  1.00 97.94           C  
ATOM    380  HA  ARG A  24      -6.104  -4.288 -13.157  1.00 97.94           H  
ATOM    381  C   ARG A  24      -5.158  -4.554 -11.291  1.00 97.94           C  
ATOM    382  CB  ARG A  24      -4.916  -6.036 -13.307  1.00 97.94           C  
ATOM    383  HB2 ARG A  24      -3.962  -6.424 -12.949  1.00 97.94           H  
ATOM    384  HB3 ARG A  24      -5.705  -6.657 -12.883  1.00 97.94           H  
ATOM    385  O   ARG A  24      -4.111  -4.607 -10.654  1.00 97.94           O  
ATOM    386  CG  ARG A  24      -4.974  -6.150 -14.832  1.00 97.94           C  
ATOM    387  HG2 ARG A  24      -4.174  -5.563 -15.282  1.00 97.94           H  
ATOM    388  HG3 ARG A  24      -5.937  -5.782 -15.185  1.00 97.94           H  
ATOM    389  CD  ARG A  24      -4.807  -7.621 -15.217  1.00 97.94           C  
ATOM    390  HD2 ARG A  24      -3.819  -7.957 -14.903  1.00 97.94           H  
ATOM    391  HD3 ARG A  24      -5.561  -8.207 -14.691  1.00 97.94           H  
ATOM    392  NE  ARG A  24      -4.963  -7.818 -16.668  1.00 97.94           N  
ATOM    393  HE  ARG A  24      -5.148  -6.993 -17.220  1.00 97.94           H  
ATOM    394  NH1 ARG A  24      -4.752 -10.103 -16.651  1.00 97.94           N  
ATOM    395 HH11 ARG A  24      -4.689 -10.078 -15.643  1.00 97.94           H  
ATOM    396 HH12 ARG A  24      -4.789 -10.995 -17.123  1.00 97.94           H  
ATOM    397  NH2 ARG A  24      -5.122  -9.041 -18.580  1.00 97.94           N  
ATOM    398 HH21 ARG A  24      -5.123  -9.938 -19.045  1.00 97.94           H  
ATOM    399 HH22 ARG A  24      -5.309  -8.196 -19.102  1.00 97.94           H  
ATOM    400  CZ  ARG A  24      -4.942  -8.983 -17.291  1.00 97.94           C  
ATOM    401  N   VAL A  25      -6.351  -4.467 -10.728  1.00 97.76           N  
ATOM    402  H   VAL A  25      -7.161  -4.464 -11.332  1.00 97.76           H  
ATOM    403  CA  VAL A  25      -6.579  -4.413  -9.286  1.00 97.76           C  
ATOM    404  HA  VAL A  25      -5.628  -4.502  -8.760  1.00 97.76           H  
ATOM    405  C   VAL A  25      -7.461  -5.586  -8.900  1.00 97.76           C  
ATOM    406  CB  VAL A  25      -7.211  -3.075  -8.869  1.00 97.76           C  
ATOM    407  HB  VAL A  25      -8.170  -2.956  -9.372  1.00 97.76           H  
ATOM    408  O   VAL A  25      -8.559  -5.731  -9.427  1.00 97.76           O  
ATOM    409  CG1 VAL A  25      -7.439  -3.023  -7.355  1.00 97.76           C  
ATOM    410 HG11 VAL A  25      -8.113  -3.820  -7.041  1.00 97.76           H  
ATOM    411 HG12 VAL A  25      -7.907  -2.074  -7.093  1.00 97.76           H  
ATOM    412 HG13 VAL A  25      -6.491  -3.121  -6.825  1.00 97.76           H  
ATOM    413  CG2 VAL A  25      -6.312  -1.895  -9.257  1.00 97.76           C  
ATOM    414 HG21 VAL A  25      -6.795  -0.963  -8.961  1.00 97.76           H  
ATOM    415 HG22 VAL A  25      -5.343  -1.976  -8.765  1.00 97.76           H  
ATOM    416 HG23 VAL A  25      -6.158  -1.874 -10.336  1.00 97.76           H  
ATOM    417  N   ARG A  26      -6.997  -6.413  -7.970  1.00 97.17           N  
ATOM    418  H   ARG A  26      -6.081  -6.219  -7.591  1.00 97.17           H  
ATOM    419  CA  ARG A  26      -7.771  -7.489  -7.356  1.00 97.17           C  
ATOM    420  HA  ARG A  26      -8.723  -7.598  -7.876  1.00 97.17           H  
ATOM    421  C   ARG A  26      -8.067  -7.108  -5.910  1.00 97.17           C  
ATOM    422  CB  ARG A  26      -7.003  -8.808  -7.514  1.00 97.17           C  
ATOM    423  HB2 ARG A  26      -6.001  -8.688  -7.102  1.00 97.17           H  
ATOM    424  HB3 ARG A  26      -6.903  -9.037  -8.575  1.00 97.17           H  
ATOM    425  O   ARG A  26      -7.144  -6.971  -5.113  1.00 97.17           O  
ATOM    426  CG  ARG A  26      -7.687  -9.980  -6.810  1.00 97.17           C  
ATOM    427  HG2 ARG A  26      -8.659 -10.146  -7.275  1.00 97.17           H  
ATOM    428  HG3 ARG A  26      -7.826  -9.744  -5.755  1.00 97.17           H  
ATOM    429  CD  ARG A  26      -6.843 -11.253  -6.917  1.00 97.17           C  
ATOM    430  HD2 ARG A  26      -6.837 -11.581  -7.957  1.00 97.17           H  
ATOM    431  HD3 ARG A  26      -5.822 -11.031  -6.606  1.00 97.17           H  
ATOM    432  NE  ARG A  26      -7.398 -12.310  -6.055  1.00 97.17           N  
ATOM    433  HE  ARG A  26      -8.236 -12.080  -5.540  1.00 97.17           H  
ATOM    434  NH1 ARG A  26      -5.913 -13.978  -6.562  1.00 97.17           N  
ATOM    435 HH11 ARG A  26      -5.441 -13.341  -7.187  1.00 97.17           H  
ATOM    436 HH12 ARG A  26      -5.603 -14.936  -6.482  1.00 97.17           H  
ATOM    437  NH2 ARG A  26      -7.679 -14.403  -5.243  1.00 97.17           N  
ATOM    438 HH21 ARG A  26      -8.549 -14.104  -4.827  1.00 97.17           H  
ATOM    439 HH22 ARG A  26      -7.392 -15.370  -5.197  1.00 97.17           H  
ATOM    440  CZ  ARG A  26      -6.990 -13.558  -5.959  1.00 97.17           C  
ATOM    441  N   VAL A  27      -9.342  -6.958  -5.571  1.00 95.78           N  
ATOM    442  H   VAL A  27     -10.040  -7.148  -6.275  1.00 95.78           H  
ATOM    443  CA  VAL A  27      -9.805  -6.677  -4.205  1.00 95.78           C  
ATOM    444  HA  VAL A  27      -8.959  -6.375  -3.588  1.00 95.78           H  
ATOM    445  C   VAL A  27     -10.388  -7.957  -3.627  1.00 95.78           C  
ATOM    446  CB  VAL A  27     -10.827  -5.523  -4.170  1.00 95.78           C  
ATOM    447  HB  VAL A  27     -11.713  -5.805  -4.739  1.00 95.78           H  
ATOM    448  O   VAL A  27     -11.280  -8.554  -4.227  1.00 95.78           O  
ATOM    449  CG1 VAL A  27     -11.248  -5.206  -2.729  1.00 95.78           C  
ATOM    450 HG11 VAL A  27     -11.776  -6.054  -2.291  1.00 95.78           H  
ATOM    451 HG12 VAL A  27     -10.374  -4.973  -2.121  1.00 95.78           H  
ATOM    452 HG13 VAL A  27     -11.928  -4.354  -2.721  1.00 95.78           H  
ATOM    453  CG2 VAL A  27     -10.240  -4.247  -4.787  1.00 95.78           C  
ATOM    454 HG21 VAL A  27      -9.300  -3.990  -4.298  1.00 95.78           H  
ATOM    455 HG22 VAL A  27     -10.072  -4.392  -5.854  1.00 95.78           H  
ATOM    456 HG23 VAL A  27     -10.940  -3.420  -4.665  1.00 95.78           H  
ATOM    457  N   THR A  28      -9.875  -8.398  -2.480  1.00 93.93           N  
ATOM    458  H   THR A  28      -9.137  -7.859  -2.051  1.00 93.93           H  
ATOM    459  CA  THR A  28     -10.436  -9.515  -1.715  1.00 93.93           C  
ATOM    460  HA  THR A  28     -11.309  -9.882  -2.254  1.00 93.93           H  
ATOM    461  C   THR A  28     -10.883  -9.026  -0.347  1.00 93.93           C  
ATOM    462  CB  THR A  28      -9.454 -10.684  -1.570  1.00 93.93           C  
ATOM    463  HB  THR A  28      -8.622 -10.378  -0.935  1.00 93.93           H  
ATOM    464  O   THR A  28     -10.045  -8.567   0.422  1.00 93.93           O  
ATOM    465  CG2 THR A  28     -10.104 -11.934  -0.973  1.00 93.93           C  
ATOM    466 HG21 THR A  28     -10.714 -11.674  -0.108  1.00 93.93           H  
ATOM    467 HG22 THR A  28      -9.329 -12.642  -0.679  1.00 93.93           H  
ATOM    468 HG23 THR A  28     -10.771 -12.400  -1.699  1.00 93.93           H  
ATOM    469  OG1 THR A  28      -8.958 -11.043  -2.844  1.00 93.93           O  
ATOM    470  HG1 THR A  28      -8.513 -10.252  -3.156  1.00 93.93           H  
ATOM    471  N   ALA A  29     -12.168  -9.150  -0.028  1.00 91.54           N  
ATOM    472  H   ALA A  29     -12.798  -9.577  -0.692  1.00 91.54           H  
ATOM    473  CA  ALA A  29     -12.733  -8.746   1.258  1.00 91.54           C  
ATOM    474  HA  ALA A  29     -11.960  -8.785   2.026  1.00 91.54           H  
ATOM    475  C   ALA A  29     -13.860  -9.710   1.657  1.00 91.54           C  
ATOM    476  CB  ALA A  29     -13.217  -7.299   1.152  1.00 91.54           C  
ATOM    477  HB1 ALA A  29     -12.418  -6.662   0.773  1.00 91.54           H  
ATOM    478  HB2 ALA A  29     -13.491  -6.939   2.143  1.00 91.54           H  
ATOM    479  HB3 ALA A  29     -14.077  -7.243   0.485  1.00 91.54           H  
ATOM    480  O   ALA A  29     -14.629 -10.151   0.804  1.00 91.54           O  
ATOM    481  N   GLY A  30     -13.929 -10.102   2.936  1.00 84.29           N  
ATOM    482  H   GLY A  30     -13.339  -9.634   3.609  1.00 84.29           H  
ATOM    483  CA  GLY A  30     -14.938 -11.058   3.440  1.00 84.29           C  
ATOM    484  HA2 GLY A  30     -15.930 -10.607   3.439  1.00 84.29           H  
ATOM    485  HA3 GLY A  30     -14.695 -11.302   4.474  1.00 84.29           H  
ATOM    486  C   GLY A  30     -15.024 -12.376   2.657  1.00 84.29           C  
ATOM    487  O   GLY A  30     -16.095 -12.954   2.529  1.00 84.29           O  
ATOM    488  N   GLY A  31     -13.907 -12.832   2.079  1.00 84.80           N  
ATOM    489  H   GLY A  31     -13.080 -12.258   2.162  1.00 84.80           H  
ATOM    490  CA  GLY A  31     -13.842 -14.062   1.284  1.00 84.80           C  
ATOM    491  HA2 GLY A  31     -14.522 -14.796   1.717  1.00 84.80           H  
ATOM    492  HA3 GLY A  31     -12.830 -14.462   1.337  1.00 84.80           H  
ATOM    493  C   GLY A  31     -14.212 -13.918  -0.197  1.00 84.80           C  
ATOM    494  O   GLY A  31     -13.853 -14.803  -0.972  1.00 84.80           O  
ATOM    495  N   GLU A  32     -14.825 -12.810  -0.615  1.00 90.17           N  
ATOM    496  H   GLU A  32     -15.064 -12.095   0.057  1.00 90.17           H  
ATOM    497  CA  GLU A  32     -15.080 -12.515  -2.028  1.00 90.17           C  
ATOM    498  HA  GLU A  32     -15.322 -13.444  -2.545  1.00 90.17           H  
ATOM    499  C   GLU A  32     -13.845 -11.903  -2.689  1.00 90.17           C  
ATOM    500  CB  GLU A  32     -16.266 -11.557  -2.203  1.00 90.17           C  
ATOM    501  HB2 GLU A  32     -16.067 -10.628  -1.669  1.00 90.17           H  
ATOM    502  HB3 GLU A  32     -16.351 -11.331  -3.266  1.00 90.17           H  
ATOM    503  O   GLU A  32     -13.154 -11.089  -2.082  1.00 90.17           O  
ATOM    504  CG  GLU A  32     -17.595 -12.150  -1.724  1.00 90.17           C  
ATOM    505  HG2 GLU A  32     -17.569 -12.244  -0.638  1.00 90.17           H  
ATOM    506  HG3 GLU A  32     -17.699 -13.148  -2.151  1.00 90.17           H  
ATOM    507  CD  GLU A  32     -18.814 -11.302  -2.135  1.00 90.17           C  
ATOM    508  OE1 GLU A  32     -19.935 -11.811  -1.939  1.00 90.17           O  
ATOM    509  OE2 GLU A  32     -18.641 -10.176  -2.685  1.00 90.17           O  
ATOM    510  N   THR A  33     -13.584 -12.256  -3.949  1.00 94.48           N  
ATOM    511  H   THR A  33     -14.219 -12.896  -4.403  1.00 94.48           H  
ATOM    512  CA  THR A  33     -12.546 -11.640  -4.785  1.00 94.48           C  
ATOM    513  HA  THR A  33     -12.039 -10.855  -4.224  1.00 94.48           H  
ATOM    514  C   THR A  33     -13.197 -11.004  -6.009  1.00 94.48           C  
ATOM    515  CB  THR A  33     -11.491 -12.669  -5.230  1.00 94.48           C  
ATOM    516  HB  THR A  33     -11.992 -13.537  -5.658  1.00 94.48           H  
ATOM    517  O   THR A  33     -13.967 -11.660  -6.708  1.00 94.48           O  
ATOM    518  CG2 THR A  33     -10.528 -12.105  -6.267  1.00 94.48           C  
ATOM    519 HG21 THR A  33      -9.837 -12.892  -6.570  1.00 94.48           H  
ATOM    520 HG22 THR A  33     -10.012 -11.242  -5.848  1.00 94.48           H  
ATOM    521 HG23 THR A  33     -11.058 -11.808  -7.172  1.00 94.48           H  
ATOM    522  OG1 THR A  33     -10.650 -13.090  -4.172  1.00 94.48           O  
ATOM    523  HG1 THR A  33     -10.475 -12.327  -3.615  1.00 94.48           H  
ATOM    524  N   ARG A  34     -12.833  -9.756  -6.313  1.00 96.04           N  
ATOM    525  H   ARG A  34     -12.221  -9.272  -5.672  1.00 96.04           H  
ATOM    526  CA  ARG A  34     -13.217  -9.052  -7.544  1.00 96.04           C  
ATOM    527  HA  ARG A  34     -13.684  -9.757  -8.231  1.00 96.04           H  
ATOM    528  C   ARG A  34     -11.978  -8.498  -8.239  1.00 96.04           C  
ATOM    529  CB  ARG A  34     -14.234  -7.946  -7.223  1.00 96.04           C  
ATOM    530  HB2 ARG A  34     -13.778  -7.235  -6.533  1.00 96.04           H  
ATOM    531  HB3 ARG A  34     -14.490  -7.428  -8.146  1.00 96.04           H  
ATOM    532  O   ARG A  34     -11.048  -8.046  -7.572  1.00 96.04           O  
ATOM    533  CG  ARG A  34     -15.521  -8.495  -6.587  1.00 96.04           C  
ATOM    534  HG2 ARG A  34     -15.278  -8.993  -5.649  1.00 96.04           H  
ATOM    535  HG3 ARG A  34     -15.982  -9.218  -7.260  1.00 96.04           H  
ATOM    536  CD  ARG A  34     -16.516  -7.371  -6.288  1.00 96.04           C  
ATOM    537  HD2 ARG A  34     -16.877  -6.954  -7.228  1.00 96.04           H  
ATOM    538  HD3 ARG A  34     -16.001  -6.595  -5.722  1.00 96.04           H  
ATOM    539  NE  ARG A  34     -17.653  -7.867  -5.493  1.00 96.04           N  
ATOM    540  HE  ARG A  34     -17.678  -8.851  -5.264  1.00 96.04           H  
ATOM    541  NH1 ARG A  34     -18.648  -5.846  -5.035  1.00 96.04           N  
ATOM    542 HH11 ARG A  34     -19.267  -5.315  -4.439  1.00 96.04           H  
ATOM    543 HH12 ARG A  34     -17.907  -5.373  -5.533  1.00 96.04           H  
ATOM    544  NH2 ARG A  34     -19.436  -7.735  -4.110  1.00 96.04           N  
ATOM    545 HH21 ARG A  34     -20.111  -7.197  -3.587  1.00 96.04           H  
ATOM    546 HH22 ARG A  34     -19.250  -8.667  -3.769  1.00 96.04           H  
ATOM    547  CZ  ARG A  34     -18.581  -7.144  -4.895  1.00 96.04           C  
ATOM    548  N   GLU A  35     -11.967  -8.537  -9.566  1.00 97.38           N  
ATOM    549  H   GLU A  35     -12.790  -8.864 -10.051  1.00 97.38           H  
ATOM    550  CA  GLU A  35     -10.870  -8.034 -10.396  1.00 97.38           C  
ATOM    551  HA  GLU A  35     -10.080  -7.644  -9.754  1.00 97.38           H  
ATOM    552  C   GLU A  35     -11.340  -6.881 -11.283  1.00 97.38           C  
ATOM    553  CB  GLU A  35     -10.249  -9.146 -11.253  1.00 97.38           C  
ATOM    554  HB2 GLU A  35     -11.017  -9.594 -11.883  1.00 97.38           H  
ATOM    555  HB3 GLU A  35      -9.494  -8.688 -11.893  1.00 97.38           H  
ATOM    556  O   GLU A  35     -12.431  -6.914 -11.850  1.00 97.38           O  
ATOM    557  CG  GLU A  35      -9.577 -10.234 -10.404  1.00 97.38           C  
ATOM    558  HG2 GLU A  35     -10.340 -10.776  -9.846  1.00 97.38           H  
ATOM    559  HG3 GLU A  35      -8.921  -9.745  -9.684  1.00 97.38           H  
ATOM    560  CD  GLU A  35      -8.745 -11.231 -11.228  1.00 97.38           C  
ATOM    561  OE1 GLU A  35      -8.046 -12.040 -10.573  1.00 97.38           O  
ATOM    562  OE2 GLU A  35      -8.768 -11.159 -12.479  1.00 97.38           O  
ATOM    563  N   TYR A  36     -10.491  -5.867 -11.414  1.00 97.99           N  
ATOM    564  H   TYR A  36      -9.630  -5.906 -10.888  1.00 97.99           H  
ATOM    565  CA  TYR A  36     -10.778  -4.617 -12.101  1.00 97.99           C  
ATOM    566  HA  TYR A  36     -11.648  -4.746 -12.744  1.00 97.99           H  
ATOM    567  C   TYR A  36      -9.589  -4.198 -12.959  1.00 97.99           C  
ATOM    568  CB  TYR A  36     -11.087  -3.525 -11.070  1.00 97.99           C  
ATOM    569  HB2 TYR A  36     -10.188  -3.338 -10.483  1.00 97.99           H  
ATOM    570  HB3 TYR A  36     -11.335  -2.601 -11.592  1.00 97.99           H  
ATOM    571  O   TYR A  36      -8.436  -4.480 -12.636  1.00 97.99           O  
ATOM    572  CG  TYR A  36     -12.218  -3.870 -10.123  1.00 97.99           C  
ATOM    573  CD1 TYR A  36     -13.548  -3.599 -10.493  1.00 97.99           C  
ATOM    574  HD1 TYR A  36     -13.763  -3.143 -11.448  1.00 97.99           H  
ATOM    575  CD2 TYR A  36     -11.936  -4.472  -8.880  1.00 97.99           C  
ATOM    576  HD2 TYR A  36     -10.915  -4.687  -8.602  1.00 97.99           H  
ATOM    577  CE1 TYR A  36     -14.599  -3.909  -9.613  1.00 97.99           C  
ATOM    578  HE1 TYR A  36     -15.618  -3.683  -9.892  1.00 97.99           H  
ATOM    579  CE2 TYR A  36     -12.986  -4.790  -8.000  1.00 97.99           C  
ATOM    580  HE2 TYR A  36     -12.777  -5.227  -7.035  1.00 97.99           H  
ATOM    581  OH  TYR A  36     -15.341  -4.768  -7.515  1.00 97.99           O  
ATOM    582  HH  TYR A  36     -16.154  -4.394  -7.862  1.00 97.99           H  
ATOM    583  CZ  TYR A  36     -14.317  -4.501  -8.364  1.00 97.99           C  
ATOM    584  N   THR A  37      -9.864  -3.466 -14.035  1.00 97.74           N  
ATOM    585  H   THR A  37     -10.828  -3.215 -14.204  1.00 97.74           H  
ATOM    586  CA  THR A  37      -8.843  -2.719 -14.777  1.00 97.74           C  
ATOM    587  HA  THR A  37      -7.847  -2.989 -14.426  1.00 97.74           H  
ATOM    588  C   THR A  37      -9.059  -1.236 -14.512  1.00 97.74           C  
ATOM    589  CB  THR A  37      -8.901  -3.037 -16.275  1.00 97.74           C  
ATOM    590  HB  THR A  37      -9.892  -2.801 -16.663  1.00 97.74           H  
ATOM    591  O   THR A  37     -10.151  -0.730 -14.752  1.00 97.74           O  
ATOM    592  CG2 THR A  37      -7.850  -2.273 -17.078  1.00 97.74           C  
ATOM    593 HG21 THR A  37      -8.058  -1.203 -17.047  1.00 97.74           H  
ATOM    594 HG22 THR A  37      -6.857  -2.464 -16.670  1.00 97.74           H  
ATOM    595 HG23 THR A  37      -7.882  -2.598 -18.118  1.00 97.74           H  
ATOM    596  OG1 THR A  37      -8.643  -4.412 -16.462  1.00 97.74           O  
ATOM    597  HG1 THR A  37      -9.271  -4.890 -15.915  1.00 97.74           H  
ATOM    598  N   VAL A  38      -8.033  -0.545 -14.016  1.00 97.48           N  
ATOM    599  H   VAL A  38      -7.160  -1.029 -13.859  1.00 97.48           H  
ATOM    600  CA  VAL A  38      -8.079   0.896 -13.732  1.00 97.48           C  
ATOM    601  HA  VAL A  38      -9.109   1.245 -13.814  1.00 97.48           H  
ATOM    602  C   VAL A  38      -7.248   1.613 -14.785  1.00 97.48           C  
ATOM    603  CB  VAL A  38      -7.614   1.225 -12.300  1.00 97.48           C  
ATOM    604  HB  VAL A  38      -6.534   1.097 -12.226  1.00 97.48           H  
ATOM    605  O   VAL A  38      -6.037   1.403 -14.883  1.00 97.48           O  
ATOM    606  CG1 VAL A  38      -7.946   2.676 -11.935  1.00 97.48           C  
ATOM    607 HG11 VAL A  38      -9.024   2.832 -11.953  1.00 97.48           H  
ATOM    608 HG12 VAL A  38      -7.579   2.901 -10.934  1.00 97.48           H  
ATOM    609 HG13 VAL A  38      -7.478   3.366 -12.637  1.00 97.48           H  
ATOM    610  CG2 VAL A  38      -8.274   0.292 -11.281  1.00 97.48           C  
ATOM    611 HG21 VAL A  38      -7.864  -0.713 -11.377  1.00 97.48           H  
ATOM    612 HG22 VAL A  38      -8.095   0.651 -10.268  1.00 97.48           H  
ATOM    613 HG23 VAL A  38      -9.345   0.243 -11.475  1.00 97.48           H  
ATOM    614  N   ASN A  39      -7.897   2.437 -15.604  1.00 97.42           N  
ATOM    615  H   ASN A  39      -8.868   2.635 -15.410  1.00 97.42           H  
ATOM    616  CA  ASN A  39      -7.246   3.157 -16.698  1.00 97.42           C  
ATOM    617  HA  ASN A  39      -6.575   2.460 -17.200  1.00 97.42           H  
ATOM    618  C   ASN A  39      -6.402   4.336 -16.176  1.00 97.42           C  
ATOM    619  CB  ASN A  39      -8.317   3.612 -17.705  1.00 97.42           C  
ATOM    620  HB2 ASN A  39      -9.117   4.125 -17.172  1.00 97.42           H  
ATOM    621  HB3 ASN A  39      -7.885   4.317 -18.415  1.00 97.42           H  
ATOM    622  O   ASN A  39      -6.686   4.855 -15.092  1.00 97.42           O  
ATOM    623  CG  ASN A  39      -8.890   2.457 -18.505  1.00 97.42           C  
ATOM    624  ND2 ASN A  39     -10.159   2.507 -18.832  1.00 97.42           N  
ATOM    625 HD21 ASN A  39     -10.739   3.278 -18.534  1.00 97.42           H  
ATOM    626 HD22 ASN A  39     -10.521   1.717 -19.347  1.00 97.42           H  
ATOM    627  OD1 ASN A  39      -8.209   1.507 -18.855  1.00 97.42           O  
ATOM    628  N   PRO A  40      -5.391   4.792 -16.936  1.00 97.07           N  
ATOM    629  CA  PRO A  40      -4.613   5.987 -16.605  1.00 97.07           C  
ATOM    630  HA  PRO A  40      -3.943   5.761 -15.775  1.00 97.07           H  
ATOM    631  C   PRO A  40      -5.492   7.190 -16.260  1.00 97.07           C  
ATOM    632  CB  PRO A  40      -3.786   6.285 -17.859  1.00 97.07           C  
ATOM    633  HB2 PRO A  40      -4.366   6.871 -18.573  1.00 97.07           H  
ATOM    634  HB3 PRO A  40      -2.849   6.791 -17.630  1.00 97.07           H  
ATOM    635  O   PRO A  40      -6.442   7.497 -16.978  1.00 97.07           O  
ATOM    636  CG  PRO A  40      -3.562   4.894 -18.425  1.00 97.07           C  
ATOM    637  HG2 PRO A  40      -2.793   4.415 -17.818  1.00 97.07           H  
ATOM    638  HG3 PRO A  40      -3.290   4.909 -19.480  1.00 97.07           H  
ATOM    639  CD  PRO A  40      -4.899   4.207 -18.175  1.00 97.07           C  
ATOM    640  HD2 PRO A  40      -5.586   4.435 -18.989  1.00 97.07           H  
ATOM    641  HD3 PRO A  40      -4.751   3.131 -18.087  1.00 97.07           H  
ATOM    642  N   GLY A  41      -5.182   7.869 -15.157  1.00 95.54           N  
ATOM    643  H   GLY A  41      -4.446   7.513 -14.565  1.00 95.54           H  
ATOM    644  CA  GLY A  41      -5.903   9.056 -14.696  1.00 95.54           C  
ATOM    645  HA2 GLY A  41      -5.303   9.549 -13.931  1.00 95.54           H  
ATOM    646  HA3 GLY A  41      -6.028   9.743 -15.533  1.00 95.54           H  
ATOM    647  C   GLY A  41      -7.289   8.788 -14.100  1.00 95.54           C  
ATOM    648  O   GLY A  41      -7.967   9.746 -13.736  1.00 95.54           O  
ATOM    649  N   THR A  42      -7.711   7.524 -13.981  1.00 97.17           N  
ATOM    650  H   THR A  42      -7.085   6.786 -14.271  1.00 97.17           H  
ATOM    651  CA  THR A  42      -9.011   7.143 -13.405  1.00 97.17           C  
ATOM    652  HA  THR A  42      -9.630   8.038 -13.339  1.00 97.17           H  
ATOM    653  C   THR A  42      -8.882   6.619 -11.976  1.00 97.17           C  
ATOM    654  CB  THR A  42      -9.796   6.157 -14.290  1.00 97.17           C  
ATOM    655  HB  THR A  42     -10.803   6.062 -13.884  1.00 97.17           H  
ATOM    656  O   THR A  42      -7.790   6.282 -11.506  1.00 97.17           O  
ATOM    657  CG2 THR A  42      -9.919   6.634 -15.736  1.00 97.17           C  
ATOM    658 HG21 THR A  42      -8.944   6.635 -16.224  1.00 97.17           H  
ATOM    659 HG22 THR A  42     -10.328   7.644 -15.754  1.00 97.17           H  
ATOM    660 HG23 THR A  42     -10.594   5.972 -16.279  1.00 97.17           H  
ATOM    661  OG1 THR A  42      -9.218   4.874 -14.318  1.00 97.17           O  
ATOM    662  HG1 THR A  42      -8.282   4.981 -14.505  1.00 97.17           H  
ATOM    663  N   GLU A  43     -10.018   6.560 -11.287  1.00 97.21           N  
ATOM    664  H   GLU A  43     -10.887   6.811 -11.737  1.00 97.21           H  
ATOM    665  CA  GLU A  43     -10.153   5.997  -9.950  1.00 97.21           C  
ATOM    666  HA  GLU A  43      -9.197   5.577  -9.635  1.00 97.21           H  
ATOM    667  C   GLU A  43     -11.177   4.858  -9.975  1.00 97.21           C  
ATOM    668  CB  GLU A  43     -10.518   7.113  -8.959  1.00 97.21           C  
ATOM    669  HB2 GLU A  43     -11.484   7.538  -9.229  1.00 97.21           H  
ATOM    670  HB3 GLU A  43      -9.764   7.896  -9.037  1.00 97.21           H  
ATOM    671  O   GLU A  43     -12.238   4.969 -10.589  1.00 97.21           O  
ATOM    672  CG  GLU A  43     -10.566   6.626  -7.506  1.00 97.21           C  
ATOM    673  HG2 GLU A  43     -11.387   5.920  -7.387  1.00 97.21           H  
ATOM    674  HG3 GLU A  43      -9.637   6.106  -7.273  1.00 97.21           H  
ATOM    675  CD  GLU A  43     -10.746   7.808  -6.545  1.00 97.21           C  
ATOM    676  OE1 GLU A  43     -11.894   8.061  -6.123  1.00 97.21           O  
ATOM    677  OE2 GLU A  43      -9.721   8.463  -6.245  1.00 97.21           O  
ATOM    678  N   LEU A  44     -10.831   3.752  -9.324  1.00 97.15           N  
ATOM    679  H   LEU A  44      -9.931   3.749  -8.866  1.00 97.15           H  
ATOM    680  CA  LEU A  44     -11.735   2.663  -8.982  1.00 97.15           C  
ATOM    681  HA  LEU A  44     -12.559   2.618  -9.695  1.00 97.15           H  
ATOM    682  C   LEU A  44     -12.293   2.920  -7.583  1.00 97.15           C  
ATOM    683  CB  LEU A  44     -10.927   1.357  -9.038  1.00 97.15           C  
ATOM    684  HB2 LEU A  44      -9.998   1.511  -8.489  1.00 97.15           H  
ATOM    685  HB3 LEU A  44     -10.682   1.167 -10.083  1.00 97.15           H  
ATOM    686  O   LEU A  44     -11.505   3.131  -6.668  1.00 97.15           O  
ATOM    687  CG  LEU A  44     -11.622   0.117  -8.452  1.00 97.15           C  
ATOM    688  HG  LEU A  44     -11.975   0.336  -7.444  1.00 97.15           H  
ATOM    689  CD1 LEU A  44     -12.805  -0.321  -9.315  1.00 97.15           C  
ATOM    690 HD11 LEU A  44     -13.564   0.462  -9.329  1.00 97.15           H  
ATOM    691 HD12 LEU A  44     -13.254  -1.217  -8.886  1.00 97.15           H  
ATOM    692 HD13 LEU A  44     -12.475  -0.530 -10.332  1.00 97.15           H  
ATOM    693  CD2 LEU A  44     -10.621  -1.033  -8.351  1.00 97.15           C  
ATOM    694 HD21 LEU A  44      -9.814  -0.747  -7.677  1.00 97.15           H  
ATOM    695 HD22 LEU A  44     -10.211  -1.259  -9.336  1.00 97.15           H  
ATOM    696 HD23 LEU A  44     -11.118  -1.914  -7.945  1.00 97.15           H  
ATOM    697  N   GLU A  45     -13.607   2.808  -7.405  1.00 96.70           N  
ATOM    698  H   GLU A  45     -14.199   2.652  -8.208  1.00 96.70           H  
ATOM    699  CA  GLU A  45     -14.263   2.746  -6.094  1.00 96.70           C  
ATOM    700  HA  GLU A  45     -13.504   2.771  -5.313  1.00 96.70           H  
ATOM    701  C   GLU A  45     -15.001   1.402  -5.980  1.00 96.70           C  
ATOM    702  CB  GLU A  45     -15.166   3.987  -5.882  1.00 96.70           C  
ATOM    703  HB2 GLU A  45     -14.542   4.872  -6.009  1.00 96.70           H  
ATOM    704  HB3 GLU A  45     -15.946   4.010  -6.643  1.00 96.70           H  
ATOM    705  O   GLU A  45     -15.789   1.038  -6.855  1.00 96.70           O  
ATOM    706  CG  GLU A  45     -15.819   4.038  -4.483  1.00 96.70           C  
ATOM    707  HG2 GLU A  45     -16.608   3.288  -4.441  1.00 96.70           H  
ATOM    708  HG3 GLU A  45     -15.066   3.757  -3.747  1.00 96.70           H  
ATOM    709  CD  GLU A  45     -16.388   5.420  -4.067  1.00 96.70           C  
ATOM    710  OE1 GLU A  45     -17.439   5.491  -3.390  1.00 96.70           O  
ATOM    711  OE2 GLU A  45     -15.676   6.442  -4.186  1.00 96.70           O  
ATOM    712  N   VAL A  46     -14.710   0.637  -4.926  1.00 94.49           N  
ATOM    713  H   VAL A  46     -14.009   0.971  -4.280  1.00 94.49           H  
ATOM    714  CA  VAL A  46     -15.367  -0.637  -4.601  1.00 94.49           C  
ATOM    715  HA  VAL A  46     -16.150  -0.840  -5.332  1.00 94.49           H  
ATOM    716  C   VAL A  46     -16.007  -0.504  -3.232  1.00 94.49           C  
ATOM    717  CB  VAL A  46     -14.385  -1.827  -4.605  1.00 94.49           C  
ATOM    718  HB  VAL A  46     -13.638  -1.682  -3.825  1.00 94.49           H  
ATOM    719  O   VAL A  46     -15.306  -0.295  -2.244  1.00 94.49           O  
ATOM    720  CG1 VAL A  46     -15.100  -3.159  -4.336  1.00 94.49           C  
ATOM    721 HG11 VAL A  46     -15.882  -3.318  -5.079  1.00 94.49           H  
ATOM    722 HG12 VAL A  46     -14.385  -3.980  -4.377  1.00 94.49           H  
ATOM    723 HG13 VAL A  46     -15.547  -3.150  -3.342  1.00 94.49           H  
ATOM    724  CG2 VAL A  46     -13.649  -1.951  -5.941  1.00 94.49           C  
ATOM    725 HG21 VAL A  46     -13.019  -2.840  -5.942  1.00 94.49           H  
ATOM    726 HG22 VAL A  46     -14.367  -2.002  -6.759  1.00 94.49           H  
ATOM    727 HG23 VAL A  46     -13.009  -1.079  -6.075  1.00 94.49           H  
ATOM    728  N   GLU A  47     -17.325  -0.653  -3.168  1.00 93.22           N  
ATOM    729  H   GLU A  47     -17.858  -0.763  -4.019  1.00 93.22           H  
ATOM    730  CA  GLU A  47     -18.052  -0.712  -1.902  1.00 93.22           C  
ATOM    731  HA  GLU A  47     -17.635   0.030  -1.221  1.00 93.22           H  
ATOM    732  C   GLU A  47     -17.890  -2.090  -1.248  1.00 93.22           C  
ATOM    733  CB  GLU A  47     -19.530  -0.360  -2.109  1.00 93.22           C  
ATOM    734  HB2 GLU A  47     -20.049  -0.486  -1.159  1.00 93.22           H  
ATOM    735  HB3 GLU A  47     -19.960  -1.046  -2.839  1.00 93.22           H  
ATOM    736  O   GLU A  47     -18.000  -3.131  -1.905  1.00 93.22           O  
ATOM    737  CG  GLU A  47     -19.718   1.091  -2.586  1.00 93.22           C  
ATOM    738  HG2 GLU A  47     -19.238   1.214  -3.557  1.00 93.22           H  
ATOM    739  HG3 GLU A  47     -19.222   1.755  -1.878  1.00 93.22           H  
ATOM    740  CD  GLU A  47     -21.196   1.495  -2.709  1.00 93.22           C  
ATOM    741  OE1 GLU A  47     -21.454   2.718  -2.756  1.00 93.22           O  
ATOM    742  OE2 GLU A  47     -22.058   0.588  -2.770  1.00 93.22           O  
ATOM    743  N   LEU A  48     -17.619  -2.074   0.055  1.00 89.79           N  
ATOM    744  H   LEU A  48     -17.605  -1.173   0.510  1.00 89.79           H  
ATOM    745  CA  LEU A  48     -17.490  -3.236   0.924  1.00 89.79           C  
ATOM    746  HA  LEU A  48     -17.370  -4.135   0.318  1.00 89.79           H  
ATOM    747  C   LEU A  48     -18.764  -3.392   1.759  1.00 89.79           C  
ATOM    748  CB  LEU A  48     -16.258  -3.074   1.835  1.00 89.79           C  
ATOM    749  HB2 LEU A  48     -16.212  -3.939   2.498  1.00 89.79           H  
ATOM    750  HB3 LEU A  48     -16.408  -2.198   2.466  1.00 89.79           H  
ATOM    751  O   LEU A  48     -19.269  -2.417   2.322  1.00 89.79           O  
ATOM    752  CG  LEU A  48     -14.898  -2.931   1.128  1.00 89.79           C  
ATOM    753  HG  LEU A  48     -14.869  -1.998   0.565  1.00 89.79           H  
ATOM    754  CD1 LEU A  48     -13.796  -2.889   2.190  1.00 89.79           C  
ATOM    755 HD11 LEU A  48     -13.799  -3.812   2.770  1.00 89.79           H  
ATOM    756 HD12 LEU A  48     -12.820  -2.771   1.720  1.00 89.79           H  
ATOM    757 HD13 LEU A  48     -13.962  -2.043   2.857  1.00 89.79           H  
ATOM    758  CD2 LEU A  48     -14.623  -4.095   0.176  1.00 89.79           C  
ATOM    759 HD21 LEU A  48     -14.818  -5.035   0.691  1.00 89.79           H  
ATOM    760 HD22 LEU A  48     -15.284  -4.021  -0.687  1.00 89.79           H  
ATOM    761 HD23 LEU A  48     -13.589  -4.066  -0.168  1.00 89.79           H  
ATOM    762  N   SER A  49     -19.259  -4.624   1.887  1.00 87.86           N  
ATOM    763  H   SER A  49     -18.770  -5.391   1.449  1.00 87.86           H  
ATOM    764  CA  SER A  49     -20.360  -4.926   2.805  1.00 87.86           C  
ATOM    765  HA  SER A  49     -21.174  -4.246   2.555  1.00 87.86           H  
ATOM    766  C   SER A  49     -19.944  -4.671   4.265  1.00 87.86           C  
ATOM    767  CB  SER A  49     -20.877  -6.358   2.602  1.00 87.86           C  
ATOM    768  HB2 SER A  49     -21.912  -6.409   2.939  1.00 87.86           H  
ATOM    769  HB3 SER A  49     -20.855  -6.607   1.541  1.00 87.86           H  
ATOM    770  O   SER A  49     -18.749  -4.671   4.569  1.00 87.86           O  
ATOM    771  OG  SER A  49     -20.132  -7.310   3.330  1.00 87.86           O  
ATOM    772  HG  SER A  49     -20.723  -7.656   4.003  1.00 87.86           H  
ATOM    773  N   PRO A  50     -20.888  -4.472   5.202  1.00 83.87           N  
ATOM    774  CA  PRO A  50     -20.575  -4.298   6.623  1.00 83.87           C  
ATOM    775  HA  PRO A  50     -20.097  -3.329   6.761  1.00 83.87           H  
ATOM    776  C   PRO A  50     -19.657  -5.386   7.205  1.00 83.87           C  
ATOM    777  CB  PRO A  50     -21.935  -4.272   7.324  1.00 83.87           C  
ATOM    778  HB2 PRO A  50     -21.915  -3.649   8.218  1.00 83.87           H  
ATOM    779  HB3 PRO A  50     -22.254  -5.285   7.570  1.00 83.87           H  
ATOM    780  O   PRO A  50     -18.760  -5.085   7.989  1.00 83.87           O  
ATOM    781  CG  PRO A  50     -22.863  -3.700   6.253  1.00 83.87           C  
ATOM    782  HG2 PRO A  50     -23.902  -3.979   6.428  1.00 83.87           H  
ATOM    783  HG3 PRO A  50     -22.753  -2.617   6.208  1.00 83.87           H  
ATOM    784  CD  PRO A  50     -22.318  -4.330   4.975  1.00 83.87           C  
ATOM    785  HD2 PRO A  50     -22.536  -3.687   4.122  1.00 83.87           H  
ATOM    786  HD3 PRO A  50     -22.762  -5.316   4.836  1.00 83.87           H  
ATOM    787  N   GLU A  51     -19.822  -6.635   6.770  1.00 82.29           N  
ATOM    788  H   GLU A  51     -20.577  -6.816   6.123  1.00 82.29           H  
ATOM    789  CA  GLU A  51     -19.016  -7.791   7.187  1.00 82.29           C  
ATOM    790  HA  GLU A  51     -18.917  -7.778   8.272  1.00 82.29           H  
ATOM    791  C   GLU A  51     -17.594  -7.771   6.599  1.00 82.29           C  
ATOM    792  CB  GLU A  51     -19.712  -9.106   6.778  1.00 82.29           C  
ATOM    793  HB2 GLU A  51     -19.155  -9.924   7.235  1.00 82.29           H  
ATOM    794  HB3 GLU A  51     -19.638  -9.239   5.698  1.00 82.29           H  
ATOM    795  O   GLU A  51     -16.693  -8.425   7.119  1.00 82.29           O  
ATOM    796  CG  GLU A  51     -21.183  -9.251   7.214  1.00 82.29           C  
ATOM    797  HG2 GLU A  51     -21.460 -10.300   7.115  1.00 82.29           H  
ATOM    798  HG3 GLU A  51     -21.258  -8.990   8.270  1.00 82.29           H  
ATOM    799  CD  GLU A  51     -22.180  -8.409   6.394  1.00 82.29           C  
ATOM    800  OE1 GLU A  51     -23.302  -8.192   6.897  1.00 82.29           O  
ATOM    801  OE2 GLU A  51     -21.804  -7.929   5.293  1.00 82.29           O  
ATOM    802  N   GLN A  52     -17.387  -7.014   5.519  1.00 83.31           N  
ATOM    803  H   GLN A  52     -18.181  -6.506   5.155  1.00 83.31           H  
ATOM    804  CA  GLN A  52     -16.109  -6.812   4.833  1.00 83.31           C  
ATOM    805  HA  GLN A  52     -15.467  -7.679   4.992  1.00 83.31           H  
ATOM    806  C   GLN A  52     -15.348  -5.580   5.351  1.00 83.31           C  
ATOM    807  CB  GLN A  52     -16.397  -6.664   3.330  1.00 83.31           C  
ATOM    808  HB2 GLN A  52     -15.488  -6.355   2.813  1.00 83.31           H  
ATOM    809  HB3 GLN A  52     -17.137  -5.877   3.187  1.00 83.31           H  
ATOM    810  O   GLN A  52     -14.172  -5.393   5.030  1.00 83.31           O  
ATOM    811  CG  GLN A  52     -16.919  -7.950   2.680  1.00 83.31           C  
ATOM    812  HG2 GLN A  52     -16.104  -8.674   2.689  1.00 83.31           H  
ATOM    813  HG3 GLN A  52     -17.748  -8.365   3.255  1.00 83.31           H  
ATOM    814  CD  GLN A  52     -17.375  -7.775   1.235  1.00 83.31           C  
ATOM    815  NE2 GLN A  52     -17.501  -8.854   0.492  1.00 83.31           N  
ATOM    816 HE21 GLN A  52     -17.870  -8.744  -0.442  1.00 83.31           H  
ATOM    817 HE22 GLN A  52     -17.304  -9.767   0.875  1.00 83.31           H  
ATOM    818  OE1 GLN A  52     -17.606  -6.682   0.739  1.00 83.31           O  
ATOM    819  N   GLN A  53     -15.998  -4.714   6.137  1.00 82.21           N  
ATOM    820  H   GLN A  53     -16.954  -4.919   6.391  1.00 82.21           H  
ATOM    821  CA  GLN A  53     -15.384  -3.483   6.625  1.00 82.21           C  
ATOM    822  HA  GLN A  53     -15.045  -2.914   5.759  1.00 82.21           H  
ATOM    823  C   GLN A  53     -14.160  -3.801   7.487  1.00 82.21           C  
ATOM    824  CB  GLN A  53     -16.397  -2.622   7.397  1.00 82.21           C  
ATOM    825  HB2 GLN A  53     -16.849  -3.211   8.195  1.00 82.21           H  
ATOM    826  HB3 GLN A  53     -15.875  -1.773   7.840  1.00 82.21           H  
ATOM    827  O   GLN A  53     -14.231  -4.610   8.412  1.00 82.21           O  
ATOM    828  CG  GLN A  53     -17.484  -2.065   6.474  1.00 82.21           C  
ATOM    829  HG2 GLN A  53     -18.003  -2.891   5.987  1.00 82.21           H  
ATOM    830  HG3 GLN A  53     -17.012  -1.462   5.699  1.00 82.21           H  
ATOM    831  CD  GLN A  53     -18.530  -1.213   7.182  1.00 82.21           C  
ATOM    832  NE2 GLN A  53     -19.499  -0.706   6.451  1.00 82.21           N  
ATOM    833 HE21 GLN A  53     -20.154  -0.107   6.933  1.00 82.21           H  
ATOM    834 HE22 GLN A  53     -19.539  -0.884   5.458  1.00 82.21           H  
ATOM    835  OE1 GLN A  53     -18.506  -0.984   8.380  1.00 82.21           O  
ATOM    836  N   ASN A  54     -13.065  -3.073   7.242  1.00 78.86           N  
ATOM    837  H   ASN A  54     -13.112  -2.410   6.481  1.00 78.86           H  
ATOM    838  CA  ASN A  54     -11.784  -3.170   7.953  1.00 78.86           C  
ATOM    839  HA  ASN A  54     -11.157  -2.359   7.584  1.00 78.86           H  
ATOM    840  C   ASN A  54     -10.981  -4.461   7.709  1.00 78.86           C  
ATOM    841  CB  ASN A  54     -11.979  -2.934   9.448  1.00 78.86           C  
ATOM    842  HB2 ASN A  54     -12.504  -3.811   9.829  1.00 78.86           H  
ATOM    843  HB3 ASN A  54     -11.000  -2.883   9.925  1.00 78.86           H  
ATOM    844  O   ASN A  54     -10.035  -4.737   8.447  1.00 78.86           O  
ATOM    845  CG  ASN A  54     -12.733  -1.679   9.823  1.00 78.86           C  
ATOM    846  ND2 ASN A  54     -14.041  -1.651   9.765  1.00 78.86           N  
ATOM    847 HD21 ASN A  54     -14.415  -0.712   9.782  1.00 78.86           H  
ATOM    848 HD22 ASN A  54     -14.542  -2.419   9.343  1.00 78.86           H  
ATOM    849  OD1 ASN A  54     -12.150  -0.726  10.279  1.00 78.86           O  
ATOM    850  N   GLN A  55     -11.331  -5.254   6.695  1.00 87.85           N  
ATOM    851  H   GLN A  55     -12.169  -5.055   6.168  1.00 87.85           H  
ATOM    852  CA  GLN A  55     -10.504  -6.369   6.243  1.00 87.85           C  
ATOM    853  HA  GLN A  55      -9.478  -6.203   6.573  1.00 87.85           H  
ATOM    854  C   GLN A  55     -10.513  -6.453   4.716  1.00 87.85           C  
ATOM    855  CB  GLN A  55     -10.966  -7.691   6.861  1.00 87.85           C  
ATOM    856  HB2 GLN A  55     -12.018  -7.852   6.627  1.00 87.85           H  
ATOM    857  HB3 GLN A  55     -10.384  -8.494   6.407  1.00 87.85           H  
ATOM    858  O   GLN A  55     -11.513  -6.833   4.110  1.00 87.85           O  
ATOM    859  CG  GLN A  55     -10.766  -7.756   8.383  1.00 87.85           C  
ATOM    860  HG2 GLN A  55     -11.405  -7.022   8.874  1.00 87.85           H  
ATOM    861  HG3 GLN A  55      -9.725  -7.528   8.614  1.00 87.85           H  
ATOM    862  CD  GLN A  55     -11.109  -9.129   8.946  1.00 87.85           C  
ATOM    863  NE2 GLN A  55     -10.600  -9.458  10.112  1.00 87.85           N  
ATOM    864 HE21 GLN A  55     -10.642 -10.419  10.419  1.00 87.85           H  
ATOM    865 HE22 GLN A  55      -9.997  -8.836  10.632  1.00 87.85           H  
ATOM    866  OE1 GLN A  55     -11.810  -9.922   8.340  1.00 87.85           O  
ATOM    867  N   ALA A  56      -9.393  -6.113   4.085  1.00 92.18           N  
ATOM    868  H   ALA A  56      -8.576  -5.885   4.633  1.00 92.18           H  
ATOM    869  CA  ALA A  56      -9.255  -6.180   2.637  1.00 92.18           C  
ATOM    870  HA  ALA A  56      -9.884  -6.990   2.268  1.00 92.18           H  
ATOM    871  C   ALA A  56      -7.810  -6.473   2.226  1.00 92.18           C  
ATOM    872  CB  ALA A  56      -9.756  -4.868   2.015  1.00 92.18           C  
ATOM    873  HB1 ALA A  56      -9.704  -4.933   0.929  1.00 92.18           H  
ATOM    874  HB2 ALA A  56     -10.791  -4.689   2.308  1.00 92.18           H  
ATOM    875  HB3 ALA A  56      -9.138  -4.037   2.355  1.00 92.18           H  
ATOM    876  O   ALA A  56      -6.872  -5.871   2.746  1.00 92.18           O  
ATOM    877  N   ILE A  57      -7.639  -7.342   1.232  1.00 94.30           N  
ATOM    878  H   ILE A  57      -8.465  -7.805   0.881  1.00 94.30           H  
ATOM    879  CA  ILE A  57      -6.408  -7.451   0.447  1.00 94.30           C  
ATOM    880  HA  ILE A  57      -5.601  -6.931   0.963  1.00 94.30           H  
ATOM    881  C   ILE A  57      -6.644  -6.766  -0.893  1.00 94.30           C  
ATOM    882  CB  ILE A  57      -5.960  -8.910   0.238  1.00 94.30           C  
ATOM    883  HB  ILE A  57      -6.738  -9.443  -0.308  1.00 94.30           H  
ATOM    884  O   ILE A  57      -7.516  -7.173  -1.660  1.00 94.30           O  
ATOM    885  CG1 ILE A  57      -5.729  -9.622   1.584  1.00 94.30           C  
ATOM    886 HG12 ILE A  57      -5.001  -9.061   2.168  1.00 94.30           H  
ATOM    887 HG13 ILE A  57      -6.665  -9.644   2.142  1.00 94.30           H  
ATOM    888  CG2 ILE A  57      -4.671  -8.934  -0.611  1.00 94.30           C  
ATOM    889 HG21 ILE A  57      -3.853  -8.476  -0.054  1.00 94.30           H  
ATOM    890 HG22 ILE A  57      -4.801  -8.394  -1.548  1.00 94.30           H  
ATOM    891 HG23 ILE A  57      -4.398  -9.955  -0.876  1.00 94.30           H  
ATOM    892  CD1 ILE A  57      -5.211 -11.056   1.407  1.00 94.30           C  
ATOM    893 HD11 ILE A  57      -4.188 -11.032   1.031  1.00 94.30           H  
ATOM    894 HD12 ILE A  57      -5.828 -11.600   0.692  1.00 94.30           H  
ATOM    895 HD13 ILE A  57      -5.196 -11.571   2.367  1.00 94.30           H  
ATOM    896  N   VAL A  58      -5.824  -5.773  -1.204  1.00 96.12           N  
ATOM    897  H   VAL A  58      -5.131  -5.506  -0.520  1.00 96.12           H  
ATOM    898  CA  VAL A  58      -5.783  -5.105  -2.503  1.00 96.12           C  
ATOM    899  HA  VAL A  58      -6.611  -5.453  -3.121  1.00 96.12           H  
ATOM    900  C   VAL A  58      -4.475  -5.484  -3.184  1.00 96.12           C  
ATOM    901  CB  VAL A  58      -5.930  -3.581  -2.351  1.00 96.12           C  
ATOM    902  HB  VAL A  58      -5.053  -3.178  -1.845  1.00 96.12           H  
ATOM    903  O   VAL A  58      -3.398  -5.109  -2.730  1.00 96.12           O  
ATOM    904  CG1 VAL A  58      -6.046  -2.914  -3.727  1.00 96.12           C  
ATOM    905 HG11 VAL A  58      -6.161  -1.837  -3.604  1.00 96.12           H  
ATOM    906 HG12 VAL A  58      -5.144  -3.096  -4.311  1.00 96.12           H  
ATOM    907 HG13 VAL A  58      -6.911  -3.305  -4.263  1.00 96.12           H  
ATOM    908  CG2 VAL A  58      -7.168  -3.210  -1.525  1.00 96.12           C  
ATOM    909 HG21 VAL A  58      -8.062  -3.652  -1.967  1.00 96.12           H  
ATOM    910 HG22 VAL A  58      -7.061  -3.567  -0.501  1.00 96.12           H  
ATOM    911 HG23 VAL A  58      -7.274  -2.126  -1.489  1.00 96.12           H  
ATOM    912  N   VAL A  59      -4.561  -6.238  -4.275  1.00 97.06           N  
ATOM    913  H   VAL A  59      -5.482  -6.510  -4.588  1.00 97.06           H  
ATOM    914  CA  VAL A  59      -3.416  -6.617  -5.109  1.00 97.06           C  
ATOM    915  HA  VAL A  59      -2.493  -6.411  -4.567  1.00 97.06           H  
ATOM    916  C   VAL A  59      -3.432  -5.782  -6.378  1.00 97.06           C  
ATOM    917  CB  VAL A  59      -3.422  -8.111  -5.460  1.00 97.06           C  
ATOM    918  HB  VAL A  59      -4.241  -8.312  -6.151  1.00 97.06           H  
ATOM    919  O   VAL A  59      -4.453  -5.703  -7.057  1.00 97.06           O  
ATOM    920  CG1 VAL A  59      -2.125  -8.512  -6.156  1.00 97.06           C  
ATOM    921 HG11 VAL A  59      -1.280  -8.368  -5.483  1.00 97.06           H  
ATOM    922 HG12 VAL A  59      -1.975  -7.925  -7.063  1.00 97.06           H  
ATOM    923 HG13 VAL A  59      -2.185  -9.559  -6.454  1.00 97.06           H  
ATOM    924  CG2 VAL A  59      -3.615  -9.001  -4.230  1.00 97.06           C  
ATOM    925 HG21 VAL A  59      -3.453 -10.046  -4.493  1.00 97.06           H  
ATOM    926 HG22 VAL A  59      -4.632  -8.892  -3.854  1.00 97.06           H  
ATOM    927 HG23 VAL A  59      -2.910  -8.701  -3.454  1.00 97.06           H  
ATOM    928  N   ILE A  60      -2.304  -5.174  -6.717  1.00 96.57           N  
ATOM    929  H   ILE A  60      -1.502  -5.293  -6.114  1.00 96.57           H  
ATOM    930  CA  ILE A  60      -2.152  -4.295  -7.872  1.00 96.57           C  
ATOM    931  HA  ILE A  60      -3.083  -4.285  -8.437  1.00 96.57           H  
ATOM    932  C   ILE A  60      -1.063  -4.852  -8.775  1.00 96.57           C  
ATOM    933  CB  ILE A  60      -1.872  -2.843  -7.433  1.00 96.57           C  
ATOM    934  HB  ILE A  60      -0.941  -2.806  -6.867  1.00 96.57           H  
ATOM    935  O   ILE A  60       0.077  -5.027  -8.352  1.00 96.57           O  
ATOM    936  CG1 ILE A  60      -3.026  -2.385  -6.514  1.00 96.57           C  
ATOM    937 HG12 ILE A  60      -3.974  -2.527  -7.032  1.00 96.57           H  
ATOM    938 HG13 ILE A  60      -3.041  -3.008  -5.620  1.00 96.57           H  
ATOM    939  CG2 ILE A  60      -1.727  -1.955  -8.684  1.00 96.57           C  
ATOM    940 HG21 ILE A  60      -0.865  -2.264  -9.275  1.00 96.57           H  
ATOM    941 HG22 ILE A  60      -1.568  -0.916  -8.398  1.00 96.57           H  
ATOM    942 HG23 ILE A  60      -2.627  -2.028  -9.295  1.00 96.57           H  
ATOM    943  CD1 ILE A  60      -2.965  -0.948  -6.019  1.00 96.57           C  
ATOM    944 HD11 ILE A  60      -2.064  -0.785  -5.427  1.00 96.57           H  
ATOM    945 HD12 ILE A  60      -3.846  -0.794  -5.396  1.00 96.57           H  
ATOM    946 HD13 ILE A  60      -3.024  -0.250  -6.854  1.00 96.57           H  
ATOM    947  N   HIS A  61      -1.418  -5.100 -10.031  1.00 96.06           N  
ATOM    948  H   HIS A  61      -2.376  -4.916 -10.295  1.00 96.06           H  
ATOM    949  CA  HIS A  61      -0.495  -5.511 -11.077  1.00 96.06           C  
ATOM    950  HA  HIS A  61       0.441  -5.839 -10.625  1.00 96.06           H  
ATOM    951  C   HIS A  61      -0.207  -4.334 -12.012  1.00 96.06           C  
ATOM    952  CB  HIS A  61      -1.059  -6.697 -11.863  1.00 96.06           C  
ATOM    953  HB2 HIS A  61      -2.011  -6.400 -12.303  1.00 96.06           H  
ATOM    954  HB3 HIS A  61      -0.375  -6.922 -12.681  1.00 96.06           H  
ATOM    955  O   HIS A  61      -1.123  -3.803 -12.651  1.00 96.06           O  
ATOM    956  CG  HIS A  61      -1.257  -7.955 -11.058  1.00 96.06           C  
ATOM    957  CD2 HIS A  61      -2.228  -8.204 -10.123  1.00 96.06           C  
ATOM    958  HD2 HIS A  61      -3.005  -7.520  -9.814  1.00 96.06           H  
ATOM    959  ND1 HIS A  61      -0.481  -9.086 -11.145  1.00 96.06           N  
ATOM    960  HD1 HIS A  61       0.347  -9.198 -11.713  1.00 96.06           H  
ATOM    961  CE1 HIS A  61      -0.955  -9.988 -10.271  1.00 96.06           C  
ATOM    962  HE1 HIS A  61      -0.529 -10.964 -10.090  1.00 96.06           H  
ATOM    963  NE2 HIS A  61      -2.026  -9.497  -9.629  1.00 96.06           N  
ATOM    964  N   ILE A  62       1.073  -3.981 -12.142  1.00 92.76           N  
ATOM    965  H   ILE A  62       1.753  -4.479 -11.584  1.00 92.76           H  
ATOM    966  CA  ILE A  62       1.581  -3.079 -13.182  1.00 92.76           C  
ATOM    967  HA  ILE A  62       0.749  -2.718 -13.787  1.00 92.76           H  
ATOM    968  C   ILE A  62       2.530  -3.879 -14.071  1.00 92.76           C  
ATOM    969  CB  ILE A  62       2.319  -1.853 -12.612  1.00 92.76           C  
ATOM    970  HB  ILE A  62       3.293  -2.180 -12.249  1.00 92.76           H  
ATOM    971  O   ILE A  62       3.669  -4.159 -13.696  1.00 92.76           O  
ATOM    972  CG1 ILE A  62       1.608  -1.195 -11.422  1.00 92.76           C  
ATOM    973 HG12 ILE A  62       0.610  -0.854 -11.696  1.00 92.76           H  
ATOM    974 HG13 ILE A  62       1.530  -1.909 -10.602  1.00 92.76           H  
ATOM    975  CG2 ILE A  62       2.549  -0.846 -13.761  1.00 92.76           C  
ATOM    976 HG21 ILE A  62       1.603  -0.400 -14.067  1.00 92.76           H  
ATOM    977 HG22 ILE A  62       3.011  -1.340 -14.617  1.00 92.76           H  
ATOM    978 HG23 ILE A  62       3.231  -0.054 -13.454  1.00 92.76           H  
ATOM    979  CD1 ILE A  62       2.460  -0.018 -10.948  1.00 92.76           C  
ATOM    980 HD11 ILE A  62       3.516  -0.287 -10.929  1.00 92.76           H  
ATOM    981 HD12 ILE A  62       2.176   0.241  -9.928  1.00 92.76           H  
ATOM    982 HD13 ILE A  62       2.311   0.852 -11.588  1.00 92.76           H  
ATOM    983  N   GLY A  63       2.070  -4.285 -15.255  1.00 90.50           N  
ATOM    984  H   GLY A  63       1.109  -4.087 -15.495  1.00 90.50           H  
ATOM    985  CA  GLY A  63       2.832  -5.225 -16.079  1.00 90.50           C  
ATOM    986  HA2 GLY A  63       2.267  -5.470 -16.979  1.00 90.50           H  
ATOM    987  HA3 GLY A  63       3.777  -4.769 -16.372  1.00 90.50           H  
ATOM    988  C   GLY A  63       3.106  -6.528 -15.315  1.00 90.50           C  
ATOM    989  O   GLY A  63       2.166  -7.215 -14.928  1.00 90.50           O  
ATOM    990  N   ASN A  64       4.385  -6.838 -15.080  1.00 90.78           N  
ATOM    991  H   ASN A  64       5.090  -6.167 -15.349  1.00 90.78           H  
ATOM    992  CA  ASN A  64       4.829  -8.050 -14.374  1.00 90.78           C  
ATOM    993  HA  ASN A  64       4.047  -8.807 -14.440  1.00 90.78           H  
ATOM    994  C   ASN A  64       5.090  -7.836 -12.874  1.00 90.78           C  
ATOM    995  CB  ASN A  64       6.088  -8.597 -15.070  1.00 90.78           C  
ATOM    996  HB2 ASN A  64       6.861  -7.828 -15.074  1.00 90.78           H  
ATOM    997  HB3 ASN A  64       6.465  -9.453 -14.510  1.00 90.78           H  
ATOM    998  O   ASN A  64       5.540  -8.755 -12.192  1.00 90.78           O  
ATOM    999  CG  ASN A  64       5.840  -9.073 -16.487  1.00 90.78           C  
ATOM   1000  ND2 ASN A  64       6.873  -9.151 -17.292  1.00 90.78           N  
ATOM   1001 HD21 ASN A  64       7.804  -8.941 -16.959  1.00 90.78           H  
ATOM   1002 HD22 ASN A  64       6.681  -9.507 -18.217  1.00 90.78           H  
ATOM   1003  OD1 ASN A  64       4.738  -9.380 -16.903  1.00 90.78           O  
ATOM   1004  N   GLU A  65       4.876  -6.628 -12.357  1.00 92.13           N  
ATOM   1005  H   GLU A  65       4.471  -5.900 -12.929  1.00 92.13           H  
ATOM   1006  CA  GLU A  65       5.138  -6.307 -10.957  1.00 92.13           C  
ATOM   1007  HA  GLU A  65       5.808  -7.052 -10.528  1.00 92.13           H  
ATOM   1008  C   GLU A  65       3.846  -6.332 -10.152  1.00 92.13           C  
ATOM   1009  CB  GLU A  65       5.833  -4.955 -10.842  1.00 92.13           C  
ATOM   1010  HB2 GLU A  65       5.226  -4.204 -11.348  1.00 92.13           H  
ATOM   1011  HB3 GLU A  65       5.925  -4.686  -9.790  1.00 92.13           H  
ATOM   1012  O   GLU A  65       2.825  -5.791 -10.581  1.00 92.13           O  
ATOM   1013  CG  GLU A  65       7.238  -5.003 -11.450  1.00 92.13           C  
ATOM   1014  HG2 GLU A  65       7.886  -5.604 -10.812  1.00 92.13           H  
ATOM   1015  HG3 GLU A  65       7.216  -5.463 -12.438  1.00 92.13           H  
ATOM   1016  CD  GLU A  65       7.778  -3.591 -11.590  1.00 92.13           C  
ATOM   1017  OE1 GLU A  65       8.792  -3.232 -10.960  1.00 92.13           O  
ATOM   1018  OE2 GLU A  65       7.168  -2.806 -12.342  1.00 92.13           O  
ATOM   1019  N   VAL A  66       3.917  -6.956  -8.976  1.00 95.36           N  
ATOM   1020  H   VAL A  66       4.790  -7.383  -8.701  1.00 95.36           H  
ATOM   1021  CA  VAL A  66       2.781  -7.129  -8.072  1.00 95.36           C  
ATOM   1022  HA  VAL A  66       1.895  -6.700  -8.541  1.00 95.36           H  
ATOM   1023  C   VAL A  66       3.041  -6.381  -6.773  1.00 95.36           C  
ATOM   1024  CB  VAL A  66       2.475  -8.615  -7.806  1.00 95.36           C  
ATOM   1025  HB  VAL A  66       3.243  -9.039  -7.159  1.00 95.36           H  
ATOM   1026  O   VAL A  66       4.081  -6.558  -6.137  1.00 95.36           O  
ATOM   1027  CG1 VAL A  66       1.113  -8.747  -7.120  1.00 95.36           C  
ATOM   1028 HG11 VAL A  66       1.071  -8.145  -6.213  1.00 95.36           H  
ATOM   1029 HG12 VAL A  66       0.327  -8.416  -7.799  1.00 95.36           H  
ATOM   1030 HG13 VAL A  66       0.934  -9.789  -6.852  1.00 95.36           H  
ATOM   1031  CG2 VAL A  66       2.434  -9.429  -9.103  1.00 95.36           C  
ATOM   1032 HG21 VAL A  66       3.442  -9.540  -9.502  1.00 95.36           H  
ATOM   1033 HG22 VAL A  66       2.044 -10.427  -8.904  1.00 95.36           H  
ATOM   1034 HG23 VAL A  66       1.810  -8.920  -9.838  1.00 95.36           H  
ATOM   1035  N   PHE A  67       2.076  -5.568  -6.372  1.00 95.00           N  
ATOM   1036  H   PHE A  67       1.266  -5.472  -6.968  1.00 95.00           H  
ATOM   1037  CA  PHE A  67       2.075  -4.787  -5.141  1.00 95.00           C  
ATOM   1038  HA  PHE A  67       2.965  -5.009  -4.553  1.00 95.00           H  
ATOM   1039  C   PHE A  67       0.847  -5.186  -4.336  1.00 95.00           C  
ATOM   1040  CB  PHE A  67       2.076  -3.291  -5.479  1.00 95.00           C  
ATOM   1041  HB2 PHE A  67       1.142  -3.037  -5.981  1.00 95.00           H  
ATOM   1042  HB3 PHE A  67       2.116  -2.718  -4.553  1.00 95.00           H  
ATOM   1043  O   PHE A  67      -0.212  -5.432  -4.910  1.00 95.00           O  
ATOM   1044  CG  PHE A  67       3.229  -2.882  -6.375  1.00 95.00           C  
ATOM   1045  CD1 PHE A  67       4.391  -2.324  -5.821  1.00 95.00           C  
ATOM   1046  HD1 PHE A  67       4.418  -2.109  -4.763  1.00 95.00           H  
ATOM   1047  CD2 PHE A  67       3.152  -3.072  -7.768  1.00 95.00           C  
ATOM   1048  HD2 PHE A  67       2.258  -3.487  -8.210  1.00 95.00           H  
ATOM   1049  CE1 PHE A  67       5.490  -2.005  -6.637  1.00 95.00           C  
ATOM   1050  HE1 PHE A  67       6.389  -1.589  -6.207  1.00 95.00           H  
ATOM   1051  CE2 PHE A  67       4.238  -2.728  -8.590  1.00 95.00           C  
ATOM   1052  HE2 PHE A  67       4.167  -2.874  -9.657  1.00 95.00           H  
ATOM   1053  CZ  PHE A  67       5.416  -2.213  -8.023  1.00 95.00           C  
ATOM   1054  HZ  PHE A  67       6.258  -1.974  -8.657  1.00 95.00           H  
ATOM   1055  N   MET A  68       0.974  -5.281  -3.020  1.00 96.13           N  
ATOM   1056  H   MET A  68       1.860  -5.070  -2.583  1.00 96.13           H  
ATOM   1057  CA  MET A  68      -0.116  -5.737  -2.168  1.00 96.13           C  
ATOM   1058  HA  MET A  68      -1.051  -5.704  -2.727  1.00 96.13           H  
ATOM   1059  C   MET A  68      -0.268  -4.823  -0.961  1.00 96.13           C  
ATOM   1060  CB  MET A  68       0.127  -7.196  -1.777  1.00 96.13           C  
ATOM   1061  HB2 MET A  68       0.335  -7.766  -2.683  1.00 96.13           H  
ATOM   1062  HB3 MET A  68       0.998  -7.250  -1.124  1.00 96.13           H  
ATOM   1063  O   MET A  68       0.697  -4.556  -0.248  1.00 96.13           O  
ATOM   1064  CG  MET A  68      -1.078  -7.817  -1.063  1.00 96.13           C  
ATOM   1065  HG2 MET A  68      -1.963  -7.718  -1.690  1.00 96.13           H  
ATOM   1066  HG3 MET A  68      -1.258  -7.262  -0.142  1.00 96.13           H  
ATOM   1067  SD  MET A  68      -0.849  -9.560  -0.621  1.00 96.13           S  
ATOM   1068  CE  MET A  68      -0.926 -10.373  -2.238  1.00 96.13           C  
ATOM   1069  HE1 MET A  68      -0.464 -11.358  -2.163  1.00 96.13           H  
ATOM   1070  HE2 MET A  68      -0.407  -9.789  -2.998  1.00 96.13           H  
ATOM   1071  HE3 MET A  68      -1.970 -10.494  -2.530  1.00 96.13           H  
ATOM   1072  N   PHE A  69      -1.497  -4.378  -0.734  1.00 94.96           N  
ATOM   1073  H   PHE A  69      -2.227  -4.643  -1.381  1.00 94.96           H  
ATOM   1074  CA  PHE A  69      -1.921  -3.697   0.477  1.00 94.96           C  
ATOM   1075  HA  PHE A  69      -1.058  -3.511   1.117  1.00 94.96           H  
ATOM   1076  C   PHE A  69      -2.906  -4.573   1.233  1.00 94.96           C  
ATOM   1077  CB  PHE A  69      -2.556  -2.355   0.134  1.00 94.96           C  
ATOM   1078  HB2 PHE A  69      -3.403  -2.512  -0.534  1.00 94.96           H  
ATOM   1079  HB3 PHE A  69      -1.813  -1.765  -0.403  1.00 94.96           H  
ATOM   1080  O   PHE A  69      -3.826  -5.135   0.639  1.00 94.96           O  
ATOM   1081  CG  PHE A  69      -3.013  -1.590   1.358  1.00 94.96           C  
ATOM   1082  CD1 PHE A  69      -4.382  -1.449   1.647  1.00 94.96           C  
ATOM   1083  HD1 PHE A  69      -5.126  -1.870   0.988  1.00 94.96           H  
ATOM   1084  CD2 PHE A  69      -2.060  -1.073   2.251  1.00 94.96           C  
ATOM   1085  HD2 PHE A  69      -1.008  -1.171   2.027  1.00 94.96           H  
ATOM   1086  CE1 PHE A  69      -4.781  -0.782   2.820  1.00 94.96           C  
ATOM   1087  HE1 PHE A  69      -5.827  -0.691   3.072  1.00 94.96           H  
ATOM   1088  CE2 PHE A  69      -2.460  -0.418   3.426  1.00 94.96           C  
ATOM   1089  HE2 PHE A  69      -1.723  -0.020   4.107  1.00 94.96           H  
ATOM   1090  CZ  PHE A  69      -3.825  -0.258   3.702  1.00 94.96           C  
ATOM   1091  HZ  PHE A  69      -4.138   0.248   4.603  1.00 94.96           H  
ATOM   1092  N   VAL A  70      -2.716  -4.681   2.537  1.00 93.42           N  
ATOM   1093  H   VAL A  70      -1.915  -4.222   2.948  1.00 93.42           H  
ATOM   1094  CA  VAL A  70      -3.528  -5.511   3.412  1.00 93.42           C  
ATOM   1095  HA  VAL A  70      -4.405  -5.875   2.876  1.00 93.42           H  
ATOM   1096  C   VAL A  70      -3.984  -4.650   4.571  1.00 93.42           C  
ATOM   1097  CB  VAL A  70      -2.738  -6.730   3.913  1.00 93.42           C  
ATOM   1098  HB  VAL A  70      -1.937  -6.392   4.570  1.00 93.42           H  
ATOM   1099  O   VAL A  70      -3.163  -4.166   5.345  1.00 93.42           O  
ATOM   1100  CG1 VAL A  70      -3.638  -7.676   4.718  1.00 93.42           C  
ATOM   1101 HG11 VAL A  70      -3.072  -8.555   5.027  1.00 93.42           H  
ATOM   1102 HG12 VAL A  70      -3.994  -7.169   5.615  1.00 93.42           H  
ATOM   1103 HG13 VAL A  70      -4.497  -7.985   4.122  1.00 93.42           H  
ATOM   1104  CG2 VAL A  70      -2.078  -7.505   2.771  1.00 93.42           C  
ATOM   1105 HG21 VAL A  70      -1.442  -8.274   3.209  1.00 93.42           H  
ATOM   1106 HG22 VAL A  70      -1.422  -6.855   2.192  1.00 93.42           H  
ATOM   1107 HG23 VAL A  70      -2.833  -7.944   2.118  1.00 93.42           H  
ATOM   1108  N   LEU A  71      -5.292  -4.493   4.707  1.00 91.15           N  
ATOM   1109  H   LEU A  71      -5.892  -4.922   4.017  1.00 91.15           H  
ATOM   1110  CA  LEU A  71      -5.916  -4.060   5.946  1.00 91.15           C  
ATOM   1111  HA  LEU A  71      -5.169  -3.604   6.595  1.00 91.15           H  
ATOM   1112  C   LEU A  71      -6.462  -5.309   6.634  1.00 91.15           C  
ATOM   1113  CB  LEU A  71      -6.998  -3.019   5.620  1.00 91.15           C  
ATOM   1114  HB2 LEU A  71      -7.723  -3.460   4.936  1.00 91.15           H  
ATOM   1115  HB3 LEU A  71      -6.525  -2.175   5.117  1.00 91.15           H  
ATOM   1116  O   LEU A  71      -7.277  -6.016   6.045  1.00 91.15           O  
ATOM   1117  CG  LEU A  71      -7.741  -2.504   6.863  1.00 91.15           C  
ATOM   1118  HG  LEU A  71      -8.275  -3.332   7.330  1.00 91.15           H  
ATOM   1119  CD1 LEU A  71      -6.782  -1.910   7.891  1.00 91.15           C  
ATOM   1120 HD11 LEU A  71      -7.324  -1.294   8.609  1.00 91.15           H  
ATOM   1121 HD12 LEU A  71      -6.284  -2.709   8.441  1.00 91.15           H  
ATOM   1122 HD13 LEU A  71      -6.026  -1.313   7.381  1.00 91.15           H  
ATOM   1123  CD2 LEU A  71      -8.767  -1.453   6.448  1.00 91.15           C  
ATOM   1124 HD21 LEU A  71      -9.507  -1.905   5.788  1.00 91.15           H  
ATOM   1125 HD22 LEU A  71      -9.271  -1.057   7.329  1.00 91.15           H  
ATOM   1126 HD23 LEU A  71      -8.272  -0.626   5.938  1.00 91.15           H  
ATOM   1127  N   ALA A  72      -6.002  -5.600   7.846  1.00 90.18           N  
ATOM   1128  H   ALA A  72      -5.303  -5.002   8.264  1.00 90.18           H  
ATOM   1129  CA  ALA A  72      -6.409  -6.768   8.616  1.00 90.18           C  
ATOM   1130  HA  ALA A  72      -7.304  -7.201   8.168  1.00 90.18           H  
ATOM   1131  C   ALA A  72      -6.755  -6.382  10.063  1.00 90.18           C  
ATOM   1132  CB  ALA A  72      -5.292  -7.818   8.549  1.00 90.18           C  
ATOM   1133  HB1 ALA A  72      -4.371  -7.402   8.956  1.00 90.18           H  
ATOM   1134  HB2 ALA A  72      -5.573  -8.698   9.128  1.00 90.18           H  
ATOM   1135  HB3 ALA A  72      -5.126  -8.117   7.514  1.00 90.18           H  
ATOM   1136  O   ALA A  72      -6.148  -5.490  10.651  1.00 90.18           O  
ATOM   1137  N   ARG A  73      -7.716  -7.098  10.658  1.00 85.77           N  
ATOM   1138  H   ARG A  73      -8.170  -7.806  10.098  1.00 85.77           H  
ATOM   1139  CA  ARG A  73      -8.044  -7.006  12.099  1.00 85.77           C  
ATOM   1140  HA  ARG A  73      -7.558  -6.133  12.534  1.00 85.77           H  
ATOM   1141  C   ARG A  73      -7.521  -8.187  12.914  1.00 85.77           C  
ATOM   1142  CB  ARG A  73      -9.555  -6.860  12.314  1.00 85.77           C  
ATOM   1143  HB2 ARG A  73     -10.083  -7.667  11.805  1.00 85.77           H  
ATOM   1144  HB3 ARG A  73      -9.760  -6.966  13.380  1.00 85.77           H  
ATOM   1145  O   ARG A  73      -7.527  -8.142  14.141  1.00 85.77           O  
ATOM   1146  CG  ARG A  73     -10.126  -5.512  11.877  1.00 85.77           C  
ATOM   1147  HG2 ARG A  73      -9.716  -4.737  12.524  1.00 85.77           H  
ATOM   1148  HG3 ARG A  73      -9.852  -5.296  10.844  1.00 85.77           H  
ATOM   1149  CD  ARG A  73     -11.654  -5.562  12.012  1.00 85.77           C  
ATOM   1150  HD2 ARG A  73     -11.919  -6.183  12.868  1.00 85.77           H  
ATOM   1151  HD3 ARG A  73     -12.068  -6.017  11.112  1.00 85.77           H  
ATOM   1152  NE  ARG A  73     -12.230  -4.226  12.225  1.00 85.77           N  
ATOM   1153  HE  ARG A  73     -11.582  -3.478  12.429  1.00 85.77           H  
ATOM   1154  NH1 ARG A  73     -14.440  -4.786  11.923  1.00 85.77           N  
ATOM   1155 HH11 ARG A  73     -14.165  -5.714  11.637  1.00 85.77           H  
ATOM   1156 HH12 ARG A  73     -15.403  -4.499  11.816  1.00 85.77           H  
ATOM   1157  NH2 ARG A  73     -13.887  -2.685  12.384  1.00 85.77           N  
ATOM   1158 HH21 ARG A  73     -14.846  -2.420  12.211  1.00 85.77           H  
ATOM   1159 HH22 ARG A  73     -13.198  -1.948  12.418  1.00 85.77           H  
ATOM   1160  CZ  ARG A  73     -13.512  -3.911  12.183  1.00 85.77           C  
ATOM   1161  N   ASP A  74      -7.080  -9.246  12.250  1.00 88.67           N  
ATOM   1162  H   ASP A  74      -7.024  -9.217  11.242  1.00 88.67           H  
ATOM   1163  CA  ASP A  74      -6.574 -10.456  12.884  1.00 88.67           C  
ATOM   1164  HA  ASP A  74      -6.212 -10.205  13.880  1.00 88.67           H  
ATOM   1165  C   ASP A  74      -5.375 -11.024  12.111  1.00 88.67           C  
ATOM   1166  CB  ASP A  74      -7.710 -11.481  13.055  1.00 88.67           C  
ATOM   1167  HB2 ASP A  74      -8.496 -11.039  13.667  1.00 88.67           H  
ATOM   1168  HB3 ASP A  74      -7.326 -12.351  13.588  1.00 88.67           H  
ATOM   1169  O   ASP A  74      -5.130 -10.703  10.945  1.00 88.67           O  
ATOM   1170  CG  ASP A  74      -8.293 -11.935  11.717  1.00 88.67           C  
ATOM   1171  OD1 ASP A  74      -7.525 -12.544  10.942  1.00 88.67           O  
ATOM   1172  OD2 ASP A  74      -9.471 -11.612  11.448  1.00 88.67           O  
ATOM   1173  N   GLU A  75      -4.611 -11.867  12.799  1.00 91.22           N  
ATOM   1174  H   GLU A  75      -4.875 -12.079  13.751  1.00 91.22           H  
ATOM   1175  CA  GLU A  75      -3.410 -12.516  12.268  1.00 91.22           C  
ATOM   1176  HA  GLU A  75      -2.779 -11.776  11.775  1.00 91.22           H  
ATOM   1177  C   GLU A  75      -3.736 -13.610  11.230  1.00 91.22           C  
ATOM   1178  CB  GLU A  75      -2.631 -13.127  13.448  1.00 91.22           C  
ATOM   1179  HB2 GLU A  75      -1.831 -13.762  13.068  1.00 91.22           H  
ATOM   1180  HB3 GLU A  75      -3.309 -13.773  14.004  1.00 91.22           H  
ATOM   1181  O   GLU A  75      -2.863 -14.015  10.463  1.00 91.22           O  
ATOM   1182  CG  GLU A  75      -2.029 -12.101  14.433  1.00 91.22           C  
ATOM   1183  HG2 GLU A  75      -2.797 -11.386  14.729  1.00 91.22           H  
ATOM   1184  HG3 GLU A  75      -1.736 -12.646  15.331  1.00 91.22           H  
ATOM   1185  CD  GLU A  75      -0.793 -11.350  13.905  1.00 91.22           C  
ATOM   1186  OE1 GLU A  75      -0.265 -10.497  14.665  1.00 91.22           O  
ATOM   1187  OE2 GLU A  75      -0.379 -11.622  12.759  1.00 91.22           O  
ATOM   1188  N   GLU A  76      -4.972 -14.121  11.178  1.00 91.13           N  
ATOM   1189  H   GLU A  76      -5.717 -13.641  11.663  1.00 91.13           H  
ATOM   1190  CA  GLU A  76      -5.370 -15.135  10.192  1.00 91.13           C  
ATOM   1191  HA  GLU A  76      -4.610 -15.916  10.166  1.00 91.13           H  
ATOM   1192  C   GLU A  76      -5.436 -14.524   8.786  1.00 91.13           C  
ATOM   1193  CB  GLU A  76      -6.701 -15.783  10.612  1.00 91.13           C  
ATOM   1194  HB2 GLU A  76      -7.505 -15.050  10.557  1.00 91.13           H  
ATOM   1195  HB3 GLU A  76      -6.607 -16.130  11.641  1.00 91.13           H  
ATOM   1196  O   GLU A  76      -4.903 -15.093   7.825  1.00 91.13           O  
ATOM   1197  CG  GLU A  76      -7.055 -16.978   9.713  1.00 91.13           C  
ATOM   1198  HG2 GLU A  76      -7.127 -16.635   8.681  1.00 91.13           H  
ATOM   1199  HG3 GLU A  76      -6.243 -17.703   9.766  1.00 91.13           H  
ATOM   1200  CD  GLU A  76      -8.373 -17.674  10.089  1.00 91.13           C  
ATOM   1201  OE1 GLU A  76      -8.803 -18.524   9.274  1.00 91.13           O  
ATOM   1202  OE2 GLU A  76      -8.909 -17.410  11.187  1.00 91.13           O  
ATOM   1203  N   TRP A  77      -5.990 -13.316   8.670  1.00 88.37           N  
ATOM   1204  H   TRP A  77      -6.463 -12.935   9.477  1.00 88.37           H  
ATOM   1205  CA  TRP A  77      -5.975 -12.539   7.432  1.00 88.37           C  
ATOM   1206  HA  TRP A  77      -6.408 -13.152   6.642  1.00 88.37           H  
ATOM   1207  C   TRP A  77      -4.566 -12.164   6.980  1.00 88.37           C  
ATOM   1208  CB  TRP A  77      -6.820 -11.276   7.594  1.00 88.37           C  
ATOM   1209  HB2 TRP A  77      -6.265 -10.413   7.225  1.00 88.37           H  
ATOM   1210  HB3 TRP A  77      -7.031 -11.089   8.647  1.00 88.37           H  
ATOM   1211  O   TRP A  77      -4.275 -12.226   5.783  1.00 88.37           O  
ATOM   1212  CG  TRP A  77      -8.095 -11.327   6.832  1.00 88.37           C  
ATOM   1213  CD1 TRP A  77      -9.320 -11.341   7.383  1.00 88.37           C  
ATOM   1214  HD1 TRP A  77      -9.512 -11.332   8.446  1.00 88.37           H  
ATOM   1215  CD2 TRP A  77      -8.303 -11.441   5.393  1.00 88.37           C  
ATOM   1216  CE2 TRP A  77      -9.707 -11.388   5.140  1.00 88.37           C  
ATOM   1217  CE3 TRP A  77      -7.455 -11.632   4.282  1.00 88.37           C  
ATOM   1218  HE3 TRP A  77      -6.389 -11.702   4.442  1.00 88.37           H  
ATOM   1219  NE1 TRP A  77     -10.275 -11.313   6.391  1.00 88.37           N  
ATOM   1220  HE1 TRP A  77     -11.248 -11.171   6.623  1.00 88.37           H  
ATOM   1221  CH2 TRP A  77      -9.370 -11.616   2.765  1.00 88.37           C  
ATOM   1222  HH2 TRP A  77      -9.759 -11.664   1.759  1.00 88.37           H  
ATOM   1223  CZ2 TRP A  77     -10.240 -11.431   3.846  1.00 88.37           C  
ATOM   1224  HZ2 TRP A  77     -11.307 -11.339   3.700  1.00 88.37           H  
ATOM   1225  CZ3 TRP A  77      -7.998 -11.768   2.991  1.00 88.37           C  
ATOM   1226  HZ3 TRP A  77      -7.369 -11.998   2.144  1.00 88.37           H  
ATOM   1227  N   VAL A  78      -3.683 -11.819   7.920  1.00 94.06           N  
ATOM   1228  H   VAL A  78      -4.001 -11.775   8.878  1.00 94.06           H  
ATOM   1229  CA  VAL A  78      -2.271 -11.536   7.623  1.00 94.06           C  
ATOM   1230  HA  VAL A  78      -2.223 -10.763   6.856  1.00 94.06           H  
ATOM   1231  C   VAL A  78      -1.590 -12.766   7.035  1.00 94.06           C  
ATOM   1232  CB  VAL A  78      -1.536 -11.012   8.869  1.00 94.06           C  
ATOM   1233  HB  VAL A  78      -1.712 -11.685   9.709  1.00 94.06           H  
ATOM   1234  O   VAL A  78      -1.019 -12.670   5.952  1.00 94.06           O  
ATOM   1235  CG1 VAL A  78      -0.022 -10.891   8.671  1.00 94.06           C  
ATOM   1236 HG11 VAL A  78       0.202 -10.219   7.843  1.00 94.06           H  
ATOM   1237 HG12 VAL A  78       0.432 -10.508   9.585  1.00 94.06           H  
ATOM   1238 HG13 VAL A  78       0.422 -11.867   8.474  1.00 94.06           H  
ATOM   1239  CG2 VAL A  78      -2.090  -9.624   9.212  1.00 94.06           C  
ATOM   1240 HG21 VAL A  78      -2.138  -9.003   8.317  1.00 94.06           H  
ATOM   1241 HG22 VAL A  78      -3.090  -9.718   9.636  1.00 94.06           H  
ATOM   1242 HG23 VAL A  78      -1.439  -9.136   9.937  1.00 94.06           H  
ATOM   1243  N   LYS A  79      -1.743 -13.944   7.654  1.00 94.99           N  
ATOM   1244  H   LYS A  79      -2.212 -13.950   8.549  1.00 94.99           H  
ATOM   1245  CA  LYS A  79      -1.191 -15.205   7.124  1.00 94.99           C  
ATOM   1246  HA  LYS A  79      -0.107 -15.116   7.049  1.00 94.99           H  
ATOM   1247  C   LYS A  79      -1.708 -15.524   5.724  1.00 94.99           C  
ATOM   1248  CB  LYS A  79      -1.551 -16.360   8.062  1.00 94.99           C  
ATOM   1249  HB2 LYS A  79      -2.616 -16.320   8.288  1.00 94.99           H  
ATOM   1250  HB3 LYS A  79      -1.340 -17.305   7.563  1.00 94.99           H  
ATOM   1251  O   LYS A  79      -0.946 -15.955   4.858  1.00 94.99           O  
ATOM   1252  CG  LYS A  79      -0.741 -16.311   9.358  1.00 94.99           C  
ATOM   1253  HG2 LYS A  79       0.305 -16.528   9.139  1.00 94.99           H  
ATOM   1254  HG3 LYS A  79      -0.800 -15.319   9.806  1.00 94.99           H  
ATOM   1255  CD  LYS A  79      -1.291 -17.347  10.339  1.00 94.99           C  
ATOM   1256  HD2 LYS A  79      -1.163 -18.347   9.924  1.00 94.99           H  
ATOM   1257  HD3 LYS A  79      -2.350 -17.150  10.504  1.00 94.99           H  
ATOM   1258  CE  LYS A  79      -0.538 -17.216  11.660  1.00 94.99           C  
ATOM   1259  HE2 LYS A  79      -0.637 -16.185  12.001  1.00 94.99           H  
ATOM   1260  HE3 LYS A  79       0.521 -17.403  11.483  1.00 94.99           H  
ATOM   1261  NZ  LYS A  79      -1.082 -18.147  12.674  1.00 94.99           N  
ATOM   1262  HZ1 LYS A  79      -2.059 -17.941  12.825  1.00 94.99           H  
ATOM   1263  HZ2 LYS A  79      -0.988 -19.103  12.363  1.00 94.99           H  
ATOM   1264  HZ3 LYS A  79      -0.592 -18.023  13.548  1.00 94.99           H  
ATOM   1265  N   ARG A  80      -3.006 -15.307   5.476  1.00 92.77           N  
ATOM   1266  H   ARG A  80      -3.583 -14.996   6.244  1.00 92.77           H  
ATOM   1267  CA  ARG A  80      -3.595 -15.476   4.139  1.00 92.77           C  
ATOM   1268  HA  ARG A  80      -3.381 -16.487   3.793  1.00 92.77           H  
ATOM   1269  C   ARG A  80      -2.953 -14.530   3.125  1.00 92.77           C  
ATOM   1270  CB  ARG A  80      -5.116 -15.281   4.223  1.00 92.77           C  
ATOM   1271  HB2 ARG A  80      -5.524 -16.003   4.931  1.00 92.77           H  
ATOM   1272  HB3 ARG A  80      -5.339 -14.279   4.590  1.00 92.77           H  
ATOM   1273  O   ARG A  80      -2.686 -14.948   1.998  1.00 92.77           O  
ATOM   1274  CG  ARG A  80      -5.790 -15.476   2.857  1.00 92.77           C  
ATOM   1275  HG2 ARG A  80      -5.530 -16.457   2.461  1.00 92.77           H  
ATOM   1276  HG3 ARG A  80      -5.448 -14.706   2.165  1.00 92.77           H  
ATOM   1277  CD  ARG A  80      -7.309 -15.370   2.992  1.00 92.77           C  
ATOM   1278  HD2 ARG A  80      -7.557 -14.403   3.430  1.00 92.77           H  
ATOM   1279  HD3 ARG A  80      -7.655 -16.153   3.667  1.00 92.77           H  
ATOM   1280  NE  ARG A  80      -7.974 -15.512   1.681  1.00 92.77           N  
ATOM   1281  HE  ARG A  80      -7.373 -15.637   0.879  1.00 92.77           H  
ATOM   1282  NH1 ARG A  80     -10.123 -15.339   2.458  1.00 92.77           N  
ATOM   1283 HH11 ARG A  80      -9.759 -15.157   3.382  1.00 92.77           H  
ATOM   1284 HH12 ARG A  80     -11.121 -15.401   2.319  1.00 92.77           H  
ATOM   1285  NH2 ARG A  80      -9.767 -15.684   0.280  1.00 92.77           N  
ATOM   1286 HH21 ARG A  80      -9.149 -15.828  -0.506  1.00 92.77           H  
ATOM   1287 HH22 ARG A  80     -10.766 -15.672   0.132  1.00 92.77           H  
ATOM   1288  CZ  ARG A  80      -9.280 -15.510   1.478  1.00 92.77           C  
ATOM   1289  N   ALA A  81      -2.714 -13.280   3.511  1.00 94.18           N  
ATOM   1290  H   ALA A  81      -2.961 -13.002   4.450  1.00 94.18           H  
ATOM   1291  CA  ALA A  81      -2.085 -12.296   2.647  1.00 94.18           C  
ATOM   1292  HA  ALA A  81      -2.584 -12.322   1.678  1.00 94.18           H  
ATOM   1293  C   ALA A  81      -0.607 -12.593   2.385  1.00 94.18           C  
ATOM   1294  CB  ALA A  81      -2.270 -10.909   3.250  1.00 94.18           C  
ATOM   1295  HB1 ALA A  81      -1.636 -10.785   4.128  1.00 94.18           H  
ATOM   1296  HB2 ALA A  81      -3.309 -10.741   3.533  1.00 94.18           H  
ATOM   1297  HB3 ALA A  81      -1.982 -10.194   2.480  1.00 94.18           H  
ATOM   1298  O   ALA A  81      -0.176 -12.502   1.242  1.00 94.18           O  
ATOM   1299  N   GLU A  82       0.154 -13.004   3.400  1.00 95.55           N  
ATOM   1300  H   GLU A  82      -0.243 -13.007   4.328  1.00 95.55           H  
ATOM   1301  CA  GLU A  82       1.560 -13.398   3.261  1.00 95.55           C  
ATOM   1302  HA  GLU A  82       2.125 -12.572   2.830  1.00 95.55           H  
ATOM   1303  C   GLU A  82       1.712 -14.590   2.309  1.00 95.55           C  
ATOM   1304  CB  GLU A  82       2.153 -13.723   4.640  1.00 95.55           C  
ATOM   1305  HB2 GLU A  82       1.476 -14.399   5.162  1.00 95.55           H  
ATOM   1306  HB3 GLU A  82       3.109 -14.229   4.502  1.00 95.55           H  
ATOM   1307  O   GLU A  82       2.513 -14.524   1.377  1.00 95.55           O  
ATOM   1308  CG  GLU A  82       2.395 -12.456   5.480  1.00 95.55           C  
ATOM   1309  HG2 GLU A  82       3.127 -11.837   4.959  1.00 95.55           H  
ATOM   1310  HG3 GLU A  82       1.472 -11.880   5.549  1.00 95.55           H  
ATOM   1311  CD  GLU A  82       2.898 -12.759   6.903  1.00 95.55           C  
ATOM   1312  OE1 GLU A  82       3.592 -11.881   7.479  1.00 95.55           O  
ATOM   1313  OE2 GLU A  82       2.558 -13.837   7.438  1.00 95.55           O  
ATOM   1314  N   LYS A  83       0.866 -15.619   2.456  1.00 95.90           N  
ATOM   1315  H   LYS A  83       0.262 -15.622   3.266  1.00 95.90           H  
ATOM   1316  CA  LYS A  83       0.820 -16.756   1.527  1.00 95.90           C  
ATOM   1317  HA  LYS A  83       1.804 -17.224   1.503  1.00 95.90           H  
ATOM   1318  C   LYS A  83       0.518 -16.311   0.093  1.00 95.90           C  
ATOM   1319  CB  LYS A  83      -0.208 -17.775   2.036  1.00 95.90           C  
ATOM   1320  HB2 LYS A  83      -1.189 -17.304   2.104  1.00 95.90           H  
ATOM   1321  HB3 LYS A  83       0.090 -18.109   3.030  1.00 95.90           H  
ATOM   1322  O   LYS A  83       1.222 -16.695  -0.837  1.00 95.90           O  
ATOM   1323  CG  LYS A  83      -0.287 -18.984   1.098  1.00 95.90           C  
ATOM   1324  HG2 LYS A  83      -0.630 -18.658   0.116  1.00 95.90           H  
ATOM   1325  HG3 LYS A  83       0.704 -19.426   0.994  1.00 95.90           H  
ATOM   1326  CD  LYS A  83      -1.259 -20.041   1.619  1.00 95.90           C  
ATOM   1327  HD2 LYS A  83      -0.879 -20.456   2.552  1.00 95.90           H  
ATOM   1328  HD3 LYS A  83      -2.238 -19.588   1.779  1.00 95.90           H  
ATOM   1329  CE  LYS A  83      -1.348 -21.120   0.541  1.00 95.90           C  
ATOM   1330  HE2 LYS A  83      -0.347 -21.497   0.333  1.00 95.90           H  
ATOM   1331  HE3 LYS A  83      -1.700 -20.649  -0.377  1.00 95.90           H  
ATOM   1332  NZ  LYS A  83      -2.262 -22.217   0.921  1.00 95.90           N  
ATOM   1333  HZ1 LYS A  83      -2.298 -22.875   0.155  1.00 95.90           H  
ATOM   1334  HZ2 LYS A  83      -3.188 -21.845   1.076  1.00 95.90           H  
ATOM   1335  HZ3 LYS A  83      -1.923 -22.678   1.753  1.00 95.90           H  
ATOM   1336  N   LEU A  84      -0.499 -15.466  -0.095  1.00 95.44           N  
ATOM   1337  H   LEU A  84      -1.041 -15.178   0.707  1.00 95.44           H  
ATOM   1338  CA  LEU A  84      -0.823 -14.921  -1.417  1.00 95.44           C  
ATOM   1339  HA  LEU A  84      -0.983 -15.758  -2.096  1.00 95.44           H  
ATOM   1340  C   LEU A  84       0.338 -14.081  -1.976  1.00 95.44           C  
ATOM   1341  CB  LEU A  84      -2.117 -14.095  -1.304  1.00 95.44           C  
ATOM   1342  HB2 LEU A  84      -1.936 -13.258  -0.629  1.00 95.44           H  
ATOM   1343  HB3 LEU A  84      -2.892 -14.722  -0.861  1.00 95.44           H  
ATOM   1344  O   LEU A  84       0.591 -14.081  -3.178  1.00 95.44           O  
ATOM   1345  CG  LEU A  84      -2.633 -13.544  -2.645  1.00 95.44           C  
ATOM   1346  HG  LEU A  84      -1.869 -12.918  -3.106  1.00 95.44           H  
ATOM   1347  CD1 LEU A  84      -3.020 -14.650  -3.628  1.00 95.44           C  
ATOM   1348 HD11 LEU A  84      -2.130 -15.203  -3.929  1.00 95.44           H  
ATOM   1349 HD12 LEU A  84      -3.714 -15.347  -3.157  1.00 95.44           H  
ATOM   1350 HD13 LEU A  84      -3.472 -14.219  -4.521  1.00 95.44           H  
ATOM   1351  CD2 LEU A  84      -3.868 -12.677  -2.400  1.00 95.44           C  
ATOM   1352 HD21 LEU A  84      -3.617 -11.897  -1.682  1.00 95.44           H  
ATOM   1353 HD22 LEU A  84      -4.187 -12.213  -3.334  1.00 95.44           H  
ATOM   1354 HD23 LEU A  84      -4.676 -13.286  -1.994  1.00 95.44           H  
ATOM   1355  N   ALA A  85       1.054 -13.363  -1.112  1.00 96.17           N  
ATOM   1356  H   ALA A  85       0.785 -13.366  -0.139  1.00 96.17           H  
ATOM   1357  CA  ALA A  85       2.178 -12.532  -1.503  1.00 96.17           C  
ATOM   1358  HA  ALA A  85       1.848 -11.936  -2.354  1.00 96.17           H  
ATOM   1359  C   ALA A  85       3.388 -13.355  -1.970  1.00 96.17           C  
ATOM   1360  CB  ALA A  85       2.518 -11.589  -0.342  1.00 96.17           C  
ATOM   1361  HB1 ALA A  85       1.621 -11.060  -0.018  1.00 96.17           H  
ATOM   1362  HB2 ALA A  85       2.919 -12.152   0.500  1.00 96.17           H  
ATOM   1363  HB3 ALA A  85       3.249 -10.846  -0.663  1.00 96.17           H  
ATOM   1364  O   ALA A  85       4.120 -12.905  -2.851  1.00 96.17           O  
ATOM   1365  N   GLU A  86       3.597 -14.543  -1.404  1.00 95.27           N  
ATOM   1366  H   GLU A  86       3.000 -14.820  -0.637  1.00 95.27           H  
ATOM   1367  CA  GLU A  86       4.581 -15.523  -1.877  1.00 95.27           C  
ATOM   1368  HA  GLU A  86       5.545 -15.038  -2.029  1.00 95.27           H  
ATOM   1369  C   GLU A  86       4.167 -16.129  -3.224  1.00 95.27           C  
ATOM   1370  CB  GLU A  86       4.756 -16.632  -0.830  1.00 95.27           C  
ATOM   1371  HB2 GLU A  86       3.777 -17.029  -0.561  1.00 95.27           H  
ATOM   1372  HB3 GLU A  86       5.347 -17.437  -1.268  1.00 95.27           H  
ATOM   1373  O   GLU A  86       4.955 -16.107  -4.169  1.00 95.27           O  
ATOM   1374  CG  GLU A  86       5.475 -16.132   0.430  1.00 95.27           C  
ATOM   1375  HG2 GLU A  86       6.492 -15.849   0.154  1.00 95.27           H  
ATOM   1376  HG3 GLU A  86       4.982 -15.234   0.802  1.00 95.27           H  
ATOM   1377  CD  GLU A  86       5.525 -17.179   1.553  1.00 95.27           C  
ATOM   1378  OE1 GLU A  86       6.053 -16.808   2.624  1.00 95.27           O  
ATOM   1379  OE2 GLU A  86       5.063 -18.325   1.343  1.00 95.27           O  
ATOM   1380  N   GLU A  87       2.916 -16.589  -3.346  1.00 95.90           N  
ATOM   1381  H   GLU A  87       2.334 -16.598  -2.521  1.00 95.90           H  
ATOM   1382  CA  GLU A  87       2.370 -17.177  -4.580  1.00 95.90           C  
ATOM   1383  HA  GLU A  87       2.952 -18.059  -4.849  1.00 95.90           H  
ATOM   1384  C   GLU A  87       2.437 -16.211  -5.776  1.00 95.90           C  
ATOM   1385  CB  GLU A  87       0.905 -17.595  -4.348  1.00 95.90           C  
ATOM   1386  HB2 GLU A  87       0.448 -17.820  -5.312  1.00 95.90           H  
ATOM   1387  HB3 GLU A  87       0.369 -16.753  -3.909  1.00 95.90           H  
ATOM   1388  O   GLU A  87       2.704 -16.626  -6.904  1.00 95.90           O  
ATOM   1389  CG  GLU A  87       0.746 -18.834  -3.446  1.00 95.90           C  
ATOM   1390  HG2 GLU A  87       1.177 -19.691  -3.964  1.00 95.90           H  
ATOM   1391  HG3 GLU A  87       1.315 -18.688  -2.528  1.00 95.90           H  
ATOM   1392  CD  GLU A  87      -0.719 -19.153  -3.078  1.00 95.90           C  
ATOM   1393  OE1 GLU A  87      -0.932 -20.121  -2.304  1.00 95.90           O  
ATOM   1394  OE2 GLU A  87      -1.643 -18.451  -3.553  1.00 95.90           O  
ATOM   1395  N   LEU A  88       2.217 -14.914  -5.533  1.00 95.83           N  
ATOM   1396  H   LEU A  88       1.952 -14.662  -4.591  1.00 95.83           H  
ATOM   1397  CA  LEU A  88       2.224 -13.871  -6.562  1.00 95.83           C  
ATOM   1398  HA  LEU A  88       2.006 -14.333  -7.525  1.00 95.83           H  
ATOM   1399  C   LEU A  88       3.584 -13.178  -6.748  1.00 95.83           C  
ATOM   1400  CB  LEU A  88       1.117 -12.849  -6.255  1.00 95.83           C  
ATOM   1401  HB2 LEU A  88       1.172 -12.055  -7.000  1.00 95.83           H  
ATOM   1402  HB3 LEU A  88       1.318 -12.411  -5.278  1.00 95.83           H  
ATOM   1403  O   LEU A  88       3.678 -12.270  -7.574  1.00 95.83           O  
ATOM   1404  CG  LEU A  88      -0.320 -13.397  -6.257  1.00 95.83           C  
ATOM   1405  HG  LEU A  88      -0.439 -14.170  -5.499  1.00 95.83           H  
ATOM   1406  CD1 LEU A  88      -1.273 -12.243  -5.944  1.00 95.83           C  
ATOM   1407 HD11 LEU A  88      -2.295 -12.615  -5.875  1.00 95.83           H  
ATOM   1408 HD12 LEU A  88      -0.993 -11.786  -4.994  1.00 95.83           H  
ATOM   1409 HD13 LEU A  88      -1.207 -11.502  -6.740  1.00 95.83           H  
ATOM   1410  CD2 LEU A  88      -0.726 -13.979  -7.613  1.00 95.83           C  
ATOM   1411 HD21 LEU A  88      -0.134 -14.871  -7.816  1.00 95.83           H  
ATOM   1412 HD22 LEU A  88      -0.565 -13.245  -8.403  1.00 95.83           H  
ATOM   1413 HD23 LEU A  88      -1.776 -14.270  -7.588  1.00 95.83           H  
ATOM   1414  N   ASN A  89       4.625 -13.570  -6.001  1.00 94.79           N  
ATOM   1415  H   ASN A  89       4.491 -14.355  -5.380  1.00 94.79           H  
ATOM   1416  CA  ASN A  89       5.940 -12.916  -6.006  1.00 94.79           C  
ATOM   1417  HA  ASN A  89       6.482 -13.296  -5.140  1.00 94.79           H  
ATOM   1418  C   ASN A  89       5.849 -11.382  -5.817  1.00 94.79           C  
ATOM   1419  CB  ASN A  89       6.709 -13.358  -7.264  1.00 94.79           C  
ATOM   1420  HB2 ASN A  89       6.244 -12.906  -8.140  1.00 94.79           H  
ATOM   1421  HB3 ASN A  89       6.648 -14.442  -7.358  1.00 94.79           H  
ATOM   1422  O   ASN A  89       6.347 -10.587  -6.623  1.00 94.79           O  
ATOM   1423  CG  ASN A  89       8.177 -12.978  -7.233  1.00 94.79           C  
ATOM   1424  ND2 ASN A  89       8.832 -13.010  -8.371  1.00 94.79           N  
ATOM   1425 HD21 ASN A  89       8.349 -13.295  -9.211  1.00 94.79           H  
ATOM   1426 HD22 ASN A  89       9.827 -12.851  -8.301  1.00 94.79           H  
ATOM   1427  OD1 ASN A  89       8.781 -12.693  -6.214  1.00 94.79           O  
ATOM   1428  N   VAL A  90       5.147 -10.960  -4.761  1.00 95.24           N  
ATOM   1429  H   VAL A  90       4.766 -11.668  -4.149  1.00 95.24           H  
ATOM   1430  CA  VAL A  90       4.872  -9.548  -4.458  1.00 95.24           C  
ATOM   1431  HA  VAL A  90       4.410  -9.099  -5.338  1.00 95.24           H  
ATOM   1432  C   VAL A  90       6.154  -8.771  -4.164  1.00 95.24           C  
ATOM   1433  CB  VAL A  90       3.880  -9.427  -3.293  1.00 95.24           C  
ATOM   1434  HB  VAL A  90       4.218 -10.068  -2.480  1.00 95.24           H  
ATOM   1435  O   VAL A  90       6.917  -9.109  -3.258  1.00 95.24           O  
ATOM   1436  CG1 VAL A  90       3.738  -8.004  -2.753  1.00 95.24           C  
ATOM   1437 HG11 VAL A  90       3.452  -7.321  -3.552  1.00 95.24           H  
ATOM   1438 HG12 VAL A  90       2.977  -7.981  -1.973  1.00 95.24           H  
ATOM   1439 HG13 VAL A  90       4.676  -7.679  -2.301  1.00 95.24           H  
ATOM   1440  CG2 VAL A  90       2.486  -9.860  -3.741  1.00 95.24           C  
ATOM   1441 HG21 VAL A  90       2.522 -10.872  -4.144  1.00 95.24           H  
ATOM   1442 HG22 VAL A  90       1.810  -9.828  -2.886  1.00 95.24           H  
ATOM   1443 HG23 VAL A  90       2.116  -9.184  -4.512  1.00 95.24           H  
ATOM   1444  N   ARG A  91       6.331  -7.662  -4.888  1.00 95.01           N  
ATOM   1445  H   ARG A  91       5.604  -7.439  -5.552  1.00 95.01           H  
ATOM   1446  CA  ARG A  91       7.473  -6.744  -4.798  1.00 95.01           C  
ATOM   1447  HA  ARG A  91       8.386  -7.320  -4.646  1.00 95.01           H  
ATOM   1448  C   ARG A  91       7.400  -5.796  -3.611  1.00 95.01           C  
ATOM   1449  CB  ARG A  91       7.551  -5.937  -6.105  1.00 95.01           C  
ATOM   1450  HB2 ARG A  91       8.284  -5.138  -5.990  1.00 95.01           H  
ATOM   1451  HB3 ARG A  91       6.590  -5.459  -6.293  1.00 95.01           H  
ATOM   1452  O   ARG A  91       8.433  -5.479  -3.035  1.00 95.01           O  
ATOM   1453  CG  ARG A  91       7.933  -6.771  -7.335  1.00 95.01           C  
ATOM   1454  HG2 ARG A  91       7.988  -6.104  -8.195  1.00 95.01           H  
ATOM   1455  HG3 ARG A  91       7.168  -7.524  -7.527  1.00 95.01           H  
ATOM   1456  CD  ARG A  91       9.288  -7.459  -7.143  1.00 95.01           C  
ATOM   1457  HD2 ARG A  91       9.190  -8.234  -6.383  1.00 95.01           H  
ATOM   1458  HD3 ARG A  91      10.014  -6.720  -6.802  1.00 95.01           H  
ATOM   1459  NE  ARG A  91       9.765  -8.075  -8.388  1.00 95.01           N  
ATOM   1460  HE  ARG A  91       9.152  -8.030  -9.189  1.00 95.01           H  
ATOM   1461  NH1 ARG A  91      11.744  -8.854  -7.521  1.00 95.01           N  
ATOM   1462 HH11 ARG A  91      12.627  -9.333  -7.624  1.00 95.01           H  
ATOM   1463 HH12 ARG A  91      11.465  -8.552  -6.598  1.00 95.01           H  
ATOM   1464  NH2 ARG A  91      11.257  -9.192  -9.683  1.00 95.01           N  
ATOM   1465 HH21 ARG A  91      10.640  -9.073 -10.474  1.00 95.01           H  
ATOM   1466 HH22 ARG A  91      12.160  -9.631  -9.789  1.00 95.01           H  
ATOM   1467  CZ  ARG A  91      10.916  -8.705  -8.521  1.00 95.01           C  
ATOM   1468  N   ILE A  92       6.205  -5.346  -3.243  1.00 95.13           N  
ATOM   1469  H   ILE A  92       5.400  -5.648  -3.772  1.00 95.13           H  
ATOM   1470  CA  ILE A  92       5.979  -4.520  -2.052  1.00 95.13           C  
ATOM   1471  HA  ILE A  92       6.814  -4.639  -1.361  1.00 95.13           H  
ATOM   1472  C   ILE A  92       4.714  -5.022  -1.379  1.00 95.13           C  
ATOM   1473  CB  ILE A  92       5.843  -3.020  -2.385  1.00 95.13           C  
ATOM   1474  HB  ILE A  92       4.916  -2.895  -2.944  1.00 95.13           H  
ATOM   1475  O   ILE A  92       3.656  -5.062  -2.008  1.00 95.13           O  
ATOM   1476  CG1 ILE A  92       7.023  -2.518  -3.249  1.00 95.13           C  
ATOM   1477 HG12 ILE A  92       7.027  -3.063  -4.194  1.00 95.13           H  
ATOM   1478 HG13 ILE A  92       7.963  -2.719  -2.737  1.00 95.13           H  
ATOM   1479  CG2 ILE A  92       5.700  -2.191  -1.095  1.00 95.13           C  
ATOM   1480 HG21 ILE A  92       5.480  -1.151  -1.338  1.00 95.13           H  
ATOM   1481 HG22 ILE A  92       4.873  -2.555  -0.486  1.00 95.13           H  
ATOM   1482 HG23 ILE A  92       6.620  -2.240  -0.513  1.00 95.13           H  
ATOM   1483  CD1 ILE A  92       6.963  -1.029  -3.596  1.00 95.13           C  
ATOM   1484 HD11 ILE A  92       7.638  -0.829  -4.428  1.00 95.13           H  
ATOM   1485 HD12 ILE A  92       7.281  -0.440  -2.736  1.00 95.13           H  
ATOM   1486 HD13 ILE A  92       5.953  -0.732  -3.878  1.00 95.13           H  
ATOM   1487  N   LEU A  93       4.838  -5.398  -0.113  1.00 96.39           N  
ATOM   1488  H   LEU A  93       5.737  -5.290   0.333  1.00 96.39           H  
ATOM   1489  CA  LEU A  93       3.719  -5.804   0.726  1.00 96.39           C  
ATOM   1490  HA  LEU A  93       2.791  -5.764   0.157  1.00 96.39           H  
ATOM   1491  C   LEU A  93       3.617  -4.816   1.884  1.00 96.39           C  
ATOM   1492  CB  LEU A  93       3.944  -7.258   1.169  1.00 96.39           C  
ATOM   1493  HB2 LEU A  93       3.914  -7.898   0.287  1.00 96.39           H  
ATOM   1494  HB3 LEU A  93       4.943  -7.333   1.598  1.00 96.39           H  
ATOM   1495  O   LEU A  93       4.571  -4.672   2.644  1.00 96.39           O  
ATOM   1496  CG  LEU A  93       2.958  -7.802   2.213  1.00 96.39           C  
ATOM   1497  HG  LEU A  93       2.985  -7.176   3.104  1.00 96.39           H  
ATOM   1498  CD1 LEU A  93       1.531  -7.855   1.675  1.00 96.39           C  
ATOM   1499 HD11 LEU A  93       1.173  -6.852   1.443  1.00 96.39           H  
ATOM   1500 HD12 LEU A  93       0.877  -8.282   2.435  1.00 96.39           H  
ATOM   1501 HD13 LEU A  93       1.493  -8.486   0.787  1.00 96.39           H  
ATOM   1502  CD2 LEU A  93       3.394  -9.219   2.591  1.00 96.39           C  
ATOM   1503 HD21 LEU A  93       4.329  -9.179   3.150  1.00 96.39           H  
ATOM   1504 HD22 LEU A  93       2.637  -9.693   3.215  1.00 96.39           H  
ATOM   1505 HD23 LEU A  93       3.524  -9.828   1.697  1.00 96.39           H  
ATOM   1506  N   VAL A  94       2.477  -4.142   1.995  1.00 95.55           N  
ATOM   1507  H   VAL A  94       1.760  -4.303   1.303  1.00 95.55           H  
ATOM   1508  CA  VAL A  94       2.127  -3.279   3.127  1.00 95.55           C  
ATOM   1509  HA  VAL A  94       2.979  -3.179   3.800  1.00 95.55           H  
ATOM   1510  C   VAL A  94       0.987  -3.946   3.874  1.00 95.55           C  
ATOM   1511  CB  VAL A  94       1.726  -1.871   2.659  1.00 95.55           C  
ATOM   1512  HB  VAL A  94       0.944  -1.967   1.906  1.00 95.55           H  
ATOM   1513  O   VAL A  94      -0.065  -4.201   3.290  1.00 95.55           O  
ATOM   1514  CG1 VAL A  94       1.230  -0.993   3.819  1.00 95.55           C  
ATOM   1515 HG11 VAL A  94       0.316  -1.407   4.244  1.00 95.55           H  
ATOM   1516 HG12 VAL A  94       1.986  -0.937   4.602  1.00 95.55           H  
ATOM   1517 HG13 VAL A  94       1.012   0.012   3.458  1.00 95.55           H  
ATOM   1518  CG2 VAL A  94       2.897  -1.128   2.019  1.00 95.55           C  
ATOM   1519 HG21 VAL A  94       2.525  -0.223   1.538  1.00 95.55           H  
ATOM   1520 HG22 VAL A  94       3.395  -1.747   1.274  1.00 95.55           H  
ATOM   1521 HG23 VAL A  94       3.593  -0.819   2.798  1.00 95.55           H  
ATOM   1522  N   ILE A  95       1.190  -4.220   5.156  1.00 94.40           N  
ATOM   1523  H   ILE A  95       2.081  -3.974   5.563  1.00 94.40           H  
ATOM   1524  CA  ILE A  95       0.186  -4.798   6.042  1.00 94.40           C  
ATOM   1525  HA  ILE A  95      -0.742  -4.938   5.488  1.00 94.40           H  
ATOM   1526  C   ILE A  95      -0.089  -3.811   7.157  1.00 94.40           C  
ATOM   1527  CB  ILE A  95       0.619  -6.166   6.608  1.00 94.40           C  
ATOM   1528  HB  ILE A  95       1.467  -6.003   7.274  1.00 94.40           H  
ATOM   1529  O   ILE A  95       0.829  -3.341   7.823  1.00 94.40           O  
ATOM   1530  CG1 ILE A  95       1.091  -7.103   5.477  1.00 94.40           C  
ATOM   1531 HG12 ILE A  95       0.325  -7.177   4.706  1.00 94.40           H  
ATOM   1532 HG13 ILE A  95       1.986  -6.668   5.032  1.00 94.40           H  
ATOM   1533  CG2 ILE A  95      -0.507  -6.787   7.455  1.00 94.40           C  
ATOM   1534 HG21 ILE A  95      -0.788  -6.124   8.274  1.00 94.40           H  
ATOM   1535 HG22 ILE A  95      -0.164  -7.719   7.905  1.00 94.40           H  
ATOM   1536 HG23 ILE A  95      -1.383  -6.984   6.837  1.00 94.40           H  
ATOM   1537  CD1 ILE A  95       1.471  -8.511   5.940  1.00 94.40           C  
ATOM   1538 HD11 ILE A  95       0.567  -9.114   6.024  1.00 94.40           H  
ATOM   1539 HD12 ILE A  95       1.996  -8.472   6.895  1.00 94.40           H  
ATOM   1540 HD13 ILE A  95       2.128  -8.977   5.206  1.00 94.40           H  
ATOM   1541  N   VAL A  96      -1.363  -3.540   7.382  1.00 91.16           N  
ATOM   1542  H   VAL A  96      -2.055  -3.921   6.752  1.00 91.16           H  
ATOM   1543  CA  VAL A  96      -1.848  -2.835   8.554  1.00 91.16           C  
ATOM   1544  HA  VAL A  96      -1.005  -2.475   9.142  1.00 91.16           H  
ATOM   1545  C   VAL A  96      -2.651  -3.816   9.390  1.00 91.16           C  
ATOM   1546  CB  VAL A  96      -2.681  -1.617   8.158  1.00 91.16           C  
ATOM   1547  HB  VAL A  96      -3.559  -1.944   7.602  1.00 91.16           H  
ATOM   1548  O   VAL A  96      -3.669  -4.333   8.932  1.00 91.16           O  
ATOM   1549  CG1 VAL A  96      -3.143  -0.896   9.427  1.00 91.16           C  
ATOM   1550 HG11 VAL A  96      -4.028  -0.313   9.174  1.00 91.16           H  
ATOM   1551 HG12 VAL A  96      -2.347  -0.268   9.827  1.00 91.16           H  
ATOM   1552 HG13 VAL A  96      -3.471  -1.588  10.203  1.00 91.16           H  
ATOM   1553  CG2 VAL A  96      -1.856  -0.673   7.267  1.00 91.16           C  
ATOM   1554 HG21 VAL A  96      -1.736  -1.119   6.280  1.00 91.16           H  
ATOM   1555 HG22 VAL A  96      -0.870  -0.515   7.704  1.00 91.16           H  
ATOM   1556 HG23 VAL A  96      -2.352   0.292   7.157  1.00 91.16           H  
ATOM   1557  N   LEU A  97      -2.194  -4.050  10.617  1.00 90.47           N  
ATOM   1558  H   LEU A  97      -1.345  -3.582  10.901  1.00 90.47           H  
ATOM   1559  CA  LEU A  97      -2.840  -4.932  11.581  1.00 90.47           C  
ATOM   1560  HA  LEU A  97      -3.869  -5.113  11.272  1.00 90.47           H  
ATOM   1561  C   LEU A  97      -2.858  -4.279  12.964  1.00 90.47           C  
ATOM   1562  CB  LEU A  97      -2.088  -6.276  11.603  1.00 90.47           C  
ATOM   1563  HB2 LEU A  97      -2.182  -6.761  10.632  1.00 90.47           H  
ATOM   1564  HB3 LEU A  97      -1.032  -6.080  11.786  1.00 90.47           H  
ATOM   1565  O   LEU A  97      -1.803  -4.124  13.570  1.00 90.47           O  
ATOM   1566  CG  LEU A  97      -2.609  -7.220  12.701  1.00 90.47           C  
ATOM   1567  HG  LEU A  97      -2.607  -6.710  13.664  1.00 90.47           H  
ATOM   1568  CD1 LEU A  97      -4.027  -7.713  12.425  1.00 90.47           C  
ATOM   1569 HD11 LEU A  97      -4.324  -8.421  13.198  1.00 90.47           H  
ATOM   1570 HD12 LEU A  97      -4.726  -6.877  12.439  1.00 90.47           H  
ATOM   1571 HD13 LEU A  97      -4.068  -8.206  11.454  1.00 90.47           H  
ATOM   1572  CD2 LEU A  97      -1.712  -8.430  12.870  1.00 90.47           C  
ATOM   1573 HD21 LEU A  97      -2.005  -8.939  13.789  1.00 90.47           H  
ATOM   1574 HD22 LEU A  97      -1.832  -9.132  12.046  1.00 90.47           H  
ATOM   1575 HD23 LEU A  97      -0.665  -8.136  12.944  1.00 90.47           H  
ATOM   1576  N   ASN A  98      -4.046  -3.965  13.492  1.00 84.50           N  
ATOM   1577  H   ASN A  98      -4.869  -4.153  12.938  1.00 84.50           H  
ATOM   1578  CA  ASN A  98      -4.257  -3.542  14.890  1.00 84.50           C  
ATOM   1579  HA  ASN A  98      -5.220  -3.035  14.937  1.00 84.50           H  
ATOM   1580  C   ASN A  98      -3.233  -2.507  15.398  1.00 84.50           C  
ATOM   1581  CB  ASN A  98      -4.351  -4.792  15.788  1.00 84.50           C  
ATOM   1582  HB2 ASN A  98      -4.459  -4.484  16.828  1.00 84.50           H  
ATOM   1583  HB3 ASN A  98      -3.433  -5.373  15.698  1.00 84.50           H  
ATOM   1584  O   ASN A  98      -2.591  -2.706  16.428  1.00 84.50           O  
ATOM   1585  CG  ASN A  98      -5.546  -5.659  15.448  1.00 84.50           C  
ATOM   1586  ND2 ASN A  98      -5.485  -6.938  15.725  1.00 84.50           N  
ATOM   1587 HD21 ASN A  98      -6.275  -7.478  15.402  1.00 84.50           H  
ATOM   1588 HD22 ASN A  98      -4.673  -7.346  16.167  1.00 84.50           H  
ATOM   1589  OD1 ASN A  98      -6.542  -5.203  14.914  1.00 84.50           O  
ATOM   1590  N   GLY A  99      -3.037  -1.424  14.641  1.00 83.53           N  
ATOM   1591  H   GLY A  99      -3.597  -1.307  13.809  1.00 83.53           H  
ATOM   1592  CA  GLY A  99      -2.068  -0.386  14.996  1.00 83.53           C  
ATOM   1593  HA2 GLY A  99      -2.299   0.518  14.432  1.00 83.53           H  
ATOM   1594  HA3 GLY A  99      -2.147  -0.166  16.061  1.00 83.53           H  
ATOM   1595  C   GLY A  99      -0.609  -0.744  14.728  1.00 83.53           C  
ATOM   1596  O   GLY A  99       0.273  -0.090  15.259  1.00 83.53           O  
ATOM   1597  N   ARG A 100      -0.320  -1.751  13.907  1.00 92.29           N  
ATOM   1598  H   ARG A 100      -1.069  -2.358  13.606  1.00 92.29           H  
ATOM   1599  CA  ARG A 100       1.023  -2.025  13.388  1.00 92.29           C  
ATOM   1600  HA  ARG A 100       1.723  -1.283  13.774  1.00 92.29           H  
ATOM   1601  C   ARG A 100       1.027  -1.897  11.876  1.00 92.29           C  
ATOM   1602  CB  ARG A 100       1.516  -3.405  13.843  1.00 92.29           C  
ATOM   1603  HB2 ARG A 100       0.812  -4.173  13.522  1.00 92.29           H  
ATOM   1604  HB3 ARG A 100       2.479  -3.606  13.374  1.00 92.29           H  
ATOM   1605  O   ARG A 100       0.125  -2.404  11.212  1.00 92.29           O  
ATOM   1606  CG  ARG A 100       1.696  -3.454  15.368  1.00 92.29           C  
ATOM   1607  HG2 ARG A 100       2.410  -2.682  15.653  1.00 92.29           H  
ATOM   1608  HG3 ARG A 100       0.751  -3.252  15.872  1.00 92.29           H  
ATOM   1609  CD  ARG A 100       2.229  -4.813  15.830  1.00 92.29           C  
ATOM   1610  HD2 ARG A 100       2.546  -4.728  16.869  1.00 92.29           H  
ATOM   1611  HD3 ARG A 100       3.104  -5.066  15.231  1.00 92.29           H  
ATOM   1612  NE  ARG A 100       1.195  -5.862  15.714  1.00 92.29           N  
ATOM   1613  HE  ARG A 100       0.248  -5.541  15.574  1.00 92.29           H  
ATOM   1614  NH1 ARG A 100       2.599  -7.660  15.918  1.00 92.29           N  
ATOM   1615 HH11 ARG A 100       3.391  -7.035  15.875  1.00 92.29           H  
ATOM   1616 HH12 ARG A 100       2.742  -8.658  15.871  1.00 92.29           H  
ATOM   1617  NH2 ARG A 100       0.393  -7.980  15.616  1.00 92.29           N  
ATOM   1618 HH21 ARG A 100       0.510  -8.964  15.418  1.00 92.29           H  
ATOM   1619 HH22 ARG A 100      -0.527  -7.611  15.421  1.00 92.29           H  
ATOM   1620  CZ  ARG A 100       1.404  -7.165  15.760  1.00 92.29           C  
ATOM   1621  N   VAL A 101       2.048  -1.236  11.343  1.00 94.20           N  
ATOM   1622  H   VAL A 101       2.732  -0.850  11.979  1.00 94.20           H  
ATOM   1623  CA  VAL A 101       2.343  -1.174   9.911  1.00 94.20           C  
ATOM   1624  HA  VAL A 101       1.507  -1.586   9.346  1.00 94.20           H  
ATOM   1625  C   VAL A 101       3.578  -2.024   9.651  1.00 94.20           C  
ATOM   1626  CB  VAL A 101       2.558   0.274   9.435  1.00 94.20           C  
ATOM   1627  HB  VAL A 101       3.361   0.729  10.015  1.00 94.20           H  
ATOM   1628  O   VAL A 101       4.650  -1.726  10.172  1.00 94.20           O  
ATOM   1629  CG1 VAL A 101       2.951   0.318   7.954  1.00 94.20           C  
ATOM   1630 HG11 VAL A 101       2.169  -0.133   7.343  1.00 94.20           H  
ATOM   1631 HG12 VAL A 101       3.886  -0.218   7.796  1.00 94.20           H  
ATOM   1632 HG13 VAL A 101       3.115   1.354   7.655  1.00 94.20           H  
ATOM   1633  CG2 VAL A 101       1.292   1.118   9.629  1.00 94.20           C  
ATOM   1634 HG21 VAL A 101       1.468   2.137   9.284  1.00 94.20           H  
ATOM   1635 HG22 VAL A 101       0.460   0.687   9.072  1.00 94.20           H  
ATOM   1636 HG23 VAL A 101       1.032   1.151  10.687  1.00 94.20           H  
ATOM   1637  N   ARG A 102       3.441  -3.056   8.820  1.00 96.30           N  
ATOM   1638  H   ARG A 102       2.521  -3.228   8.441  1.00 96.30           H  
ATOM   1639  CA  ARG A 102       4.552  -3.866   8.312  1.00 96.30           C  
ATOM   1640  HA  ARG A 102       5.467  -3.584   8.833  1.00 96.30           H  
ATOM   1641  C   ARG A 102       4.744  -3.574   6.830  1.00 96.30           C  
ATOM   1642  CB  ARG A 102       4.322  -5.360   8.589  1.00 96.30           C  
ATOM   1643  HB2 ARG A 102       5.109  -5.931   8.097  1.00 96.30           H  
ATOM   1644  HB3 ARG A 102       3.366  -5.660   8.159  1.00 96.30           H  
ATOM   1645  O   ARG A 102       3.776  -3.591   6.071  1.00 96.30           O  
ATOM   1646  CG  ARG A 102       4.332  -5.700  10.092  1.00 96.30           C  
ATOM   1647  HG2 ARG A 102       5.337  -5.543  10.485  1.00 96.30           H  
ATOM   1648  HG3 ARG A 102       3.650  -5.036  10.623  1.00 96.30           H  
ATOM   1649  CD  ARG A 102       3.900  -7.148  10.381  1.00 96.30           C  
ATOM   1650  HD2 ARG A 102       2.885  -7.295  10.010  1.00 96.30           H  
ATOM   1651  HD3 ARG A 102       3.904  -7.298  11.461  1.00 96.30           H  
ATOM   1652  NE  ARG A 102       4.812  -8.121   9.763  1.00 96.30           N  
ATOM   1653  HE  ARG A 102       5.757  -7.809   9.592  1.00 96.30           H  
ATOM   1654  NH1 ARG A 102       3.461  -9.978   9.540  1.00 96.30           N  
ATOM   1655 HH11 ARG A 102       3.331 -10.835   9.022  1.00 96.30           H  
ATOM   1656 HH12 ARG A 102       2.773  -9.622  10.188  1.00 96.30           H  
ATOM   1657  NH2 ARG A 102       5.432  -9.949   8.569  1.00 96.30           N  
ATOM   1658 HH21 ARG A 102       6.285  -9.475   8.310  1.00 96.30           H  
ATOM   1659 HH22 ARG A 102       5.129 -10.800   8.117  1.00 96.30           H  
ATOM   1660  CZ  ARG A 102       4.569  -9.335   9.316  1.00 96.30           C  
ATOM   1661  N   VAL A 103       5.974  -3.303   6.403  1.00 97.08           N  
ATOM   1662  H   VAL A 103       6.713  -3.297   7.092  1.00 97.08           H  
ATOM   1663  CA  VAL A 103       6.309  -3.071   4.993  1.00 97.08           C  
ATOM   1664  HA  VAL A 103       5.448  -3.364   4.392  1.00 97.08           H  
ATOM   1665  C   VAL A 103       7.482  -3.950   4.580  1.00 97.08           C  
ATOM   1666  CB  VAL A 103       6.586  -1.591   4.665  1.00 97.08           C  
ATOM   1667  HB  VAL A 103       7.575  -1.303   5.021  1.00 97.08           H  
ATOM   1668  O   VAL A 103       8.603  -3.756   5.045  1.00 97.08           O  
ATOM   1669  CG1 VAL A 103       6.531  -1.408   3.144  1.00 97.08           C  
ATOM   1670 HG11 VAL A 103       5.518  -1.587   2.786  1.00 97.08           H  
ATOM   1671 HG12 VAL A 103       6.848  -0.402   2.866  1.00 97.08           H  
ATOM   1672 HG13 VAL A 103       7.146  -2.155   2.642  1.00 97.08           H  
ATOM   1673  CG2 VAL A 103       5.551  -0.638   5.271  1.00 97.08           C  
ATOM   1674 HG21 VAL A 103       4.543  -1.002   5.073  1.00 97.08           H  
ATOM   1675 HG22 VAL A 103       5.659   0.360   4.846  1.00 97.08           H  
ATOM   1676 HG23 VAL A 103       5.705  -0.577   6.348  1.00 97.08           H  
ATOM   1677  N   ARG A 104       7.242  -4.890   3.663  1.00 97.12           N  
ATOM   1678  H   ARG A 104       6.294  -4.966   3.323  1.00 97.12           H  
ATOM   1679  CA  ARG A 104       8.256  -5.812   3.132  1.00 97.12           C  
ATOM   1680  HA  ARG A 104       9.104  -5.838   3.816  1.00 97.12           H  
ATOM   1681  C   ARG A 104       8.760  -5.346   1.769  1.00 97.12           C  
ATOM   1682  CB  ARG A 104       7.658  -7.223   3.079  1.00 97.12           C  
ATOM   1683  HB2 ARG A 104       6.853  -7.223   2.343  1.00 97.12           H  
ATOM   1684  HB3 ARG A 104       7.239  -7.467   4.055  1.00 97.12           H  
ATOM   1685  O   ARG A 104       7.959  -5.134   0.855  1.00 97.12           O  
ATOM   1686  CG  ARG A 104       8.669  -8.311   2.695  1.00 97.12           C  
ATOM   1687  HG2 ARG A 104       9.123  -8.091   1.729  1.00 97.12           H  
ATOM   1688  HG3 ARG A 104       9.454  -8.334   3.451  1.00 97.12           H  
ATOM   1689  CD  ARG A 104       7.999  -9.693   2.641  1.00 97.12           C  
ATOM   1690  HD2 ARG A 104       7.420  -9.838   3.554  1.00 97.12           H  
ATOM   1691  HD3 ARG A 104       8.786 -10.447   2.620  1.00 97.12           H  
ATOM   1692  NE  ARG A 104       7.135  -9.869   1.450  1.00 97.12           N  
ATOM   1693  HE  ARG A 104       7.108  -9.109   0.786  1.00 97.12           H  
ATOM   1694  NH1 ARG A 104       6.407 -12.002   1.927  1.00 97.12           N  
ATOM   1695 HH11 ARG A 104       6.841 -11.954   2.838  1.00 97.12           H  
ATOM   1696 HH12 ARG A 104       5.902 -12.841   1.682  1.00 97.12           H  
ATOM   1697  NH2 ARG A 104       5.852 -11.057  -0.012  1.00 97.12           N  
ATOM   1698 HH21 ARG A 104       5.396 -11.926  -0.252  1.00 97.12           H  
ATOM   1699 HH22 ARG A 104       5.989 -10.354  -0.724  1.00 97.12           H  
ATOM   1700  CZ  ARG A 104       6.465 -10.967   1.135  1.00 97.12           C  
ATOM   1701  N   ASN A 105      10.083  -5.250   1.615  1.00 96.66           N  
ATOM   1702  H   ASN A 105      10.674  -5.459   2.407  1.00 96.66           H  
ATOM   1703  CA  ASN A 105      10.731  -4.924   0.344  1.00 96.66           C  
ATOM   1704  HA  ASN A 105      10.031  -4.369  -0.281  1.00 96.66           H  
ATOM   1705  C   ASN A 105      11.145  -6.196  -0.418  1.00 96.66           C  
ATOM   1706  CB  ASN A 105      11.943  -4.012   0.604  1.00 96.66           C  
ATOM   1707  HB2 ASN A 105      12.719  -4.574   1.123  1.00 96.66           H  
ATOM   1708  HB3 ASN A 105      11.663  -3.175   1.243  1.00 96.66           H  
ATOM   1709  O   ASN A 105      12.206  -6.764  -0.166  1.00 96.66           O  
ATOM   1710  CG  ASN A 105      12.521  -3.442  -0.676  1.00 96.66           C  
ATOM   1711  ND2 ASN A 105      13.486  -2.563  -0.578  1.00 96.66           N  
ATOM   1712 HD21 ASN A 105      13.796  -2.226   0.322  1.00 96.66           H  
ATOM   1713 HD22 ASN A 105      13.890  -2.231  -1.442  1.00 96.66           H  
ATOM   1714  OD1 ASN A 105      12.114  -3.772  -1.779  1.00 96.66           O  
ATOM   1715  N   GLY A 106      10.328  -6.625  -1.379  1.00 95.13           N  
ATOM   1716  H   GLY A 106       9.500  -6.081  -1.572  1.00 95.13           H  
ATOM   1717  CA  GLY A 106      10.634  -7.710  -2.324  1.00 95.13           C  
ATOM   1718  HA2 GLY A 106       9.708  -8.220  -2.588  1.00 95.13           H  
ATOM   1719  HA3 GLY A 106      11.296  -8.433  -1.848  1.00 95.13           H  
ATOM   1720  C   GLY A 106      11.307  -7.240  -3.626  1.00 95.13           C  
ATOM   1721  O   GLY A 106      11.363  -7.990  -4.609  1.00 95.13           O  
ATOM   1722  N   THR A 107      11.761  -5.986  -3.689  1.00 94.32           N  
ATOM   1723  H   THR A 107      11.711  -5.416  -2.857  1.00 94.32           H  
ATOM   1724  CA  THR A 107      12.514  -5.446  -4.831  1.00 94.32           C  
ATOM   1725  HA  THR A 107      12.207  -5.976  -5.732  1.00 94.32           H  
ATOM   1726  C   THR A 107      14.016  -5.692  -4.670  1.00 94.32           C  
ATOM   1727  CB  THR A 107      12.220  -3.957  -5.087  1.00 94.32           C  
ATOM   1728  HB  THR A 107      12.540  -3.728  -6.104  1.00 94.32           H  
ATOM   1729  O   THR A 107      14.481  -6.140  -3.625  1.00 94.32           O  
ATOM   1730  CG2 THR A 107      10.743  -3.589  -4.970  1.00 94.32           C  
ATOM   1731 HG21 THR A 107      10.391  -3.709  -3.945  1.00 94.32           H  
ATOM   1732 HG22 THR A 107      10.172  -4.235  -5.638  1.00 94.32           H  
ATOM   1733 HG23 THR A 107      10.595  -2.554  -5.277  1.00 94.32           H  
ATOM   1734  OG1 THR A 107      12.940  -3.123  -4.226  1.00 94.32           O  
ATOM   1735  HG1 THR A 107      12.644  -3.301  -3.330  1.00 94.32           H  
ATOM   1736  N   ASP A 108      14.789  -5.393  -5.711  1.00 94.81           N  
ATOM   1737  H   ASP A 108      14.382  -4.990  -6.543  1.00 94.81           H  
ATOM   1738  CA  ASP A 108      16.254  -5.435  -5.725  1.00 94.81           C  
ATOM   1739  HA  ASP A 108      16.591  -6.163  -4.988  1.00 94.81           H  
ATOM   1740  C   ASP A 108      16.903  -4.089  -5.340  1.00 94.81           C  
ATOM   1741  CB  ASP A 108      16.717  -5.932  -7.109  1.00 94.81           C  
ATOM   1742  HB2 ASP A 108      17.801  -6.048  -7.095  1.00 94.81           H  
ATOM   1743  HB3 ASP A 108      16.287  -6.919  -7.283  1.00 94.81           H  
ATOM   1744  O   ASP A 108      18.123  -3.937  -5.429  1.00 94.81           O  
ATOM   1745  CG  ASP A 108      16.324  -5.017  -8.281  1.00 94.81           C  
ATOM   1746  OD1 ASP A 108      15.380  -4.206  -8.126  1.00 94.81           O  
ATOM   1747  OD2 ASP A 108      16.938  -5.162  -9.358  1.00 94.81           O  
ATOM   1748  N   ARG A 109      16.111  -3.095  -4.903  1.00 95.27           N  
ATOM   1749  H   ARG A 109      15.126  -3.291  -4.792  1.00 95.27           H  
ATOM   1750  CA  ARG A 109      16.578  -1.733  -4.577  1.00 95.27           C  
ATOM   1751  HA  ARG A 109      17.667  -1.761  -4.539  1.00 95.27           H  
ATOM   1752  C   ARG A 109      16.060  -1.285  -3.205  1.00 95.27           C  
ATOM   1753  CB  ARG A 109      16.163  -0.719  -5.663  1.00 95.27           C  
ATOM   1754  HB2 ARG A 109      15.171  -0.334  -5.426  1.00 95.27           H  
ATOM   1755  HB3 ARG A 109      16.862   0.117  -5.647  1.00 95.27           H  
ATOM   1756  O   ARG A 109      14.988  -1.718  -2.790  1.00 95.27           O  
ATOM   1757  CG  ARG A 109      16.105  -1.319  -7.077  1.00 95.27           C  
ATOM   1758  HG2 ARG A 109      15.261  -2.008  -7.092  1.00 95.27           H  
ATOM   1759  HG3 ARG A 109      17.018  -1.870  -7.303  1.00 95.27           H  
ATOM   1760  CD  ARG A 109      15.829  -0.293  -8.173  1.00 95.27           C  
ATOM   1761  HD2 ARG A 109      15.120   0.445  -7.798  1.00 95.27           H  
ATOM   1762  HD3 ARG A 109      15.367  -0.827  -9.004  1.00 95.27           H  
ATOM   1763  NE  ARG A 109      17.062   0.352  -8.661  1.00 95.27           N  
ATOM   1764  HE  ARG A 109      17.928  -0.070  -8.358  1.00 95.27           H  
ATOM   1765  NH1 ARG A 109      16.034   1.855 -10.050  1.00 95.27           N  
ATOM   1766 HH11 ARG A 109      16.082   2.559 -10.773  1.00 95.27           H  
ATOM   1767 HH12 ARG A 109      15.148   1.477  -9.747  1.00 95.27           H  
ATOM   1768  NH2 ARG A 109      18.266   1.745 -10.004  1.00 95.27           N  
ATOM   1769 HH21 ARG A 109      19.115   1.318  -9.663  1.00 95.27           H  
ATOM   1770 HH22 ARG A 109      18.307   2.474 -10.701  1.00 95.27           H  
ATOM   1771  CZ  ARG A 109      17.117   1.312  -9.564  1.00 95.27           C  
ATOM   1772  N   PRO A 110      16.773  -0.412  -2.474  1.00 96.59           N  
ATOM   1773  CA  PRO A 110      16.216   0.200  -1.272  1.00 96.59           C  
ATOM   1774  HA  PRO A 110      15.993  -0.586  -0.550  1.00 96.59           H  
ATOM   1775  C   PRO A 110      14.935   0.984  -1.586  1.00 96.59           C  
ATOM   1776  CB  PRO A 110      17.318   1.103  -0.709  1.00 96.59           C  
ATOM   1777  HB2 PRO A 110      17.336   1.081   0.380  1.00 96.59           H  
ATOM   1778  HB3 PRO A 110      17.187   2.125  -1.067  1.00 96.59           H  
ATOM   1779  O   PRO A 110      14.839   1.620  -2.638  1.00 96.59           O  
ATOM   1780  CG  PRO A 110      18.598   0.519  -1.306  1.00 96.59           C  
ATOM   1781  HG2 PRO A 110      19.385   1.269  -1.391  1.00 96.59           H  
ATOM   1782  HG3 PRO A 110      18.934  -0.320  -0.696  1.00 96.59           H  
ATOM   1783  CD  PRO A 110      18.148   0.011  -2.674  1.00 96.59           C  
ATOM   1784  HD2 PRO A 110      18.787  -0.814  -2.989  1.00 96.59           H  
ATOM   1785  HD3 PRO A 110      18.177   0.821  -3.403  1.00 96.59           H  
ATOM   1786  N   MET A 111      13.980   0.965  -0.658  1.00 96.59           N  
ATOM   1787  H   MET A 111      14.133   0.419   0.178  1.00 96.59           H  
ATOM   1788  CA  MET A 111      12.765   1.780  -0.715  1.00 96.59           C  
ATOM   1789  HA  MET A 111      12.760   2.346  -1.647  1.00 96.59           H  
ATOM   1790  C   MET A 111      12.733   2.794   0.422  1.00 96.59           C  
ATOM   1791  CB  MET A 111      11.504   0.907  -0.728  1.00 96.59           C  
ATOM   1792  HB2 MET A 111      10.645   1.566  -0.852  1.00 96.59           H  
ATOM   1793  HB3 MET A 111      11.565   0.226  -1.577  1.00 96.59           H  
ATOM   1794  O   MET A 111      13.180   2.495   1.532  1.00 96.59           O  
ATOM   1795  CG  MET A 111      11.242   0.080   0.525  1.00 96.59           C  
ATOM   1796  HG2 MET A 111      12.095  -0.579   0.690  1.00 96.59           H  
ATOM   1797  HG3 MET A 111      11.129   0.748   1.379  1.00 96.59           H  
ATOM   1798  SD  MET A 111       9.751  -0.936   0.372  1.00 96.59           S  
ATOM   1799  CE  MET A 111       9.626  -1.622   2.038  1.00 96.59           C  
ATOM   1800  HE1 MET A 111      10.607  -1.930   2.400  1.00 96.59           H  
ATOM   1801  HE2 MET A 111       9.012  -2.521   2.002  1.00 96.59           H  
ATOM   1802  HE3 MET A 111       9.208  -0.884   2.723  1.00 96.59           H  
ATOM   1803  N   ARG A 112      12.175   3.978   0.164  1.00 97.57           N  
ATOM   1804  H   ARG A 112      11.769   4.117  -0.750  1.00 97.57           H  
ATOM   1805  CA  ARG A 112      11.847   4.949   1.211  1.00 97.57           C  
ATOM   1806  HA  ARG A 112      12.484   4.773   2.078  1.00 97.57           H  
ATOM   1807  C   ARG A 112      10.402   4.727   1.629  1.00 97.57           C  
ATOM   1808  CB  ARG A 112      12.113   6.373   0.712  1.00 97.57           C  
ATOM   1809  HB2 ARG A 112      11.447   6.584  -0.125  1.00 97.57           H  
ATOM   1810  HB3 ARG A 112      13.139   6.421   0.347  1.00 97.57           H  
ATOM   1811  O   ARG A 112       9.517   4.693   0.781  1.00 97.57           O  
ATOM   1812  CG  ARG A 112      11.925   7.458   1.790  1.00 97.57           C  
ATOM   1813  HG2 ARG A 112      10.901   7.446   2.165  1.00 97.57           H  
ATOM   1814  HG3 ARG A 112      12.619   7.288   2.613  1.00 97.57           H  
ATOM   1815  CD  ARG A 112      12.211   8.811   1.132  1.00 97.57           C  
ATOM   1816  HD2 ARG A 112      11.491   8.947   0.325  1.00 97.57           H  
ATOM   1817  HD3 ARG A 112      13.208   8.774   0.693  1.00 97.57           H  
ATOM   1818  NE  ARG A 112      12.141   9.973   2.045  1.00 97.57           N  
ATOM   1819  HE  ARG A 112      12.062   9.837   3.043  1.00 97.57           H  
ATOM   1820  NH1 ARG A 112      12.460  11.513   0.381  1.00 97.57           N  
ATOM   1821 HH11 ARG A 112      12.346  10.774  -0.298  1.00 97.57           H  
ATOM   1822 HH12 ARG A 112      12.518  12.476   0.080  1.00 97.57           H  
ATOM   1823  NH2 ARG A 112      12.226  12.230   2.451  1.00 97.57           N  
ATOM   1824 HH21 ARG A 112      12.299  13.190   2.145  1.00 97.57           H  
ATOM   1825 HH22 ARG A 112      12.089  12.042   3.434  1.00 97.57           H  
ATOM   1826  CZ  ARG A 112      12.276  11.224   1.638  1.00 97.57           C  
ATOM   1827  N   VAL A 113      10.165   4.580   2.923  1.00 97.42           N  
ATOM   1828  H   VAL A 113      10.951   4.614   3.557  1.00 97.42           H  
ATOM   1829  CA  VAL A 113       8.825   4.460   3.501  1.00 97.42           C  
ATOM   1830  HA  VAL A 113       8.081   4.484   2.705  1.00 97.42           H  
ATOM   1831  C   VAL A 113       8.594   5.651   4.415  1.00 97.42           C  
ATOM   1832  CB  VAL A 113       8.642   3.133   4.255  1.00 97.42           C  
ATOM   1833  HB  VAL A 113       9.354   3.083   5.079  1.00 97.42           H  
ATOM   1834  O   VAL A 113       9.410   5.908   5.297  1.00 97.42           O  
ATOM   1835  CG1 VAL A 113       7.222   3.026   4.821  1.00 97.42           C  
ATOM   1836 HG11 VAL A 113       6.488   3.131   4.023  1.00 97.42           H  
ATOM   1837 HG12 VAL A 113       7.051   3.800   5.569  1.00 97.42           H  
ATOM   1838 HG13 VAL A 113       7.088   2.060   5.307  1.00 97.42           H  
ATOM   1839  CG2 VAL A 113       8.882   1.930   3.336  1.00 97.42           C  
ATOM   1840 HG21 VAL A 113       8.712   1.011   3.896  1.00 97.42           H  
ATOM   1841 HG22 VAL A 113       9.909   1.934   2.973  1.00 97.42           H  
ATOM   1842 HG23 VAL A 113       8.203   1.969   2.484  1.00 97.42           H  
ATOM   1843  N   ARG A 114       7.495   6.377   4.226  1.00 96.76           N  
ATOM   1844  H   ARG A 114       6.876   6.108   3.475  1.00 96.76           H  
ATOM   1845  CA  ARG A 114       7.042   7.429   5.139  1.00 96.76           C  
ATOM   1846  HA  ARG A 114       7.784   7.555   5.928  1.00 96.76           H  
ATOM   1847  C   ARG A 114       5.748   6.966   5.788  1.00 96.76           C  
ATOM   1848  CB  ARG A 114       6.883   8.790   4.440  1.00 96.76           C  
ATOM   1849  HB2 ARG A 114       6.738   9.553   5.205  1.00 96.76           H  
ATOM   1850  HB3 ARG A 114       5.983   8.772   3.827  1.00 96.76           H  
ATOM   1851  O   ARG A 114       4.819   6.589   5.086  1.00 96.76           O  
ATOM   1852  CG  ARG A 114       8.083   9.180   3.561  1.00 96.76           C  
ATOM   1853  HG2 ARG A 114       8.269   8.389   2.834  1.00 96.76           H  
ATOM   1854  HG3 ARG A 114       8.983   9.302   4.163  1.00 96.76           H  
ATOM   1855  CD  ARG A 114       7.801  10.450   2.758  1.00 96.76           C  
ATOM   1856  HD2 ARG A 114       6.853  10.302   2.240  1.00 96.76           H  
ATOM   1857  HD3 ARG A 114       8.583  10.568   2.009  1.00 96.76           H  
ATOM   1858  NE  ARG A 114       7.748  11.663   3.589  1.00 96.76           N  
ATOM   1859  HE  ARG A 114       8.473  11.763   4.285  1.00 96.76           H  
ATOM   1860  NH1 ARG A 114       6.371  12.867   2.224  1.00 96.76           N  
ATOM   1861 HH11 ARG A 114       5.719  13.631   2.115  1.00 96.76           H  
ATOM   1862 HH12 ARG A 114       6.281  12.050   1.637  1.00 96.76           H  
ATOM   1863  NH2 ARG A 114       7.077  13.748   4.161  1.00 96.76           N  
ATOM   1864 HH21 ARG A 114       7.681  13.661   4.966  1.00 96.76           H  
ATOM   1865 HH22 ARG A 114       6.510  14.571   4.011  1.00 96.76           H  
ATOM   1866  CZ  ARG A 114       7.063  12.751   3.323  1.00 96.76           C  
ATOM   1867  N   VAL A 115       5.701   6.970   7.112  1.00 95.06           N  
ATOM   1868  H   VAL A 115       6.507   7.318   7.612  1.00 95.06           H  
ATOM   1869  CA  VAL A 115       4.502   6.640   7.885  1.00 95.06           C  
ATOM   1870  HA  VAL A 115       3.712   6.303   7.213  1.00 95.06           H  
ATOM   1871  C   VAL A 115       4.035   7.916   8.564  1.00 95.06           C  
ATOM   1872  CB  VAL A 115       4.756   5.502   8.892  1.00 95.06           C  
ATOM   1873  HB  VAL A 115       5.503   5.818   9.620  1.00 95.06           H  
ATOM   1874  O   VAL A 115       4.758   8.469   9.396  1.00 95.06           O  
ATOM   1875  CG1 VAL A 115       3.467   5.131   9.635  1.00 95.06           C  
ATOM   1876 HG11 VAL A 115       3.119   5.974  10.234  1.00 95.06           H  
ATOM   1877 HG12 VAL A 115       3.653   4.293  10.306  1.00 95.06           H  
ATOM   1878 HG13 VAL A 115       2.688   4.854   8.925  1.00 95.06           H  
ATOM   1879  CG2 VAL A 115       5.274   4.242   8.185  1.00 95.06           C  
ATOM   1880 HG21 VAL A 115       5.359   3.423   8.899  1.00 95.06           H  
ATOM   1881 HG22 VAL A 115       6.260   4.429   7.761  1.00 95.06           H  
ATOM   1882 HG23 VAL A 115       4.585   3.950   7.392  1.00 95.06           H  
ATOM   1883  N   THR A 116       2.852   8.392   8.191  1.00 93.60           N  
ATOM   1884  H   THR A 116       2.330   7.880   7.494  1.00 93.60           H  
ATOM   1885  CA  THR A 116       2.208   9.564   8.781  1.00 93.60           C  
ATOM   1886  HA  THR A 116       2.926  10.063   9.432  1.00 93.60           H  
ATOM   1887  C   THR A 116       1.021   9.111   9.615  1.00 93.60           C  
ATOM   1888  CB  THR A 116       1.783  10.579   7.711  1.00 93.60           C  
ATOM   1889  HB  THR A 116       1.094  10.101   7.015  1.00 93.60           H  
ATOM   1890  O   THR A 116       0.082   8.539   9.076  1.00 93.60           O  
ATOM   1891  CG2 THR A 116       1.109  11.816   8.307  1.00 93.60           C  
ATOM   1892 HG21 THR A 116       1.736  12.253   9.085  1.00 93.60           H  
ATOM   1893 HG22 THR A 116       0.144  11.540   8.732  1.00 93.60           H  
ATOM   1894 HG23 THR A 116       0.937  12.548   7.518  1.00 93.60           H  
ATOM   1895  OG1 THR A 116       2.909  11.029   6.990  1.00 93.60           O  
ATOM   1896  HG1 THR A 116       3.344  11.712   7.505  1.00 93.60           H  
ATOM   1897  N   ALA A 117       1.039   9.356  10.924  1.00 91.01           N  
ATOM   1898  H   ALA A 117       1.826   9.852  11.317  1.00 91.01           H  
ATOM   1899  CA  ALA A 117      -0.070   9.009  11.809  1.00 91.01           C  
ATOM   1900  HA  ALA A 117      -1.003   9.114  11.256  1.00 91.01           H  
ATOM   1901  C   ALA A 117      -0.120   9.952  13.019  1.00 91.01           C  
ATOM   1902  CB  ALA A 117       0.064   7.543  12.232  1.00 91.01           C  
ATOM   1903  HB1 ALA A 117       0.869   7.435  12.960  1.00 91.01           H  
ATOM   1904  HB2 ALA A 117      -0.884   7.214  12.657  1.00 91.01           H  
ATOM   1905  HB3 ALA A 117       0.276   6.917  11.365  1.00 91.01           H  
ATOM   1906  O   ALA A 117       0.911  10.308  13.589  1.00 91.01           O  
ATOM   1907  N   GLY A 118      -1.322  10.388  13.413  1.00 86.45           N  
ATOM   1908  H   GLY A 118      -2.142  10.036  12.940  1.00 86.45           H  
ATOM   1909  CA  GLY A 118      -1.499  11.320  14.541  1.00 86.45           C  
ATOM   1910  HA2 GLY A 118      -2.563  11.510  14.679  1.00 86.45           H  
ATOM   1911  HA3 GLY A 118      -1.115  10.868  15.455  1.00 86.45           H  
ATOM   1912  C   GLY A 118      -0.796  12.674  14.356  1.00 86.45           C  
ATOM   1913  O   GLY A 118      -0.412  13.302  15.334  1.00 86.45           O  
ATOM   1914  N   GLY A 119      -0.582  13.110  13.108  1.00 88.97           N  
ATOM   1915  H   GLY A 119      -0.888  12.521  12.346  1.00 88.97           H  
ATOM   1916  CA  GLY A 119       0.122  14.357  12.779  1.00 88.97           C  
ATOM   1917  HA2 GLY A 119      -0.200  14.697  11.795  1.00 88.97           H  
ATOM   1918  HA3 GLY A 119      -0.147  15.121  13.508  1.00 88.97           H  
ATOM   1919  C   GLY A 119       1.653  14.256  12.762  1.00 88.97           C  
ATOM   1920  O   GLY A 119       2.311  15.184  12.296  1.00 88.97           O  
ATOM   1921  N   GLU A 120       2.232  13.134  13.194  1.00 90.96           N  
ATOM   1922  H   GLU A 120       1.653  12.392  13.560  1.00 90.96           H  
ATOM   1923  CA  GLU A 120       3.665  12.863  13.064  1.00 90.96           C  
ATOM   1924  HA  GLU A 120       4.212  13.806  13.078  1.00 90.96           H  
ATOM   1925  C   GLU A 120       3.963  12.155  11.742  1.00 90.96           C  
ATOM   1926  CB  GLU A 120       4.181  12.007  14.228  1.00 90.96           C  
ATOM   1927  HB2 GLU A 120       5.228  11.774  14.030  1.00 90.96           H  
ATOM   1928  HB3 GLU A 120       3.621  11.073  14.269  1.00 90.96           H  
ATOM   1929  O   GLU A 120       3.176  11.331  11.287  1.00 90.96           O  
ATOM   1930  CG  GLU A 120       4.089  12.722  15.581  1.00 90.96           C  
ATOM   1931  HG2 GLU A 120       4.553  13.703  15.482  1.00 90.96           H  
ATOM   1932  HG3 GLU A 120       3.039  12.863  15.837  1.00 90.96           H  
ATOM   1933  CD  GLU A 120       4.790  11.950  16.716  1.00 90.96           C  
ATOM   1934  OE1 GLU A 120       4.885  12.546  17.809  1.00 90.96           O  
ATOM   1935  OE2 GLU A 120       5.270  10.800  16.497  1.00 90.96           O  
ATOM   1936  N   THR A 121       5.115  12.444  11.132  1.00 95.28           N  
ATOM   1937  H   THR A 121       5.744  13.094  11.582  1.00 95.28           H  
ATOM   1938  CA  THR A 121       5.633  11.704   9.971  1.00 95.28           C  
ATOM   1939  HA  THR A 121       4.979  10.859   9.754  1.00 95.28           H  
ATOM   1940  C   THR A 121       7.013  11.158  10.290  1.00 95.28           C  
ATOM   1941  CB  THR A 121       5.683  12.576   8.711  1.00 95.28           C  
ATOM   1942  HB  THR A 121       6.294  13.458   8.902  1.00 95.28           H  
ATOM   1943  O   THR A 121       7.908  11.917  10.662  1.00 95.28           O  
ATOM   1944  CG2 THR A 121       6.235  11.837   7.489  1.00 95.28           C  
ATOM   1945 HG21 THR A 121       6.077  12.443   6.596  1.00 95.28           H  
ATOM   1946 HG22 THR A 121       5.718  10.885   7.365  1.00 95.28           H  
ATOM   1947 HG23 THR A 121       7.303  11.655   7.609  1.00 95.28           H  
ATOM   1948  OG1 THR A 121       4.375  12.988   8.392  1.00 95.28           O  
ATOM   1949  HG1 THR A 121       3.984  13.323   9.202  1.00 95.28           H  
ATOM   1950  N   ARG A 122       7.195   9.850  10.117  1.00 96.25           N  
ATOM   1951  H   ARG A 122       6.401   9.301   9.819  1.00 96.25           H  
ATOM   1952  CA  ARG A 122       8.483   9.162  10.265  1.00 96.25           C  
ATOM   1953  HA  ARG A 122       9.244   9.876  10.580  1.00 96.25           H  
ATOM   1954  C   ARG A 122       8.913   8.599   8.926  1.00 96.25           C  
ATOM   1955  CB  ARG A 122       8.382   8.058  11.323  1.00 96.25           C  
ATOM   1956  HB2 ARG A 122       9.339   7.540  11.385  1.00 96.25           H  
ATOM   1957  HB3 ARG A 122       7.613   7.345  11.028  1.00 96.25           H  
ATOM   1958  O   ARG A 122       8.078   8.123   8.164  1.00 96.25           O  
ATOM   1959  CG  ARG A 122       8.035   8.631  12.700  1.00 96.25           C  
ATOM   1960  HG2 ARG A 122       7.063   9.122  12.655  1.00 96.25           H  
ATOM   1961  HG3 ARG A 122       8.787   9.364  12.994  1.00 96.25           H  
ATOM   1962  CD  ARG A 122       7.968   7.523  13.750  1.00 96.25           C  
ATOM   1963  HD2 ARG A 122       8.964   7.103  13.893  1.00 96.25           H  
ATOM   1964  HD3 ARG A 122       7.298   6.742  13.390  1.00 96.25           H  
ATOM   1965  NE  ARG A 122       7.459   8.057  15.023  1.00 96.25           N  
ATOM   1966  HE  ARG A 122       7.258   9.046  15.071  1.00 96.25           H  
ATOM   1967  NH1 ARG A 122       7.216   6.069  16.147  1.00 96.25           N  
ATOM   1968 HH11 ARG A 122       6.794   5.560  16.911  1.00 96.25           H  
ATOM   1969 HH12 ARG A 122       7.525   5.570  15.325  1.00 96.25           H  
ATOM   1970  NH2 ARG A 122       6.550   8.008  17.082  1.00 96.25           N  
ATOM   1971 HH21 ARG A 122       6.196   7.510  17.887  1.00 96.25           H  
ATOM   1972 HH22 ARG A 122       6.278   8.975  16.976  1.00 96.25           H  
ATOM   1973  CZ  ARG A 122       7.089   7.369  16.083  1.00 96.25           C  
ATOM   1974  N   GLU A 123      10.206   8.650   8.643  1.00 97.50           N  
ATOM   1975  H   GLU A 123      10.856   8.975   9.345  1.00 97.50           H  
ATOM   1976  CA  GLU A 123      10.764   8.170   7.383  1.00 97.50           C  
ATOM   1977  HA  GLU A 123       9.969   7.737   6.777  1.00 97.50           H  
ATOM   1978  C   GLU A 123      11.803   7.083   7.626  1.00 97.50           C  
ATOM   1979  CB  GLU A 123      11.380   9.306   6.571  1.00 97.50           C  
ATOM   1980  HB2 GLU A 123      11.633   8.900   5.591  1.00 97.50           H  
ATOM   1981  HB3 GLU A 123      12.296   9.643   7.056  1.00 97.50           H  
ATOM   1982  O   GLU A 123      12.622   7.178   8.538  1.00 97.50           O  
ATOM   1983  CG  GLU A 123      10.443  10.509   6.391  1.00 97.50           C  
ATOM   1984  HG2 GLU A 123      10.369  11.053   7.332  1.00 97.50           H  
ATOM   1985  HG3 GLU A 123       9.445  10.160   6.129  1.00 97.50           H  
ATOM   1986  CD  GLU A 123      10.965  11.451   5.309  1.00 97.50           C  
ATOM   1987  OE1 GLU A 123      10.158  12.227   4.749  1.00 97.50           O  
ATOM   1988  OE2 GLU A 123      12.155  11.352   4.942  1.00 97.50           O  
ATOM   1989  N   TYR A 124      11.773   6.064   6.777  1.00 97.79           N  
ATOM   1990  H   TYR A 124      11.050   6.053   6.072  1.00 97.79           H  
ATOM   1991  CA  TYR A 124      12.580   4.864   6.896  1.00 97.79           C  
ATOM   1992  HA  TYR A 124      13.397   5.037   7.597  1.00 97.79           H  
ATOM   1993  C   TYR A 124      13.164   4.495   5.537  1.00 97.79           C  
ATOM   1994  CB  TYR A 124      11.708   3.722   7.432  1.00 97.79           C  
ATOM   1995  HB2 TYR A 124      12.327   2.834   7.561  1.00 97.79           H  
ATOM   1996  HB3 TYR A 124      10.953   3.487   6.682  1.00 97.79           H  
ATOM   1997  O   TYR A 124      12.509   4.646   4.505  1.00 97.79           O  
ATOM   1998  CG  TYR A 124      11.004   4.026   8.742  1.00 97.79           C  
ATOM   1999  CD1 TYR A 124      11.643   3.744   9.963  1.00 97.79           C  
ATOM   2000  HD1 TYR A 124      12.632   3.309   9.968  1.00 97.79           H  
ATOM   2001  CD2 TYR A 124       9.712   4.592   8.737  1.00 97.79           C  
ATOM   2002  HD2 TYR A 124       9.222   4.811   7.800  1.00 97.79           H  
ATOM   2003  CE1 TYR A 124      10.988   4.008  11.180  1.00 97.79           C  
ATOM   2004  HE1 TYR A 124      11.476   3.771  12.114  1.00 97.79           H  
ATOM   2005  CE2 TYR A 124       9.058   4.868   9.952  1.00 97.79           C  
ATOM   2006  HE2 TYR A 124       8.060   5.282   9.954  1.00 97.79           H  
ATOM   2007  OH  TYR A 124       9.065   4.809  12.356  1.00 97.79           O  
ATOM   2008  HH  TYR A 124       9.563   4.414  13.075  1.00 97.79           H  
ATOM   2009  CZ  TYR A 124       9.694   4.570  11.175  1.00 97.79           C  
ATOM   2010  N   THR A 125      14.376   3.949   5.545  1.00 97.68           N  
ATOM   2011  H   THR A 125      14.852   3.851   6.430  1.00 97.68           H  
ATOM   2012  CA  THR A 125      14.943   3.242   4.394  1.00 97.68           C  
ATOM   2013  HA  THR A 125      14.386   3.489   3.491  1.00 97.68           H  
ATOM   2014  C   THR A 125      14.826   1.751   4.658  1.00 97.68           C  
ATOM   2015  CB  THR A 125      16.406   3.628   4.154  1.00 97.68           C  
ATOM   2016  HB  THR A 125      16.997   3.400   5.041  1.00 97.68           H  
ATOM   2017  O   THR A 125      15.350   1.263   5.657  1.00 97.68           O  
ATOM   2018  CG2 THR A 125      17.007   2.907   2.946  1.00 97.68           C  
ATOM   2019 HG21 THR A 125      17.070   1.836   3.139  1.00 97.68           H  
ATOM   2020 HG22 THR A 125      18.015   3.278   2.757  1.00 97.68           H  
ATOM   2021 HG23 THR A 125      16.388   3.079   2.066  1.00 97.68           H  
ATOM   2022  OG1 THR A 125      16.493   5.008   3.885  1.00 97.68           O  
ATOM   2023  HG1 THR A 125      17.421   5.253   3.904  1.00 97.68           H  
ATOM   2024  N   VAL A 126      14.164   1.022   3.763  1.00 97.34           N  
ATOM   2025  H   VAL A 126      13.756   1.493   2.969  1.00 97.34           H  
ATOM   2026  CA  VAL A 126      13.999  -0.431   3.870  1.00 97.34           C  
ATOM   2027  HA  VAL A 126      14.400  -0.769   4.825  1.00 97.34           H  
ATOM   2028  C   VAL A 126      14.797  -1.096   2.757  1.00 97.34           C  
ATOM   2029  CB  VAL A 126      12.523  -0.839   3.845  1.00 97.34           C  
ATOM   2030  HB  VAL A 126      12.161  -0.695   2.827  1.00 97.34           H  
ATOM   2031  O   VAL A 126      14.537  -0.894   1.567  1.00 97.34           O  
ATOM   2032  CG1 VAL A 126      12.367  -2.315   4.238  1.00 97.34           C  
ATOM   2033 HG11 VAL A 126      12.834  -2.495   5.206  1.00 97.34           H  
ATOM   2034 HG12 VAL A 126      12.832  -2.961   3.494  1.00 97.34           H  
ATOM   2035 HG13 VAL A 126      11.315  -2.587   4.327  1.00 97.34           H  
ATOM   2036  CG2 VAL A 126      11.661   0.029   4.766  1.00 97.34           C  
ATOM   2037 HG21 VAL A 126      10.651  -0.375   4.827  1.00 97.34           H  
ATOM   2038 HG22 VAL A 126      12.112   0.060   5.757  1.00 97.34           H  
ATOM   2039 HG23 VAL A 126      11.602   1.047   4.379  1.00 97.34           H  
ATOM   2040  N   ASN A 127      15.804  -1.873   3.142  1.00 97.43           N  
ATOM   2041  H   ASN A 127      15.891  -2.086   4.126  1.00 97.43           H  
ATOM   2042  CA  ASN A 127      16.719  -2.523   2.208  1.00 97.43           C  
ATOM   2043  HA  ASN A 127      16.993  -1.790   1.450  1.00 97.43           H  
ATOM   2044  C   ASN A 127      16.048  -3.715   1.494  1.00 97.43           C  
ATOM   2045  CB  ASN A 127      17.991  -2.934   2.970  1.00 97.43           C  
ATOM   2046  HB2 ASN A 127      18.612  -3.574   2.342  1.00 97.43           H  
ATOM   2047  HB3 ASN A 127      17.711  -3.508   3.853  1.00 97.43           H  
ATOM   2048  O   ASN A 127      15.094  -4.285   2.029  1.00 97.43           O  
ATOM   2049  CG  ASN A 127      18.832  -1.737   3.375  1.00 97.43           C  
ATOM   2050  ND2 ASN A 127      19.425  -1.769   4.545  1.00 97.43           N  
ATOM   2051 HD21 ASN A 127      19.294  -2.555   5.166  1.00 97.43           H  
ATOM   2052 HD22 ASN A 127      19.953  -0.948   4.804  1.00 97.43           H  
ATOM   2053  OD1 ASN A 127      18.975  -0.768   2.647  1.00 97.43           O  
ATOM   2054  N   PRO A 128      16.537  -4.120   0.309  1.00 96.90           N  
ATOM   2055  CA  PRO A 128      16.073  -5.325  -0.382  1.00 96.90           C  
ATOM   2056  HA  PRO A 128      15.086  -5.141  -0.806  1.00 96.90           H  
ATOM   2057  C   PRO A 128      16.034  -6.550   0.537  1.00 96.90           C  
ATOM   2058  CB  PRO A 128      17.084  -5.550  -1.511  1.00 96.90           C  
ATOM   2059  HB2 PRO A 128      16.639  -6.040  -2.377  1.00 96.90           H  
ATOM   2060  HB3 PRO A 128      17.936  -6.127  -1.152  1.00 96.90           H  
ATOM   2061  O   PRO A 128      16.990  -6.798   1.271  1.00 96.90           O  
ATOM   2062  CG  PRO A 128      17.544  -4.136  -1.830  1.00 96.90           C  
ATOM   2063  HG2 PRO A 128      16.771  -3.657  -2.430  1.00 96.90           H  
ATOM   2064  HG3 PRO A 128      18.509  -4.118  -2.336  1.00 96.90           H  
ATOM   2065  CD  PRO A 128      17.599  -3.483  -0.455  1.00 96.90           C  
ATOM   2066  HD2 PRO A 128      18.562  -3.695   0.010  1.00 96.90           H  
ATOM   2067  HD3 PRO A 128      17.448  -2.408  -0.548  1.00 96.90           H  
ATOM   2068  N   GLY A 129      14.940  -7.309   0.503  1.00 93.97           N  
ATOM   2069  H   GLY A 129      14.158  -7.022  -0.068  1.00 93.97           H  
ATOM   2070  CA  GLY A 129      14.770  -8.524   1.305  1.00 93.97           C  
ATOM   2071  HA2 GLY A 129      13.906  -9.072   0.927  1.00 93.97           H  
ATOM   2072  HA3 GLY A 129      15.653  -9.154   1.194  1.00 93.97           H  
ATOM   2073  C   GLY A 129      14.548  -8.289   2.803  1.00 93.97           C  
ATOM   2074  O   GLY A 129      14.503  -9.256   3.557  1.00 93.97           O  
ATOM   2075  N   THR A 130      14.411  -7.033   3.242  1.00 96.03           N  
ATOM   2076  H   THR A 130      14.459  -6.285   2.565  1.00 96.03           H  
ATOM   2077  CA  THR A 130      14.122  -6.681   4.641  1.00 96.03           C  
ATOM   2078  HA  THR A 130      14.233  -7.577   5.251  1.00 96.03           H  
ATOM   2079  C   THR A 130      12.679  -6.223   4.835  1.00 96.03           C  
ATOM   2080  CB  THR A 130      15.113  -5.653   5.218  1.00 96.03           C  
ATOM   2081  HB  THR A 130      14.938  -5.576   6.291  1.00 96.03           H  
ATOM   2082  O   THR A 130      11.952  -5.933   3.876  1.00 96.03           O  
ATOM   2083  CG2 THR A 130      16.573  -6.048   5.007  1.00 96.03           C  
ATOM   2084 HG21 THR A 130      16.831  -6.005   3.949  1.00 96.03           H  
ATOM   2085 HG22 THR A 130      16.736  -7.062   5.374  1.00 96.03           H  
ATOM   2086 HG23 THR A 130      17.212  -5.363   5.564  1.00 96.03           H  
ATOM   2087  OG1 THR A 130      14.957  -4.371   4.661  1.00 96.03           O  
ATOM   2088  HG1 THR A 130      14.937  -4.470   3.706  1.00 96.03           H  
ATOM   2089  N   GLU A 131      12.273  -6.157   6.099  1.00 96.83           N  
ATOM   2090  H   GLU A 131      12.919  -6.380   6.843  1.00 96.83           H  
ATOM   2091  CA  GLU A 131      10.966  -5.684   6.528  1.00 96.83           C  
ATOM   2092  HA  GLU A 131      10.417  -5.315   5.661  1.00 96.83           H  
ATOM   2093  C   GLU A 131      11.119  -4.519   7.513  1.00 96.83           C  
ATOM   2094  CB  GLU A 131      10.177  -6.861   7.118  1.00 96.83           C  
ATOM   2095  HB2 GLU A 131      10.609  -7.149   8.077  1.00 96.83           H  
ATOM   2096  HB3 GLU A 131      10.252  -7.707   6.435  1.00 96.83           H  
ATOM   2097  O   GLU A 131      12.038  -4.493   8.332  1.00 96.83           O  
ATOM   2098  CG  GLU A 131       8.698  -6.517   7.300  1.00 96.83           C  
ATOM   2099  HG2 GLU A 131       8.601  -5.690   8.004  1.00 96.83           H  
ATOM   2100  HG3 GLU A 131       8.287  -6.197   6.342  1.00 96.83           H  
ATOM   2101  CD  GLU A 131       7.898  -7.718   7.804  1.00 96.83           C  
ATOM   2102  OE1 GLU A 131       7.298  -7.610   8.888  1.00 96.83           O  
ATOM   2103  OE2 GLU A 131       7.792  -8.733   7.081  1.00 96.83           O  
ATOM   2104  N   LEU A 132      10.214  -3.551   7.408  1.00 97.18           N  
ATOM   2105  H   LEU A 132       9.504  -3.657   6.698  1.00 97.18           H  
ATOM   2106  CA  LEU A 132       9.996  -2.497   8.388  1.00 97.18           C  
ATOM   2107  HA  LEU A 132      10.846  -2.430   9.066  1.00 97.18           H  
ATOM   2108  C   LEU A 132       8.744  -2.829   9.193  1.00 97.18           C  
ATOM   2109  CB  LEU A 132       9.835  -1.172   7.631  1.00 97.18           C  
ATOM   2110  HB2 LEU A 132       9.116  -1.327   6.826  1.00 97.18           H  
ATOM   2111  HB3 LEU A 132      10.801  -0.924   7.190  1.00 97.18           H  
ATOM   2112  O   LEU A 132       7.701  -3.076   8.596  1.00 97.18           O  
ATOM   2113  CG  LEU A 132       9.354   0.013   8.484  1.00 97.18           C  
ATOM   2114  HG  LEU A 132       8.450  -0.265   9.025  1.00 97.18           H  
ATOM   2115  CD1 LEU A 132      10.420   0.464   9.481  1.00 97.18           C  
ATOM   2116 HD11 LEU A 132      10.047   1.320  10.044  1.00 97.18           H  
ATOM   2117 HD12 LEU A 132      11.336   0.741   8.959  1.00 97.18           H  
ATOM   2118 HD13 LEU A 132      10.629  -0.338  10.189  1.00 97.18           H  
ATOM   2119  CD2 LEU A 132       8.996   1.178   7.566  1.00 97.18           C  
ATOM   2120 HD21 LEU A 132       8.664   2.026   8.166  1.00 97.18           H  
ATOM   2121 HD22 LEU A 132       9.862   1.459   6.967  1.00 97.18           H  
ATOM   2122 HD23 LEU A 132       8.180   0.872   6.912  1.00 97.18           H  
ATOM   2123  N   GLU A 133       8.822  -2.725  10.514  1.00 96.93           N  
ATOM   2124  H   GLU A 133       9.714  -2.529  10.945  1.00 96.93           H  
ATOM   2125  CA  GLU A 133       7.665  -2.758  11.406  1.00 96.93           C  
ATOM   2126  HA  GLU A 133       6.755  -2.847  10.813  1.00 96.93           H  
ATOM   2127  C   GLU A 133       7.592  -1.440  12.185  1.00 96.93           C  
ATOM   2128  CB  GLU A 133       7.731  -4.003  12.304  1.00 96.93           C  
ATOM   2129  HB2 GLU A 133       7.837  -4.871  11.653  1.00 96.93           H  
ATOM   2130  HB3 GLU A 133       8.605  -3.942  12.951  1.00 96.93           H  
ATOM   2131  O   GLU A 133       8.593  -0.960  12.722  1.00 96.93           O  
ATOM   2132  CG  GLU A 133       6.465  -4.182  13.163  1.00 96.93           C  
ATOM   2133  HG2 GLU A 133       6.420  -3.375  13.894  1.00 96.93           H  
ATOM   2134  HG3 GLU A 133       5.592  -4.087  12.516  1.00 96.93           H  
ATOM   2135  CD  GLU A 133       6.392  -5.538  13.894  1.00 96.93           C  
ATOM   2136  OE1 GLU A 133       5.390  -5.746  14.623  1.00 96.93           O  
ATOM   2137  OE2 GLU A 133       7.287  -6.386  13.686  1.00 96.93           O  
ATOM   2138  N   VAL A 134       6.410  -0.825  12.206  1.00 95.23           N  
ATOM   2139  H   VAL A 134       5.650  -1.248  11.693  1.00 95.23           H  
ATOM   2140  CA  VAL A 134       6.124   0.413  12.937  1.00 95.23           C  
ATOM   2141  HA  VAL A 134       6.958   0.637  13.602  1.00 95.23           H  
ATOM   2142  C   VAL A 134       4.882   0.200  13.788  1.00 95.23           C  
ATOM   2143  CB  VAL A 134       5.935   1.617  11.988  1.00 95.23           C  
ATOM   2144  HB  VAL A 134       5.072   1.443  11.345  1.00 95.23           H  
ATOM   2145  O   VAL A 134       3.801  -0.065  13.262  1.00 95.23           O  
ATOM   2146  CG1 VAL A 134       5.701   2.920  12.766  1.00 95.23           C  
ATOM   2147 HG11 VAL A 134       4.789   2.847  13.358  1.00 95.23           H  
ATOM   2148 HG12 VAL A 134       6.544   3.115  13.430  1.00 95.23           H  
ATOM   2149 HG13 VAL A 134       5.587   3.752  12.071  1.00 95.23           H  
ATOM   2150  CG2 VAL A 134       7.160   1.832  11.093  1.00 95.23           C  
ATOM   2151 HG21 VAL A 134       8.060   1.906  11.703  1.00 95.23           H  
ATOM   2152 HG22 VAL A 134       7.043   2.739  10.500  1.00 95.23           H  
ATOM   2153 HG23 VAL A 134       7.256   0.986  10.413  1.00 95.23           H  
ATOM   2154  N   GLU A 135       5.028   0.355  15.099  1.00 93.85           N  
ATOM   2155  H   GLU A 135       5.951   0.513  15.479  1.00 93.85           H  
ATOM   2156  CA  GLU A 135       3.904   0.399  16.032  1.00 93.85           C  
ATOM   2157  HA  GLU A 135       3.125  -0.280  15.685  1.00 93.85           H  
ATOM   2158  C   GLU A 135       3.308   1.815  16.082  1.00 93.85           C  
ATOM   2159  CB  GLU A 135       4.332  -0.076  17.428  1.00 93.85           C  
ATOM   2160  HB2 GLU A 135       5.107   0.591  17.807  1.00 93.85           H  
ATOM   2161  HB3 GLU A 135       3.465  -0.010  18.085  1.00 93.85           H  
ATOM   2162  O   GLU A 135       4.029   2.812  16.185  1.00 93.85           O  
ATOM   2163  CG  GLU A 135       4.854  -1.524  17.441  1.00 93.85           C  
ATOM   2164  HG2 GLU A 135       4.120  -2.164  16.951  1.00 93.85           H  
ATOM   2165  HG3 GLU A 135       5.781  -1.575  16.870  1.00 93.85           H  
ATOM   2166  CD  GLU A 135       5.110  -2.057  18.861  1.00 93.85           C  
ATOM   2167  OE1 GLU A 135       5.194  -3.296  19.005  1.00 93.85           O  
ATOM   2168  OE2 GLU A 135       5.215  -1.230  19.797  1.00 93.85           O  
ATOM   2169  N   LEU A 136       1.981   1.892  16.000  1.00 90.68           N  
ATOM   2170  H   LEU A 136       1.469   1.024  15.935  1.00 90.68           H  
ATOM   2171  CA  LEU A 136       1.165   3.097  16.083  1.00 90.68           C  
ATOM   2172  HA  LEU A 136       1.801   3.978  16.000  1.00 90.68           H  
ATOM   2173  C   LEU A 136       0.459   3.134  17.441  1.00 90.68           C  
ATOM   2174  CB  LEU A 136       0.121   3.118  14.948  1.00 90.68           C  
ATOM   2175  HB2 LEU A 136      -0.449   4.043  15.030  1.00 90.68           H  
ATOM   2176  HB3 LEU A 136      -0.584   2.303  15.112  1.00 90.68           H  
ATOM   2177  O   LEU A 136      -0.145   2.145  17.871  1.00 90.68           O  
ATOM   2178  CG  LEU A 136       0.665   3.007  13.514  1.00 90.68           C  
ATOM   2179  HG  LEU A 136       1.188   2.060  13.380  1.00 90.68           H  
ATOM   2180  CD1 LEU A 136      -0.518   3.048  12.544  1.00 90.68           C  
ATOM   2181 HD11 LEU A 136      -1.158   2.182  12.710  1.00 90.68           H  
ATOM   2182 HD12 LEU A 136      -0.158   3.029  11.516  1.00 90.68           H  
ATOM   2183 HD13 LEU A 136      -1.095   3.958  12.709  1.00 90.68           H  
ATOM   2184  CD2 LEU A 136       1.614   4.156  13.172  1.00 90.68           C  
ATOM   2185 HD21 LEU A 136       1.124   5.110  13.365  1.00 90.68           H  
ATOM   2186 HD22 LEU A 136       1.907   4.094  12.124  1.00 90.68           H  
ATOM   2187 HD23 LEU A 136       2.510   4.082  13.789  1.00 90.68           H  
ATOM   2188  N   SER A 137       0.475   4.294  18.097  1.00 88.89           N  
ATOM   2189  H   SER A 137       0.925   5.092  17.670  1.00 88.89           H  
ATOM   2190  CA  SER A 137      -0.303   4.505  19.318  1.00 88.89           C  
ATOM   2191  HA  SER A 137       0.006   3.738  20.029  1.00 88.89           H  
ATOM   2192  C   SER A 137      -1.808   4.349  19.046  1.00 88.89           C  
ATOM   2193  CB  SER A 137      -0.001   5.874  19.944  1.00 88.89           C  
ATOM   2194  HB2 SER A 137       1.073   6.060  19.918  1.00 88.89           H  
ATOM   2195  HB3 SER A 137      -0.319   5.863  20.987  1.00 88.89           H  
ATOM   2196  O   SER A 137      -2.243   4.511  17.902  1.00 88.89           O  
ATOM   2197  OG  SER A 137      -0.682   6.921  19.286  1.00 88.89           O  
ATOM   2198  HG  SER A 137      -1.130   7.436  19.961  1.00 88.89           H  
ATOM   2199  N   PRO A 138      -2.642   4.069  20.064  1.00 83.91           N  
ATOM   2200  CA  PRO A 138      -4.094   3.994  19.897  1.00 83.91           C  
ATOM   2201  HA  PRO A 138      -4.332   3.100  19.321  1.00 83.91           H  
ATOM   2202  C   PRO A 138      -4.709   5.213  19.188  1.00 83.91           C  
ATOM   2203  CB  PRO A 138      -4.646   3.820  21.313  1.00 83.91           C  
ATOM   2204  HB2 PRO A 138      -4.794   4.793  21.783  1.00 83.91           H  
ATOM   2205  HB3 PRO A 138      -5.574   3.248  21.315  1.00 83.91           H  
ATOM   2206  O   PRO A 138      -5.620   5.047  18.379  1.00 83.91           O  
ATOM   2207  CG  PRO A 138      -3.519   3.078  22.029  1.00 83.91           C  
ATOM   2208  HG2 PRO A 138      -3.562   3.219  23.109  1.00 83.91           H  
ATOM   2209  HG3 PRO A 138      -3.556   2.019  21.774  1.00 83.91           H  
ATOM   2210  CD  PRO A 138      -2.268   3.710  21.424  1.00 83.91           C  
ATOM   2211  HD2 PRO A 138      -1.445   2.996  21.446  1.00 83.91           H  
ATOM   2212  HD3 PRO A 138      -2.008   4.612  21.979  1.00 83.91           H  
ATOM   2213  N   GLU A 139      -4.190   6.428  19.414  1.00 83.93           N  
ATOM   2214  H   GLU A 139      -3.420   6.532  20.059  1.00 83.93           H  
ATOM   2215  CA  GLU A 139      -4.685   7.638  18.736  1.00 83.93           C  
ATOM   2216  HA  GLU A 139      -5.774   7.623  18.769  1.00 83.93           H  
ATOM   2217  C   GLU A 139      -4.286   7.708  17.248  1.00 83.93           C  
ATOM   2218  CB  GLU A 139      -4.215   8.923  19.447  1.00 83.93           C  
ATOM   2219  HB2 GLU A 139      -3.182   9.139  19.175  1.00 83.93           H  
ATOM   2220  HB3 GLU A 139      -4.813   9.740  19.042  1.00 83.93           H  
ATOM   2221  O   GLU A 139      -4.921   8.411  16.460  1.00 83.93           O  
ATOM   2222  CG  GLU A 139      -4.382   8.954  20.981  1.00 83.93           C  
ATOM   2223  HG2 GLU A 139      -5.300   8.432  21.249  1.00 83.93           H  
ATOM   2224  HG3 GLU A 139      -4.504   9.995  21.278  1.00 83.93           H  
ATOM   2225  CD  GLU A 139      -3.191   8.377  21.766  1.00 83.93           C  
ATOM   2226  OE1 GLU A 139      -3.338   8.212  22.995  1.00 83.93           O  
ATOM   2227  OE2 GLU A 139      -2.154   8.055  21.135  1.00 83.93           O  
ATOM   2228  N   GLN A 140      -3.248   6.971  16.846  1.00 85.00           N  
ATOM   2229  H   GLN A 140      -2.785   6.401  17.540  1.00 85.00           H  
ATOM   2230  CA  GLN A 140      -2.691   6.945  15.492  1.00 85.00           C  
ATOM   2231  HA  GLN A 140      -2.836   7.921  15.029  1.00 85.00           H  
ATOM   2232  C   GLN A 140      -3.367   5.913  14.568  1.00 85.00           C  
ATOM   2233  CB  GLN A 140      -1.178   6.683  15.612  1.00 85.00           C  
ATOM   2234  HB2 GLN A 140      -1.006   5.845  16.288  1.00 85.00           H  
ATOM   2235  HB3 GLN A 140      -0.773   6.396  14.641  1.00 85.00           H  
ATOM   2236  O   GLN A 140      -3.270   6.042  13.347  1.00 85.00           O  
ATOM   2237  CG  GLN A 140      -0.401   7.900  16.129  1.00 85.00           C  
ATOM   2238  HG2 GLN A 140      -0.517   8.709  15.407  1.00 85.00           H  
ATOM   2239  HG3 GLN A 140      -0.817   8.243  17.076  1.00 85.00           H  
ATOM   2240  CD  GLN A 140       1.089   7.630  16.324  1.00 85.00           C  
ATOM   2241  NE2 GLN A 140       1.931   8.613  16.087  1.00 85.00           N  
ATOM   2242 HE21 GLN A 140       1.606   9.501  15.732  1.00 85.00           H  
ATOM   2243 HE22 GLN A 140       2.908   8.449  16.284  1.00 85.00           H  
ATOM   2244  OE1 GLN A 140       1.532   6.541  16.661  1.00 85.00           O  
ATOM   2245  N   GLN A 141      -4.071   4.911  15.111  1.00 81.47           N  
ATOM   2246  H   GLN A 141      -4.124   4.876  16.119  1.00 81.47           H  
ATOM   2247  CA  GLN A 141      -4.526   3.730  14.350  1.00 81.47           C  
ATOM   2248  HA  GLN A 141      -3.668   3.337  13.805  1.00 81.47           H  
ATOM   2249  C   GLN A 141      -5.610   4.024  13.299  1.00 81.47           C  
ATOM   2250  CB  GLN A 141      -5.024   2.623  15.301  1.00 81.47           C  
ATOM   2251  HB2 GLN A 141      -5.956   2.937  15.772  1.00 81.47           H  
ATOM   2252  HB3 GLN A 141      -5.219   1.727  14.712  1.00 81.47           H  
ATOM   2253  O   GLN A 141      -5.708   3.300  12.313  1.00 81.47           O  
ATOM   2254  CG  GLN A 141      -4.001   2.288  16.393  1.00 81.47           C  
ATOM   2255  HG2 GLN A 141      -3.983   3.132  17.083  1.00 81.47           H  
ATOM   2256  HG3 GLN A 141      -3.010   2.173  15.955  1.00 81.47           H  
ATOM   2257  CD  GLN A 141      -4.324   1.061  17.236  1.00 81.47           C  
ATOM   2258  NE2 GLN A 141      -3.419   0.671  18.108  1.00 81.47           N  
ATOM   2259 HE21 GLN A 141      -2.522   1.131  18.153  1.00 81.47           H  
ATOM   2260 HE22 GLN A 141      -3.604  -0.197  18.590  1.00 81.47           H  
ATOM   2261  OE1 GLN A 141      -5.365   0.434  17.133  1.00 81.47           O  
ATOM   2262  N   ASN A 142      -6.402   5.086  13.481  1.00 77.54           N  
ATOM   2263  H   ASN A 142      -6.258   5.634  14.317  1.00 77.54           H  
ATOM   2264  CA  ASN A 142      -7.568   5.374  12.634  1.00 77.54           C  
ATOM   2265  HA  ASN A 142      -7.933   4.441  12.206  1.00 77.54           H  
ATOM   2266  C   ASN A 142      -7.275   6.286  11.431  1.00 77.54           C  
ATOM   2267  CB  ASN A 142      -8.689   5.953  13.516  1.00 77.54           C  
ATOM   2268  HB2 ASN A 142      -8.322   6.836  14.039  1.00 77.54           H  
ATOM   2269  HB3 ASN A 142      -9.522   6.254  12.881  1.00 77.54           H  
ATOM   2270  O   ASN A 142      -8.161   6.492  10.615  1.00 77.54           O  
ATOM   2271  CG  ASN A 142      -9.232   4.946  14.512  1.00 77.54           C  
ATOM   2272  ND2 ASN A 142      -9.593   5.381  15.696  1.00 77.54           N  
ATOM   2273 HD21 ASN A 142      -9.476   6.352  15.949  1.00 77.54           H  
ATOM   2274 HD22 ASN A 142      -9.893   4.667  16.344  1.00 77.54           H  
ATOM   2275  OD1 ASN A 142      -9.338   3.760  14.262  1.00 77.54           O  
ATOM   2276  N   ASN A 143      -6.074   6.866  11.329  1.00 80.74           N  
ATOM   2277  H   ASN A 143      -5.367   6.613  12.005  1.00 80.74           H  
ATOM   2278  CA  ASN A 143      -5.725   7.837  10.281  1.00 80.74           C  
ATOM   2279  HA  ASN A 143      -6.314   7.626   9.388  1.00 80.74           H  
ATOM   2280  C   ASN A 143      -4.250   7.712   9.865  1.00 80.74           C  
ATOM   2281  CB  ASN A 143      -6.062   9.265  10.762  1.00 80.74           C  
ATOM   2282  HB2 ASN A 143      -5.652   9.989  10.057  1.00 80.74           H  
ATOM   2283  HB3 ASN A 143      -5.598   9.440  11.733  1.00 80.74           H  
ATOM   2284  O   ASN A 143      -3.552   8.720   9.731  1.00 80.74           O  
ATOM   2285  CG  ASN A 143      -7.546   9.560  10.827  1.00 80.74           C  
ATOM   2286  ND2 ASN A 143      -8.025  10.089  11.928  1.00 80.74           N  
ATOM   2287 HD21 ASN A 143      -9.026  10.220  11.927  1.00 80.74           H  
ATOM   2288 HD22 ASN A 143      -7.438  10.203  12.743  1.00 80.74           H  
ATOM   2289  OD1 ASN A 143      -8.289   9.405   9.880  1.00 80.74           O  
ATOM   2290  N   ALA A 144      -3.744   6.484   9.732  1.00 87.40           N  
ATOM   2291  H   ALA A 144      -4.352   5.684   9.836  1.00 87.40           H  
ATOM   2292  CA  ALA A 144      -2.380   6.278   9.264  1.00 87.40           C  
ATOM   2293  HA  ALA A 144      -1.775   7.102   9.643  1.00 87.40           H  
ATOM   2294  C   ALA A 144      -2.312   6.312   7.731  1.00 87.40           C  
ATOM   2295  CB  ALA A 144      -1.772   5.006   9.857  1.00 87.40           C  
ATOM   2296  HB1 ALA A 144      -2.092   4.894  10.893  1.00 87.40           H  
ATOM   2297  HB2 ALA A 144      -0.685   5.077   9.821  1.00 87.40           H  
ATOM   2298  HB3 ALA A 144      -2.072   4.138   9.271  1.00 87.40           H  
ATOM   2299  O   ALA A 144      -3.131   5.713   7.031  1.00 87.40           O  
ATOM   2300  N   GLU A 145      -1.292   6.982   7.218  1.00 91.79           N  
ATOM   2301  H   GLU A 145      -0.691   7.479   7.859  1.00 91.79           H  
ATOM   2302  CA  GLU A 145      -0.890   6.975   5.821  1.00 91.79           C  
ATOM   2303  HA  GLU A 145      -1.587   6.362   5.251  1.00 91.79           H  
ATOM   2304  C   GLU A 145       0.505   6.353   5.716  1.00 91.79           C  
ATOM   2305  CB  GLU A 145      -0.950   8.401   5.252  1.00 91.79           C  
ATOM   2306  HB2 GLU A 145      -0.260   9.039   5.803  1.00 91.79           H  
ATOM   2307  HB3 GLU A 145      -1.961   8.787   5.386  1.00 91.79           H  
ATOM   2308  O   GLU A 145       1.417   6.705   6.463  1.00 91.79           O  
ATOM   2309  CG  GLU A 145      -0.591   8.451   3.759  1.00 91.79           C  
ATOM   2310  HG2 GLU A 145      -1.304   7.838   3.208  1.00 91.79           H  
ATOM   2311  HG3 GLU A 145       0.399   8.019   3.613  1.00 91.79           H  
ATOM   2312  CD  GLU A 145      -0.602   9.877   3.186  1.00 91.79           C  
ATOM   2313  OE1 GLU A 145       0.345  10.213   2.431  1.00 91.79           O  
ATOM   2314  OE2 GLU A 145      -1.604  10.596   3.390  1.00 91.79           O  
ATOM   2315  N   VAL A 146       0.675   5.426   4.781  1.00 93.86           N  
ATOM   2316  H   VAL A 146      -0.127   5.174   4.221  1.00 93.86           H  
ATOM   2317  CA  VAL A 146       1.953   4.800   4.448  1.00 93.86           C  
ATOM   2318  HA  VAL A 146       2.731   5.208   5.094  1.00 93.86           H  
ATOM   2319  C   VAL A 146       2.284   5.155   3.010  1.00 93.86           C  
ATOM   2320  CB  VAL A 146       1.927   3.277   4.659  1.00 93.86           C  
ATOM   2321  HB  VAL A 146       1.266   2.817   3.925  1.00 93.86           H  
ATOM   2322  O   VAL A 146       1.582   4.772   2.079  1.00 93.86           O  
ATOM   2323  CG1 VAL A 146       3.329   2.681   4.468  1.00 93.86           C  
ATOM   2324 HG11 VAL A 146       3.315   1.619   4.713  1.00 93.86           H  
ATOM   2325 HG12 VAL A 146       3.643   2.793   3.430  1.00 93.86           H  
ATOM   2326 HG13 VAL A 146       4.042   3.189   5.116  1.00 93.86           H  
ATOM   2327  CG2 VAL A 146       1.411   2.898   6.050  1.00 93.86           C  
ATOM   2328 HG21 VAL A 146       2.045   3.336   6.821  1.00 93.86           H  
ATOM   2329 HG22 VAL A 146       0.389   3.253   6.183  1.00 93.86           H  
ATOM   2330 HG23 VAL A 146       1.391   1.812   6.145  1.00 93.86           H  
ATOM   2331  N   GLU A 147       3.367   5.886   2.813  1.00 95.50           N  
ATOM   2332  H   GLU A 147       3.882   6.191   3.627  1.00 95.50           H  
ATOM   2333  CA  GLU A 147       3.875   6.276   1.509  1.00 95.50           C  
ATOM   2334  HA  GLU A 147       3.123   6.050   0.752  1.00 95.50           H  
ATOM   2335  C   GLU A 147       5.145   5.473   1.212  1.00 95.50           C  
ATOM   2336  CB  GLU A 147       4.074   7.796   1.501  1.00 95.50           C  
ATOM   2337  HB2 GLU A 147       4.814   8.061   2.256  1.00 95.50           H  
ATOM   2338  HB3 GLU A 147       3.128   8.269   1.768  1.00 95.50           H  
ATOM   2339  O   GLU A 147       6.124   5.571   1.946  1.00 95.50           O  
ATOM   2340  CG  GLU A 147       4.532   8.361   0.159  1.00 95.50           C  
ATOM   2341  HG2 GLU A 147       5.519   7.968  -0.084  1.00 95.50           H  
ATOM   2342  HG3 GLU A 147       3.839   8.035  -0.617  1.00 95.50           H  
ATOM   2343  CD  GLU A 147       4.575   9.901   0.190  1.00 95.50           C  
ATOM   2344  OE1 GLU A 147       5.679  10.497   0.149  1.00 95.50           O  
ATOM   2345  OE2 GLU A 147       3.525  10.560  -0.028  1.00 95.50           O  
ATOM   2346  N   VAL A 148       5.140   4.664   0.155  1.00 95.26           N  
ATOM   2347  H   VAL A 148       4.309   4.649  -0.418  1.00 95.26           H  
ATOM   2348  CA  VAL A 148       6.290   3.855  -0.271  1.00 95.26           C  
ATOM   2349  HA  VAL A 148       7.088   3.963   0.463  1.00 95.26           H  
ATOM   2350  C   VAL A 148       6.814   4.376  -1.603  1.00 95.26           C  
ATOM   2351  CB  VAL A 148       5.957   2.352  -0.347  1.00 95.26           C  
ATOM   2352  HB  VAL A 148       5.246   2.169  -1.153  1.00 95.26           H  
ATOM   2353  O   VAL A 148       6.085   4.440  -2.591  1.00 95.26           O  
ATOM   2354  CG1 VAL A 148       7.228   1.546  -0.640  1.00 95.26           C  
ATOM   2355 HG11 VAL A 148       7.595   1.772  -1.641  1.00 95.26           H  
ATOM   2356 HG12 VAL A 148       8.003   1.791   0.086  1.00 95.26           H  
ATOM   2357 HG13 VAL A 148       7.019   0.479  -0.577  1.00 95.26           H  
ATOM   2358  CG2 VAL A 148       5.338   1.827   0.956  1.00 95.26           C  
ATOM   2359 HG21 VAL A 148       5.188   0.750   0.895  1.00 95.26           H  
ATOM   2360 HG22 VAL A 148       5.988   2.055   1.801  1.00 95.26           H  
ATOM   2361 HG23 VAL A 148       4.368   2.298   1.121  1.00 95.26           H  
ATOM   2362  N   GLU A 149       8.093   4.722  -1.651  1.00 95.45           N  
ATOM   2363  H   GLU A 149       8.632   4.669  -0.798  1.00 95.45           H  
ATOM   2364  CA  GLU A 149       8.783   5.204  -2.843  1.00 95.45           C  
ATOM   2365  HA  GLU A 149       8.078   5.248  -3.674  1.00 95.45           H  
ATOM   2366  C   GLU A 149       9.910   4.240  -3.228  1.00 95.45           C  
ATOM   2367  CB  GLU A 149       9.277   6.636  -2.598  1.00 95.45           C  
ATOM   2368  HB2 GLU A 149       8.428   7.246  -2.291  1.00 95.45           H  
ATOM   2369  HB3 GLU A 149      10.008   6.624  -1.790  1.00 95.45           H  
ATOM   2370  O   GLU A 149      10.804   3.950  -2.426  1.00 95.45           O  
ATOM   2371  CG  GLU A 149       9.910   7.273  -3.845  1.00 95.45           C  
ATOM   2372  HG2 GLU A 149      10.748   6.657  -4.173  1.00 95.45           H  
ATOM   2373  HG3 GLU A 149       9.167   7.284  -4.642  1.00 95.45           H  
ATOM   2374  CD  GLU A 149      10.415   8.710  -3.606  1.00 95.45           C  
ATOM   2375  OE1 GLU A 149      10.920   9.306  -4.582  1.00 95.45           O  
ATOM   2376  OE2 GLU A 149      10.299   9.228  -2.469  1.00 95.45           O  
ATOM   2377  N   VAL A 150       9.873   3.745  -4.470  1.00 92.69           N  
ATOM   2378  H   VAL A 150       9.135   4.066  -5.080  1.00 92.69           H  
ATOM   2379  CA  VAL A 150      10.912   2.872  -5.039  1.00 92.69           C  
ATOM   2380  HA  VAL A 150      11.811   2.977  -4.432  1.00 92.69           H  
ATOM   2381  C   VAL A 150      11.235   3.336  -6.455  1.00 92.69           C  
ATOM   2382  CB  VAL A 150      10.529   1.373  -5.045  1.00 92.69           C  
ATOM   2383  HB  VAL A 150       9.913   1.146  -5.915  1.00 92.69           H  
ATOM   2384  O   VAL A 150      10.415   3.226  -7.369  1.00 92.69           O  
ATOM   2385  CG1 VAL A 150      11.809   0.530  -5.121  1.00 92.69           C  
ATOM   2386 HG11 VAL A 150      12.430   0.707  -4.243  1.00 92.69           H  
ATOM   2387 HG12 VAL A 150      12.374   0.778  -6.020  1.00 92.69           H  
ATOM   2388 HG13 VAL A 150      11.558  -0.530  -5.155  1.00 92.69           H  
ATOM   2389  CG2 VAL A 150       9.738   0.954  -3.808  1.00 92.69           C  
ATOM   2390 HG21 VAL A 150      10.191   1.407  -2.926  1.00 92.69           H  
ATOM   2391 HG22 VAL A 150       9.736  -0.131  -3.698  1.00 92.69           H  
ATOM   2392 HG23 VAL A 150       8.713   1.318  -3.890  1.00 92.69           H  
ATOM   2393  N   GLY A 151      12.440   3.872  -6.655  1.00 90.19           N  
ATOM   2394  H   GLY A 151      13.032   4.023  -5.850  1.00 90.19           H  
ATOM   2395  CA  GLY A 151      12.839   4.444  -7.941  1.00 90.19           C  
ATOM   2396  HA2 GLY A 151      13.871   4.788  -7.881  1.00 90.19           H  
ATOM   2397  HA3 GLY A 151      12.769   3.676  -8.712  1.00 90.19           H  
ATOM   2398  C   GLY A 151      11.963   5.638  -8.337  1.00 90.19           C  
ATOM   2399  O   GLY A 151      11.928   6.640  -7.639  1.00 90.19           O  
ATOM   2400  N   ASN A 152      11.273   5.545  -9.475  1.00 89.46           N  
ATOM   2401  H   ASN A 152      11.276   4.666  -9.972  1.00 89.46           H  
ATOM   2402  CA  ASN A 152      10.387   6.589 -10.006  1.00 89.46           C  
ATOM   2403  HA  ASN A 152      10.670   7.542  -9.558  1.00 89.46           H  
ATOM   2404  C   ASN A 152       8.901   6.371  -9.658  1.00 89.46           C  
ATOM   2405  CB  ASN A 152      10.595   6.690 -11.530  1.00 89.46           C  
ATOM   2406  HB2 ASN A 152      11.655   6.816 -11.752  1.00 89.46           H  
ATOM   2407  HB3 ASN A 152      10.064   7.566 -11.901  1.00 89.46           H  
ATOM   2408  O   ASN A 152       8.041   7.051 -10.236  1.00 89.46           O  
ATOM   2409  CG  ASN A 152      10.088   5.456 -12.266  1.00 89.46           C  
ATOM   2410  ND2 ASN A 152       9.558   5.604 -13.457  1.00 89.46           N  
ATOM   2411 HD21 ASN A 152       9.463   6.511 -13.892  1.00 89.46           H  
ATOM   2412 HD22 ASN A 152       9.157   4.771 -13.864  1.00 89.46           H  
ATOM   2413  OD1 ASN A 152      10.176   4.340 -11.785  1.00 89.46           O  
ATOM   2414  N   ARG A 153       8.604   5.410  -8.774  1.00 90.78           N  
ATOM   2415  H   ARG A 153       9.364   4.919  -8.325  1.00 90.78           H  
ATOM   2416  CA  ARG A 153       7.246   5.026  -8.391  1.00 90.78           C  
ATOM   2417  HA  ARG A 153       6.537   5.563  -9.022  1.00 90.78           H  
ATOM   2418  C   ARG A 153       6.948   5.380  -6.954  1.00 90.78           C  
ATOM   2419  CB  ARG A 153       7.000   3.534  -8.587  1.00 90.78           C  
ATOM   2420  HB2 ARG A 153       5.956   3.333  -8.347  1.00 90.78           H  
ATOM   2421  HB3 ARG A 153       7.630   2.957  -7.910  1.00 90.78           H  
ATOM   2422  O   ARG A 153       7.782   5.176  -6.073  1.00 90.78           O  
ATOM   2423  CG  ARG A 153       7.283   3.110 -10.024  1.00 90.78           C  
ATOM   2424  HG2 ARG A 153       6.908   3.855 -10.726  1.00 90.78           H  
ATOM   2425  HG3 ARG A 153       8.357   2.991 -10.167  1.00 90.78           H  
ATOM   2426  CD  ARG A 153       6.581   1.789 -10.275  1.00 90.78           C  
ATOM   2427  HD2 ARG A 153       5.507   1.936 -10.164  1.00 90.78           H  
ATOM   2428  HD3 ARG A 153       6.902   1.060  -9.531  1.00 90.78           H  
ATOM   2429  NE  ARG A 153       6.842   1.335 -11.640  1.00 90.78           N  
ATOM   2430  HE  ARG A 153       6.447   1.909 -12.372  1.00 90.78           H  
ATOM   2431  NH1 ARG A 153       8.002  -0.551 -11.086  1.00 90.78           N  
ATOM   2432 HH11 ARG A 153       8.237  -1.503 -11.327  1.00 90.78           H  
ATOM   2433 HH12 ARG A 153       8.122  -0.236 -10.134  1.00 90.78           H  
ATOM   2434  NH2 ARG A 153       7.285  -0.265 -13.171  1.00 90.78           N  
ATOM   2435 HH21 ARG A 153       6.694   0.246 -13.811  1.00 90.78           H  
ATOM   2436 HH22 ARG A 153       7.364  -1.271 -13.207  1.00 90.78           H  
ATOM   2437  CZ  ARG A 153       7.388   0.186 -11.963  1.00 90.78           C  
ATOM   2438  N   LYS A 154       5.724   5.837  -6.737  1.00 93.75           N  
ATOM   2439  H   LYS A 154       5.115   5.948  -7.536  1.00 93.75           H  
ATOM   2440  CA  LYS A 154       5.211   6.239  -5.440  1.00 93.75           C  
ATOM   2441  HA  LYS A 154       5.904   5.928  -4.658  1.00 93.75           H  
ATOM   2442  C   LYS A 154       3.872   5.567  -5.176  1.00 93.75           C  
ATOM   2443  CB  LYS A 154       5.129   7.763  -5.439  1.00 93.75           C  
ATOM   2444  HB2 LYS A 154       4.436   8.093  -6.212  1.00 93.75           H  
ATOM   2445  HB3 LYS A 154       6.118   8.168  -5.658  1.00 93.75           H  
ATOM   2446  O   LYS A 154       2.972   5.607  -6.011  1.00 93.75           O  
ATOM   2447  CG  LYS A 154       4.668   8.286  -4.086  1.00 93.75           C  
ATOM   2448  HG2 LYS A 154       3.644   7.961  -3.898  1.00 93.75           H  
ATOM   2449  HG3 LYS A 154       5.319   7.898  -3.303  1.00 93.75           H  
ATOM   2450  CD  LYS A 154       4.727   9.813  -4.094  1.00 93.75           C  
ATOM   2451  HD2 LYS A 154       5.767  10.133  -4.161  1.00 93.75           H  
ATOM   2452  HD3 LYS A 154       4.144  10.221  -4.919  1.00 93.75           H  
ATOM   2453  CE  LYS A 154       4.118  10.222  -2.772  1.00 93.75           C  
ATOM   2454  HE2 LYS A 154       4.455   9.479  -2.049  1.00 93.75           H  
ATOM   2455  HE3 LYS A 154       3.031  10.149  -2.812  1.00 93.75           H  
ATOM   2456  NZ  LYS A 154       4.552  11.550  -2.292  1.00 93.75           N  
ATOM   2457  HZ1 LYS A 154       4.228  11.601  -1.337  1.00 93.75           H  
ATOM   2458  HZ2 LYS A 154       4.190  12.313  -2.845  1.00 93.75           H  
ATOM   2459  HZ3 LYS A 154       5.558  11.569  -2.195  1.00 93.75           H  
ATOM   2460  N   TRP A 155       3.745   4.989  -3.997  1.00 91.82           N  
ATOM   2461  H   TRP A 155       4.543   4.979  -3.378  1.00 91.82           H  
ATOM   2462  CA  TRP A 155       2.549   4.316  -3.526  1.00 91.82           C  
ATOM   2463  HA  TRP A 155       1.770   4.357  -4.288  1.00 91.82           H  
ATOM   2464  C   TRP A 155       2.076   5.002  -2.269  1.00 91.82           C  
ATOM   2465  CB  TRP A 155       2.854   2.851  -3.256  1.00 91.82           C  
ATOM   2466  HB2 TRP A 155       3.591   2.772  -2.457  1.00 91.82           H  
ATOM   2467  HB3 TRP A 155       1.934   2.371  -2.923  1.00 91.82           H  
ATOM   2468  O   TRP A 155       2.874   5.195  -1.359  1.00 91.82           O  
ATOM   2469  CG  TRP A 155       3.353   2.129  -4.454  1.00 91.82           C  
ATOM   2470  CD1 TRP A 155       4.633   2.096  -4.889  1.00 91.82           C  
ATOM   2471  HD1 TRP A 155       5.461   2.578  -4.391  1.00 91.82           H  
ATOM   2472  CD2 TRP A 155       2.570   1.368  -5.408  1.00 91.82           C  
ATOM   2473  CE2 TRP A 155       3.445   0.926  -6.437  1.00 91.82           C  
ATOM   2474  CE3 TRP A 155       1.213   0.995  -5.489  1.00 91.82           C  
ATOM   2475  HE3 TRP A 155       0.528   1.322  -4.721  1.00 91.82           H  
ATOM   2476  NE1 TRP A 155       4.691   1.390  -6.072  1.00 91.82           N  
ATOM   2477  HE1 TRP A 155       5.550   1.198  -6.567  1.00 91.82           H  
ATOM   2478  CH2 TRP A 155       1.649  -0.265  -7.524  1.00 91.82           C  
ATOM   2479  HH2 TRP A 155       1.292  -0.927  -8.298  1.00 91.82           H  
ATOM   2480  CZ2 TRP A 155       2.991   0.152  -7.504  1.00 91.82           C  
ATOM   2481  HZ2 TRP A 155       3.683  -0.170  -8.268  1.00 91.82           H  
ATOM   2482  CZ3 TRP A 155       0.763   0.168  -6.530  1.00 91.82           C  
ATOM   2483  HZ3 TRP A 155      -0.267  -0.154  -6.556  1.00 91.82           H  
ATOM   2484  N   ARG A 156       0.803   5.369  -2.207  1.00 93.04           N  
ATOM   2485  H   ARG A 156       0.209   5.182  -3.002  1.00 93.04           H  
ATOM   2486  CA  ARG A 156       0.197   5.882  -0.980  1.00 93.04           C  
ATOM   2487  HA  ARG A 156       0.940   5.928  -0.184  1.00 93.04           H  
ATOM   2488  C   ARG A 156      -0.878   4.916  -0.531  1.00 93.04           C  
ATOM   2489  CB  ARG A 156      -0.330   7.301  -1.207  1.00 93.04           C  
ATOM   2490  HB2 ARG A 156       0.492   7.931  -1.547  1.00 93.04           H  
ATOM   2491  HB3 ARG A 156      -1.102   7.283  -1.977  1.00 93.04           H  
ATOM   2492  O   ARG A 156      -1.755   4.587  -1.320  1.00 93.04           O  
ATOM   2493  CG  ARG A 156      -0.921   7.884   0.085  1.00 93.04           C  
ATOM   2494  HG2 ARG A 156      -1.770   7.279   0.405  1.00 93.04           H  
ATOM   2495  HG3 ARG A 156      -0.168   7.869   0.873  1.00 93.04           H  
ATOM   2496  CD  ARG A 156      -1.417   9.315  -0.122  1.00 93.04           C  
ATOM   2497  HD2 ARG A 156      -2.071   9.338  -0.994  1.00 93.04           H  
ATOM   2498  HD3 ARG A 156      -1.999   9.608   0.752  1.00 93.04           H  
ATOM   2499  NE  ARG A 156      -0.285  10.241  -0.257  1.00 93.04           N  
ATOM   2500  HE  ARG A 156       0.335  10.246   0.540  1.00 93.04           H  
ATOM   2501  NH1 ARG A 156      -1.133  11.568  -1.907  1.00 93.04           N  
ATOM   2502 HH11 ARG A 156      -2.026  11.156  -1.675  1.00 93.04           H  
ATOM   2503 HH12 ARG A 156      -1.011  11.605  -2.909  1.00 93.04           H  
ATOM   2504  NH2 ARG A 156       1.006  11.793  -1.261  1.00 93.04           N  
ATOM   2505 HH21 ARG A 156       0.998  12.694  -1.718  1.00 93.04           H  
ATOM   2506 HH22 ARG A 156       1.723  11.494  -0.615  1.00 93.04           H  
ATOM   2507  CZ  ARG A 156      -0.143  11.195  -1.145  1.00 93.04           C  
ATOM   2508  N   PHE A 157      -0.812   4.501   0.722  1.00 89.10           N  
ATOM   2509  H   PHE A 157      -0.020   4.789   1.280  1.00 89.10           H  
ATOM   2510  CA  PHE A 157      -1.785   3.642   1.368  1.00 89.10           C  
ATOM   2511  HA  PHE A 157      -2.564   3.366   0.657  1.00 89.10           H  
ATOM   2512  C   PHE A 157      -2.395   4.398   2.537  1.00 89.10           C  
ATOM   2513  CB  PHE A 157      -1.128   2.343   1.815  1.00 89.10           C  
ATOM   2514  HB2 PHE A 157      -1.925   1.706   2.199  1.00 89.10           H  
ATOM   2515  HB3 PHE A 157      -0.436   2.544   2.633  1.00 89.10           H  
ATOM   2516  O   PHE A 157      -1.671   4.781   3.449  1.00 89.10           O  
ATOM   2517  CG  PHE A 157      -0.399   1.616   0.706  1.00 89.10           C  
ATOM   2518  CD1 PHE A 157      -1.118   0.833  -0.209  1.00 89.10           C  
ATOM   2519  HD1 PHE A 157      -2.183   0.710  -0.076  1.00 89.10           H  
ATOM   2520  CD2 PHE A 157       0.990   1.763   0.554  1.00 89.10           C  
ATOM   2521  HD2 PHE A 157       1.549   2.373   1.249  1.00 89.10           H  
ATOM   2522  CE1 PHE A 157      -0.457   0.204  -1.279  1.00 89.10           C  
ATOM   2523  HE1 PHE A 157      -1.016  -0.383  -1.993  1.00 89.10           H  
ATOM   2524  CE2 PHE A 157       1.656   1.113  -0.499  1.00 89.10           C  
ATOM   2525  HE2 PHE A 157       2.725   1.219  -0.605  1.00 89.10           H  
ATOM   2526  CZ  PHE A 157       0.934   0.325  -1.411  1.00 89.10           C  
ATOM   2527  HZ  PHE A 157       1.446  -0.171  -2.222  1.00 89.10           H  
ATOM   2528  N   GLN A 158      -3.699   4.641   2.511  1.00 85.79           N  
ATOM   2529  H   GLN A 158      -4.239   4.308   1.725  1.00 85.79           H  
ATOM   2530  CA  GLN A 158      -4.380   5.380   3.571  1.00 85.79           C  
ATOM   2531  HA  GLN A 158      -3.657   5.683   4.328  1.00 85.79           H  
ATOM   2532  C   GLN A 158      -5.415   4.500   4.272  1.00 85.79           C  
ATOM   2533  CB  GLN A 158      -4.982   6.669   2.992  1.00 85.79           C  
ATOM   2534  HB2 GLN A 158      -4.201   7.219   2.468  1.00 85.79           H  
ATOM   2535  HB3 GLN A 158      -5.770   6.418   2.282  1.00 85.79           H  
ATOM   2536  O   GLN A 158      -6.223   3.848   3.605  1.00 85.79           O  
ATOM   2537  CG  GLN A 158      -5.550   7.564   4.103  1.00 85.79           C  
ATOM   2538  HG2 GLN A 158      -4.766   7.761   4.834  1.00 85.79           H  
ATOM   2539  HG3 GLN A 158      -6.366   7.046   4.608  1.00 85.79           H  
ATOM   2540  CD  GLN A 158      -6.097   8.897   3.607  1.00 85.79           C  
ATOM   2541  NE2 GLN A 158      -6.309   9.832   4.507  1.00 85.79           N  
ATOM   2542 HE21 GLN A 158      -6.079   9.639   5.471  1.00 85.79           H  
ATOM   2543 HE22 GLN A 158      -6.522  10.760   4.171  1.00 85.79           H  
ATOM   2544  OE1 GLN A 158      -6.394   9.123   2.439  1.00 85.79           O  
ATOM   2545  N   LEU A 159      -5.391   4.535   5.605  1.00 78.26           N  
ATOM   2546  H   LEU A 159      -4.668   5.082   6.050  1.00 78.26           H  
ATOM   2547  CA  LEU A 159      -6.438   4.029   6.491  1.00 78.26           C  
ATOM   2548  HA  LEU A 159      -6.975   3.208   6.015  1.00 78.26           H  
ATOM   2549  C   LEU A 159      -7.438   5.145   6.809  1.00 78.26           C  
ATOM   2550  CB  LEU A 159      -5.796   3.551   7.801  1.00 78.26           C  
ATOM   2551  HB2 LEU A 159      -6.580   3.165   8.452  1.00 78.26           H  
ATOM   2552  HB3 LEU A 159      -5.364   4.423   8.292  1.00 78.26           H  
ATOM   2553  O   LEU A 159      -7.010   6.275   7.067  1.00 78.26           O  
ATOM   2554  CG  LEU A 159      -4.702   2.490   7.645  1.00 78.26           C  
ATOM   2555  HG  LEU A 159      -3.904   2.858   7.000  1.00 78.26           H  
ATOM   2556  CD1 LEU A 159      -4.118   2.239   9.033  1.00 78.26           C  
ATOM   2557 HD11 LEU A 159      -3.979   3.183   9.560  1.00 78.26           H  
ATOM   2558 HD12 LEU A 159      -4.815   1.655   9.634  1.00 78.26           H  
ATOM   2559 HD13 LEU A 159      -3.147   1.752   8.943  1.00 78.26           H  
ATOM   2560  CD2 LEU A 159      -5.292   1.213   7.050  1.00 78.26           C  
ATOM   2561 HD21 LEU A 159      -5.647   1.405   6.037  1.00 78.26           H  
ATOM   2562 HD22 LEU A 159      -6.135   0.895   7.663  1.00 78.26           H  
ATOM   2563 HD23 LEU A 159      -4.537   0.428   7.013  1.00 78.26           H  
ATOM   2564  N   GLY A 160      -8.739   4.837   6.813  1.00 66.69           N  
ATOM   2565  H   GLY A 160      -9.029   3.890   6.614  1.00 66.69           H  
ATOM   2566  CA  GLY A 160      -9.798   5.773   7.214  1.00 66.69           C  
ATOM   2567  HA2 GLY A 160     -10.040   6.435   6.382  1.00 66.69           H  
ATOM   2568  HA3 GLY A 160      -9.447   6.382   8.047  1.00 66.69           H  
ATOM   2569  C   GLY A 160     -11.097   5.121   7.673  1.00 66.69           C  
ATOM   2570  O   GLY A 160     -11.223   3.880   7.608  1.00 66.69           O  
ATOM   2571  OXT GLY A 160     -12.000   5.904   8.027  1.00 66.69           O  
TER    2572      GLY A 160                                                       
END   
