# Supplementary material for: Single-chain dimers from de novo immunoglobulins as robust scaffolds for multiple binding loops
Source: Nat Commun. 2023 Sep 23;14:5939. doi: 10.1038/s41467-023-41717-5 (PMC10517939; doi:10.1038/s41467-023-41717-5)
Supplement: Supplementary file 3 — Supplementary Data 1 [file 41467_2023_41717_MOESM3_ESM.zip › design_models/scIg/scIg14a/scIg14a.pdb]

HEADER                                            26-JAN-22   XXXX              
EXPDTA    THEORETICAL MODEL                                                     
REMARK 220                                                                      
REMARK 220 EXPERIMENTAL DETAILS                                                 
REMARK 220  EXPERIMENT TYPE                : THEORETICAL MODELLING              
REMARK 220  DATE OF DATA COLLECTION        : 26-JAN-22                          
REMARK 220                                                                      
REMARK 220 REMARK: MODEL GENERATED BY ROSETTA                                   
REMARK 220  VERSION 2020.37+release.3ba1aaa                                     
ATOM      1  N   THR A   1      34.972   9.473  63.221  1.00  0.00           N  
ATOM      2  CA  THR A   1      34.034  10.033  62.255  1.00  0.00           C  
ATOM      3  C   THR A   1      34.768  10.683  61.089  1.00  0.00           C  
ATOM      4  O   THR A   1      35.559  11.606  61.277  1.00  0.00           O  
ATOM      5  CB  THR A   1      33.103  11.064  62.919  1.00  0.00           C  
ATOM      6  OG1 THR A   1      32.320  10.420  63.933  1.00  0.00           O  
ATOM      7  CG2 THR A   1      32.175  11.688  61.888  1.00  0.00           C  
ATOM      8 1H   THR A   1      34.465   9.054  63.975  1.00  0.00           H  
ATOM      9 2H   THR A   1      35.537   8.779  62.775  1.00  0.00           H  
ATOM     10 3H   THR A   1      35.558  10.200  63.579  1.00  0.00           H  
ATOM     11  HA  THR A   1      33.411   9.226  61.870  1.00  0.00           H  
ATOM     12  HB  THR A   1      33.700  11.848  63.384  1.00  0.00           H  
ATOM     13  HG1 THR A   1      31.825   9.696  63.543  1.00  0.00           H  
ATOM     14 1HG2 THR A   1      31.525  12.414  62.375  1.00  0.00           H  
ATOM     15 2HG2 THR A   1      32.768  12.188  61.122  1.00  0.00           H  
ATOM     16 3HG2 THR A   1      31.568  10.910  61.427  1.00  0.00           H  
ATOM     17  N   GLU A   2      34.499  10.194  59.883  1.00  0.00           N  
ATOM     18  CA  GLU A   2      35.035  10.807  58.672  1.00  0.00           C  
ATOM     19  C   GLU A   2      34.221  12.030  58.268  1.00  0.00           C  
ATOM     20  O   GLU A   2      33.014  11.938  58.045  1.00  0.00           O  
ATOM     21  CB  GLU A   2      35.054   9.793  57.526  1.00  0.00           C  
ATOM     22  CG  GLU A   2      35.604  10.338  56.215  1.00  0.00           C  
ATOM     23  CD  GLU A   2      35.510   9.349  55.086  1.00  0.00           C  
ATOM     24  OE1 GLU A   2      36.371   8.508  54.986  1.00  0.00           O  
ATOM     25  OE2 GLU A   2      34.577   9.435  54.323  1.00  0.00           O  
ATOM     26  H   GLU A   2      33.910   9.379  59.802  1.00  0.00           H  
ATOM     27  HA  GLU A   2      36.062  11.118  58.866  1.00  0.00           H  
ATOM     28 1HB  GLU A   2      35.660   8.933  57.810  1.00  0.00           H  
ATOM     29 2HB  GLU A   2      34.042   9.434  57.340  1.00  0.00           H  
ATOM     30 1HG  GLU A   2      35.046  11.234  55.944  1.00  0.00           H  
ATOM     31 2HG  GLU A   2      36.645  10.620  56.358  1.00  0.00           H  
ATOM     32  N   THR A   3      34.890  13.174  58.175  1.00  0.00           N  
ATOM     33  CA  THR A   3      34.221  14.429  57.854  1.00  0.00           C  
ATOM     34  C   THR A   3      34.962  15.184  56.758  1.00  0.00           C  
ATOM     35  O   THR A   3      36.189  15.285  56.781  1.00  0.00           O  
ATOM     36  CB  THR A   3      34.090  15.323  59.101  1.00  0.00           C  
ATOM     37  OG1 THR A   3      33.186  14.717  60.034  1.00  0.00           O  
ATOM     38  CG2 THR A   3      33.571  16.700  58.718  1.00  0.00           C  
ATOM     39  H   THR A   3      35.889  13.175  58.331  1.00  0.00           H  
ATOM     40  HA  THR A   3      33.213  14.203  57.503  1.00  0.00           H  
ATOM     41  HB  THR A   3      35.065  15.428  59.577  1.00  0.00           H  
ATOM     42  HG1 THR A   3      32.350  14.538  59.599  1.00  0.00           H  
ATOM     43 1HG2 THR A   3      33.485  17.318  59.612  1.00  0.00           H  
ATOM     44 2HG2 THR A   3      34.262  17.168  58.017  1.00  0.00           H  
ATOM     45 3HG2 THR A   3      32.592  16.602  58.251  1.00  0.00           H  
ATOM     46  N   ILE A   4      34.210  15.713  55.799  1.00  0.00           N  
ATOM     47  CA  ILE A   4      34.711  16.769  54.927  1.00  0.00           C  
ATOM     48  C   ILE A   4      33.929  18.061  55.120  1.00  0.00           C  
ATOM     49  O   ILE A   4      32.706  18.085  54.983  1.00  0.00           O  
ATOM     50  CB  ILE A   4      34.640  16.340  53.450  1.00  0.00           C  
ATOM     51  CG1 ILE A   4      35.459  15.067  53.224  1.00  0.00           C  
ATOM     52  CG2 ILE A   4      35.132  17.461  52.547  1.00  0.00           C  
ATOM     53  CD1 ILE A   4      35.126  14.348  51.936  1.00  0.00           C  
ATOM     54  H   ILE A   4      33.266  15.376  55.671  1.00  0.00           H  
ATOM     55  HA  ILE A   4      35.758  16.953  55.173  1.00  0.00           H  
ATOM     56  HB  ILE A   4      33.610  16.102  53.190  1.00  0.00           H  
ATOM     57 1HG1 ILE A   4      36.520  15.314  53.212  1.00  0.00           H  
ATOM     58 2HG1 ILE A   4      35.295  14.376  54.051  1.00  0.00           H  
ATOM     59 1HG2 ILE A   4      35.076  17.141  51.507  1.00  0.00           H  
ATOM     60 2HG2 ILE A   4      34.509  18.343  52.690  1.00  0.00           H  
ATOM     61 3HG2 ILE A   4      36.165  17.703  52.797  1.00  0.00           H  
ATOM     62 1HD1 ILE A   4      35.747  13.456  51.847  1.00  0.00           H  
ATOM     63 2HD1 ILE A   4      34.075  14.059  51.942  1.00  0.00           H  
ATOM     64 3HD1 ILE A   4      35.317  15.008  51.091  1.00  0.00           H  
ATOM     65  N   GLU A   5      34.643  19.137  55.438  1.00  0.00           N  
ATOM     66  CA  GLU A   5      34.007  20.397  55.801  1.00  0.00           C  
ATOM     67  C   GLU A   5      34.375  21.502  54.818  1.00  0.00           C  
ATOM     68  O   GLU A   5      35.545  21.687  54.487  1.00  0.00           O  
ATOM     69  CB  GLU A   5      34.408  20.809  57.219  1.00  0.00           C  
ATOM     70  CG  GLU A   5      33.790  22.118  57.692  1.00  0.00           C  
ATOM     71  CD  GLU A   5      34.099  22.423  59.131  1.00  0.00           C  
ATOM     72  OE1 GLU A   5      34.753  21.627  59.761  1.00  0.00           O  
ATOM     73  OE2 GLU A   5      33.679  23.454  59.602  1.00  0.00           O  
ATOM     74  H   GLU A   5      35.651  19.079  55.429  1.00  0.00           H  
ATOM     75  HA  GLU A   5      32.926  20.262  55.770  1.00  0.00           H  
ATOM     76 1HB  GLU A   5      34.114  20.028  57.921  1.00  0.00           H  
ATOM     77 2HB  GLU A   5      35.491  20.910  57.275  1.00  0.00           H  
ATOM     78 1HG  GLU A   5      34.167  22.931  57.071  1.00  0.00           H  
ATOM     79 2HG  GLU A   5      32.710  22.066  57.559  1.00  0.00           H  
ATOM     80  N   VAL A   6      33.367  22.234  54.354  1.00  0.00           N  
ATOM     81  CA  VAL A   6      33.585  23.338  53.427  1.00  0.00           C  
ATOM     82  C   VAL A   6      33.030  24.608  54.050  1.00  0.00           C  
ATOM     83  O   VAL A   6      31.921  24.601  54.598  1.00  0.00           O  
ATOM     84  CB  VAL A   6      32.897  23.071  52.075  1.00  0.00           C  
ATOM     85  CG1 VAL A   6      33.069  24.263  51.145  1.00  0.00           C  
ATOM     86  CG2 VAL A   6      33.466  21.809  51.445  1.00  0.00           C  
ATOM     87  H   VAL A   6      32.426  22.020  54.652  1.00  0.00           H  
ATOM     88  HA  VAL A   6      34.657  23.436  53.253  1.00  0.00           H  
ATOM     89  HB  VAL A   6      31.827  22.945  52.241  1.00  0.00           H  
ATOM     90 1HG1 VAL A   6      32.576  24.057  50.195  1.00  0.00           H  
ATOM     91 2HG1 VAL A   6      32.623  25.147  51.600  1.00  0.00           H  
ATOM     92 3HG1 VAL A   6      34.130  24.439  50.972  1.00  0.00           H  
ATOM     93 1HG2 VAL A   6      32.974  21.626  50.490  1.00  0.00           H  
ATOM     94 2HG2 VAL A   6      34.537  21.933  51.284  1.00  0.00           H  
ATOM     95 3HG2 VAL A   6      33.294  20.961  52.109  1.00  0.00           H  
ATOM     96  N   ARG A   7      33.797  25.694  53.972  1.00  0.00           N  
ATOM     97  CA  ARG A   7      33.394  26.976  54.528  1.00  0.00           C  
ATOM     98  C   ARG A   7      33.634  28.073  53.503  1.00  0.00           C  
ATOM     99  O   ARG A   7      34.716  28.150  52.912  1.00  0.00           O  
ATOM    100  CB  ARG A   7      34.165  27.286  55.802  1.00  0.00           C  
ATOM    101  CG  ARG A   7      33.775  28.586  56.487  1.00  0.00           C  
ATOM    102  CD  ARG A   7      34.578  28.824  57.715  1.00  0.00           C  
ATOM    103  NE  ARG A   7      34.237  30.088  58.348  1.00  0.00           N  
ATOM    104  CZ  ARG A   7      35.049  30.771  59.178  1.00  0.00           C  
ATOM    105  NH1 ARG A   7      36.243  30.299  59.466  1.00  0.00           N  
ATOM    106  NH2 ARG A   7      34.647  31.914  59.705  1.00  0.00           N  
ATOM    107  H   ARG A   7      34.690  25.617  53.507  1.00  0.00           H  
ATOM    108  HA  ARG A   7      32.333  26.929  54.776  1.00  0.00           H  
ATOM    109 1HB  ARG A   7      34.021  26.480  56.521  1.00  0.00           H  
ATOM    110 2HB  ARG A   7      35.231  27.338  55.580  1.00  0.00           H  
ATOM    111 1HG  ARG A   7      33.936  29.421  55.804  1.00  0.00           H  
ATOM    112 2HG  ARG A   7      32.721  28.547  56.769  1.00  0.00           H  
ATOM    113 1HD  ARG A   7      34.394  28.024  58.430  1.00  0.00           H  
ATOM    114 2HD  ARG A   7      35.635  28.847  57.458  1.00  0.00           H  
ATOM    115  HE  ARG A   7      33.327  30.483  58.151  1.00  0.00           H  
ATOM    116 1HH1 ARG A   7      36.550  29.424  59.062  1.00  0.00           H  
ATOM    117 2HH1 ARG A   7      36.852  30.810  60.087  1.00  0.00           H  
ATOM    118 1HH2 ARG A   7      33.730  32.277  59.485  1.00  0.00           H  
ATOM    119 2HH2 ARG A   7      35.255  32.424  60.327  1.00  0.00           H  
ATOM    120  N   VAL A   8      32.623  28.910  53.288  1.00  0.00           N  
ATOM    121  CA  VAL A   8      32.686  30.019  52.340  1.00  0.00           C  
ATOM    122  C   VAL A   8      32.435  31.302  53.119  1.00  0.00           C  
ATOM    123  O   VAL A   8      31.487  31.374  53.911  1.00  0.00           O  
ATOM    124  CB  VAL A   8      31.638  29.862  51.222  1.00  0.00           C  
ATOM    125  CG1 VAL A   8      31.716  31.029  50.250  1.00  0.00           C  
ATOM    126  CG2 VAL A   8      31.849  28.541  50.497  1.00  0.00           C  
ATOM    127  H   VAL A   8      31.774  28.760  53.814  1.00  0.00           H  
ATOM    128  HA  VAL A   8      33.675  30.027  51.880  1.00  0.00           H  
ATOM    129  HB  VAL A   8      30.642  29.879  51.665  1.00  0.00           H  
ATOM    130 1HG1 VAL A   8      30.969  30.902  49.467  1.00  0.00           H  
ATOM    131 2HG1 VAL A   8      31.527  31.960  50.784  1.00  0.00           H  
ATOM    132 3HG1 VAL A   8      32.709  31.063  49.802  1.00  0.00           H  
ATOM    133 1HG2 VAL A   8      31.104  28.436  49.709  1.00  0.00           H  
ATOM    134 2HG2 VAL A   8      32.847  28.522  50.059  1.00  0.00           H  
ATOM    135 3HG2 VAL A   8      31.747  27.718  51.204  1.00  0.00           H  
ATOM    136  N   ASP A   9      33.277  32.309  52.896  1.00  0.00           N  
ATOM    137  CA  ASP A   9      33.230  33.546  53.677  1.00  0.00           C  
ATOM    138  C   ASP A   9      33.733  34.692  52.806  1.00  0.00           C  
ATOM    139  O   ASP A   9      34.921  35.027  52.835  1.00  0.00           O  
ATOM    140  CB  ASP A   9      34.077  33.434  54.947  1.00  0.00           C  
ATOM    141  CG  ASP A   9      33.955  34.655  55.850  1.00  0.00           C  
ATOM    142  OD1 ASP A   9      33.000  35.381  55.709  1.00  0.00           O  
ATOM    143  OD2 ASP A   9      34.818  34.849  56.672  1.00  0.00           O  
ATOM    144  H   ASP A   9      33.968  32.214  52.164  1.00  0.00           H  
ATOM    145  HA  ASP A   9      32.198  33.726  53.981  1.00  0.00           H  
ATOM    146 1HB  ASP A   9      33.773  32.552  55.510  1.00  0.00           H  
ATOM    147 2HB  ASP A   9      35.125  33.305  54.675  1.00  0.00           H  
ATOM    148  N   ASN A  10      32.817  35.293  52.038  1.00  0.00           N  
ATOM    149  CA  ASN A  10      33.025  36.605  51.420  1.00  0.00           C  
ATOM    150  C   ASN A  10      34.351  36.677  50.667  1.00  0.00           C  
ATOM    151  O   ASN A  10      35.203  37.522  50.951  1.00  0.00           O  
ATOM    152  CB  ASN A  10      32.951  37.701  52.466  1.00  0.00           C  
ATOM    153  CG  ASN A  10      31.576  37.846  53.056  1.00  0.00           C  
ATOM    154  OD1 ASN A  10      30.575  37.871  52.331  1.00  0.00           O  
ATOM    155  ND2 ASN A  10      31.507  37.941  54.360  1.00  0.00           N  
ATOM    156  H   ASN A  10      31.947  34.807  51.883  1.00  0.00           H  
ATOM    157  HA  ASN A  10      32.218  36.783  50.708  1.00  0.00           H  
ATOM    158 1HB  ASN A  10      33.658  37.487  53.269  1.00  0.00           H  
ATOM    159 2HB  ASN A  10      33.243  38.651  52.019  1.00  0.00           H  
ATOM    160 1HD2 ASN A  10      30.617  38.039  54.807  1.00  0.00           H  
ATOM    161 2HD2 ASN A  10      32.342  37.916  54.908  1.00  0.00           H  
ATOM    162  N   GLY A  11      34.530  35.782  49.698  1.00  0.00           N  
ATOM    163  CA  GLY A  11      35.746  35.723  48.923  1.00  0.00           C  
ATOM    164  C   GLY A  11      36.727  34.648  49.334  1.00  0.00           C  
ATOM    165  O   GLY A  11      37.595  34.286  48.530  1.00  0.00           O  
ATOM    166  H   GLY A  11      33.788  35.123  49.500  1.00  0.00           H  
ATOM    167 1HA  GLY A  11      35.501  35.557  47.873  1.00  0.00           H  
ATOM    168 2HA  GLY A  11      36.264  36.679  48.985  1.00  0.00           H  
ATOM    169  N   ARG A  12      36.621  34.124  50.551  1.00  0.00           N  
ATOM    170  CA  ARG A  12      37.458  33.017  50.991  1.00  0.00           C  
ATOM    171  C   ARG A  12      36.664  31.720  50.892  1.00  0.00           C  
ATOM    172  O   ARG A  12      35.467  31.694  51.199  1.00  0.00           O  
ATOM    173  CB  ARG A  12      37.935  33.223  52.422  1.00  0.00           C  
ATOM    174  CG  ARG A  12      38.787  34.464  52.639  1.00  0.00           C  
ATOM    175  CD  ARG A  12      39.389  34.486  53.996  1.00  0.00           C  
ATOM    176  NE  ARG A  12      38.376  34.542  55.039  1.00  0.00           N  
ATOM    177  CZ  ARG A  12      38.633  34.478  56.359  1.00  0.00           C  
ATOM    178  NH1 ARG A  12      39.872  34.356  56.783  1.00  0.00           N  
ATOM    179  NH2 ARG A  12      37.640  34.540  57.230  1.00  0.00           N  
ATOM    180  H   ARG A  12      35.936  34.506  51.188  1.00  0.00           H  
ATOM    181  HA  ARG A  12      38.335  32.966  50.346  1.00  0.00           H  
ATOM    182 1HB  ARG A  12      37.073  33.295  53.085  1.00  0.00           H  
ATOM    183 2HB  ARG A  12      38.521  32.361  52.739  1.00  0.00           H  
ATOM    184 1HG  ARG A  12      39.594  34.483  51.905  1.00  0.00           H  
ATOM    185 2HG  ARG A  12      38.169  35.355  52.523  1.00  0.00           H  
ATOM    186 1HD  ARG A  12      39.980  33.583  54.146  1.00  0.00           H  
ATOM    187 2HD  ARG A  12      40.031  35.360  54.096  1.00  0.00           H  
ATOM    188  HE  ARG A  12      37.412  34.636  54.751  1.00  0.00           H  
ATOM    189 1HH1 ARG A  12      40.631  34.309  56.118  1.00  0.00           H  
ATOM    190 2HH1 ARG A  12      40.063  34.307  57.773  1.00  0.00           H  
ATOM    191 1HH2 ARG A  12      36.688  34.634  56.902  1.00  0.00           H  
ATOM    192 2HH2 ARG A  12      37.832  34.492  58.219  1.00  0.00           H  
ATOM    193  N   VAL A  13      37.327  30.651  50.460  1.00  0.00           N  
ATOM    194  CA  VAL A  13      36.781  29.302  50.525  1.00  0.00           C  
ATOM    195  C   VAL A  13      37.807  28.398  51.188  1.00  0.00           C  
ATOM    196  O   VAL A  13      38.975  28.363  50.774  1.00  0.00           O  
ATOM    197  CB  VAL A  13      36.444  28.772  49.118  1.00  0.00           C  
ATOM    198  CG1 VAL A  13      35.924  27.344  49.198  1.00  0.00           C  
ATOM    199  CG2 VAL A  13      35.422  29.682  48.454  1.00  0.00           C  
ATOM    200  H   VAL A  13      38.247  30.791  50.070  1.00  0.00           H  
ATOM    201  HA  VAL A  13      35.862  29.328  51.112  1.00  0.00           H  
ATOM    202  HB  VAL A  13      37.355  28.750  48.521  1.00  0.00           H  
ATOM    203 1HG1 VAL A  13      35.691  26.986  48.195  1.00  0.00           H  
ATOM    204 2HG1 VAL A  13      36.685  26.704  49.644  1.00  0.00           H  
ATOM    205 3HG1 VAL A  13      35.023  27.319  49.810  1.00  0.00           H  
ATOM    206 1HG2 VAL A  13      35.189  29.302  47.459  1.00  0.00           H  
ATOM    207 2HG2 VAL A  13      34.513  29.709  49.055  1.00  0.00           H  
ATOM    208 3HG2 VAL A  13      35.831  30.689  48.370  1.00  0.00           H  
ATOM    209  N   ARG A  14      37.382  27.671  52.217  1.00  0.00           N  
ATOM    210  CA  ARG A  14      38.240  26.737  52.932  1.00  0.00           C  
ATOM    211  C   ARG A  14      37.629  25.346  52.876  1.00  0.00           C  
ATOM    212  O   ARG A  14      36.405  25.197  52.961  1.00  0.00           O  
ATOM    213  CB  ARG A  14      38.440  27.173  54.384  1.00  0.00           C  
ATOM    214  CG  ARG A  14      39.349  28.377  54.547  1.00  0.00           C  
ATOM    215  CD  ARG A  14      39.676  28.631  56.008  1.00  0.00           C  
ATOM    216  NE  ARG A  14      40.623  29.728  56.164  1.00  0.00           N  
ATOM    217  CZ  ARG A  14      41.197  30.063  57.311  1.00  0.00           C  
ATOM    218  NH1 ARG A  14      40.945  29.404  58.429  1.00  0.00           N  
ATOM    219  NH2 ARG A  14      42.045  31.087  57.337  1.00  0.00           N  
ATOM    220  H   ARG A  14      36.420  27.776  52.507  1.00  0.00           H  
ATOM    221  HA  ARG A  14      39.220  26.731  52.451  1.00  0.00           H  
ATOM    222 1HB  ARG A  14      37.475  27.413  54.828  1.00  0.00           H  
ATOM    223 2HB  ARG A  14      38.865  26.347  54.955  1.00  0.00           H  
ATOM    224 1HG  ARG A  14      40.281  28.205  54.008  1.00  0.00           H  
ATOM    225 2HG  ARG A  14      38.855  29.263  54.143  1.00  0.00           H  
ATOM    226 1HD  ARG A  14      38.764  28.885  56.547  1.00  0.00           H  
ATOM    227 2HD  ARG A  14      40.118  27.735  56.443  1.00  0.00           H  
ATOM    228  HE  ARG A  14      40.855  30.270  55.342  1.00  0.00           H  
ATOM    229 1HH1 ARG A  14      40.302  28.624  58.423  1.00  0.00           H  
ATOM    230 2HH1 ARG A  14      41.397  29.679  59.290  1.00  0.00           H  
ATOM    231 1HH2 ARG A  14      42.245  31.600  56.488  1.00  0.00           H  
ATOM    232 2HH2 ARG A  14      42.489  31.354  58.202  1.00  0.00           H  
ATOM    233  N   VAL A  15      38.481  24.333  52.733  1.00  0.00           N  
ATOM    234  CA  VAL A  15      38.063  22.937  52.723  1.00  0.00           C  
ATOM    235  C   VAL A  15      38.981  22.173  53.666  1.00  0.00           C  
ATOM    236  O   VAL A  15      40.205  22.179  53.483  1.00  0.00           O  
ATOM    237  CB  VAL A  15      38.142  22.340  51.305  1.00  0.00           C  
ATOM    238  CG1 VAL A  15      37.674  20.893  51.310  1.00  0.00           C  
ATOM    239  CG2 VAL A  15      37.307  23.174  50.346  1.00  0.00           C  
ATOM    240  H   VAL A  15      39.461  24.555  52.627  1.00  0.00           H  
ATOM    241  HA  VAL A  15      37.028  22.883  53.060  1.00  0.00           H  
ATOM    242  HB  VAL A  15      39.182  22.341  50.978  1.00  0.00           H  
ATOM    243 1HG1 VAL A  15      37.737  20.487  50.300  1.00  0.00           H  
ATOM    244 2HG1 VAL A  15      38.309  20.307  51.975  1.00  0.00           H  
ATOM    245 3HG1 VAL A  15      36.642  20.845  51.656  1.00  0.00           H  
ATOM    246 1HG2 VAL A  15      37.368  22.747  49.345  1.00  0.00           H  
ATOM    247 2HG2 VAL A  15      36.268  23.178  50.676  1.00  0.00           H  
ATOM    248 3HG2 VAL A  15      37.685  24.196  50.327  1.00  0.00           H  
ATOM    249  N   ARG A  16      38.399  21.514  54.661  1.00  0.00           N  
ATOM    250  CA  ARG A  16      39.159  20.803  55.680  1.00  0.00           C  
ATOM    251  C   ARG A  16      39.071  19.307  55.425  1.00  0.00           C  
ATOM    252  O   ARG A  16      37.985  18.779  55.159  1.00  0.00           O  
ATOM    253  CB  ARG A  16      38.638  21.119  57.074  1.00  0.00           C  
ATOM    254  CG  ARG A  16      39.330  20.373  58.202  1.00  0.00           C  
ATOM    255  CD  ARG A  16      38.739  20.702  59.525  1.00  0.00           C  
ATOM    256  NE  ARG A  16      39.035  22.067  59.927  1.00  0.00           N  
ATOM    257  CZ  ARG A  16      38.323  22.769  60.829  1.00  0.00           C  
ATOM    258  NH1 ARG A  16      37.280  22.223  61.413  1.00  0.00           N  
ATOM    259  NH2 ARG A  16      38.675  24.008  61.128  1.00  0.00           N  
ATOM    260  H   ARG A  16      37.390  21.509  54.709  1.00  0.00           H  
ATOM    261  HA  ARG A  16      40.200  21.127  55.624  1.00  0.00           H  
ATOM    262 1HB  ARG A  16      38.745  22.186  57.270  1.00  0.00           H  
ATOM    263 2HB  ARG A  16      37.574  20.883  57.128  1.00  0.00           H  
ATOM    264 1HG  ARG A  16      39.233  19.299  58.041  1.00  0.00           H  
ATOM    265 2HG  ARG A  16      40.387  20.644  58.223  1.00  0.00           H  
ATOM    266 1HD  ARG A  16      37.657  20.587  59.476  1.00  0.00           H  
ATOM    267 2HD  ARG A  16      39.141  20.028  60.280  1.00  0.00           H  
ATOM    268  HE  ARG A  16      39.831  22.520  59.499  1.00  0.00           H  
ATOM    269 1HH1 ARG A  16      37.012  21.276  61.185  1.00  0.00           H  
ATOM    270 2HH1 ARG A  16      36.747  22.750  62.090  1.00  0.00           H  
ATOM    271 1HH2 ARG A  16      39.476  24.429  60.679  1.00  0.00           H  
ATOM    272 2HH2 ARG A  16      38.142  24.535  61.804  1.00  0.00           H  
ATOM    273  N   ASN A  17      40.214  18.629  55.501  1.00  0.00           N  
ATOM    274  CA  ASN A  17      40.291  17.182  55.335  1.00  0.00           C  
ATOM    275  C   ASN A  17      40.170  16.533  56.710  1.00  0.00           C  
ATOM    276  O   ASN A  17      41.174  16.331  57.399  1.00  0.00           O  
ATOM    277  CB  ASN A  17      41.578  16.772  54.642  1.00  0.00           C  
ATOM    278  CG  ASN A  17      41.654  15.290  54.396  1.00  0.00           C  
ATOM    279  OD1 ASN A  17      40.971  14.502  55.060  1.00  0.00           O  
ATOM    280  ND2 ASN A  17      42.473  14.897  53.453  1.00  0.00           N  
ATOM    281  H   ASN A  17      41.060  19.148  55.680  1.00  0.00           H  
ATOM    282  HA  ASN A  17      39.471  16.864  54.690  1.00  0.00           H  
ATOM    283 1HB  ASN A  17      41.658  17.292  53.686  1.00  0.00           H  
ATOM    284 2HB  ASN A  17      42.431  17.072  55.250  1.00  0.00           H  
ATOM    285 1HD2 ASN A  17      42.565  13.922  53.246  1.00  0.00           H  
ATOM    286 2HD2 ASN A  17      43.006  15.569  52.941  1.00  0.00           H  
ATOM    287  N   GLY A  18      38.942  16.214  57.107  1.00  0.00           N  
ATOM    288  CA  GLY A  18      38.689  15.453  58.310  1.00  0.00           C  
ATOM    289  C   GLY A  18      38.651  13.957  58.121  1.00  0.00           C  
ATOM    290  O   GLY A  18      37.965  13.263  58.879  1.00  0.00           O  
ATOM    291  H   GLY A  18      38.160  16.517  56.544  1.00  0.00           H  
ATOM    292 1HA  GLY A  18      39.459  15.675  59.049  1.00  0.00           H  
ATOM    293 2HA  GLY A  18      37.734  15.757  58.739  1.00  0.00           H  
ATOM    294  N   THR A  19      39.368  13.432  57.130  1.00  0.00           N  
ATOM    295  CA  THR A  19      39.291  12.021  56.785  1.00  0.00           C  
ATOM    296  C   THR A  19      40.611  11.325  57.109  1.00  0.00           C  
ATOM    297  O   THR A  19      41.550  11.922  57.643  1.00  0.00           O  
ATOM    298  CB  THR A  19      38.946  11.830  55.295  1.00  0.00           C  
ATOM    299  OG1 THR A  19      40.129  12.006  54.503  1.00  0.00           O  
ATOM    300  CG2 THR A  19      37.893  12.838  54.858  1.00  0.00           C  
ATOM    301  H   THR A  19      39.984  14.035  56.605  1.00  0.00           H  
ATOM    302  HA  THR A  19      38.491  11.565  57.369  1.00  0.00           H  
ATOM    303  HB  THR A  19      38.566  10.823  55.137  1.00  0.00           H  
ATOM    304  HG1 THR A  19      40.468  12.897  54.629  1.00  0.00           H  
ATOM    305 1HG2 THR A  19      37.662  12.687  53.804  1.00  0.00           H  
ATOM    306 2HG2 THR A  19      36.990  12.699  55.452  1.00  0.00           H  
ATOM    307 3HG2 THR A  19      38.272  13.848  55.006  1.00  0.00           H  
ATOM    308  N   ASP A  20      40.679  10.035  56.786  1.00  0.00           N  
ATOM    309  CA  ASP A  20      41.881   9.240  56.988  1.00  0.00           C  
ATOM    310  C   ASP A  20      42.767   9.179  55.751  1.00  0.00           C  
ATOM    311  O   ASP A  20      43.809   8.515  55.783  1.00  0.00           O  
ATOM    312  CB  ASP A  20      41.502   7.818  57.411  1.00  0.00           C  
ATOM    313  CG  ASP A  20      40.809   7.766  58.764  1.00  0.00           C  
ATOM    314  OD1 ASP A  20      41.214   8.488  59.646  1.00  0.00           O  
ATOM    315  OD2 ASP A  20      39.882   7.007  58.905  1.00  0.00           O  
ATOM    316  H   ASP A  20      39.861   9.598  56.385  1.00  0.00           H  
ATOM    317  HA  ASP A  20      42.465   9.693  57.791  1.00  0.00           H  
ATOM    318 1HB  ASP A  20      40.841   7.381  56.662  1.00  0.00           H  
ATOM    319 2HB  ASP A  20      42.400   7.200  57.454  1.00  0.00           H  
ATOM    320  N   ARG A  21      42.385   9.851  54.670  1.00  0.00           N  
ATOM    321  CA  ARG A  21      43.095   9.789  53.403  1.00  0.00           C  
ATOM    322  C   ARG A  21      43.168  11.172  52.777  1.00  0.00           C  
ATOM    323  O   ARG A  21      42.292  12.012  53.015  1.00  0.00           O  
ATOM    324  CB  ARG A  21      42.409   8.829  52.442  1.00  0.00           C  
ATOM    325  CG  ARG A  21      42.415   7.373  52.880  1.00  0.00           C  
ATOM    326  CD  ARG A  21      43.778   6.785  52.814  1.00  0.00           C  
ATOM    327  NE  ARG A  21      43.771   5.364  53.123  1.00  0.00           N  
ATOM    328  CZ  ARG A  21      43.874   4.852  54.365  1.00  0.00           C  
ATOM    329  NH1 ARG A  21      43.990   5.654  55.400  1.00  0.00           N  
ATOM    330  NH2 ARG A  21      43.858   3.542  54.542  1.00  0.00           N  
ATOM    331  H   ARG A  21      41.560  10.430  54.742  1.00  0.00           H  
ATOM    332  HA  ARG A  21      44.105   9.423  53.590  1.00  0.00           H  
ATOM    333 1HB  ARG A  21      41.371   9.128  52.309  1.00  0.00           H  
ATOM    334 2HB  ARG A  21      42.893   8.882  51.467  1.00  0.00           H  
ATOM    335 1HG  ARG A  21      42.061   7.301  53.909  1.00  0.00           H  
ATOM    336 2HG  ARG A  21      41.760   6.794  52.229  1.00  0.00           H  
ATOM    337 1HD  ARG A  21      44.180   6.913  51.809  1.00  0.00           H  
ATOM    338 2HD  ARG A  21      44.426   7.287  53.531  1.00  0.00           H  
ATOM    339  HE  ARG A  21      43.684   4.716  52.352  1.00  0.00           H  
ATOM    340 1HH1 ARG A  21      44.003   6.655  55.264  1.00  0.00           H  
ATOM    341 2HH1 ARG A  21      44.068   5.269  56.330  1.00  0.00           H  
ATOM    342 1HH2 ARG A  21      43.769   2.925  53.747  1.00  0.00           H  
ATOM    343 2HH2 ARG A  21      43.935   3.158  55.472  1.00  0.00           H  
ATOM    344  N   PRO A  22      44.205  11.442  51.983  1.00  0.00           N  
ATOM    345  CA  PRO A  22      44.227  12.686  51.205  1.00  0.00           C  
ATOM    346  C   PRO A  22      43.001  12.805  50.311  1.00  0.00           C  
ATOM    347  O   PRO A  22      42.478  11.814  49.796  1.00  0.00           O  
ATOM    348  CB  PRO A  22      45.510  12.555  50.378  1.00  0.00           C  
ATOM    349  CG  PRO A  22      46.347  11.595  51.153  1.00  0.00           C  
ATOM    350  CD  PRO A  22      45.362  10.595  51.699  1.00  0.00           C  
ATOM    351  HA  PRO A  22      44.236  13.528  51.897  1.00  0.00           H  
ATOM    352 1HB  PRO A  22      45.271  12.194  49.367  1.00  0.00           H  
ATOM    353 2HB  PRO A  22      45.987  13.539  50.263  1.00  0.00           H  
ATOM    354 1HG  PRO A  22      47.101  11.132  50.498  1.00  0.00           H  
ATOM    355 2HG  PRO A  22      46.897  12.124  51.946  1.00  0.00           H  
ATOM    356 1HD  PRO A  22      45.158   9.827  50.938  1.00  0.00           H  
ATOM    357 2HD  PRO A  22      45.771  10.138  52.612  1.00  0.00           H  
ATOM    358  N   ILE A  23      42.542  14.042  50.135  1.00  0.00           N  
ATOM    359  CA  ILE A  23      41.372  14.326  49.319  1.00  0.00           C  
ATOM    360  C   ILE A  23      41.756  15.262  48.181  1.00  0.00           C  
ATOM    361  O   ILE A  23      42.652  16.099  48.317  1.00  0.00           O  
ATOM    362  CB  ILE A  23      40.244  14.955  50.158  1.00  0.00           C  
ATOM    363  CG1 ILE A  23      40.710  16.277  50.773  1.00  0.00           C  
ATOM    364  CG2 ILE A  23      39.788  13.991  51.243  1.00  0.00           C  
ATOM    365  CD1 ILE A  23      39.621  17.029  51.503  1.00  0.00           C  
ATOM    366  H   ILE A  23      43.027  14.804  50.584  1.00  0.00           H  
ATOM    367  HA  ILE A  23      40.998  13.386  48.911  1.00  0.00           H  
ATOM    368  HB  ILE A  23      39.398  15.188  49.513  1.00  0.00           H  
ATOM    369 1HG1 ILE A  23      41.522  16.086  51.474  1.00  0.00           H  
ATOM    370 2HG1 ILE A  23      41.103  16.925  49.988  1.00  0.00           H  
ATOM    371 1HG2 ILE A  23      38.991  14.452  51.826  1.00  0.00           H  
ATOM    372 2HG2 ILE A  23      39.418  13.076  50.783  1.00  0.00           H  
ATOM    373 3HG2 ILE A  23      40.627  13.756  51.897  1.00  0.00           H  
ATOM    374 1HD1 ILE A  23      40.027  17.955  51.910  1.00  0.00           H  
ATOM    375 2HD1 ILE A  23      38.812  17.262  50.809  1.00  0.00           H  
ATOM    376 3HD1 ILE A  23      39.236  16.414  52.315  1.00  0.00           H  
ATOM    377  N   ARG A  24      41.072  15.099  47.054  1.00  0.00           N  
ATOM    378  CA  ARG A  24      41.239  15.971  45.899  1.00  0.00           C  
ATOM    379  C   ARG A  24      40.109  16.987  45.870  1.00  0.00           C  
ATOM    380  O   ARG A  24      38.931  16.613  45.830  1.00  0.00           O  
ATOM    381  CB  ARG A  24      41.247  15.172  44.604  1.00  0.00           C  
ATOM    382  CG  ARG A  24      41.603  15.972  43.362  1.00  0.00           C  
ATOM    383  CD  ARG A  24      41.565  15.131  42.138  1.00  0.00           C  
ATOM    384  NE  ARG A  24      42.431  13.968  42.251  1.00  0.00           N  
ATOM    385  CZ  ARG A  24      43.742  13.957  41.947  1.00  0.00           C  
ATOM    386  NH1 ARG A  24      44.325  15.053  41.512  1.00  0.00           N  
ATOM    387  NH2 ARG A  24      44.444  12.845  42.084  1.00  0.00           N  
ATOM    388  H   ARG A  24      40.413  14.336  47.004  1.00  0.00           H  
ATOM    389  HA  ARG A  24      42.198  16.484  45.988  1.00  0.00           H  
ATOM    390 1HB  ARG A  24      41.961  14.354  44.685  1.00  0.00           H  
ATOM    391 2HB  ARG A  24      40.263  14.733  44.443  1.00  0.00           H  
ATOM    392 1HG  ARG A  24      40.892  16.789  43.238  1.00  0.00           H  
ATOM    393 2HG  ARG A  24      42.610  16.378  43.466  1.00  0.00           H  
ATOM    394 1HD  ARG A  24      40.547  14.783  41.966  1.00  0.00           H  
ATOM    395 2HD  ARG A  24      41.896  15.720  41.281  1.00  0.00           H  
ATOM    396  HE  ARG A  24      42.017  13.106  42.582  1.00  0.00           H  
ATOM    397 1HH1 ARG A  24      43.789  15.902  41.406  1.00  0.00           H  
ATOM    398 2HH1 ARG A  24      45.309  15.045  41.283  1.00  0.00           H  
ATOM    399 1HH2 ARG A  24      43.996  12.003  42.418  1.00  0.00           H  
ATOM    400 2HH2 ARG A  24      45.426  12.838  41.856  1.00  0.00           H  
ATOM    401  N   VAL A  25      40.466  18.269  45.899  1.00  0.00           N  
ATOM    402  CA  VAL A  25      39.511  19.354  46.094  1.00  0.00           C  
ATOM    403  C   VAL A  25      39.539  20.250  44.866  1.00  0.00           C  
ATOM    404  O   VAL A  25      40.615  20.626  44.387  1.00  0.00           O  
ATOM    405  CB  VAL A  25      39.856  20.175  47.351  1.00  0.00           C  
ATOM    406  CG1 VAL A  25      38.876  21.326  47.521  1.00  0.00           C  
ATOM    407  CG2 VAL A  25      39.847  19.273  48.577  1.00  0.00           C  
ATOM    408  H   VAL A  25      41.444  18.488  45.778  1.00  0.00           H  
ATOM    409  HA  VAL A  25      38.520  18.922  46.227  1.00  0.00           H  
ATOM    410  HB  VAL A  25      40.847  20.613  47.228  1.00  0.00           H  
ATOM    411 1HG1 VAL A  25      39.134  21.895  48.414  1.00  0.00           H  
ATOM    412 2HG1 VAL A  25      38.926  21.978  46.649  1.00  0.00           H  
ATOM    413 3HG1 VAL A  25      37.866  20.931  47.623  1.00  0.00           H  
ATOM    414 1HG2 VAL A  25      40.092  19.860  49.462  1.00  0.00           H  
ATOM    415 2HG2 VAL A  25      38.858  18.832  48.696  1.00  0.00           H  
ATOM    416 3HG2 VAL A  25      40.585  18.481  48.450  1.00  0.00           H  
ATOM    417  N   ARG A  26      38.356  20.590  44.360  1.00  0.00           N  
ATOM    418  CA  ARG A  26      38.203  21.524  43.254  1.00  0.00           C  
ATOM    419  C   ARG A  26      37.266  22.640  43.695  1.00  0.00           C  
ATOM    420  O   ARG A  26      36.218  22.374  44.293  1.00  0.00           O  
ATOM    421  CB  ARG A  26      37.645  20.834  42.017  1.00  0.00           C  
ATOM    422  CG  ARG A  26      38.605  19.871  41.335  1.00  0.00           C  
ATOM    423  CD  ARG A  26      37.972  19.195  40.175  1.00  0.00           C  
ATOM    424  NE  ARG A  26      38.921  18.369  39.446  1.00  0.00           N  
ATOM    425  CZ  ARG A  26      38.587  17.499  38.470  1.00  0.00           C  
ATOM    426  NH1 ARG A  26      37.328  17.354  38.123  1.00  0.00           N  
ATOM    427  NH2 ARG A  26      39.526  16.793  37.866  1.00  0.00           N  
ATOM    428  H   ARG A  26      37.533  20.173  44.770  1.00  0.00           H  
ATOM    429  HA  ARG A  26      39.184  21.927  43.002  1.00  0.00           H  
ATOM    430 1HB  ARG A  26      36.751  20.272  42.286  1.00  0.00           H  
ATOM    431 2HB  ARG A  26      37.353  21.583  41.281  1.00  0.00           H  
ATOM    432 1HG  ARG A  26      39.478  20.419  40.979  1.00  0.00           H  
ATOM    433 2HG  ARG A  26      38.921  19.108  42.047  1.00  0.00           H  
ATOM    434 1HD  ARG A  26      37.161  18.556  40.524  1.00  0.00           H  
ATOM    435 2HD  ARG A  26      37.575  19.943  39.491  1.00  0.00           H  
ATOM    436  HE  ARG A  26      39.900  18.452  39.686  1.00  0.00           H  
ATOM    437 1HH1 ARG A  26      36.610  17.896  38.584  1.00  0.00           H  
ATOM    438 2HH1 ARG A  26      37.077  16.704  37.393  1.00  0.00           H  
ATOM    439 1HH2 ARG A  26      40.494  16.904  38.134  1.00  0.00           H  
ATOM    440 2HH2 ARG A  26      39.276  16.142  37.137  1.00  0.00           H  
ATOM    441  N   VAL A  27      37.642  23.883  43.402  1.00  0.00           N  
ATOM    442  CA  VAL A  27      36.810  25.050  43.669  1.00  0.00           C  
ATOM    443  C   VAL A  27      36.583  25.778  42.352  1.00  0.00           C  
ATOM    444  O   VAL A  27      37.543  26.125  41.653  1.00  0.00           O  
ATOM    445  CB  VAL A  27      37.454  25.979  44.710  1.00  0.00           C  
ATOM    446  CG1 VAL A  27      36.558  27.178  44.974  1.00  0.00           C  
ATOM    447  CG2 VAL A  27      37.736  25.221  46.000  1.00  0.00           C  
ATOM    448  H   VAL A  27      38.547  24.011  42.973  1.00  0.00           H  
ATOM    449  HA  VAL A  27      35.864  24.712  44.091  1.00  0.00           H  
ATOM    450  HB  VAL A  27      38.390  26.365  44.309  1.00  0.00           H  
ATOM    451 1HG1 VAL A  27      37.027  27.829  45.715  1.00  0.00           H  
ATOM    452 2HG1 VAL A  27      36.408  27.733  44.049  1.00  0.00           H  
ATOM    453 3HG1 VAL A  27      35.595  26.838  45.352  1.00  0.00           H  
ATOM    454 1HG2 VAL A  27      38.192  25.892  46.725  1.00  0.00           H  
ATOM    455 2HG2 VAL A  27      36.802  24.829  46.405  1.00  0.00           H  
ATOM    456 3HG2 VAL A  27      38.415  24.393  45.793  1.00  0.00           H  
ATOM    457  N   THR A  28      35.317  26.011  42.016  1.00  0.00           N  
ATOM    458  CA  THR A  28      34.936  26.675  40.775  1.00  0.00           C  
ATOM    459  C   THR A  28      34.163  27.943  41.101  1.00  0.00           C  
ATOM    460  O   THR A  28      33.238  27.918  41.920  1.00  0.00           O  
ATOM    461  CB  THR A  28      34.090  25.756  39.875  1.00  0.00           C  
ATOM    462  OG1 THR A  28      34.851  24.594  39.523  1.00  0.00           O  
ATOM    463  CG2 THR A  28      33.673  26.487  38.608  1.00  0.00           C  
ATOM    464  H   THR A  28      34.595  25.710  42.656  1.00  0.00           H  
ATOM    465  HA  THR A  28      35.843  26.925  40.224  1.00  0.00           H  
ATOM    466  HB  THR A  28      33.197  25.439  40.415  1.00  0.00           H  
ATOM    467  HG1 THR A  28      35.549  24.842  38.912  1.00  0.00           H  
ATOM    468 1HG2 THR A  28      33.076  25.822  37.984  1.00  0.00           H  
ATOM    469 2HG2 THR A  28      33.084  27.365  38.871  1.00  0.00           H  
ATOM    470 3HG2 THR A  28      34.561  26.798  38.059  1.00  0.00           H  
ATOM    471  N   ALA A  29      34.544  29.046  40.460  1.00  0.00           N  
ATOM    472  CA  ALA A  29      33.823  30.306  40.613  1.00  0.00           C  
ATOM    473  C   ALA A  29      34.077  31.171  39.388  1.00  0.00           C  
ATOM    474  O   ALA A  29      35.233  31.363  38.994  1.00  0.00           O  
ATOM    475  CB  ALA A  29      34.256  31.039  41.884  1.00  0.00           C  
ATOM    476  H   ALA A  29      35.350  29.012  39.852  1.00  0.00           H  
ATOM    477  HA  ALA A  29      32.758  30.087  40.703  1.00  0.00           H  
ATOM    478 1HB  ALA A  29      33.702  31.973  41.971  1.00  0.00           H  
ATOM    479 2HB  ALA A  29      34.050  30.414  42.754  1.00  0.00           H  
ATOM    480 3HB  ALA A  29      35.323  31.252  41.837  1.00  0.00           H  
ATOM    481  N   GLY A  30      33.003  31.690  38.800  1.00  0.00           N  
ATOM    482  CA  GLY A  30      33.127  32.552  37.634  1.00  0.00           C  
ATOM    483  C   GLY A  30      33.568  31.838  36.378  1.00  0.00           C  
ATOM    484  O   GLY A  30      33.955  32.487  35.397  1.00  0.00           O  
ATOM    485  H   GLY A  30      32.085  31.483  39.163  1.00  0.00           H  
ATOM    486 1HA  GLY A  30      32.169  33.031  37.433  1.00  0.00           H  
ATOM    487 2HA  GLY A  30      33.844  33.344  37.843  1.00  0.00           H  
ATOM    488  N   GLY A  31      33.524  30.508  36.381  1.00  0.00           N  
ATOM    489  CA  GLY A  31      34.035  29.722  35.280  1.00  0.00           C  
ATOM    490  C   GLY A  31      35.455  29.224  35.441  1.00  0.00           C  
ATOM    491  O   GLY A  31      35.888  28.374  34.652  1.00  0.00           O  
ATOM    492  H   GLY A  31      33.121  30.036  37.178  1.00  0.00           H  
ATOM    493 1HA  GLY A  31      33.398  28.851  35.127  1.00  0.00           H  
ATOM    494 2HA  GLY A  31      33.997  30.311  34.365  1.00  0.00           H  
ATOM    495  N   GLU A  32      36.190  29.716  36.434  1.00  0.00           N  
ATOM    496  CA  GLU A  32      37.562  29.298  36.685  1.00  0.00           C  
ATOM    497  C   GLU A  32      37.564  28.179  37.714  1.00  0.00           C  
ATOM    498  O   GLU A  32      36.911  28.287  38.759  1.00  0.00           O  
ATOM    499  CB  GLU A  32      38.410  30.475  37.175  1.00  0.00           C  
ATOM    500  CG  GLU A  32      39.873  30.134  37.423  1.00  0.00           C  
ATOM    501  CD  GLU A  32      40.685  31.323  37.854  1.00  0.00           C  
ATOM    502  OE1 GLU A  32      40.157  32.410  37.857  1.00  0.00           O  
ATOM    503  OE2 GLU A  32      41.834  31.146  38.181  1.00  0.00           O  
ATOM    504  H   GLU A  32      35.769  30.409  37.034  1.00  0.00           H  
ATOM    505  HA  GLU A  32      37.994  28.945  35.748  1.00  0.00           H  
ATOM    506 1HB  GLU A  32      38.374  31.280  36.441  1.00  0.00           H  
ATOM    507 2HB  GLU A  32      37.994  30.860  38.105  1.00  0.00           H  
ATOM    508 1HG  GLU A  32      39.932  29.369  38.196  1.00  0.00           H  
ATOM    509 2HG  GLU A  32      40.299  29.722  36.510  1.00  0.00           H  
ATOM    510  N   THR A  33      38.295  27.109  37.418  1.00  0.00           N  
ATOM    511  CA  THR A  33      38.400  25.953  38.298  1.00  0.00           C  
ATOM    512  C   THR A  33      39.855  25.736  38.686  1.00  0.00           C  
ATOM    513  O   THR A  33      40.745  25.777  37.831  1.00  0.00           O  
ATOM    514  CB  THR A  33      37.836  24.683  37.634  1.00  0.00           C  
ATOM    515  OG1 THR A  33      36.458  24.888  37.296  1.00  0.00           O  
ATOM    516  CG2 THR A  33      37.952  23.493  38.574  1.00  0.00           C  
ATOM    517  H   THR A  33      38.797  27.107  36.543  1.00  0.00           H  
ATOM    518  HA  THR A  33      37.805  26.144  39.192  1.00  0.00           H  
ATOM    519  HB  THR A  33      38.393  24.472  36.721  1.00  0.00           H  
ATOM    520  HG1 THR A  33      35.903  24.400  37.909  1.00  0.00           H  
ATOM    521 1HG2 THR A  33      37.550  22.604  38.088  1.00  0.00           H  
ATOM    522 2HG2 THR A  33      39.000  23.327  38.824  1.00  0.00           H  
ATOM    523 3HG2 THR A  33      37.390  23.693  39.485  1.00  0.00           H  
ATOM    524  N   ARG A  34      40.090  25.508  39.976  1.00  0.00           N  
ATOM    525  CA  ARG A  34      41.416  25.231  40.506  1.00  0.00           C  
ATOM    526  C   ARG A  34      41.360  23.964  41.346  1.00  0.00           C  
ATOM    527  O   ARG A  34      40.414  23.757  42.113  1.00  0.00           O  
ATOM    528  CB  ARG A  34      41.924  26.391  41.350  1.00  0.00           C  
ATOM    529  CG  ARG A  34      42.064  27.710  40.608  1.00  0.00           C  
ATOM    530  CD  ARG A  34      42.515  28.803  41.506  1.00  0.00           C  
ATOM    531  NE  ARG A  34      42.538  30.089  40.830  1.00  0.00           N  
ATOM    532  CZ  ARG A  34      42.851  31.258  41.421  1.00  0.00           C  
ATOM    533  NH1 ARG A  34      43.162  31.288  42.696  1.00  0.00           N  
ATOM    534  NH2 ARG A  34      42.842  32.377  40.715  1.00  0.00           N  
ATOM    535  H   ARG A  34      39.303  25.531  40.608  1.00  0.00           H  
ATOM    536  HA  ARG A  34      42.103  25.095  39.669  1.00  0.00           H  
ATOM    537 1HB  ARG A  34      41.247  26.554  42.188  1.00  0.00           H  
ATOM    538 2HB  ARG A  34      42.902  26.141  41.764  1.00  0.00           H  
ATOM    539 1HG  ARG A  34      42.796  27.600  39.807  1.00  0.00           H  
ATOM    540 2HG  ARG A  34      41.101  27.992  40.181  1.00  0.00           H  
ATOM    541 1HD  ARG A  34      41.836  28.877  42.356  1.00  0.00           H  
ATOM    542 2HD  ARG A  34      43.521  28.587  41.865  1.00  0.00           H  
ATOM    543  HE  ARG A  34      42.303  30.106  39.846  1.00  0.00           H  
ATOM    544 1HH1 ARG A  34      43.168  30.433  43.234  1.00  0.00           H  
ATOM    545 2HH1 ARG A  34      43.395  32.165  43.139  1.00  0.00           H  
ATOM    546 1HH2 ARG A  34      42.603  32.354  39.733  1.00  0.00           H  
ATOM    547 2HH2 ARG A  34      43.077  33.254  41.157  1.00  0.00           H  
ATOM    548  N   GLU A  35      42.376  23.118  41.200  1.00  0.00           N  
ATOM    549  CA  GLU A  35      42.405  21.812  41.838  1.00  0.00           C  
ATOM    550  C   GLU A  35      43.567  21.736  42.820  1.00  0.00           C  
ATOM    551  O   GLU A  35      44.684  22.162  42.509  1.00  0.00           O  
ATOM    552  CB  GLU A  35      42.525  20.699  40.792  1.00  0.00           C  
ATOM    553  CG  GLU A  35      42.514  19.291  41.369  1.00  0.00           C  
ATOM    554  CD  GLU A  35      42.593  18.226  40.310  1.00  0.00           C  
ATOM    555  OE1 GLU A  35      43.580  17.531  40.265  1.00  0.00           O  
ATOM    556  OE2 GLU A  35      41.665  18.107  39.545  1.00  0.00           O  
ATOM    557  H   GLU A  35      43.154  23.399  40.618  1.00  0.00           H  
ATOM    558  HA  GLU A  35      41.467  21.667  42.375  1.00  0.00           H  
ATOM    559 1HB  GLU A  35      41.702  20.778  40.083  1.00  0.00           H  
ATOM    560 2HB  GLU A  35      43.453  20.825  40.233  1.00  0.00           H  
ATOM    561 1HG  GLU A  35      43.362  19.179  42.044  1.00  0.00           H  
ATOM    562 2HG  GLU A  35      41.602  19.154  41.948  1.00  0.00           H  
ATOM    563  N   TYR A  36      43.293  21.193  44.004  1.00  0.00           N  
ATOM    564  CA  TYR A  36      44.296  21.058  45.050  1.00  0.00           C  
ATOM    565  C   TYR A  36      44.190  19.674  45.676  1.00  0.00           C  
ATOM    566  O   TYR A  36      43.177  18.983  45.546  1.00  0.00           O  
ATOM    567  CB  TYR A  36      44.131  22.147  46.111  1.00  0.00           C  
ATOM    568  CG  TYR A  36      44.165  23.554  45.554  1.00  0.00           C  
ATOM    569  CD1 TYR A  36      43.005  24.135  45.066  1.00  0.00           C  
ATOM    570  CD2 TYR A  36      45.358  24.261  45.530  1.00  0.00           C  
ATOM    571  CE1 TYR A  36      43.035  25.419  44.558  1.00  0.00           C  
ATOM    572  CE2 TYR A  36      45.390  25.545  45.022  1.00  0.00           C  
ATOM    573  CZ  TYR A  36      44.234  26.122  44.536  1.00  0.00           C  
ATOM    574  OH  TYR A  36      44.266  27.402  44.029  1.00  0.00           O  
ATOM    575  H   TYR A  36      42.354  20.866  44.178  1.00  0.00           H  
ATOM    576  HA  TYR A  36      45.282  21.187  44.602  1.00  0.00           H  
ATOM    577 1HB  TYR A  36      43.180  22.009  46.630  1.00  0.00           H  
ATOM    578 2HB  TYR A  36      44.924  22.056  46.853  1.00  0.00           H  
ATOM    579  HD1 TYR A  36      42.066  23.578  45.085  1.00  0.00           H  
ATOM    580  HD2 TYR A  36      46.271  23.804  45.912  1.00  0.00           H  
ATOM    581  HE1 TYR A  36      42.124  25.875  44.175  1.00  0.00           H  
ATOM    582  HE2 TYR A  36      46.327  26.100  45.001  1.00  0.00           H  
ATOM    583  HH  TYR A  36      45.144  27.769  44.148  1.00  0.00           H  
ATOM    584  N   THR A  37      45.262  19.276  46.356  1.00  0.00           N  
ATOM    585  CA  THR A  37      45.270  18.101  47.215  1.00  0.00           C  
ATOM    586  C   THR A  37      45.429  18.552  48.661  1.00  0.00           C  
ATOM    587  O   THR A  37      46.294  19.381  48.962  1.00  0.00           O  
ATOM    588  CB  THR A  37      46.398  17.124  46.834  1.00  0.00           C  
ATOM    589  OG1 THR A  37      46.212  16.678  45.484  1.00  0.00           O  
ATOM    590  CG2 THR A  37      46.399  15.921  47.765  1.00  0.00           C  
ATOM    591  H   THR A  37      46.105  19.825  46.264  1.00  0.00           H  
ATOM    592  HA  THR A  37      44.326  17.572  47.086  1.00  0.00           H  
ATOM    593  HB  THR A  37      47.359  17.632  46.905  1.00  0.00           H  
ATOM    594  HG1 THR A  37      45.516  16.017  45.459  1.00  0.00           H  
ATOM    595 1HG2 THR A  37      47.203  15.242  47.482  1.00  0.00           H  
ATOM    596 2HG2 THR A  37      46.552  16.256  48.791  1.00  0.00           H  
ATOM    597 3HG2 THR A  37      45.444  15.403  47.692  1.00  0.00           H  
ATOM    598  N   VAL A  38      44.597  18.012  49.545  1.00  0.00           N  
ATOM    599  CA  VAL A  38      44.609  18.362  50.961  1.00  0.00           C  
ATOM    600  C   VAL A  38      44.879  17.095  51.762  1.00  0.00           C  
ATOM    601  O   VAL A  38      44.184  16.085  51.596  1.00  0.00           O  
ATOM    602  CB  VAL A  38      43.267  18.984  51.391  1.00  0.00           C  
ATOM    603  CG1 VAL A  38      43.314  19.392  52.856  1.00  0.00           C  
ATOM    604  CG2 VAL A  38      42.944  20.179  50.508  1.00  0.00           C  
ATOM    605  H   VAL A  38      43.928  17.331  49.212  1.00  0.00           H  
ATOM    606  HA  VAL A  38      45.396  19.097  51.130  1.00  0.00           H  
ATOM    607  HB  VAL A  38      42.482  18.235  51.291  1.00  0.00           H  
ATOM    608 1HG1 VAL A  38      42.358  19.829  53.143  1.00  0.00           H  
ATOM    609 2HG1 VAL A  38      43.511  18.515  53.472  1.00  0.00           H  
ATOM    610 3HG1 VAL A  38      44.107  20.126  53.004  1.00  0.00           H  
ATOM    611 1HG2 VAL A  38      41.994  20.614  50.817  1.00  0.00           H  
ATOM    612 2HG2 VAL A  38      43.733  20.926  50.603  1.00  0.00           H  
ATOM    613 3HG2 VAL A  38      42.874  19.856  49.469  1.00  0.00           H  
ATOM    614  N   ASN A  39      45.885  17.151  52.629  1.00  0.00           N  
ATOM    615  CA  ASN A  39      46.262  15.998  53.425  1.00  0.00           C  
ATOM    616  C   ASN A  39      45.432  15.946  54.707  1.00  0.00           C  
ATOM    617  O   ASN A  39      44.921  16.972  55.168  1.00  0.00           O  
ATOM    618  CB  ASN A  39      47.746  16.022  53.737  1.00  0.00           C  
ATOM    619  CG  ASN A  39      48.596  15.794  52.518  1.00  0.00           C  
ATOM    620  OD1 ASN A  39      48.316  14.903  51.708  1.00  0.00           O  
ATOM    621  ND2 ASN A  39      49.631  16.583  52.371  1.00  0.00           N  
ATOM    622  H   ASN A  39      46.400  18.013  52.739  1.00  0.00           H  
ATOM    623  HA  ASN A  39      46.073  15.097  52.840  1.00  0.00           H  
ATOM    624 1HB  ASN A  39      48.010  16.985  54.175  1.00  0.00           H  
ATOM    625 2HB  ASN A  39      47.976  15.253  54.474  1.00  0.00           H  
ATOM    626 1HD2 ASN A  39      50.231  16.477  51.578  1.00  0.00           H  
ATOM    627 2HD2 ASN A  39      49.819  17.291  53.051  1.00  0.00           H  
ATOM    628  N   PRO A  40      45.269  14.759  55.293  1.00  0.00           N  
ATOM    629  CA  PRO A  40      44.511  14.658  56.545  1.00  0.00           C  
ATOM    630  C   PRO A  40      45.033  15.628  57.596  1.00  0.00           C  
ATOM    631  O   PRO A  40      46.239  15.726  57.835  1.00  0.00           O  
ATOM    632  CB  PRO A  40      44.734  13.202  56.968  1.00  0.00           C  
ATOM    633  CG  PRO A  40      44.933  12.474  55.682  1.00  0.00           C  
ATOM    634  CD  PRO A  40      45.746  13.421  54.840  1.00  0.00           C  
ATOM    635  HA  PRO A  40      43.467  14.899  56.339  1.00  0.00           H  
ATOM    636 1HB  PRO A  40      45.605  13.134  57.637  1.00  0.00           H  
ATOM    637 2HB  PRO A  40      43.865  12.837  57.534  1.00  0.00           H  
ATOM    638 1HG  PRO A  40      45.448  11.519  55.862  1.00  0.00           H  
ATOM    639 2HG  PRO A  40      43.962  12.232  55.229  1.00  0.00           H  
ATOM    640 1HD  PRO A  40      46.817  13.278  55.054  1.00  0.00           H  
ATOM    641 2HD  PRO A  40      45.537  13.237  53.775  1.00  0.00           H  
ATOM    642  N   GLY A  41      44.107  16.350  58.224  1.00  0.00           N  
ATOM    643  CA  GLY A  41      44.463  17.314  59.241  1.00  0.00           C  
ATOM    644  C   GLY A  41      44.828  18.687  58.729  1.00  0.00           C  
ATOM    645  O   GLY A  41      45.018  19.600  59.539  1.00  0.00           O  
ATOM    646  H   GLY A  41      43.132  16.222  57.986  1.00  0.00           H  
ATOM    647 1HA  GLY A  41      43.633  17.433  59.938  1.00  0.00           H  
ATOM    648 2HA  GLY A  41      45.311  16.941  59.814  1.00  0.00           H  
ATOM    649  N   THR A  42      44.931  18.865  57.414  1.00  0.00           N  
ATOM    650  CA  THR A  42      45.267  20.147  56.819  1.00  0.00           C  
ATOM    651  C   THR A  42      44.026  20.764  56.184  1.00  0.00           C  
ATOM    652  O   THR A  42      42.963  20.142  56.111  1.00  0.00           O  
ATOM    653  CB  THR A  42      46.381  20.003  55.766  1.00  0.00           C  
ATOM    654  OG1 THR A  42      45.884  19.277  54.635  1.00  0.00           O  
ATOM    655  CG2 THR A  42      47.578  19.267  56.350  1.00  0.00           C  
ATOM    656  H   THR A  42      44.769  18.071  56.814  1.00  0.00           H  
ATOM    657  HA  THR A  42      45.640  20.807  57.603  1.00  0.00           H  
ATOM    658  HB  THR A  42      46.698  20.992  55.433  1.00  0.00           H  
ATOM    659  HG1 THR A  42      45.247  18.622  54.931  1.00  0.00           H  
ATOM    660 1HG2 THR A  42      48.353  19.175  55.592  1.00  0.00           H  
ATOM    661 2HG2 THR A  42      47.966  19.824  57.204  1.00  0.00           H  
ATOM    662 3HG2 THR A  42      47.269  18.273  56.676  1.00  0.00           H  
ATOM    663  N   GLU A  43      44.177  22.004  55.728  1.00  0.00           N  
ATOM    664  CA  GLU A  43      43.082  22.764  55.141  1.00  0.00           C  
ATOM    665  C   GLU A  43      43.543  23.390  53.835  1.00  0.00           C  
ATOM    666  O   GLU A  43      44.710  23.776  53.701  1.00  0.00           O  
ATOM    667  CB  GLU A  43      42.591  23.848  56.104  1.00  0.00           C  
ATOM    668  CG  GLU A  43      42.003  23.315  57.403  1.00  0.00           C  
ATOM    669  CD  GLU A  43      41.488  24.404  58.302  1.00  0.00           C  
ATOM    670  OE1 GLU A  43      41.711  25.552  58.001  1.00  0.00           O  
ATOM    671  OE2 GLU A  43      40.870  24.088  59.292  1.00  0.00           O  
ATOM    672  H   GLU A  43      45.089  22.429  55.795  1.00  0.00           H  
ATOM    673  HA  GLU A  43      42.250  22.084  54.952  1.00  0.00           H  
ATOM    674 1HB  GLU A  43      43.419  24.510  56.359  1.00  0.00           H  
ATOM    675 2HB  GLU A  43      41.828  24.451  55.614  1.00  0.00           H  
ATOM    676 1HG  GLU A  43      41.184  22.636  57.168  1.00  0.00           H  
ATOM    677 2HG  GLU A  43      42.769  22.747  57.930  1.00  0.00           H  
ATOM    678  N   LEU A  44      42.629  23.490  52.875  1.00  0.00           N  
ATOM    679  CA  LEU A  44      42.811  24.346  51.713  1.00  0.00           C  
ATOM    680  C   LEU A  44      42.219  25.721  51.991  1.00  0.00           C  
ATOM    681  O   LEU A  44      41.173  25.837  52.637  1.00  0.00           O  
ATOM    682  CB  LEU A  44      42.148  23.726  50.477  1.00  0.00           C  
ATOM    683  CG  LEU A  44      42.134  24.604  49.219  1.00  0.00           C  
ATOM    684  CD1 LEU A  44      43.555  24.764  48.695  1.00  0.00           C  
ATOM    685  CD2 LEU A  44      41.233  23.972  48.169  1.00  0.00           C  
ATOM    686  H   LEU A  44      41.781  22.949  52.959  1.00  0.00           H  
ATOM    687  HA  LEU A  44      43.880  24.441  51.517  1.00  0.00           H  
ATOM    688 1HB  LEU A  44      42.668  22.802  50.230  1.00  0.00           H  
ATOM    689 2HB  LEU A  44      41.114  23.483  50.722  1.00  0.00           H  
ATOM    690  HG  LEU A  44      41.758  25.596  49.471  1.00  0.00           H  
ATOM    691 1HD1 LEU A  44      43.545  25.388  47.802  1.00  0.00           H  
ATOM    692 2HD1 LEU A  44      44.173  25.236  49.459  1.00  0.00           H  
ATOM    693 3HD1 LEU A  44      43.965  23.785  48.450  1.00  0.00           H  
ATOM    694 1HD2 LEU A  44      41.222  24.596  47.275  1.00  0.00           H  
ATOM    695 2HD2 LEU A  44      41.609  22.981  47.915  1.00  0.00           H  
ATOM    696 3HD2 LEU A  44      40.220  23.886  48.563  1.00  0.00           H  
ATOM    697  N   GLU A  45      42.896  26.762  51.511  1.00  0.00           N  
ATOM    698  CA  GLU A  45      42.333  28.106  51.462  1.00  0.00           C  
ATOM    699  C   GLU A  45      42.623  28.715  50.099  1.00  0.00           C  
ATOM    700  O   GLU A  45      43.779  28.749  49.666  1.00  0.00           O  
ATOM    701  CB  GLU A  45      42.910  28.987  52.572  1.00  0.00           C  
ATOM    702  CG  GLU A  45      42.347  30.401  52.612  1.00  0.00           C  
ATOM    703  CD  GLU A  45      42.860  31.203  53.775  1.00  0.00           C  
ATOM    704  OE1 GLU A  45      44.041  31.452  53.824  1.00  0.00           O  
ATOM    705  OE2 GLU A  45      42.071  31.567  54.615  1.00  0.00           O  
ATOM    706  H   GLU A  45      43.834  26.609  51.172  1.00  0.00           H  
ATOM    707  HA  GLU A  45      41.256  28.037  51.620  1.00  0.00           H  
ATOM    708 1HB  GLU A  45      42.721  28.523  53.540  1.00  0.00           H  
ATOM    709 2HB  GLU A  45      43.991  29.061  52.452  1.00  0.00           H  
ATOM    710 1HG  GLU A  45      42.611  30.912  51.688  1.00  0.00           H  
ATOM    711 2HG  GLU A  45      41.260  30.346  52.668  1.00  0.00           H  
ATOM    712  N   VAL A  46      41.574  29.191  49.429  1.00  0.00           N  
ATOM    713  CA  VAL A  46      41.690  29.874  48.148  1.00  0.00           C  
ATOM    714  C   VAL A  46      40.904  31.177  48.226  1.00  0.00           C  
ATOM    715  O   VAL A  46      40.002  31.331  49.055  1.00  0.00           O  
ATOM    716  CB  VAL A  46      41.150  29.000  47.002  1.00  0.00           C  
ATOM    717  CG1 VAL A  46      41.935  27.700  46.909  1.00  0.00           C  
ATOM    718  CG2 VAL A  46      39.669  28.722  47.216  1.00  0.00           C  
ATOM    719  H   VAL A  46      40.659  29.069  49.840  1.00  0.00           H  
ATOM    720  HA  VAL A  46      42.744  30.077  47.958  1.00  0.00           H  
ATOM    721  HB  VAL A  46      41.288  29.525  46.057  1.00  0.00           H  
ATOM    722 1HG1 VAL A  46      41.540  27.094  46.094  1.00  0.00           H  
ATOM    723 2HG1 VAL A  46      42.984  27.921  46.720  1.00  0.00           H  
ATOM    724 3HG1 VAL A  46      41.842  27.152  47.846  1.00  0.00           H  
ATOM    725 1HG2 VAL A  46      39.294  28.102  46.403  1.00  0.00           H  
ATOM    726 2HG2 VAL A  46      39.531  28.200  48.164  1.00  0.00           H  
ATOM    727 3HG2 VAL A  46      39.121  29.664  47.238  1.00  0.00           H  
ATOM    728  N   GLU A  47      41.251  32.121  47.353  1.00  0.00           N  
ATOM    729  CA  GLU A  47      40.521  33.370  47.204  1.00  0.00           C  
ATOM    730  C   GLU A  47      39.709  33.345  45.916  1.00  0.00           C  
ATOM    731  O   GLU A  47      40.135  32.765  44.912  1.00  0.00           O  
ATOM    732  CB  GLU A  47      41.481  34.562  47.201  1.00  0.00           C  
ATOM    733  CG  GLU A  47      42.227  34.771  48.510  1.00  0.00           C  
ATOM    734  CD  GLU A  47      43.144  35.963  48.477  1.00  0.00           C  
ATOM    735  OE1 GLU A  47      43.251  36.579  47.443  1.00  0.00           O  
ATOM    736  OE2 GLU A  47      43.740  36.257  49.486  1.00  0.00           O  
ATOM    737  H   GLU A  47      42.061  31.951  46.773  1.00  0.00           H  
ATOM    738  HA  GLU A  47      39.849  33.482  48.055  1.00  0.00           H  
ATOM    739 1HB  GLU A  47      42.220  34.432  46.411  1.00  0.00           H  
ATOM    740 2HB  GLU A  47      40.926  35.475  46.983  1.00  0.00           H  
ATOM    741 1HG  GLU A  47      41.504  34.908  49.312  1.00  0.00           H  
ATOM    742 2HG  GLU A  47      42.809  33.878  48.731  1.00  0.00           H  
ATOM    743  N   LEU A  48      38.539  33.975  45.949  1.00  0.00           N  
ATOM    744  CA  LEU A  48      37.682  34.106  44.778  1.00  0.00           C  
ATOM    745  C   LEU A  48      37.823  35.484  44.145  1.00  0.00           C  
ATOM    746  O   LEU A  48      38.287  36.442  44.770  1.00  0.00           O  
ATOM    747  CB  LEU A  48      36.218  33.860  45.164  1.00  0.00           C  
ATOM    748  CG  LEU A  48      35.937  32.548  45.909  1.00  0.00           C  
ATOM    749  CD1 LEU A  48      34.450  32.449  46.221  1.00  0.00           C  
ATOM    750  CD2 LEU A  48      36.397  31.373  45.059  1.00  0.00           C  
ATOM    751  H   LEU A  48      38.240  34.379  46.824  1.00  0.00           H  
ATOM    752  HA  LEU A  48      37.978  33.352  44.047  1.00  0.00           H  
ATOM    753 1HB  LEU A  48      35.883  34.679  45.798  1.00  0.00           H  
ATOM    754 2HB  LEU A  48      35.615  33.860  44.256  1.00  0.00           H  
ATOM    755  HG  LEU A  48      36.478  32.545  46.856  1.00  0.00           H  
ATOM    756 1HD1 LEU A  48      34.251  31.518  46.751  1.00  0.00           H  
ATOM    757 2HD1 LEU A  48      34.153  33.292  46.846  1.00  0.00           H  
ATOM    758 3HD1 LEU A  48      33.882  32.467  45.292  1.00  0.00           H  
ATOM    759 1HD2 LEU A  48      36.198  30.441  45.589  1.00  0.00           H  
ATOM    760 2HD2 LEU A  48      35.856  31.374  44.113  1.00  0.00           H  
ATOM    761 3HD2 LEU A  48      37.466  31.460  44.866  1.00  0.00           H  
ATOM    762  N   SER A  49      37.412  35.569  42.883  1.00  0.00           N  
ATOM    763  CA  SER A  49      37.391  36.838  42.181  1.00  0.00           C  
ATOM    764  C   SER A  49      36.429  37.809  42.872  1.00  0.00           C  
ATOM    765  O   SER A  49      35.502  37.385  43.566  1.00  0.00           O  
ATOM    766  CB  SER A  49      36.980  36.630  40.736  1.00  0.00           C  
ATOM    767  OG  SER A  49      35.650  36.198  40.650  1.00  0.00           O  
ATOM    768  H   SER A  49      37.105  34.734  42.401  1.00  0.00           H  
ATOM    769  HA  SER A  49      38.397  37.259  42.196  1.00  0.00           H  
ATOM    770 1HB  SER A  49      37.099  37.563  40.186  1.00  0.00           H  
ATOM    771 2HB  SER A  49      37.636  35.892  40.275  1.00  0.00           H  
ATOM    772  HG  SER A  49      35.684  35.303  40.301  1.00  0.00           H  
ATOM    773  N   PRO A  50      36.639  39.118  42.707  1.00  0.00           N  
ATOM    774  CA  PRO A  50      35.756  40.087  43.379  1.00  0.00           C  
ATOM    775  C   PRO A  50      34.301  39.975  42.960  1.00  0.00           C  
ATOM    776  O   PRO A  50      33.415  40.405  43.712  1.00  0.00           O  
ATOM    777  CB  PRO A  50      36.356  41.444  42.979  1.00  0.00           C  
ATOM    778  CG  PRO A  50      37.179  41.161  41.764  1.00  0.00           C  
ATOM    779  CD  PRO A  50      37.735  39.789  41.977  1.00  0.00           C  
ATOM    780  HA  PRO A  50      35.799  39.907  44.453  1.00  0.00           H  
ATOM    781 1HB  PRO A  50      35.552  42.168  42.783  1.00  0.00           H  
ATOM    782 2HB  PRO A  50      36.958  41.848  43.809  1.00  0.00           H  
ATOM    783 1HG  PRO A  50      36.554  41.222  40.860  1.00  0.00           H  
ATOM    784 2HG  PRO A  50      37.969  41.918  41.653  1.00  0.00           H  
ATOM    785 1HD  PRO A  50      37.935  39.316  41.003  1.00  0.00           H  
ATOM    786 2HD  PRO A  50      38.657  39.856  42.573  1.00  0.00           H  
ATOM    787  N   GLU A  51      34.020  39.406  41.789  1.00  0.00           N  
ATOM    788  CA  GLU A  51      32.647  39.207  41.346  1.00  0.00           C  
ATOM    789  C   GLU A  51      32.021  37.932  41.893  1.00  0.00           C  
ATOM    790  O   GLU A  51      30.817  37.727  41.710  1.00  0.00           O  
ATOM    791  CB  GLU A  51      32.596  39.185  39.815  1.00  0.00           C  
ATOM    792  CG  GLU A  51      32.971  40.502  39.154  1.00  0.00           C  
ATOM    793  CD  GLU A  51      32.942  40.433  37.653  1.00  0.00           C  
ATOM    794  OE1 GLU A  51      32.646  39.384  37.132  1.00  0.00           O  
ATOM    795  OE2 GLU A  51      33.216  41.429  37.026  1.00  0.00           O  
ATOM    796  H   GLU A  51      34.779  39.106  41.195  1.00  0.00           H  
ATOM    797  HA  GLU A  51      32.045  40.046  41.698  1.00  0.00           H  
ATOM    798 1HB  GLU A  51      33.271  38.417  39.441  1.00  0.00           H  
ATOM    799 2HB  GLU A  51      31.589  38.922  39.490  1.00  0.00           H  
ATOM    800 1HG  GLU A  51      32.277  41.275  39.484  1.00  0.00           H  
ATOM    801 2HG  GLU A  51      33.970  40.789  39.479  1.00  0.00           H  
ATOM    802  N   GLN A  52      32.799  37.069  42.559  1.00  0.00           N  
ATOM    803  CA  GLN A  52      32.255  35.808  43.048  1.00  0.00           C  
ATOM    804  C   GLN A  52      32.395  35.649  44.561  1.00  0.00           C  
ATOM    805  O   GLN A  52      32.487  34.515  45.046  1.00  0.00           O  
ATOM    806  CB  GLN A  52      32.939  34.635  42.342  1.00  0.00           C  
ATOM    807  CG  GLN A  52      32.783  34.641  40.831  1.00  0.00           C  
ATOM    808  CD  GLN A  52      31.373  34.292  40.394  1.00  0.00           C  
ATOM    809  OE1 GLN A  52      30.859  33.214  40.707  1.00  0.00           O  
ATOM    810  NE2 GLN A  52      30.737  35.203  39.666  1.00  0.00           N  
ATOM    811  H   GLN A  52      33.771  37.286  42.728  1.00  0.00           H  
ATOM    812  HA  GLN A  52      31.191  35.776  42.811  1.00  0.00           H  
ATOM    813 1HB  GLN A  52      34.005  34.644  42.570  1.00  0.00           H  
ATOM    814 2HB  GLN A  52      32.532  33.696  42.719  1.00  0.00           H  
ATOM    815 1HG  GLN A  52      33.020  35.636  40.455  1.00  0.00           H  
ATOM    816 2HG  GLN A  52      33.465  33.907  40.403  1.00  0.00           H  
ATOM    817 1HE2 GLN A  52      29.804  35.028  39.348  1.00  0.00           H  
ATOM    818 2HE2 GLN A  52      31.191  36.063  39.434  1.00  0.00           H  
ATOM    819  N   GLN A  53      32.415  36.748  45.320  1.00  0.00           N  
ATOM    820  CA  GLN A  53      32.778  36.650  46.731  1.00  0.00           C  
ATOM    821  C   GLN A  53      31.884  35.668  47.476  1.00  0.00           C  
ATOM    822  O   GLN A  53      32.349  34.986  48.396  1.00  0.00           O  
ATOM    823  CB  GLN A  53      32.706  38.026  47.398  1.00  0.00           C  
ATOM    824  CG  GLN A  53      33.789  38.992  46.951  1.00  0.00           C  
ATOM    825  CD  GLN A  53      33.569  40.395  47.481  1.00  0.00           C  
ATOM    826  OE1 GLN A  53      33.505  40.613  48.694  1.00  0.00           O  
ATOM    827  NE2 GLN A  53      33.449  41.358  46.574  1.00  0.00           N  
ATOM    828  H   GLN A  53      32.180  37.650  44.934  1.00  0.00           H  
ATOM    829  HA  GLN A  53      33.808  36.297  46.800  1.00  0.00           H  
ATOM    830 1HB  GLN A  53      31.739  38.482  47.185  1.00  0.00           H  
ATOM    831 2HB  GLN A  53      32.781  37.911  48.479  1.00  0.00           H  
ATOM    832 1HG  GLN A  53      34.752  38.635  47.317  1.00  0.00           H  
ATOM    833 2HG  GLN A  53      33.797  39.034  45.863  1.00  0.00           H  
ATOM    834 1HE2 GLN A  53      33.302  42.304  46.864  1.00  0.00           H  
ATOM    835 2HE2 GLN A  53      33.507  41.138  45.601  1.00  0.00           H  
ATOM    836  N   ASN A  54      30.608  35.585  47.106  1.00  0.00           N  
ATOM    837  CA  ASN A  54      29.669  34.665  47.734  1.00  0.00           C  
ATOM    838  C   ASN A  54      29.025  33.707  46.740  1.00  0.00           C  
ATOM    839  O   ASN A  54      27.825  33.440  46.849  1.00  0.00           O  
ATOM    840  CB  ASN A  54      28.600  35.441  48.482  1.00  0.00           C  
ATOM    841  CG  ASN A  54      29.114  36.052  49.756  1.00  0.00           C  
ATOM    842  OD1 ASN A  54      29.250  35.367  50.776  1.00  0.00           O  
ATOM    843  ND2 ASN A  54      29.403  37.327  49.717  1.00  0.00           N  
ATOM    844  H   ASN A  54      30.285  36.186  46.362  1.00  0.00           H  
ATOM    845  HA  ASN A  54      30.210  34.066  48.467  1.00  0.00           H  
ATOM    846 1HB  ASN A  54      28.212  36.235  47.842  1.00  0.00           H  
ATOM    847 2HB  ASN A  54      27.769  34.777  48.720  1.00  0.00           H  
ATOM    848 1HD2 ASN A  54      29.750  37.787  50.535  1.00  0.00           H  
ATOM    849 2HD2 ASN A  54      29.278  37.842  48.869  1.00  0.00           H  
ATOM    850  N   GLN A  55      29.791  33.186  45.781  1.00  0.00           N  
ATOM    851  CA  GLN A  55      29.306  32.172  44.837  1.00  0.00           C  
ATOM    852  C   GLN A  55      30.489  31.263  44.504  1.00  0.00           C  
ATOM    853  O   GLN A  55      31.552  31.735  44.093  1.00  0.00           O  
ATOM    854  CB  GLN A  55      28.732  32.809  43.569  1.00  0.00           C  
ATOM    855  CG  GLN A  55      28.159  31.812  42.576  1.00  0.00           C  
ATOM    856  CD  GLN A  55      27.311  32.479  41.510  1.00  0.00           C  
ATOM    857  OE1 GLN A  55      26.089  32.587  41.647  1.00  0.00           O  
ATOM    858  NE2 GLN A  55      27.954  32.931  40.440  1.00  0.00           N  
ATOM    859  H   GLN A  55      30.745  33.508  45.708  1.00  0.00           H  
ATOM    860  HA  GLN A  55      28.500  31.614  45.314  1.00  0.00           H  
ATOM    861 1HB  GLN A  55      27.940  33.508  43.839  1.00  0.00           H  
ATOM    862 2HB  GLN A  55      29.512  33.378  43.062  1.00  0.00           H  
ATOM    863 1HG  GLN A  55      28.981  31.292  42.084  1.00  0.00           H  
ATOM    864 2HG  GLN A  55      27.534  31.098  43.114  1.00  0.00           H  
ATOM    865 1HE2 GLN A  55      27.447  33.380  39.703  1.00  0.00           H  
ATOM    866 2HE2 GLN A  55      28.946  32.822  40.370  1.00  0.00           H  
ATOM    867  N   ALA A  56      30.294  29.958  44.683  1.00  0.00           N  
ATOM    868  CA  ALA A  56      31.327  28.986  44.370  1.00  0.00           C  
ATOM    869  C   ALA A  56      30.730  27.587  44.381  1.00  0.00           C  
ATOM    870  O   ALA A  56      29.741  27.317  45.069  1.00  0.00           O  
ATOM    871  CB  ALA A  56      32.497  29.072  45.356  1.00  0.00           C  
ATOM    872  H   ALA A  56      29.407  29.636  45.042  1.00  0.00           H  
ATOM    873  HA  ALA A  56      31.724  29.209  43.379  1.00  0.00           H  
ATOM    874 1HB  ALA A  56      33.250  28.330  45.093  1.00  0.00           H  
ATOM    875 2HB  ALA A  56      32.937  30.068  45.315  1.00  0.00           H  
ATOM    876 3HB  ALA A  56      32.136  28.877  46.364  1.00  0.00           H  
ATOM    877  N   ILE A  57      31.346  26.698  43.607  1.00  0.00           N  
ATOM    878  CA  ILE A  57      31.116  25.266  43.711  1.00  0.00           C  
ATOM    879  C   ILE A  57      32.376  24.595  44.234  1.00  0.00           C  
ATOM    880  O   ILE A  57      33.458  24.778  43.668  1.00  0.00           O  
ATOM    881  CB  ILE A  57      30.720  24.658  42.353  1.00  0.00           C  
ATOM    882  CG1 ILE A  57      29.397  25.255  41.867  1.00  0.00           C  
ATOM    883  CG2 ILE A  57      30.618  23.144  42.457  1.00  0.00           C  
ATOM    884  CD1 ILE A  57      29.091  24.960  40.416  1.00  0.00           C  
ATOM    885  H   ILE A  57      32.004  27.044  42.921  1.00  0.00           H  
ATOM    886  HA  ILE A  57      30.289  25.097  44.403  1.00  0.00           H  
ATOM    887  HB  ILE A  57      31.473  24.912  41.608  1.00  0.00           H  
ATOM    888 1HG1 ILE A  57      28.579  24.868  42.474  1.00  0.00           H  
ATOM    889 2HG1 ILE A  57      29.416  26.337  41.997  1.00  0.00           H  
ATOM    890 1HG2 ILE A  57      30.337  22.731  41.489  1.00  0.00           H  
ATOM    891 2HG2 ILE A  57      31.581  22.735  42.760  1.00  0.00           H  
ATOM    892 3HG2 ILE A  57      29.863  22.880  43.198  1.00  0.00           H  
ATOM    893 1HD1 ILE A  57      28.138  25.416  40.146  1.00  0.00           H  
ATOM    894 2HD1 ILE A  57      29.881  25.371  39.787  1.00  0.00           H  
ATOM    895 3HD1 ILE A  57      29.031  23.883  40.269  1.00  0.00           H  
ATOM    896  N   VAL A  58      32.235  23.825  45.309  1.00  0.00           N  
ATOM    897  CA  VAL A  58      33.344  23.099  45.913  1.00  0.00           C  
ATOM    898  C   VAL A  58      33.047  21.612  45.797  1.00  0.00           C  
ATOM    899  O   VAL A  58      31.990  21.147  46.242  1.00  0.00           O  
ATOM    900  CB  VAL A  58      33.527  23.490  47.391  1.00  0.00           C  
ATOM    901  CG1 VAL A  58      34.689  22.724  48.004  1.00  0.00           C  
ATOM    902  CG2 VAL A  58      33.749  24.990  47.506  1.00  0.00           C  
ATOM    903  H   VAL A  58      31.315  23.746  45.717  1.00  0.00           H  
ATOM    904  HA  VAL A  58      34.258  23.353  45.375  1.00  0.00           H  
ATOM    905  HB  VAL A  58      32.630  23.211  47.945  1.00  0.00           H  
ATOM    906 1HG1 VAL A  58      34.804  23.012  49.050  1.00  0.00           H  
ATOM    907 2HG1 VAL A  58      34.493  21.654  47.944  1.00  0.00           H  
ATOM    908 3HG1 VAL A  58      35.605  22.957  47.462  1.00  0.00           H  
ATOM    909 1HG2 VAL A  58      33.876  25.260  48.554  1.00  0.00           H  
ATOM    910 2HG2 VAL A  58      34.642  25.270  46.947  1.00  0.00           H  
ATOM    911 3HG2 VAL A  58      32.886  25.518  47.099  1.00  0.00           H  
ATOM    912  N   VAL A  59      33.974  20.871  45.198  1.00  0.00           N  
ATOM    913  CA  VAL A  59      33.843  19.435  45.006  1.00  0.00           C  
ATOM    914  C   VAL A  59      35.045  18.745  45.629  1.00  0.00           C  
ATOM    915  O   VAL A  59      36.188  19.162  45.407  1.00  0.00           O  
ATOM    916  CB  VAL A  59      33.755  19.084  43.509  1.00  0.00           C  
ATOM    917  CG1 VAL A  59      33.617  17.581  43.321  1.00  0.00           C  
ATOM    918  CG2 VAL A  59      32.583  19.817  42.874  1.00  0.00           C  
ATOM    919  H   VAL A  59      34.804  21.339  44.862  1.00  0.00           H  
ATOM    920  HA  VAL A  59      32.925  19.103  45.494  1.00  0.00           H  
ATOM    921  HB  VAL A  59      34.681  19.385  43.019  1.00  0.00           H  
ATOM    922 1HG1 VAL A  59      33.556  17.351  42.257  1.00  0.00           H  
ATOM    923 2HG1 VAL A  59      34.484  17.079  43.751  1.00  0.00           H  
ATOM    924 3HG1 VAL A  59      32.711  17.233  43.819  1.00  0.00           H  
ATOM    925 1HG2 VAL A  59      32.526  19.565  41.815  1.00  0.00           H  
ATOM    926 2HG2 VAL A  59      31.657  19.520  43.368  1.00  0.00           H  
ATOM    927 3HG2 VAL A  59      32.723  20.892  42.984  1.00  0.00           H  
ATOM    928  N   ILE A  60      34.790  17.695  46.404  1.00  0.00           N  
ATOM    929  CA  ILE A  60      35.840  16.893  47.022  1.00  0.00           C  
ATOM    930  C   ILE A  60      35.674  15.451  46.564  1.00  0.00           C  
ATOM    931  O   ILE A  60      34.577  14.886  46.661  1.00  0.00           O  
ATOM    932  CB  ILE A  60      35.786  16.972  48.559  1.00  0.00           C  
ATOM    933  CG1 ILE A  60      35.853  18.429  49.022  1.00  0.00           C  
ATOM    934  CG2 ILE A  60      36.919  16.163  49.173  1.00  0.00           C  
ATOM    935  CD1 ILE A  60      34.498  19.065  49.237  1.00  0.00           C  
ATOM    936  H   ILE A  60      33.824  17.452  46.568  1.00  0.00           H  
ATOM    937  HA  ILE A  60      36.807  17.286  46.706  1.00  0.00           H  
ATOM    938  HB  ILE A  60      34.835  16.573  48.911  1.00  0.00           H  
ATOM    939 1HG1 ILE A  60      36.410  18.489  49.956  1.00  0.00           H  
ATOM    940 2HG1 ILE A  60      36.392  19.022  48.283  1.00  0.00           H  
ATOM    941 1HG2 ILE A  60      36.866  16.230  50.260  1.00  0.00           H  
ATOM    942 2HG2 ILE A  60      36.828  15.121  48.869  1.00  0.00           H  
ATOM    943 3HG2 ILE A  60      37.875  16.558  48.831  1.00  0.00           H  
ATOM    944 1HD1 ILE A  60      34.627  20.097  49.563  1.00  0.00           H  
ATOM    945 2HD1 ILE A  60      33.936  19.047  48.302  1.00  0.00           H  
ATOM    946 3HD1 ILE A  60      33.953  18.509  49.998  1.00  0.00           H  
ATOM    947  N   HIS A  61      36.758  14.865  46.063  1.00  0.00           N  
ATOM    948  CA  HIS A  61      36.785  13.473  45.628  1.00  0.00           C  
ATOM    949  C   HIS A  61      37.564  12.664  46.655  1.00  0.00           C  
ATOM    950  O   HIS A  61      38.698  13.021  47.001  1.00  0.00           O  
ATOM    951  CB  HIS A  61      37.421  13.330  44.242  1.00  0.00           C  
ATOM    952  CG  HIS A  61      36.771  14.177  43.192  1.00  0.00           C  
ATOM    953  ND1 HIS A  61      35.911  13.659  42.246  1.00  0.00           N  
ATOM    954  CD2 HIS A  61      36.857  15.504  42.937  1.00  0.00           C  
ATOM    955  CE1 HIS A  61      35.494  14.633  41.455  1.00  0.00           C  
ATOM    956  NE2 HIS A  61      36.054  15.761  41.854  1.00  0.00           N  
ATOM    957  H   HIS A  61      37.597  15.421  45.985  1.00  0.00           H  
ATOM    958  HA  HIS A  61      35.757  13.113  45.558  1.00  0.00           H  
ATOM    959 1HB  HIS A  61      38.475  13.602  44.295  1.00  0.00           H  
ATOM    960 2HB  HIS A  61      37.367  12.289  43.922  1.00  0.00           H  
ATOM    961  HD1 HIS A  61      35.577  12.717  42.203  1.00  0.00           H  
ATOM    962  HD2 HIS A  61      37.409  16.315  43.413  1.00  0.00           H  
ATOM    963  HE1 HIS A  61      34.802  14.428  40.639  1.00  0.00           H  
ATOM    964  N   ILE A  62      36.963  11.586  47.142  1.00  0.00           N  
ATOM    965  CA  ILE A  62      37.609  10.674  48.082  1.00  0.00           C  
ATOM    966  C   ILE A  62      37.123   9.262  47.758  1.00  0.00           C  
ATOM    967  O   ILE A  62      35.926   9.012  47.615  1.00  0.00           O  
ATOM    968  CB  ILE A  62      37.287  11.032  49.544  1.00  0.00           C  
ATOM    969  CG1 ILE A  62      38.011  10.079  50.499  1.00  0.00           C  
ATOM    970  CG2 ILE A  62      35.785  10.991  49.783  1.00  0.00           C  
ATOM    971  CD1 ILE A  62      37.988  10.528  51.943  1.00  0.00           C  
ATOM    972  H   ILE A  62      36.018  11.396  46.844  1.00  0.00           H  
ATOM    973  HA  ILE A  62      38.689  10.754  47.956  1.00  0.00           H  
ATOM    974  HB  ILE A  62      37.653  12.035  49.762  1.00  0.00           H  
ATOM    975 1HG1 ILE A  62      37.555   9.091  50.442  1.00  0.00           H  
ATOM    976 2HG1 ILE A  62      39.052   9.977  50.191  1.00  0.00           H  
ATOM    977 1HG2 ILE A  62      35.575  11.246  50.822  1.00  0.00           H  
ATOM    978 2HG2 ILE A  62      35.293  11.708  49.127  1.00  0.00           H  
ATOM    979 3HG2 ILE A  62      35.410   9.990  49.573  1.00  0.00           H  
ATOM    980 1HD1 ILE A  62      38.521   9.802  52.558  1.00  0.00           H  
ATOM    981 2HD1 ILE A  62      38.472  11.502  52.029  1.00  0.00           H  
ATOM    982 3HD1 ILE A  62      36.957  10.603  52.284  1.00  0.00           H  
ATOM    983  N   GLY A  63      38.073   8.338  47.641  1.00  0.00           N  
ATOM    984  CA  GLY A  63      37.751   6.961  47.329  1.00  0.00           C  
ATOM    985  C   GLY A  63      36.945   6.831  46.054  1.00  0.00           C  
ATOM    986  O   GLY A  63      37.402   7.239  44.980  1.00  0.00           O  
ATOM    987  H   GLY A  63      39.039   8.600  47.771  1.00  0.00           H  
ATOM    988 1HA  GLY A  63      38.671   6.385  47.229  1.00  0.00           H  
ATOM    989 2HA  GLY A  63      37.187   6.524  48.153  1.00  0.00           H  
ATOM    990  N   ASN A  64      35.745   6.264  46.154  1.00  0.00           N  
ATOM    991  CA  ASN A  64      34.868   6.103  45.005  1.00  0.00           C  
ATOM    992  C   ASN A  64      33.625   6.980  45.086  1.00  0.00           C  
ATOM    993  O   ASN A  64      32.639   6.699  44.395  1.00  0.00           O  
ATOM    994  CB  ASN A  64      34.472   4.645  44.850  1.00  0.00           C  
ATOM    995  CG  ASN A  64      35.633   3.769  44.474  1.00  0.00           C  
ATOM    996  OD1 ASN A  64      36.094   3.787  43.325  1.00  0.00           O  
ATOM    997  ND2 ASN A  64      36.115   3.002  45.417  1.00  0.00           N  
ATOM    998  H   ASN A  64      35.437   5.935  47.059  1.00  0.00           H  
ATOM    999  HA  ASN A  64      35.417   6.387  44.107  1.00  0.00           H  
ATOM   1000 1HB  ASN A  64      34.045   4.282  45.785  1.00  0.00           H  
ATOM   1001 2HB  ASN A  64      33.702   4.558  44.084  1.00  0.00           H  
ATOM   1002 1HD2 ASN A  64      36.889   2.398  45.225  1.00  0.00           H  
ATOM   1003 2HD2 ASN A  64      35.712   3.020  46.331  1.00  0.00           H  
ATOM   1004  N   GLU A  65      33.651   8.030  45.899  1.00  0.00           N  
ATOM   1005  CA  GLU A  65      32.501   8.897  46.113  1.00  0.00           C  
ATOM   1006  C   GLU A  65      32.895  10.356  45.937  1.00  0.00           C  
ATOM   1007  O   GLU A  65      34.041  10.737  46.188  1.00  0.00           O  
ATOM   1008  CB  GLU A  65      31.914   8.677  47.509  1.00  0.00           C  
ATOM   1009  CG  GLU A  65      31.360   7.279  47.745  1.00  0.00           C  
ATOM   1010  CD  GLU A  65      30.705   7.129  49.090  1.00  0.00           C  
ATOM   1011  OE1 GLU A  65      31.299   7.517  50.066  1.00  0.00           O  
ATOM   1012  OE2 GLU A  65      29.607   6.626  49.140  1.00  0.00           O  
ATOM   1013  H   GLU A  65      34.513   8.229  46.387  1.00  0.00           H  
ATOM   1014  HA  GLU A  65      31.735   8.642  45.381  1.00  0.00           H  
ATOM   1015 1HB  GLU A  65      32.681   8.864  48.260  1.00  0.00           H  
ATOM   1016 2HB  GLU A  65      31.107   9.390  47.681  1.00  0.00           H  
ATOM   1017 1HG  GLU A  65      30.629   7.053  46.970  1.00  0.00           H  
ATOM   1018 2HG  GLU A  65      32.173   6.559  47.660  1.00  0.00           H  
ATOM   1019  N   VAL A  66      31.935  11.170  45.505  1.00  0.00           N  
ATOM   1020  CA  VAL A  66      32.131  12.602  45.341  1.00  0.00           C  
ATOM   1021  C   VAL A  66      31.118  13.361  46.186  1.00  0.00           C  
ATOM   1022  O   VAL A  66      29.947  12.972  46.266  1.00  0.00           O  
ATOM   1023  CB  VAL A  66      31.981  13.006  43.862  1.00  0.00           C  
ATOM   1024  CG1 VAL A  66      32.269  14.489  43.683  1.00  0.00           C  
ATOM   1025  CG2 VAL A  66      32.913  12.168  43.000  1.00  0.00           C  
ATOM   1026  H   VAL A  66      31.034  10.766  45.282  1.00  0.00           H  
ATOM   1027  HA  VAL A  66      33.140  12.853  45.668  1.00  0.00           H  
ATOM   1028  HB  VAL A  66      30.949  12.839  43.552  1.00  0.00           H  
ATOM   1029 1HG1 VAL A  66      32.158  14.757  42.632  1.00  0.00           H  
ATOM   1030 2HG1 VAL A  66      31.567  15.070  44.281  1.00  0.00           H  
ATOM   1031 3HG1 VAL A  66      33.287  14.704  44.006  1.00  0.00           H  
ATOM   1032 1HG2 VAL A  66      32.801  12.458  41.955  1.00  0.00           H  
ATOM   1033 2HG2 VAL A  66      33.944  12.331  43.313  1.00  0.00           H  
ATOM   1034 3HG2 VAL A  66      32.662  11.113  43.112  1.00  0.00           H  
ATOM   1035  N   PHE A  67      31.574  14.439  46.816  1.00  0.00           N  
ATOM   1036  CA  PHE A  67      30.735  15.276  47.659  1.00  0.00           C  
ATOM   1037  C   PHE A  67      30.868  16.720  47.199  1.00  0.00           C  
ATOM   1038  O   PHE A  67      31.981  17.194  46.947  1.00  0.00           O  
ATOM   1039  CB  PHE A  67      31.131  15.149  49.131  1.00  0.00           C  
ATOM   1040  CG  PHE A  67      31.093  13.739  49.649  1.00  0.00           C  
ATOM   1041  CD1 PHE A  67      32.191  12.904  49.509  1.00  0.00           C  
ATOM   1042  CD2 PHE A  67      29.960  13.245  50.277  1.00  0.00           C  
ATOM   1043  CE1 PHE A  67      32.158  11.607  49.985  1.00  0.00           C  
ATOM   1044  CE2 PHE A  67      29.923  11.950  50.754  1.00  0.00           C  
ATOM   1045  CZ  PHE A  67      31.024  11.130  50.608  1.00  0.00           C  
ATOM   1046  H   PHE A  67      32.547  14.679  46.696  1.00  0.00           H  
ATOM   1047  HA  PHE A  67      29.702  14.942  47.559  1.00  0.00           H  
ATOM   1048 1HB  PHE A  67      32.140  15.536  49.271  1.00  0.00           H  
ATOM   1049 2HB  PHE A  67      30.461  15.754  49.741  1.00  0.00           H  
ATOM   1050  HD1 PHE A  67      33.088  13.282  49.017  1.00  0.00           H  
ATOM   1051  HD2 PHE A  67      29.090  13.893  50.392  1.00  0.00           H  
ATOM   1052  HE1 PHE A  67      33.028  10.961  49.867  1.00  0.00           H  
ATOM   1053  HE2 PHE A  67      29.026  11.574  51.246  1.00  0.00           H  
ATOM   1054  HZ  PHE A  67      30.996  10.108  50.982  1.00  0.00           H  
ATOM   1055  N   MET A  68      29.740  17.414  47.090  1.00  0.00           N  
ATOM   1056  CA  MET A  68      29.691  18.754  46.517  1.00  0.00           C  
ATOM   1057  C   MET A  68      28.951  19.691  47.458  1.00  0.00           C  
ATOM   1058  O   MET A  68      27.899  19.334  48.000  1.00  0.00           O  
ATOM   1059  CB  MET A  68      29.022  18.729  45.144  1.00  0.00           C  
ATOM   1060  CG  MET A  68      28.898  20.093  44.479  1.00  0.00           C  
ATOM   1061  SD  MET A  68      28.000  20.025  42.916  1.00  0.00           S  
ATOM   1062  CE  MET A  68      29.204  19.211  41.870  1.00  0.00           C  
ATOM   1063  H   MET A  68      28.884  16.989  47.419  1.00  0.00           H  
ATOM   1064  HA  MET A  68      30.713  19.108  46.377  1.00  0.00           H  
ATOM   1065 1HB  MET A  68      29.589  18.083  44.475  1.00  0.00           H  
ATOM   1066 2HB  MET A  68      28.020  18.309  45.234  1.00  0.00           H  
ATOM   1067 1HG  MET A  68      28.376  20.777  45.147  1.00  0.00           H  
ATOM   1068 2HG  MET A  68      29.892  20.497  44.288  1.00  0.00           H  
ATOM   1069 1HE  MET A  68      28.794  19.096  40.865  1.00  0.00           H  
ATOM   1070 2HE  MET A  68      30.113  19.811  41.825  1.00  0.00           H  
ATOM   1071 3HE  MET A  68      29.438  18.228  42.281  1.00  0.00           H  
ATOM   1072  N   PHE A  69      29.503  20.888  47.652  1.00  0.00           N  
ATOM   1073  CA  PHE A  69      28.902  21.908  48.499  1.00  0.00           C  
ATOM   1074  C   PHE A  69      28.963  23.240  47.766  1.00  0.00           C  
ATOM   1075  O   PHE A  69      30.035  23.653  47.316  1.00  0.00           O  
ATOM   1076  CB  PHE A  69      29.625  22.006  49.844  1.00  0.00           C  
ATOM   1077  CG  PHE A  69      29.775  20.688  50.548  1.00  0.00           C  
ATOM   1078  CD1 PHE A  69      30.849  19.855  50.271  1.00  0.00           C  
ATOM   1079  CD2 PHE A  69      28.843  20.279  51.490  1.00  0.00           C  
ATOM   1080  CE1 PHE A  69      30.988  18.641  50.918  1.00  0.00           C  
ATOM   1081  CE2 PHE A  69      28.981  19.067  52.141  1.00  0.00           C  
ATOM   1082  CZ  PHE A  69      30.055  18.248  51.853  1.00  0.00           C  
ATOM   1083  H   PHE A  69      30.376  21.087  47.186  1.00  0.00           H  
ATOM   1084  HA  PHE A  69      27.866  21.629  48.695  1.00  0.00           H  
ATOM   1085 1HB  PHE A  69      30.619  22.426  49.693  1.00  0.00           H  
ATOM   1086 2HB  PHE A  69      29.080  22.683  50.500  1.00  0.00           H  
ATOM   1087  HD1 PHE A  69      31.587  20.166  49.532  1.00  0.00           H  
ATOM   1088  HD2 PHE A  69      27.996  20.925  51.716  1.00  0.00           H  
ATOM   1089  HE1 PHE A  69      31.836  17.997  50.690  1.00  0.00           H  
ATOM   1090  HE2 PHE A  69      28.241  18.757  52.879  1.00  0.00           H  
ATOM   1091  HZ  PHE A  69      30.163  17.292  52.364  1.00  0.00           H  
ATOM   1092  N   VAL A  70      27.816  23.905  47.649  1.00  0.00           N  
ATOM   1093  CA  VAL A  70      27.648  25.014  46.719  1.00  0.00           C  
ATOM   1094  C   VAL A  70      27.049  26.216  47.432  1.00  0.00           C  
ATOM   1095  O   VAL A  70      26.125  26.076  48.232  1.00  0.00           O  
ATOM   1096  CB  VAL A  70      26.737  24.604  45.546  1.00  0.00           C  
ATOM   1097  CG1 VAL A  70      26.628  25.736  44.535  1.00  0.00           C  
ATOM   1098  CG2 VAL A  70      27.276  23.343  44.888  1.00  0.00           C  
ATOM   1099  H   VAL A  70      27.036  23.629  48.229  1.00  0.00           H  
ATOM   1100  HA  VAL A  70      28.628  25.283  46.321  1.00  0.00           H  
ATOM   1101  HB  VAL A  70      25.733  24.416  45.927  1.00  0.00           H  
ATOM   1102 1HG1 VAL A  70      25.981  25.429  43.714  1.00  0.00           H  
ATOM   1103 2HG1 VAL A  70      26.207  26.617  45.019  1.00  0.00           H  
ATOM   1104 3HG1 VAL A  70      27.619  25.973  44.147  1.00  0.00           H  
ATOM   1105 1HG2 VAL A  70      26.627  23.059  44.061  1.00  0.00           H  
ATOM   1106 2HG2 VAL A  70      28.282  23.530  44.513  1.00  0.00           H  
ATOM   1107 3HG2 VAL A  70      27.306  22.535  45.620  1.00  0.00           H  
ATOM   1108  N   LEU A  71      27.581  27.397  47.137  1.00  0.00           N  
ATOM   1109  CA  LEU A  71      26.884  28.644  47.430  1.00  0.00           C  
ATOM   1110  C   LEU A  71      26.531  29.392  46.151  1.00  0.00           C  
ATOM   1111  O   LEU A  71      27.403  29.690  45.335  1.00  0.00           O  
ATOM   1112  CB  LEU A  71      27.749  29.537  48.329  1.00  0.00           C  
ATOM   1113  CG  LEU A  71      27.131  30.885  48.719  1.00  0.00           C  
ATOM   1114  CD1 LEU A  71      25.884  30.649  49.561  1.00  0.00           C  
ATOM   1115  CD2 LEU A  71      28.156  31.712  49.481  1.00  0.00           C  
ATOM   1116  H   LEU A  71      28.489  27.433  46.699  1.00  0.00           H  
ATOM   1117  HA  LEU A  71      25.961  28.409  47.963  1.00  0.00           H  
ATOM   1118 1HB  LEU A  71      27.969  28.995  49.247  1.00  0.00           H  
ATOM   1119 2HB  LEU A  71      28.689  29.739  47.816  1.00  0.00           H  
ATOM   1120  HG  LEU A  71      26.829  31.422  47.819  1.00  0.00           H  
ATOM   1121 1HD1 LEU A  71      25.445  31.607  49.838  1.00  0.00           H  
ATOM   1122 2HD1 LEU A  71      25.160  30.072  48.985  1.00  0.00           H  
ATOM   1123 3HD1 LEU A  71      26.153  30.099  50.462  1.00  0.00           H  
ATOM   1124 1HD2 LEU A  71      27.717  32.671  49.758  1.00  0.00           H  
ATOM   1125 2HD2 LEU A  71      28.458  31.177  50.382  1.00  0.00           H  
ATOM   1126 3HD2 LEU A  71      29.029  31.881  48.850  1.00  0.00           H  
ATOM   1127  N   ALA A  72      25.249  29.695  45.983  1.00  0.00           N  
ATOM   1128  CA  ALA A  72      24.760  30.300  44.750  1.00  0.00           C  
ATOM   1129  C   ALA A  72      24.183  31.685  45.007  1.00  0.00           C  
ATOM   1130  O   ALA A  72      23.612  31.943  46.066  1.00  0.00           O  
ATOM   1131  CB  ALA A  72      23.716  29.405  44.097  1.00  0.00           C  
ATOM   1132  H   ALA A  72      24.595  29.499  46.728  1.00  0.00           H  
ATOM   1133  HA  ALA A  72      25.597  30.393  44.055  1.00  0.00           H  
ATOM   1134 1HB  ALA A  72      23.361  29.872  43.177  1.00  0.00           H  
ATOM   1135 2HB  ALA A  72      24.160  28.437  43.865  1.00  0.00           H  
ATOM   1136 3HB  ALA A  72      22.880  29.266  44.779  1.00  0.00           H  
ATOM   1137  N   ARG A  73      24.337  32.575  44.033  1.00  0.00           N  
ATOM   1138  CA  ARG A  73      23.681  33.878  44.074  1.00  0.00           C  
ATOM   1139  C   ARG A  73      22.513  33.937  43.097  1.00  0.00           C  
ATOM   1140  O   ARG A  73      21.738  34.893  43.099  1.00  0.00           O  
ATOM   1141  CB  ARG A  73      24.670  34.986  43.745  1.00  0.00           C  
ATOM   1142  CG  ARG A  73      25.758  35.202  44.784  1.00  0.00           C  
ATOM   1143  CD  ARG A  73      26.799  36.146  44.303  1.00  0.00           C  
ATOM   1144  NE  ARG A  73      26.278  37.495  44.151  1.00  0.00           N  
ATOM   1145  CZ  ARG A  73      26.928  38.501  43.533  1.00  0.00           C  
ATOM   1146  NH1 ARG A  73      28.119  38.294  43.016  1.00  0.00           N  
ATOM   1147  NH2 ARG A  73      26.368  39.695  43.447  1.00  0.00           N  
ATOM   1148  H   ARG A  73      24.921  32.344  43.243  1.00  0.00           H  
ATOM   1149  HA  ARG A  73      23.301  34.042  45.082  1.00  0.00           H  
ATOM   1150 1HB  ARG A  73      25.158  34.768  42.796  1.00  0.00           H  
ATOM   1151 2HB  ARG A  73      24.134  35.928  43.627  1.00  0.00           H  
ATOM   1152 1HG  ARG A  73      25.317  35.612  45.693  1.00  0.00           H  
ATOM   1153 2HG  ARG A  73      26.238  34.249  45.011  1.00  0.00           H  
ATOM   1154 1HD  ARG A  73      27.621  36.176  45.017  1.00  0.00           H  
ATOM   1155 2HD  ARG A  73      27.171  35.813  43.334  1.00  0.00           H  
ATOM   1156  HE  ARG A  73      25.364  37.692  44.536  1.00  0.00           H  
ATOM   1157 1HH1 ARG A  73      28.547  37.381  43.082  1.00  0.00           H  
ATOM   1158 2HH1 ARG A  73      28.606  39.048  42.553  1.00  0.00           H  
ATOM   1159 1HH2 ARG A  73      25.452  39.853  43.844  1.00  0.00           H  
ATOM   1160 2HH2 ARG A  73      26.855  40.448  42.984  1.00  0.00           H  
ATOM   1161  N   ASP A  74      22.394  32.909  42.263  1.00  0.00           N  
ATOM   1162  CA  ASP A  74      21.331  32.852  41.266  1.00  0.00           C  
ATOM   1163  C   ASP A  74      20.976  31.410  40.922  1.00  0.00           C  
ATOM   1164  O   ASP A  74      21.747  30.490  41.190  1.00  0.00           O  
ATOM   1165  CB  ASP A  74      21.747  33.598  39.996  1.00  0.00           C  
ATOM   1166  CG  ASP A  74      20.559  34.033  39.148  1.00  0.00           C  
ATOM   1167  OD1 ASP A  74      19.455  33.666  39.475  1.00  0.00           O  
ATOM   1168  OD2 ASP A  74      20.767  34.729  38.183  1.00  0.00           O  
ATOM   1169  H   ASP A  74      23.055  32.148  42.320  1.00  0.00           H  
ATOM   1170  HA  ASP A  74      20.447  33.342  41.675  1.00  0.00           H  
ATOM   1171 1HB  ASP A  74      22.325  34.482  40.266  1.00  0.00           H  
ATOM   1172 2HB  ASP A  74      22.391  32.958  39.392  1.00  0.00           H  
ATOM   1173  N   GLU A  75      19.804  31.222  40.325  1.00  0.00           N  
ATOM   1174  CA  GLU A  75      19.298  29.885  40.037  1.00  0.00           C  
ATOM   1175  C   GLU A  75      20.147  29.191  38.980  1.00  0.00           C  
ATOM   1176  O   GLU A  75      20.333  27.975  39.019  1.00  0.00           O  
ATOM   1177  CB  GLU A  75      17.842  29.954  39.571  1.00  0.00           C  
ATOM   1178  CG  GLU A  75      16.851  30.346  40.658  1.00  0.00           C  
ATOM   1179  CD  GLU A  75      15.430  30.381  40.169  1.00  0.00           C  
ATOM   1180  OE1 GLU A  75      15.225  30.258  38.986  1.00  0.00           O  
ATOM   1181  OE2 GLU A  75      14.547  30.532  40.981  1.00  0.00           O  
ATOM   1182  H   GLU A  75      19.249  32.025  40.066  1.00  0.00           H  
ATOM   1183  HA  GLU A  75      19.331  29.297  40.955  1.00  0.00           H  
ATOM   1184 1HB  GLU A  75      17.753  30.679  38.761  1.00  0.00           H  
ATOM   1185 2HB  GLU A  75      17.539  28.984  39.176  1.00  0.00           H  
ATOM   1186 1HG  GLU A  75      16.924  29.629  41.476  1.00  0.00           H  
ATOM   1187 2HG  GLU A  75      17.122  31.327  41.046  1.00  0.00           H  
ATOM   1188  N   GLU A  76      20.662  29.971  38.036  1.00  0.00           N  
ATOM   1189  CA  GLU A  76      21.507  29.434  36.976  1.00  0.00           C  
ATOM   1190  C   GLU A  76      22.703  28.686  37.551  1.00  0.00           C  
ATOM   1191  O   GLU A  76      23.026  27.582  37.113  1.00  0.00           O  
ATOM   1192  CB  GLU A  76      21.989  30.558  36.057  1.00  0.00           C  
ATOM   1193  CG  GLU A  76      22.907  30.101  34.932  1.00  0.00           C  
ATOM   1194  CD  GLU A  76      23.396  31.236  34.077  1.00  0.00           C  
ATOM   1195  OE1 GLU A  76      22.819  32.295  34.143  1.00  0.00           O  
ATOM   1196  OE2 GLU A  76      24.347  31.045  33.356  1.00  0.00           O  
ATOM   1197  H   GLU A  76      20.462  30.961  38.053  1.00  0.00           H  
ATOM   1198  HA  GLU A  76      20.915  28.739  36.379  1.00  0.00           H  
ATOM   1199 1HB  GLU A  76      21.129  31.053  35.605  1.00  0.00           H  
ATOM   1200 2HB  GLU A  76      22.525  31.304  36.644  1.00  0.00           H  
ATOM   1201 1HG  GLU A  76      23.768  29.591  35.365  1.00  0.00           H  
ATOM   1202 2HG  GLU A  76      22.372  29.386  34.308  1.00  0.00           H  
ATOM   1203  N   TRP A  77      23.358  29.294  38.534  1.00  0.00           N  
ATOM   1204  CA  TRP A  77      24.502  28.674  39.191  1.00  0.00           C  
ATOM   1205  C   TRP A  77      24.122  27.339  39.820  1.00  0.00           C  
ATOM   1206  O   TRP A  77      24.863  26.362  39.723  1.00  0.00           O  
ATOM   1207  CB  TRP A  77      25.069  29.605  40.265  1.00  0.00           C  
ATOM   1208  CG  TRP A  77      26.415  29.184  40.772  1.00  0.00           C  
ATOM   1209  CD1 TRP A  77      26.694  28.647  41.993  1.00  0.00           C  
ATOM   1210  CD2 TRP A  77      27.679  29.263  40.070  1.00  0.00           C  
ATOM   1211  NE1 TRP A  77      28.038  28.388  42.100  1.00  0.00           N  
ATOM   1212  CE2 TRP A  77      28.656  28.757  40.932  1.00  0.00           C  
ATOM   1213  CE3 TRP A  77      28.054  29.714  38.799  1.00  0.00           C  
ATOM   1214  CZ2 TRP A  77      29.992  28.690  40.568  1.00  0.00           C  
ATOM   1215  CZ3 TRP A  77      29.393  29.645  38.433  1.00  0.00           C  
ATOM   1216  CH2 TRP A  77      30.336  29.145  39.295  1.00  0.00           C  
ATOM   1217  H   TRP A  77      23.055  30.210  38.836  1.00  0.00           H  
ATOM   1218  HA  TRP A  77      25.277  28.499  38.443  1.00  0.00           H  
ATOM   1219 1HB  TRP A  77      25.155  30.615  39.862  1.00  0.00           H  
ATOM   1220 2HB  TRP A  77      24.382  29.647  41.109  1.00  0.00           H  
ATOM   1221  HD1 TRP A  77      25.958  28.451  42.771  1.00  0.00           H  
ATOM   1222  HE1 TRP A  77      28.498  27.991  42.907  1.00  0.00           H  
ATOM   1223  HE3 TRP A  77      27.308  30.109  38.109  1.00  0.00           H  
ATOM   1224  HZ2 TRP A  77      30.756  28.297  41.239  1.00  0.00           H  
ATOM   1225  HZ3 TRP A  77      29.676  29.999  37.442  1.00  0.00           H  
ATOM   1226  HH2 TRP A  77      31.378  29.105  38.976  1.00  0.00           H  
ATOM   1227  N   VAL A  78      22.960  27.305  40.464  1.00  0.00           N  
ATOM   1228  CA  VAL A  78      22.452  26.078  41.064  1.00  0.00           C  
ATOM   1229  C   VAL A  78      22.234  24.999  40.011  1.00  0.00           C  
ATOM   1230  O   VAL A  78      22.655  23.854  40.185  1.00  0.00           O  
ATOM   1231  CB  VAL A  78      21.126  26.350  41.797  1.00  0.00           C  
ATOM   1232  CG1 VAL A  78      20.488  25.045  42.249  1.00  0.00           C  
ATOM   1233  CG2 VAL A  78      21.370  27.270  42.984  1.00  0.00           C  
ATOM   1234  H   VAL A  78      22.414  28.153  40.539  1.00  0.00           H  
ATOM   1235  HA  VAL A  78      23.185  25.718  41.788  1.00  0.00           H  
ATOM   1236  HB  VAL A  78      20.430  26.825  41.106  1.00  0.00           H  
ATOM   1237 1HG1 VAL A  78      19.552  25.256  42.765  1.00  0.00           H  
ATOM   1238 2HG1 VAL A  78      20.290  24.417  41.380  1.00  0.00           H  
ATOM   1239 3HG1 VAL A  78      21.165  24.524  42.926  1.00  0.00           H  
ATOM   1240 1HG2 VAL A  78      20.427  27.459  43.498  1.00  0.00           H  
ATOM   1241 2HG2 VAL A  78      22.070  26.797  43.673  1.00  0.00           H  
ATOM   1242 3HG2 VAL A  78      21.787  28.214  42.633  1.00  0.00           H  
ATOM   1243  N   LYS A  79      21.577  25.370  38.918  1.00  0.00           N  
ATOM   1244  CA  LYS A  79      21.268  24.425  37.852  1.00  0.00           C  
ATOM   1245  C   LYS A  79      22.540  23.832  37.256  1.00  0.00           C  
ATOM   1246  O   LYS A  79      22.594  22.643  36.945  1.00  0.00           O  
ATOM   1247  CB  LYS A  79      20.441  25.103  36.758  1.00  0.00           C  
ATOM   1248  CG  LYS A  79      19.013  25.439  37.167  1.00  0.00           C  
ATOM   1249  CD  LYS A  79      18.281  26.182  36.059  1.00  0.00           C  
ATOM   1250  CE  LYS A  79      16.873  26.567  36.487  1.00  0.00           C  
ATOM   1251  NZ  LYS A  79      16.162  27.339  35.431  1.00  0.00           N  
ATOM   1252  H   LYS A  79      21.283  26.332  38.824  1.00  0.00           H  
ATOM   1253  HA  LYS A  79      20.667  23.616  38.269  1.00  0.00           H  
ATOM   1254 1HB  LYS A  79      20.929  26.030  36.455  1.00  0.00           H  
ATOM   1255 2HB  LYS A  79      20.395  24.456  35.882  1.00  0.00           H  
ATOM   1256 1HG  LYS A  79      18.473  24.518  37.393  1.00  0.00           H  
ATOM   1257 2HG  LYS A  79      19.027  26.060  38.062  1.00  0.00           H  
ATOM   1258 1HD  LYS A  79      18.834  27.086  35.800  1.00  0.00           H  
ATOM   1259 2HD  LYS A  79      18.221  25.548  35.174  1.00  0.00           H  
ATOM   1260 1HE  LYS A  79      16.301  25.667  36.709  1.00  0.00           H  
ATOM   1261 2HE  LYS A  79      16.920  27.173  37.392  1.00  0.00           H  
ATOM   1262 1HZ  LYS A  79      15.234  27.575  35.753  1.00  0.00           H  
ATOM   1263 2HZ  LYS A  79      16.674  28.186  35.230  1.00  0.00           H  
ATOM   1264 3HZ  LYS A  79      16.095  26.780  34.593  1.00  0.00           H  
ATOM   1265  N   ARG A  80      23.559  24.669  37.099  1.00  0.00           N  
ATOM   1266  CA  ARG A  80      24.860  24.213  36.623  1.00  0.00           C  
ATOM   1267  C   ARG A  80      25.501  23.249  37.614  1.00  0.00           C  
ATOM   1268  O   ARG A  80      26.096  22.245  37.222  1.00  0.00           O  
ATOM   1269  CB  ARG A  80      25.790  25.394  36.394  1.00  0.00           C  
ATOM   1270  CG  ARG A  80      25.441  26.261  35.194  1.00  0.00           C  
ATOM   1271  CD  ARG A  80      26.361  27.420  35.067  1.00  0.00           C  
ATOM   1272  NE  ARG A  80      25.989  28.289  33.962  1.00  0.00           N  
ATOM   1273  CZ  ARG A  80      26.335  28.084  32.677  1.00  0.00           C  
ATOM   1274  NH1 ARG A  80      27.061  27.037  32.351  1.00  0.00           N  
ATOM   1275  NH2 ARG A  80      25.946  28.935  31.743  1.00  0.00           N  
ATOM   1276  H   ARG A  80      23.432  25.647  37.316  1.00  0.00           H  
ATOM   1277  HA  ARG A  80      24.718  23.695  35.673  1.00  0.00           H  
ATOM   1278 1HB  ARG A  80      25.788  26.035  37.274  1.00  0.00           H  
ATOM   1279 2HB  ARG A  80      26.809  25.033  36.254  1.00  0.00           H  
ATOM   1280 1HG  ARG A  80      25.511  25.666  34.283  1.00  0.00           H  
ATOM   1281 2HG  ARG A  80      24.424  26.640  35.302  1.00  0.00           H  
ATOM   1282 1HD  ARG A  80      26.336  28.006  35.985  1.00  0.00           H  
ATOM   1283 2HD  ARG A  80      27.375  27.062  34.892  1.00  0.00           H  
ATOM   1284  HE  ARG A  80      25.430  29.105  34.174  1.00  0.00           H  
ATOM   1285 1HH1 ARG A  80      27.358  26.387  33.064  1.00  0.00           H  
ATOM   1286 2HH1 ARG A  80      27.321  26.883  31.387  1.00  0.00           H  
ATOM   1287 1HH2 ARG A  80      25.388  29.740  31.994  1.00  0.00           H  
ATOM   1288 2HH2 ARG A  80      26.206  28.781  30.781  1.00  0.00           H  
ATOM   1289  N   ALA A  81      25.377  23.560  38.899  1.00  0.00           N  
ATOM   1290  CA  ALA A  81      25.937  22.717  39.949  1.00  0.00           C  
ATOM   1291  C   ALA A  81      25.240  21.363  40.000  1.00  0.00           C  
ATOM   1292  O   ALA A  81      25.890  20.324  40.100  1.00  0.00           O  
ATOM   1293  CB  ALA A  81      25.837  23.415  41.298  1.00  0.00           C  
ATOM   1294  H   ALA A  81      24.880  24.402  39.157  1.00  0.00           H  
ATOM   1295  HA  ALA A  81      26.994  22.557  39.739  1.00  0.00           H  
ATOM   1296 1HB  ALA A  81      26.260  22.773  42.071  1.00  0.00           H  
ATOM   1297 2HB  ALA A  81      26.390  24.353  41.263  1.00  0.00           H  
ATOM   1298 3HB  ALA A  81      24.792  23.617  41.526  1.00  0.00           H  
ATOM   1299  N   GLU A  82      23.913  21.383  39.932  1.00  0.00           N  
ATOM   1300  CA  GLU A  82      23.122  20.162  40.022  1.00  0.00           C  
ATOM   1301  C   GLU A  82      23.431  19.220  38.867  1.00  0.00           C  
ATOM   1302  O   GLU A  82      23.558  18.009  39.057  1.00  0.00           O  
ATOM   1303  CB  GLU A  82      21.628  20.495  40.037  1.00  0.00           C  
ATOM   1304  CG  GLU A  82      21.138  21.130  41.330  1.00  0.00           C  
ATOM   1305  CD  GLU A  82      19.687  21.519  41.278  1.00  0.00           C  
ATOM   1306  OE1 GLU A  82      19.081  21.344  40.248  1.00  0.00           O  
ATOM   1307  OE2 GLU A  82      19.183  21.992  42.269  1.00  0.00           O  
ATOM   1308  H   GLU A  82      23.440  22.268  39.812  1.00  0.00           H  
ATOM   1309  HA  GLU A  82      23.367  19.660  40.958  1.00  0.00           H  
ATOM   1310 1HB  GLU A  82      21.400  21.179  39.220  1.00  0.00           H  
ATOM   1311 2HB  GLU A  82      21.051  19.585  39.872  1.00  0.00           H  
ATOM   1312 1HG  GLU A  82      21.284  20.425  42.148  1.00  0.00           H  
ATOM   1313 2HG  GLU A  82      21.739  22.015  41.538  1.00  0.00           H  
ATOM   1314  N   LYS A  83      23.564  19.781  37.669  1.00  0.00           N  
ATOM   1315  CA  LYS A  83      23.964  19.010  36.499  1.00  0.00           C  
ATOM   1316  C   LYS A  83      25.318  18.346  36.714  1.00  0.00           C  
ATOM   1317  O   LYS A  83      25.472  17.144  36.493  1.00  0.00           O  
ATOM   1318  CB  LYS A  83      24.007  19.904  35.258  1.00  0.00           C  
ATOM   1319  CG  LYS A  83      24.387  19.179  33.974  1.00  0.00           C  
ATOM   1320  CD  LYS A  83      24.382  20.125  32.783  1.00  0.00           C  
ATOM   1321  CE  LYS A  83      24.648  19.381  31.482  1.00  0.00           C  
ATOM   1322  NZ  LYS A  83      26.032  18.838  31.424  1.00  0.00           N  
ATOM   1323  H   LYS A  83      23.383  20.770  37.569  1.00  0.00           H  
ATOM   1324  HA  LYS A  83      23.218  18.236  36.323  1.00  0.00           H  
ATOM   1325 1HB  LYS A  83      23.030  20.363  35.106  1.00  0.00           H  
ATOM   1326 2HB  LYS A  83      24.726  20.708  35.413  1.00  0.00           H  
ATOM   1327 1HG  LYS A  83      25.383  18.747  34.080  1.00  0.00           H  
ATOM   1328 2HG  LYS A  83      23.679  18.372  33.788  1.00  0.00           H  
ATOM   1329 1HD  LYS A  83      23.414  20.622  32.716  1.00  0.00           H  
ATOM   1330 2HD  LYS A  83      25.152  20.885  32.919  1.00  0.00           H  
ATOM   1331 1HE  LYS A  83      23.943  18.557  31.384  1.00  0.00           H  
ATOM   1332 2HE  LYS A  83      24.501  20.057  30.640  1.00  0.00           H  
ATOM   1333 1HZ  LYS A  83      26.168  18.354  30.548  1.00  0.00           H  
ATOM   1334 2HZ  LYS A  83      26.695  19.597  31.495  1.00  0.00           H  
ATOM   1335 3HZ  LYS A  83      26.174  18.195  32.189  1.00  0.00           H  
ATOM   1336  N   LEU A  84      26.297  19.134  37.146  1.00  0.00           N  
ATOM   1337  CA  LEU A  84      27.625  18.613  37.445  1.00  0.00           C  
ATOM   1338  C   LEU A  84      27.564  17.533  38.519  1.00  0.00           C  
ATOM   1339  O   LEU A  84      28.235  16.506  38.418  1.00  0.00           O  
ATOM   1340  CB  LEU A  84      28.548  19.749  37.904  1.00  0.00           C  
ATOM   1341  CG  LEU A  84      29.990  19.343  38.232  1.00  0.00           C  
ATOM   1342  CD1 LEU A  84      30.651  18.765  36.987  1.00  0.00           C  
ATOM   1343  CD2 LEU A  84      30.755  20.554  38.744  1.00  0.00           C  
ATOM   1344  H   LEU A  84      26.115  20.119  37.268  1.00  0.00           H  
ATOM   1345  HA  LEU A  84      28.039  18.178  36.535  1.00  0.00           H  
ATOM   1346 1HB  LEU A  84      28.586  20.504  37.120  1.00  0.00           H  
ATOM   1347 2HB  LEU A  84      28.120  20.205  38.797  1.00  0.00           H  
ATOM   1348  HG  LEU A  84      29.985  18.567  38.997  1.00  0.00           H  
ATOM   1349 1HD1 LEU A  84      31.676  18.476  37.221  1.00  0.00           H  
ATOM   1350 2HD1 LEU A  84      30.095  17.888  36.654  1.00  0.00           H  
ATOM   1351 3HD1 LEU A  84      30.656  19.514  36.197  1.00  0.00           H  
ATOM   1352 1HD2 LEU A  84      31.780  20.265  38.978  1.00  0.00           H  
ATOM   1353 2HD2 LEU A  84      30.762  21.331  37.978  1.00  0.00           H  
ATOM   1354 3HD2 LEU A  84      30.271  20.936  39.643  1.00  0.00           H  
ATOM   1355  N   ALA A  85      26.753  17.772  39.544  1.00  0.00           N  
ATOM   1356  CA  ALA A  85      26.641  16.844  40.662  1.00  0.00           C  
ATOM   1357  C   ALA A  85      26.218  15.458  40.190  1.00  0.00           C  
ATOM   1358  O   ALA A  85      26.745  14.446  40.650  1.00  0.00           O  
ATOM   1359  CB  ALA A  85      25.655  17.373  41.693  1.00  0.00           C  
ATOM   1360  H   ALA A  85      26.202  18.618  39.550  1.00  0.00           H  
ATOM   1361  HA  ALA A  85      27.614  16.765  41.147  1.00  0.00           H  
ATOM   1362 1HB  ALA A  85      25.582  16.670  42.523  1.00  0.00           H  
ATOM   1363 2HB  ALA A  85      26.001  18.338  42.066  1.00  0.00           H  
ATOM   1364 3HB  ALA A  85      24.675  17.493  41.233  1.00  0.00           H  
ATOM   1365  N   GLU A  86      25.261  15.421  39.266  1.00  0.00           N  
ATOM   1366  CA  GLU A  86      24.784  14.161  38.710  1.00  0.00           C  
ATOM   1367  C   GLU A  86      25.867  13.476  37.886  1.00  0.00           C  
ATOM   1368  O   GLU A  86      26.043  12.260  37.962  1.00  0.00           O  
ATOM   1369  CB  GLU A  86      23.544  14.396  37.844  1.00  0.00           C  
ATOM   1370  CG  GLU A  86      22.302  14.808  38.624  1.00  0.00           C  
ATOM   1371  CD  GLU A  86      21.131  15.120  37.735  1.00  0.00           C  
ATOM   1372  OE1 GLU A  86      21.276  15.032  36.539  1.00  0.00           O  
ATOM   1373  OE2 GLU A  86      20.088  15.445  38.252  1.00  0.00           O  
ATOM   1374  H   GLU A  86      24.856  16.288  38.943  1.00  0.00           H  
ATOM   1375  HA  GLU A  86      24.502  13.504  39.533  1.00  0.00           H  
ATOM   1376 1HB  GLU A  86      23.754  15.177  37.114  1.00  0.00           H  
ATOM   1377 2HB  GLU A  86      23.308  13.487  37.292  1.00  0.00           H  
ATOM   1378 1HG  GLU A  86      22.026  13.998  39.299  1.00  0.00           H  
ATOM   1379 2HG  GLU A  86      22.538  15.682  39.227  1.00  0.00           H  
ATOM   1380  N   GLU A  87      26.591  14.265  37.100  1.00  0.00           N  
ATOM   1381  CA  GLU A  87      27.660  13.736  36.260  1.00  0.00           C  
ATOM   1382  C   GLU A  87      28.761  13.107  37.105  1.00  0.00           C  
ATOM   1383  O   GLU A  87      29.378  12.119  36.703  1.00  0.00           O  
ATOM   1384  CB  GLU A  87      28.247  14.844  35.382  1.00  0.00           C  
ATOM   1385  CG  GLU A  87      27.313  15.340  34.288  1.00  0.00           C  
ATOM   1386  CD  GLU A  87      27.894  16.477  33.494  1.00  0.00           C  
ATOM   1387  OE1 GLU A  87      29.008  16.856  33.763  1.00  0.00           O  
ATOM   1388  OE2 GLU A  87      27.222  16.967  32.617  1.00  0.00           O  
ATOM   1389  H   GLU A  87      26.397  15.256  37.082  1.00  0.00           H  
ATOM   1390  HA  GLU A  87      27.241  12.973  35.605  1.00  0.00           H  
ATOM   1391 1HB  GLU A  87      28.517  15.697  36.004  1.00  0.00           H  
ATOM   1392 2HB  GLU A  87      29.160  14.485  34.905  1.00  0.00           H  
ATOM   1393 1HG  GLU A  87      27.092  14.515  33.611  1.00  0.00           H  
ATOM   1394 2HG  GLU A  87      26.377  15.662  34.742  1.00  0.00           H  
ATOM   1395  N   LEU A  88      29.007  13.684  38.275  1.00  0.00           N  
ATOM   1396  CA  LEU A  88      30.077  13.221  39.150  1.00  0.00           C  
ATOM   1397  C   LEU A  88      29.575  12.168  40.127  1.00  0.00           C  
ATOM   1398  O   LEU A  88      30.329  11.678  40.970  1.00  0.00           O  
ATOM   1399  CB  LEU A  88      30.676  14.402  39.925  1.00  0.00           C  
ATOM   1400  CG  LEU A  88      31.338  15.491  39.071  1.00  0.00           C  
ATOM   1401  CD1 LEU A  88      31.834  16.613  39.973  1.00  0.00           C  
ATOM   1402  CD2 LEU A  88      32.483  14.885  38.272  1.00  0.00           C  
ATOM   1403  H   LEU A  88      28.435  14.464  38.569  1.00  0.00           H  
ATOM   1404  HA  LEU A  88      30.862  12.780  38.533  1.00  0.00           H  
ATOM   1405 1HB  LEU A  88      29.885  14.873  40.506  1.00  0.00           H  
ATOM   1406 2HB  LEU A  88      31.428  14.020  40.615  1.00  0.00           H  
ATOM   1407  HG  LEU A  88      30.602  15.914  38.386  1.00  0.00           H  
ATOM   1408 1HD1 LEU A  88      32.304  17.387  39.366  1.00  0.00           H  
ATOM   1409 2HD1 LEU A  88      30.992  17.041  40.517  1.00  0.00           H  
ATOM   1410 3HD1 LEU A  88      32.561  16.216  40.681  1.00  0.00           H  
ATOM   1411 1HD2 LEU A  88      32.953  15.659  37.665  1.00  0.00           H  
ATOM   1412 2HD2 LEU A  88      33.219  14.463  38.956  1.00  0.00           H  
ATOM   1413 3HD2 LEU A  88      32.097  14.098  37.623  1.00  0.00           H  
ATOM   1414  N   ASN A  89      28.297  11.820  40.010  1.00  0.00           N  
ATOM   1415  CA  ASN A  89      27.677  10.866  40.921  1.00  0.00           C  
ATOM   1416  C   ASN A  89      27.863  11.289  42.373  1.00  0.00           C  
ATOM   1417  O   ASN A  89      28.242  10.482  43.221  1.00  0.00           O  
ATOM   1418  CB  ASN A  89      28.236   9.473  40.695  1.00  0.00           C  
ATOM   1419  CG  ASN A  89      27.921   8.940  39.325  1.00  0.00           C  
ATOM   1420  OD1 ASN A  89      26.774   9.008  38.867  1.00  0.00           O  
ATOM   1421  ND2 ASN A  89      28.916   8.410  38.661  1.00  0.00           N  
ATOM   1422  H   ASN A  89      27.743  12.228  39.271  1.00  0.00           H  
ATOM   1423  HA  ASN A  89      26.609  10.824  40.703  1.00  0.00           H  
ATOM   1424 1HB  ASN A  89      29.318   9.489  40.825  1.00  0.00           H  
ATOM   1425 2HB  ASN A  89      27.826   8.791  41.440  1.00  0.00           H  
ATOM   1426 1HD2 ASN A  89      28.765   8.039  37.744  1.00  0.00           H  
ATOM   1427 2HD2 ASN A  89      29.827   8.376  39.070  1.00  0.00           H  
ATOM   1428  N   VAL A  90      27.596  12.560  42.652  1.00  0.00           N  
ATOM   1429  CA  VAL A  90      27.720  13.090  44.005  1.00  0.00           C  
ATOM   1430  C   VAL A  90      26.788  12.367  44.968  1.00  0.00           C  
ATOM   1431  O   VAL A  90      25.616  12.148  44.665  1.00  0.00           O  
ATOM   1432  CB  VAL A  90      27.401  14.597  44.020  1.00  0.00           C  
ATOM   1433  CG1 VAL A  90      27.253  15.096  45.450  1.00  0.00           C  
ATOM   1434  CG2 VAL A  90      28.493  15.365  43.291  1.00  0.00           C  
ATOM   1435  H   VAL A  90      27.297  13.175  41.908  1.00  0.00           H  
ATOM   1436  HA  VAL A  90      28.748  12.946  44.340  1.00  0.00           H  
ATOM   1437  HB  VAL A  90      26.446  14.762  43.522  1.00  0.00           H  
ATOM   1438 1HG1 VAL A  90      27.028  16.163  45.442  1.00  0.00           H  
ATOM   1439 2HG1 VAL A  90      26.443  14.558  45.941  1.00  0.00           H  
ATOM   1440 3HG1 VAL A  90      28.183  14.927  45.992  1.00  0.00           H  
ATOM   1441 1HG2 VAL A  90      28.261  16.429  43.305  1.00  0.00           H  
ATOM   1442 2HG2 VAL A  90      29.450  15.196  43.786  1.00  0.00           H  
ATOM   1443 3HG2 VAL A  90      28.553  15.020  42.259  1.00  0.00           H  
ATOM   1444  N   ARG A  91      27.314  12.001  46.132  1.00  0.00           N  
ATOM   1445  CA  ARG A  91      26.529  11.302  47.142  1.00  0.00           C  
ATOM   1446  C   ARG A  91      25.699  12.277  47.968  1.00  0.00           C  
ATOM   1447  O   ARG A  91      24.498  12.082  48.152  1.00  0.00           O  
ATOM   1448  CB  ARG A  91      27.436  10.503  48.066  1.00  0.00           C  
ATOM   1449  CG  ARG A  91      27.976   9.211  47.473  1.00  0.00           C  
ATOM   1450  CD  ARG A  91      26.882   8.263  47.134  1.00  0.00           C  
ATOM   1451  NE  ARG A  91      27.372   6.902  46.989  1.00  0.00           N  
ATOM   1452  CZ  ARG A  91      26.705   5.914  46.361  1.00  0.00           C  
ATOM   1453  NH1 ARG A  91      25.528   6.151  45.826  1.00  0.00           N  
ATOM   1454  NH2 ARG A  91      27.236   4.706  46.282  1.00  0.00           N  
ATOM   1455  H   ARG A  91      28.283  12.213  46.321  1.00  0.00           H  
ATOM   1456  HA  ARG A  91      25.855  10.608  46.637  1.00  0.00           H  
ATOM   1457 1HB  ARG A  91      28.289  11.115  48.356  1.00  0.00           H  
ATOM   1458 2HB  ARG A  91      26.893  10.247  48.976  1.00  0.00           H  
ATOM   1459 1HG  ARG A  91      28.532   9.433  46.563  1.00  0.00           H  
ATOM   1460 2HG  ARG A  91      28.637   8.729  48.194  1.00  0.00           H  
ATOM   1461 1HD  ARG A  91      26.133   8.275  47.925  1.00  0.00           H  
ATOM   1462 2HD  ARG A  91      26.422   8.563  46.193  1.00  0.00           H  
ATOM   1463  HE  ARG A  91      28.274   6.682  47.388  1.00  0.00           H  
ATOM   1464 1HH1 ARG A  91      25.122   7.074  45.887  1.00  0.00           H  
ATOM   1465 2HH1 ARG A  91      25.029   5.409  45.356  1.00  0.00           H  
ATOM   1466 1HH2 ARG A  91      28.142   4.524  46.693  1.00  0.00           H  
ATOM   1467 2HH2 ARG A  91      26.737   3.965  45.812  1.00  0.00           H  
ATOM   1468  N   ILE A  92      26.347  13.326  48.462  1.00  0.00           N  
ATOM   1469  CA  ILE A  92      25.657  14.367  49.215  1.00  0.00           C  
ATOM   1470  C   ILE A  92      25.829  15.730  48.555  1.00  0.00           C  
ATOM   1471  O   ILE A  92      26.948  16.211  48.385  1.00  0.00           O  
ATOM   1472  CB  ILE A  92      26.173  14.430  50.664  1.00  0.00           C  
ATOM   1473  CG1 ILE A  92      25.964  13.085  51.364  1.00  0.00           C  
ATOM   1474  CG2 ILE A  92      25.477  15.546  51.429  1.00  0.00           C  
ATOM   1475  CD1 ILE A  92      26.662  12.977  52.701  1.00  0.00           C  
ATOM   1476  H   ILE A  92      27.343  13.404  48.313  1.00  0.00           H  
ATOM   1477  HA  ILE A  92      24.595  14.124  49.246  1.00  0.00           H  
ATOM   1478  HB  ILE A  92      27.246  14.620  50.661  1.00  0.00           H  
ATOM   1479 1HG1 ILE A  92      24.899  12.918  51.521  1.00  0.00           H  
ATOM   1480 2HG1 ILE A  92      26.329  12.281  50.725  1.00  0.00           H  
ATOM   1481 1HG2 ILE A  92      25.853  15.575  52.451  1.00  0.00           H  
ATOM   1482 2HG2 ILE A  92      25.675  16.499  50.941  1.00  0.00           H  
ATOM   1483 3HG2 ILE A  92      24.402  15.362  51.442  1.00  0.00           H  
ATOM   1484 1HD1 ILE A  92      26.467  11.996  53.135  1.00  0.00           H  
ATOM   1485 2HD1 ILE A  92      27.736  13.106  52.562  1.00  0.00           H  
ATOM   1486 3HD1 ILE A  92      26.287  13.750  53.370  1.00  0.00           H  
ATOM   1487  N   LEU A  93      24.711  16.346  48.184  1.00  0.00           N  
ATOM   1488  CA  LEU A  93      24.738  17.627  47.489  1.00  0.00           C  
ATOM   1489  C   LEU A  93      24.033  18.669  48.341  1.00  0.00           C  
ATOM   1490  O   LEU A  93      22.828  18.556  48.591  1.00  0.00           O  
ATOM   1491  CB  LEU A  93      24.062  17.517  46.117  1.00  0.00           C  
ATOM   1492  CG  LEU A  93      23.932  18.829  45.332  1.00  0.00           C  
ATOM   1493  CD1 LEU A  93      25.320  19.357  44.994  1.00  0.00           C  
ATOM   1494  CD2 LEU A  93      23.116  18.588  44.071  1.00  0.00           C  
ATOM   1495  H   LEU A  93      23.821  15.916  48.390  1.00  0.00           H  
ATOM   1496  HA  LEU A  93      25.779  17.914  47.332  1.00  0.00           H  
ATOM   1497 1HB  LEU A  93      24.631  16.819  45.504  1.00  0.00           H  
ATOM   1498 2HB  LEU A  93      23.059  17.113  46.255  1.00  0.00           H  
ATOM   1499  HG  LEU A  93      23.433  19.575  45.951  1.00  0.00           H  
ATOM   1500 1HD1 LEU A  93      25.227  20.290  44.436  1.00  0.00           H  
ATOM   1501 2HD1 LEU A  93      25.874  19.539  45.914  1.00  0.00           H  
ATOM   1502 3HD1 LEU A  93      25.850  18.624  44.388  1.00  0.00           H  
ATOM   1503 1HD2 LEU A  93      23.023  19.520  43.514  1.00  0.00           H  
ATOM   1504 2HD2 LEU A  93      23.615  17.843  43.451  1.00  0.00           H  
ATOM   1505 3HD2 LEU A  93      22.124  18.227  44.343  1.00  0.00           H  
ATOM   1506  N   VAL A  94      24.780  19.675  48.786  1.00  0.00           N  
ATOM   1507  CA  VAL A  94      24.252  20.750  49.613  1.00  0.00           C  
ATOM   1508  C   VAL A  94      24.400  22.056  48.848  1.00  0.00           C  
ATOM   1509  O   VAL A  94      25.519  22.475  48.539  1.00  0.00           O  
ATOM   1510  CB  VAL A  94      25.000  20.837  50.956  1.00  0.00           C  
ATOM   1511  CG1 VAL A  94      24.468  21.993  51.789  1.00  0.00           C  
ATOM   1512  CG2 VAL A  94      24.866  19.522  51.710  1.00  0.00           C  
ATOM   1513  H   VAL A  94      25.759  19.685  48.532  1.00  0.00           H  
ATOM   1514  HA  VAL A  94      23.201  20.543  49.819  1.00  0.00           H  
ATOM   1515  HB  VAL A  94      26.054  21.039  50.762  1.00  0.00           H  
ATOM   1516 1HG1 VAL A  94      25.008  22.039  52.735  1.00  0.00           H  
ATOM   1517 2HG1 VAL A  94      24.607  22.927  51.245  1.00  0.00           H  
ATOM   1518 3HG1 VAL A  94      23.407  21.841  51.986  1.00  0.00           H  
ATOM   1519 1HG2 VAL A  94      25.399  19.590  52.658  1.00  0.00           H  
ATOM   1520 2HG2 VAL A  94      23.812  19.316  51.899  1.00  0.00           H  
ATOM   1521 3HG2 VAL A  94      25.291  18.715  51.113  1.00  0.00           H  
ATOM   1522  N   ILE A  95      23.273  22.696  48.545  1.00  0.00           N  
ATOM   1523  CA  ILE A  95      23.264  23.958  47.817  1.00  0.00           C  
ATOM   1524  C   ILE A  95      22.454  24.981  48.596  1.00  0.00           C  
ATOM   1525  O   ILE A  95      21.338  24.688  49.042  1.00  0.00           O  
ATOM   1526  CB  ILE A  95      22.677  23.789  46.403  1.00  0.00           C  
ATOM   1527  CG1 ILE A  95      23.421  22.686  45.645  1.00  0.00           C  
ATOM   1528  CG2 ILE A  95      22.744  25.102  45.639  1.00  0.00           C  
ATOM   1529  CD1 ILE A  95      22.899  22.448  44.247  1.00  0.00           C  
ATOM   1530  H   ILE A  95      22.394  22.290  48.833  1.00  0.00           H  
ATOM   1531  HA  ILE A  95      24.293  24.303  47.709  1.00  0.00           H  
ATOM   1532  HB  ILE A  95      21.637  23.474  46.477  1.00  0.00           H  
ATOM   1533 1HG1 ILE A  95      24.478  22.940  45.577  1.00  0.00           H  
ATOM   1534 2HG1 ILE A  95      23.346  21.749  46.199  1.00  0.00           H  
ATOM   1535 1HG2 ILE A  95      22.326  24.964  44.642  1.00  0.00           H  
ATOM   1536 2HG2 ILE A  95      22.172  25.861  46.170  1.00  0.00           H  
ATOM   1537 3HG2 ILE A  95      23.783  25.422  45.556  1.00  0.00           H  
ATOM   1538 1HD1 ILE A  95      23.475  21.652  43.774  1.00  0.00           H  
ATOM   1539 2HD1 ILE A  95      21.849  22.156  44.294  1.00  0.00           H  
ATOM   1540 3HD1 ILE A  95      22.996  23.361  43.662  1.00  0.00           H  
ATOM   1541  N   VAL A  96      23.017  26.173  48.765  1.00  0.00           N  
ATOM   1542  CA  VAL A  96      22.331  27.302  49.385  1.00  0.00           C  
ATOM   1543  C   VAL A  96      22.234  28.403  48.341  1.00  0.00           C  
ATOM   1544  O   VAL A  96      23.255  28.848  47.803  1.00  0.00           O  
ATOM   1545  CB  VAL A  96      23.090  27.809  50.625  1.00  0.00           C  
ATOM   1546  CG1 VAL A  96      22.361  28.988  51.251  1.00  0.00           C  
ATOM   1547  CG2 VAL A  96      23.251  26.679  51.631  1.00  0.00           C  
ATOM   1548  H   VAL A  96      23.968  26.291  48.445  1.00  0.00           H  
ATOM   1549  HA  VAL A  96      21.341  26.974  49.701  1.00  0.00           H  
ATOM   1550  HB  VAL A  96      24.073  28.165  50.318  1.00  0.00           H  
ATOM   1551 1HG1 VAL A  96      22.911  29.334  52.126  1.00  0.00           H  
ATOM   1552 2HG1 VAL A  96      22.289  29.798  50.525  1.00  0.00           H  
ATOM   1553 3HG1 VAL A  96      21.360  28.679  51.551  1.00  0.00           H  
ATOM   1554 1HG2 VAL A  96      23.789  27.044  52.505  1.00  0.00           H  
ATOM   1555 2HG2 VAL A  96      22.267  26.319  51.934  1.00  0.00           H  
ATOM   1556 3HG2 VAL A  96      23.811  25.863  51.175  1.00  0.00           H  
ATOM   1557  N   LEU A  97      21.010  28.844  48.052  1.00  0.00           N  
ATOM   1558  CA  LEU A  97      20.778  29.944  47.117  1.00  0.00           C  
ATOM   1559  C   LEU A  97      19.943  31.007  47.823  1.00  0.00           C  
ATOM   1560  O   LEU A  97      18.727  30.850  47.973  1.00  0.00           O  
ATOM   1561  CB  LEU A  97      20.058  29.451  45.855  1.00  0.00           C  
ATOM   1562  CG  LEU A  97      19.513  30.546  44.929  1.00  0.00           C  
ATOM   1563  CD1 LEU A  97      20.656  31.448  44.481  1.00  0.00           C  
ATOM   1564  CD2 LEU A  97      18.822  29.905  43.735  1.00  0.00           C  
ATOM   1565  H   LEU A  97      20.218  28.402  48.497  1.00  0.00           H  
ATOM   1566  HA  LEU A  97      21.743  30.352  46.816  1.00  0.00           H  
ATOM   1567 1HB  LEU A  97      20.750  28.842  45.276  1.00  0.00           H  
ATOM   1568 2HB  LEU A  97      19.219  28.824  46.156  1.00  0.00           H  
ATOM   1569  HG  LEU A  97      18.797  31.162  45.475  1.00  0.00           H  
ATOM   1570 1HD1 LEU A  97      20.268  32.226  43.824  1.00  0.00           H  
ATOM   1571 2HD1 LEU A  97      21.119  31.909  45.354  1.00  0.00           H  
ATOM   1572 3HD1 LEU A  97      21.397  30.856  43.946  1.00  0.00           H  
ATOM   1573 1HD2 LEU A  97      18.434  30.683  43.078  1.00  0.00           H  
ATOM   1574 2HD2 LEU A  97      19.537  29.290  43.188  1.00  0.00           H  
ATOM   1575 3HD2 LEU A  97      17.999  29.280  44.083  1.00  0.00           H  
ATOM   1576  N   ASN A  98      20.606  32.083  48.252  1.00  0.00           N  
ATOM   1577  CA  ASN A  98      19.950  33.263  48.820  1.00  0.00           C  
ATOM   1578  C   ASN A  98      18.915  32.870  49.878  1.00  0.00           C  
ATOM   1579  O   ASN A  98      17.788  33.372  49.910  1.00  0.00           O  
ATOM   1580  CB  ASN A  98      19.305  34.092  47.724  1.00  0.00           C  
ATOM   1581  CG  ASN A  98      20.308  34.630  46.742  1.00  0.00           C  
ATOM   1582  OD1 ASN A  98      21.426  35.001  47.118  1.00  0.00           O  
ATOM   1583  ND2 ASN A  98      19.929  34.682  45.491  1.00  0.00           N  
ATOM   1584  H   ASN A  98      21.612  32.070  48.174  1.00  0.00           H  
ATOM   1585  HA  ASN A  98      20.709  33.888  49.291  1.00  0.00           H  
ATOM   1586 1HB  ASN A  98      18.578  33.483  47.186  1.00  0.00           H  
ATOM   1587 2HB  ASN A  98      18.766  34.928  48.171  1.00  0.00           H  
ATOM   1588 1HD2 ASN A  98      20.555  35.033  44.793  1.00  0.00           H  
ATOM   1589 2HD2 ASN A  98      19.015  34.372  45.233  1.00  0.00           H  
ATOM   1590  N   GLY A  99      19.326  31.954  50.752  1.00  0.00           N  
ATOM   1591  CA  GLY A  99      18.473  31.517  51.839  1.00  0.00           C  
ATOM   1592  C   GLY A  99      17.692  30.250  51.552  1.00  0.00           C  
ATOM   1593  O   GLY A  99      17.119  29.650  52.465  1.00  0.00           O  
ATOM   1594  H   GLY A  99      20.249  31.555  50.659  1.00  0.00           H  
ATOM   1595 1HA  GLY A  99      19.079  31.347  52.729  1.00  0.00           H  
ATOM   1596 2HA  GLY A  99      17.761  32.305  52.081  1.00  0.00           H  
ATOM   1597  N   ARG A 100      17.652  29.833  50.291  1.00  0.00           N  
ATOM   1598  CA  ARG A 100      17.008  28.574  49.944  1.00  0.00           C  
ATOM   1599  C   ARG A 100      18.003  27.424  50.032  1.00  0.00           C  
ATOM   1600  O   ARG A 100      18.945  27.337  49.237  1.00  0.00           O  
ATOM   1601  CB  ARG A 100      16.422  28.636  48.541  1.00  0.00           C  
ATOM   1602  CG  ARG A 100      15.190  29.514  48.402  1.00  0.00           C  
ATOM   1603  CD  ARG A 100      14.803  29.696  46.978  1.00  0.00           C  
ATOM   1604  NE  ARG A 100      15.618  30.704  46.320  1.00  0.00           N  
ATOM   1605  CZ  ARG A 100      15.577  30.980  45.001  1.00  0.00           C  
ATOM   1606  NH1 ARG A 100      14.758  30.317  44.217  1.00  0.00           N  
ATOM   1607  NH2 ARG A 100      16.361  31.918  44.498  1.00  0.00           N  
ATOM   1608  H   ARG A 100      18.070  30.390  49.558  1.00  0.00           H  
ATOM   1609  HA  ARG A 100      16.193  28.396  50.648  1.00  0.00           H  
ATOM   1610 1HB  ARG A 100      17.175  29.011  47.850  1.00  0.00           H  
ATOM   1611 2HB  ARG A 100      16.151  27.631  48.216  1.00  0.00           H  
ATOM   1612 1HG  ARG A 100      14.353  29.053  48.927  1.00  0.00           H  
ATOM   1613 2HG  ARG A 100      15.392  30.496  48.829  1.00  0.00           H  
ATOM   1614 1HD  ARG A 100      14.929  28.754  46.445  1.00  0.00           H  
ATOM   1615 2HD  ARG A 100      13.762  30.008  46.921  1.00  0.00           H  
ATOM   1616  HE  ARG A 100      16.261  31.235  46.892  1.00  0.00           H  
ATOM   1617 1HH1 ARG A 100      14.160  29.598  44.602  1.00  0.00           H  
ATOM   1618 2HH1 ARG A 100      14.727  30.523  43.230  1.00  0.00           H  
ATOM   1619 1HH2 ARG A 100      16.990  32.428  45.102  1.00  0.00           H  
ATOM   1620 2HH2 ARG A 100      16.329  32.124  43.511  1.00  0.00           H  
ATOM   1621  N   VAL A 101      17.792  26.539  51.002  1.00  0.00           N  
ATOM   1622  CA  VAL A 101      18.716  25.451  51.305  1.00  0.00           C  
ATOM   1623  C   VAL A 101      18.146  24.182  50.693  1.00  0.00           C  
ATOM   1624  O   VAL A 101      17.017  23.781  51.012  1.00  0.00           O  
ATOM   1625  CB  VAL A 101      18.896  25.275  52.825  1.00  0.00           C  
ATOM   1626  CG1 VAL A 101      19.848  24.125  53.118  1.00  0.00           C  
ATOM   1627  CG2 VAL A 101      19.407  26.569  53.439  1.00  0.00           C  
ATOM   1628  H   VAL A 101      16.950  26.634  51.550  1.00  0.00           H  
ATOM   1629  HA  VAL A 101      19.688  25.691  50.872  1.00  0.00           H  
ATOM   1630  HB  VAL A 101      17.934  25.017  53.267  1.00  0.00           H  
ATOM   1631 1HG1 VAL A 101      19.963  24.014  54.197  1.00  0.00           H  
ATOM   1632 2HG1 VAL A 101      19.444  23.203  52.701  1.00  0.00           H  
ATOM   1633 3HG1 VAL A 101      20.819  24.333  52.670  1.00  0.00           H  
ATOM   1634 1HG2 VAL A 101      19.531  26.437  54.514  1.00  0.00           H  
ATOM   1635 2HG2 VAL A 101      20.366  26.830  52.992  1.00  0.00           H  
ATOM   1636 3HG2 VAL A 101      18.690  27.369  53.252  1.00  0.00           H  
ATOM   1637  N   ARG A 102      18.918  23.550  49.819  1.00  0.00           N  
ATOM   1638  CA  ARG A 102      18.493  22.332  49.136  1.00  0.00           C  
ATOM   1639  C   ARG A 102      19.556  21.262  49.354  1.00  0.00           C  
ATOM   1640  O   ARG A 102      20.734  21.475  49.053  1.00  0.00           O  
ATOM   1641  CB  ARG A 102      18.293  22.573  47.647  1.00  0.00           C  
ATOM   1642  CG  ARG A 102      17.661  21.414  46.892  1.00  0.00           C  
ATOM   1643  CD  ARG A 102      17.434  21.749  45.463  1.00  0.00           C  
ATOM   1644  NE  ARG A 102      16.574  22.910  45.308  1.00  0.00           N  
ATOM   1645  CZ  ARG A 102      15.226  22.871  45.322  1.00  0.00           C  
ATOM   1646  NH1 ARG A 102      14.604  21.724  45.484  1.00  0.00           N  
ATOM   1647  NH2 ARG A 102      14.531  23.985  45.173  1.00  0.00           N  
ATOM   1648  H   ARG A 102      19.833  23.930  49.622  1.00  0.00           H  
ATOM   1649  HA  ARG A 102      17.540  22.014  49.558  1.00  0.00           H  
ATOM   1650 1HB  ARG A 102      17.659  23.446  47.501  1.00  0.00           H  
ATOM   1651 2HB  ARG A 102      19.256  22.785  47.179  1.00  0.00           H  
ATOM   1652 1HG  ARG A 102      18.319  20.545  46.940  1.00  0.00           H  
ATOM   1653 2HG  ARG A 102      16.700  21.166  47.343  1.00  0.00           H  
ATOM   1654 1HD  ARG A 102      18.389  21.967  44.983  1.00  0.00           H  
ATOM   1655 2HD  ARG A 102      16.963  20.904  44.962  1.00  0.00           H  
ATOM   1656  HE  ARG A 102      17.015  23.810  45.181  1.00  0.00           H  
ATOM   1657 1HH1 ARG A 102      15.136  20.872  45.597  1.00  0.00           H  
ATOM   1658 2HH1 ARG A 102      13.595  21.695  45.493  1.00  0.00           H  
ATOM   1659 1HH2 ARG A 102      15.010  24.866  45.048  1.00  0.00           H  
ATOM   1660 2HH2 ARG A 102      13.522  23.955  45.183  1.00  0.00           H  
ATOM   1661  N   VAL A 103      19.138  20.114  49.874  1.00  0.00           N  
ATOM   1662  CA  VAL A 103      20.043  19.005  50.155  1.00  0.00           C  
ATOM   1663  C   VAL A 103      19.494  17.759  49.485  1.00  0.00           C  
ATOM   1664  O   VAL A 103      18.348  17.364  49.732  1.00  0.00           O  
ATOM   1665  CB  VAL A 103      20.182  18.769  51.670  1.00  0.00           C  
ATOM   1666  CG1 VAL A 103      21.123  17.606  51.945  1.00  0.00           C  
ATOM   1667  CG2 VAL A 103      20.679  20.037  52.348  1.00  0.00           C  
ATOM   1668  H   VAL A 103      18.154  20.012  50.082  1.00  0.00           H  
ATOM   1669  HA  VAL A 103      21.027  19.251  49.756  1.00  0.00           H  
ATOM   1670  HB  VAL A 103      19.207  18.497  52.077  1.00  0.00           H  
ATOM   1671 1HG1 VAL A 103      21.209  17.453  53.021  1.00  0.00           H  
ATOM   1672 2HG1 VAL A 103      20.729  16.702  51.481  1.00  0.00           H  
ATOM   1673 3HG1 VAL A 103      22.106  17.828  51.531  1.00  0.00           H  
ATOM   1674 1HG2 VAL A 103      20.774  19.863  53.420  1.00  0.00           H  
ATOM   1675 2HG2 VAL A 103      21.651  20.312  51.937  1.00  0.00           H  
ATOM   1676 3HG2 VAL A 103      19.969  20.845  52.174  1.00  0.00           H  
ATOM   1677  N   ARG A 104      20.303  17.137  48.636  1.00  0.00           N  
ATOM   1678  CA  ARG A 104      19.858  15.940  47.947  1.00  0.00           C  
ATOM   1679  C   ARG A 104      20.563  14.707  48.491  1.00  0.00           C  
ATOM   1680  O   ARG A 104      21.771  14.732  48.750  1.00  0.00           O  
ATOM   1681  CB  ARG A 104      20.116  16.056  46.452  1.00  0.00           C  
ATOM   1682  CG  ARG A 104      19.699  14.841  45.635  1.00  0.00           C  
ATOM   1683  CD  ARG A 104      20.078  14.985  44.207  1.00  0.00           C  
ATOM   1684  NE  ARG A 104      19.248  15.960  43.521  1.00  0.00           N  
ATOM   1685  CZ  ARG A 104      19.269  16.185  42.193  1.00  0.00           C  
ATOM   1686  NH1 ARG A 104      20.085  15.496  41.423  1.00  0.00           N  
ATOM   1687  NH2 ARG A 104      18.472  17.098  41.663  1.00  0.00           N  
ATOM   1688  H   ARG A 104      21.233  17.486  48.461  1.00  0.00           H  
ATOM   1689  HA  ARG A 104      18.783  15.830  48.103  1.00  0.00           H  
ATOM   1690 1HB  ARG A 104      19.581  16.918  46.056  1.00  0.00           H  
ATOM   1691 2HB  ARG A 104      21.178  16.221  46.277  1.00  0.00           H  
ATOM   1692 1HG  ARG A 104      20.187  13.951  46.032  1.00  0.00           H  
ATOM   1693 2HG  ARG A 104      18.618  14.718  45.693  1.00  0.00           H  
ATOM   1694 1HD  ARG A 104      21.116  15.310  44.136  1.00  0.00           H  
ATOM   1695 2HD  ARG A 104      19.964  14.024  43.702  1.00  0.00           H  
ATOM   1696  HE  ARG A 104      18.607  16.508  44.079  1.00  0.00           H  
ATOM   1697 1HH1 ARG A 104      20.693  14.800  41.827  1.00  0.00           H  
ATOM   1698 2HH1 ARG A 104      20.100  15.666  40.428  1.00  0.00           H  
ATOM   1699 1HH2 ARG A 104      17.847  17.626  42.254  1.00  0.00           H  
ATOM   1700 2HH2 ARG A 104      18.489  17.266  40.668  1.00  0.00           H  
ATOM   1701  N   ASN A 105      19.797  13.632  48.658  1.00  0.00           N  
ATOM   1702  CA  ASN A 105      20.318  12.348  49.097  1.00  0.00           C  
ATOM   1703  C   ASN A 105      20.662  11.491  47.882  1.00  0.00           C  
ATOM   1704  O   ASN A 105      19.775  10.889  47.266  1.00  0.00           O  
ATOM   1705  CB  ASN A 105      19.326  11.639  50.001  1.00  0.00           C  
ATOM   1706  CG  ASN A 105      19.850  10.328  50.519  1.00  0.00           C  
ATOM   1707  OD1 ASN A 105      20.756   9.731  49.927  1.00  0.00           O  
ATOM   1708  ND2 ASN A 105      19.298   9.870  51.613  1.00  0.00           N  
ATOM   1709  H   ASN A 105      18.809  13.722  48.470  1.00  0.00           H  
ATOM   1710  HA  ASN A 105      21.218  12.522  49.687  1.00  0.00           H  
ATOM   1711 1HB  ASN A 105      19.084  12.281  50.849  1.00  0.00           H  
ATOM   1712 2HB  ASN A 105      18.401  11.457  49.454  1.00  0.00           H  
ATOM   1713 1HD2 ASN A 105      19.606   9.002  52.003  1.00  0.00           H  
ATOM   1714 2HD2 ASN A 105      18.567  10.387  52.058  1.00  0.00           H  
ATOM   1715  N   GLY A 106      21.950  11.434  47.549  1.00  0.00           N  
ATOM   1716  CA  GLY A 106      22.419  10.671  46.410  1.00  0.00           C  
ATOM   1717  C   GLY A 106      22.984   9.325  46.817  1.00  0.00           C  
ATOM   1718  O   GLY A 106      23.749   8.707  46.070  1.00  0.00           O  
ATOM   1719  H   GLY A 106      22.620  11.941  48.111  1.00  0.00           H  
ATOM   1720 1HA  GLY A 106      21.596  10.517  45.711  1.00  0.00           H  
ATOM   1721 2HA  GLY A 106      23.186  11.237  45.883  1.00  0.00           H  
ATOM   1722  N   THR A 107      22.613   8.864  48.008  1.00  0.00           N  
ATOM   1723  CA  THR A 107      23.140   7.640  48.584  1.00  0.00           C  
ATOM   1724  C   THR A 107      22.123   6.510  48.422  1.00  0.00           C  
ATOM   1725  O   THR A 107      21.050   6.683  47.840  1.00  0.00           O  
ATOM   1726  CB  THR A 107      23.492   7.826  50.071  1.00  0.00           C  
ATOM   1727  OG1 THR A 107      22.296   7.762  50.860  1.00  0.00           O  
ATOM   1728  CG2 THR A 107      24.172   9.167  50.295  1.00  0.00           C  
ATOM   1729  H   THR A 107      21.933   9.399  48.529  1.00  0.00           H  
ATOM   1730  HA  THR A 107      24.060   7.378  48.060  1.00  0.00           H  
ATOM   1731  HB  THR A 107      24.163   7.027  50.388  1.00  0.00           H  
ATOM   1732  HG1 THR A 107      21.708   8.476  50.604  1.00  0.00           H  
ATOM   1733 1HG2 THR A 107      24.413   9.280  51.351  1.00  0.00           H  
ATOM   1734 2HG2 THR A 107      25.088   9.215  49.706  1.00  0.00           H  
ATOM   1735 3HG2 THR A 107      23.502   9.971  49.988  1.00  0.00           H  
ATOM   1736  N   ASP A 108      22.471   5.337  48.943  1.00  0.00           N  
ATOM   1737  CA  ASP A 108      21.581   4.183  48.936  1.00  0.00           C  
ATOM   1738  C   ASP A 108      20.772   4.043  50.218  1.00  0.00           C  
ATOM   1739  O   ASP A 108      20.023   3.071  50.358  1.00  0.00           O  
ATOM   1740  CB  ASP A 108      22.388   2.902  48.705  1.00  0.00           C  
ATOM   1741  CG  ASP A 108      23.072   2.869  47.345  1.00  0.00           C  
ATOM   1742  OD1 ASP A 108      22.462   3.275  46.385  1.00  0.00           O  
ATOM   1743  OD2 ASP A 108      24.198   2.437  47.280  1.00  0.00           O  
ATOM   1744  H   ASP A 108      23.388   5.246  49.356  1.00  0.00           H  
ATOM   1745  HA  ASP A 108      20.874   4.296  48.114  1.00  0.00           H  
ATOM   1746 1HB  ASP A 108      23.147   2.807  49.481  1.00  0.00           H  
ATOM   1747 2HB  ASP A 108      21.728   2.038  48.785  1.00  0.00           H  
ATOM   1748  N   ARG A 109      20.899   4.981  51.151  1.00  0.00           N  
ATOM   1749  CA  ARG A 109      20.238   4.903  52.444  1.00  0.00           C  
ATOM   1750  C   ARG A 109      19.695   6.270  52.829  1.00  0.00           C  
ATOM   1751  O   ARG A 109      20.210   7.297  52.375  1.00  0.00           O  
ATOM   1752  CB  ARG A 109      21.199   4.412  53.517  1.00  0.00           C  
ATOM   1753  CG  ARG A 109      21.690   2.985  53.331  1.00  0.00           C  
ATOM   1754  CD  ARG A 109      20.607   1.996  53.564  1.00  0.00           C  
ATOM   1755  NE  ARG A 109      21.098   0.629  53.498  1.00  0.00           N  
ATOM   1756  CZ  ARG A 109      21.184  -0.099  52.367  1.00  0.00           C  
ATOM   1757  NH1 ARG A 109      20.811   0.423  51.220  1.00  0.00           N  
ATOM   1758  NH2 ARG A 109      21.645  -1.336  52.412  1.00  0.00           N  
ATOM   1759  H   ARG A 109      21.481   5.779  50.943  1.00  0.00           H  
ATOM   1760  HA  ARG A 109      19.417   4.191  52.370  1.00  0.00           H  
ATOM   1761 1HB  ARG A 109      22.073   5.061  53.547  1.00  0.00           H  
ATOM   1762 2HB  ARG A 109      20.715   4.470  54.492  1.00  0.00           H  
ATOM   1763 1HG  ARG A 109      22.058   2.857  52.313  1.00  0.00           H  
ATOM   1764 2HG  ARG A 109      22.497   2.783  54.037  1.00  0.00           H  
ATOM   1765 1HD  ARG A 109      20.175   2.156  54.552  1.00  0.00           H  
ATOM   1766 2HD  ARG A 109      19.834   2.118  52.807  1.00  0.00           H  
ATOM   1767  HE  ARG A 109      21.395   0.194  54.361  1.00  0.00           H  
ATOM   1768 1HH1 ARG A 109      20.458   1.369  51.186  1.00  0.00           H  
ATOM   1769 2HH1 ARG A 109      20.875  -0.122  50.373  1.00  0.00           H  
ATOM   1770 1HH2 ARG A 109      21.933  -1.737  53.294  1.00  0.00           H  
ATOM   1771 2HH2 ARG A 109      21.710  -1.881  51.565  1.00  0.00           H  
ATOM   1772  N   PRO A 110      18.650   6.315  53.656  1.00  0.00           N  
ATOM   1773  CA  PRO A 110      18.210   7.601  54.204  1.00  0.00           C  
ATOM   1774  C   PRO A 110      19.261   8.205  55.120  1.00  0.00           C  
ATOM   1775  O   PRO A 110      20.043   7.500  55.762  1.00  0.00           O  
ATOM   1776  CB  PRO A 110      16.940   7.233  54.976  1.00  0.00           C  
ATOM   1777  CG  PRO A 110      17.158   5.816  55.385  1.00  0.00           C  
ATOM   1778  CD  PRO A 110      17.866   5.193  54.211  1.00  0.00           C  
ATOM   1779  HA  PRO A 110      18.035   8.290  53.375  1.00  0.00           H  
ATOM   1780 1HB  PRO A 110      16.811   7.909  55.834  1.00  0.00           H  
ATOM   1781 2HB  PRO A 110      16.057   7.359  54.332  1.00  0.00           H  
ATOM   1782 1HG  PRO A 110      17.755   5.775  56.309  1.00  0.00           H  
ATOM   1783 2HG  PRO A 110      16.197   5.332  55.606  1.00  0.00           H  
ATOM   1784 1HD  PRO A 110      18.516   4.379  54.564  1.00  0.00           H  
ATOM   1785 2HD  PRO A 110      17.122   4.813  53.494  1.00  0.00           H  
ATOM   1786  N   MET A 111      19.272   9.536  55.173  1.00  0.00           N  
ATOM   1787  CA  MET A 111      20.269  10.294  55.914  1.00  0.00           C  
ATOM   1788  C   MET A 111      19.585  11.368  56.748  1.00  0.00           C  
ATOM   1789  O   MET A 111      18.477  11.804  56.428  1.00  0.00           O  
ATOM   1790  CB  MET A 111      21.289  10.916  54.962  1.00  0.00           C  
ATOM   1791  CG  MET A 111      20.722  11.988  54.043  1.00  0.00           C  
ATOM   1792  SD  MET A 111      21.878  12.476  52.748  1.00  0.00           S  
ATOM   1793  CE  MET A 111      21.174  14.042  52.239  1.00  0.00           C  
ATOM   1794  H   MET A 111      18.551  10.032  54.670  1.00  0.00           H  
ATOM   1795  HA  MET A 111      20.807   9.610  56.571  1.00  0.00           H  
ATOM   1796 1HB  MET A 111      22.098  11.362  55.538  1.00  0.00           H  
ATOM   1797 2HB  MET A 111      21.725  10.136  54.336  1.00  0.00           H  
ATOM   1798 1HG  MET A 111      19.811  11.619  53.572  1.00  0.00           H  
ATOM   1799 2HG  MET A 111      20.468  12.872  54.629  1.00  0.00           H  
ATOM   1800 1HE  MET A 111      21.780  14.471  51.439  1.00  0.00           H  
ATOM   1801 2HE  MET A 111      20.156  13.884  51.879  1.00  0.00           H  
ATOM   1802 3HE  MET A 111      21.156  14.726  53.087  1.00  0.00           H  
ATOM   1803  N   ARG A 112      20.262  11.795  57.810  1.00  0.00           N  
ATOM   1804  CA  ARG A 112      19.803  12.886  58.655  1.00  0.00           C  
ATOM   1805  C   ARG A 112      20.425  14.187  58.168  1.00  0.00           C  
ATOM   1806  O   ARG A 112      21.628  14.240  57.893  1.00  0.00           O  
ATOM   1807  CB  ARG A 112      20.175  12.647  60.111  1.00  0.00           C  
ATOM   1808  CG  ARG A 112      19.833  13.790  61.054  1.00  0.00           C  
ATOM   1809  CD  ARG A 112      20.241  13.489  62.451  1.00  0.00           C  
ATOM   1810  NE  ARG A 112      19.385  12.484  63.061  1.00  0.00           N  
ATOM   1811  CZ  ARG A 112      19.770  11.221  63.338  1.00  0.00           C  
ATOM   1812  NH1 ARG A 112      20.991  10.827  63.054  1.00  0.00           N  
ATOM   1813  NH2 ARG A 112      18.916  10.380  63.894  1.00  0.00           N  
ATOM   1814  H   ARG A 112      21.135  11.337  58.028  1.00  0.00           H  
ATOM   1815  HA  ARG A 112      18.716  12.942  58.587  1.00  0.00           H  
ATOM   1816 1HB  ARG A 112      19.666  11.755  60.475  1.00  0.00           H  
ATOM   1817 2HB  ARG A 112      21.248  12.466  60.188  1.00  0.00           H  
ATOM   1818 1HG  ARG A 112      20.352  14.695  60.733  1.00  0.00           H  
ATOM   1819 2HG  ARG A 112      18.757  13.964  61.041  1.00  0.00           H  
ATOM   1820 1HD  ARG A 112      21.265  13.118  62.459  1.00  0.00           H  
ATOM   1821 2HD  ARG A 112      20.179  14.397  63.051  1.00  0.00           H  
ATOM   1822  HE  ARG A 112      18.439  12.748  63.294  1.00  0.00           H  
ATOM   1823 1HH1 ARG A 112      21.643  11.471  62.629  1.00  0.00           H  
ATOM   1824 2HH1 ARG A 112      21.277   9.882  63.262  1.00  0.00           H  
ATOM   1825 1HH2 ARG A 112      17.975  10.681  64.112  1.00  0.00           H  
ATOM   1826 2HH2 ARG A 112      19.202   9.434  64.102  1.00  0.00           H  
ATOM   1827  N   VAL A 113      19.605  15.227  58.055  1.00  0.00           N  
ATOM   1828  CA  VAL A 113      20.053  16.543  57.619  1.00  0.00           C  
ATOM   1829  C   VAL A 113      19.581  17.565  58.640  1.00  0.00           C  
ATOM   1830  O   VAL A 113      18.408  17.560  59.031  1.00  0.00           O  
ATOM   1831  CB  VAL A 113      19.492  16.889  56.227  1.00  0.00           C  
ATOM   1832  CG1 VAL A 113      19.994  18.252  55.774  1.00  0.00           C  
ATOM   1833  CG2 VAL A 113      19.885  15.811  55.228  1.00  0.00           C  
ATOM   1834  H   VAL A 113      18.631  15.090  58.284  1.00  0.00           H  
ATOM   1835  HA  VAL A 113      21.142  16.535  57.557  1.00  0.00           H  
ATOM   1836  HB  VAL A 113      18.406  16.950  56.287  1.00  0.00           H  
ATOM   1837 1HG1 VAL A 113      19.587  18.481  54.788  1.00  0.00           H  
ATOM   1838 2HG1 VAL A 113      19.670  19.013  56.485  1.00  0.00           H  
ATOM   1839 3HG1 VAL A 113      21.082  18.241  55.723  1.00  0.00           H  
ATOM   1840 1HG2 VAL A 113      19.485  16.062  54.246  1.00  0.00           H  
ATOM   1841 2HG2 VAL A 113      20.972  15.746  55.171  1.00  0.00           H  
ATOM   1842 3HG2 VAL A 113      19.481  14.851  55.550  1.00  0.00           H  
ATOM   1843  N   ARG A 114      20.488  18.439  59.066  1.00  0.00           N  
ATOM   1844  CA  ARG A 114      20.169  19.524  59.987  1.00  0.00           C  
ATOM   1845  C   ARG A 114      20.511  20.845  59.313  1.00  0.00           C  
ATOM   1846  O   ARG A 114      21.557  20.965  58.667  1.00  0.00           O  
ATOM   1847  CB  ARG A 114      20.941  19.389  61.292  1.00  0.00           C  
ATOM   1848  CG  ARG A 114      20.436  18.299  62.223  1.00  0.00           C  
ATOM   1849  CD  ARG A 114      21.201  18.266  63.496  1.00  0.00           C  
ATOM   1850  NE  ARG A 114      20.622  17.340  64.454  1.00  0.00           N  
ATOM   1851  CZ  ARG A 114      21.130  17.084  65.676  1.00  0.00           C  
ATOM   1852  NH1 ARG A 114      22.224  17.695  66.072  1.00  0.00           N  
ATOM   1853  NH2 ARG A 114      20.526  16.224  66.475  1.00  0.00           N  
ATOM   1854  H   ARG A 114      21.436  18.341  58.734  1.00  0.00           H  
ATOM   1855  HA  ARG A 114      19.104  19.479  60.218  1.00  0.00           H  
ATOM   1856 1HB  ARG A 114      21.986  19.177  61.073  1.00  0.00           H  
ATOM   1857 2HB  ARG A 114      20.904  20.333  61.835  1.00  0.00           H  
ATOM   1858 1HG  ARG A 114      19.386  18.480  62.458  1.00  0.00           H  
ATOM   1859 2HG  ARG A 114      20.535  17.329  61.737  1.00  0.00           H  
ATOM   1860 1HD  ARG A 114      22.226  17.954  63.295  1.00  0.00           H  
ATOM   1861 2HD  ARG A 114      21.206  19.260  63.942  1.00  0.00           H  
ATOM   1862  HE  ARG A 114      19.779  16.851  64.184  1.00  0.00           H  
ATOM   1863 1HH1 ARG A 114      22.685  18.355  65.461  1.00  0.00           H  
ATOM   1864 2HH1 ARG A 114      22.604  17.505  66.988  1.00  0.00           H  
ATOM   1865 1HH2 ARG A 114      19.684  15.753  66.170  1.00  0.00           H  
ATOM   1866 2HH2 ARG A 114      20.906  16.033  67.390  1.00  0.00           H  
ATOM   1867  N   VAL A 115      19.632  21.832  59.465  1.00  0.00           N  
ATOM   1868  CA  VAL A 115      19.849  23.178  58.948  1.00  0.00           C  
ATOM   1869  C   VAL A 115      19.693  24.155  60.104  1.00  0.00           C  
ATOM   1870  O   VAL A 115      18.639  24.203  60.749  1.00  0.00           O  
ATOM   1871  CB  VAL A 115      18.843  23.514  57.830  1.00  0.00           C  
ATOM   1872  CG1 VAL A 115      19.092  24.915  57.293  1.00  0.00           C  
ATOM   1873  CG2 VAL A 115      18.943  22.483  56.715  1.00  0.00           C  
ATOM   1874  H   VAL A 115      18.778  21.629  59.964  1.00  0.00           H  
ATOM   1875  HA  VAL A 115      20.854  23.230  58.530  1.00  0.00           H  
ATOM   1876  HB  VAL A 115      17.834  23.504  58.247  1.00  0.00           H  
ATOM   1877 1HG1 VAL A 115      18.372  25.137  56.505  1.00  0.00           H  
ATOM   1878 2HG1 VAL A 115      18.980  25.639  58.100  1.00  0.00           H  
ATOM   1879 3HG1 VAL A 115      20.101  24.975  56.889  1.00  0.00           H  
ATOM   1880 1HG2 VAL A 115      18.227  22.727  55.931  1.00  0.00           H  
ATOM   1881 2HG2 VAL A 115      19.951  22.488  56.304  1.00  0.00           H  
ATOM   1882 3HG2 VAL A 115      18.719  21.494  57.115  1.00  0.00           H  
ATOM   1883  N   THR A 116      20.740  24.933  60.364  1.00  0.00           N  
ATOM   1884  CA  THR A 116      20.775  25.871  61.482  1.00  0.00           C  
ATOM   1885  C   THR A 116      20.805  27.286  60.922  1.00  0.00           C  
ATOM   1886  O   THR A 116      21.542  27.570  59.971  1.00  0.00           O  
ATOM   1887  CB  THR A 116      21.992  25.632  62.395  1.00  0.00           C  
ATOM   1888  OG1 THR A 116      21.944  24.299  62.921  1.00  0.00           O  
ATOM   1889  CG2 THR A 116      21.999  26.627  63.546  1.00  0.00           C  
ATOM   1890  H   THR A 116      21.543  24.865  59.754  1.00  0.00           H  
ATOM   1891  HA  THR A 116      19.882  25.720  62.089  1.00  0.00           H  
ATOM   1892  HB  THR A 116      22.909  25.747  61.817  1.00  0.00           H  
ATOM   1893  HG1 THR A 116      22.747  23.831  62.679  1.00  0.00           H  
ATOM   1894 1HG2 THR A 116      22.866  26.443  64.180  1.00  0.00           H  
ATOM   1895 2HG2 THR A 116      22.047  27.641  63.150  1.00  0.00           H  
ATOM   1896 3HG2 THR A 116      21.089  26.510  64.133  1.00  0.00           H  
ATOM   1897  N   ALA A 117      20.001  28.170  61.511  1.00  0.00           N  
ATOM   1898  CA  ALA A 117      20.013  29.580  61.154  1.00  0.00           C  
ATOM   1899  C   ALA A 117      19.407  30.380  62.296  1.00  0.00           C  
ATOM   1900  O   ALA A 117      18.429  29.949  62.912  1.00  0.00           O  
ATOM   1901  CB  ALA A 117      19.246  29.839  59.854  1.00  0.00           C  
ATOM   1902  H   ALA A 117      19.367  27.850  62.226  1.00  0.00           H  
ATOM   1903  HA  ALA A 117      21.047  29.886  60.987  1.00  0.00           H  
ATOM   1904 1HB  ALA A 117      19.277  30.904  59.619  1.00  0.00           H  
ATOM   1905 2HB  ALA A 117      19.707  29.276  59.042  1.00  0.00           H  
ATOM   1906 3HB  ALA A 117      18.212  29.526  59.973  1.00  0.00           H  
ATOM   1907  N   GLY A 118      19.992  31.544  62.572  1.00  0.00           N  
ATOM   1908  CA  GLY A 118      19.479  32.397  63.623  1.00  0.00           C  
ATOM   1909  C   GLY A 118      19.650  31.851  65.021  1.00  0.00           C  
ATOM   1910  O   GLY A 118      19.022  32.356  65.955  1.00  0.00           O  
ATOM   1911  H   GLY A 118      20.801  31.842  62.046  1.00  0.00           H  
ATOM   1912 1HA  GLY A 118      19.978  33.367  63.580  1.00  0.00           H  
ATOM   1913 2HA  GLY A 118      18.417  32.575  63.461  1.00  0.00           H  
ATOM   1914  N   GLY A 119      20.483  30.826  65.195  1.00  0.00           N  
ATOM   1915  CA  GLY A 119      20.607  30.160  66.472  1.00  0.00           C  
ATOM   1916  C   GLY A 119      19.666  28.998  66.689  1.00  0.00           C  
ATOM   1917  O   GLY A 119      19.752  28.338  67.731  1.00  0.00           O  
ATOM   1918  H   GLY A 119      21.042  30.507  64.416  1.00  0.00           H  
ATOM   1919 1HA  GLY A 119      21.623  29.784  66.590  1.00  0.00           H  
ATOM   1920 2HA  GLY A 119      20.433  30.876  67.275  1.00  0.00           H  
ATOM   1921  N   GLU A 120      18.771  28.722  65.742  1.00  0.00           N  
ATOM   1922  CA  GLU A 120      17.814  27.632  65.858  1.00  0.00           C  
ATOM   1923  C   GLU A 120      18.168  26.538  64.867  1.00  0.00           C  
ATOM   1924  O   GLU A 120      18.496  26.806  63.708  1.00  0.00           O  
ATOM   1925  CB  GLU A 120      16.388  28.132  65.610  1.00  0.00           C  
ATOM   1926  CG  GLU A 120      15.313  27.065  65.758  1.00  0.00           C  
ATOM   1927  CD  GLU A 120      13.921  27.613  65.619  1.00  0.00           C  
ATOM   1928  OE1 GLU A 120      13.783  28.806  65.492  1.00  0.00           O  
ATOM   1929  OE2 GLU A 120      12.994  26.838  65.639  1.00  0.00           O  
ATOM   1930  H   GLU A 120      18.766  29.295  64.911  1.00  0.00           H  
ATOM   1931  HA  GLU A 120      17.859  27.238  66.874  1.00  0.00           H  
ATOM   1932 1HB  GLU A 120      16.158  28.938  66.307  1.00  0.00           H  
ATOM   1933 2HB  GLU A 120      16.316  28.541  64.602  1.00  0.00           H  
ATOM   1934 1HG  GLU A 120      15.468  26.300  64.998  1.00  0.00           H  
ATOM   1935 2HG  GLU A 120      15.417  26.594  66.736  1.00  0.00           H  
ATOM   1936  N   THR A 121      18.099  25.293  65.333  1.00  0.00           N  
ATOM   1937  CA  THR A 121      18.416  24.125  64.522  1.00  0.00           C  
ATOM   1938  C   THR A 121      17.162  23.288  64.320  1.00  0.00           C  
ATOM   1939  O   THR A 121      16.421  23.029  65.274  1.00  0.00           O  
ATOM   1940  CB  THR A 121      19.523  23.271  65.169  1.00  0.00           C  
ATOM   1941  OG1 THR A 121      20.710  24.060  65.324  1.00  0.00           O  
ATOM   1942  CG2 THR A 121      19.833  22.058  64.305  1.00  0.00           C  
ATOM   1943  H   THR A 121      17.811  25.161  66.292  1.00  0.00           H  
ATOM   1944  HA  THR A 121      18.791  24.467  63.555  1.00  0.00           H  
ATOM   1945  HB  THR A 121      19.195  22.935  66.152  1.00  0.00           H  
ATOM   1946  HG1 THR A 121      21.155  24.137  64.476  1.00  0.00           H  
ATOM   1947 1HG2 THR A 121      20.617  21.466  64.778  1.00  0.00           H  
ATOM   1948 2HG2 THR A 121      18.936  21.451  64.194  1.00  0.00           H  
ATOM   1949 3HG2 THR A 121      20.171  22.388  63.323  1.00  0.00           H  
ATOM   1950  N   ARG A 122      16.929  22.867  63.078  1.00  0.00           N  
ATOM   1951  CA  ARG A 122      15.870  21.927  62.742  1.00  0.00           C  
ATOM   1952  C   ARG A 122      16.486  20.674  62.138  1.00  0.00           C  
ATOM   1953  O   ARG A 122      17.510  20.744  61.453  1.00  0.00           O  
ATOM   1954  CB  ARG A 122      14.883  22.542  61.759  1.00  0.00           C  
ATOM   1955  CG  ARG A 122      14.189  23.800  62.254  1.00  0.00           C  
ATOM   1956  CD  ARG A 122      13.250  23.508  63.368  1.00  0.00           C  
ATOM   1957  NE  ARG A 122      12.564  24.704  63.828  1.00  0.00           N  
ATOM   1958  CZ  ARG A 122      11.390  25.149  63.340  1.00  0.00           C  
ATOM   1959  NH1 ARG A 122      10.784  24.487  62.380  1.00  0.00           N  
ATOM   1960  NH2 ARG A 122      10.847  26.251  63.828  1.00  0.00           N  
ATOM   1961  H   ARG A 122      17.523  23.225  62.344  1.00  0.00           H  
ATOM   1962  HA  ARG A 122      15.329  21.674  63.655  1.00  0.00           H  
ATOM   1963 1HB  ARG A 122      15.400  22.793  60.834  1.00  0.00           H  
ATOM   1964 2HB  ARG A 122      14.110  21.813  61.515  1.00  0.00           H  
ATOM   1965 1HG  ARG A 122      14.934  24.511  62.612  1.00  0.00           H  
ATOM   1966 2HG  ARG A 122      13.621  24.249  61.438  1.00  0.00           H  
ATOM   1967 1HD  ARG A 122      12.499  22.794  63.033  1.00  0.00           H  
ATOM   1968 2HD  ARG A 122      13.802  23.087  64.207  1.00  0.00           H  
ATOM   1969  HE  ARG A 122      13.001  25.241  64.567  1.00  0.00           H  
ATOM   1970 1HH1 ARG A 122      11.199  23.645  62.007  1.00  0.00           H  
ATOM   1971 2HH1 ARG A 122       9.904  24.820  62.014  1.00  0.00           H  
ATOM   1972 1HH2 ARG A 122      11.312  26.760  64.566  1.00  0.00           H  
ATOM   1973 2HH2 ARG A 122       9.967  26.585  63.462  1.00  0.00           H  
ATOM   1974  N   GLU A 123      15.860  19.531  62.398  1.00  0.00           N  
ATOM   1975  CA  GLU A 123      16.349  18.246  61.917  1.00  0.00           C  
ATOM   1976  C   GLU A 123      15.348  17.630  60.950  1.00  0.00           C  
ATOM   1977  O   GLU A 123      14.137  17.656  61.191  1.00  0.00           O  
ATOM   1978  CB  GLU A 123      16.604  17.293  63.087  1.00  0.00           C  
ATOM   1979  CG  GLU A 123      17.187  15.946  62.685  1.00  0.00           C  
ATOM   1980  CD  GLU A 123      17.525  15.079  63.866  1.00  0.00           C  
ATOM   1981  OE1 GLU A 123      18.296  15.506  64.691  1.00  0.00           O  
ATOM   1982  OE2 GLU A 123      17.011  13.987  63.943  1.00  0.00           O  
ATOM   1983  H   GLU A 123      15.015  19.559  62.946  1.00  0.00           H  
ATOM   1984  HA  GLU A 123      17.297  18.408  61.401  1.00  0.00           H  
ATOM   1985 1HB  GLU A 123      17.294  17.759  63.791  1.00  0.00           H  
ATOM   1986 2HB  GLU A 123      15.670  17.109  63.617  1.00  0.00           H  
ATOM   1987 1HG  GLU A 123      16.465  15.422  62.059  1.00  0.00           H  
ATOM   1988 2HG  GLU A 123      18.086  16.112  62.093  1.00  0.00           H  
ATOM   1989  N   TYR A 124      15.865  17.078  59.855  1.00  0.00           N  
ATOM   1990  CA  TYR A 124      15.050  16.470  58.817  1.00  0.00           C  
ATOM   1991  C   TYR A 124      15.626  15.107  58.460  1.00  0.00           C  
ATOM   1992  O   TYR A 124      16.807  14.830  58.677  1.00  0.00           O  
ATOM   1993  CB  TYR A 124      14.975  17.371  57.581  1.00  0.00           C  
ATOM   1994  CG  TYR A 124      14.593  18.801  57.890  1.00  0.00           C  
ATOM   1995  CD1 TYR A 124      15.575  19.727  58.211  1.00  0.00           C  
ATOM   1996  CD2 TYR A 124      13.262  19.187  57.852  1.00  0.00           C  
ATOM   1997  CE1 TYR A 124      15.225  21.034  58.493  1.00  0.00           C  
ATOM   1998  CE2 TYR A 124      12.912  20.494  58.134  1.00  0.00           C  
ATOM   1999  CZ  TYR A 124      13.889  21.414  58.454  1.00  0.00           C  
ATOM   2000  OH  TYR A 124      13.541  22.716  58.735  1.00  0.00           O  
ATOM   2001  H   TYR A 124      16.869  17.088  59.748  1.00  0.00           H  
ATOM   2002  HA  TYR A 124      14.034  16.356  59.196  1.00  0.00           H  
ATOM   2003 1HB  TYR A 124      15.942  17.377  57.077  1.00  0.00           H  
ATOM   2004 2HB  TYR A 124      14.245  16.967  56.880  1.00  0.00           H  
ATOM   2005  HD1 TYR A 124      16.621  19.424  58.241  1.00  0.00           H  
ATOM   2006  HD2 TYR A 124      12.490  18.459  57.601  1.00  0.00           H  
ATOM   2007  HE1 TYR A 124      15.997  21.761  58.745  1.00  0.00           H  
ATOM   2008  HE2 TYR A 124      11.865  20.797  58.106  1.00  0.00           H  
ATOM   2009  HH  TYR A 124      12.611  22.849  58.532  1.00  0.00           H  
ATOM   2010  N   THR A 125      14.767  14.254  57.908  1.00  0.00           N  
ATOM   2011  CA  THR A 125      15.181  13.005  57.287  1.00  0.00           C  
ATOM   2012  C   THR A 125      14.940  13.093  55.787  1.00  0.00           C  
ATOM   2013  O   THR A 125      13.855  13.493  55.355  1.00  0.00           O  
ATOM   2014  CB  THR A 125      14.427  11.799  57.877  1.00  0.00           C  
ATOM   2015  OG1 THR A 125      14.698  11.703  59.282  1.00  0.00           O  
ATOM   2016  CG2 THR A 125      14.861  10.512  57.192  1.00  0.00           C  
ATOM   2017  H   THR A 125      13.787  14.494  57.927  1.00  0.00           H  
ATOM   2018  HA  THR A 125      16.243  12.854  57.487  1.00  0.00           H  
ATOM   2019  HB  THR A 125      13.355  11.935  57.736  1.00  0.00           H  
ATOM   2020  HG1 THR A 125      15.576  11.337  59.414  1.00  0.00           H  
ATOM   2021 1HG2 THR A 125      14.318   9.670  57.622  1.00  0.00           H  
ATOM   2022 2HG2 THR A 125      14.647  10.577  56.126  1.00  0.00           H  
ATOM   2023 3HG2 THR A 125      15.931  10.365  57.338  1.00  0.00           H  
ATOM   2024  N   VAL A 126      15.949  12.728  55.003  1.00  0.00           N  
ATOM   2025  CA  VAL A 126      15.876  12.775  53.549  1.00  0.00           C  
ATOM   2026  C   VAL A 126      16.106  11.364  53.019  1.00  0.00           C  
ATOM   2027  O   VAL A 126      17.108  10.720  53.354  1.00  0.00           O  
ATOM   2028  CB  VAL A 126      16.931  13.738  52.971  1.00  0.00           C  
ATOM   2029  CG1 VAL A 126      16.820  13.801  51.455  1.00  0.00           C  
ATOM   2030  CG2 VAL A 126      16.761  15.120  53.582  1.00  0.00           C  
ATOM   2031  H   VAL A 126      16.798  12.404  55.443  1.00  0.00           H  
ATOM   2032  HA  VAL A 126      14.888  13.138  53.262  1.00  0.00           H  
ATOM   2033  HB  VAL A 126      17.925  13.356  53.205  1.00  0.00           H  
ATOM   2034 1HG1 VAL A 126      17.573  14.485  51.063  1.00  0.00           H  
ATOM   2035 2HG1 VAL A 126      16.981  12.808  51.036  1.00  0.00           H  
ATOM   2036 3HG1 VAL A 126      15.828  14.157  51.177  1.00  0.00           H  
ATOM   2037 1HG2 VAL A 126      17.510  15.795  53.170  1.00  0.00           H  
ATOM   2038 2HG2 VAL A 126      15.765  15.499  53.353  1.00  0.00           H  
ATOM   2039 3HG2 VAL A 126      16.885  15.057  54.663  1.00  0.00           H  
ATOM   2040  N   ASN A 127      15.164  10.881  52.217  1.00  0.00           N  
ATOM   2041  CA  ASN A 127      15.226   9.553  51.633  1.00  0.00           C  
ATOM   2042  C   ASN A 127      16.000   9.571  50.316  1.00  0.00           C  
ATOM   2043  O   ASN A 127      16.101  10.613  49.663  1.00  0.00           O  
ATOM   2044  CB  ASN A 127      13.830   8.992  51.432  1.00  0.00           C  
ATOM   2045  CG  ASN A 127      13.127   8.713  52.731  1.00  0.00           C  
ATOM   2046  OD1 ASN A 127      13.718   8.161  53.667  1.00  0.00           O  
ATOM   2047  ND2 ASN A 127      11.873   9.084  52.808  1.00  0.00           N  
ATOM   2048  H   ASN A 127      14.371  11.473  52.009  1.00  0.00           H  
ATOM   2049  HA  ASN A 127      15.739   8.891  52.333  1.00  0.00           H  
ATOM   2050 1HB  ASN A 127      13.234   9.698  50.854  1.00  0.00           H  
ATOM   2051 2HB  ASN A 127      13.888   8.067  50.858  1.00  0.00           H  
ATOM   2052 1HD2 ASN A 127      11.355   8.922  53.650  1.00  0.00           H  
ATOM   2053 2HD2 ASN A 127      11.435   9.525  52.026  1.00  0.00           H  
ATOM   2054  N   PRO A 128      16.577   8.438  49.918  1.00  0.00           N  
ATOM   2055  CA  PRO A 128      17.306   8.392  48.646  1.00  0.00           C  
ATOM   2056  C   PRO A 128      16.455   8.909  47.492  1.00  0.00           C  
ATOM   2057  O   PRO A 128      15.301   8.517  47.322  1.00  0.00           O  
ATOM   2058  CB  PRO A 128      17.624   6.902  48.482  1.00  0.00           C  
ATOM   2059  CG  PRO A 128      17.712   6.392  49.880  1.00  0.00           C  
ATOM   2060  CD  PRO A 128      16.618   7.120  50.614  1.00  0.00           C  
ATOM   2061  HA  PRO A 128      18.193   9.022  48.732  1.00  0.00           H  
ATOM   2062 1HB  PRO A 128      16.833   6.410  47.897  1.00  0.00           H  
ATOM   2063 2HB  PRO A 128      18.562   6.778  47.922  1.00  0.00           H  
ATOM   2064 1HG  PRO A 128      17.579   5.301  49.895  1.00  0.00           H  
ATOM   2065 2HG  PRO A 128      18.710   6.596  50.296  1.00  0.00           H  
ATOM   2066 1HD  PRO A 128      15.670   6.572  50.497  1.00  0.00           H  
ATOM   2067 2HD  PRO A 128      16.886   7.210  51.677  1.00  0.00           H  
ATOM   2068  N   GLY A 129      17.046   9.798  46.697  1.00  0.00           N  
ATOM   2069  CA  GLY A 129      16.360  10.336  45.538  1.00  0.00           C  
ATOM   2070  C   GLY A 129      15.476  11.522  45.842  1.00  0.00           C  
ATOM   2071  O   GLY A 129      14.928  12.133  44.920  1.00  0.00           O  
ATOM   2072  H   GLY A 129      17.987  10.106  46.899  1.00  0.00           H  
ATOM   2073 1HA  GLY A 129      17.093  10.640  44.790  1.00  0.00           H  
ATOM   2074 2HA  GLY A 129      15.744   9.558  45.087  1.00  0.00           H  
ATOM   2075  N   THR A 130      15.324  11.867  47.119  1.00  0.00           N  
ATOM   2076  CA  THR A 130      14.497  12.987  47.540  1.00  0.00           C  
ATOM   2077  C   THR A 130      15.406  14.141  47.940  1.00  0.00           C  
ATOM   2078  O   THR A 130      16.630  14.001  47.982  1.00  0.00           O  
ATOM   2079  CB  THR A 130      13.573  12.603  48.710  1.00  0.00           C  
ATOM   2080  OG1 THR A 130      14.356  12.383  49.889  1.00  0.00           O  
ATOM   2081  CG2 THR A 130      12.792  11.338  48.381  1.00  0.00           C  
ATOM   2082  H   THR A 130      15.808  11.323  47.816  1.00  0.00           H  
ATOM   2083  HA  THR A 130      13.859  13.279  46.705  1.00  0.00           H  
ATOM   2084  HB  THR A 130      12.871  13.414  48.902  1.00  0.00           H  
ATOM   2085  HG1 THR A 130      15.218  12.041  49.642  1.00  0.00           H  
ATOM   2086 1HG2 THR A 130      12.144  11.083  49.219  1.00  0.00           H  
ATOM   2087 2HG2 THR A 130      12.186  11.506  47.492  1.00  0.00           H  
ATOM   2088 3HG2 THR A 130      13.488  10.520  48.198  1.00  0.00           H  
ATOM   2089  N   GLU A 131      14.798  15.297  48.194  1.00  0.00           N  
ATOM   2090  CA  GLU A 131      15.514  16.520  48.525  1.00  0.00           C  
ATOM   2091  C   GLU A 131      14.862  17.188  49.728  1.00  0.00           C  
ATOM   2092  O   GLU A 131      13.648  17.073  49.928  1.00  0.00           O  
ATOM   2093  CB  GLU A 131      15.531  17.479  47.331  1.00  0.00           C  
ATOM   2094  CG  GLU A 131      16.314  16.971  46.130  1.00  0.00           C  
ATOM   2095  CD  GLU A 131      16.330  17.949  44.986  1.00  0.00           C  
ATOM   2096  OE1 GLU A 131      15.562  18.880  45.016  1.00  0.00           O  
ATOM   2097  OE2 GLU A 131      17.114  17.765  44.086  1.00  0.00           O  
ATOM   2098  H   GLU A 131      13.789  15.313  48.150  1.00  0.00           H  
ATOM   2099  HA  GLU A 131      16.546  16.263  48.763  1.00  0.00           H  
ATOM   2100 1HB  GLU A 131      14.509  17.674  47.007  1.00  0.00           H  
ATOM   2101 2HB  GLU A 131      15.966  18.430  47.636  1.00  0.00           H  
ATOM   2102 1HG  GLU A 131      17.340  16.770  46.435  1.00  0.00           H  
ATOM   2103 2HG  GLU A 131      15.874  16.033  45.792  1.00  0.00           H  
ATOM   2104  N   LEU A 132      15.670  17.885  50.526  1.00  0.00           N  
ATOM   2105  CA  LEU A 132      15.180  18.759  51.581  1.00  0.00           C  
ATOM   2106  C   LEU A 132      15.088  20.193  51.072  1.00  0.00           C  
ATOM   2107  O   LEU A 132      16.006  20.686  50.414  1.00  0.00           O  
ATOM   2108  CB  LEU A 132      16.103  18.693  52.804  1.00  0.00           C  
ATOM   2109  CG  LEU A 132      15.812  19.712  53.914  1.00  0.00           C  
ATOM   2110  CD1 LEU A 132      14.463  19.400  54.548  1.00  0.00           C  
ATOM   2111  CD2 LEU A 132      16.926  19.668  54.949  1.00  0.00           C  
ATOM   2112  H   LEU A 132      16.665  17.797  50.381  1.00  0.00           H  
ATOM   2113  HA  LEU A 132      14.188  18.416  51.881  1.00  0.00           H  
ATOM   2114 1HB  LEU A 132      16.032  17.699  53.241  1.00  0.00           H  
ATOM   2115 2HB  LEU A 132      17.130  18.849  52.473  1.00  0.00           H  
ATOM   2116  HG  LEU A 132      15.754  20.712  53.484  1.00  0.00           H  
ATOM   2117 1HD1 LEU A 132      14.255  20.124  55.336  1.00  0.00           H  
ATOM   2118 2HD1 LEU A 132      13.682  19.457  53.789  1.00  0.00           H  
ATOM   2119 3HD1 LEU A 132      14.484  18.397  54.973  1.00  0.00           H  
ATOM   2120 1HD2 LEU A 132      16.719  20.393  55.737  1.00  0.00           H  
ATOM   2121 2HD2 LEU A 132      16.983  18.669  55.380  1.00  0.00           H  
ATOM   2122 3HD2 LEU A 132      17.875  19.913  54.472  1.00  0.00           H  
ATOM   2123  N   GLU A 133      13.973  20.853  51.382  1.00  0.00           N  
ATOM   2124  CA  GLU A 133      13.764  22.253  51.027  1.00  0.00           C  
ATOM   2125  C   GLU A 133      13.493  23.053  52.293  1.00  0.00           C  
ATOM   2126  O   GLU A 133      12.447  22.878  52.928  1.00  0.00           O  
ATOM   2127  CB  GLU A 133      12.600  22.402  50.044  1.00  0.00           C  
ATOM   2128  CG  GLU A 133      12.835  21.750  48.689  1.00  0.00           C  
ATOM   2129  CD  GLU A 133      11.671  21.917  47.751  1.00  0.00           C  
ATOM   2130  OE1 GLU A 133      10.605  22.245  48.211  1.00  0.00           O  
ATOM   2131  OE2 GLU A 133      11.852  21.714  46.573  1.00  0.00           O  
ATOM   2132  H   GLU A 133      13.247  20.360  51.883  1.00  0.00           H  
ATOM   2133  HA  GLU A 133      14.665  22.624  50.537  1.00  0.00           H  
ATOM   2134 1HB  GLU A 133      11.701  21.963  50.477  1.00  0.00           H  
ATOM   2135 2HB  GLU A 133      12.401  23.461  49.876  1.00  0.00           H  
ATOM   2136 1HG  GLU A 133      13.721  22.190  48.234  1.00  0.00           H  
ATOM   2137 2HG  GLU A 133      13.025  20.687  48.838  1.00  0.00           H  
ATOM   2138  N   VAL A 134      14.432  23.926  52.655  1.00  0.00           N  
ATOM   2139  CA  VAL A 134      14.300  24.815  53.806  1.00  0.00           C  
ATOM   2140  C   VAL A 134      14.565  26.242  53.346  1.00  0.00           C  
ATOM   2141  O   VAL A 134      15.536  26.501  52.626  1.00  0.00           O  
ATOM   2142  CB  VAL A 134      15.289  24.429  54.921  1.00  0.00           C  
ATOM   2143  CG1 VAL A 134      15.230  25.437  56.059  1.00  0.00           C  
ATOM   2144  CG2 VAL A 134      14.980  23.028  55.426  1.00  0.00           C  
ATOM   2145  H   VAL A 134      15.272  23.966  52.096  1.00  0.00           H  
ATOM   2146  HA  VAL A 134      13.287  24.724  54.199  1.00  0.00           H  
ATOM   2147  HB  VAL A 134      16.303  24.456  54.521  1.00  0.00           H  
ATOM   2148 1HG1 VAL A 134      15.936  25.149  56.838  1.00  0.00           H  
ATOM   2149 2HG1 VAL A 134      15.490  26.426  55.682  1.00  0.00           H  
ATOM   2150 3HG1 VAL A 134      14.222  25.459  56.473  1.00  0.00           H  
ATOM   2151 1HG2 VAL A 134      15.684  22.761  56.213  1.00  0.00           H  
ATOM   2152 2HG2 VAL A 134      13.964  22.999  55.821  1.00  0.00           H  
ATOM   2153 3HG2 VAL A 134      15.069  22.317  54.604  1.00  0.00           H  
ATOM   2154  N   GLU A 135      13.702  27.167  53.761  1.00  0.00           N  
ATOM   2155  CA  GLU A 135      13.874  28.585  53.474  1.00  0.00           C  
ATOM   2156  C   GLU A 135      14.287  29.334  54.734  1.00  0.00           C  
ATOM   2157  O   GLU A 135      13.731  29.111  55.813  1.00  0.00           O  
ATOM   2158  CB  GLU A 135      12.582  29.178  52.907  1.00  0.00           C  
ATOM   2159  CG  GLU A 135      12.171  28.615  51.555  1.00  0.00           C  
ATOM   2160  CD  GLU A 135      10.919  29.246  51.013  1.00  0.00           C  
ATOM   2161  OE1 GLU A 135      10.336  30.050  51.702  1.00  0.00           O  
ATOM   2162  OE2 GLU A 135      10.543  28.924  49.911  1.00  0.00           O  
ATOM   2163  H   GLU A 135      12.902  26.867  54.296  1.00  0.00           H  
ATOM   2164  HA  GLU A 135      14.653  28.693  52.719  1.00  0.00           H  
ATOM   2165 1HB  GLU A 135      11.763  29.002  53.606  1.00  0.00           H  
ATOM   2166 2HB  GLU A 135      12.694  30.257  52.802  1.00  0.00           H  
ATOM   2167 1HG  GLU A 135      12.981  28.776  50.845  1.00  0.00           H  
ATOM   2168 2HG  GLU A 135      12.017  27.541  51.651  1.00  0.00           H  
ATOM   2169  N   LEU A 136      15.264  30.225  54.590  1.00  0.00           N  
ATOM   2170  CA  LEU A 136      15.759  31.041  55.689  1.00  0.00           C  
ATOM   2171  C   LEU A 136      15.275  32.480  55.547  1.00  0.00           C  
ATOM   2172  O   LEU A 136      14.927  32.934  54.455  1.00  0.00           O  
ATOM   2173  CB  LEU A 136      17.291  31.006  55.730  1.00  0.00           C  
ATOM   2174  CG  LEU A 136      17.925  29.609  55.742  1.00  0.00           C  
ATOM   2175  CD1 LEU A 136      19.439  29.739  55.840  1.00  0.00           C  
ATOM   2176  CD2 LEU A 136      17.368  28.809  56.910  1.00  0.00           C  
ATOM   2177  H   LEU A 136      15.674  30.334  53.673  1.00  0.00           H  
ATOM   2178  HA  LEU A 136      15.379  30.629  56.625  1.00  0.00           H  
ATOM   2179 1HB  LEU A 136      17.675  31.536  54.860  1.00  0.00           H  
ATOM   2180 2HB  LEU A 136      17.627  31.530  56.625  1.00  0.00           H  
ATOM   2181  HG  LEU A 136      17.694  29.097  54.808  1.00  0.00           H  
ATOM   2182 1HD1 LEU A 136      19.889  28.746  55.848  1.00  0.00           H  
ATOM   2183 2HD1 LEU A 136      19.813  30.298  54.982  1.00  0.00           H  
ATOM   2184 3HD1 LEU A 136      19.701  30.263  56.758  1.00  0.00           H  
ATOM   2185 1HD2 LEU A 136      17.818  27.816  56.918  1.00  0.00           H  
ATOM   2186 2HD2 LEU A 136      17.600  29.320  57.845  1.00  0.00           H  
ATOM   2187 3HD2 LEU A 136      16.287  28.717  56.805  1.00  0.00           H  
ATOM   2188  N   SER A 137      15.262  33.190  56.671  1.00  0.00           N  
ATOM   2189  CA  SER A 137      14.897  34.595  56.668  1.00  0.00           C  
ATOM   2190  C   SER A 137      15.953  35.417  55.926  1.00  0.00           C  
ATOM   2191  O   SER A 137      17.100  34.981  55.786  1.00  0.00           O  
ATOM   2192  CB  SER A 137      14.742  35.101  58.090  1.00  0.00           C  
ATOM   2193  OG  SER A 137      15.971  35.087  58.764  1.00  0.00           O  
ATOM   2194  H   SER A 137      15.512  32.748  57.545  1.00  0.00           H  
ATOM   2195  HA  SER A 137      13.938  34.702  56.159  1.00  0.00           H  
ATOM   2196 1HB  SER A 137      14.344  36.115  58.074  1.00  0.00           H  
ATOM   2197 2HB  SER A 137      14.027  34.475  58.622  1.00  0.00           H  
ATOM   2198  HG  SER A 137      15.871  35.686  59.506  1.00  0.00           H  
ATOM   2199  N   PRO A 138      15.589  36.602  55.429  1.00  0.00           N  
ATOM   2200  CA  PRO A 138      16.581  37.425  54.712  1.00  0.00           C  
ATOM   2201  C   PRO A 138      17.880  37.616  55.475  1.00  0.00           C  
ATOM   2202  O   PRO A 138      18.953  37.629  54.855  1.00  0.00           O  
ATOM   2203  CB  PRO A 138      15.848  38.759  54.538  1.00  0.00           C  
ATOM   2204  CG  PRO A 138      14.411  38.375  54.435  1.00  0.00           C  
ATOM   2205  CD  PRO A 138      14.249  37.262  55.435  1.00  0.00           C  
ATOM   2206  HA  PRO A 138      16.826  36.930  53.772  1.00  0.00           H  
ATOM   2207 1HB  PRO A 138      16.054  39.416  55.395  1.00  0.00           H  
ATOM   2208 2HB  PRO A 138      16.215  39.276  53.639  1.00  0.00           H  
ATOM   2209 1HG  PRO A 138      13.770  39.241  54.658  1.00  0.00           H  
ATOM   2210 2HG  PRO A 138      14.173  38.060  53.409  1.00  0.00           H  
ATOM   2211 1HD  PRO A 138      14.020  37.686  56.425  1.00  0.00           H  
ATOM   2212 2HD  PRO A 138      13.443  36.588  55.108  1.00  0.00           H  
ATOM   2213  N   GLU A 139      17.822  37.759  56.797  1.00  0.00           N  
ATOM   2214  CA  GLU A 139      19.006  38.007  57.608  1.00  0.00           C  
ATOM   2215  C   GLU A 139      19.969  36.824  57.628  1.00  0.00           C  
ATOM   2216  O   GLU A 139      21.155  37.012  57.916  1.00  0.00           O  
ATOM   2217  CB  GLU A 139      18.590  38.350  59.041  1.00  0.00           C  
ATOM   2218  CG  GLU A 139      17.863  39.680  59.183  1.00  0.00           C  
ATOM   2219  CD  GLU A 139      17.465  39.981  60.602  1.00  0.00           C  
ATOM   2220  OE1 GLU A 139      17.671  39.142  61.446  1.00  0.00           O  
ATOM   2221  OE2 GLU A 139      16.957  41.050  60.840  1.00  0.00           O  
ATOM   2222  H   GLU A 139      16.922  37.692  57.247  1.00  0.00           H  
ATOM   2223  HA  GLU A 139      19.540  38.862  57.191  1.00  0.00           H  
ATOM   2224 1HB  GLU A 139      17.937  37.569  59.428  1.00  0.00           H  
ATOM   2225 2HB  GLU A 139      19.474  38.383  59.679  1.00  0.00           H  
ATOM   2226 1HG  GLU A 139      18.512  40.477  58.823  1.00  0.00           H  
ATOM   2227 2HG  GLU A 139      16.972  39.664  58.557  1.00  0.00           H  
ATOM   2228  N   GLN A 140      19.486  35.614  57.332  1.00  0.00           N  
ATOM   2229  CA  GLN A 140      20.322  34.424  57.436  1.00  0.00           C  
ATOM   2230  C   GLN A 140      20.683  33.835  56.078  1.00  0.00           C  
ATOM   2231  O   GLN A 140      21.190  32.708  56.026  1.00  0.00           O  
ATOM   2232  CB  GLN A 140      19.614  33.363  58.285  1.00  0.00           C  
ATOM   2233  CG  GLN A 140      19.360  33.782  59.722  1.00  0.00           C  
ATOM   2234  CD  GLN A 140      20.644  33.914  60.522  1.00  0.00           C  
ATOM   2235  OE1 GLN A 140      21.407  32.954  60.659  1.00  0.00           O  
ATOM   2236  NE2 GLN A 140      20.887  35.106  61.054  1.00  0.00           N  
ATOM   2237  H   GLN A 140      18.527  35.518  57.033  1.00  0.00           H  
ATOM   2238  HA  GLN A 140      21.251  34.696  57.938  1.00  0.00           H  
ATOM   2239 1HB  GLN A 140      18.655  33.116  57.832  1.00  0.00           H  
ATOM   2240 2HB  GLN A 140      20.214  32.451  58.300  1.00  0.00           H  
ATOM   2241 1HG  GLN A 140      18.857  34.747  59.724  1.00  0.00           H  
ATOM   2242 2HG  GLN A 140      18.733  33.030  60.204  1.00  0.00           H  
ATOM   2243 1HE2 GLN A 140      21.718  35.254  61.592  1.00  0.00           H  
ATOM   2244 2HE2 GLN A 140      20.242  35.857  60.917  1.00  0.00           H  
ATOM   2245  N   GLN A 141      20.443  34.555  54.978  1.00  0.00           N  
ATOM   2246  CA  GLN A 141      20.637  33.981  53.652  1.00  0.00           C  
ATOM   2247  C   GLN A 141      22.046  33.441  53.446  1.00  0.00           C  
ATOM   2248  O   GLN A 141      22.204  32.377  52.839  1.00  0.00           O  
ATOM   2249  CB  GLN A 141      20.323  35.025  52.577  1.00  0.00           C  
ATOM   2250  CG  GLN A 141      18.847  35.357  52.441  1.00  0.00           C  
ATOM   2251  CD  GLN A 141      18.594  36.472  51.448  1.00  0.00           C  
ATOM   2252  OE1 GLN A 141      19.465  37.308  51.194  1.00  0.00           O  
ATOM   2253  NE2 GLN A 141      17.394  36.494  50.876  1.00  0.00           N  
ATOM   2254  H   GLN A 141      20.124  35.512  55.059  1.00  0.00           H  
ATOM   2255  HA  GLN A 141      19.941  33.149  53.531  1.00  0.00           H  
ATOM   2256 1HB  GLN A 141      20.857  35.948  52.800  1.00  0.00           H  
ATOM   2257 2HB  GLN A 141      20.678  34.667  51.610  1.00  0.00           H  
ATOM   2258 1HG  GLN A 141      18.316  34.469  52.102  1.00  0.00           H  
ATOM   2259 2HG  GLN A 141      18.467  35.671  53.414  1.00  0.00           H  
ATOM   2260 1HE2 GLN A 141      17.168  37.207  50.212  1.00  0.00           H  
ATOM   2261 2HE2 GLN A 141      16.716  35.797  51.110  1.00  0.00           H  
ATOM   2262  N   ASN A 142      23.070  34.145  53.931  1.00  0.00           N  
ATOM   2263  CA  ASN A 142      24.449  33.681  53.837  1.00  0.00           C  
ATOM   2264  C   ASN A 142      25.027  33.261  55.182  1.00  0.00           C  
ATOM   2265  O   ASN A 142      26.253  33.246  55.340  1.00  0.00           O  
ATOM   2266  CB  ASN A 142      25.316  34.756  53.206  1.00  0.00           C  
ATOM   2267  CG  ASN A 142      24.997  34.977  51.755  1.00  0.00           C  
ATOM   2268  OD1 ASN A 142      24.787  34.022  50.998  1.00  0.00           O  
ATOM   2269  ND2 ASN A 142      24.956  36.222  51.348  1.00  0.00           N  
ATOM   2270  H   ASN A 142      22.878  35.029  54.381  1.00  0.00           H  
ATOM   2271  HA  ASN A 142      24.477  32.811  53.179  1.00  0.00           H  
ATOM   2272 1HB  ASN A 142      25.181  35.695  53.743  1.00  0.00           H  
ATOM   2273 2HB  ASN A 142      26.366  34.475  53.296  1.00  0.00           H  
ATOM   2274 1HD2 ASN A 142      24.748  36.429  50.393  1.00  0.00           H  
ATOM   2275 2HD2 ASN A 142      25.134  36.963  51.994  1.00  0.00           H  
ATOM   2276  N   ASN A 143      24.184  32.922  56.153  1.00  0.00           N  
ATOM   2277  CA  ASN A 143      24.641  32.496  57.474  1.00  0.00           C  
ATOM   2278  C   ASN A 143      24.152  31.080  57.763  1.00  0.00           C  
ATOM   2279  O   ASN A 143      24.063  30.646  58.911  1.00  0.00           O  
ATOM   2280  CB  ASN A 143      24.171  33.460  58.548  1.00  0.00           C  
ATOM   2281  CG  ASN A 143      24.838  34.804  58.447  1.00  0.00           C  
ATOM   2282  OD1 ASN A 143      26.049  34.928  58.658  1.00  0.00           O  
ATOM   2283  ND2 ASN A 143      24.067  35.814  58.129  1.00  0.00           N  
ATOM   2284  H   ASN A 143      23.193  32.962  55.965  1.00  0.00           H  
ATOM   2285  HA  ASN A 143      25.731  32.513  57.485  1.00  0.00           H  
ATOM   2286 1HB  ASN A 143      23.092  33.595  58.469  1.00  0.00           H  
ATOM   2287 2HB  ASN A 143      24.378  33.038  59.530  1.00  0.00           H  
ATOM   2288 1HD2 ASN A 143      24.457  36.734  58.049  1.00  0.00           H  
ATOM   2289 2HD2 ASN A 143      23.092  35.668  57.970  1.00  0.00           H  
ATOM   2290  N   ALA A 144      23.828  30.340  56.707  1.00  0.00           N  
ATOM   2291  CA  ALA A 144      23.360  28.967  56.818  1.00  0.00           C  
ATOM   2292  C   ALA A 144      24.479  28.054  57.309  1.00  0.00           C  
ATOM   2293  O   ALA A 144      25.653  28.221  56.968  1.00  0.00           O  
ATOM   2294  CB  ALA A 144      22.823  28.467  55.471  1.00  0.00           C  
ATOM   2295  H   ALA A 144      23.913  30.759  55.793  1.00  0.00           H  
ATOM   2296  HA  ALA A 144      22.538  28.938  57.533  1.00  0.00           H  
ATOM   2297 1HB  ALA A 144      22.479  27.439  55.575  1.00  0.00           H  
ATOM   2298 2HB  ALA A 144      21.992  29.099  55.154  1.00  0.00           H  
ATOM   2299 3HB  ALA A 144      23.615  28.510  54.726  1.00  0.00           H  
ATOM   2300  N   GLU A 145      24.088  27.081  58.128  1.00  0.00           N  
ATOM   2301  CA  GLU A 145      24.940  25.951  58.480  1.00  0.00           C  
ATOM   2302  C   GLU A 145      24.156  24.666  58.276  1.00  0.00           C  
ATOM   2303  O   GLU A 145      23.089  24.488  58.870  1.00  0.00           O  
ATOM   2304  CB  GLU A 145      25.426  26.057  59.928  1.00  0.00           C  
ATOM   2305  CG  GLU A 145      26.173  27.344  60.247  1.00  0.00           C  
ATOM   2306  CD  GLU A 145      26.693  27.383  61.658  1.00  0.00           C  
ATOM   2307  OE1 GLU A 145      26.513  26.421  62.364  1.00  0.00           O  
ATOM   2308  OE2 GLU A 145      27.270  28.378  62.030  1.00  0.00           O  
ATOM   2309  H   GLU A 145      23.158  27.135  58.518  1.00  0.00           H  
ATOM   2310  HA  GLU A 145      25.818  25.966  57.832  1.00  0.00           H  
ATOM   2311 1HB  GLU A 145      24.573  25.989  60.603  1.00  0.00           H  
ATOM   2312 2HB  GLU A 145      26.089  25.221  60.151  1.00  0.00           H  
ATOM   2313 1HG  GLU A 145      27.013  27.444  59.561  1.00  0.00           H  
ATOM   2314 2HG  GLU A 145      25.505  28.189  60.088  1.00  0.00           H  
ATOM   2315  N   VAL A 146      24.681  23.778  57.438  1.00  0.00           N  
ATOM   2316  CA  VAL A 146      24.007  22.538  57.067  1.00  0.00           C  
ATOM   2317  C   VAL A 146      24.921  21.376  57.421  1.00  0.00           C  
ATOM   2318  O   VAL A 146      26.115  21.395  57.093  1.00  0.00           O  
ATOM   2319  CB  VAL A 146      23.678  22.513  55.562  1.00  0.00           C  
ATOM   2320  CG1 VAL A 146      22.981  21.212  55.192  1.00  0.00           C  
ATOM   2321  CG2 VAL A 146      22.813  23.710  55.201  1.00  0.00           C  
ATOM   2322  H   VAL A 146      25.591  23.981  57.044  1.00  0.00           H  
ATOM   2323  HA  VAL A 146      23.071  22.473  57.623  1.00  0.00           H  
ATOM   2324  HB  VAL A 146      24.608  22.551  54.996  1.00  0.00           H  
ATOM   2325 1HG1 VAL A 146      22.756  21.210  54.125  1.00  0.00           H  
ATOM   2326 2HG1 VAL A 146      23.633  20.370  55.426  1.00  0.00           H  
ATOM   2327 3HG1 VAL A 146      22.054  21.122  55.757  1.00  0.00           H  
ATOM   2328 1HG2 VAL A 146      22.585  23.686  54.136  1.00  0.00           H  
ATOM   2329 2HG2 VAL A 146      21.885  23.674  55.772  1.00  0.00           H  
ATOM   2330 3HG2 VAL A 146      23.348  24.630  55.436  1.00  0.00           H  
ATOM   2331  N   GLU A 147      24.362  20.367  58.081  1.00  0.00           N  
ATOM   2332  CA  GLU A 147      25.091  19.158  58.446  1.00  0.00           C  
ATOM   2333  C   GLU A 147      24.313  17.944  57.963  1.00  0.00           C  
ATOM   2334  O   GLU A 147      23.080  17.923  58.034  1.00  0.00           O  
ATOM   2335  CB  GLU A 147      25.308  19.085  59.959  1.00  0.00           C  
ATOM   2336  CG  GLU A 147      26.183  20.193  60.525  1.00  0.00           C  
ATOM   2337  CD  GLU A 147      26.455  20.032  61.994  1.00  0.00           C  
ATOM   2338  OE1 GLU A 147      25.791  19.242  62.618  1.00  0.00           O  
ATOM   2339  OE2 GLU A 147      27.330  20.700  62.492  1.00  0.00           O  
ATOM   2340  H   GLU A 147      23.390  20.450  58.339  1.00  0.00           H  
ATOM   2341  HA  GLU A 147      26.071  19.188  57.970  1.00  0.00           H  
ATOM   2342 1HB  GLU A 147      24.344  19.127  60.467  1.00  0.00           H  
ATOM   2343 2HB  GLU A 147      25.770  18.130  60.213  1.00  0.00           H  
ATOM   2344 1HG  GLU A 147      27.131  20.201  59.989  1.00  0.00           H  
ATOM   2345 2HG  GLU A 147      25.693  21.150  60.353  1.00  0.00           H  
ATOM   2346  N   VAL A 148      25.034  16.938  57.473  1.00  0.00           N  
ATOM   2347  CA  VAL A 148      24.443  15.698  56.983  1.00  0.00           C  
ATOM   2348  C   VAL A 148      25.156  14.532  57.649  1.00  0.00           C  
ATOM   2349  O   VAL A 148      26.392  14.508  57.710  1.00  0.00           O  
ATOM   2350  CB  VAL A 148      24.571  15.589  55.452  1.00  0.00           C  
ATOM   2351  CG1 VAL A 148      23.942  14.296  54.955  1.00  0.00           C  
ATOM   2352  CG2 VAL A 148      23.920  16.795  54.791  1.00  0.00           C  
ATOM   2353  H   VAL A 148      26.037  17.048  57.448  1.00  0.00           H  
ATOM   2354  HA  VAL A 148      23.383  15.695  57.240  1.00  0.00           H  
ATOM   2355  HB  VAL A 148      25.628  15.555  55.186  1.00  0.00           H  
ATOM   2356 1HG1 VAL A 148      24.041  14.236  53.871  1.00  0.00           H  
ATOM   2357 2HG1 VAL A 148      24.447  13.446  55.413  1.00  0.00           H  
ATOM   2358 3HG1 VAL A 148      22.885  14.279  55.223  1.00  0.00           H  
ATOM   2359 1HG2 VAL A 148      24.014  16.712  53.709  1.00  0.00           H  
ATOM   2360 2HG2 VAL A 148      22.864  16.832  55.062  1.00  0.00           H  
ATOM   2361 3HG2 VAL A 148      24.413  17.706  55.130  1.00  0.00           H  
ATOM   2362  N   GLU A 149      24.383  13.570  58.146  1.00  0.00           N  
ATOM   2363  CA  GLU A 149      24.916  12.411  58.856  1.00  0.00           C  
ATOM   2364  C   GLU A 149      24.490  11.148  58.121  1.00  0.00           C  
ATOM   2365  O   GLU A 149      23.294  10.926  57.902  1.00  0.00           O  
ATOM   2366  CB  GLU A 149      24.424  12.381  60.305  1.00  0.00           C  
ATOM   2367  CG  GLU A 149      24.899  13.549  61.156  1.00  0.00           C  
ATOM   2368  CD  GLU A 149      24.341  13.520  62.551  1.00  0.00           C  
ATOM   2369  OE1 GLU A 149      23.568  12.641  62.845  1.00  0.00           O  
ATOM   2370  OE2 GLU A 149      24.687  14.382  63.326  1.00  0.00           O  
ATOM   2371  H   GLU A 149      23.384  13.654  58.021  1.00  0.00           H  
ATOM   2372  HA  GLU A 149      26.004  12.488  58.876  1.00  0.00           H  
ATOM   2373 1HB  GLU A 149      23.335  12.376  60.320  1.00  0.00           H  
ATOM   2374 2HB  GLU A 149      24.762  11.460  60.784  1.00  0.00           H  
ATOM   2375 1HG  GLU A 149      25.987  13.526  61.213  1.00  0.00           H  
ATOM   2376 2HG  GLU A 149      24.608  14.478  60.672  1.00  0.00           H  
ATOM   2377  N   VAL A 150      25.465  10.325  57.744  1.00  0.00           N  
ATOM   2378  CA  VAL A 150      25.218   9.044  57.094  1.00  0.00           C  
ATOM   2379  C   VAL A 150      26.017   7.972  57.818  1.00  0.00           C  
ATOM   2380  O   VAL A 150      27.250   7.951  57.740  1.00  0.00           O  
ATOM   2381  CB  VAL A 150      25.623   9.089  55.609  1.00  0.00           C  
ATOM   2382  CG1 VAL A 150      25.329   7.757  54.935  1.00  0.00           C  
ATOM   2383  CG2 VAL A 150      24.890  10.222  54.906  1.00  0.00           C  
ATOM   2384  H   VAL A 150      26.417  10.612  57.922  1.00  0.00           H  
ATOM   2385  HA  VAL A 150      24.151   8.826  57.153  1.00  0.00           H  
ATOM   2386  HB  VAL A 150      26.699   9.253  55.540  1.00  0.00           H  
ATOM   2387 1HG1 VAL A 150      25.622   7.807  53.887  1.00  0.00           H  
ATOM   2388 2HG1 VAL A 150      25.892   6.967  55.431  1.00  0.00           H  
ATOM   2389 3HG1 VAL A 150      24.263   7.542  55.004  1.00  0.00           H  
ATOM   2390 1HG2 VAL A 150      25.182  10.248  53.857  1.00  0.00           H  
ATOM   2391 2HG2 VAL A 150      23.815  10.060  54.981  1.00  0.00           H  
ATOM   2392 3HG2 VAL A 150      25.148  11.170  55.379  1.00  0.00           H  
ATOM   2393  N   GLY A 151      25.317   7.079  58.510  1.00  0.00           N  
ATOM   2394  CA  GLY A 151      26.005   6.073  59.299  1.00  0.00           C  
ATOM   2395  C   GLY A 151      26.866   6.753  60.346  1.00  0.00           C  
ATOM   2396  O   GLY A 151      26.373   7.512  61.189  1.00  0.00           O  
ATOM   2397  H   GLY A 151      24.307   7.088  58.498  1.00  0.00           H  
ATOM   2398 1HA  GLY A 151      25.274   5.418  59.771  1.00  0.00           H  
ATOM   2399 2HA  GLY A 151      26.617   5.453  58.644  1.00  0.00           H  
ATOM   2400  N   ASN A 152      28.169   6.490  60.297  1.00  0.00           N  
ATOM   2401  CA  ASN A 152      29.116   7.038  61.259  1.00  0.00           C  
ATOM   2402  C   ASN A 152      29.968   8.142  60.638  1.00  0.00           C  
ATOM   2403  O   ASN A 152      31.040   8.474  61.148  1.00  0.00           O  
ATOM   2404  CB  ASN A 152      30.001   5.938  61.821  1.00  0.00           C  
ATOM   2405  CG  ASN A 152      29.237   4.967  62.678  1.00  0.00           C  
ATOM   2406  OD1 ASN A 152      28.888   5.272  63.824  1.00  0.00           O  
ATOM   2407  ND2 ASN A 152      28.970   3.801  62.144  1.00  0.00           N  
ATOM   2408  H   ASN A 152      28.508   5.884  59.563  1.00  0.00           H  
ATOM   2409  HA  ASN A 152      28.556   7.460  62.094  1.00  0.00           H  
ATOM   2410 1HB  ASN A 152      30.467   5.392  61.001  1.00  0.00           H  
ATOM   2411 2HB  ASN A 152      30.798   6.381  62.418  1.00  0.00           H  
ATOM   2412 1HD2 ASN A 152      28.464   3.116  62.669  1.00  0.00           H  
ATOM   2413 2HD2 ASN A 152      29.271   3.598  61.214  1.00  0.00           H  
ATOM   2414  N   ARG A 153      29.496   8.718  59.535  1.00  0.00           N  
ATOM   2415  CA  ARG A 153      30.167   9.819  58.860  1.00  0.00           C  
ATOM   2416  C   ARG A 153      29.278  11.055  58.898  1.00  0.00           C  
ATOM   2417  O   ARG A 153      28.048  10.949  58.924  1.00  0.00           O  
ATOM   2418  CB  ARG A 153      30.488   9.460  57.416  1.00  0.00           C  
ATOM   2419  CG  ARG A 153      31.442   8.287  57.247  1.00  0.00           C  
ATOM   2420  CD  ARG A 153      31.955   8.193  55.855  1.00  0.00           C  
ATOM   2421  NE  ARG A 153      30.928   7.745  54.928  1.00  0.00           N  
ATOM   2422  CZ  ARG A 153      31.072   7.704  53.590  1.00  0.00           C  
ATOM   2423  NH1 ARG A 153      32.202   8.086  53.037  1.00  0.00           N  
ATOM   2424  NH2 ARG A 153      30.077   7.281  52.831  1.00  0.00           N  
ATOM   2425  H   ARG A 153      28.629   8.364  59.156  1.00  0.00           H  
ATOM   2426  HA  ARG A 153      31.105  10.023  59.377  1.00  0.00           H  
ATOM   2427 1HB  ARG A 153      29.568   9.214  56.889  1.00  0.00           H  
ATOM   2428 2HB  ARG A 153      30.933  10.320  56.917  1.00  0.00           H  
ATOM   2429 1HG  ARG A 153      32.293   8.410  57.918  1.00  0.00           H  
ATOM   2430 2HG  ARG A 153      30.924   7.358  57.485  1.00  0.00           H  
ATOM   2431 1HD  ARG A 153      32.305   9.173  55.530  1.00  0.00           H  
ATOM   2432 2HD  ARG A 153      32.780   7.483  55.819  1.00  0.00           H  
ATOM   2433  HE  ARG A 153      30.045   7.444  55.316  1.00  0.00           H  
ATOM   2434 1HH1 ARG A 153      32.963   8.410  53.617  1.00  0.00           H  
ATOM   2435 2HH1 ARG A 153      32.310   8.055  52.034  1.00  0.00           H  
ATOM   2436 1HH2 ARG A 153      29.207   6.987  53.255  1.00  0.00           H  
ATOM   2437 2HH2 ARG A 153      30.183   7.249  51.828  1.00  0.00           H  
ATOM   2438  N   LYS A 154      29.906  12.228  58.897  1.00  0.00           N  
ATOM   2439  CA  LYS A 154      29.205  13.498  59.003  1.00  0.00           C  
ATOM   2440  C   LYS A 154      29.931  14.570  58.200  1.00  0.00           C  
ATOM   2441  O   LYS A 154      31.157  14.695  58.276  1.00  0.00           O  
ATOM   2442  CB  LYS A 154      29.077  13.924  60.467  1.00  0.00           C  
ATOM   2443  CG  LYS A 154      28.313  15.225  60.678  1.00  0.00           C  
ATOM   2444  CD  LYS A 154      28.093  15.502  62.158  1.00  0.00           C  
ATOM   2445  CE  LYS A 154      27.273  16.766  62.369  1.00  0.00           C  
ATOM   2446  NZ  LYS A 154      27.065  17.061  63.813  1.00  0.00           N  
ATOM   2447  H   LYS A 154      30.913  12.227  58.818  1.00  0.00           H  
ATOM   2448  HA  LYS A 154      28.198  13.372  58.607  1.00  0.00           H  
ATOM   2449 1HB  LYS A 154      28.568  13.142  61.030  1.00  0.00           H  
ATOM   2450 2HB  LYS A 154      30.070  14.046  60.899  1.00  0.00           H  
ATOM   2451 1HG  LYS A 154      28.874  16.052  60.241  1.00  0.00           H  
ATOM   2452 2HG  LYS A 154      27.345  15.163  60.181  1.00  0.00           H  
ATOM   2453 1HD  LYS A 154      27.570  14.660  62.612  1.00  0.00           H  
ATOM   2454 2HD  LYS A 154      29.057  15.619  62.653  1.00  0.00           H  
ATOM   2455 1HE  LYS A 154      27.782  17.611  61.908  1.00  0.00           H  
ATOM   2456 2HE  LYS A 154      26.300  16.653  61.891  1.00  0.00           H  
ATOM   2457 1HZ  LYS A 154      26.518  17.904  63.910  1.00  0.00           H  
ATOM   2458 2HZ  LYS A 154      26.576  16.291  64.247  1.00  0.00           H  
ATOM   2459 3HZ  LYS A 154      27.960  17.187  64.263  1.00  0.00           H  
ATOM   2460  N   TRP A 155      29.162  15.334  57.430  1.00  0.00           N  
ATOM   2461  CA  TRP A 155      29.689  16.405  56.593  1.00  0.00           C  
ATOM   2462  C   TRP A 155      29.095  17.721  57.070  1.00  0.00           C  
ATOM   2463  O   TRP A 155      27.996  17.739  57.633  1.00  0.00           O  
ATOM   2464  CB  TRP A 155      29.350  16.173  55.119  1.00  0.00           C  
ATOM   2465  CG  TRP A 155      29.952  14.922  54.557  1.00  0.00           C  
ATOM   2466  CD1 TRP A 155      31.051  14.834  53.756  1.00  0.00           C  
ATOM   2467  CD2 TRP A 155      29.489  13.563  54.752  1.00  0.00           C  
ATOM   2468  NE1 TRP A 155      31.303  13.522  53.439  1.00  0.00           N  
ATOM   2469  CE2 TRP A 155      30.357  12.730  54.041  1.00  0.00           C  
ATOM   2470  CE3 TRP A 155      28.424  12.996  55.462  1.00  0.00           C  
ATOM   2471  CZ2 TRP A 155      30.196  11.354  54.015  1.00  0.00           C  
ATOM   2472  CZ3 TRP A 155      28.263  11.616  55.437  1.00  0.00           C  
ATOM   2473  CH2 TRP A 155      29.128  10.817  54.732  1.00  0.00           C  
ATOM   2474  H   TRP A 155      28.167  15.157  57.433  1.00  0.00           H  
ATOM   2475  HA  TRP A 155      30.775  16.418  56.691  1.00  0.00           H  
ATOM   2476 1HB  TRP A 155      28.268  16.117  54.999  1.00  0.00           H  
ATOM   2477 2HB  TRP A 155      29.702  17.019  54.528  1.00  0.00           H  
ATOM   2478  HD1 TRP A 155      31.644  15.682  53.417  1.00  0.00           H  
ATOM   2479  HE1 TRP A 155      32.059  13.192  52.857  1.00  0.00           H  
ATOM   2480  HE3 TRP A 155      27.736  13.626  56.025  1.00  0.00           H  
ATOM   2481  HZ2 TRP A 155      30.872  10.703  53.460  1.00  0.00           H  
ATOM   2482  HZ3 TRP A 155      27.430  11.183  55.992  1.00  0.00           H  
ATOM   2483  HH2 TRP A 155      28.972   9.738  54.734  1.00  0.00           H  
ATOM   2484  N   ARG A 156      29.817  18.816  56.846  1.00  0.00           N  
ATOM   2485  CA  ARG A 156      29.389  20.138  57.283  1.00  0.00           C  
ATOM   2486  C   ARG A 156      29.626  21.162  56.183  1.00  0.00           C  
ATOM   2487  O   ARG A 156      30.692  21.181  55.557  1.00  0.00           O  
ATOM   2488  CB  ARG A 156      30.134  20.560  58.540  1.00  0.00           C  
ATOM   2489  CG  ARG A 156      29.775  21.942  59.063  1.00  0.00           C  
ATOM   2490  CD  ARG A 156      30.406  22.211  60.382  1.00  0.00           C  
ATOM   2491  NE  ARG A 156      30.215  23.591  60.802  1.00  0.00           N  
ATOM   2492  CZ  ARG A 156      29.172  24.028  61.534  1.00  0.00           C  
ATOM   2493  NH1 ARG A 156      28.238  23.188  61.919  1.00  0.00           N  
ATOM   2494  NH2 ARG A 156      29.089  25.306  61.867  1.00  0.00           N  
ATOM   2495  H   ARG A 156      30.695  18.721  56.356  1.00  0.00           H  
ATOM   2496  HA  ARG A 156      28.324  20.097  57.514  1.00  0.00           H  
ATOM   2497 1HB  ARG A 156      29.936  19.844  59.339  1.00  0.00           H  
ATOM   2498 2HB  ARG A 156      31.207  20.547  58.350  1.00  0.00           H  
ATOM   2499 1HG  ARG A 156      30.119  22.698  58.357  1.00  0.00           H  
ATOM   2500 2HG  ARG A 156      28.693  22.018  59.179  1.00  0.00           H  
ATOM   2501 1HD  ARG A 156      29.964  21.560  61.136  1.00  0.00           H  
ATOM   2502 2HD  ARG A 156      31.476  22.019  60.319  1.00  0.00           H  
ATOM   2503  HE  ARG A 156      30.912  24.269  60.524  1.00  0.00           H  
ATOM   2504 1HH1 ARG A 156      28.302  22.212  61.666  1.00  0.00           H  
ATOM   2505 2HH1 ARG A 156      27.458  23.515  62.469  1.00  0.00           H  
ATOM   2506 1HH2 ARG A 156      29.807  25.952  61.571  1.00  0.00           H  
ATOM   2507 2HH2 ARG A 156      28.309  25.635  62.416  1.00  0.00           H  
ATOM   2508  N   PHE A 157      28.623  22.012  55.953  1.00  0.00           N  
ATOM   2509  CA  PHE A 157      28.735  23.163  55.065  1.00  0.00           C  
ATOM   2510  C   PHE A 157      28.412  24.413  55.874  1.00  0.00           C  
ATOM   2511  O   PHE A 157      27.294  24.557  56.378  1.00  0.00           O  
ATOM   2512  CB  PHE A 157      27.789  23.039  53.870  1.00  0.00           C  
ATOM   2513  CG  PHE A 157      27.978  24.111  52.834  1.00  0.00           C  
ATOM   2514  CD1 PHE A 157      29.250  24.537  52.480  1.00  0.00           C  
ATOM   2515  CD2 PHE A 157      26.885  24.695  52.211  1.00  0.00           C  
ATOM   2516  CE1 PHE A 157      29.425  25.522  51.527  1.00  0.00           C  
ATOM   2517  CE2 PHE A 157      27.057  25.679  51.258  1.00  0.00           C  
ATOM   2518  CZ  PHE A 157      28.329  26.093  50.916  1.00  0.00           C  
ATOM   2519  H   PHE A 157      27.748  21.836  56.425  1.00  0.00           H  
ATOM   2520  HA  PHE A 157      29.755  23.205  54.680  1.00  0.00           H  
ATOM   2521 1HB  PHE A 157      27.934  22.073  53.390  1.00  0.00           H  
ATOM   2522 2HB  PHE A 157      26.757  23.081  54.217  1.00  0.00           H  
ATOM   2523  HD1 PHE A 157      30.116  24.084  52.963  1.00  0.00           H  
ATOM   2524  HD2 PHE A 157      25.881  24.368  52.482  1.00  0.00           H  
ATOM   2525  HE1 PHE A 157      30.430  25.848  51.259  1.00  0.00           H  
ATOM   2526  HE2 PHE A 157      26.190  26.129  50.775  1.00  0.00           H  
ATOM   2527  HZ  PHE A 157      28.466  26.870  50.165  1.00  0.00           H  
ATOM   2528  N   GLN A 158      29.387  25.309  56.004  1.00  0.00           N  
ATOM   2529  CA  GLN A 158      29.262  26.492  56.848  1.00  0.00           C  
ATOM   2530  C   GLN A 158      29.434  27.746  56.001  1.00  0.00           C  
ATOM   2531  O   GLN A 158      30.381  27.857  55.224  1.00  0.00           O  
ATOM   2532  CB  GLN A 158      30.293  26.466  57.979  1.00  0.00           C  
ATOM   2533  CG  GLN A 158      30.238  27.674  58.898  1.00  0.00           C  
ATOM   2534  CD  GLN A 158      31.231  27.578  60.041  1.00  0.00           C  
ATOM   2535  OE1 GLN A 158      31.411  26.511  60.636  1.00  0.00           O  
ATOM   2536  NE2 GLN A 158      31.882  28.691  60.355  1.00  0.00           N  
ATOM   2537  H   GLN A 158      30.244  25.157  55.494  1.00  0.00           H  
ATOM   2538  HA  GLN A 158      28.270  26.489  57.302  1.00  0.00           H  
ATOM   2539 1HB  GLN A 158      30.146  25.574  58.586  1.00  0.00           H  
ATOM   2540 2HB  GLN A 158      31.296  26.412  57.555  1.00  0.00           H  
ATOM   2541 1HG  GLN A 158      30.469  28.569  58.320  1.00  0.00           H  
ATOM   2542 2HG  GLN A 158      29.237  27.751  59.321  1.00  0.00           H  
ATOM   2543 1HE2 GLN A 158      32.550  28.688  61.100  1.00  0.00           H  
ATOM   2544 2HE2 GLN A 158      31.705  29.534  59.845  1.00  0.00           H  
ATOM   2545  N   LEU A 159      28.511  28.689  56.157  1.00  0.00           N  
ATOM   2546  CA  LEU A 159      28.680  30.025  55.598  1.00  0.00           C  
ATOM   2547  C   LEU A 159      29.025  31.037  56.683  1.00  0.00           C  
ATOM   2548  O   LEU A 159      28.421  31.041  57.756  1.00  0.00           O  
ATOM   2549  CB  LEU A 159      27.401  30.461  54.873  1.00  0.00           C  
ATOM   2550  CG  LEU A 159      26.874  29.488  53.810  1.00  0.00           C  
ATOM   2551  CD1 LEU A 159      25.609  30.057  53.183  1.00  0.00           C  
ATOM   2552  CD2 LEU A 159      27.948  29.254  52.759  1.00  0.00           C  
ATOM   2553  H   LEU A 159      27.672  28.475  56.676  1.00  0.00           H  
ATOM   2554  HA  LEU A 159      29.496  29.998  54.875  1.00  0.00           H  
ATOM   2555 1HB  LEU A 159      26.613  30.603  55.611  1.00  0.00           H  
ATOM   2556 2HB  LEU A 159      27.587  31.417  54.383  1.00  0.00           H  
ATOM   2557  HG  LEU A 159      26.615  28.540  54.282  1.00  0.00           H  
ATOM   2558 1HD1 LEU A 159      25.234  29.365  52.428  1.00  0.00           H  
ATOM   2559 2HD1 LEU A 159      24.851  30.196  53.954  1.00  0.00           H  
ATOM   2560 3HD1 LEU A 159      25.833  31.015  52.717  1.00  0.00           H  
ATOM   2561 1HD2 LEU A 159      27.574  28.562  52.004  1.00  0.00           H  
ATOM   2562 2HD2 LEU A 159      28.207  30.202  52.286  1.00  0.00           H  
ATOM   2563 3HD2 LEU A 159      28.835  28.831  53.232  1.00  0.00           H  
ATOM   2564  N   GLY A 160      29.999  31.894  56.398  1.00  0.00           N  
ATOM   2565  CA  GLY A 160      30.438  32.901  57.356  1.00  0.00           C  
ATOM   2566  C   GLY A 160      31.475  32.333  58.318  1.00  0.00           C  
ATOM   2567  O   GLY A 160      31.464  31.140  58.623  1.00  0.00           O  
ATOM   2568  OXT GLY A 160      32.314  33.051  58.788  1.00  0.00           O  
ATOM   2569  H   GLY A 160      30.446  31.847  55.494  1.00  0.00           H  
ATOM   2570 1HA  GLY A 160      30.861  33.752  56.822  1.00  0.00           H  
ATOM   2571 2HA  GLY A 160      29.579  33.269  57.917  1.00  0.00           H  
TER                                                                             
# All scores below are weighted scores, not raw scores.
#BEGIN_POSE_ENERGIES_TABLE D08_gba.pdb
label fa_atr fa_rep fa_sol fa_intra_rep fa_intra_sol_xover4 lk_ball_wtd fa_elec pro_close hbond_sr_bb hbond_lr_bb hbond_bb_sc hbond_sc dslf_fa13 atom_pair_constraint coordinate_constraint angle_constraint dihedral_constraint metalbinding_constraint omega fa_dun p_aa_pp yhh_planarity ref chainbreak rama_prepro res_type_constraint total
weights 1 0.55 1 0.005 1 1 1 1.25 1 1 1 1 1.25 1 1 1 1 1 0.4 0.7 0.6 0.625 1 1 0.45 1 NA
pose -889.326 99.8088 486.202 1.7319 29.9965 -8.85377 -318.45 0.38815 -31.5475 -87.0461 -24.9501 -42.292 0 0 0 0 0 0 19.1305 198.864 -54.7744 0.01783 34.1202 0 -18.4246 0 -605.403
THR:NtermProteinFull_1 -2.48988 0.15536 1.1315 0.01064 0.0605 0.00805 -0.83013 0 0 0 0 0 0 0 0 0 0 0 0.1807 0.04794 0 0 1.15175 0 0 0 -0.57357
GLU_2 -5.17521 0.63033 4.2401 0.00794 0.36452 -0.1703 -3.30239 0 0 0 0 -0.4977 0 0 0 0 0 0 -0.05053 3.57862 0.10364 0 -2.72453 0 -0.01496 0 -3.01048
THR_3 -5.42081 0.92315 3.94814 0.0132 0.05449 0.06211 -2.34665 0 0 0 -0.4882 0 0 0 0 0 0 0 1.67471 0.64004 -0.14788 0 1.15175 0 0.03665 0 0.1007
ILE_4 -6.82417 0.89121 0.15117 0.02428 0.07802 -0.07393 -0.74277 0 0 0 0 0 0 0 0 0 0 0 0.22755 0.52143 -0.7593 0 2.30374 0 -0.14752 0 -4.3503
GLU_5 -5.77023 0.60739 5.04138 0.00789 0.31289 -0.2723 -3.15656 0 0 0 0 0 0 0 0 0 0 0 -0.0413 2.60827 0.29233 0 -2.72453 0 -0.09922 0 -3.19399
VAL_6 -7.38291 0.92689 0.27355 0.01522 0.04007 0.04556 -2.06553 0 0 0 0 0 0 0 0 0 0 0 -0.05966 0.05403 -0.77791 0 2.64269 0 -0.06843 0 -6.35642
ARG_7 -6.80442 0.70265 6.51622 0.0143 0.25282 0.13647 -4.84195 0 0 0 -1.15845 0 0 0 0 0 0 0 -0.01523 2.05006 -0.11328 0 -0.09474 0 -0.1704 0 -3.52595
VAL_8 -5.82362 0.42901 0.90295 0.01421 0.03972 0.10018 -1.7486 0 0 0 0 0 0 0 0 0 0 0 0.27659 0.0798 -0.79367 0 2.64269 0 -0.18986 0 -4.0706
ASP_9 -4.93804 0.1725 6.01413 0.0062 0.69856 -0.07102 -2.99742 0 0 0 0 -0.64789 0 0 0 0 0 0 1.89211 2.27444 -0.78069 0 -2.14574 0 0.1679 0 -0.35497
ASN_10 -3.62725 0.13661 3.57872 0.00735 0.31035 -0.19121 -0.14498 0 0 0 0 -0.74273 0 0 0 0 0 0 -0.02508 1.80393 -1.01659 0 -1.34026 0 0.28876 0 -0.96237
GLY_11 -3.81416 0.45669 3.27574 0.00014 0 0.13418 -2.07792 0 0 0 0 0 0 0 0 0 0 0 0.14395 0 -1.49729 0 0.79816 0 -0.25312 0 -2.83364
ARG_12 -5.14967 0.18183 5.46664 0.01278 0.38562 0.04369 -4.11422 0 0 0 0 -0.64789 0 0 0 0 0 0 0.4682 2.02572 0.00159 0 -0.09474 0 -0.22995 0 -1.65041
VAL_13 -6.6869 0.85522 0.2367 0.01513 0.04258 0.1431 -1.88687 0 0 0 0 0 0 0 0 0 0 0 -0.0553 0.05129 -0.71139 0 2.64269 0 -0.20869 0 -5.56244
ARG_14 -6.20843 0.85269 5.88895 0.01013 0.17671 0.27273 -4.55998 0 0 0 0 -0.91467 0 0 0 0 0 0 -0.0107 2.11082 -0.06034 0 -0.09474 0 -0.22029 0 -2.75713
VAL_15 -7.02968 0.94751 0.24253 0.01444 0.04358 0.06914 -1.96473 0 0 0 0 0 0 0 0 0 0 0 -0.02144 0.08049 -0.56334 0 2.64269 0 -0.14736 0 -5.68617
ARG_16 -5.66466 0.40831 5.52657 0.0171 0.42342 0.15562 -4.4962 0 0 0 0 -1.02044 0 0 0 0 0 0 -0.01403 2.16434 0.10348 0 -0.09474 0 -0.09124 0 -2.58246
ASN_17 -9.34714 1.04264 7.01743 0.01407 0.67927 -0.09339 -3.26809 0 0 0 -1.52998 -0.79393 0 0 0 0 0 0 0.88107 1.55936 -0.58422 0 -1.34026 0 -0.00531 0 -5.76848
GLY_18 -2.94847 0.24669 2.85061 0.00017 0 -0.04225 -1.39532 0 0 0 0 0 0 0 0 0 0 0 0.09278 0 0.23622 0 0.79816 0 0.52253 0 0.36113
THR_19 -6.50572 0.65063 4.41065 0.01217 0.06917 -0.29302 -1.03531 0 0 0 -1.78622 -0.79393 0 0 0 0 0 0 -0.00843 1.20045 -0.7245 0 1.15175 0 0.66761 0 -2.9847
ASP_20 -2.36743 0.17388 2.29429 0.00452 0.3386 -0.10899 -0.7508 0 0 0 -0.34003 0 0 0 0 0 0 0 0.03269 2.07575 -0.27473 0 -2.14574 0 -0.19612 0 -1.26412
ARG_21 -4.70443 0.61037 4.55757 0.01925 0.63705 0.21111 -1.04748 0.04649 0 0 -2.17124 0 0 0 0 0 0 0 0.17495 1.30081 -0.22672 0 -0.09474 0 -0.40869 0 -1.09571
PRO_22 -4.07407 0.55415 1.60368 0.003 0.07669 -0.0897 -0.37583 0.14824 0 0 0 0 0 0 0 0 0 0 -0.0566 0.22163 -1.09614 0 -1.64321 0 -0.3875 0 -5.11566
ILE_23 -8.7505 1.37632 1.68709 0.0288 0.12973 -0.26653 -1.99396 0 0 0 0 0 0 0 0 0 0 0 0.02561 0.36725 -0.27223 0 2.30374 0 -0.33308 0 -5.69775
ARG_24 -5.39799 0.40846 4.70067 0.01986 0.56723 -0.01691 -3.49085 0 0 0 0 -0.2538 0 0 0 0 0 0 0.49817 2.23834 0.15488 0 -0.09474 0 0.05936 0 -0.60731
VAL_25 -7.83684 0.82483 1.29545 0.01505 0.04035 0.08898 -2.29487 0 0 0 0 0 0 0 0 0 0 0 0.10369 0.04008 -0.78994 0 2.64269 0 -0.10113 0 -5.97165
ARG_26 -6.35836 0.44246 5.06058 0.01067 0.19952 0.35362 -3.97515 0 0 0 0 -0.9701 0 0 0 0 0 0 0.06125 2.06885 -0.0075 0 -0.09474 0 -0.20224 0 -3.41113
VAL_27 -5.80244 0.3591 0.39124 0.01399 0.04151 0.00332 -1.86756 0 0 0 0 0 0 0 0 0 0 0 -0.05934 0.0943 -0.76031 0 2.64269 0 -0.21451 0 -5.15802
THR_28 -5.71319 0.90743 3.68997 0.00882 0.05344 0.15459 -3.35763 0 0 0 0 -1.04513 0 0 0 0 0 0 0.07184 0.04658 -0.19998 0 1.15175 0 -0.15216 0 -4.38368
ALA_29 -4.56852 0.5532 1.42244 0.0013 0 -0.06665 -0.92607 0 0 0 0 0 0 0 0 0 0 0 -0.04756 0 -0.06266 0 1.32468 0 0.36662 0 -2.00321
GLY_30 -1.79095 0.13085 1.52537 0.0001 0 -0.17355 0.23763 0 0 0 0 0 0 0 0 0 0 0 0.02358 0 -1.14757 0 0.79816 0 -0.00261 0 -0.399
GLY_31 -1.30997 0.17886 1.18948 0.00012 0 -0.17004 0.30204 0 0 0 0 0 0 0 0 0 0 0 -0.13871 0 -1.49194 0 0.79816 0 -0.69849 0 -1.34051
GLU_32 -3.6574 0.3462 4.50331 0.00735 0.30843 -0.00437 -2.92956 0 0 0 0 -0.95748 0 0 0 0 0 0 -0.04133 2.49377 0.14121 0 -2.72453 0 -0.37023 0 -2.88464
THR_33 -3.59186 0.52513 2.19348 0.00834 0.05195 -0.11216 -0.81229 0 0 0 0 -1.04513 0 0 0 0 0 0 -0.01744 0.05812 -0.21722 0 1.15175 0 0.04009 0 -1.76724
ARG_34 -4.69619 0.42902 4.56925 0.01103 0.21556 0.12539 -3.47491 0 0 0 0 -0.95748 0 0 0 0 0 0 0.31422 1.91136 -0.10495 0 -0.09474 0 -0.01969 0 -1.77214
GLU_35 -4.80226 0.41864 4.38031 0.00625 0.26735 0.12691 -3.31403 0 0 0 0 -1.22389 0 0 0 0 0 0 -0.02637 3.31103 0.25373 0 -2.72453 0 0.01978 0 -3.30709
TYR_36 -6.97121 0.86393 2.64341 0.02257 0.2727 0.03501 -2.25315 0 0 0 0 0 0 0 0 0 0 0 0.37398 1.74632 -0.39522 0.00341 0.58223 0 -0.03617 0 -3.1122
THR_37 -2.46029 0.16532 1.14815 0.00828 0.05265 -0.37193 -0.47592 0 0 0 0 0 0 0 0 0 0 0 -0.02403 0.04031 -0.19319 0 1.15175 0 -0.07829 0 -1.03719
VAL_38 -7.89541 0.96603 2.35716 0.01459 0.04124 0.1096 -2.25657 0 0 0 0 0 0 0 0 0 0 0 -0.04779 0.22507 -0.77429 0 2.64269 0 -0.15997 0 -4.77764
ASN_39 -4.91283 0.4174 4.0158 0.00527 0.2174 -0.00049 -2.1898 5e-05 0 0 0 0 0 0 0 0 0 0 0.00647 1.36531 0.04995 0 -1.34026 0 0.0497 0 -2.31605
PRO_40 -5.42011 0.74108 2.60748 0.0029 0.07088 -0.52064 -0.57243 0.03323 0 0 0 0 0 0 0 0 0 0 -0.08984 0.0497 -0.81425 0 -1.64321 0 0.04987 0 -5.50533
GLY_41 -1.44189 0.04057 1.6423 0.00011 0 0.00992 -1.31452 0 0 0 0 0 0 0 0 0 0 0 -0.09335 0 -1.44746 0 0.79816 0 -0.62563 0 -2.43178
THR_42 -4.73991 0.2619 4.36468 0.00773 0.0724 -0.07326 -2.80984 0 0 0 0 0 0 0 0 0 0 0 0.0721 0.07191 -0.62133 0 1.15175 0 -0.45202 0 -2.69388
GLU_43 -4.05087 0.25751 3.41827 0.00601 0.2676 -0.06844 -2.32472 0 0 0 0 -1.02044 0 0 0 0 0 0 0.93319 2.50217 -0.0262 0 -2.72453 0 -0.01597 0 -2.84642
LEU_44 -7.09341 1.61815 0.988 0.01629 0.06549 0.15071 -1.91472 0 0 0 0 0 0 0 0 0 0 0 0.64771 1.79318 -0.34254 0 1.66147 0 -0.12328 0 -2.53295
GLU_45 -4.12644 0.37462 3.42757 0.00596 0.30501 -0.03905 -2.53311 0 0 0 0 -0.91467 0 0 0 0 0 0 0.07979 3.10552 0.08876 0 -2.72453 0 0.06496 0 -2.88561
VAL_46 -5.40194 0.69363 0.91694 0.01843 0.05214 0.07281 -1.63253 0 0 0 0 0 0 0 0 0 0 0 0.04961 0.00094 -0.34878 0 2.64269 0 -0.01621 0 -2.95227
GLU_47 -2.07189 0.13077 1.24661 0.00601 0.26804 -0.23407 -0.69097 0 0 0 0 0 0 0 0 0 0 0 8e-05 2.37679 0.09913 0 -2.72453 0 -0.20763 0 -1.80166
LEU_48 -6.24457 0.56805 0.79575 0.01682 0.05149 -0.17282 -1.04546 0 0 0 0 0 0 0 0 0 0 0 0.00611 0.2878 -0.29817 0 1.66147 0 -0.04217 0 -4.4157
SER_49 -3.26798 0.54633 3.80393 0.00154 0.07732 -0.289 -1.03224 0.00015 0 0 0 0 0 0 0 0 0 0 0.06499 0.26431 -0.21074 0 -0.28969 0 -0.2909 0 -0.62196
PRO_50 -2.60042 0.41066 1.71091 0.00265 0.04355 0.10622 -0.20847 0.02195 0 0 -0.94569 0 0 0 0 0 0 0 0.02636 0.5958 -0.36091 0 -1.64321 0 -0.47041 0 -3.31102
GLU_51 -2.69628 0.27799 2.63825 0.00696 0.33207 -0.37815 -0.64129 0 0 0 0 0 0 0 0 0 0 0 -0.04833 2.37395 -0.10427 0 -2.72453 0 -0.48552 0 -1.44915
GLN_52 -7.96113 0.76822 6.29333 0.01161 0.62501 -0.04806 -1.77644 0 0 0 0 -1.05289 0 0 0 0 0 0 0.77991 2.51372 -0.03905 0 -1.45095 0 -0.08028 0 -1.41702
GLN_53 -5.46234 0.3917 4.35789 0.00611 0.22959 -0.06861 -1.76613 0 0 0 -0.94569 0 0 0 0 0 0 0 -0.01127 3.17932 -0.19086 0 -1.45095 0 0.05721 0 -1.67402
ASN_54 -5.06047 0.48991 3.70006 0.0095 0.33613 -0.45998 -0.22088 0 0 0 0 -0.74273 0 0 0 0 0 0 0.12808 1.73588 -0.7013 0 -1.34026 0 0.00015 0 -2.12589
GLN_55 -8.99839 1.03466 5.69847 0.00575 0.17337 -0.19069 -2.8844 0 0 0 -1.10248 -1.05289 0 0 0 0 0 0 -0.01628 3.42306 -0.09686 0 -1.45095 0 0.43412 0 -5.0235
ALA_56 -5.11614 0.25835 1.76456 0.0012 0 0.31064 -1.98391 0 0 0 0 0 0 0 0 0 0 0 0.55958 0 -0.48952 0 1.32468 0 0.46205 0 -2.90852
ILE_57 -8.0408 1.21265 1.30489 0.02374 0.07432 0.04932 -2.3433 0 0 0 0 0 0 0 0 0 0 0 -0.02265 0.35101 -0.77184 0 2.30374 0 -0.08205 0 -5.94096
VAL_58 -7.41437 0.95691 0.40927 0.01457 0.04282 0.04741 -2.18558 0 0 0 0 0 0 0 0 0 0 0 -0.04749 0.07016 -0.74837 0 2.64269 0 -0.42079 0 -6.63277
VAL_59 -7.34902 1.16898 1.62095 0.01507 0.04007 -0.08763 -2.32706 0 0 0 0 0 0 0 0 0 0 0 -0.01986 0.09091 -0.78204 0 2.64269 0 -0.37334 0 -5.36028
ILE_60 -9.01043 1.45178 0.35638 0.02201 0.11209 -0.20324 -2.01428 0 0 0 0 0 0 0 0 0 0 0 -0.01466 2.40237 -0.72862 0 2.30374 0 -0.35451 0 -5.67738
HIS_D_61 -6.43028 0.49422 3.26827 0.00562 0.41577 -0.23044 -2.65153 0 0 0 0 0 0 0 0 0 0 0 0.04889 2.43099 0.06413 0 -0.30065 0 -0.10004 0 -2.98506
ILE_62 -4.9458 0.40401 1.7655 0.0298 0.09999 3e-05 -1.32228 0 0 0 0 0 0 0 0 0 0 0 -0.00086 0.63208 0.11702 0 2.30374 0 0.18608 0 -0.73071
GLY_63 -1.19777 0.09022 1.09316 3e-05 0 -0.24623 0.49749 0 0 0 0 0 0 0 0 0 0 0 -0.12698 0 -1.27646 0 0.79816 0 0.23316 0 -0.13522
ASN_64 -1.34417 0.08163 1.28873 0.00696 0.32497 -0.17203 0.01341 0 0 0 0 0 0 0 0 0 0 0 0.04018 1.59597 -0.59462 0 -1.34026 0 -0.10653 0 -0.20576
GLU_65 -5.15617 0.2342 5.18624 0.00511 0.24548 0.33911 -3.95623 0 0 0 0 -1.63113 0 0 0 0 0 0 -0.00353 2.87487 -0.00736 0 -2.72453 0 -0.23195 0 -4.82588
VAL_66 -7.36323 1.08337 1.72877 0.01547 0.03663 -0.24213 -1.81734 0 0 0 0 0 0 0 0 0 0 0 -0.06336 0.50723 -0.70891 0 2.64269 0 -0.13192 0 -4.31275
PHE_67 -9.56471 0.96485 2.30097 0.02281 0.28402 -0.20861 -2.28273 0 0 0 0 0 0 0 0 0 0 0 0.39921 1.65434 -0.06311 0 1.21829 0 -0.17136 0 -5.44604
MET_68 -10.2587 1.60804 0.65547 0.00989 0.07181 0.10558 -1.6066 0 0 0 0 0 0 0 0 0 0 0 -0.01572 1.5062 0.05816 0 1.65735 0 0.07648 0 -6.13201
PHE_69 -9.37851 1.10035 1.84839 0.02378 0.31264 -0.12289 -1.91324 0 0 0 0 0 0 0 0 0 0 0 1.31778 2.12792 -0.17882 0 1.21829 0 0.20113 0 -3.44319
VAL_70 -8.31952 1.75699 0.96701 0.01583 0.03789 0.00503 -1.78621 0 0 0 0 0 0 0 0 0 0 0 2.00415 0.34954 -0.69198 0 2.64269 0 -0.05567 0 -3.07425
LEU_71 -8.05849 1.25872 2.10926 0.01716 0.09124 0.1279 -2.00589 0 0 0 0 0 0 0 0 0 0 0 0.10897 0.48341 -0.22555 0 1.66147 0 -0.0945 0 -4.52629
ALA_72 -6.09127 0.98193 1.48262 0.00127 0 0.0127 -1.00492 0 0 0 0 0 0 0 0 0 0 0 0.1815 0 0.20182 0 1.32468 0 0.2405 0 -2.66914
ARG_73 -4.87088 0.33988 3.72111 0.01357 0.37886 -0.35267 -1.42072 0 0 0 -1.52024 0 0 0 0 0 0 0 -0.02237 1.63279 -0.06687 0 -0.09474 0 0.14053 0 -2.12174
ASP_74 -4.44374 0.52873 3.94832 0.00499 0.32443 -0.15743 -1.91216 0 0 0 -0.58209 0 0 0 0 0 0 0 0.34807 2.06036 0.33707 0 -2.14574 0 0.11661 0 -1.57257
GLU_75 -4.74283 0.55906 4.41019 0.00585 0.26463 0.21478 -3.40661 0 0 0 -0.58209 -0.81566 0 0 0 0 0 0 0.01898 2.55515 -0.35003 0 -2.72453 0 -0.06237 0 -4.65549
GLU_76 -4.5163 0.28794 4.82314 0.00918 0.35659 0.04779 -2.32464 0 0 0 0 -0.96686 0 0 0 0 0 0 0.03554 2.8735 -0.0732 0 -2.72453 0 -0.32856 0 -2.50043
TRP_77 -11.655 1.25416 5.19126 0.01918 0.41028 -0.59371 -1.09632 0 0 0 0 0 0 0 0 0 0 0 0.08925 2.33044 -0.09839 0 2.26099 0 -0.18816 0 -2.07597
VAL_78 -7.70644 1.67405 2.98026 0.01953 0.05236 -0.2354 -1.41003 0 0 0 0 0 0 0 0 0 0 0 -0.03475 -0.01226 -0.28699 0 2.64269 0 -0.08987 0 -2.40686
LYS_79 -5.06043 0.19811 4.77568 0.00724 0.11929 -0.30623 -2.1109 0 0 0 0 0 0 0 0 0 0 0 0.2057 0.99174 -0.0228 0 -0.71458 0 -0.20756 0 -2.12476
ARG_80 -5.37671 0.23261 5.2389 0.01408 0.32974 0.15769 -3.26127 0 0 0 0 -0.96686 0 0 0 0 0 0 0.00429 2.01725 -0.07715 0 -0.09474 0 -0.39355 0 -2.17571
ALA_81 -6.25704 0.61002 2.57483 0.00136 0 0.0785 -1.95867 0 0 0 0 0 0 0 0 0 0 0 -0.02516 0 0.0013 0 1.32468 0 -0.16226 0 -3.81244
GLU_82 -6.4253 0.36416 5.45422 0.00596 0.26156 -0.52122 -1.80327 0 0 0 0 0 0 0 0 0 0 0 0.29032 2.58378 -0.19347 0 -2.72453 0 -0.20045 0 -2.90824
LYS_83 -4.81321 0.38049 6.06256 0.01063 0.33163 -0.06407 -3.78098 0 0 0 0 0 0 0 0 0 0 0 0.09968 1.63395 0.07757 0 -0.71458 0 -0.20006 0 -0.97639
LEU_84 -7.02115 0.57442 3.52207 0.0181 0.18566 -0.26896 -1.64173 0 0 0 0 0 0 0 0 0 0 0 -0.03557 0.71369 -0.23239 0 1.66147 0 -0.08975 0 -2.61414
ALA_85 -6.84653 1.01945 2.97406 0.00136 0 0.00322 -2.4674 0 0 0 0 0 0 0 0 0 0 0 0.02278 0 -0.24022 0 1.32468 0 -0.24866 0 -4.45725
GLU_86 -4.3368 0.27398 4.99315 0.00611 0.26649 -0.15721 -1.55386 0 0 0 0 -0.85148 0 0 0 0 0 0 -0.00117 2.61825 -0.21133 0 -2.72453 0 -0.31857 0 -1.99697
GLU_87 -4.38242 0.38215 5.214 0.00601 0.27291 -0.22985 -2.85171 0 0 0 0 0 0 0 0 0 0 0 -0.04918 2.6161 -0.34285 0 -2.72453 0 -0.48427 0 -2.57363
LEU_88 -6.67406 0.86369 1.76434 0.0191 0.09906 -0.3899 -0.81781 0 0 0 0 0 0 0 0 0 0 0 -0.04103 0.04914 -0.14381 0 1.66147 0 -0.58348 0 -4.1933
ASN_89 -3.07933 0.27081 3.44418 0.00727 0.3156 -0.44706 -0.89386 0 0 0 0 0 0 0 0 0 0 0 -0.07508 1.61154 -1.02448 0 -1.34026 0 -0.66715 0 -1.87783
VAL_90 -7.95645 1.37471 1.12538 0.02052 0.04517 -0.13536 -0.82336 0 0 0 0 0 0 0 0 0 0 0 -0.08559 0.38957 -0.09598 0 2.64269 0 -0.67902 0 -4.17771
ARG_91 -7.50962 0.64174 6.04746 0.01833 0.32016 -0.07359 -3.88534 0 0 0 -0.59815 -0.66201 0 0 0 0 0 0 0.19996 3.5954 -0.04081 0 -0.09474 0 -0.09674 0 -2.13796
ILE_92 -7.35276 1.05185 0.06739 0.02592 0.07859 -0.1852 -0.63804 0 0 0 0 0 0 0 0 0 0 0 -0.03524 0.17106 -0.68639 0 2.30374 0 0.05244 0 -5.14665
LEU_93 -7.68577 1.2492 1.10085 0.01674 0.11155 0.0551 -1.70391 0 0 0 0 0 0 0 0 0 0 0 -0.03297 0.46851 -0.19507 0 1.66147 0 -0.01426 0 -4.96858
VAL_94 -7.05707 0.6239 0.58101 0.01518 0.04747 0.08252 -1.92878 0 0 0 0 0 0 0 0 0 0 0 0.0028 0.01067 -0.65294 0 2.64269 0 -0.00052 0 -5.63307
ILE_95 -8.08894 1.68821 1.10631 0.02817 0.06529 0.17311 -2.18 0 0 0 0 0 0 0 0 0 0 0 0.13522 0.84392 -0.63165 0 2.30374 0 -0.26038 0 -4.81699
VAL_96 -6.72869 0.41072 0.55186 0.0143 0.04368 0.08093 -1.80811 0 0 0 0 0 0 0 0 0 0 0 0.07573 0.03968 -0.73008 0 2.64269 0 -0.31519 0 -5.72247
LEU_97 -9.42283 1.89964 3.28603 0.01976 0.16038 -0.62003 -2.11978 0 0 0 0 0 0 0 0 0 0 0 0.63586 1.50316 0.01771 0 1.66147 0 0.19727 0 -2.78136
ASN_98 -4.64288 0.3109 3.60345 0.00706 0.30994 -0.57909 -0.45415 0 0 0 -0.41776 0 0 0 0 0 0 0 -0.02434 1.5257 -1.03127 0 -1.34026 0 0.04603 0 -2.68667
GLY_99 -4.31858 0.54406 3.07931 9e-05 0 0.16468 -0.96502 0 0 0 0 0 0 0 0 0 0 0 0.13176 0 -1.49229 0 0.79816 0 -0.67559 0 -2.73342
ARG_100 -6.04617 0.49471 5.59884 0.01244 0.41731 0.07362 -3.52304 0 0 0 0 -0.81566 0 0 0 0 0 0 -0.0237 2.8139 0.12293 0 -0.09474 0 -0.26692 0 -1.23647
VAL_101 -6.50564 0.43498 0.69528 0.01444 0.04423 0.18058 -2.06642 0 0 0 0 0 0 0 0 0 0 0 -0.04082 0.02426 -0.56352 0 2.64269 0 -0.0985 0 -5.23845
ARG_102 -5.67184 0.58426 5.9357 0.01915 0.54787 0.27495 -4.9319 0 0 0 0 -1.00595 0 0 0 0 0 0 -0.04751 2.39663 0.02643 0 -0.09474 0 -0.1123 0 -2.07924
VAL_103 -7.15717 1.09639 0.42395 0.01495 0.04382 0.05845 -1.88009 0 0 0 0 0 0 0 0 0 0 0 -0.06895 0.04719 -0.69491 0 2.64269 0 -0.09053 0 -5.56422
ARG_104 -6.48317 0.53423 5.64488 0.01557 0.34862 0.46444 -4.63165 0 0 0 0 -1.8742 0 0 0 0 0 0 0.00198 2.41196 0.06655 0 -0.09474 0 -0.17891 0 -3.77445
ASN_105 -9.47532 0.9328 7.17644 0.01551 0.6347 -0.05932 -3.20172 0 0 0 -1.56734 -0.83878 0 0 0 0 0 0 0.04855 1.55133 -0.5449 0 -1.34026 0 -0.0992 0 -6.7675
GLY_106 -3.0852 0.15501 2.96565 8e-05 0 0.29257 -2.23416 0 0 0 -0.59815 0 0 0 0 0 0 0 0.00203 0 0.40446 0 0.79816 0 0.13345 0 -1.16609
THR_107 -5.77817 0.43412 4.54108 0.0116 0.06954 -0.19119 -0.87181 0 0 0 -1.78337 -0.83878 0 0 0 0 0 0 0.06764 1.03927 -0.62613 0 1.15175 0 0.34943 0 -2.42502
ASP_108 -2.61072 0.1721 2.9574 0.00458 0.34 -0.33403 -1.25401 0 0 0 -0.34123 0 0 0 0 0 0 0 0.00713 2.17699 -0.30631 0 -2.14574 0 -0.21383 0 -1.54768
ARG_109 -4.39821 0.55876 4.57599 0.01925 0.6333 0.18919 -1.16735 0.01075 0 0 -2.19292 0 0 0 0 0 0 0 0.16201 1.31268 -0.22217 0 -0.09474 0 -0.43738 0 -1.05085
PRO_110 -3.70623 0.50105 1.47712 0.00345 0.11107 0.00139 -0.44362 0.03073 0 0 0 0 0 0 0 0 0 0 0.32353 0.77542 -1.00511 0 -1.64321 0 -0.41903 0 -3.99344
MET_111 -9.13581 1.00527 2.2593 0.00749 0.12157 -0.27168 -2.10782 0 0 0 0 0 0 0 0 0 0 0 0.01569 2.68022 -0.05862 0 1.65735 0 -0.29552 0 -4.12256
ARG_112 -6.14718 0.67286 5.88863 0.02516 0.74911 -0.21809 -4.444 0 0 0 0 -0.56858 0 0 0 0 0 0 -0.04008 3.1838 0.00784 0 -0.09474 0 -0.01553 0 -1.0008
VAL_113 -8.03352 1.00986 0.89225 0.01453 0.03974 0.05439 -2.17939 0 0 0 0 0 0 0 0 0 0 0 0.00209 0.13726 -0.74603 0 2.64269 0 -0.22513 0 -6.39124
ARG_114 -6.60758 0.4891 4.98979 0.01031 0.18742 0.35577 -3.79463 0 0 0 0 -0.99487 0 0 0 0 0 0 0.00653 2.17456 0.01313 0 -0.09474 0 -0.20105 0 -3.46626
VAL_115 -6.11163 0.21984 0.17513 0.01456 0.04396 -0.08032 -1.72927 0 0 0 0 0 0 0 0 0 0 0 -0.02594 0.06447 -0.68867 0 2.64269 0 -0.17932 0 -5.65449
THR_116 -5.04252 0.59361 3.76247 0.00771 0.05062 0.04481 -2.66535 0 0 0 0 -0.81924 0 0 0 0 0 0 0.09577 0.09384 -0.20708 0 1.15175 0 -0.10085 0 -3.03446
ALA_117 -3.79242 0.72127 1.65925 0.00121 0 -0.07665 -1.01861 0 0 0 0 0 0 0 0 0 0 0 -0.01318 0 -0.28282 0 1.32468 0 0.21175 0 -1.26552
GLY_118 -1.50009 0.20094 1.51667 0.00011 0 -0.20625 -0.28487 0 0 0 -0.35326 0 0 0 0 0 0 0 0.04679 0 -1.09007 0 0.79816 0 -0.09485 0 -0.96671
GLY_119 -1.09152 0.1924 1.02921 0.00011 0 -0.18007 0.19263 0 0 0 0 0 0 0 0 0 0 0 -0.13565 0 -1.47234 0 0.79816 0 -0.69516 0 -1.36224
GLU_120 -3.74152 0.27714 4.5356 0.0072 0.28555 0.02656 -2.8709 0 0 0 0 -0.9806 0 0 0 0 0 0 -0.00913 2.65826 0.24189 0 -2.72453 0 -0.36984 0 -2.6643
THR_121 -3.92334 0.29777 2.18326 0.00837 0.0521 -0.16029 -0.88979 0 0 0 0 -0.81924 0 0 0 0 0 0 0.29696 0.05765 -0.20835 0 1.15175 0 0.10891 0 -1.84423
ARG_122 -4.71584 0.36536 4.4398 0.0204 0.41181 0.21276 -3.6188 0 0 0 0 -0.9806 0 0 0 0 0 0 0.09151 2.70257 -0.09772 0 -0.09474 0 -0.01569 0 -1.27917
GLU_123 -4.87161 0.37479 4.28265 0.00612 0.25483 -0.23594 -3.0413 0 0 0 0 -1.29208 0 0 0 0 0 0 0.00544 3.38167 0.23398 0 -2.72453 0 0.01587 0 -3.61009
TYR_124 -7.7016 0.72373 2.53297 0.02292 0.29829 -0.04249 -2.09897 0 0 0 0 0 0 0 0 0 0 0 0.36383 1.97835 -0.37446 0.01442 0.58223 0 -0.06949 0 -3.77029
THR_125 -2.28061 0.1317 1.01208 0.0084 0.05336 -0.33052 -0.41327 0 0 0 0 0 0 0 0 0 0 0 -0.03373 0.0411 -0.17926 0 1.15175 0 -0.10647 0 -0.94547
VAL_126 -7.58895 0.72382 2.10792 0.01446 0.04156 0.08629 -2.16962 0 0 0 0 0 0 0 0 0 0 0 -0.05844 0.14033 -0.75712 0 2.64269 0 -0.15368 0 -4.97074
ASN_127 -4.96649 0.49527 4.02459 0.00523 0.22022 -0.04324 -2.18727 0.0002 0 0 0 0 0 0 0 0 0 0 0.01062 1.35358 0.05112 0 -1.34026 0 0.06554 0 -2.31089
PRO_128 -5.48289 0.79096 2.62397 0.00291 0.07103 -0.53099 -0.52146 0.03126 0 0 0 0 0 0 0 0 0 0 -0.02174 0.04868 -0.80017 0 -1.64321 0 0.07325 0 -5.35841
GLY_129 -1.49571 0.04034 1.68779 9e-05 0 0.02518 -1.33534 0 0 0 0 0 0 0 0 0 0 0 -0.1142 0 -1.44348 0 0.79816 0 -0.62255 0 -2.45972
THR_130 -4.86501 0.2795 4.49041 0.00788 0.07283 -0.1302 -2.80403 0 0 0 0 0 0 0 0 0 0 0 0.11168 0.1114 -0.59753 0 1.15175 0 -0.48191 0 -2.65321
GLU_131 -4.86716 0.4797 4.50474 0.00587 0.26274 0.12385 -3.06086 0 0 0 0 -1.33893 0 0 0 0 0 0 0.30803 2.5622 -0.04471 0 -2.72453 0 -0.05062 0 -3.83968
LEU_132 -7.19207 1.73157 0.95554 0.01691 0.08053 0.03961 -1.46289 0 0 0 0 0 0 0 0 0 0 0 -0.00321 1.13044 -0.36409 0 1.66147 0 -0.08436 0 -3.49054
GLU_133 -2.8136 0.20284 2.31767 0.00634 0.33036 -0.10686 -1.27839 0 0 0 0 -0.68974 0 0 0 0 0 0 0.17622 2.72911 0.3069 0 -2.72453 0 0.24369 0 -1.29999
VAL_134 -5.72367 0.71349 1.17131 0.01561 0.04125 0.12326 -1.82993 0 0 0 0 0 0 0 0 0 0 0 0.02397 0.14547 -0.75275 0 2.64269 0 0.15173 0 -3.27758
GLU_135 -2.34497 0.17384 1.02932 0.00604 0.28203 -0.27059 -0.4414 0 0 0 0 0 0 0 0 0 0 0 -0.02818 2.59539 0.23634 0 -2.72453 0 -0.10982 0 -1.59651
LEU_136 -5.84118 0.67604 0.48832 0.01753 0.05469 -0.11341 -0.90537 0 0 0 0 0 0 0 0 0 0 0 -0.00091 0.46029 -0.29855 0 1.66147 0 -0.00797 0 -3.80904
SER_137 -3.11763 0.42081 3.60375 0.00151 0.07498 -0.14261 -1.09014 0.00177 0 0 0 0 0 0 0 0 0 0 0.02019 0.17678 -0.27249 0 -0.28969 0 -0.33685 0 -0.94962
PRO_138 -2.94974 0.72699 1.97306 0.00241 0.03572 -0.13576 0.10561 0.06333 0 0 0 0 0 0 0 0 0 0 -0.08361 0.05172 -0.02767 0 -1.64321 0 -0.19111 0 -2.07227
GLU_139 -2.49927 0.20796 2.5149 0.00634 0.29848 -0.05277 -0.31548 0 0 0 -0.36055 0 0 0 0 0 0 0 0.03643 2.62176 -0.26565 0 -2.72453 0 -0.22909 0 -0.76148
GLN_140 -7.48255 0.77981 5.48036 0.01036 0.66053 -0.789 -2.33621 0 0 0 -0.35326 0 0 0 0 0 0 0 0.22024 2.14488 -0.03866 0 -1.45095 0 -0.40735 0 -3.56179
GLN_141 -6.30714 0.86823 4.52738 0.00717 0.19228 -0.53742 -0.53419 0 0 0 0 0 0 0 0 0 0 0 0.10152 2.36182 -0.08185 0 -1.45095 0 -0.16279 0 -1.01595
ASN_142 -3.77459 0.36538 2.61009 0.00838 0.31499 -0.69563 0.28369 0 0 0 0 0 0 0 0 0 0 0 -0.05185 1.78173 -0.62857 0 -1.34026 0 -0.287 0 -1.41364
ASN_143 -4.4628 0.16429 3.8964 0.00582 0.30167 -0.46065 -0.6366 0 0 0 -0.36055 0 0 0 0 0 0 0 -0.04255 1.86238 -0.60591 0 -1.34026 0 -0.35447 0 -2.03323
ALA_144 -4.36487 0.37654 1.71639 0.0012 0 -0.02681 -1.23622 0 0 0 0 0 0 0 0 0 0 0 0.73979 0 -0.04737 0 1.32468 0 -0.46861 0 -1.98528
GLU_145 -5.25573 0.54328 5.21354 0.0069 0.31326 -0.09198 -3.30423 0 0 0 0 -0.19613 0 0 0 0 0 0 0.02078 2.87193 0.20601 0 -2.72453 0 -0.09424 0 -2.49113
VAL_146 -6.43114 0.5691 0.55191 0.01463 0.04003 0.17986 -2.46763 0 0 0 0 0 0 0 0 0 0 0 -0.02901 0.07899 -0.78881 0 2.64269 0 0.05453 0 -5.58483
GLU_147 -6.04046 0.70055 6.35616 0.00578 0.26694 0.44802 -5.53871 0 0 0 0 -0.66555 0 0 0 0 0 0 -0.0004 2.6216 0.05884 0 -2.72453 0 -0.14473 0 -4.65647
VAL_148 -7.59168 0.9915 0.48571 0.01468 0.03938 -0.01233 -2.22578 0 0 0 0 0 0 0 0 0 0 0 0.00299 0.10063 -0.73039 0 2.64269 0 -0.11561 0 -6.3982
GLU_149 -5.83016 0.58704 5.17122 0.00632 0.31446 0.21733 -4.10555 0 0 0 0 -0.27137 0 0 0 0 0 0 0.06816 2.7035 0.32074 0 -2.72453 0 0.00531 0 -3.53753
VAL_150 -4.87367 0.80487 1.86076 0.01544 0.04972 0.04689 -1.80287 0 0 0 0 0 0 0 0 0 0 0 -0.01452 0.04986 -0.39019 0 2.64269 0 0.20466 0 -1.40635
GLY_151 -1.22675 0.08241 1.19668 2e-05 0 -0.24913 0.58563 0 0 0 0 0 0 0 0 0 0 0 -0.25166 0 -1.30481 0 0.79816 0 0.09069 0 -0.27876
ASN_152 -1.82526 0.13099 1.86605 0.00618 0.3157 -0.08329 -0.90186 0 0 0 0 0 0 0 0 0 0 0 -0.01596 1.67516 -0.62197 0 -1.34026 0 -0.21344 0 -1.00797
ARG_153 -7.73614 0.79109 6.34107 0.01228 0.34674 0.41144 -4.6149 0 0 0 0 -1.46682 0 0 0 0 0 0 0.21201 1.99625 -0.11627 0 -0.09474 0 -0.31427 0 -4.23226
LYS_154 -6.90791 1.22655 6.47927 0.00833 0.13608 0.23782 -4.67879 0 0 0 -0.4882 -0.18196 0 0 0 0 0 0 -0.01564 1.02238 -0.11666 0 -0.71458 0 0.13275 0 -3.86056
TRP_155 -11.7876 1.85341 2.95859 0.02329 0.57207 -0.1139 -1.97891 0 0 0 0 0 0 0 0 0 0 0 0.1207 2.10932 -0.27576 0 2.26099 0 0.28337 0 -3.9744
ARG_156 -7.31318 0.43419 7.47608 0.01634 0.3466 0.44844 -5.4752 0 0 0 0 -1.5714 0 0 0 0 0 0 0.27237 2.66483 -0.18162 0 -0.09474 0 0.06426 0 -2.91304
PHE_157 -9.19796 1.03773 2.34688 0.03183 0.06828 -0.01252 -2.38026 0 0 0 0 0 0 0 0 0 0 0 0.03945 2.99602 -0.15538 0 1.21829 0 0.05172 0 -3.95594
GLN_158 -7.06675 0.56209 6.37896 0.00828 0.19287 0.2271 -4.0425 0 0 0 -0.61226 -0.89168 0 0 0 0 0 0 0.8118 2.77896 0.2613 0 -1.45095 0 0.14989 0 -2.69289
LEU_159 -7.67127 0.86112 1.32036 0.01695 0.06489 -0.00822 -1.06968 0 0 0 0 0 0 0 0 0 0 0 -0.00413 0.58339 -0.32028 0 1.66147 0 -0.00407 0 -4.56948
GLY:CtermProteinFull_160 -2.89229 0.05101 4.97913 0.00012 0 0.48245 -4.02314 0 0 0 -1.77072 0 0 0 0 0 0 0 0 0 0 0 0.79816 0 -0.06669 0 -2.44196
#END_POSE_ENERGIES_TABLE D08_gba.pdb

defaultscorename 24538.8
                                                       
