# Supplementary material for: Single-chain dimers from de novo immunoglobulins as robust scaffolds for multiple binding loops
Source: Nat Commun. 2023 Sep 23;14:5939. doi: 10.1038/s41467-023-41717-5 (PMC10517939; doi:10.1038/s41467-023-41717-5)
Supplement: Supplementary file 3 — Supplementary Data 1 [file 41467_2023_41717_MOESM3_ESM.zip › design_models/scIg/scIg12/ranked_2.pdb]

ATOM      1  N   GLY A   1     -14.745  -0.290   1.143  1.00 91.90           N  
ATOM      2  H   GLY A   1     -15.011  -1.025   0.503  1.00 91.90           H  
ATOM      3  H2  GLY A   1     -15.520  -0.116   1.766  1.00 91.90           H  
ATOM      4  H3  GLY A   1     -13.990  -0.668   1.697  1.00 91.90           H  
ATOM      5  CA  GLY A   1     -14.300   0.921   0.408  1.00 91.90           C  
ATOM      6  HA2 GLY A   1     -15.150   1.347  -0.126  1.00 91.90           H  
ATOM      7  HA3 GLY A   1     -13.908   1.646   1.121  1.00 91.90           H  
ATOM      8  C   GLY A   1     -13.208   0.599  -0.607  1.00 91.90           C  
ATOM      9  O   GLY A   1     -12.855  -0.563  -0.738  1.00 91.90           O  
ATOM     10  N   ARG A   2     -12.686   1.599  -1.338  1.00 95.44           N  
ATOM     11  H   ARG A   2     -13.018   2.543  -1.204  1.00 95.44           H  
ATOM     12  CA  ARG A   2     -11.609   1.428  -2.335  1.00 95.44           C  
ATOM     13  HA  ARG A   2     -11.081   0.499  -2.121  1.00 95.44           H  
ATOM     14  C   ARG A   2     -10.585   2.563  -2.268  1.00 95.44           C  
ATOM     15  CB  ARG A   2     -12.225   1.303  -3.743  1.00 95.44           C  
ATOM     16  HB2 ARG A   2     -12.784   0.369  -3.792  1.00 95.44           H  
ATOM     17  HB3 ARG A   2     -12.922   2.126  -3.898  1.00 95.44           H  
ATOM     18  O   ARG A   2     -10.970   3.732  -2.275  1.00 95.44           O  
ATOM     19  CG  ARG A   2     -11.191   1.328  -4.883  1.00 95.44           C  
ATOM     20  HG2 ARG A   2     -10.425   0.570  -4.718  1.00 95.44           H  
ATOM     21  HG3 ARG A   2     -10.717   2.309  -4.918  1.00 95.44           H  
ATOM     22  CD  ARG A   2     -11.886   1.078  -6.222  1.00 95.44           C  
ATOM     23  HD2 ARG A   2     -12.224   0.042  -6.240  1.00 95.44           H  
ATOM     24  HD3 ARG A   2     -12.762   1.723  -6.293  1.00 95.44           H  
ATOM     25  NE  ARG A   2     -10.995   1.374  -7.361  1.00 95.44           N  
ATOM     26  HE  ARG A   2     -10.422   2.201  -7.282  1.00 95.44           H  
ATOM     27  NH1 ARG A   2     -11.756  -0.290  -8.738  1.00 95.44           N  
ATOM     28 HH11 ARG A   2     -12.006  -0.833  -7.924  1.00 95.44           H  
ATOM     29 HH12 ARG A   2     -11.660  -0.851  -9.572  1.00 95.44           H  
ATOM     30  NH2 ARG A   2     -10.164   1.100  -9.466  1.00 95.44           N  
ATOM     31 HH21 ARG A   2     -10.114   0.548 -10.310  1.00 95.44           H  
ATOM     32 HH22 ARG A   2      -9.467   1.810  -9.292  1.00 95.44           H  
ATOM     33  CZ  ARG A   2     -10.988   0.738  -8.516  1.00 95.44           C  
ATOM     34  N   VAL A   3      -9.297   2.223  -2.285  1.00 96.95           N  
ATOM     35  H   VAL A   3      -9.073   1.238  -2.290  1.00 96.95           H  
ATOM     36  CA  VAL A   3      -8.193   3.172  -2.497  1.00 96.95           C  
ATOM     37  HA  VAL A   3      -8.621   4.112  -2.844  1.00 96.95           H  
ATOM     38  C   VAL A   3      -7.273   2.669  -3.603  1.00 96.95           C  
ATOM     39  CB  VAL A   3      -7.427   3.485  -1.193  1.00 96.95           C  
ATOM     40  HB  VAL A   3      -8.157   3.669  -0.406  1.00 96.95           H  
ATOM     41  O   VAL A   3      -7.060   1.468  -3.764  1.00 96.95           O  
ATOM     42  CG1 VAL A   3      -6.510   2.353  -0.736  1.00 96.95           C  
ATOM     43 HG11 VAL A   3      -5.798   2.084  -1.517  1.00 96.95           H  
ATOM     44 HG12 VAL A   3      -7.108   1.486  -0.456  1.00 96.95           H  
ATOM     45 HG13 VAL A   3      -5.943   2.696   0.129  1.00 96.95           H  
ATOM     46  CG2 VAL A   3      -6.559   4.746  -1.303  1.00 96.95           C  
ATOM     47 HG21 VAL A   3      -6.097   4.965  -0.341  1.00 96.95           H  
ATOM     48 HG22 VAL A   3      -5.774   4.617  -2.048  1.00 96.95           H  
ATOM     49 HG23 VAL A   3      -7.184   5.596  -1.574  1.00 96.95           H  
ATOM     50  N   GLU A   4      -6.711   3.588  -4.372  1.00 97.84           N  
ATOM     51  H   GLU A   4      -6.944   4.557  -4.210  1.00 97.84           H  
ATOM     52  CA  GLU A   4      -5.746   3.285  -5.417  1.00 97.84           C  
ATOM     53  HA  GLU A   4      -5.556   2.212  -5.431  1.00 97.84           H  
ATOM     54  C   GLU A   4      -4.413   3.984  -5.153  1.00 97.84           C  
ATOM     55  CB  GLU A   4      -6.356   3.661  -6.763  1.00 97.84           C  
ATOM     56  HB2 GLU A   4      -6.449   4.745  -6.835  1.00 97.84           H  
ATOM     57  HB3 GLU A   4      -7.350   3.217  -6.831  1.00 97.84           H  
ATOM     58  O   GLU A   4      -4.374   5.171  -4.840  1.00 97.84           O  
ATOM     59  CG  GLU A   4      -5.515   3.147  -7.922  1.00 97.84           C  
ATOM     60  HG2 GLU A   4      -5.332   2.080  -7.800  1.00 97.84           H  
ATOM     61  HG3 GLU A   4      -4.554   3.661  -7.946  1.00 97.84           H  
ATOM     62  CD  GLU A   4      -6.273   3.385  -9.217  1.00 97.84           C  
ATOM     63  OE1 GLU A   4      -5.955   4.368  -9.909  1.00 97.84           O  
ATOM     64  OE2 GLU A   4      -7.107   2.534  -9.598  1.00 97.84           O  
ATOM     65  N   VAL A   5      -3.321   3.238  -5.310  1.00 97.97           N  
ATOM     66  H   VAL A   5      -3.460   2.263  -5.531  1.00 97.97           H  
ATOM     67  CA  VAL A   5      -1.934   3.684  -5.186  1.00 97.97           C  
ATOM     68  HA  VAL A   5      -1.911   4.750  -4.958  1.00 97.97           H  
ATOM     69  C   VAL A   5      -1.249   3.449  -6.528  1.00 97.97           C  
ATOM     70  CB  VAL A   5      -1.202   2.925  -4.058  1.00 97.97           C  
ATOM     71  HB  VAL A   5      -1.102   1.877  -4.340  1.00 97.97           H  
ATOM     72  O   VAL A   5      -0.983   2.309  -6.908  1.00 97.97           O  
ATOM     73  CG1 VAL A   5       0.211   3.484  -3.843  1.00 97.97           C  
ATOM     74 HG11 VAL A   5       0.161   4.532  -3.547  1.00 97.97           H  
ATOM     75 HG12 VAL A   5       0.799   3.394  -4.756  1.00 97.97           H  
ATOM     76 HG13 VAL A   5       0.713   2.916  -3.060  1.00 97.97           H  
ATOM     77  CG2 VAL A   5      -1.965   2.965  -2.727  1.00 97.97           C  
ATOM     78 HG21 VAL A   5      -2.216   3.992  -2.464  1.00 97.97           H  
ATOM     79 HG22 VAL A   5      -1.361   2.522  -1.934  1.00 97.97           H  
ATOM     80 HG23 VAL A   5      -2.887   2.390  -2.812  1.00 97.97           H  
ATOM     81  N   ARG A   6      -0.959   4.519  -7.265  1.00 97.51           N  
ATOM     82  H   ARG A   6      -1.207   5.424  -6.891  1.00 97.51           H  
ATOM     83  CA  ARG A   6      -0.155   4.475  -8.494  1.00 97.51           C  
ATOM     84  HA  ARG A   6      -0.053   3.448  -8.843  1.00 97.51           H  
ATOM     85  C   ARG A   6       1.234   4.999  -8.189  1.00 97.51           C  
ATOM     86  CB  ARG A   6      -0.790   5.315  -9.606  1.00 97.51           C  
ATOM     87  HB2 ARG A   6      -0.133   5.294 -10.475  1.00 97.51           H  
ATOM     88  HB3 ARG A   6      -0.866   6.347  -9.261  1.00 97.51           H  
ATOM     89  O   ARG A   6       1.367   6.101  -7.667  1.00 97.51           O  
ATOM     90  CG  ARG A   6      -2.179   4.834 -10.026  1.00 97.51           C  
ATOM     91  HG2 ARG A   6      -2.111   3.813 -10.401  1.00 97.51           H  
ATOM     92  HG3 ARG A   6      -2.856   4.868  -9.172  1.00 97.51           H  
ATOM     93  CD  ARG A   6      -2.716   5.747 -11.132  1.00 97.51           C  
ATOM     94  HD2 ARG A   6      -2.693   6.776 -10.774  1.00 97.51           H  
ATOM     95  HD3 ARG A   6      -2.079   5.656 -12.012  1.00 97.51           H  
ATOM     96  NE  ARG A   6      -4.093   5.386 -11.475  1.00 97.51           N  
ATOM     97  HE  ARG A   6      -4.538   4.698 -10.885  1.00 97.51           H  
ATOM     98  NH1 ARG A   6      -4.651   7.148 -12.830  1.00 97.51           N  
ATOM     99 HH11 ARG A   6      -5.381   7.745 -13.192  1.00 97.51           H  
ATOM    100 HH12 ARG A   6      -3.720   7.514 -12.695  1.00 97.51           H  
ATOM    101  NH2 ARG A   6      -6.210   5.677 -12.203  1.00 97.51           N  
ATOM    102 HH21 ARG A   6      -6.429   5.035 -11.454  1.00 97.51           H  
ATOM    103 HH22 ARG A   6      -6.939   6.276 -12.563  1.00 97.51           H  
ATOM    104  CZ  ARG A   6      -4.971   6.068 -12.179  1.00 97.51           C  
ATOM    105  N   VAL A   7       2.259   4.243  -8.548  1.00 96.80           N  
ATOM    106  H   VAL A   7       2.087   3.348  -8.985  1.00 96.80           H  
ATOM    107  CA  VAL A   7       3.651   4.657  -8.376  1.00 96.80           C  
ATOM    108  HA  VAL A   7       3.689   5.598  -7.826  1.00 96.80           H  
ATOM    109  C   VAL A   7       4.253   4.891  -9.752  1.00 96.80           C  
ATOM    110  CB  VAL A   7       4.444   3.623  -7.563  1.00 96.80           C  
ATOM    111  HB  VAL A   7       4.616   2.748  -8.190  1.00 96.80           H  
ATOM    112  O   VAL A   7       3.990   4.131 -10.676  1.00 96.80           O  
ATOM    113  CG1 VAL A   7       5.806   4.179  -7.141  1.00 96.80           C  
ATOM    114 HG11 VAL A   7       6.424   4.370  -8.019  1.00 96.80           H  
ATOM    115 HG12 VAL A   7       5.678   5.108  -6.586  1.00 96.80           H  
ATOM    116 HG13 VAL A   7       6.326   3.458  -6.511  1.00 96.80           H  
ATOM    117  CG2 VAL A   7       3.700   3.164  -6.301  1.00 96.80           C  
ATOM    118 HG21 VAL A   7       4.302   2.415  -5.786  1.00 96.80           H  
ATOM    119 HG22 VAL A   7       2.753   2.691  -6.561  1.00 96.80           H  
ATOM    120 HG23 VAL A   7       3.515   4.011  -5.641  1.00 96.80           H  
ATOM    121  N   GLU A   8       5.047   5.940  -9.904  1.00 95.36           N  
ATOM    122  H   GLU A   8       5.145   6.576  -9.126  1.00 95.36           H  
ATOM    123  CA  GLU A   8       5.836   6.235 -11.096  1.00 95.36           C  
ATOM    124  HA  GLU A   8       5.794   5.395 -11.789  1.00 95.36           H  
ATOM    125  C   GLU A   8       7.294   6.436 -10.665  1.00 95.36           C  
ATOM    126  CB  GLU A   8       5.295   7.488 -11.819  1.00 95.36           C  
ATOM    127  HB2 GLU A   8       5.967   7.721 -12.645  1.00 95.36           H  
ATOM    128  HB3 GLU A   8       5.316   8.324 -11.119  1.00 95.36           H  
ATOM    129  O   GLU A   8       7.585   7.321  -9.860  1.00 95.36           O  
ATOM    130  CG  GLU A   8       3.866   7.363 -12.381  1.00 95.36           C  
ATOM    131  HG2 GLU A   8       3.853   6.553 -13.111  1.00 95.36           H  
ATOM    132  HG3 GLU A   8       3.186   7.096 -11.572  1.00 95.36           H  
ATOM    133  CD  GLU A   8       3.339   8.656 -13.050  1.00 95.36           C  
ATOM    134  OE1 GLU A   8       2.248   8.596 -13.671  1.00 95.36           O  
ATOM    135  OE2 GLU A   8       3.973   9.735 -12.946  1.00 95.36           O  
ATOM    136  N   PHE A   9       8.210   5.623 -11.193  1.00 92.00           N  
ATOM    137  H   PHE A   9       7.901   4.878 -11.801  1.00 92.00           H  
ATOM    138  CA  PHE A   9       9.653   5.767 -10.980  1.00 92.00           C  
ATOM    139  HA  PHE A   9       9.829   6.369 -10.089  1.00 92.00           H  
ATOM    140  C   PHE A   9      10.298   6.490 -12.169  1.00 92.00           C  
ATOM    141  CB  PHE A   9      10.299   4.395 -10.735  1.00 92.00           C  
ATOM    142  HB2 PHE A   9      10.159   3.773 -11.619  1.00 92.00           H  
ATOM    143  HB3 PHE A   9      11.372   4.536 -10.607  1.00 92.00           H  
ATOM    144  O   PHE A   9      10.141   6.075 -13.320  1.00 92.00           O  
ATOM    145  CG  PHE A   9       9.768   3.657  -9.519  1.00 92.00           C  
ATOM    146  CD1 PHE A   9      10.290   3.916  -8.238  1.00 92.00           C  
ATOM    147  HD1 PHE A   9      11.075   4.646  -8.108  1.00 92.00           H  
ATOM    148  CD2 PHE A   9       8.745   2.703  -9.669  1.00 92.00           C  
ATOM    149  HD2 PHE A   9       8.339   2.488 -10.646  1.00 92.00           H  
ATOM    150  CE1 PHE A   9       9.780   3.225  -7.122  1.00 92.00           C  
ATOM    151  HE1 PHE A   9      10.157   3.423  -6.130  1.00 92.00           H  
ATOM    152  CE2 PHE A   9       8.245   2.011  -8.558  1.00 92.00           C  
ATOM    153  HE2 PHE A   9       7.470   1.271  -8.691  1.00 92.00           H  
ATOM    154  CZ  PHE A   9       8.762   2.275  -7.284  1.00 92.00           C  
ATOM    155  HZ  PHE A   9       8.371   1.747  -6.427  1.00 92.00           H  
ATOM    156  N   GLU A  10      11.044   7.557 -11.889  1.00 90.33           N  
ATOM    157  H   GLU A  10      11.125   7.846 -10.924  1.00 90.33           H  
ATOM    158  CA  GLU A  10      11.784   8.358 -12.867  1.00 90.33           C  
ATOM    159  HA  GLU A  10      11.913   7.786 -13.786  1.00 90.33           H  
ATOM    160  C   GLU A  10      13.176   8.684 -12.308  1.00 90.33           C  
ATOM    161  CB  GLU A  10      10.988   9.633 -13.214  1.00 90.33           C  
ATOM    162  HB2 GLU A  10      10.906  10.263 -12.328  1.00 90.33           H  
ATOM    163  HB3 GLU A  10       9.982   9.344 -13.518  1.00 90.33           H  
ATOM    164  O   GLU A  10      13.364   9.698 -11.643  1.00 90.33           O  
ATOM    165  CG  GLU A  10      11.633  10.432 -14.363  1.00 90.33           C  
ATOM    166  HG2 GLU A  10      11.560   9.844 -15.278  1.00 90.33           H  
ATOM    167  HG3 GLU A  10      12.693  10.579 -14.152  1.00 90.33           H  
ATOM    168  CD  GLU A  10      10.978  11.809 -14.588  1.00 90.33           C  
ATOM    169  OE1 GLU A  10      11.691  12.722 -15.064  1.00 90.33           O  
ATOM    170  OE2 GLU A  10       9.764  11.960 -14.305  1.00 90.33           O  
ATOM    171  N   GLY A  11      14.159   7.814 -12.566  1.00 87.43           N  
ATOM    172  H   GLY A  11      13.926   6.952 -13.038  1.00 87.43           H  
ATOM    173  CA  GLY A  11      15.561   8.048 -12.201  1.00 87.43           C  
ATOM    174  HA2 GLY A  11      16.162   7.190 -12.502  1.00 87.43           H  
ATOM    175  HA3 GLY A  11      15.925   8.925 -12.736  1.00 87.43           H  
ATOM    176  C   GLY A  11      15.772   8.267 -10.699  1.00 87.43           C  
ATOM    177  O   GLY A  11      15.767   7.316  -9.922  1.00 87.43           O  
ATOM    178  N   ASP A  12      15.978   9.525 -10.310  1.00 90.96           N  
ATOM    179  H   ASP A  12      15.846  10.263 -10.987  1.00 90.96           H  
ATOM    180  CA  ASP A  12      16.197   9.998  -8.939  1.00 90.96           C  
ATOM    181  HA  ASP A  12      16.689   9.208  -8.372  1.00 90.96           H  
ATOM    182  C   ASP A  12      14.896  10.341  -8.187  1.00 90.96           C  
ATOM    183  CB  ASP A  12      17.155  11.205  -8.983  1.00 90.96           C  
ATOM    184  HB2 ASP A  12      18.062  10.917  -9.515  1.00 90.96           H  
ATOM    185  HB3 ASP A  12      17.444  11.459  -7.963  1.00 90.96           H  
ATOM    186  O   ASP A  12      14.943  10.784  -7.036  1.00 90.96           O  
ATOM    187  CG  ASP A  12      16.562  12.458  -9.655  1.00 90.96           C  
ATOM    188  OD1 ASP A  12      15.817  12.318 -10.652  1.00 90.96           O  
ATOM    189  OD2 ASP A  12      16.852  13.583  -9.189  1.00 90.96           O  
ATOM    190  N   LYS A  13      13.728  10.124  -8.808  1.00 93.28           N  
ATOM    191  H   LYS A  13      13.765   9.811  -9.768  1.00 93.28           H  
ATOM    192  CA  LYS A  13      12.414  10.470  -8.255  1.00 93.28           C  
ATOM    193  HA  LYS A  13      12.540  10.763  -7.213  1.00 93.28           H  
ATOM    194  C   LYS A  13      11.444   9.299  -8.277  1.00 93.28           C  
ATOM    195  CB  LYS A  13      11.824  11.664  -9.016  1.00 93.28           C  
ATOM    196  HB2 LYS A  13      11.762  11.407 -10.073  1.00 93.28           H  
ATOM    197  HB3 LYS A  13      10.819  11.872  -8.648  1.00 93.28           H  
ATOM    198  O   LYS A  13      11.401   8.498  -9.210  1.00 93.28           O  
ATOM    199  CG  LYS A  13      12.686  12.918  -8.835  1.00 93.28           C  
ATOM    200  HG2 LYS A  13      13.725  12.683  -9.064  1.00 93.28           H  
ATOM    201  HG3 LYS A  13      12.627  13.258  -7.801  1.00 93.28           H  
ATOM    202  CD  LYS A  13      12.235  14.029  -9.776  1.00 93.28           C  
ATOM    203  HD2 LYS A  13      11.288  14.450  -9.436  1.00 93.28           H  
ATOM    204  HD3 LYS A  13      12.118  13.612 -10.776  1.00 93.28           H  
ATOM    205  CE  LYS A  13      13.336  15.087  -9.797  1.00 93.28           C  
ATOM    206  HE2 LYS A  13      13.367  15.601  -8.837  1.00 93.28           H  
ATOM    207  HE3 LYS A  13      14.288  14.572  -9.925  1.00 93.28           H  
ATOM    208  NZ  LYS A  13      13.130  16.024 -10.920  1.00 93.28           N  
ATOM    209  HZ1 LYS A  13      12.255  16.519 -10.827  1.00 93.28           H  
ATOM    210  HZ2 LYS A  13      13.120  15.485 -11.773  1.00 93.28           H  
ATOM    211  HZ3 LYS A  13      13.911  16.663 -10.972  1.00 93.28           H  
ATOM    212  N   MET A  14      10.586   9.269  -7.268  1.00 95.77           N  
ATOM    213  H   MET A  14      10.704   9.960  -6.541  1.00 95.77           H  
ATOM    214  CA  MET A  14       9.420   8.401  -7.204  1.00 95.77           C  
ATOM    215  HA  MET A  14       9.277   7.907  -8.165  1.00 95.77           H  
ATOM    216  C   MET A  14       8.190   9.255  -6.903  1.00 95.77           C  
ATOM    217  CB  MET A  14       9.654   7.316  -6.150  1.00 95.77           C  
ATOM    218  HB2 MET A  14       9.812   7.800  -5.186  1.00 95.77           H  
ATOM    219  HB3 MET A  14      10.556   6.755  -6.396  1.00 95.77           H  
ATOM    220  O   MET A  14       8.138   9.968  -5.900  1.00 95.77           O  
ATOM    221  CG  MET A  14       8.474   6.339  -6.071  1.00 95.77           C  
ATOM    222  HG2 MET A  14       7.534   6.888  -6.123  1.00 95.77           H  
ATOM    223  HG3 MET A  14       8.511   5.674  -6.934  1.00 95.77           H  
ATOM    224  SD  MET A  14       8.435   5.349  -4.558  1.00 95.77           S  
ATOM    225  CE  MET A  14       8.176   6.716  -3.396  1.00 95.77           C  
ATOM    226  HE1 MET A  14       9.122   6.995  -2.932  1.00 95.77           H  
ATOM    227  HE2 MET A  14       7.452   6.430  -2.633  1.00 95.77           H  
ATOM    228  HE3 MET A  14       7.773   7.575  -3.932  1.00 95.77           H  
ATOM    229  N   ARG A  15       7.179   9.173  -7.763  1.00 96.62           N  
ATOM    230  H   ARG A  15       7.290   8.558  -8.557  1.00 96.62           H  
ATOM    231  CA  ARG A  15       5.902   9.868  -7.611  1.00 96.62           C  
ATOM    232  HA  ARG A  15       5.967  10.590  -6.796  1.00 96.62           H  
ATOM    233  C   ARG A  15       4.820   8.858  -7.258  1.00 96.62           C  
ATOM    234  CB  ARG A  15       5.623  10.640  -8.901  1.00 96.62           C  
ATOM    235  HB2 ARG A  15       6.419  11.369  -9.055  1.00 96.62           H  
ATOM    236  HB3 ARG A  15       5.643   9.937  -9.734  1.00 96.62           H  
ATOM    237  O   ARG A  15       4.636   7.871  -7.959  1.00 96.62           O  
ATOM    238  CG  ARG A  15       4.276  11.371  -8.891  1.00 96.62           C  
ATOM    239  HG2 ARG A  15       4.294  12.184  -8.166  1.00 96.62           H  
ATOM    240  HG3 ARG A  15       3.479  10.675  -8.631  1.00 96.62           H  
ATOM    241  CD  ARG A  15       3.985  11.904 -10.293  1.00 96.62           C  
ATOM    242  HD2 ARG A  15       4.215  11.116 -11.010  1.00 96.62           H  
ATOM    243  HD3 ARG A  15       2.915  12.090 -10.382  1.00 96.62           H  
ATOM    244  NE  ARG A  15       4.732  13.139 -10.586  1.00 96.62           N  
ATOM    245  HE  ARG A  15       4.499  13.928 -10.000  1.00 96.62           H  
ATOM    246  NH1 ARG A  15       5.625  12.468 -12.595  1.00 96.62           N  
ATOM    247 HH11 ARG A  15       6.375  12.529 -13.269  1.00 96.62           H  
ATOM    248 HH12 ARG A  15       5.070  11.624 -12.570  1.00 96.62           H  
ATOM    249  NH2 ARG A  15       6.307  14.378 -11.660  1.00 96.62           N  
ATOM    250 HH21 ARG A  15       6.248  15.039 -10.899  1.00 96.62           H  
ATOM    251 HH22 ARG A  15       6.973  14.475 -12.413  1.00 96.62           H  
ATOM    252  CZ  ARG A  15       5.544  13.323 -11.610  1.00 96.62           C  
ATOM    253  N   VAL A  16       4.093   9.113  -6.182  1.00 97.78           N  
ATOM    254  H   VAL A  16       4.298   9.955  -5.664  1.00 97.78           H  
ATOM    255  CA  VAL A  16       2.980   8.288  -5.712  1.00 97.78           C  
ATOM    256  HA  VAL A  16       2.900   7.398  -6.335  1.00 97.78           H  
ATOM    257  C   VAL A  16       1.702   9.103  -5.851  1.00 97.78           C  
ATOM    258  CB  VAL A  16       3.199   7.817  -4.262  1.00 97.78           C  
ATOM    259  HB  VAL A  16       3.167   8.674  -3.590  1.00 97.78           H  
ATOM    260  O   VAL A  16       1.569  10.145  -5.215  1.00 97.78           O  
ATOM    261  CG1 VAL A  16       2.101   6.827  -3.854  1.00 97.78           C  
ATOM    262 HG11 VAL A  16       2.101   5.968  -4.526  1.00 97.78           H  
ATOM    263 HG12 VAL A  16       1.125   7.310  -3.896  1.00 97.78           H  
ATOM    264 HG13 VAL A  16       2.266   6.481  -2.834  1.00 97.78           H  
ATOM    265  CG2 VAL A  16       4.557   7.122  -4.083  1.00 97.78           C  
ATOM    266 HG21 VAL A  16       5.368   7.818  -4.299  1.00 97.78           H  
ATOM    267 HG22 VAL A  16       4.631   6.265  -4.752  1.00 97.78           H  
ATOM    268 HG23 VAL A  16       4.667   6.787  -3.052  1.00 97.78           H  
ATOM    269  N   ARG A  17       0.765   8.644  -6.679  1.00 98.12           N  
ATOM    270  H   ARG A  17       0.944   7.765  -7.142  1.00 98.12           H  
ATOM    271  CA  ARG A  17      -0.597   9.183  -6.741  1.00 98.12           C  
ATOM    272  HA  ARG A  17      -0.624  10.162  -6.262  1.00 98.12           H  
ATOM    273  C   ARG A  17      -1.529   8.277  -5.957  1.00 98.12           C  
ATOM    274  CB  ARG A  17      -1.089   9.364  -8.180  1.00 98.12           C  
ATOM    275  HB2 ARG A  17      -2.137   9.661  -8.147  1.00 98.12           H  
ATOM    276  HB3 ARG A  17      -1.015   8.419  -8.717  1.00 98.12           H  
ATOM    277  O   ARG A  17      -1.567   7.070  -6.194  1.00 98.12           O  
ATOM    278  CG  ARG A  17      -0.305  10.439  -8.935  1.00 98.12           C  
ATOM    279  HG2 ARG A  17      -0.320  11.368  -8.363  1.00 98.12           H  
ATOM    280  HG3 ARG A  17       0.728  10.116  -9.069  1.00 98.12           H  
ATOM    281  CD  ARG A  17      -0.949  10.688 -10.300  1.00 98.12           C  
ATOM    282  HD2 ARG A  17      -1.945  11.105 -10.153  1.00 98.12           H  
ATOM    283  HD3 ARG A  17      -1.047   9.736 -10.822  1.00 98.12           H  
ATOM    284  NE  ARG A  17      -0.139  11.638 -11.075  1.00 98.12           N  
ATOM    285  HE  ARG A  17       0.146  12.479 -10.592  1.00 98.12           H  
ATOM    286  NH1 ARG A  17       0.217  10.398 -12.976  1.00 98.12           N  
ATOM    287 HH11 ARG A  17       0.996  10.025 -13.499  1.00 98.12           H  
ATOM    288 HH12 ARG A  17      -0.431   9.718 -12.604  1.00 98.12           H  
ATOM    289  NH2 ARG A  17       1.284  12.343 -12.648  1.00 98.12           N  
ATOM    290 HH21 ARG A  17       1.848  12.156 -13.465  1.00 98.12           H  
ATOM    291 HH22 ARG A  17       1.482  13.096 -12.005  1.00 98.12           H  
ATOM    292  CZ  ARG A  17       0.431  11.456 -12.244  1.00 98.12           C  
ATOM    293  N   LEU A  18      -2.268   8.871  -5.037  1.00 98.31           N  
ATOM    294  H   LEU A  18      -2.187   9.873  -4.939  1.00 98.31           H  
ATOM    295  CA  LEU A  18      -3.250   8.212  -4.196  1.00 98.31           C  
ATOM    296  HA  LEU A  18      -3.209   7.133  -4.346  1.00 98.31           H  
ATOM    297  C   LEU A  18      -4.634   8.718  -4.579  1.00 98.31           C  
ATOM    298  CB  LEU A  18      -2.960   8.520  -2.722  1.00 98.31           C  
ATOM    299  HB2 LEU A  18      -3.704   7.994  -2.123  1.00 98.31           H  
ATOM    300  HB3 LEU A  18      -3.093   9.590  -2.564  1.00 98.31           H  
ATOM    301  O   LEU A  18      -4.831   9.926  -4.661  1.00 98.31           O  
ATOM    302  CG  LEU A  18      -1.564   8.126  -2.218  1.00 98.31           C  
ATOM    303  HG  LEU A  18      -0.791   8.584  -2.835  1.00 98.31           H  
ATOM    304  CD1 LEU A  18      -1.403   8.643  -0.791  1.00 98.31           C  
ATOM    305 HD11 LEU A  18      -1.409   9.733  -0.798  1.00 98.31           H  
ATOM    306 HD12 LEU A  18      -2.228   8.292  -0.170  1.00 98.31           H  
ATOM    307 HD13 LEU A  18      -0.466   8.293  -0.359  1.00 98.31           H  
ATOM    308  CD2 LEU A  18      -1.375   6.612  -2.223  1.00 98.31           C  
ATOM    309 HD21 LEU A  18      -0.392   6.360  -1.825  1.00 98.31           H  
ATOM    310 HD22 LEU A  18      -2.148   6.144  -1.613  1.00 98.31           H  
ATOM    311 HD23 LEU A  18      -1.447   6.243  -3.246  1.00 98.31           H  
ATOM    312  N   ARG A  19      -5.592   7.817  -4.776  1.00 98.35           N  
ATOM    313  H   ARG A  19      -5.343   6.841  -4.712  1.00 98.35           H  
ATOM    314  CA  ARG A  19      -6.991   8.167  -5.041  1.00 98.35           C  
ATOM    315  HA  ARG A  19      -7.149   9.230  -4.861  1.00 98.35           H  
ATOM    316  C   ARG A  19      -7.898   7.406  -4.090  1.00 98.35           C  
ATOM    317  CB  ARG A  19      -7.301   7.884  -6.514  1.00 98.35           C  
ATOM    318  HB2 ARG A  19      -6.662   8.509  -7.137  1.00 98.35           H  
ATOM    319  HB3 ARG A  19      -7.081   6.838  -6.730  1.00 98.35           H  
ATOM    320  O   ARG A  19      -7.802   6.183  -4.010  1.00 98.35           O  
ATOM    321  CG  ARG A  19      -8.763   8.164  -6.863  1.00 98.35           C  
ATOM    322  HG2 ARG A  19      -8.990   9.216  -6.691  1.00 98.35           H  
ATOM    323  HG3 ARG A  19      -9.421   7.547  -6.250  1.00 98.35           H  
ATOM    324  CD  ARG A  19      -9.001   7.816  -8.329  1.00 98.35           C  
ATOM    325  HD2 ARG A  19      -8.691   6.786  -8.504  1.00 98.35           H  
ATOM    326  HD3 ARG A  19      -8.400   8.475  -8.955  1.00 98.35           H  
ATOM    327  NE  ARG A  19     -10.430   7.929  -8.618  1.00 98.35           N  
ATOM    328  HE  ARG A  19     -11.034   7.358  -8.045  1.00 98.35           H  
ATOM    329  NH1 ARG A  19     -10.371   9.617 -10.173  1.00 98.35           N  
ATOM    330 HH11 ARG A  19     -10.858  10.366 -10.646  1.00 98.35           H  
ATOM    331 HH12 ARG A  19      -9.369   9.663 -10.060  1.00 98.35           H  
ATOM    332  NH2 ARG A  19     -12.324   8.869  -9.313  1.00 98.35           N  
ATOM    333 HH21 ARG A  19     -12.714   8.331  -8.552  1.00 98.35           H  
ATOM    334 HH22 ARG A  19     -12.851   9.612  -9.748  1.00 98.35           H  
ATOM    335  CZ  ARG A  19     -11.029   8.806  -9.384  1.00 98.35           C  
ATOM    336  N   ASN A  20      -8.774   8.115  -3.388  1.00 97.57           N  
ATOM    337  H   ASN A  20      -8.812   9.115  -3.527  1.00 97.57           H  
ATOM    338  CA  ASN A  20      -9.736   7.510  -2.471  1.00 97.57           C  
ATOM    339  HA  ASN A  20      -9.493   6.459  -2.313  1.00 97.57           H  
ATOM    340  C   ASN A  20     -11.146   7.564  -3.069  1.00 97.57           C  
ATOM    341  CB  ASN A  20      -9.627   8.207  -1.107  1.00 97.57           C  
ATOM    342  HB2 ASN A  20      -8.615   8.096  -0.720  1.00 97.57           H  
ATOM    343  HB3 ASN A  20      -9.842   9.268  -1.239  1.00 97.57           H  
ATOM    344  O   ASN A  20     -11.773   8.619  -3.101  1.00 97.57           O  
ATOM    345  CG  ASN A  20     -10.587   7.649  -0.077  1.00 97.57           C  
ATOM    346  ND2 ASN A  20     -10.751   8.315   1.038  1.00 97.57           N  
ATOM    347 HD21 ASN A  20     -10.180   9.128   1.220  1.00 97.57           H  
ATOM    348 HD22 ASN A  20     -11.380   7.941   1.734  1.00 97.57           H  
ATOM    349  OD1 ASN A  20     -11.184   6.596  -0.243  1.00 97.57           O  
ATOM    350  N   ASP A  21     -11.657   6.414  -3.504  1.00 95.95           N  
ATOM    351  H   ASP A  21     -11.119   5.568  -3.377  1.00 95.95           H  
ATOM    352  CA  ASP A  21     -13.024   6.267  -4.018  1.00 95.95           C  
ATOM    353  HA  ASP A  21     -13.417   7.252  -4.268  1.00 95.95           H  
ATOM    354  C   ASP A  21     -13.978   5.689  -2.942  1.00 95.95           C  
ATOM    355  CB  ASP A  21     -13.017   5.451  -5.327  1.00 95.95           C  
ATOM    356  HB2 ASP A  21     -14.047   5.286  -5.644  1.00 95.95           H  
ATOM    357  HB3 ASP A  21     -12.574   4.475  -5.128  1.00 95.95           H  
ATOM    358  O   ASP A  21     -15.057   5.187  -3.255  1.00 95.95           O  
ATOM    359  CG  ASP A  21     -12.280   6.120  -6.502  1.00 95.95           C  
ATOM    360  OD1 ASP A  21     -12.627   7.254  -6.918  1.00 95.95           O  
ATOM    361  OD2 ASP A  21     -11.378   5.476  -7.083  1.00 95.95           O  
ATOM    362  N   SER A  22     -13.590   5.721  -1.660  1.00 93.55           N  
ATOM    363  H   SER A  22     -12.696   6.141  -1.449  1.00 93.55           H  
ATOM    364  CA  SER A  22     -14.439   5.311  -0.534  1.00 93.55           C  
ATOM    365  HA  SER A  22     -15.165   4.587  -0.905  1.00 93.55           H  
ATOM    366  C   SER A  22     -15.244   6.477   0.058  1.00 93.55           C  
ATOM    367  CB  SER A  22     -13.604   4.591   0.530  1.00 93.55           C  
ATOM    368  HB2 SER A  22     -12.871   3.943   0.050  1.00 93.55           H  
ATOM    369  HB3 SER A  22     -14.268   3.976   1.138  1.00 93.55           H  
ATOM    370  O   SER A  22     -15.035   7.637  -0.285  1.00 93.55           O  
ATOM    371  OG  SER A  22     -12.942   5.489   1.378  1.00 93.55           O  
ATOM    372  HG  SER A  22     -12.262   5.929   0.863  1.00 93.55           H  
ATOM    373  N   SER A  23     -16.172   6.177   0.972  1.00 92.32           N  
ATOM    374  H   SER A  23     -16.326   5.211   1.224  1.00 92.32           H  
ATOM    375  CA  SER A  23     -16.999   7.176   1.666  1.00 92.32           C  
ATOM    376  HA  SER A  23     -17.195   8.003   0.984  1.00 92.32           H  
ATOM    377  C   SER A  23     -16.347   7.779   2.916  1.00 92.32           C  
ATOM    378  CB  SER A  23     -18.345   6.545   2.034  1.00 92.32           C  
ATOM    379  HB2 SER A  23     -18.970   7.271   2.554  1.00 92.32           H  
ATOM    380  HB3 SER A  23     -18.854   6.244   1.118  1.00 92.32           H  
ATOM    381  O   SER A  23     -16.931   8.663   3.539  1.00 92.32           O  
ATOM    382  OG  SER A  23     -18.148   5.401   2.846  1.00 92.32           O  
ATOM    383  HG  SER A  23     -18.069   5.679   3.762  1.00 92.32           H  
ATOM    384  N   THR A  24     -15.166   7.303   3.317  1.00 93.00           N  
ATOM    385  H   THR A  24     -14.697   6.623   2.736  1.00 93.00           H  
ATOM    386  CA  THR A  24     -14.449   7.752   4.521  1.00 93.00           C  
ATOM    387  HA  THR A  24     -14.966   8.616   4.939  1.00 93.00           H  
ATOM    388  C   THR A  24     -13.017   8.161   4.182  1.00 93.00           C  
ATOM    389  CB  THR A  24     -14.411   6.663   5.604  1.00 93.00           C  
ATOM    390  HB  THR A  24     -13.768   6.996   6.419  1.00 93.00           H  
ATOM    391  O   THR A  24     -12.439   7.600   3.251  1.00 93.00           O  
ATOM    392  CG2 THR A  24     -15.801   6.371   6.170  1.00 93.00           C  
ATOM    393 HG21 THR A  24     -16.448   5.974   5.389  1.00 93.00           H  
ATOM    394 HG22 THR A  24     -15.715   5.633   6.967  1.00 93.00           H  
ATOM    395 HG23 THR A  24     -16.236   7.285   6.575  1.00 93.00           H  
ATOM    396  OG1 THR A  24     -13.901   5.455   5.084  1.00 93.00           O  
ATOM    397  HG1 THR A  24     -13.100   5.652   4.592  1.00 93.00           H  
ATOM    398  N   PRO A  25     -12.398   9.097   4.921  1.00 94.96           N  
ATOM    399  CA  PRO A  25     -10.976   9.383   4.761  1.00 94.96           C  
ATOM    400  HA  PRO A  25     -10.813   9.779   3.759  1.00 94.96           H  
ATOM    401  C   PRO A  25     -10.112   8.130   4.958  1.00 94.96           C  
ATOM    402  CB  PRO A  25     -10.646  10.472   5.786  1.00 94.96           C  
ATOM    403  HB2 PRO A  25      -9.908  11.176   5.401  1.00 94.96           H  
ATOM    404  HB3 PRO A  25     -10.297  10.022   6.715  1.00 94.96           H  
ATOM    405  O   PRO A  25     -10.434   7.266   5.779  1.00 94.96           O  
ATOM    406  CG  PRO A  25     -11.996  11.146   6.028  1.00 94.96           C  
ATOM    407  HG2 PRO A  25     -12.186  11.876   5.241  1.00 94.96           H  
ATOM    408  HG3 PRO A  25     -12.043  11.619   7.009  1.00 94.96           H  
ATOM    409  CD  PRO A  25     -12.986   9.989   5.907  1.00 94.96           C  
ATOM    410  HD2 PRO A  25     -13.071   9.471   6.862  1.00 94.96           H  
ATOM    411  HD3 PRO A  25     -13.955  10.369   5.586  1.00 94.96           H  
ATOM    412  N   VAL A  26      -9.020   8.053   4.201  1.00 96.50           N  
ATOM    413  H   VAL A  26      -8.836   8.803   3.550  1.00 96.50           H  
ATOM    414  CA  VAL A  26      -8.022   6.977   4.272  1.00 96.50           C  
ATOM    415  HA  VAL A  26      -8.278   6.277   5.068  1.00 96.50           H  
ATOM    416  C   VAL A  26      -6.674   7.599   4.604  1.00 96.50           C  
ATOM    417  CB  VAL A  26      -7.964   6.196   2.946  1.00 96.50           C  
ATOM    418  HB  VAL A  26      -7.764   6.894   2.132  1.00 96.50           H  
ATOM    419  O   VAL A  26      -6.273   8.575   3.972  1.00 96.50           O  
ATOM    420  CG1 VAL A  26      -6.871   5.123   2.941  1.00 96.50           C  
ATOM    421 HG11 VAL A  26      -5.887   5.576   3.063  1.00 96.50           H  
ATOM    422 HG12 VAL A  26      -7.037   4.415   3.753  1.00 96.50           H  
ATOM    423 HG13 VAL A  26      -6.890   4.589   1.991  1.00 96.50           H  
ATOM    424  CG2 VAL A  26      -9.291   5.482   2.655  1.00 96.50           C  
ATOM    425 HG21 VAL A  26      -9.478   4.715   3.407  1.00 96.50           H  
ATOM    426 HG22 VAL A  26      -9.247   5.030   1.665  1.00 96.50           H  
ATOM    427 HG23 VAL A  26     -10.119   6.191   2.666  1.00 96.50           H  
ATOM    428  N   GLU A  27      -5.969   7.044   5.580  1.00 97.44           N  
ATOM    429  H   GLU A  27      -6.309   6.191   6.000  1.00 97.44           H  
ATOM    430  CA  GLU A  27      -4.602   7.428   5.914  1.00 97.44           C  
ATOM    431  HA  GLU A  27      -4.405   8.422   5.514  1.00 97.44           H  
ATOM    432  C   GLU A  27      -3.621   6.458   5.248  1.00 97.44           C  
ATOM    433  CB  GLU A  27      -4.444   7.525   7.439  1.00 97.44           C  
ATOM    434  HB2 GLU A  27      -5.215   8.197   7.814  1.00 97.44           H  
ATOM    435  HB3 GLU A  27      -4.584   6.546   7.899  1.00 97.44           H  
ATOM    436  O   GLU A  27      -3.733   5.241   5.375  1.00 97.44           O  
ATOM    437  CG  GLU A  27      -3.068   8.086   7.818  1.00 97.44           C  
ATOM    438  HG2 GLU A  27      -2.826   8.902   7.137  1.00 97.44           H  
ATOM    439  HG3 GLU A  27      -2.314   7.311   7.680  1.00 97.44           H  
ATOM    440  CD  GLU A  27      -3.034   8.629   9.255  1.00 97.44           C  
ATOM    441  OE1 GLU A  27      -2.350   8.038  10.115  1.00 97.44           O  
ATOM    442  OE2 GLU A  27      -3.619   9.717   9.460  1.00 97.44           O  
ATOM    443  N   VAL A  28      -2.666   6.992   4.489  1.00 98.04           N  
ATOM    444  H   VAL A  28      -2.658   7.996   4.373  1.00 98.04           H  
ATOM    445  CA  VAL A  28      -1.639   6.213   3.795  1.00 98.04           C  
ATOM    446  HA  VAL A  28      -1.797   5.156   4.008  1.00 98.04           H  
ATOM    447  C   VAL A  28      -0.273   6.603   4.334  1.00 98.04           C  
ATOM    448  CB  VAL A  28      -1.715   6.374   2.265  1.00 98.04           C  
ATOM    449  HB  VAL A  28      -1.461   7.399   1.996  1.00 98.04           H  
ATOM    450  O   VAL A  28       0.191   7.730   4.148  1.00 98.04           O  
ATOM    451  CG1 VAL A  28      -0.723   5.423   1.577  1.00 98.04           C  
ATOM    452 HG11 VAL A  28       0.298   5.664   1.873  1.00 98.04           H  
ATOM    453 HG12 VAL A  28      -0.803   5.522   0.495  1.00 98.04           H  
ATOM    454 HG13 VAL A  28      -0.938   4.392   1.861  1.00 98.04           H  
ATOM    455  CG2 VAL A  28      -3.119   6.062   1.727  1.00 98.04           C  
ATOM    456 HG21 VAL A  28      -3.122   6.092   0.638  1.00 98.04           H  
ATOM    457 HG22 VAL A  28      -3.827   6.806   2.091  1.00 98.04           H  
ATOM    458 HG23 VAL A  28      -3.435   5.075   2.065  1.00 98.04           H  
ATOM    459  N   HIS A  29       0.404   5.653   4.969  1.00 97.78           N  
ATOM    460  H   HIS A  29      -0.052   4.762   5.105  1.00 97.78           H  
ATOM    461  CA  HIS A  29       1.801   5.781   5.355  1.00 97.78           C  
ATOM    462  HA  HIS A  29       2.035   6.837   5.490  1.00 97.78           H  
ATOM    463  C   HIS A  29       2.683   5.221   4.246  1.00 97.78           C  
ATOM    464  CB  HIS A  29       2.088   5.083   6.684  1.00 97.78           C  
ATOM    465  HB2 HIS A  29       3.082   5.378   7.022  1.00 97.78           H  
ATOM    466  HB3 HIS A  29       2.107   4.004   6.533  1.00 97.78           H  
ATOM    467  O   HIS A  29       2.639   4.035   3.925  1.00 97.78           O  
ATOM    468  CG  HIS A  29       1.098   5.408   7.763  1.00 97.78           C  
ATOM    469  CD2 HIS A  29      -0.031   4.699   8.076  1.00 97.78           C  
ATOM    470  HD2 HIS A  29      -0.384   3.794   7.605  1.00 97.78           H  
ATOM    471  ND1 HIS A  29       1.152   6.497   8.602  1.00 97.78           N  
ATOM    472  HD1 HIS A  29       1.762   7.296   8.510  1.00 97.78           H  
ATOM    473  CE1 HIS A  29       0.084   6.436   9.415  1.00 97.78           C  
ATOM    474  HE1 HIS A  29      -0.188   7.166  10.163  1.00 97.78           H  
ATOM    475  NE2 HIS A  29      -0.651   5.359   9.128  1.00 97.78           N  
ATOM    476  N   ILE A  30       3.515   6.078   3.674  1.00 97.95           N  
ATOM    477  H   ILE A  30       3.484   7.042   3.976  1.00 97.95           H  
ATOM    478  CA  ILE A  30       4.464   5.727   2.627  1.00 97.95           C  
ATOM    479  HA  ILE A  30       4.254   4.721   2.263  1.00 97.95           H  
ATOM    480  C   ILE A  30       5.856   5.751   3.247  1.00 97.95           C  
ATOM    481  CB  ILE A  30       4.351   6.697   1.435  1.00 97.95           C  
ATOM    482  HB  ILE A  30       4.703   7.672   1.770  1.00 97.95           H  
ATOM    483  O   ILE A  30       6.273   6.769   3.803  1.00 97.95           O  
ATOM    484  CG1 ILE A  30       2.897   6.872   0.940  1.00 97.95           C  
ATOM    485 HG12 ILE A  30       2.530   5.932   0.529  1.00 97.95           H  
ATOM    486 HG13 ILE A  30       2.252   7.151   1.773  1.00 97.95           H  
ATOM    487  CG2 ILE A  30       5.272   6.189   0.310  1.00 97.95           C  
ATOM    488 HG21 ILE A  30       4.969   5.190  -0.003  1.00 97.95           H  
ATOM    489 HG22 ILE A  30       5.249   6.858  -0.550  1.00 97.95           H  
ATOM    490 HG23 ILE A  30       6.302   6.155   0.663  1.00 97.95           H  
ATOM    491  CD1 ILE A  30       2.745   7.980  -0.107  1.00 97.95           C  
ATOM    492 HD11 ILE A  30       3.104   8.927   0.297  1.00 97.95           H  
ATOM    493 HD12 ILE A  30       1.693   8.086  -0.372  1.00 97.95           H  
ATOM    494 HD13 ILE A  30       3.297   7.739  -1.016  1.00 97.95           H  
ATOM    495  N   LYS A  31       6.587   4.645   3.143  1.00 96.27           N  
ATOM    496  H   LYS A  31       6.164   3.846   2.694  1.00 96.27           H  
ATOM    497  CA  LYS A  31       7.992   4.553   3.544  1.00 96.27           C  
ATOM    498  HA  LYS A  31       8.358   5.532   3.853  1.00 96.27           H  
ATOM    499  C   LYS A  31       8.819   4.112   2.353  1.00 96.27           C  
ATOM    500  CB  LYS A  31       8.131   3.586   4.723  1.00 96.27           C  
ATOM    501  HB2 LYS A  31       7.675   2.632   4.457  1.00 96.27           H  
ATOM    502  HB3 LYS A  31       7.596   3.991   5.581  1.00 96.27           H  
ATOM    503  O   LYS A  31       8.606   3.013   1.846  1.00 96.27           O  
ATOM    504  CG  LYS A  31       9.606   3.361   5.091  1.00 96.27           C  
ATOM    505  HG2 LYS A  31      10.065   4.299   5.404  1.00 96.27           H  
ATOM    506  HG3 LYS A  31      10.153   2.984   4.227  1.00 96.27           H  
ATOM    507  CD  LYS A  31       9.726   2.321   6.200  1.00 96.27           C  
ATOM    508  HD2 LYS A  31       9.187   2.650   7.088  1.00 96.27           H  
ATOM    509  HD3 LYS A  31       9.287   1.390   5.840  1.00 96.27           H  
ATOM    510  CE  LYS A  31      11.211   2.113   6.505  1.00 96.27           C  
ATOM    511  HE2 LYS A  31      11.744   2.047   5.556  1.00 96.27           H  
ATOM    512  HE3 LYS A  31      11.607   2.983   7.030  1.00 96.27           H  
ATOM    513  NZ  LYS A  31      11.414   0.864   7.274  1.00 96.27           N  
ATOM    514  HZ1 LYS A  31      10.909   0.871   8.149  1.00 96.27           H  
ATOM    515  HZ2 LYS A  31      12.399   0.702   7.431  1.00 96.27           H  
ATOM    516  HZ3 LYS A  31      11.060   0.092   6.727  1.00 96.27           H  
ATOM    517  N   VAL A  32       9.798   4.925   1.964  1.00 94.33           N  
ATOM    518  H   VAL A  32       9.957   5.784   2.470  1.00 94.33           H  
ATOM    519  CA  VAL A  32      10.742   4.571   0.903  1.00 94.33           C  
ATOM    520  HA  VAL A  32      10.750   3.484   0.817  1.00 94.33           H  
ATOM    521  C   VAL A  32      12.151   5.001   1.281  1.00 94.33           C  
ATOM    522  CB  VAL A  32      10.321   5.136  -0.460  1.00 94.33           C  
ATOM    523  HB  VAL A  32      10.530   6.204  -0.527  1.00 94.33           H  
ATOM    524  O   VAL A  32      12.396   6.160   1.605  1.00 94.33           O  
ATOM    525  CG1 VAL A  32      11.119   4.389  -1.522  1.00 94.33           C  
ATOM    526 HG11 VAL A  32      11.072   3.313  -1.356  1.00 94.33           H  
ATOM    527 HG12 VAL A  32      12.160   4.712  -1.490  1.00 94.33           H  
ATOM    528 HG13 VAL A  32      10.688   4.576  -2.506  1.00 94.33           H  
ATOM    529  CG2 VAL A  32       8.833   4.902  -0.741  1.00 94.33           C  
ATOM    530 HG21 VAL A  32       8.642   4.867  -1.814  1.00 94.33           H  
ATOM    531 HG22 VAL A  32       8.505   3.930  -0.371  1.00 94.33           H  
ATOM    532 HG23 VAL A  32       8.248   5.700  -0.284  1.00 94.33           H  
ATOM    533  N   GLY A  33      13.079   4.042   1.287  1.00 91.07           N  
ATOM    534  H   GLY A  33      12.843   3.130   0.924  1.00 91.07           H  
ATOM    535  CA  GLY A  33      14.400   4.236   1.875  1.00 91.07           C  
ATOM    536  HA2 GLY A  33      14.949   3.294   1.875  1.00 91.07           H  
ATOM    537  HA3 GLY A  33      14.951   4.957   1.271  1.00 91.07           H  
ATOM    538  C   GLY A  33      14.303   4.749   3.317  1.00 91.07           C  
ATOM    539  O   GLY A  33      13.627   4.151   4.163  1.00 91.07           O  
ATOM    540  N   ASP A  34      14.964   5.878   3.570  1.00 90.72           N  
ATOM    541  H   ASP A  34      15.481   6.308   2.816  1.00 90.72           H  
ATOM    542  CA  ASP A  34      14.966   6.570   4.863  1.00 90.72           C  
ATOM    543  HA  ASP A  34      14.869   5.830   5.658  1.00 90.72           H  
ATOM    544  C   ASP A  34      13.798   7.565   5.007  1.00 90.72           C  
ATOM    545  CB  ASP A  34      16.318   7.278   5.053  1.00 90.72           C  
ATOM    546  HB2 ASP A  34      16.381   8.109   4.350  1.00 90.72           H  
ATOM    547  HB3 ASP A  34      16.368   7.686   6.063  1.00 90.72           H  
ATOM    548  O   ASP A  34      13.508   8.025   6.113  1.00 90.72           O  
ATOM    549  CG  ASP A  34      17.510   6.341   4.838  1.00 90.72           C  
ATOM    550  OD1 ASP A  34      17.531   5.269   5.480  1.00 90.72           O  
ATOM    551  OD2 ASP A  34      18.371   6.690   3.986  1.00 90.72           O  
ATOM    552  N   GLU A  35      13.104   7.885   3.908  1.00 94.11           N  
ATOM    553  H   GLU A  35      13.278   7.377   3.053  1.00 94.11           H  
ATOM    554  CA  GLU A  35      11.995   8.836   3.895  1.00 94.11           C  
ATOM    555  HA  GLU A  35      12.202   9.598   4.646  1.00 94.11           H  
ATOM    556  C   GLU A  35      10.673   8.165   4.280  1.00 94.11           C  
ATOM    557  CB  GLU A  35      11.869   9.568   2.548  1.00 94.11           C  
ATOM    558  HB2 GLU A  35      11.722   8.850   1.742  1.00 94.11           H  
ATOM    559  HB3 GLU A  35      10.988  10.208   2.610  1.00 94.11           H  
ATOM    560  O   GLU A  35      10.360   7.035   3.894  1.00 94.11           O  
ATOM    561  CG  GLU A  35      13.097  10.444   2.249  1.00 94.11           C  
ATOM    562  HG2 GLU A  35      13.352  10.995   3.154  1.00 94.11           H  
ATOM    563  HG3 GLU A  35      13.939   9.796   2.005  1.00 94.11           H  
ATOM    564  CD  GLU A  35      12.888  11.459   1.110  1.00 94.11           C  
ATOM    565  OE1 GLU A  35      13.849  12.213   0.857  1.00 94.11           O  
ATOM    566  OE2 GLU A  35      11.771  11.530   0.546  1.00 94.11           O  
ATOM    567  N   LYS A  36       9.868   8.890   5.060  1.00 95.95           N  
ATOM    568  H   LYS A  36      10.169   9.819   5.315  1.00 95.95           H  
ATOM    569  CA  LYS A  36       8.524   8.483   5.471  1.00 95.95           C  
ATOM    570  HA  LYS A  36       8.170   7.701   4.799  1.00 95.95           H  
ATOM    571  C   LYS A  36       7.584   9.670   5.356  1.00 95.95           C  
ATOM    572  CB  LYS A  36       8.519   7.949   6.909  1.00 95.95           C  
ATOM    573  HB2 LYS A  36       7.494   7.711   7.190  1.00 95.95           H  
ATOM    574  HB3 LYS A  36       8.885   8.733   7.572  1.00 95.95           H  
ATOM    575  O   LYS A  36       7.942  10.776   5.761  1.00 95.95           O  
ATOM    576  CG  LYS A  36       9.380   6.693   7.082  1.00 95.95           C  
ATOM    577  HG2 LYS A  36       8.961   5.893   6.472  1.00 95.95           H  
ATOM    578  HG3 LYS A  36      10.404   6.897   6.768  1.00 95.95           H  
ATOM    579  CD  LYS A  36       9.393   6.268   8.550  1.00 95.95           C  
ATOM    580  HD2 LYS A  36       9.661   7.131   9.159  1.00 95.95           H  
ATOM    581  HD3 LYS A  36       8.398   5.925   8.835  1.00 95.95           H  
ATOM    582  CE  LYS A  36      10.424   5.161   8.768  1.00 95.95           C  
ATOM    583  HE2 LYS A  36      10.112   4.282   8.204  1.00 95.95           H  
ATOM    584  HE3 LYS A  36      11.377   5.505   8.367  1.00 95.95           H  
ATOM    585  NZ  LYS A  36      10.554   4.856  10.214  1.00 95.95           N  
ATOM    586  HZ1 LYS A  36      10.814   5.698  10.708  1.00 95.95           H  
ATOM    587  HZ2 LYS A  36       9.673   4.539  10.593  1.00 95.95           H  
ATOM    588  HZ3 LYS A  36      11.273   4.168  10.385  1.00 95.95           H  
ATOM    589  N   ARG A  37       6.374   9.443   4.855  1.00 96.95           N  
ATOM    590  H   ARG A  37       6.163   8.514   4.518  1.00 96.95           H  
ATOM    591  CA  ARG A  37       5.319  10.456   4.816  1.00 96.95           C  
ATOM    592  HA  ARG A  37       5.495  11.168   5.622  1.00 96.95           H  
ATOM    593  C   ARG A  37       3.964   9.810   5.064  1.00 96.95           C  
ATOM    594  CB  ARG A  37       5.396  11.208   3.477  1.00 96.95           C  
ATOM    595  HB2 ARG A  37       5.104  10.542   2.666  1.00 96.95           H  
ATOM    596  HB3 ARG A  37       6.429  11.516   3.313  1.00 96.95           H  
ATOM    597  O   ARG A  37       3.672   8.761   4.502  1.00 96.95           O  
ATOM    598  CG  ARG A  37       4.502  12.456   3.453  1.00 96.95           C  
ATOM    599  HG2 ARG A  37       4.602  13.014   4.384  1.00 96.95           H  
ATOM    600  HG3 ARG A  37       3.464  12.138   3.355  1.00 96.95           H  
ATOM    601  CD  ARG A  37       4.851  13.374   2.274  1.00 96.95           C  
ATOM    602  HD2 ARG A  37       5.038  12.755   1.396  1.00 96.95           H  
ATOM    603  HD3 ARG A  37       3.991  14.014   2.075  1.00 96.95           H  
ATOM    604  NE  ARG A  37       6.029  14.224   2.549  1.00 96.95           N  
ATOM    605  HE  ARG A  37       6.429  14.163   3.474  1.00 96.95           H  
ATOM    606  NH1 ARG A  37       6.208  15.164   0.460  1.00 96.95           N  
ATOM    607 HH11 ARG A  37       6.751  15.686  -0.213  1.00 96.95           H  
ATOM    608 HH12 ARG A  37       5.448  14.576   0.148  1.00 96.95           H  
ATOM    609  NH2 ARG A  37       7.639  15.763   2.059  1.00 96.95           N  
ATOM    610 HH21 ARG A  37       8.124  16.323   1.372  1.00 96.95           H  
ATOM    611 HH22 ARG A  37       8.040  15.643   2.979  1.00 96.95           H  
ATOM    612  CZ  ARG A  37       6.615  15.045   1.693  1.00 96.95           C  
ATOM    613  N   THR A  38       3.157  10.453   5.894  1.00 97.51           N  
ATOM    614  H   THR A  38       3.472  11.316   6.313  1.00 97.51           H  
ATOM    615  CA  THR A  38       1.754  10.093   6.112  1.00 97.51           C  
ATOM    616  HA  THR A  38       1.562   9.083   5.751  1.00 97.51           H  
ATOM    617  C   THR A  38       0.886  11.064   5.328  1.00 97.51           C  
ATOM    618  CB  THR A  38       1.392  10.134   7.600  1.00 97.51           C  
ATOM    619  HB  THR A  38       1.507  11.152   7.973  1.00 97.51           H  
ATOM    620  O   THR A  38       1.155  12.267   5.337  1.00 97.51           O  
ATOM    621  CG2 THR A  38      -0.035   9.672   7.859  1.00 97.51           C  
ATOM    622 HG21 THR A  38      -0.210   8.702   7.393  1.00 97.51           H  
ATOM    623 HG22 THR A  38      -0.747  10.392   7.455  1.00 97.51           H  
ATOM    624 HG23 THR A  38      -0.222   9.592   8.929  1.00 97.51           H  
ATOM    625  OG1 THR A  38       2.237   9.283   8.346  1.00 97.51           O  
ATOM    626  HG1 THR A  38       1.901   9.335   9.244  1.00 97.51           H  
ATOM    627  N   VAL A  39      -0.123  10.549   4.633  1.00 97.42           N  
ATOM    628  H   VAL A  39      -0.250   9.547   4.631  1.00 97.42           H  
ATOM    629  CA  VAL A  39      -1.032  11.336   3.798  1.00 97.42           C  
ATOM    630  HA  VAL A  39      -0.940  12.394   4.045  1.00 97.42           H  
ATOM    631  C   VAL A  39      -2.457  10.898   4.075  1.00 97.42           C  
ATOM    632  CB  VAL A  39      -0.704  11.155   2.307  1.00 97.42           C  
ATOM    633  HB  VAL A  39      -0.874  10.118   2.016  1.00 97.42           H  
ATOM    634  O   VAL A  39      -2.783   9.727   3.917  1.00 97.42           O  
ATOM    635  CG1 VAL A  39      -1.563  12.064   1.419  1.00 97.42           C  
ATOM    636 HG11 VAL A  39      -1.286  11.923   0.374  1.00 97.42           H  
ATOM    637 HG12 VAL A  39      -1.419  13.109   1.692  1.00 97.42           H  
ATOM    638 HG13 VAL A  39      -2.618  11.810   1.522  1.00 97.42           H  
ATOM    639  CG2 VAL A  39       0.766  11.493   2.040  1.00 97.42           C  
ATOM    640 HG21 VAL A  39       1.414  10.760   2.521  1.00 97.42           H  
ATOM    641 HG22 VAL A  39       0.992  12.495   2.403  1.00 97.42           H  
ATOM    642 HG23 VAL A  39       0.938  11.446   0.965  1.00 97.42           H  
ATOM    643  N   THR A  40      -3.313  11.837   4.457  1.00 96.96           N  
ATOM    644  H   THR A  40      -2.983  12.777   4.626  1.00 96.96           H  
ATOM    645  CA  THR A  40      -4.757  11.612   4.537  1.00 96.96           C  
ATOM    646  HA  THR A  40      -4.954  10.564   4.762  1.00 96.96           H  
ATOM    647  C   THR A  40      -5.383  11.960   3.191  1.00 96.96           C  
ATOM    648  CB  THR A  40      -5.382  12.456   5.653  1.00 96.96           C  
ATOM    649  HB  THR A  40      -5.355  13.506   5.360  1.00 96.96           H  
ATOM    650  O   THR A  40      -5.173  13.061   2.690  1.00 96.96           O  
ATOM    651  CG2 THR A  40      -6.829  12.062   5.935  1.00 96.96           C  
ATOM    652 HG21 THR A  40      -6.887  10.999   6.166  1.00 96.96           H  
ATOM    653 HG22 THR A  40      -7.201  12.636   6.783  1.00 96.96           H  
ATOM    654 HG23 THR A  40      -7.452  12.282   5.068  1.00 96.96           H  
ATOM    655  OG1 THR A  40      -4.649  12.315   6.851  1.00 96.96           O  
ATOM    656  HG1 THR A  40      -4.760  11.431   7.207  1.00 96.96           H  
ATOM    657  N   VAL A  41      -6.140  11.032   2.609  1.00 97.61           N  
ATOM    658  H   VAL A  41      -6.230  10.138   3.071  1.00 97.61           H  
ATOM    659  CA  VAL A  41      -6.833  11.205   1.327  1.00 97.61           C  
ATOM    660  HA  VAL A  41      -6.556  12.164   0.890  1.00 97.61           H  
ATOM    661  C   VAL A  41      -8.335  11.217   1.592  1.00 97.61           C  
ATOM    662  CB  VAL A  41      -6.451  10.097   0.325  1.00 97.61           C  
ATOM    663  HB  VAL A  41      -6.917   9.160   0.629  1.00 97.61           H  
ATOM    664  O   VAL A  41      -8.901  10.220   2.057  1.00 97.61           O  
ATOM    665  CG1 VAL A  41      -6.932  10.459  -1.086  1.00 97.61           C  
ATOM    666 HG11 VAL A  41      -6.422  11.357  -1.436  1.00 97.61           H  
ATOM    667 HG12 VAL A  41      -8.004  10.658  -1.086  1.00 97.61           H  
ATOM    668 HG13 VAL A  41      -6.724   9.642  -1.776  1.00 97.61           H  
ATOM    669  CG2 VAL A  41      -4.937   9.860   0.245  1.00 97.61           C  
ATOM    670 HG21 VAL A  41      -4.736   9.082  -0.491  1.00 97.61           H  
ATOM    671 HG22 VAL A  41      -4.429  10.780  -0.044  1.00 97.61           H  
ATOM    672 HG23 VAL A  41      -4.553   9.519   1.206  1.00 97.61           H  
ATOM    673  N   ASN A  42      -8.995  12.341   1.331  1.00 97.42           N  
ATOM    674  H   ASN A  42      -8.501  13.120   0.919  1.00 97.42           H  
ATOM    675  CA  ASN A  42     -10.432  12.483   1.553  1.00 97.42           C  
ATOM    676  HA  ASN A  42     -10.658  12.037   2.522  1.00 97.42           H  
ATOM    677  C   ASN A  42     -11.250  11.741   0.477  1.00 97.42           C  
ATOM    678  CB  ASN A  42     -10.799  13.970   1.633  1.00 97.42           C  
ATOM    679  HB2 ASN A  42     -11.876  14.085   1.755  1.00 97.42           H  
ATOM    680  HB3 ASN A  42     -10.514  14.471   0.707  1.00 97.42           H  
ATOM    681  O   ASN A  42     -10.747  11.487  -0.617  1.00 97.42           O  
ATOM    682  CG  ASN A  42     -10.127  14.640   2.811  1.00 97.42           C  
ATOM    683  ND2 ASN A  42      -9.176  15.503   2.558  1.00 97.42           N  
ATOM    684 HD21 ASN A  42      -8.656  15.872   3.341  1.00 97.42           H  
ATOM    685 HD22 ASN A  42      -8.775  15.507   1.631  1.00 97.42           H  
ATOM    686  OD1 ASN A  42     -10.437  14.362   3.960  1.00 97.42           O  
ATOM    687  N   PRO A  43     -12.516  11.383   0.755  1.00 96.76           N  
ATOM    688  CA  PRO A  43     -13.425  10.816  -0.242  1.00 96.76           C  
ATOM    689  HA  PRO A  43     -13.116   9.794  -0.466  1.00 96.76           H  
ATOM    690  C   PRO A  43     -13.485  11.636  -1.537  1.00 96.76           C  
ATOM    691  CB  PRO A  43     -14.790  10.799   0.452  1.00 96.76           C  
ATOM    692  HB2 PRO A  43     -15.269  11.774   0.372  1.00 96.76           H  
ATOM    693  HB3 PRO A  43     -15.454  10.029   0.060  1.00 96.76           H  
ATOM    694  O   PRO A  43     -13.754  12.836  -1.504  1.00 96.76           O  
ATOM    695  CG  PRO A  43     -14.406  10.555   1.905  1.00 96.76           C  
ATOM    696  HG2 PRO A  43     -14.132   9.507   2.030  1.00 96.76           H  
ATOM    697  HG3 PRO A  43     -15.200  10.846   2.592  1.00 96.76           H  
ATOM    698  CD  PRO A  43     -13.169  11.431   2.055  1.00 96.76           C  
ATOM    699  HD2 PRO A  43     -12.529  11.034   2.844  1.00 96.76           H  
ATOM    700  HD3 PRO A  43     -13.469  12.454   2.282  1.00 96.76           H  
ATOM    701  N   GLY A  44     -13.257  10.984  -2.678  1.00 96.10           N  
ATOM    702  H   GLY A  44     -12.953  10.022  -2.627  1.00 96.10           H  
ATOM    703  CA  GLY A  44     -13.243  11.608  -4.004  1.00 96.10           C  
ATOM    704  HA2 GLY A  44     -14.101  12.275  -4.094  1.00 96.10           H  
ATOM    705  HA3 GLY A  44     -13.333  10.822  -4.753  1.00 96.10           H  
ATOM    706  C   GLY A  44     -11.981  12.417  -4.326  1.00 96.10           C  
ATOM    707  O   GLY A  44     -11.896  12.983  -5.415  1.00 96.10           O  
ATOM    708  N   GLU A  45     -11.009  12.482  -3.415  1.00 97.52           N  
ATOM    709  H   GLU A  45     -11.121  11.979  -2.546  1.00 97.52           H  
ATOM    710  CA  GLU A  45      -9.759  13.219  -3.594  1.00 97.52           C  
ATOM    711  HA  GLU A  45      -9.964  14.084  -4.226  1.00 97.52           H  
ATOM    712  C   GLU A  45      -8.690  12.366  -4.298  1.00 97.52           C  
ATOM    713  CB  GLU A  45      -9.281  13.748  -2.231  1.00 97.52           C  
ATOM    714  HB2 GLU A  45     -10.133  14.187  -1.712  1.00 97.52           H  
ATOM    715  HB3 GLU A  45      -8.905  12.910  -1.643  1.00 97.52           H  
ATOM    716  O   GLU A  45      -8.587  11.150  -4.094  1.00 97.52           O  
ATOM    717  CG  GLU A  45      -8.179  14.813  -2.320  1.00 97.52           C  
ATOM    718  HG2 GLU A  45      -8.527  15.615  -2.971  1.00 97.52           H  
ATOM    719  HG3 GLU A  45      -7.290  14.373  -2.773  1.00 97.52           H  
ATOM    720  CD  GLU A  45      -7.810  15.390  -0.940  1.00 97.52           C  
ATOM    721  OE1 GLU A  45      -7.371  16.559  -0.896  1.00 97.52           O  
ATOM    722  OE2 GLU A  45      -7.997  14.690   0.086  1.00 97.52           O  
ATOM    723  N   GLU A  46      -7.862  13.030  -5.108  1.00 98.11           N  
ATOM    724  H   GLU A  46      -7.977  14.030  -5.190  1.00 98.11           H  
ATOM    725  CA  GLU A  46      -6.616  12.490  -5.650  1.00 98.11           C  
ATOM    726  HA  GLU A  46      -6.481  11.480  -5.265  1.00 98.11           H  
ATOM    727  C   GLU A  46      -5.446  13.355  -5.156  1.00 98.11           C  
ATOM    728  CB  GLU A  46      -6.686  12.395  -7.186  1.00 98.11           C  
ATOM    729  HB2 GLU A  46      -6.777  13.394  -7.612  1.00 98.11           H  
ATOM    730  HB3 GLU A  46      -7.575  11.824  -7.455  1.00 98.11           H  
ATOM    731  O   GLU A  46      -5.452  14.573  -5.334  1.00 98.11           O  
ATOM    732  CG  GLU A  46      -5.457  11.694  -7.789  1.00 98.11           C  
ATOM    733  HG2 GLU A  46      -5.333  10.724  -7.308  1.00 98.11           H  
ATOM    734  HG3 GLU A  46      -4.566  12.284  -7.572  1.00 98.11           H  
ATOM    735  CD  GLU A  46      -5.583  11.480  -9.308  1.00 98.11           C  
ATOM    736  OE1 GLU A  46      -4.806  12.110 -10.062  1.00 98.11           O  
ATOM    737  OE2 GLU A  46      -6.412  10.631  -9.726  1.00 98.11           O  
ATOM    738  N   VAL A  47      -4.447  12.731  -4.529  1.00 97.88           N  
ATOM    739  H   VAL A  47      -4.501  11.725  -4.453  1.00 97.88           H  
ATOM    740  CA  VAL A  47      -3.268  13.399  -3.959  1.00 97.88           C  
ATOM    741  HA  VAL A  47      -3.321  14.464  -4.186  1.00 97.88           H  
ATOM    742  C   VAL A  47      -2.004  12.842  -4.602  1.00 97.88           C  
ATOM    743  CB  VAL A  47      -3.213  13.257  -2.422  1.00 97.88           C  
ATOM    744  HB  VAL A  47      -3.150  12.201  -2.159  1.00 97.88           H  
ATOM    745  O   VAL A  47      -1.829  11.630  -4.704  1.00 97.88           O  
ATOM    746  CG1 VAL A  47      -1.991  13.978  -1.834  1.00 97.88           C  
ATOM    747 HG11 VAL A  47      -1.984  15.020  -2.154  1.00 97.88           H  
ATOM    748 HG12 VAL A  47      -2.037  13.951  -0.745  1.00 97.88           H  
ATOM    749 HG13 VAL A  47      -1.069  13.491  -2.152  1.00 97.88           H  
ATOM    750  CG2 VAL A  47      -4.461  13.847  -1.754  1.00 97.88           C  
ATOM    751 HG21 VAL A  47      -5.348  13.305  -2.079  1.00 97.88           H  
ATOM    752 HG22 VAL A  47      -4.577  14.897  -2.020  1.00 97.88           H  
ATOM    753 HG23 VAL A  47      -4.393  13.758  -0.670  1.00 97.88           H  
ATOM    754  N   GLU A  48      -1.087  13.722  -5.000  1.00 97.56           N  
ATOM    755  H   GLU A  48      -1.275  14.705  -4.868  1.00 97.56           H  
ATOM    756  CA  GLU A  48       0.230  13.348  -5.518  1.00 97.56           C  
ATOM    757  HA  GLU A  48       0.248  12.272  -5.694  1.00 97.56           H  
ATOM    758  C   GLU A  48       1.331  13.664  -4.495  1.00 97.56           C  
ATOM    759  CB  GLU A  48       0.476  14.024  -6.879  1.00 97.56           C  
ATOM    760  HB2 GLU A  48       0.524  15.104  -6.748  1.00 97.56           H  
ATOM    761  HB3 GLU A  48      -0.356  13.790  -7.543  1.00 97.56           H  
ATOM    762  O   GLU A  48       1.389  14.753  -3.925  1.00 97.56           O  
ATOM    763  CG  GLU A  48       1.776  13.530  -7.527  1.00 97.56           C  
ATOM    764  HG2 GLU A  48       2.618  13.784  -6.883  1.00 97.56           H  
ATOM    765  HG3 GLU A  48       1.741  12.443  -7.603  1.00 97.56           H  
ATOM    766  CD  GLU A  48       2.019  14.121  -8.925  1.00 97.56           C  
ATOM    767  OE1 GLU A  48       3.016  14.866  -9.078  1.00 97.56           O  
ATOM    768  OE2 GLU A  48       1.325  13.703  -9.888  1.00 97.56           O  
ATOM    769  N   VAL A  49       2.239  12.712  -4.287  1.00 96.70           N  
ATOM    770  H   VAL A  49       2.102  11.826  -4.753  1.00 96.70           H  
ATOM    771  CA  VAL A  49       3.382  12.818  -3.377  1.00 96.70           C  
ATOM    772  HA  VAL A  49       3.452  13.838  -3.000  1.00 96.70           H  
ATOM    773  C   VAL A  49       4.645  12.474  -4.148  1.00 96.70           C  
ATOM    774  CB  VAL A  49       3.245  11.858  -2.186  1.00 96.70           C  
ATOM    775  HB  VAL A  49       3.376  10.835  -2.538  1.00 96.70           H  
ATOM    776  O   VAL A  49       4.722  11.422  -4.774  1.00 96.70           O  
ATOM    777  CG1 VAL A  49       4.316  12.152  -1.128  1.00 96.70           C  
ATOM    778 HG11 VAL A  49       5.313  12.016  -1.548  1.00 96.70           H  
ATOM    779 HG12 VAL A  49       4.198  11.454  -0.300  1.00 96.70           H  
ATOM    780 HG13 VAL A  49       4.203  13.175  -0.770  1.00 96.70           H  
ATOM    781  CG2 VAL A  49       1.882  11.931  -1.499  1.00 96.70           C  
ATOM    782 HG21 VAL A  49       1.811  11.065  -0.841  1.00 96.70           H  
ATOM    783 HG22 VAL A  49       1.069  11.836  -2.219  1.00 96.70           H  
ATOM    784 HG23 VAL A  49       1.765  12.865  -0.950  1.00 96.70           H  
ATOM    785  N   THR A  50       5.659  13.332  -4.084  1.00 95.98           N  
ATOM    786  H   THR A  50       5.561  14.169  -3.527  1.00 95.98           H  
ATOM    787  CA  THR A  50       6.960  13.069  -4.713  1.00 95.98           C  
ATOM    788  HA  THR A  50       6.903  12.163  -5.316  1.00 95.98           H  
ATOM    789  C   THR A  50       8.029  12.839  -3.651  1.00 95.98           C  
ATOM    790  CB  THR A  50       7.348  14.199  -5.674  1.00 95.98           C  
ATOM    791  HB  THR A  50       7.454  15.132  -5.119  1.00 95.98           H  
ATOM    792  O   THR A  50       8.101  13.588  -2.674  1.00 95.98           O  
ATOM    793  CG2 THR A  50       8.642  13.911  -6.435  1.00 95.98           C  
ATOM    794 HG21 THR A  50       9.490  13.898  -5.751  1.00 95.98           H  
ATOM    795 HG22 THR A  50       8.573  12.946  -6.937  1.00 95.98           H  
ATOM    796 HG23 THR A  50       8.810  14.690  -7.178  1.00 95.98           H  
ATOM    797  OG1 THR A  50       6.347  14.358  -6.656  1.00 95.98           O  
ATOM    798  HG1 THR A  50       5.496  14.467  -6.226  1.00 95.98           H  
ATOM    799  N   PHE A  51       8.848  11.816  -3.875  1.00 94.98           N  
ATOM    800  H   PHE A  51       8.686  11.258  -4.701  1.00 94.98           H  
ATOM    801  CA  PHE A  51      10.052  11.475  -3.126  1.00 94.98           C  
ATOM    802  HA  PHE A  51      10.188  12.159  -2.287  1.00 94.98           H  
ATOM    803  C   PHE A  51      11.250  11.596  -4.066  1.00 94.98           C  
ATOM    804  CB  PHE A  51       9.942  10.046  -2.579  1.00 94.98           C  
ATOM    805  HB2 PHE A  51       9.835   9.355  -3.416  1.00 94.98           H  
ATOM    806  HB3 PHE A  51      10.873   9.801  -2.070  1.00 94.98           H  
ATOM    807  O   PHE A  51      11.145  11.243  -5.244  1.00 94.98           O  
ATOM    808  CG  PHE A  51       8.790   9.828  -1.618  1.00 94.98           C  
ATOM    809  CD1 PHE A  51       9.022   9.834  -0.231  1.00 94.98           C  
ATOM    810  HD1 PHE A  51      10.024   9.978   0.145  1.00 94.98           H  
ATOM    811  CD2 PHE A  51       7.485   9.622  -2.103  1.00 94.98           C  
ATOM    812  HD2 PHE A  51       7.296   9.626  -3.166  1.00 94.98           H  
ATOM    813  CE1 PHE A  51       7.959   9.655   0.669  1.00 94.98           C  
ATOM    814  HE1 PHE A  51       8.150   9.662   1.732  1.00 94.98           H  
ATOM    815  CE2 PHE A  51       6.422   9.424  -1.206  1.00 94.98           C  
ATOM    816  HE2 PHE A  51       5.423   9.264  -1.584  1.00 94.98           H  
ATOM    817  CZ  PHE A  51       6.659   9.453   0.179  1.00 94.98           C  
ATOM    818  HZ  PHE A  51       5.838   9.313   0.867  1.00 94.98           H  
ATOM    819  N   SER A  52      12.382  12.063  -3.548  1.00 92.54           N  
ATOM    820  H   SER A  52      12.432  12.249  -2.557  1.00 92.54           H  
ATOM    821  CA  SER A  52      13.616  12.226  -4.320  1.00 92.54           C  
ATOM    822  HA  SER A  52      13.526  11.719  -5.281  1.00 92.54           H  
ATOM    823  C   SER A  52      14.773  11.610  -3.549  1.00 92.54           C  
ATOM    824  CB  SER A  52      13.918  13.698  -4.600  1.00 92.54           C  
ATOM    825  HB2 SER A  52      14.825  13.761  -5.201  1.00 92.54           H  
ATOM    826  HB3 SER A  52      14.090  14.212  -3.654  1.00 92.54           H  
ATOM    827  O   SER A  52      14.886  11.807  -2.344  1.00 92.54           O  
ATOM    828  OG  SER A  52      12.859  14.340  -5.291  1.00 92.54           O  
ATOM    829  HG  SER A  52      13.117  15.256  -5.420  1.00 92.54           H  
ATOM    830  N   ALA A  53      15.653  10.882  -4.225  1.00 88.39           N  
ATOM    831  H   ALA A  53      15.542  10.772  -5.223  1.00 88.39           H  
ATOM    832  CA  ALA A  53      16.809  10.265  -3.597  1.00 88.39           C  
ATOM    833  HA  ALA A  53      17.041  10.797  -2.674  1.00 88.39           H  
ATOM    834  C   ALA A  53      18.023  10.368  -4.516  1.00 88.39           C  
ATOM    835  CB  ALA A  53      16.493   8.807  -3.237  1.00 88.39           C  
ATOM    836  HB1 ALA A  53      17.343   8.359  -2.724  1.00 88.39           H  
ATOM    837  HB2 ALA A  53      15.616   8.765  -2.590  1.00 88.39           H  
ATOM    838  HB3 ALA A  53      16.299   8.236  -4.145  1.00 88.39           H  
ATOM    839  O   ALA A  53      17.949  10.054  -5.698  1.00 88.39           O  
ATOM    840  N   ASN A  54      19.170  10.734  -3.940  1.00 87.83           N  
ATOM    841  H   ASN A  54      19.144  11.075  -2.989  1.00 87.83           H  
ATOM    842  CA  ASN A  54      20.447  10.738  -4.664  1.00 87.83           C  
ATOM    843  HA  ASN A  54      20.338  11.321  -5.579  1.00 87.83           H  
ATOM    844  C   ASN A  54      20.891   9.323  -5.078  1.00 87.83           C  
ATOM    845  CB  ASN A  54      21.526  11.378  -3.775  1.00 87.83           C  
ATOM    846  HB2 ASN A  54      22.483  11.325  -4.296  1.00 87.83           H  
ATOM    847  HB3 ASN A  54      21.613  10.809  -2.849  1.00 87.83           H  
ATOM    848  O   ASN A  54      21.709   9.174  -5.979  1.00 87.83           O  
ATOM    849  CG  ASN A  54      21.272  12.838  -3.452  1.00 87.83           C  
ATOM    850  ND2 ASN A  54      21.759  13.311  -2.329  1.00 87.83           N  
ATOM    851 HD21 ASN A  54      22.336  12.738  -1.730  1.00 87.83           H  
ATOM    852 HD22 ASN A  54      21.571  14.289  -2.162  1.00 87.83           H  
ATOM    853  OD1 ASN A  54      20.640  13.579  -4.176  1.00 87.83           O  
ATOM    854  N   ASP A  55      20.380   8.298  -4.391  1.00 86.95           N  
ATOM    855  H   ASP A  55      19.644   8.502  -3.731  1.00 86.95           H  
ATOM    856  CA  ASP A  55      20.616   6.888  -4.687  1.00 86.95           C  
ATOM    857  HA  ASP A  55      21.324   6.789  -5.510  1.00 86.95           H  
ATOM    858  C   ASP A  55      19.281   6.224  -5.079  1.00 86.95           C  
ATOM    859  CB  ASP A  55      21.279   6.219  -3.473  1.00 86.95           C  
ATOM    860  HB2 ASP A  55      22.255   6.675  -3.312  1.00 86.95           H  
ATOM    861  HB3 ASP A  55      20.675   6.404  -2.585  1.00 86.95           H  
ATOM    862  O   ASP A  55      18.459   5.958  -4.192  1.00 86.95           O  
ATOM    863  CG  ASP A  55      21.465   4.709  -3.655  1.00 86.95           C  
ATOM    864  OD1 ASP A  55      21.259   4.211  -4.786  1.00 86.95           O  
ATOM    865  OD2 ASP A  55      21.780   4.058  -2.635  1.00 86.95           O  
ATOM    866  N   PRO A  56      19.053   5.940  -6.378  1.00 83.45           N  
ATOM    867  CA  PRO A  56      17.839   5.286  -6.865  1.00 83.45           C  
ATOM    868  HA  PRO A  56      16.992   5.946  -6.676  1.00 83.45           H  
ATOM    869  C   PRO A  56      17.568   3.925  -6.217  1.00 83.45           C  
ATOM    870  CB  PRO A  56      18.033   5.131  -8.377  1.00 83.45           C  
ATOM    871  HB2 PRO A  56      18.514   4.178  -8.599  1.00 83.45           H  
ATOM    872  HB3 PRO A  56      17.088   5.212  -8.914  1.00 83.45           H  
ATOM    873  O   PRO A  56      16.414   3.513  -6.119  1.00 83.45           O  
ATOM    874  CG  PRO A  56      18.989   6.266  -8.731  1.00 83.45           C  
ATOM    875  HG2 PRO A  56      18.432   7.198  -8.826  1.00 83.45           H  
ATOM    876  HG3 PRO A  56      19.552   6.057  -9.640  1.00 83.45           H  
ATOM    877  CD  PRO A  56      19.891   6.332  -7.503  1.00 83.45           C  
ATOM    878  HD2 PRO A  56      20.714   5.624  -7.605  1.00 83.45           H  
ATOM    879  HD3 PRO A  56      20.275   7.346  -7.387  1.00 83.45           H  
ATOM    880  N   HIS A  57      18.594   3.234  -5.704  1.00 84.57           N  
ATOM    881  H   HIS A  57      19.523   3.630  -5.720  1.00 84.57           H  
ATOM    882  CA  HIS A  57      18.412   1.951  -5.024  1.00 84.57           C  
ATOM    883  HA  HIS A  57      17.828   1.302  -5.677  1.00 84.57           H  
ATOM    884  C   HIS A  57      17.624   2.081  -3.714  1.00 84.57           C  
ATOM    885  CB  HIS A  57      19.772   1.290  -4.781  1.00 84.57           C  
ATOM    886  HB2 HIS A  57      20.383   1.924  -4.138  1.00 84.57           H  
ATOM    887  HB3 HIS A  57      19.613   0.348  -4.256  1.00 84.57           H  
ATOM    888  O   HIS A  57      17.027   1.100  -3.260  1.00 84.57           O  
ATOM    889  CG  HIS A  57      20.515   0.990  -6.056  1.00 84.57           C  
ATOM    890  CD2 HIS A  57      21.710   1.517  -6.465  1.00 84.57           C  
ATOM    891  HD2 HIS A  57      22.304   2.237  -5.922  1.00 84.57           H  
ATOM    892  ND1 HIS A  57      20.090   0.131  -7.041  1.00 84.57           N  
ATOM    893  HD1 HIS A  57      19.190  -0.325  -7.069  1.00 84.57           H  
ATOM    894  CE1 HIS A  57      21.012   0.127  -8.017  1.00 84.57           C  
ATOM    895  HE1 HIS A  57      20.940  -0.430  -8.940  1.00 84.57           H  
ATOM    896  NE2 HIS A  57      22.023   0.950  -7.709  1.00 84.57           N  
ATOM    897  N   LYS A  58      17.526   3.288  -3.134  1.00 86.03           N  
ATOM    898  H   LYS A  58      18.024   4.059  -3.556  1.00 86.03           H  
ATOM    899  CA  LYS A  58      16.632   3.560  -1.996  1.00 86.03           C  
ATOM    900  HA  LYS A  58      16.856   2.851  -1.199  1.00 86.03           H  
ATOM    901  C   LYS A  58      15.156   3.349  -2.345  1.00 86.03           C  
ATOM    902  CB  LYS A  58      16.853   4.984  -1.470  1.00 86.03           C  
ATOM    903  HB2 LYS A  58      16.102   5.184  -0.705  1.00 86.03           H  
ATOM    904  HB3 LYS A  58      16.710   5.706  -2.274  1.00 86.03           H  
ATOM    905  O   LYS A  58      14.364   3.037  -1.456  1.00 86.03           O  
ATOM    906  CG  LYS A  58      18.246   5.154  -0.848  1.00 86.03           C  
ATOM    907  HG2 LYS A  58      19.006   5.130  -1.629  1.00 86.03           H  
ATOM    908  HG3 LYS A  58      18.430   4.333  -0.155  1.00 86.03           H  
ATOM    909  CD  LYS A  58      18.329   6.474  -0.074  1.00 86.03           C  
ATOM    910  HD2 LYS A  58      17.558   6.469   0.696  1.00 86.03           H  
ATOM    911  HD3 LYS A  58      18.155   7.312  -0.748  1.00 86.03           H  
ATOM    912  CE  LYS A  58      19.703   6.615   0.586  1.00 86.03           C  
ATOM    913  HE2 LYS A  58      20.012   5.637   0.956  1.00 86.03           H  
ATOM    914  HE3 LYS A  58      20.425   6.925  -0.170  1.00 86.03           H  
ATOM    915  NZ  LYS A  58      19.656   7.573   1.718  1.00 86.03           N  
ATOM    916  HZ1 LYS A  58      20.574   7.728   2.109  1.00 86.03           H  
ATOM    917  HZ2 LYS A  58      19.111   7.188   2.476  1.00 86.03           H  
ATOM    918  HZ3 LYS A  58      19.229   8.449   1.455  1.00 86.03           H  
ATOM    919  N   PHE A  59      14.796   3.453  -3.625  1.00 90.71           N  
ATOM    920  H   PHE A  59      15.498   3.700  -4.308  1.00 90.71           H  
ATOM    921  CA  PHE A  59      13.446   3.206  -4.123  1.00 90.71           C  
ATOM    922  HA  PHE A  59      12.733   3.519  -3.360  1.00 90.71           H  
ATOM    923  C   PHE A  59      13.139   1.728  -4.388  1.00 90.71           C  
ATOM    924  CB  PHE A  59      13.188   4.060  -5.369  1.00 90.71           C  
ATOM    925  HB2 PHE A  59      13.834   3.711  -6.174  1.00 90.71           H  
ATOM    926  HB3 PHE A  59      12.162   3.891  -5.695  1.00 90.71           H  
ATOM    927  O   PHE A  59      11.997   1.409  -4.695  1.00 90.71           O  
ATOM    928  CG  PHE A  59      13.357   5.556  -5.192  1.00 90.71           C  
ATOM    929  CD1 PHE A  59      12.707   6.241  -4.150  1.00 90.71           C  
ATOM    930  HD1 PHE A  59      12.080   5.699  -3.458  1.00 90.71           H  
ATOM    931  CD2 PHE A  59      14.129   6.284  -6.109  1.00 90.71           C  
ATOM    932  HD2 PHE A  59      14.629   5.781  -6.923  1.00 90.71           H  
ATOM    933  CE1 PHE A  59      12.811   7.632  -4.014  1.00 90.71           C  
ATOM    934  HE1 PHE A  59      12.293   8.148  -3.219  1.00 90.71           H  
ATOM    935  CE2 PHE A  59      14.232   7.676  -5.983  1.00 90.71           C  
ATOM    936  HE2 PHE A  59      14.832   8.224  -6.694  1.00 90.71           H  
ATOM    937  CZ  PHE A  59      13.559   8.352  -4.953  1.00 90.71           C  
ATOM    938  HZ  PHE A  59      13.606   9.429  -4.895  1.00 90.71           H  
ATOM    939  N   ASN A  60      14.097   0.806  -4.214  1.00 91.81           N  
ATOM    940  H   ASN A  60      15.033   1.119  -4.002  1.00 91.81           H  
ATOM    941  CA  ASN A  60      13.888  -0.620  -4.501  1.00 91.81           C  
ATOM    942  HA  ASN A  60      13.415  -0.701  -5.480  1.00 91.81           H  
ATOM    943  C   ASN A  60      12.959  -1.334  -3.504  1.00 91.81           C  
ATOM    944  CB  ASN A  60      15.244  -1.346  -4.563  1.00 91.81           C  
ATOM    945  HB2 ASN A  60      15.844  -1.102  -3.686  1.00 91.81           H  
ATOM    946  HB3 ASN A  60      15.069  -2.422  -4.561  1.00 91.81           H  
ATOM    947  O   ASN A  60      12.585  -2.482  -3.743  1.00 91.81           O  
ATOM    948  CG  ASN A  60      16.034  -1.054  -5.823  1.00 91.81           C  
ATOM    949  ND2 ASN A  60      17.235  -1.570  -5.930  1.00 91.81           N  
ATOM    950 HD21 ASN A  60      17.589  -2.170  -5.200  1.00 91.81           H  
ATOM    951 HD22 ASN A  60      17.586  -1.582  -6.877  1.00 91.81           H  
ATOM    952  OD1 ASN A  60      15.589  -0.420  -6.758  1.00 91.81           O  
ATOM    953  N   ARG A  61      12.629  -0.706  -2.366  1.00 94.65           N  
ATOM    954  H   ARG A  61      12.951   0.245  -2.253  1.00 94.65           H  
ATOM    955  CA  ARG A  61      11.809  -1.315  -1.305  1.00 94.65           C  
ATOM    956  HA  ARG A  61      11.268  -2.151  -1.748  1.00 94.65           H  
ATOM    957  C   ARG A  61      10.724  -0.382  -0.750  1.00 94.65           C  
ATOM    958  CB  ARG A  61      12.695  -1.900  -0.194  1.00 94.65           C  
ATOM    959  HB2 ARG A  61      13.291  -1.102   0.250  1.00 94.65           H  
ATOM    960  HB3 ARG A  61      12.050  -2.323   0.575  1.00 94.65           H  
ATOM    961  O   ARG A  61      10.757  -0.079   0.446  1.00 94.65           O  
ATOM    962  CG  ARG A  61      13.624  -3.009  -0.698  1.00 94.65           C  
ATOM    963  HG2 ARG A  61      14.343  -2.597  -1.406  1.00 94.65           H  
ATOM    964  HG3 ARG A  61      13.039  -3.786  -1.188  1.00 94.65           H  
ATOM    965  CD  ARG A  61      14.381  -3.606   0.486  1.00 94.65           C  
ATOM    966  HD2 ARG A  61      14.908  -2.803   1.001  1.00 94.65           H  
ATOM    967  HD3 ARG A  61      13.662  -4.061   1.167  1.00 94.65           H  
ATOM    968  NE  ARG A  61      15.341  -4.624   0.034  1.00 94.65           N  
ATOM    969  HE  ARG A  61      15.224  -4.961  -0.911  1.00 94.65           H  
ATOM    970  NH1 ARG A  61      16.485  -4.846   2.008  1.00 94.65           N  
ATOM    971 HH11 ARG A  61      15.855  -4.172   2.420  1.00 94.65           H  
ATOM    972 HH12 ARG A  61      17.216  -5.286   2.549  1.00 94.65           H  
ATOM    973  NH2 ARG A  61      17.085  -6.068   0.236  1.00 94.65           N  
ATOM    974 HH21 ARG A  61      17.811  -6.505   0.784  1.00 94.65           H  
ATOM    975 HH22 ARG A  61      16.932  -6.370  -0.716  1.00 94.65           H  
ATOM    976  CZ  ARG A  61      16.295  -5.174   0.759  1.00 94.65           C  
ATOM    977  N   PRO A  62       9.806   0.145  -1.578  1.00 95.93           N  
ATOM    978  CA  PRO A  62       8.756   1.009  -1.079  1.00 95.93           C  
ATOM    979  HA  PRO A  62       9.180   1.757  -0.410  1.00 95.93           H  
ATOM    980  C   PRO A  62       7.720   0.185  -0.312  1.00 95.93           C  
ATOM    981  CB  PRO A  62       8.179   1.709  -2.306  1.00 95.93           C  
ATOM    982  HB2 PRO A  62       8.803   2.563  -2.568  1.00 95.93           H  
ATOM    983  HB3 PRO A  62       7.144   2.017  -2.162  1.00 95.93           H  
ATOM    984  O   PRO A  62       7.399  -0.957  -0.653  1.00 95.93           O  
ATOM    985  CG  PRO A  62       8.318   0.646  -3.385  1.00 95.93           C  
ATOM    986  HG2 PRO A  62       8.423   1.105  -4.368  1.00 95.93           H  
ATOM    987  HG3 PRO A  62       7.437   0.005  -3.356  1.00 95.93           H  
ATOM    988  CD  PRO A  62       9.579  -0.135  -2.989  1.00 95.93           C  
ATOM    989  HD2 PRO A  62       9.443  -1.202  -3.165  1.00 95.93           H  
ATOM    990  HD3 PRO A  62      10.425   0.219  -3.578  1.00 95.93           H  
ATOM    991  N   GLN A  63       7.191   0.791   0.737  1.00 97.61           N  
ATOM    992  H   GLN A  63       7.537   1.706   0.987  1.00 97.61           H  
ATOM    993  CA  GLN A  63       6.161   0.221   1.586  1.00 97.61           C  
ATOM    994  HA  GLN A  63       5.777  -0.694   1.135  1.00 97.61           H  
ATOM    995  C   GLN A  63       5.010   1.216   1.702  1.00 97.61           C  
ATOM    996  CB  GLN A  63       6.794  -0.138   2.937  1.00 97.61           C  
ATOM    997  HB2 GLN A  63       7.535  -0.920   2.772  1.00 97.61           H  
ATOM    998  HB3 GLN A  63       7.310   0.742   3.322  1.00 97.61           H  
ATOM    999  O   GLN A  63       5.227   2.395   1.986  1.00 97.61           O  
ATOM   1000  CG  GLN A  63       5.792  -0.620   3.997  1.00 97.61           C  
ATOM   1001  HG2 GLN A  63       5.262  -1.500   3.631  1.00 97.61           H  
ATOM   1002  HG3 GLN A  63       5.055   0.161   4.186  1.00 97.61           H  
ATOM   1003  CD  GLN A  63       6.467  -0.951   5.328  1.00 97.61           C  
ATOM   1004  NE2 GLN A  63       5.723  -1.359   6.325  1.00 97.61           N  
ATOM   1005 HE21 GLN A  63       4.716  -1.420   6.273  1.00 97.61           H  
ATOM   1006 HE22 GLN A  63       6.173  -1.632   7.187  1.00 97.61           H  
ATOM   1007  OE1 GLN A  63       7.672  -0.832   5.526  1.00 97.61           O  
ATOM   1008  N   PHE A  64       3.794   0.715   1.517  1.00 97.86           N  
ATOM   1009  H   PHE A  64       3.713  -0.257   1.257  1.00 97.86           H  
ATOM   1010  CA  PHE A  64       2.550   1.453   1.677  1.00 97.86           C  
ATOM   1011  HA  PHE A  64       2.763   2.478   1.982  1.00 97.86           H  
ATOM   1012  C   PHE A  64       1.731   0.771   2.765  1.00 97.86           C  
ATOM   1013  CB  PHE A  64       1.784   1.502   0.346  1.00 97.86           C  
ATOM   1014  HB2 PHE A  64       1.336   0.527   0.151  1.00 97.86           H  
ATOM   1015  HB3 PHE A  64       0.965   2.215   0.441  1.00 97.86           H  
ATOM   1016  O   PHE A  64       1.398  -0.403   2.644  1.00 97.86           O  
ATOM   1017  CG  PHE A  64       2.642   1.885  -0.843  1.00 97.86           C  
ATOM   1018  CD1 PHE A  64       2.917   3.239  -1.095  1.00 97.86           C  
ATOM   1019  HD1 PHE A  64       2.473   3.998  -0.469  1.00 97.86           H  
ATOM   1020  CD2 PHE A  64       3.212   0.891  -1.662  1.00 97.86           C  
ATOM   1021  HD2 PHE A  64       3.011  -0.153  -1.468  1.00 97.86           H  
ATOM   1022  CE1 PHE A  64       3.776   3.602  -2.145  1.00 97.86           C  
ATOM   1023  HE1 PHE A  64       3.996   4.643  -2.330  1.00 97.86           H  
ATOM   1024  CE2 PHE A  64       4.071   1.253  -2.714  1.00 97.86           C  
ATOM   1025  HE2 PHE A  64       4.520   0.487  -3.330  1.00 97.86           H  
ATOM   1026  CZ  PHE A  64       4.365   2.608  -2.945  1.00 97.86           C  
ATOM   1027  HZ  PHE A  64       5.053   2.890  -3.728  1.00 97.86           H  
ATOM   1028  N   THR A  65       1.402   1.490   3.824  1.00 97.32           N  
ATOM   1029  H   THR A  65       1.745   2.437   3.896  1.00 97.32           H  
ATOM   1030  CA  THR A  65       0.439   1.043   4.829  1.00 97.32           C  
ATOM   1031  HA  THR A  65       0.169  -0.001   4.669  1.00 97.32           H  
ATOM   1032  C   THR A  65      -0.807   1.894   4.666  1.00 97.32           C  
ATOM   1033  CB  THR A  65       1.013   1.166   6.239  1.00 97.32           C  
ATOM   1034  HB  THR A  65       1.179   2.221   6.457  1.00 97.32           H  
ATOM   1035  O   THR A  65      -0.728   3.113   4.762  1.00 97.32           O  
ATOM   1036  CG2 THR A  65       0.059   0.615   7.286  1.00 97.32           C  
ATOM   1037 HG21 THR A  65       0.445   0.874   8.272  1.00 97.32           H  
ATOM   1038 HG22 THR A  65      -0.921   1.082   7.198  1.00 97.32           H  
ATOM   1039 HG23 THR A  65      -0.049  -0.464   7.174  1.00 97.32           H  
ATOM   1040  OG1 THR A  65       2.243   0.472   6.360  1.00 97.32           O  
ATOM   1041  HG1 THR A  65       2.047  -0.455   6.517  1.00 97.32           H  
ATOM   1042  N   ILE A  66      -1.933   1.259   4.375  1.00 96.97           N  
ATOM   1043  H   ILE A  66      -1.926   0.249   4.365  1.00 96.97           H  
ATOM   1044  CA  ILE A  66      -3.218   1.905   4.146  1.00 96.97           C  
ATOM   1045  HA  ILE A  66      -3.092   2.985   4.073  1.00 96.97           H  
ATOM   1046  C   ILE A  66      -4.099   1.599   5.351  1.00 96.97           C  
ATOM   1047  CB  ILE A  66      -3.854   1.393   2.838  1.00 96.97           C  
ATOM   1048  HB  ILE A  66      -4.001   0.317   2.931  1.00 96.97           H  
ATOM   1049  O   ILE A  66      -4.348   0.430   5.647  1.00 96.97           O  
ATOM   1050  CG1 ILE A  66      -3.000   1.658   1.573  1.00 96.97           C  
ATOM   1051 HG12 ILE A  66      -3.660   1.742   0.709  1.00 96.97           H  
ATOM   1052 HG13 ILE A  66      -2.478   2.609   1.678  1.00 96.97           H  
ATOM   1053  CG2 ILE A  66      -5.236   2.028   2.638  1.00 96.97           C  
ATOM   1054 HG21 ILE A  66      -5.840   1.982   3.544  1.00 96.97           H  
ATOM   1055 HG22 ILE A  66      -5.120   3.071   2.342  1.00 96.97           H  
ATOM   1056 HG23 ILE A  66      -5.777   1.464   1.878  1.00 96.97           H  
ATOM   1057  CD1 ILE A  66      -1.989   0.552   1.237  1.00 96.97           C  
ATOM   1058 HD11 ILE A  66      -2.514  -0.391   1.079  1.00 96.97           H  
ATOM   1059 HD12 ILE A  66      -1.465   0.813   0.318  1.00 96.97           H  
ATOM   1060 HD13 ILE A  66      -1.254   0.431   2.032  1.00 96.97           H  
ATOM   1061  N   GLU A  67      -4.582   2.642   6.011  1.00 95.95           N  
ATOM   1062  H   GLU A  67      -4.309   3.570   5.721  1.00 95.95           H  
ATOM   1063  CA  GLU A  67      -5.446   2.572   7.186  1.00 95.95           C  
ATOM   1064  HA  GLU A  67      -5.712   1.531   7.372  1.00 95.95           H  
ATOM   1065  C   GLU A  67      -6.744   3.337   6.899  1.00 95.95           C  
ATOM   1066  CB  GLU A  67      -4.702   3.084   8.442  1.00 95.95           C  
ATOM   1067  HB2 GLU A  67      -4.505   4.152   8.349  1.00 95.95           H  
ATOM   1068  HB3 GLU A  67      -5.343   2.918   9.308  1.00 95.95           H  
ATOM   1069  O   GLU A  67      -6.727   4.451   6.374  1.00 95.95           O  
ATOM   1070  CG  GLU A  67      -3.365   2.336   8.634  1.00 95.95           C  
ATOM   1071  HG2 GLU A  67      -2.675   2.653   7.851  1.00 95.95           H  
ATOM   1072  HG3 GLU A  67      -3.554   1.273   8.485  1.00 95.95           H  
ATOM   1073  CD  GLU A  67      -2.660   2.491   9.994  1.00 95.95           C  
ATOM   1074  OE1 GLU A  67      -3.349   2.542  11.036  1.00 95.95           O  
ATOM   1075  OE2 GLU A  67      -1.417   2.295  10.021  1.00 95.95           O  
ATOM   1076  N   TRP A  68      -7.897   2.744   7.207  1.00 93.00           N  
ATOM   1077  H   TRP A  68      -7.872   1.830   7.635  1.00 93.00           H  
ATOM   1078  CA  TRP A  68      -9.203   3.377   6.997  1.00 93.00           C  
ATOM   1079  HA  TRP A  68      -9.052   4.429   6.756  1.00 93.00           H  
ATOM   1080  C   TRP A  68     -10.062   3.354   8.262  1.00 93.00           C  
ATOM   1081  CB  TRP A  68      -9.926   2.748   5.798  1.00 93.00           C  
ATOM   1082  HB2 TRP A  68      -9.302   2.885   4.915  1.00 93.00           H  
ATOM   1083  HB3 TRP A  68     -10.857   3.287   5.621  1.00 93.00           H  
ATOM   1084  O   TRP A  68      -9.878   2.538   9.172  1.00 93.00           O  
ATOM   1085  CG  TRP A  68     -10.232   1.289   5.920  1.00 93.00           C  
ATOM   1086  CD1 TRP A  68     -11.347   0.744   6.457  1.00 93.00           C  
ATOM   1087  HD1 TRP A  68     -12.174   1.307   6.864  1.00 93.00           H  
ATOM   1088  CD2 TRP A  68      -9.400   0.167   5.512  1.00 93.00           C  
ATOM   1089  CE2 TRP A  68     -10.090  -1.045   5.810  1.00 93.00           C  
ATOM   1090  CE3 TRP A  68      -8.119   0.056   4.937  1.00 93.00           C  
ATOM   1091  HE3 TRP A  68      -7.562   0.955   4.718  1.00 93.00           H  
ATOM   1092  NE1 TRP A  68     -11.266  -0.634   6.399  1.00 93.00           N  
ATOM   1093  HE1 TRP A  68     -11.994  -1.252   6.726  1.00 93.00           H  
ATOM   1094  CH2 TRP A  68      -8.254  -2.382   4.989  1.00 93.00           C  
ATOM   1095  HH2 TRP A  68      -7.798  -3.343   4.803  1.00 93.00           H  
ATOM   1096  CZ2 TRP A  68      -9.540  -2.308   5.546  1.00 93.00           C  
ATOM   1097  HZ2 TRP A  68     -10.086  -3.209   5.783  1.00 93.00           H  
ATOM   1098  CZ3 TRP A  68      -7.549  -1.204   4.687  1.00 93.00           C  
ATOM   1099  HZ3 TRP A  68      -6.553  -1.263   4.274  1.00 93.00           H  
ATOM   1100  N   GLY A  69     -11.038   4.267   8.311  1.00 83.23           N  
ATOM   1101  H   GLY A  69     -11.130   4.908   7.535  1.00 83.23           H  
ATOM   1102  CA  GLY A  69     -12.012   4.338   9.399  1.00 83.23           C  
ATOM   1103  HA2 GLY A  69     -12.754   5.104   9.175  1.00 83.23           H  
ATOM   1104  HA3 GLY A  69     -11.493   4.613  10.318  1.00 83.23           H  
ATOM   1105  C   GLY A  69     -12.737   3.003   9.603  1.00 83.23           C  
ATOM   1106  O   GLY A  69     -13.227   2.408   8.648  1.00 83.23           O  
ATOM   1107  N   GLY A  70     -12.802   2.531  10.852  1.00 79.03           N  
ATOM   1108  H   GLY A  70     -12.376   3.078  11.586  1.00 79.03           H  
ATOM   1109  CA  GLY A  70     -13.356   1.214  11.205  1.00 79.03           C  
ATOM   1110  HA2 GLY A  70     -14.089   1.343  12.002  1.00 79.03           H  
ATOM   1111  HA3 GLY A  70     -13.871   0.780  10.348  1.00 79.03           H  
ATOM   1112  C   GLY A  70     -12.320   0.190  11.685  1.00 79.03           C  
ATOM   1113  O   GLY A  70     -12.703  -0.911  12.066  1.00 79.03           O  
ATOM   1114  N   GLY A  71     -11.033   0.559  11.723  1.00 82.21           N  
ATOM   1115  H   GLY A  71     -10.771   1.435  11.296  1.00 82.21           H  
ATOM   1116  CA  GLY A  71      -9.962  -0.265  12.302  1.00 82.21           C  
ATOM   1117  HA2 GLY A  71     -10.354  -0.852  13.132  1.00 82.21           H  
ATOM   1118  HA3 GLY A  71      -9.184   0.395  12.687  1.00 82.21           H  
ATOM   1119  C   GLY A  71      -9.300  -1.225  11.315  1.00 82.21           C  
ATOM   1120  O   GLY A  71      -8.678  -2.197  11.736  1.00 82.21           O  
ATOM   1121  N   GLY A  72      -9.451  -0.985  10.011  1.00 90.07           N  
ATOM   1122  H   GLY A  72      -9.893  -0.125   9.719  1.00 90.07           H  
ATOM   1123  CA  GLY A  72      -8.811  -1.799   8.989  1.00 90.07           C  
ATOM   1124  HA2 GLY A  72      -8.647  -2.799   9.392  1.00 90.07           H  
ATOM   1125  HA3 GLY A  72      -9.470  -1.889   8.125  1.00 90.07           H  
ATOM   1126  C   GLY A  72      -7.468  -1.231   8.547  1.00 90.07           C  
ATOM   1127  O   GLY A  72      -7.342  -0.028   8.316  1.00 90.07           O  
ATOM   1128  N   ARG A  73      -6.476  -2.117   8.432  1.00 95.25           N  
ATOM   1129  H   ARG A  73      -6.664  -3.078   8.680  1.00 95.25           H  
ATOM   1130  CA  ARG A  73      -5.129  -1.816   7.953  1.00 95.25           C  
ATOM   1131  HA  ARG A  73      -5.151  -0.865   7.421  1.00 95.25           H  
ATOM   1132  C   ARG A  73      -4.667  -2.897   6.985  1.00 95.25           C  
ATOM   1133  CB  ARG A  73      -4.188  -1.669   9.158  1.00 95.25           C  
ATOM   1134  HB2 ARG A  73      -4.314  -2.529   9.816  1.00 95.25           H  
ATOM   1135  HB3 ARG A  73      -4.468  -0.772   9.711  1.00 95.25           H  
ATOM   1136  O   ARG A  73      -4.709  -4.083   7.316  1.00 95.25           O  
ATOM   1137  CG  ARG A  73      -2.708  -1.579   8.758  1.00 95.25           C  
ATOM   1138  HG2 ARG A  73      -2.556  -0.777   8.036  1.00 95.25           H  
ATOM   1139  HG3 ARG A  73      -2.397  -2.525   8.314  1.00 95.25           H  
ATOM   1140  CD  ARG A  73      -1.863  -1.324  10.004  1.00 95.25           C  
ATOM   1141  HD2 ARG A  73      -2.059  -0.307  10.342  1.00 95.25           H  
ATOM   1142  HD3 ARG A  73      -2.175  -2.013  10.789  1.00 95.25           H  
ATOM   1143  NE  ARG A  73      -0.430  -1.539   9.733  1.00 95.25           N  
ATOM   1144  HE  ARG A  73      -0.193  -2.351   9.180  1.00 95.25           H  
ATOM   1145  NH1 ARG A  73       0.350   0.148  11.066  1.00 95.25           N  
ATOM   1146 HH11 ARG A  73      -0.542   0.612  10.974  1.00 95.25           H  
ATOM   1147 HH12 ARG A  73       1.099   0.758  11.362  1.00 95.25           H  
ATOM   1148  NH2 ARG A  73       1.801  -1.120   9.924  1.00 95.25           N  
ATOM   1149 HH21 ARG A  73       2.546  -0.535  10.274  1.00 95.25           H  
ATOM   1150 HH22 ARG A  73       2.002  -1.795   9.200  1.00 95.25           H  
ATOM   1151  CZ  ARG A  73       0.564  -0.849  10.253  1.00 95.25           C  
ATOM   1152  N   VAL A  74      -4.155  -2.482   5.832  1.00 96.47           N  
ATOM   1153  H   VAL A  74      -4.145  -1.488   5.653  1.00 96.47           H  
ATOM   1154  CA  VAL A  74      -3.419  -3.355   4.912  1.00 96.47           C  
ATOM   1155  HA  VAL A  74      -3.263  -4.313   5.410  1.00 96.47           H  
ATOM   1156  C   VAL A  74      -2.042  -2.772   4.638  1.00 96.47           C  
ATOM   1157  CB  VAL A  74      -4.214  -3.654   3.627  1.00 96.47           C  
ATOM   1158  HB  VAL A  74      -5.240  -3.896   3.906  1.00 96.47           H  
ATOM   1159  O   VAL A  74      -1.862  -1.559   4.542  1.00 96.47           O  
ATOM   1160  CG1 VAL A  74      -4.247  -2.483   2.650  1.00 96.47           C  
ATOM   1161 HG11 VAL A  74      -4.752  -2.808   1.740  1.00 96.47           H  
ATOM   1162 HG12 VAL A  74      -4.796  -1.653   3.096  1.00 96.47           H  
ATOM   1163 HG13 VAL A  74      -3.239  -2.169   2.380  1.00 96.47           H  
ATOM   1164  CG2 VAL A  74      -3.656  -4.863   2.866  1.00 96.47           C  
ATOM   1165 HG21 VAL A  74      -2.639  -4.672   2.524  1.00 96.47           H  
ATOM   1166 HG22 VAL A  74      -4.285  -5.082   2.003  1.00 96.47           H  
ATOM   1167 HG23 VAL A  74      -3.663  -5.738   3.517  1.00 96.47           H  
ATOM   1168  N   GLU A  75      -1.051  -3.637   4.504  1.00 97.73           N  
ATOM   1169  H   GLU A  75      -1.255  -4.620   4.623  1.00 97.73           H  
ATOM   1170  CA  GLU A  75       0.308  -3.258   4.166  1.00 97.73           C  
ATOM   1171  HA  GLU A  75       0.359  -2.176   4.042  1.00 97.73           H  
ATOM   1172  C   GLU A  75       0.735  -3.893   2.845  1.00 97.73           C  
ATOM   1173  CB  GLU A  75       1.219  -3.628   5.330  1.00 97.73           C  
ATOM   1174  HB2 GLU A  75       1.305  -4.712   5.400  1.00 97.73           H  
ATOM   1175  HB3 GLU A  75       0.779  -3.248   6.252  1.00 97.73           H  
ATOM   1176  O   GLU A  75       0.570  -5.092   2.638  1.00 97.73           O  
ATOM   1177  CG  GLU A  75       2.605  -3.022   5.170  1.00 97.73           C  
ATOM   1178  HG2 GLU A  75       2.520  -1.950   4.991  1.00 97.73           H  
ATOM   1179  HG3 GLU A  75       3.119  -3.474   4.322  1.00 97.73           H  
ATOM   1180  CD  GLU A  75       3.386  -3.259   6.452  1.00 97.73           C  
ATOM   1181  OE1 GLU A  75       4.203  -4.196   6.473  1.00 97.73           O  
ATOM   1182  OE2 GLU A  75       3.273  -2.438   7.390  1.00 97.73           O  
ATOM   1183  N   VAL A  76       1.305  -3.077   1.964  1.00 97.93           N  
ATOM   1184  H   VAL A  76       1.360  -2.100   2.212  1.00 97.93           H  
ATOM   1185  CA  VAL A  76       1.859  -3.451   0.665  1.00 97.93           C  
ATOM   1186  HA  VAL A  76       1.716  -4.518   0.499  1.00 97.93           H  
ATOM   1187  C   VAL A  76       3.352  -3.147   0.697  1.00 97.93           C  
ATOM   1188  CB  VAL A  76       1.162  -2.680  -0.477  1.00 97.93           C  
ATOM   1189  HB  VAL A  76       1.396  -1.619  -0.386  1.00 97.93           H  
ATOM   1190  O   VAL A  76       3.760  -1.986   0.668  1.00 97.93           O  
ATOM   1191  CG1 VAL A  76       1.664  -3.157  -1.846  1.00 97.93           C  
ATOM   1192 HG11 VAL A  76       1.450  -4.218  -1.975  1.00 97.93           H  
ATOM   1193 HG12 VAL A  76       2.738  -2.991  -1.935  1.00 97.93           H  
ATOM   1194 HG13 VAL A  76       1.167  -2.593  -2.635  1.00 97.93           H  
ATOM   1195  CG2 VAL A  76      -0.367  -2.814  -0.431  1.00 97.93           C  
ATOM   1196 HG21 VAL A  76      -0.653  -3.865  -0.423  1.00 97.93           H  
ATOM   1197 HG22 VAL A  76      -0.813  -2.321  -1.295  1.00 97.93           H  
ATOM   1198 HG23 VAL A  76      -0.756  -2.337   0.469  1.00 97.93           H  
ATOM   1199  N   ARG A  77       4.186  -4.183   0.765  1.00 97.46           N  
ATOM   1200  H   ARG A  77       3.781  -5.108   0.790  1.00 97.46           H  
ATOM   1201  CA  ARG A  77       5.645  -4.069   0.638  1.00 97.46           C  
ATOM   1202  HA  ARG A  77       5.955  -3.030   0.750  1.00 97.46           H  
ATOM   1203  C   ARG A  77       6.052  -4.528  -0.747  1.00 97.46           C  
ATOM   1204  CB  ARG A  77       6.361  -4.913   1.696  1.00 97.46           C  
ATOM   1205  HB2 ARG A  77       7.435  -4.847   1.523  1.00 97.46           H  
ATOM   1206  HB3 ARG A  77       6.058  -5.953   1.572  1.00 97.46           H  
ATOM   1207  O   ARG A  77       5.726  -5.645  -1.140  1.00 97.46           O  
ATOM   1208  CG  ARG A  77       6.068  -4.485   3.136  1.00 97.46           C  
ATOM   1209  HG2 ARG A  77       6.409  -3.461   3.289  1.00 97.46           H  
ATOM   1210  HG3 ARG A  77       4.998  -4.551   3.331  1.00 97.46           H  
ATOM   1211  CD  ARG A  77       6.815  -5.420   4.092  1.00 97.46           C  
ATOM   1212  HD2 ARG A  77       7.888  -5.300   3.946  1.00 97.46           H  
ATOM   1213  HD3 ARG A  77       6.532  -6.447   3.862  1.00 97.46           H  
ATOM   1214  NE  ARG A  77       6.466  -5.130   5.485  1.00 97.46           N  
ATOM   1215  HE  ARG A  77       5.713  -4.474   5.635  1.00 97.46           H  
ATOM   1216  NH1 ARG A  77       7.465  -6.912   6.521  1.00 97.46           N  
ATOM   1217 HH11 ARG A  77       7.471  -7.549   7.305  1.00 97.46           H  
ATOM   1218 HH12 ARG A  77       7.778  -7.233   5.615  1.00 97.46           H  
ATOM   1219  NH2 ARG A  77       6.142  -5.540   7.681  1.00 97.46           N  
ATOM   1220 HH21 ARG A  77       6.133  -6.193   8.452  1.00 97.46           H  
ATOM   1221 HH22 ARG A  77       5.365  -4.905   7.568  1.00 97.46           H  
ATOM   1222  CZ  ARG A  77       6.706  -5.856   6.555  1.00 97.46           C  
ATOM   1223  N   VAL A  78       6.788  -3.699  -1.468  1.00 96.74           N  
ATOM   1224  H   VAL A  78       7.042  -2.800  -1.085  1.00 96.74           H  
ATOM   1225  CA  VAL A  78       7.306  -4.042  -2.793  1.00 96.74           C  
ATOM   1226  HA  VAL A  78       6.887  -4.994  -3.118  1.00 96.74           H  
ATOM   1227  C   VAL A  78       8.813  -4.201  -2.688  1.00 96.74           C  
ATOM   1228  CB  VAL A  78       6.912  -2.988  -3.839  1.00 96.74           C  
ATOM   1229  HB  VAL A  78       7.508  -2.092  -3.666  1.00 96.74           H  
ATOM   1230  O   VAL A  78       9.470  -3.419  -2.012  1.00 96.74           O  
ATOM   1231  CG1 VAL A  78       7.200  -3.480  -5.260  1.00 96.74           C  
ATOM   1232 HG11 VAL A  78       8.272  -3.616  -5.401  1.00 96.74           H  
ATOM   1233 HG12 VAL A  78       6.691  -4.426  -5.444  1.00 96.74           H  
ATOM   1234 HG13 VAL A  78       6.855  -2.744  -5.986  1.00 96.74           H  
ATOM   1235  CG2 VAL A  78       5.430  -2.597  -3.757  1.00 96.74           C  
ATOM   1236 HG21 VAL A  78       5.201  -2.159  -2.785  1.00 96.74           H  
ATOM   1237 HG22 VAL A  78       5.219  -1.838  -4.510  1.00 96.74           H  
ATOM   1238 HG23 VAL A  78       4.798  -3.470  -3.921  1.00 96.74           H  
ATOM   1239  N   GLU A  79       9.367  -5.211  -3.339  1.00 95.51           N  
ATOM   1240  H   GLU A  79       8.756  -5.873  -3.797  1.00 95.51           H  
ATOM   1241  CA  GLU A  79      10.802  -5.433  -3.480  1.00 95.51           C  
ATOM   1242  HA  GLU A  79      11.350  -4.572  -3.098  1.00 95.51           H  
ATOM   1243  C   GLU A  79      11.118  -5.577  -4.974  1.00 95.51           C  
ATOM   1244  CB  GLU A  79      11.249  -6.679  -2.684  1.00 95.51           C  
ATOM   1245  HB2 GLU A  79      10.696  -7.545  -3.050  1.00 95.51           H  
ATOM   1246  HB3 GLU A  79      12.309  -6.845  -2.876  1.00 95.51           H  
ATOM   1247  O   GLU A  79      10.588  -6.470  -5.637  1.00 95.51           O  
ATOM   1248  CG  GLU A  79      11.046  -6.576  -1.160  1.00 95.51           C  
ATOM   1249  HG2 GLU A  79      11.594  -5.705  -0.800  1.00 95.51           H  
ATOM   1250  HG3 GLU A  79       9.988  -6.416  -0.950  1.00 95.51           H  
ATOM   1251  CD  GLU A  79      11.509  -7.825  -0.376  1.00 95.51           C  
ATOM   1252  OE1 GLU A  79      11.838  -7.683   0.826  1.00 95.51           O  
ATOM   1253  OE2 GLU A  79      11.490  -8.963  -0.904  1.00 95.51           O  
ATOM   1254  N   PHE A  80      11.971  -4.702  -5.505  1.00 92.25           N  
ATOM   1255  H   PHE A  80      12.326  -3.957  -4.922  1.00 92.25           H  
ATOM   1256  CA  PHE A  80      12.471  -4.777  -6.879  1.00 92.25           C  
ATOM   1257  HA  PHE A  80      11.798  -5.392  -7.477  1.00 92.25           H  
ATOM   1258  C   PHE A  80      13.855  -5.437  -6.904  1.00 92.25           C  
ATOM   1259  CB  PHE A  80      12.500  -3.381  -7.519  1.00 92.25           C  
ATOM   1260  HB2 PHE A  80      13.190  -2.748  -6.961  1.00 92.25           H  
ATOM   1261  HB3 PHE A  80      12.894  -3.471  -8.532  1.00 92.25           H  
ATOM   1262  O   PHE A  80      14.776  -4.999  -6.209  1.00 92.25           O  
ATOM   1263  CG  PHE A  80      11.149  -2.693  -7.593  1.00 92.25           C  
ATOM   1264  CD1 PHE A  80      10.264  -2.959  -8.656  1.00 92.25           C  
ATOM   1265  HD1 PHE A  80      10.541  -3.659  -9.431  1.00 92.25           H  
ATOM   1266  CD2 PHE A  80      10.772  -1.778  -6.594  1.00 92.25           C  
ATOM   1267  HD2 PHE A  80      11.444  -1.557  -5.777  1.00 92.25           H  
ATOM   1268  CE1 PHE A  80       9.013  -2.314  -8.703  1.00 92.25           C  
ATOM   1269  HE1 PHE A  80       8.315  -2.518  -9.501  1.00 92.25           H  
ATOM   1270  CE2 PHE A  80       9.531  -1.131  -6.648  1.00 92.25           C  
ATOM   1271  HE2 PHE A  80       9.265  -0.417  -5.883  1.00 92.25           H  
ATOM   1272  CZ  PHE A  80       8.650  -1.402  -7.702  1.00 92.25           C  
ATOM   1273  HZ  PHE A  80       7.690  -0.908  -7.739  1.00 92.25           H  
ATOM   1274  N   GLU A  81      14.009  -6.476  -7.723  1.00 90.08           N  
ATOM   1275  H   GLU A  81      13.210  -6.786  -8.259  1.00 90.08           H  
ATOM   1276  CA  GLU A  81      15.259  -7.206  -7.945  1.00 90.08           C  
ATOM   1277  HA  GLU A  81      16.100  -6.602  -7.603  1.00 90.08           H  
ATOM   1278  C   GLU A  81      15.436  -7.462  -9.447  1.00 90.08           C  
ATOM   1279  CB  GLU A  81      15.261  -8.515  -7.129  1.00 90.08           C  
ATOM   1280  HB2 GLU A  81      15.049  -8.276  -6.087  1.00 90.08           H  
ATOM   1281  HB3 GLU A  81      14.471  -9.173  -7.491  1.00 90.08           H  
ATOM   1282  O   GLU A  81      14.995  -8.483  -9.965  1.00 90.08           O  
ATOM   1283  CG  GLU A  81      16.615  -9.248  -7.197  1.00 90.08           C  
ATOM   1284  HG2 GLU A  81      16.919  -9.362  -8.238  1.00 90.08           H  
ATOM   1285  HG3 GLU A  81      17.369  -8.639  -6.699  1.00 90.08           H  
ATOM   1286  CD  GLU A  81      16.555 -10.635  -6.532  1.00 90.08           C  
ATOM   1287  OE1 GLU A  81      16.947 -11.630  -7.186  1.00 90.08           O  
ATOM   1288  OE2 GLU A  81      16.112 -10.710  -5.360  1.00 90.08           O  
ATOM   1289  N   GLY A  82      16.070  -6.524 -10.159  1.00 87.56           N  
ATOM   1290  H   GLY A  82      16.328  -5.663  -9.698  1.00 87.56           H  
ATOM   1291  CA  GLY A  82      16.403  -6.677 -11.579  1.00 87.56           C  
ATOM   1292  HA2 GLY A  82      16.898  -5.773 -11.933  1.00 87.56           H  
ATOM   1293  HA3 GLY A  82      17.093  -7.513 -11.694  1.00 87.56           H  
ATOM   1294  C   GLY A  82      15.178  -6.924 -12.465  1.00 87.56           C  
ATOM   1295  O   GLY A  82      14.419  -6.003 -12.755  1.00 87.56           O  
ATOM   1296  N   ASP A  83      15.008  -8.170 -12.900  1.00 91.13           N  
ATOM   1297  H   ASP A  83      15.599  -8.896 -12.520  1.00 91.13           H  
ATOM   1298  CA  ASP A  83      13.917  -8.665 -13.745  1.00 91.13           C  
ATOM   1299  HA  ASP A  83      13.589  -7.858 -14.399  1.00 91.13           H  
ATOM   1300  C   ASP A  83      12.679  -9.129 -12.953  1.00 91.13           C  
ATOM   1301  CB  ASP A  83      14.468  -9.792 -14.639  1.00 91.13           C  
ATOM   1302  HB2 ASP A  83      15.331  -9.418 -15.190  1.00 91.13           H  
ATOM   1303  HB3 ASP A  83      13.706 -10.061 -15.372  1.00 91.13           H  
ATOM   1304  O   ASP A  83      11.701  -9.601 -13.541  1.00 91.13           O  
ATOM   1305  CG  ASP A  83      14.881 -11.060 -13.869  1.00 91.13           C  
ATOM   1306  OD1 ASP A  83      15.409 -10.937 -12.740  1.00 91.13           O  
ATOM   1307  OD2 ASP A  83      14.683 -12.173 -14.403  1.00 91.13           O  
ATOM   1308  N   LYS A  84      12.688  -8.981 -11.622  1.00 93.33           N  
ATOM   1309  H   LYS A  84      13.540  -8.640 -11.200  1.00 93.33           H  
ATOM   1310  CA  LYS A  84      11.614  -9.424 -10.727  1.00 93.33           C  
ATOM   1311  HA  LYS A  84      10.771  -9.754 -11.333  1.00 93.33           H  
ATOM   1312  C   LYS A  84      11.107  -8.303  -9.834  1.00 93.33           C  
ATOM   1313  CB  LYS A  84      12.093 -10.612  -9.882  1.00 93.33           C  
ATOM   1314  HB2 LYS A  84      12.976 -10.310  -9.320  1.00 93.33           H  
ATOM   1315  HB3 LYS A  84      11.311 -10.897  -9.177  1.00 93.33           H  
ATOM   1316  O   LYS A  84      11.861  -7.474  -9.327  1.00 93.33           O  
ATOM   1317  CG  LYS A  84      12.428 -11.817 -10.766  1.00 93.33           C  
ATOM   1318  HG2 LYS A  84      11.522 -12.182 -11.248  1.00 93.33           H  
ATOM   1319  HG3 LYS A  84      13.136 -11.517 -11.538  1.00 93.33           H  
ATOM   1320  CD  LYS A  84      13.066 -12.934  -9.948  1.00 93.33           C  
ATOM   1321  HD2 LYS A  84      13.882 -12.512  -9.361  1.00 93.33           H  
ATOM   1322  HD3 LYS A  84      12.328 -13.388  -9.287  1.00 93.33           H  
ATOM   1323  CE  LYS A  84      13.626 -13.957 -10.934  1.00 93.33           C  
ATOM   1324  HE2 LYS A  84      12.804 -14.479 -11.424  1.00 93.33           H  
ATOM   1325  HE3 LYS A  84      14.175 -13.412 -11.702  1.00 93.33           H  
ATOM   1326  NZ  LYS A  84      14.539 -14.890 -10.244  1.00 93.33           N  
ATOM   1327  HZ1 LYS A  84      15.269 -14.343  -9.808  1.00 93.33           H  
ATOM   1328  HZ2 LYS A  84      14.050 -15.419  -9.536  1.00 93.33           H  
ATOM   1329  HZ3 LYS A  84      14.973 -15.500 -10.922  1.00 93.33           H  
ATOM   1330  N   MET A  85       9.809  -8.351  -9.565  1.00 95.66           N  
ATOM   1331  H   MET A  85       9.264  -9.067 -10.024  1.00 95.66           H  
ATOM   1332  CA  MET A  85       9.159  -7.545  -8.541  1.00 95.66           C  
ATOM   1333  HA  MET A  85       9.913  -7.030  -7.947  1.00 95.66           H  
ATOM   1334  C   MET A  85       8.366  -8.473  -7.623  1.00 95.66           C  
ATOM   1335  CB  MET A  85       8.282  -6.482  -9.206  1.00 95.66           C  
ATOM   1336  HB2 MET A  85       8.891  -5.876  -9.878  1.00 95.66           H  
ATOM   1337  HB3 MET A  85       7.520  -6.984  -9.802  1.00 95.66           H  
ATOM   1338  O   MET A  85       7.509  -9.233  -8.076  1.00 95.66           O  
ATOM   1339  CG  MET A  85       7.628  -5.558  -8.172  1.00 95.66           C  
ATOM   1340  HG2 MET A  85       7.267  -6.143  -7.326  1.00 95.66           H  
ATOM   1341  HG3 MET A  85       8.382  -4.867  -7.794  1.00 95.66           H  
ATOM   1342  SD  MET A  85       6.224  -4.614  -8.810  1.00 95.66           S  
ATOM   1343  CE  MET A  85       5.127  -6.022  -9.126  1.00 95.66           C  
ATOM   1344  HE1 MET A  85       4.104  -5.773  -8.846  1.00 95.66           H  
ATOM   1345  HE2 MET A  85       5.442  -6.871  -8.519  1.00 95.66           H  
ATOM   1346  HE3 MET A  85       5.173  -6.298 -10.179  1.00 95.66           H  
ATOM   1347  N   ARG A  86       8.642  -8.405  -6.325  1.00 96.42           N  
ATOM   1348  H   ARG A  86       9.350  -7.749  -6.031  1.00 96.42           H  
ATOM   1349  CA  ARG A  86       7.963  -9.181  -5.288  1.00 96.42           C  
ATOM   1350  HA  ARG A  86       7.310  -9.925  -5.745  1.00 96.42           H  
ATOM   1351  C   ARG A  86       7.099  -8.246  -4.454  1.00 96.42           C  
ATOM   1352  CB  ARG A  86       9.030  -9.923  -4.479  1.00 96.42           C  
ATOM   1353  HB2 ARG A  86       9.743  -9.193  -4.097  1.00 96.42           H  
ATOM   1354  HB3 ARG A  86       9.565 -10.604  -5.140  1.00 96.42           H  
ATOM   1355  O   ARG A  86       7.585  -7.254  -3.926  1.00 96.42           O  
ATOM   1356  CG  ARG A  86       8.454 -10.720  -3.305  1.00 96.42           C  
ATOM   1357  HG2 ARG A  86       7.869 -10.059  -2.665  1.00 96.42           H  
ATOM   1358  HG3 ARG A  86       7.816 -11.525  -3.670  1.00 96.42           H  
ATOM   1359  CD  ARG A  86       9.606 -11.278  -2.471  1.00 96.42           C  
ATOM   1360  HD2 ARG A  86       9.242 -11.456  -1.459  1.00 96.42           H  
ATOM   1361  HD3 ARG A  86      10.376 -10.511  -2.393  1.00 96.42           H  
ATOM   1362  NE  ARG A  86      10.145 -12.530  -3.031  1.00 96.42           N  
ATOM   1363  HE  ARG A  86       9.478 -13.285  -3.100  1.00 96.42           H  
ATOM   1364  NH1 ARG A  86      12.367 -12.023  -2.806  1.00 96.42           N  
ATOM   1365 HH11 ARG A  86      13.324 -12.160  -3.097  1.00 96.42           H  
ATOM   1366 HH12 ARG A  86      12.102 -11.150  -2.373  1.00 96.42           H  
ATOM   1367  NH2 ARG A  86      11.762 -13.903  -3.845  1.00 96.42           N  
ATOM   1368 HH21 ARG A  86      11.024 -14.528  -4.135  1.00 96.42           H  
ATOM   1369 HH22 ARG A  86      12.739 -14.104  -4.007  1.00 96.42           H  
ATOM   1370  CZ  ARG A  86      11.416 -12.813  -3.223  1.00 96.42           C  
ATOM   1371  N   VAL A  87       5.818  -8.561  -4.334  1.00 97.74           N  
ATOM   1372  H   VAL A  87       5.493  -9.399  -4.794  1.00 97.74           H  
ATOM   1373  CA  VAL A  87       4.844  -7.802  -3.549  1.00 97.74           C  
ATOM   1374  HA  VAL A  87       5.314  -6.898  -3.161  1.00 97.74           H  
ATOM   1375  C   VAL A  87       4.408  -8.670  -2.379  1.00 97.74           C  
ATOM   1376  CB  VAL A  87       3.642  -7.364  -4.408  1.00 97.74           C  
ATOM   1377  HB  VAL A  87       3.076  -8.241  -4.722  1.00 97.74           H  
ATOM   1378  O   VAL A  87       3.817  -9.726  -2.590  1.00 97.74           O  
ATOM   1379  CG1 VAL A  87       2.719  -6.443  -3.601  1.00 97.74           C  
ATOM   1380 HG11 VAL A  87       3.270  -5.568  -3.254  1.00 97.74           H  
ATOM   1381 HG12 VAL A  87       2.319  -6.976  -2.738  1.00 97.74           H  
ATOM   1382 HG13 VAL A  87       1.880  -6.116  -4.216  1.00 97.74           H  
ATOM   1383  CG2 VAL A  87       4.085  -6.609  -5.669  1.00 97.74           C  
ATOM   1384 HG21 VAL A  87       4.688  -7.259  -6.303  1.00 97.74           H  
ATOM   1385 HG22 VAL A  87       4.669  -5.730  -5.393  1.00 97.74           H  
ATOM   1386 HG23 VAL A  87       3.211  -6.297  -6.240  1.00 97.74           H  
ATOM   1387  N   ARG A  88       4.695  -8.241  -1.150  1.00 98.11           N  
ATOM   1388  H   ARG A  88       5.154  -7.346  -1.066  1.00 98.11           H  
ATOM   1389  CA  ARG A  88       4.141  -8.843   0.067  1.00 98.11           C  
ATOM   1390  HA  ARG A  88       3.752  -9.835  -0.161  1.00 98.11           H  
ATOM   1391  C   ARG A  88       2.969  -8.005   0.547  1.00 98.11           C  
ATOM   1392  CB  ARG A  88       5.194  -9.011   1.168  1.00 98.11           C  
ATOM   1393  HB2 ARG A  88       5.648  -8.047   1.397  1.00 98.11           H  
ATOM   1394  HB3 ARG A  88       4.695  -9.378   2.066  1.00 98.11           H  
ATOM   1395  O   ARG A  88       3.105  -6.797   0.735  1.00 98.11           O  
ATOM   1396  CG  ARG A  88       6.290 -10.007   0.780  1.00 98.11           C  
ATOM   1397  HG2 ARG A  88       6.860  -9.614  -0.062  1.00 98.11           H  
ATOM   1398  HG3 ARG A  88       5.835 -10.955   0.494  1.00 98.11           H  
ATOM   1399  CD  ARG A  88       7.225 -10.244   1.969  1.00 98.11           C  
ATOM   1400  HD2 ARG A  88       7.574  -9.282   2.344  1.00 98.11           H  
ATOM   1401  HD3 ARG A  88       6.668 -10.740   2.763  1.00 98.11           H  
ATOM   1402  NE  ARG A  88       8.351 -11.098   1.561  1.00 98.11           N  
ATOM   1403  HE  ARG A  88       8.104 -11.951   1.081  1.00 98.11           H  
ATOM   1404  NH1 ARG A  88      10.115  -9.691   2.038  1.00 98.11           N  
ATOM   1405 HH11 ARG A  88      10.953  -9.303   1.628  1.00 98.11           H  
ATOM   1406 HH12 ARG A  88       9.455  -9.038   2.434  1.00 98.11           H  
ATOM   1407  NH2 ARG A  88      10.444 -11.629   0.969  1.00 98.11           N  
ATOM   1408 HH21 ARG A  88      11.380 -11.313   0.761  1.00 98.11           H  
ATOM   1409 HH22 ARG A  88      10.017 -12.416   0.502  1.00 98.11           H  
ATOM   1410  CZ  ARG A  88       9.633 -10.802   1.549  1.00 98.11           C  
ATOM   1411  N   LEU A  89       1.835  -8.658   0.734  1.00 98.21           N  
ATOM   1412  H   LEU A  89       1.834  -9.656   0.577  1.00 98.21           H  
ATOM   1413  CA  LEU A  89       0.603  -8.077   1.234  1.00 98.21           C  
ATOM   1414  HA  LEU A  89       0.695  -6.993   1.293  1.00 98.21           H  
ATOM   1415  C   LEU A  89       0.335  -8.636   2.625  1.00 98.21           C  
ATOM   1416  CB  LEU A  89      -0.557  -8.426   0.294  1.00 98.21           C  
ATOM   1417  HB2 LEU A  89      -1.456  -7.954   0.691  1.00 98.21           H  
ATOM   1418  HB3 LEU A  89      -0.703  -9.506   0.318  1.00 98.21           H  
ATOM   1419  O   LEU A  89       0.362  -9.850   2.797  1.00 98.21           O  
ATOM   1420  CG  LEU A  89      -0.386  -7.994  -1.170  1.00 98.21           C  
ATOM   1421  HG  LEU A  89       0.535  -8.405  -1.583  1.00 98.21           H  
ATOM   1422  CD1 LEU A  89      -1.559  -8.551  -1.973  1.00 98.21           C  
ATOM   1423 HD11 LEU A  89      -1.510  -9.640  -1.982  1.00 98.21           H  
ATOM   1424 HD12 LEU A  89      -1.531  -8.184  -2.999  1.00 98.21           H  
ATOM   1425 HD13 LEU A  89      -2.502  -8.248  -1.518  1.00 98.21           H  
ATOM   1426  CD2 LEU A  89      -0.361  -6.474  -1.309  1.00 98.21           C  
ATOM   1427 HD21 LEU A  89       0.504  -6.076  -0.778  1.00 98.21           H  
ATOM   1428 HD22 LEU A  89      -1.273  -6.053  -0.886  1.00 98.21           H  
ATOM   1429 HD23 LEU A  89      -0.284  -6.201  -2.361  1.00 98.21           H  
ATOM   1430  N   ARG A  90       0.045  -7.778   3.597  1.00 98.14           N  
ATOM   1431  H   ARG A  90       0.064  -6.792   3.378  1.00 98.14           H  
ATOM   1432  CA  ARG A  90      -0.352  -8.187   4.947  1.00 98.14           C  
ATOM   1433  HA  ARG A  90      -0.529  -9.262   4.974  1.00 98.14           H  
ATOM   1434  C   ARG A  90      -1.655  -7.504   5.320  1.00 98.14           C  
ATOM   1435  CB  ARG A  90       0.788  -7.869   5.918  1.00 98.14           C  
ATOM   1436  HB2 ARG A  90       1.667  -8.445   5.631  1.00 98.14           H  
ATOM   1437  HB3 ARG A  90       1.031  -6.809   5.847  1.00 98.14           H  
ATOM   1438  O   ARG A  90      -1.745  -6.282   5.219  1.00 98.14           O  
ATOM   1439  CG  ARG A  90       0.428  -8.195   7.368  1.00 98.14           C  
ATOM   1440  HG2 ARG A  90      -0.451  -7.628   7.675  1.00 98.14           H  
ATOM   1441  HG3 ARG A  90       0.224  -9.260   7.468  1.00 98.14           H  
ATOM   1442  CD  ARG A  90       1.598  -7.802   8.265  1.00 98.14           C  
ATOM   1443  HD2 ARG A  90       1.821  -6.746   8.111  1.00 98.14           H  
ATOM   1444  HD3 ARG A  90       2.475  -8.390   7.994  1.00 98.14           H  
ATOM   1445  NE  ARG A  90       1.218  -7.996   9.663  1.00 98.14           N  
ATOM   1446  HE  ARG A  90       0.433  -7.442   9.974  1.00 98.14           H  
ATOM   1447  NH1 ARG A  90       2.567  -9.783  10.183  1.00 98.14           N  
ATOM   1448 HH11 ARG A  90       2.937  -9.761   9.243  1.00 98.14           H  
ATOM   1449 HH12 ARG A  90       2.725 -10.596  10.761  1.00 98.14           H  
ATOM   1450  NH2 ARG A  90       0.928  -9.098  11.577  1.00 98.14           N  
ATOM   1451 HH21 ARG A  90       0.077  -8.555  11.601  1.00 98.14           H  
ATOM   1452 HH22 ARG A  90       1.025  -9.920  12.156  1.00 98.14           H  
ATOM   1453  CZ  ARG A  90       1.591  -8.959  10.470  1.00 98.14           C  
ATOM   1454  N   ASN A  91      -2.644  -8.276   5.752  1.00 97.08           N  
ATOM   1455  H   ASN A  91      -2.488  -9.271   5.830  1.00 97.08           H  
ATOM   1456  CA  ASN A  91      -3.924  -7.743   6.201  1.00 97.08           C  
ATOM   1457  HA  ASN A  91      -3.998  -6.683   5.955  1.00 97.08           H  
ATOM   1458  C   ASN A  91      -4.037  -7.864   7.723  1.00 97.08           C  
ATOM   1459  CB  ASN A  91      -5.053  -8.461   5.450  1.00 97.08           C  
ATOM   1460  HB2 ASN A  91      -5.004  -9.526   5.677  1.00 97.08           H  
ATOM   1461  HB3 ASN A  91      -4.931  -8.316   4.376  1.00 97.08           H  
ATOM   1462  O   ASN A  91      -4.233  -8.953   8.253  1.00 97.08           O  
ATOM   1463  CG  ASN A  91      -6.421  -7.950   5.838  1.00 97.08           C  
ATOM   1464  ND2 ASN A  91      -7.467  -8.641   5.463  1.00 97.08           N  
ATOM   1465 HD21 ASN A  91      -8.384  -8.314   5.732  1.00 97.08           H  
ATOM   1466 HD22 ASN A  91      -7.350  -9.442   4.859  1.00 97.08           H  
ATOM   1467  OD1 ASN A  91      -6.564  -6.911   6.462  1.00 97.08           O  
ATOM   1468  N   ASP A  92      -3.935  -6.735   8.421  1.00 94.72           N  
ATOM   1469  H   ASP A  92      -3.865  -5.861   7.919  1.00 94.72           H  
ATOM   1470  CA  ASP A  92      -4.104  -6.658   9.876  1.00 94.72           C  
ATOM   1471  HA  ASP A  92      -3.992  -7.655  10.302  1.00 94.72           H  
ATOM   1472  C   ASP A  92      -5.528  -6.192  10.263  1.00 94.72           C  
ATOM   1473  CB  ASP A  92      -2.993  -5.783  10.491  1.00 94.72           C  
ATOM   1474  HB2 ASP A  92      -3.016  -4.801  10.019  1.00 94.72           H  
ATOM   1475  HB3 ASP A  92      -3.199  -5.644  11.552  1.00 94.72           H  
ATOM   1476  O   ASP A  92      -5.784  -5.863  11.420  1.00 94.72           O  
ATOM   1477  CG  ASP A  92      -1.578  -6.377  10.377  1.00 94.72           C  
ATOM   1478  OD1 ASP A  92      -1.320  -7.515  10.843  1.00 94.72           O  
ATOM   1479  OD2 ASP A  92      -0.668  -5.673   9.883  1.00 94.72           O  
ATOM   1480  N   SER A  93      -6.466  -6.144   9.308  1.00 92.81           N  
ATOM   1481  H   SER A  93      -6.210  -6.438   8.376  1.00 92.81           H  
ATOM   1482  CA  SER A  93      -7.878  -5.834   9.565  1.00 92.81           C  
ATOM   1483  HA  SER A  93      -7.919  -5.113  10.381  1.00 92.81           H  
ATOM   1484  C   SER A  93      -8.685  -7.060  10.011  1.00 92.81           C  
ATOM   1485  CB  SER A  93      -8.517  -5.163   8.346  1.00 92.81           C  
ATOM   1486  HB2 SER A  93      -9.433  -4.663   8.662  1.00 92.81           H  
ATOM   1487  HB3 SER A  93      -7.835  -4.423   7.928  1.00 92.81           H  
ATOM   1488  O   SER A  93      -8.208  -8.193   9.984  1.00 92.81           O  
ATOM   1489  OG  SER A  93      -8.862  -6.083   7.352  1.00 92.81           O  
ATOM   1490  HG  SER A  93      -8.050  -6.422   6.967  1.00 92.81           H  
ATOM   1491  N   SER A  94      -9.938  -6.837  10.418  1.00 91.60           N  
ATOM   1492  H   SER A  94     -10.291  -5.890  10.417  1.00 91.60           H  
ATOM   1493  CA  SER A  94     -10.881  -7.892  10.815  1.00 91.60           C  
ATOM   1494  HA  SER A  94     -10.321  -8.703  11.280  1.00 91.60           H  
ATOM   1495  C   SER A  94     -11.665  -8.509   9.650  1.00 91.60           C  
ATOM   1496  CB  SER A  94     -11.851  -7.334  11.858  1.00 91.60           C  
ATOM   1497  HB2 SER A  94     -12.573  -8.102  12.137  1.00 91.60           H  
ATOM   1498  HB3 SER A  94     -11.289  -7.039  12.743  1.00 91.60           H  
ATOM   1499  O   SER A  94     -12.372  -9.496   9.858  1.00 91.60           O  
ATOM   1500  OG  SER A  94     -12.530  -6.203  11.339  1.00 91.60           O  
ATOM   1501  HG  SER A  94     -13.062  -5.807  12.033  1.00 91.60           H  
ATOM   1502  N   THR A  95     -11.554  -7.963   8.435  1.00 92.41           N  
ATOM   1503  H   THR A  95     -10.916  -7.193   8.298  1.00 92.41           H  
ATOM   1504  CA  THR A  95     -12.269  -8.437   7.241  1.00 92.41           C  
ATOM   1505  HA  THR A  95     -12.795  -9.356   7.501  1.00 92.41           H  
ATOM   1506  C   THR A  95     -11.301  -8.761   6.097  1.00 92.41           C  
ATOM   1507  CB  THR A  95     -13.329  -7.430   6.768  1.00 92.41           C  
ATOM   1508  HB  THR A  95     -13.757  -7.783   5.830  1.00 92.41           H  
ATOM   1509  O   THR A  95     -10.199  -8.219   6.044  1.00 92.41           O  
ATOM   1510  CG2 THR A  95     -14.459  -7.272   7.786  1.00 92.41           C  
ATOM   1511 HG21 THR A  95     -14.072  -6.843   8.711  1.00 92.41           H  
ATOM   1512 HG22 THR A  95     -15.228  -6.614   7.381  1.00 92.41           H  
ATOM   1513 HG23 THR A  95     -14.900  -8.245   8.001  1.00 92.41           H  
ATOM   1514  OG1 THR A  95     -12.777  -6.152   6.565  1.00 92.41           O  
ATOM   1515  HG1 THR A  95     -13.384  -5.649   6.017  1.00 92.41           H  
ATOM   1516  N   PRO A  96     -11.656  -9.667   5.170  1.00 94.68           N  
ATOM   1517  CA  PRO A  96     -10.844  -9.902   3.980  1.00 94.68           C  
ATOM   1518  HA  PRO A  96      -9.855 -10.235   4.294  1.00 94.68           H  
ATOM   1519  C   PRO A  96     -10.704  -8.636   3.127  1.00 94.68           C  
ATOM   1520  CB  PRO A  96     -11.531 -11.034   3.212  1.00 94.68           C  
ATOM   1521  HB2 PRO A  96     -10.806 -11.704   2.750  1.00 94.68           H  
ATOM   1522  HB3 PRO A  96     -12.205 -10.625   2.459  1.00 94.68           H  
ATOM   1523  O   PRO A  96     -11.649  -7.855   3.000  1.00 94.68           O  
ATOM   1524  CG  PRO A  96     -12.350 -11.744   4.289  1.00 94.68           C  
ATOM   1525  HG2 PRO A  96     -13.213 -12.260   3.868  1.00 94.68           H  
ATOM   1526  HG3 PRO A  96     -11.712 -12.443   4.831  1.00 94.68           H  
ATOM   1527  CD  PRO A  96     -12.766 -10.604   5.215  1.00 94.68           C  
ATOM   1528  HD2 PRO A  96     -13.666 -10.122   4.834  1.00 94.68           H  
ATOM   1529  HD3 PRO A  96     -12.933 -10.996   6.219  1.00 94.68           H  
ATOM   1530  N   VAL A  97      -9.529  -8.467   2.522  1.00 96.29           N  
ATOM   1531  H   VAL A  97      -8.810  -9.160   2.674  1.00 96.29           H  
ATOM   1532  CA  VAL A  97      -9.204  -7.351   1.624  1.00 96.29           C  
ATOM   1533  HA  VAL A  97     -10.070  -6.702   1.502  1.00 96.29           H  
ATOM   1534  C   VAL A  97      -8.841  -7.918   0.259  1.00 96.29           C  
ATOM   1535  CB  VAL A  97      -8.053  -6.508   2.205  1.00 96.29           C  
ATOM   1536  HB  VAL A  97      -7.202  -7.161   2.398  1.00 96.29           H  
ATOM   1537  O   VAL A  97      -8.043  -8.851   0.169  1.00 96.29           O  
ATOM   1538  CG1 VAL A  97      -7.597  -5.392   1.260  1.00 96.29           C  
ATOM   1539 HG11 VAL A  97      -7.199  -5.812   0.336  1.00 96.29           H  
ATOM   1540 HG12 VAL A  97      -6.813  -4.807   1.741  1.00 96.29           H  
ATOM   1541 HG13 VAL A  97      -8.437  -4.738   1.021  1.00 96.29           H  
ATOM   1542  CG2 VAL A  97      -8.457  -5.839   3.524  1.00 96.29           C  
ATOM   1543 HG21 VAL A  97      -9.224  -5.085   3.347  1.00 96.29           H  
ATOM   1544 HG22 VAL A  97      -8.851  -6.573   4.227  1.00 96.29           H  
ATOM   1545 HG23 VAL A  97      -7.578  -5.381   3.977  1.00 96.29           H  
ATOM   1546  N   GLU A  98      -9.405  -7.359  -0.806  1.00 97.55           N  
ATOM   1547  H   GLU A  98      -9.989  -6.546  -0.675  1.00 97.55           H  
ATOM   1548  CA  GLU A  98      -9.031  -7.688  -2.178  1.00 97.55           C  
ATOM   1549  HA  GLU A  98      -8.534  -8.657  -2.186  1.00 97.55           H  
ATOM   1550  C   GLU A  98      -8.030  -6.654  -2.704  1.00 97.55           C  
ATOM   1551  CB  GLU A  98     -10.287  -7.832  -3.052  1.00 97.55           C  
ATOM   1552  HB2 GLU A  98     -10.956  -8.545  -2.568  1.00 97.55           H  
ATOM   1553  HB3 GLU A  98     -10.801  -6.875  -3.137  1.00 97.55           H  
ATOM   1554  O   GLU A  98      -8.242  -5.447  -2.605  1.00 97.55           O  
ATOM   1555  CG  GLU A  98      -9.931  -8.357  -4.449  1.00 97.55           C  
ATOM   1556  HG2 GLU A  98      -9.464  -7.557  -5.024  1.00 97.55           H  
ATOM   1557  HG3 GLU A  98      -9.195  -9.154  -4.345  1.00 97.55           H  
ATOM   1558  CD  GLU A  98     -11.152  -8.919  -5.191  1.00 97.55           C  
ATOM   1559  OE1 GLU A  98     -11.590  -8.313  -6.191  1.00 97.55           O  
ATOM   1560  OE2 GLU A  98     -11.580 -10.034  -4.816  1.00 97.55           O  
ATOM   1561  N   VAL A  99      -6.903  -7.120  -3.239  1.00 98.13           N  
ATOM   1562  H   VAL A  99      -6.760  -8.120  -3.245  1.00 98.13           H  
ATOM   1563  CA  VAL A  99      -5.849  -6.273  -3.798  1.00 98.13           C  
ATOM   1564  HA  VAL A  99      -6.165  -5.232  -3.732  1.00 98.13           H  
ATOM   1565  C   VAL A  99      -5.657  -6.615  -5.267  1.00 98.13           C  
ATOM   1566  CB  VAL A  99      -4.529  -6.386  -3.012  1.00 98.13           C  
ATOM   1567  HB  VAL A  99      -4.121  -7.389  -3.131  1.00 98.13           H  
ATOM   1568  O   VAL A  99      -5.232  -7.717  -5.622  1.00 98.13           O  
ATOM   1569  CG1 VAL A  99      -3.506  -5.369  -3.541  1.00 98.13           C  
ATOM   1570 HG11 VAL A  99      -3.264  -5.585  -4.582  1.00 98.13           H  
ATOM   1571 HG12 VAL A  99      -3.915  -4.360  -3.474  1.00 98.13           H  
ATOM   1572 HG13 VAL A  99      -2.589  -5.425  -2.954  1.00 98.13           H  
ATOM   1573  CG2 VAL A  99      -4.729  -6.116  -1.513  1.00 98.13           C  
ATOM   1574 HG21 VAL A  99      -3.770  -6.116  -0.996  1.00 98.13           H  
ATOM   1575 HG22 VAL A  99      -5.219  -5.153  -1.370  1.00 98.13           H  
ATOM   1576 HG23 VAL A  99      -5.351  -6.898  -1.078  1.00 98.13           H  
ATOM   1577  N   HIS A 100      -5.924  -5.645  -6.134  1.00 97.96           N  
ATOM   1578  H   HIS A 100      -6.291  -4.779  -5.768  1.00 97.96           H  
ATOM   1579  CA  HIS A 100      -5.610  -5.718  -7.553  1.00 97.96           C  
ATOM   1580  HA  HIS A 100      -5.569  -6.765  -7.853  1.00 97.96           H  
ATOM   1581  C   HIS A 100      -4.249  -5.080  -7.801  1.00 97.96           C  
ATOM   1582  CB  HIS A 100      -6.688  -5.045  -8.401  1.00 97.96           C  
ATOM   1583  HB2 HIS A 100      -6.592  -3.963  -8.314  1.00 97.96           H  
ATOM   1584  HB3 HIS A 100      -6.519  -5.301  -9.447  1.00 97.96           H  
ATOM   1585  O   HIS A 100      -4.044  -3.890  -7.563  1.00 97.96           O  
ATOM   1586  CG  HIS A 100      -8.087  -5.438  -8.028  1.00 97.96           C  
ATOM   1587  CD2 HIS A 100      -8.896  -4.798  -7.128  1.00 97.96           C  
ATOM   1588  HD2 HIS A 100      -8.656  -3.919  -6.547  1.00 97.96           H  
ATOM   1589  ND1 HIS A 100      -8.782  -6.521  -8.516  1.00 97.96           N  
ATOM   1590  HD1 HIS A 100      -8.408  -7.277  -9.071  1.00 97.96           H  
ATOM   1591  CE1 HIS A 100      -9.995  -6.518  -7.935  1.00 97.96           C  
ATOM   1592  HE1 HIS A 100     -10.772  -7.253  -8.084  1.00 97.96           H  
ATOM   1593  NE2 HIS A 100     -10.100  -5.486  -7.093  1.00 97.96           N  
ATOM   1594  N   ILE A 101      -3.318  -5.869  -8.317  1.00 97.90           N  
ATOM   1595  H   ILE A 101      -3.549  -6.841  -8.465  1.00 97.90           H  
ATOM   1596  CA  ILE A 101      -1.969  -5.435  -8.654  1.00 97.90           C  
ATOM   1597  HA  ILE A 101      -1.800  -4.428  -8.272  1.00 97.90           H  
ATOM   1598  C   ILE A 101      -1.861  -5.414 -10.173  1.00 97.90           C  
ATOM   1599  CB  ILE A 101      -0.917  -6.365  -8.019  1.00 97.90           C  
ATOM   1600  HB  ILE A 101      -0.997  -7.336  -8.508  1.00 97.90           H  
ATOM   1601  O   ILE A 101      -2.089  -6.433 -10.828  1.00 97.90           O  
ATOM   1602  CG1 ILE A 101      -1.147  -6.590  -6.507  1.00 97.90           C  
ATOM   1603 HG12 ILE A 101      -2.173  -6.912  -6.329  1.00 97.90           H  
ATOM   1604 HG13 ILE A 101      -0.988  -5.658  -5.963  1.00 97.90           H  
ATOM   1605  CG2 ILE A 101       0.479  -5.776  -8.297  1.00 97.90           C  
ATOM   1606 HG21 ILE A 101       0.655  -5.734  -9.372  1.00 97.90           H  
ATOM   1607 HG22 ILE A 101       0.554  -4.770  -7.883  1.00 97.90           H  
ATOM   1608 HG23 ILE A 101       1.263  -6.399  -7.866  1.00 97.90           H  
ATOM   1609  CD1 ILE A 101      -0.248  -7.683  -5.920  1.00 97.90           C  
ATOM   1610 HD11 ILE A 101      -0.503  -7.836  -4.871  1.00 97.90           H  
ATOM   1611 HD12 ILE A 101       0.802  -7.397  -5.973  1.00 97.90           H  
ATOM   1612 HD13 ILE A 101      -0.400  -8.618  -6.461  1.00 97.90           H  
ATOM   1613  N   LYS A 102      -1.502  -4.266 -10.743  1.00 96.16           N  
ATOM   1614  H   LYS A 102      -1.350  -3.472 -10.138  1.00 96.16           H  
ATOM   1615  CA  LYS A 102      -1.214  -4.117 -12.171  1.00 96.16           C  
ATOM   1616  HA  LYS A 102      -1.272  -5.086 -12.665  1.00 96.16           H  
ATOM   1617  C   LYS A 102       0.201  -3.599 -12.345  1.00 96.16           C  
ATOM   1618  CB  LYS A 102      -2.245  -3.183 -12.811  1.00 96.16           C  
ATOM   1619  HB2 LYS A 102      -3.233  -3.638 -12.738  1.00 96.16           H  
ATOM   1620  HB3 LYS A 102      -2.263  -2.240 -12.263  1.00 96.16           H  
ATOM   1621  O   LYS A 102       0.503  -2.504 -11.875  1.00 96.16           O  
ATOM   1622  CG  LYS A 102      -1.911  -2.909 -14.285  1.00 96.16           C  
ATOM   1623  HG2 LYS A 102      -1.936  -3.836 -14.857  1.00 96.16           H  
ATOM   1624  HG3 LYS A 102      -0.911  -2.482 -14.368  1.00 96.16           H  
ATOM   1625  CD  LYS A 102      -2.890  -1.900 -14.877  1.00 96.16           C  
ATOM   1626  HD2 LYS A 102      -3.908  -2.286 -14.822  1.00 96.16           H  
ATOM   1627  HD3 LYS A 102      -2.824  -0.980 -14.296  1.00 96.16           H  
ATOM   1628  CE  LYS A 102      -2.484  -1.634 -16.327  1.00 96.16           C  
ATOM   1629  HE2 LYS A 102      -2.720  -2.502 -16.943  1.00 96.16           H  
ATOM   1630  HE3 LYS A 102      -1.401  -1.513 -16.357  1.00 96.16           H  
ATOM   1631  NZ  LYS A 102      -3.134  -0.404 -16.834  1.00 96.16           N  
ATOM   1632  HZ1 LYS A 102      -4.141  -0.468 -16.797  1.00 96.16           H  
ATOM   1633  HZ2 LYS A 102      -2.823  -0.203 -17.773  1.00 96.16           H  
ATOM   1634  HZ3 LYS A 102      -2.857   0.368 -16.245  1.00 96.16           H  
ATOM   1635  N   VAL A 103       1.030  -4.339 -13.078  1.00 94.48           N  
ATOM   1636  H   VAL A 103       0.690  -5.197 -13.488  1.00 94.48           H  
ATOM   1637  CA  VAL A 103       2.387  -3.909 -13.418  1.00 94.48           C  
ATOM   1638  HA  VAL A 103       2.419  -2.822 -13.336  1.00 94.48           H  
ATOM   1639  C   VAL A 103       2.714  -4.260 -14.862  1.00 94.48           C  
ATOM   1640  CB  VAL A 103       3.435  -4.472 -12.447  1.00 94.48           C  
ATOM   1641  HB  VAL A 103       3.615  -5.531 -12.630  1.00 94.48           H  
ATOM   1642  O   VAL A 103       2.609  -5.413 -15.275  1.00 94.48           O  
ATOM   1643  CG1 VAL A 103       4.726  -3.686 -12.659  1.00 94.48           C  
ATOM   1644 HG11 VAL A 103       5.220  -4.027 -13.569  1.00 94.48           H  
ATOM   1645 HG12 VAL A 103       4.523  -2.618 -12.737  1.00 94.48           H  
ATOM   1646 HG13 VAL A 103       5.381  -3.815 -11.797  1.00 94.48           H  
ATOM   1647  CG2 VAL A 103       3.002  -4.287 -10.988  1.00 94.48           C  
ATOM   1648 HG21 VAL A 103       2.331  -5.096 -10.700  1.00 94.48           H  
ATOM   1649 HG22 VAL A 103       3.869  -4.270 -10.327  1.00 94.48           H  
ATOM   1650 HG23 VAL A 103       2.518  -3.322 -10.839  1.00 94.48           H  
ATOM   1651  N   GLY A 104       3.067  -3.245 -15.652  1.00 90.26           N  
ATOM   1652  H   GLY A 104       3.217  -2.335 -15.240  1.00 90.26           H  
ATOM   1653  CA  GLY A 104       3.144  -3.372 -17.104  1.00 90.26           C  
ATOM   1654  HA2 GLY A 104       3.338  -2.397 -17.552  1.00 90.26           H  
ATOM   1655  HA3 GLY A 104       3.968  -4.038 -17.356  1.00 90.26           H  
ATOM   1656  C   GLY A 104       1.838  -3.928 -17.688  1.00 90.26           C  
ATOM   1657  O   GLY A 104       0.751  -3.391 -17.447  1.00 90.26           O  
ATOM   1658  N   ASP A 105       1.966  -5.023 -18.435  1.00 89.94           N  
ATOM   1659  H   ASP A 105       2.892  -5.403 -18.573  1.00 89.94           H  
ATOM   1660  CA  ASP A 105       0.848  -5.743 -19.054  1.00 89.94           C  
ATOM   1661  HA  ASP A 105       0.063  -5.028 -19.300  1.00 89.94           H  
ATOM   1662  C   ASP A 105       0.235  -6.802 -18.114  1.00 89.94           C  
ATOM   1663  CB  ASP A 105       1.327  -6.376 -20.371  1.00 89.94           C  
ATOM   1664  HB2 ASP A 105       2.007  -7.196 -20.140  1.00 89.94           H  
ATOM   1665  HB3 ASP A 105       0.468  -6.787 -20.902  1.00 89.94           H  
ATOM   1666  O   ASP A 105      -0.865  -7.298 -18.370  1.00 89.94           O  
ATOM   1667  CG  ASP A 105       2.040  -5.369 -21.282  1.00 89.94           C  
ATOM   1668  OD1 ASP A 105       1.441  -4.304 -21.547  1.00 89.94           O  
ATOM   1669  OD2 ASP A 105       3.211  -5.654 -21.657  1.00 89.94           O  
ATOM   1670  N   GLU A 106       0.917  -7.135 -17.012  1.00 93.97           N  
ATOM   1671  H   GLU A 106       1.740  -6.603 -16.766  1.00 93.97           H  
ATOM   1672  CA  GLU A 106       0.476  -8.145 -16.054  1.00 93.97           C  
ATOM   1673  HA  GLU A 106      -0.056  -8.919 -16.608  1.00 93.97           H  
ATOM   1674  C   GLU A 106      -0.500  -7.568 -15.027  1.00 93.97           C  
ATOM   1675  CB  GLU A 106       1.659  -8.832 -15.354  1.00 93.97           C  
ATOM   1676  HB2 GLU A 106       1.245  -9.499 -14.598  1.00 93.97           H  
ATOM   1677  HB3 GLU A 106       2.286  -8.091 -14.857  1.00 93.97           H  
ATOM   1678  O   GLU A 106      -0.365  -6.441 -14.540  1.00 93.97           O  
ATOM   1679  CG  GLU A 106       2.502  -9.656 -16.339  1.00 93.97           C  
ATOM   1680  HG2 GLU A 106       1.830 -10.274 -16.934  1.00 93.97           H  
ATOM   1681  HG3 GLU A 106       3.016  -8.974 -17.016  1.00 93.97           H  
ATOM   1682  CD  GLU A 106       3.530 -10.577 -15.661  1.00 93.97           C  
ATOM   1683  OE1 GLU A 106       4.402 -11.072 -16.402  1.00 93.97           O  
ATOM   1684  OE2 GLU A 106       3.411 -10.832 -14.439  1.00 93.97           O  
ATOM   1685  N   LYS A 107      -1.508  -8.370 -14.680  1.00 95.71           N  
ATOM   1686  H   LYS A 107      -1.540  -9.293 -15.089  1.00 95.71           H  
ATOM   1687  CA  LYS A 107      -2.502  -8.059 -13.651  1.00 95.71           C  
ATOM   1688  HA  LYS A 107      -2.111  -7.271 -13.008  1.00 95.71           H  
ATOM   1689  C   LYS A 107      -2.747  -9.293 -12.800  1.00 95.71           C  
ATOM   1690  CB  LYS A 107      -3.820  -7.585 -14.279  1.00 95.71           C  
ATOM   1691  HB2 LYS A 107      -4.543  -7.410 -13.483  1.00 95.71           H  
ATOM   1692  HB3 LYS A 107      -4.202  -8.378 -14.922  1.00 95.71           H  
ATOM   1693  O   LYS A 107      -2.874 -10.393 -13.338  1.00 95.71           O  
ATOM   1694  CG  LYS A 107      -3.666  -6.298 -15.097  1.00 95.71           C  
ATOM   1695  HG2 LYS A 107      -2.911  -6.436 -15.871  1.00 95.71           H  
ATOM   1696  HG3 LYS A 107      -3.364  -5.489 -14.431  1.00 95.71           H  
ATOM   1697  CD  LYS A 107      -4.992  -5.943 -15.768  1.00 95.71           C  
ATOM   1698  HD2 LYS A 107      -5.359  -6.822 -16.299  1.00 95.71           H  
ATOM   1699  HD3 LYS A 107      -5.718  -5.656 -15.007  1.00 95.71           H  
ATOM   1700  CE  LYS A 107      -4.787  -4.805 -16.768  1.00 95.71           C  
ATOM   1701  HE2 LYS A 107      -3.969  -5.084 -17.432  1.00 95.71           H  
ATOM   1702  HE3 LYS A 107      -4.494  -3.910 -16.220  1.00 95.71           H  
ATOM   1703  NZ  LYS A 107      -6.027  -4.575 -17.550  1.00 95.71           N  
ATOM   1704  HZ1 LYS A 107      -6.792  -4.321 -16.941  1.00 95.71           H  
ATOM   1705  HZ2 LYS A 107      -6.284  -5.430 -18.023  1.00 95.71           H  
ATOM   1706  HZ3 LYS A 107      -5.894  -3.863 -18.254  1.00 95.71           H  
ATOM   1707  N   ARG A 108      -2.860  -9.115 -11.488  1.00 96.91           N  
ATOM   1708  H   ARG A 108      -2.712  -8.187 -11.118  1.00 96.91           H  
ATOM   1709  CA  ARG A 108      -3.236 -10.182 -10.559  1.00 96.91           C  
ATOM   1710  HA  ARG A 108      -3.815 -10.927 -11.105  1.00 96.91           H  
ATOM   1711  C   ARG A 108      -4.127  -9.626  -9.459  1.00 96.91           C  
ATOM   1712  CB  ARG A 108      -1.959 -10.851 -10.024  1.00 96.91           C  
ATOM   1713  HB2 ARG A 108      -1.314 -11.077 -10.873  1.00 96.91           H  
ATOM   1714  HB3 ARG A 108      -1.429 -10.161  -9.367  1.00 96.91           H  
ATOM   1715  O   ARG A 108      -3.824  -8.580  -8.896  1.00 96.91           O  
ATOM   1716  CG  ARG A 108      -2.251 -12.151  -9.260  1.00 96.91           C  
ATOM   1717  HG2 ARG A 108      -2.572 -11.900  -8.250  1.00 96.91           H  
ATOM   1718  HG3 ARG A 108      -3.054 -12.706  -9.745  1.00 96.91           H  
ATOM   1719  CD  ARG A 108      -1.005 -13.043  -9.186  1.00 96.91           C  
ATOM   1720  HD2 ARG A 108      -1.158 -13.783  -8.401  1.00 96.91           H  
ATOM   1721  HD3 ARG A 108      -0.150 -12.418  -8.925  1.00 96.91           H  
ATOM   1722  NE  ARG A 108      -0.737 -13.736 -10.464  1.00 96.91           N  
ATOM   1723  HE  ARG A 108      -1.429 -13.631 -11.192  1.00 96.91           H  
ATOM   1724  NH1 ARG A 108       1.307 -14.622  -9.904  1.00 96.91           N  
ATOM   1725 HH11 ARG A 108       2.184 -15.031 -10.195  1.00 96.91           H  
ATOM   1726 HH12 ARG A 108       1.245 -14.163  -9.006  1.00 96.91           H  
ATOM   1727  NH2 ARG A 108       0.469 -14.987 -11.937  1.00 96.91           N  
ATOM   1728 HH21 ARG A 108       1.333 -15.451 -12.177  1.00 96.91           H  
ATOM   1729 HH22 ARG A 108      -0.214 -14.803 -12.659  1.00 96.91           H  
ATOM   1730  CZ  ARG A 108       0.339 -14.447 -10.759  1.00 96.91           C  
ATOM   1731  N   THR A 109      -5.210 -10.334  -9.170  1.00 97.74           N  
ATOM   1732  H   THR A 109      -5.394 -11.183  -9.685  1.00 97.74           H  
ATOM   1733  CA  THR A 109      -6.075 -10.067  -8.018  1.00 97.74           C  
ATOM   1734  HA  THR A 109      -5.910  -9.055  -7.646  1.00 97.74           H  
ATOM   1735  C   THR A 109      -5.724 -11.057  -6.918  1.00 97.74           C  
ATOM   1736  CB  THR A 109      -7.557 -10.190  -8.391  1.00 97.74           C  
ATOM   1737  HB  THR A 109      -7.768 -11.215  -8.696  1.00 97.74           H  
ATOM   1738  O   THR A 109      -5.550 -12.244  -7.203  1.00 97.74           O  
ATOM   1739  CG2 THR A 109      -8.477  -9.817  -7.236  1.00 97.74           C  
ATOM   1740 HG21 THR A 109      -9.518  -9.824  -7.559  1.00 97.74           H  
ATOM   1741 HG22 THR A 109      -8.382 -10.538  -6.424  1.00 97.74           H  
ATOM   1742 HG23 THR A 109      -8.229  -8.825  -6.858  1.00 97.74           H  
ATOM   1743  OG1 THR A 109      -7.882  -9.322  -9.458  1.00 97.74           O  
ATOM   1744  HG1 THR A 109      -8.834  -9.400  -9.547  1.00 97.74           H  
ATOM   1745  N   VAL A 110      -5.598 -10.576  -5.685  1.00 97.52           N  
ATOM   1746  H   VAL A 110      -5.709  -9.583  -5.536  1.00 97.52           H  
ATOM   1747  CA  VAL A 110      -5.294 -11.394  -4.510  1.00 97.52           C  
ATOM   1748  HA  VAL A 110      -5.455 -12.447  -4.744  1.00 97.52           H  
ATOM   1749  C   VAL A 110      -6.229 -11.014  -3.377  1.00 97.52           C  
ATOM   1750  CB  VAL A 110      -3.829 -11.215  -4.074  1.00 97.52           C  
ATOM   1751  HB  VAL A 110      -3.646 -10.174  -3.808  1.00 97.52           H  
ATOM   1752  O   VAL A 110      -6.319  -9.845  -3.019  1.00 97.52           O  
ATOM   1753  CG1 VAL A 110      -3.476 -12.095  -2.869  1.00 97.52           C  
ATOM   1754 HG11 VAL A 110      -3.639 -13.147  -3.102  1.00 97.52           H  
ATOM   1755 HG12 VAL A 110      -4.084 -11.823  -2.007  1.00 97.52           H  
ATOM   1756 HG13 VAL A 110      -2.433 -11.938  -2.595  1.00 97.52           H  
ATOM   1757  CG2 VAL A 110      -2.891 -11.595  -5.226  1.00 97.52           C  
ATOM   1758 HG21 VAL A 110      -2.882 -10.802  -5.973  1.00 97.52           H  
ATOM   1759 HG22 VAL A 110      -1.885 -11.738  -4.831  1.00 97.52           H  
ATOM   1760 HG23 VAL A 110      -3.218 -12.532  -5.678  1.00 97.52           H  
ATOM   1761  N   THR A 111      -6.893 -12.001  -2.789  1.00 97.32           N  
ATOM   1762  H   THR A 111      -6.802 -12.943  -3.142  1.00 97.32           H  
ATOM   1763  CA  THR A 111      -7.644 -11.828  -1.544  1.00 97.32           C  
ATOM   1764  HA  THR A 111      -7.976 -10.794  -1.455  1.00 97.32           H  
ATOM   1765  C   THR A 111      -6.726 -12.156  -0.371  1.00 97.32           C  
ATOM   1766  CB  THR A 111      -8.886 -12.727  -1.528  1.00 97.32           C  
ATOM   1767  HB  THR A 111      -8.568 -13.765  -1.433  1.00 97.32           H  
ATOM   1768  O   THR A 111      -6.101 -13.214  -0.370  1.00 97.32           O  
ATOM   1769  CG2 THR A 111      -9.823 -12.395  -0.369  1.00 97.32           C  
ATOM   1770 HG21 THR A 111      -9.330 -12.605   0.580  1.00 97.32           H  
ATOM   1771 HG22 THR A 111     -10.107 -11.343  -0.404  1.00 97.32           H  
ATOM   1772 HG23 THR A 111     -10.718 -13.013  -0.438  1.00 97.32           H  
ATOM   1773  OG1 THR A 111      -9.612 -12.607  -2.735  1.00 97.32           O  
ATOM   1774  HG1 THR A 111     -10.049 -11.753  -2.778  1.00 97.32           H  
ATOM   1775  N   VAL A 112      -6.635 -11.260   0.611  1.00 97.52           N  
ATOM   1776  H   VAL A 112      -7.159 -10.402   0.519  1.00 97.52           H  
ATOM   1777  CA  VAL A 112      -5.802 -11.415   1.812  1.00 97.52           C  
ATOM   1778  HA  VAL A 112      -5.239 -12.346   1.747  1.00 97.52           H  
ATOM   1779  C   VAL A 112      -6.720 -11.497   3.027  1.00 97.52           C  
ATOM   1780  CB  VAL A 112      -4.790 -10.259   1.955  1.00 97.52           C  
ATOM   1781  HB  VAL A 112      -5.318  -9.352   2.250  1.00 97.52           H  
ATOM   1782  O   VAL A 112      -7.441 -10.542   3.336  1.00 97.52           O  
ATOM   1783  CG1 VAL A 112      -3.735 -10.589   3.019  1.00 97.52           C  
ATOM   1784 HG11 VAL A 112      -3.064  -9.742   3.161  1.00 97.52           H  
ATOM   1785 HG12 VAL A 112      -4.212 -10.825   3.970  1.00 97.52           H  
ATOM   1786 HG13 VAL A 112      -3.149 -11.456   2.712  1.00 97.52           H  
ATOM   1787  CG2 VAL A 112      -4.042  -9.956   0.649  1.00 97.52           C  
ATOM   1788 HG21 VAL A 112      -3.514 -10.846   0.307  1.00 97.52           H  
ATOM   1789 HG22 VAL A 112      -3.330  -9.150   0.824  1.00 97.52           H  
ATOM   1790 HG23 VAL A 112      -4.740  -9.627  -0.121  1.00 97.52           H  
ATOM   1791  N   ASN A 113      -6.731 -12.637   3.711  1.00 97.37           N  
ATOM   1792  H   ASN A 113      -6.099 -13.379   3.445  1.00 97.37           H  
ATOM   1793  CA  ASN A 113      -7.573 -12.848   4.885  1.00 97.37           C  
ATOM   1794  HA  ASN A 113      -8.560 -12.444   4.658  1.00 97.37           H  
ATOM   1795  C   ASN A 113      -7.021 -12.110   6.121  1.00 97.37           C  
ATOM   1796  CB  ASN A 113      -7.735 -14.352   5.143  1.00 97.37           C  
ATOM   1797  HB2 ASN A 113      -6.756 -14.806   5.300  1.00 97.37           H  
ATOM   1798  HB3 ASN A 113      -8.324 -14.517   6.045  1.00 97.37           H  
ATOM   1799  O   ASN A 113      -5.830 -11.804   6.178  1.00 97.37           O  
ATOM   1800  CG  ASN A 113      -8.446 -15.040   3.998  1.00 97.37           C  
ATOM   1801  ND2 ASN A 113      -7.741 -15.831   3.229  1.00 97.37           N  
ATOM   1802 HD21 ASN A 113      -6.735 -15.768   3.289  1.00 97.37           H  
ATOM   1803 HD22 ASN A 113      -8.187 -16.206   2.404  1.00 97.37           H  
ATOM   1804  OD1 ASN A 113      -9.631 -14.844   3.777  1.00 97.37           O  
ATOM   1805  N   PRO A 114      -7.860 -11.824   7.131  1.00 95.86           N  
ATOM   1806  CA  PRO A 114      -7.414 -11.274   8.412  1.00 95.86           C  
ATOM   1807  HA  PRO A 114      -7.134 -10.230   8.271  1.00 95.86           H  
ATOM   1808  C   PRO A 114      -6.244 -12.051   9.028  1.00 95.86           C  
ATOM   1809  CB  PRO A 114      -8.650 -11.353   9.312  1.00 95.86           C  
ATOM   1810  HB2 PRO A 114      -8.640 -10.606  10.106  1.00 95.86           H  
ATOM   1811  HB3 PRO A 114      -8.744 -12.349   9.744  1.00 95.86           H  
ATOM   1812  O   PRO A 114      -6.322 -13.267   9.204  1.00 95.86           O  
ATOM   1813  CG  PRO A 114      -9.783 -11.133   8.319  1.00 95.86           C  
ATOM   1814  HG2 PRO A 114      -9.825 -10.076   8.058  1.00 95.86           H  
ATOM   1815  HG3 PRO A 114     -10.741 -11.487   8.700  1.00 95.86           H  
ATOM   1816  CD  PRO A 114      -9.311 -11.941   7.116  1.00 95.86           C  
ATOM   1817  HD2 PRO A 114      -9.599 -12.985   7.237  1.00 95.86           H  
ATOM   1818  HD3 PRO A 114      -9.740 -11.528   6.203  1.00 95.86           H  
ATOM   1819  N   GLY A 115      -5.168 -11.346   9.377  1.00 95.08           N  
ATOM   1820  H   GLY A 115      -5.135 -10.370   9.118  1.00 95.08           H  
ATOM   1821  CA  GLY A 115      -3.945 -11.919   9.945  1.00 95.08           C  
ATOM   1822  HA2 GLY A 115      -3.360 -11.112  10.386  1.00 95.08           H  
ATOM   1823  HA3 GLY A 115      -4.213 -12.625  10.731  1.00 95.08           H  
ATOM   1824  C   GLY A 115      -3.045 -12.649   8.940  1.00 95.08           C  
ATOM   1825  O   GLY A 115      -2.006 -13.176   9.339  1.00 95.08           O  
ATOM   1826  N   GLU A 116      -3.416 -12.693   7.659  1.00 97.00           N  
ATOM   1827  H   GLU A 116      -4.265 -12.222   7.381  1.00 97.00           H  
ATOM   1828  CA  GLU A 116      -2.659 -13.367   6.607  1.00 97.00           C  
ATOM   1829  HA  GLU A 116      -2.152 -14.223   7.053  1.00 97.00           H  
ATOM   1830  C   GLU A 116      -1.586 -12.451   5.998  1.00 97.00           C  
ATOM   1831  CB  GLU A 116      -3.627 -13.912   5.542  1.00 97.00           C  
ATOM   1832  HB2 GLU A 116      -4.013 -13.075   4.960  1.00 97.00           H  
ATOM   1833  HB3 GLU A 116      -4.457 -14.405   6.048  1.00 97.00           H  
ATOM   1834  O   GLU A 116      -1.768 -11.237   5.850  1.00 97.00           O  
ATOM   1835  CG  GLU A 116      -2.989 -14.921   4.576  1.00 97.00           C  
ATOM   1836  HG2 GLU A 116      -2.192 -14.428   4.019  1.00 97.00           H  
ATOM   1837  HG3 GLU A 116      -2.543 -15.724   5.162  1.00 97.00           H  
ATOM   1838  CD  GLU A 116      -4.000 -15.513   3.578  1.00 97.00           C  
ATOM   1839  OE1 GLU A 116      -3.717 -16.606   3.045  1.00 97.00           O  
ATOM   1840  OE2 GLU A 116      -5.074 -14.900   3.356  1.00 97.00           O  
ATOM   1841  N   GLU A 117      -0.467 -13.062   5.603  1.00 97.97           N  
ATOM   1842  H   GLU A 117      -0.411 -14.065   5.709  1.00 97.97           H  
ATOM   1843  CA  GLU A 117       0.551 -12.457   4.747  1.00 97.97           C  
ATOM   1844  HA  GLU A 117       0.221 -11.453   4.481  1.00 97.97           H  
ATOM   1845  C   GLU A 117       0.673 -13.282   3.458  1.00 97.97           C  
ATOM   1846  CB  GLU A 117       1.885 -12.319   5.505  1.00 97.97           C  
ATOM   1847  HB2 GLU A 117       1.692 -11.792   6.440  1.00 97.97           H  
ATOM   1848  HB3 GLU A 117       2.278 -13.308   5.742  1.00 97.97           H  
ATOM   1849  O   GLU A 117       0.875 -14.495   3.509  1.00 97.97           O  
ATOM   1850  CG  GLU A 117       2.934 -11.530   4.704  1.00 97.97           C  
ATOM   1851  HG2 GLU A 117       2.502 -10.575   4.403  1.00 97.97           H  
ATOM   1852  HG3 GLU A 117       3.180 -12.081   3.797  1.00 97.97           H  
ATOM   1853  CD  GLU A 117       4.218 -11.250   5.508  1.00 97.97           C  
ATOM   1854  OE1 GLU A 117       5.313 -11.613   5.018  1.00 97.97           O  
ATOM   1855  OE2 GLU A 117       4.127 -10.595   6.579  1.00 97.97           O  
ATOM   1856  N   VAL A 118       0.550 -12.628   2.302  1.00 97.64           N  
ATOM   1857  H   VAL A 118       0.413 -11.628   2.346  1.00 97.64           H  
ATOM   1858  CA  VAL A 118       0.616 -13.253   0.974  1.00 97.64           C  
ATOM   1859  HA  VAL A 118       0.849 -14.311   1.095  1.00 97.64           H  
ATOM   1860  C   VAL A 118       1.735 -12.614   0.162  1.00 97.64           C  
ATOM   1861  CB  VAL A 118      -0.733 -13.162   0.227  1.00 97.64           C  
ATOM   1862  HB  VAL A 118      -0.991 -12.114   0.073  1.00 97.64           H  
ATOM   1863  O   VAL A 118       1.855 -11.392   0.103  1.00 97.64           O  
ATOM   1864  CG1 VAL A 118      -0.652 -13.852  -1.143  1.00 97.64           C  
ATOM   1865 HG11 VAL A 118      -0.001 -13.291  -1.815  1.00 97.64           H  
ATOM   1866 HG12 VAL A 118      -0.274 -14.867  -1.027  1.00 97.64           H  
ATOM   1867 HG13 VAL A 118      -1.646 -13.906  -1.588  1.00 97.64           H  
ATOM   1868  CG2 VAL A 118      -1.867 -13.828   1.015  1.00 97.64           C  
ATOM   1869 HG21 VAL A 118      -1.637 -14.876   1.206  1.00 97.64           H  
ATOM   1870 HG22 VAL A 118      -2.005 -13.323   1.971  1.00 97.64           H  
ATOM   1871 HG23 VAL A 118      -2.805 -13.763   0.464  1.00 97.64           H  
ATOM   1872  N   GLU A 119       2.540 -13.433  -0.512  1.00 97.57           N  
ATOM   1873  H   GLU A 119       2.375 -14.427  -0.448  1.00 97.57           H  
ATOM   1874  CA  GLU A 119       3.588 -12.975  -1.424  1.00 97.57           C  
ATOM   1875  HA  GLU A 119       3.703 -11.896  -1.315  1.00 97.57           H  
ATOM   1876  C   GLU A 119       3.204 -13.248  -2.885  1.00 97.57           C  
ATOM   1877  CB  GLU A 119       4.940 -13.602  -1.038  1.00 97.57           C  
ATOM   1878  HB2 GLU A 119       4.902 -14.680  -1.194  1.00 97.57           H  
ATOM   1879  HB3 GLU A 119       5.129 -13.408   0.018  1.00 97.57           H  
ATOM   1880  O   GLU A 119       2.795 -14.350  -3.250  1.00 97.57           O  
ATOM   1881  CG  GLU A 119       6.093 -13.008  -1.859  1.00 97.57           C  
ATOM   1882  HG2 GLU A 119       6.086 -11.924  -1.742  1.00 97.57           H  
ATOM   1883  HG3 GLU A 119       5.929 -13.221  -2.915  1.00 97.57           H  
ATOM   1884  CD  GLU A 119       7.470 -13.549  -1.443  1.00 97.57           C  
ATOM   1885  OE1 GLU A 119       8.085 -14.267  -2.268  1.00 97.57           O  
ATOM   1886  OE2 GLU A 119       7.996 -13.119  -0.384  1.00 97.57           O  
ATOM   1887  N   VAL A 120       3.379 -12.243  -3.743  1.00 96.48           N  
ATOM   1888  H   VAL A 120       3.674 -11.355  -3.365  1.00 96.48           H  
ATOM   1889  CA  VAL A 120       3.132 -12.312  -5.185  1.00 96.48           C  
ATOM   1890  HA  VAL A 120       2.873 -13.336  -5.454  1.00 96.48           H  
ATOM   1891  C   VAL A 120       4.398 -11.907  -5.919  1.00 96.48           C  
ATOM   1892  CB  VAL A 120       1.980 -11.389  -5.612  1.00 96.48           C  
ATOM   1893  HB  VAL A 120       2.308 -10.351  -5.564  1.00 96.48           H  
ATOM   1894  O   VAL A 120       4.947 -10.839  -5.668  1.00 96.48           O  
ATOM   1895  CG1 VAL A 120       1.558 -11.703  -7.053  1.00 96.48           C  
ATOM   1896 HG11 VAL A 120       2.391 -11.544  -7.738  1.00 96.48           H  
ATOM   1897 HG12 VAL A 120       1.220 -12.737  -7.114  1.00 96.48           H  
ATOM   1898 HG13 VAL A 120       0.749 -11.031  -7.340  1.00 96.48           H  
ATOM   1899  CG2 VAL A 120       0.744 -11.526  -4.726  1.00 96.48           C  
ATOM   1900 HG21 VAL A 120       0.354 -12.544  -4.761  1.00 96.48           H  
ATOM   1901 HG22 VAL A 120       0.984 -11.272  -3.693  1.00 96.48           H  
ATOM   1902 HG23 VAL A 120      -0.001 -10.807  -5.066  1.00 96.48           H  
ATOM   1903  N   THR A 121       4.853 -12.730  -6.859  1.00 95.91           N  
ATOM   1904  H   THR A 121       4.347 -13.583  -7.049  1.00 95.91           H  
ATOM   1905  CA  THR A 121       6.012 -12.408  -7.701  1.00 95.91           C  
ATOM   1906  HA  THR A 121       6.488 -11.498  -7.337  1.00 95.91           H  
ATOM   1907  C   THR A 121       5.574 -12.148  -9.137  1.00 95.91           C  
ATOM   1908  CB  THR A 121       7.078 -13.508  -7.621  1.00 95.91           C  
ATOM   1909  HB  THR A 121       6.663 -14.448  -7.986  1.00 95.91           H  
ATOM   1910  O   THR A 121       4.783 -12.911  -9.695  1.00 95.91           O  
ATOM   1911  CG2 THR A 121       8.340 -13.169  -8.413  1.00 95.91           C  
ATOM   1912 HG21 THR A 121       9.096 -13.933  -8.231  1.00 95.91           H  
ATOM   1913 HG22 THR A 121       8.123 -13.148  -9.481  1.00 95.91           H  
ATOM   1914 HG23 THR A 121       8.727 -12.199  -8.102  1.00 95.91           H  
ATOM   1915  OG1 THR A 121       7.501 -13.673  -6.284  1.00 95.91           O  
ATOM   1916  HG1 THR A 121       6.739 -13.847  -5.727  1.00 95.91           H  
ATOM   1917  N   PHE A 122       6.120 -11.082  -9.715  1.00 95.12           N  
ATOM   1918  H   PHE A 122       6.736 -10.511  -9.154  1.00 95.12           H  
ATOM   1919  CA  PHE A 122       6.027 -10.703 -11.121  1.00 95.12           C  
ATOM   1920  HA  PHE A 122       5.373 -11.391 -11.656  1.00 95.12           H  
ATOM   1921  C   PHE A 122       7.425 -10.776 -11.736  1.00 95.12           C  
ATOM   1922  CB  PHE A 122       5.447  -9.289 -11.243  1.00 95.12           C  
ATOM   1923  HB2 PHE A 122       6.104  -8.591 -10.723  1.00 95.12           H  
ATOM   1924  HB3 PHE A 122       5.439  -9.010 -12.296  1.00 95.12           H  
ATOM   1925  O   PHE A 122       8.427 -10.523 -11.058  1.00 95.12           O  
ATOM   1926  CG  PHE A 122       4.043  -9.141 -10.692  1.00 95.12           C  
ATOM   1927  CD1 PHE A 122       2.941  -9.168 -11.564  1.00 95.12           C  
ATOM   1928  HD1 PHE A 122       3.098  -9.283 -12.627  1.00 95.12           H  
ATOM   1929  CD2 PHE A 122       3.831  -8.986  -9.308  1.00 95.12           C  
ATOM   1930  HD2 PHE A 122       4.671  -8.979  -8.630  1.00 95.12           H  
ATOM   1931  CE1 PHE A 122       1.635  -9.050 -11.062  1.00 95.12           C  
ATOM   1932  HE1 PHE A 122       0.796  -9.071 -11.742  1.00 95.12           H  
ATOM   1933  CE2 PHE A 122       2.527  -8.852  -8.804  1.00 95.12           C  
ATOM   1934  HE2 PHE A 122       2.371  -8.731  -7.742  1.00 95.12           H  
ATOM   1935  CZ  PHE A 122       1.430  -8.894  -9.681  1.00 95.12           C  
ATOM   1936  HZ  PHE A 122       0.427  -8.801  -9.293  1.00 95.12           H  
ATOM   1937  N   SER A 123       7.512 -11.127 -13.014  1.00 92.36           N  
ATOM   1938  H   SER A 123       6.670 -11.277 -13.551  1.00 92.36           H  
ATOM   1939  CA  SER A 123       8.784 -11.218 -13.734  1.00 92.36           C  
ATOM   1940  HA  SER A 123       9.545 -10.639 -13.212  1.00 92.36           H  
ATOM   1941  C   SER A 123       8.620 -10.623 -15.121  1.00 92.36           C  
ATOM   1942  CB  SER A 123       9.278 -12.665 -13.816  1.00 92.36           C  
ATOM   1943  HB2 SER A 123      10.250 -12.684 -14.309  1.00 92.36           H  
ATOM   1944  HB3 SER A 123       8.573 -13.266 -14.388  1.00 92.36           H  
ATOM   1945  O   SER A 123       7.635 -10.896 -15.795  1.00 92.36           O  
ATOM   1946  OG  SER A 123       9.404 -13.193 -12.506  1.00 92.36           O  
ATOM   1947  HG  SER A 123       9.451 -12.439 -11.914  1.00 92.36           H  
ATOM   1948  N   ALA A 124       9.567  -9.799 -15.550  1.00 88.03           N  
ATOM   1949  H   ALA A 124      10.383  -9.637 -14.977  1.00 88.03           H  
ATOM   1950  CA  ALA A 124       9.499  -9.131 -16.838  1.00 88.03           C  
ATOM   1951  HA  ALA A 124       8.800  -9.663 -17.484  1.00 88.03           H  
ATOM   1952  C   ALA A 124      10.868  -9.155 -17.509  1.00 88.03           C  
ATOM   1953  CB  ALA A 124       8.979  -7.699 -16.656  1.00 88.03           C  
ATOM   1954  HB1 ALA A 124       8.885  -7.213 -17.627  1.00 88.03           H  
ATOM   1955  HB2 ALA A 124       8.006  -7.716 -16.165  1.00 88.03           H  
ATOM   1956  HB3 ALA A 124       9.680  -7.124 -16.051  1.00 88.03           H  
ATOM   1957  O   ALA A 124      11.873  -8.807 -16.901  1.00 88.03           O  
ATOM   1958  N   ASN A 125      10.883  -9.484 -18.803  1.00 87.31           N  
ATOM   1959  H   ASN A 125      10.040  -9.858 -19.214  1.00 87.31           H  
ATOM   1960  CA  ASN A 125      12.099  -9.406 -19.620  1.00 87.31           C  
ATOM   1961  HA  ASN A 125      12.886  -9.995 -19.148  1.00 87.31           H  
ATOM   1962  C   ASN A 125      12.628  -7.965 -19.753  1.00 87.31           C  
ATOM   1963  CB  ASN A 125      11.800  -9.979 -21.017  1.00 87.31           C  
ATOM   1964  HB2 ASN A 125      10.996  -9.405 -21.476  1.00 87.31           H  
ATOM   1965  HB3 ASN A 125      12.690  -9.870 -21.637  1.00 87.31           H  
ATOM   1966  O   ASN A 125      13.792  -7.767 -20.083  1.00 87.31           O  
ATOM   1967  CG  ASN A 125      11.434 -11.452 -21.012  1.00 87.31           C  
ATOM   1968  ND2 ASN A 125      10.636 -11.889 -21.957  1.00 87.31           N  
ATOM   1969 HD21 ASN A 125      10.322 -11.279 -22.698  1.00 87.31           H  
ATOM   1970 HD22 ASN A 125      10.426 -12.876 -21.914  1.00 87.31           H  
ATOM   1971  OD1 ASN A 125      11.838 -12.234 -20.176  1.00 87.31           O  
ATOM   1972  N   ASP A 126      11.762  -6.972 -19.532  1.00 86.35           N  
ATOM   1973  H   ASP A 126      10.852  -7.221 -19.173  1.00 86.35           H  
ATOM   1974  CA  ASP A 126      12.095  -5.550 -19.527  1.00 86.35           C  
ATOM   1975  HA  ASP A 126      13.153  -5.412 -19.752  1.00 86.35           H  
ATOM   1976  C   ASP A 126      11.786  -4.958 -18.138  1.00 86.35           C  
ATOM   1977  CB  ASP A 126      11.327  -4.843 -20.653  1.00 86.35           C  
ATOM   1978  HB2 ASP A 126      10.264  -5.062 -20.556  1.00 86.35           H  
ATOM   1979  HB3 ASP A 126      11.663  -5.243 -21.610  1.00 86.35           H  
ATOM   1980  O   ASP A 126      10.607  -4.752 -17.819  1.00 86.35           O  
ATOM   1981  CG  ASP A 126      11.533  -3.324 -20.654  1.00 86.35           C  
ATOM   1982  OD1 ASP A 126      12.413  -2.837 -19.907  1.00 86.35           O  
ATOM   1983  OD2 ASP A 126      10.770  -2.657 -21.384  1.00 86.35           O  
ATOM   1984  N   PRO A 127      12.814  -4.666 -17.315  1.00 83.00           N  
ATOM   1985  CA  PRO A 127      12.650  -4.060 -15.995  1.00 83.00           C  
ATOM   1986  HA  PRO A 127      12.119  -4.767 -15.357  1.00 83.00           H  
ATOM   1987  C   PRO A 127      11.893  -2.728 -16.011  1.00 83.00           C  
ATOM   1988  CB  PRO A 127      14.071  -3.861 -15.458  1.00 83.00           C  
ATOM   1989  HB2 PRO A 127      14.110  -3.959 -14.374  1.00 83.00           H  
ATOM   1990  HB3 PRO A 127      14.456  -2.888 -15.764  1.00 83.00           H  
ATOM   1991  O   PRO A 127      11.242  -2.385 -15.025  1.00 83.00           O  
ATOM   1992  CG  PRO A 127      14.870  -4.954 -16.161  1.00 83.00           C  
ATOM   1993  HG2 PRO A 127      14.723  -5.905 -15.648  1.00 83.00           H  
ATOM   1994  HG3 PRO A 127      15.930  -4.708 -16.225  1.00 83.00           H  
ATOM   1995  CD  PRO A 127      14.213  -5.006 -17.536  1.00 83.00           C  
ATOM   1996  HD2 PRO A 127      14.665  -4.266 -18.196  1.00 83.00           H  
ATOM   1997  HD3 PRO A 127      14.322  -6.007 -17.955  1.00 83.00           H  
ATOM   1998  N   HIS A 128      11.897  -1.987 -17.126  1.00 84.29           N  
ATOM   1999  H   HIS A 128      12.366  -2.328 -17.953  1.00 84.29           H  
ATOM   2000  CA  HIS A 128      11.159  -0.727 -17.232  1.00 84.29           C  
ATOM   2001  HA  HIS A 128      11.433  -0.103 -16.382  1.00 84.29           H  
ATOM   2002  C   HIS A 128       9.639  -0.920 -17.166  1.00 84.29           C  
ATOM   2003  CB  HIS A 128      11.559   0.009 -18.515  1.00 84.29           C  
ATOM   2004  HB2 HIS A 128      10.977   0.927 -18.587  1.00 84.29           H  
ATOM   2005  HB3 HIS A 128      11.315  -0.603 -19.384  1.00 84.29           H  
ATOM   2006  O   HIS A 128       8.917   0.022 -16.827  1.00 84.29           O  
ATOM   2007  CG  HIS A 128      13.017   0.382 -18.550  1.00 84.29           C  
ATOM   2008  CD2 HIS A 128      13.967  -0.065 -19.428  1.00 84.29           C  
ATOM   2009  HD2 HIS A 128      13.803  -0.764 -20.236  1.00 84.29           H  
ATOM   2010  ND1 HIS A 128      13.642   1.237 -17.674  1.00 84.29           N  
ATOM   2011  HD1 HIS A 128      13.222   1.633 -16.845  1.00 84.29           H  
ATOM   2012  CE1 HIS A 128      14.936   1.319 -18.022  1.00 84.29           C  
ATOM   2013  HE1 HIS A 128      15.688   1.890 -17.498  1.00 84.29           H  
ATOM   2014  NE2 HIS A 128      15.182   0.548 -19.091  1.00 84.29           N  
ATOM   2015  N   LYS A 129       9.131  -2.142 -17.394  1.00 85.45           N  
ATOM   2016  H   LYS A 129       9.771  -2.879 -17.658  1.00 85.45           H  
ATOM   2017  CA  LYS A 129       7.718  -2.480 -17.154  1.00 85.45           C  
ATOM   2018  HA  LYS A 129       7.095  -1.770 -17.698  1.00 85.45           H  
ATOM   2019  C   LYS A 129       7.324  -2.342 -15.680  1.00 85.45           C  
ATOM   2020  CB  LYS A 129       7.407  -3.897 -17.655  1.00 85.45           C  
ATOM   2021  HB2 LYS A 129       6.387  -4.142 -17.360  1.00 85.45           H  
ATOM   2022  HB3 LYS A 129       8.074  -4.616 -17.178  1.00 85.45           H  
ATOM   2023  O   LYS A 129       6.152  -2.094 -15.392  1.00 85.45           O  
ATOM   2024  CG  LYS A 129       7.517  -4.008 -19.183  1.00 85.45           C  
ATOM   2025  HG2 LYS A 129       6.970  -3.184 -19.640  1.00 85.45           H  
ATOM   2026  HG3 LYS A 129       8.562  -3.945 -19.486  1.00 85.45           H  
ATOM   2027  CD  LYS A 129       6.909  -5.329 -19.670  1.00 85.45           C  
ATOM   2028  HD2 LYS A 129       5.873  -5.372 -19.332  1.00 85.45           H  
ATOM   2029  HD3 LYS A 129       7.456  -6.169 -19.243  1.00 85.45           H  
ATOM   2030  CE  LYS A 129       6.944  -5.408 -21.199  1.00 85.45           C  
ATOM   2031  HE2 LYS A 129       6.745  -4.414 -21.602  1.00 85.45           H  
ATOM   2032  HE3 LYS A 129       7.948  -5.696 -21.512  1.00 85.45           H  
ATOM   2033  NZ  LYS A 129       5.922  -6.357 -21.712  1.00 85.45           N  
ATOM   2034  HZ1 LYS A 129       5.997  -6.476 -22.712  1.00 85.45           H  
ATOM   2035  HZ2 LYS A 129       5.972  -7.253 -21.249  1.00 85.45           H  
ATOM   2036  HZ3 LYS A 129       4.989  -5.998 -21.565  1.00 85.45           H  
ATOM   2037  N   PHE A 130       8.286  -2.435 -14.761  1.00 90.33           N  
ATOM   2038  H   PHE A 130       9.229  -2.632 -15.065  1.00 90.33           H  
ATOM   2039  CA  PHE A 130       8.078  -2.242 -13.328  1.00 90.33           C  
ATOM   2040  HA  PHE A 130       7.089  -2.620 -13.068  1.00 90.33           H  
ATOM   2041  C   PHE A 130       8.089  -0.773 -12.889  1.00 90.33           C  
ATOM   2042  CB  PHE A 130       9.105  -3.061 -12.537  1.00 90.33           C  
ATOM   2043  HB2 PHE A 130      10.099  -2.651 -12.717  1.00 90.33           H  
ATOM   2044  HB3 PHE A 130       8.902  -2.935 -11.473  1.00 90.33           H  
ATOM   2045  O   PHE A 130       7.795  -0.504 -11.731  1.00 90.33           O  
ATOM   2046  CG  PHE A 130       9.108  -4.551 -12.814  1.00 90.33           C  
ATOM   2047  CD1 PHE A 130       7.927  -5.306 -12.708  1.00 90.33           C  
ATOM   2048  HD1 PHE A 130       7.009  -4.825 -12.405  1.00 90.33           H  
ATOM   2049  CD2 PHE A 130      10.308  -5.199 -13.137  1.00 90.33           C  
ATOM   2050  HD2 PHE A 130      11.230  -4.641 -13.206  1.00 90.33           H  
ATOM   2051  CE1 PHE A 130       7.924  -6.688 -12.937  1.00 90.33           C  
ATOM   2052  HE1 PHE A 130       7.011  -7.258 -12.849  1.00 90.33           H  
ATOM   2053  CE2 PHE A 130      10.315  -6.583 -13.357  1.00 90.33           C  
ATOM   2054  HE2 PHE A 130      11.243  -7.068 -13.619  1.00 90.33           H  
ATOM   2055  CZ  PHE A 130       9.130  -7.329 -13.244  1.00 90.33           C  
ATOM   2056  HZ  PHE A 130       9.154  -8.400 -13.383  1.00 90.33           H  
ATOM   2057  N   ASN A 131       8.349   0.190 -13.784  1.00 91.46           N  
ATOM   2058  H   ASN A 131       8.631  -0.081 -14.715  1.00 91.46           H  
ATOM   2059  CA  ASN A 131       8.422   1.612 -13.421  1.00 91.46           C  
ATOM   2060  HA  ASN A 131       9.056   1.703 -12.539  1.00 91.46           H  
ATOM   2061  C   ASN A 131       7.064   2.238 -13.056  1.00 91.46           C  
ATOM   2062  CB  ASN A 131       9.075   2.413 -14.563  1.00 91.46           C  
ATOM   2063  HB2 ASN A 131       8.597   2.173 -15.513  1.00 91.46           H  
ATOM   2064  HB3 ASN A 131       8.932   3.477 -14.374  1.00 91.46           H  
ATOM   2065  O   ASN A 131       7.032   3.374 -12.582  1.00 91.46           O  
ATOM   2066  CG  ASN A 131      10.573   2.207 -14.677  1.00 91.46           C  
ATOM   2067  ND2 ASN A 131      11.199   2.792 -15.670  1.00 91.46           N  
ATOM   2068 HD21 ASN A 131      10.685   3.382 -16.308  1.00 91.46           H  
ATOM   2069 HD22 ASN A 131      12.198   2.857 -15.540  1.00 91.46           H  
ATOM   2070  OD1 ASN A 131      11.224   1.581 -13.866  1.00 91.46           O  
ATOM   2071  N   ARG A 132       5.943   1.553 -13.323  1.00 94.49           N  
ATOM   2072  H   ARG A 132       6.049   0.617 -13.687  1.00 94.49           H  
ATOM   2073  CA  ARG A 132       4.587   2.081 -13.091  1.00 94.49           C  
ATOM   2074  HA  ARG A 132       4.674   2.906 -12.385  1.00 94.49           H  
ATOM   2075  C   ARG A 132       3.636   1.080 -12.422  1.00 94.49           C  
ATOM   2076  CB  ARG A 132       3.995   2.661 -14.383  1.00 94.49           C  
ATOM   2077  HB2 ARG A 132       3.932   1.874 -15.135  1.00 94.49           H  
ATOM   2078  HB3 ARG A 132       2.989   3.022 -14.170  1.00 94.49           H  
ATOM   2079  O   ARG A 132       2.616   0.732 -13.026  1.00 94.49           O  
ATOM   2080  CG  ARG A 132       4.810   3.833 -14.936  1.00 94.49           C  
ATOM   2081  HG2 ARG A 132       4.912   4.605 -14.173  1.00 94.49           H  
ATOM   2082  HG3 ARG A 132       5.800   3.489 -15.237  1.00 94.49           H  
ATOM   2083  CD  ARG A 132       4.094   4.406 -16.157  1.00 94.49           C  
ATOM   2084  HD2 ARG A 132       3.125   4.797 -15.844  1.00 94.49           H  
ATOM   2085  HD3 ARG A 132       3.942   3.602 -16.877  1.00 94.49           H  
ATOM   2086  NE  ARG A 132       4.884   5.482 -16.773  1.00 94.49           N  
ATOM   2087  HE  ARG A 132       5.650   5.847 -16.225  1.00 94.49           H  
ATOM   2088  NH1 ARG A 132       3.659   5.674 -18.702  1.00 94.49           N  
ATOM   2089 HH11 ARG A 132       3.502   6.117 -19.596  1.00 94.49           H  
ATOM   2090 HH12 ARG A 132       3.041   4.955 -18.354  1.00 94.49           H  
ATOM   2091  NH2 ARG A 132       5.442   6.984 -18.385  1.00 94.49           N  
ATOM   2092 HH21 ARG A 132       5.271   7.429 -19.275  1.00 94.49           H  
ATOM   2093 HH22 ARG A 132       6.201   7.311 -17.804  1.00 94.49           H  
ATOM   2094  CZ  ARG A 132       4.659   6.040 -17.947  1.00 94.49           C  
ATOM   2095  N   PRO A 133       3.955   0.547 -11.231  1.00 95.83           N  
ATOM   2096  CA  PRO A 133       3.066  -0.382 -10.564  1.00 95.83           C  
ATOM   2097  HA  PRO A 133       2.717  -1.132 -11.274  1.00 95.83           H  
ATOM   2098  C   PRO A 133       1.855   0.363  -9.995  1.00 95.83           C  
ATOM   2099  CB  PRO A 133       3.916  -1.065  -9.496  1.00 95.83           C  
ATOM   2100  HB2 PRO A 133       3.319  -1.422  -8.657  1.00 95.83           H  
ATOM   2101  HB3 PRO A 133       4.479  -1.883  -9.945  1.00 95.83           H  
ATOM   2102  O   PRO A 133       1.947   1.495  -9.512  1.00 95.83           O  
ATOM   2103  CG  PRO A 133       4.884   0.037  -9.086  1.00 95.83           C  
ATOM   2104  HG2 PRO A 133       4.418   0.632  -8.301  1.00 95.83           H  
ATOM   2105  HG3 PRO A 133       5.825  -0.387  -8.736  1.00 95.83           H  
ATOM   2106  CD  PRO A 133       5.078   0.866 -10.362  1.00 95.83           C  
ATOM   2107  HD2 PRO A 133       6.013   0.578 -10.843  1.00 95.83           H  
ATOM   2108  HD3 PRO A 133       5.109   1.931 -10.133  1.00 95.83           H  
ATOM   2109  N   GLN A 134       0.707  -0.295 -10.057  1.00 97.56           N  
ATOM   2110  H   GLN A 134       0.697  -1.199 -10.508  1.00 97.56           H  
ATOM   2111  CA  GLN A 134      -0.556   0.194  -9.532  1.00 97.56           C  
ATOM   2112  HA  GLN A 134      -0.386   1.104  -8.957  1.00 97.56           H  
ATOM   2113  C   GLN A 134      -1.146  -0.857  -8.595  1.00 97.56           C  
ATOM   2114  CB  GLN A 134      -1.474   0.541 -10.712  1.00 97.56           C  
ATOM   2115  HB2 GLN A 134      -1.526  -0.320 -11.379  1.00 97.56           H  
ATOM   2116  HB3 GLN A 134      -1.025   1.367 -11.263  1.00 97.56           H  
ATOM   2117  O   GLN A 134      -1.236  -2.034  -8.951  1.00 97.56           O  
ATOM   2118  CG  GLN A 134      -2.907   0.934 -10.313  1.00 97.56           C  
ATOM   2119  HG2 GLN A 134      -2.882   1.793  -9.642  1.00 97.56           H  
ATOM   2120  HG3 GLN A 134      -3.378   0.107  -9.782  1.00 97.56           H  
ATOM   2121  CD  GLN A 134      -3.780   1.262 -11.525  1.00 97.56           C  
ATOM   2122  NE2 GLN A 134      -5.037   1.581 -11.333  1.00 97.56           N  
ATOM   2123 HE21 GLN A 134      -5.471   1.598 -10.421  1.00 97.56           H  
ATOM   2124 HE22 GLN A 134      -5.592   1.850 -12.133  1.00 97.56           H  
ATOM   2125  OE1 GLN A 134      -3.377   1.221 -12.683  1.00 97.56           O  
ATOM   2126  N   PHE A 135      -1.575  -0.408  -7.421  1.00 97.91           N  
ATOM   2127  H   PHE A 135      -1.431   0.567  -7.202  1.00 97.91           H  
ATOM   2128  CA  PHE A 135      -2.247  -1.211  -6.409  1.00 97.91           C  
ATOM   2129  HA  PHE A 135      -2.360  -2.235  -6.764  1.00 97.91           H  
ATOM   2130  C   PHE A 135      -3.628  -0.615  -6.165  1.00 97.91           C  
ATOM   2131  CB  PHE A 135      -1.414  -1.244  -5.117  1.00 97.91           C  
ATOM   2132  HB2 PHE A 135      -1.490  -0.281  -4.614  1.00 97.91           H  
ATOM   2133  HB3 PHE A 135      -1.840  -1.990  -4.446  1.00 97.91           H  
ATOM   2134  O   PHE A 135      -3.743   0.548  -5.790  1.00 97.91           O  
ATOM   2135  CG  PHE A 135       0.053  -1.558  -5.339  1.00 97.91           C  
ATOM   2136  CD1 PHE A 135       0.466  -2.893  -5.483  1.00 97.91           C  
ATOM   2137  HD1 PHE A 135      -0.257  -3.688  -5.383  1.00 97.91           H  
ATOM   2138  CD2 PHE A 135       0.995  -0.517  -5.455  1.00 97.91           C  
ATOM   2139  HD2 PHE A 135       0.682   0.511  -5.353  1.00 97.91           H  
ATOM   2140  CE1 PHE A 135       1.810  -3.190  -5.762  1.00 97.91           C  
ATOM   2141  HE1 PHE A 135       2.124  -4.216  -5.881  1.00 97.91           H  
ATOM   2142  CE2 PHE A 135       2.340  -0.813  -5.735  1.00 97.91           C  
ATOM   2143  HE2 PHE A 135       3.057  -0.012  -5.839  1.00 97.91           H  
ATOM   2144  CZ  PHE A 135       2.744  -2.150  -5.902  1.00 97.91           C  
ATOM   2145  HZ  PHE A 135       3.769  -2.382  -6.150  1.00 97.91           H  
ATOM   2146  N   THR A 136      -4.677  -1.394  -6.372  1.00 97.69           N  
ATOM   2147  H   THR A 136      -4.526  -2.331  -6.720  1.00 97.69           H  
ATOM   2148  CA  THR A 136      -6.040  -1.029  -5.984  1.00 97.69           C  
ATOM   2149  HA  THR A 136      -6.076   0.004  -5.638  1.00 97.69           H  
ATOM   2150  C   THR A 136      -6.442  -1.934  -4.833  1.00 97.69           C  
ATOM   2151  CB  THR A 136      -7.010  -1.161  -7.160  1.00 97.69           C  
ATOM   2152  HB  THR A 136      -7.084  -2.213  -7.436  1.00 97.69           H  
ATOM   2153  O   THR A 136      -6.420  -3.151  -4.979  1.00 97.69           O  
ATOM   2154  CG2 THR A 136      -8.402  -0.669  -6.800  1.00 97.69           C  
ATOM   2155 HG21 THR A 136      -9.069  -0.879  -7.636  1.00 97.69           H  
ATOM   2156 HG22 THR A 136      -8.786  -1.214  -5.938  1.00 97.69           H  
ATOM   2157 HG23 THR A 136      -8.385   0.397  -6.572  1.00 97.69           H  
ATOM   2158  OG1 THR A 136      -6.574  -0.420  -8.287  1.00 97.69           O  
ATOM   2159  HG1 THR A 136      -6.892   0.481  -8.194  1.00 97.69           H  
ATOM   2160  N   ILE A 137      -6.760  -1.345  -3.688  1.00 96.94           N  
ATOM   2161  H   ILE A 137      -6.805  -0.337  -3.664  1.00 96.94           H  
ATOM   2162  CA  ILE A 137      -7.126  -2.043  -2.460  1.00 96.94           C  
ATOM   2163  HA  ILE A 137      -6.940  -3.112  -2.563  1.00 96.94           H  
ATOM   2164  C   ILE A 137      -8.619  -1.830  -2.243  1.00 96.94           C  
ATOM   2165  CB  ILE A 137      -6.299  -1.514  -1.270  1.00 96.94           C  
ATOM   2166  HB  ILE A 137      -6.508  -0.450  -1.157  1.00 96.94           H  
ATOM   2167  O   ILE A 137      -9.069  -0.687  -2.146  1.00 96.94           O  
ATOM   2168  CG1 ILE A 137      -4.770  -1.695  -1.440  1.00 96.94           C  
ATOM   2169 HG12 ILE A 137      -4.572  -2.619  -1.984  1.00 96.94           H  
ATOM   2170 HG13 ILE A 137      -4.310  -1.789  -0.457  1.00 96.94           H  
ATOM   2171  CG2 ILE A 137      -6.737  -2.207   0.027  1.00 96.94           C  
ATOM   2172 HG21 ILE A 137      -6.378  -3.237   0.032  1.00 96.94           H  
ATOM   2173 HG22 ILE A 137      -6.340  -1.653   0.878  1.00 96.94           H  
ATOM   2174 HG23 ILE A 137      -7.821  -2.211   0.143  1.00 96.94           H  
ATOM   2175  CD1 ILE A 137      -4.061  -0.525  -2.139  1.00 96.94           C  
ATOM   2176 HD11 ILE A 137      -2.992  -0.735  -2.190  1.00 96.94           H  
ATOM   2177 HD12 ILE A 137      -4.433  -0.382  -3.153  1.00 96.94           H  
ATOM   2178 HD13 ILE A 137      -4.206   0.389  -1.564  1.00 96.94           H  
ATOM   2179  N   GLU A 138      -9.368  -2.921  -2.147  1.00 95.91           N  
ATOM   2180  H   GLU A 138      -8.927  -3.824  -2.251  1.00 95.91           H  
ATOM   2181  CA  GLU A 138     -10.815  -2.937  -1.971  1.00 95.91           C  
ATOM   2182  HA  GLU A 138     -11.156  -1.914  -1.815  1.00 95.91           H  
ATOM   2183  C   GLU A 138     -11.179  -3.733  -0.708  1.00 95.91           C  
ATOM   2184  CB  GLU A 138     -11.523  -3.448  -3.248  1.00 95.91           C  
ATOM   2185  HB2 GLU A 138     -12.599  -3.343  -3.103  1.00 95.91           H  
ATOM   2186  HB3 GLU A 138     -11.289  -4.500  -3.409  1.00 95.91           H  
ATOM   2187  O   GLU A 138     -10.642  -4.806  -0.436  1.00 95.91           O  
ATOM   2188  CG  GLU A 138     -11.083  -2.633  -4.484  1.00 95.91           C  
ATOM   2189  HG2 GLU A 138     -11.079  -1.580  -4.202  1.00 95.91           H  
ATOM   2190  HG3 GLU A 138     -10.056  -2.903  -4.730  1.00 95.91           H  
ATOM   2191  CD  GLU A 138     -11.943  -2.759  -5.755  1.00 95.91           C  
ATOM   2192  OE1 GLU A 138     -13.180  -2.889  -5.642  1.00 95.91           O  
ATOM   2193  OE2 GLU A 138     -11.405  -2.438  -6.847  1.00 95.91           O  
ATOM   2194  N   TRP A 139     -12.081  -3.183   0.098  1.00 93.22           N  
ATOM   2195  H   TRP A 139     -12.505  -2.316  -0.201  1.00 93.22           H  
ATOM   2196  CA  TRP A 139     -12.606  -3.802   1.317  1.00 93.22           C  
ATOM   2197  HA  TRP A 139     -12.397  -4.872   1.287  1.00 93.22           H  
ATOM   2198  C   TRP A 139     -14.128  -3.649   1.378  1.00 93.22           C  
ATOM   2199  CB  TRP A 139     -11.899  -3.226   2.558  1.00 93.22           C  
ATOM   2200  HB2 TRP A 139     -10.829  -3.403   2.451  1.00 93.22           H  
ATOM   2201  HB3 TRP A 139     -12.221  -3.790   3.434  1.00 93.22           H  
ATOM   2202  O   TRP A 139     -14.706  -2.875   0.609  1.00 93.22           O  
ATOM   2203  CG  TRP A 139     -12.099  -1.764   2.838  1.00 93.22           C  
ATOM   2204  CD1 TRP A 139     -13.001  -1.235   3.694  1.00 93.22           C  
ATOM   2205  HD1 TRP A 139     -13.698  -1.813   4.282  1.00 93.22           H  
ATOM   2206  CD2 TRP A 139     -11.355  -0.629   2.308  1.00 93.22           C  
ATOM   2207  CE2 TRP A 139     -11.877   0.571   2.880  1.00 93.22           C  
ATOM   2208  CE3 TRP A 139     -10.300  -0.494   1.385  1.00 93.22           C  
ATOM   2209  HE3 TRP A 139      -9.884  -1.381   0.931  1.00 93.22           H  
ATOM   2210  NE1 TRP A 139     -12.886   0.142   3.712  1.00 93.22           N  
ATOM   2211  HE1 TRP A 139     -13.374   0.719   4.382  1.00 93.22           H  
ATOM   2212  CH2 TRP A 139     -10.326   1.937   1.628  1.00 93.22           C  
ATOM   2213  HH2 TRP A 139      -9.918   2.901   1.365  1.00 93.22           H  
ATOM   2214  CZ2 TRP A 139     -11.379   1.841   2.553  1.00 93.22           C  
ATOM   2215  HZ2 TRP A 139     -11.782   2.728   3.019  1.00 93.22           H  
ATOM   2216  CZ3 TRP A 139      -9.797   0.773   1.045  1.00 93.22           C  
ATOM   2217  HZ3 TRP A 139      -8.996   0.841   0.325  1.00 93.22           H  
ATOM   2218  N   GLY A 140     -14.769  -4.384   2.291  1.00 84.35           N  
ATOM   2219  H   GLY A 140     -14.217  -5.003   2.868  1.00 84.35           H  
ATOM   2220  CA  GLY A 140     -16.211  -4.282   2.567  1.00 84.35           C  
ATOM   2221  HA2 GLY A 140     -16.769  -4.496   1.656  1.00 84.35           H  
ATOM   2222  HA3 GLY A 140     -16.499  -5.012   3.324  1.00 84.35           H  
ATOM   2223  C   GLY A 140     -16.682  -2.916   3.060  1.00 84.35           C  
ATOM   2224  O   GLY A 140     -15.841  -2.023   3.321  1.00 84.35           O  
ATOM   2225  OXT GLY A 140     -17.915  -2.781   3.134  1.00 84.35           O  
TER    2226      GLY A 140                                                       
END   
