# Supplementary material for: Single-chain dimers from de novo immunoglobulins as robust scaffolds for multiple binding loops
Source: Nat Commun. 2023 Sep 23;14:5939. doi: 10.1038/s41467-023-41717-5 (PMC10517939; doi:10.1038/s41467-023-41717-5)
Supplement: Supplementary file 3 — Supplementary Data 1 [file 41467_2023_41717_MOESM3_ESM.zip › design_models/scIg/scIg12/ranked_3.pdb]

ATOM      1  N   GLY A   1      -6.718   2.068  12.241  1.00 90.21           N  
ATOM      2  H   GLY A   1      -6.899   2.783  11.551  1.00 90.21           H  
ATOM      3  H2  GLY A   1      -6.087   2.492  12.906  1.00 90.21           H  
ATOM      4  H3  GLY A   1      -7.595   1.883  12.707  1.00 90.21           H  
ATOM      5  CA  GLY A   1      -6.115   0.871  11.607  1.00 90.21           C  
ATOM      6  HA2 GLY A   1      -6.786   0.510  10.827  1.00 90.21           H  
ATOM      7  HA3 GLY A   1      -5.966   0.099  12.361  1.00 90.21           H  
ATOM      8  C   GLY A   1      -4.771   1.197  10.968  1.00 90.21           C  
ATOM      9  O   GLY A   1      -4.400   2.361  10.946  1.00 90.21           O  
ATOM     10  N   ARG A   2      -4.034   0.193  10.463  1.00 93.92           N  
ATOM     11  H   ARG A   2      -4.380  -0.755  10.506  1.00 93.92           H  
ATOM     12  CA  ARG A   2      -2.731   0.379   9.794  1.00 93.92           C  
ATOM     13  HA  ARG A   2      -2.625   1.427   9.515  1.00 93.92           H  
ATOM     14  C   ARG A   2      -2.633  -0.442   8.508  1.00 93.92           C  
ATOM     15  CB  ARG A   2      -1.586   0.043  10.772  1.00 93.92           C  
ATOM     16  HB2 ARG A   2      -1.780  -0.929  11.224  1.00 93.92           H  
ATOM     17  HB3 ARG A   2      -1.570   0.791  11.564  1.00 93.92           H  
ATOM     18  O   ARG A   2      -2.918  -1.639   8.523  1.00 93.92           O  
ATOM     19  CG  ARG A   2      -0.205  -0.002  10.092  1.00 93.92           C  
ATOM     20  HG2 ARG A   2      -0.204  -0.790   9.339  1.00 93.92           H  
ATOM     21  HG3 ARG A   2       0.001   0.951   9.605  1.00 93.92           H  
ATOM     22  CD  ARG A   2       0.905  -0.318  11.092  1.00 93.92           C  
ATOM     23  HD2 ARG A   2       0.577  -1.135  11.735  1.00 93.92           H  
ATOM     24  HD3 ARG A   2       1.084   0.566  11.704  1.00 93.92           H  
ATOM     25  NE  ARG A   2       2.138  -0.735  10.395  1.00 93.92           N  
ATOM     26  HE  ARG A   2       2.034  -1.065   9.446  1.00 93.92           H  
ATOM     27  NH1 ARG A   2       3.516  -0.582  12.198  1.00 93.92           N  
ATOM     28 HH11 ARG A   2       4.438  -0.592  12.610  1.00 93.92           H  
ATOM     29 HH12 ARG A   2       2.766  -0.073  12.644  1.00 93.92           H  
ATOM     30  NH2 ARG A   2       4.353  -1.271  10.231  1.00 93.92           N  
ATOM     31 HH21 ARG A   2       5.238  -1.467  10.676  1.00 93.92           H  
ATOM     32 HH22 ARG A   2       4.246  -1.543   9.264  1.00 93.92           H  
ATOM     33  CZ  ARG A   2       3.329  -0.866  10.939  1.00 93.92           C  
ATOM     34  N   VAL A   3      -2.147   0.182   7.436  1.00 95.11           N  
ATOM     35  H   VAL A   3      -1.959   1.170   7.520  1.00 95.11           H  
ATOM     36  CA  VAL A   3      -1.733  -0.483   6.190  1.00 95.11           C  
ATOM     37  HA  VAL A   3      -1.729  -1.561   6.353  1.00 95.11           H  
ATOM     38  C   VAL A   3      -0.311  -0.087   5.830  1.00 95.11           C  
ATOM     39  CB  VAL A   3      -2.713  -0.187   5.039  1.00 95.11           C  
ATOM     40  HB  VAL A   3      -3.057   0.845   5.118  1.00 95.11           H  
ATOM     41  O   VAL A   3       0.058   1.082   5.899  1.00 95.11           O  
ATOM     42  CG1 VAL A   3      -2.146  -0.386   3.624  1.00 95.11           C  
ATOM     43 HG11 VAL A   3      -1.745  -1.394   3.516  1.00 95.11           H  
ATOM     44 HG12 VAL A   3      -2.934  -0.235   2.886  1.00 95.11           H  
ATOM     45 HG13 VAL A   3      -1.358   0.341   3.428  1.00 95.11           H  
ATOM     46  CG2 VAL A   3      -3.911  -1.124   5.171  1.00 95.11           C  
ATOM     47 HG21 VAL A   3      -4.678  -0.808   4.463  1.00 95.11           H  
ATOM     48 HG22 VAL A   3      -3.617  -2.150   4.950  1.00 95.11           H  
ATOM     49 HG23 VAL A   3      -4.318  -1.084   6.181  1.00 95.11           H  
ATOM     50  N   GLU A   4       0.484  -1.062   5.411  1.00 96.93           N  
ATOM     51  H   GLU A   4       0.103  -1.996   5.358  1.00 96.93           H  
ATOM     52  CA  GLU A   4       1.826  -0.850   4.881  1.00 96.93           C  
ATOM     53  HA  GLU A   4       2.116   0.189   5.039  1.00 96.93           H  
ATOM     54  C   GLU A   4       1.849  -1.118   3.375  1.00 96.93           C  
ATOM     55  CB  GLU A   4       2.820  -1.716   5.663  1.00 96.93           C  
ATOM     56  HB2 GLU A   4       2.712  -1.482   6.722  1.00 96.93           H  
ATOM     57  HB3 GLU A   4       2.578  -2.769   5.515  1.00 96.93           H  
ATOM     58  O   GLU A   4       1.392  -2.161   2.911  1.00 96.93           O  
ATOM     59  CG  GLU A   4       4.275  -1.479   5.244  1.00 96.93           C  
ATOM     60  HG2 GLU A   4       4.404  -1.778   4.204  1.00 96.93           H  
ATOM     61  HG3 GLU A   4       4.499  -0.415   5.317  1.00 96.93           H  
ATOM     62  CD  GLU A   4       5.257  -2.254   6.133  1.00 96.93           C  
ATOM     63  OE1 GLU A   4       6.210  -2.843   5.569  1.00 96.93           O  
ATOM     64  OE2 GLU A   4       5.156  -2.127   7.381  1.00 96.93           O  
ATOM     65  N   VAL A   5       2.409  -0.175   2.620  1.00 96.84           N  
ATOM     66  H   VAL A   5       2.714   0.666   3.088  1.00 96.84           H  
ATOM     67  CA  VAL A   5       2.692  -0.269   1.188  1.00 96.84           C  
ATOM     68  HA  VAL A   5       2.339  -1.228   0.811  1.00 96.84           H  
ATOM     69  C   VAL A   5       4.201  -0.192   1.012  1.00 96.84           C  
ATOM     70  CB  VAL A   5       2.001   0.856   0.390  1.00 96.84           C  
ATOM     71  HB  VAL A   5       2.433   1.815   0.675  1.00 96.84           H  
ATOM     72  O   VAL A   5       4.807   0.866   1.179  1.00 96.84           O  
ATOM     73  CG1 VAL A   5       2.220   0.674  -1.120  1.00 96.84           C  
ATOM     74 HG11 VAL A   5       1.729   1.483  -1.661  1.00 96.84           H  
ATOM     75 HG12 VAL A   5       1.805  -0.279  -1.449  1.00 96.84           H  
ATOM     76 HG13 VAL A   5       3.283   0.707  -1.356  1.00 96.84           H  
ATOM     77  CG2 VAL A   5       0.496   0.939   0.672  1.00 96.84           C  
ATOM     78 HG21 VAL A   5       0.024  -0.031   0.515  1.00 96.84           H  
ATOM     79 HG22 VAL A   5       0.032   1.681   0.022  1.00 96.84           H  
ATOM     80 HG23 VAL A   5       0.333   1.243   1.706  1.00 96.84           H  
ATOM     81  N   ARG A   6       4.827  -1.309   0.654  1.00 96.54           N  
ATOM     82  H   ARG A   6       4.272  -2.147   0.557  1.00 96.54           H  
ATOM     83  CA  ARG A   6       6.248  -1.373   0.315  1.00 96.54           C  
ATOM     84  HA  ARG A   6       6.731  -0.429   0.564  1.00 96.54           H  
ATOM     85  C   ARG A   6       6.394  -1.576  -1.180  1.00 96.54           C  
ATOM     86  CB  ARG A   6       6.907  -2.474   1.146  1.00 96.54           C  
ATOM     87  HB2 ARG A   6       6.370  -3.410   0.996  1.00 96.54           H  
ATOM     88  HB3 ARG A   6       6.833  -2.204   2.199  1.00 96.54           H  
ATOM     89  O   ARG A   6       5.869  -2.538  -1.730  1.00 96.54           O  
ATOM     90  CG  ARG A   6       8.381  -2.670   0.774  1.00 96.54           C  
ATOM     91  HG2 ARG A   6       8.458  -3.030  -0.252  1.00 96.54           H  
ATOM     92  HG3 ARG A   6       8.922  -1.729   0.869  1.00 96.54           H  
ATOM     93  CD  ARG A   6       8.985  -3.708   1.715  1.00 96.54           C  
ATOM     94  HD2 ARG A   6       9.046  -3.275   2.714  1.00 96.54           H  
ATOM     95  HD3 ARG A   6       8.325  -4.575   1.750  1.00 96.54           H  
ATOM     96  NE  ARG A   6      10.312  -4.142   1.255  1.00 96.54           N  
ATOM     97  HE  ARG A   6      10.509  -4.073   0.267  1.00 96.54           H  
ATOM     98  NH1 ARG A   6      10.904  -5.277   3.154  1.00 96.54           N  
ATOM     99 HH11 ARG A   6      11.526  -5.904   3.643  1.00 96.54           H  
ATOM    100 HH12 ARG A   6      10.027  -4.989   3.564  1.00 96.54           H  
ATOM    101  NH2 ARG A   6      12.243  -5.299   1.364  1.00 96.54           N  
ATOM    102 HH21 ARG A   6      12.155  -5.325   0.358  1.00 96.54           H  
ATOM    103 HH22 ARG A   6      12.809  -6.011   1.803  1.00 96.54           H  
ATOM    104  CZ  ARG A   6      11.152  -4.889   1.933  1.00 96.54           C  
ATOM    105  N   VAL A   7       7.130  -0.691  -1.830  1.00 95.01           N  
ATOM    106  H   VAL A   7       7.567   0.060  -1.316  1.00 95.01           H  
ATOM    107  CA  VAL A   7       7.403  -0.782  -3.264  1.00 95.01           C  
ATOM    108  HA  VAL A   7       6.772  -1.553  -3.707  1.00 95.01           H  
ATOM    109  C   VAL A   7       8.852  -1.193  -3.453  1.00 95.01           C  
ATOM    110  CB  VAL A   7       7.084   0.536  -3.983  1.00 95.01           C  
ATOM    111  HB  VAL A   7       7.844   1.271  -3.719  1.00 95.01           H  
ATOM    112  O   VAL A   7       9.719  -0.753  -2.708  1.00 95.01           O  
ATOM    113  CG1 VAL A   7       7.103   0.355  -5.503  1.00 95.01           C  
ATOM    114 HG11 VAL A   7       8.110   0.114  -5.842  1.00 95.01           H  
ATOM    115 HG12 VAL A   7       6.794   1.279  -5.992  1.00 95.01           H  
ATOM    116 HG13 VAL A   7       6.425  -0.446  -5.796  1.00 95.01           H  
ATOM    117  CG2 VAL A   7       5.712   1.098  -3.585  1.00 95.01           C  
ATOM    118 HG21 VAL A   7       5.683   1.322  -2.519  1.00 95.01           H  
ATOM    119 HG22 VAL A   7       4.925   0.384  -3.828  1.00 95.01           H  
ATOM    120 HG23 VAL A   7       5.541   2.035  -4.116  1.00 95.01           H  
ATOM    121  N   GLU A   8       9.122  -2.041  -4.434  1.00 94.11           N  
ATOM    122  H   GLU A   8       8.349  -2.445  -4.942  1.00 94.11           H  
ATOM    123  CA  GLU A   8      10.464  -2.431  -4.847  1.00 94.11           C  
ATOM    124  HA  GLU A   8      11.189  -1.767  -4.376  1.00 94.11           H  
ATOM    125  C   GLU A   8      10.582  -2.282  -6.362  1.00 94.11           C  
ATOM    126  CB  GLU A   8      10.799  -3.863  -4.404  1.00 94.11           C  
ATOM    127  HB2 GLU A   8      10.143  -4.567  -4.916  1.00 94.11           H  
ATOM    128  HB3 GLU A   8      11.829  -4.075  -4.691  1.00 94.11           H  
ATOM    129  O   GLU A   8       9.805  -2.881  -7.107  1.00 94.11           O  
ATOM    130  CG  GLU A   8      10.653  -4.061  -2.889  1.00 94.11           C  
ATOM    131  HG2 GLU A   8       9.608  -3.940  -2.605  1.00 94.11           H  
ATOM    132  HG3 GLU A   8      11.231  -3.289  -2.379  1.00 94.11           H  
ATOM    133  CD  GLU A   8      11.125  -5.431  -2.395  1.00 94.11           C  
ATOM    134  OE1 GLU A   8      11.310  -5.520  -1.154  1.00 94.11           O  
ATOM    135  OE2 GLU A   8      11.339  -6.362  -3.205  1.00 94.11           O  
ATOM    136  N   PHE A   9      11.553  -1.492  -6.812  1.00 89.95           N  
ATOM    137  H   PHE A   9      12.122  -1.001  -6.138  1.00 89.95           H  
ATOM    138  CA  PHE A   9      11.885  -1.321  -8.223  1.00 89.95           C  
ATOM    139  HA  PHE A   9      11.065  -1.692  -8.839  1.00 89.95           H  
ATOM    140  C   PHE A   9      13.136  -2.135  -8.554  1.00 89.95           C  
ATOM    141  CB  PHE A   9      12.070   0.166  -8.554  1.00 89.95           C  
ATOM    142  HB2 PHE A   9      12.296   0.260  -9.616  1.00 89.95           H  
ATOM    143  HB3 PHE A   9      12.930   0.549  -8.004  1.00 89.95           H  
ATOM    144  O   PHE A   9      14.181  -1.978  -7.916  1.00 89.95           O  
ATOM    145  CG  PHE A   9      10.861   1.027  -8.241  1.00 89.95           C  
ATOM    146  CD1 PHE A   9       9.826   1.180  -9.181  1.00 89.95           C  
ATOM    147  HD1 PHE A   9       9.885   0.684 -10.139  1.00 89.95           H  
ATOM    148  CD2 PHE A   9      10.770   1.681  -6.998  1.00 89.95           C  
ATOM    149  HD2 PHE A   9      11.558   1.577  -6.267  1.00 89.95           H  
ATOM    150  CE1 PHE A   9       8.713   1.984  -8.869  1.00 89.95           C  
ATOM    151  HE1 PHE A   9       7.900   2.103  -9.569  1.00 89.95           H  
ATOM    152  CE2 PHE A   9       9.666   2.488  -6.695  1.00 89.95           C  
ATOM    153  HE2 PHE A   9       9.620   3.000  -5.745  1.00 89.95           H  
ATOM    154  CZ  PHE A   9       8.637   2.640  -7.632  1.00 89.95           C  
ATOM    155  HZ  PHE A   9       7.787   3.263  -7.397  1.00 89.95           H  
ATOM    156  N   GLU A  10      13.032  -3.003  -9.555  1.00 89.00           N  
ATOM    157  H   GLU A  10      12.146  -3.086 -10.033  1.00 89.00           H  
ATOM    158  CA  GLU A  10      14.116  -3.871 -10.005  1.00 89.00           C  
ATOM    159  HA  GLU A  10      15.067  -3.428  -9.711  1.00 89.00           H  
ATOM    160  C   GLU A  10      14.090  -3.952 -11.539  1.00 89.00           C  
ATOM    161  CB  GLU A  10      14.000  -5.238  -9.299  1.00 89.00           C  
ATOM    162  HB2 GLU A  10      13.714  -5.069  -8.261  1.00 89.00           H  
ATOM    163  HB3 GLU A  10      13.223  -5.841  -9.770  1.00 89.00           H  
ATOM    164  O   GLU A  10      13.370  -4.756 -12.129  1.00 89.00           O  
ATOM    165  CG  GLU A  10      15.336  -5.994  -9.293  1.00 89.00           C  
ATOM    166  HG2 GLU A  10      15.620  -6.218 -10.321  1.00 89.00           H  
ATOM    167  HG3 GLU A  10      16.098  -5.339  -8.871  1.00 89.00           H  
ATOM    168  CD  GLU A  10      15.298  -7.303  -8.479  1.00 89.00           C  
ATOM    169  OE1 GLU A  10      16.400  -7.768  -8.108  1.00 89.00           O  
ATOM    170  OE2 GLU A  10      14.193  -7.839  -8.215  1.00 89.00           O  
ATOM    171  N   GLY A  11      14.847  -3.066 -12.195  1.00 83.23           N  
ATOM    172  H   GLY A  11      15.337  -2.364 -11.659  1.00 83.23           H  
ATOM    173  CA  GLY A  11      14.911  -2.987 -13.656  1.00 83.23           C  
ATOM    174  HA2 GLY A  11      15.253  -3.945 -14.049  1.00 83.23           H  
ATOM    175  HA3 GLY A  11      15.629  -2.220 -13.949  1.00 83.23           H  
ATOM    176  C   GLY A  11      13.563  -2.640 -14.292  1.00 83.23           C  
ATOM    177  O   GLY A  11      13.039  -1.546 -14.105  1.00 83.23           O  
ATOM    178  N   ASP A  12      13.016  -3.581 -15.056  1.00 88.56           N  
ATOM    179  H   ASP A  12      13.450  -4.492 -15.086  1.00 88.56           H  
ATOM    180  CA  ASP A  12      11.737  -3.500 -15.768  1.00 88.56           C  
ATOM    181  HA  ASP A  12      11.569  -2.467 -16.071  1.00 88.56           H  
ATOM    182  C   ASP A  12      10.529  -3.919 -14.907  1.00 88.56           C  
ATOM    183  CB  ASP A  12      11.845  -4.354 -17.045  1.00 88.56           C  
ATOM    184  HB2 ASP A  12      10.955  -4.192 -17.654  1.00 88.56           H  
ATOM    185  HB3 ASP A  12      12.705  -4.019 -17.624  1.00 88.56           H  
ATOM    186  O   ASP A  12       9.400  -4.009 -15.406  1.00 88.56           O  
ATOM    187  CG  ASP A  12      11.986  -5.862 -16.773  1.00 88.56           C  
ATOM    188  OD1 ASP A  12      12.731  -6.239 -15.836  1.00 88.56           O  
ATOM    189  OD2 ASP A  12      11.358  -6.659 -17.502  1.00 88.56           O  
ATOM    190  N   LYS A  13      10.748  -4.181 -13.612  1.00 91.65           N  
ATOM    191  H   LYS A  13      11.699  -4.121 -13.277  1.00 91.65           H  
ATOM    192  CA  LYS A  13       9.725  -4.671 -12.685  1.00 91.65           C  
ATOM    193  HA  LYS A  13       8.773  -4.717 -13.213  1.00 91.65           H  
ATOM    194  C   LYS A  13       9.529  -3.738 -11.505  1.00 91.65           C  
ATOM    195  CB  LYS A  13      10.072  -6.086 -12.209  1.00 91.65           C  
ATOM    196  HB2 LYS A  13       9.326  -6.417 -11.486  1.00 91.65           H  
ATOM    197  HB3 LYS A  13      11.048  -6.076 -11.725  1.00 91.65           H  
ATOM    198  O   LYS A  13      10.479  -3.223 -10.917  1.00 91.65           O  
ATOM    199  CG  LYS A  13      10.088  -7.059 -13.391  1.00 91.65           C  
ATOM    200  HG2 LYS A  13      10.810  -6.717 -14.132  1.00 91.65           H  
ATOM    201  HG3 LYS A  13       9.101  -7.086 -13.852  1.00 91.65           H  
ATOM    202  CD  LYS A  13      10.487  -8.463 -12.952  1.00 91.65           C  
ATOM    203  HD2 LYS A  13      11.445  -8.412 -12.434  1.00 91.65           H  
ATOM    204  HD3 LYS A  13       9.725  -8.879 -12.293  1.00 91.65           H  
ATOM    205  CE  LYS A  13      10.624  -9.296 -14.224  1.00 91.65           C  
ATOM    206  HE2 LYS A  13      11.289  -8.763 -14.905  1.00 91.65           H  
ATOM    207  HE3 LYS A  13       9.651  -9.361 -14.712  1.00 91.65           H  
ATOM    208  NZ  LYS A  13      11.167 -10.638 -13.924  1.00 91.65           N  
ATOM    209  HZ1 LYS A  13      12.074 -10.530 -13.493  1.00 91.65           H  
ATOM    210  HZ2 LYS A  13      10.548 -11.137 -13.301  1.00 91.65           H  
ATOM    211  HZ3 LYS A  13      11.282 -11.149 -14.788  1.00 91.65           H  
ATOM    212  N   MET A  14       8.269  -3.613 -11.106  1.00 93.92           N  
ATOM    213  H   MET A  14       7.556  -4.077 -11.649  1.00 93.92           H  
ATOM    214  CA  MET A  14       7.877  -2.993  -9.850  1.00 93.92           C  
ATOM    215  HA  MET A  14       8.770  -2.756  -9.272  1.00 93.92           H  
ATOM    216  C   MET A  14       7.028  -3.979  -9.053  1.00 93.92           C  
ATOM    217  CB  MET A  14       7.151  -1.678 -10.125  1.00 93.92           C  
ATOM    218  HB2 MET A  14       7.782  -1.040 -10.744  1.00 93.92           H  
ATOM    219  HB3 MET A  14       6.230  -1.890 -10.669  1.00 93.92           H  
ATOM    220  O   MET A  14       5.978  -4.432  -9.513  1.00 93.92           O  
ATOM    221  CG  MET A  14       6.839  -0.931  -8.824  1.00 93.92           C  
ATOM    222  HG2 MET A  14       6.464  -1.628  -8.075  1.00 93.92           H  
ATOM    223  HG3 MET A  14       7.766  -0.509  -8.435  1.00 93.92           H  
ATOM    224  SD  MET A  14       5.617   0.389  -9.008  1.00 93.92           S  
ATOM    225  CE  MET A  14       4.209  -0.689  -9.321  1.00 93.92           C  
ATOM    226  HE1 MET A  14       4.372  -1.658  -8.849  1.00 93.92           H  
ATOM    227  HE2 MET A  14       4.106  -0.847 -10.395  1.00 93.92           H  
ATOM    228  HE3 MET A  14       3.313  -0.245  -8.887  1.00 93.92           H  
ATOM    229  N   ARG A  15       7.477  -4.303  -7.846  1.00 95.74           N  
ATOM    230  H   ARG A  15       8.338  -3.872  -7.541  1.00 95.74           H  
ATOM    231  CA  ARG A  15       6.784  -5.173  -6.899  1.00 95.74           C  
ATOM    232  HA  ARG A  15       5.959  -5.687  -7.394  1.00 95.74           H  
ATOM    233  C   ARG A  15       6.206  -4.319  -5.780  1.00 95.74           C  
ATOM    234  CB  ARG A  15       7.781  -6.226  -6.411  1.00 95.74           C  
ATOM    235  HB2 ARG A  15       8.100  -6.830  -7.260  1.00 95.74           H  
ATOM    236  HB3 ARG A  15       8.658  -5.714  -6.015  1.00 95.74           H  
ATOM    237  O   ARG A  15       6.929  -3.570  -5.136  1.00 95.74           O  
ATOM    238  CG  ARG A  15       7.217  -7.150  -5.326  1.00 95.74           C  
ATOM    239  HG2 ARG A  15       6.818  -6.556  -4.504  1.00 95.74           H  
ATOM    240  HG3 ARG A  15       6.420  -7.766  -5.743  1.00 95.74           H  
ATOM    241  CD  ARG A  15       8.342  -8.025  -4.767  1.00 95.74           C  
ATOM    242  HD2 ARG A  15       8.033  -8.425  -3.801  1.00 95.74           H  
ATOM    243  HD3 ARG A  15       9.211  -7.397  -4.570  1.00 95.74           H  
ATOM    244  NE  ARG A  15       8.665  -9.140  -5.671  1.00 95.74           N  
ATOM    245  HE  ARG A  15       7.909  -9.797  -5.806  1.00 95.74           H  
ATOM    246  NH1 ARG A  15      10.945  -8.854  -5.723  1.00 95.74           N  
ATOM    247 HH11 ARG A  15      11.823  -8.956  -6.211  1.00 95.74           H  
ATOM    248 HH12 ARG A  15      10.876  -8.141  -5.011  1.00 95.74           H  
ATOM    249  NH2 ARG A  15       9.984 -10.364  -7.054  1.00 95.74           N  
ATOM    250 HH21 ARG A  15      10.904 -10.582  -7.410  1.00 95.74           H  
ATOM    251 HH22 ARG A  15       9.145 -10.832  -7.365  1.00 95.74           H  
ATOM    252  CZ  ARG A  15       9.858  -9.447  -6.139  1.00 95.74           C  
ATOM    253  N   VAL A  16       4.909  -4.434  -5.543  1.00 96.44           N  
ATOM    254  H   VAL A  16       4.379  -5.074  -6.116  1.00 96.44           H  
ATOM    255  CA  VAL A  16       4.196  -3.748  -4.464  1.00 96.44           C  
ATOM    256  HA  VAL A  16       4.870  -3.058  -3.958  1.00 96.44           H  
ATOM    257  C   VAL A  16       3.737  -4.798  -3.474  1.00 96.44           C  
ATOM    258  CB  VAL A  16       3.000  -2.933  -4.983  1.00 96.44           C  
ATOM    259  HB  VAL A  16       2.246  -3.608  -5.388  1.00 96.44           H  
ATOM    260  O   VAL A  16       2.957  -5.681  -3.816  1.00 96.44           O  
ATOM    261  CG1 VAL A  16       2.373  -2.116  -3.846  1.00 96.44           C  
ATOM    262 HG11 VAL A  16       1.530  -1.537  -4.222  1.00 96.44           H  
ATOM    263 HG12 VAL A  16       2.003  -2.779  -3.064  1.00 96.44           H  
ATOM    264 HG13 VAL A  16       3.110  -1.437  -3.418  1.00 96.44           H  
ATOM    265  CG2 VAL A  16       3.421  -1.971  -6.099  1.00 96.44           C  
ATOM    266 HG21 VAL A  16       4.160  -1.262  -5.728  1.00 96.44           H  
ATOM    267 HG22 VAL A  16       3.843  -2.536  -6.930  1.00 96.44           H  
ATOM    268 HG23 VAL A  16       2.548  -1.434  -6.471  1.00 96.44           H  
ATOM    269  N   ARG A  17       4.221  -4.704  -2.246  1.00 97.46           N  
ATOM    270  H   ARG A  17       4.846  -3.936  -2.045  1.00 97.46           H  
ATOM    271  CA  ARG A  17       3.815  -5.543  -1.129  1.00 97.46           C  
ATOM    272  HA  ARG A  17       3.240  -6.395  -1.491  1.00 97.46           H  
ATOM    273  C   ARG A  17       2.923  -4.732  -0.209  1.00 97.46           C  
ATOM    274  CB  ARG A  17       5.072  -6.070  -0.458  1.00 97.46           C  
ATOM    275  HB2 ARG A  17       5.685  -5.230  -0.130  1.00 97.46           H  
ATOM    276  HB3 ARG A  17       5.635  -6.627  -1.208  1.00 97.46           H  
ATOM    277  O   ARG A  17       3.306  -3.656   0.245  1.00 97.46           O  
ATOM    278  CG  ARG A  17       4.769  -6.975   0.739  1.00 97.46           C  
ATOM    279  HG2 ARG A  17       4.317  -6.393   1.542  1.00 97.46           H  
ATOM    280  HG3 ARG A  17       4.097  -7.785   0.456  1.00 97.46           H  
ATOM    281  CD  ARG A  17       6.102  -7.538   1.217  1.00 97.46           C  
ATOM    282  HD2 ARG A  17       6.819  -6.722   1.306  1.00 97.46           H  
ATOM    283  HD3 ARG A  17       5.976  -7.955   2.216  1.00 97.46           H  
ATOM    284  NE  ARG A  17       6.615  -8.542   0.264  1.00 97.46           N  
ATOM    285  HE  ARG A  17       6.079  -8.719  -0.573  1.00 97.46           H  
ATOM    286  NH1 ARG A  17       8.347  -9.260   1.536  1.00 97.46           N  
ATOM    287 HH11 ARG A  17       7.746  -9.002   2.305  1.00 97.46           H  
ATOM    288 HH12 ARG A  17       9.059  -9.962   1.680  1.00 97.46           H  
ATOM    289  NH2 ARG A  17       8.129  -9.979  -0.591  1.00 97.46           N  
ATOM    290 HH21 ARG A  17       8.953 -10.559  -0.525  1.00 97.46           H  
ATOM    291 HH22 ARG A  17       7.571 -10.010  -1.432  1.00 97.46           H  
ATOM    292  CZ  ARG A  17       7.701  -9.257   0.405  1.00 97.46           C  
ATOM    293  N   LEU A  18       1.733  -5.254   0.027  1.00 97.70           N  
ATOM    294  H   LEU A  18       1.525  -6.161  -0.366  1.00 97.70           H  
ATOM    295  CA  LEU A  18       0.703  -4.654   0.851  1.00 97.70           C  
ATOM    296  HA  LEU A  18       1.006  -3.654   1.160  1.00 97.70           H  
ATOM    297  C   LEU A  18       0.506  -5.519   2.086  1.00 97.70           C  
ATOM    298  CB  LEU A  18      -0.605  -4.559   0.058  1.00 97.70           C  
ATOM    299  HB2 LEU A  18      -1.349  -4.094   0.704  1.00 97.70           H  
ATOM    300  HB3 LEU A  18      -0.939  -5.570  -0.173  1.00 97.70           H  
ATOM    301  O   LEU A  18       0.401  -6.736   1.964  1.00 97.70           O  
ATOM    302  CG  LEU A  18      -0.529  -3.761  -1.251  1.00 97.70           C  
ATOM    303  HG  LEU A  18       0.261  -4.153  -1.892  1.00 97.70           H  
ATOM    304  CD1 LEU A  18      -1.856  -3.909  -1.989  1.00 97.70           C  
ATOM    305 HD11 LEU A  18      -1.887  -3.245  -2.853  1.00 97.70           H  
ATOM    306 HD12 LEU A  18      -1.975  -4.940  -2.323  1.00 97.70           H  
ATOM    307 HD13 LEU A  18      -2.683  -3.662  -1.323  1.00 97.70           H  
ATOM    308  CD2 LEU A  18      -0.268  -2.282  -0.988  1.00 97.70           C  
ATOM    309 HD21 LEU A  18      -1.053  -1.879  -0.348  1.00 97.70           H  
ATOM    310 HD22 LEU A  18       0.697  -2.167  -0.494  1.00 97.70           H  
ATOM    311 HD23 LEU A  18      -0.247  -1.736  -1.931  1.00 97.70           H  
ATOM    312  N   ARG A  19       0.411  -4.901   3.256  1.00 97.76           N  
ATOM    313  H   ARG A  19       0.551  -3.901   3.280  1.00 97.76           H  
ATOM    314  CA  ARG A  19       0.082  -5.591   4.502  1.00 97.76           C  
ATOM    315  HA  ARG A  19      -0.327  -6.577   4.280  1.00 97.76           H  
ATOM    316  C   ARG A  19      -0.987  -4.815   5.249  1.00 97.76           C  
ATOM    317  CB  ARG A  19       1.366  -5.782   5.311  1.00 97.76           C  
ATOM    318  HB2 ARG A  19       2.058  -6.397   4.736  1.00 97.76           H  
ATOM    319  HB3 ARG A  19       1.827  -4.810   5.486  1.00 97.76           H  
ATOM    320  O   ARG A  19      -0.865  -3.601   5.398  1.00 97.76           O  
ATOM    321  CG  ARG A  19       1.102  -6.452   6.658  1.00 97.76           C  
ATOM    322  HG2 ARG A  19       0.446  -5.824   7.260  1.00 97.76           H  
ATOM    323  HG3 ARG A  19       0.633  -7.425   6.506  1.00 97.76           H  
ATOM    324  CD  ARG A  19       2.424  -6.626   7.393  1.00 97.76           C  
ATOM    325  HD2 ARG A  19       2.964  -5.679   7.392  1.00 97.76           H  
ATOM    326  HD3 ARG A  19       3.017  -7.381   6.876  1.00 97.76           H  
ATOM    327  NE  ARG A  19       2.152  -7.008   8.776  1.00 97.76           N  
ATOM    328  HE  ARG A  19       1.345  -6.578   9.206  1.00 97.76           H  
ATOM    329  NH1 ARG A  19       3.969  -8.337   9.177  1.00 97.76           N  
ATOM    330 HH11 ARG A  19       4.421  -9.032   9.754  1.00 97.76           H  
ATOM    331 HH12 ARG A  19       4.221  -8.216   8.206  1.00 97.76           H  
ATOM    332  NH2 ARG A  19       2.355  -8.034  10.735  1.00 97.76           N  
ATOM    333 HH21 ARG A  19       2.779  -8.676  11.390  1.00 97.76           H  
ATOM    334 HH22 ARG A  19       1.487  -7.556  10.927  1.00 97.76           H  
ATOM    335  CZ  ARG A  19       2.842  -7.795   9.555  1.00 97.76           C  
ATOM    336  N   ASN A  20      -2.016  -5.514   5.716  1.00 96.81           N  
ATOM    337  H   ASN A  20      -2.032  -6.512   5.565  1.00 96.81           H  
ATOM    338  CA  ASN A  20      -3.104  -4.918   6.481  1.00 96.81           C  
ATOM    339  HA  ASN A  20      -3.000  -3.833   6.499  1.00 96.81           H  
ATOM    340  C   ASN A  20      -3.060  -5.401   7.934  1.00 96.81           C  
ATOM    341  CB  ASN A  20      -4.429  -5.238   5.778  1.00 96.81           C  
ATOM    342  HB2 ASN A  20      -4.414  -4.838   4.764  1.00 96.81           H  
ATOM    343  HB3 ASN A  20      -4.548  -6.321   5.732  1.00 96.81           H  
ATOM    344  O   ASN A  20      -3.411  -6.539   8.232  1.00 96.81           O  
ATOM    345  CG  ASN A  20      -5.630  -4.662   6.494  1.00 96.81           C  
ATOM    346  ND2 ASN A  20      -6.809  -5.087   6.126  1.00 96.81           N  
ATOM    347 HD21 ASN A  20      -6.892  -5.703   5.329  1.00 96.81           H  
ATOM    348 HD22 ASN A  20      -7.623  -4.711   6.590  1.00 96.81           H  
ATOM    349  OD1 ASN A  20      -5.526  -3.816   7.368  1.00 96.81           O  
ATOM    350  N   ASP A  21      -2.663  -4.510   8.839  1.00 94.84           N  
ATOM    351  H   ASP A  21      -2.465  -3.569   8.531  1.00 94.84           H  
ATOM    352  CA  ASP A  21      -2.648  -4.751  10.286  1.00 94.84           C  
ATOM    353  HA  ASP A  21      -2.692  -5.825  10.466  1.00 94.84           H  
ATOM    354  C   ASP A  21      -3.893  -4.143  10.977  1.00 94.84           C  
ATOM    355  CB  ASP A  21      -1.322  -4.248  10.889  1.00 94.84           C  
ATOM    356  HB2 ASP A  21      -1.352  -4.384  11.970  1.00 94.84           H  
ATOM    357  HB3 ASP A  21      -1.233  -3.180  10.693  1.00 94.84           H  
ATOM    358  O   ASP A  21      -3.915  -3.954  12.194  1.00 94.84           O  
ATOM    359  CG  ASP A  21      -0.059  -4.962  10.375  1.00 94.84           C  
ATOM    360  OD1 ASP A  21       0.025  -6.216  10.412  1.00 94.84           O  
ATOM    361  OD2 ASP A  21       0.903  -4.255  10.003  1.00 94.84           O  
ATOM    362  N   SER A  22      -4.940  -3.792  10.219  1.00 91.63           N  
ATOM    363  H   SER A  22      -4.881  -3.967   9.226  1.00 91.63           H  
ATOM    364  CA  SER A  22      -6.231  -3.341  10.755  1.00 91.63           C  
ATOM    365  HA  SER A  22      -6.055  -2.906  11.739  1.00 91.63           H  
ATOM    366  C   SER A  22      -7.220  -4.498  10.961  1.00 91.63           C  
ATOM    367  CB  SER A  22      -6.815  -2.226   9.882  1.00 91.63           C  
ATOM    368  HB2 SER A  22      -7.535  -1.660  10.472  1.00 91.63           H  
ATOM    369  HB3 SER A  22      -6.022  -1.551   9.560  1.00 91.63           H  
ATOM    370  O   SER A  22      -6.981  -5.627  10.543  1.00 91.63           O  
ATOM    371  OG  SER A  22      -7.480  -2.730   8.758  1.00 91.63           O  
ATOM    372  HG  SER A  22      -6.831  -3.132   8.176  1.00 91.63           H  
ATOM    373  N   SER A  23      -8.346  -4.223  11.625  1.00 91.13           N  
ATOM    374  H   SER A  23      -8.524  -3.277  11.932  1.00 91.13           H  
ATOM    375  CA  SER A  23      -9.407  -5.206  11.887  1.00 91.13           C  
ATOM    376  HA  SER A  23      -8.950  -6.183  12.044  1.00 91.13           H  
ATOM    377  C   SER A  23     -10.412  -5.367  10.741  1.00 91.13           C  
ATOM    378  CB  SER A  23     -10.150  -4.823  13.169  1.00 91.13           C  
ATOM    379  HB2 SER A  23      -9.463  -4.884  14.013  1.00 91.13           H  
ATOM    380  HB3 SER A  23     -10.974  -5.518  13.336  1.00 91.13           H  
ATOM    381  O   SER A  23     -11.258  -6.259  10.800  1.00 91.13           O  
ATOM    382  OG  SER A  23     -10.649  -3.501  13.068  1.00 91.13           O  
ATOM    383  HG  SER A  23     -11.196  -3.313  13.835  1.00 91.13           H  
ATOM    384  N   THR A  24     -10.342  -4.529   9.705  1.00 91.49           N  
ATOM    385  H   THR A  24      -9.595  -3.850   9.669  1.00 91.49           H  
ATOM    386  CA  THR A  24     -11.250  -4.553   8.551  1.00 91.49           C  
ATOM    387  HA  THR A  24     -11.938  -5.389   8.670  1.00 91.49           H  
ATOM    388  C   THR A  24     -10.475  -4.760   7.248  1.00 91.49           C  
ATOM    389  CB  THR A  24     -12.100  -3.274   8.468  1.00 91.49           C  
ATOM    390  HB  THR A  24     -12.667  -3.285   7.537  1.00 91.49           H  
ATOM    391  O   THR A  24      -9.309  -4.377   7.163  1.00 91.49           O  
ATOM    392  CG2 THR A  24     -13.082  -3.175   9.636  1.00 91.49           C  
ATOM    393 HG21 THR A  24     -13.704  -4.070   9.668  1.00 91.49           H  
ATOM    394 HG22 THR A  24     -12.538  -3.084  10.576  1.00 91.49           H  
ATOM    395 HG23 THR A  24     -13.721  -2.302   9.504  1.00 91.49           H  
ATOM    396  OG1 THR A  24     -11.304  -2.113   8.508  1.00 91.49           O  
ATOM    397  HG1 THR A  24     -11.859  -1.355   8.309  1.00 91.49           H  
ATOM    398  N   PRO A  25     -11.072  -5.381   6.214  1.00 93.84           N  
ATOM    399  CA  PRO A  25     -10.451  -5.439   4.894  1.00 93.84           C  
ATOM    400  HA  PRO A  25      -9.506  -5.976   4.979  1.00 93.84           H  
ATOM    401  C   PRO A  25     -10.191  -4.039   4.327  1.00 93.84           C  
ATOM    402  CB  PRO A  25     -11.404  -6.245   4.007  1.00 93.84           C  
ATOM    403  HB2 PRO A  25     -12.078  -5.576   3.472  1.00 93.84           H  
ATOM    404  HB3 PRO A  25     -10.862  -6.879   3.306  1.00 93.84           H  
ATOM    405  O   PRO A  25     -10.979  -3.114   4.543  1.00 93.84           O  
ATOM    406  CG  PRO A  25     -12.205  -7.073   5.011  1.00 93.84           C  
ATOM    407  HG2 PRO A  25     -11.641  -7.965   5.282  1.00 93.84           H  
ATOM    408  HG3 PRO A  25     -13.186  -7.344   4.621  1.00 93.84           H  
ATOM    409  CD  PRO A  25     -12.310  -6.144   6.220  1.00 93.84           C  
ATOM    410  HD2 PRO A  25     -12.419  -6.739   7.127  1.00 93.84           H  
ATOM    411  HD3 PRO A  25     -13.155  -5.467   6.098  1.00 93.84           H  
ATOM    412  N   VAL A  26      -9.095  -3.910   3.584  1.00 94.96           N  
ATOM    413  H   VAL A  26      -8.506  -4.720   3.453  1.00 94.96           H  
ATOM    414  CA  VAL A  26      -8.670  -2.666   2.931  1.00 94.96           C  
ATOM    415  HA  VAL A  26      -9.421  -1.890   3.079  1.00 94.96           H  
ATOM    416  C   VAL A  26      -8.549  -2.922   1.437  1.00 94.96           C  
ATOM    417  CB  VAL A  26      -7.346  -2.163   3.535  1.00 94.96           C  
ATOM    418  HB  VAL A  26      -6.609  -2.964   3.468  1.00 94.96           H  
ATOM    419  O   VAL A  26      -7.918  -3.893   1.023  1.00 94.96           O  
ATOM    420  CG1 VAL A  26      -6.775  -0.930   2.812  1.00 94.96           C  
ATOM    421 HG11 VAL A  26      -5.796  -1.180   2.403  1.00 94.96           H  
ATOM    422 HG12 VAL A  26      -7.412  -0.603   1.990  1.00 94.96           H  
ATOM    423 HG13 VAL A  26      -6.679  -0.088   3.497  1.00 94.96           H  
ATOM    424  CG2 VAL A  26      -7.542  -1.825   5.021  1.00 94.96           C  
ATOM    425 HG21 VAL A  26      -7.925  -2.687   5.568  1.00 94.96           H  
ATOM    426 HG22 VAL A  26      -6.592  -1.545   5.477  1.00 94.96           H  
ATOM    427 HG23 VAL A  26      -8.259  -1.011   5.127  1.00 94.96           H  
ATOM    428  N   GLU A  27      -9.156  -2.066   0.625  1.00 96.05           N  
ATOM    429  H   GLU A  27      -9.575  -1.239   1.025  1.00 96.05           H  
ATOM    430  CA  GLU A  27      -9.016  -2.086  -0.825  1.00 96.05           C  
ATOM    431  HA  GLU A  27      -8.712  -3.086  -1.136  1.00 96.05           H  
ATOM    432  C   GLU A  27      -7.914  -1.114  -1.255  1.00 96.05           C  
ATOM    433  CB  GLU A  27     -10.374  -1.812  -1.487  1.00 96.05           C  
ATOM    434  HB2 GLU A  27     -11.092  -2.531  -1.092  1.00 96.05           H  
ATOM    435  HB3 GLU A  27     -10.718  -0.807  -1.242  1.00 96.05           H  
ATOM    436  O   GLU A  27      -7.875   0.043  -0.844  1.00 96.05           O  
ATOM    437  CG  GLU A  27     -10.296  -1.979  -3.008  1.00 96.05           C  
ATOM    438  HG2 GLU A  27      -9.668  -2.840  -3.234  1.00 96.05           H  
ATOM    439  HG3 GLU A  27      -9.813  -1.104  -3.443  1.00 96.05           H  
ATOM    440  CD  GLU A  27     -11.682  -2.205  -3.627  1.00 96.05           C  
ATOM    441  OE1 GLU A  27     -12.319  -1.234  -4.082  1.00 96.05           O  
ATOM    442  OE2 GLU A  27     -12.075  -3.391  -3.699  1.00 96.05           O  
ATOM    443  N   VAL A  28      -6.979  -1.594  -2.071  1.00 96.73           N  
ATOM    444  H   VAL A  28      -7.025  -2.571  -2.321  1.00 96.73           H  
ATOM    445  CA  VAL A  28      -5.873  -0.798  -2.596  1.00 96.73           C  
ATOM    446  HA  VAL A  28      -5.980   0.227  -2.240  1.00 96.73           H  
ATOM    447  C   VAL A  28      -5.953  -0.778  -4.113  1.00 96.73           C  
ATOM    448  CB  VAL A  28      -4.507  -1.298  -2.094  1.00 96.73           C  
ATOM    449  HB  VAL A  28      -4.315  -2.293  -2.495  1.00 96.73           H  
ATOM    450  O   VAL A  28      -5.754  -1.796  -4.781  1.00 96.73           O  
ATOM    451  CG1 VAL A  28      -3.393  -0.348  -2.560  1.00 96.73           C  
ATOM    452 HG11 VAL A  28      -3.588   0.661  -2.195  1.00 96.73           H  
ATOM    453 HG12 VAL A  28      -2.431  -0.689  -2.176  1.00 96.73           H  
ATOM    454 HG13 VAL A  28      -3.346  -0.329  -3.649  1.00 96.73           H  
ATOM    455  CG2 VAL A  28      -4.458  -1.367  -0.561  1.00 96.73           C  
ATOM    456 HG21 VAL A  28      -4.736  -0.401  -0.139  1.00 96.73           H  
ATOM    457 HG22 VAL A  28      -5.155  -2.123  -0.200  1.00 96.73           H  
ATOM    458 HG23 VAL A  28      -3.457  -1.635  -0.222  1.00 96.73           H  
ATOM    459  N   HIS A  29      -6.199   0.402  -4.673  1.00 96.88           N  
ATOM    460  H   HIS A  29      -6.390   1.181  -4.059  1.00 96.88           H  
ATOM    461  CA  HIS A  29      -6.103   0.647  -6.105  1.00 96.88           C  
ATOM    462  HA  HIS A  29      -6.281  -0.292  -6.630  1.00 96.88           H  
ATOM    463  C   HIS A  29      -4.699   1.141  -6.442  1.00 96.88           C  
ATOM    464  CB  HIS A  29      -7.171   1.631  -6.588  1.00 96.88           C  
ATOM    465  HB2 HIS A  29      -7.190   1.617  -7.677  1.00 96.88           H  
ATOM    466  HB3 HIS A  29      -6.898   2.640  -6.280  1.00 96.88           H  
ATOM    467  O   HIS A  29      -4.263   2.199  -5.988  1.00 96.88           O  
ATOM    468  CG  HIS A  29      -8.553   1.334  -6.078  1.00 96.88           C  
ATOM    469  CD2 HIS A  29      -9.134   1.888  -4.970  1.00 96.88           C  
ATOM    470  HD2 HIS A  29      -8.698   2.612  -4.297  1.00 96.88           H  
ATOM    471  ND1 HIS A  29      -9.468   0.457  -6.626  1.00 96.88           N  
ATOM    472  HD1 HIS A  29      -9.318  -0.224  -7.356  1.00 96.88           H  
ATOM    473  CE1 HIS A  29     -10.571   0.487  -5.860  1.00 96.88           C  
ATOM    474  HE1 HIS A  29     -11.451  -0.125  -5.990  1.00 96.88           H  
ATOM    475  NE2 HIS A  29     -10.406   1.351  -4.857  1.00 96.88           N  
ATOM    476  N   ILE A  30      -3.992   0.381  -7.266  1.00 96.73           N  
ATOM    477  H   ILE A  30      -4.425  -0.463  -7.612  1.00 96.73           H  
ATOM    478  CA  ILE A  30      -2.629   0.665  -7.699  1.00 96.73           C  
ATOM    479  HA  ILE A  30      -2.228   1.497  -7.120  1.00 96.73           H  
ATOM    480  C   ILE A  30      -2.680   1.060  -9.171  1.00 96.73           C  
ATOM    481  CB  ILE A  30      -1.716  -0.557  -7.473  1.00 96.73           C  
ATOM    482  HB  ILE A  30      -2.031  -1.338  -8.165  1.00 96.73           H  
ATOM    483  O   ILE A  30      -3.154   0.286 -10.005  1.00 96.73           O  
ATOM    484  CG1 ILE A  30      -1.825  -1.145  -6.048  1.00 96.73           C  
ATOM    485 HG12 ILE A  30      -2.869  -1.351  -5.812  1.00 96.73           H  
ATOM    486 HG13 ILE A  30      -1.446  -0.431  -5.316  1.00 96.73           H  
ATOM    487  CG2 ILE A  30      -0.270  -0.148  -7.807  1.00 96.73           C  
ATOM    488 HG21 ILE A  30      -0.200   0.102  -8.866  1.00 96.73           H  
ATOM    489 HG22 ILE A  30       0.426  -0.967  -7.624  1.00 96.73           H  
ATOM    490 HG23 ILE A  30       0.027   0.716  -7.213  1.00 96.73           H  
ATOM    491  CD1 ILE A  30      -1.082  -2.477  -5.895  1.00 96.73           C  
ATOM    492 HD11 ILE A  30      -1.315  -2.913  -4.924  1.00 96.73           H  
ATOM    493 HD12 ILE A  30      -1.402  -3.169  -6.674  1.00 96.73           H  
ATOM    494 HD13 ILE A  30      -0.004  -2.331  -5.955  1.00 96.73           H  
ATOM    495  N   LYS A  31      -2.179   2.249  -9.503  1.00 94.68           N  
ATOM    496  H   LYS A  31      -1.814   2.823  -8.756  1.00 94.68           H  
ATOM    497  CA  LYS A  31      -2.021   2.725 -10.879  1.00 94.68           C  
ATOM    498  HA  LYS A  31      -2.345   1.944 -11.567  1.00 94.68           H  
ATOM    499  C   LYS A  31      -0.554   3.004 -11.168  1.00 94.68           C  
ATOM    500  CB  LYS A  31      -2.896   3.958 -11.114  1.00 94.68           C  
ATOM    501  HB2 LYS A  31      -2.600   4.743 -10.418  1.00 94.68           H  
ATOM    502  HB3 LYS A  31      -3.938   3.703 -10.922  1.00 94.68           H  
ATOM    503  O   LYS A  31       0.108   3.715 -10.418  1.00 94.68           O  
ATOM    504  CG  LYS A  31      -2.750   4.468 -12.556  1.00 94.68           C  
ATOM    505  HG2 LYS A  31      -1.699   4.637 -12.788  1.00 94.68           H  
ATOM    506  HG3 LYS A  31      -3.141   3.728 -13.255  1.00 94.68           H  
ATOM    507  CD  LYS A  31      -3.473   5.797 -12.743  1.00 94.68           C  
ATOM    508  HD2 LYS A  31      -4.536   5.687 -12.528  1.00 94.68           H  
ATOM    509  HD3 LYS A  31      -3.041   6.520 -12.052  1.00 94.68           H  
ATOM    510  CE  LYS A  31      -3.246   6.255 -14.184  1.00 94.68           C  
ATOM    511  HE2 LYS A  31      -2.195   6.100 -14.428  1.00 94.68           H  
ATOM    512  HE3 LYS A  31      -3.818   5.627 -14.867  1.00 94.68           H  
ATOM    513  NZ  LYS A  31      -3.585   7.687 -14.342  1.00 94.68           N  
ATOM    514  HZ1 LYS A  31      -3.006   8.224 -13.712  1.00 94.68           H  
ATOM    515  HZ2 LYS A  31      -4.550   7.873 -14.113  1.00 94.68           H  
ATOM    516  HZ3 LYS A  31      -3.378   7.987 -15.284  1.00 94.68           H  
ATOM    517  N   VAL A  32      -0.067   2.464 -12.279  1.00 92.20           N  
ATOM    518  H   VAL A  32      -0.685   1.901 -12.846  1.00 92.20           H  
ATOM    519  CA  VAL A  32       1.337   2.529 -12.687  1.00 92.20           C  
ATOM    520  HA  VAL A  32       1.837   3.371 -12.208  1.00 92.20           H  
ATOM    521  C   VAL A  32       1.381   2.701 -14.197  1.00 92.20           C  
ATOM    522  CB  VAL A  32       2.050   1.235 -12.292  1.00 92.20           C  
ATOM    523  HB  VAL A  32       1.593   0.400 -12.822  1.00 92.20           H  
ATOM    524  O   VAL A  32       1.036   1.785 -14.943  1.00 92.20           O  
ATOM    525  CG1 VAL A  32       3.527   1.301 -12.657  1.00 92.20           C  
ATOM    526 HG11 VAL A  32       3.976   0.356 -12.351  1.00 92.20           H  
ATOM    527 HG12 VAL A  32       4.010   2.134 -12.146  1.00 92.20           H  
ATOM    528 HG13 VAL A  32       3.658   1.404 -13.735  1.00 92.20           H  
ATOM    529  CG2 VAL A  32       1.952   0.934 -10.796  1.00 92.20           C  
ATOM    530 HG21 VAL A  32       0.951   1.112 -10.405  1.00 92.20           H  
ATOM    531 HG22 VAL A  32       2.665   1.531 -10.228  1.00 92.20           H  
ATOM    532 HG23 VAL A  32       2.116  -0.137 -10.673  1.00 92.20           H  
ATOM    533  N   GLY A  33       1.749   3.895 -14.660  1.00 87.44           N  
ATOM    534  H   GLY A  33       2.087   4.591 -14.011  1.00 87.44           H  
ATOM    535  CA  GLY A  33       1.576   4.263 -16.064  1.00 87.44           C  
ATOM    536  HA2 GLY A  33       1.826   5.315 -16.206  1.00 87.44           H  
ATOM    537  HA3 GLY A  33       2.251   3.663 -16.676  1.00 87.44           H  
ATOM    538  C   GLY A  33       0.127   4.038 -16.520  1.00 87.44           C  
ATOM    539  O   GLY A  33      -0.807   4.639 -15.977  1.00 87.44           O  
ATOM    540  N   ASP A  34      -0.041   3.143 -17.494  1.00 87.99           N  
ATOM    541  H   ASP A  34       0.779   2.680 -17.859  1.00 87.99           H  
ATOM    542  CA  ASP A  34      -1.339   2.764 -18.063  1.00 87.99           C  
ATOM    543  HA  ASP A  34      -2.019   3.612 -17.987  1.00 87.99           H  
ATOM    544  C   ASP A  34      -1.994   1.572 -17.336  1.00 87.99           C  
ATOM    545  CB  ASP A  34      -1.163   2.444 -19.558  1.00 87.99           C  
ATOM    546  HB2 ASP A  34      -2.145   2.306 -20.010  1.00 87.99           H  
ATOM    547  HB3 ASP A  34      -0.615   1.507 -19.651  1.00 87.99           H  
ATOM    548  O   ASP A  34      -3.198   1.352 -17.482  1.00 87.99           O  
ATOM    549  CG  ASP A  34      -0.414   3.541 -20.320  1.00 87.99           C  
ATOM    550  OD1 ASP A  34      -0.829   4.715 -20.205  1.00 87.99           O  
ATOM    551  OD2 ASP A  34       0.611   3.185 -20.962  1.00 87.99           O  
ATOM    552  N   GLU A  35      -1.232   0.803 -16.546  1.00 91.86           N  
ATOM    553  H   GLU A  35      -0.295   1.107 -16.325  1.00 91.86           H  
ATOM    554  CA  GLU A  35      -1.742  -0.370 -15.831  1.00 91.86           C  
ATOM    555  HA  GLU A  35      -2.483  -0.841 -16.477  1.00 91.86           H  
ATOM    556  C   GLU A  35      -2.453   0.052 -14.538  1.00 91.86           C  
ATOM    557  CB  GLU A  35      -0.635  -1.422 -15.587  1.00 91.86           C  
ATOM    558  HB2 GLU A  35      -0.068  -1.543 -16.510  1.00 91.86           H  
ATOM    559  HB3 GLU A  35       0.039  -1.066 -14.808  1.00 91.86           H  
ATOM    560  O   GLU A  35      -2.019   0.954 -13.813  1.00 91.86           O  
ATOM    561  CG  GLU A  35      -1.217  -2.800 -15.188  1.00 91.86           C  
ATOM    562  HG2 GLU A  35      -1.767  -2.688 -14.253  1.00 91.86           H  
ATOM    563  HG3 GLU A  35      -1.935  -3.101 -15.951  1.00 91.86           H  
ATOM    564  CD  GLU A  35      -0.184  -3.937 -15.013  1.00 91.86           C  
ATOM    565  OE1 GLU A  35      -0.572  -5.003 -14.460  1.00 91.86           O  
ATOM    566  OE2 GLU A  35       0.987  -3.752 -15.405  1.00 91.86           O  
ATOM    567  N   LYS A  36      -3.567  -0.620 -14.240  1.00 93.23           N  
ATOM    568  H   LYS A  36      -3.848  -1.368 -14.858  1.00 93.23           H  
ATOM    569  CA  LYS A  36      -4.319  -0.470 -12.995  1.00 93.23           C  
ATOM    570  HA  LYS A  36      -3.707   0.063 -12.268  1.00 93.23           H  
ATOM    571  C   LYS A  36      -4.639  -1.844 -12.430  1.00 93.23           C  
ATOM    572  CB  LYS A  36      -5.617   0.314 -13.225  1.00 93.23           C  
ATOM    573  HB2 LYS A  36      -6.199   0.296 -12.303  1.00 93.23           H  
ATOM    574  HB3 LYS A  36      -6.195  -0.183 -14.004  1.00 93.23           H  
ATOM    575  O   LYS A  36      -5.091  -2.716 -13.170  1.00 93.23           O  
ATOM    576  CG  LYS A  36      -5.373   1.774 -13.620  1.00 93.23           C  
ATOM    577  HG2 LYS A  36      -4.782   1.821 -14.534  1.00 93.23           H  
ATOM    578  HG3 LYS A  36      -4.841   2.276 -12.812  1.00 93.23           H  
ATOM    579  CD  LYS A  36      -6.719   2.463 -13.851  1.00 93.23           C  
ATOM    580  HD2 LYS A  36      -7.275   1.901 -14.601  1.00 93.23           H  
ATOM    581  HD3 LYS A  36      -7.282   2.461 -12.918  1.00 93.23           H  
ATOM    582  CE  LYS A  36      -6.523   3.898 -14.338  1.00 93.23           C  
ATOM    583  HE2 LYS A  36      -5.933   3.868 -15.254  1.00 93.23           H  
ATOM    584  HE3 LYS A  36      -5.963   4.443 -13.578  1.00 93.23           H  
ATOM    585  NZ  LYS A  36      -7.839   4.538 -14.582  1.00 93.23           N  
ATOM    586  HZ1 LYS A  36      -7.742   5.482 -14.927  1.00 93.23           H  
ATOM    587  HZ2 LYS A  36      -8.385   4.549 -13.733  1.00 93.23           H  
ATOM    588  HZ3 LYS A  36      -8.356   4.002 -15.265  1.00 93.23           H  
ATOM    589  N   ARG A  37      -4.465  -2.018 -11.123  1.00 95.38           N  
ATOM    590  H   ARG A  37      -4.083  -1.247 -10.595  1.00 95.38           H  
ATOM    591  CA  ARG A  37      -4.933  -3.194 -10.381  1.00 95.38           C  
ATOM    592  HA  ARG A  37      -5.673  -3.723 -10.982  1.00 95.38           H  
ATOM    593  C   ARG A  37      -5.634  -2.762  -9.108  1.00 95.38           C  
ATOM    594  CB  ARG A  37      -3.783  -4.163 -10.079  1.00 95.38           C  
ATOM    595  HB2 ARG A  37      -4.164  -4.969  -9.453  1.00 95.38           H  
ATOM    596  HB3 ARG A  37      -2.997  -3.646  -9.528  1.00 95.38           H  
ATOM    597  O   ARG A  37      -5.311  -1.729  -8.536  1.00 95.38           O  
ATOM    598  CG  ARG A  37      -3.216  -4.768 -11.369  1.00 95.38           C  
ATOM    599  HG2 ARG A  37      -4.028  -5.168 -11.976  1.00 95.38           H  
ATOM    600  HG3 ARG A  37      -2.692  -3.999 -11.938  1.00 95.38           H  
ATOM    601  CD  ARG A  37      -2.246  -5.897 -11.039  1.00 95.38           C  
ATOM    602  HD2 ARG A  37      -1.455  -5.496 -10.405  1.00 95.38           H  
ATOM    603  HD3 ARG A  37      -2.781  -6.682 -10.505  1.00 95.38           H  
ATOM    604  NE  ARG A  37      -1.634  -6.419 -12.262  1.00 95.38           N  
ATOM    605  HE  ARG A  37      -1.415  -5.754 -12.990  1.00 95.38           H  
ATOM    606  NH1 ARG A  37      -1.210  -8.583 -11.594  1.00 95.38           N  
ATOM    607 HH11 ARG A  37      -0.783  -9.476 -11.795  1.00 95.38           H  
ATOM    608 HH12 ARG A  37      -1.674  -8.403 -10.715  1.00 95.38           H  
ATOM    609  NH2 ARG A  37      -0.515  -7.802 -13.593  1.00 95.38           N  
ATOM    610 HH21 ARG A  37       0.047  -8.623 -13.763  1.00 95.38           H  
ATOM    611 HH22 ARG A  37      -0.383  -6.970 -14.151  1.00 95.38           H  
ATOM    612  CZ  ARG A  37      -1.129  -7.612 -12.467  1.00 95.38           C  
ATOM    613  N   THR A  38      -6.611  -3.544  -8.684  1.00 96.32           N  
ATOM    614  H   THR A  38      -6.801  -4.405  -9.177  1.00 96.32           H  
ATOM    615  CA  THR A  38      -7.298  -3.371  -7.402  1.00 96.32           C  
ATOM    616  HA  THR A  38      -6.846  -2.560  -6.832  1.00 96.32           H  
ATOM    617  C   THR A  38      -7.114  -4.648  -6.608  1.00 96.32           C  
ATOM    618  CB  THR A  38      -8.773  -3.025  -7.612  1.00 96.32           C  
ATOM    619  HB  THR A  38      -9.260  -3.807  -8.193  1.00 96.32           H  
ATOM    620  O   THR A  38      -7.252  -5.737  -7.166  1.00 96.32           O  
ATOM    621  CG2 THR A  38      -9.517  -2.829  -6.297  1.00 96.32           C  
ATOM    622 HG21 THR A  38     -10.521  -2.453  -6.492  1.00 96.32           H  
ATOM    623 HG22 THR A  38      -8.985  -2.123  -5.659  1.00 96.32           H  
ATOM    624 HG23 THR A  38      -9.617  -3.778  -5.770  1.00 96.32           H  
ATOM    625  OG1 THR A  38      -8.805  -1.811  -8.339  1.00 96.32           O  
ATOM    626  HG1 THR A  38      -7.895  -1.631  -8.588  1.00 96.32           H  
ATOM    627  N   VAL A  39      -6.729  -4.506  -5.345  1.00 95.64           N  
ATOM    628  H   VAL A  39      -6.606  -3.575  -4.972  1.00 95.64           H  
ATOM    629  CA  VAL A  39      -6.422  -5.622  -4.453  1.00 95.64           C  
ATOM    630  HA  VAL A  39      -6.819  -6.548  -4.868  1.00 95.64           H  
ATOM    631  C   VAL A  39      -7.091  -5.382  -3.116  1.00 95.64           C  
ATOM    632  CB  VAL A  39      -4.903  -5.783  -4.276  1.00 95.64           C  
ATOM    633  HB  VAL A  39      -4.475  -4.863  -3.876  1.00 95.64           H  
ATOM    634  O   VAL A  39      -6.865  -4.352  -2.490  1.00 95.64           O  
ATOM    635  CG1 VAL A  39      -4.552  -6.932  -3.327  1.00 95.64           C  
ATOM    636 HG11 VAL A  39      -4.957  -7.873  -3.699  1.00 95.64           H  
ATOM    637 HG12 VAL A  39      -4.952  -6.742  -2.330  1.00 95.64           H  
ATOM    638 HG13 VAL A  39      -3.469  -7.005  -3.233  1.00 95.64           H  
ATOM    639  CG2 VAL A  39      -4.256  -6.074  -5.635  1.00 95.64           C  
ATOM    640 HG21 VAL A  39      -4.194  -5.159  -6.223  1.00 95.64           H  
ATOM    641 HG22 VAL A  39      -4.840  -6.821  -6.173  1.00 95.64           H  
ATOM    642 HG23 VAL A  39      -3.256  -6.479  -5.477  1.00 95.64           H  
ATOM    643  N   THR A  40      -7.880  -6.348  -2.666  1.00 96.14           N  
ATOM    644  H   THR A  40      -8.060  -7.155  -3.245  1.00 96.14           H  
ATOM    645  CA  THR A  40      -8.390  -6.385  -1.297  1.00 96.14           C  
ATOM    646  HA  THR A  40      -8.511  -5.368  -0.924  1.00 96.14           H  
ATOM    647  C   THR A  40      -7.380  -7.120  -0.419  1.00 96.14           C  
ATOM    648  CB  THR A  40      -9.756  -7.078  -1.239  1.00 96.14           C  
ATOM    649  HB  THR A  40      -9.617  -8.145  -1.411  1.00 96.14           H  
ATOM    650  O   THR A  40      -6.968  -8.226  -0.758  1.00 96.14           O  
ATOM    651  CG2 THR A  40     -10.441  -6.887   0.111  1.00 96.14           C  
ATOM    652 HG21 THR A  40     -10.548  -5.825   0.332  1.00 96.14           H  
ATOM    653 HG22 THR A  40      -9.855  -7.364   0.897  1.00 96.14           H  
ATOM    654 HG23 THR A  40     -11.427  -7.351   0.084  1.00 96.14           H  
ATOM    655  OG1 THR A  40     -10.618  -6.590  -2.247  1.00 96.14           O  
ATOM    656  HG1 THR A  40     -10.808  -5.659  -2.111  1.00 96.14           H  
ATOM    657  N   VAL A  41      -6.983  -6.511   0.696  1.00 96.40           N  
ATOM    658  H   VAL A  41      -7.335  -5.582   0.876  1.00 96.40           H  
ATOM    659  CA  VAL A  41      -6.063  -7.083   1.687  1.00 96.40           C  
ATOM    660  HA  VAL A  41      -5.698  -8.047   1.333  1.00 96.40           H  
ATOM    661  C   VAL A  41      -6.840  -7.311   2.980  1.00 96.40           C  
ATOM    662  CB  VAL A  41      -4.845  -6.166   1.920  1.00 96.40           C  
ATOM    663  HB  VAL A  41      -5.161  -5.278   2.469  1.00 96.40           H  
ATOM    664  O   VAL A  41      -7.313  -6.356   3.608  1.00 96.40           O  
ATOM    665  CG1 VAL A  41      -3.765  -6.890   2.733  1.00 96.40           C  
ATOM    666 HG11 VAL A  41      -2.939  -6.212   2.947  1.00 96.40           H  
ATOM    667 HG12 VAL A  41      -4.174  -7.256   3.674  1.00 96.40           H  
ATOM    668 HG13 VAL A  41      -3.383  -7.745   2.175  1.00 96.40           H  
ATOM    669  CG2 VAL A  41      -4.197  -5.696   0.611  1.00 96.40           C  
ATOM    670 HG21 VAL A  41      -3.325  -5.085   0.843  1.00 96.40           H  
ATOM    671 HG22 VAL A  41      -3.895  -6.557   0.014  1.00 96.40           H  
ATOM    672 HG23 VAL A  41      -4.895  -5.084   0.040  1.00 96.40           H  
ATOM    673  N   ASN A  42      -7.012  -8.568   3.380  1.00 96.66           N  
ATOM    674  H   ASN A  42      -6.589  -9.318   2.852  1.00 96.66           H  
ATOM    675  CA  ASN A  42      -7.750  -8.921   4.591  1.00 96.66           C  
ATOM    676  HA  ASN A  42      -8.637  -8.288   4.627  1.00 96.66           H  
ATOM    677  C   ASN A  42      -6.923  -8.651   5.865  1.00 96.66           C  
ATOM    678  CB  ASN A  42      -8.226 -10.379   4.501  1.00 96.66           C  
ATOM    679  HB2 ASN A  42      -7.368 -11.043   4.402  1.00 96.66           H  
ATOM    680  HB3 ASN A  42      -8.754 -10.659   5.413  1.00 96.66           H  
ATOM    681  O   ASN A  42      -5.697  -8.555   5.797  1.00 96.66           O  
ATOM    682  CG  ASN A  42      -9.177 -10.586   3.341  1.00 96.66           C  
ATOM    683  ND2 ASN A  42      -8.755 -11.285   2.319  1.00 96.66           N  
ATOM    684 HD21 ASN A  42      -7.758 -11.427   2.239  1.00 96.66           H  
ATOM    685 HD22 ASN A  42      -9.344 -11.325   1.499  1.00 96.66           H  
ATOM    686  OD1 ASN A  42     -10.297 -10.097   3.344  1.00 96.66           O  
ATOM    687  N   PRO A  43      -7.564  -8.524   7.041  1.00 96.22           N  
ATOM    688  CA  PRO A  43      -6.866  -8.393   8.321  1.00 96.22           C  
ATOM    689  HA  PRO A  43      -6.410  -7.404   8.374  1.00 96.22           H  
ATOM    690  C   PRO A  43      -5.795  -9.472   8.536  1.00 96.22           C  
ATOM    691  CB  PRO A  43      -7.972  -8.500   9.376  1.00 96.22           C  
ATOM    692  HB2 PRO A  43      -8.197  -9.545   9.589  1.00 96.22           H  
ATOM    693  HB3 PRO A  43      -7.719  -7.980  10.300  1.00 96.22           H  
ATOM    694  O   PRO A  43      -6.090 -10.665   8.473  1.00 96.22           O  
ATOM    695  CG  PRO A  43      -9.163  -7.874   8.661  1.00 96.22           C  
ATOM    696  HG2 PRO A  43     -10.113  -8.173   9.106  1.00 96.22           H  
ATOM    697  HG3 PRO A  43      -9.051  -6.790   8.657  1.00 96.22           H  
ATOM    698  CD  PRO A  43      -9.003  -8.413   7.244  1.00 96.22           C  
ATOM    699  HD2 PRO A  43      -9.466  -9.397   7.171  1.00 96.22           H  
ATOM    700  HD3 PRO A  43      -9.458  -7.722   6.534  1.00 96.22           H  
ATOM    701  N   GLY A  44      -4.557  -9.055   8.806  1.00 94.93           N  
ATOM    702  H   GLY A  44      -4.365  -8.065   8.757  1.00 94.93           H  
ATOM    703  CA  GLY A  44      -3.404  -9.942   8.999  1.00 94.93           C  
ATOM    704  HA2 GLY A  44      -2.610  -9.375   9.485  1.00 94.93           H  
ATOM    705  HA3 GLY A  44      -3.693 -10.767   9.650  1.00 94.93           H  
ATOM    706  C   GLY A  44      -2.824 -10.540   7.712  1.00 94.93           C  
ATOM    707  O   GLY A  44      -1.874 -11.319   7.787  1.00 94.93           O  
ATOM    708  N   GLU A  45      -3.371 -10.197   6.544  1.00 96.53           N  
ATOM    709  H   GLU A  45      -4.135  -9.536   6.538  1.00 96.53           H  
ATOM    710  CA  GLU A  45      -2.891 -10.663   5.246  1.00 96.53           C  
ATOM    711  HA  GLU A  45      -2.506 -11.675   5.373  1.00 96.53           H  
ATOM    712  C   GLU A  45      -1.743  -9.787   4.718  1.00 96.53           C  
ATOM    713  CB  GLU A  45      -4.066 -10.737   4.254  1.00 96.53           C  
ATOM    714  HB2 GLU A  45      -4.910 -11.210   4.755  1.00 96.53           H  
ATOM    715  HB3 GLU A  45      -4.346  -9.724   3.967  1.00 96.53           H  
ATOM    716  O   GLU A  45      -1.696  -8.569   4.928  1.00 96.53           O  
ATOM    717  CG  GLU A  45      -3.755 -11.537   2.979  1.00 96.53           C  
ATOM    718  HG2 GLU A  45      -3.438 -12.539   3.269  1.00 96.53           H  
ATOM    719  HG3 GLU A  45      -2.929 -11.062   2.450  1.00 96.53           H  
ATOM    720  CD  GLU A  45      -4.957 -11.639   2.022  1.00 96.53           C  
ATOM    721  OE1 GLU A  45      -4.855 -12.408   1.044  1.00 96.53           O  
ATOM    722  OE2 GLU A  45      -5.991 -10.971   2.267  1.00 96.53           O  
ATOM    723  N   GLU A  46      -0.830 -10.425   3.986  1.00 96.74           N  
ATOM    724  H   GLU A  46      -0.959 -11.414   3.823  1.00 96.74           H  
ATOM    725  CA  GLU A  46       0.191  -9.779   3.166  1.00 96.74           C  
ATOM    726  HA  GLU A  46       0.059  -8.699   3.228  1.00 96.74           H  
ATOM    727  C   GLU A  46      -0.007 -10.217   1.709  1.00 96.74           C  
ATOM    728  CB  GLU A  46       1.592 -10.116   3.708  1.00 96.74           C  
ATOM    729  HB2 GLU A  46       1.761 -11.190   3.635  1.00 96.74           H  
ATOM    730  HB3 GLU A  46       1.622  -9.835   4.761  1.00 96.74           H  
ATOM    731  O   GLU A  46      -0.020 -11.412   1.414  1.00 96.74           O  
ATOM    732  CG  GLU A  46       2.722  -9.377   2.970  1.00 96.74           C  
ATOM    733  HG2 GLU A  46       2.713  -9.668   1.919  1.00 96.74           H  
ATOM    734  HG3 GLU A  46       2.536  -8.304   3.021  1.00 96.74           H  
ATOM    735  CD  GLU A  46       4.110  -9.667   3.573  1.00 96.74           C  
ATOM    736  OE1 GLU A  46       5.061  -9.925   2.794  1.00 96.74           O  
ATOM    737  OE2 GLU A  46       4.266  -9.559   4.811  1.00 96.74           O  
ATOM    738  N   VAL A  47      -0.165  -9.255   0.798  1.00 96.68           N  
ATOM    739  H   VAL A  47      -0.096  -8.297   1.111  1.00 96.68           H  
ATOM    740  CA  VAL A  47      -0.385  -9.499  -0.633  1.00 96.68           C  
ATOM    741  HA  VAL A  47      -0.329 -10.572  -0.816  1.00 96.68           H  
ATOM    742  C   VAL A  47       0.717  -8.832  -1.444  1.00 96.68           C  
ATOM    743  CB  VAL A  47      -1.779  -9.031  -1.101  1.00 96.68           C  
ATOM    744  HB  VAL A  47      -1.859  -7.950  -0.985  1.00 96.68           H  
ATOM    745  O   VAL A  47       1.089  -7.687  -1.195  1.00 96.68           O  
ATOM    746  CG1 VAL A  47      -2.001  -9.391  -2.578  1.00 96.68           C  
ATOM    747 HG11 VAL A  47      -1.381  -8.764  -3.220  1.00 96.68           H  
ATOM    748 HG12 VAL A  47      -1.761 -10.441  -2.745  1.00 96.68           H  
ATOM    749 HG13 VAL A  47      -3.047  -9.240  -2.844  1.00 96.68           H  
ATOM    750  CG2 VAL A  47      -2.904  -9.690  -0.295  1.00 96.68           C  
ATOM    751 HG21 VAL A  47      -2.852 -10.776  -0.384  1.00 96.68           H  
ATOM    752 HG22 VAL A  47      -3.878  -9.352  -0.648  1.00 96.68           H  
ATOM    753 HG23 VAL A  47      -2.817  -9.426   0.759  1.00 96.68           H  
ATOM    754  N   GLU A  48       1.228  -9.530  -2.455  1.00 96.61           N  
ATOM    755  H   GLU A  48       0.864 -10.455  -2.634  1.00 96.61           H  
ATOM    756  CA  GLU A  48       2.229  -9.004  -3.380  1.00 96.61           C  
ATOM    757  HA  GLU A  48       2.530  -8.011  -3.047  1.00 96.61           H  
ATOM    758  C   GLU A  48       1.652  -8.858  -4.792  1.00 96.61           C  
ATOM    759  CB  GLU A  48       3.486  -9.884  -3.337  1.00 96.61           C  
ATOM    760  HB2 GLU A  48       3.256 -10.875  -3.730  1.00 96.61           H  
ATOM    761  HB3 GLU A  48       3.805  -9.985  -2.300  1.00 96.61           H  
ATOM    762  O   GLU A  48       1.045  -9.777  -5.342  1.00 96.61           O  
ATOM    763  CG  GLU A  48       4.632  -9.269  -4.145  1.00 96.61           C  
ATOM    764  HG2 GLU A  48       4.799  -8.249  -3.800  1.00 96.61           H  
ATOM    765  HG3 GLU A  48       4.351  -9.225  -5.197  1.00 96.61           H  
ATOM    766  CD  GLU A  48       5.932 -10.067  -3.991  1.00 96.61           C  
ATOM    767  OE1 GLU A  48       6.397 -10.633  -5.010  1.00 96.61           O  
ATOM    768  OE2 GLU A  48       6.535 -10.004  -2.887  1.00 96.61           O  
ATOM    769  N   VAL A  49       1.875  -7.696  -5.401  1.00 95.29           N  
ATOM    770  H   VAL A  49       2.353  -6.979  -4.875  1.00 95.29           H  
ATOM    771  CA  VAL A  49       1.449  -7.355  -6.758  1.00 95.29           C  
ATOM    772  HA  VAL A  49       0.962  -8.221  -7.208  1.00 95.29           H  
ATOM    773  C   VAL A  49       2.676  -6.992  -7.574  1.00 95.29           C  
ATOM    774  CB  VAL A  49       0.455  -6.182  -6.767  1.00 95.29           C  
ATOM    775  HB  VAL A  49       0.978  -5.254  -6.538  1.00 95.29           H  
ATOM    776  O   VAL A  49       3.432  -6.101  -7.200  1.00 95.29           O  
ATOM    777  CG1 VAL A  49      -0.193  -6.051  -8.151  1.00 95.29           C  
ATOM    778 HG11 VAL A  49      -0.745  -6.960  -8.390  1.00 95.29           H  
ATOM    779 HG12 VAL A  49       0.567  -5.873  -8.912  1.00 95.29           H  
ATOM    780 HG13 VAL A  49      -0.880  -5.204  -8.146  1.00 95.29           H  
ATOM    781  CG2 VAL A  49      -0.661  -6.357  -5.739  1.00 95.29           C  
ATOM    782 HG21 VAL A  49      -1.182  -7.300  -5.906  1.00 95.29           H  
ATOM    783 HG22 VAL A  49      -1.347  -5.514  -5.813  1.00 95.29           H  
ATOM    784 HG23 VAL A  49      -0.250  -6.353  -4.729  1.00 95.29           H  
ATOM    785  N   THR A  50       2.872  -7.654  -8.710  1.00 94.42           N  
ATOM    786  H   THR A  50       2.195  -8.347  -8.996  1.00 94.42           H  
ATOM    787  CA  THR A  50       3.982  -7.346  -9.620  1.00 94.42           C  
ATOM    788  HA  THR A  50       4.660  -6.638  -9.144  1.00 94.42           H  
ATOM    789  C   THR A  50       3.463  -6.693 -10.893  1.00 94.42           C  
ATOM    790  CB  THR A  50       4.820  -8.593  -9.924  1.00 94.42           C  
ATOM    791  HB  THR A  50       4.200  -9.345 -10.412  1.00 94.42           H  
ATOM    792  O   THR A  50       2.525  -7.193 -11.516  1.00 94.42           O  
ATOM    793  CG2 THR A  50       6.033  -8.282 -10.802  1.00 94.42           C  
ATOM    794 HG21 THR A  50       6.610  -7.467 -10.365  1.00 94.42           H  
ATOM    795 HG22 THR A  50       6.664  -9.167 -10.876  1.00 94.42           H  
ATOM    796 HG23 THR A  50       5.712  -8.001 -11.805  1.00 94.42           H  
ATOM    797  OG1 THR A  50       5.339  -9.124  -8.727  1.00 94.42           O  
ATOM    798  HG1 THR A  50       4.618  -9.290  -8.115  1.00 94.42           H  
ATOM    799  N   PHE A  51       4.114  -5.601 -11.276  1.00 93.39           N  
ATOM    800  H   PHE A  51       4.857  -5.267 -10.679  1.00 93.39           H  
ATOM    801  CA  PHE A  51       3.954  -4.890 -12.537  1.00 93.39           C  
ATOM    802  HA  PHE A  51       3.119  -5.306 -13.100  1.00 93.39           H  
ATOM    803  C   PHE A  51       5.234  -5.055 -13.356  1.00 93.39           C  
ATOM    804  CB  PHE A  51       3.662  -3.410 -12.264  1.00 93.39           C  
ATOM    805  HB2 PHE A  51       4.483  -2.988 -11.684  1.00 93.39           H  
ATOM    806  HB3 PHE A  51       3.626  -2.885 -13.219  1.00 93.39           H  
ATOM    807  O   PHE A  51       6.338  -5.121 -12.805  1.00 93.39           O  
ATOM    808  CG  PHE A  51       2.363  -3.159 -11.524  1.00 93.39           C  
ATOM    809  CD1 PHE A  51       1.224  -2.753 -12.237  1.00 93.39           C  
ATOM    810  HD1 PHE A  51       1.298  -2.580 -13.300  1.00 93.39           H  
ATOM    811  CD2 PHE A  51       2.287  -3.330 -10.129  1.00 93.39           C  
ATOM    812  HD2 PHE A  51       3.160  -3.637  -9.572  1.00 93.39           H  
ATOM    813  CE1 PHE A  51       0.002  -2.553 -11.573  1.00 93.39           C  
ATOM    814  HE1 PHE A  51      -0.867  -2.235 -12.129  1.00 93.39           H  
ATOM    815  CE2 PHE A  51       1.071  -3.116  -9.460  1.00 93.39           C  
ATOM    816  HE2 PHE A  51       1.017  -3.252  -8.390  1.00 93.39           H  
ATOM    817  CZ  PHE A  51      -0.073  -2.741 -10.184  1.00 93.39           C  
ATOM    818  HZ  PHE A  51      -1.008  -2.575  -9.671  1.00 93.39           H  
ATOM    819  N   SER A  52       5.102  -5.126 -14.675  1.00 90.36           N  
ATOM    820  H   SER A  52       4.185  -5.024 -15.086  1.00 90.36           H  
ATOM    821  CA  SER A  52       6.241  -5.208 -15.592  1.00 90.36           C  
ATOM    822  HA  SER A  52       7.142  -4.857 -15.089  1.00 90.36           H  
ATOM    823  C   SER A  52       5.990  -4.293 -16.779  1.00 90.36           C  
ATOM    824  CB  SER A  52       6.497  -6.648 -16.049  1.00 90.36           C  
ATOM    825  HB2 SER A  52       7.391  -6.672 -16.673  1.00 90.36           H  
ATOM    826  HB3 SER A  52       5.648  -7.011 -16.627  1.00 90.36           H  
ATOM    827  O   SER A  52       4.893  -4.283 -17.334  1.00 90.36           O  
ATOM    828  OG  SER A  52       6.691  -7.476 -14.915  1.00 90.36           O  
ATOM    829  HG  SER A  52       6.906  -6.890 -14.186  1.00 90.36           H  
ATOM    830  N   ALA A  53       6.992  -3.508 -17.157  1.00 84.77           N  
ATOM    831  H   ALA A  53       7.884  -3.579 -16.689  1.00 84.77           H  
ATOM    832  CA  ALA A  53       6.882  -2.563 -18.255  1.00 84.77           C  
ATOM    833  HA  ALA A  53       6.064  -2.863 -18.911  1.00 84.77           H  
ATOM    834  C   ALA A  53       8.168  -2.564 -19.075  1.00 84.77           C  
ATOM    835  CB  ALA A  53       6.566  -1.165 -17.705  1.00 84.77           C  
ATOM    836  HB1 ALA A  53       7.384  -0.822 -17.072  1.00 84.77           H  
ATOM    837  HB2 ALA A  53       6.455  -0.460 -18.530  1.00 84.77           H  
ATOM    838  HB3 ALA A  53       5.646  -1.191 -17.122  1.00 84.77           H  
ATOM    839  O   ALA A  53       9.258  -2.451 -18.527  1.00 84.77           O  
ATOM    840  N   ASN A  54       8.029  -2.607 -20.402  1.00 84.76           N  
ATOM    841  H   ASN A  54       7.117  -2.804 -20.788  1.00 84.76           H  
ATOM    842  CA  ASN A  54       9.172  -2.477 -21.313  1.00 84.76           C  
ATOM    843  HA  ASN A  54       9.924  -3.221 -21.051  1.00 84.76           H  
ATOM    844  C   ASN A  54       9.845  -1.096 -21.214  1.00 84.76           C  
ATOM    845  CB  ASN A  54       8.694  -2.718 -22.755  1.00 84.76           C  
ATOM    846  HB2 ASN A  54       7.919  -1.992 -23.004  1.00 84.76           H  
ATOM    847  HB3 ASN A  54       9.535  -2.559 -23.430  1.00 84.76           H  
ATOM    848  O   ASN A  54      11.009  -0.955 -21.572  1.00 84.76           O  
ATOM    849  CG  ASN A  54       8.174  -4.120 -23.009  1.00 84.76           C  
ATOM    850  ND2 ASN A  54       7.312  -4.286 -23.984  1.00 84.76           N  
ATOM    851 HD21 ASN A  54       7.062  -3.519 -24.591  1.00 84.76           H  
ATOM    852 HD22 ASN A  54       7.013  -5.240 -24.131  1.00 84.76           H  
ATOM    853  OD1 ASN A  54       8.510  -5.084 -22.352  1.00 84.76           O  
ATOM    854  N   ASP A  55       9.099  -0.082 -20.765  1.00 84.02           N  
ATOM    855  H   ASP A  55       8.180  -0.300 -20.408  1.00 84.02           H  
ATOM    856  CA  ASP A  55       9.596   1.267 -20.507  1.00 84.02           C  
ATOM    857  HA  ASP A  55      10.610   1.361 -20.894  1.00 84.02           H  
ATOM    858  C   ASP A  55       9.587   1.536 -18.989  1.00 84.02           C  
ATOM    859  CB  ASP A  55       8.749   2.286 -21.283  1.00 84.02           C  
ATOM    860  HB2 ASP A  55       8.861   2.095 -22.350  1.00 84.02           H  
ATOM    861  HB3 ASP A  55       7.698   2.152 -21.027  1.00 84.02           H  
ATOM    862  O   ASP A  55       8.506   1.743 -18.420  1.00 84.02           O  
ATOM    863  CG  ASP A  55       9.160   3.733 -20.994  1.00 84.02           C  
ATOM    864  OD1 ASP A  55      10.222   3.937 -20.362  1.00 84.02           O  
ATOM    865  OD2 ASP A  55       8.374   4.625 -21.380  1.00 84.02           O  
ATOM    866  N   PRO A  56      10.757   1.551 -18.318  1.00 78.31           N  
ATOM    867  CA  PRO A  56      10.841   1.781 -16.880  1.00 78.31           C  
ATOM    868  HA  PRO A  56      10.204   1.060 -16.368  1.00 78.31           H  
ATOM    869  C   PRO A  56      10.384   3.189 -16.477  1.00 78.31           C  
ATOM    870  CB  PRO A  56      12.303   1.512 -16.504  1.00 78.31           C  
ATOM    871  HB2 PRO A  56      12.418   0.460 -16.247  1.00 78.31           H  
ATOM    872  HB3 PRO A  56      12.643   2.140 -15.681  1.00 78.31           H  
ATOM    873  O   PRO A  56       9.982   3.383 -15.332  1.00 78.31           O  
ATOM    874  CG  PRO A  56      13.064   1.804 -17.795  1.00 78.31           C  
ATOM    875  HG2 PRO A  56      14.002   1.250 -17.847  1.00 78.31           H  
ATOM    876  HG3 PRO A  56      13.246   2.875 -17.877  1.00 78.31           H  
ATOM    877  CD  PRO A  56      12.086   1.367 -18.881  1.00 78.31           C  
ATOM    878  HD2 PRO A  56      12.236   0.314 -19.120  1.00 78.31           H  
ATOM    879  HD3 PRO A  56      12.238   1.984 -19.767  1.00 78.31           H  
ATOM    880  N   HIS A  57      10.330   4.162 -17.398  1.00 83.21           N  
ATOM    881  H   HIS A  57      10.586   3.964 -18.355  1.00 83.21           H  
ATOM    882  CA  HIS A  57       9.784   5.488 -17.098  1.00 83.21           C  
ATOM    883  HA  HIS A  57      10.299   5.874 -16.219  1.00 83.21           H  
ATOM    884  C   HIS A  57       8.289   5.448 -16.749  1.00 83.21           C  
ATOM    885  CB  HIS A  57      10.042   6.448 -18.264  1.00 83.21           C  
ATOM    886  HB2 HIS A  57       9.602   6.052 -19.180  1.00 83.21           H  
ATOM    887  HB3 HIS A  57       9.547   7.395 -18.052  1.00 83.21           H  
ATOM    888  O   HIS A  57       7.795   6.357 -16.076  1.00 83.21           O  
ATOM    889  CG  HIS A  57      11.504   6.735 -18.477  1.00 83.21           C  
ATOM    890  CD2 HIS A  57      12.304   6.289 -19.495  1.00 83.21           C  
ATOM    891  HD2 HIS A  57      11.997   5.653 -20.312  1.00 83.21           H  
ATOM    892  ND1 HIS A  57      12.284   7.512 -17.655  1.00 83.21           N  
ATOM    893  HD1 HIS A  57      11.976   7.944 -16.796  1.00 83.21           H  
ATOM    894  CE1 HIS A  57      13.527   7.539 -18.164  1.00 83.21           C  
ATOM    895  HE1 HIS A  57      14.369   8.057 -17.728  1.00 83.21           H  
ATOM    896  NE2 HIS A  57      13.588   6.812 -19.288  1.00 83.21           N  
ATOM    897  N   LYS A  58       7.563   4.377 -17.111  1.00 85.02           N  
ATOM    898  H   LYS A  58       8.017   3.658 -17.655  1.00 85.02           H  
ATOM    899  CA  LYS A  58       6.180   4.155 -16.653  1.00 85.02           C  
ATOM    900  HA  LYS A  58       5.591   5.040 -16.891  1.00 85.02           H  
ATOM    901  C   LYS A  58       6.079   3.985 -15.132  1.00 85.02           C  
ATOM    902  CB  LYS A  58       5.564   2.943 -17.370  1.00 85.02           C  
ATOM    903  HB2 LYS A  58       4.583   2.754 -16.934  1.00 85.02           H  
ATOM    904  HB3 LYS A  58       6.181   2.060 -17.205  1.00 85.02           H  
ATOM    905  O   LYS A  58       5.028   4.280 -14.561  1.00 85.02           O  
ATOM    906  CG  LYS A  58       5.396   3.194 -18.877  1.00 85.02           C  
ATOM    907  HG2 LYS A  58       4.925   4.166 -19.022  1.00 85.02           H  
ATOM    908  HG3 LYS A  58       6.371   3.205 -19.362  1.00 85.02           H  
ATOM    909  CD  LYS A  58       4.505   2.121 -19.517  1.00 85.02           C  
ATOM    910  HD2 LYS A  58       3.543   2.125 -19.005  1.00 85.02           H  
ATOM    911  HD3 LYS A  58       4.966   1.140 -19.403  1.00 85.02           H  
ATOM    912  CE  LYS A  58       4.300   2.430 -21.004  1.00 85.02           C  
ATOM    913  HE2 LYS A  58       4.279   3.513 -21.131  1.00 85.02           H  
ATOM    914  HE3 LYS A  58       5.158   2.056 -21.561  1.00 85.02           H  
ATOM    915  NZ  LYS A  58       3.028   1.860 -21.519  1.00 85.02           N  
ATOM    916  HZ1 LYS A  58       2.233   2.365 -21.154  1.00 85.02           H  
ATOM    917  HZ2 LYS A  58       2.917   0.887 -21.274  1.00 85.02           H  
ATOM    918  HZ3 LYS A  58       2.957   1.979 -22.520  1.00 85.02           H  
ATOM    919  N   PHE A  59       7.165   3.579 -14.473  1.00 88.79           N  
ATOM    920  H   PHE A  59       8.000   3.369 -15.002  1.00 88.79           H  
ATOM    921  CA  PHE A  59       7.260   3.447 -13.019  1.00 88.79           C  
ATOM    922  HA  PHE A  59       6.289   3.138 -12.633  1.00 88.79           H  
ATOM    923  C   PHE A  59       7.601   4.754 -12.298  1.00 88.79           C  
ATOM    924  CB  PHE A  59       8.279   2.353 -12.672  1.00 88.79           C  
ATOM    925  HB2 PHE A  59       8.353   2.268 -11.588  1.00 88.79           H  
ATOM    926  HB3 PHE A  59       9.265   2.656 -13.024  1.00 88.79           H  
ATOM    927  O   PHE A  59       7.610   4.766 -11.073  1.00 88.79           O  
ATOM    928  CG  PHE A  59       7.937   0.984 -13.212  1.00 88.79           C  
ATOM    929  CD1 PHE A  59       6.692   0.408 -12.918  1.00 88.79           C  
ATOM    930  HD1 PHE A  59       6.033   0.927 -12.238  1.00 88.79           H  
ATOM    931  CD2 PHE A  59       8.862   0.276 -13.993  1.00 88.79           C  
ATOM    932  HD2 PHE A  59       9.838   0.695 -14.190  1.00 88.79           H  
ATOM    933  CE1 PHE A  59       6.337  -0.842 -13.454  1.00 88.79           C  
ATOM    934  HE1 PHE A  59       5.376  -1.281 -13.233  1.00 88.79           H  
ATOM    935  CE2 PHE A  59       8.522  -0.982 -14.512  1.00 88.79           C  
ATOM    936  HE2 PHE A  59       9.234  -1.511 -15.127  1.00 88.79           H  
ATOM    937  CZ  PHE A  59       7.261  -1.541 -14.246  1.00 88.79           C  
ATOM    938  HZ  PHE A  59       7.013  -2.517 -14.635  1.00 88.79           H  
ATOM    939  N   ASN A  60       7.824   5.867 -13.010  1.00 89.07           N  
ATOM    940  H   ASN A  60       7.869   5.801 -14.017  1.00 89.07           H  
ATOM    941  CA  ASN A  60       8.182   7.140 -12.377  1.00 89.07           C  
ATOM    942  HA  ASN A  60       8.939   6.936 -11.619  1.00 89.07           H  
ATOM    943  C   ASN A  60       7.010   7.819 -11.656  1.00 89.07           C  
ATOM    944  CB  ASN A  60       8.798   8.098 -13.411  1.00 89.07           C  
ATOM    945  HB2 ASN A  60       8.169   8.156 -14.299  1.00 89.07           H  
ATOM    946  HB3 ASN A  60       8.862   9.095 -12.975  1.00 89.07           H  
ATOM    947  O   ASN A  60       7.236   8.783 -10.928  1.00 89.07           O  
ATOM    948  CG  ASN A  60      10.211   7.718 -13.809  1.00 89.07           C  
ATOM    949  ND2 ASN A  60      10.826   8.455 -14.702  1.00 89.07           N  
ATOM    950 HD21 ASN A  60      10.397   9.320 -14.999  1.00 89.07           H  
ATOM    951 HD22 ASN A  60      11.822   8.292 -14.711  1.00 89.07           H  
ATOM    952  OD1 ASN A  60      10.818   6.796 -13.304  1.00 89.07           O  
ATOM    953  N   ARG A  61       5.765   7.380 -11.885  1.00 92.85           N  
ATOM    954  H   ARG A  61       5.660   6.569 -12.479  1.00 92.85           H  
ATOM    955  CA  ARG A  61       4.565   8.000 -11.300  1.00 92.85           C  
ATOM    956  HA  ARG A  61       4.886   8.589 -10.441  1.00 92.85           H  
ATOM    957  C   ARG A  61       3.557   6.990 -10.736  1.00 92.85           C  
ATOM    958  CB  ARG A  61       3.919   8.988 -12.284  1.00 92.85           C  
ATOM    959  HB2 ARG A  61       3.036   9.418 -11.811  1.00 92.85           H  
ATOM    960  HB3 ARG A  61       3.610   8.454 -13.183  1.00 92.85           H  
ATOM    961  O   ARG A  61       2.416   6.964 -11.210  1.00 92.85           O  
ATOM    962  CG  ARG A  61       4.860  10.135 -12.667  1.00 92.85           C  
ATOM    963  HG2 ARG A  61       5.706   9.745 -13.233  1.00 92.85           H  
ATOM    964  HG3 ARG A  61       5.226  10.628 -11.767  1.00 92.85           H  
ATOM    965  CD  ARG A  61       4.108  11.141 -13.535  1.00 92.85           C  
ATOM    966  HD2 ARG A  61       3.299  11.576 -12.947  1.00 92.85           H  
ATOM    967  HD3 ARG A  61       3.688  10.610 -14.389  1.00 92.85           H  
ATOM    968  NE  ARG A  61       5.007  12.210 -13.997  1.00 92.85           N  
ATOM    969  HE  ARG A  61       5.838  12.364 -13.444  1.00 92.85           H  
ATOM    970  NH1 ARG A  61       3.725  12.952 -15.749  1.00 92.85           N  
ATOM    971 HH11 ARG A  61       3.026  12.268 -15.496  1.00 92.85           H  
ATOM    972 HH12 ARG A  61       3.594  13.582 -16.528  1.00 92.85           H  
ATOM    973  NH2 ARG A  61       5.694  13.920 -15.326  1.00 92.85           N  
ATOM    974 HH21 ARG A  61       5.546  14.561 -16.092  1.00 92.85           H  
ATOM    975 HH22 ARG A  61       6.516  14.022 -14.747  1.00 92.85           H  
ATOM    976  CZ  ARG A  61       4.805  13.019 -15.019  1.00 92.85           C  
ATOM    977  N   PRO A  62       3.944   6.108  -9.798  1.00 94.10           N  
ATOM    978  CA  PRO A  62       3.005   5.170  -9.219  1.00 94.10           C  
ATOM    979  HA  PRO A  62       2.423   4.694 -10.008  1.00 94.10           H  
ATOM    980  C   PRO A  62       2.056   5.907  -8.272  1.00 94.10           C  
ATOM    981  CB  PRO A  62       3.849   4.106  -8.526  1.00 94.10           C  
ATOM    982  HB2 PRO A  62       3.322   3.635  -7.696  1.00 94.10           H  
ATOM    983  HB3 PRO A  62       4.163   3.358  -9.254  1.00 94.10           H  
ATOM    984  O   PRO A  62       2.422   6.857  -7.575  1.00 94.10           O  
ATOM    985  CG  PRO A  62       5.065   4.896  -8.060  1.00 94.10           C  
ATOM    986  HG2 PRO A  62       4.852   5.314  -7.076  1.00 94.10           H  
ATOM    987  HG3 PRO A  62       5.950   4.260  -8.023  1.00 94.10           H  
ATOM    988  CD  PRO A  62       5.221   6.008  -9.106  1.00 94.10           C  
ATOM    989  HD2 PRO A  62       5.998   5.730  -9.818  1.00 94.10           H  
ATOM    990  HD3 PRO A  62       5.492   6.949  -8.626  1.00 94.10           H  
ATOM    991  N   GLN A  63       0.813   5.453  -8.258  1.00 96.47           N  
ATOM    992  H   GLN A  63       0.580   4.687  -8.874  1.00 96.47           H  
ATOM    993  CA  GLN A  63      -0.254   6.004  -7.443  1.00 96.47           C  
ATOM    994  HA  GLN A  63       0.164   6.683  -6.701  1.00 96.47           H  
ATOM    995  C   GLN A  63      -0.953   4.864  -6.711  1.00 96.47           C  
ATOM    996  CB  GLN A  63      -1.193   6.803  -8.354  1.00 96.47           C  
ATOM    997  HB2 GLN A  63      -0.639   7.644  -8.771  1.00 96.47           H  
ATOM    998  HB3 GLN A  63      -1.492   6.158  -9.180  1.00 96.47           H  
ATOM    999  O   GLN A  63      -1.345   3.869  -7.321  1.00 96.47           O  
ATOM   1000  CG  GLN A  63      -2.459   7.340  -7.669  1.00 96.47           C  
ATOM   1001  HG2 GLN A  63      -3.002   6.518  -7.204  1.00 96.47           H  
ATOM   1002  HG3 GLN A  63      -2.193   8.048  -6.884  1.00 96.47           H  
ATOM   1003  CD  GLN A  63      -3.409   8.004  -8.668  1.00 96.47           C  
ATOM   1004  NE2 GLN A  63      -4.529   8.512  -8.232  1.00 96.47           N  
ATOM   1005 HE21 GLN A  63      -4.635   8.738  -7.253  1.00 96.47           H  
ATOM   1006 HE22 GLN A  63      -5.136   8.959  -8.905  1.00 96.47           H  
ATOM   1007  OE1 GLN A  63      -3.206   8.056  -9.876  1.00 96.47           O  
ATOM   1008  N   PHE A  64      -1.141   5.046  -5.411  1.00 96.69           N  
ATOM   1009  H   PHE A  64      -0.768   5.884  -4.988  1.00 96.69           H  
ATOM   1010  CA  PHE A  64      -1.841   4.127  -4.529  1.00 96.69           C  
ATOM   1011  HA  PHE A  64      -2.191   3.263  -5.094  1.00 96.69           H  
ATOM   1012  C   PHE A  64      -3.039   4.860  -3.945  1.00 96.69           C  
ATOM   1013  CB  PHE A  64      -0.890   3.621  -3.434  1.00 96.69           C  
ATOM   1014  HB2 PHE A  64      -0.728   4.413  -2.704  1.00 96.69           H  
ATOM   1015  HB3 PHE A  64      -1.368   2.793  -2.909  1.00 96.69           H  
ATOM   1016  O   PHE A  64      -2.895   5.943  -3.389  1.00 96.69           O  
ATOM   1017  CG  PHE A  64       0.454   3.165  -3.967  1.00 96.69           C  
ATOM   1018  CD1 PHE A  64       0.585   1.881  -4.519  1.00 96.69           C  
ATOM   1019  HD1 PHE A  64      -0.258   1.206  -4.505  1.00 96.69           H  
ATOM   1020  CD2 PHE A  64       1.553   4.046  -3.978  1.00 96.69           C  
ATOM   1021  HD2 PHE A  64       1.457   5.040  -3.566  1.00 96.69           H  
ATOM   1022  CE1 PHE A  64       1.801   1.483  -5.098  1.00 96.69           C  
ATOM   1023  HE1 PHE A  64       1.895   0.499  -5.532  1.00 96.69           H  
ATOM   1024  CE2 PHE A  64       2.771   3.647  -4.555  1.00 96.69           C  
ATOM   1025  HE2 PHE A  64       3.606   4.332  -4.576  1.00 96.69           H  
ATOM   1026  CZ  PHE A  64       2.890   2.368  -5.126  1.00 96.69           C  
ATOM   1027  HZ  PHE A  64       3.814   2.066  -5.597  1.00 96.69           H  
ATOM   1028  N   THR A  65      -4.229   4.301  -4.094  1.00 95.94           N  
ATOM   1029  H   THR A  65      -4.291   3.421  -4.586  1.00 95.94           H  
ATOM   1030  CA  THR A  65      -5.426   4.760  -3.388  1.00 95.94           C  
ATOM   1031  HA  THR A  65      -5.218   5.665  -2.817  1.00 95.94           H  
ATOM   1032  C   THR A  65      -5.816   3.663  -2.417  1.00 95.94           C  
ATOM   1033  CB  THR A  65      -6.553   5.080  -4.371  1.00 95.94           C  
ATOM   1034  HB  THR A  65      -6.857   4.168  -4.886  1.00 95.94           H  
ATOM   1035  O   THR A  65      -6.082   2.546  -2.850  1.00 95.94           O  
ATOM   1036  CG2 THR A  65      -7.761   5.684  -3.677  1.00 95.94           C  
ATOM   1037 HG21 THR A  65      -8.523   5.917  -4.421  1.00 95.94           H  
ATOM   1038 HG22 THR A  65      -8.188   4.968  -2.976  1.00 95.94           H  
ATOM   1039 HG23 THR A  65      -7.464   6.586  -3.141  1.00 95.94           H  
ATOM   1040  OG1 THR A  65      -6.072   6.011  -5.319  1.00 95.94           O  
ATOM   1041  HG1 THR A  65      -5.142   5.798  -5.424  1.00 95.94           H  
ATOM   1042  N   ILE A  66      -5.764   3.961  -1.124  1.00 95.06           N  
ATOM   1043  H   ILE A  66      -5.570   4.917  -0.862  1.00 95.06           H  
ATOM   1044  CA  ILE A  66      -6.044   3.037  -0.031  1.00 95.06           C  
ATOM   1045  HA  ILE A  66      -6.098   2.018  -0.414  1.00 95.06           H  
ATOM   1046  C   ILE A  66      -7.408   3.410   0.537  1.00 95.06           C  
ATOM   1047  CB  ILE A  66      -4.936   3.095   1.048  1.00 95.06           C  
ATOM   1048  HB  ILE A  66      -4.938   4.082   1.511  1.00 95.06           H  
ATOM   1049  O   ILE A  66      -7.581   4.521   1.040  1.00 95.06           O  
ATOM   1050  CG1 ILE A  66      -3.521   2.804   0.490  1.00 95.06           C  
ATOM   1051 HG12 ILE A  66      -2.916   2.326   1.261  1.00 95.06           H  
ATOM   1052 HG13 ILE A  66      -3.591   2.109  -0.347  1.00 95.06           H  
ATOM   1053  CG2 ILE A  66      -5.230   2.064   2.148  1.00 95.06           C  
ATOM   1054 HG21 ILE A  66      -5.196   1.059   1.726  1.00 95.06           H  
ATOM   1055 HG22 ILE A  66      -4.492   2.145   2.946  1.00 95.06           H  
ATOM   1056 HG23 ILE A  66      -6.213   2.236   2.585  1.00 95.06           H  
ATOM   1057  CD1 ILE A  66      -2.754   4.060   0.054  1.00 95.06           C  
ATOM   1058 HD11 ILE A  66      -1.751   3.775  -0.264  1.00 95.06           H  
ATOM   1059 HD12 ILE A  66      -3.253   4.559  -0.777  1.00 95.06           H  
ATOM   1060 HD13 ILE A  66      -2.673   4.752   0.892  1.00 95.06           H  
ATOM   1061  N   GLU A  67      -8.355   2.488   0.452  1.00 94.36           N  
ATOM   1062  H   GLU A  67      -8.142   1.608   0.004  1.00 94.36           H  
ATOM   1063  CA  GLU A  67      -9.729   2.648   0.914  1.00 94.36           C  
ATOM   1064  HA  GLU A  67      -9.846   3.635   1.360  1.00 94.36           H  
ATOM   1065  C   GLU A  67     -10.024   1.607   1.995  1.00 94.36           C  
ATOM   1066  CB  GLU A  67     -10.722   2.556  -0.262  1.00 94.36           C  
ATOM   1067  HB2 GLU A  67     -11.720   2.747   0.132  1.00 94.36           H  
ATOM   1068  HB3 GLU A  67     -10.699   1.553  -0.690  1.00 94.36           H  
ATOM   1069  O   GLU A  67      -9.739   0.420   1.837  1.00 94.36           O  
ATOM   1070  CG  GLU A  67     -10.392   3.583  -1.362  1.00 94.36           C  
ATOM   1071  HG2 GLU A  67     -10.204   4.543  -0.880  1.00 94.36           H  
ATOM   1072  HG3 GLU A  67      -9.470   3.280  -1.858  1.00 94.36           H  
ATOM   1073  CD  GLU A  67     -11.479   3.799  -2.430  1.00 94.36           C  
ATOM   1074  OE1 GLU A  67     -11.137   4.475  -3.437  1.00 94.36           O  
ATOM   1075  OE2 GLU A  67     -12.660   3.472  -2.177  1.00 94.36           O  
ATOM   1076  N   TRP A  68     -10.591   2.038   3.118  1.00 89.80           N  
ATOM   1077  H   TRP A  68     -10.825   3.017   3.200  1.00 89.80           H  
ATOM   1078  CA  TRP A  68     -10.968   1.141   4.210  1.00 89.80           C  
ATOM   1079  HA  TRP A  68     -10.850   0.109   3.880  1.00 89.80           H  
ATOM   1080  C   TRP A  68     -12.439   1.302   4.582  1.00 89.80           C  
ATOM   1081  CB  TRP A  68     -10.034   1.327   5.410  1.00 89.80           C  
ATOM   1082  HB2 TRP A  68     -10.313   0.621   6.193  1.00 89.80           H  
ATOM   1083  HB3 TRP A  68      -9.023   1.076   5.090  1.00 89.80           H  
ATOM   1084  O   TRP A  68     -13.061   2.353   4.390  1.00 89.80           O  
ATOM   1085  CG  TRP A  68      -9.986   2.701   5.991  1.00 89.80           C  
ATOM   1086  CD1 TRP A  68     -10.784   3.191   6.965  1.00 89.80           C  
ATOM   1087  HD1 TRP A  68     -11.576   2.640   7.450  1.00 89.80           H  
ATOM   1088  CD2 TRP A  68      -9.077   3.781   5.632  1.00 89.80           C  
ATOM   1089  CE2 TRP A  68      -9.367   4.902   6.464  1.00 89.80           C  
ATOM   1090  CE3 TRP A  68      -8.041   3.923   4.686  1.00 89.80           C  
ATOM   1091  HE3 TRP A  68      -7.812   3.096   4.031  1.00 89.80           H  
ATOM   1092  NE1 TRP A  68     -10.418   4.491   7.252  1.00 89.80           N  
ATOM   1093  HE1 TRP A  68     -10.838   5.043   7.986  1.00 89.80           H  
ATOM   1094  CH2 TRP A  68      -7.615   6.199   5.442  1.00 89.80           C  
ATOM   1095  HH2 TRP A  68      -7.037   7.110   5.396  1.00 89.80           H  
ATOM   1096  CZ2 TRP A  68      -8.653   6.101   6.379  1.00 89.80           C  
ATOM   1097  HZ2 TRP A  68      -8.880   6.927   7.037  1.00 89.80           H  
ATOM   1098  CZ3 TRP A  68      -7.314   5.122   4.590  1.00 89.80           C  
ATOM   1099  HZ3 TRP A  68      -6.519   5.209   3.863  1.00 89.80           H  
ATOM   1100  N   GLY A  69     -13.004   0.229   5.145  1.00 77.96           N  
ATOM   1101  H   GLY A  69     -12.449  -0.610   5.232  1.00 77.96           H  
ATOM   1102  CA  GLY A  69     -14.376   0.232   5.650  1.00 77.96           C  
ATOM   1103  HA2 GLY A  69     -14.576  -0.702   6.176  1.00 77.96           H  
ATOM   1104  HA3 GLY A  69     -15.059   0.308   4.804  1.00 77.96           H  
ATOM   1105  C   GLY A  69     -14.622   1.400   6.613  1.00 77.96           C  
ATOM   1106  O   GLY A  69     -13.801   1.674   7.484  1.00 77.96           O  
ATOM   1107  N   GLY A  70     -15.754   2.092   6.445  1.00 73.93           N  
ATOM   1108  H   GLY A  70     -16.378   1.801   5.707  1.00 73.93           H  
ATOM   1109  CA  GLY A  70     -16.083   3.324   7.179  1.00 73.93           C  
ATOM   1110  HA2 GLY A  70     -17.096   3.240   7.572  1.00 73.93           H  
ATOM   1111  HA3 GLY A  70     -15.406   3.450   8.024  1.00 73.93           H  
ATOM   1112  C   GLY A  70     -16.013   4.605   6.337  1.00 73.93           C  
ATOM   1113  O   GLY A  70     -16.353   5.669   6.845  1.00 73.93           O  
ATOM   1114  N   GLY A  71     -15.635   4.504   5.055  1.00 78.89           N  
ATOM   1115  H   GLY A  71     -15.265   3.621   4.732  1.00 78.89           H  
ATOM   1116  CA  GLY A  71     -15.650   5.622   4.100  1.00 78.89           C  
ATOM   1117  HA2 GLY A  71     -15.805   5.223   3.098  1.00 78.89           H  
ATOM   1118  HA3 GLY A  71     -16.475   6.296   4.333  1.00 78.89           H  
ATOM   1119  C   GLY A  71     -14.361   6.443   4.072  1.00 78.89           C  
ATOM   1120  O   GLY A  71     -14.374   7.580   3.608  1.00 78.89           O  
ATOM   1121  N   GLY A  72     -13.260   5.894   4.590  1.00 87.52           N  
ATOM   1122  H   GLY A  72     -13.282   4.922   4.865  1.00 87.52           H  
ATOM   1123  CA  GLY A  72     -11.965   6.556   4.560  1.00 87.52           C  
ATOM   1124  HA2 GLY A  72     -12.125   7.634   4.569  1.00 87.52           H  
ATOM   1125  HA3 GLY A  72     -11.386   6.284   5.443  1.00 87.52           H  
ATOM   1126  C   GLY A  72     -11.165   6.193   3.316  1.00 87.52           C  
ATOM   1127  O   GLY A  72     -11.079   5.021   2.950  1.00 87.52           O  
ATOM   1128  N   ARG A  73     -10.576   7.210   2.684  1.00 93.43           N  
ATOM   1129  H   ARG A  73     -10.732   8.146   3.030  1.00 93.43           H  
ATOM   1130  CA  ARG A  73      -9.697   7.070   1.526  1.00 93.43           C  
ATOM   1131  HA  ARG A  73      -9.361   6.035   1.462  1.00 93.43           H  
ATOM   1132  C   ARG A  73      -8.468   7.955   1.688  1.00 93.43           C  
ATOM   1133  CB  ARG A  73     -10.485   7.393   0.247  1.00 93.43           C  
ATOM   1134  HB2 ARG A  73     -11.015   8.335   0.382  1.00 93.43           H  
ATOM   1135  HB3 ARG A  73     -11.221   6.607   0.079  1.00 93.43           H  
ATOM   1136  O   ARG A  73      -8.594   9.149   1.956  1.00 93.43           O  
ATOM   1137  CG  ARG A  73      -9.574   7.511  -0.981  1.00 93.43           C  
ATOM   1138  HG2 ARG A  73      -8.998   6.595  -1.111  1.00 93.43           H  
ATOM   1139  HG3 ARG A  73      -8.887   8.345  -0.838  1.00 93.43           H  
ATOM   1140  CD  ARG A  73     -10.394   7.786  -2.236  1.00 93.43           C  
ATOM   1141  HD2 ARG A  73     -10.843   6.849  -2.566  1.00 93.43           H  
ATOM   1142  HD3 ARG A  73     -11.187   8.494  -1.996  1.00 93.43           H  
ATOM   1143  NE  ARG A  73      -9.545   8.368  -3.290  1.00 93.43           N  
ATOM   1144  HE  ARG A  73      -8.695   8.825  -2.992  1.00 93.43           H  
ATOM   1145  NH1 ARG A  73     -10.998   8.026  -5.002  1.00 93.43           N  
ATOM   1146 HH11 ARG A  73     -11.211   8.001  -5.989  1.00 93.43           H  
ATOM   1147 HH12 ARG A  73     -11.510   7.432  -4.365  1.00 93.43           H  
ATOM   1148  NH2 ARG A  73      -9.020   9.007  -5.412  1.00 93.43           N  
ATOM   1149 HH21 ARG A  73      -8.144   9.397  -5.095  1.00 93.43           H  
ATOM   1150 HH22 ARG A  73      -9.273   9.108  -6.384  1.00 93.43           H  
ATOM   1151  CZ  ARG A  73      -9.854   8.469  -4.562  1.00 93.43           C  
ATOM   1152  N   VAL A  74      -7.295   7.382   1.441  1.00 94.95           N  
ATOM   1153  H   VAL A  74      -7.293   6.390   1.248  1.00 94.95           H  
ATOM   1154  CA  VAL A  74      -6.030   8.113   1.313  1.00 94.95           C  
ATOM   1155  HA  VAL A  74      -6.236   9.183   1.332  1.00 94.95           H  
ATOM   1156  C   VAL A  74      -5.391   7.803  -0.019  1.00 94.95           C  
ATOM   1157  CB  VAL A  74      -5.076   7.808   2.474  1.00 94.95           C  
ATOM   1158  HB  VAL A  74      -5.084   6.735   2.668  1.00 94.95           H  
ATOM   1159  O   VAL A  74      -5.331   6.658  -0.459  1.00 94.95           O  
ATOM   1160  CG1 VAL A  74      -3.619   8.247   2.254  1.00 94.95           C  
ATOM   1161 HG11 VAL A  74      -3.579   9.302   1.983  1.00 94.95           H  
ATOM   1162 HG12 VAL A  74      -3.048   8.090   3.169  1.00 94.95           H  
ATOM   1163 HG13 VAL A  74      -3.163   7.651   1.463  1.00 94.95           H  
ATOM   1164  CG2 VAL A  74      -5.581   8.546   3.709  1.00 94.95           C  
ATOM   1165 HG21 VAL A  74      -6.670   8.522   3.768  1.00 94.95           H  
ATOM   1166 HG22 VAL A  74      -5.264   9.589   3.699  1.00 94.95           H  
ATOM   1167 HG23 VAL A  74      -5.179   8.033   4.582  1.00 94.95           H  
ATOM   1168  N   GLU A  75      -4.880   8.841  -0.656  1.00 96.78           N  
ATOM   1169  H   GLU A  75      -4.954   9.752  -0.227  1.00 96.78           H  
ATOM   1170  CA  GLU A  75      -4.179   8.737  -1.916  1.00 96.78           C  
ATOM   1171  HA  GLU A  75      -4.232   7.709  -2.274  1.00 96.78           H  
ATOM   1172  C   GLU A  75      -2.705   9.099  -1.739  1.00 96.78           C  
ATOM   1173  CB  GLU A  75      -4.907   9.610  -2.930  1.00 96.78           C  
ATOM   1174  HB2 GLU A  75      -4.761  10.664  -2.693  1.00 96.78           H  
ATOM   1175  HB3 GLU A  75      -5.971   9.377  -2.893  1.00 96.78           H  
ATOM   1176  O   GLU A  75      -2.376  10.160  -1.214  1.00 96.78           O  
ATOM   1177  CG  GLU A  75      -4.387   9.324  -4.326  1.00 96.78           C  
ATOM   1178  HG2 GLU A  75      -4.479   8.259  -4.543  1.00 96.78           H  
ATOM   1179  HG3 GLU A  75      -3.331   9.590  -4.379  1.00 96.78           H  
ATOM   1180  CD  GLU A  75      -5.161  10.108  -5.372  1.00 96.78           C  
ATOM   1181  OE1 GLU A  75      -4.519  10.425  -6.386  1.00 96.78           O  
ATOM   1182  OE2 GLU A  75      -6.391  10.310  -5.303  1.00 96.78           O  
ATOM   1183  N   VAL A  76      -1.824   8.216  -2.203  1.00 96.89           N  
ATOM   1184  H   VAL A  76      -2.192   7.361  -2.595  1.00 96.89           H  
ATOM   1185  CA  VAL A  76      -0.372   8.383  -2.231  1.00 96.89           C  
ATOM   1186  HA  VAL A  76      -0.105   9.331  -1.763  1.00 96.89           H  
ATOM   1187  C   VAL A  76       0.065   8.415  -3.690  1.00 96.89           C  
ATOM   1188  CB  VAL A  76       0.341   7.247  -1.466  1.00 96.89           C  
ATOM   1189  HB  VAL A  76       0.193   6.309  -2.001  1.00 96.89           H  
ATOM   1190  O   VAL A  76       0.051   7.392  -4.375  1.00 96.89           O  
ATOM   1191  CG1 VAL A  76       1.851   7.509  -1.384  1.00 96.89           C  
ATOM   1192 HG11 VAL A  76       2.337   6.696  -0.844  1.00 96.89           H  
ATOM   1193 HG12 VAL A  76       2.283   7.557  -2.384  1.00 96.89           H  
ATOM   1194 HG13 VAL A  76       2.042   8.446  -0.863  1.00 96.89           H  
ATOM   1195  CG2 VAL A  76      -0.209   7.048  -0.047  1.00 96.89           C  
ATOM   1196 HG21 VAL A  76      -1.239   6.694  -0.095  1.00 96.89           H  
ATOM   1197 HG22 VAL A  76       0.382   6.302   0.483  1.00 96.89           H  
ATOM   1198 HG23 VAL A  76      -0.189   7.988   0.505  1.00 96.89           H  
ATOM   1199  N   ARG A  77       0.456   9.587  -4.187  1.00 96.61           N  
ATOM   1200  H   ARG A  77       0.428  10.386  -3.570  1.00 96.61           H  
ATOM   1201  CA  ARG A  77       1.093   9.752  -5.499  1.00 96.61           C  
ATOM   1202  HA  ARG A  77       0.945   8.861  -6.110  1.00 96.61           H  
ATOM   1203  C   ARG A  77       2.583   9.928  -5.300  1.00 96.61           C  
ATOM   1204  CB  ARG A  77       0.528  10.965  -6.241  1.00 96.61           C  
ATOM   1205  HB2 ARG A  77       0.605  11.840  -5.596  1.00 96.61           H  
ATOM   1206  HB3 ARG A  77       1.126  11.138  -7.136  1.00 96.61           H  
ATOM   1207  O   ARG A  77       2.997  10.812  -4.558  1.00 96.61           O  
ATOM   1208  CG  ARG A  77      -0.929  10.785  -6.651  1.00 96.61           C  
ATOM   1209  HG2 ARG A  77      -1.546  10.647  -5.763  1.00 96.61           H  
ATOM   1210  HG3 ARG A  77      -1.014   9.912  -7.298  1.00 96.61           H  
ATOM   1211  CD  ARG A  77      -1.403  12.023  -7.418  1.00 96.61           C  
ATOM   1212  HD2 ARG A  77      -1.236  12.903  -6.798  1.00 96.61           H  
ATOM   1213  HD3 ARG A  77      -0.836  12.116  -8.344  1.00 96.61           H  
ATOM   1214  NE  ARG A  77      -2.829  11.897  -7.710  1.00 96.61           N  
ATOM   1215  HE  ARG A  77      -3.275  11.078  -7.322  1.00 96.61           H  
ATOM   1216  NH1 ARG A  77      -3.323  13.982  -8.497  1.00 96.61           N  
ATOM   1217 HH11 ARG A  77      -2.331  14.162  -8.543  1.00 96.61           H  
ATOM   1218 HH12 ARG A  77      -4.005  14.712  -8.644  1.00 96.61           H  
ATOM   1219  NH2 ARG A  77      -4.970  12.577  -7.919  1.00 96.61           N  
ATOM   1220 HH21 ARG A  77      -5.169  11.754  -7.368  1.00 96.61           H  
ATOM   1221 HH22 ARG A  77      -5.659  13.315  -7.960  1.00 96.61           H  
ATOM   1222  CZ  ARG A  77      -3.700  12.819  -8.051  1.00 96.61           C  
ATOM   1223  N   VAL A  78       3.379   9.125  -5.983  1.00 95.07           N  
ATOM   1224  H   VAL A  78       2.979   8.426  -6.593  1.00 95.07           H  
ATOM   1225  CA  VAL A  78       4.834   9.261  -5.971  1.00 95.07           C  
ATOM   1226  HA  VAL A  78       5.127  10.015  -5.241  1.00 95.07           H  
ATOM   1227  C   VAL A  78       5.274   9.739  -7.343  1.00 95.07           C  
ATOM   1228  CB  VAL A  78       5.518   7.947  -5.571  1.00 95.07           C  
ATOM   1229  HB  VAL A  78       5.432   7.241  -6.397  1.00 95.07           H  
ATOM   1230  O   VAL A  78       4.755   9.273  -8.350  1.00 95.07           O  
ATOM   1231  CG1 VAL A  78       7.005   8.174  -5.289  1.00 95.07           C  
ATOM   1232 HG11 VAL A  78       7.517   8.489  -6.198  1.00 95.07           H  
ATOM   1233 HG12 VAL A  78       7.464   7.249  -4.942  1.00 95.07           H  
ATOM   1234 HG13 VAL A  78       7.131   8.942  -4.526  1.00 95.07           H  
ATOM   1235  CG2 VAL A  78       4.884   7.310  -4.326  1.00 95.07           C  
ATOM   1236 HG21 VAL A  78       5.411   6.386  -4.087  1.00 95.07           H  
ATOM   1237 HG22 VAL A  78       4.938   7.997  -3.481  1.00 95.07           H  
ATOM   1238 HG23 VAL A  78       3.843   7.051  -4.517  1.00 95.07           H  
ATOM   1239  N   GLU A  79       6.216  10.667  -7.390  1.00 94.09           N  
ATOM   1240  H   GLU A  79       6.532  11.070  -6.520  1.00 94.09           H  
ATOM   1241  CA  GLU A  79       6.860  11.142  -8.608  1.00 94.09           C  
ATOM   1242  HA  GLU A  79       6.562  10.518  -9.451  1.00 94.09           H  
ATOM   1243  C   GLU A  79       8.375  11.036  -8.429  1.00 94.09           C  
ATOM   1244  CB  GLU A  79       6.448  12.589  -8.925  1.00 94.09           C  
ATOM   1245  HB2 GLU A  79       7.008  12.918  -9.801  1.00 94.09           H  
ATOM   1246  HB3 GLU A  79       6.724  13.223  -8.083  1.00 94.09           H  
ATOM   1247  O   GLU A  79       8.933  11.609  -7.492  1.00 94.09           O  
ATOM   1248  CG  GLU A  79       4.948  12.772  -9.207  1.00 94.09           C  
ATOM   1249  HG2 GLU A  79       4.375  12.402  -8.357  1.00 94.09           H  
ATOM   1250  HG3 GLU A  79       4.681  12.176 -10.079  1.00 94.09           H  
ATOM   1251  CD  GLU A  79       4.547  14.239  -9.459  1.00 94.09           C  
ATOM   1252  OE1 GLU A  79       3.327  14.466  -9.646  1.00 94.09           O  
ATOM   1253  OE2 GLU A  79       5.430  15.134  -9.488  1.00 94.09           O  
ATOM   1254  N   PHE A  80       9.040  10.312  -9.327  1.00 89.95           N  
ATOM   1255  H   PHE A  80       8.509   9.824 -10.034  1.00 89.95           H  
ATOM   1256  CA  PHE A  80      10.496  10.211  -9.386  1.00 89.95           C  
ATOM   1257  HA  PHE A  80      10.924  10.566  -8.449  1.00 89.95           H  
ATOM   1258  C   PHE A  80      11.027  11.097 -10.517  1.00 89.95           C  
ATOM   1259  CB  PHE A  80      10.923   8.746  -9.555  1.00 89.95           C  
ATOM   1260  HB2 PHE A  80      12.012   8.706  -9.585  1.00 89.95           H  
ATOM   1261  HB3 PHE A  80      10.561   8.378 -10.515  1.00 89.95           H  
ATOM   1262  O   PHE A  80      10.637  10.945 -11.678  1.00 89.95           O  
ATOM   1263  CG  PHE A  80      10.438   7.818  -8.457  1.00 89.95           C  
ATOM   1264  CD1 PHE A  80      11.178   7.660  -7.270  1.00 89.95           C  
ATOM   1265  HD1 PHE A  80      12.099   8.206  -7.129  1.00 89.95           H  
ATOM   1266  CD2 PHE A  80       9.236   7.105  -8.620  1.00 89.95           C  
ATOM   1267  HD2 PHE A  80       8.653   7.217  -9.522  1.00 89.95           H  
ATOM   1268  CE1 PHE A  80      10.710   6.792  -6.266  1.00 89.95           C  
ATOM   1269  HE1 PHE A  80      11.251   6.675  -5.338  1.00 89.95           H  
ATOM   1270  CE2 PHE A  80       8.780   6.231  -7.623  1.00 89.95           C  
ATOM   1271  HE2 PHE A  80       7.866   5.676  -7.773  1.00 89.95           H  
ATOM   1272  CZ  PHE A  80       9.520   6.074  -6.445  1.00 89.95           C  
ATOM   1273  HZ  PHE A  80       9.169   5.404  -5.674  1.00 89.95           H  
ATOM   1274  N   GLU A  81      11.929  12.016 -10.181  1.00 89.07           N  
ATOM   1275  H   GLU A  81      12.207  12.081  -9.212  1.00 89.07           H  
ATOM   1276  CA  GLU A  81      12.585  12.930 -11.116  1.00 89.07           C  
ATOM   1277  HA  GLU A  81      12.493  12.540 -12.129  1.00 89.07           H  
ATOM   1278  C   GLU A  81      14.078  13.016 -10.772  1.00 89.07           C  
ATOM   1279  CB  GLU A  81      11.893  14.306 -11.082  1.00 89.07           C  
ATOM   1280  HB2 GLU A  81      10.824  14.163 -11.239  1.00 89.07           H  
ATOM   1281  HB3 GLU A  81      12.038  14.764 -10.104  1.00 89.07           H  
ATOM   1282  O   GLU A  81      14.485  13.768  -9.889  1.00 89.07           O  
ATOM   1283  CG  GLU A  81      12.429  15.240 -12.182  1.00 89.07           C  
ATOM   1284  HG2 GLU A  81      12.202  14.796 -13.151  1.00 89.07           H  
ATOM   1285  HG3 GLU A  81      13.513  15.309 -12.094  1.00 89.07           H  
ATOM   1286  CD  GLU A  81      11.841  16.663 -12.129  1.00 89.07           C  
ATOM   1287  OE1 GLU A  81      12.410  17.538 -12.820  1.00 89.07           O  
ATOM   1288  OE2 GLU A  81      10.829  16.888 -11.421  1.00 89.07           O  
ATOM   1289  N   GLY A  82      14.902  12.221 -11.463  1.00 83.41           N  
ATOM   1290  H   GLY A  82      14.502  11.559 -12.113  1.00 83.41           H  
ATOM   1291  CA  GLY A  82      16.352  12.205 -11.260  1.00 83.41           C  
ATOM   1292  HA2 GLY A  82      16.809  11.493 -11.948  1.00 83.41           H  
ATOM   1293  HA3 GLY A  82      16.752  13.196 -11.474  1.00 83.41           H  
ATOM   1294  C   GLY A  82      16.746  11.805  -9.836  1.00 83.41           C  
ATOM   1295  O   GLY A  82      16.541  10.668  -9.421  1.00 83.41           O  
ATOM   1296  N   ASP A  83      17.329  12.750  -9.103  1.00 88.40           N  
ATOM   1297  H   ASP A  83      17.375  13.690  -9.470  1.00 88.40           H  
ATOM   1298  CA  ASP A  83      17.791  12.620  -7.718  1.00 88.40           C  
ATOM   1299  HA  ASP A  83      18.095  11.588  -7.547  1.00 88.40           H  
ATOM   1300  C   ASP A  83      16.705  12.945  -6.675  1.00 88.40           C  
ATOM   1301  CB  ASP A  83      19.034  13.511  -7.538  1.00 88.40           C  
ATOM   1302  HB2 ASP A  83      19.477  13.305  -6.564  1.00 88.40           H  
ATOM   1303  HB3 ASP A  83      19.773  13.247  -8.295  1.00 88.40           H  
ATOM   1304  O   ASP A  83      16.989  12.991  -5.473  1.00 88.40           O  
ATOM   1305  CG  ASP A  83      18.740  15.018  -7.633  1.00 88.40           C  
ATOM   1306  OD1 ASP A  83      17.931  15.422  -8.504  1.00 88.40           O  
ATOM   1307  OD2 ASP A  83      19.331  15.789  -6.846  1.00 88.40           O  
ATOM   1308  N   LYS A  84      15.460  13.173  -7.117  1.00 91.47           N  
ATOM   1309  H   LYS A  84      15.305  13.154  -8.115  1.00 91.47           H  
ATOM   1310  CA  LYS A  84      14.339  13.572  -6.262  1.00 91.47           C  
ATOM   1311  HA  LYS A  84      14.679  13.584  -5.227  1.00 91.47           H  
ATOM   1312  C   LYS A  84      13.179  12.596  -6.340  1.00 91.47           C  
ATOM   1313  CB  LYS A  84      13.873  14.988  -6.618  1.00 91.47           C  
ATOM   1314  HB2 LYS A  84      13.012  15.248  -6.001  1.00 91.47           H  
ATOM   1315  HB3 LYS A  84      13.572  15.014  -7.665  1.00 91.47           H  
ATOM   1316  O   LYS A  84      12.802  12.115  -7.409  1.00 91.47           O  
ATOM   1317  CG  LYS A  84      14.986  16.008  -6.371  1.00 91.47           C  
ATOM   1318  HG2 LYS A  84      15.868  15.729  -6.948  1.00 91.47           H  
ATOM   1319  HG3 LYS A  84      15.247  16.019  -5.313  1.00 91.47           H  
ATOM   1320  CD  LYS A  84      14.548  17.401  -6.811  1.00 91.47           C  
ATOM   1321  HD2 LYS A  84      13.760  17.767  -6.153  1.00 91.47           H  
ATOM   1322  HD3 LYS A  84      14.183  17.347  -7.837  1.00 91.47           H  
ATOM   1323  CE  LYS A  84      15.778  18.303  -6.749  1.00 91.47           C  
ATOM   1324  HE2 LYS A  84      16.580  17.810  -7.298  1.00 91.47           H  
ATOM   1325  HE3 LYS A  84      16.102  18.393  -5.712  1.00 91.47           H  
ATOM   1326  NZ  LYS A  84      15.488  19.624  -7.346  1.00 91.47           N  
ATOM   1327  HZ1 LYS A  84      16.328  20.185  -7.347  1.00 91.47           H  
ATOM   1328  HZ2 LYS A  84      15.202  19.484  -8.304  1.00 91.47           H  
ATOM   1329  HZ3 LYS A  84      14.749  20.089  -6.840  1.00 91.47           H  
ATOM   1330  N   MET A  85      12.549  12.396  -5.190  1.00 93.91           N  
ATOM   1331  H   MET A  85      12.935  12.834  -4.366  1.00 93.91           H  
ATOM   1332  CA  MET A  85      11.265  11.726  -5.071  1.00 93.91           C  
ATOM   1333  HA  MET A  85      10.876  11.515  -6.067  1.00 93.91           H  
ATOM   1334  C   MET A  85      10.286  12.650  -4.351  1.00 93.91           C  
ATOM   1335  CB  MET A  85      11.444  10.387  -4.356  1.00 93.91           C  
ATOM   1336  HB2 MET A  85      11.795  10.575  -3.342  1.00 93.91           H  
ATOM   1337  HB3 MET A  85      12.193   9.795  -4.881  1.00 93.91           H  
ATOM   1338  O   MET A  85      10.515  13.063  -3.213  1.00 93.91           O  
ATOM   1339  CG  MET A  85      10.133   9.594  -4.328  1.00 93.91           C  
ATOM   1340  HG2 MET A  85       9.307  10.251  -4.058  1.00 93.91           H  
ATOM   1341  HG3 MET A  85       9.932   9.221  -5.332  1.00 93.91           H  
ATOM   1342  SD  MET A  85      10.128   8.206  -3.168  1.00 93.91           S  
ATOM   1343  CE  MET A  85      10.152   9.195  -1.667  1.00 93.91           C  
ATOM   1344  HE1 MET A  85       9.611   8.668  -0.880  1.00 93.91           H  
ATOM   1345  HE2 MET A  85      11.185   9.396  -1.385  1.00 93.91           H  
ATOM   1346  HE3 MET A  85       9.657  10.150  -1.843  1.00 93.91           H  
ATOM   1347  N   ARG A  86       9.177  12.962  -5.013  1.00 95.73           N  
ATOM   1348  H   ARG A  86       9.058  12.566  -5.934  1.00 95.73           H  
ATOM   1349  CA  ARG A  86       8.077  13.756  -4.470  1.00 95.73           C  
ATOM   1350  HA  ARG A  86       8.385  14.241  -3.544  1.00 95.73           H  
ATOM   1351  C   ARG A  86       6.912  12.830  -4.153  1.00 95.73           C  
ATOM   1352  CB  ARG A  86       7.732  14.848  -5.486  1.00 95.73           C  
ATOM   1353  HB2 ARG A  86       8.591  15.509  -5.599  1.00 95.73           H  
ATOM   1354  HB3 ARG A  86       7.544  14.375  -6.450  1.00 95.73           H  
ATOM   1355  O   ARG A  86       6.462  12.079  -5.010  1.00 95.73           O  
ATOM   1356  CG  ARG A  86       6.509  15.683  -5.093  1.00 95.73           C  
ATOM   1357  HG2 ARG A  86       5.663  15.029  -4.879  1.00 95.73           H  
ATOM   1358  HG3 ARG A  86       6.738  16.275  -4.207  1.00 95.73           H  
ATOM   1359  CD  ARG A  86       6.107  16.586  -6.260  1.00 95.73           C  
ATOM   1360  HD2 ARG A  86       6.104  15.991  -7.173  1.00 95.73           H  
ATOM   1361  HD3 ARG A  86       5.081  16.925  -6.114  1.00 95.73           H  
ATOM   1362  NE  ARG A  86       6.992  17.755  -6.374  1.00 95.73           N  
ATOM   1363  HE  ARG A  86       6.980  18.371  -5.574  1.00 95.73           H  
ATOM   1364  NH1 ARG A  86       7.400  17.597  -8.630  1.00 95.73           N  
ATOM   1365 HH11 ARG A  86       6.732  16.843  -8.710  1.00 95.73           H  
ATOM   1366 HH12 ARG A  86       8.000  17.781  -9.420  1.00 95.73           H  
ATOM   1367  NH2 ARG A  86       8.496  19.105  -7.401  1.00 95.73           N  
ATOM   1368 HH21 ARG A  86       9.017  19.354  -8.230  1.00 95.73           H  
ATOM   1369 HH22 ARG A  86       8.616  19.567  -6.511  1.00 95.73           H  
ATOM   1370  CZ  ARG A  86       7.618  18.145  -7.464  1.00 95.73           C  
ATOM   1371  N   VAL A  87       6.417  12.889  -2.926  1.00 96.53           N  
ATOM   1372  H   VAL A  87       6.847  13.532  -2.276  1.00 96.53           H  
ATOM   1373  CA  VAL A  87       5.263  12.126  -2.453  1.00 96.53           C  
ATOM   1374  HA  VAL A  87       4.925  11.448  -3.238  1.00 96.53           H  
ATOM   1375  C   VAL A  87       4.155  13.112  -2.141  1.00 96.53           C  
ATOM   1376  CB  VAL A  87       5.597  11.274  -1.218  1.00 96.53           C  
ATOM   1377  HB  VAL A  87       5.847  11.927  -0.381  1.00 96.53           H  
ATOM   1378  O   VAL A  87       4.301  13.950  -1.257  1.00 96.53           O  
ATOM   1379  CG1 VAL A  87       4.402  10.398  -0.822  1.00 96.53           C  
ATOM   1380 HG11 VAL A  87       4.138   9.730  -1.641  1.00 96.53           H  
ATOM   1381 HG12 VAL A  87       3.541  11.020  -0.577  1.00 96.53           H  
ATOM   1382 HG13 VAL A  87       4.649   9.807   0.060  1.00 96.53           H  
ATOM   1383  CG2 VAL A  87       6.798  10.360  -1.479  1.00 96.53           C  
ATOM   1384 HG21 VAL A  87       7.664  10.962  -1.757  1.00 96.53           H  
ATOM   1385 HG22 VAL A  87       7.049   9.811  -0.571  1.00 96.53           H  
ATOM   1386 HG23 VAL A  87       6.571   9.660  -2.283  1.00 96.53           H  
ATOM   1387  N   ARG A  88       3.047  13.018  -2.862  1.00 97.48           N  
ATOM   1388  H   ARG A  88       3.003  12.285  -3.556  1.00 97.48           H  
ATOM   1389  CA  ARG A  88       1.842  13.800  -2.619  1.00 97.48           C  
ATOM   1390  HA  ARG A  88       2.062  14.610  -1.924  1.00 97.48           H  
ATOM   1391  C   ARG A  88       0.801  12.908  -1.968  1.00 97.48           C  
ATOM   1392  CB  ARG A  88       1.403  14.432  -3.934  1.00 97.48           C  
ATOM   1393  HB2 ARG A  88       2.200  15.102  -4.258  1.00 97.48           H  
ATOM   1394  HB3 ARG A  88       1.298  13.651  -4.687  1.00 97.48           H  
ATOM   1395  O   ARG A  88       0.421  11.877  -2.521  1.00 97.48           O  
ATOM   1396  CG  ARG A  88       0.089  15.216  -3.830  1.00 97.48           C  
ATOM   1397  HG2 ARG A  88       0.173  16.012  -3.090  1.00 97.48           H  
ATOM   1398  HG3 ARG A  88      -0.724  14.546  -3.547  1.00 97.48           H  
ATOM   1399  CD  ARG A  88      -0.211  15.802  -5.208  1.00 97.48           C  
ATOM   1400  HD2 ARG A  88      -1.245  16.143  -5.244  1.00 97.48           H  
ATOM   1401  HD3 ARG A  88      -0.110  15.010  -5.951  1.00 97.48           H  
ATOM   1402  NE  ARG A  88       0.725  16.897  -5.523  1.00 97.48           N  
ATOM   1403  HE  ARG A  88       1.231  17.310  -4.753  1.00 97.48           H  
ATOM   1404  NH1 ARG A  88       0.263  17.069  -7.742  1.00 97.48           N  
ATOM   1405 HH11 ARG A  88      -0.657  16.724  -7.510  1.00 97.48           H  
ATOM   1406 HH12 ARG A  88       0.531  17.392  -8.661  1.00 97.48           H  
ATOM   1407  NH2 ARG A  88       2.087  18.074  -6.892  1.00 97.48           N  
ATOM   1408 HH21 ARG A  88       2.414  18.326  -7.814  1.00 97.48           H  
ATOM   1409 HH22 ARG A  88       2.685  18.262  -6.100  1.00 97.48           H  
ATOM   1410  CZ  ARG A  88       1.020  17.350  -6.717  1.00 97.48           C  
ATOM   1411  N   LEU A  89       0.376  13.315  -0.786  1.00 97.69           N  
ATOM   1412  H   LEU A  89       0.718  14.200  -0.441  1.00 97.69           H  
ATOM   1413  CA  LEU A  89      -0.606  12.641   0.038  1.00 97.69           C  
ATOM   1414  HA  LEU A  89      -0.803  11.644  -0.357  1.00 97.69           H  
ATOM   1415  C   LEU A  89      -1.894  13.448   0.025  1.00 97.69           C  
ATOM   1416  CB  LEU A  89      -0.079  12.514   1.472  1.00 97.69           C  
ATOM   1417  HB2 LEU A  89      -0.843  12.010   2.064  1.00 97.69           H  
ATOM   1418  HB3 LEU A  89       0.056  13.517   1.878  1.00 97.69           H  
ATOM   1419  O   LEU A  89      -1.852  14.665   0.175  1.00 97.69           O  
ATOM   1420  CG  LEU A  89       1.241  11.745   1.621  1.00 97.69           C  
ATOM   1421  HG  LEU A  89       2.010  12.180   0.982  1.00 97.69           H  
ATOM   1422  CD1 LEU A  89       1.708  11.854   3.069  1.00 97.69           C  
ATOM   1423 HD11 LEU A  89       2.559  11.196   3.244  1.00 97.69           H  
ATOM   1424 HD12 LEU A  89       1.998  12.883   3.284  1.00 97.69           H  
ATOM   1425 HD13 LEU A  89       0.901  11.571   3.745  1.00 97.69           H  
ATOM   1426  CD2 LEU A  89       1.071  10.272   1.260  1.00 97.69           C  
ATOM   1427 HD21 LEU A  89       0.301   9.826   1.890  1.00 97.69           H  
ATOM   1428 HD22 LEU A  89       0.778  10.187   0.214  1.00 97.69           H  
ATOM   1429 HD23 LEU A  89       2.013   9.744   1.404  1.00 97.69           H  
ATOM   1430  N   ARG A  90      -3.033  12.780  -0.108  1.00 97.56           N  
ATOM   1431  H   ARG A  90      -2.986  11.786  -0.278  1.00 97.56           H  
ATOM   1432  CA  ARG A  90      -4.347  13.405   0.027  1.00 97.56           C  
ATOM   1433  HA  ARG A  90      -4.246  14.369   0.527  1.00 97.56           H  
ATOM   1434  C   ARG A  90      -5.236  12.538   0.900  1.00 97.56           C  
ATOM   1435  CB  ARG A  90      -4.923  13.652  -1.368  1.00 97.56           C  
ATOM   1436  HB2 ARG A  90      -4.270  14.344  -1.900  1.00 97.56           H  
ATOM   1437  HB3 ARG A  90      -4.954  12.711  -1.917  1.00 97.56           H  
ATOM   1438  O   ARG A  90      -5.294  11.328   0.689  1.00 97.56           O  
ATOM   1439  CG  ARG A  90      -6.332  14.237  -1.310  1.00 97.56           C  
ATOM   1440  HG2 ARG A  90      -6.333  15.160  -0.731  1.00 97.56           H  
ATOM   1441  HG3 ARG A  90      -7.006  13.518  -0.844  1.00 97.56           H  
ATOM   1442  CD  ARG A  90      -6.815  14.521  -2.726  1.00 97.56           C  
ATOM   1443  HD2 ARG A  90      -6.277  15.388  -3.111  1.00 97.56           H  
ATOM   1444  HD3 ARG A  90      -6.613  13.655  -3.357  1.00 97.56           H  
ATOM   1445  NE  ARG A  90      -8.255  14.754  -2.699  1.00 97.56           N  
ATOM   1446  HE  ARG A  90      -8.775  14.258  -1.989  1.00 97.56           H  
ATOM   1447  NH1 ARG A  90      -8.483  16.068  -4.554  1.00 97.56           N  
ATOM   1448 HH11 ARG A  90      -9.057  16.711  -5.080  1.00 97.56           H  
ATOM   1449 HH12 ARG A  90      -7.475  16.112  -4.587  1.00 97.56           H  
ATOM   1450  NH2 ARG A  90     -10.259  15.530  -3.262  1.00 97.56           N  
ATOM   1451 HH21 ARG A  90     -10.545  14.993  -2.456  1.00 97.56           H  
ATOM   1452 HH22 ARG A  90     -10.915  16.062  -3.816  1.00 97.56           H  
ATOM   1453  CZ  ARG A  90      -8.990  15.454  -3.519  1.00 97.56           C  
ATOM   1454  N   ASN A  91      -5.916  13.154   1.859  1.00 96.11           N  
ATOM   1455  H   ASN A  91      -5.824  14.155   1.954  1.00 96.11           H  
ATOM   1456  CA  ASN A  91      -6.840  12.464   2.751  1.00 96.11           C  
ATOM   1457  HA  ASN A  91      -6.783  11.387   2.594  1.00 96.11           H  
ATOM   1458  C   ASN A  91      -8.278  12.895   2.449  1.00 96.11           C  
ATOM   1459  CB  ASN A  91      -6.421  12.741   4.200  1.00 96.11           C  
ATOM   1460  HB2 ASN A  91      -5.403  12.390   4.365  1.00 96.11           H  
ATOM   1461  HB3 ASN A  91      -6.463  13.815   4.377  1.00 96.11           H  
ATOM   1462  O   ASN A  91      -8.684  14.007   2.774  1.00 96.11           O  
ATOM   1463  CG  ASN A  91      -7.321  12.061   5.207  1.00 96.11           C  
ATOM   1464  ND2 ASN A  91      -7.227  12.440   6.455  1.00 96.11           N  
ATOM   1465 HD21 ASN A  91      -6.506  13.093   6.724  1.00 96.11           H  
ATOM   1466 HD22 ASN A  91      -7.827  12.003   7.140  1.00 96.11           H  
ATOM   1467  OD1 ASN A  91      -8.095  11.173   4.887  1.00 96.11           O  
ATOM   1468  N   ASP A  92      -9.052  11.995   1.849  1.00 93.64           N  
ATOM   1469  H   ASP A  92      -8.676  11.073   1.678  1.00 93.64           H  
ATOM   1470  CA  ASP A  92     -10.477  12.192   1.573  1.00 93.64           C  
ATOM   1471  HA  ASP A  92     -10.700  13.259   1.588  1.00 93.64           H  
ATOM   1472  C   ASP A  92     -11.370  11.554   2.663  1.00 93.64           C  
ATOM   1473  CB  ASP A  92     -10.809  11.685   0.156  1.00 93.64           C  
ATOM   1474  HB2 ASP A  92     -11.885  11.749  -0.001  1.00 93.64           H  
ATOM   1475  HB3 ASP A  92     -10.526  10.634   0.087  1.00 93.64           H  
ATOM   1476  O   ASP A  92     -12.587  11.479   2.504  1.00 93.64           O  
ATOM   1477  CG  ASP A  92     -10.132  12.470  -0.979  1.00 93.64           C  
ATOM   1478  OD1 ASP A  92     -10.216  13.724  -1.023  1.00 93.64           O  
ATOM   1479  OD2 ASP A  92      -9.568  11.828  -1.893  1.00 93.64           O  
ATOM   1480  N   SER A  93     -10.791  11.081   3.774  1.00 90.24           N  
ATOM   1481  H   SER A  93      -9.791  11.193   3.872  1.00 90.24           H  
ATOM   1482  CA  SER A  93     -11.540  10.575   4.932  1.00 90.24           C  
ATOM   1483  HA  SER A  93     -12.439  10.085   4.557  1.00 90.24           H  
ATOM   1484  C   SER A  93     -12.001  11.694   5.874  1.00 90.24           C  
ATOM   1485  CB  SER A  93     -10.734   9.507   5.681  1.00 90.24           C  
ATOM   1486  HB2 SER A  93     -11.419   8.910   6.283  1.00 90.24           H  
ATOM   1487  HB3 SER A  93     -10.234   8.853   4.967  1.00 90.24           H  
ATOM   1488  O   SER A  93     -11.561  12.837   5.782  1.00 90.24           O  
ATOM   1489  OG  SER A  93      -9.778  10.060   6.544  1.00 90.24           O  
ATOM   1490  HG  SER A  93      -9.108  10.479   5.999  1.00 90.24           H  
ATOM   1491  N   SER A  94     -12.889  11.362   6.814  1.00 89.95           N  
ATOM   1492  H   SER A  94     -13.215  10.407   6.866  1.00 89.95           H  
ATOM   1493  CA  SER A  94     -13.405  12.293   7.828  1.00 89.95           C  
ATOM   1494  HA  SER A  94     -13.526  13.275   7.372  1.00 89.95           H  
ATOM   1495  C   SER A  94     -12.487  12.478   9.043  1.00 89.95           C  
ATOM   1496  CB  SER A  94     -14.782  11.816   8.293  1.00 89.95           C  
ATOM   1497  HB2 SER A  94     -15.467  11.828   7.445  1.00 89.95           H  
ATOM   1498  HB3 SER A  94     -15.163  12.484   9.065  1.00 89.95           H  
ATOM   1499  O   SER A  94     -12.751  13.342   9.879  1.00 89.95           O  
ATOM   1500  OG  SER A  94     -14.690  10.495   8.798  1.00 89.95           O  
ATOM   1501  HG  SER A  94     -15.569  10.175   9.014  1.00 89.95           H  
ATOM   1502  N   THR A  95     -11.414  11.693   9.156  1.00 90.89           N  
ATOM   1503  H   THR A  95     -11.213  11.041   8.412  1.00 90.89           H  
ATOM   1504  CA  THR A  95     -10.474  11.722  10.286  1.00 90.89           C  
ATOM   1505  HA  THR A  95     -10.771  12.514  10.973  1.00 90.89           H  
ATOM   1506  C   THR A  95      -9.053  12.002   9.807  1.00 90.89           C  
ATOM   1507  CB  THR A  95     -10.493  10.401  11.067  1.00 90.89           C  
ATOM   1508  HB  THR A  95      -9.710  10.427  11.825  1.00 90.89           H  
ATOM   1509  O   THR A  95      -8.699  11.579   8.708  1.00 90.89           O  
ATOM   1510  CG2 THR A  95     -11.837  10.184  11.763  1.00 90.89           C  
ATOM   1511 HG21 THR A  95     -11.782   9.285  12.376  1.00 90.89           H  
ATOM   1512 HG22 THR A  95     -12.069  11.038  12.398  1.00 90.89           H  
ATOM   1513 HG23 THR A  95     -12.627  10.060  11.021  1.00 90.89           H  
ATOM   1514  OG1 THR A  95     -10.269   9.299  10.214  1.00 90.89           O  
ATOM   1515  HG1 THR A  95      -9.509   9.497   9.661  1.00 90.89           H  
ATOM   1516  N   PRO A  96      -8.200  12.673  10.599  1.00 93.75           N  
ATOM   1517  CA  PRO A  96      -6.783  12.784  10.271  1.00 93.75           C  
ATOM   1518  HA  PRO A  96      -6.685  13.348   9.343  1.00 93.75           H  
ATOM   1519  C   PRO A  96      -6.129  11.409  10.101  1.00 93.75           C  
ATOM   1520  CB  PRO A  96      -6.141  13.577  11.411  1.00 93.75           C  
ATOM   1521  HB2 PRO A  96      -5.360  14.245  11.046  1.00 93.75           H  
ATOM   1522  HB3 PRO A  96      -5.741  12.898  12.163  1.00 93.75           H  
ATOM   1523  O   PRO A  96      -6.495  10.450  10.782  1.00 93.75           O  
ATOM   1524  CG  PRO A  96      -7.315  14.354  12.004  1.00 93.75           C  
ATOM   1525  HG2 PRO A  96      -7.147  14.600  13.053  1.00 93.75           H  
ATOM   1526  HG3 PRO A  96      -7.485  15.260  11.422  1.00 93.75           H  
ATOM   1527  CD  PRO A  96      -8.492  13.397  11.825  1.00 93.75           C  
ATOM   1528  HD2 PRO A  96      -9.419  13.966  11.752  1.00 93.75           H  
ATOM   1529  HD3 PRO A  96      -8.534  12.698  12.661  1.00 93.75           H  
ATOM   1530  N   VAL A  97      -5.157  11.335   9.198  1.00 94.73           N  
ATOM   1531  H   VAL A  97      -4.920  12.167   8.677  1.00 94.73           H  
ATOM   1532  CA  VAL A  97      -4.375  10.127   8.917  1.00 94.73           C  
ATOM   1533  HA  VAL A  97      -4.643   9.330   9.611  1.00 94.73           H  
ATOM   1534  C   VAL A  97      -2.905  10.456   9.114  1.00 94.73           C  
ATOM   1535  CB  VAL A  97      -4.642   9.632   7.487  1.00 94.73           C  
ATOM   1536  HB  VAL A  97      -4.428  10.446   6.795  1.00 94.73           H  
ATOM   1537  O   VAL A  97      -2.434  11.489   8.639  1.00 94.73           O  
ATOM   1538  CG1 VAL A  97      -3.760   8.436   7.109  1.00 94.73           C  
ATOM   1539 HG11 VAL A  97      -2.717   8.594   7.381  1.00 94.73           H  
ATOM   1540 HG12 VAL A  97      -3.771   8.316   6.025  1.00 94.73           H  
ATOM   1541 HG13 VAL A  97      -4.117   7.528   7.594  1.00 94.73           H  
ATOM   1542  CG2 VAL A  97      -6.113   9.220   7.318  1.00 94.73           C  
ATOM   1543 HG21 VAL A  97      -6.329   9.033   6.266  1.00 94.73           H  
ATOM   1544 HG22 VAL A  97      -6.328   8.329   7.907  1.00 94.73           H  
ATOM   1545 HG23 VAL A  97      -6.779  10.018   7.646  1.00 94.73           H  
ATOM   1546  N   GLU A  98      -2.171   9.579   9.786  1.00 96.39           N  
ATOM   1547  H   GLU A  98      -2.599   8.711  10.075  1.00 96.39           H  
ATOM   1548  CA  GLU A  98      -0.720   9.665   9.896  1.00 96.39           C  
ATOM   1549  HA  GLU A  98      -0.414  10.693   9.700  1.00 96.39           H  
ATOM   1550  C   GLU A  98      -0.058   8.780   8.835  1.00 96.39           C  
ATOM   1551  CB  GLU A  98      -0.284   9.344  11.333  1.00 96.39           C  
ATOM   1552  HB2 GLU A  98      -0.848   9.984  12.011  1.00 96.39           H  
ATOM   1553  HB3 GLU A  98      -0.502   8.303  11.572  1.00 96.39           H  
ATOM   1554  O   GLU A  98      -0.403   7.612   8.664  1.00 96.39           O  
ATOM   1555  CG  GLU A  98       1.209   9.623  11.524  1.00 96.39           C  
ATOM   1556  HG2 GLU A  98       1.789   8.830  11.053  1.00 96.39           H  
ATOM   1557  HG3 GLU A  98       1.458  10.553  11.012  1.00 96.39           H  
ATOM   1558  CD  GLU A  98       1.589   9.766  13.004  1.00 96.39           C  
ATOM   1559  OE1 GLU A  98       1.920   8.755  13.654  1.00 96.39           O  
ATOM   1560  OE2 GLU A  98       1.632  10.930  13.463  1.00 96.39           O  
ATOM   1561  N   VAL A  99       0.884   9.344   8.081  1.00 97.04           N  
ATOM   1562  H   VAL A  99       1.082  10.324   8.222  1.00 97.04           H  
ATOM   1563  CA  VAL A  99       1.638   8.632   7.050  1.00 97.04           C  
ATOM   1564  HA  VAL A  99       1.320   7.589   7.045  1.00 97.04           H  
ATOM   1565  C   VAL A  99       3.118   8.667   7.398  1.00 97.04           C  
ATOM   1566  CB  VAL A  99       1.368   9.181   5.639  1.00 97.04           C  
ATOM   1567  HB  VAL A  99       1.757  10.197   5.563  1.00 97.04           H  
ATOM   1568  O   VAL A  99       3.752   9.725   7.398  1.00 97.04           O  
ATOM   1569  CG1 VAL A  99       2.063   8.300   4.588  1.00 97.04           C  
ATOM   1570 HG11 VAL A  99       1.719   7.270   4.682  1.00 97.04           H  
ATOM   1571 HG12 VAL A  99       3.144   8.328   4.730  1.00 97.04           H  
ATOM   1572 HG13 VAL A  99       1.835   8.665   3.587  1.00 97.04           H  
ATOM   1573  CG2 VAL A  99      -0.133   9.205   5.315  1.00 97.04           C  
ATOM   1574 HG21 VAL A  99      -0.296   9.514   4.282  1.00 97.04           H  
ATOM   1575 HG22 VAL A  99      -0.641   9.915   5.968  1.00 97.04           H  
ATOM   1576 HG23 VAL A  99      -0.561   8.215   5.470  1.00 97.04           H  
ATOM   1577  N   HIS A 100       3.689   7.495   7.650  1.00 97.36           N  
ATOM   1578  H   HIS A 100       3.095   6.678   7.662  1.00 97.36           H  
ATOM   1579  CA  HIS A 100       5.125   7.311   7.806  1.00 97.36           C  
ATOM   1580  HA  HIS A 100       5.569   8.253   8.128  1.00 97.36           H  
ATOM   1581  C   HIS A 100       5.733   6.909   6.469  1.00 97.36           C  
ATOM   1582  CB  HIS A 100       5.442   6.272   8.881  1.00 97.36           C  
ATOM   1583  HB2 HIS A 100       5.212   5.276   8.502  1.00 97.36           H  
ATOM   1584  HB3 HIS A 100       6.511   6.303   9.091  1.00 97.36           H  
ATOM   1585  O   HIS A 100       5.415   5.862   5.909  1.00 97.36           O  
ATOM   1586  CG  HIS A 100       4.695   6.487  10.163  1.00 97.36           C  
ATOM   1587  CD2 HIS A 100       3.552   5.842  10.552  1.00 97.36           C  
ATOM   1588  HD2 HIS A 100       3.010   5.084  10.006  1.00 97.36           H  
ATOM   1589  ND1 HIS A 100       5.018   7.390  11.149  1.00 97.36           N  
ATOM   1590  HD1 HIS A 100       5.705   8.129  11.085  1.00 97.36           H  
ATOM   1591  CE1 HIS A 100       4.094   7.282  12.120  1.00 97.36           C  
ATOM   1592  HE1 HIS A 100       4.030   7.888  13.011  1.00 97.36           H  
ATOM   1593  NE2 HIS A 100       3.203   6.342  11.797  1.00 97.36           N  
ATOM   1594  N   ILE A 101       6.640   7.732   5.964  1.00 96.86           N  
ATOM   1595  H   ILE A 101       6.851   8.573   6.483  1.00 96.86           H  
ATOM   1596  CA  ILE A 101       7.333   7.528   4.699  1.00 96.86           C  
ATOM   1597  HA  ILE A 101       6.876   6.696   4.164  1.00 96.86           H  
ATOM   1598  C   ILE A 101       8.785   7.183   5.011  1.00 96.86           C  
ATOM   1599  CB  ILE A 101       7.227   8.782   3.808  1.00 96.86           C  
ATOM   1600  HB  ILE A 101       7.820   9.568   4.273  1.00 96.86           H  
ATOM   1601  O   ILE A 101       9.480   7.953   5.678  1.00 96.86           O  
ATOM   1602  CG1 ILE A 101       5.784   9.319   3.670  1.00 96.86           C  
ATOM   1603 HG12 ILE A 101       5.338   9.446   4.657  1.00 96.86           H  
ATOM   1604 HG13 ILE A 101       5.171   8.615   3.109  1.00 96.86           H  
ATOM   1605  CG2 ILE A 101       7.832   8.446   2.433  1.00 96.86           C  
ATOM   1606 HG21 ILE A 101       8.895   8.237   2.549  1.00 96.86           H  
ATOM   1607 HG22 ILE A 101       7.340   7.573   2.005  1.00 96.86           H  
ATOM   1608 HG23 ILE A 101       7.741   9.284   1.742  1.00 96.86           H  
ATOM   1609  CD1 ILE A 101       5.732  10.695   2.998  1.00 96.86           C  
ATOM   1610 HD11 ILE A 101       6.028  10.633   1.951  1.00 96.86           H  
ATOM   1611 HD12 ILE A 101       4.715  11.085   3.043  1.00 96.86           H  
ATOM   1612 HD13 ILE A 101       6.392  11.384   3.525  1.00 96.86           H  
ATOM   1613  N   LYS A 102       9.260   6.042   4.515  1.00 94.79           N  
ATOM   1614  H   LYS A 102       8.620   5.466   3.988  1.00 94.79           H  
ATOM   1615  CA  LYS A 102      10.660   5.622   4.603  1.00 94.79           C  
ATOM   1616  HA  LYS A 102      11.241   6.412   5.079  1.00 94.79           H  
ATOM   1617  C   LYS A 102      11.232   5.418   3.209  1.00 94.79           C  
ATOM   1618  CB  LYS A 102      10.773   4.365   5.467  1.00 94.79           C  
ATOM   1619  HB2 LYS A 102      10.401   4.583   6.468  1.00 94.79           H  
ATOM   1620  HB3 LYS A 102      10.153   3.579   5.035  1.00 94.79           H  
ATOM   1621  O   LYS A 102      10.647   4.719   2.387  1.00 94.79           O  
ATOM   1622  CG  LYS A 102      12.227   3.881   5.554  1.00 94.79           C  
ATOM   1623  HG2 LYS A 102      12.628   3.721   4.553  1.00 94.79           H  
ATOM   1624  HG3 LYS A 102      12.841   4.629   6.056  1.00 94.79           H  
ATOM   1625  CD  LYS A 102      12.311   2.551   6.297  1.00 94.79           C  
ATOM   1626  HD2 LYS A 102      11.934   2.661   7.313  1.00 94.79           H  
ATOM   1627  HD3 LYS A 102      11.700   1.822   5.765  1.00 94.79           H  
ATOM   1628  CE  LYS A 102      13.775   2.107   6.301  1.00 94.79           C  
ATOM   1629  HE2 LYS A 102      14.179   2.259   5.300  1.00 94.79           H  
ATOM   1630  HE3 LYS A 102      14.352   2.746   6.969  1.00 94.79           H  
ATOM   1631  NZ  LYS A 102      13.888   0.679   6.672  1.00 94.79           N  
ATOM   1632  HZ1 LYS A 102      13.357   0.132   6.011  1.00 94.79           H  
ATOM   1633  HZ2 LYS A 102      14.853   0.385   6.622  1.00 94.79           H  
ATOM   1634  HZ3 LYS A 102      13.511   0.500   7.592  1.00 94.79           H  
ATOM   1635  N   VAL A 103      12.399   6.004   2.967  1.00 92.28           N  
ATOM   1636  H   VAL A 103      12.818   6.553   3.704  1.00 92.28           H  
ATOM   1637  CA  VAL A 103      13.062   6.023   1.661  1.00 92.28           C  
ATOM   1638  HA  VAL A 103      12.715   5.192   1.047  1.00 92.28           H  
ATOM   1639  C   VAL A 103      14.559   5.898   1.889  1.00 92.28           C  
ATOM   1640  CB  VAL A 103      12.764   7.338   0.936  1.00 92.28           C  
ATOM   1641  HB  VAL A 103      13.240   8.160   1.470  1.00 92.28           H  
ATOM   1642  O   VAL A 103      15.198   6.821   2.394  1.00 92.28           O  
ATOM   1643  CG1 VAL A 103      13.308   7.292  -0.486  1.00 92.28           C  
ATOM   1644 HG11 VAL A 103      14.390   7.157  -0.484  1.00 92.28           H  
ATOM   1645 HG12 VAL A 103      12.835   6.490  -1.052  1.00 92.28           H  
ATOM   1646 HG13 VAL A 103      13.086   8.256  -0.944  1.00 92.28           H  
ATOM   1647  CG2 VAL A 103      11.272   7.650   0.870  1.00 92.28           C  
ATOM   1648 HG21 VAL A 103      10.759   6.988   0.172  1.00 92.28           H  
ATOM   1649 HG22 VAL A 103      11.169   8.703   0.606  1.00 92.28           H  
ATOM   1650 HG23 VAL A 103      10.810   7.576   1.855  1.00 92.28           H  
ATOM   1651  N   GLY A 104      15.122   4.731   1.578  1.00 87.40           N  
ATOM   1652  H   GLY A 104      14.568   4.029   1.109  1.00 87.40           H  
ATOM   1653  CA  GLY A 104      16.483   4.399   1.994  1.00 87.40           C  
ATOM   1654  HA2 GLY A 104      16.702   3.362   1.743  1.00 87.40           H  
ATOM   1655  HA3 GLY A 104      17.185   5.040   1.462  1.00 87.40           H  
ATOM   1656  C   GLY A 104      16.656   4.585   3.509  1.00 87.40           C  
ATOM   1657  O   GLY A 104      15.979   3.923   4.306  1.00 87.40           O  
ATOM   1658  N   ASP A 105      17.542   5.508   3.883  1.00 88.10           N  
ATOM   1659  H   ASP A 105      18.027   6.020   3.160  1.00 88.10           H  
ATOM   1660  CA  ASP A 105      17.850   5.851   5.277  1.00 88.10           C  
ATOM   1661  HA  ASP A 105      17.693   4.969   5.898  1.00 88.10           H  
ATOM   1662  C   ASP A 105      16.961   6.981   5.836  1.00 88.10           C  
ATOM   1663  CB  ASP A 105      19.335   6.238   5.391  1.00 88.10           C  
ATOM   1664  HB2 ASP A 105      19.595   6.343   6.445  1.00 88.10           H  
ATOM   1665  HB3 ASP A 105      19.482   7.206   4.912  1.00 88.10           H  
ATOM   1666  O   ASP A 105      16.868   7.139   7.054  1.00 88.10           O  
ATOM   1667  CG  ASP A 105      20.277   5.215   4.750  1.00 88.10           C  
ATOM   1668  OD1 ASP A 105      20.134   4.014   5.066  1.00 88.10           O  
ATOM   1669  OD2 ASP A 105      21.097   5.655   3.897  1.00 88.10           O  
ATOM   1670  N   GLU A 106      16.296   7.763   4.974  1.00 92.11           N  
ATOM   1671  H   GLU A 106      16.268   7.503   3.998  1.00 92.11           H  
ATOM   1672  CA  GLU A 106      15.448   8.884   5.393  1.00 92.11           C  
ATOM   1673  HA  GLU A 106      15.925   9.338   6.262  1.00 92.11           H  
ATOM   1674  C   GLU A 106      14.065   8.384   5.831  1.00 92.11           C  
ATOM   1675  CB  GLU A 106      15.367   9.982   4.306  1.00 92.11           C  
ATOM   1676  HB2 GLU A 106      14.740   9.634   3.486  1.00 92.11           H  
ATOM   1677  HB3 GLU A 106      16.373  10.160   3.925  1.00 92.11           H  
ATOM   1678  O   GLU A 106      13.482   7.466   5.244  1.00 92.11           O  
ATOM   1679  CG  GLU A 106      14.812  11.318   4.862  1.00 92.11           C  
ATOM   1680  HG2 GLU A 106      13.799  11.148   5.229  1.00 92.11           H  
ATOM   1681  HG3 GLU A 106      15.420  11.609   5.718  1.00 92.11           H  
ATOM   1682  CD  GLU A 106      14.776  12.497   3.861  1.00 92.11           C  
ATOM   1683  OE1 GLU A 106      14.109  13.520   4.180  1.00 92.11           O  
ATOM   1684  OE2 GLU A 106      15.391  12.386   2.780  1.00 92.11           O  
ATOM   1685  N   LYS A 107      13.528   9.005   6.885  1.00 93.43           N  
ATOM   1686  H   LYS A 107      14.040   9.773   7.293  1.00 93.43           H  
ATOM   1687  CA  LYS A 107      12.172   8.774   7.383  1.00 93.43           C  
ATOM   1688  HA  LYS A 107      11.596   8.246   6.623  1.00 93.43           H  
ATOM   1689  C   LYS A 107      11.496  10.109   7.650  1.00 93.43           C  
ATOM   1690  CB  LYS A 107      12.188   7.938   8.668  1.00 93.43           C  
ATOM   1691  HB2 LYS A 107      11.167   7.858   9.040  1.00 93.43           H  
ATOM   1692  HB3 LYS A 107      12.785   8.458   9.418  1.00 93.43           H  
ATOM   1693  O   LYS A 107      12.112  10.989   8.248  1.00 93.43           O  
ATOM   1694  CG  LYS A 107      12.748   6.526   8.465  1.00 93.43           C  
ATOM   1695  HG2 LYS A 107      12.131   5.998   7.737  1.00 93.43           H  
ATOM   1696  HG3 LYS A 107      13.775   6.580   8.104  1.00 93.43           H  
ATOM   1697  CD  LYS A 107      12.720   5.777   9.798  1.00 93.43           C  
ATOM   1698  HD2 LYS A 107      11.684   5.655  10.114  1.00 93.43           H  
ATOM   1699  HD3 LYS A 107      13.249   6.370  10.544  1.00 93.43           H  
ATOM   1700  CE  LYS A 107      13.392   4.411   9.670  1.00 93.43           C  
ATOM   1701  HE2 LYS A 107      12.854   3.832   8.919  1.00 93.43           H  
ATOM   1702  HE3 LYS A 107      14.413   4.568   9.322  1.00 93.43           H  
ATOM   1703  NZ  LYS A 107      13.388   3.715  10.980  1.00 93.43           N  
ATOM   1704  HZ1 LYS A 107      13.867   2.827  10.935  1.00 93.43           H  
ATOM   1705  HZ2 LYS A 107      13.852   4.289  11.670  1.00 93.43           H  
ATOM   1706  HZ3 LYS A 107      12.440   3.569  11.297  1.00 93.43           H  
ATOM   1707  N   ARG A 108      10.226  10.236   7.270  1.00 95.65           N  
ATOM   1708  H   ARG A 108       9.802   9.466   6.774  1.00 95.65           H  
ATOM   1709  CA  ARG A 108       9.365  11.361   7.653  1.00 95.65           C  
ATOM   1710  HA  ARG A 108       9.793  11.858   8.524  1.00 95.65           H  
ATOM   1711  C   ARG A 108       7.991  10.859   8.056  1.00 95.65           C  
ATOM   1712  CB  ARG A 108       9.251  12.389   6.520  1.00 95.65           C  
ATOM   1713  HB2 ARG A 108       8.544  13.159   6.830  1.00 95.65           H  
ATOM   1714  HB3 ARG A 108       8.861  11.911   5.621  1.00 95.65           H  
ATOM   1715  O   ARG A 108       7.472   9.939   7.438  1.00 95.65           O  
ATOM   1716  CG  ARG A 108      10.600  13.052   6.220  1.00 95.65           C  
ATOM   1717  HG2 ARG A 108      11.254  12.342   5.714  1.00 95.65           H  
ATOM   1718  HG3 ARG A 108      11.070  13.371   7.150  1.00 95.65           H  
ATOM   1719  CD  ARG A 108      10.392  14.275   5.334  1.00 95.65           C  
ATOM   1720  HD2 ARG A 108       9.809  15.016   5.880  1.00 95.65           H  
ATOM   1721  HD3 ARG A 108       9.847  13.964   4.443  1.00 95.65           H  
ATOM   1722  NE  ARG A 108      11.680  14.834   4.917  1.00 95.65           N  
ATOM   1723  HE  ARG A 108      12.465  14.202   4.853  1.00 95.65           H  
ATOM   1724  NH1 ARG A 108      10.965  16.914   4.237  1.00 95.65           N  
ATOM   1725 HH11 ARG A 108      10.042  16.710   4.593  1.00 95.65           H  
ATOM   1726 HH12 ARG A 108      11.177  17.786   3.774  1.00 95.65           H  
ATOM   1727  NH2 ARG A 108      13.083  16.220   3.890  1.00 95.65           N  
ATOM   1728 HH21 ARG A 108      13.259  16.980   3.248  1.00 95.65           H  
ATOM   1729 HH22 ARG A 108      13.691  15.415   3.884  1.00 95.65           H  
ATOM   1730  CZ  ARG A 108      11.894  16.000   4.357  1.00 95.65           C  
ATOM   1731  N   THR A 109       7.413  11.493   9.065  1.00 96.74           N  
ATOM   1732  H   THR A 109       7.894  12.271   9.493  1.00 96.74           H  
ATOM   1733  CA  THR A 109       6.021  11.285   9.468  1.00 96.74           C  
ATOM   1734  HA  THR A 109       5.587  10.446   8.925  1.00 96.74           H  
ATOM   1735  C   THR A 109       5.241  12.543   9.128  1.00 96.74           C  
ATOM   1736  CB  THR A 109       5.912  10.981  10.966  1.00 96.74           C  
ATOM   1737  HB  THR A 109       6.292  11.829  11.536  1.00 96.74           H  
ATOM   1738  O   THR A 109       5.721  13.645   9.397  1.00 96.74           O  
ATOM   1739  CG2 THR A 109       4.475  10.705  11.387  1.00 96.74           C  
ATOM   1740 HG21 THR A 109       4.439  10.353  12.418  1.00 96.74           H  
ATOM   1741 HG22 THR A 109       4.023   9.958  10.734  1.00 96.74           H  
ATOM   1742 HG23 THR A 109       3.882  11.618  11.336  1.00 96.74           H  
ATOM   1743  OG1 THR A 109       6.668   9.836  11.304  1.00 96.74           O  
ATOM   1744  HG1 THR A 109       6.550   9.737  12.251  1.00 96.74           H  
ATOM   1745  N   VAL A 110       4.066  12.382   8.526  1.00 96.12           N  
ATOM   1746  H   VAL A 110       3.758  11.447   8.303  1.00 96.12           H  
ATOM   1747  CA  VAL A 110       3.187  13.485   8.135  1.00 96.12           C  
ATOM   1748  HA  VAL A 110       3.486  14.396   8.652  1.00 96.12           H  
ATOM   1749  C   VAL A 110       1.760  13.160   8.540  1.00 96.12           C  
ATOM   1750  CB  VAL A 110       3.274  13.738   6.620  1.00 96.12           C  
ATOM   1751  HB  VAL A 110       2.988  12.835   6.079  1.00 96.12           H  
ATOM   1752  O   VAL A 110       1.235  12.117   8.165  1.00 96.12           O  
ATOM   1753  CG1 VAL A 110       2.359  14.879   6.168  1.00 96.12           C  
ATOM   1754 HG11 VAL A 110       2.442  14.992   5.087  1.00 96.12           H  
ATOM   1755 HG12 VAL A 110       2.635  15.811   6.662  1.00 96.12           H  
ATOM   1756 HG13 VAL A 110       1.317  14.651   6.391  1.00 96.12           H  
ATOM   1757  CG2 VAL A 110       4.710  14.108   6.230  1.00 96.12           C  
ATOM   1758 HG21 VAL A 110       5.102  14.855   6.921  1.00 96.12           H  
ATOM   1759 HG22 VAL A 110       4.714  14.534   5.227  1.00 96.12           H  
ATOM   1760 HG23 VAL A 110       5.342  13.220   6.251  1.00 96.12           H  
ATOM   1761  N   THR A 111       1.120  14.068   9.268  1.00 96.55           N  
ATOM   1762  H   THR A 111       1.612  14.891   9.585  1.00 96.55           H  
ATOM   1763  CA  THR A 111      -0.327  14.031   9.493  1.00 96.55           C  
ATOM   1764  HA  THR A 111      -0.665  12.995   9.517  1.00 96.55           H  
ATOM   1765  C   THR A 111      -1.026  14.756   8.345  1.00 96.55           C  
ATOM   1766  CB  THR A 111      -0.697  14.684  10.830  1.00 96.55           C  
ATOM   1767  HB  THR A 111      -0.543  15.760  10.752  1.00 96.55           H  
ATOM   1768  O   THR A 111      -0.664  15.886   8.031  1.00 96.55           O  
ATOM   1769  CG2 THR A 111      -2.154  14.430  11.213  1.00 96.55           C  
ATOM   1770 HG21 THR A 111      -2.349  13.359  11.267  1.00 96.55           H  
ATOM   1771 HG22 THR A 111      -2.818  14.883  10.477  1.00 96.55           H  
ATOM   1772 HG23 THR A 111      -2.355  14.884  12.183  1.00 96.55           H  
ATOM   1773  OG1 THR A 111       0.126  14.208  11.874  1.00 96.55           O  
ATOM   1774  HG1 THR A 111       0.014  13.261  11.984  1.00 96.55           H  
ATOM   1775  N   VAL A 112      -2.021  14.119   7.728  1.00 96.50           N  
ATOM   1776  H   VAL A 112      -2.239  13.180   8.030  1.00 96.50           H  
ATOM   1777  CA  VAL A 112      -2.846  14.690   6.655  1.00 96.50           C  
ATOM   1778  HA  VAL A 112      -2.479  15.685   6.402  1.00 96.50           H  
ATOM   1779  C   VAL A 112      -4.275  14.828   7.171  1.00 96.50           C  
ATOM   1780  CB  VAL A 112      -2.792  13.827   5.377  1.00 96.50           C  
ATOM   1781  HB  VAL A 112      -3.340  12.899   5.543  1.00 96.50           H  
ATOM   1782  O   VAL A 112      -4.935  13.827   7.474  1.00 96.50           O  
ATOM   1783  CG1 VAL A 112      -3.422  14.573   4.194  1.00 96.50           C  
ATOM   1784 HG11 VAL A 112      -2.857  15.479   3.977  1.00 96.50           H  
ATOM   1785 HG12 VAL A 112      -4.447  14.864   4.427  1.00 96.50           H  
ATOM   1786 HG13 VAL A 112      -3.428  13.939   3.307  1.00 96.50           H  
ATOM   1787  CG2 VAL A 112      -1.358  13.458   4.973  1.00 96.50           C  
ATOM   1788 HG21 VAL A 112      -0.764  14.362   4.845  1.00 96.50           H  
ATOM   1789 HG22 VAL A 112      -0.900  12.827   5.735  1.00 96.50           H  
ATOM   1790 HG23 VAL A 112      -1.381  12.898   4.038  1.00 96.50           H  
ATOM   1791  N   ASN A 113      -4.763  16.059   7.306  1.00 96.65           N  
ATOM   1792  H   ASN A 113      -4.200  16.848   7.024  1.00 96.65           H  
ATOM   1793  CA  ASN A 113      -6.114  16.331   7.793  1.00 96.65           C  
ATOM   1794  HA  ASN A 113      -6.298  15.665   8.636  1.00 96.65           H  
ATOM   1795  C   ASN A 113      -7.179  16.043   6.714  1.00 96.65           C  
ATOM   1796  CB  ASN A 113      -6.191  17.773   8.316  1.00 96.65           C  
ATOM   1797  HB2 ASN A 113      -7.201  17.997   8.657  1.00 96.65           H  
ATOM   1798  HB3 ASN A 113      -5.954  18.469   7.511  1.00 96.65           H  
ATOM   1799  O   ASN A 113      -6.861  16.007   5.525  1.00 96.65           O  
ATOM   1800  CG  ASN A 113      -5.254  17.996   9.485  1.00 96.65           C  
ATOM   1801  ND2 ASN A 113      -4.205  18.754   9.297  1.00 96.65           N  
ATOM   1802 HD21 ASN A 113      -3.522  18.795  10.040  1.00 96.65           H  
ATOM   1803 HD22 ASN A 113      -3.934  18.941   8.342  1.00 96.65           H  
ATOM   1804  OD1 ASN A 113      -5.452  17.464  10.566  1.00 96.65           O  
ATOM   1805  N   PRO A 114      -8.453  15.840   7.096  1.00 95.21           N  
ATOM   1806  CA  PRO A 114      -9.561  15.694   6.150  1.00 95.21           C  
ATOM   1807  HA  PRO A 114      -9.480  14.727   5.655  1.00 95.21           H  
ATOM   1808  C   PRO A 114      -9.609  16.814   5.102  1.00 95.21           C  
ATOM   1809  CB  PRO A 114     -10.819  15.714   7.024  1.00 95.21           C  
ATOM   1810  HB2 PRO A 114     -11.652  15.174   6.573  1.00 95.21           H  
ATOM   1811  HB3 PRO A 114     -11.119  16.740   7.240  1.00 95.21           H  
ATOM   1812  O   PRO A 114      -9.649  17.994   5.450  1.00 95.21           O  
ATOM   1813  CG  PRO A 114     -10.326  15.061   8.309  1.00 95.21           C  
ATOM   1814  HG2 PRO A 114     -10.964  15.294   9.162  1.00 95.21           H  
ATOM   1815  HG3 PRO A 114     -10.240  13.985   8.155  1.00 95.21           H  
ATOM   1816  CD  PRO A 114      -8.935  15.665   8.459  1.00 95.21           C  
ATOM   1817  HD2 PRO A 114      -9.007  16.635   8.952  1.00 95.21           H  
ATOM   1818  HD3 PRO A 114      -8.298  14.990   9.030  1.00 95.21           H  
ATOM   1819  N   GLY A 115      -9.623  16.447   3.820  1.00 94.24           N  
ATOM   1820  H   GLY A 115      -9.502  15.467   3.606  1.00 94.24           H  
ATOM   1821  CA  GLY A 115      -9.627  17.378   2.689  1.00 94.24           C  
ATOM   1822  HA2 GLY A 115     -10.363  18.161   2.873  1.00 94.24           H  
ATOM   1823  HA3 GLY A 115      -9.918  16.831   1.792  1.00 94.24           H  
ATOM   1824  C   GLY A 115      -8.281  18.056   2.403  1.00 94.24           C  
ATOM   1825  O   GLY A 115      -8.203  18.875   1.487  1.00 94.24           O  
ATOM   1826  N   GLU A 116      -7.230  17.734   3.160  1.00 96.12           N  
ATOM   1827  H   GLU A 116      -7.345  17.039   3.884  1.00 96.12           H  
ATOM   1828  CA  GLU A 116      -5.887  18.274   2.969  1.00 96.12           C  
ATOM   1829  HA  GLU A 116      -5.985  19.299   2.612  1.00 96.12           H  
ATOM   1830  C   GLU A 116      -5.106  17.481   1.911  1.00 96.12           C  
ATOM   1831  CB  GLU A 116      -5.148  18.324   4.317  1.00 96.12           C  
ATOM   1832  HB2 GLU A 116      -5.823  18.738   5.066  1.00 96.12           H  
ATOM   1833  HB3 GLU A 116      -4.874  17.310   4.606  1.00 96.12           H  
ATOM   1834  O   GLU A 116      -5.241  16.259   1.772  1.00 96.12           O  
ATOM   1835  CG  GLU A 116      -3.874  19.184   4.293  1.00 96.12           C  
ATOM   1836  HG2 GLU A 116      -4.141  20.188   3.966  1.00 96.12           H  
ATOM   1837  HG3 GLU A 116      -3.175  18.767   3.567  1.00 96.12           H  
ATOM   1838  CD  GLU A 116      -3.172  19.263   5.659  1.00 96.12           C  
ATOM   1839  OE1 GLU A 116      -2.229  20.073   5.779  1.00 96.12           O  
ATOM   1840  OE2 GLU A 116      -3.580  18.539   6.599  1.00 96.12           O  
ATOM   1841  N   GLU A 117      -4.247  18.195   1.184  1.00 96.55           N  
ATOM   1842  H   GLU A 117      -4.157  19.180   1.386  1.00 96.55           H  
ATOM   1843  CA  GLU A 117      -3.223  17.633   0.310  1.00 96.55           C  
ATOM   1844  HA  GLU A 117      -3.257  16.546   0.384  1.00 96.55           H  
ATOM   1845  C   GLU A 117      -1.850  18.115   0.794  1.00 96.55           C  
ATOM   1846  CB  GLU A 117      -3.516  18.015  -1.151  1.00 96.55           C  
ATOM   1847  HB2 GLU A 117      -4.534  17.704  -1.386  1.00 96.55           H  
ATOM   1848  HB3 GLU A 117      -3.452  19.097  -1.267  1.00 96.55           H  
ATOM   1849  O   GLU A 117      -1.617  19.319   0.907  1.00 96.55           O  
ATOM   1850  CG  GLU A 117      -2.557  17.344  -2.146  1.00 96.55           C  
ATOM   1851  HG2 GLU A 117      -1.539  17.671  -1.938  1.00 96.55           H  
ATOM   1852  HG3 GLU A 117      -2.597  16.264  -2.005  1.00 96.55           H  
ATOM   1853  CD  GLU A 117      -2.915  17.663  -3.607  1.00 96.55           C  
ATOM   1854  OE1 GLU A 117      -2.005  18.076  -4.362  1.00 96.55           O  
ATOM   1855  OE2 GLU A 117      -4.071  17.406  -4.022  1.00 96.55           O  
ATOM   1856  N   VAL A 118      -0.942  17.182   1.084  1.00 96.79           N  
ATOM   1857  H   VAL A 118      -1.191  16.217   0.920  1.00 96.79           H  
ATOM   1858  CA  VAL A 118       0.409  17.469   1.585  1.00 96.79           C  
ATOM   1859  HA  VAL A 118       0.547  18.549   1.611  1.00 96.79           H  
ATOM   1860  C   VAL A 118       1.445  16.891   0.632  1.00 96.79           C  
ATOM   1861  CB  VAL A 118       0.626  16.949   3.022  1.00 96.79           C  
ATOM   1862  HB  VAL A 118       0.555  15.861   3.032  1.00 96.79           H  
ATOM   1863  O   VAL A 118       1.331  15.753   0.183  1.00 96.79           O  
ATOM   1864  CG1 VAL A 118       2.015  17.361   3.534  1.00 96.79           C  
ATOM   1865 HG11 VAL A 118       2.793  16.790   3.027  1.00 96.79           H  
ATOM   1866 HG12 VAL A 118       2.085  17.181   4.606  1.00 96.79           H  
ATOM   1867 HG13 VAL A 118       2.171  18.427   3.366  1.00 96.79           H  
ATOM   1868  CG2 VAL A 118      -0.412  17.512   3.998  1.00 96.79           C  
ATOM   1869 HG21 VAL A 118      -1.415  17.211   3.697  1.00 96.79           H  
ATOM   1870 HG22 VAL A 118      -0.369  18.601   4.015  1.00 96.79           H  
ATOM   1871 HG23 VAL A 118      -0.235  17.135   5.005  1.00 96.79           H  
ATOM   1872  N   GLU A 119       2.491  17.658   0.343  1.00 96.68           N  
ATOM   1873  H   GLU A 119       2.549  18.573   0.766  1.00 96.68           H  
ATOM   1874  CA  GLU A 119       3.611  17.223  -0.488  1.00 96.68           C  
ATOM   1875  HA  GLU A 119       3.384  16.240  -0.901  1.00 96.68           H  
ATOM   1876  C   GLU A 119       4.891  17.084   0.344  1.00 96.68           C  
ATOM   1877  CB  GLU A 119       3.772  18.177  -1.680  1.00 96.68           C  
ATOM   1878  HB2 GLU A 119       4.078  19.161  -1.326  1.00 96.68           H  
ATOM   1879  HB3 GLU A 119       2.810  18.270  -2.183  1.00 96.68           H  
ATOM   1880  O   GLU A 119       5.277  17.982   1.091  1.00 96.68           O  
ATOM   1881  CG  GLU A 119       4.802  17.651  -2.684  1.00 96.68           C  
ATOM   1882  HG2 GLU A 119       5.783  17.617  -2.210  1.00 96.68           H  
ATOM   1883  HG3 GLU A 119       4.532  16.633  -2.965  1.00 96.68           H  
ATOM   1884  CD  GLU A 119       4.869  18.516  -3.949  1.00 96.68           C  
ATOM   1885  OE1 GLU A 119       5.938  19.133  -4.179  1.00 96.68           O  
ATOM   1886  OE2 GLU A 119       3.904  18.459  -4.756  1.00 96.68           O  
ATOM   1887  N   VAL A 120       5.577  15.954   0.187  1.00 95.57           N  
ATOM   1888  H   VAL A 120       5.181  15.249  -0.418  1.00 95.57           H  
ATOM   1889  CA  VAL A 120       6.838  15.631   0.853  1.00 95.57           C  
ATOM   1890  HA  VAL A 120       7.154  16.486   1.452  1.00 95.57           H  
ATOM   1891  C   VAL A 120       7.889  15.352  -0.208  1.00 95.57           C  
ATOM   1892  CB  VAL A 120       6.696  14.415   1.784  1.00 95.57           C  
ATOM   1893  HB  VAL A 120       6.604  13.505   1.192  1.00 95.57           H  
ATOM   1894  O   VAL A 120       7.695  14.496  -1.065  1.00 95.57           O  
ATOM   1895  CG1 VAL A 120       7.933  14.295   2.682  1.00 95.57           C  
ATOM   1896 HG11 VAL A 120       8.021  15.181   3.310  1.00 95.57           H  
ATOM   1897 HG12 VAL A 120       7.832  13.414   3.316  1.00 95.57           H  
ATOM   1898 HG13 VAL A 120       8.833  14.183   2.078  1.00 95.57           H  
ATOM   1899  CG2 VAL A 120       5.467  14.517   2.689  1.00 95.57           C  
ATOM   1900 HG21 VAL A 120       5.495  15.446   3.258  1.00 95.57           H  
ATOM   1901 HG22 VAL A 120       4.556  14.493   2.092  1.00 95.57           H  
ATOM   1902 HG23 VAL A 120       5.442  13.656   3.358  1.00 95.57           H  
ATOM   1903  N   THR A 121       9.018  16.052  -0.152  1.00 94.50           N  
ATOM   1904  H   THR A 121       9.145  16.715   0.599  1.00 94.50           H  
ATOM   1905  CA  THR A 121      10.129  15.837  -1.088  1.00 94.50           C  
ATOM   1906  HA  THR A 121       9.820  15.143  -1.869  1.00 94.50           H  
ATOM   1907  C   THR A 121      11.321  15.215  -0.373  1.00 94.50           C  
ATOM   1908  CB  THR A 121      10.519  17.136  -1.803  1.00 94.50           C  
ATOM   1909  HB  THR A 121      10.846  17.874  -1.070  1.00 94.50           H  
ATOM   1910  O   THR A 121      11.729  15.687   0.690  1.00 94.50           O  
ATOM   1911  CG2 THR A 121      11.622  16.929  -2.843  1.00 94.50           C  
ATOM   1912 HG21 THR A 121      11.337  16.138  -3.536  1.00 94.50           H  
ATOM   1913 HG22 THR A 121      11.774  17.854  -3.399  1.00 94.50           H  
ATOM   1914 HG23 THR A 121      12.559  16.660  -2.355  1.00 94.50           H  
ATOM   1915  OG1 THR A 121       9.412  17.646  -2.511  1.00 94.50           O  
ATOM   1916  HG1 THR A 121       8.655  17.702  -1.923  1.00 94.50           H  
ATOM   1917  N   PHE A 122      11.882  14.186  -1.000  1.00 93.46           N  
ATOM   1918  H   PHE A 122      11.460  13.879  -1.865  1.00 93.46           H  
ATOM   1919  CA  PHE A 122      13.117  13.507  -0.632  1.00 93.46           C  
ATOM   1920  HA  PHE A 122      13.507  13.909   0.303  1.00 93.46           H  
ATOM   1921  C   PHE A 122      14.145  13.728  -1.740  1.00 93.46           C  
ATOM   1922  CB  PHE A 122      12.845  12.009  -0.444  1.00 93.46           C  
ATOM   1923  HB2 PHE A 122      13.794  11.509  -0.248  1.00 93.46           H  
ATOM   1924  HB3 PHE A 122      12.445  11.603  -1.373  1.00 93.46           H  
ATOM   1925  O   PHE A 122      13.795  13.697  -2.922  1.00 93.46           O  
ATOM   1926  CG  PHE A 122      11.884  11.683   0.680  1.00 93.46           C  
ATOM   1927  CD1 PHE A 122      12.383  11.258   1.921  1.00 93.46           C  
ATOM   1928  HD1 PHE A 122      13.448  11.125   2.045  1.00 93.46           H  
ATOM   1929  CD2 PHE A 122      10.494  11.798   0.491  1.00 93.46           C  
ATOM   1930  HD2 PHE A 122      10.101  12.116  -0.464  1.00 93.46           H  
ATOM   1931  CE1 PHE A 122      11.509  10.989   2.986  1.00 93.46           C  
ATOM   1932  HE1 PHE A 122      11.901  10.659   3.936  1.00 93.46           H  
ATOM   1933  CE2 PHE A 122       9.615  11.512   1.549  1.00 93.46           C  
ATOM   1934  HE2 PHE A 122       8.549  11.605   1.401  1.00 93.46           H  
ATOM   1935  CZ  PHE A 122      10.124  11.123   2.800  1.00 93.46           C  
ATOM   1936  HZ  PHE A 122       9.451  10.908   3.617  1.00 93.46           H  
ATOM   1937  N   SER A 123      15.407  13.909  -1.362  1.00 90.28           N  
ATOM   1938  H   SER A 123      15.635  13.850  -0.379  1.00 90.28           H  
ATOM   1939  CA  SER A 123      16.522  14.054  -2.301  1.00 90.28           C  
ATOM   1940  HA  SER A 123      16.198  13.788  -3.307  1.00 90.28           H  
ATOM   1941  C   SER A 123      17.647  13.117  -1.886  1.00 90.28           C  
ATOM   1942  CB  SER A 123      17.051  15.490  -2.346  1.00 90.28           C  
ATOM   1943  HB2 SER A 123      17.838  15.550  -3.097  1.00 90.28           H  
ATOM   1944  HB3 SER A 123      17.476  15.742  -1.375  1.00 90.28           H  
ATOM   1945  O   SER A 123      17.993  13.052  -0.706  1.00 90.28           O  
ATOM   1946  OG  SER A 123      16.038  16.430  -2.662  1.00 90.28           O  
ATOM   1947  HG  SER A 123      16.462  17.288  -2.735  1.00 90.28           H  
ATOM   1948  N   ALA A 124      18.240  12.404  -2.838  1.00 84.51           N  
ATOM   1949  H   ALA A 124      17.942  12.515  -3.796  1.00 84.51           H  
ATOM   1950  CA  ALA A 124      19.341  11.491  -2.568  1.00 84.51           C  
ATOM   1951  HA  ALA A 124      19.814  11.767  -1.626  1.00 84.51           H  
ATOM   1952  C   ALA A 124      20.396  11.585  -3.668  1.00 84.51           C  
ATOM   1953  CB  ALA A 124      18.804  10.060  -2.429  1.00 84.51           C  
ATOM   1954  HB1 ALA A 124      18.057  10.015  -1.636  1.00 84.51           H  
ATOM   1955  HB2 ALA A 124      19.624   9.379  -2.199  1.00 84.51           H  
ATOM   1956  HB3 ALA A 124      18.351   9.742  -3.368  1.00 84.51           H  
ATOM   1957  O   ALA A 124      20.080  11.496  -4.847  1.00 84.51           O  
ATOM   1958  N   ASN A 125      21.668  11.671  -3.268  1.00 84.53           N  
ATOM   1959  H   ASN A 125      21.858  11.845  -2.292  1.00 84.53           H  
ATOM   1960  CA  ASN A 125      22.793  11.627  -4.212  1.00 84.53           C  
ATOM   1961  HA  ASN A 125      22.653  12.398  -4.971  1.00 84.53           H  
ATOM   1962  C   ASN A 125      22.894  10.279  -4.949  1.00 84.53           C  
ATOM   1963  CB  ASN A 125      24.102  11.892  -3.449  1.00 84.53           C  
ATOM   1964  HB2 ASN A 125      24.936  11.795  -4.145  1.00 84.53           H  
ATOM   1965  HB3 ASN A 125      24.224  11.138  -2.671  1.00 84.53           H  
ATOM   1966  O   ASN A 125      23.511  10.203  -6.006  1.00 84.53           O  
ATOM   1967  CG  ASN A 125      24.196  13.276  -2.836  1.00 84.53           C  
ATOM   1968  ND2 ASN A 125      24.995  13.435  -1.807  1.00 84.53           N  
ATOM   1969 HD21 ASN A 125      25.052  14.380  -1.455  1.00 84.53           H  
ATOM   1970 HD22 ASN A 125      25.586  12.680  -1.490  1.00 84.53           H  
ATOM   1971  OD1 ASN A 125      23.568  14.231  -3.245  1.00 84.53           O  
ATOM   1972  N   ASP A 126      22.325   9.220  -4.368  1.00 83.56           N  
ATOM   1973  H   ASP A 126      21.760   9.389  -3.547  1.00 83.56           H  
ATOM   1974  CA  ASP A 126      22.231   7.887  -4.957  1.00 83.56           C  
ATOM   1975  HA  ASP A 126      22.797   7.847  -5.888  1.00 83.56           H  
ATOM   1976  C   ASP A 126      20.753   7.560  -5.247  1.00 83.56           C  
ATOM   1977  CB  ASP A 126      22.884   6.865  -4.016  1.00 83.56           C  
ATOM   1978  HB2 ASP A 126      23.943   7.102  -3.919  1.00 83.56           H  
ATOM   1979  HB3 ASP A 126      22.431   6.943  -3.027  1.00 83.56           H  
ATOM   1980  O   ASP A 126      20.009   7.251  -4.306  1.00 83.56           O  
ATOM   1981  CG  ASP A 126      22.745   5.425  -4.523  1.00 83.56           C  
ATOM   1982  OD1 ASP A 126      22.333   5.243  -5.692  1.00 83.56           O  
ATOM   1983  OD2 ASP A 126      23.022   4.516  -3.712  1.00 83.56           O  
ATOM   1984  N   PRO A 127      20.315   7.603  -6.521  1.00 77.94           N  
ATOM   1985  CA  PRO A 127      18.948   7.271  -6.913  1.00 77.94           C  
ATOM   1986  HA  PRO A 127      18.279   7.987  -6.435  1.00 77.94           H  
ATOM   1987  C   PRO A 127      18.522   5.852  -6.525  1.00 77.94           C  
ATOM   1988  CB  PRO A 127      18.890   7.463  -8.433  1.00 77.94           C  
ATOM   1989  HB2 PRO A 127      19.122   6.526  -8.940  1.00 77.94           H  
ATOM   1990  HB3 PRO A 127      17.918   7.839  -8.752  1.00 77.94           H  
ATOM   1991  O   PRO A 127      17.333   5.610  -6.330  1.00 77.94           O  
ATOM   1992  CG  PRO A 127      20.001   8.471  -8.709  1.00 77.94           C  
ATOM   1993  HG2 PRO A 127      19.635   9.480  -8.518  1.00 77.94           H  
ATOM   1994  HG3 PRO A 127      20.386   8.385  -9.725  1.00 77.94           H  
ATOM   1995  CD  PRO A 127      21.055   8.104  -7.669  1.00 77.94           C  
ATOM   1996  HD2 PRO A 127      21.702   7.316  -8.055  1.00 77.94           H  
ATOM   1997  HD3 PRO A 127      21.641   8.988  -7.419  1.00 77.94           H  
ATOM   1998  N   HIS A 128      19.458   4.913  -6.329  1.00 82.82           N  
ATOM   1999  H   HIS A 128      20.436   5.153  -6.413  1.00 82.82           H  
ATOM   2000  CA  HIS A 128      19.124   3.559  -5.882  1.00 82.82           C  
ATOM   2001  HA  HIS A 128      18.371   3.157  -6.559  1.00 82.82           H  
ATOM   2002  C   HIS A 128      18.506   3.534  -4.475  1.00 82.82           C  
ATOM   2003  CB  HIS A 128      20.359   2.653  -5.951  1.00 82.82           C  
ATOM   2004  HB2 HIS A 128      21.161   3.064  -5.338  1.00 82.82           H  
ATOM   2005  HB3 HIS A 128      20.100   1.681  -5.530  1.00 82.82           H  
ATOM   2006  O   HIS A 128      17.799   2.580  -4.136  1.00 82.82           O  
ATOM   2007  CG  HIS A 128      20.848   2.425  -7.357  1.00 82.82           C  
ATOM   2008  CD2 HIS A 128      21.974   2.936  -7.944  1.00 82.82           C  
ATOM   2009  HD2 HIS A 128      22.693   3.593  -7.476  1.00 82.82           H  
ATOM   2010  ND1 HIS A 128      20.220   1.640  -8.294  1.00 82.82           N  
ATOM   2011  HD1 HIS A 128      19.341   1.162  -8.158  1.00 82.82           H  
ATOM   2012  CE1 HIS A 128      20.948   1.673  -9.422  1.00 82.82           C  
ATOM   2013  HE1 HIS A 128      20.700   1.164 -10.341  1.00 82.82           H  
ATOM   2014  NE2 HIS A 128      22.031   2.445  -9.256  1.00 82.82           N  
ATOM   2015  N   LYS A 129      18.676   4.595  -3.670  1.00 84.82           N  
ATOM   2016  H   LYS A 129      19.256   5.353  -4.001  1.00 84.82           H  
ATOM   2017  CA  LYS A 129      17.964   4.754  -2.389  1.00 84.82           C  
ATOM   2018  HA  LYS A 129      18.131   3.861  -1.787  1.00 84.82           H  
ATOM   2019  C   LYS A 129      16.445   4.860  -2.565  1.00 84.82           C  
ATOM   2020  CB  LYS A 129      18.504   5.972  -1.625  1.00 84.82           C  
ATOM   2021  HB2 LYS A 129      18.425   6.866  -2.243  1.00 84.82           H  
ATOM   2022  HB3 LYS A 129      17.886   6.119  -0.739  1.00 84.82           H  
ATOM   2023  O   LYS A 129      15.705   4.493  -1.652  1.00 84.82           O  
ATOM   2024  CG  LYS A 129      19.959   5.762  -1.182  1.00 84.82           C  
ATOM   2025  HG2 LYS A 129      20.041   4.790  -0.696  1.00 84.82           H  
ATOM   2026  HG3 LYS A 129      20.618   5.773  -2.050  1.00 84.82           H  
ATOM   2027  CD  LYS A 129      20.392   6.842  -0.183  1.00 84.82           C  
ATOM   2028  HD2 LYS A 129      20.362   7.822  -0.659  1.00 84.82           H  
ATOM   2029  HD3 LYS A 129      19.698   6.831   0.657  1.00 84.82           H  
ATOM   2030  CE  LYS A 129      21.811   6.552   0.315  1.00 84.82           C  
ATOM   2031  HE2 LYS A 129      22.524   6.935  -0.415  1.00 84.82           H  
ATOM   2032  HE3 LYS A 129      21.945   5.471   0.362  1.00 84.82           H  
ATOM   2033  NZ  LYS A 129      22.051   7.125   1.665  1.00 84.82           N  
ATOM   2034  HZ1 LYS A 129      21.552   6.600   2.369  1.00 84.82           H  
ATOM   2035  HZ2 LYS A 129      21.761   8.091   1.724  1.00 84.82           H  
ATOM   2036  HZ3 LYS A 129      23.022   7.033   1.928  1.00 84.82           H  
ATOM   2037  N   PHE A 130      15.981   5.289  -3.739  1.00 88.55           N  
ATOM   2038  H   PHE A 130      16.645   5.559  -4.451  1.00 88.55           H  
ATOM   2039  CA  PHE A 130      14.566   5.370  -4.097  1.00 88.55           C  
ATOM   2040  HA  PHE A 130      13.995   5.636  -3.207  1.00 88.55           H  
ATOM   2041  C   PHE A 130      13.976   4.048  -4.596  1.00 88.55           C  
ATOM   2042  CB  PHE A 130      14.370   6.481  -5.137  1.00 88.55           C  
ATOM   2043  HB2 PHE A 130      13.316   6.526  -5.413  1.00 88.55           H  
ATOM   2044  HB3 PHE A 130      14.914   6.225  -6.046  1.00 88.55           H  
ATOM   2045  O   PHE A 130      12.774   3.986  -4.826  1.00 88.55           O  
ATOM   2046  CG  PHE A 130      14.776   7.857  -4.662  1.00 88.55           C  
ATOM   2047  CD1 PHE A 130      14.222   8.377  -3.484  1.00 88.55           C  
ATOM   2048  HD1 PHE A 130      13.446   7.812  -2.988  1.00 88.55           H  
ATOM   2049  CD2 PHE A 130      15.687   8.625  -5.400  1.00 88.55           C  
ATOM   2050  HD2 PHE A 130      16.084   8.249  -6.332  1.00 88.55           H  
ATOM   2051  CE1 PHE A 130      14.618   9.635  -3.001  1.00 88.55           C  
ATOM   2052  HE1 PHE A 130      14.189  10.036  -2.094  1.00 88.55           H  
ATOM   2053  CE2 PHE A 130      16.067   9.893  -4.937  1.00 88.55           C  
ATOM   2054  HE2 PHE A 130      16.776  10.476  -5.506  1.00 88.55           H  
ATOM   2055  CZ  PHE A 130      15.535  10.400  -3.739  1.00 88.55           C  
ATOM   2056  HZ  PHE A 130      15.809  11.389  -3.404  1.00 88.55           H  
ATOM   2057  N   ASN A 131      14.765   2.972  -4.715  1.00 89.07           N  
ATOM   2058  H   ASN A 131      15.759   3.080  -4.575  1.00 89.07           H  
ATOM   2059  CA  ASN A 131      14.264   1.693  -5.228  1.00 89.07           C  
ATOM   2060  HA  ASN A 131      13.667   1.900  -6.116  1.00 89.07           H  
ATOM   2061  C   ASN A 131      13.348   0.951  -4.247  1.00 89.07           C  
ATOM   2062  CB  ASN A 131      15.437   0.790  -5.648  1.00 89.07           C  
ATOM   2063  HB2 ASN A 131      16.185   0.744  -4.856  1.00 89.07           H  
ATOM   2064  HB3 ASN A 131      15.063  -0.219  -5.821  1.00 89.07           H  
ATOM   2065  O   ASN A 131      12.717  -0.024  -4.646  1.00 89.07           O  
ATOM   2066  CG  ASN A 131      16.089   1.227  -6.944  1.00 89.07           C  
ATOM   2067  ND2 ASN A 131      17.118   0.545  -7.386  1.00 89.07           N  
ATOM   2068 HD21 ASN A 131      17.306   0.738  -8.359  1.00 89.07           H  
ATOM   2069 HD22 ASN A 131      17.370  -0.319  -6.928  1.00 89.07           H  
ATOM   2070  OD1 ASN A 131      15.672   2.143  -7.622  1.00 89.07           O  
ATOM   2071  N   ARG A 132      13.306   1.346  -2.967  1.00 92.88           N  
ATOM   2072  H   ARG A 132      13.831   2.172  -2.719  1.00 92.88           H  
ATOM   2073  CA  ARG A 132      12.521   0.656  -1.930  1.00 92.88           C  
ATOM   2074  HA  ARG A 132      11.758   0.064  -2.436  1.00 92.88           H  
ATOM   2075  C   ARG A 132      11.742   1.606  -1.011  1.00 92.88           C  
ATOM   2076  CB  ARG A 132      13.397  -0.331  -1.143  1.00 92.88           C  
ATOM   2077  HB2 ARG A 132      14.201   0.216  -0.651  1.00 92.88           H  
ATOM   2078  HB3 ARG A 132      12.781  -0.807  -0.380  1.00 92.88           H  
ATOM   2079  O   ARG A 132      11.992   1.593   0.199  1.00 92.88           O  
ATOM   2080  CG  ARG A 132      13.995  -1.433  -2.025  1.00 92.88           C  
ATOM   2081  HG2 ARG A 132      14.678  -0.995  -2.753  1.00 92.88           H  
ATOM   2082  HG3 ARG A 132      13.198  -1.959  -2.550  1.00 92.88           H  
ATOM   2083  CD  ARG A 132      14.772  -2.414  -1.150  1.00 92.88           C  
ATOM   2084  HD2 ARG A 132      15.515  -1.851  -0.586  1.00 92.88           H  
ATOM   2085  HD3 ARG A 132      14.080  -2.891  -0.455  1.00 92.88           H  
ATOM   2086  NE  ARG A 132      15.429  -3.445  -1.970  1.00 92.88           N  
ATOM   2087  HE  ARG A 132      15.001  -3.645  -2.863  1.00 92.88           H  
ATOM   2088  NH1 ARG A 132      17.111  -3.992  -0.506  1.00 92.88           N  
ATOM   2089 HH11 ARG A 132      17.952  -4.515  -0.306  1.00 92.88           H  
ATOM   2090 HH12 ARG A 132      16.761  -3.291   0.131  1.00 92.88           H  
ATOM   2091  NH2 ARG A 132      16.987  -5.018  -2.488  1.00 92.88           N  
ATOM   2092 HH21 ARG A 132      17.817  -5.550  -2.272  1.00 92.88           H  
ATOM   2093 HH22 ARG A 132      16.525  -5.174  -3.373  1.00 92.88           H  
ATOM   2094  CZ  ARG A 132      16.502  -4.144  -1.652  1.00 92.88           C  
ATOM   2095  N   PRO A 133      10.859   2.474  -1.536  1.00 94.10           N  
ATOM   2096  CA  PRO A 133      10.072   3.345  -0.688  1.00 94.10           C  
ATOM   2097  HA  PRO A 133      10.717   3.829   0.046  1.00 94.10           H  
ATOM   2098  C   PRO A 133       9.003   2.527   0.040  1.00 94.10           C  
ATOM   2099  CB  PRO A 133       9.494   4.414  -1.610  1.00 94.10           C  
ATOM   2100  HB2 PRO A 133       8.562   4.829  -1.228  1.00 94.10           H  
ATOM   2101  HB3 PRO A 133      10.231   5.203  -1.761  1.00 94.10           H  
ATOM   2102  O   PRO A 133       8.435   1.566  -0.488  1.00 94.10           O  
ATOM   2103  CG  PRO A 133       9.293   3.652  -2.914  1.00 94.10           C  
ATOM   2104  HG2 PRO A 133       9.373   4.319  -3.772  1.00 94.10           H  
ATOM   2105  HG3 PRO A 133       8.312   3.178  -2.889  1.00 94.10           H  
ATOM   2106  CD  PRO A 133      10.407   2.597  -2.915  1.00 94.10           C  
ATOM   2107  HD2 PRO A 133      10.035   1.647  -3.299  1.00 94.10           H  
ATOM   2108  HD3 PRO A 133      11.232   2.942  -3.538  1.00 94.10           H  
ATOM   2109  N   GLN A 134       8.736   2.921   1.275  1.00 96.59           N  
ATOM   2110  H   GLN A 134       9.254   3.703   1.648  1.00 96.59           H  
ATOM   2111  CA  GLN A 134       7.747   2.303   2.141  1.00 96.59           C  
ATOM   2112  HA  GLN A 134       7.124   1.623   1.560  1.00 96.59           H  
ATOM   2113  C   GLN A 134       6.849   3.391   2.720  1.00 96.59           C  
ATOM   2114  CB  GLN A 134       8.477   1.486   3.215  1.00 96.59           C  
ATOM   2115  HB2 GLN A 134       9.171   2.141   3.740  1.00 96.59           H  
ATOM   2116  HB3 GLN A 134       9.054   0.703   2.724  1.00 96.59           H  
ATOM   2117  O   GLN A 134       7.335   4.409   3.215  1.00 96.59           O  
ATOM   2118  CG  GLN A 134       7.537   0.834   4.239  1.00 96.59           C  
ATOM   2119  HG2 GLN A 134       6.878   0.129   3.731  1.00 96.59           H  
ATOM   2120  HG3 GLN A 134       6.920   1.598   4.713  1.00 96.59           H  
ATOM   2121  CD  GLN A 134       8.287   0.094   5.345  1.00 96.59           C  
ATOM   2122  NE2 GLN A 134       7.584  -0.340   6.362  1.00 96.59           N  
ATOM   2123 HE21 GLN A 134       6.578  -0.257   6.336  1.00 96.59           H  
ATOM   2124 HE22 GLN A 134       7.953  -1.124   6.881  1.00 96.59           H  
ATOM   2125  OE1 GLN A 134       9.505  -0.081   5.338  1.00 96.59           O  
ATOM   2126  N   PHE A 135       5.546   3.144   2.676  1.00 96.86           N  
ATOM   2127  H   PHE A 135       5.236   2.292   2.232  1.00 96.86           H  
ATOM   2128  CA  PHE A 135       4.509   4.005   3.221  1.00 96.86           C  
ATOM   2129  HA  PHE A 135       4.961   4.867   3.712  1.00 96.86           H  
ATOM   2130  C   PHE A 135       3.718   3.203   4.245  1.00 96.86           C  
ATOM   2131  CB  PHE A 135       3.602   4.520   2.092  1.00 96.86           C  
ATOM   2132  HB2 PHE A 135       2.958   5.303   2.491  1.00 96.86           H  
ATOM   2133  HB3 PHE A 135       2.953   3.713   1.754  1.00 96.86           H  
ATOM   2134  O   PHE A 135       3.153   2.166   3.910  1.00 96.86           O  
ATOM   2135  CG  PHE A 135       4.359   5.059   0.895  1.00 96.86           C  
ATOM   2136  CD1 PHE A 135       4.855   6.372   0.917  1.00 96.86           C  
ATOM   2137  HD1 PHE A 135       4.650   7.004   1.769  1.00 96.86           H  
ATOM   2138  CD2 PHE A 135       4.619   4.233  -0.216  1.00 96.86           C  
ATOM   2139  HD2 PHE A 135       4.251   3.218  -0.232  1.00 96.86           H  
ATOM   2140  CE1 PHE A 135       5.621   6.855  -0.156  1.00 96.86           C  
ATOM   2141  HE1 PHE A 135       6.012   7.861  -0.131  1.00 96.86           H  
ATOM   2142  CE2 PHE A 135       5.384   4.716  -1.292  1.00 96.86           C  
ATOM   2143  HE2 PHE A 135       5.593   4.074  -2.135  1.00 96.86           H  
ATOM   2144  CZ  PHE A 135       5.894   6.026  -1.256  1.00 96.86           C  
ATOM   2145  HZ  PHE A 135       6.506   6.394  -2.066  1.00 96.86           H  
ATOM   2146  N   THR A 136       3.666   3.675   5.480  1.00 96.43           N  
ATOM   2147  H   THR A 136       4.189   4.510   5.704  1.00 96.43           H  
ATOM   2148  CA  THR A 136       2.774   3.135   6.504  1.00 96.43           C  
ATOM   2149  HA  THR A 136       2.300   2.220   6.150  1.00 96.43           H  
ATOM   2150  C   THR A 136       1.694   4.170   6.761  1.00 96.43           C  
ATOM   2151  CB  THR A 136       3.531   2.788   7.787  1.00 96.43           C  
ATOM   2152  HB  THR A 136       3.916   3.699   8.247  1.00 96.43           H  
ATOM   2153  O   THR A 136       2.010   5.289   7.153  1.00 96.43           O  
ATOM   2154  CG2 THR A 136       2.631   2.080   8.789  1.00 96.43           C  
ATOM   2155 HG21 THR A 136       1.795   2.725   9.060  1.00 96.43           H  
ATOM   2156 HG22 THR A 136       2.243   1.160   8.352  1.00 96.43           H  
ATOM   2157 HG23 THR A 136       3.187   1.866   9.702  1.00 96.43           H  
ATOM   2158  OG1 THR A 136       4.605   1.908   7.522  1.00 96.43           O  
ATOM   2159  HG1 THR A 136       4.853   1.532   8.370  1.00 96.43           H  
ATOM   2160  N   ILE A 137       0.443   3.810   6.493  1.00 95.19           N  
ATOM   2161  H   ILE A 137       0.275   2.855   6.210  1.00 95.19           H  
ATOM   2162  CA  ILE A 137      -0.731   4.663   6.643  1.00 95.19           C  
ATOM   2163  HA  ILE A 137      -0.418   5.695   6.799  1.00 95.19           H  
ATOM   2164  C   ILE A 137      -1.484   4.199   7.885  1.00 95.19           C  
ATOM   2165  CB  ILE A 137      -1.621   4.613   5.377  1.00 95.19           C  
ATOM   2166  HB  ILE A 137      -2.011   3.603   5.249  1.00 95.19           H  
ATOM   2167  O   ILE A 137      -1.920   3.048   7.946  1.00 95.19           O  
ATOM   2168  CG1 ILE A 137      -0.874   5.034   4.086  1.00 95.19           C  
ATOM   2169 HG12 ILE A 137      -0.130   5.794   4.322  1.00 95.19           H  
ATOM   2170 HG13 ILE A 137      -1.581   5.478   3.385  1.00 95.19           H  
ATOM   2171  CG2 ILE A 137      -2.814   5.562   5.548  1.00 95.19           C  
ATOM   2172 HG21 ILE A 137      -3.392   5.307   6.437  1.00 95.19           H  
ATOM   2173 HG22 ILE A 137      -3.479   5.493   4.688  1.00 95.19           H  
ATOM   2174 HG23 ILE A 137      -2.440   6.582   5.638  1.00 95.19           H  
ATOM   2175  CD1 ILE A 137      -0.204   3.872   3.341  1.00 95.19           C  
ATOM   2176 HD11 ILE A 137       0.595   3.429   3.937  1.00 95.19           H  
ATOM   2177 HD12 ILE A 137      -0.944   3.107   3.106  1.00 95.19           H  
ATOM   2178 HD13 ILE A 137       0.226   4.242   2.410  1.00 95.19           H  
ATOM   2179  N   GLU A 138      -1.633   5.092   8.856  1.00 94.62           N  
ATOM   2180  H   GLU A 138      -1.226   6.010   8.741  1.00 94.62           H  
ATOM   2181  CA  GLU A 138      -2.287   4.840  10.134  1.00 94.62           C  
ATOM   2182  HA  GLU A 138      -2.688   3.826  10.122  1.00 94.62           H  
ATOM   2183  C   GLU A 138      -3.470   5.797  10.326  1.00 94.62           C  
ATOM   2184  CB  GLU A 138      -1.280   4.901  11.302  1.00 94.62           C  
ATOM   2185  HB2 GLU A 138      -1.816   4.636  12.213  1.00 94.62           H  
ATOM   2186  HB3 GLU A 138      -0.892   5.915  11.403  1.00 94.62           H  
ATOM   2187  O   GLU A 138      -3.388   7.001  10.081  1.00 94.62           O  
ATOM   2188  CG  GLU A 138      -0.105   3.923  11.093  1.00 94.62           C  
ATOM   2189  HG2 GLU A 138       0.522   4.299  10.285  1.00 94.62           H  
ATOM   2190  HG3 GLU A 138      -0.518   2.967  10.770  1.00 94.62           H  
ATOM   2191  CD  GLU A 138       0.782   3.660  12.325  1.00 94.62           C  
ATOM   2192  OE1 GLU A 138       1.755   2.876  12.152  1.00 94.62           O  
ATOM   2193  OE2 GLU A 138       0.422   4.086  13.442  1.00 94.62           O  
ATOM   2194  N   TRP A 139      -4.600   5.248  10.757  1.00 91.01           N  
ATOM   2195  H   TRP A 139      -4.581   4.260  10.967  1.00 91.01           H  
ATOM   2196  CA  TRP A 139      -5.811   5.984  11.121  1.00 91.01           C  
ATOM   2197  HA  TRP A 139      -5.558   7.034  11.271  1.00 91.01           H  
ATOM   2198  C   TRP A 139      -6.353   5.460  12.454  1.00 91.01           C  
ATOM   2199  CB  TRP A 139      -6.838   5.905   9.978  1.00 91.01           C  
ATOM   2200  HB2 TRP A 139      -7.681   6.551  10.221  1.00 91.01           H  
ATOM   2201  HB3 TRP A 139      -6.374   6.316   9.081  1.00 91.01           H  
ATOM   2202  O   TRP A 139      -5.861   4.449  12.963  1.00 91.01           O  
ATOM   2203  CG  TRP A 139      -7.365   4.543   9.634  1.00 91.01           C  
ATOM   2204  CD1 TRP A 139      -8.514   3.999  10.094  1.00 91.01           C  
ATOM   2205  HD1 TRP A 139      -9.185   4.482  10.788  1.00 91.01           H  
ATOM   2206  CD2 TRP A 139      -6.792   3.549   8.732  1.00 91.01           C  
ATOM   2207  CE2 TRP A 139      -7.660   2.416   8.694  1.00 91.01           C  
ATOM   2208  CE3 TRP A 139      -5.618   3.485   7.953  1.00 91.01           C  
ATOM   2209  HE3 TRP A 139      -4.936   4.322   7.963  1.00 91.01           H  
ATOM   2210  NE1 TRP A 139      -8.691   2.744   9.547  1.00 91.01           N  
ATOM   2211  HE1 TRP A 139      -9.534   2.204   9.678  1.00 91.01           H  
ATOM   2212  CH2 TRP A 139      -6.217   1.263   7.139  1.00 91.01           C  
ATOM   2213  HH2 TRP A 139      -6.004   0.412   6.508  1.00 91.01           H  
ATOM   2214  CZ2 TRP A 139      -7.386   1.283   7.916  1.00 91.01           C  
ATOM   2215  HZ2 TRP A 139      -8.075   0.451   7.889  1.00 91.01           H  
ATOM   2216  CZ3 TRP A 139      -5.332   2.355   7.165  1.00 91.01           C  
ATOM   2217  HZ3 TRP A 139      -4.432   2.337   6.568  1.00 91.01           H  
ATOM   2218  N   GLY A 140      -7.359   6.135  13.016  1.00 81.09           N  
ATOM   2219  H   GLY A 140      -7.711   6.949  12.533  1.00 81.09           H  
ATOM   2220  CA  GLY A 140      -8.055   5.701  14.238  1.00 81.09           C  
ATOM   2221  HA2 GLY A 140      -7.365   5.746  15.081  1.00 81.09           H  
ATOM   2222  HA3 GLY A 140      -8.896   6.363  14.443  1.00 81.09           H  
ATOM   2223  C   GLY A 140      -8.605   4.277  14.192  1.00 81.09           C  
ATOM   2224  O   GLY A 140      -8.795   3.716  13.085  1.00 81.09           O  
ATOM   2225  OXT GLY A 140      -8.797   3.740  15.297  1.00 81.09           O  
TER    2226      GLY A 140                                                       
END   
