# Supplementary material for: Single-chain dimers from de novo immunoglobulins as robust scaffolds for multiple binding loops
Source: Nat Commun. 2023 Sep 23;14:5939. doi: 10.1038/s41467-023-41717-5 (PMC10517939; doi:10.1038/s41467-023-41717-5)
Supplement: Supplementary file 3 — Supplementary Data 1 [file 41467_2023_41717_MOESM3_ESM.zip › design_models/scIg/scIg12/ranked_1.pdb]

ATOM      1  N   GLY A   1      -9.527  -1.838  12.523  1.00 91.64           N  
ATOM      2  H   GLY A   1     -10.219  -2.321  11.970  1.00 91.64           H  
ATOM      3  H2  GLY A   1      -9.865  -1.766  13.472  1.00 91.64           H  
ATOM      4  H3  GLY A   1      -8.718  -2.442  12.541  1.00 91.64           H  
ATOM      5  CA  GLY A   1      -9.180  -0.524  11.923  1.00 91.64           C  
ATOM      6  HA2 GLY A   1      -8.348  -0.090  12.476  1.00 91.64           H  
ATOM      7  HA3 GLY A   1     -10.048   0.134  11.977  1.00 91.64           H  
ATOM      8  C   GLY A   1      -8.770  -0.657  10.459  1.00 91.64           C  
ATOM      9  O   GLY A   1      -8.815  -1.761   9.936  1.00 91.64           O  
ATOM     10  N   ARG A   2      -8.403   0.446   9.785  1.00 96.03           N  
ATOM     11  H   ARG A   2      -8.383   1.338  10.257  1.00 96.03           H  
ATOM     12  CA  ARG A   2      -7.967   0.456   8.375  1.00 96.03           C  
ATOM     13  HA  ARG A   2      -7.624  -0.544   8.108  1.00 96.03           H  
ATOM     14  C   ARG A   2      -6.804   1.425   8.152  1.00 96.03           C  
ATOM     15  CB  ARG A   2      -9.162   0.811   7.468  1.00 96.03           C  
ATOM     16  HB2 ARG A   2      -9.599   1.745   7.822  1.00 96.03           H  
ATOM     17  HB3 ARG A   2      -9.916   0.030   7.563  1.00 96.03           H  
ATOM     18  O   ARG A   2      -6.896   2.583   8.557  1.00 96.03           O  
ATOM     19  CG  ARG A   2      -8.797   0.976   5.981  1.00 96.03           C  
ATOM     20  HG2 ARG A   2      -8.070   1.780   5.867  1.00 96.03           H  
ATOM     21  HG3 ARG A   2      -8.368   0.051   5.595  1.00 96.03           H  
ATOM     22  CD  ARG A   2     -10.046   1.348   5.179  1.00 96.03           C  
ATOM     23  HD2 ARG A   2     -10.525   2.203   5.656  1.00 96.03           H  
ATOM     24  HD3 ARG A   2     -10.742   0.511   5.215  1.00 96.03           H  
ATOM     25  NE  ARG A   2      -9.713   1.727   3.792  1.00 96.03           N  
ATOM     26  HE  ARG A   2      -8.969   2.401   3.683  1.00 96.03           H  
ATOM     27  NH1 ARG A   2     -11.451   0.650   2.768  1.00 96.03           N  
ATOM     28 HH11 ARG A   2     -11.465  -0.011   3.532  1.00 96.03           H  
ATOM     29 HH12 ARG A   2     -11.912   0.321   1.932  1.00 96.03           H  
ATOM     30  NH2 ARG A   2     -10.018   1.835   1.533  1.00 96.03           N  
ATOM     31 HH21 ARG A   2      -9.163   2.364   1.435  1.00 96.03           H  
ATOM     32 HH22 ARG A   2     -10.490   1.494   0.708  1.00 96.03           H  
ATOM     33  CZ  ARG A   2     -10.401   1.414   2.711  1.00 96.03           C  
ATOM     34  N   VAL A   3      -5.769   0.981   7.440  1.00 97.29           N  
ATOM     35  H   VAL A   3      -5.785   0.015   7.143  1.00 97.29           H  
ATOM     36  CA  VAL A   3      -4.727   1.853   6.878  1.00 97.29           C  
ATOM     37  HA  VAL A   3      -5.059   2.885   6.991  1.00 97.29           H  
ATOM     38  C   VAL A   3      -4.579   1.599   5.384  1.00 97.29           C  
ATOM     39  CB  VAL A   3      -3.383   1.738   7.629  1.00 97.29           C  
ATOM     40  HB  VAL A   3      -3.587   1.761   8.699  1.00 97.29           H  
ATOM     41  O   VAL A   3      -4.717   0.473   4.906  1.00 97.29           O  
ATOM     42  CG1 VAL A   3      -2.615   0.456   7.313  1.00 97.29           C  
ATOM     43 HG11 VAL A   3      -2.463   0.340   6.240  1.00 97.29           H  
ATOM     44 HG12 VAL A   3      -3.152  -0.403   7.715  1.00 97.29           H  
ATOM     45 HG13 VAL A   3      -1.632   0.514   7.781  1.00 97.29           H  
ATOM     46  CG2 VAL A   3      -2.435   2.908   7.333  1.00 97.29           C  
ATOM     47 HG21 VAL A   3      -2.919   3.848   7.599  1.00 97.29           H  
ATOM     48 HG22 VAL A   3      -1.532   2.817   7.936  1.00 97.29           H  
ATOM     49 HG23 VAL A   3      -2.153   2.927   6.280  1.00 97.29           H  
ATOM     50  N   GLU A   4      -4.283   2.648   4.635  1.00 98.12           N  
ATOM     51  H   GLU A   4      -4.211   3.552   5.080  1.00 98.12           H  
ATOM     52  CA  GLU A   4      -3.991   2.568   3.215  1.00 98.12           C  
ATOM     53  HA  GLU A   4      -4.061   1.530   2.890  1.00 98.12           H  
ATOM     54  C   GLU A   4      -2.573   3.047   2.923  1.00 98.12           C  
ATOM     55  CB  GLU A   4      -5.049   3.359   2.456  1.00 98.12           C  
ATOM     56  HB2 GLU A   4      -6.034   3.016   2.773  1.00 98.12           H  
ATOM     57  HB3 GLU A   4      -4.957   4.420   2.687  1.00 98.12           H  
ATOM     58  O   GLU A   4      -2.153   4.100   3.396  1.00 98.12           O  
ATOM     59  CG  GLU A   4      -4.924   3.151   0.953  1.00 98.12           C  
ATOM     60  HG2 GLU A   4      -3.990   3.581   0.589  1.00 98.12           H  
ATOM     61  HG3 GLU A   4      -4.928   2.085   0.726  1.00 98.12           H  
ATOM     62  CD  GLU A   4      -6.108   3.820   0.281  1.00 98.12           C  
ATOM     63  OE1 GLU A   4      -5.966   4.977  -0.151  1.00 98.12           O  
ATOM     64  OE2 GLU A   4      -7.154   3.155   0.107  1.00 98.12           O  
ATOM     65  N   VAL A   5      -1.855   2.273   2.115  1.00 98.13           N  
ATOM     66  H   VAL A   5      -2.278   1.411   1.803  1.00 98.13           H  
ATOM     67  CA  VAL A   5      -0.510   2.556   1.620  1.00 98.13           C  
ATOM     68  HA  VAL A   5      -0.162   3.505   2.028  1.00 98.13           H  
ATOM     69  C   VAL A   5      -0.593   2.670   0.102  1.00 98.13           C  
ATOM     70  CB  VAL A   5       0.479   1.448   2.040  1.00 98.13           C  
ATOM     71  HB  VAL A   5       0.217   0.522   1.528  1.00 98.13           H  
ATOM     72  O   VAL A   5      -0.819   1.678  -0.589  1.00 98.13           O  
ATOM     73  CG1 VAL A   5       1.912   1.818   1.640  1.00 98.13           C  
ATOM     74 HG11 VAL A   5       2.594   1.020   1.934  1.00 98.13           H  
ATOM     75 HG12 VAL A   5       1.985   1.944   0.560  1.00 98.13           H  
ATOM     76 HG13 VAL A   5       2.213   2.742   2.134  1.00 98.13           H  
ATOM     77  CG2 VAL A   5       0.441   1.158   3.547  1.00 98.13           C  
ATOM     78 HG21 VAL A   5       0.585   2.077   4.116  1.00 98.13           H  
ATOM     79 HG22 VAL A   5       1.221   0.443   3.811  1.00 98.13           H  
ATOM     80 HG23 VAL A   5      -0.521   0.725   3.820  1.00 98.13           H  
ATOM     81  N   ARG A   6      -0.417   3.876  -0.436  1.00 97.97           N  
ATOM     82  H   ARG A   6      -0.250   4.648   0.194  1.00 97.97           H  
ATOM     83  CA  ARG A   6      -0.301   4.124  -1.879  1.00 97.97           C  
ATOM     84  HA  ARG A   6      -0.591   3.236  -2.440  1.00 97.97           H  
ATOM     85  C   ARG A   6       1.145   4.422  -2.210  1.00 97.97           C  
ATOM     86  CB  ARG A   6      -1.181   5.297  -2.319  1.00 97.97           C  
ATOM     87  HB2 ARG A   6      -1.001   5.491  -3.376  1.00 97.97           H  
ATOM     88  HB3 ARG A   6      -0.893   6.184  -1.754  1.00 97.97           H  
ATOM     89  O   ARG A   6       1.720   5.350  -1.649  1.00 97.97           O  
ATOM     90  CG  ARG A   6      -2.674   5.044  -2.114  1.00 97.97           C  
ATOM     91  HG2 ARG A   6      -2.976   4.163  -2.681  1.00 97.97           H  
ATOM     92  HG3 ARG A   6      -2.876   4.887  -1.054  1.00 97.97           H  
ATOM     93  CD  ARG A   6      -3.463   6.258  -2.607  1.00 97.97           C  
ATOM     94  HD2 ARG A   6      -3.072   7.149  -2.115  1.00 97.97           H  
ATOM     95  HD3 ARG A   6      -3.335   6.355  -3.686  1.00 97.97           H  
ATOM     96  NE  ARG A   6      -4.885   6.113  -2.285  1.00 97.97           N  
ATOM     97  HE  ARG A   6      -5.130   5.349  -1.672  1.00 97.97           H  
ATOM     98  NH1 ARG A   6      -5.648   8.188  -2.878  1.00 97.97           N  
ATOM     99 HH11 ARG A   6      -6.337   8.913  -2.733  1.00 97.97           H  
ATOM    100 HH12 ARG A   6      -4.702   8.423  -3.142  1.00 97.97           H  
ATOM    101  NH2 ARG A   6      -7.001   6.753  -1.832  1.00 97.97           N  
ATOM    102 HH21 ARG A   6      -6.969   5.983  -1.179  1.00 97.97           H  
ATOM    103 HH22 ARG A   6      -7.694   7.476  -1.700  1.00 97.97           H  
ATOM    104  CZ  ARG A   6      -5.839   7.016  -2.348  1.00 97.97           C  
ATOM    105  N   VAL A   7       1.713   3.674  -3.140  1.00 97.18           N  
ATOM    106  H   VAL A   7       1.179   2.944  -3.588  1.00 97.18           H  
ATOM    107  CA  VAL A   7       3.071   3.914  -3.621  1.00 97.18           C  
ATOM    108  HA  VAL A   7       3.563   4.642  -2.976  1.00 97.18           H  
ATOM    109  C   VAL A   7       2.989   4.508  -5.019  1.00 97.18           C  
ATOM    110  CB  VAL A   7       3.916   2.635  -3.572  1.00 97.18           C  
ATOM    111  HB  VAL A   7       3.565   1.954  -4.348  1.00 97.18           H  
ATOM    112  O   VAL A   7       2.137   4.118  -5.809  1.00 97.18           O  
ATOM    113  CG1 VAL A   7       5.392   2.940  -3.831  1.00 97.18           C  
ATOM    114 HG11 VAL A   7       5.985   2.031  -3.722  1.00 97.18           H  
ATOM    115 HG12 VAL A   7       5.530   3.314  -4.846  1.00 97.18           H  
ATOM    116 HG13 VAL A   7       5.751   3.685  -3.122  1.00 97.18           H  
ATOM    117  CG2 VAL A   7       3.807   1.919  -2.217  1.00 97.18           C  
ATOM    118 HG21 VAL A   7       2.782   1.599  -2.035  1.00 97.18           H  
ATOM    119 HG22 VAL A   7       4.129   2.582  -1.414  1.00 97.18           H  
ATOM    120 HG23 VAL A   7       4.431   1.025  -2.229  1.00 97.18           H  
ATOM    121  N   GLU A   8       3.853   5.464  -5.322  1.00 96.41           N  
ATOM    122  H   GLU A   8       4.472   5.794  -4.596  1.00 96.41           H  
ATOM    123  CA  GLU A   8       4.042   6.025  -6.653  1.00 96.41           C  
ATOM    124  HA  GLU A   8       3.548   5.386  -7.385  1.00 96.41           H  
ATOM    125  C   GLU A   8       5.537   6.042  -6.974  1.00 96.41           C  
ATOM    126  CB  GLU A   8       3.385   7.414  -6.738  1.00 96.41           C  
ATOM    127  HB2 GLU A   8       2.311   7.289  -6.599  1.00 96.41           H  
ATOM    128  HB3 GLU A   8       3.761   8.050  -5.937  1.00 96.41           H  
ATOM    129  O   GLU A   8       6.330   6.624  -6.233  1.00 96.41           O  
ATOM    130  CG  GLU A   8       3.628   8.104  -8.089  1.00 96.41           C  
ATOM    131  HG2 GLU A   8       4.676   8.393  -8.162  1.00 96.41           H  
ATOM    132  HG3 GLU A   8       3.419   7.385  -8.881  1.00 96.41           H  
ATOM    133  CD  GLU A   8       2.744   9.346  -8.299  1.00 96.41           C  
ATOM    134  OE1 GLU A   8       2.292   9.524  -9.459  1.00 96.41           O  
ATOM    135  OE2 GLU A   8       2.451  10.083  -7.318  1.00 96.41           O  
ATOM    136  N   PHE A   9       5.909   5.399  -8.078  1.00 92.34           N  
ATOM    137  H   PHE A   9       5.204   4.902  -8.604  1.00 92.34           H  
ATOM    138  CA  PHE A   9       7.265   5.404  -8.617  1.00 92.34           C  
ATOM    139  HA  PHE A   9       7.962   5.735  -7.848  1.00 92.34           H  
ATOM    140  C   PHE A   9       7.351   6.380  -9.791  1.00 92.34           C  
ATOM    141  CB  PHE A   9       7.677   3.985  -9.031  1.00 92.34           C  
ATOM    142  HB2 PHE A   9       7.024   3.644  -9.834  1.00 92.34           H  
ATOM    143  HB3 PHE A   9       8.690   4.022  -9.431  1.00 92.34           H  
ATOM    144  O   PHE A   9       6.603   6.264 -10.766  1.00 92.34           O  
ATOM    145  CG  PHE A   9       7.643   2.972  -7.902  1.00 92.34           C  
ATOM    146  CD1 PHE A   9       8.737   2.832  -7.030  1.00 92.34           C  
ATOM    147  HD1 PHE A   9       9.613   3.452  -7.153  1.00 92.34           H  
ATOM    148  CD2 PHE A   9       6.506   2.166  -7.714  1.00 92.34           C  
ATOM    149  HD2 PHE A   9       5.658   2.259  -8.375  1.00 92.34           H  
ATOM    150  CE1 PHE A   9       8.679   1.887  -5.987  1.00 92.34           C  
ATOM    151  HE1 PHE A   9       9.492   1.787  -5.284  1.00 92.34           H  
ATOM    152  CE2 PHE A   9       6.458   1.214  -6.687  1.00 92.34           C  
ATOM    153  HE2 PHE A   9       5.587   0.586  -6.575  1.00 92.34           H  
ATOM    154  CZ  PHE A   9       7.551   1.073  -5.824  1.00 92.34           C  
ATOM    155  HZ  PHE A   9       7.521   0.341  -5.030  1.00 92.34           H  
ATOM    156  N   GLU A  10       8.281   7.327  -9.705  1.00 91.25           N  
ATOM    157  H   GLU A  10       8.867   7.355  -8.883  1.00 91.25           H  
ATOM    158  CA  GLU A  10       8.547   8.323 -10.740  1.00 91.25           C  
ATOM    159  HA  GLU A  10       8.157   7.968 -11.694  1.00 91.25           H  
ATOM    160  C   GLU A  10      10.062   8.510 -10.879  1.00 91.25           C  
ATOM    161  CB  GLU A  10       7.821   9.638 -10.401  1.00 91.25           C  
ATOM    162  HB2 GLU A  10       6.771   9.418 -10.211  1.00 91.25           H  
ATOM    163  HB3 GLU A  10       8.251  10.070  -9.497  1.00 91.25           H  
ATOM    164  O   GLU A  10      10.688   9.217 -10.092  1.00 91.25           O  
ATOM    165  CG  GLU A  10       7.908  10.650 -11.556  1.00 91.25           C  
ATOM    166  HG2 GLU A  10       7.406  10.227 -12.425  1.00 91.25           H  
ATOM    167  HG3 GLU A  10       8.955  10.801 -11.819  1.00 91.25           H  
ATOM    168  CD  GLU A  10       7.282  12.018 -11.226  1.00 91.25           C  
ATOM    169  OE1 GLU A  10       7.547  12.965 -12.001  1.00 91.25           O  
ATOM    170  OE2 GLU A  10       6.545  12.137 -10.215  1.00 91.25           O  
ATOM    171  N   GLY A  11      10.660   7.855 -11.879  1.00 87.78           N  
ATOM    172  H   GLY A  11      10.106   7.226 -12.443  1.00 87.78           H  
ATOM    173  CA  GLY A  11      12.091   7.968 -12.168  1.00 87.78           C  
ATOM    174  HA2 GLY A  11      12.316   8.998 -12.445  1.00 87.78           H  
ATOM    175  HA3 GLY A  11      12.346   7.323 -13.008  1.00 87.78           H  
ATOM    176  C   GLY A  11      12.972   7.569 -10.981  1.00 87.78           C  
ATOM    177  O   GLY A  11      13.012   6.405 -10.591  1.00 87.78           O  
ATOM    178  N   ASP A  12      13.684   8.549 -10.428  1.00 91.60           N  
ATOM    179  H   ASP A  12      13.500   9.500 -10.713  1.00 91.60           H  
ATOM    180  CA  ASP A  12      14.604   8.421  -9.295  1.00 91.60           C  
ATOM    181  HA  ASP A  12      15.073   7.438  -9.337  1.00 91.60           H  
ATOM    182  C   ASP A  12      13.911   8.524  -7.925  1.00 91.60           C  
ATOM    183  CB  ASP A  12      15.718   9.475  -9.446  1.00 91.60           C  
ATOM    184  HB2 ASP A  12      16.172   9.373 -10.431  1.00 91.60           H  
ATOM    185  HB3 ASP A  12      16.493   9.274  -8.707  1.00 91.60           H  
ATOM    186  O   ASP A  12      14.581   8.519  -6.888  1.00 91.60           O  
ATOM    187  CG  ASP A  12      15.241  10.928  -9.268  1.00 91.60           C  
ATOM    188  OD1 ASP A  12      14.105  11.252  -9.689  1.00 91.60           O  
ATOM    189  OD2 ASP A  12      16.014  11.747  -8.723  1.00 91.60           O  
ATOM    190  N   LYS A  13      12.575   8.615  -7.894  1.00 94.34           N  
ATOM    191  H   LYS A  13      12.086   8.648  -8.777  1.00 94.34           H  
ATOM    192  CA  LYS A  13      11.796   8.826  -6.671  1.00 94.34           C  
ATOM    193  HA  LYS A  13      12.471   8.778  -5.817  1.00 94.34           H  
ATOM    194  C   LYS A  13      10.739   7.759  -6.455  1.00 94.34           C  
ATOM    195  CB  LYS A  13      11.157  10.219  -6.683  1.00 94.34           C  
ATOM    196  HB2 LYS A  13      10.502  10.327  -5.819  1.00 94.34           H  
ATOM    197  HB3 LYS A  13      10.562  10.330  -7.590  1.00 94.34           H  
ATOM    198  O   LYS A  13      10.054   7.315  -7.376  1.00 94.34           O  
ATOM    199  CG  LYS A  13      12.234  11.305  -6.622  1.00 94.34           C  
ATOM    200  HG2 LYS A  13      12.743  11.261  -5.660  1.00 94.34           H  
ATOM    201  HG3 LYS A  13      12.967  11.136  -7.411  1.00 94.34           H  
ATOM    202  CD  LYS A  13      11.624  12.688  -6.824  1.00 94.34           C  
ATOM    203  HD2 LYS A  13      11.024  12.960  -5.955  1.00 94.34           H  
ATOM    204  HD3 LYS A  13      11.001  12.669  -7.718  1.00 94.34           H  
ATOM    205  CE  LYS A  13      12.779  13.663  -7.026  1.00 94.34           C  
ATOM    206  HE2 LYS A  13      13.429  13.252  -7.798  1.00 94.34           H  
ATOM    207  HE3 LYS A  13      13.362  13.724  -6.106  1.00 94.34           H  
ATOM    208  NZ  LYS A  13      12.278  14.989  -7.441  1.00 94.34           N  
ATOM    209  HZ1 LYS A  13      11.750  14.871  -8.295  1.00 94.34           H  
ATOM    210  HZ2 LYS A  13      13.060  15.596  -7.641  1.00 94.34           H  
ATOM    211  HZ3 LYS A  13      11.684  15.389  -6.729  1.00 94.34           H  
ATOM    212  N   MET A  14      10.540   7.446  -5.181  1.00 96.18           N  
ATOM    213  H   MET A  14      11.156   7.868  -4.501  1.00 96.18           H  
ATOM    214  CA  MET A  14       9.386   6.711  -4.694  1.00 96.18           C  
ATOM    215  HA  MET A  14       8.703   6.527  -5.523  1.00 96.18           H  
ATOM    216  C   MET A  14       8.662   7.551  -3.647  1.00 96.18           C  
ATOM    217  CB  MET A  14       9.818   5.353  -4.146  1.00 96.18           C  
ATOM    218  HB2 MET A  14      10.377   4.819  -4.915  1.00 96.18           H  
ATOM    219  HB3 MET A  14      10.465   5.508  -3.283  1.00 96.18           H  
ATOM    220  O   MET A  14       9.232   7.957  -2.632  1.00 96.18           O  
ATOM    221  CG  MET A  14       8.605   4.504  -3.753  1.00 96.18           C  
ATOM    222  HG2 MET A  14       8.085   4.204  -4.662  1.00 96.18           H  
ATOM    223  HG3 MET A  14       7.909   5.103  -3.165  1.00 96.18           H  
ATOM    224  SD  MET A  14       9.002   3.026  -2.787  1.00 96.18           S  
ATOM    225  CE  MET A  14       9.472   3.875  -1.276  1.00 96.18           C  
ATOM    226  HE1 MET A  14       9.355   3.197  -0.431  1.00 96.18           H  
ATOM    227  HE2 MET A  14      10.498   4.231  -1.373  1.00 96.18           H  
ATOM    228  HE3 MET A  14       8.822   4.736  -1.122  1.00 96.18           H  
ATOM    229  N   ARG A  15       7.378   7.781  -3.884  1.00 97.33           N  
ATOM    230  H   ARG A  15       6.988   7.402  -4.736  1.00 97.33           H  
ATOM    231  CA  ARG A  15       6.472   8.483  -2.985  1.00 97.33           C  
ATOM    232  HA  ARG A  15       7.034   8.972  -2.190  1.00 97.33           H  
ATOM    233  C   ARG A  15       5.521   7.475  -2.355  1.00 97.33           C  
ATOM    234  CB  ARG A  15       5.763   9.557  -3.807  1.00 97.33           C  
ATOM    235  HB2 ARG A  15       5.294   9.073  -4.663  1.00 97.33           H  
ATOM    236  HB3 ARG A  15       6.503  10.264  -4.184  1.00 97.33           H  
ATOM    237  O   ARG A  15       4.905   6.679  -3.053  1.00 97.33           O  
ATOM    238  CG  ARG A  15       4.704  10.324  -3.014  1.00 97.33           C  
ATOM    239  HG2 ARG A  15       4.026   9.626  -2.522  1.00 97.33           H  
ATOM    240  HG3 ARG A  15       5.181  10.954  -2.263  1.00 97.33           H  
ATOM    241  CD  ARG A  15       3.878  11.158  -3.991  1.00 97.33           C  
ATOM    242  HD2 ARG A  15       2.911  11.364  -3.534  1.00 97.33           H  
ATOM    243  HD3 ARG A  15       3.673  10.560  -4.879  1.00 97.33           H  
ATOM    244  NE  ARG A  15       4.542  12.422  -4.340  1.00 97.33           N  
ATOM    245  HE  ARG A  15       4.777  13.012  -3.555  1.00 97.33           H  
ATOM    246  NH1 ARG A  15       4.191  12.357  -6.623  1.00 97.33           N  
ATOM    247 HH11 ARG A  15       3.629  11.519  -6.579  1.00 97.33           H  
ATOM    248 HH12 ARG A  15       4.504  12.623  -7.546  1.00 97.33           H  
ATOM    249  NH2 ARG A  15       5.507  13.920  -5.743  1.00 97.33           N  
ATOM    250 HH21 ARG A  15       5.700  14.233  -6.684  1.00 97.33           H  
ATOM    251 HH22 ARG A  15       5.916  14.358  -4.930  1.00 97.33           H  
ATOM    252  CZ  ARG A  15       4.739  12.887  -5.559  1.00 97.33           C  
ATOM    253  N   VAL A  16       5.379   7.524  -1.041  1.00 97.99           N  
ATOM    254  H   VAL A  16       5.923   8.207  -0.534  1.00 97.99           H  
ATOM    255  CA  VAL A  16       4.466   6.682  -0.268  1.00 97.99           C  
ATOM    256  HA  VAL A  16       3.926   6.014  -0.938  1.00 97.99           H  
ATOM    257  C   VAL A  16       3.473   7.598   0.424  1.00 97.99           C  
ATOM    258  CB  VAL A  16       5.218   5.810   0.754  1.00 97.99           C  
ATOM    259  HB  VAL A  16       5.660   6.445   1.521  1.00 97.99           H  
ATOM    260  O   VAL A  16       3.868   8.407   1.258  1.00 97.99           O  
ATOM    261  CG1 VAL A  16       4.259   4.822   1.428  1.00 97.99           C  
ATOM    262 HG11 VAL A  16       3.474   5.361   1.958  1.00 97.99           H  
ATOM    263 HG12 VAL A  16       3.804   4.172   0.681  1.00 97.99           H  
ATOM    264 HG13 VAL A  16       4.798   4.212   2.153  1.00 97.99           H  
ATOM    265  CG2 VAL A  16       6.350   5.017   0.092  1.00 97.99           C  
ATOM    266 HG21 VAL A  16       5.952   4.361  -0.682  1.00 97.99           H  
ATOM    267 HG22 VAL A  16       6.875   4.427   0.844  1.00 97.99           H  
ATOM    268 HG23 VAL A  16       7.069   5.708  -0.349  1.00 97.99           H  
ATOM    269  N   ARG A  17       2.191   7.487   0.083  1.00 98.35           N  
ATOM    270  H   ARG A  17       1.948   6.774  -0.591  1.00 98.35           H  
ATOM    271  CA  ARG A  17       1.104   8.147   0.809  1.00 98.35           C  
ATOM    272  HA  ARG A  17       1.518   8.933   1.441  1.00 98.35           H  
ATOM    273  C   ARG A  17       0.442   7.140   1.730  1.00 98.35           C  
ATOM    274  CB  ARG A  17       0.087   8.807  -0.125  1.00 98.35           C  
ATOM    275  HB2 ARG A  17      -0.683   9.279   0.486  1.00 98.35           H  
ATOM    276  HB3 ARG A  17      -0.387   8.048  -0.747  1.00 98.35           H  
ATOM    277  O   ARG A  17       0.057   6.056   1.293  1.00 98.35           O  
ATOM    278  CG  ARG A  17       0.722   9.873  -1.022  1.00 98.35           C  
ATOM    279  HG2 ARG A  17       1.259  10.598  -0.410  1.00 98.35           H  
ATOM    280  HG3 ARG A  17       1.423   9.394  -1.706  1.00 98.35           H  
ATOM    281  CD  ARG A  17      -0.361  10.598  -1.826  1.00 98.35           C  
ATOM    282  HD2 ARG A  17      -1.057   9.855  -2.216  1.00 98.35           H  
ATOM    283  HD3 ARG A  17      -0.903  11.271  -1.162  1.00 98.35           H  
ATOM    284  NE  ARG A  17       0.250  11.362  -2.926  1.00 98.35           N  
ATOM    285  HE  ARG A  17       1.065  11.898  -2.668  1.00 98.35           H  
ATOM    286  NH1 ARG A  17      -1.344  11.021  -4.525  1.00 98.35           N  
ATOM    287 HH11 ARG A  17      -1.990  10.884  -3.761  1.00 98.35           H  
ATOM    288 HH12 ARG A  17      -1.649  11.172  -5.476  1.00 98.35           H  
ATOM    289  NH2 ARG A  17       0.658  11.830  -5.112  1.00 98.35           N  
ATOM    290 HH21 ARG A  17       0.544  11.557  -6.077  1.00 98.35           H  
ATOM    291 HH22 ARG A  17       1.549  12.201  -4.814  1.00 98.35           H  
ATOM    292  CZ  ARG A  17      -0.145  11.401  -4.182  1.00 98.35           C  
ATOM    293  N   LEU A  18       0.322   7.512   2.991  1.00 98.40           N  
ATOM    294  H   LEU A  18       0.637   8.438   3.244  1.00 98.40           H  
ATOM    295  CA  LEU A  18      -0.278   6.722   4.047  1.00 98.40           C  
ATOM    296  HA  LEU A  18      -0.534   5.730   3.675  1.00 98.40           H  
ATOM    297  C   LEU A  18      -1.542   7.428   4.512  1.00 98.40           C  
ATOM    298  CB  LEU A  18       0.709   6.580   5.212  1.00 98.40           C  
ATOM    299  HB2 LEU A  18       0.910   7.573   5.613  1.00 98.40           H  
ATOM    300  HB3 LEU A  18       0.226   5.992   5.992  1.00 98.40           H  
ATOM    301  O   LEU A  18      -1.491   8.619   4.801  1.00 98.40           O  
ATOM    302  CG  LEU A  18       2.049   5.919   4.858  1.00 98.40           C  
ATOM    303  HG  LEU A  18       2.519   6.435   4.021  1.00 98.40           H  
ATOM    304  CD1 LEU A  18       2.979   6.026   6.062  1.00 98.40           C  
ATOM    305 HD11 LEU A  18       3.224   7.073   6.241  1.00 98.40           H  
ATOM    306 HD12 LEU A  18       3.900   5.471   5.882  1.00 98.40           H  
ATOM    307 HD13 LEU A  18       2.491   5.626   6.951  1.00 98.40           H  
ATOM    308  CD2 LEU A  18       1.866   4.449   4.495  1.00 98.40           C  
ATOM    309 HD21 LEU A  18       2.835   3.998   4.280  1.00 98.40           H  
ATOM    310 HD22 LEU A  18       1.239   4.372   3.606  1.00 98.40           H  
ATOM    311 HD23 LEU A  18       1.390   3.920   5.321  1.00 98.40           H  
ATOM    312  N   ARG A  19      -2.652   6.706   4.624  1.00 98.33           N  
ATOM    313  H   ARG A  19      -2.615   5.735   4.346  1.00 98.33           H  
ATOM    314  CA  ARG A  19      -3.899   7.234   5.181  1.00 98.33           C  
ATOM    315  HA  ARG A  19      -3.714   8.204   5.641  1.00 98.33           H  
ATOM    316  C   ARG A  19      -4.411   6.312   6.272  1.00 98.33           C  
ATOM    317  CB  ARG A  19      -4.908   7.442   4.049  1.00 98.33           C  
ATOM    318  HB2 ARG A  19      -5.039   6.508   3.502  1.00 98.33           H  
ATOM    319  HB3 ARG A  19      -4.522   8.196   3.363  1.00 98.33           H  
ATOM    320  O   ARG A  19      -4.533   5.110   6.043  1.00 98.33           O  
ATOM    321  CG  ARG A  19      -6.264   7.897   4.588  1.00 98.33           C  
ATOM    322  HG2 ARG A  19      -6.147   8.805   5.180  1.00 98.33           H  
ATOM    323  HG3 ARG A  19      -6.691   7.112   5.213  1.00 98.33           H  
ATOM    324  CD  ARG A  19      -7.211   8.164   3.427  1.00 98.33           C  
ATOM    325  HD2 ARG A  19      -6.881   9.065   2.911  1.00 98.33           H  
ATOM    326  HD3 ARG A  19      -7.184   7.319   2.739  1.00 98.33           H  
ATOM    327  NE  ARG A  19      -8.570   8.310   3.947  1.00 98.33           N  
ATOM    328  HE  ARG A  19      -8.795   7.783   4.778  1.00 98.33           H  
ATOM    329  NH1 ARG A  19      -9.458   9.638   2.316  1.00 98.33           N  
ATOM    330 HH11 ARG A  19     -10.198  10.260   2.022  1.00 98.33           H  
ATOM    331 HH12 ARG A  19      -8.525   9.709   1.937  1.00 98.33           H  
ATOM    332  NH2 ARG A  19     -10.670   9.020   4.124  1.00 98.33           N  
ATOM    333 HH21 ARG A  19     -11.485   9.548   3.845  1.00 98.33           H  
ATOM    334 HH22 ARG A  19     -10.646   8.478   4.975  1.00 98.33           H  
ATOM    335  CZ  ARG A  19      -9.564   8.993   3.446  1.00 98.33           C  
ATOM    336  N   ASN A  20      -4.722   6.872   7.437  1.00 97.72           N  
ATOM    337  H   ASN A  20      -4.619   7.872   7.537  1.00 97.72           H  
ATOM    338  CA  ASN A  20      -5.236   6.115   8.573  1.00 97.72           C  
ATOM    339  HA  ASN A  20      -5.167   5.046   8.371  1.00 97.72           H  
ATOM    340  C   ASN A  20      -6.716   6.437   8.809  1.00 97.72           C  
ATOM    341  CB  ASN A  20      -4.352   6.402   9.795  1.00 97.72           C  
ATOM    342  HB2 ASN A  20      -3.319   6.133   9.573  1.00 97.72           H  
ATOM    343  HB3 ASN A  20      -4.402   7.467  10.022  1.00 97.72           H  
ATOM    344  O   ASN A  20      -7.057   7.486   9.348  1.00 97.72           O  
ATOM    345  CG  ASN A  20      -4.785   5.629  11.022  1.00 97.72           C  
ATOM    346  ND2 ASN A  20      -4.279   5.970  12.180  1.00 97.72           N  
ATOM    347 HD21 ASN A  20      -4.571   5.464  13.003  1.00 97.72           H  
ATOM    348 HD22 ASN A  20      -3.550   6.668  12.219  1.00 97.72           H  
ATOM    349  OD1 ASN A  20      -5.564   4.691  10.950  1.00 97.72           O  
ATOM    350  N   ASP A  21      -7.593   5.504   8.441  1.00 95.71           N  
ATOM    351  H   ASP A  21      -7.241   4.628   8.081  1.00 95.71           H  
ATOM    352  CA  ASP A  21      -9.036   5.596   8.693  1.00 95.71           C  
ATOM    353  HA  ASP A  21      -9.301   6.640   8.858  1.00 95.71           H  
ATOM    354  C   ASP A  21      -9.439   4.837   9.981  1.00 95.71           C  
ATOM    355  CB  ASP A  21      -9.821   5.124   7.455  1.00 95.71           C  
ATOM    356  HB2 ASP A  21      -9.547   4.090   7.244  1.00 95.71           H  
ATOM    357  HB3 ASP A  21     -10.887   5.143   7.683  1.00 95.71           H  
ATOM    358  O   ASP A  21     -10.618   4.577  10.219  1.00 95.71           O  
ATOM    359  CG  ASP A  21      -9.609   5.973   6.191  1.00 95.71           C  
ATOM    360  OD1 ASP A  21      -9.804   7.215   6.215  1.00 95.71           O  
ATOM    361  OD2 ASP A  21      -9.312   5.383   5.129  1.00 95.71           O  
ATOM    362  N   SER A  22      -8.473   4.438  10.817  1.00 92.14           N  
ATOM    363  H   SER A  22      -7.520   4.683  10.591  1.00 92.14           H  
ATOM    364  CA  SER A  22      -8.728   3.807  12.116  1.00 92.14           C  
ATOM    365  HA  SER A  22      -9.679   3.278  12.048  1.00 92.14           H  
ATOM    366  C   SER A  22      -8.879   4.830  13.249  1.00 92.14           C  
ATOM    367  CB  SER A  22      -7.664   2.749  12.427  1.00 92.14           C  
ATOM    368  HB2 SER A  22      -7.420   2.194  11.521  1.00 92.14           H  
ATOM    369  HB3 SER A  22      -8.066   2.054  13.164  1.00 92.14           H  
ATOM    370  O   SER A  22      -8.538   6.001  13.109  1.00 92.14           O  
ATOM    371  OG  SER A  22      -6.491   3.303  12.949  1.00 92.14           O  
ATOM    372  HG  SER A  22      -6.083   3.831  12.259  1.00 92.14           H  
ATOM    373  N   SER A  23      -9.393   4.383  14.398  1.00 91.32           N  
ATOM    374  H   SER A  23      -9.645   3.409  14.486  1.00 91.32           H  
ATOM    375  CA  SER A  23      -9.593   5.213  15.595  1.00 91.32           C  
ATOM    376  HA  SER A  23      -9.899   6.212  15.283  1.00 91.32           H  
ATOM    377  C   SER A  23      -8.337   5.384  16.457  1.00 91.32           C  
ATOM    378  CB  SER A  23     -10.720   4.615  16.440  1.00 91.32           C  
ATOM    379  HB2 SER A  23     -10.825   5.180  17.366  1.00 91.32           H  
ATOM    380  HB3 SER A  23     -11.655   4.676  15.883  1.00 91.32           H  
ATOM    381  O   SER A  23      -8.364   6.138  17.429  1.00 91.32           O  
ATOM    382  OG  SER A  23     -10.439   3.256  16.731  1.00 91.32           O  
ATOM    383  HG  SER A  23     -11.042   2.951  17.414  1.00 91.32           H  
ATOM    384  N   THR A  24      -7.238   4.705  16.124  1.00 92.51           N  
ATOM    385  H   THR A  24      -7.252   4.150  15.280  1.00 92.51           H  
ATOM    386  CA  THR A  24      -5.973   4.751  16.868  1.00 92.51           C  
ATOM    387  HA  THR A  24      -6.055   5.497  17.659  1.00 92.51           H  
ATOM    388  C   THR A  24      -4.817   5.143  15.949  1.00 92.51           C  
ATOM    389  CB  THR A  24      -5.657   3.404  17.534  1.00 92.51           C  
ATOM    390  HB  THR A  24      -4.671   3.462  17.994  1.00 92.51           H  
ATOM    391  O   THR A  24      -4.860   4.825  14.761  1.00 92.51           O  
ATOM    392  CG2 THR A  24      -6.677   3.053  18.618  1.00 92.51           C  
ATOM    393 HG21 THR A  24      -7.665   2.919  18.177  1.00 92.51           H  
ATOM    394 HG22 THR A  24      -6.717   3.850  19.360  1.00 92.51           H  
ATOM    395 HG23 THR A  24      -6.379   2.124  19.104  1.00 92.51           H  
ATOM    396  OG1 THR A  24      -5.656   2.359  16.585  1.00 92.51           O  
ATOM    397  HG1 THR A  24      -5.168   2.656  15.813  1.00 92.51           H  
ATOM    398  N   PRO A  25      -3.759   5.797  16.456  1.00 95.51           N  
ATOM    399  CA  PRO A  25      -2.547   6.009  15.672  1.00 95.51           C  
ATOM    400  HA  PRO A  25      -2.792   6.643  14.820  1.00 95.51           H  
ATOM    401  C   PRO A  25      -1.948   4.691  15.164  1.00 95.51           C  
ATOM    402  CB  PRO A  25      -1.579   6.760  16.590  1.00 95.51           C  
ATOM    403  HB2 PRO A  25      -0.934   6.054  17.114  1.00 95.51           H  
ATOM    404  HB3 PRO A  25      -0.980   7.485  16.038  1.00 95.51           H  
ATOM    405  O   PRO A  25      -2.036   3.658  15.834  1.00 95.51           O  
ATOM    406  CG  PRO A  25      -2.504   7.443  17.596  1.00 95.51           C  
ATOM    407  HG2 PRO A  25      -1.999   7.637  18.543  1.00 95.51           H  
ATOM    408  HG3 PRO A  25      -2.887   8.369  17.170  1.00 95.51           H  
ATOM    409  CD  PRO A  25      -3.642   6.436  17.756  1.00 95.51           C  
ATOM    410  HD2 PRO A  25      -3.377   5.691  18.507  1.00 95.51           H  
ATOM    411  HD3 PRO A  25      -4.555   6.959  18.038  1.00 95.51           H  
ATOM    412  N   VAL A  26      -1.332   4.751  13.986  1.00 97.14           N  
ATOM    413  H   VAL A  26      -1.312   5.638  13.502  1.00 97.14           H  
ATOM    414  CA  VAL A  26      -0.628   3.634  13.343  1.00 97.14           C  
ATOM    415  HA  VAL A  26      -0.614   2.767  14.003  1.00 97.14           H  
ATOM    416  C   VAL A  26       0.812   4.058  13.090  1.00 97.14           C  
ATOM    417  CB  VAL A  26      -1.331   3.235  12.032  1.00 97.14           C  
ATOM    418  HB  VAL A  26      -1.424   4.116  11.398  1.00 97.14           H  
ATOM    419  O   VAL A  26       1.050   5.155  12.589  1.00 97.14           O  
ATOM    420  CG1 VAL A  26      -0.573   2.161  11.249  1.00 97.14           C  
ATOM    421 HG11 VAL A  26      -1.124   1.931  10.337  1.00 97.14           H  
ATOM    422 HG12 VAL A  26       0.421   2.514  10.971  1.00 97.14           H  
ATOM    423 HG13 VAL A  26      -0.475   1.257  11.850  1.00 97.14           H  
ATOM    424  CG2 VAL A  26      -2.736   2.683  12.302  1.00 97.14           C  
ATOM    425 HG21 VAL A  26      -3.228   2.455  11.356  1.00 97.14           H  
ATOM    426 HG22 VAL A  26      -2.673   1.781  12.911  1.00 97.14           H  
ATOM    427 HG23 VAL A  26      -3.341   3.420  12.830  1.00 97.14           H  
ATOM    428  N   GLU A  27       1.771   3.202  13.419  1.00 97.77           N  
ATOM    429  H   GLU A  27       1.507   2.287  13.756  1.00 97.77           H  
ATOM    430  CA  GLU A  27       3.176   3.396  13.080  1.00 97.77           C  
ATOM    431  HA  GLU A  27       3.342   4.446  12.843  1.00 97.77           H  
ATOM    432  C   GLU A  27       3.524   2.581  11.832  1.00 97.77           C  
ATOM    433  CB  GLU A  27       4.064   3.071  14.288  1.00 97.77           C  
ATOM    434  HB2 GLU A  27       3.991   2.012  14.536  1.00 97.77           H  
ATOM    435  HB3 GLU A  27       3.714   3.655  15.139  1.00 97.77           H  
ATOM    436  O   GLU A  27       3.251   1.385  11.748  1.00 97.77           O  
ATOM    437  CG  GLU A  27       5.523   3.441  14.003  1.00 97.77           C  
ATOM    438  HG2 GLU A  27       5.550   4.430  13.545  1.00 97.77           H  
ATOM    439  HG3 GLU A  27       5.939   2.735  13.284  1.00 97.77           H  
ATOM    440  CD  GLU A  27       6.368   3.460  15.282  1.00 97.77           C  
ATOM    441  OE1 GLU A  27       6.951   2.412  15.630  1.00 97.77           O  
ATOM    442  OE2 GLU A  27       6.466   4.556  15.878  1.00 97.77           O  
ATOM    443  N   VAL A  28       4.108   3.237  10.832  1.00 97.95           N  
ATOM    444  H   VAL A  28       4.268   4.228  10.943  1.00 97.95           H  
ATOM    445  CA  VAL A  28       4.516   2.614   9.576  1.00 97.95           C  
ATOM    446  HA  VAL A  28       4.269   1.553   9.615  1.00 97.95           H  
ATOM    447  C   VAL A  28       6.023   2.740   9.423  1.00 97.95           C  
ATOM    448  CB  VAL A  28       3.763   3.194   8.366  1.00 97.95           C  
ATOM    449  HB  VAL A  28       4.053   4.234   8.219  1.00 97.95           H  
ATOM    450  O   VAL A  28       6.561   3.838   9.263  1.00 97.95           O  
ATOM    451  CG1 VAL A  28       4.109   2.394   7.101  1.00 97.95           C  
ATOM    452 HG11 VAL A  28       3.547   2.782   6.251  1.00 97.95           H  
ATOM    453 HG12 VAL A  28       3.862   1.343   7.246  1.00 97.95           H  
ATOM    454 HG13 VAL A  28       5.173   2.481   6.883  1.00 97.95           H  
ATOM    455  CG2 VAL A  28       2.241   3.130   8.566  1.00 97.95           C  
ATOM    456 HG21 VAL A  28       1.943   2.113   8.819  1.00 97.95           H  
ATOM    457 HG22 VAL A  28       1.947   3.799   9.374  1.00 97.95           H  
ATOM    458 HG23 VAL A  28       1.725   3.443   7.658  1.00 97.95           H  
ATOM    459  N   HIS A  29       6.707   1.601   9.433  1.00 98.20           N  
ATOM    460  H   HIS A  29       6.187   0.750   9.593  1.00 98.20           H  
ATOM    461  CA  HIS A  29       8.131   1.494   9.135  1.00 98.20           C  
ATOM    462  HA  HIS A  29       8.611   2.452   9.334  1.00 98.20           H  
ATOM    463  C   HIS A  29       8.305   1.148   7.664  1.00 98.20           C  
ATOM    464  CB  HIS A  29       8.811   0.450  10.024  1.00 98.20           C  
ATOM    465  HB2 HIS A  29       8.519  -0.549   9.700  1.00 98.20           H  
ATOM    466  HB3 HIS A  29       9.889   0.530   9.885  1.00 98.20           H  
ATOM    467  O   HIS A  29       7.854   0.106   7.196  1.00 98.20           O  
ATOM    468  CG  HIS A  29       8.509   0.588  11.492  1.00 98.20           C  
ATOM    469  CD2 HIS A  29       7.432   0.058  12.141  1.00 98.20           C  
ATOM    470  HD2 HIS A  29       6.622  -0.514  11.713  1.00 98.20           H  
ATOM    471  ND1 HIS A  29       9.317   1.268  12.405  1.00 98.20           N  
ATOM    472  CE1 HIS A  29       8.695   1.128  13.592  1.00 98.20           C  
ATOM    473  HE1 HIS A  29       9.025   1.550  14.530  1.00 98.20           H  
ATOM    474  NE2 HIS A  29       7.577   0.398  13.464  1.00 98.20           N  
ATOM    475  HE2 HIS A  29       6.973   0.133  14.230  1.00 98.20           H  
ATOM    476  N   ILE A  30       8.974   2.019   6.926  1.00 98.03           N  
ATOM    477  H   ILE A  30       9.308   2.859   7.376  1.00 98.03           H  
ATOM    478  CA  ILE A  30       9.197   1.889   5.492  1.00 98.03           C  
ATOM    479  HA  ILE A  30       8.640   1.033   5.112  1.00 98.03           H  
ATOM    480  C   ILE A  30      10.686   1.652   5.270  1.00 98.03           C  
ATOM    481  CB  ILE A  30       8.702   3.144   4.747  1.00 98.03           C  
ATOM    482  HB  ILE A  30       9.363   3.967   5.018  1.00 98.03           H  
ATOM    483  O   ILE A  30      11.515   2.454   5.706  1.00 98.03           O  
ATOM    484  CG1 ILE A  30       7.268   3.558   5.147  1.00 98.03           C  
ATOM    485 HG12 ILE A  30       7.209   3.678   6.229  1.00 98.03           H  
ATOM    486 HG13 ILE A  30       6.561   2.782   4.856  1.00 98.03           H  
ATOM    487  CG2 ILE A  30       8.811   2.884   3.233  1.00 98.03           C  
ATOM    488 HG21 ILE A  30       8.467   3.744   2.658  1.00 98.03           H  
ATOM    489 HG22 ILE A  30       8.223   2.009   2.959  1.00 98.03           H  
ATOM    490 HG23 ILE A  30       9.852   2.709   2.962  1.00 98.03           H  
ATOM    491  CD1 ILE A  30       6.834   4.900   4.549  1.00 98.03           C  
ATOM    492 HD11 ILE A  30       6.725   4.826   3.467  1.00 98.03           H  
ATOM    493 HD12 ILE A  30       5.871   5.188   4.971  1.00 98.03           H  
ATOM    494 HD13 ILE A  30       7.567   5.668   4.792  1.00 98.03           H  
ATOM    495  N   LYS A  31      11.032   0.567   4.579  1.00 96.94           N  
ATOM    496  H   LYS A  31      10.288  -0.037   4.262  1.00 96.94           H  
ATOM    497  CA  LYS A  31      12.403   0.252   4.168  1.00 96.94           C  
ATOM    498  HA  LYS A  31      13.058   1.069   4.470  1.00 96.94           H  
ATOM    499  C   LYS A  31      12.489   0.141   2.652  1.00 96.94           C  
ATOM    500  CB  LYS A  31      12.883  -1.021   4.872  1.00 96.94           C  
ATOM    501  HB2 LYS A  31      12.840  -0.870   5.951  1.00 96.94           H  
ATOM    502  HB3 LYS A  31      12.218  -1.844   4.612  1.00 96.94           H  
ATOM    503  O   LYS A  31      11.692  -0.554   2.029  1.00 96.94           O  
ATOM    504  CG  LYS A  31      14.320  -1.371   4.462  1.00 96.94           C  
ATOM    505  HG2 LYS A  31      15.001  -0.585   4.788  1.00 96.94           H  
ATOM    506  HG3 LYS A  31      14.386  -1.457   3.378  1.00 96.94           H  
ATOM    507  CD  LYS A  31      14.750  -2.710   5.052  1.00 96.94           C  
ATOM    508  HD2 LYS A  31      14.733  -2.666   6.141  1.00 96.94           H  
ATOM    509  HD3 LYS A  31      14.055  -3.477   4.710  1.00 96.94           H  
ATOM    510  CE  LYS A  31      16.160  -3.011   4.538  1.00 96.94           C  
ATOM    511  HE2 LYS A  31      16.877  -2.346   5.020  1.00 96.94           H  
ATOM    512  HE3 LYS A  31      16.191  -2.781   3.474  1.00 96.94           H  
ATOM    513  NZ  LYS A  31      16.509  -4.434   4.747  1.00 96.94           N  
ATOM    514  HZ1 LYS A  31      17.423  -4.623   4.360  1.00 96.94           H  
ATOM    515  HZ2 LYS A  31      15.839  -5.007   4.254  1.00 96.94           H  
ATOM    516  HZ3 LYS A  31      16.480  -4.688   5.724  1.00 96.94           H  
ATOM    517  N   VAL A  32      13.488   0.803   2.077  1.00 94.95           N  
ATOM    518  H   VAL A  32      14.100   1.346   2.670  1.00 94.95           H  
ATOM    519  CA  VAL A  32      13.687   0.921   0.630  1.00 94.95           C  
ATOM    520  HA  VAL A  32      13.202   0.093   0.112  1.00 94.95           H  
ATOM    521  C   VAL A  32      15.180   0.901   0.345  1.00 94.95           C  
ATOM    522  CB  VAL A  32      13.098   2.242   0.125  1.00 94.95           C  
ATOM    523  HB  VAL A  32      13.679   3.075   0.521  1.00 94.95           H  
ATOM    524  O   VAL A  32      15.891   1.847   0.679  1.00 94.95           O  
ATOM    525  CG1 VAL A  32      13.137   2.294  -1.396  1.00 94.95           C  
ATOM    526 HG11 VAL A  32      12.720   3.256  -1.695  1.00 94.95           H  
ATOM    527 HG12 VAL A  32      12.548   1.483  -1.822  1.00 94.95           H  
ATOM    528 HG13 VAL A  32      14.163   2.237  -1.760  1.00 94.95           H  
ATOM    529  CG2 VAL A  32      11.656   2.455   0.573  1.00 94.95           C  
ATOM    530 HG21 VAL A  32      11.568   2.373   1.657  1.00 94.95           H  
ATOM    531 HG22 VAL A  32      11.396   3.492   0.358  1.00 94.95           H  
ATOM    532 HG23 VAL A  32      10.986   1.745   0.089  1.00 94.95           H  
ATOM    533  N   GLY A  33      15.682  -0.197  -0.220  1.00 90.55           N  
ATOM    534  H   GLY A  33      15.052  -0.919  -0.539  1.00 90.55           H  
ATOM    535  CA  GLY A  33      17.125  -0.433  -0.286  1.00 90.55           C  
ATOM    536  HA2 GLY A  33      17.575   0.284  -0.972  1.00 90.55           H  
ATOM    537  HA3 GLY A  33      17.318  -1.438  -0.660  1.00 90.55           H  
ATOM    538  C   GLY A  33      17.770  -0.296   1.102  1.00 90.55           C  
ATOM    539  O   GLY A  33      17.439  -1.045   2.029  1.00 90.55           O  
ATOM    540  N   ASP A  34      18.657   0.691   1.236  1.00 90.61           N  
ATOM    541  H   ASP A  34      18.844   1.272   0.432  1.00 90.61           H  
ATOM    542  CA  ASP A  34      19.373   1.012   2.478  1.00 90.61           C  
ATOM    543  HA  ASP A  34      19.482   0.101   3.067  1.00 90.61           H  
ATOM    544  C   ASP A  34      18.638   2.048   3.348  1.00 90.61           C  
ATOM    545  CB  ASP A  34      20.784   1.513   2.131  1.00 90.61           C  
ATOM    546  HB2 ASP A  34      20.705   2.508   1.692  1.00 90.61           H  
ATOM    547  HB3 ASP A  34      21.370   1.593   3.046  1.00 90.61           H  
ATOM    548  O   ASP A  34      18.939   2.187   4.535  1.00 90.61           O  
ATOM    549  CG  ASP A  34      21.507   0.586   1.153  1.00 90.61           C  
ATOM    550  OD1 ASP A  34      21.602  -0.621   1.468  1.00 90.61           O  
ATOM    551  OD2 ASP A  34      21.896   1.095   0.067  1.00 90.61           O  
ATOM    552  N   GLU A  35      17.665   2.767   2.781  1.00 94.58           N  
ATOM    553  H   GLU A  35      17.352   2.523   1.852  1.00 94.58           H  
ATOM    554  CA  GLU A  35      16.915   3.802   3.487  1.00 94.58           C  
ATOM    555  HA  GLU A  35      17.606   4.320   4.152  1.00 94.58           H  
ATOM    556  C   GLU A  35      15.812   3.199   4.355  1.00 94.58           C  
ATOM    557  CB  GLU A  35      16.334   4.852   2.529  1.00 94.58           C  
ATOM    558  HB2 GLU A  35      15.726   4.370   1.763  1.00 94.58           H  
ATOM    559  HB3 GLU A  35      15.695   5.510   3.117  1.00 94.58           H  
ATOM    560  O   GLU A  35      15.128   2.242   3.979  1.00 94.58           O  
ATOM    561  CG  GLU A  35      17.442   5.688   1.873  1.00 94.58           C  
ATOM    562  HG2 GLU A  35      18.122   6.033   2.652  1.00 94.58           H  
ATOM    563  HG3 GLU A  35      18.008   5.048   1.195  1.00 94.58           H  
ATOM    564  CD  GLU A  35      16.921   6.915   1.110  1.00 94.58           C  
ATOM    565  OE1 GLU A  35      17.703   7.418   0.279  1.00 94.58           O  
ATOM    566  OE2 GLU A  35      15.790   7.380   1.396  1.00 94.58           O  
ATOM    567  N   LYS A  36      15.625   3.790   5.537  1.00 95.72           N  
ATOM    568  H   LYS A  36      16.201   4.588   5.766  1.00 95.72           H  
ATOM    569  CA  LYS A  36      14.564   3.440   6.480  1.00 95.72           C  
ATOM    570  HA  LYS A  36      13.800   2.864   5.957  1.00 95.72           H  
ATOM    571  C   LYS A  36      13.921   4.707   7.015  1.00 95.72           C  
ATOM    572  CB  LYS A  36      15.110   2.600   7.639  1.00 95.72           C  
ATOM    573  HB2 LYS A  36      15.897   3.162   8.142  1.00 95.72           H  
ATOM    574  HB3 LYS A  36      14.303   2.427   8.351  1.00 95.72           H  
ATOM    575  O   LYS A  36      14.628   5.653   7.362  1.00 95.72           O  
ATOM    576  CG  LYS A  36      15.661   1.246   7.179  1.00 95.72           C  
ATOM    577  HG2 LYS A  36      14.865   0.679   6.697  1.00 95.72           H  
ATOM    578  HG3 LYS A  36      16.480   1.397   6.475  1.00 95.72           H  
ATOM    579  CD  LYS A  36      16.180   0.472   8.390  1.00 95.72           C  
ATOM    580  HD2 LYS A  36      15.344   0.240   9.050  1.00 95.72           H  
ATOM    581  HD3 LYS A  36      16.894   1.098   8.926  1.00 95.72           H  
ATOM    582  CE  LYS A  36      16.871  -0.815   7.942  1.00 95.72           C  
ATOM    583  HE2 LYS A  36      17.663  -0.548   7.242  1.00 95.72           H  
ATOM    584  HE3 LYS A  36      16.141  -1.434   7.420  1.00 95.72           H  
ATOM    585  NZ  LYS A  36      17.431  -1.528   9.116  1.00 95.72           N  
ATOM    586  HZ1 LYS A  36      18.075  -0.920   9.602  1.00 95.72           H  
ATOM    587  HZ2 LYS A  36      17.931  -2.361   8.843  1.00 95.72           H  
ATOM    588  HZ3 LYS A  36      16.695  -1.770   9.764  1.00 95.72           H  
ATOM    589  N   ARG A  37      12.597   4.716   7.120  1.00 96.85           N  
ATOM    590  H   ARG A  37      12.084   3.912   6.788  1.00 96.85           H  
ATOM    591  CA  ARG A  37      11.851   5.794   7.770  1.00 96.85           C  
ATOM    592  HA  ARG A  37      12.514   6.288   8.481  1.00 96.85           H  
ATOM    593  C   ARG A  37      10.684   5.223   8.553  1.00 96.85           C  
ATOM    594  CB  ARG A  37      11.397   6.816   6.717  1.00 96.85           C  
ATOM    595  HB2 ARG A  37      10.511   6.449   6.200  1.00 96.85           H  
ATOM    596  HB3 ARG A  37      12.197   6.939   5.986  1.00 96.85           H  
ATOM    597  O   ARG A  37      10.001   4.334   8.060  1.00 96.85           O  
ATOM    598  CG  ARG A  37      11.100   8.179   7.366  1.00 96.85           C  
ATOM    599  HG2 ARG A  37      10.238   8.083   8.027  1.00 96.85           H  
ATOM    600  HG3 ARG A  37      11.957   8.492   7.962  1.00 96.85           H  
ATOM    601  CD  ARG A  37      10.801   9.272   6.337  1.00 96.85           C  
ATOM    602  HD2 ARG A  37       9.910   8.954   5.795  1.00 96.85           H  
ATOM    603  HD3 ARG A  37      10.573  10.196   6.868  1.00 96.85           H  
ATOM    604  NE  ARG A  37      11.927   9.497   5.401  1.00 96.85           N  
ATOM    605  HE  ARG A  37      12.756   8.940   5.551  1.00 96.85           H  
ATOM    606  NH1 ARG A  37      10.951  11.053   4.005  1.00 96.85           N  
ATOM    607 HH11 ARG A  37      11.009  11.556   3.131  1.00 96.85           H  
ATOM    608 HH12 ARG A  37      10.178  11.161   4.645  1.00 96.85           H  
ATOM    609  NH2 ARG A  37      12.916  10.212   3.468  1.00 96.85           N  
ATOM    610 HH21 ARG A  37      12.754  10.561   2.534  1.00 96.85           H  
ATOM    611 HH22 ARG A  37      13.676   9.557   3.581  1.00 96.85           H  
ATOM    612  CZ  ARG A  37      11.927  10.250   4.312  1.00 96.85           C  
ATOM    613  N   THR A  38      10.451   5.764   9.737  1.00 97.60           N  
ATOM    614  H   THR A  38      11.057   6.497  10.077  1.00 97.60           H  
ATOM    615  CA  THR A  38       9.293   5.436  10.570  1.00 97.60           C  
ATOM    616  HA  THR A  38       8.736   4.610  10.128  1.00 97.60           H  
ATOM    617  C   THR A  38       8.383   6.651  10.620  1.00 97.60           C  
ATOM    618  CB  THR A  38       9.732   4.988  11.967  1.00 97.60           C  
ATOM    619  HB  THR A  38      10.281   5.795  12.452  1.00 97.60           H  
ATOM    620  O   THR A  38       8.865   7.777  10.762  1.00 97.60           O  
ATOM    621  CG2 THR A  38       8.556   4.581  12.844  1.00 97.60           C  
ATOM    622 HG21 THR A  38       8.921   4.163  13.782  1.00 97.60           H  
ATOM    623 HG22 THR A  38       7.946   3.835  12.335  1.00 97.60           H  
ATOM    624 HG23 THR A  38       7.941   5.448  13.085  1.00 97.60           H  
ATOM    625  OG1 THR A  38      10.579   3.868  11.834  1.00 97.60           O  
ATOM    626  HG1 THR A  38      10.085   3.100  12.132  1.00 97.60           H  
ATOM    627  N   VAL A  39       7.084   6.430  10.447  1.00 97.36           N  
ATOM    628  H   VAL A  39       6.772   5.482  10.290  1.00 97.36           H  
ATOM    629  CA  VAL A  39       6.069   7.483  10.400  1.00 97.36           C  
ATOM    630  HA  VAL A  39       6.477   8.405  10.814  1.00 97.36           H  
ATOM    631  C   VAL A  39       4.880   7.071  11.245  1.00 97.36           C  
ATOM    632  CB  VAL A  39       5.629   7.755   8.951  1.00 97.36           C  
ATOM    633  HB  VAL A  39       5.201   6.852   8.517  1.00 97.36           H  
ATOM    634  O   VAL A  39       4.303   6.012  11.025  1.00 97.36           O  
ATOM    635  CG1 VAL A  39       4.584   8.873   8.868  1.00 97.36           C  
ATOM    636 HG11 VAL A  39       3.687   8.604   9.426  1.00 97.36           H  
ATOM    637 HG12 VAL A  39       4.987   9.804   9.268  1.00 97.36           H  
ATOM    638 HG13 VAL A  39       4.291   9.015   7.828  1.00 97.36           H  
ATOM    639  CG2 VAL A  39       6.839   8.176   8.106  1.00 97.36           C  
ATOM    640 HG21 VAL A  39       6.493   8.629   7.177  1.00 97.36           H  
ATOM    641 HG22 VAL A  39       7.450   7.302   7.878  1.00 97.36           H  
ATOM    642 HG23 VAL A  39       7.433   8.911   8.649  1.00 97.36           H  
ATOM    643  N   THR A  40       4.484   7.926  12.180  1.00 97.57           N  
ATOM    644  H   THR A  40       5.018   8.766  12.348  1.00 97.57           H  
ATOM    645  CA  THR A  40       3.210   7.791  12.888  1.00 97.57           C  
ATOM    646  HA  THR A  40       2.941   6.737  12.957  1.00 97.57           H  
ATOM    647  C   THR A  40       2.127   8.529  12.106  1.00 97.57           C  
ATOM    648  CB  THR A  40       3.310   8.343  14.314  1.00 97.57           C  
ATOM    649  HB  THR A  40       3.398   9.429  14.269  1.00 97.57           H  
ATOM    650  O   THR A  40       2.301   9.698  11.777  1.00 97.57           O  
ATOM    651  CG2 THR A  40       2.084   7.987  15.151  1.00 97.57           C  
ATOM    652 HG21 THR A  40       1.201   8.478  14.743  1.00 97.57           H  
ATOM    653 HG22 THR A  40       2.231   8.335  16.174  1.00 97.57           H  
ATOM    654 HG23 THR A  40       1.931   6.908  15.155  1.00 97.57           H  
ATOM    655  OG1 THR A  40       4.458   7.845  14.969  1.00 97.57           O  
ATOM    656  HG1 THR A  40       4.433   6.886  15.014  1.00 97.57           H  
ATOM    657  N   VAL A  41       1.017   7.853  11.814  1.00 97.80           N  
ATOM    658  H   VAL A  41       0.969   6.884  12.094  1.00 97.80           H  
ATOM    659  CA  VAL A  41      -0.146   8.409  11.110  1.00 97.80           C  
ATOM    660  HA  VAL A  41       0.069   9.432  10.801  1.00 97.80           H  
ATOM    661  C   VAL A  41      -1.323   8.436  12.079  1.00 97.80           C  
ATOM    662  CB  VAL A  41      -0.483   7.591   9.847  1.00 97.80           C  
ATOM    663  HB  VAL A  41      -0.894   6.625  10.141  1.00 97.80           H  
ATOM    664  O   VAL A  41      -1.793   7.382  12.528  1.00 97.80           O  
ATOM    665  CG1 VAL A  41      -1.515   8.325   8.982  1.00 97.80           C  
ATOM    666 HG11 VAL A  41      -1.103   9.268   8.623  1.00 97.80           H  
ATOM    667 HG12 VAL A  41      -1.792   7.712   8.124  1.00 97.80           H  
ATOM    668 HG13 VAL A  41      -2.412   8.545   9.561  1.00 97.80           H  
ATOM    669  CG2 VAL A  41       0.751   7.327   8.973  1.00 97.80           C  
ATOM    670 HG21 VAL A  41       1.214   8.272   8.689  1.00 97.80           H  
ATOM    671 HG22 VAL A  41       1.475   6.716   9.512  1.00 97.80           H  
ATOM    672 HG23 VAL A  41       0.449   6.782   8.080  1.00 97.80           H  
ATOM    673  N   ASN A  42      -1.800   9.626  12.437  1.00 97.79           N  
ATOM    674  H   ASN A  42      -1.421  10.464  12.020  1.00 97.79           H  
ATOM    675  CA  ASN A  42      -2.905   9.776  13.383  1.00 97.79           C  
ATOM    676  HA  ASN A  42      -2.744   9.064  14.193  1.00 97.79           H  
ATOM    677  C   ASN A  42      -4.265   9.452  12.731  1.00 97.79           C  
ATOM    678  CB  ASN A  42      -2.872  11.183  13.994  1.00 97.79           C  
ATOM    679  HB2 ASN A  42      -3.702  11.316  14.687  1.00 97.79           H  
ATOM    680  HB3 ASN A  42      -2.978  11.929  13.207  1.00 97.79           H  
ATOM    681  O   ASN A  42      -4.381   9.461  11.506  1.00 97.79           O  
ATOM    682  CG  ASN A  42      -1.590  11.417  14.764  1.00 97.79           C  
ATOM    683  ND2 ASN A  42      -0.707  12.229  14.241  1.00 97.79           N  
ATOM    684 HD21 ASN A  42       0.195  12.299  14.689  1.00 97.79           H  
ATOM    685 HD22 ASN A  42      -0.825  12.492  13.273  1.00 97.79           H  
ATOM    686  OD1 ASN A  42      -1.371  10.840  15.819  1.00 97.79           O  
ATOM    687  N   PRO A  43      -5.313   9.159  13.525  1.00 97.03           N  
ATOM    688  CA  PRO A  43      -6.671   8.965  13.015  1.00 97.03           C  
ATOM    689  HA  PRO A  43      -6.711   8.024  12.466  1.00 97.03           H  
ATOM    690  C   PRO A  43      -7.143  10.113  12.114  1.00 97.03           C  
ATOM    691  CB  PRO A  43      -7.545   8.863  14.269  1.00 97.03           C  
ATOM    692  HB2 PRO A  43      -8.449   8.277  14.105  1.00 97.03           H  
ATOM    693  HB3 PRO A  43      -7.809   9.856  14.632  1.00 97.03           H  
ATOM    694  O   PRO A  43      -7.105  11.276  12.513  1.00 97.03           O  
ATOM    695  CG  PRO A  43      -6.599   8.209  15.268  1.00 97.03           C  
ATOM    696  HG2 PRO A  43      -6.512   7.147  15.036  1.00 97.03           H  
ATOM    697  HG3 PRO A  43      -6.913   8.368  16.299  1.00 97.03           H  
ATOM    698  CD  PRO A  43      -5.280   8.908  14.960  1.00 97.03           C  
ATOM    699  HD2 PRO A  43      -4.447   8.263  15.239  1.00 97.03           H  
ATOM    700  HD3 PRO A  43      -5.233   9.853  15.501  1.00 97.03           H  
ATOM    701  N   GLY A  44      -7.610   9.783  10.909  1.00 96.22           N  
ATOM    702  H   GLY A  44      -7.534   8.820  10.613  1.00 96.22           H  
ATOM    703  CA  GLY A  44      -8.078  10.746   9.908  1.00 96.22           C  
ATOM    704  HA2 GLY A  44      -8.714  11.487  10.393  1.00 96.22           H  
ATOM    705  HA3 GLY A  44      -8.669  10.211   9.164  1.00 96.22           H  
ATOM    706  C   GLY A  44      -6.968  11.497   9.165  1.00 96.22           C  
ATOM    707  O   GLY A  44      -7.274  12.340   8.323  1.00 96.22           O  
ATOM    708  N   GLU A  45      -5.698  11.209   9.455  1.00 97.76           N  
ATOM    709  H   GLU A  45      -5.502  10.495  10.143  1.00 97.76           H  
ATOM    710  CA  GLU A  45      -4.549  11.850   8.819  1.00 97.76           C  
ATOM    711  HA  GLU A  45      -4.830  12.875   8.577  1.00 97.76           H  
ATOM    712  C   GLU A  45      -4.158  11.148   7.509  1.00 97.76           C  
ATOM    713  CB  GLU A  45      -3.379  11.919   9.817  1.00 97.76           C  
ATOM    714  HB2 GLU A  45      -2.942  10.926   9.920  1.00 97.76           H  
ATOM    715  HB3 GLU A  45      -3.769  12.235  10.784  1.00 97.76           H  
ATOM    716  O   GLU A  45      -4.260   9.923   7.366  1.00 97.76           O  
ATOM    717  CG  GLU A  45      -2.275  12.905   9.404  1.00 97.76           C  
ATOM    718  HG2 GLU A  45      -1.864  12.597   8.443  1.00 97.76           H  
ATOM    719  HG3 GLU A  45      -2.723  13.891   9.277  1.00 97.76           H  
ATOM    720  CD  GLU A  45      -1.129  12.999  10.428  1.00 97.76           C  
ATOM    721  OE1 GLU A  45      -0.207  13.805  10.183  1.00 97.76           O  
ATOM    722  OE2 GLU A  45      -1.169  12.290  11.465  1.00 97.76           O  
ATOM    723  N   GLU A  46      -3.664  11.946   6.561  1.00 97.89           N  
ATOM    724  H   GLU A  46      -3.577  12.931   6.766  1.00 97.89           H  
ATOM    725  CA  GLU A  46      -2.936  11.484   5.382  1.00 97.89           C  
ATOM    726  HA  GLU A  46      -2.857  10.398   5.433  1.00 97.89           H  
ATOM    727  C   GLU A  46      -1.519  12.073   5.414  1.00 97.89           C  
ATOM    728  CB  GLU A  46      -3.704  11.833   4.093  1.00 97.89           C  
ATOM    729  HB2 GLU A  46      -4.715  11.435   4.177  1.00 97.89           H  
ATOM    730  HB3 GLU A  46      -3.767  12.915   3.984  1.00 97.89           H  
ATOM    731  O   GLU A  46      -1.349  13.288   5.519  1.00 97.89           O  
ATOM    732  CG  GLU A  46      -3.044  11.233   2.839  1.00 97.89           C  
ATOM    733  HG2 GLU A  46      -2.057  11.677   2.707  1.00 97.89           H  
ATOM    734  HG3 GLU A  46      -2.903  10.163   2.992  1.00 97.89           H  
ATOM    735  CD  GLU A  46      -3.879  11.436   1.561  1.00 97.89           C  
ATOM    736  OE1 GLU A  46      -3.396  12.133   0.637  1.00 97.89           O  
ATOM    737  OE2 GLU A  46      -4.972  10.823   1.452  1.00 97.89           O  
ATOM    738  N   VAL A  47      -0.504  11.213   5.328  1.00 97.88           N  
ATOM    739  H   VAL A  47      -0.729  10.236   5.212  1.00 97.88           H  
ATOM    740  CA  VAL A  47       0.915  11.588   5.376  1.00 97.88           C  
ATOM    741  HA  VAL A  47       0.992  12.674   5.425  1.00 97.88           H  
ATOM    742  C   VAL A  47       1.611  11.122   4.104  1.00 97.88           C  
ATOM    743  CB  VAL A  47       1.615  11.019   6.628  1.00 97.88           C  
ATOM    744  HB  VAL A  47       1.575   9.930   6.603  1.00 97.88           H  
ATOM    745  O   VAL A  47       1.438   9.984   3.673  1.00 97.88           O  
ATOM    746  CG1 VAL A  47       3.086  11.456   6.681  1.00 97.88           C  
ATOM    747 HG11 VAL A  47       3.658  10.964   5.894  1.00 97.88           H  
ATOM    748 HG12 VAL A  47       3.156  12.537   6.569  1.00 97.88           H  
ATOM    749 HG13 VAL A  47       3.516  11.187   7.646  1.00 97.88           H  
ATOM    750  CG2 VAL A  47       0.948  11.497   7.921  1.00 97.88           C  
ATOM    751 HG21 VAL A  47       0.970  12.585   7.981  1.00 97.88           H  
ATOM    752 HG22 VAL A  47      -0.092  11.171   7.952  1.00 97.88           H  
ATOM    753 HG23 VAL A  47       1.457  11.085   8.792  1.00 97.88           H  
ATOM    754  N   GLU A  48       2.443  11.978   3.513  1.00 97.66           N  
ATOM    755  H   GLU A  48       2.567  12.890   3.927  1.00 97.66           H  
ATOM    756  CA  GLU A  48       3.276  11.634   2.359  1.00 97.66           C  
ATOM    757  HA  GLU A  48       2.982  10.649   1.999  1.00 97.66           H  
ATOM    758  C   GLU A  48       4.757  11.547   2.744  1.00 97.66           C  
ATOM    759  CB  GLU A  48       3.029  12.610   1.196  1.00 97.66           C  
ATOM    760  HB2 GLU A  48       1.965  12.604   0.956  1.00 97.66           H  
ATOM    761  HB3 GLU A  48       3.315  13.619   1.493  1.00 97.66           H  
ATOM    762  O   GLU A  48       5.312  12.417   3.416  1.00 97.66           O  
ATOM    763  CG  GLU A  48       3.826  12.202  -0.052  1.00 97.66           C  
ATOM    764  HG2 GLU A  48       3.641  11.149  -0.260  1.00 97.66           H  
ATOM    765  HG3 GLU A  48       4.891  12.312   0.153  1.00 97.66           H  
ATOM    766  CD  GLU A  48       3.467  13.024  -1.297  1.00 97.66           C  
ATOM    767  OE1 GLU A  48       4.361  13.731  -1.819  1.00 97.66           O  
ATOM    768  OE2 GLU A  48       2.361  12.815  -1.851  1.00 97.66           O  
ATOM    769  N   VAL A  49       5.417  10.498   2.263  1.00 96.81           N  
ATOM    770  H   VAL A  49       4.883   9.808   1.754  1.00 96.81           H  
ATOM    771  CA  VAL A  49       6.836  10.228   2.459  1.00 96.81           C  
ATOM    772  HA  VAL A  49       7.289  11.062   2.996  1.00 96.81           H  
ATOM    773  C   VAL A  49       7.505  10.077   1.104  1.00 96.81           C  
ATOM    774  CB  VAL A  49       7.040   8.944   3.276  1.00 96.81           C  
ATOM    775  HB  VAL A  49       6.758   8.076   2.680  1.00 96.81           H  
ATOM    776  O   VAL A  49       7.058   9.287   0.281  1.00 96.81           O  
ATOM    777  CG1 VAL A  49       8.512   8.821   3.660  1.00 96.81           C  
ATOM    778 HG11 VAL A  49       8.659   7.912   4.244  1.00 96.81           H  
ATOM    779 HG12 VAL A  49       8.769   9.700   4.251  1.00 96.81           H  
ATOM    780 HG13 VAL A  49       9.144   8.763   2.774  1.00 96.81           H  
ATOM    781  CG2 VAL A  49       6.220   8.931   4.565  1.00 96.81           C  
ATOM    782 HG21 VAL A  49       6.425   8.008   5.106  1.00 96.81           H  
ATOM    783 HG22 VAL A  49       5.155   8.937   4.333  1.00 96.81           H  
ATOM    784 HG23 VAL A  49       6.454   9.803   5.177  1.00 96.81           H  
ATOM    785  N   THR A  50       8.604  10.792   0.872  1.00 96.18           N  
ATOM    786  H   THR A  50       8.926  11.432   1.583  1.00 96.18           H  
ATOM    787  CA  THR A  50       9.399  10.647  -0.358  1.00 96.18           C  
ATOM    788  HA  THR A  50       8.898   9.954  -1.033  1.00 96.18           H  
ATOM    789  C   THR A  50      10.777  10.060  -0.061  1.00 96.18           C  
ATOM    790  CB  THR A  50       9.497  11.974  -1.121  1.00 96.18           C  
ATOM    791  HB  THR A  50      10.002  12.717  -0.503  1.00 96.18           H  
ATOM    792  O   THR A  50      11.454  10.489   0.884  1.00 96.18           O  
ATOM    793  CG2 THR A  50      10.228  11.842  -2.457  1.00 96.18           C  
ATOM    794 HG21 THR A  50      10.167  12.785  -3.000  1.00 96.18           H  
ATOM    795 HG22 THR A  50      11.280  11.605  -2.297  1.00 96.18           H  
ATOM    796 HG23 THR A  50       9.772  11.055  -3.058  1.00 96.18           H  
ATOM    797  OG1 THR A  50       8.204  12.439  -1.441  1.00 96.18           O  
ATOM    798  HG1 THR A  50       7.668  12.482  -0.646  1.00 96.18           H  
ATOM    799  N   PHE A  51      11.167   9.102  -0.898  1.00 95.90           N  
ATOM    800  H   PHE A  51      10.519   8.826  -1.622  1.00 95.90           H  
ATOM    801  CA  PHE A  51      12.484   8.479  -0.994  1.00 95.90           C  
ATOM    802  HA  PHE A  51      13.147   8.868  -0.221  1.00 95.90           H  
ATOM    803  C   PHE A  51      13.074   8.799  -2.367  1.00 95.90           C  
ATOM    804  CB  PHE A  51      12.359   6.959  -0.820  1.00 95.90           C  
ATOM    805  HB2 PHE A  51      13.348   6.514  -0.930  1.00 95.90           H  
ATOM    806  HB3 PHE A  51      11.731   6.562  -1.618  1.00 95.90           H  
ATOM    807  O   PHE A  51      12.345   8.801  -3.361  1.00 95.90           O  
ATOM    808  CG  PHE A  51      11.776   6.532   0.509  1.00 95.90           C  
ATOM    809  CD1 PHE A  51      12.629   6.181   1.569  1.00 95.90           C  
ATOM    810  HD1 PHE A  51      13.699   6.185   1.423  1.00 95.90           H  
ATOM    811  CD2 PHE A  51      10.381   6.505   0.693  1.00 95.90           C  
ATOM    812  HD2 PHE A  51       9.723   6.775  -0.121  1.00 95.90           H  
ATOM    813  CE1 PHE A  51      12.095   5.828   2.819  1.00 95.90           C  
ATOM    814  HE1 PHE A  51      12.756   5.555   3.628  1.00 95.90           H  
ATOM    815  CE2 PHE A  51       9.844   6.150   1.941  1.00 95.90           C  
ATOM    816  HE2 PHE A  51       8.773   6.141   2.083  1.00 95.90           H  
ATOM    817  CZ  PHE A  51      10.703   5.827   3.005  1.00 95.90           C  
ATOM    818  HZ  PHE A  51      10.292   5.575   3.972  1.00 95.90           H  
ATOM    819  N   SER A  52      14.381   9.034  -2.424  1.00 93.76           N  
ATOM    820  H   SER A  52      14.944   8.921  -1.592  1.00 93.76           H  
ATOM    821  CA  SER A  52      15.098   9.326  -3.667  1.00 93.76           C  
ATOM    822  HA  SER A  52      14.453   9.146  -4.527  1.00 93.76           H  
ATOM    823  C   SER A  52      16.312   8.415  -3.764  1.00 93.76           C  
ATOM    824  CB  SER A  52      15.562  10.784  -3.720  1.00 93.76           C  
ATOM    825  HB2 SER A  52      16.284  10.954  -2.921  1.00 93.76           H  
ATOM    826  HB3 SER A  52      16.054  10.959  -4.677  1.00 93.76           H  
ATOM    827  O   SER A  52      17.036   8.260  -2.787  1.00 93.76           O  
ATOM    828  OG  SER A  52      14.493  11.705  -3.577  1.00 93.76           O  
ATOM    829  HG  SER A  52      14.875  12.583  -3.649  1.00 93.76           H  
ATOM    830  N   ALA A  53      16.569   7.830  -4.928  1.00 88.95           N  
ATOM    831  H   ALA A  53      15.964   8.007  -5.717  1.00 88.95           H  
ATOM    832  CA  ALA A  53      17.721   6.966  -5.134  1.00 88.95           C  
ATOM    833  HA  ALA A  53      18.462   7.160  -4.358  1.00 88.95           H  
ATOM    834  C   ALA A  53      18.376   7.253  -6.483  1.00 88.95           C  
ATOM    835  CB  ALA A  53      17.288   5.500  -5.014  1.00 88.95           C  
ATOM    836  HB1 ALA A  53      16.561   5.266  -5.792  1.00 88.95           H  
ATOM    837  HB2 ALA A  53      16.839   5.323  -4.036  1.00 88.95           H  
ATOM    838  HB3 ALA A  53      18.151   4.846  -5.142  1.00 88.95           H  
ATOM    839  O   ALA A  53      17.712   7.293  -7.512  1.00 88.95           O  
ATOM    840  N   ASN A  54      19.706   7.365  -6.484  1.00 87.68           N  
ATOM    841  H   ASN A  54      20.184   7.428  -5.597  1.00 87.68           H  
ATOM    842  CA  ASN A  54      20.485   7.490  -7.723  1.00 87.68           C  
ATOM    843  HA  ASN A  54      20.067   8.296  -8.325  1.00 87.68           H  
ATOM    844  C   ASN A  54      20.433   6.213  -8.583  1.00 87.68           C  
ATOM    845  CB  ASN A  54      21.943   7.826  -7.363  1.00 87.68           C  
ATOM    846  HB2 ASN A  54      22.533   7.845  -8.279  1.00 87.68           H  
ATOM    847  HB3 ASN A  54      22.346   7.043  -6.720  1.00 87.68           H  
ATOM    848  O   ASN A  54      20.718   6.266  -9.775  1.00 87.68           O  
ATOM    849  CG  ASN A  54      22.108   9.174  -6.686  1.00 87.68           C  
ATOM    850  ND2 ASN A  54      23.159   9.352  -5.922  1.00 87.68           N  
ATOM    851 HD21 ASN A  54      23.222  10.262  -5.490  1.00 87.68           H  
ATOM    852 HD22 ASN A  54      23.870   8.639  -5.842  1.00 87.68           H  
ATOM    853  OD1 ASN A  54      21.312  10.083  -6.808  1.00 87.68           O  
ATOM    854  N   ASP A  55      20.102   5.073  -7.970  1.00 88.32           N  
ATOM    855  H   ASP A  55      19.794   5.137  -7.010  1.00 88.32           H  
ATOM    856  CA  ASP A  55      19.864   3.799  -8.642  1.00 88.32           C  
ATOM    857  HA  ASP A  55      20.067   3.907  -9.707  1.00 88.32           H  
ATOM    858  C   ASP A  55      18.395   3.389  -8.426  1.00 88.32           C  
ATOM    859  CB  ASP A  55      20.843   2.739  -8.116  1.00 88.32           C  
ATOM    860  HB2 ASP A  55      21.858   3.045  -8.368  1.00 88.32           H  
ATOM    861  HB3 ASP A  55      20.768   2.690  -7.030  1.00 88.32           H  
ATOM    862  O   ASP A  55      18.029   3.032  -7.297  1.00 88.32           O  
ATOM    863  CG  ASP A  55      20.588   1.341  -8.697  1.00 88.32           C  
ATOM    864  OD1 ASP A  55      19.753   1.214  -9.622  1.00 88.32           O  
ATOM    865  OD2 ASP A  55      21.211   0.395  -8.170  1.00 88.32           O  
ATOM    866  N   PRO A  56      17.547   3.419  -9.472  1.00 83.52           N  
ATOM    867  CA  PRO A  56      16.133   3.082  -9.349  1.00 83.52           C  
ATOM    868  HA  PRO A  56      15.680   3.708  -8.580  1.00 83.52           H  
ATOM    869  C   PRO A  56      15.911   1.613  -8.966  1.00 83.52           C  
ATOM    870  CB  PRO A  56      15.512   3.427 -10.706  1.00 83.52           C  
ATOM    871  HB2 PRO A  56      14.682   2.769 -10.962  1.00 83.52           H  
ATOM    872  HB3 PRO A  56      15.179   4.465 -10.698  1.00 83.52           H  
ATOM    873  O   PRO A  56      14.869   1.291  -8.399  1.00 83.52           O  
ATOM    874  CG  PRO A  56      16.678   3.278 -11.681  1.00 83.52           C  
ATOM    875  HG2 PRO A  56      16.540   3.886 -12.576  1.00 83.52           H  
ATOM    876  HG3 PRO A  56      16.804   2.228 -11.944  1.00 83.52           H  
ATOM    877  CD  PRO A  56      17.873   3.745 -10.855  1.00 83.52           C  
ATOM    878  HD2 PRO A  56      18.767   3.221 -11.193  1.00 83.52           H  
ATOM    879  HD3 PRO A  56      18.002   4.823 -10.951  1.00 83.52           H  
ATOM    880  N   HIS A  57      16.885   0.715  -9.168  1.00 87.12           N  
ATOM    881  H   HIS A  57      17.765   1.011  -9.566  1.00 87.12           H  
ATOM    882  CA  HIS A  57      16.762  -0.680  -8.733  1.00 87.12           C  
ATOM    883  HA  HIS A  57      15.831  -1.078  -9.135  1.00 87.12           H  
ATOM    884  C   HIS A  57      16.670  -0.823  -7.209  1.00 87.12           C  
ATOM    885  CB  HIS A  57      17.921  -1.515  -9.291  1.00 87.12           C  
ATOM    886  HB2 HIS A  57      18.873  -1.103  -8.956  1.00 87.12           H  
ATOM    887  HB3 HIS A  57      17.848  -2.528  -8.896  1.00 87.12           H  
ATOM    888  O   HIS A  57      16.153  -1.833  -6.721  1.00 87.12           O  
ATOM    889  CG  HIS A  57      17.905  -1.605 -10.792  1.00 87.12           C  
ATOM    890  CD2 HIS A  57      18.851  -1.131 -11.661  1.00 87.12           C  
ATOM    891  HD2 HIS A  57      19.758  -0.613 -11.388  1.00 87.12           H  
ATOM    892  ND1 HIS A  57      16.907  -2.176 -11.545  1.00 87.12           N  
ATOM    893  HD1 HIS A  57      16.031  -2.525 -11.183  1.00 87.12           H  
ATOM    894  CE1 HIS A  57      17.246  -2.063 -12.839  1.00 87.12           C  
ATOM    895  HE1 HIS A  57      16.645  -2.396 -13.673  1.00 87.12           H  
ATOM    896  NE2 HIS A  57      18.426  -1.440 -12.962  1.00 87.12           N  
ATOM    897  N   LYS A  58      17.073   0.196  -6.433  1.00 88.44           N  
ATOM    898  H   LYS A  58      17.474   1.006  -6.885  1.00 88.44           H  
ATOM    899  CA  LYS A  58      16.841   0.231  -4.978  1.00 88.44           C  
ATOM    900  HA  LYS A  58      17.275  -0.666  -4.537  1.00 88.44           H  
ATOM    901  C   LYS A  58      15.352   0.197  -4.614  1.00 88.44           C  
ATOM    902  CB  LYS A  58      17.510   1.465  -4.356  1.00 88.44           C  
ATOM    903  HB2 LYS A  58      17.151   2.372  -4.843  1.00 88.44           H  
ATOM    904  HB3 LYS A  58      17.220   1.509  -3.307  1.00 88.44           H  
ATOM    905  O   LYS A  58      15.002  -0.270  -3.530  1.00 88.44           O  
ATOM    906  CG  LYS A  58      19.042   1.396  -4.443  1.00 88.44           C  
ATOM    907  HG2 LYS A  58      19.370   0.395  -4.165  1.00 88.44           H  
ATOM    908  HG3 LYS A  58      19.366   1.598  -5.464  1.00 88.44           H  
ATOM    909  CD  LYS A  58      19.683   2.404  -3.479  1.00 88.44           C  
ATOM    910  HD2 LYS A  58      19.376   3.417  -3.740  1.00 88.44           H  
ATOM    911  HD3 LYS A  58      19.333   2.180  -2.471  1.00 88.44           H  
ATOM    912  CE  LYS A  58      21.211   2.297  -3.520  1.00 88.44           C  
ATOM    913  HE2 LYS A  58      21.575   2.875  -4.369  1.00 88.44           H  
ATOM    914  HE3 LYS A  58      21.483   1.256  -3.690  1.00 88.44           H  
ATOM    915  NZ  LYS A  58      21.827   2.762  -2.248  1.00 88.44           N  
ATOM    916  HZ1 LYS A  58      21.666   2.103  -1.500  1.00 88.44           H  
ATOM    917  HZ2 LYS A  58      22.832   2.813  -2.324  1.00 88.44           H  
ATOM    918  HZ3 LYS A  58      21.457   3.654  -1.951  1.00 88.44           H  
ATOM    919  N   PHE A  59      14.482   0.628  -5.527  1.00 91.42           N  
ATOM    920  H   PHE A  59      14.840   0.994  -6.397  1.00 91.42           H  
ATOM    921  CA  PHE A  59      13.031   0.602  -5.374  1.00 91.42           C  
ATOM    922  HA  PHE A  59      12.784   0.782  -4.328  1.00 91.42           H  
ATOM    923  C   PHE A  59      12.388  -0.741  -5.731  1.00 91.42           C  
ATOM    924  CB  PHE A  59      12.430   1.735  -6.213  1.00 91.42           C  
ATOM    925  HB2 PHE A  59      11.344   1.698  -6.137  1.00 91.42           H  
ATOM    926  HB3 PHE A  59      12.661   1.563  -7.264  1.00 91.42           H  
ATOM    927  O   PHE A  59      11.190  -0.895  -5.532  1.00 91.42           O  
ATOM    928  CG  PHE A  59      12.877   3.124  -5.810  1.00 91.42           C  
ATOM    929  CD1 PHE A  59      12.779   3.536  -4.472  1.00 91.42           C  
ATOM    930  HD1 PHE A  59      12.311   2.874  -3.759  1.00 91.42           H  
ATOM    931  CD2 PHE A  59      13.380   4.011  -6.773  1.00 91.42           C  
ATOM    932  HD2 PHE A  59      13.437   3.714  -7.810  1.00 91.42           H  
ATOM    933  CE1 PHE A  59      13.235   4.807  -4.078  1.00 91.42           C  
ATOM    934  HE1 PHE A  59      13.168   5.122  -3.047  1.00 91.42           H  
ATOM    935  CE2 PHE A  59      13.808   5.291  -6.390  1.00 91.42           C  
ATOM    936  HE2 PHE A  59      14.202   5.963  -7.137  1.00 91.42           H  
ATOM    937  CZ  PHE A  59      13.741   5.690  -5.045  1.00 91.42           C  
ATOM    938  HZ  PHE A  59      14.063   6.681  -4.762  1.00 91.42           H  
ATOM    939  N   ASN A  60      13.151  -1.739  -6.195  1.00 92.91           N  
ATOM    940  H   ASN A  60      14.122  -1.554  -6.402  1.00 92.91           H  
ATOM    941  CA  ASN A  60      12.585  -3.032  -6.593  1.00 92.91           C  
ATOM    942  HA  ASN A  60      11.720  -2.836  -7.227  1.00 92.91           H  
ATOM    943  C   ASN A  60      12.096  -3.883  -5.412  1.00 92.91           C  
ATOM    944  CB  ASN A  60      13.610  -3.822  -7.425  1.00 92.91           C  
ATOM    945  HB2 ASN A  60      14.579  -3.833  -6.926  1.00 92.91           H  
ATOM    946  HB3 ASN A  60      13.265  -4.852  -7.521  1.00 92.91           H  
ATOM    947  O   ASN A  60      11.427  -4.891  -5.633  1.00 92.91           O  
ATOM    948  CG  ASN A  60      13.769  -3.295  -8.837  1.00 92.91           C  
ATOM    949  ND2 ASN A  60      14.577  -3.939  -9.644  1.00 92.91           N  
ATOM    950 HD21 ASN A  60      15.014  -4.794  -9.330  1.00 92.91           H  
ATOM    951 HD22 ASN A  60      14.427  -3.729 -10.620  1.00 92.91           H  
ATOM    952  OD1 ASN A  60      13.151  -2.343  -9.269  1.00 92.91           O  
ATOM    953  N   ARG A  61      12.473  -3.539  -4.173  1.00 95.50           N  
ATOM    954  H   ARG A  61      13.000  -2.684  -4.069  1.00 95.50           H  
ATOM    955  CA  ARG A  61      12.151  -4.333  -2.977  1.00 95.50           C  
ATOM    956  HA  ARG A  61      11.292  -4.958  -3.221  1.00 95.50           H  
ATOM    957  C   ARG A  61      11.704  -3.490  -1.775  1.00 95.50           C  
ATOM    958  CB  ARG A  61      13.305  -5.287  -2.627  1.00 95.50           C  
ATOM    959  HB2 ARG A  61      14.196  -4.705  -2.391  1.00 95.50           H  
ATOM    960  HB3 ARG A  61      13.019  -5.861  -1.746  1.00 95.50           H  
ATOM    961  O   ARG A  61      12.374  -3.534  -0.738  1.00 95.50           O  
ATOM    962  CG  ARG A  61      13.626  -6.271  -3.757  1.00 95.50           C  
ATOM    963  HG2 ARG A  61      12.722  -6.810  -4.042  1.00 95.50           H  
ATOM    964  HG3 ARG A  61      14.009  -5.731  -4.622  1.00 95.50           H  
ATOM    965  CD  ARG A  61      14.688  -7.263  -3.291  1.00 95.50           C  
ATOM    966  HD2 ARG A  61      14.290  -7.841  -2.458  1.00 95.50           H  
ATOM    967  HD3 ARG A  61      15.560  -6.701  -2.956  1.00 95.50           H  
ATOM    968  NE  ARG A  61      15.070  -8.172  -4.384  1.00 95.50           N  
ATOM    969  HE  ARG A  61      14.444  -8.209  -5.176  1.00 95.50           H  
ATOM    970  NH1 ARG A  61      16.958  -9.033  -3.408  1.00 95.50           N  
ATOM    971 HH11 ARG A  61      16.767  -8.468  -2.593  1.00 95.50           H  
ATOM    972 HH12 ARG A  61      17.754  -9.654  -3.445  1.00 95.50           H  
ATOM    973  NH2 ARG A  61      16.345  -9.729  -5.441  1.00 95.50           N  
ATOM    974 HH21 ARG A  61      15.689  -9.734  -6.208  1.00 95.50           H  
ATOM    975 HH22 ARG A  61      17.132 -10.361  -5.461  1.00 95.50           H  
ATOM    976  CZ  ARG A  61      16.120  -8.970  -4.406  1.00 95.50           C  
ATOM    977  N   PRO A  62      10.644  -2.671  -1.888  1.00 96.69           N  
ATOM    978  CA  PRO A  62      10.171  -1.889  -0.763  1.00 96.69           C  
ATOM    979  HA  PRO A  62      11.011  -1.400  -0.270  1.00 96.69           H  
ATOM    980  C   PRO A  62       9.460  -2.799   0.245  1.00 96.69           C  
ATOM    981  CB  PRO A  62       9.261  -0.818  -1.360  1.00 96.69           C  
ATOM    982  HB2 PRO A  62       8.509  -0.471  -0.651  1.00 96.69           H  
ATOM    983  HB3 PRO A  62       9.865   0.017  -1.715  1.00 96.69           H  
ATOM    984  O   PRO A  62       8.807  -3.786  -0.107  1.00 96.69           O  
ATOM    985  CG  PRO A  62       8.639  -1.538  -2.551  1.00 96.69           C  
ATOM    986  HG2 PRO A  62       7.754  -2.072  -2.207  1.00 96.69           H  
ATOM    987  HG3 PRO A  62       8.376  -0.836  -3.342  1.00 96.69           H  
ATOM    988  CD  PRO A  62       9.728  -2.518  -3.009  1.00 96.69           C  
ATOM    989  HD2 PRO A  62       9.295  -3.475  -3.299  1.00 96.69           H  
ATOM    990  HD3 PRO A  62      10.262  -2.092  -3.857  1.00 96.69           H  
ATOM    991  N   GLN A  63       9.590  -2.447   1.516  1.00 98.07           N  
ATOM    992  H   GLN A  63      10.158  -1.640   1.732  1.00 98.07           H  
ATOM    993  CA  GLN A  63       8.982  -3.153   2.633  1.00 98.07           C  
ATOM    994  HA  GLN A  63       8.240  -3.858   2.257  1.00 98.07           H  
ATOM    995  C   GLN A  63       8.271  -2.152   3.535  1.00 98.07           C  
ATOM    996  CB  GLN A  63      10.072  -3.951   3.359  1.00 98.07           C  
ATOM    997  HB2 GLN A  63      10.896  -3.277   3.591  1.00 98.07           H  
ATOM    998  HB3 GLN A  63      10.444  -4.714   2.675  1.00 98.07           H  
ATOM    999  O   GLN A  63       8.837  -1.117   3.892  1.00 98.07           O  
ATOM   1000  CG  GLN A  63       9.618  -4.634   4.660  1.00 98.07           C  
ATOM   1001  HG2 GLN A  63       8.795  -5.320   4.454  1.00 98.07           H  
ATOM   1002  HG3 GLN A  63       9.261  -3.884   5.365  1.00 98.07           H  
ATOM   1003  CD  GLN A  63      10.763  -5.397   5.328  1.00 98.07           C  
ATOM   1004  NE2 GLN A  63      10.564  -5.974   6.485  1.00 98.07           N  
ATOM   1005 HE21 GLN A  63       9.677  -5.975   6.967  1.00 98.07           H  
ATOM   1006 HE22 GLN A  63      11.316  -6.523   6.876  1.00 98.07           H  
ATOM   1007  OE1 GLN A  63      11.888  -5.486   4.849  1.00 98.07           O  
ATOM   1008  N   PHE A  64       7.049  -2.493   3.923  1.00 98.02           N  
ATOM   1009  H   PHE A  64       6.656  -3.352   3.565  1.00 98.02           H  
ATOM   1010  CA  PHE A  64       6.210  -1.715   4.821  1.00 98.02           C  
ATOM   1011  HA  PHE A  64       6.756  -0.841   5.177  1.00 98.02           H  
ATOM   1012  C   PHE A  64       5.843  -2.590   6.011  1.00 98.02           C  
ATOM   1013  CB  PHE A  64       4.954  -1.227   4.082  1.00 98.02           C  
ATOM   1014  HB2 PHE A  64       4.274  -2.065   3.933  1.00 98.02           H  
ATOM   1015  HB3 PHE A  64       4.436  -0.504   4.712  1.00 98.02           H  
ATOM   1016  O   PHE A  64       5.252  -3.651   5.833  1.00 98.02           O  
ATOM   1017  CG  PHE A  64       5.238  -0.598   2.732  1.00 98.02           C  
ATOM   1018  CD1 PHE A  64       5.570   0.764   2.651  1.00 98.02           C  
ATOM   1019  HD1 PHE A  64       5.571   1.367   3.547  1.00 98.02           H  
ATOM   1020  CD2 PHE A  64       5.218  -1.383   1.563  1.00 98.02           C  
ATOM   1021  HD2 PHE A  64       4.970  -2.433   1.620  1.00 98.02           H  
ATOM   1022  CE1 PHE A  64       5.903   1.335   1.413  1.00 98.02           C  
ATOM   1023  HE1 PHE A  64       6.169   2.380   1.356  1.00 98.02           H  
ATOM   1024  CE2 PHE A  64       5.548  -0.810   0.322  1.00 98.02           C  
ATOM   1025  HE2 PHE A  64       5.544  -1.420  -0.569  1.00 98.02           H  
ATOM   1026  CZ  PHE A  64       5.903   0.548   0.250  1.00 98.02           C  
ATOM   1027  HZ  PHE A  64       6.184   0.986  -0.696  1.00 98.02           H  
ATOM   1028  N   THR A  65       6.170  -2.153   7.216  1.00 97.82           N  
ATOM   1029  H   THR A  65       6.703  -1.299   7.295  1.00 97.82           H  
ATOM   1030  CA  THR A  65       5.698  -2.774   8.452  1.00 97.82           C  
ATOM   1031  HA  THR A  65       5.183  -3.710   8.236  1.00 97.82           H  
ATOM   1032  C   THR A  65       4.715  -1.817   9.097  1.00 97.82           C  
ATOM   1033  CB  THR A  65       6.852  -3.089   9.403  1.00 97.82           C  
ATOM   1034  HB  THR A  65       7.296  -2.157   9.753  1.00 97.82           H  
ATOM   1035  O   THR A  65       5.086  -0.697   9.434  1.00 97.82           O  
ATOM   1036  CG2 THR A  65       6.380  -3.875  10.617  1.00 97.82           C  
ATOM   1037 HG21 THR A  65       6.030  -4.862  10.315  1.00 97.82           H  
ATOM   1038 HG22 THR A  65       5.564  -3.349  11.113  1.00 97.82           H  
ATOM   1039 HG23 THR A  65       7.200  -3.951  11.331  1.00 97.82           H  
ATOM   1040  OG1 THR A  65       7.845  -3.862   8.760  1.00 97.82           O  
ATOM   1041  HG1 THR A  65       8.056  -4.600   9.337  1.00 97.82           H  
ATOM   1042  N   ILE A  66       3.469  -2.247   9.238  1.00 97.26           N  
ATOM   1043  H   ILE A  66       3.258  -3.200   8.981  1.00 97.26           H  
ATOM   1044  CA  ILE A  66       2.381  -1.467   9.812  1.00 97.26           C  
ATOM   1045  HA  ILE A  66       2.675  -0.422   9.911  1.00 97.26           H  
ATOM   1046  C   ILE A  66       2.099  -2.030  11.200  1.00 97.26           C  
ATOM   1047  CB  ILE A  66       1.134  -1.543   8.908  1.00 97.26           C  
ATOM   1048  HB  ILE A  66       0.811  -2.583   8.860  1.00 97.26           H  
ATOM   1049  O   ILE A  66       1.754  -3.204  11.324  1.00 97.26           O  
ATOM   1050  CG1 ILE A  66       1.375  -1.031   7.466  1.00 97.26           C  
ATOM   1051 HG12 ILE A  66       0.452  -0.602   7.075  1.00 97.26           H  
ATOM   1052 HG13 ILE A  66       2.123  -0.238   7.482  1.00 97.26           H  
ATOM   1053  CG2 ILE A  66      -0.014  -0.738   9.527  1.00 97.26           C  
ATOM   1054 HG21 ILE A  66       0.158   0.325   9.359  1.00 97.26           H  
ATOM   1055 HG22 ILE A  66      -0.952  -1.059   9.076  1.00 97.26           H  
ATOM   1056 HG23 ILE A  66      -0.105  -0.915  10.599  1.00 97.26           H  
ATOM   1057  CD1 ILE A  66       1.803  -2.118   6.471  1.00 97.26           C  
ATOM   1058 HD11 ILE A  66       2.727  -2.604   6.785  1.00 97.26           H  
ATOM   1059 HD12 ILE A  66       1.013  -2.865   6.386  1.00 97.26           H  
ATOM   1060 HD13 ILE A  66       1.961  -1.666   5.492  1.00 97.26           H  
ATOM   1061  N   GLU A  67       2.225  -1.192  12.220  1.00 96.34           N  
ATOM   1062  H   GLU A  67       2.530  -0.247  12.035  1.00 96.34           H  
ATOM   1063  CA  GLU A  67       1.996  -1.526  13.624  1.00 96.34           C  
ATOM   1064  HA  GLU A  67       1.655  -2.558  13.700  1.00 96.34           H  
ATOM   1065  C   GLU A  67       0.887  -0.630  14.189  1.00 96.34           C  
ATOM   1066  CB  GLU A  67       3.312  -1.407  14.422  1.00 96.34           C  
ATOM   1067  HB2 GLU A  67       3.700  -0.393  14.327  1.00 96.34           H  
ATOM   1068  HB3 GLU A  67       3.106  -1.609  15.473  1.00 96.34           H  
ATOM   1069  O   GLU A  67       0.860   0.579  13.954  1.00 96.34           O  
ATOM   1070  CG  GLU A  67       4.364  -2.415  13.917  1.00 96.34           C  
ATOM   1071  HG2 GLU A  67       4.574  -2.214  12.867  1.00 96.34           H  
ATOM   1072  HG3 GLU A  67       3.929  -3.412  13.984  1.00 96.34           H  
ATOM   1073  CD  GLU A  67       5.705  -2.406  14.670  1.00 96.34           C  
ATOM   1074  OE1 GLU A  67       6.378  -3.475  14.666  1.00 96.34           O  
ATOM   1075  OE2 GLU A  67       6.110  -1.333  15.163  1.00 96.34           O  
ATOM   1076  N   TRP A  68      -0.059  -1.212  14.925  1.00 93.13           N  
ATOM   1077  H   TRP A  68       0.006  -2.204  15.102  1.00 93.13           H  
ATOM   1078  CA  TRP A  68      -1.182  -0.477  15.516  1.00 93.13           C  
ATOM   1079  HA  TRP A  68      -0.957   0.589  15.490  1.00 93.13           H  
ATOM   1080  C   TRP A  68      -1.387  -0.826  16.992  1.00 93.13           C  
ATOM   1081  CB  TRP A  68      -2.455  -0.685  14.682  1.00 93.13           C  
ATOM   1082  HB2 TRP A  68      -3.262  -0.085  15.103  1.00 93.13           H  
ATOM   1083  HB3 TRP A  68      -2.264  -0.308  13.677  1.00 93.13           H  
ATOM   1084  O   TRP A  68      -0.907  -1.843  17.505  1.00 93.13           O  
ATOM   1085  CG  TRP A  68      -2.927  -2.098  14.547  1.00 93.13           C  
ATOM   1086  CD1 TRP A  68      -3.778  -2.744  15.374  1.00 93.13           C  
ATOM   1087  HD1 TRP A  68      -4.236  -2.310  16.250  1.00 93.13           H  
ATOM   1088  CD2 TRP A  68      -2.564  -3.064  13.518  1.00 93.13           C  
ATOM   1089  CE2 TRP A  68      -3.251  -4.285  13.778  1.00 93.13           C  
ATOM   1090  CE3 TRP A  68      -1.704  -3.030  12.403  1.00 93.13           C  
ATOM   1091  HE3 TRP A  68      -1.155  -2.124  12.193  1.00 93.13           H  
ATOM   1092  NE1 TRP A  68      -3.974  -4.035  14.924  1.00 93.13           N  
ATOM   1093  HE1 TRP A  68      -4.579  -4.701  15.383  1.00 93.13           H  
ATOM   1094  CH2 TRP A  68      -2.208  -5.360  11.882  1.00 93.13           C  
ATOM   1095  HH2 TRP A  68      -2.041  -6.234  11.271  1.00 93.13           H  
ATOM   1096  CZ2 TRP A  68      -3.085  -5.423  12.977  1.00 93.13           C  
ATOM   1097  HZ2 TRP A  68      -3.603  -6.343  13.208  1.00 93.13           H  
ATOM   1098  CZ3 TRP A  68      -1.525  -4.166  11.594  1.00 93.13           C  
ATOM   1099  HZ3 TRP A  68      -0.838  -4.122  10.762  1.00 93.13           H  
ATOM   1100  N   GLY A  69      -2.119   0.044  17.696  1.00 84.05           N  
ATOM   1101  H   GLY A  69      -2.480   0.857  17.218  1.00 84.05           H  
ATOM   1102  CA  GLY A  69      -2.466  -0.155  19.104  1.00 84.05           C  
ATOM   1103  HA2 GLY A  69      -3.137   0.639  19.431  1.00 84.05           H  
ATOM   1104  HA3 GLY A  69      -1.553  -0.106  19.698  1.00 84.05           H  
ATOM   1105  C   GLY A  69      -3.157  -1.503  19.348  1.00 84.05           C  
ATOM   1106  O   GLY A  69      -3.990  -1.932  18.557  1.00 84.05           O  
ATOM   1107  N   GLY A  70      -2.809  -2.182  20.446  1.00 76.26           N  
ATOM   1108  H   GLY A  70      -2.123  -1.772  21.065  1.00 76.26           H  
ATOM   1109  CA  GLY A  70      -3.296  -3.538  20.747  1.00 76.26           C  
ATOM   1110  HA2 GLY A  70      -3.462  -3.619  21.821  1.00 76.26           H  
ATOM   1111  HA3 GLY A  70      -4.249  -3.712  20.249  1.00 76.26           H  
ATOM   1112  C   GLY A  70      -2.341  -4.669  20.341  1.00 76.26           C  
ATOM   1113  O   GLY A  70      -2.683  -5.832  20.530  1.00 76.26           O  
ATOM   1114  N   GLY A  71      -1.141  -4.338  19.842  1.00 80.65           N  
ATOM   1115  H   GLY A  71      -0.971  -3.372  19.602  1.00 80.65           H  
ATOM   1116  CA  GLY A  71      -0.065  -5.302  19.576  1.00 80.65           C  
ATOM   1117  HA2 GLY A  71       0.891  -4.782  19.625  1.00 80.65           H  
ATOM   1118  HA3 GLY A  71      -0.072  -6.080  20.340  1.00 80.65           H  
ATOM   1119  C   GLY A  71      -0.144  -5.985  18.209  1.00 80.65           C  
ATOM   1120  O   GLY A  71       0.458  -7.039  18.028  1.00 80.65           O  
ATOM   1121  N   GLY A  72      -0.899  -5.414  17.266  1.00 90.51           N  
ATOM   1122  H   GLY A  72      -1.293  -4.502  17.447  1.00 90.51           H  
ATOM   1123  CA  GLY A  72      -0.997  -5.933  15.907  1.00 90.51           C  
ATOM   1124  HA2 GLY A  72      -0.914  -7.020  15.931  1.00 90.51           H  
ATOM   1125  HA3 GLY A  72      -1.972  -5.688  15.486  1.00 90.51           H  
ATOM   1126  C   GLY A  72       0.093  -5.378  14.994  1.00 90.51           C  
ATOM   1127  O   GLY A  72       0.459  -4.204  15.082  1.00 90.51           O  
ATOM   1128  N   ARG A  73       0.608  -6.246  14.126  1.00 95.93           N  
ATOM   1129  H   ARG A  73       0.177  -7.159  14.084  1.00 95.93           H  
ATOM   1130  CA  ARG A  73       1.647  -5.959  13.144  1.00 95.93           C  
ATOM   1131  HA  ARG A  73       1.617  -4.894  12.910  1.00 95.93           H  
ATOM   1132  C   ARG A  73       1.390  -6.753  11.871  1.00 95.93           C  
ATOM   1133  CB  ARG A  73       3.014  -6.291  13.756  1.00 95.93           C  
ATOM   1134  HB2 ARG A  73       2.991  -7.317  14.126  1.00 95.93           H  
ATOM   1135  HB3 ARG A  73       3.191  -5.631  14.604  1.00 95.93           H  
ATOM   1136  O   ARG A  73       1.276  -7.980  11.911  1.00 95.93           O  
ATOM   1137  CG  ARG A  73       4.168  -6.149  12.754  1.00 95.93           C  
ATOM   1138  HG2 ARG A  73       4.220  -5.127  12.381  1.00 95.93           H  
ATOM   1139  HG3 ARG A  73       4.019  -6.832  11.917  1.00 95.93           H  
ATOM   1140  CD  ARG A  73       5.471  -6.520  13.453  1.00 95.93           C  
ATOM   1141  HD2 ARG A  73       5.343  -7.485  13.944  1.00 95.93           H  
ATOM   1142  HD3 ARG A  73       5.671  -5.776  14.225  1.00 95.93           H  
ATOM   1143  NE  ARG A  73       6.580  -6.640  12.493  1.00 95.93           N  
ATOM   1144  HE  ARG A  73       6.413  -7.253  11.708  1.00 95.93           H  
ATOM   1145  NH1 ARG A  73       8.141  -5.515  13.730  1.00 95.93           N  
ATOM   1146 HH11 ARG A  73       9.051  -5.087  13.827  1.00 95.93           H  
ATOM   1147 HH12 ARG A  73       7.395  -5.038  14.218  1.00 95.93           H  
ATOM   1148  NH2 ARG A  73       8.726  -6.434  11.774  1.00 95.93           N  
ATOM   1149 HH21 ARG A  73       9.668  -6.101  11.925  1.00 95.93           H  
ATOM   1150 HH22 ARG A  73       8.486  -6.948  10.938  1.00 95.93           H  
ATOM   1151  CZ  ARG A  73       7.809  -6.205  12.676  1.00 95.93           C  
ATOM   1152  N   VAL A  74       1.398  -6.067  10.733  1.00 97.28           N  
ATOM   1153  H   VAL A  74       1.517  -5.065  10.788  1.00 97.28           H  
ATOM   1154  CA  VAL A  74       1.473  -6.709   9.418  1.00 97.28           C  
ATOM   1155  HA  VAL A  74       1.657  -7.771   9.579  1.00 97.28           H  
ATOM   1156  C   VAL A  74       2.669  -6.177   8.646  1.00 97.28           C  
ATOM   1157  CB  VAL A  74       0.147  -6.614   8.637  1.00 97.28           C  
ATOM   1158  HB  VAL A  74      -0.675  -6.746   9.339  1.00 97.28           H  
ATOM   1159  O   VAL A  74       2.996  -4.992   8.698  1.00 97.28           O  
ATOM   1160  CG1 VAL A  74      -0.051  -5.282   7.915  1.00 97.28           C  
ATOM   1161 HG11 VAL A  74      -0.974  -5.335   7.337  1.00 97.28           H  
ATOM   1162 HG12 VAL A  74       0.768  -5.082   7.224  1.00 97.28           H  
ATOM   1163 HG13 VAL A  74      -0.134  -4.483   8.651  1.00 97.28           H  
ATOM   1164  CG2 VAL A  74       0.016  -7.726   7.591  1.00 97.28           C  
ATOM   1165 HG21 VAL A  74       0.068  -8.697   8.084  1.00 97.28           H  
ATOM   1166 HG22 VAL A  74      -0.950  -7.656   7.091  1.00 97.28           H  
ATOM   1167 HG23 VAL A  74       0.810  -7.653   6.847  1.00 97.28           H  
ATOM   1168  N   GLU A  75       3.329  -7.059   7.914  1.00 98.10           N  
ATOM   1169  H   GLU A  75       3.027  -8.023   7.937  1.00 98.10           H  
ATOM   1170  CA  GLU A  75       4.423  -6.711   7.028  1.00 98.10           C  
ATOM   1171  HA  GLU A  75       4.641  -5.648   7.123  1.00 98.10           H  
ATOM   1172  C   GLU A  75       4.037  -6.982   5.577  1.00 98.10           C  
ATOM   1173  CB  GLU A  75       5.670  -7.473   7.461  1.00 98.10           C  
ATOM   1174  HB2 GLU A  75       5.821  -7.321   8.530  1.00 98.10           H  
ATOM   1175  HB3 GLU A  75       5.533  -8.538   7.275  1.00 98.10           H  
ATOM   1176  O   GLU A  75       3.540  -8.055   5.244  1.00 98.10           O  
ATOM   1177  CG  GLU A  75       6.907  -6.981   6.723  1.00 98.10           C  
ATOM   1178  HG2 GLU A  75       6.816  -7.185   5.656  1.00 98.10           H  
ATOM   1179  HG3 GLU A  75       7.015  -5.905   6.859  1.00 98.10           H  
ATOM   1180  CD  GLU A  75       8.120  -7.697   7.292  1.00 98.10           C  
ATOM   1181  OE1 GLU A  75       8.455  -8.783   6.783  1.00 98.10           O  
ATOM   1182  OE2 GLU A  75       8.794  -7.144   8.189  1.00 98.10           O  
ATOM   1183  N   VAL A  76       4.294  -6.003   4.717  1.00 98.10           N  
ATOM   1184  H   VAL A  76       4.672  -5.146   5.095  1.00 98.10           H  
ATOM   1185  CA  VAL A  76       4.091  -6.051   3.273  1.00 98.10           C  
ATOM   1186  HA  VAL A  76       3.663  -7.015   2.996  1.00 98.10           H  
ATOM   1187  C   VAL A  76       5.456  -5.909   2.612  1.00 98.10           C  
ATOM   1188  CB  VAL A  76       3.130  -4.936   2.810  1.00 98.10           C  
ATOM   1189  HB  VAL A  76       3.608  -3.968   2.958  1.00 98.10           H  
ATOM   1190  O   VAL A  76       6.058  -4.835   2.640  1.00 98.10           O  
ATOM   1191  CG1 VAL A  76       2.808  -5.077   1.317  1.00 98.10           C  
ATOM   1192 HG11 VAL A  76       2.322  -6.034   1.125  1.00 98.10           H  
ATOM   1193 HG12 VAL A  76       2.141  -4.272   1.008  1.00 98.10           H  
ATOM   1194 HG13 VAL A  76       3.719  -5.008   0.723  1.00 98.10           H  
ATOM   1195  CG2 VAL A  76       1.816  -4.919   3.604  1.00 98.10           C  
ATOM   1196 HG21 VAL A  76       1.134  -4.179   3.185  1.00 98.10           H  
ATOM   1197 HG22 VAL A  76       1.345  -5.902   3.582  1.00 98.10           H  
ATOM   1198 HG23 VAL A  76       2.013  -4.649   4.641  1.00 98.10           H  
ATOM   1199  N   ARG A  77       5.965  -6.986   2.015  1.00 97.99           N  
ATOM   1200  H   ARG A  77       5.420  -7.835   2.046  1.00 97.99           H  
ATOM   1201  CA  ARG A  77       7.183  -6.972   1.194  1.00 97.99           C  
ATOM   1202  HA  ARG A  77       7.726  -6.038   1.341  1.00 97.99           H  
ATOM   1203  C   ARG A  77       6.791  -7.053  -0.265  1.00 97.99           C  
ATOM   1204  CB  ARG A  77       8.108  -8.140   1.547  1.00 97.99           C  
ATOM   1205  HB2 ARG A  77       7.566  -9.074   1.400  1.00 97.99           H  
ATOM   1206  HB3 ARG A  77       8.960  -8.127   0.868  1.00 97.99           H  
ATOM   1207  O   ARG A  77       6.113  -7.995  -0.666  1.00 97.99           O  
ATOM   1208  CG  ARG A  77       8.623  -8.088   2.986  1.00 97.99           C  
ATOM   1209  HG2 ARG A  77       9.174  -7.161   3.143  1.00 97.99           H  
ATOM   1210  HG3 ARG A  77       7.782  -8.139   3.678  1.00 97.99           H  
ATOM   1211  CD  ARG A  77       9.553  -9.277   3.230  1.00 97.99           C  
ATOM   1212  HD2 ARG A  77       9.029 -10.191   2.949  1.00 97.99           H  
ATOM   1213  HD3 ARG A  77      10.445  -9.167   2.613  1.00 97.99           H  
ATOM   1214  NE  ARG A  77       9.929  -9.356   4.644  1.00 97.99           N  
ATOM   1215  HE  ARG A  77       9.412  -8.768   5.282  1.00 97.99           H  
ATOM   1216  NH1 ARG A  77      11.056 -11.351   4.639  1.00 97.99           N  
ATOM   1217 HH11 ARG A  77      11.337 -12.169   5.161  1.00 97.99           H  
ATOM   1218 HH12 ARG A  77      10.860 -11.427   3.651  1.00 97.99           H  
ATOM   1219  NH2 ARG A  77      10.624 -10.305   6.566  1.00 97.99           N  
ATOM   1220 HH21 ARG A  77      10.928 -11.117   7.084  1.00 97.99           H  
ATOM   1221 HH22 ARG A  77       9.953  -9.677   6.985  1.00 97.99           H  
ATOM   1222  CZ  ARG A  77      10.548 -10.332   5.270  1.00 97.99           C  
ATOM   1223  N   VAL A  78       7.246  -6.099  -1.059  1.00 97.13           N  
ATOM   1224  H   VAL A  78       7.829  -5.369  -0.676  1.00 97.13           H  
ATOM   1225  CA  VAL A  78       7.022  -6.103  -2.503  1.00 97.13           C  
ATOM   1226  HA  VAL A  78       6.292  -6.872  -2.758  1.00 97.13           H  
ATOM   1227  C   VAL A  78       8.333  -6.450  -3.189  1.00 97.13           C  
ATOM   1228  CB  VAL A  78       6.449  -4.763  -2.982  1.00 97.13           C  
ATOM   1229  HB  VAL A  78       7.229  -4.005  -2.914  1.00 97.13           H  
ATOM   1230  O   VAL A  78       9.388  -5.988  -2.771  1.00 97.13           O  
ATOM   1231  CG1 VAL A  78       5.991  -4.847  -4.439  1.00 97.13           C  
ATOM   1232 HG11 VAL A  78       6.842  -5.031  -5.095  1.00 97.13           H  
ATOM   1233 HG12 VAL A  78       5.265  -5.651  -4.559  1.00 97.13           H  
ATOM   1234 HG13 VAL A  78       5.529  -3.906  -4.739  1.00 97.13           H  
ATOM   1235  CG2 VAL A  78       5.256  -4.302  -2.132  1.00 97.13           C  
ATOM   1236 HG21 VAL A  78       4.879  -3.356  -2.520  1.00 97.13           H  
ATOM   1237 HG22 VAL A  78       4.465  -5.052  -2.155  1.00 97.13           H  
ATOM   1238 HG23 VAL A  78       5.565  -4.133  -1.101  1.00 97.13           H  
ATOM   1239  N   GLU A  79       8.278  -7.268  -4.229  1.00 96.48           N  
ATOM   1240  H   GLU A  79       7.385  -7.673  -4.470  1.00 96.48           H  
ATOM   1241  CA  GLU A  79       9.401  -7.565  -5.111  1.00 96.48           C  
ATOM   1242  HA  GLU A  79      10.228  -6.888  -4.897  1.00 96.48           H  
ATOM   1243  C   GLU A  79       8.961  -7.342  -6.558  1.00 96.48           C  
ATOM   1244  CB  GLU A  79       9.900  -9.008  -4.912  1.00 96.48           C  
ATOM   1245  HB2 GLU A  79       9.065  -9.691  -5.064  1.00 96.48           H  
ATOM   1246  HB3 GLU A  79      10.657  -9.218  -5.668  1.00 96.48           H  
ATOM   1247  O   GLU A  79       7.988  -7.946  -7.015  1.00 96.48           O  
ATOM   1248  CG  GLU A  79      10.511  -9.277  -3.528  1.00 96.48           C  
ATOM   1249  HG2 GLU A  79       9.770  -9.056  -2.760  1.00 96.48           H  
ATOM   1250  HG3 GLU A  79      11.358  -8.606  -3.381  1.00 96.48           H  
ATOM   1251  CD  GLU A  79      10.987 -10.730  -3.337  1.00 96.48           C  
ATOM   1252  OE1 GLU A  79      11.566 -11.023  -2.264  1.00 96.48           O  
ATOM   1253  OE2 GLU A  79      10.763 -11.611  -4.205  1.00 96.48           O  
ATOM   1254  N   PHE A  80       9.687  -6.491  -7.278  1.00 92.37           N  
ATOM   1255  H   PHE A  80      10.432  -5.985  -6.819  1.00 92.37           H  
ATOM   1256  CA  PHE A  80       9.506  -6.267  -8.709  1.00 92.37           C  
ATOM   1257  HA  PHE A  80       8.533  -6.648  -9.017  1.00 92.37           H  
ATOM   1258  C   PHE A  80      10.581  -7.025  -9.489  1.00 92.37           C  
ATOM   1259  CB  PHE A  80       9.528  -4.766  -9.020  1.00 92.37           C  
ATOM   1260  HB2 PHE A  80       9.389  -4.632 -10.092  1.00 92.37           H  
ATOM   1261  HB3 PHE A  80      10.510  -4.364  -8.767  1.00 92.37           H  
ATOM   1262  O   PHE A  80      11.780  -6.855  -9.246  1.00 92.37           O  
ATOM   1263  CG  PHE A  80       8.463  -3.965  -8.293  1.00 92.37           C  
ATOM   1264  CD1 PHE A  80       7.159  -3.869  -8.811  1.00 92.37           C  
ATOM   1265  HD1 PHE A  80       6.902  -4.370  -9.733  1.00 92.37           H  
ATOM   1266  CD2 PHE A  80       8.772  -3.316  -7.084  1.00 92.37           C  
ATOM   1267  HD2 PHE A  80       9.768  -3.378  -6.671  1.00 92.37           H  
ATOM   1268  CE1 PHE A  80       6.187  -3.127  -8.113  1.00 92.37           C  
ATOM   1269  HE1 PHE A  80       5.168  -3.073  -8.467  1.00 92.37           H  
ATOM   1270  CE2 PHE A  80       7.809  -2.559  -6.404  1.00 92.37           C  
ATOM   1271  HE2 PHE A  80       8.074  -2.042  -5.494  1.00 92.37           H  
ATOM   1272  CZ  PHE A  80       6.513  -2.461  -6.924  1.00 92.37           C  
ATOM   1273  HZ  PHE A  80       5.764  -1.881  -6.406  1.00 92.37           H  
ATOM   1274  N   GLU A  81      10.150  -7.851 -10.438  1.00 91.18           N  
ATOM   1275  H   GLU A  81       9.155  -7.941 -10.586  1.00 91.18           H  
ATOM   1276  CA  GLU A  81      11.022  -8.622 -11.321  1.00 91.18           C  
ATOM   1277  HA  GLU A  81      12.002  -8.147 -11.368  1.00 91.18           H  
ATOM   1278  C   GLU A  81      10.427  -8.631 -12.733  1.00 91.18           C  
ATOM   1279  CB  GLU A  81      11.217 -10.040 -10.756  1.00 91.18           C  
ATOM   1280  HB2 GLU A  81      10.269 -10.578 -10.775  1.00 91.18           H  
ATOM   1281  HB3 GLU A  81      11.545  -9.958  -9.719  1.00 91.18           H  
ATOM   1282  O   GLU A  81       9.509  -9.393 -13.028  1.00 91.18           O  
ATOM   1283  CG  GLU A  81      12.279 -10.825 -11.544  1.00 91.18           C  
ATOM   1284  HG2 GLU A  81      11.996 -10.849 -12.596  1.00 91.18           H  
ATOM   1285  HG3 GLU A  81      13.229 -10.295 -11.467  1.00 91.18           H  
ATOM   1286  CD  GLU A  81      12.468 -12.269 -11.045  1.00 91.18           C  
ATOM   1287  OE1 GLU A  81      13.052 -13.065 -11.814  1.00 91.18           O  
ATOM   1288  OE2 GLU A  81      12.057 -12.584  -9.901  1.00 91.18           O  
ATOM   1289  N   GLY A  82      10.942  -7.760 -13.605  1.00 87.79           N  
ATOM   1290  H   GLY A  82      11.636  -7.102 -13.279  1.00 87.79           H  
ATOM   1291  CA  GLY A  82      10.507  -7.671 -15.000  1.00 87.79           C  
ATOM   1292  HA2 GLY A  82      11.052  -6.872 -15.503  1.00 87.79           H  
ATOM   1293  HA3 GLY A  82      10.734  -8.611 -15.503  1.00 87.79           H  
ATOM   1294  C   GLY A  82       9.010  -7.381 -15.138  1.00 87.79           C  
ATOM   1295  O   GLY A  82       8.541  -6.305 -14.776  1.00 87.79           O  
ATOM   1296  N   ASP A  83       8.276  -8.352 -15.676  1.00 91.52           N  
ATOM   1297  H   ASP A  83       8.704  -9.254 -15.829  1.00 91.52           H  
ATOM   1298  CA  ASP A  83       6.831  -8.319 -15.922  1.00 91.52           C  
ATOM   1299  HA  ASP A  83       6.543  -7.297 -16.168  1.00 91.52           H  
ATOM   1300  C   ASP A  83       5.989  -8.740 -14.704  1.00 91.52           C  
ATOM   1301  CB  ASP A  83       6.527  -9.198 -17.151  1.00 91.52           C  
ATOM   1302  HB2 ASP A  83       5.484  -9.054 -17.435  1.00 91.52           H  
ATOM   1303  HB3 ASP A  83       7.141  -8.863 -17.987  1.00 91.52           H  
ATOM   1304  O   ASP A  83       4.762  -8.845 -14.799  1.00 91.52           O  
ATOM   1305  CG  ASP A  83       6.769 -10.701 -16.929  1.00 91.52           C  
ATOM   1306  OD1 ASP A  83       7.722 -11.061 -16.198  1.00 91.52           O  
ATOM   1307  OD2 ASP A  83       6.014 -11.516 -17.502  1.00 91.52           O  
ATOM   1308  N   LYS A  84       6.622  -8.982 -13.549  1.00 94.21           N  
ATOM   1309  H   LYS A  84       7.630  -8.914 -13.542  1.00 94.21           H  
ATOM   1310  CA  LYS A  84       5.961  -9.484 -12.342  1.00 94.21           C  
ATOM   1311  HA  LYS A  84       4.887  -9.516 -12.525  1.00 94.21           H  
ATOM   1312  C   LYS A  84       6.169  -8.581 -11.141  1.00 94.21           C  
ATOM   1313  CB  LYS A  84       6.426 -10.913 -12.034  1.00 94.21           C  
ATOM   1314  HB2 LYS A  84       7.511 -10.924 -11.927  1.00 94.21           H  
ATOM   1315  HB3 LYS A  84       5.978 -11.247 -11.098  1.00 94.21           H  
ATOM   1316  O   LYS A  84       7.254  -8.055 -10.894  1.00 94.21           O  
ATOM   1317  CG  LYS A  84       6.002 -11.865 -13.154  1.00 94.21           C  
ATOM   1318  HG2 LYS A  84       4.914 -11.888 -13.216  1.00 94.21           H  
ATOM   1319  HG3 LYS A  84       6.394 -11.502 -14.104  1.00 94.21           H  
ATOM   1320  CD  LYS A  84       6.534 -13.275 -12.929  1.00 94.21           C  
ATOM   1321  HD2 LYS A  84       7.609 -13.224 -12.758  1.00 94.21           H  
ATOM   1322  HD3 LYS A  84       6.037 -13.727 -12.070  1.00 94.21           H  
ATOM   1323  CE  LYS A  84       6.247 -14.062 -14.206  1.00 94.21           C  
ATOM   1324  HE2 LYS A  84       6.635 -13.486 -15.047  1.00 94.21           H  
ATOM   1325  HE3 LYS A  84       5.169 -14.143 -14.341  1.00 94.21           H  
ATOM   1326  NZ  LYS A  84       6.888 -15.392 -14.163  1.00 94.21           N  
ATOM   1327  HZ1 LYS A  84       7.884 -15.264 -14.049  1.00 94.21           H  
ATOM   1328  HZ2 LYS A  84       6.522 -15.938 -13.396  1.00 94.21           H  
ATOM   1329  HZ3 LYS A  84       6.728 -15.864 -15.041  1.00 94.21           H  
ATOM   1330  N   MET A  85       5.120  -8.512 -10.329  1.00 96.17           N  
ATOM   1331  H   MET A  85       4.276  -8.986 -10.615  1.00 96.17           H  
ATOM   1332  CA  MET A  85       5.182  -7.990  -8.973  1.00 96.17           C  
ATOM   1333  HA  MET A  85       6.214  -7.740  -8.730  1.00 96.17           H  
ATOM   1334  C   MET A  85       4.703  -9.066  -8.007  1.00 96.17           C  
ATOM   1335  CB  MET A  85       4.360  -6.708  -8.860  1.00 96.17           C  
ATOM   1336  HB2 MET A  85       4.707  -5.994  -9.606  1.00 96.17           H  
ATOM   1337  HB3 MET A  85       3.312  -6.939  -9.051  1.00 96.17           H  
ATOM   1338  O   MET A  85       3.592  -9.584  -8.121  1.00 96.17           O  
ATOM   1339  CG  MET A  85       4.515  -6.072  -7.475  1.00 96.17           C  
ATOM   1340  HG2 MET A  85       5.526  -5.671  -7.390  1.00 96.17           H  
ATOM   1341  HG3 MET A  85       4.404  -6.832  -6.701  1.00 96.17           H  
ATOM   1342  SD  MET A  85       3.328  -4.753  -7.119  1.00 96.17           S  
ATOM   1343  CE  MET A  85       1.881  -5.804  -6.960  1.00 96.17           C  
ATOM   1344  HE1 MET A  85       1.137  -5.300  -6.343  1.00 96.17           H  
ATOM   1345  HE2 MET A  85       1.497  -6.035  -7.954  1.00 96.17           H  
ATOM   1346  HE3 MET A  85       2.157  -6.738  -6.473  1.00 96.17           H  
ATOM   1347  N   ARG A  86       5.542  -9.381  -7.030  1.00 97.31           N  
ATOM   1348  H   ARG A  86       6.428  -8.898  -7.001  1.00 97.31           H  
ATOM   1349  CA  ARG A  86       5.250 -10.322  -5.955  1.00 97.31           C  
ATOM   1350  HA  ARG A  86       4.326 -10.861  -6.164  1.00 97.31           H  
ATOM   1351  C   ARG A  86       5.069  -9.548  -4.658  1.00 97.31           C  
ATOM   1352  CB  ARG A  86       6.394 -11.330  -5.907  1.00 97.31           C  
ATOM   1353  HB2 ARG A  86       7.326 -10.774  -5.806  1.00 97.31           H  
ATOM   1354  HB3 ARG A  86       6.428 -11.877  -6.849  1.00 97.31           H  
ATOM   1355  O   ARG A  86       5.894  -8.709  -4.314  1.00 97.31           O  
ATOM   1356  CG  ARG A  86       6.270 -12.332  -4.759  1.00 97.31           C  
ATOM   1357  HG2 ARG A  86       6.071 -11.812  -3.821  1.00 97.31           H  
ATOM   1358  HG3 ARG A  86       5.460 -13.033  -4.961  1.00 97.31           H  
ATOM   1359  CD  ARG A  86       7.605 -13.054  -4.607  1.00 97.31           C  
ATOM   1360  HD2 ARG A  86       7.678 -13.441  -3.591  1.00 97.31           H  
ATOM   1361  HD3 ARG A  86       8.407 -12.322  -4.706  1.00 97.31           H  
ATOM   1362  NE  ARG A  86       7.759 -14.150  -5.575  1.00 97.31           N  
ATOM   1363  HE  ARG A  86       7.031 -14.850  -5.545  1.00 97.31           H  
ATOM   1364  NH1 ARG A  86       9.937 -13.717  -6.177  1.00 97.31           N  
ATOM   1365 HH11 ARG A  86      10.014 -12.978  -5.493  1.00 97.31           H  
ATOM   1366 HH12 ARG A  86      10.665 -13.778  -6.875  1.00 97.31           H  
ATOM   1367  NH2 ARG A  86       8.762 -15.254  -7.285  1.00 97.31           N  
ATOM   1368 HH21 ARG A  86       9.553 -15.375  -7.902  1.00 97.31           H  
ATOM   1369 HH22 ARG A  86       7.909 -15.786  -7.383  1.00 97.31           H  
ATOM   1370  CZ  ARG A  86       8.814 -14.367  -6.334  1.00 97.31           C  
ATOM   1371  N   VAL A  87       4.004  -9.843  -3.931  1.00 97.97           N  
ATOM   1372  H   VAL A  87       3.371 -10.546  -4.284  1.00 97.97           H  
ATOM   1373  CA  VAL A  87       3.694  -9.251  -2.631  1.00 97.97           C  
ATOM   1374  HA  VAL A  87       4.468  -8.533  -2.358  1.00 97.97           H  
ATOM   1375  C   VAL A  87       3.678 -10.373  -1.608  1.00 97.97           C  
ATOM   1376  CB  VAL A  87       2.350  -8.500  -2.655  1.00 97.97           C  
ATOM   1377  HB  VAL A  87       1.536  -9.211  -2.798  1.00 97.97           H  
ATOM   1378  O   VAL A  87       2.826 -11.254  -1.686  1.00 97.97           O  
ATOM   1379  CG1 VAL A  87       2.130  -7.757  -1.333  1.00 97.97           C  
ATOM   1380 HG11 VAL A  87       2.932  -7.038  -1.169  1.00 97.97           H  
ATOM   1381 HG12 VAL A  87       2.111  -8.463  -0.502  1.00 97.97           H  
ATOM   1382 HG13 VAL A  87       1.175  -7.231  -1.351  1.00 97.97           H  
ATOM   1383  CG2 VAL A  87       2.294  -7.483  -3.800  1.00 97.97           C  
ATOM   1384 HG21 VAL A  87       3.095  -6.750  -3.697  1.00 97.97           H  
ATOM   1385 HG22 VAL A  87       2.397  -8.003  -4.753  1.00 97.97           H  
ATOM   1386 HG23 VAL A  87       1.328  -6.979  -3.800  1.00 97.97           H  
ATOM   1387  N   ARG A  88       4.612 -10.354  -0.659  1.00 98.35           N  
ATOM   1388  H   ARG A  88       5.254  -9.574  -0.649  1.00 98.35           H  
ATOM   1389  CA  ARG A  88       4.575 -11.227   0.516  1.00 98.35           C  
ATOM   1390  HA  ARG A  88       3.910 -12.068   0.319  1.00 98.35           H  
ATOM   1391  C   ARG A  88       3.990 -10.460   1.687  1.00 98.35           C  
ATOM   1392  CB  ARG A  88       5.946 -11.816   0.862  1.00 98.35           C  
ATOM   1393  HB2 ARG A  88       5.828 -12.452   1.740  1.00 98.35           H  
ATOM   1394  HB3 ARG A  88       6.640 -11.014   1.112  1.00 98.35           H  
ATOM   1395  O   ARG A  88       4.443  -9.359   2.000  1.00 98.35           O  
ATOM   1396  CG  ARG A  88       6.532 -12.658  -0.275  1.00 98.35           C  
ATOM   1397  HG2 ARG A  88       6.800 -12.003  -1.104  1.00 98.35           H  
ATOM   1398  HG3 ARG A  88       5.792 -13.382  -0.616  1.00 98.35           H  
ATOM   1399  CD  ARG A  88       7.774 -13.411   0.212  1.00 98.35           C  
ATOM   1400  HD2 ARG A  88       7.457 -14.250   0.831  1.00 98.35           H  
ATOM   1401  HD3 ARG A  88       8.373 -12.744   0.832  1.00 98.35           H  
ATOM   1402  NE  ARG A  88       8.550 -13.912  -0.935  1.00 98.35           N  
ATOM   1403  HE  ARG A  88       8.029 -14.507  -1.563  1.00 98.35           H  
ATOM   1404  NH1 ARG A  88      10.526 -12.826  -0.525  1.00 98.35           N  
ATOM   1405 HH11 ARG A  88      11.197 -12.245  -1.006  1.00 98.35           H  
ATOM   1406 HH12 ARG A  88      10.178 -12.592   0.394  1.00 98.35           H  
ATOM   1407  NH2 ARG A  88      10.195 -13.785  -2.491  1.00 98.35           N  
ATOM   1408 HH21 ARG A  88       9.594 -14.330  -3.093  1.00 98.35           H  
ATOM   1409 HH22 ARG A  88      10.845 -13.127  -2.896  1.00 98.35           H  
ATOM   1410  CZ  ARG A  88       9.757 -13.529  -1.299  1.00 98.35           C  
ATOM   1411  N   LEU A  89       2.988 -11.049   2.312  1.00 98.35           N  
ATOM   1412  H   LEU A  89       2.709 -11.967   1.994  1.00 98.35           H  
ATOM   1413  CA  LEU A  89       2.291 -10.527   3.469  1.00 98.35           C  
ATOM   1414  HA  LEU A  89       2.634  -9.517   3.692  1.00 98.35           H  
ATOM   1415  C   LEU A  89       2.587 -11.431   4.654  1.00 98.35           C  
ATOM   1416  CB  LEU A  89       0.783 -10.495   3.194  1.00 98.35           C  
ATOM   1417  HB2 LEU A  89       0.443 -11.518   3.032  1.00 98.35           H  
ATOM   1418  HB3 LEU A  89       0.287 -10.112   4.086  1.00 98.35           H  
ATOM   1419  O   LEU A  89       2.437 -12.642   4.535  1.00 98.35           O  
ATOM   1420  CG  LEU A  89       0.355  -9.645   1.990  1.00 98.35           C  
ATOM   1421  HG  LEU A  89       0.892  -9.954   1.094  1.00 98.35           H  
ATOM   1422  CD1 LEU A  89      -1.135  -9.864   1.748  1.00 98.35           C  
ATOM   1423 HD11 LEU A  89      -1.693  -9.687   2.668  1.00 98.35           H  
ATOM   1424 HD12 LEU A  89      -1.499  -9.186   0.977  1.00 98.35           H  
ATOM   1425 HD13 LEU A  89      -1.305 -10.892   1.430  1.00 98.35           H  
ATOM   1426  CD2 LEU A  89       0.612  -8.160   2.235  1.00 98.35           C  
ATOM   1427 HD21 LEU A  89       0.086  -7.839   3.134  1.00 98.35           H  
ATOM   1428 HD22 LEU A  89       1.682  -7.996   2.361  1.00 98.35           H  
ATOM   1429 HD23 LEU A  89       0.267  -7.580   1.379  1.00 98.35           H  
ATOM   1430  N   ARG A  90       2.960 -10.858   5.792  1.00 98.22           N  
ATOM   1431  H   ARG A  90       3.086  -9.856   5.801  1.00 98.22           H  
ATOM   1432  CA  ARG A  90       3.138 -11.602   7.040  1.00 98.22           C  
ATOM   1433  HA  ARG A  90       2.747 -12.613   6.926  1.00 98.22           H  
ATOM   1434  C   ARG A  90       2.344 -10.939   8.149  1.00 98.22           C  
ATOM   1435  CB  ARG A  90       4.633 -11.713   7.348  1.00 98.22           C  
ATOM   1436  HB2 ARG A  90       5.077 -10.718   7.365  1.00 98.22           H  
ATOM   1437  HB3 ARG A  90       5.113 -12.296   6.562  1.00 98.22           H  
ATOM   1438  O   ARG A  90       2.480  -9.734   8.350  1.00 98.22           O  
ATOM   1439  CG  ARG A  90       4.874 -12.389   8.696  1.00 98.22           C  
ATOM   1440  HG2 ARG A  90       4.395 -13.368   8.718  1.00 98.22           H  
ATOM   1441  HG3 ARG A  90       4.465 -11.769   9.494  1.00 98.22           H  
ATOM   1442  CD  ARG A  90       6.371 -12.551   8.921  1.00 98.22           C  
ATOM   1443  HD2 ARG A  90       6.870 -11.605   8.711  1.00 98.22           H  
ATOM   1444  HD3 ARG A  90       6.743 -13.319   8.244  1.00 98.22           H  
ATOM   1445  NE  ARG A  90       6.600 -12.913  10.319  1.00 98.22           N  
ATOM   1446  HE  ARG A  90       5.917 -12.588  10.987  1.00 98.22           H  
ATOM   1447  NH1 ARG A  90       8.627 -13.942  10.121  1.00 98.22           N  
ATOM   1448 HH11 ARG A  90       9.328 -14.545  10.529  1.00 98.22           H  
ATOM   1449 HH12 ARG A  90       8.509 -13.866   9.121  1.00 98.22           H  
ATOM   1450  NH2 ARG A  90       7.573 -13.792  12.115  1.00 98.22           N  
ATOM   1451 HH21 ARG A  90       8.289 -14.300  12.613  1.00 98.22           H  
ATOM   1452 HH22 ARG A  90       6.760 -13.414  12.579  1.00 98.22           H  
ATOM   1453  CZ  ARG A  90       7.613 -13.550  10.841  1.00 98.22           C  
ATOM   1454  N   ASN A  91       1.540 -11.718   8.863  1.00 97.40           N  
ATOM   1455  H   ASN A  91       1.502 -12.705   8.651  1.00 97.40           H  
ATOM   1456  CA  ASN A  91       0.744 -11.222   9.979  1.00 97.40           C  
ATOM   1457  HA  ASN A  91       0.796 -10.134  10.018  1.00 97.40           H  
ATOM   1458  C   ASN A  91       1.299 -11.747  11.307  1.00 97.40           C  
ATOM   1459  CB  ASN A  91      -0.726 -11.594   9.748  1.00 97.40           C  
ATOM   1460  HB2 ASN A  91      -1.062 -11.192   8.792  1.00 97.40           H  
ATOM   1461  HB3 ASN A  91      -0.818 -12.681   9.731  1.00 97.40           H  
ATOM   1462  O   ASN A  91       1.111 -12.910  11.654  1.00 97.40           O  
ATOM   1463  CG  ASN A  91      -1.634 -11.048  10.828  1.00 97.40           C  
ATOM   1464  ND2 ASN A  91      -2.846 -11.537  10.911  1.00 97.40           N  
ATOM   1465 HD21 ASN A  91      -3.174 -12.187  10.211  1.00 97.40           H  
ATOM   1466 HD22 ASN A  91      -3.447 -11.196  11.647  1.00 97.40           H  
ATOM   1467  OD1 ASN A  91      -1.269 -10.159  11.581  1.00 97.40           O  
ATOM   1468  N   ASP A  92       1.960 -10.871  12.060  1.00 94.58           N  
ATOM   1469  H   ASP A  92       1.999  -9.907  11.759  1.00 94.58           H  
ATOM   1470  CA  ASP A  92       2.461 -11.174  13.405  1.00 94.58           C  
ATOM   1471  HA  ASP A  92       2.595 -12.252  13.499  1.00 94.58           H  
ATOM   1472  C   ASP A  92       1.445 -10.772  14.500  1.00 94.58           C  
ATOM   1473  CB  ASP A  92       3.846 -10.530  13.605  1.00 94.58           C  
ATOM   1474  HB2 ASP A  92       4.164 -10.688  14.636  1.00 94.58           H  
ATOM   1475  HB3 ASP A  92       3.756  -9.455  13.448  1.00 94.58           H  
ATOM   1476  O   ASP A  92       1.759 -10.802  15.689  1.00 94.58           O  
ATOM   1477  CG  ASP A  92       4.952 -11.087  12.692  1.00 94.58           C  
ATOM   1478  OD1 ASP A  92       5.158 -12.326  12.626  1.00 94.58           O  
ATOM   1479  OD2 ASP A  92       5.685 -10.273  12.086  1.00 94.58           O  
ATOM   1480  N   SER A  93       0.222 -10.391  14.115  1.00 91.31           N  
ATOM   1481  H   SER A  93       0.015 -10.394  13.126  1.00 91.31           H  
ATOM   1482  CA  SER A  93      -0.868 -10.038  15.033  1.00 91.31           C  
ATOM   1483  HA  SER A  93      -0.447  -9.469  15.862  1.00 91.31           H  
ATOM   1484  C   SER A  93      -1.568 -11.272  15.602  1.00 91.31           C  
ATOM   1485  CB  SER A  93      -1.931  -9.169  14.347  1.00 91.31           C  
ATOM   1486  HB2 SER A  93      -2.586  -9.800  13.747  1.00 91.31           H  
ATOM   1487  HB3 SER A  93      -2.535  -8.672  15.106  1.00 91.31           H  
ATOM   1488  O   SER A  93      -1.499 -12.365  15.047  1.00 91.31           O  
ATOM   1489  OG  SER A  93      -1.345  -8.203  13.508  1.00 91.31           O  
ATOM   1490  HG  SER A  93      -1.137  -8.665  12.693  1.00 91.31           H  
ATOM   1491  N   SER A  94      -2.331 -11.083  16.681  1.00 90.02           N  
ATOM   1492  H   SER A  94      -2.356 -10.169  17.110  1.00 90.02           H  
ATOM   1493  CA  SER A  94      -3.173 -12.126  17.289  1.00 90.02           C  
ATOM   1494  HA  SER A  94      -2.639 -13.076  17.243  1.00 90.02           H  
ATOM   1495  C   SER A  94      -4.522 -12.340  16.590  1.00 90.02           C  
ATOM   1496  CB  SER A  94      -3.404 -11.785  18.761  1.00 90.02           C  
ATOM   1497  HB2 SER A  94      -4.048 -12.537  19.218  1.00 90.02           H  
ATOM   1498  HB3 SER A  94      -2.445 -11.778  19.279  1.00 90.02           H  
ATOM   1499  O   SER A  94      -5.222 -13.305  16.896  1.00 90.02           O  
ATOM   1500  OG  SER A  94      -4.005 -10.507  18.867  1.00 90.02           O  
ATOM   1501  HG  SER A  94      -4.024 -10.240  19.789  1.00 90.02           H  
ATOM   1502  N   THR A  95      -4.896 -11.468  15.653  1.00 91.81           N  
ATOM   1503  H   THR A  95      -4.286 -10.690  15.444  1.00 91.81           H  
ATOM   1504  CA  THR A  95      -6.144 -11.543  14.882  1.00 91.81           C  
ATOM   1505  HA  THR A  95      -6.662 -12.460  15.161  1.00 91.81           H  
ATOM   1506  C   THR A  95      -5.867 -11.585  13.376  1.00 91.81           C  
ATOM   1507  CB  THR A  95      -7.082 -10.372  15.210  1.00 91.81           C  
ATOM   1508  HB  THR A  95      -7.946 -10.413  14.546  1.00 91.81           H  
ATOM   1509  O   THR A  95      -4.835 -11.074  12.928  1.00 91.81           O  
ATOM   1510  CG2 THR A  95      -7.574 -10.428  16.656  1.00 91.81           C  
ATOM   1511 HG21 THR A  95      -6.736 -10.311  17.343  1.00 91.81           H  
ATOM   1512 HG22 THR A  95      -8.292  -9.627  16.830  1.00 91.81           H  
ATOM   1513 HG23 THR A  95      -8.059 -11.386  16.843  1.00 91.81           H  
ATOM   1514  OG1 THR A  95      -6.427  -9.138  15.040  1.00 91.81           O  
ATOM   1515  HG1 THR A  95      -7.094  -8.448  15.023  1.00 91.81           H  
ATOM   1516  N   PRO A  96      -6.755 -12.200  12.571  1.00 95.22           N  
ATOM   1517  CA  PRO A  96      -6.653 -12.144  11.117  1.00 95.22           C  
ATOM   1518  HA  PRO A  96      -5.707 -12.596  10.819  1.00 95.22           H  
ATOM   1519  C   PRO A  96      -6.714 -10.709  10.587  1.00 95.22           C  
ATOM   1520  CB  PRO A  96      -7.807 -12.990  10.570  1.00 95.22           C  
ATOM   1521  HB2 PRO A  96      -7.512 -13.543   9.679  1.00 95.22           H  
ATOM   1522  HB3 PRO A  96      -8.669 -12.358  10.358  1.00 95.22           H  
ATOM   1523  O   PRO A  96      -7.403  -9.855  11.148  1.00 95.22           O  
ATOM   1524  CG  PRO A  96      -8.143 -13.926  11.728  1.00 95.22           C  
ATOM   1525  HG2 PRO A  96      -9.182 -14.254  11.694  1.00 95.22           H  
ATOM   1526  HG3 PRO A  96      -7.471 -14.784  11.711  1.00 95.22           H  
ATOM   1527  CD  PRO A  96      -7.859 -13.068  12.959  1.00 95.22           C  
ATOM   1528  HD2 PRO A  96      -8.732 -12.461  13.198  1.00 95.22           H  
ATOM   1529  HD3 PRO A  96      -7.599 -13.715  13.796  1.00 95.22           H  
ATOM   1530  N   VAL A  97      -6.017 -10.476   9.478  1.00 96.68           N  
ATOM   1531  H   VAL A  97      -5.484 -11.236   9.080  1.00 96.68           H  
ATOM   1532  CA  VAL A  97      -5.965  -9.189   8.775  1.00 96.68           C  
ATOM   1533  HA  VAL A  97      -6.660  -8.483   9.227  1.00 96.68           H  
ATOM   1534  C   VAL A  97      -6.387  -9.410   7.329  1.00 96.68           C  
ATOM   1535  CB  VAL A  97      -4.547  -8.597   8.863  1.00 96.68           C  
ATOM   1536  HB  VAL A  97      -3.834  -9.335   8.494  1.00 96.68           H  
ATOM   1537  O   VAL A  97      -5.943 -10.365   6.694  1.00 96.68           O  
ATOM   1538  CG1 VAL A  97      -4.377  -7.319   8.040  1.00 96.68           C  
ATOM   1539 HG11 VAL A  97      -5.080  -6.558   8.378  1.00 96.68           H  
ATOM   1540 HG12 VAL A  97      -3.358  -6.954   8.170  1.00 96.68           H  
ATOM   1541 HG13 VAL A  97      -4.540  -7.519   6.981  1.00 96.68           H  
ATOM   1542  CG2 VAL A  97      -4.176  -8.249  10.310  1.00 96.68           C  
ATOM   1543 HG21 VAL A  97      -3.132  -7.939  10.352  1.00 96.68           H  
ATOM   1544 HG22 VAL A  97      -4.290  -9.119  10.957  1.00 96.68           H  
ATOM   1545 HG23 VAL A  97      -4.816  -7.449  10.683  1.00 96.68           H  
ATOM   1546  N   GLU A  98      -7.226  -8.531   6.794  1.00 97.79           N  
ATOM   1547  H   GLU A  98      -7.506  -7.731   7.344  1.00 97.79           H  
ATOM   1548  CA  GLU A  98      -7.582  -8.522   5.378  1.00 97.79           C  
ATOM   1549  HA  GLU A  98      -7.345  -9.495   4.948  1.00 97.79           H  
ATOM   1550  C   GLU A  98      -6.744  -7.478   4.637  1.00 97.79           C  
ATOM   1551  CB  GLU A  98      -9.093  -8.323   5.208  1.00 97.79           C  
ATOM   1552  HB2 GLU A  98      -9.609  -9.073   5.807  1.00 97.79           H  
ATOM   1553  HB3 GLU A  98      -9.384  -7.333   5.558  1.00 97.79           H  
ATOM   1554  O   GLU A  98      -6.648  -6.322   5.047  1.00 97.79           O  
ATOM   1555  CG  GLU A  98      -9.504  -8.500   3.742  1.00 97.79           C  
ATOM   1556  HG2 GLU A  98      -9.133  -7.656   3.160  1.00 97.79           H  
ATOM   1557  HG3 GLU A  98      -9.034  -9.401   3.350  1.00 97.79           H  
ATOM   1558  CD  GLU A  98     -11.025  -8.619   3.589  1.00 97.79           C  
ATOM   1559  OE1 GLU A  98     -11.696  -7.571   3.480  1.00 97.79           O  
ATOM   1560  OE2 GLU A  98     -11.501  -9.775   3.531  1.00 97.79           O  
ATOM   1561  N   VAL A  99      -6.109  -7.887   3.542  1.00 98.06           N  
ATOM   1562  H   VAL A  99      -6.196  -8.857   3.276  1.00 98.06           H  
ATOM   1563  CA  VAL A  99      -5.280  -7.022   2.706  1.00 98.06           C  
ATOM   1564  HA  VAL A  99      -5.305  -6.013   3.119  1.00 98.06           H  
ATOM   1565  C   VAL A  99      -5.865  -6.969   1.304  1.00 98.06           C  
ATOM   1566  CB  VAL A  99      -3.805  -7.455   2.700  1.00 98.06           C  
ATOM   1567  HB  VAL A  99      -3.710  -8.420   2.201  1.00 98.06           H  
ATOM   1568  O   VAL A  99      -5.876  -7.962   0.572  1.00 98.06           O  
ATOM   1569  CG1 VAL A  99      -2.959  -6.417   1.947  1.00 98.06           C  
ATOM   1570 HG11 VAL A  99      -3.276  -6.360   0.905  1.00 98.06           H  
ATOM   1571 HG12 VAL A  99      -1.908  -6.705   1.974  1.00 98.06           H  
ATOM   1572 HG13 VAL A  99      -3.074  -5.436   2.408  1.00 98.06           H  
ATOM   1573  CG2 VAL A  99      -3.245  -7.580   4.125  1.00 98.06           C  
ATOM   1574 HG21 VAL A  99      -2.175  -7.786   4.097  1.00 98.06           H  
ATOM   1575 HG22 VAL A  99      -3.737  -8.402   4.644  1.00 98.06           H  
ATOM   1576 HG23 VAL A  99      -3.421  -6.656   4.677  1.00 98.06           H  
ATOM   1577  N   HIS A 100      -6.318  -5.784   0.910  1.00 98.32           N  
ATOM   1578  H   HIS A 100      -6.290  -5.031   1.584  1.00 98.32           H  
ATOM   1579  CA  HIS A 100      -6.759  -5.480  -0.446  1.00 98.32           C  
ATOM   1580  HA  HIS A 100      -7.065  -6.403  -0.937  1.00 98.32           H  
ATOM   1581  C   HIS A 100      -5.597  -4.868  -1.220  1.00 98.32           C  
ATOM   1582  CB  HIS A 100      -7.969  -4.542  -0.441  1.00 98.32           C  
ATOM   1583  HB2 HIS A 100      -8.363  -4.486  -1.455  1.00 98.32           H  
ATOM   1584  HB3 HIS A 100      -7.649  -3.537  -0.165  1.00 98.32           H  
ATOM   1585  O   HIS A 100      -5.062  -3.827  -0.846  1.00 98.32           O  
ATOM   1586  CG  HIS A 100      -9.086  -4.962   0.478  1.00 98.32           C  
ATOM   1587  CD2 HIS A 100      -9.190  -4.666   1.807  1.00 98.32           C  
ATOM   1588  HD2 HIS A 100      -8.486  -4.115   2.413  1.00 98.32           H  
ATOM   1589  ND1 HIS A 100     -10.197  -5.706   0.078  1.00 98.32           N  
ATOM   1590  CE1 HIS A 100     -10.945  -5.843   1.190  1.00 98.32           C  
ATOM   1591  HE1 HIS A 100     -11.868  -6.399   1.262  1.00 98.32           H  
ATOM   1592  NE2 HIS A 100     -10.376  -5.219   2.233  1.00 98.32           N  
ATOM   1593  HE2 HIS A 100     -10.776  -5.186   3.159  1.00 98.32           H  
ATOM   1594  N   ILE A 101      -5.209  -5.504  -2.315  1.00 98.09           N  
ATOM   1595  H   ILE A 101      -5.700  -6.350  -2.564  1.00 98.09           H  
ATOM   1596  CA  ILE A 101      -4.085  -5.103  -3.153  1.00 98.09           C  
ATOM   1597  HA  ILE A 101      -3.576  -4.253  -2.698  1.00 98.09           H  
ATOM   1598  C   ILE A 101      -4.636  -4.683  -4.511  1.00 98.09           C  
ATOM   1599  CB  ILE A 101      -3.063  -6.248  -3.290  1.00 98.09           C  
ATOM   1600  HB  ILE A 101      -3.534  -7.030  -3.885  1.00 98.09           H  
ATOM   1601  O   ILE A 101      -5.330  -5.463  -5.169  1.00 98.09           O  
ATOM   1602  CG1 ILE A 101      -2.671  -6.884  -1.938  1.00 98.09           C  
ATOM   1603 HG12 ILE A 101      -3.569  -7.203  -1.408  1.00 98.09           H  
ATOM   1604 HG13 ILE A 101      -2.156  -6.152  -1.315  1.00 98.09           H  
ATOM   1605  CG2 ILE A 101      -1.829  -5.710  -4.040  1.00 98.09           C  
ATOM   1606 HG21 ILE A 101      -2.114  -5.365  -5.034  1.00 98.09           H  
ATOM   1607 HG22 ILE A 101      -1.077  -6.487  -4.170  1.00 98.09           H  
ATOM   1608 HG23 ILE A 101      -1.393  -4.876  -3.490  1.00 98.09           H  
ATOM   1609  CD1 ILE A 101      -1.799  -8.135  -2.092  1.00 98.09           C  
ATOM   1610 HD11 ILE A 101      -1.671  -8.609  -1.119  1.00 98.09           H  
ATOM   1611 HD12 ILE A 101      -0.814  -7.877  -2.480  1.00 98.09           H  
ATOM   1612 HD13 ILE A 101      -2.283  -8.843  -2.764  1.00 98.09           H  
ATOM   1613  N   LYS A 102      -4.311  -3.467  -4.948  1.00 96.82           N  
ATOM   1614  H   LYS A 102      -3.735  -2.898  -4.345  1.00 96.82           H  
ATOM   1615  CA  LYS A 102      -4.655  -2.944  -6.273  1.00 96.82           C  
ATOM   1616  HA  LYS A 102      -5.150  -3.730  -6.843  1.00 96.82           H  
ATOM   1617  C   LYS A 102      -3.397  -2.557  -7.038  1.00 96.82           C  
ATOM   1618  CB  LYS A 102      -5.633  -1.773  -6.136  1.00 96.82           C  
ATOM   1619  HB2 LYS A 102      -5.166  -0.987  -5.543  1.00 96.82           H  
ATOM   1620  HB3 LYS A 102      -6.528  -2.113  -5.615  1.00 96.82           H  
ATOM   1621  O   LYS A 102      -2.541  -1.848  -6.515  1.00 96.82           O  
ATOM   1622  CG  LYS A 102      -6.024  -1.217  -7.512  1.00 96.82           C  
ATOM   1623  HG2 LYS A 102      -5.129  -0.943  -8.070  1.00 96.82           H  
ATOM   1624  HG3 LYS A 102      -6.567  -1.974  -8.077  1.00 96.82           H  
ATOM   1625  CD  LYS A 102      -6.877   0.042  -7.378  1.00 96.82           C  
ATOM   1626  HD2 LYS A 102      -6.307   0.787  -6.824  1.00 96.82           H  
ATOM   1627  HD3 LYS A 102      -7.799  -0.182  -6.843  1.00 96.82           H  
ATOM   1628  CE  LYS A 102      -7.172   0.548  -8.792  1.00 96.82           C  
ATOM   1629  HE2 LYS A 102      -7.876  -0.124  -9.283  1.00 96.82           H  
ATOM   1630  HE3 LYS A 102      -6.249   0.502  -9.371  1.00 96.82           H  
ATOM   1631  NZ  LYS A 102      -7.672   1.940  -8.769  1.00 96.82           N  
ATOM   1632  HZ1 LYS A 102      -8.519   2.026  -8.225  1.00 96.82           H  
ATOM   1633  HZ2 LYS A 102      -6.967   2.530  -8.351  1.00 96.82           H  
ATOM   1634  HZ3 LYS A 102      -7.823   2.264  -9.714  1.00 96.82           H  
ATOM   1635  N   VAL A 103      -3.320  -2.993  -8.291  1.00 94.92           N  
ATOM   1636  H   VAL A 103      -4.075  -3.566  -8.640  1.00 94.92           H  
ATOM   1637  CA  VAL A 103      -2.154  -2.825  -9.164  1.00 94.92           C  
ATOM   1638  HA  VAL A 103      -1.555  -1.975  -8.838  1.00 94.92           H  
ATOM   1639  C   VAL A 103      -2.644  -2.593 -10.585  1.00 94.92           C  
ATOM   1640  CB  VAL A 103      -1.287  -4.088  -9.131  1.00 94.92           C  
ATOM   1641  HB  VAL A 103      -1.823  -4.910  -9.605  1.00 94.92           H  
ATOM   1642  O   VAL A 103      -3.175  -3.503 -11.218  1.00 94.92           O  
ATOM   1643  CG1 VAL A 103       0.019  -3.858  -9.881  1.00 94.92           C  
ATOM   1644 HG11 VAL A 103       0.590  -3.053  -9.418  1.00 94.92           H  
ATOM   1645 HG12 VAL A 103      -0.172  -3.622 -10.928  1.00 94.92           H  
ATOM   1646 HG13 VAL A 103       0.583  -4.790  -9.837  1.00 94.92           H  
ATOM   1647  CG2 VAL A 103      -0.955  -4.536  -7.711  1.00 94.92           C  
ATOM   1648 HG21 VAL A 103      -1.862  -4.681  -7.124  1.00 94.92           H  
ATOM   1649 HG22 VAL A 103      -0.516  -5.532  -7.775  1.00 94.92           H  
ATOM   1650 HG23 VAL A 103      -0.299  -3.819  -7.218  1.00 94.92           H  
ATOM   1651  N   GLY A 104      -2.527  -1.360 -11.082  1.00 90.12           N  
ATOM   1652  H   GLY A 104      -2.028  -0.661 -10.552  1.00 90.12           H  
ATOM   1653  CA  GLY A 104      -3.207  -0.967 -12.317  1.00 90.12           C  
ATOM   1654  HA2 GLY A 104      -2.758  -1.497 -13.157  1.00 90.12           H  
ATOM   1655  HA3 GLY A 104      -3.088   0.104 -12.480  1.00 90.12           H  
ATOM   1656  C   GLY A 104      -4.708  -1.287 -12.246  1.00 90.12           C  
ATOM   1657  O   GLY A 104      -5.425  -0.761 -11.386  1.00 90.12           O  
ATOM   1658  N   ASP A 105      -5.157  -2.177 -13.131  1.00 90.26           N  
ATOM   1659  H   ASP A 105      -4.495  -2.574 -13.782  1.00 90.26           H  
ATOM   1660  CA  ASP A 105      -6.547  -2.639 -13.224  1.00 90.26           C  
ATOM   1661  HA  ASP A 105      -7.207  -1.843 -12.878  1.00 90.26           H  
ATOM   1662  C   ASP A 105      -6.828  -3.886 -12.364  1.00 90.26           C  
ATOM   1663  CB  ASP A 105      -6.888  -2.918 -14.697  1.00 90.26           C  
ATOM   1664  HB2 ASP A 105      -7.959  -3.099 -14.788  1.00 90.26           H  
ATOM   1665  HB3 ASP A 105      -6.364  -3.819 -15.014  1.00 90.26           H  
ATOM   1666  O   ASP A 105      -7.987  -4.203 -12.090  1.00 90.26           O  
ATOM   1667  CG  ASP A 105      -6.498  -1.757 -15.615  1.00 90.26           C  
ATOM   1668  OD1 ASP A 105      -6.950  -0.625 -15.331  1.00 90.26           O  
ATOM   1669  OD2 ASP A 105      -5.691  -2.015 -16.551  1.00 90.26           O  
ATOM   1670  N   GLU A 106      -5.782  -4.588 -11.918  1.00 94.45           N  
ATOM   1671  H   GLU A 106      -4.851  -4.218 -12.047  1.00 94.45           H  
ATOM   1672  CA  GLU A 106      -5.908  -5.811 -11.129  1.00 94.45           C  
ATOM   1673  HA  GLU A 106      -6.764  -6.368 -11.511  1.00 94.45           H  
ATOM   1674  C   GLU A 106      -6.180  -5.509  -9.657  1.00 94.45           C  
ATOM   1675  CB  GLU A 106      -4.677  -6.717 -11.271  1.00 94.45           C  
ATOM   1676  HB2 GLU A 106      -3.770  -6.160 -11.035  1.00 94.45           H  
ATOM   1677  HB3 GLU A 106      -4.782  -7.530 -10.553  1.00 94.45           H  
ATOM   1678  O   GLU A 106      -5.634  -4.570  -9.067  1.00 94.45           O  
ATOM   1679  CG  GLU A 106      -4.579  -7.309 -12.683  1.00 94.45           C  
ATOM   1680  HG2 GLU A 106      -4.392  -6.501 -13.389  1.00 94.45           H  
ATOM   1681  HG3 GLU A 106      -5.538  -7.762 -12.937  1.00 94.45           H  
ATOM   1682  CD  GLU A 106      -3.485  -8.378 -12.821  1.00 94.45           C  
ATOM   1683  OE1 GLU A 106      -3.029  -8.555 -13.967  1.00 94.45           O  
ATOM   1684  OE2 GLU A 106      -3.145  -9.035 -11.808  1.00 94.45           O  
ATOM   1685  N   LYS A 107      -7.033  -6.338  -9.050  1.00 95.64           N  
ATOM   1686  H   LYS A 107      -7.415  -7.103  -9.588  1.00 95.64           H  
ATOM   1687  CA  LYS A 107      -7.377  -6.284  -7.630  1.00 95.64           C  
ATOM   1688  HA  LYS A 107      -6.613  -5.713  -7.103  1.00 95.64           H  
ATOM   1689  C   LYS A 107      -7.399  -7.692  -7.050  1.00 95.64           C  
ATOM   1690  CB  LYS A 107      -8.734  -5.603  -7.418  1.00 95.64           C  
ATOM   1691  HB2 LYS A 107      -9.492  -6.143  -7.985  1.00 95.64           H  
ATOM   1692  HB3 LYS A 107      -8.991  -5.662  -6.360  1.00 95.64           H  
ATOM   1693  O   LYS A 107      -7.972  -8.599  -7.652  1.00 95.64           O  
ATOM   1694  CG  LYS A 107      -8.731  -4.128  -7.842  1.00 95.64           C  
ATOM   1695  HG2 LYS A 107      -8.476  -4.044  -8.898  1.00 95.64           H  
ATOM   1696  HG3 LYS A 107      -8.000  -3.584  -7.244  1.00 95.64           H  
ATOM   1697  CD  LYS A 107     -10.121  -3.531  -7.619  1.00 95.64           C  
ATOM   1698  HD2 LYS A 107     -10.852  -4.143  -8.147  1.00 95.64           H  
ATOM   1699  HD3 LYS A 107     -10.349  -3.547  -6.553  1.00 95.64           H  
ATOM   1700  CE  LYS A 107     -10.182  -2.100  -8.149  1.00 95.64           C  
ATOM   1701  HE2 LYS A 107      -9.895  -2.114  -9.200  1.00 95.64           H  
ATOM   1702  HE3 LYS A 107      -9.458  -1.499  -7.599  1.00 95.64           H  
ATOM   1703  NZ  LYS A 107     -11.553  -1.557  -7.990  1.00 95.64           N  
ATOM   1704  HZ1 LYS A 107     -11.821  -1.560  -7.016  1.00 95.64           H  
ATOM   1705  HZ2 LYS A 107     -12.207  -2.146  -8.485  1.00 95.64           H  
ATOM   1706  HZ3 LYS A 107     -11.632  -0.620  -8.360  1.00 95.64           H  
ATOM   1707  N   ARG A 108      -6.809  -7.863  -5.872  1.00 96.90           N  
ATOM   1708  H   ARG A 108      -6.359  -7.060  -5.456  1.00 96.90           H  
ATOM   1709  CA  ARG A 108      -6.849  -9.100  -5.081  1.00 96.90           C  
ATOM   1710  HA  ARG A 108      -7.640  -9.757  -5.441  1.00 96.90           H  
ATOM   1711  C   ARG A 108      -7.144  -8.740  -3.632  1.00 96.90           C  
ATOM   1712  CB  ARG A 108      -5.496  -9.823  -5.149  1.00 96.90           C  
ATOM   1713  HB2 ARG A 108      -4.729  -9.106  -4.857  1.00 96.90           H  
ATOM   1714  HB3 ARG A 108      -5.475 -10.615  -4.400  1.00 96.90           H  
ATOM   1715  O   ARG A 108      -6.585  -7.772  -3.129  1.00 96.90           O  
ATOM   1716  CG  ARG A 108      -5.104 -10.417  -6.512  1.00 96.90           C  
ATOM   1717  HG2 ARG A 108      -4.015 -10.424  -6.547  1.00 96.90           H  
ATOM   1718  HG3 ARG A 108      -5.456  -9.791  -7.332  1.00 96.90           H  
ATOM   1719  CD  ARG A 108      -5.574 -11.863  -6.710  1.00 96.90           C  
ATOM   1720  HD2 ARG A 108      -6.632 -11.865  -6.973  1.00 96.90           H  
ATOM   1721  HD3 ARG A 108      -5.437 -12.406  -5.775  1.00 96.90           H  
ATOM   1722  NE  ARG A 108      -4.779 -12.506  -7.775  1.00 96.90           N  
ATOM   1723  HE  ARG A 108      -4.339 -11.885  -8.439  1.00 96.90           H  
ATOM   1724  NH1 ARG A 108      -5.060 -14.699  -7.147  1.00 96.90           N  
ATOM   1725 HH11 ARG A 108      -5.697 -14.399  -6.423  1.00 96.90           H  
ATOM   1726 HH12 ARG A 108      -4.830 -15.676  -7.256  1.00 96.90           H  
ATOM   1727  NH2 ARG A 108      -3.689 -14.188  -8.840  1.00 96.90           N  
ATOM   1728 HH21 ARG A 108      -3.191 -13.500  -9.387  1.00 96.90           H  
ATOM   1729 HH22 ARG A 108      -3.462 -15.166  -8.950  1.00 96.90           H  
ATOM   1730  CZ  ARG A 108      -4.518 -13.793  -7.916  1.00 96.90           C  
ATOM   1731  N   THR A 109      -7.950  -9.551  -2.968  1.00 97.75           N  
ATOM   1732  H   THR A 109      -8.363 -10.342  -3.441  1.00 97.75           H  
ATOM   1733  CA  THR A 109      -8.158  -9.475  -1.519  1.00 97.75           C  
ATOM   1734  HA  THR A 109      -7.580  -8.652  -1.099  1.00 97.75           H  
ATOM   1735  C   THR A 109      -7.653 -10.768  -0.902  1.00 97.75           C  
ATOM   1736  CB  THR A 109      -9.629  -9.214  -1.176  1.00 97.75           C  
ATOM   1737  HB  THR A 109     -10.244 -10.022  -1.571  1.00 97.75           H  
ATOM   1738  O   THR A 109      -7.912 -11.846  -1.441  1.00 97.75           O  
ATOM   1739  CG2 THR A 109      -9.864  -9.092   0.325  1.00 97.75           C  
ATOM   1740 HG21 THR A 109      -9.198  -8.343   0.754  1.00 97.75           H  
ATOM   1741 HG22 THR A 109      -9.692 -10.049   0.818  1.00 97.75           H  
ATOM   1742 HG23 THR A 109     -10.897  -8.803   0.516  1.00 97.75           H  
ATOM   1743  OG1 THR A 109     -10.026  -7.998  -1.772  1.00 97.75           O  
ATOM   1744  HG1 THR A 109     -10.120  -7.354  -1.066  1.00 97.75           H  
ATOM   1745  N   VAL A 110      -6.891 -10.656   0.182  1.00 97.51           N  
ATOM   1746  H   VAL A 110      -6.689  -9.733   0.539  1.00 97.51           H  
ATOM   1747  CA  VAL A 110      -6.273 -11.787   0.876  1.00 97.51           C  
ATOM   1748  HA  VAL A 110      -6.748 -12.716   0.563  1.00 97.51           H  
ATOM   1749  C   VAL A 110      -6.477 -11.635   2.372  1.00 97.51           C  
ATOM   1750  CB  VAL A 110      -4.772 -11.876   0.548  1.00 97.51           C  
ATOM   1751  HB  VAL A 110      -4.275 -10.949   0.834  1.00 97.51           H  
ATOM   1752  O   VAL A 110      -6.132 -10.605   2.940  1.00 97.51           O  
ATOM   1753  CG1 VAL A 110      -4.083 -13.036   1.275  1.00 97.51           C  
ATOM   1754 HG11 VAL A 110      -4.536 -13.988   0.998  1.00 97.51           H  
ATOM   1755 HG12 VAL A 110      -4.151 -12.907   2.355  1.00 97.51           H  
ATOM   1756 HG13 VAL A 110      -3.023 -13.042   1.018  1.00 97.51           H  
ATOM   1757  CG2 VAL A 110      -4.580 -12.089  -0.958  1.00 97.51           C  
ATOM   1758 HG21 VAL A 110      -4.757 -11.155  -1.492  1.00 97.51           H  
ATOM   1759 HG22 VAL A 110      -5.267 -12.856  -1.317  1.00 97.51           H  
ATOM   1760 HG23 VAL A 110      -3.562 -12.431  -1.144  1.00 97.51           H  
ATOM   1761  N   THR A 111      -6.987 -12.677   3.018  1.00 97.72           N  
ATOM   1762  H   THR A 111      -7.281 -13.491   2.497  1.00 97.72           H  
ATOM   1763  CA  THR A 111      -6.980 -12.787   4.478  1.00 97.72           C  
ATOM   1764  HA  THR A 111      -7.023 -11.792   4.921  1.00 97.72           H  
ATOM   1765  C   THR A 111      -5.687 -13.469   4.915  1.00 97.72           C  
ATOM   1766  CB  THR A 111      -8.195 -13.579   4.975  1.00 97.72           C  
ATOM   1767  HB  THR A 111      -8.078 -14.625   4.692  1.00 97.72           H  
ATOM   1768  O   THR A 111      -5.360 -14.535   4.403  1.00 97.72           O  
ATOM   1769  CG2 THR A 111      -8.350 -13.497   6.492  1.00 97.72           C  
ATOM   1770 HG21 THR A 111      -7.505 -13.983   6.980  1.00 97.72           H  
ATOM   1771 HG22 THR A 111      -9.264 -14.011   6.791  1.00 97.72           H  
ATOM   1772 HG23 THR A 111      -8.402 -12.455   6.810  1.00 97.72           H  
ATOM   1773  OG1 THR A 111      -9.386 -13.102   4.384  1.00 97.72           O  
ATOM   1774  HG1 THR A 111      -9.531 -12.184   4.624  1.00 97.72           H  
ATOM   1775  N   VAL A 112      -4.959 -12.863   5.852  1.00 97.80           N  
ATOM   1776  H   VAL A 112      -5.285 -11.973   6.203  1.00 97.80           H  
ATOM   1777  CA  VAL A 112      -3.712 -13.392   6.420  1.00 97.80           C  
ATOM   1778  HA  VAL A 112      -3.439 -14.314   5.907  1.00 97.80           H  
ATOM   1779  C   VAL A 112      -3.954 -13.716   7.891  1.00 97.80           C  
ATOM   1780  CB  VAL A 112      -2.547 -12.395   6.256  1.00 97.80           C  
ATOM   1781  HB  VAL A 112      -2.700 -11.547   6.924  1.00 97.80           H  
ATOM   1782  O   VAL A 112      -4.221 -12.818   8.699  1.00 97.80           O  
ATOM   1783  CG1 VAL A 112      -1.209 -13.061   6.599  1.00 97.80           C  
ATOM   1784 HG11 VAL A 112      -0.400 -12.334   6.540  1.00 97.80           H  
ATOM   1785 HG12 VAL A 112      -1.004 -13.875   5.903  1.00 97.80           H  
ATOM   1786 HG13 VAL A 112      -1.236 -13.477   7.606  1.00 97.80           H  
ATOM   1787  CG2 VAL A 112      -2.435 -11.849   4.826  1.00 97.80           C  
ATOM   1788 HG21 VAL A 112      -1.577 -11.179   4.764  1.00 97.80           H  
ATOM   1789 HG22 VAL A 112      -2.309 -12.672   4.122  1.00 97.80           H  
ATOM   1790 HG23 VAL A 112      -3.327 -11.280   4.564  1.00 97.80           H  
ATOM   1791  N   ASN A 113      -3.895 -14.995   8.255  1.00 97.68           N  
ATOM   1792  H   ASN A 113      -3.632 -15.696   7.577  1.00 97.68           H  
ATOM   1793  CA  ASN A 113      -4.138 -15.431   9.628  1.00 97.68           C  
ATOM   1794  HA  ASN A 113      -4.992 -14.869  10.006  1.00 97.68           H  
ATOM   1795  C   ASN A 113      -2.932 -15.139  10.544  1.00 97.68           C  
ATOM   1796  CB  ASN A 113      -4.525 -16.917   9.632  1.00 97.68           C  
ATOM   1797  HB2 ASN A 113      -4.687 -17.264  10.653  1.00 97.68           H  
ATOM   1798  HB3 ASN A 113      -3.714 -17.508   9.209  1.00 97.68           H  
ATOM   1799  O   ASN A 113      -1.819 -14.939  10.057  1.00 97.68           O  
ATOM   1800  CG  ASN A 113      -5.803 -17.158   8.858  1.00 97.68           C  
ATOM   1801  ND2 ASN A 113      -5.706 -17.749   7.694  1.00 97.68           N  
ATOM   1802 HD21 ASN A 113      -6.538 -17.806   7.124  1.00 97.68           H  
ATOM   1803 HD22 ASN A 113      -4.788 -17.832   7.282  1.00 97.68           H  
ATOM   1804  OD1 ASN A 113      -6.885 -16.785   9.286  1.00 97.68           O  
ATOM   1805  N   PRO A 114      -3.123 -15.111  11.877  1.00 96.22           N  
ATOM   1806  CA  PRO A 114      -2.030 -14.987  12.841  1.00 96.22           C  
ATOM   1807  HA  PRO A 114      -1.639 -13.970  12.803  1.00 96.22           H  
ATOM   1808  C   PRO A 114      -0.895 -15.991  12.600  1.00 96.22           C  
ATOM   1809  CB  PRO A 114      -2.687 -15.229  14.204  1.00 96.22           C  
ATOM   1810  HB2 PRO A 114      -2.770 -16.298  14.404  1.00 96.22           H  
ATOM   1811  HB3 PRO A 114      -2.154 -14.742  15.020  1.00 96.22           H  
ATOM   1812  O   PRO A 114      -1.131 -17.197  12.537  1.00 96.22           O  
ATOM   1813  CG  PRO A 114      -4.081 -14.656  13.992  1.00 96.22           C  
ATOM   1814  HG2 PRO A 114      -4.799 -15.036  14.718  1.00 96.22           H  
ATOM   1815  HG3 PRO A 114      -4.027 -13.567  14.017  1.00 96.22           H  
ATOM   1816  CD  PRO A 114      -4.401 -15.121  12.576  1.00 96.22           C  
ATOM   1817  HD2 PRO A 114      -4.800 -16.135  12.605  1.00 96.22           H  
ATOM   1818  HD3 PRO A 114      -5.117 -14.440  12.116  1.00 96.22           H  
ATOM   1819  N   GLY A 115       0.338 -15.495  12.491  1.00 95.35           N  
ATOM   1820  H   GLY A 115       0.448 -14.491  12.463  1.00 95.35           H  
ATOM   1821  CA  GLY A 115       1.539 -16.298  12.240  1.00 95.35           C  
ATOM   1822  HA2 GLY A 115       2.414 -15.695  12.482  1.00 95.35           H  
ATOM   1823  HA3 GLY A 115       1.526 -17.173  12.890  1.00 95.35           H  
ATOM   1824  C   GLY A 115       1.697 -16.785  10.796  1.00 95.35           C  
ATOM   1825  O   GLY A 115       2.661 -17.494  10.505  1.00 95.35           O  
ATOM   1826  N   GLU A 116       0.780 -16.424   9.897  1.00 97.43           N  
ATOM   1827  H   GLU A 116       0.021 -15.824  10.185  1.00 97.43           H  
ATOM   1828  CA  GLU A 116       0.819 -16.820   8.492  1.00 97.43           C  
ATOM   1829  HA  GLU A 116       1.268 -17.812   8.436  1.00 97.43           H  
ATOM   1830  C   GLU A 116       1.685 -15.866   7.656  1.00 97.43           C  
ATOM   1831  CB  GLU A 116      -0.615 -16.936   7.945  1.00 97.43           C  
ATOM   1832  HB2 GLU A 116      -1.224 -17.457   8.683  1.00 97.43           H  
ATOM   1833  HB3 GLU A 116      -1.020 -15.935   7.796  1.00 97.43           H  
ATOM   1834  O   GLU A 116       1.729 -14.651   7.886  1.00 97.43           O  
ATOM   1835  CG  GLU A 116      -0.705 -17.710   6.620  1.00 97.43           C  
ATOM   1836  HG2 GLU A 116      -0.113 -17.194   5.865  1.00 97.43           H  
ATOM   1837  HG3 GLU A 116      -0.271 -18.698   6.769  1.00 97.43           H  
ATOM   1838  CD  GLU A 116      -2.147 -17.865   6.102  1.00 97.43           C  
ATOM   1839  OE1 GLU A 116      -2.313 -18.529   5.058  1.00 97.43           O  
ATOM   1840  OE2 GLU A 116      -3.093 -17.346   6.748  1.00 97.43           O  
ATOM   1841  N   GLU A 117       2.345 -16.433   6.645  1.00 97.76           N  
ATOM   1842  H   GLU A 117       2.229 -17.426   6.498  1.00 97.76           H  
ATOM   1843  CA  GLU A 117       2.957 -15.701   5.541  1.00 97.76           C  
ATOM   1844  HA  GLU A 117       2.769 -14.637   5.689  1.00 97.76           H  
ATOM   1845  C   GLU A 117       2.288 -16.133   4.230  1.00 97.76           C  
ATOM   1846  CB  GLU A 117       4.484 -15.900   5.535  1.00 97.76           C  
ATOM   1847  HB2 GLU A 117       4.869 -15.643   6.522  1.00 97.76           H  
ATOM   1848  HB3 GLU A 117       4.719 -16.946   5.334  1.00 97.76           H  
ATOM   1849  O   GLU A 117       2.236 -17.322   3.915  1.00 97.76           O  
ATOM   1850  CG  GLU A 117       5.180 -15.010   4.491  1.00 97.76           C  
ATOM   1851  HG2 GLU A 117       4.871 -13.976   4.648  1.00 97.76           H  
ATOM   1852  HG3 GLU A 117       4.852 -15.303   3.494  1.00 97.76           H  
ATOM   1853  CD  GLU A 117       6.715 -15.080   4.575  1.00 97.76           C  
ATOM   1854  OE1 GLU A 117       7.339 -15.585   3.613  1.00 97.76           O  
ATOM   1855  OE2 GLU A 117       7.288 -14.554   5.563  1.00 97.76           O  
ATOM   1856  N   VAL A 118       1.770 -15.169   3.467  1.00 97.88           N  
ATOM   1857  H   VAL A 118       1.883 -14.216   3.781  1.00 97.88           H  
ATOM   1858  CA  VAL A 118       1.063 -15.393   2.200  1.00 97.88           C  
ATOM   1859  HA  VAL A 118       1.098 -16.456   1.962  1.00 97.88           H  
ATOM   1860  C   VAL A 118       1.762 -14.634   1.080  1.00 97.88           C  
ATOM   1861  CB  VAL A 118      -0.423 -14.988   2.293  1.00 97.88           C  
ATOM   1862  HB  VAL A 118      -0.498 -13.919   2.494  1.00 97.88           H  
ATOM   1863  O   VAL A 118       2.106 -13.465   1.233  1.00 97.88           O  
ATOM   1864  CG1 VAL A 118      -1.151 -15.293   0.975  1.00 97.88           C  
ATOM   1865 HG11 VAL A 118      -2.227 -15.180   1.110  1.00 97.88           H  
ATOM   1866 HG12 VAL A 118      -0.822 -14.611   0.191  1.00 97.88           H  
ATOM   1867 HG13 VAL A 118      -0.956 -16.322   0.674  1.00 97.88           H  
ATOM   1868  CG2 VAL A 118      -1.154 -15.741   3.408  1.00 97.88           C  
ATOM   1869 HG21 VAL A 118      -1.095 -16.817   3.243  1.00 97.88           H  
ATOM   1870 HG22 VAL A 118      -0.702 -15.514   4.373  1.00 97.88           H  
ATOM   1871 HG23 VAL A 118      -2.203 -15.446   3.448  1.00 97.88           H  
ATOM   1872  N   GLU A 119       1.937 -15.271  -0.077  1.00 97.69           N  
ATOM   1873  H   GLU A 119       1.614 -16.224  -0.154  1.00 97.69           H  
ATOM   1874  CA  GLU A 119       2.491 -14.642  -1.277  1.00 97.69           C  
ATOM   1875  HA  GLU A 119       2.845 -13.643  -1.019  1.00 97.69           H  
ATOM   1876  C   GLU A 119       1.420 -14.479  -2.363  1.00 97.69           C  
ATOM   1877  CB  GLU A 119       3.720 -15.427  -1.766  1.00 97.69           C  
ATOM   1878  HB2 GLU A 119       3.418 -16.430  -2.068  1.00 97.69           H  
ATOM   1879  HB3 GLU A 119       4.431 -15.510  -0.944  1.00 97.69           H  
ATOM   1880  O   GLU A 119       0.705 -15.419  -2.710  1.00 97.69           O  
ATOM   1881  CG  GLU A 119       4.404 -14.728  -2.947  1.00 97.69           C  
ATOM   1882  HG2 GLU A 119       4.596 -13.689  -2.679  1.00 97.69           H  
ATOM   1883  HG3 GLU A 119       3.729 -14.724  -3.802  1.00 97.69           H  
ATOM   1884  CD  GLU A 119       5.729 -15.393  -3.349  1.00 97.69           C  
ATOM   1885  OE1 GLU A 119       5.814 -15.894  -4.496  1.00 97.69           O  
ATOM   1886  OE2 GLU A 119       6.724 -15.254  -2.596  1.00 97.69           O  
ATOM   1887  N   VAL A 120       1.340 -13.281  -2.941  1.00 96.92           N  
ATOM   1888  H   VAL A 120       1.934 -12.549  -2.579  1.00 96.92           H  
ATOM   1889  CA  VAL A 120       0.463 -12.941  -4.065  1.00 96.92           C  
ATOM   1890  HA  VAL A 120      -0.089 -13.831  -4.367  1.00 96.92           H  
ATOM   1891  C   VAL A 120       1.320 -12.471  -5.228  1.00 96.92           C  
ATOM   1892  CB  VAL A 120      -0.552 -11.847  -3.693  1.00 96.92           C  
ATOM   1893  HB  VAL A 120      -0.033 -10.895  -3.580  1.00 96.92           H  
ATOM   1894  O   VAL A 120       2.179 -11.612  -5.060  1.00 96.92           O  
ATOM   1895  CG1 VAL A 120      -1.620 -11.694  -4.787  1.00 96.92           C  
ATOM   1896 HG11 VAL A 120      -1.160 -11.397  -5.729  1.00 96.92           H  
ATOM   1897 HG12 VAL A 120      -2.155 -12.635  -4.922  1.00 96.92           H  
ATOM   1898 HG13 VAL A 120      -2.328 -10.918  -4.497  1.00 96.92           H  
ATOM   1899  CG2 VAL A 120      -1.269 -12.148  -2.378  1.00 96.92           C  
ATOM   1900 HG21 VAL A 120      -1.981 -11.347  -2.173  1.00 96.92           H  
ATOM   1901 HG22 VAL A 120      -1.777 -13.111  -2.437  1.00 96.92           H  
ATOM   1902 HG23 VAL A 120      -0.558 -12.170  -1.552  1.00 96.92           H  
ATOM   1903  N   THR A 121       1.076 -13.002  -6.424  1.00 96.21           N  
ATOM   1904  H   THR A 121       0.327 -13.673  -6.515  1.00 96.21           H  
ATOM   1905  CA  THR A 121       1.780 -12.579  -7.642  1.00 96.21           C  
ATOM   1906  HA  THR A 121       2.540 -11.841  -7.387  1.00 96.21           H  
ATOM   1907  C   THR A 121       0.818 -11.911  -8.620  1.00 96.21           C  
ATOM   1908  CB  THR A 121       2.525 -13.751  -8.292  1.00 96.21           C  
ATOM   1909  HB  THR A 121       1.815 -14.533  -8.561  1.00 96.21           H  
ATOM   1910  O   THR A 121      -0.275 -12.423  -8.877  1.00 96.21           O  
ATOM   1911  CG2 THR A 121       3.319 -13.338  -9.532  1.00 96.21           C  
ATOM   1912 HG21 THR A 121       3.919 -14.182  -9.875  1.00 96.21           H  
ATOM   1913 HG22 THR A 121       3.978 -12.504  -9.292  1.00 96.21           H  
ATOM   1914 HG23 THR A 121       2.642 -13.047 -10.335  1.00 96.21           H  
ATOM   1915  OG1 THR A 121       3.475 -14.275  -7.392  1.00 96.21           O  
ATOM   1916  HG1 THR A 121       3.041 -14.517  -6.570  1.00 96.21           H  
ATOM   1917  N   PHE A 122       1.267 -10.788  -9.173  1.00 95.86           N  
ATOM   1918  H   PHE A 122       2.171 -10.453  -8.874  1.00 95.86           H  
ATOM   1919  CA  PHE A 122       0.651 -10.030 -10.257  1.00 95.86           C  
ATOM   1920  HA  PHE A 122      -0.309 -10.469 -10.528  1.00 95.86           H  
ATOM   1921  C   PHE A 122       1.575 -10.076 -11.473  1.00 95.86           C  
ATOM   1922  CB  PHE A 122       0.416  -8.581  -9.812  1.00 95.86           C  
ATOM   1923  HB2 PHE A 122      -0.021  -8.029 -10.644  1.00 95.86           H  
ATOM   1924  HB3 PHE A 122       1.378  -8.123  -9.581  1.00 95.86           H  
ATOM   1925  O   PHE A 122       2.802 -10.110 -11.329  1.00 95.86           O  
ATOM   1926  CG  PHE A 122      -0.487  -8.446  -8.606  1.00 95.86           C  
ATOM   1927  CD1 PHE A 122      -1.854  -8.168  -8.781  1.00 95.86           C  
ATOM   1928  HD1 PHE A 122      -2.254  -8.034  -9.776  1.00 95.86           H  
ATOM   1929  CD2 PHE A 122       0.034  -8.615  -7.309  1.00 95.86           C  
ATOM   1930  HD2 PHE A 122       1.083  -8.835  -7.171  1.00 95.86           H  
ATOM   1931  CE1 PHE A 122      -2.700  -8.062  -7.666  1.00 95.86           C  
ATOM   1932  HE1 PHE A 122      -3.747  -7.836  -7.806  1.00 95.86           H  
ATOM   1933  CE2 PHE A 122      -0.811  -8.520  -6.193  1.00 95.86           C  
ATOM   1934  HE2 PHE A 122      -0.413  -8.666  -5.200  1.00 95.86           H  
ATOM   1935  CZ  PHE A 122      -2.177  -8.247  -6.376  1.00 95.86           C  
ATOM   1936  HZ  PHE A 122      -2.827  -8.179  -5.517  1.00 95.86           H  
ATOM   1937  N   SER A 123       1.008 -10.084 -12.674  1.00 93.62           N  
ATOM   1938  H   SER A 123       0.005  -9.991 -12.756  1.00 93.62           H  
ATOM   1939  CA  SER A 123       1.776 -10.113 -13.921  1.00 93.62           C  
ATOM   1940  HA  SER A 123       2.803  -9.801 -13.731  1.00 93.62           H  
ATOM   1941  C   SER A 123       1.174  -9.129 -14.908  1.00 93.62           C  
ATOM   1942  CB  SER A 123       1.821 -11.524 -14.516  1.00 93.62           C  
ATOM   1943  HB2 SER A 123       0.815 -11.847 -14.783  1.00 93.62           H  
ATOM   1944  HB3 SER A 123       2.444 -11.515 -15.410  1.00 93.62           H  
ATOM   1945  O   SER A 123      -0.037  -9.108 -15.090  1.00 93.62           O  
ATOM   1946  OG  SER A 123       2.374 -12.418 -13.565  1.00 93.62           O  
ATOM   1947  HG  SER A 123       2.829 -11.872 -12.920  1.00 93.62           H  
ATOM   1948  N   ALA A 124       2.004  -8.310 -15.542  1.00 88.61           N  
ATOM   1949  H   ALA A 124       3.000  -8.398 -15.394  1.00 88.61           H  
ATOM   1950  CA  ALA A 124       1.547  -7.295 -16.475  1.00 88.61           C  
ATOM   1951  HA  ALA A 124       0.533  -7.531 -16.798  1.00 88.61           H  
ATOM   1952  C   ALA A 124       2.438  -7.269 -17.714  1.00 88.61           C  
ATOM   1953  CB  ALA A 124       1.512  -5.933 -15.771  1.00 88.61           C  
ATOM   1954  HB1 ALA A 124       2.516  -5.659 -15.447  1.00 88.61           H  
ATOM   1955  HB2 ALA A 124       0.853  -5.980 -14.904  1.00 88.61           H  
ATOM   1956  HB3 ALA A 124       1.153  -5.170 -16.461  1.00 88.61           H  
ATOM   1957  O   ALA A 124       3.657  -7.197 -17.614  1.00 88.61           O  
ATOM   1958  N   ASN A 125       1.811  -7.237 -18.892  1.00 86.98           N  
ATOM   1959  H   ASN A 125       0.815  -7.401 -18.910  1.00 86.98           H  
ATOM   1960  CA  ASN A 125       2.526  -7.058 -20.161  1.00 86.98           C  
ATOM   1961  HA  ASN A 125       3.336  -7.785 -20.218  1.00 86.98           H  
ATOM   1962  C   ASN A 125       3.163  -5.661 -20.288  1.00 86.98           C  
ATOM   1963  CB  ASN A 125       1.546  -7.299 -21.323  1.00 86.98           C  
ATOM   1964  HB2 ASN A 125       0.714  -6.599 -21.244  1.00 86.98           H  
ATOM   1965  HB3 ASN A 125       2.064  -7.104 -22.261  1.00 86.98           H  
ATOM   1966  O   ASN A 125       4.058  -5.469 -21.104  1.00 86.98           O  
ATOM   1967  CG  ASN A 125       1.010  -8.717 -21.392  1.00 86.98           C  
ATOM   1968  ND2 ASN A 125      -0.149  -8.907 -21.978  1.00 86.98           N  
ATOM   1969 HD21 ASN A 125      -0.640  -8.142 -22.417  1.00 86.98           H  
ATOM   1970 HD22 ASN A 125      -0.458  -9.868 -22.008  1.00 86.98           H  
ATOM   1971  OD1 ASN A 125       1.597  -9.675 -20.931  1.00 86.98           O  
ATOM   1972  N   ASP A 126       2.679  -4.691 -19.506  1.00 87.64           N  
ATOM   1973  H   ASP A 126       2.004  -4.955 -18.803  1.00 87.64           H  
ATOM   1974  CA  ASP A 126       3.251  -3.352 -19.379  1.00 87.64           C  
ATOM   1975  HA  ASP A 126       4.091  -3.250 -20.066  1.00 87.64           H  
ATOM   1976  C   ASP A 126       3.729  -3.148 -17.929  1.00 87.64           C  
ATOM   1977  CB  ASP A 126       2.214  -2.299 -19.801  1.00 87.64           C  
ATOM   1978  HB2 ASP A 126       1.979  -2.443 -20.855  1.00 87.64           H  
ATOM   1979  HB3 ASP A 126       1.298  -2.450 -19.230  1.00 87.64           H  
ATOM   1980  O   ASP A 126       2.885  -3.043 -17.027  1.00 87.64           O  
ATOM   1981  CG  ASP A 126       2.700  -0.858 -19.595  1.00 87.64           C  
ATOM   1982  OD1 ASP A 126       3.892  -0.665 -19.262  1.00 87.64           O  
ATOM   1983  OD2 ASP A 126       1.849   0.044 -19.736  1.00 87.64           O  
ATOM   1984  N   PRO A 127       5.051  -3.081 -17.677  1.00 83.04           N  
ATOM   1985  CA  PRO A 127       5.589  -2.921 -16.330  1.00 83.04           C  
ATOM   1986  HA  PRO A 127       5.205  -3.714 -15.690  1.00 83.04           H  
ATOM   1987  C   PRO A 127       5.211  -1.575 -15.699  1.00 83.04           C  
ATOM   1988  CB  PRO A 127       7.105  -3.084 -16.476  1.00 83.04           C  
ATOM   1989  HB2 PRO A 127       7.365  -4.138 -16.368  1.00 83.04           H  
ATOM   1990  HB3 PRO A 127       7.660  -2.485 -15.754  1.00 83.04           H  
ATOM   1991  O   PRO A 127       5.188  -1.472 -14.474  1.00 83.04           O  
ATOM   1992  CG  PRO A 127       7.376  -2.640 -17.912  1.00 83.04           C  
ATOM   1993  HG2 PRO A 127       7.434  -1.552 -17.956  1.00 83.04           H  
ATOM   1994  HG3 PRO A 127       8.283  -3.091 -18.314  1.00 83.04           H  
ATOM   1995  CD  PRO A 127       6.131  -3.115 -18.655  1.00 83.04           C  
ATOM   1996  HD2 PRO A 127       5.937  -2.447 -19.494  1.00 83.04           H  
ATOM   1997  HD3 PRO A 127       6.271  -4.138 -19.006  1.00 83.04           H  
ATOM   1998  N   HIS A 128       4.822  -0.557 -16.479  1.00 86.64           N  
ATOM   1999  H   HIS A 128       4.773  -0.682 -17.480  1.00 86.64           H  
ATOM   2000  CA  HIS A 128       4.357   0.716 -15.923  1.00 86.64           C  
ATOM   2001  HA  HIS A 128       5.117   1.079 -15.230  1.00 86.64           H  
ATOM   2002  C   HIS A 128       3.061   0.577 -15.113  1.00 86.64           C  
ATOM   2003  CB  HIS A 128       4.192   1.752 -17.040  1.00 86.64           C  
ATOM   2004  HB2 HIS A 128       3.771   2.663 -16.615  1.00 86.64           H  
ATOM   2005  HB3 HIS A 128       3.488   1.385 -17.787  1.00 86.64           H  
ATOM   2006  O   HIS A 128       2.779   1.424 -14.260  1.00 86.64           O  
ATOM   2007  CG  HIS A 128       5.496   2.114 -17.697  1.00 86.64           C  
ATOM   2008  CD2 HIS A 128       5.865   1.885 -18.996  1.00 86.64           C  
ATOM   2009  HD2 HIS A 128       5.262   1.398 -19.749  1.00 86.64           H  
ATOM   2010  ND1 HIS A 128       6.551   2.737 -17.076  1.00 86.64           N  
ATOM   2011  HD1 HIS A 128       6.596   2.964 -16.093  1.00 86.64           H  
ATOM   2012  CE1 HIS A 128       7.534   2.890 -17.978  1.00 86.64           C  
ATOM   2013  HE1 HIS A 128       8.501   3.327 -17.778  1.00 86.64           H  
ATOM   2014  NE2 HIS A 128       7.160   2.393 -19.166  1.00 86.64           N  
ATOM   2015  N   LYS A 129       2.299  -0.516 -15.286  1.00 87.87           N  
ATOM   2016  H   LYS A 129       2.583  -1.185 -15.987  1.00 87.87           H  
ATOM   2017  CA  LYS A 129       1.148  -0.832 -14.422  1.00 87.87           C  
ATOM   2018  HA  LYS A 129       0.459   0.013 -14.437  1.00 87.87           H  
ATOM   2019  C   LYS A 129       1.543  -1.023 -12.953  1.00 87.87           C  
ATOM   2020  CB  LYS A 129       0.416  -2.080 -14.937  1.00 87.87           C  
ATOM   2021  HB2 LYS A 129      -0.353  -2.341 -14.211  1.00 87.87           H  
ATOM   2022  HB3 LYS A 129       1.110  -2.918 -15.008  1.00 87.87           H  
ATOM   2023  O   LYS A 129       0.716  -0.803 -12.067  1.00 87.87           O  
ATOM   2024  CG  LYS A 129      -0.254  -1.837 -16.299  1.00 87.87           C  
ATOM   2025  HG2 LYS A 129       0.500  -1.810 -17.085  1.00 87.87           H  
ATOM   2026  HG3 LYS A 129      -0.767  -0.876 -16.275  1.00 87.87           H  
ATOM   2027  CD  LYS A 129      -1.286  -2.933 -16.598  1.00 87.87           C  
ATOM   2028  HD2 LYS A 129      -0.793  -3.903 -16.660  1.00 87.87           H  
ATOM   2029  HD3 LYS A 129      -2.005  -2.956 -15.780  1.00 87.87           H  
ATOM   2030  CE  LYS A 129      -2.021  -2.640 -17.911  1.00 87.87           C  
ATOM   2031  HE2 LYS A 129      -1.407  -2.998 -18.738  1.00 87.87           H  
ATOM   2032  HE3 LYS A 129      -2.119  -1.560 -18.021  1.00 87.87           H  
ATOM   2033  NZ  LYS A 129      -3.374  -3.259 -17.934  1.00 87.87           N  
ATOM   2034  HZ1 LYS A 129      -4.015  -2.768 -17.328  1.00 87.87           H  
ATOM   2035  HZ2 LYS A 129      -3.350  -4.223 -17.635  1.00 87.87           H  
ATOM   2036  HZ3 LYS A 129      -3.788  -3.196 -18.853  1.00 87.87           H  
ATOM   2037  N   PHE A 130       2.802  -1.372 -12.692  1.00 91.11           N  
ATOM   2038  H   PHE A 130       3.429  -1.528 -13.468  1.00 91.11           H  
ATOM   2039  CA  PHE A 130       3.361  -1.538 -11.354  1.00 91.11           C  
ATOM   2040  HA  PHE A 130       2.587  -1.931 -10.694  1.00 91.11           H  
ATOM   2041  C   PHE A 130       3.837  -0.234 -10.709  1.00 91.11           C  
ATOM   2042  CB  PHE A 130       4.501  -2.560 -11.424  1.00 91.11           C  
ATOM   2043  HB2 PHE A 130       5.283  -2.179 -12.080  1.00 91.11           H  
ATOM   2044  HB3 PHE A 130       4.957  -2.651 -10.438  1.00 91.11           H  
ATOM   2045  O   PHE A 130       4.208  -0.253  -9.542  1.00 91.11           O  
ATOM   2046  CG  PHE A 130       4.083  -3.943 -11.872  1.00 91.11           C  
ATOM   2047  CD1 PHE A 130       2.998  -4.587 -11.257  1.00 91.11           C  
ATOM   2048  HD1 PHE A 130       2.522  -4.109 -10.414  1.00 91.11           H  
ATOM   2049  CD2 PHE A 130       4.783  -4.592 -12.899  1.00 91.11           C  
ATOM   2050  HD2 PHE A 130       5.633  -4.115 -13.366  1.00 91.11           H  
ATOM   2051  CE1 PHE A 130       2.568  -5.849 -11.702  1.00 91.11           C  
ATOM   2052  HE1 PHE A 130       1.723  -6.336 -11.239  1.00 91.11           H  
ATOM   2053  CE2 PHE A 130       4.377  -5.865 -13.326  1.00 91.11           C  
ATOM   2054  HE2 PHE A 130       4.913  -6.349 -14.129  1.00 91.11           H  
ATOM   2055  CZ  PHE A 130       3.268  -6.493 -12.734  1.00 91.11           C  
ATOM   2056  HZ  PHE A 130       2.964  -7.474 -13.069  1.00 91.11           H  
ATOM   2057  N   ASN A 131       3.783   0.907 -11.406  1.00 92.64           N  
ATOM   2058  H   ASN A 131       3.526   0.871 -12.382  1.00 92.64           H  
ATOM   2059  CA  ASN A 131       4.272   2.179 -10.862  1.00 92.64           C  
ATOM   2060  HA  ASN A 131       5.258   2.001 -10.432  1.00 92.64           H  
ATOM   2061  C   ASN A 131       3.390   2.751  -9.743  1.00 92.64           C  
ATOM   2062  CB  ASN A 131       4.430   3.211 -11.992  1.00 92.64           C  
ATOM   2063  HB2 ASN A 131       3.529   3.247 -12.604  1.00 92.64           H  
ATOM   2064  HB3 ASN A 131       4.578   4.196 -11.549  1.00 92.64           H  
ATOM   2065  O   ASN A 131       3.800   3.697  -9.072  1.00 92.64           O  
ATOM   2066  CG  ASN A 131       5.635   2.954 -12.874  1.00 92.64           C  
ATOM   2067  ND2 ASN A 131       5.911   3.831 -13.807  1.00 92.64           N  
ATOM   2068 HD21 ASN A 131       5.376   4.687 -13.846  1.00 92.64           H  
ATOM   2069 HD22 ASN A 131       6.860   3.771 -14.148  1.00 92.64           H  
ATOM   2070  OD1 ASN A 131       6.382   2.007 -12.725  1.00 92.64           O  
ATOM   2071  N   ARG A 132       2.165   2.237  -9.566  1.00 95.43           N  
ATOM   2072  H   ARG A 132       1.910   1.445 -10.138  1.00 95.43           H  
ATOM   2073  CA  ARG A 132       1.190   2.767  -8.601  1.00 95.43           C  
ATOM   2074  HA  ARG A 132       1.741   3.340  -7.855  1.00 95.43           H  
ATOM   2075  C   ARG A 132       0.454   1.679  -7.805  1.00 95.43           C  
ATOM   2076  CB  ARG A 132       0.230   3.744  -9.299  1.00 95.43           C  
ATOM   2077  HB2 ARG A 132      -0.527   4.061  -8.582  1.00 95.43           H  
ATOM   2078  HB3 ARG A 132      -0.265   3.235 -10.126  1.00 95.43           H  
ATOM   2079  O   ARG A 132      -0.774   1.600  -7.903  1.00 95.43           O  
ATOM   2080  CG  ARG A 132       0.942   5.001  -9.813  1.00 95.43           C  
ATOM   2081  HG2 ARG A 132       1.697   4.737 -10.554  1.00 95.43           H  
ATOM   2082  HG3 ARG A 132       1.421   5.510  -8.977  1.00 95.43           H  
ATOM   2083  CD  ARG A 132      -0.072   5.934 -10.469  1.00 95.43           C  
ATOM   2084  HD2 ARG A 132      -0.478   5.434 -11.349  1.00 95.43           H  
ATOM   2085  HD3 ARG A 132      -0.879   6.134  -9.765  1.00 95.43           H  
ATOM   2086  NE  ARG A 132       0.559   7.206 -10.848  1.00 95.43           N  
ATOM   2087  HE  ARG A 132       1.365   7.508 -10.319  1.00 95.43           H  
ATOM   2088  NH1 ARG A 132      -0.920   7.868 -12.476  1.00 95.43           N  
ATOM   2089 HH11 ARG A 132      -1.176   8.543 -13.182  1.00 95.43           H  
ATOM   2090 HH12 ARG A 132      -1.407   6.989 -12.379  1.00 95.43           H  
ATOM   2091  NH2 ARG A 132       0.818   9.171 -11.894  1.00 95.43           N  
ATOM   2092 HH21 ARG A 132       0.590   9.871 -12.585  1.00 95.43           H  
ATOM   2093 HH22 ARG A 132       1.512   9.385 -11.192  1.00 95.43           H  
ATOM   2094  CZ  ARG A 132       0.146   8.070 -11.748  1.00 95.43           C  
ATOM   2095  N   PRO A 133       1.154   0.799  -7.067  1.00 96.64           N  
ATOM   2096  CA  PRO A 133       0.493  -0.212  -6.264  1.00 96.64           C  
ATOM   2097  HA  PRO A 133      -0.289  -0.699  -6.848  1.00 96.64           H  
ATOM   2098  C   PRO A 133      -0.136   0.431  -5.023  1.00 96.64           C  
ATOM   2099  CB  PRO A 133       1.570  -1.242  -5.932  1.00 96.64           C  
ATOM   2100  HB2 PRO A 133       1.675  -1.940  -6.763  1.00 96.64           H  
ATOM   2101  HB3 PRO A 133       1.358  -1.779  -5.008  1.00 96.64           H  
ATOM   2102  O   PRO A 133       0.377   1.398  -4.451  1.00 96.64           O  
ATOM   2103  CG  PRO A 133       2.827  -0.386  -5.825  1.00 96.64           C  
ATOM   2104  HG2 PRO A 133       2.904  -0.015  -4.803  1.00 96.64           H  
ATOM   2105  HG3 PRO A 133       3.718  -0.958  -6.088  1.00 96.64           H  
ATOM   2106  CD  PRO A 133       2.587   0.766  -6.809  1.00 96.64           C  
ATOM   2107  HD2 PRO A 133       2.933   1.714  -6.396  1.00 96.64           H  
ATOM   2108  HD3 PRO A 133       3.120   0.564  -7.738  1.00 96.64           H  
ATOM   2109  N   GLN A 134      -1.264  -0.126  -4.602  1.00 98.05           N  
ATOM   2110  H   GLN A 134      -1.641  -0.898  -5.133  1.00 98.05           H  
ATOM   2111  CA  GLN A 134      -2.010   0.307  -3.430  1.00 98.05           C  
ATOM   2112  HA  GLN A 134      -1.394   0.985  -2.839  1.00 98.05           H  
ATOM   2113  C   GLN A 134      -2.344  -0.904  -2.566  1.00 98.05           C  
ATOM   2114  CB  GLN A 134      -3.255   1.076  -3.893  1.00 98.05           C  
ATOM   2115  HB2 GLN A 134      -2.923   1.982  -4.400  1.00 98.05           H  
ATOM   2116  HB3 GLN A 134      -3.790   0.463  -4.618  1.00 98.05           H  
ATOM   2117  O   GLN A 134      -2.827  -1.918  -3.069  1.00 98.05           O  
ATOM   2118  CG  GLN A 134      -4.231   1.467  -2.769  1.00 98.05           C  
ATOM   2119  HG2 GLN A 134      -4.592   0.569  -2.268  1.00 98.05           H  
ATOM   2120  HG3 GLN A 134      -3.720   2.082  -2.029  1.00 98.05           H  
ATOM   2121  CD  GLN A 134      -5.448   2.223  -3.306  1.00 98.05           C  
ATOM   2122  NE2 GLN A 134      -6.421   2.544  -2.489  1.00 98.05           N  
ATOM   2123 HE21 GLN A 134      -7.189   3.085  -2.861  1.00 98.05           H  
ATOM   2124 HE22 GLN A 134      -6.419   2.337  -1.501  1.00 98.05           H  
ATOM   2125  OE1 GLN A 134      -5.583   2.537  -4.482  1.00 98.05           O  
ATOM   2126  N   PHE A 135      -2.122  -0.762  -1.264  1.00 98.04           N  
ATOM   2127  H   PHE A 135      -1.705   0.100  -0.942  1.00 98.04           H  
ATOM   2128  CA  PHE A 135      -2.418  -1.763  -0.250  1.00 98.04           C  
ATOM   2129  HA  PHE A 135      -2.898  -2.626  -0.711  1.00 98.04           H  
ATOM   2130  C   PHE A 135      -3.370  -1.148   0.768  1.00 98.04           C  
ATOM   2131  CB  PHE A 135      -1.117  -2.239   0.416  1.00 98.04           C  
ATOM   2132  HB2 PHE A 135      -0.750  -1.461   1.085  1.00 98.04           H  
ATOM   2133  HB3 PHE A 135      -1.340  -3.111   1.032  1.00 98.04           H  
ATOM   2134  O   PHE A 135      -3.070  -0.108   1.348  1.00 98.04           O  
ATOM   2135  CG  PHE A 135      -0.014  -2.590  -0.564  1.00 98.04           C  
ATOM   2136  CD1 PHE A 135       0.021  -3.866  -1.148  1.00 98.04           C  
ATOM   2137  HD1 PHE A 135      -0.708  -4.607  -0.857  1.00 98.04           H  
ATOM   2138  CD2 PHE A 135       0.947  -1.628  -0.932  1.00 98.04           C  
ATOM   2139  HD2 PHE A 135       0.922  -0.641  -0.492  1.00 98.04           H  
ATOM   2140  CE1 PHE A 135       0.996  -4.174  -2.111  1.00 98.04           C  
ATOM   2141  HE1 PHE A 135       1.011  -5.153  -2.568  1.00 98.04           H  
ATOM   2142  CE2 PHE A 135       1.925  -1.937  -1.893  1.00 98.04           C  
ATOM   2143  HE2 PHE A 135       2.652  -1.193  -2.181  1.00 98.04           H  
ATOM   2144  CZ  PHE A 135       1.942  -3.209  -2.491  1.00 98.04           C  
ATOM   2145  HZ  PHE A 135       2.677  -3.445  -3.247  1.00 98.04           H  
ATOM   2146  N   THR A 136      -4.512  -1.777   0.999  1.00 97.96           N  
ATOM   2147  H   THR A 136      -4.732  -2.599   0.455  1.00 97.96           H  
ATOM   2148  CA  THR A 136      -5.423  -1.424   2.086  1.00 97.96           C  
ATOM   2149  HA  THR A 136      -5.077  -0.526   2.599  1.00 97.96           H  
ATOM   2150  C   THR A 136      -5.421  -2.572   3.077  1.00 97.96           C  
ATOM   2151  CB  THR A 136      -6.835  -1.151   1.568  1.00 97.96           C  
ATOM   2152  HB  THR A 136      -7.247  -2.073   1.157  1.00 97.96           H  
ATOM   2153  O   THR A 136      -5.765  -3.691   2.714  1.00 97.96           O  
ATOM   2154  CG2 THR A 136      -7.755  -0.677   2.681  1.00 97.96           C  
ATOM   2155 HG21 THR A 136      -7.746  -1.384   3.511  1.00 97.96           H  
ATOM   2156 HG22 THR A 136      -8.774  -0.641   2.296  1.00 97.96           H  
ATOM   2157 HG23 THR A 136      -7.437   0.300   3.046  1.00 97.96           H  
ATOM   2158  OG1 THR A 136      -6.837  -0.154   0.562  1.00 97.96           O  
ATOM   2159  HG1 THR A 136      -6.583   0.679   0.966  1.00 97.96           H  
ATOM   2160  N   ILE A 137      -5.013  -2.294   4.308  1.00 97.22           N  
ATOM   2161  H   ILE A 137      -4.803  -1.333   4.537  1.00 97.22           H  
ATOM   2162  CA  ILE A 137      -4.910  -3.262   5.392  1.00 97.22           C  
ATOM   2163  HA  ILE A 137      -5.017  -4.275   5.005  1.00 97.22           H  
ATOM   2164  C   ILE A 137      -6.059  -2.988   6.357  1.00 97.22           C  
ATOM   2165  CB  ILE A 137      -3.532  -3.144   6.077  1.00 97.22           C  
ATOM   2166  HB  ILE A 137      -3.439  -2.139   6.489  1.00 97.22           H  
ATOM   2167  O   ILE A 137      -6.161  -1.883   6.891  1.00 97.22           O  
ATOM   2168  CG1 ILE A 137      -2.348  -3.396   5.110  1.00 97.22           C  
ATOM   2169 HG12 ILE A 137      -2.648  -4.112   4.345  1.00 97.22           H  
ATOM   2170 HG13 ILE A 137      -1.517  -3.837   5.660  1.00 97.22           H  
ATOM   2171  CG2 ILE A 137      -3.433  -4.132   7.243  1.00 97.22           C  
ATOM   2172 HG21 ILE A 137      -2.564  -3.887   7.853  1.00 97.22           H  
ATOM   2173 HG22 ILE A 137      -4.304  -4.077   7.896  1.00 97.22           H  
ATOM   2174 HG23 ILE A 137      -3.345  -5.143   6.845  1.00 97.22           H  
ATOM   2175  CD1 ILE A 137      -1.793  -2.133   4.437  1.00 97.22           C  
ATOM   2176 HD11 ILE A 137      -0.981  -2.414   3.766  1.00 97.22           H  
ATOM   2177 HD12 ILE A 137      -2.560  -1.619   3.857  1.00 97.22           H  
ATOM   2178 HD13 ILE A 137      -1.397  -1.458   5.196  1.00 97.22           H  
ATOM   2179  N   GLU A 138      -6.909  -3.984   6.573  1.00 96.16           N  
ATOM   2180  H   GLU A 138      -6.764  -4.856   6.084  1.00 96.16           H  
ATOM   2181  CA  GLU A 138      -8.091  -3.919   7.426  1.00 96.16           C  
ATOM   2182  HA  GLU A 138      -8.117  -2.946   7.918  1.00 96.16           H  
ATOM   2183  C   GLU A 138      -8.009  -4.982   8.530  1.00 96.16           C  
ATOM   2184  CB  GLU A 138      -9.380  -4.035   6.587  1.00 96.16           C  
ATOM   2185  HB2 GLU A 138      -9.366  -4.970   6.027  1.00 96.16           H  
ATOM   2186  HB3 GLU A 138     -10.237  -4.038   7.261  1.00 96.16           H  
ATOM   2187  O   GLU A 138      -7.642  -6.133   8.301  1.00 96.16           O  
ATOM   2188  CG  GLU A 138      -9.517  -2.849   5.612  1.00 96.16           C  
ATOM   2189  HG2 GLU A 138      -8.681  -2.872   4.913  1.00 96.16           H  
ATOM   2190  HG3 GLU A 138      -9.444  -1.930   6.193  1.00 96.16           H  
ATOM   2191  CD  GLU A 138     -10.818  -2.805   4.791  1.00 96.16           C  
ATOM   2192  OE1 GLU A 138     -11.122  -1.700   4.259  1.00 96.16           O  
ATOM   2193  OE2 GLU A 138     -11.480  -3.851   4.649  1.00 96.16           O  
ATOM   2194  N   TRP A 139      -8.333  -4.579   9.755  1.00 93.37           N  
ATOM   2195  H   TRP A 139      -8.651  -3.627   9.863  1.00 93.37           H  
ATOM   2196  CA  TRP A 139      -8.346  -5.430  10.946  1.00 93.37           C  
ATOM   2197  HA  TRP A 139      -8.400  -6.473  10.634  1.00 93.37           H  
ATOM   2198  C   TRP A 139      -9.593  -5.154  11.791  1.00 93.37           C  
ATOM   2199  CB  TRP A 139      -7.037  -5.247  11.737  1.00 93.37           C  
ATOM   2200  HB2 TRP A 139      -6.208  -5.518  11.083  1.00 93.37           H  
ATOM   2201  HB3 TRP A 139      -7.027  -5.959  12.562  1.00 93.37           H  
ATOM   2202  O   TRP A 139     -10.304  -4.172  11.550  1.00 93.37           O  
ATOM   2203  CG  TRP A 139      -6.751  -3.878  12.289  1.00 93.37           C  
ATOM   2204  CD1 TRP A 139      -6.979  -3.468  13.556  1.00 93.37           C  
ATOM   2205  HD1 TRP A 139      -7.407  -4.086  14.331  1.00 93.37           H  
ATOM   2206  CD2 TRP A 139      -6.112  -2.748  11.626  1.00 93.37           C  
ATOM   2207  CE2 TRP A 139      -6.009  -1.667  12.553  1.00 93.37           C  
ATOM   2208  CE3 TRP A 139      -5.615  -2.529  10.328  1.00 93.37           C  
ATOM   2209  HE3 TRP A 139      -5.669  -3.328   9.604  1.00 93.37           H  
ATOM   2210  NE1 TRP A 139      -6.559  -2.161  13.715  1.00 93.37           N  
ATOM   2211  HE1 TRP A 139      -6.509  -1.713  14.618  1.00 93.37           H  
ATOM   2212  CH2 TRP A 139      -4.972  -0.242  10.902  1.00 93.37           C  
ATOM   2213  HH2 TRP A 139      -4.529   0.701  10.615  1.00 93.37           H  
ATOM   2214  CZ2 TRP A 139      -5.453  -0.426  12.208  1.00 93.37           C  
ATOM   2215  HZ2 TRP A 139      -5.368   0.365  12.939  1.00 93.37           H  
ATOM   2216  CZ3 TRP A 139      -5.054  -1.292   9.971  1.00 93.37           C  
ATOM   2217  HZ3 TRP A 139      -4.684  -1.160   8.965  1.00 93.37           H  
ATOM   2218  N   GLY A 140      -9.852  -6.016  12.779  1.00 85.97           N  
ATOM   2219  H   GLY A 140      -9.223  -6.797  12.896  1.00 85.97           H  
ATOM   2220  CA  GLY A 140     -10.924  -5.839  13.772  1.00 85.97           C  
ATOM   2221  HA2 GLY A 140     -10.968  -6.704  14.433  1.00 85.97           H  
ATOM   2222  HA3 GLY A 140     -11.882  -5.752  13.259  1.00 85.97           H  
ATOM   2223  C   GLY A 140     -10.785  -4.605  14.657  1.00 85.97           C  
ATOM   2224  O   GLY A 140      -9.741  -3.912  14.596  1.00 85.97           O  
ATOM   2225  OXT GLY A 140     -11.773  -4.347  15.366  1.00 85.97           O  
TER    2226      GLY A 140                                                       
END   
