# Supplementary material for: Single-chain dimers from de novo immunoglobulins as robust scaffolds for multiple binding loops
Source: Nat Commun. 2023 Sep 23;14:5939. doi: 10.1038/s41467-023-41717-5 (PMC10517939; doi:10.1038/s41467-023-41717-5)
Supplement: Supplementary file 3 — Supplementary Data 1 [file 41467_2023_41717_MOESM3_ESM.zip › design_models/scIg/scIg12/ranked_4.pdb]

ATOM      1  N   GLY A   1      11.764  -8.147  -9.539  1.00 59.58           N  
ATOM      2  H   GLY A   1      11.262  -7.279  -9.664  1.00 59.58           H  
ATOM      3  H2  GLY A   1      11.070  -8.877  -9.612  1.00 59.58           H  
ATOM      4  H3  GLY A   1      12.403  -8.264 -10.312  1.00 59.58           H  
ATOM      5  CA  GLY A   1      12.439  -8.171  -8.210  1.00 59.58           C  
ATOM      6  HA2 GLY A   1      12.996  -9.102  -8.103  1.00 59.58           H  
ATOM      7  HA3 GLY A   1      13.113  -7.318  -8.130  1.00 59.58           H  
ATOM      8  C   GLY A   1      11.399  -8.078  -7.103  1.00 59.58           C  
ATOM      9  O   GLY A   1      10.465  -7.304  -7.248  1.00 59.58           O  
ATOM     10  N   ARG A   2      11.491  -8.884  -6.034  1.00 65.07           N  
ATOM     11  H   ARG A   2      12.317  -9.449  -5.899  1.00 65.07           H  
ATOM     12  CA  ARG A   2      10.366  -9.103  -5.101  1.00 65.07           C  
ATOM     13  HA  ARG A   2       9.436  -8.826  -5.598  1.00 65.07           H  
ATOM     14  C   ARG A   2      10.464  -8.231  -3.844  1.00 65.07           C  
ATOM     15  CB  ARG A   2      10.283 -10.611  -4.791  1.00 65.07           C  
ATOM     16  HB2 ARG A   2      11.245 -10.939  -4.397  1.00 65.07           H  
ATOM     17  HB3 ARG A   2      10.116 -11.144  -5.727  1.00 65.07           H  
ATOM     18  O   ARG A   2      11.431  -8.357  -3.099  1.00 65.07           O  
ATOM     19  CG  ARG A   2       9.168 -10.996  -3.802  1.00 65.07           C  
ATOM     20  HG2 ARG A   2       9.286 -10.425  -2.881  1.00 65.07           H  
ATOM     21  HG3 ARG A   2       8.194 -10.759  -4.230  1.00 65.07           H  
ATOM     22  CD  ARG A   2       9.220 -12.482  -3.426  1.00 65.07           C  
ATOM     23  HD2 ARG A   2       8.490 -12.660  -2.637  1.00 65.07           H  
ATOM     24  HD3 ARG A   2      10.209 -12.698  -3.022  1.00 65.07           H  
ATOM     25  NE  ARG A   2       8.914 -13.375  -4.562  1.00 65.07           N  
ATOM     26  HE  ARG A   2       8.251 -13.047  -5.250  1.00 65.07           H  
ATOM     27  NH1 ARG A   2       9.929 -15.258  -3.739  1.00 65.07           N  
ATOM     28 HH11 ARG A   2      10.227 -14.709  -2.945  1.00 65.07           H  
ATOM     29 HH12 ARG A   2      10.069 -16.258  -3.765  1.00 65.07           H  
ATOM     30  NH2 ARG A   2       8.727 -15.361  -5.620  1.00 65.07           N  
ATOM     31 HH21 ARG A   2       8.950 -16.344  -5.689  1.00 65.07           H  
ATOM     32 HH22 ARG A   2       7.775 -15.098  -5.829  1.00 65.07           H  
ATOM     33  CZ  ARG A   2       9.207 -14.657  -4.642  1.00 65.07           C  
ATOM     34  N   VAL A   3       9.436  -7.415  -3.591  1.00 72.52           N  
ATOM     35  H   VAL A   3       8.671  -7.376  -4.249  1.00 72.52           H  
ATOM     36  CA  VAL A   3       9.211  -6.779  -2.284  1.00 72.52           C  
ATOM     37  HA  VAL A   3      10.022  -7.071  -1.617  1.00 72.52           H  
ATOM     38  C   VAL A   3       7.917  -7.301  -1.690  1.00 72.52           C  
ATOM     39  CB  VAL A   3       9.226  -5.242  -2.326  1.00 72.52           C  
ATOM     40  HB  VAL A   3       8.488  -4.875  -3.039  1.00 72.52           H  
ATOM     41  O   VAL A   3       6.829  -6.952  -2.134  1.00 72.52           O  
ATOM     42  CG1 VAL A   3       8.935  -4.627  -0.946  1.00 72.52           C  
ATOM     43 HG11 VAL A   3       9.651  -4.997  -0.212  1.00 72.52           H  
ATOM     44 HG12 VAL A   3       9.002  -3.541  -1.002  1.00 72.52           H  
ATOM     45 HG13 VAL A   3       7.927  -4.885  -0.621  1.00 72.52           H  
ATOM     46  CG2 VAL A   3      10.616  -4.776  -2.755  1.00 72.52           C  
ATOM     47 HG21 VAL A   3      11.388  -5.329  -2.219  1.00 72.52           H  
ATOM     48 HG22 VAL A   3      10.735  -3.720  -2.511  1.00 72.52           H  
ATOM     49 HG23 VAL A   3      10.743  -4.927  -3.827  1.00 72.52           H  
ATOM     50  N   GLU A   4       8.030  -8.128  -0.660  1.00 76.96           N  
ATOM     51  H   GLU A   4       8.948  -8.297  -0.274  1.00 76.96           H  
ATOM     52  CA  GLU A   4       6.866  -8.541   0.109  1.00 76.96           C  
ATOM     53  HA  GLU A   4       6.049  -8.741  -0.584  1.00 76.96           H  
ATOM     54  C   GLU A   4       6.432  -7.403   1.039  1.00 76.96           C  
ATOM     55  CB  GLU A   4       7.161  -9.847   0.854  1.00 76.96           C  
ATOM     56  HB2 GLU A   4       7.387 -10.620   0.120  1.00 76.96           H  
ATOM     57  HB3 GLU A   4       8.027  -9.717   1.503  1.00 76.96           H  
ATOM     58  O   GLU A   4       7.256  -6.839   1.758  1.00 76.96           O  
ATOM     59  CG  GLU A   4       5.957 -10.282   1.698  1.00 76.96           C  
ATOM     60  HG2 GLU A   4       5.845  -9.602   2.542  1.00 76.96           H  
ATOM     61  HG3 GLU A   4       5.051 -10.204   1.097  1.00 76.96           H  
ATOM     62  CD  GLU A   4       6.096 -11.719   2.208  1.00 76.96           C  
ATOM     63  OE1 GLU A   4       6.378 -11.890   3.416  1.00 76.96           O  
ATOM     64  OE2 GLU A   4       5.824 -12.636   1.397  1.00 76.96           O  
ATOM     65  N   VAL A   5       5.136  -7.080   1.030  1.00 77.14           N  
ATOM     66  H   VAL A   5       4.512  -7.585   0.416  1.00 77.14           H  
ATOM     67  CA  VAL A   5       4.529  -6.074   1.906  1.00 77.14           C  
ATOM     68  HA  VAL A   5       5.291  -5.672   2.574  1.00 77.14           H  
ATOM     69  C   VAL A   5       3.458  -6.740   2.759  1.00 77.14           C  
ATOM     70  CB  VAL A   5       3.943  -4.894   1.107  1.00 77.14           C  
ATOM     71  HB  VAL A   5       3.127  -5.249   0.478  1.00 77.14           H  
ATOM     72  O   VAL A   5       2.374  -7.068   2.297  1.00 77.14           O  
ATOM     73  CG1 VAL A   5       3.391  -3.814   2.052  1.00 77.14           C  
ATOM     74 HG11 VAL A   5       2.569  -4.220   2.640  1.00 77.14           H  
ATOM     75 HG12 VAL A   5       4.174  -3.458   2.721  1.00 77.14           H  
ATOM     76 HG13 VAL A   5       3.005  -2.978   1.468  1.00 77.14           H  
ATOM     77  CG2 VAL A   5       4.998  -4.267   0.188  1.00 77.14           C  
ATOM     78 HG21 VAL A   5       5.150  -4.906  -0.682  1.00 77.14           H  
ATOM     79 HG22 VAL A   5       5.950  -4.173   0.711  1.00 77.14           H  
ATOM     80 HG23 VAL A   5       4.672  -3.283  -0.149  1.00 77.14           H  
ATOM     81  N   ARG A   6       3.730  -6.927   4.042  1.00 78.68           N  
ATOM     82  H   ARG A   6       4.642  -6.647   4.374  1.00 78.68           H  
ATOM     83  CA  ARG A   6       2.778  -7.504   4.987  1.00 78.68           C  
ATOM     84  HA  ARG A   6       1.951  -7.955   4.439  1.00 78.68           H  
ATOM     85  C   ARG A   6       2.197  -6.415   5.871  1.00 78.68           C  
ATOM     86  CB  ARG A   6       3.488  -8.624   5.742  1.00 78.68           C  
ATOM     87  HB2 ARG A   6       4.430  -8.255   6.148  1.00 78.68           H  
ATOM     88  HB3 ARG A   6       3.714  -9.420   5.033  1.00 78.68           H  
ATOM     89  O   ARG A   6       2.920  -5.821   6.661  1.00 78.68           O  
ATOM     90  CG  ARG A   6       2.631  -9.178   6.878  1.00 78.68           C  
ATOM     91  HG2 ARG A   6       2.575  -8.450   7.687  1.00 78.68           H  
ATOM     92  HG3 ARG A   6       1.627  -9.385   6.507  1.00 78.68           H  
ATOM     93  CD  ARG A   6       3.277 -10.459   7.392  1.00 78.68           C  
ATOM     94  HD2 ARG A   6       3.304 -11.183   6.578  1.00 78.68           H  
ATOM     95  HD3 ARG A   6       4.300 -10.238   7.695  1.00 78.68           H  
ATOM     96  NE  ARG A   6       2.538 -11.013   8.536  1.00 78.68           N  
ATOM     97  HE  ARG A   6       1.936 -10.393   9.058  1.00 78.68           H  
ATOM     98  NH1 ARG A   6       3.590 -13.049   8.570  1.00 78.68           N  
ATOM     99 HH11 ARG A   6       3.709 -13.977   8.951  1.00 78.68           H  
ATOM    100 HH12 ARG A   6       4.115 -12.770   7.754  1.00 78.68           H  
ATOM    101  NH2 ARG A   6       2.039 -12.542  10.110  1.00 78.68           N  
ATOM    102 HH21 ARG A   6       2.203 -13.424  10.574  1.00 78.68           H  
ATOM    103 HH22 ARG A   6       1.567 -11.783  10.580  1.00 78.68           H  
ATOM    104  CZ  ARG A   6       2.723 -12.205   9.057  1.00 78.68           C  
ATOM    105  N   VAL A   7       0.889  -6.188   5.774  1.00 76.91           N  
ATOM    106  H   VAL A   7       0.342  -6.718   5.111  1.00 76.91           H  
ATOM    107  CA  VAL A   7       0.179  -5.213   6.609  1.00 76.91           C  
ATOM    108  HA  VAL A   7       0.914  -4.591   7.120  1.00 76.91           H  
ATOM    109  C   VAL A   7      -0.628  -5.939   7.682  1.00 76.91           C  
ATOM    110  CB  VAL A   7      -0.680  -4.255   5.767  1.00 76.91           C  
ATOM    111  HB  VAL A   7      -1.472  -4.813   5.267  1.00 76.91           H  
ATOM    112  O   VAL A   7      -1.351  -6.897   7.415  1.00 76.91           O  
ATOM    113  CG1 VAL A   7      -1.314  -3.168   6.643  1.00 76.91           C  
ATOM    114 HG11 VAL A   7      -2.003  -3.614   7.359  1.00 76.91           H  
ATOM    115 HG12 VAL A   7      -0.540  -2.623   7.183  1.00 76.91           H  
ATOM    116 HG13 VAL A   7      -1.877  -2.470   6.023  1.00 76.91           H  
ATOM    117  CG2 VAL A   7       0.174  -3.547   4.705  1.00 76.91           C  
ATOM    118 HG21 VAL A   7      -0.432  -2.825   4.157  1.00 76.91           H  
ATOM    119 HG22 VAL A   7       1.008  -3.029   5.177  1.00 76.91           H  
ATOM    120 HG23 VAL A   7       0.565  -4.275   3.994  1.00 76.91           H  
ATOM    121  N   GLU A   8      -0.500  -5.494   8.923  1.00 76.72           N  
ATOM    122  H   GLU A   8       0.163  -4.752   9.099  1.00 76.72           H  
ATOM    123  CA  GLU A   8      -1.217  -6.035  10.072  1.00 76.72           C  
ATOM    124  HA  GLU A   8      -2.013  -6.699   9.735  1.00 76.72           H  
ATOM    125  C   GLU A   8      -1.865  -4.901  10.855  1.00 76.72           C  
ATOM    126  CB  GLU A   8      -0.263  -6.840  10.965  1.00 76.72           C  
ATOM    127  HB2 GLU A   8      -0.793  -7.143  11.868  1.00 76.72           H  
ATOM    128  HB3 GLU A   8       0.579  -6.209  11.249  1.00 76.72           H  
ATOM    129  O   GLU A   8      -1.213  -3.900  11.151  1.00 76.72           O  
ATOM    130  CG  GLU A   8       0.246  -8.099  10.251  1.00 76.72           C  
ATOM    131  HG2 GLU A   8      -0.608  -8.726   9.995  1.00 76.72           H  
ATOM    132  HG3 GLU A   8       0.753  -7.825   9.325  1.00 76.72           H  
ATOM    133  CD  GLU A   8       1.226  -8.896  11.105  1.00 76.72           C  
ATOM    134  OE1 GLU A   8       1.151 -10.152  11.081  1.00 76.72           O  
ATOM    135  OE2 GLU A   8       2.143  -8.297  11.704  1.00 76.72           O  
ATOM    136  N   PHE A   9      -3.136  -5.074  11.214  1.00 72.99           N  
ATOM    137  H   PHE A   9      -3.617  -5.932  10.982  1.00 72.99           H  
ATOM    138  CA  PHE A   9      -3.869  -4.133  12.053  1.00 72.99           C  
ATOM    139  HA  PHE A   9      -3.304  -3.206  12.146  1.00 72.99           H  
ATOM    140  C   PHE A   9      -4.028  -4.727  13.452  1.00 72.99           C  
ATOM    141  CB  PHE A   9      -5.212  -3.780  11.404  1.00 72.99           C  
ATOM    142  HB2 PHE A   9      -5.762  -3.121  12.076  1.00 72.99           H  
ATOM    143  HB3 PHE A   9      -5.803  -4.687  11.279  1.00 72.99           H  
ATOM    144  O   PHE A   9      -4.478  -5.860  13.621  1.00 72.99           O  
ATOM    145  CG  PHE A   9      -5.061  -3.087  10.065  1.00 72.99           C  
ATOM    146  CD1 PHE A   9      -4.847  -1.697  10.009  1.00 72.99           C  
ATOM    147  HD1 PHE A   9      -4.816  -1.116  10.919  1.00 72.99           H  
ATOM    148  CD2 PHE A   9      -5.087  -3.837   8.875  1.00 72.99           C  
ATOM    149  HD2 PHE A   9      -5.271  -4.901   8.912  1.00 72.99           H  
ATOM    150  CE1 PHE A   9      -4.641  -1.069   8.770  1.00 72.99           C  
ATOM    151  HE1 PHE A   9      -4.427  -0.011   8.722  1.00 72.99           H  
ATOM    152  CE2 PHE A   9      -4.883  -3.200   7.640  1.00 72.99           C  
ATOM    153  HE2 PHE A   9      -4.901  -3.762   6.718  1.00 72.99           H  
ATOM    154  CZ  PHE A   9      -4.657  -1.820   7.588  1.00 72.99           C  
ATOM    155  HZ  PHE A   9      -4.476  -1.340   6.638  1.00 72.99           H  
ATOM    156  N   GLU A  10      -3.653  -3.962  14.467  1.00 73.51           N  
ATOM    157  H   GLU A  10      -3.292  -3.040  14.265  1.00 73.51           H  
ATOM    158  CA  GLU A  10      -3.805  -4.323  15.871  1.00 73.51           C  
ATOM    159  HA  GLU A  10      -4.533  -5.129  15.965  1.00 73.51           H  
ATOM    160  C   GLU A  10      -4.336  -3.111  16.633  1.00 73.51           C  
ATOM    161  CB  GLU A  10      -2.468  -4.831  16.428  1.00 73.51           C  
ATOM    162  HB2 GLU A  10      -1.729  -4.030  16.403  1.00 73.51           H  
ATOM    163  HB3 GLU A  10      -2.117  -5.645  15.795  1.00 73.51           H  
ATOM    164  O   GLU A  10      -3.581  -2.205  16.977  1.00 73.51           O  
ATOM    165  CG  GLU A  10      -2.625  -5.353  17.867  1.00 73.51           C  
ATOM    166  HG2 GLU A  10      -3.328  -6.186  17.863  1.00 73.51           H  
ATOM    167  HG3 GLU A  10      -3.042  -4.564  18.493  1.00 73.51           H  
ATOM    168  CD  GLU A  10      -1.294  -5.817  18.473  1.00 73.51           C  
ATOM    169  OE1 GLU A  10      -1.217  -5.911  19.716  1.00 73.51           O  
ATOM    170  OE2 GLU A  10      -0.348  -6.095  17.696  1.00 73.51           O  
ATOM    171  N   GLY A  11      -5.650  -3.086  16.873  1.00 72.50           N  
ATOM    172  H   GLY A  11      -6.228  -3.815  16.480  1.00 72.50           H  
ATOM    173  CA  GLY A  11      -6.311  -1.981  17.566  1.00 72.50           C  
ATOM    174  HA2 GLY A  11      -7.382  -2.173  17.628  1.00 72.50           H  
ATOM    175  HA3 GLY A  11      -5.914  -1.903  18.578  1.00 72.50           H  
ATOM    176  C   GLY A  11      -6.109  -0.648  16.843  1.00 72.50           C  
ATOM    177  O   GLY A  11      -6.634  -0.437  15.755  1.00 72.50           O  
ATOM    178  N   ASP A  12      -5.342   0.238  17.468  1.00 75.04           N  
ATOM    179  H   ASP A  12      -4.873  -0.043  18.317  1.00 75.04           H  
ATOM    180  CA  ASP A  12      -4.991   1.583  17.012  1.00 75.04           C  
ATOM    181  HA  ASP A  12      -5.769   1.943  16.338  1.00 75.04           H  
ATOM    182  C   ASP A  12      -3.655   1.635  16.241  1.00 75.04           C  
ATOM    183  CB  ASP A  12      -4.979   2.488  18.253  1.00 75.04           C  
ATOM    184  HB2 ASP A  12      -5.914   2.364  18.800  1.00 75.04           H  
ATOM    185  HB3 ASP A  12      -4.928   3.529  17.933  1.00 75.04           H  
ATOM    186  O   ASP A  12      -3.130   2.715  15.951  1.00 75.04           O  
ATOM    187  CG  ASP A  12      -3.803   2.220  19.203  1.00 75.04           C  
ATOM    188  OD1 ASP A  12      -3.473   1.030  19.427  1.00 75.04           O  
ATOM    189  OD2 ASP A  12      -3.225   3.197  19.726  1.00 75.04           O  
ATOM    190  N   LYS A  13      -3.082   0.472  15.913  1.00 77.27           N  
ATOM    191  H   LYS A  13      -3.532  -0.376  16.228  1.00 77.27           H  
ATOM    192  CA  LYS A  13      -1.785   0.347  15.244  1.00 77.27           C  
ATOM    193  HA  LYS A  13      -1.415   1.346  15.016  1.00 77.27           H  
ATOM    194  C   LYS A  13      -1.900  -0.403  13.931  1.00 77.27           C  
ATOM    195  CB  LYS A  13      -0.766  -0.333  16.165  1.00 77.27           C  
ATOM    196  HB2 LYS A  13      -1.147  -1.313  16.456  1.00 77.27           H  
ATOM    197  HB3 LYS A  13       0.171  -0.471  15.626  1.00 77.27           H  
ATOM    198  O   LYS A  13      -2.573  -1.425  13.828  1.00 77.27           O  
ATOM    199  CG  LYS A  13      -0.501   0.514  17.412  1.00 77.27           C  
ATOM    200  HG2 LYS A  13      -1.445   0.742  17.907  1.00 77.27           H  
ATOM    201  HG3 LYS A  13      -0.022   1.450  17.123  1.00 77.27           H  
ATOM    202  CD  LYS A  13       0.385  -0.241  18.398  1.00 77.27           C  
ATOM    203  HD2 LYS A  13      -0.049  -1.225  18.578  1.00 77.27           H  
ATOM    204  HD3 LYS A  13       1.390  -0.348  17.988  1.00 77.27           H  
ATOM    205  CE  LYS A  13       0.408   0.551  19.703  1.00 77.27           C  
ATOM    206  HE2 LYS A  13       0.897   1.510  19.529  1.00 77.27           H  
ATOM    207  HE3 LYS A  13      -0.624   0.757  19.986  1.00 77.27           H  
ATOM    208  NZ  LYS A  13       1.086  -0.218  20.769  1.00 77.27           N  
ATOM    209  HZ1 LYS A  13       1.052   0.299  21.636  1.00 77.27           H  
ATOM    210  HZ2 LYS A  13       2.042  -0.419  20.512  1.00 77.27           H  
ATOM    211  HZ3 LYS A  13       0.590  -1.088  20.901  1.00 77.27           H  
ATOM    212  N   MET A  14      -1.141   0.061  12.950  1.00 78.75           N  
ATOM    213  H   MET A  14      -0.619   0.907  13.129  1.00 78.75           H  
ATOM    214  CA  MET A  14      -0.883  -0.651  11.710  1.00 78.75           C  
ATOM    215  HA  MET A  14      -1.411  -1.604  11.725  1.00 78.75           H  
ATOM    216  C   MET A  14       0.614  -0.919  11.592  1.00 78.75           C  
ATOM    217  CB  MET A  14      -1.427   0.153  10.535  1.00 78.75           C  
ATOM    218  HB2 MET A  14      -2.486   0.350  10.703  1.00 78.75           H  
ATOM    219  HB3 MET A  14      -0.890   1.100  10.481  1.00 78.75           H  
ATOM    220  O   MET A  14       1.422   0.008  11.626  1.00 78.75           O  
ATOM    221  CG  MET A  14      -1.286  -0.600   9.211  1.00 78.75           C  
ATOM    222  HG2 MET A  14      -1.944  -1.468   9.233  1.00 78.75           H  
ATOM    223  HG3 MET A  14      -0.264  -0.964   9.100  1.00 78.75           H  
ATOM    224  SD  MET A  14      -1.686   0.399   7.755  1.00 78.75           S  
ATOM    225  CE  MET A  14      -0.270   1.496   7.846  1.00 78.75           C  
ATOM    226  HE1 MET A  14      -0.478   2.289   8.565  1.00 78.75           H  
ATOM    227  HE2 MET A  14       0.606   0.939   8.177  1.00 78.75           H  
ATOM    228  HE3 MET A  14      -0.069   1.889   6.850  1.00 78.75           H  
ATOM    229  N   ARG A  15       0.984  -2.186  11.439  1.00 84.79           N  
ATOM    230  H   ARG A  15       0.251  -2.880  11.389  1.00 84.79           H  
ATOM    231  CA  ARG A  15       2.357  -2.633  11.205  1.00 84.79           C  
ATOM    232  HA  ARG A  15       3.051  -1.809  11.374  1.00 84.79           H  
ATOM    233  C   ARG A  15       2.514  -3.050   9.754  1.00 84.79           C  
ATOM    234  CB  ARG A  15       2.716  -3.767  12.175  1.00 84.79           C  
ATOM    235  HB2 ARG A  15       1.937  -4.530  12.172  1.00 84.79           H  
ATOM    236  HB3 ARG A  15       3.651  -4.223  11.850  1.00 84.79           H  
ATOM    237  O   ARG A  15       1.774  -3.900   9.275  1.00 84.79           O  
ATOM    238  CG  ARG A  15       2.903  -3.210  13.592  1.00 84.79           C  
ATOM    239  HG2 ARG A  15       3.616  -2.388  13.531  1.00 84.79           H  
ATOM    240  HG3 ARG A  15       1.962  -2.821  13.980  1.00 84.79           H  
ATOM    241  CD  ARG A  15       3.476  -4.253  14.551  1.00 84.79           C  
ATOM    242  HD2 ARG A  15       3.987  -3.727  15.358  1.00 84.79           H  
ATOM    243  HD3 ARG A  15       4.229  -4.834  14.019  1.00 84.79           H  
ATOM    244  NE  ARG A  15       2.432  -5.122  15.137  1.00 84.79           N  
ATOM    245  HE  ARG A  15       1.510  -4.737  15.283  1.00 84.79           H  
ATOM    246  NH1 ARG A  15       3.779  -6.947  15.428  1.00 84.79           N  
ATOM    247 HH11 ARG A  15       3.925  -7.893  15.750  1.00 84.79           H  
ATOM    248 HH12 ARG A  15       4.505  -6.471  14.913  1.00 84.79           H  
ATOM    249  NH2 ARG A  15       1.712  -6.979  16.250  1.00 84.79           N  
ATOM    250 HH21 ARG A  15       0.902  -6.491  16.604  1.00 84.79           H  
ATOM    251 HH22 ARG A  15       1.913  -7.864  16.694  1.00 84.79           H  
ATOM    252  CZ  ARG A  15       2.635  -6.342  15.593  1.00 84.79           C  
ATOM    253  N   VAL A  16       3.468  -2.447   9.059  1.00 84.23           N  
ATOM    254  H   VAL A  16       4.010  -1.734   9.525  1.00 84.23           H  
ATOM    255  CA  VAL A  16       3.831  -2.769   7.679  1.00 84.23           C  
ATOM    256  HA  VAL A  16       3.126  -3.494   7.273  1.00 84.23           H  
ATOM    257  C   VAL A  16       5.218  -3.386   7.699  1.00 84.23           C  
ATOM    258  CB  VAL A  16       3.797  -1.528   6.768  1.00 84.23           C  
ATOM    259  HB  VAL A  16       4.584  -0.833   7.060  1.00 84.23           H  
ATOM    260  O   VAL A  16       6.187  -2.695   7.989  1.00 84.23           O  
ATOM    261  CG1 VAL A  16       4.033  -1.936   5.309  1.00 84.23           C  
ATOM    262 HG11 VAL A  16       3.310  -2.694   5.008  1.00 84.23           H  
ATOM    263 HG12 VAL A  16       3.935  -1.071   4.653  1.00 84.23           H  
ATOM    264 HG13 VAL A  16       5.038  -2.341   5.193  1.00 84.23           H  
ATOM    265  CG2 VAL A  16       2.461  -0.784   6.881  1.00 84.23           C  
ATOM    266 HG21 VAL A  16       2.411   0.013   6.139  1.00 84.23           H  
ATOM    267 HG22 VAL A  16       2.382  -0.341   7.874  1.00 84.23           H  
ATOM    268 HG23 VAL A  16       1.630  -1.473   6.729  1.00 84.23           H  
ATOM    269  N   ARG A  17       5.327  -4.678   7.411  1.00 87.54           N  
ATOM    270  H   ARG A  17       4.486  -5.182   7.167  1.00 87.54           H  
ATOM    271  CA  ARG A  17       6.610  -5.359   7.244  1.00 87.54           C  
ATOM    272  HA  ARG A  17       7.397  -4.775   7.721  1.00 87.54           H  
ATOM    273  C   ARG A  17       6.940  -5.432   5.765  1.00 87.54           C  
ATOM    274  CB  ARG A  17       6.612  -6.738   7.905  1.00 87.54           C  
ATOM    275  HB2 ARG A  17       5.892  -7.389   7.409  1.00 87.54           H  
ATOM    276  HB3 ARG A  17       7.606  -7.170   7.788  1.00 87.54           H  
ATOM    277  O   ARG A  17       6.126  -5.897   4.975  1.00 87.54           O  
ATOM    278  CG  ARG A  17       6.273  -6.660   9.398  1.00 87.54           C  
ATOM    279  HG2 ARG A  17       6.948  -5.953   9.879  1.00 87.54           H  
ATOM    280  HG3 ARG A  17       5.247  -6.316   9.529  1.00 87.54           H  
ATOM    281  CD  ARG A  17       6.458  -8.030  10.048  1.00 87.54           C  
ATOM    282  HD2 ARG A  17       6.744  -8.757   9.288  1.00 87.54           H  
ATOM    283  HD3 ARG A  17       7.283  -7.953  10.757  1.00 87.54           H  
ATOM    284  NE  ARG A  17       5.250  -8.501  10.756  1.00 87.54           N  
ATOM    285  HE  ARG A  17       4.520  -7.835  10.961  1.00 87.54           H  
ATOM    286  NH1 ARG A  17       6.103 -10.574  11.196  1.00 87.54           N  
ATOM    287 HH11 ARG A  17       6.117 -11.417  11.752  1.00 87.54           H  
ATOM    288 HH12 ARG A  17       6.940 -10.288  10.708  1.00 87.54           H  
ATOM    289  NH2 ARG A  17       4.137 -10.006  12.055  1.00 87.54           N  
ATOM    290 HH21 ARG A  17       4.070 -10.898  12.524  1.00 87.54           H  
ATOM    291 HH22 ARG A  17       3.367  -9.353  12.081  1.00 87.54           H  
ATOM    292  CZ  ARG A  17       5.162  -9.681  11.331  1.00 87.54           C  
ATOM    293  N   LEU A  18       8.113  -4.947   5.405  1.00 85.76           N  
ATOM    294  H   LEU A  18       8.722  -4.598   6.131  1.00 85.76           H  
ATOM    295  CA  LEU A  18       8.640  -4.943   4.054  1.00 85.76           C  
ATOM    296  HA  LEU A  18       7.876  -5.272   3.350  1.00 85.76           H  
ATOM    297  C   LEU A  18       9.821  -5.900   4.005  1.00 85.76           C  
ATOM    298  CB  LEU A  18       9.094  -3.529   3.672  1.00 85.76           C  
ATOM    299  HB2 LEU A  18       9.459  -3.571   2.646  1.00 85.76           H  
ATOM    300  HB3 LEU A  18       9.925  -3.252   4.320  1.00 85.76           H  
ATOM    301  O   LEU A  18      10.711  -5.797   4.842  1.00 85.76           O  
ATOM    302  CG  LEU A  18       8.023  -2.432   3.764  1.00 85.76           C  
ATOM    303  HG  LEU A  18       7.559  -2.431   4.750  1.00 85.76           H  
ATOM    304  CD1 LEU A  18       8.695  -1.078   3.552  1.00 85.76           C  
ATOM    305 HD11 LEU A  18       9.378  -0.882   4.378  1.00 85.76           H  
ATOM    306 HD12 LEU A  18       7.952  -0.282   3.509  1.00 85.76           H  
ATOM    307 HD13 LEU A  18       9.263  -1.085   2.622  1.00 85.76           H  
ATOM    308  CD2 LEU A  18       6.944  -2.625   2.704  1.00 85.76           C  
ATOM    309 HD21 LEU A  18       7.394  -2.618   1.711  1.00 85.76           H  
ATOM    310 HD22 LEU A  18       6.205  -1.828   2.779  1.00 85.76           H  
ATOM    311 HD23 LEU A  18       6.452  -3.582   2.876  1.00 85.76           H  
ATOM    312  N   ARG A  19       9.866  -6.789   3.020  1.00 85.62           N  
ATOM    313  H   ARG A  19       9.075  -6.853   2.396  1.00 85.62           H  
ATOM    314  CA  ARG A  19      11.022  -7.656   2.792  1.00 85.62           C  
ATOM    315  HA  ARG A  19      11.864  -7.318   3.397  1.00 85.62           H  
ATOM    316  C   ARG A  19      11.447  -7.566   1.343  1.00 85.62           C  
ATOM    317  CB  ARG A  19      10.680  -9.080   3.232  1.00 85.62           C  
ATOM    318  HB2 ARG A  19       9.758  -9.400   2.747  1.00 85.62           H  
ATOM    319  HB3 ARG A  19      10.524  -9.089   4.311  1.00 85.62           H  
ATOM    320  O   ARG A  19      10.633  -7.805   0.457  1.00 85.62           O  
ATOM    321  CG  ARG A  19      11.797 -10.058   2.873  1.00 85.62           C  
ATOM    322  HG2 ARG A  19      12.732  -9.748   3.338  1.00 85.62           H  
ATOM    323  HG3 ARG A  19      11.924 -10.092   1.791  1.00 85.62           H  
ATOM    324  CD  ARG A  19      11.420 -11.450   3.357  1.00 85.62           C  
ATOM    325  HD2 ARG A  19      11.462 -11.466   4.446  1.00 85.62           H  
ATOM    326  HD3 ARG A  19      10.408 -11.686   3.030  1.00 85.62           H  
ATOM    327  NE  ARG A  19      12.347 -12.418   2.776  1.00 85.62           N  
ATOM    328  HE  ARG A  19      12.723 -12.193   1.865  1.00 85.62           H  
ATOM    329  NH1 ARG A  19      12.162 -14.082   4.333  1.00 85.62           N  
ATOM    330 HH11 ARG A  19      12.480 -14.964   4.708  1.00 85.62           H  
ATOM    331 HH12 ARG A  19      11.528 -13.484   4.843  1.00 85.62           H  
ATOM    332  NH2 ARG A  19      13.555 -14.268   2.562  1.00 85.62           N  
ATOM    333 HH21 ARG A  19      13.836 -13.830   1.696  1.00 85.62           H  
ATOM    334 HH22 ARG A  19      13.867 -15.188   2.838  1.00 85.62           H  
ATOM    335  CZ  ARG A  19      12.679 -13.592   3.239  1.00 85.62           C  
ATOM    336  N   ASN A  20      12.711  -7.244   1.104  1.00 83.56           N  
ATOM    337  H   ASN A  20      13.333  -7.103   1.887  1.00 83.56           H  
ATOM    338  CA  ASN A  20      13.248  -7.137  -0.245  1.00 83.56           C  
ATOM    339  HA  ASN A  20      12.434  -7.078  -0.967  1.00 83.56           H  
ATOM    340  C   ASN A  20      14.071  -8.382  -0.594  1.00 83.56           C  
ATOM    341  CB  ASN A  20      14.035  -5.828  -0.348  1.00 83.56           C  
ATOM    342  HB2 ASN A  20      13.374  -4.988  -0.137  1.00 83.56           H  
ATOM    343  HB3 ASN A  20      14.844  -5.847   0.384  1.00 83.56           H  
ATOM    344  O   ASN A  20      15.219  -8.514  -0.188  1.00 83.56           O  
ATOM    345  CG  ASN A  20      14.634  -5.611  -1.714  1.00 83.56           C  
ATOM    346  ND2 ASN A  20      15.586  -4.724  -1.821  1.00 83.56           N  
ATOM    347 HD21 ASN A  20      15.992  -4.547  -2.729  1.00 83.56           H  
ATOM    348 HD22 ASN A  20      15.796  -4.135  -1.027  1.00 83.56           H  
ATOM    349  OD1 ASN A  20      14.234  -6.209  -2.699  1.00 83.56           O  
ATOM    350  N   ASP A  21      13.490  -9.280  -1.385  1.00 81.81           N  
ATOM    351  H   ASP A  21      12.562  -9.076  -1.726  1.00 81.81           H  
ATOM    352  CA  ASP A  21      14.181 -10.447  -1.945  1.00 81.81           C  
ATOM    353  HA  ASP A  21      14.990 -10.739  -1.275  1.00 81.81           H  
ATOM    354  C   ASP A  21      14.830 -10.133  -3.315  1.00 81.81           C  
ATOM    355  CB  ASP A  21      13.212 -11.638  -2.045  1.00 81.81           C  
ATOM    356  HB2 ASP A  21      12.342 -11.320  -2.620  1.00 81.81           H  
ATOM    357  HB3 ASP A  21      13.695 -12.446  -2.594  1.00 81.81           H  
ATOM    358  O   ASP A  21      15.284 -11.038  -4.016  1.00 81.81           O  
ATOM    359  CG  ASP A  21      12.723 -12.233  -0.719  1.00 81.81           C  
ATOM    360  OD1 ASP A  21      13.509 -12.366   0.252  1.00 81.81           O  
ATOM    361  OD2 ASP A  21      11.552 -12.672  -0.708  1.00 81.81           O  
ATOM    362  N   SER A  22      14.851  -8.865  -3.750  1.00 74.18           N  
ATOM    363  H   SER A  22      14.498  -8.146  -3.136  1.00 74.18           H  
ATOM    364  CA  SER A  22      15.572  -8.444  -4.958  1.00 74.18           C  
ATOM    365  HA  SER A  22      15.526  -9.262  -5.676  1.00 74.18           H  
ATOM    366  C   SER A  22      17.059  -8.184  -4.685  1.00 74.18           C  
ATOM    367  CB  SER A  22      14.893  -7.241  -5.620  1.00 74.18           C  
ATOM    368  HB2 SER A  22      13.810  -7.332  -5.531  1.00 74.18           H  
ATOM    369  HB3 SER A  22      15.157  -7.230  -6.678  1.00 74.18           H  
ATOM    370  O   SER A  22      17.488  -8.057  -3.542  1.00 74.18           O  
ATOM    371  OG  SER A  22      15.304  -6.024  -5.061  1.00 74.18           O  
ATOM    372  HG  SER A  22      14.944  -5.982  -4.172  1.00 74.18           H  
ATOM    373  N   SER A  23      17.864  -8.088  -5.746  1.00 80.74           N  
ATOM    374  H   SER A  23      17.477  -8.196  -6.673  1.00 80.74           H  
ATOM    375  CA  SER A  23      19.309  -7.826  -5.664  1.00 80.74           C  
ATOM    376  HA  SER A  23      19.700  -8.320  -4.774  1.00 80.74           H  
ATOM    377  C   SER A  23      19.676  -6.341  -5.540  1.00 80.74           C  
ATOM    378  CB  SER A  23      20.000  -8.445  -6.881  1.00 80.74           C  
ATOM    379  HB2 SER A  23      21.072  -8.248  -6.845  1.00 80.74           H  
ATOM    380  HB3 SER A  23      19.845  -9.524  -6.864  1.00 80.74           H  
ATOM    381  O   SER A  23      20.859  -6.015  -5.469  1.00 80.74           O  
ATOM    382  OG  SER A  23      19.452  -7.922  -8.079  1.00 80.74           O  
ATOM    383  HG  SER A  23      19.816  -7.046  -8.226  1.00 80.74           H  
ATOM    384  N   THR A  24      18.695  -5.435  -5.541  1.00 80.85           N  
ATOM    385  H   THR A  24      17.738  -5.758  -5.550  1.00 80.85           H  
ATOM    386  CA  THR A  24      18.893  -3.977  -5.467  1.00 80.85           C  
ATOM    387  HA  THR A  24      19.946  -3.768  -5.277  1.00 80.85           H  
ATOM    388  C   THR A  24      18.058  -3.378  -4.336  1.00 80.85           C  
ATOM    389  CB  THR A  24      18.505  -3.288  -6.785  1.00 80.85           C  
ATOM    390  HB  THR A  24      18.529  -2.208  -6.642  1.00 80.85           H  
ATOM    391  O   THR A  24      16.953  -3.865  -4.105  1.00 80.85           O  
ATOM    392  CG2 THR A  24      19.462  -3.653  -7.920  1.00 80.85           C  
ATOM    393 HG21 THR A  24      19.189  -3.089  -8.812  1.00 80.85           H  
ATOM    394 HG22 THR A  24      20.485  -3.402  -7.638  1.00 80.85           H  
ATOM    395 HG23 THR A  24      19.394  -4.719  -8.141  1.00 80.85           H  
ATOM    396  OG1 THR A  24      17.212  -3.675  -7.194  1.00 80.85           O  
ATOM    397  HG1 THR A  24      16.609  -3.542  -6.459  1.00 80.85           H  
ATOM    398  N   PRO A  25      18.514  -2.324  -3.636  1.00 81.64           N  
ATOM    399  CA  PRO A  25      17.674  -1.617  -2.668  1.00 81.64           C  
ATOM    400  HA  PRO A  25      17.425  -2.306  -1.861  1.00 81.64           H  
ATOM    401  C   PRO A  25      16.379  -1.090  -3.306  1.00 81.64           C  
ATOM    402  CB  PRO A  25      18.537  -0.480  -2.112  1.00 81.64           C  
ATOM    403  HB2 PRO A  25      18.361   0.436  -2.675  1.00 81.64           H  
ATOM    404  HB3 PRO A  25      18.349  -0.318  -1.050  1.00 81.64           H  
ATOM    405  O   PRO A  25      16.385  -0.684  -4.469  1.00 81.64           O  
ATOM    406  CG  PRO A  25      19.967  -0.959  -2.360  1.00 81.64           C  
ATOM    407  HG2 PRO A  25      20.274  -1.623  -1.553  1.00 81.64           H  
ATOM    408  HG3 PRO A  25      20.662  -0.124  -2.454  1.00 81.64           H  
ATOM    409  CD  PRO A  25      19.850  -1.749  -3.662  1.00 81.64           C  
ATOM    410  HD2 PRO A  25      19.940  -1.076  -4.515  1.00 81.64           H  
ATOM    411  HD3 PRO A  25      20.623  -2.517  -3.696  1.00 81.64           H  
ATOM    412  N   VAL A  26      15.281  -1.088  -2.546  1.00 77.91           N  
ATOM    413  H   VAL A  26      15.347  -1.447  -1.605  1.00 77.91           H  
ATOM    414  CA  VAL A  26      13.962  -0.610  -3.002  1.00 77.91           C  
ATOM    415  HA  VAL A  26      14.061  -0.168  -3.994  1.00 77.91           H  
ATOM    416  C   VAL A  26      13.458   0.486  -2.069  1.00 77.91           C  
ATOM    417  CB  VAL A  26      12.950  -1.770  -3.108  1.00 77.91           C  
ATOM    418  HB  VAL A  26      12.811  -2.235  -2.132  1.00 77.91           H  
ATOM    419  O   VAL A  26      13.504   0.311  -0.853  1.00 77.91           O  
ATOM    420  CG1 VAL A  26      11.599  -1.267  -3.627  1.00 77.91           C  
ATOM    421 HG11 VAL A  26      11.763  -0.783  -4.590  1.00 77.91           H  
ATOM    422 HG12 VAL A  26      10.899  -2.085  -3.802  1.00 77.91           H  
ATOM    423 HG13 VAL A  26      11.145  -0.560  -2.933  1.00 77.91           H  
ATOM    424  CG2 VAL A  26      13.440  -2.829  -4.107  1.00 77.91           C  
ATOM    425 HG21 VAL A  26      13.618  -2.372  -5.080  1.00 77.91           H  
ATOM    426 HG22 VAL A  26      12.702  -3.625  -4.215  1.00 77.91           H  
ATOM    427 HG23 VAL A  26      14.369  -3.278  -3.755  1.00 77.91           H  
ATOM    428  N   GLU A  27      12.974   1.602  -2.620  1.00 80.90           N  
ATOM    429  H   GLU A  27      12.852   1.647  -3.621  1.00 80.90           H  
ATOM    430  CA  GLU A  27      12.369   2.687  -1.842  1.00 80.90           C  
ATOM    431  HA  GLU A  27      12.727   2.612  -0.816  1.00 80.90           H  
ATOM    432  C   GLU A  27      10.842   2.527  -1.801  1.00 80.90           C  
ATOM    433  CB  GLU A  27      12.827   4.067  -2.353  1.00 80.90           C  
ATOM    434  HB2 GLU A  27      13.917   4.088  -2.357  1.00 80.90           H  
ATOM    435  HB3 GLU A  27      12.468   4.231  -3.368  1.00 80.90           H  
ATOM    436  O   GLU A  27      10.154   2.451  -2.818  1.00 80.90           O  
ATOM    437  CG  GLU A  27      12.312   5.183  -1.430  1.00 80.90           C  
ATOM    438  HG2 GLU A  27      11.238   5.296  -1.574  1.00 80.90           H  
ATOM    439  HG3 GLU A  27      12.465   4.872  -0.397  1.00 80.90           H  
ATOM    440  CD  GLU A  27      13.017   6.534  -1.640  1.00 80.90           C  
ATOM    441  OE1 GLU A  27      12.432   7.430  -2.282  1.00 80.90           O  
ATOM    442  OE2 GLU A  27      14.087   6.722  -1.019  1.00 80.90           O  
ATOM    443  N   VAL A  28      10.293   2.452  -0.593  1.00 80.03           N  
ATOM    444  H   VAL A  28      10.909   2.471   0.207  1.00 80.03           H  
ATOM    445  CA  VAL A  28       8.864   2.264  -0.351  1.00 80.03           C  
ATOM    446  HA  VAL A  28       8.347   2.178  -1.307  1.00 80.03           H  
ATOM    447  C   VAL A  28       8.317   3.489   0.364  1.00 80.03           C  
ATOM    448  CB  VAL A  28       8.594   0.966   0.430  1.00 80.03           C  
ATOM    449  HB  VAL A  28       9.006   1.053   1.436  1.00 80.03           H  
ATOM    450  O   VAL A  28       8.753   3.833   1.465  1.00 80.03           O  
ATOM    451  CG1 VAL A  28       7.082   0.726   0.532  1.00 80.03           C  
ATOM    452 HG11 VAL A  28       6.610   1.526   1.102  1.00 80.03           H  
ATOM    453 HG12 VAL A  28       6.888  -0.221   1.037  1.00 80.03           H  
ATOM    454 HG13 VAL A  28       6.644   0.698  -0.466  1.00 80.03           H  
ATOM    455  CG2 VAL A  28       9.225  -0.254  -0.257  1.00 80.03           C  
ATOM    456 HG21 VAL A  28       8.909  -0.299  -1.299  1.00 80.03           H  
ATOM    457 HG22 VAL A  28       8.930  -1.173   0.250  1.00 80.03           H  
ATOM    458 HG23 VAL A  28      10.312  -0.180  -0.222  1.00 80.03           H  
ATOM    459  N   HIS A  29       7.326   4.141  -0.239  1.00 82.38           N  
ATOM    460  H   HIS A  29       6.987   3.787  -1.123  1.00 82.38           H  
ATOM    461  CA  HIS A  29       6.613   5.261   0.363  1.00 82.38           C  
ATOM    462  HA  HIS A  29       7.200   5.667   1.187  1.00 82.38           H  
ATOM    463  C   HIS A  29       5.268   4.790   0.908  1.00 82.38           C  
ATOM    464  CB  HIS A  29       6.406   6.383  -0.652  1.00 82.38           C  
ATOM    465  HB2 HIS A  29       5.748   6.024  -1.443  1.00 82.38           H  
ATOM    466  HB3 HIS A  29       5.905   7.215  -0.157  1.00 82.38           H  
ATOM    467  O   HIS A  29       4.350   4.470   0.160  1.00 82.38           O  
ATOM    468  CG  HIS A  29       7.664   6.893  -1.289  1.00 82.38           C  
ATOM    469  CD2 HIS A  29       8.071   6.615  -2.564  1.00 82.38           C  
ATOM    470  HD2 HIS A  29       7.577   5.974  -3.279  1.00 82.38           H  
ATOM    471  ND1 HIS A  29       8.590   7.751  -0.732  1.00 82.38           N  
ATOM    472  HD1 HIS A  29       8.745   7.897   0.256  1.00 82.38           H  
ATOM    473  CE1 HIS A  29       9.534   7.982  -1.663  1.00 82.38           C  
ATOM    474  HE1 HIS A  29      10.460   8.518  -1.519  1.00 82.38           H  
ATOM    475  NE2 HIS A  29       9.221   7.352  -2.795  1.00 82.38           N  
ATOM    476  N   ILE A  30       5.106   4.807   2.222  1.00 81.35           N  
ATOM    477  H   ILE A  30       5.882   5.104   2.795  1.00 81.35           H  
ATOM    478  CA  ILE A  30       3.867   4.415   2.888  1.00 81.35           C  
ATOM    479  HA  ILE A  30       3.213   3.907   2.180  1.00 81.35           H  
ATOM    480  C   ILE A  30       3.157   5.680   3.374  1.00 81.35           C  
ATOM    481  CB  ILE A  30       4.164   3.425   4.029  1.00 81.35           C  
ATOM    482  HB  ILE A  30       4.730   3.960   4.791  1.00 81.35           H  
ATOM    483  O   ILE A  30       3.749   6.485   4.093  1.00 81.35           O  
ATOM    484  CG1 ILE A  30       5.017   2.215   3.582  1.00 81.35           C  
ATOM    485 HG12 ILE A  30       5.867   2.550   2.988  1.00 81.35           H  
ATOM    486 HG13 ILE A  30       4.416   1.542   2.971  1.00 81.35           H  
ATOM    487  CG2 ILE A  30       2.821   2.944   4.609  1.00 81.35           C  
ATOM    488 HG21 ILE A  30       2.225   2.463   3.834  1.00 81.35           H  
ATOM    489 HG22 ILE A  30       2.259   3.783   5.019  1.00 81.35           H  
ATOM    490 HG23 ILE A  30       2.974   2.226   5.415  1.00 81.35           H  
ATOM    491  CD1 ILE A  30       5.608   1.449   4.769  1.00 81.35           C  
ATOM    492 HD11 ILE A  30       6.169   0.589   4.403  1.00 81.35           H  
ATOM    493 HD12 ILE A  30       6.277   2.105   5.327  1.00 81.35           H  
ATOM    494 HD13 ILE A  30       4.825   1.083   5.433  1.00 81.35           H  
ATOM    495  N   LYS A  31       1.890   5.862   2.996  1.00 78.34           N  
ATOM    496  H   LYS A  31       1.460   5.155   2.417  1.00 78.34           H  
ATOM    497  CA  LYS A  31       1.029   6.977   3.404  1.00 78.34           C  
ATOM    498  HA  LYS A  31       1.570   7.571   4.140  1.00 78.34           H  
ATOM    499  C   LYS A  31      -0.257   6.477   4.076  1.00 78.34           C  
ATOM    500  CB  LYS A  31       0.736   7.884   2.201  1.00 78.34           C  
ATOM    501  HB2 LYS A  31       0.168   7.329   1.455  1.00 78.34           H  
ATOM    502  HB3 LYS A  31       1.678   8.206   1.757  1.00 78.34           H  
ATOM    503  O   LYS A  31      -1.070   5.768   3.497  1.00 78.34           O  
ATOM    504  CG  LYS A  31      -0.059   9.118   2.650  1.00 78.34           C  
ATOM    505  HG2 LYS A  31       0.530   9.679   3.376  1.00 78.34           H  
ATOM    506  HG3 LYS A  31      -0.986   8.800   3.128  1.00 78.34           H  
ATOM    507  CD  LYS A  31      -0.426  10.033   1.481  1.00 78.34           C  
ATOM    508  HD2 LYS A  31       0.482  10.416   1.013  1.00 78.34           H  
ATOM    509  HD3 LYS A  31      -1.007   9.468   0.752  1.00 78.34           H  
ATOM    510  CE  LYS A  31      -1.266  11.182   2.047  1.00 78.34           C  
ATOM    511  HE2 LYS A  31      -2.116  10.752   2.577  1.00 78.34           H  
ATOM    512  HE3 LYS A  31      -0.678  11.723   2.789  1.00 78.34           H  
ATOM    513  NZ  LYS A  31      -1.748  12.099   0.990  1.00 78.34           N  
ATOM    514  HZ1 LYS A  31      -2.302  11.585   0.320  1.00 78.34           H  
ATOM    515  HZ2 LYS A  31      -0.973  12.544   0.520  1.00 78.34           H  
ATOM    516  HZ3 LYS A  31      -2.329  12.809   1.413  1.00 78.34           H  
ATOM    517  N   VAL A  32      -0.499   6.908   5.303  1.00 76.33           N  
ATOM    518  H   VAL A  32       0.167   7.542   5.722  1.00 76.33           H  
ATOM    519  CA  VAL A  32      -1.611   6.434   6.132  1.00 76.33           C  
ATOM    520  HA  VAL A  32      -2.313   5.863   5.525  1.00 76.33           H  
ATOM    521  C   VAL A  32      -2.340   7.640   6.698  1.00 76.33           C  
ATOM    522  CB  VAL A  32      -1.103   5.516   7.247  1.00 76.33           C  
ATOM    523  HB  VAL A  32      -0.589   6.102   8.008  1.00 76.33           H  
ATOM    524  O   VAL A  32      -1.848   8.304   7.615  1.00 76.33           O  
ATOM    525  CG1 VAL A  32      -2.284   4.787   7.890  1.00 76.33           C  
ATOM    526 HG11 VAL A  32      -2.974   5.499   8.345  1.00 76.33           H  
ATOM    527 HG12 VAL A  32      -1.903   4.125   8.667  1.00 76.33           H  
ATOM    528 HG13 VAL A  32      -2.816   4.192   7.148  1.00 76.33           H  
ATOM    529  CG2 VAL A  32      -0.111   4.485   6.710  1.00 76.33           C  
ATOM    530 HG21 VAL A  32       0.746   4.974   6.247  1.00 76.33           H  
ATOM    531 HG22 VAL A  32       0.310   3.943   7.558  1.00 76.33           H  
ATOM    532 HG23 VAL A  32      -0.592   3.822   5.992  1.00 76.33           H  
ATOM    533  N   GLY A  33      -3.490   7.969   6.108  1.00 75.10           N  
ATOM    534  H   GLY A  33      -3.845   7.377   5.370  1.00 75.10           H  
ATOM    535  CA  GLY A  33      -4.108   9.280   6.303  1.00 75.10           C  
ATOM    536  HA2 GLY A  33      -4.394   9.399   7.348  1.00 75.10           H  
ATOM    537  HA3 GLY A  33      -5.003   9.369   5.686  1.00 75.10           H  
ATOM    538  C   GLY A  33      -3.128  10.389   5.904  1.00 75.10           C  
ATOM    539  O   GLY A  33      -2.659  10.424   4.764  1.00 75.10           O  
ATOM    540  N   ASP A  34      -2.778  11.249   6.860  1.00 77.87           N  
ATOM    541  H   ASP A  34      -3.290  11.233   7.731  1.00 77.87           H  
ATOM    542  CA  ASP A  34      -1.819  12.347   6.674  1.00 77.87           C  
ATOM    543  HA  ASP A  34      -1.842  12.663   5.631  1.00 77.87           H  
ATOM    544  C   ASP A  34      -0.362  11.972   6.996  1.00 77.87           C  
ATOM    545  CB  ASP A  34      -2.269  13.543   7.520  1.00 77.87           C  
ATOM    546  HB2 ASP A  34      -2.234  13.270   8.575  1.00 77.87           H  
ATOM    547  HB3 ASP A  34      -1.588  14.378   7.359  1.00 77.87           H  
ATOM    548  O   ASP A  34       0.557  12.734   6.700  1.00 77.87           O  
ATOM    549  CG  ASP A  34      -3.682  13.981   7.137  1.00 77.87           C  
ATOM    550  OD1 ASP A  34      -3.902  14.211   5.925  1.00 77.87           O  
ATOM    551  OD2 ASP A  34      -4.531  14.007   8.052  1.00 77.87           O  
ATOM    552  N   GLU A  35      -0.118  10.799   7.587  1.00 81.05           N  
ATOM    553  H   GLU A  35      -0.877  10.139   7.682  1.00 81.05           H  
ATOM    554  CA  GLU A  35       1.234  10.358   7.937  1.00 81.05           C  
ATOM    555  HA  GLU A  35       1.816  11.232   8.227  1.00 81.05           H  
ATOM    556  C   GLU A  35       1.912   9.710   6.727  1.00 81.05           C  
ATOM    557  CB  GLU A  35       1.175   9.417   9.147  1.00 81.05           C  
ATOM    558  HB2 GLU A  35       0.572   9.907   9.912  1.00 81.05           H  
ATOM    559  HB3 GLU A  35       0.685   8.486   8.863  1.00 81.05           H  
ATOM    560  O   GLU A  35       1.355   8.798   6.123  1.00 81.05           O  
ATOM    561  CG  GLU A  35       2.562   9.106   9.744  1.00 81.05           C  
ATOM    562  HG2 GLU A  35       3.164   8.593   8.995  1.00 81.05           H  
ATOM    563  HG3 GLU A  35       3.057  10.047   9.986  1.00 81.05           H  
ATOM    564  CD  GLU A  35       2.481   8.240  11.015  1.00 81.05           C  
ATOM    565  OE1 GLU A  35       3.549   7.712  11.430  1.00 81.05           O  
ATOM    566  OE2 GLU A  35       1.345   8.095  11.540  1.00 81.05           O  
ATOM    567  N   LYS A  36       3.125  10.149   6.379  1.00 83.18           N  
ATOM    568  H   LYS A  36       3.535  10.897   6.920  1.00 83.18           H  
ATOM    569  CA  LYS A  36       3.940   9.561   5.306  1.00 83.18           C  
ATOM    570  HA  LYS A  36       3.429   8.677   4.924  1.00 83.18           H  
ATOM    571  C   LYS A  36       5.287   9.106   5.863  1.00 83.18           C  
ATOM    572  CB  LYS A  36       4.090  10.561   4.143  1.00 83.18           C  
ATOM    573  HB2 LYS A  36       3.097  10.855   3.802  1.00 83.18           H  
ATOM    574  HB3 LYS A  36       4.609  11.449   4.502  1.00 83.18           H  
ATOM    575  O   LYS A  36       5.944   9.868   6.568  1.00 83.18           O  
ATOM    576  CG  LYS A  36       4.868   9.961   2.956  1.00 83.18           C  
ATOM    577  HG2 LYS A  36       4.329   9.091   2.583  1.00 83.18           H  
ATOM    578  HG3 LYS A  36       5.850   9.637   3.299  1.00 83.18           H  
ATOM    579  CD  LYS A  36       5.078  10.959   1.805  1.00 83.18           C  
ATOM    580  HD2 LYS A  36       5.583  11.845   2.186  1.00 83.18           H  
ATOM    581  HD3 LYS A  36       4.111  11.240   1.387  1.00 83.18           H  
ATOM    582  CE  LYS A  36       5.948  10.286   0.729  1.00 83.18           C  
ATOM    583  HE2 LYS A  36       6.874   9.952   1.196  1.00 83.18           H  
ATOM    584  HE3 LYS A  36       5.434   9.394   0.372  1.00 83.18           H  
ATOM    585  NZ  LYS A  36       6.267  11.174  -0.420  1.00 83.18           N  
ATOM    586  HZ1 LYS A  36       6.790  11.984  -0.120  1.00 83.18           H  
ATOM    587  HZ2 LYS A  36       6.842  10.671  -1.081  1.00 83.18           H  
ATOM    588  HZ3 LYS A  36       5.430  11.464  -0.904  1.00 83.18           H  
ATOM    589  N   ARG A  37       5.724   7.899   5.502  1.00 85.38           N  
ATOM    590  H   ARG A  37       5.112   7.332   4.933  1.00 85.38           H  
ATOM    591  CA  ARG A  37       7.070   7.377   5.775  1.00 85.38           C  
ATOM    592  HA  ARG A  37       7.707   8.192   6.117  1.00 85.38           H  
ATOM    593  C   ARG A  37       7.689   6.828   4.498  1.00 85.38           C  
ATOM    594  CB  ARG A  37       7.028   6.310   6.879  1.00 85.38           C  
ATOM    595  HB2 ARG A  37       8.033   5.907   7.009  1.00 85.38           H  
ATOM    596  HB3 ARG A  37       6.369   5.495   6.580  1.00 85.38           H  
ATOM    597  O   ARG A  37       7.017   6.136   3.742  1.00 85.38           O  
ATOM    598  CG  ARG A  37       6.555   6.905   8.213  1.00 85.38           C  
ATOM    599  HG2 ARG A  37       7.145   7.791   8.447  1.00 85.38           H  
ATOM    600  HG3 ARG A  37       5.505   7.188   8.138  1.00 85.38           H  
ATOM    601  CD  ARG A  37       6.719   5.889   9.339  1.00 85.38           C  
ATOM    602  HD2 ARG A  37       6.155   4.994   9.078  1.00 85.38           H  
ATOM    603  HD3 ARG A  37       7.775   5.634   9.435  1.00 85.38           H  
ATOM    604  NE  ARG A  37       6.186   6.412  10.605  1.00 85.38           N  
ATOM    605  HE  ARG A  37       5.329   6.945  10.570  1.00 85.38           H  
ATOM    606  NH1 ARG A  37       7.601   5.333  12.074  1.00 85.38           N  
ATOM    607 HH11 ARG A  37       7.818   5.076  13.026  1.00 85.38           H  
ATOM    608 HH12 ARG A  37       8.124   4.953  11.297  1.00 85.38           H  
ATOM    609  NH2 ARG A  37       5.858   6.560  12.804  1.00 85.38           N  
ATOM    610 HH21 ARG A  37       5.987   6.219  13.746  1.00 85.38           H  
ATOM    611 HH22 ARG A  37       5.002   7.031  12.549  1.00 85.38           H  
ATOM    612  CZ  ARG A  37       6.567   6.094  11.822  1.00 85.38           C  
ATOM    613  N   THR A  38       8.956   7.145   4.270  1.00 85.92           N  
ATOM    614  H   THR A  38       9.455   7.678   4.968  1.00 85.92           H  
ATOM    615  CA  THR A  38       9.764   6.570   3.190  1.00 85.92           C  
ATOM    616  HA  THR A  38       9.134   6.015   2.495  1.00 85.92           H  
ATOM    617  C   THR A  38      10.769   5.611   3.811  1.00 85.92           C  
ATOM    618  CB  THR A  38      10.499   7.657   2.397  1.00 85.92           C  
ATOM    619  HB  THR A  38      11.188   8.182   3.059  1.00 85.92           H  
ATOM    620  O   THR A  38      11.396   5.965   4.809  1.00 85.92           O  
ATOM    621  CG2 THR A  38      11.286   7.077   1.230  1.00 85.92           C  
ATOM    622 HG21 THR A  38      10.651   6.431   0.623  1.00 85.92           H  
ATOM    623 HG22 THR A  38      12.130   6.493   1.596  1.00 85.92           H  
ATOM    624 HG23 THR A  38      11.693   7.874   0.606  1.00 85.92           H  
ATOM    625  OG1 THR A  38       9.601   8.605   1.846  1.00 85.92           O  
ATOM    626  HG1 THR A  38      10.185   9.214   1.388  1.00 85.92           H  
ATOM    627  N   VAL A  39      10.907   4.414   3.246  1.00 86.03           N  
ATOM    628  H   VAL A  39      10.335   4.184   2.446  1.00 86.03           H  
ATOM    629  CA  VAL A  39      11.806   3.369   3.741  1.00 86.03           C  
ATOM    630  HA  VAL A  39      12.526   3.799   4.437  1.00 86.03           H  
ATOM    631  C   VAL A  39      12.576   2.766   2.581  1.00 86.03           C  
ATOM    632  CB  VAL A  39      11.014   2.277   4.480  1.00 86.03           C  
ATOM    633  HB  VAL A  39      10.270   1.844   3.812  1.00 86.03           H  
ATOM    634  O   VAL A  39      11.974   2.292   1.624  1.00 86.03           O  
ATOM    635  CG1 VAL A  39      11.920   1.154   4.988  1.00 86.03           C  
ATOM    636 HG11 VAL A  39      12.661   1.545   5.685  1.00 86.03           H  
ATOM    637 HG12 VAL A  39      11.305   0.398   5.477  1.00 86.03           H  
ATOM    638 HG13 VAL A  39      12.432   0.664   4.159  1.00 86.03           H  
ATOM    639  CG2 VAL A  39      10.291   2.884   5.689  1.00 86.03           C  
ATOM    640 HG21 VAL A  39      10.972   3.527   6.246  1.00 86.03           H  
ATOM    641 HG22 VAL A  39       9.428   3.461   5.356  1.00 86.03           H  
ATOM    642 HG23 VAL A  39       9.959   2.083   6.349  1.00 86.03           H  
ATOM    643  N   THR A  40      13.900   2.741   2.685  1.00 86.13           N  
ATOM    644  H   THR A  40      14.346   3.173   3.482  1.00 86.13           H  
ATOM    645  CA  THR A  40      14.751   1.952   1.792  1.00 86.13           C  
ATOM    646  HA  THR A  40      14.274   1.870   0.816  1.00 86.13           H  
ATOM    647  C   THR A  40      14.923   0.557   2.385  1.00 86.13           C  
ATOM    648  CB  THR A  40      16.116   2.619   1.592  1.00 86.13           C  
ATOM    649  HB  THR A  40      16.684   2.554   2.520  1.00 86.13           H  
ATOM    650  O   THR A  40      15.350   0.436   3.529  1.00 86.13           O  
ATOM    651  CG2 THR A  40      16.918   1.952   0.477  1.00 86.13           C  
ATOM    652 HG21 THR A  40      17.158   0.926   0.759  1.00 86.13           H  
ATOM    653 HG22 THR A  40      16.345   1.949  -0.450  1.00 86.13           H  
ATOM    654 HG23 THR A  40      17.850   2.496   0.327  1.00 86.13           H  
ATOM    655  OG1 THR A  40      15.967   3.986   1.270  1.00 86.13           O  
ATOM    656  HG1 THR A  40      15.508   4.083   0.433  1.00 86.13           H  
ATOM    657  N   VAL A  41      14.592  -0.485   1.624  1.00 85.40           N  
ATOM    658  H   VAL A  41      14.204  -0.296   0.711  1.00 85.40           H  
ATOM    659  CA  VAL A  41      14.735  -1.890   2.028  1.00 85.40           C  
ATOM    660  HA  VAL A  41      14.987  -1.943   3.087  1.00 85.40           H  
ATOM    661  C   VAL A  41      15.882  -2.500   1.231  1.00 85.40           C  
ATOM    662  CB  VAL A  41      13.427  -2.676   1.810  1.00 85.40           C  
ATOM    663  HB  VAL A  41      13.278  -2.833   0.741  1.00 85.40           H  
ATOM    664  O   VAL A  41      15.801  -2.607   0.003  1.00 85.40           O  
ATOM    665  CG1 VAL A  41      13.480  -4.038   2.514  1.00 85.40           C  
ATOM    666 HG11 VAL A  41      13.527  -3.900   3.594  1.00 85.40           H  
ATOM    667 HG12 VAL A  41      14.366  -4.596   2.211  1.00 85.40           H  
ATOM    668 HG13 VAL A  41      12.589  -4.617   2.276  1.00 85.40           H  
ATOM    669  CG2 VAL A  41      12.193  -1.939   2.342  1.00 85.40           C  
ATOM    670 HG21 VAL A  41      11.309  -2.544   2.140  1.00 85.40           H  
ATOM    671 HG22 VAL A  41      12.065  -0.985   1.831  1.00 85.40           H  
ATOM    672 HG23 VAL A  41      12.291  -1.770   3.415  1.00 85.40           H  
ATOM    673  N   ASN A  42      16.970  -2.873   1.897  1.00 89.06           N  
ATOM    674  H   ASN A  42      16.983  -2.775   2.902  1.00 89.06           H  
ATOM    675  CA  ASN A  42      18.137  -3.472   1.255  1.00 89.06           C  
ATOM    676  HA  ASN A  42      18.332  -2.911   0.341  1.00 89.06           H  
ATOM    677  C   ASN A  42      17.885  -4.945   0.874  1.00 89.06           C  
ATOM    678  CB  ASN A  42      19.364  -3.317   2.165  1.00 89.06           C  
ATOM    679  HB2 ASN A  42      20.230  -3.803   1.715  1.00 89.06           H  
ATOM    680  HB3 ASN A  42      19.176  -3.798   3.124  1.00 89.06           H  
ATOM    681  O   ASN A  42      17.014  -5.592   1.453  1.00 89.06           O  
ATOM    682  CG  ASN A  42      19.720  -1.862   2.381  1.00 89.06           C  
ATOM    683  ND2 ASN A  42      19.532  -1.352   3.572  1.00 89.06           N  
ATOM    684 HD21 ASN A  42      18.929  -1.857   4.205  1.00 89.06           H  
ATOM    685 HD22 ASN A  42      19.663  -0.357   3.684  1.00 89.06           H  
ATOM    686  OD1 ASN A  42      20.148  -1.174   1.466  1.00 89.06           O  
ATOM    687  N   PRO A  43      18.635  -5.508  -0.090  1.00 86.43           N  
ATOM    688  CA  PRO A  43      18.561  -6.930  -0.435  1.00 86.43           C  
ATOM    689  HA  PRO A  43      17.614  -7.122  -0.939  1.00 86.43           H  
ATOM    690  C   PRO A  43      18.697  -7.851   0.786  1.00 86.43           C  
ATOM    691  CB  PRO A  43      19.713  -7.151  -1.421  1.00 86.43           C  
ATOM    692  HB2 PRO A  43      19.516  -7.971  -2.113  1.00 86.43           H  
ATOM    693  HB3 PRO A  43      20.646  -7.334  -0.890  1.00 86.43           H  
ATOM    694  O   PRO A  43      19.674  -7.760   1.529  1.00 86.43           O  
ATOM    695  CG  PRO A  43      19.794  -5.801  -2.124  1.00 86.43           C  
ATOM    696  HG2 PRO A  43      20.758  -5.645  -2.609  1.00 86.43           H  
ATOM    697  HG3 PRO A  43      18.972  -5.714  -2.834  1.00 86.43           H  
ATOM    698  CD  PRO A  43      19.567  -4.827  -0.975  1.00 86.43           C  
ATOM    699  HD2 PRO A  43      20.506  -4.644  -0.452  1.00 86.43           H  
ATOM    700  HD3 PRO A  43      19.153  -3.895  -1.361  1.00 86.43           H  
ATOM    701  N   GLY A  44      17.731  -8.748   0.985  1.00 85.73           N  
ATOM    702  H   GLY A  44      16.924  -8.712   0.379  1.00 85.73           H  
ATOM    703  CA  GLY A  44      17.670  -9.669   2.124  1.00 85.73           C  
ATOM    704  HA2 GLY A  44      16.940 -10.448   1.901  1.00 85.73           H  
ATOM    705  HA3 GLY A  44      18.646 -10.135   2.260  1.00 85.73           H  
ATOM    706  C   GLY A  44      17.266  -9.025   3.456  1.00 85.73           C  
ATOM    707  O   GLY A  44      17.219  -9.724   4.467  1.00 85.73           O  
ATOM    708  N   GLU A  45      16.976  -7.723   3.475  1.00 89.54           N  
ATOM    709  H   GLU A  45      17.009  -7.201   2.611  1.00 89.54           H  
ATOM    710  CA  GLU A  45      16.526  -7.000   4.663  1.00 89.54           C  
ATOM    711  HA  GLU A  45      17.018  -7.435   5.532  1.00 89.54           H  
ATOM    712  C   GLU A  45      15.009  -7.137   4.855  1.00 89.54           C  
ATOM    713  CB  GLU A  45      16.960  -5.528   4.572  1.00 89.54           C  
ATOM    714  HB2 GLU A  45      16.350  -5.030   3.818  1.00 89.54           H  
ATOM    715  HB3 GLU A  45      18.005  -5.495   4.266  1.00 89.54           H  
ATOM    716  O   GLU A  45      14.229  -7.098   3.897  1.00 89.54           O  
ATOM    717  CG  GLU A  45      16.822  -4.755   5.892  1.00 89.54           C  
ATOM    718  HG2 GLU A  45      15.773  -4.735   6.189  1.00 89.54           H  
ATOM    719  HG3 GLU A  45      17.380  -5.288   6.662  1.00 89.54           H  
ATOM    720  CD  GLU A  45      17.344  -3.312   5.783  1.00 89.54           C  
ATOM    721  OE1 GLU A  45      17.768  -2.759   6.818  1.00 89.54           O  
ATOM    722  OE2 GLU A  45      17.369  -2.759   4.657  1.00 89.54           O  
ATOM    723  N   GLU A  46      14.599  -7.262   6.119  1.00 89.64           N  
ATOM    724  H   GLU A  46      15.297  -7.240   6.849  1.00 89.64           H  
ATOM    725  CA  GLU A  46      13.214  -7.123   6.564  1.00 89.64           C  
ATOM    726  HA  GLU A  46      12.572  -7.011   5.691  1.00 89.64           H  
ATOM    727  C   GLU A  46      13.101  -5.855   7.420  1.00 89.64           C  
ATOM    728  CB  GLU A  46      12.755  -8.390   7.313  1.00 89.64           C  
ATOM    729  HB2 GLU A  46      12.922  -9.250   6.665  1.00 89.64           H  
ATOM    730  HB3 GLU A  46      13.350  -8.518   8.217  1.00 89.64           H  
ATOM    731  O   GLU A  46      13.829  -5.692   8.399  1.00 89.64           O  
ATOM    732  CG  GLU A  46      11.263  -8.336   7.690  1.00 89.64           C  
ATOM    733  HG2 GLU A  46      10.679  -8.159   6.786  1.00 89.64           H  
ATOM    734  HG3 GLU A  46      11.095  -7.492   8.359  1.00 89.64           H  
ATOM    735  CD  GLU A  46      10.758  -9.630   8.360  1.00 89.64           C  
ATOM    736  OE1 GLU A  46      10.161  -9.536   9.461  1.00 89.64           O  
ATOM    737  OE2 GLU A  46      10.895 -10.712   7.742  1.00 89.64           O  
ATOM    738  N   VAL A  47      12.188  -4.953   7.055  1.00 90.40           N  
ATOM    739  H   VAL A  47      11.621  -5.161   6.246  1.00 90.40           H  
ATOM    740  CA  VAL A  47      11.952  -3.681   7.747  1.00 90.40           C  
ATOM    741  HA  VAL A  47      12.598  -3.634   8.624  1.00 90.40           H  
ATOM    742  C   VAL A  47      10.506  -3.611   8.223  1.00 90.40           C  
ATOM    743  CB  VAL A  47      12.294  -2.469   6.856  1.00 90.40           C  
ATOM    744  HB  VAL A  47      11.624  -2.440   5.997  1.00 90.40           H  
ATOM    745  O   VAL A  47       9.582  -3.758   7.429  1.00 90.40           O  
ATOM    746  CG1 VAL A  47      12.122  -1.177   7.668  1.00 90.40           C  
ATOM    747 HG11 VAL A  47      12.610  -1.281   8.638  1.00 90.40           H  
ATOM    748 HG12 VAL A  47      12.596  -0.342   7.152  1.00 90.40           H  
ATOM    749 HG13 VAL A  47      11.064  -0.959   7.813  1.00 90.40           H  
ATOM    750  CG2 VAL A  47      13.737  -2.510   6.339  1.00 90.40           C  
ATOM    751 HG21 VAL A  47      14.439  -2.524   7.172  1.00 90.40           H  
ATOM    752 HG22 VAL A  47      13.944  -1.642   5.713  1.00 90.40           H  
ATOM    753 HG23 VAL A  47      13.896  -3.407   5.740  1.00 90.40           H  
ATOM    754  N   GLU A  48      10.286  -3.334   9.509  1.00 89.72           N  
ATOM    755  H   GLU A  48      11.083  -3.217  10.119  1.00 89.72           H  
ATOM    756  CA  GLU A  48       8.952  -3.094  10.073  1.00 89.72           C  
ATOM    757  HA  GLU A  48       8.207  -3.458   9.365  1.00 89.72           H  
ATOM    758  C   GLU A  48       8.694  -1.593  10.272  1.00 89.72           C  
ATOM    759  CB  GLU A  48       8.745  -3.904  11.368  1.00 89.72           C  
ATOM    760  HB2 GLU A  48       8.944  -4.956  11.161  1.00 89.72           H  
ATOM    761  HB3 GLU A  48       9.447  -3.560  12.129  1.00 89.72           H  
ATOM    762  O   GLU A  48       9.476  -0.874  10.894  1.00 89.72           O  
ATOM    763  CG  GLU A  48       7.307  -3.767  11.901  1.00 89.72           C  
ATOM    764  HG2 GLU A  48       7.113  -2.722  12.143  1.00 89.72           H  
ATOM    765  HG3 GLU A  48       6.605  -4.043  11.114  1.00 89.72           H  
ATOM    766  CD  GLU A  48       7.037  -4.620  13.152  1.00 89.72           C  
ATOM    767  OE1 GLU A  48       7.195  -4.076  14.267  1.00 89.72           O  
ATOM    768  OE2 GLU A  48       6.550  -5.768  13.008  1.00 89.72           O  
ATOM    769  N   VAL A  49       7.551  -1.120   9.777  1.00 87.66           N  
ATOM    770  H   VAL A  49       6.990  -1.756   9.228  1.00 87.66           H  
ATOM    771  CA  VAL A  49       7.072   0.256   9.903  1.00 87.66           C  
ATOM    772  HA  VAL A  49       7.809   0.834  10.460  1.00 87.66           H  
ATOM    773  C   VAL A  49       5.761   0.251  10.673  1.00 87.66           C  
ATOM    774  CB  VAL A  49       6.886   0.926   8.530  1.00 87.66           C  
ATOM    775  HB  VAL A  49       6.007   0.520   8.031  1.00 87.66           H  
ATOM    776  O   VAL A  49       4.748  -0.250  10.193  1.00 87.66           O  
ATOM    777  CG1 VAL A  49       6.686   2.435   8.710  1.00 87.66           C  
ATOM    778 HG11 VAL A  49       7.578   2.874   9.155  1.00 87.66           H  
ATOM    779 HG12 VAL A  49       5.824   2.626   9.350  1.00 87.66           H  
ATOM    780 HG13 VAL A  49       6.507   2.894   7.737  1.00 87.66           H  
ATOM    781  CG2 VAL A  49       8.091   0.708   7.616  1.00 87.66           C  
ATOM    782 HG21 VAL A  49       7.951   1.259   6.685  1.00 87.66           H  
ATOM    783 HG22 VAL A  49       9.004   1.028   8.118  1.00 87.66           H  
ATOM    784 HG23 VAL A  49       8.182  -0.347   7.360  1.00 87.66           H  
ATOM    785  N   THR A  50       5.763   0.834  11.870  1.00 86.19           N  
ATOM    786  H   THR A  50       6.629   1.219  12.219  1.00 86.19           H  
ATOM    787  CA  THR A  50       4.551   0.963  12.689  1.00 86.19           C  
ATOM    788  HA  THR A  50       3.804   0.253  12.335  1.00 86.19           H  
ATOM    789  C   THR A  50       3.959   2.365  12.569  1.00 86.19           C  
ATOM    790  CB  THR A  50       4.817   0.603  14.155  1.00 86.19           C  
ATOM    791  HB  THR A  50       5.543   1.294  14.582  1.00 86.19           H  
ATOM    792  O   THR A  50       4.654   3.361  12.783  1.00 86.19           O  
ATOM    793  CG2 THR A  50       3.537   0.623  14.995  1.00 86.19           C  
ATOM    794 HG21 THR A  50       2.776  -0.006  14.533  1.00 86.19           H  
ATOM    795 HG22 THR A  50       3.158   1.640  15.087  1.00 86.19           H  
ATOM    796 HG23 THR A  50       3.753   0.244  15.994  1.00 86.19           H  
ATOM    797  OG1 THR A  50       5.309  -0.711  14.257  1.00 86.19           O  
ATOM    798  HG1 THR A  50       6.148  -0.802  13.799  1.00 86.19           H  
ATOM    799  N   PHE A  51       2.664   2.425  12.277  1.00 82.12           N  
ATOM    800  H   PHE A  51       2.186   1.552  12.108  1.00 82.12           H  
ATOM    801  CA  PHE A  51       1.823   3.615  12.326  1.00 82.12           C  
ATOM    802  HA  PHE A  51       2.434   4.507  12.462  1.00 82.12           H  
ATOM    803  C   PHE A  51       0.863   3.476  13.501  1.00 82.12           C  
ATOM    804  CB  PHE A  51       1.035   3.753  11.019  1.00 82.12           C  
ATOM    805  HB2 PHE A  51       0.441   2.852  10.869  1.00 82.12           H  
ATOM    806  HB3 PHE A  51       0.347   4.593  11.111  1.00 82.12           H  
ATOM    807  O   PHE A  51       0.206   2.446  13.633  1.00 82.12           O  
ATOM    808  CG  PHE A  51       1.906   3.962   9.805  1.00 82.12           C  
ATOM    809  CD1 PHE A  51       2.128   5.263   9.324  1.00 82.12           C  
ATOM    810  HD1 PHE A  51       1.643   6.100   9.805  1.00 82.12           H  
ATOM    811  CD2 PHE A  51       2.507   2.863   9.165  1.00 82.12           C  
ATOM    812  HD2 PHE A  51       2.349   1.862   9.538  1.00 82.12           H  
ATOM    813  CE1 PHE A  51       2.965   5.474   8.218  1.00 82.12           C  
ATOM    814  HE1 PHE A  51       3.125   6.473   7.841  1.00 82.12           H  
ATOM    815  CE2 PHE A  51       3.345   3.071   8.059  1.00 82.12           C  
ATOM    816  HE2 PHE A  51       3.825   2.227   7.585  1.00 82.12           H  
ATOM    817  CZ  PHE A  51       3.581   4.377   7.596  1.00 82.12           C  
ATOM    818  HZ  PHE A  51       4.239   4.547   6.757  1.00 82.12           H  
ATOM    819  N   SER A  52       0.750   4.513  14.322  1.00 80.36           N  
ATOM    820  H   SER A  52       1.291   5.346  14.137  1.00 80.36           H  
ATOM    821  CA  SER A  52      -0.231   4.569  15.408  1.00 80.36           C  
ATOM    822  HA  SER A  52      -0.781   3.630  15.470  1.00 80.36           H  
ATOM    823  C   SER A  52      -1.221   5.684  15.105  1.00 80.36           C  
ATOM    824  CB  SER A  52       0.438   4.787  16.767  1.00 80.36           C  
ATOM    825  HB2 SER A  52       0.898   5.775  16.787  1.00 80.36           H  
ATOM    826  HB3 SER A  52      -0.325   4.739  17.545  1.00 80.36           H  
ATOM    827  O   SER A  52      -0.824   6.795  14.740  1.00 80.36           O  
ATOM    828  OG  SER A  52       1.431   3.808  17.025  1.00 80.36           O  
ATOM    829  HG  SER A  52       1.756   3.960  17.916  1.00 80.36           H  
ATOM    830  N   ALA A  53      -2.511   5.405  15.231  1.00 66.90           N  
ATOM    831  H   ALA A  53      -2.793   4.490  15.551  1.00 66.90           H  
ATOM    832  CA  ALA A  53      -3.547   6.410  15.084  1.00 66.90           C  
ATOM    833  HA  ALA A  53      -3.102   7.386  14.894  1.00 66.90           H  
ATOM    834  C   ALA A  53      -4.360   6.503  16.364  1.00 66.90           C  
ATOM    835  CB  ALA A  53      -4.446   6.070  13.900  1.00 66.90           C  
ATOM    836  HB1 ALA A  53      -3.849   5.820  13.023  1.00 66.90           H  
ATOM    837  HB2 ALA A  53      -5.090   5.227  14.151  1.00 66.90           H  
ATOM    838  HB3 ALA A  53      -5.090   6.924  13.693  1.00 66.90           H  
ATOM    839  O   ALA A  53      -4.996   5.541  16.759  1.00 66.90           O  
ATOM    840  N   ASN A  54      -4.452   7.701  16.936  1.00 67.41           N  
ATOM    841  H   ASN A  54      -3.857   8.454  16.624  1.00 67.41           H  
ATOM    842  CA  ASN A  54      -5.448   7.962  17.979  1.00 67.41           C  
ATOM    843  HA  ASN A  54      -5.361   7.195  18.749  1.00 67.41           H  
ATOM    844  C   ASN A  54      -6.892   7.881  17.432  1.00 67.41           C  
ATOM    845  CB  ASN A  54      -5.153   9.334  18.609  1.00 67.41           C  
ATOM    846  HB2 ASN A  54      -5.926   9.552  19.345  1.00 67.41           H  
ATOM    847  HB3 ASN A  54      -5.196  10.101  17.836  1.00 67.41           H  
ATOM    848  O   ASN A  54      -7.838   7.855  18.211  1.00 67.41           O  
ATOM    849  CG  ASN A  54      -3.812   9.405  19.323  1.00 67.41           C  
ATOM    850  ND2 ASN A  54      -3.275  10.589  19.495  1.00 67.41           N  
ATOM    851 HD21 ASN A  54      -3.769  11.425  19.216  1.00 67.41           H  
ATOM    852 HD22 ASN A  54      -2.401  10.596  20.000  1.00 67.41           H  
ATOM    853  OD1 ASN A  54      -3.212   8.428  19.726  1.00 67.41           O  
ATOM    854  N   ASP A  55      -7.051   7.851  16.101  1.00 63.18           N  
ATOM    855  H   ASP A  55      -6.215   7.815  15.536  1.00 63.18           H  
ATOM    856  CA  ASP A  55      -8.311   7.659  15.385  1.00 63.18           C  
ATOM    857  HA  ASP A  55      -9.134   7.644  16.098  1.00 63.18           H  
ATOM    858  C   ASP A  55      -8.277   6.335  14.586  1.00 63.18           C  
ATOM    859  CB  ASP A  55      -8.568   8.868  14.471  1.00 63.18           C  
ATOM    860  HB2 ASP A  55      -8.557   9.773  15.078  1.00 63.18           H  
ATOM    861  HB3 ASP A  55      -7.768   8.945  13.734  1.00 63.18           H  
ATOM    862  O   ASP A  55      -7.581   6.257  13.566  1.00 63.18           O  
ATOM    863  CG  ASP A  55      -9.916   8.785  13.744  1.00 63.18           C  
ATOM    864  OD1 ASP A  55     -10.598   7.742  13.866  1.00 63.18           O  
ATOM    865  OD2 ASP A  55     -10.245   9.759  13.039  1.00 63.18           O  
ATOM    866  N   PRO A  56      -9.040   5.303  14.996  1.00 55.19           N  
ATOM    867  CA  PRO A  56      -9.154   4.032  14.276  1.00 55.19           C  
ATOM    868  HA  PRO A  56      -8.187   3.530  14.297  1.00 55.19           H  
ATOM    869  C   PRO A  56      -9.604   4.190  12.814  1.00 55.19           C  
ATOM    870  CB  PRO A  56     -10.174   3.206  15.071  1.00 55.19           C  
ATOM    871  HB2 PRO A  56      -9.913   2.148  15.080  1.00 55.19           H  
ATOM    872  HB3 PRO A  56     -11.172   3.345  14.655  1.00 55.19           H  
ATOM    873  O   PRO A  56      -9.267   3.357  11.973  1.00 55.19           O  
ATOM    874  CG  PRO A  56     -10.135   3.809  16.473  1.00 55.19           C  
ATOM    875  HG2 PRO A  56     -11.078   3.674  17.002  1.00 55.19           H  
ATOM    876  HG3 PRO A  56      -9.311   3.369  17.035  1.00 55.19           H  
ATOM    877  CD  PRO A  56      -9.840   5.278  16.208  1.00 55.19           C  
ATOM    878  HD2 PRO A  56      -9.302   5.701  17.056  1.00 55.19           H  
ATOM    879  HD3 PRO A  56     -10.771   5.820  16.038  1.00 55.19           H  
ATOM    880  N   HIS A  57     -10.308   5.278  12.471  1.00 62.25           N  
ATOM    881  H   HIS A  57     -10.508   5.977  13.172  1.00 62.25           H  
ATOM    882  CA  HIS A  57     -10.749   5.559  11.104  1.00 62.25           C  
ATOM    883  HA  HIS A  57     -11.150   4.634  10.691  1.00 62.25           H  
ATOM    884  C   HIS A  57      -9.606   5.998  10.173  1.00 62.25           C  
ATOM    885  CB  HIS A  57     -11.877   6.603  11.119  1.00 62.25           C  
ATOM    886  HB2 HIS A  57     -11.499   7.547  11.512  1.00 62.25           H  
ATOM    887  HB3 HIS A  57     -12.194   6.788  10.093  1.00 62.25           H  
ATOM    888  O   HIS A  57      -9.756   5.912   8.949  1.00 62.25           O  
ATOM    889  CG  HIS A  57     -13.091   6.180  11.911  1.00 62.25           C  
ATOM    890  CD2 HIS A  57     -13.512   6.681  13.115  1.00 62.25           C  
ATOM    891  HD2 HIS A  57     -13.027   7.463  13.680  1.00 62.25           H  
ATOM    892  ND1 HIS A  57     -13.997   5.213  11.541  1.00 62.25           N  
ATOM    893  HD1 HIS A  57     -13.954   4.651  10.703  1.00 62.25           H  
ATOM    894  CE1 HIS A  57     -14.934   5.124  12.497  1.00 62.25           C  
ATOM    895  HE1 HIS A  57     -15.769   4.440  12.491  1.00 62.25           H  
ATOM    896  NE2 HIS A  57     -14.686   6.004  13.475  1.00 62.25           N  
ATOM    897  N   LYS A  58      -8.438   6.394  10.711  1.00 61.35           N  
ATOM    898  H   LYS A  58      -8.380   6.427  11.719  1.00 61.35           H  
ATOM    899  CA  LYS A  58      -7.228   6.735   9.930  1.00 61.35           C  
ATOM    900  HA  LYS A  58      -7.486   7.528   9.228  1.00 61.35           H  
ATOM    901  C   LYS A  58      -6.724   5.550   9.091  1.00 61.35           C  
ATOM    902  CB  LYS A  58      -6.146   7.265  10.897  1.00 61.35           C  
ATOM    903  HB2 LYS A  58      -5.857   6.445  11.554  1.00 61.35           H  
ATOM    904  HB3 LYS A  58      -6.583   8.057  11.505  1.00 61.35           H  
ATOM    905  O   LYS A  58      -6.060   5.753   8.075  1.00 61.35           O  
ATOM    906  CG  LYS A  58      -4.873   7.819  10.218  1.00 61.35           C  
ATOM    907  HG2 LYS A  58      -4.363   6.996   9.717  1.00 61.35           H  
ATOM    908  HG3 LYS A  58      -5.155   8.560   9.470  1.00 61.35           H  
ATOM    909  CD  LYS A  58      -3.889   8.467  11.217  1.00 61.35           C  
ATOM    910  HD2 LYS A  58      -4.290   9.422  11.556  1.00 61.35           H  
ATOM    911  HD3 LYS A  58      -3.790   7.811  12.082  1.00 61.35           H  
ATOM    912  CE  LYS A  58      -2.480   8.664  10.623  1.00 61.35           C  
ATOM    913  HE2 LYS A  58      -2.233   7.769  10.052  1.00 61.35           H  
ATOM    914  HE3 LYS A  58      -2.493   9.495   9.918  1.00 61.35           H  
ATOM    915  NZ  LYS A  58      -1.430   8.866  11.667  1.00 61.35           N  
ATOM    916  HZ1 LYS A  58      -1.476   9.782  12.088  1.00 61.35           H  
ATOM    917  HZ2 LYS A  58      -1.487   8.168  12.395  1.00 61.35           H  
ATOM    918  HZ3 LYS A  58      -0.495   8.734  11.306  1.00 61.35           H  
ATOM    919  N   PHE A  59      -7.083   4.323   9.470  1.00 64.66           N  
ATOM    920  H   PHE A  59      -7.618   4.234  10.322  1.00 64.66           H  
ATOM    921  CA  PHE A  59      -6.688   3.083   8.798  1.00 64.66           C  
ATOM    922  HA  PHE A  59      -5.788   3.269   8.212  1.00 64.66           H  
ATOM    923  C   PHE A  59      -7.724   2.533   7.810  1.00 64.66           C  
ATOM    924  CB  PHE A  59      -6.341   2.051   9.866  1.00 64.66           C  
ATOM    925  HB2 PHE A  59      -7.228   1.869  10.474  1.00 64.66           H  
ATOM    926  HB3 PHE A  59      -6.097   1.104   9.385  1.00 64.66           H  
ATOM    927  O   PHE A  59      -7.500   1.483   7.218  1.00 64.66           O  
ATOM    928  CG  PHE A  59      -5.189   2.462  10.757  1.00 64.66           C  
ATOM    929  CD1 PHE A  59      -3.907   2.705  10.226  1.00 64.66           C  
ATOM    930  HD1 PHE A  59      -3.727   2.573   9.169  1.00 64.66           H  
ATOM    931  CD2 PHE A  59      -5.413   2.612  12.133  1.00 64.66           C  
ATOM    932  HD2 PHE A  59      -6.392   2.430  12.551  1.00 64.66           H  
ATOM    933  CE1 PHE A  59      -2.854   3.092  11.077  1.00 64.66           C  
ATOM    934  HE1 PHE A  59      -1.863   3.261  10.683  1.00 64.66           H  
ATOM    935  CE2 PHE A  59      -4.356   2.968  12.977  1.00 64.66           C  
ATOM    936  HE2 PHE A  59      -4.544   3.055  14.037  1.00 64.66           H  
ATOM    937  CZ  PHE A  59      -3.075   3.209  12.457  1.00 64.66           C  
ATOM    938  HZ  PHE A  59      -2.265   3.465  13.124  1.00 64.66           H  
ATOM    939  N   ASN A  60      -8.828   3.245   7.562  1.00 60.14           N  
ATOM    940  H   ASN A  60      -9.011   4.072   8.112  1.00 60.14           H  
ATOM    941  CA  ASN A  60      -9.835   2.799   6.592  1.00 60.14           C  
ATOM    942  HA  ASN A  60     -10.038   1.742   6.760  1.00 60.14           H  
ATOM    943  C   ASN A  60      -9.358   2.909   5.128  1.00 60.14           C  
ATOM    944  CB  ASN A  60     -11.135   3.586   6.842  1.00 60.14           C  
ATOM    945  HB2 ASN A  60     -11.828   3.391   6.024  1.00 60.14           H  
ATOM    946  HB3 ASN A  60     -10.924   4.655   6.873  1.00 60.14           H  
ATOM    947  O   ASN A  60      -9.970   2.323   4.235  1.00 60.14           O  
ATOM    948  CG  ASN A  60     -11.834   3.165   8.123  1.00 60.14           C  
ATOM    949  ND2 ASN A  60     -12.745   3.951   8.637  1.00 60.14           N  
ATOM    950 HD21 ASN A  60     -12.956   4.849   8.225  1.00 60.14           H  
ATOM    951 HD22 ASN A  60     -13.219   3.524   9.420  1.00 60.14           H  
ATOM    952  OD1 ASN A  60     -11.619   2.109   8.682  1.00 60.14           O  
ATOM    953  N   ARG A  61      -8.284   3.674   4.864  1.00 62.78           N  
ATOM    954  H   ARG A  61      -7.820   4.092   5.658  1.00 62.78           H  
ATOM    955  CA  ARG A  61      -7.746   3.940   3.513  1.00 62.78           C  
ATOM    956  HA  ARG A  61      -8.007   3.107   2.860  1.00 62.78           H  
ATOM    957  C   ARG A  61      -6.207   4.029   3.467  1.00 62.78           C  
ATOM    958  CB  ARG A  61      -8.380   5.223   2.939  1.00 62.78           C  
ATOM    959  HB2 ARG A  61      -8.083   6.072   3.554  1.00 62.78           H  
ATOM    960  HB3 ARG A  61      -7.987   5.372   1.933  1.00 62.78           H  
ATOM    961  O   ARG A  61      -5.685   5.093   3.111  1.00 62.78           O  
ATOM    962  CG  ARG A  61      -9.909   5.200   2.847  1.00 62.78           C  
ATOM    963  HG2 ARG A  61     -10.345   5.146   3.844  1.00 62.78           H  
ATOM    964  HG3 ARG A  61     -10.232   4.336   2.266  1.00 62.78           H  
ATOM    965  CD  ARG A  61     -10.392   6.483   2.170  1.00 62.78           C  
ATOM    966  HD2 ARG A  61      -9.939   6.549   1.181  1.00 62.78           H  
ATOM    967  HD3 ARG A  61     -10.071   7.332   2.773  1.00 62.78           H  
ATOM    968  NE  ARG A  61     -11.854   6.478   2.024  1.00 62.78           N  
ATOM    969  HE  ARG A  61     -12.279   5.567   1.927  1.00 62.78           H  
ATOM    970  NH1 ARG A  61     -12.174   8.747   1.878  1.00 62.78           N  
ATOM    971 HH11 ARG A  61     -11.182   8.879   2.012  1.00 62.78           H  
ATOM    972 HH12 ARG A  61     -12.799   9.537   1.793  1.00 62.78           H  
ATOM    973  NH2 ARG A  61     -13.926   7.368   1.752  1.00 62.78           N  
ATOM    974 HH21 ARG A  61     -14.309   6.433   1.745  1.00 62.78           H  
ATOM    975 HH22 ARG A  61     -14.540   8.162   1.641  1.00 62.78           H  
ATOM    976  CZ  ARG A  61     -12.640   7.528   1.885  1.00 62.78           C  
ATOM    977  N   PRO A  62      -5.447   2.993   3.861  1.00 65.74           N  
ATOM    978  CA  PRO A  62      -3.995   3.011   3.718  1.00 65.74           C  
ATOM    979  HA  PRO A  62      -3.584   3.874   4.243  1.00 65.74           H  
ATOM    980  C   PRO A  62      -3.590   3.091   2.240  1.00 65.74           C  
ATOM    981  CB  PRO A  62      -3.488   1.738   4.393  1.00 65.74           C  
ATOM    982  HB2 PRO A  62      -2.592   1.341   3.917  1.00 65.74           H  
ATOM    983  HB3 PRO A  62      -3.305   1.933   5.450  1.00 65.74           H  
ATOM    984  O   PRO A  62      -4.100   2.380   1.377  1.00 65.74           O  
ATOM    985  CG  PRO A  62      -4.673   0.790   4.251  1.00 65.74           C  
ATOM    986  HG2 PRO A  62      -4.672   0.340   3.259  1.00 65.74           H  
ATOM    987  HG3 PRO A  62      -4.650   0.027   5.029  1.00 65.74           H  
ATOM    988  CD  PRO A  62      -5.878   1.712   4.392  1.00 65.74           C  
ATOM    989  HD2 PRO A  62      -6.083   1.844   5.454  1.00 65.74           H  
ATOM    990  HD3 PRO A  62      -6.750   1.305   3.880  1.00 65.74           H  
ATOM    991  N   GLN A  63      -2.647   3.974   1.938  1.00 65.28           N  
ATOM    992  H   GLN A  63      -2.214   4.510   2.677  1.00 65.28           H  
ATOM    993  CA  GLN A  63      -2.097   4.163   0.600  1.00 65.28           C  
ATOM    994  HA  GLN A  63      -2.537   3.454  -0.103  1.00 65.28           H  
ATOM    995  C   GLN A  63      -0.605   3.881   0.669  1.00 65.28           C  
ATOM    996  CB  GLN A  63      -2.382   5.592   0.103  1.00 65.28           C  
ATOM    997  HB2 GLN A  63      -1.944   5.719  -0.887  1.00 65.28           H  
ATOM    998  HB3 GLN A  63      -1.928   6.312   0.784  1.00 65.28           H  
ATOM    999  O   GLN A  63       0.097   4.428   1.508  1.00 65.28           O  
ATOM   1000  CG  GLN A  63      -3.890   5.856   0.024  1.00 65.28           C  
ATOM   1001  HG2 GLN A  63      -4.327   5.149  -0.681  1.00 65.28           H  
ATOM   1002  HG3 GLN A  63      -4.338   5.677   1.001  1.00 65.28           H  
ATOM   1003  CD  GLN A  63      -4.282   7.266  -0.391  1.00 65.28           C  
ATOM   1004  NE2 GLN A  63      -5.548   7.587  -0.264  1.00 65.28           N  
ATOM   1005 HE21 GLN A  63      -6.161   6.948   0.223  1.00 65.28           H  
ATOM   1006 HE22 GLN A  63      -5.811   8.539  -0.473  1.00 65.28           H  
ATOM   1007  OE1 GLN A  63      -3.533   8.088  -0.891  1.00 65.28           O  
ATOM   1008  N   PHE A  64      -0.073   3.042  -0.196  1.00 69.68           N  
ATOM   1009  H   PHE A  64      -0.642   2.575  -0.889  1.00 69.68           H  
ATOM   1010  CA  PHE A  64       1.366   2.845  -0.272  1.00 69.68           C  
ATOM   1011  HA  PHE A  64       1.874   3.698   0.176  1.00 69.68           H  
ATOM   1012  C   PHE A  64       1.791   2.844  -1.730  1.00 69.68           C  
ATOM   1013  CB  PHE A  64       1.804   1.610   0.528  1.00 69.68           C  
ATOM   1014  HB2 PHE A  64       2.860   1.420   0.338  1.00 69.68           H  
ATOM   1015  HB3 PHE A  64       1.703   1.837   1.589  1.00 69.68           H  
ATOM   1016  O   PHE A  64       1.150   2.280  -2.607  1.00 69.68           O  
ATOM   1017  CG  PHE A  64       1.004   0.363   0.235  1.00 69.68           C  
ATOM   1018  CD1 PHE A  64      -0.215   0.141   0.901  1.00 69.68           C  
ATOM   1019  HD1 PHE A  64      -0.557   0.837   1.653  1.00 69.68           H  
ATOM   1020  CD2 PHE A  64       1.460  -0.553  -0.726  1.00 69.68           C  
ATOM   1021  HD2 PHE A  64       2.397  -0.387  -1.238  1.00 69.68           H  
ATOM   1022  CE1 PHE A  64      -1.013  -0.956   0.556  1.00 69.68           C  
ATOM   1023  HE1 PHE A  64      -1.954  -1.113   1.061  1.00 69.68           H  
ATOM   1024  CE2 PHE A  64       0.674  -1.667  -1.049  1.00 69.68           C  
ATOM   1025  HE2 PHE A  64       1.014  -2.356  -1.807  1.00 69.68           H  
ATOM   1026  CZ  PHE A  64      -0.587  -1.833  -0.453  1.00 69.68           C  
ATOM   1027  HZ  PHE A  64      -1.216  -2.662  -0.743  1.00 69.68           H  
ATOM   1028  N   THR A  65       2.883   3.531  -2.001  1.00 65.29           N  
ATOM   1029  H   THR A  65       3.391   3.951  -1.236  1.00 65.29           H  
ATOM   1030  CA  THR A  65       3.520   3.568  -3.306  1.00 65.29           C  
ATOM   1031  HA  THR A  65       2.894   3.078  -4.052  1.00 65.29           H  
ATOM   1032  C   THR A  65       4.816   2.789  -3.186  1.00 65.29           C  
ATOM   1033  CB  THR A  65       3.769   5.011  -3.754  1.00 65.29           C  
ATOM   1034  HB  THR A  65       4.539   5.455  -3.123  1.00 65.29           H  
ATOM   1035  O   THR A  65       5.628   3.062  -2.300  1.00 65.29           O  
ATOM   1036  CG2 THR A  65       4.229   5.080  -5.205  1.00 65.29           C  
ATOM   1037 HG21 THR A  65       4.385   6.123  -5.481  1.00 65.29           H  
ATOM   1038 HG22 THR A  65       3.486   4.629  -5.863  1.00 65.29           H  
ATOM   1039 HG23 THR A  65       5.176   4.552  -5.321  1.00 65.29           H  
ATOM   1040  OG1 THR A  65       2.600   5.800  -3.644  1.00 65.29           O  
ATOM   1041  HG1 THR A  65       1.930   5.438  -4.229  1.00 65.29           H  
ATOM   1042  N   ILE A  66       5.002   1.811  -4.065  1.00 63.81           N  
ATOM   1043  H   ILE A  66       4.326   1.671  -4.803  1.00 63.81           H  
ATOM   1044  CA  ILE A  66       6.236   1.034  -4.145  1.00 63.81           C  
ATOM   1045  HA  ILE A  66       6.873   1.248  -3.287  1.00 63.81           H  
ATOM   1046  C   ILE A  66       6.963   1.503  -5.401  1.00 63.81           C  
ATOM   1047  CB  ILE A  66       5.940  -0.481  -4.143  1.00 63.81           C  
ATOM   1048  HB  ILE A  66       5.352  -0.717  -5.031  1.00 63.81           H  
ATOM   1049  O   ILE A  66       6.403   1.450  -6.500  1.00 63.81           O  
ATOM   1050  CG1 ILE A  66       5.123  -0.883  -2.892  1.00 63.81           C  
ATOM   1051 HG12 ILE A  66       4.237  -0.254  -2.814  1.00 63.81           H  
ATOM   1052 HG13 ILE A  66       5.726  -0.734  -1.996  1.00 63.81           H  
ATOM   1053  CG2 ILE A  66       7.260  -1.273  -4.204  1.00 63.81           C  
ATOM   1054 HG21 ILE A  66       7.063  -2.344  -4.253  1.00 63.81           H  
ATOM   1055 HG22 ILE A  66       7.871  -1.061  -3.327  1.00 63.81           H  
ATOM   1056 HG23 ILE A  66       7.824  -1.004  -5.097  1.00 63.81           H  
ATOM   1057  CD1 ILE A  66       4.628  -2.329  -2.921  1.00 63.81           C  
ATOM   1058 HD11 ILE A  66       4.139  -2.533  -3.874  1.00 63.81           H  
ATOM   1059 HD12 ILE A  66       3.906  -2.468  -2.116  1.00 63.81           H  
ATOM   1060 HD13 ILE A  66       5.456  -3.023  -2.778  1.00 63.81           H  
ATOM   1061  N   GLU A  67       8.193   1.983  -5.233  1.00 62.72           N  
ATOM   1062  H   GLU A  67       8.620   2.004  -4.318  1.00 62.72           H  
ATOM   1063  CA  GLU A  67       9.055   2.402  -6.334  1.00 62.72           C  
ATOM   1064  HA  GLU A  67       8.511   2.349  -7.277  1.00 62.72           H  
ATOM   1065  C   GLU A  67      10.250   1.453  -6.432  1.00 62.72           C  
ATOM   1066  CB  GLU A  67       9.482   3.864  -6.129  1.00 62.72           C  
ATOM   1067  HB2 GLU A  67      10.106   3.952  -5.239  1.00 62.72           H  
ATOM   1068  HB3 GLU A  67       8.588   4.471  -5.993  1.00 62.72           H  
ATOM   1069  O   GLU A  67      10.981   1.268  -5.461  1.00 62.72           O  
ATOM   1070  CG  GLU A  67      10.252   4.370  -7.355  1.00 62.72           C  
ATOM   1071  HG2 GLU A  67       9.649   4.191  -8.245  1.00 62.72           H  
ATOM   1072  HG3 GLU A  67      11.175   3.800  -7.460  1.00 62.72           H  
ATOM   1073  CD  GLU A  67      10.571   5.867  -7.269  1.00 62.72           C  
ATOM   1074  OE1 GLU A  67      11.777   6.202  -7.300  1.00 62.72           O  
ATOM   1075  OE2 GLU A  67       9.600   6.664  -7.271  1.00 62.72           O  
ATOM   1076  N   TRP A  68      10.465   0.836  -7.598  1.00 62.58           N  
ATOM   1077  H   TRP A  68       9.882   1.059  -8.392  1.00 62.58           H  
ATOM   1078  CA  TRP A  68      11.637  -0.011  -7.833  1.00 62.58           C  
ATOM   1079  HA  TRP A  68      12.121  -0.212  -6.877  1.00 62.58           H  
ATOM   1080  C   TRP A  68      12.677   0.692  -8.708  1.00 62.58           C  
ATOM   1081  CB  TRP A  68      11.233  -1.377  -8.399  1.00 62.58           C  
ATOM   1082  HB2 TRP A  68      10.588  -1.873  -7.673  1.00 62.58           H  
ATOM   1083  HB3 TRP A  68      12.129  -1.989  -8.504  1.00 62.58           H  
ATOM   1084  O   TRP A  68      12.360   1.348  -9.706  1.00 62.58           O  
ATOM   1085  CG  TRP A  68      10.523  -1.351  -9.715  1.00 62.58           C  
ATOM   1086  CD1 TRP A  68      11.099  -1.389 -10.938  1.00 62.58           C  
ATOM   1087  HD1 TRP A  68      12.163  -1.455 -11.114  1.00 62.58           H  
ATOM   1088  CD2 TRP A  68       9.091  -1.255  -9.949  1.00 62.58           C  
ATOM   1089  CE2 TRP A  68       8.861  -1.263 -11.356  1.00 62.58           C  
ATOM   1090  CE3 TRP A  68       7.969  -1.143  -9.103  1.00 62.58           C  
ATOM   1091  HE3 TRP A  68       8.112  -1.130  -8.032  1.00 62.58           H  
ATOM   1092  NE1 TRP A  68      10.119  -1.349 -11.913  1.00 62.58           N  
ATOM   1093  HE1 TRP A  68      10.308  -1.410 -12.903  1.00 62.58           H  
ATOM   1094  CH2 TRP A  68       6.494  -0.965 -11.031  1.00 62.58           C  
ATOM   1095  HH2 TRP A  68       5.509  -0.780 -11.435  1.00 62.58           H  
ATOM   1096  CZ2 TRP A  68       7.575  -1.163 -11.901  1.00 62.58           C  
ATOM   1097  HZ2 TRP A  68       7.424  -1.186 -12.970  1.00 62.58           H  
ATOM   1098  CZ3 TRP A  68       6.684  -0.985  -9.640  1.00 62.58           C  
ATOM   1099  HZ3 TRP A  68       5.847  -0.861  -8.968  1.00 62.58           H  
ATOM   1100  N   GLY A  69      13.956   0.490  -8.371  1.00 49.10           N  
ATOM   1101  H   GLY A  69      14.155  -0.044  -7.537  1.00 49.10           H  
ATOM   1102  CA  GLY A  69      15.075   0.865  -9.232  1.00 49.10           C  
ATOM   1103  HA2 GLY A  69      16.016   0.609  -8.747  1.00 49.10           H  
ATOM   1104  HA3 GLY A  69      15.049   1.941  -9.407  1.00 49.10           H  
ATOM   1105  C   GLY A  69      14.989   0.116 -10.566  1.00 49.10           C  
ATOM   1106  O   GLY A  69      14.938  -1.110 -10.585  1.00 49.10           O  
ATOM   1107  N   GLY A  70      14.931   0.852 -11.680  1.00 50.88           N  
ATOM   1108  H   GLY A  70      14.958   1.856 -11.577  1.00 50.88           H  
ATOM   1109  CA  GLY A  70      14.761   0.290 -13.029  1.00 50.88           C  
ATOM   1110  HA2 GLY A  70      14.536  -0.775 -12.964  1.00 50.88           H  
ATOM   1111  HA3 GLY A  70      15.699   0.398 -13.573  1.00 50.88           H  
ATOM   1112  C   GLY A  70      13.653   0.928 -13.876  1.00 50.88           C  
ATOM   1113  O   GLY A  70      13.534   0.578 -15.045  1.00 50.88           O  
ATOM   1114  N   GLY A  71      12.890   1.888 -13.338  1.00 53.75           N  
ATOM   1115  H   GLY A  71      12.963   2.065 -12.346  1.00 53.75           H  
ATOM   1116  CA  GLY A  71      12.002   2.742 -14.139  1.00 53.75           C  
ATOM   1117  HA2 GLY A  71      12.236   2.645 -15.199  1.00 53.75           H  
ATOM   1118  HA3 GLY A  71      12.184   3.779 -13.856  1.00 53.75           H  
ATOM   1119  C   GLY A  71      10.506   2.489 -13.970  1.00 53.75           C  
ATOM   1120  O   GLY A  71       9.748   2.797 -14.892  1.00 53.75           O  
ATOM   1121  N   GLY A  72      10.055   1.969 -12.821  1.00 62.22           N  
ATOM   1122  H   GLY A  72      10.681   1.738 -12.063  1.00 62.22           H  
ATOM   1123  CA  GLY A  72       8.624   1.835 -12.604  1.00 62.22           C  
ATOM   1124  HA2 GLY A  72       8.140   2.620 -13.185  1.00 62.22           H  
ATOM   1125  HA3 GLY A  72       8.289   0.877 -13.001  1.00 62.22           H  
ATOM   1126  C   GLY A  72       8.115   2.035 -11.184  1.00 62.22           C  
ATOM   1127  O   GLY A  72       8.790   1.793 -10.186  1.00 62.22           O  
ATOM   1128  N   ARG A  73       6.891   2.560 -11.144  1.00 72.68           N  
ATOM   1129  H   ARG A  73       6.421   2.698 -12.027  1.00 72.68           H  
ATOM   1130  CA  ARG A  73       6.154   2.970  -9.960  1.00 72.68           C  
ATOM   1131  HA  ARG A  73       6.663   2.624  -9.060  1.00 72.68           H  
ATOM   1132  C   ARG A  73       4.783   2.316 -10.036  1.00 72.68           C  
ATOM   1133  CB  ARG A  73       6.087   4.510  -9.954  1.00 72.68           C  
ATOM   1134  HB2 ARG A  73       7.093   4.901  -9.802  1.00 72.68           H  
ATOM   1135  HB3 ARG A  73       5.730   4.854 -10.924  1.00 72.68           H  
ATOM   1136  O   ARG A  73       4.021   2.609 -10.959  1.00 72.68           O  
ATOM   1137  CG  ARG A  73       5.164   5.072  -8.866  1.00 72.68           C  
ATOM   1138  HG2 ARG A  73       4.150   4.708  -9.030  1.00 72.68           H  
ATOM   1139  HG3 ARG A  73       5.510   4.741  -7.887  1.00 72.68           H  
ATOM   1140  CD  ARG A  73       5.148   6.603  -8.916  1.00 72.68           C  
ATOM   1141  HD2 ARG A  73       6.108   6.975  -8.560  1.00 72.68           H  
ATOM   1142  HD3 ARG A  73       5.001   6.917  -9.949  1.00 72.68           H  
ATOM   1143  NE  ARG A  73       4.048   7.140  -8.094  1.00 72.68           N  
ATOM   1144  HE  ARG A  73       3.354   6.476  -7.782  1.00 72.68           H  
ATOM   1145  NH1 ARG A  73       4.520   9.355  -8.394  1.00 72.68           N  
ATOM   1146 HH11 ARG A  73       5.333   9.061  -8.916  1.00 72.68           H  
ATOM   1147 HH12 ARG A  73       4.284  10.331  -8.284  1.00 72.68           H  
ATOM   1148  NH2 ARG A  73       2.709   8.752  -7.210  1.00 72.68           N  
ATOM   1149 HH21 ARG A  73       2.030   8.050  -6.955  1.00 72.68           H  
ATOM   1150 HH22 ARG A  73       2.411   9.717  -7.182  1.00 72.68           H  
ATOM   1151  CZ  ARG A  73       3.764   8.410  -7.901  1.00 72.68           C  
ATOM   1152  N   VAL A  74       4.469   1.471  -9.057  1.00 75.70           N  
ATOM   1153  H   VAL A  74       5.154   1.299  -8.335  1.00 75.70           H  
ATOM   1154  CA  VAL A  74       3.090   1.042  -8.813  1.00 75.70           C  
ATOM   1155  HA  VAL A  74       2.471   1.392  -9.639  1.00 75.70           H  
ATOM   1156  C   VAL A  74       2.598   1.736  -7.555  1.00 75.70           C  
ATOM   1157  CB  VAL A  74       2.885  -0.485  -8.768  1.00 75.70           C  
ATOM   1158  HB  VAL A  74       3.515  -0.917  -7.992  1.00 75.70           H  
ATOM   1159  O   VAL A  74       3.137   1.570  -6.458  1.00 75.70           O  
ATOM   1160  CG1 VAL A  74       1.417  -0.801  -8.442  1.00 75.70           C  
ATOM   1161 HG11 VAL A  74       1.138  -0.377  -7.478  1.00 75.70           H  
ATOM   1162 HG12 VAL A  74       0.762  -0.394  -9.211  1.00 75.70           H  
ATOM   1163 HG13 VAL A  74       1.269  -1.879  -8.371  1.00 75.70           H  
ATOM   1164  CG2 VAL A  74       3.200  -1.152 -10.118  1.00 75.70           C  
ATOM   1165 HG21 VAL A  74       3.388  -0.404 -10.888  1.00 75.70           H  
ATOM   1166 HG22 VAL A  74       2.374  -1.776 -10.459  1.00 75.70           H  
ATOM   1167 HG23 VAL A  74       4.061  -1.810  -9.999  1.00 75.70           H  
ATOM   1168  N   GLU A  75       1.546   2.524  -7.719  1.00 80.84           N  
ATOM   1169  H   GLU A  75       1.129   2.572  -8.638  1.00 80.84           H  
ATOM   1170  CA  GLU A  75       0.759   3.003  -6.598  1.00 80.84           C  
ATOM   1171  HA  GLU A  75       1.416   3.156  -5.742  1.00 80.84           H  
ATOM   1172  C   GLU A  75      -0.265   1.938  -6.217  1.00 80.84           C  
ATOM   1173  CB  GLU A  75       0.125   4.354  -6.937  1.00 80.84           C  
ATOM   1174  HB2 GLU A  75      -0.576   4.240  -7.764  1.00 80.84           H  
ATOM   1175  HB3 GLU A  75       0.918   5.038  -7.242  1.00 80.84           H  
ATOM   1176  O   GLU A  75      -1.001   1.434  -7.064  1.00 80.84           O  
ATOM   1177  CG  GLU A  75      -0.605   4.942  -5.725  1.00 80.84           C  
ATOM   1178  HG2 GLU A  75      -1.451   4.306  -5.466  1.00 80.84           H  
ATOM   1179  HG3 GLU A  75       0.078   4.952  -4.875  1.00 80.84           H  
ATOM   1180  CD  GLU A  75      -1.089   6.373  -5.989  1.00 80.84           C  
ATOM   1181  OE1 GLU A  75      -2.319   6.604  -5.900  1.00 80.84           O  
ATOM   1182  OE2 GLU A  75      -0.207   7.247  -6.195  1.00 80.84           O  
ATOM   1183  N   VAL A  76      -0.310   1.600  -4.933  1.00 79.15           N  
ATOM   1184  H   VAL A  76       0.334   2.020  -4.279  1.00 79.15           H  
ATOM   1185  CA  VAL A  76      -1.260   0.647  -4.379  1.00 79.15           C  
ATOM   1186  HA  VAL A  76      -1.932   0.307  -5.167  1.00 79.15           H  
ATOM   1187  C   VAL A  76      -2.076   1.350  -3.302  1.00 79.15           C  
ATOM   1188  CB  VAL A  76      -0.552  -0.586  -3.815  1.00 79.15           C  
ATOM   1189  HB  VAL A  76      -0.028  -0.257  -2.918  1.00 79.15           H  
ATOM   1190  O   VAL A  76      -1.582   1.773  -2.256  1.00 79.15           O  
ATOM   1191  CG1 VAL A  76      -1.598  -1.651  -3.451  1.00 79.15           C  
ATOM   1192 HG11 VAL A  76      -2.253  -1.845  -4.300  1.00 79.15           H  
ATOM   1193 HG12 VAL A  76      -1.108  -2.582  -3.165  1.00 79.15           H  
ATOM   1194 HG13 VAL A  76      -2.210  -1.298  -2.621  1.00 79.15           H  
ATOM   1195  CG2 VAL A  76       0.502  -1.193  -4.750  1.00 79.15           C  
ATOM   1196 HG21 VAL A  76       0.066  -1.427  -5.721  1.00 79.15           H  
ATOM   1197 HG22 VAL A  76       1.321  -0.488  -4.892  1.00 79.15           H  
ATOM   1198 HG23 VAL A  76       0.915  -2.100  -4.307  1.00 79.15           H  
ATOM   1199  N   ARG A  77      -3.371   1.485  -3.544  1.00 82.13           N  
ATOM   1200  H   ARG A  77      -3.719   1.130  -4.423  1.00 82.13           H  
ATOM   1201  CA  ARG A  77      -4.323   2.022  -2.579  1.00 82.13           C  
ATOM   1202  HA  ARG A  77      -3.790   2.431  -1.721  1.00 82.13           H  
ATOM   1203  C   ARG A  77      -5.182   0.884  -2.064  1.00 82.13           C  
ATOM   1204  CB  ARG A  77      -5.096   3.167  -3.236  1.00 82.13           C  
ATOM   1205  HB2 ARG A  77      -4.409   4.000  -3.389  1.00 82.13           H  
ATOM   1206  HB3 ARG A  77      -5.461   2.851  -4.213  1.00 82.13           H  
ATOM   1207  O   ARG A  77      -5.871   0.233  -2.839  1.00 82.13           O  
ATOM   1208  CG  ARG A  77      -6.281   3.620  -2.377  1.00 82.13           C  
ATOM   1209  HG2 ARG A  77      -7.017   2.817  -2.354  1.00 82.13           H  
ATOM   1210  HG3 ARG A  77      -5.967   3.820  -1.352  1.00 82.13           H  
ATOM   1211  CD  ARG A  77      -6.965   4.850  -2.969  1.00 82.13           C  
ATOM   1212  HD2 ARG A  77      -7.176   4.644  -4.018  1.00 82.13           H  
ATOM   1213  HD3 ARG A  77      -7.906   4.990  -2.436  1.00 82.13           H  
ATOM   1214  NE  ARG A  77      -6.165   6.081  -2.845  1.00 82.13           N  
ATOM   1215  HE  ARG A  77      -5.294   6.014  -2.337  1.00 82.13           H  
ATOM   1216  NH1 ARG A  77      -7.431   7.373  -4.240  1.00 82.13           N  
ATOM   1217 HH11 ARG A  77      -7.915   6.523  -4.494  1.00 82.13           H  
ATOM   1218 HH12 ARG A  77      -7.510   8.198  -4.817  1.00 82.13           H  
ATOM   1219  NH2 ARG A  77      -5.660   8.275  -3.214  1.00 82.13           N  
ATOM   1220 HH21 ARG A  77      -5.727   9.069  -3.835  1.00 82.13           H  
ATOM   1221 HH22 ARG A  77      -4.811   8.152  -2.681  1.00 82.13           H  
ATOM   1222  CZ  ARG A  77      -6.422   7.237  -3.425  1.00 82.13           C  
ATOM   1223  N   VAL A  78      -5.163   0.673  -0.755  1.00 77.63           N  
ATOM   1224  H   VAL A  78      -4.621   1.282  -0.158  1.00 77.63           H  
ATOM   1225  CA  VAL A  78      -5.997  -0.330  -0.099  1.00 77.63           C  
ATOM   1226  HA  VAL A  78      -6.494  -0.935  -0.858  1.00 77.63           H  
ATOM   1227  C   VAL A  78      -7.083   0.384   0.692  1.00 77.63           C  
ATOM   1228  CB  VAL A  78      -5.153  -1.304   0.736  1.00 77.63           C  
ATOM   1229  HB  VAL A  78      -4.568  -0.751   1.471  1.00 77.63           H  
ATOM   1230  O   VAL A  78      -6.826   1.335   1.427  1.00 77.63           O  
ATOM   1231  CG1 VAL A  78      -6.026  -2.340   1.451  1.00 77.63           C  
ATOM   1232 HG11 VAL A  78      -5.399  -3.039   2.005  1.00 77.63           H  
ATOM   1233 HG12 VAL A  78      -6.619  -2.892   0.722  1.00 77.63           H  
ATOM   1234 HG13 VAL A  78      -6.696  -1.847   2.155  1.00 77.63           H  
ATOM   1235  CG2 VAL A  78      -4.176  -2.070  -0.161  1.00 77.63           C  
ATOM   1236 HG21 VAL A  78      -3.503  -1.375  -0.664  1.00 77.63           H  
ATOM   1237 HG22 VAL A  78      -3.588  -2.769   0.434  1.00 77.63           H  
ATOM   1238 HG23 VAL A  78      -4.729  -2.625  -0.918  1.00 77.63           H  
ATOM   1239  N   GLU A  79      -8.321  -0.050   0.513  1.00 77.59           N  
ATOM   1240  H   GLU A  79      -8.477  -0.796  -0.151  1.00 77.59           H  
ATOM   1241  CA  GLU A  79      -9.491   0.505   1.183  1.00 77.59           C  
ATOM   1242  HA  GLU A  79      -9.179   1.184   1.976  1.00 77.59           H  
ATOM   1243  C   GLU A  79     -10.287  -0.617   1.831  1.00 77.59           C  
ATOM   1244  CB  GLU A  79     -10.360   1.293   0.194  1.00 77.59           C  
ATOM   1245  HB2 GLU A  79     -10.642   0.647  -0.637  1.00 77.59           H  
ATOM   1246  HB3 GLU A  79     -11.266   1.625   0.701  1.00 77.59           H  
ATOM   1247  O   GLU A  79     -10.534  -1.650   1.207  1.00 77.59           O  
ATOM   1248  CG  GLU A  79      -9.616   2.521  -0.337  1.00 77.59           C  
ATOM   1249  HG2 GLU A  79      -8.682   2.215  -0.809  1.00 77.59           H  
ATOM   1250  HG3 GLU A  79      -9.362   3.178   0.495  1.00 77.59           H  
ATOM   1251  CD  GLU A  79     -10.439   3.281  -1.371  1.00 77.59           C  
ATOM   1252  OE1 GLU A  79     -10.817   4.448  -1.115  1.00 77.59           O  
ATOM   1253  OE2 GLU A  79     -10.555   2.796  -2.517  1.00 77.59           O  
ATOM   1254  N   PHE A  80     -10.705  -0.393   3.073  1.00 73.03           N  
ATOM   1255  H   PHE A  80     -10.496   0.493   3.510  1.00 73.03           H  
ATOM   1256  CA  PHE A  80     -11.547  -1.317   3.822  1.00 73.03           C  
ATOM   1257  HA  PHE A  80     -11.619  -2.265   3.289  1.00 73.03           H  
ATOM   1258  C   PHE A  80     -12.952  -0.731   3.935  1.00 73.03           C  
ATOM   1259  CB  PHE A  80     -10.922  -1.612   5.192  1.00 73.03           C  
ATOM   1260  HB2 PHE A  80     -11.584  -2.281   5.742  1.00 73.03           H  
ATOM   1261  HB3 PHE A  80     -10.846  -0.685   5.759  1.00 73.03           H  
ATOM   1262  O   PHE A  80     -13.136   0.394   4.399  1.00 73.03           O  
ATOM   1263  CG  PHE A  80      -9.552  -2.254   5.097  1.00 73.03           C  
ATOM   1264  CD1 PHE A  80      -9.428  -3.651   4.977  1.00 73.03           C  
ATOM   1265  HD1 PHE A  80     -10.311  -4.274   4.993  1.00 73.03           H  
ATOM   1266  CD2 PHE A  80      -8.401  -1.446   5.080  1.00 73.03           C  
ATOM   1267  HD2 PHE A  80      -8.487  -0.375   5.190  1.00 73.03           H  
ATOM   1268  CE1 PHE A  80      -8.160  -4.235   4.814  1.00 73.03           C  
ATOM   1269  HE1 PHE A  80      -8.066  -5.305   4.704  1.00 73.03           H  
ATOM   1270  CE2 PHE A  80      -7.138  -2.031   4.905  1.00 73.03           C  
ATOM   1271  HE2 PHE A  80      -6.256  -1.408   4.874  1.00 73.03           H  
ATOM   1272  CZ  PHE A  80      -7.018  -3.419   4.750  1.00 73.03           C  
ATOM   1273  HZ  PHE A  80      -6.045  -3.849   4.563  1.00 73.03           H  
ATOM   1274  N   GLU A  81     -13.952  -1.498   3.513  1.00 74.03           N  
ATOM   1275  H   GLU A  81     -13.732  -2.412   3.143  1.00 74.03           H  
ATOM   1276  CA  GLU A  81     -15.364  -1.159   3.665  1.00 74.03           C  
ATOM   1277  HA  GLU A  81     -15.467  -0.359   4.398  1.00 74.03           H  
ATOM   1278  C   GLU A  81     -16.112  -2.384   4.191  1.00 74.03           C  
ATOM   1279  CB  GLU A  81     -15.939  -0.648   2.334  1.00 74.03           C  
ATOM   1280  HB2 GLU A  81     -15.307   0.162   1.969  1.00 74.03           H  
ATOM   1281  HB3 GLU A  81     -15.933  -1.446   1.592  1.00 74.03           H  
ATOM   1282  O   GLU A  81     -16.421  -3.301   3.435  1.00 74.03           O  
ATOM   1283  CG  GLU A  81     -17.369  -0.115   2.516  1.00 74.03           C  
ATOM   1284  HG2 GLU A  81     -17.356   0.703   3.236  1.00 74.03           H  
ATOM   1285  HG3 GLU A  81     -18.007  -0.905   2.915  1.00 74.03           H  
ATOM   1286  CD  GLU A  81     -17.941   0.384   1.187  1.00 74.03           C  
ATOM   1287  OE1 GLU A  81     -18.877  -0.247   0.653  1.00 74.03           O  
ATOM   1288  OE2 GLU A  81     -17.377   1.349   0.619  1.00 74.03           O  
ATOM   1289  N   GLY A  82     -16.383  -2.406   5.499  1.00 72.14           N  
ATOM   1290  H   GLY A  82     -16.024  -1.661   6.079  1.00 72.14           H  
ATOM   1291  CA  GLY A  82     -17.084  -3.511   6.153  1.00 72.14           C  
ATOM   1292  HA2 GLY A  82     -17.163  -3.314   7.222  1.00 72.14           H  
ATOM   1293  HA3 GLY A  82     -18.090  -3.591   5.741  1.00 72.14           H  
ATOM   1294  C   GLY A  82     -16.360  -4.847   5.971  1.00 72.14           C  
ATOM   1295  O   GLY A  82     -15.281  -5.061   6.515  1.00 72.14           O  
ATOM   1296  N   ASP A  83     -16.973  -5.736   5.198  1.00 73.80           N  
ATOM   1297  H   ASP A  83     -17.817  -5.458   4.719  1.00 73.80           H  
ATOM   1298  CA  ASP A  83     -16.510  -7.079   4.847  1.00 73.80           C  
ATOM   1299  HA  ASP A  83     -15.804  -7.419   5.604  1.00 73.80           H  
ATOM   1300  C   ASP A  83     -15.790  -7.130   3.485  1.00 73.80           C  
ATOM   1301  CB  ASP A  83     -17.732  -8.008   4.878  1.00 73.80           C  
ATOM   1302  HB2 ASP A  83     -18.260  -7.880   5.823  1.00 73.80           H  
ATOM   1303  HB3 ASP A  83     -17.384  -9.040   4.837  1.00 73.80           H  
ATOM   1304  O   ASP A  83     -15.647  -8.196   2.874  1.00 73.80           O  
ATOM   1305  CG  ASP A  83     -18.708  -7.758   3.717  1.00 73.80           C  
ATOM   1306  OD1 ASP A  83     -18.929  -6.572   3.366  1.00 73.80           O  
ATOM   1307  OD2 ASP A  83     -19.260  -8.742   3.180  1.00 73.80           O  
ATOM   1308  N   LYS A  84     -15.353  -5.975   2.974  1.00 76.09           N  
ATOM   1309  H   LYS A  84     -15.580  -5.126   3.471  1.00 76.09           H  
ATOM   1310  CA  LYS A  84     -14.677  -5.854   1.682  1.00 76.09           C  
ATOM   1311  HA  LYS A  84     -14.447  -6.855   1.317  1.00 76.09           H  
ATOM   1312  C   LYS A  84     -13.361  -5.115   1.818  1.00 76.09           C  
ATOM   1313  CB  LYS A  84     -15.585  -5.168   0.653  1.00 76.09           C  
ATOM   1314  HB2 LYS A  84     -15.831  -4.164   1.001  1.00 76.09           H  
ATOM   1315  HB3 LYS A  84     -15.052  -5.087  -0.294  1.00 76.09           H  
ATOM   1316  O   LYS A  84     -13.271  -4.080   2.475  1.00 76.09           O  
ATOM   1317  CG  LYS A  84     -16.873  -5.967   0.435  1.00 76.09           C  
ATOM   1318  HG2 LYS A  84     -17.398  -6.069   1.385  1.00 76.09           H  
ATOM   1319  HG3 LYS A  84     -16.627  -6.961   0.062  1.00 76.09           H  
ATOM   1320  CD  LYS A  84     -17.807  -5.262  -0.542  1.00 76.09           C  
ATOM   1321  HD2 LYS A  84     -17.357  -5.234  -1.535  1.00 76.09           H  
ATOM   1322  HD3 LYS A  84     -17.991  -4.249  -0.184  1.00 76.09           H  
ATOM   1323  CE  LYS A  84     -19.117  -6.048  -0.562  1.00 76.09           C  
ATOM   1324  HE2 LYS A  84     -19.439  -6.189   0.470  1.00 76.09           H  
ATOM   1325  HE3 LYS A  84     -18.932  -7.038  -0.980  1.00 76.09           H  
ATOM   1326  NZ  LYS A  84     -20.156  -5.326  -1.327  1.00 76.09           N  
ATOM   1327  HZ1 LYS A  84     -21.022  -5.844  -1.286  1.00 76.09           H  
ATOM   1328  HZ2 LYS A  84     -20.306  -4.422  -0.902  1.00 76.09           H  
ATOM   1329  HZ3 LYS A  84     -19.870  -5.204  -2.288  1.00 76.09           H  
ATOM   1330  N   MET A  85     -12.363  -5.609   1.100  1.00 78.23           N  
ATOM   1331  H   MET A  85     -12.534  -6.455   0.575  1.00 78.23           H  
ATOM   1332  CA  MET A  85     -11.114  -4.900   0.864  1.00 78.23           C  
ATOM   1333  HA  MET A  85     -11.138  -3.941   1.381  1.00 78.23           H  
ATOM   1334  C   MET A  85     -10.964  -4.652  -0.629  1.00 78.23           C  
ATOM   1335  CB  MET A  85      -9.951  -5.699   1.439  1.00 78.23           C  
ATOM   1336  HB2 MET A  85      -9.880  -6.647   0.905  1.00 78.23           H  
ATOM   1337  HB3 MET A  85     -10.149  -5.882   2.495  1.00 78.23           H  
ATOM   1338  O   MET A  85     -11.009  -5.591  -1.423  1.00 78.23           O  
ATOM   1339  CG  MET A  85      -8.621  -4.953   1.341  1.00 78.23           C  
ATOM   1340  HG2 MET A  85      -8.666  -4.081   1.994  1.00 78.23           H  
ATOM   1341  HG3 MET A  85      -8.470  -4.598   0.321  1.00 78.23           H  
ATOM   1342  SD  MET A  85      -7.190  -5.956   1.810  1.00 78.23           S  
ATOM   1343  CE  MET A  85      -7.184  -7.028   0.369  1.00 78.23           C  
ATOM   1344  HE1 MET A  85      -7.950  -7.793   0.500  1.00 78.23           H  
ATOM   1345  HE2 MET A  85      -6.189  -7.459   0.254  1.00 78.23           H  
ATOM   1346  HE3 MET A  85      -7.413  -6.448  -0.525  1.00 78.23           H  
ATOM   1347  N   ARG A  86     -10.778  -3.392  -1.014  1.00 84.68           N  
ATOM   1348  H   ARG A  86     -10.719  -2.684  -0.295  1.00 84.68           H  
ATOM   1349  CA  ARG A  86     -10.491  -2.996  -2.394  1.00 84.68           C  
ATOM   1350  HA  ARG A  86     -10.654  -3.840  -3.064  1.00 84.68           H  
ATOM   1351  C   ARG A  86      -9.032  -2.600  -2.499  1.00 84.68           C  
ATOM   1352  CB  ARG A  86     -11.403  -1.855  -2.859  1.00 84.68           C  
ATOM   1353  HB2 ARG A  86     -11.180  -0.955  -2.284  1.00 84.68           H  
ATOM   1354  HB3 ARG A  86     -11.194  -1.650  -3.909  1.00 84.68           H  
ATOM   1355  O   ARG A  86      -8.562  -1.769  -1.728  1.00 84.68           O  
ATOM   1356  CG  ARG A  86     -12.887  -2.192  -2.702  1.00 84.68           C  
ATOM   1357  HG2 ARG A  86     -13.114  -3.144  -3.184  1.00 84.68           H  
ATOM   1358  HG3 ARG A  86     -13.113  -2.273  -1.639  1.00 84.68           H  
ATOM   1359  CD  ARG A  86     -13.744  -1.086  -3.320  1.00 84.68           C  
ATOM   1360  HD2 ARG A  86     -13.199  -0.145  -3.253  1.00 84.68           H  
ATOM   1361  HD3 ARG A  86     -13.914  -1.305  -4.374  1.00 84.68           H  
ATOM   1362  NE  ARG A  86     -15.023  -0.976  -2.599  1.00 84.68           N  
ATOM   1363  HE  ARG A  86     -15.399  -1.831  -2.215  1.00 84.68           H  
ATOM   1364  NH1 ARG A  86     -15.330   1.289  -2.818  1.00 84.68           N  
ATOM   1365 HH11 ARG A  86     -14.552   1.325  -3.460  1.00 84.68           H  
ATOM   1366 HH12 ARG A  86     -15.886   2.100  -2.588  1.00 84.68           H  
ATOM   1367  NH2 ARG A  86     -16.735   0.081  -1.586  1.00 84.68           N  
ATOM   1368 HH21 ARG A  86     -17.045   0.888  -1.065  1.00 84.68           H  
ATOM   1369 HH22 ARG A  86     -17.065  -0.778  -1.169  1.00 84.68           H  
ATOM   1370  CZ  ARG A  86     -15.683   0.132  -2.338  1.00 84.68           C  
ATOM   1371  N   VAL A  87      -8.324  -3.194  -3.446  1.00 84.33           N  
ATOM   1372  H   VAL A  87      -8.783  -3.898  -4.006  1.00 84.33           H  
ATOM   1373  CA  VAL A  87      -6.939  -2.870  -3.780  1.00 84.33           C  
ATOM   1374  HA  VAL A  87      -6.546  -2.153  -3.058  1.00 84.33           H  
ATOM   1375  C   VAL A  87      -6.942  -2.228  -5.155  1.00 84.33           C  
ATOM   1376  CB  VAL A  87      -6.030  -4.111  -3.742  1.00 84.33           C  
ATOM   1377  HB  VAL A  87      -6.289  -4.783  -4.560  1.00 84.33           H  
ATOM   1378  O   VAL A  87      -7.189  -2.899  -6.151  1.00 84.33           O  
ATOM   1379  CG1 VAL A  87      -4.565  -3.696  -3.909  1.00 84.33           C  
ATOM   1380 HG11 VAL A  87      -4.415  -3.243  -4.889  1.00 84.33           H  
ATOM   1381 HG12 VAL A  87      -4.285  -2.975  -3.141  1.00 84.33           H  
ATOM   1382 HG13 VAL A  87      -3.914  -4.567  -3.832  1.00 84.33           H  
ATOM   1383  CG2 VAL A  87      -6.194  -4.892  -2.433  1.00 84.33           C  
ATOM   1384 HG21 VAL A  87      -6.124  -4.223  -1.575  1.00 84.33           H  
ATOM   1385 HG22 VAL A  87      -5.427  -5.662  -2.356  1.00 84.33           H  
ATOM   1386 HG23 VAL A  87      -7.172  -5.374  -2.431  1.00 84.33           H  
ATOM   1387  N   ARG A  88      -6.698  -0.924  -5.209  1.00 88.30           N  
ATOM   1388  H   ARG A  88      -6.492  -0.450  -4.342  1.00 88.30           H  
ATOM   1389  CA  ARG A  88      -6.525  -0.172  -6.449  1.00 88.30           C  
ATOM   1390  HA  ARG A  88      -6.994  -0.711  -7.273  1.00 88.30           H  
ATOM   1391  C   ARG A  88      -5.045  -0.082  -6.765  1.00 88.30           C  
ATOM   1392  CB  ARG A  88      -7.194   1.201  -6.348  1.00 88.30           C  
ATOM   1393  HB2 ARG A  88      -6.933   1.782  -7.233  1.00 88.30           H  
ATOM   1394  HB3 ARG A  88      -6.841   1.726  -5.460  1.00 88.30           H  
ATOM   1395  O   ARG A  88      -4.259   0.366  -5.936  1.00 88.30           O  
ATOM   1396  CG  ARG A  88      -8.718   1.049  -6.281  1.00 88.30           C  
ATOM   1397  HG2 ARG A  88      -9.017   0.547  -5.361  1.00 88.30           H  
ATOM   1398  HG3 ARG A  88      -9.037   0.439  -7.126  1.00 88.30           H  
ATOM   1399  CD  ARG A  88      -9.432   2.393  -6.391  1.00 88.30           C  
ATOM   1400  HD2 ARG A  88     -10.463   2.189  -6.679  1.00 88.30           H  
ATOM   1401  HD3 ARG A  88      -8.972   2.959  -7.201  1.00 88.30           H  
ATOM   1402  NE  ARG A  88      -9.451   3.162  -5.125  1.00 88.30           N  
ATOM   1403  HE  ARG A  88      -9.648   2.651  -4.276  1.00 88.30           H  
ATOM   1404  NH1 ARG A  88      -9.687   5.210  -6.125  1.00 88.30           N  
ATOM   1405 HH11 ARG A  88      -9.463   4.764  -7.003  1.00 88.30           H  
ATOM   1406 HH12 ARG A  88     -10.112   6.126  -6.146  1.00 88.30           H  
ATOM   1407  NH2 ARG A  88     -10.014   5.021  -3.937  1.00 88.30           N  
ATOM   1408 HH21 ARG A  88     -10.489   5.912  -3.922  1.00 88.30           H  
ATOM   1409 HH22 ARG A  88     -10.249   4.381  -3.192  1.00 88.30           H  
ATOM   1410  CZ  ARG A  88      -9.713   4.450  -5.065  1.00 88.30           C  
ATOM   1411  N   LEU A  89      -4.680  -0.537  -7.947  1.00 86.68           N  
ATOM   1412  H   LEU A  89      -5.402  -0.883  -8.562  1.00 86.68           H  
ATOM   1413  CA  LEU A  89      -3.321  -0.590  -8.448  1.00 86.68           C  
ATOM   1414  HA  LEU A  89      -2.609  -0.286  -7.681  1.00 86.68           H  
ATOM   1415  C   LEU A  89      -3.227   0.351  -9.631  1.00 86.68           C  
ATOM   1416  CB  LEU A  89      -3.016  -2.018  -8.904  1.00 86.68           C  
ATOM   1417  HB2 LEU A  89      -3.715  -2.266  -9.702  1.00 86.68           H  
ATOM   1418  HB3 LEU A  89      -2.008  -2.037  -9.318  1.00 86.68           H  
ATOM   1419  O   LEU A  89      -4.021   0.239 -10.559  1.00 86.68           O  
ATOM   1420  CG  LEU A  89      -3.126  -3.085  -7.808  1.00 86.68           C  
ATOM   1421  HG  LEU A  89      -4.017  -2.923  -7.202  1.00 86.68           H  
ATOM   1422  CD1 LEU A  89      -3.281  -4.446  -8.477  1.00 86.68           C  
ATOM   1423 HD11 LEU A  89      -2.787  -5.233  -7.907  1.00 86.68           H  
ATOM   1424 HD12 LEU A  89      -4.343  -4.675  -8.564  1.00 86.68           H  
ATOM   1425 HD13 LEU A  89      -2.876  -4.416  -9.489  1.00 86.68           H  
ATOM   1426  CD2 LEU A  89      -1.914  -3.020  -6.884  1.00 86.68           C  
ATOM   1427 HD21 LEU A  89      -0.994  -3.199  -7.442  1.00 86.68           H  
ATOM   1428 HD22 LEU A  89      -2.012  -3.756  -6.086  1.00 86.68           H  
ATOM   1429 HD23 LEU A  89      -1.878  -2.021  -6.451  1.00 86.68           H  
ATOM   1430  N   ARG A  90      -2.251   1.246  -9.622  1.00 86.89           N  
ATOM   1431  H   ARG A  90      -1.661   1.308  -8.805  1.00 86.89           H  
ATOM   1432  CA  ARG A  90      -1.985   2.130 -10.748  1.00 86.89           C  
ATOM   1433  HA  ARG A  90      -2.583   1.827 -11.607  1.00 86.89           H  
ATOM   1434  C   ARG A  90      -0.533   2.009 -11.146  1.00 86.89           C  
ATOM   1435  CB  ARG A  90      -2.403   3.550 -10.378  1.00 86.89           C  
ATOM   1436  HB2 ARG A  90      -1.913   3.848  -9.452  1.00 86.89           H  
ATOM   1437  HB3 ARG A  90      -3.482   3.571 -10.225  1.00 86.89           H  
ATOM   1438  O   ARG A  90       0.356   2.195 -10.317  1.00 86.89           O  
ATOM   1439  CG  ARG A  90      -2.031   4.532 -11.485  1.00 86.89           C  
ATOM   1440  HG2 ARG A  90      -0.947   4.569 -11.592  1.00 86.89           H  
ATOM   1441  HG3 ARG A  90      -2.477   4.222 -12.430  1.00 86.89           H  
ATOM   1442  CD  ARG A  90      -2.534   5.918 -11.112  1.00 86.89           C  
ATOM   1443  HD2 ARG A  90      -3.619   5.938 -11.214  1.00 86.89           H  
ATOM   1444  HD3 ARG A  90      -2.261   6.137 -10.080  1.00 86.89           H  
ATOM   1445  NE  ARG A  90      -1.897   6.894 -11.989  1.00 86.89           N  
ATOM   1446  HE  ARG A  90      -0.981   6.650 -12.336  1.00 86.89           H  
ATOM   1447  NH1 ARG A  90      -3.375   8.622 -11.781  1.00 86.89           N  
ATOM   1448 HH11 ARG A  90      -3.700   9.530 -12.083  1.00 86.89           H  
ATOM   1449 HH12 ARG A  90      -3.941   8.011 -11.210  1.00 86.89           H  
ATOM   1450  NH2 ARG A  90      -1.540   8.787 -13.092  1.00 86.89           N  
ATOM   1451 HH21 ARG A  90      -0.672   8.330 -13.332  1.00 86.89           H  
ATOM   1452 HH22 ARG A  90      -1.756   9.731 -13.381  1.00 86.89           H  
ATOM   1453  CZ  ARG A  90      -2.287   8.104 -12.280  1.00 86.89           C  
ATOM   1454  N   ASN A  91      -0.305   1.706 -12.414  1.00 84.65           N  
ATOM   1455  H   ASN A  91      -1.091   1.596 -13.039  1.00 84.65           H  
ATOM   1456  CA  ASN A  91       1.034   1.594 -12.957  1.00 84.65           C  
ATOM   1457  HA  ASN A  91       1.756   1.453 -12.153  1.00 84.65           H  
ATOM   1458  C   ASN A  91       1.404   2.883 -13.694  1.00 84.65           C  
ATOM   1459  CB  ASN A  91       1.084   0.350 -13.839  1.00 84.65           C  
ATOM   1460  HB2 ASN A  91       0.878  -0.538 -13.240  1.00 84.65           H  
ATOM   1461  HB3 ASN A  91       0.335   0.449 -14.624  1.00 84.65           H  
ATOM   1462  O   ASN A  91       0.969   3.115 -14.819  1.00 84.65           O  
ATOM   1463  CG  ASN A  91       2.431   0.171 -14.477  1.00 84.65           C  
ATOM   1464  ND2 ASN A  91       2.490  -0.565 -15.554  1.00 84.65           N  
ATOM   1465 HD21 ASN A  91       1.678  -1.113 -15.799  1.00 84.65           H  
ATOM   1466 HD22 ASN A  91       3.396  -0.773 -15.949  1.00 84.65           H  
ATOM   1467  OD1 ASN A  91       3.436   0.669 -13.995  1.00 84.65           O  
ATOM   1468  N   ASP A  92       2.232   3.709 -13.059  1.00 82.62           N  
ATOM   1469  H   ASP A  92       2.591   3.429 -12.157  1.00 82.62           H  
ATOM   1470  CA  ASP A  92       2.790   4.920 -13.671  1.00 82.62           C  
ATOM   1471  HA  ASP A  92       2.098   5.287 -14.429  1.00 82.62           H  
ATOM   1472  C   ASP A  92       4.118   4.634 -14.408  1.00 82.62           C  
ATOM   1473  CB  ASP A  92       2.937   6.024 -12.609  1.00 82.62           C  
ATOM   1474  HB2 ASP A  92       3.509   6.850 -13.031  1.00 82.62           H  
ATOM   1475  HB3 ASP A  92       3.504   5.629 -11.766  1.00 82.62           H  
ATOM   1476  O   ASP A  92       4.800   5.561 -14.845  1.00 82.62           O  
ATOM   1477  CG  ASP A  92       1.609   6.612 -12.108  1.00 82.62           C  
ATOM   1478  OD1 ASP A  92       0.682   6.858 -12.922  1.00 82.62           O  
ATOM   1479  OD2 ASP A  92       1.537   6.916 -10.897  1.00 82.62           O  
ATOM   1480  N   SER A  93       4.514   3.361 -14.537  1.00 75.14           N  
ATOM   1481  H   SER A  93       3.897   2.635 -14.201  1.00 75.14           H  
ATOM   1482  CA  SER A  93       5.693   2.951 -15.307  1.00 75.14           C  
ATOM   1483  HA  SER A  93       6.449   3.729 -15.204  1.00 75.14           H  
ATOM   1484  C   SER A  93       5.407   2.800 -16.802  1.00 75.14           C  
ATOM   1485  CB  SER A  93       6.304   1.667 -14.745  1.00 75.14           C  
ATOM   1486  HB2 SER A  93       6.222   1.676 -13.658  1.00 75.14           H  
ATOM   1487  HB3 SER A  93       7.353   1.627 -15.037  1.00 75.14           H  
ATOM   1488  O   SER A  93       4.258   2.774 -17.238  1.00 75.14           O  
ATOM   1489  OG  SER A  93       5.691   0.505 -15.223  1.00 75.14           O  
ATOM   1490  HG  SER A  93       4.827   0.454 -14.808  1.00 75.14           H  
ATOM   1491  N   SER A  94       6.470   2.666 -17.597  1.00 80.53           N  
ATOM   1492  H   SER A  94       7.391   2.673 -17.184  1.00 80.53           H  
ATOM   1493  CA  SER A  94       6.399   2.430 -19.045  1.00 80.53           C  
ATOM   1494  HA  SER A  94       5.522   2.945 -19.439  1.00 80.53           H  
ATOM   1495  C   SER A  94       6.253   0.953 -19.438  1.00 80.53           C  
ATOM   1496  CB  SER A  94       7.635   3.037 -19.711  1.00 80.53           C  
ATOM   1497  HB2 SER A  94       7.633   4.115 -19.549  1.00 80.53           H  
ATOM   1498  HB3 SER A  94       7.610   2.840 -20.782  1.00 80.53           H  
ATOM   1499  O   SER A  94       6.126   0.653 -20.625  1.00 80.53           O  
ATOM   1500  OG  SER A  94       8.808   2.484 -19.144  1.00 80.53           O  
ATOM   1501  HG  SER A  94       9.581   2.863 -19.568  1.00 80.53           H  
ATOM   1502  N   THR A  95       6.246   0.028 -18.474  1.00 80.01           N  
ATOM   1503  H   THR A  95       6.308   0.334 -17.513  1.00 80.01           H  
ATOM   1504  CA  THR A  95       6.175  -1.425 -18.701  1.00 80.01           C  
ATOM   1505  HA  THR A  95       6.023  -1.615 -19.763  1.00 80.01           H  
ATOM   1506  C   THR A  95       5.023  -2.056 -17.919  1.00 80.01           C  
ATOM   1507  CB  THR A  95       7.486  -2.109 -18.289  1.00 80.01           C  
ATOM   1508  HB  THR A  95       7.355  -3.190 -18.336  1.00 80.01           H  
ATOM   1509  O   THR A  95       4.767  -1.623 -16.799  1.00 80.01           O  
ATOM   1510  CG2 THR A  95       8.630  -1.705 -19.219  1.00 80.01           C  
ATOM   1511 HG21 THR A  95       8.350  -1.891 -20.256  1.00 80.01           H  
ATOM   1512 HG22 THR A  95       8.859  -0.647 -19.090  1.00 80.01           H  
ATOM   1513 HG23 THR A  95       9.515  -2.292 -18.973  1.00 80.01           H  
ATOM   1514  OG1 THR A  95       7.856  -1.742 -16.978  1.00 80.01           O  
ATOM   1515  HG1 THR A  95       7.072  -1.766 -16.424  1.00 80.01           H  
ATOM   1516  N   PRO A  96       4.316  -3.076 -18.441  1.00 81.54           N  
ATOM   1517  CA  PRO A  96       3.332  -3.814 -17.648  1.00 81.54           C  
ATOM   1518  HA  PRO A  96       2.545  -3.123 -17.345  1.00 81.54           H  
ATOM   1519  C   PRO A  96       3.959  -4.448 -16.401  1.00 81.54           C  
ATOM   1520  CB  PRO A  96       2.745  -4.879 -18.577  1.00 81.54           C  
ATOM   1521  HB2 PRO A  96       1.677  -5.012 -18.407  1.00 81.54           H  
ATOM   1522  HB3 PRO A  96       3.272  -5.824 -18.448  1.00 81.54           H  
ATOM   1523  O   PRO A  96       5.111  -4.875 -16.444  1.00 81.54           O  
ATOM   1524  CG  PRO A  96       3.027  -4.333 -19.976  1.00 81.54           C  
ATOM   1525  HG2 PRO A  96       2.237  -3.639 -20.261  1.00 81.54           H  
ATOM   1526  HG3 PRO A  96       3.114  -5.134 -20.711  1.00 81.54           H  
ATOM   1527  CD  PRO A  96       4.342  -3.574 -19.806  1.00 81.54           C  
ATOM   1528  HD2 PRO A  96       4.394  -2.763 -20.532  1.00 81.54           H  
ATOM   1529  HD3 PRO A  96       5.185  -4.255 -19.929  1.00 81.54           H  
ATOM   1530  N   VAL A  97       3.198  -4.531 -15.308  1.00 77.19           N  
ATOM   1531  H   VAL A  97       2.272  -4.128 -15.335  1.00 77.19           H  
ATOM   1532  CA  VAL A  97       3.689  -5.039 -14.014  1.00 77.19           C  
ATOM   1533  HA  VAL A  97       4.632  -5.558 -14.182  1.00 77.19           H  
ATOM   1534  C   VAL A  97       2.683  -6.053 -13.456  1.00 77.19           C  
ATOM   1535  CB  VAL A  97       3.960  -3.887 -13.012  1.00 77.19           C  
ATOM   1536  HB  VAL A  97       3.034  -3.638 -12.494  1.00 77.19           H  
ATOM   1537  O   VAL A  97       1.495  -5.752 -13.372  1.00 77.19           O  
ATOM   1538  CG1 VAL A  97       5.038  -4.263 -11.993  1.00 77.19           C  
ATOM   1539 HG11 VAL A  97       6.023  -3.911 -12.302  1.00 77.19           H  
ATOM   1540 HG12 VAL A  97       4.814  -3.820 -11.023  1.00 77.19           H  
ATOM   1541 HG13 VAL A  97       5.136  -5.346 -11.925  1.00 77.19           H  
ATOM   1542  CG2 VAL A  97       4.497  -2.614 -13.666  1.00 77.19           C  
ATOM   1543 HG21 VAL A  97       4.580  -1.818 -12.926  1.00 77.19           H  
ATOM   1544 HG22 VAL A  97       3.787  -2.275 -14.421  1.00 77.19           H  
ATOM   1545 HG23 VAL A  97       5.456  -2.793 -14.152  1.00 77.19           H  
ATOM   1546  N   GLU A  98       3.124  -7.265 -13.107  1.00 78.94           N  
ATOM   1547  H   GLU A  98       4.110  -7.466 -13.196  1.00 78.94           H  
ATOM   1548  CA  GLU A  98       2.265  -8.349 -12.587  1.00 78.94           C  
ATOM   1549  HA  GLU A  98       1.246  -8.208 -12.947  1.00 78.94           H  
ATOM   1550  C   GLU A  98       2.203  -8.371 -11.055  1.00 78.94           C  
ATOM   1551  CB  GLU A  98       2.747  -9.707 -13.129  1.00 78.94           C  
ATOM   1552  HB2 GLU A  98       3.784  -9.876 -12.838  1.00 78.94           H  
ATOM   1553  HB3 GLU A  98       2.691  -9.684 -14.217  1.00 78.94           H  
ATOM   1554  O   GLU A  98       3.152  -8.796 -10.417  1.00 78.94           O  
ATOM   1555  CG  GLU A  98       1.874 -10.863 -12.610  1.00 78.94           C  
ATOM   1556  HG2 GLU A  98       1.976 -10.956 -11.528  1.00 78.94           H  
ATOM   1557  HG3 GLU A  98       0.831 -10.628 -12.820  1.00 78.94           H  
ATOM   1558  CD  GLU A  98       2.242 -12.200 -13.262  1.00 78.94           C  
ATOM   1559  OE1 GLU A  98       3.196 -12.861 -12.799  1.00 78.94           O  
ATOM   1560  OE2 GLU A  98       1.532 -12.570 -14.224  1.00 78.94           O  
ATOM   1561  N   VAL A  99       1.086  -7.936 -10.470  1.00 78.13           N  
ATOM   1562  H   VAL A  99       0.337  -7.630 -11.073  1.00 78.13           H  
ATOM   1563  CA  VAL A  99       0.844  -7.874  -9.024  1.00 78.13           C  
ATOM   1564  HA  VAL A  99       1.785  -7.658  -8.520  1.00 78.13           H  
ATOM   1565  C   VAL A  99       0.297  -9.209  -8.559  1.00 78.13           C  
ATOM   1566  CB  VAL A  99      -0.217  -6.817  -8.615  1.00 78.13           C  
ATOM   1567  HB  VAL A  99      -1.187  -7.313  -8.568  1.00 78.13           H  
ATOM   1568  O   VAL A  99      -0.768  -9.633  -9.015  1.00 78.13           O  
ATOM   1569  CG1 VAL A  99      -0.014  -6.313  -7.185  1.00 78.13           C  
ATOM   1570 HG11 VAL A  99       0.792  -5.579  -7.157  1.00 78.13           H  
ATOM   1571 HG12 VAL A  99       0.212  -7.150  -6.524  1.00 78.13           H  
ATOM   1572 HG13 VAL A  99      -0.924  -5.834  -6.824  1.00 78.13           H  
ATOM   1573  CG2 VAL A  99      -0.483  -5.665  -9.584  1.00 78.13           C  
ATOM   1574 HG21 VAL A  99      -0.571  -4.710  -9.067  1.00 78.13           H  
ATOM   1575 HG22 VAL A  99      -1.426  -5.882 -10.085  1.00 78.13           H  
ATOM   1576 HG23 VAL A  99       0.228  -5.594 -10.408  1.00 78.13           H  
ATOM   1577  N   HIS A 100       0.913  -9.822  -7.559  1.00 78.99           N  
ATOM   1578  H   HIS A 100       1.813  -9.471  -7.263  1.00 78.99           H  
ATOM   1579  CA  HIS A 100       0.224 -10.832  -6.761  1.00 78.99           C  
ATOM   1580  HA  HIS A 100      -0.614 -11.231  -7.333  1.00 78.99           H  
ATOM   1581  C   HIS A 100      -0.372 -10.169  -5.512  1.00 78.99           C  
ATOM   1582  CB  HIS A 100       1.139 -12.028  -6.497  1.00 78.99           C  
ATOM   1583  HB2 HIS A 100       0.577 -12.787  -5.953  1.00 78.99           H  
ATOM   1584  HB3 HIS A 100       1.967 -11.707  -5.865  1.00 78.99           H  
ATOM   1585  O   HIS A 100       0.222  -9.283  -4.912  1.00 78.99           O  
ATOM   1586  CG  HIS A 100       1.707 -12.635  -7.763  1.00 78.99           C  
ATOM   1587  CD2 HIS A 100       2.815 -12.181  -8.416  1.00 78.99           C  
ATOM   1588  HD2 HIS A 100       3.390 -11.307  -8.148  1.00 78.99           H  
ATOM   1589  ND1 HIS A 100       1.211 -13.678  -8.523  1.00 78.99           N  
ATOM   1590  HD1 HIS A 100       0.244 -13.967  -8.576  1.00 78.99           H  
ATOM   1591  CE1 HIS A 100       2.044 -13.860  -9.567  1.00 78.99           C  
ATOM   1592  HE1 HIS A 100       1.880 -14.518 -10.407  1.00 78.99           H  
ATOM   1593  NE2 HIS A 100       3.054 -12.997  -9.510  1.00 78.99           N  
ATOM   1594  N   ILE A 101      -1.593 -10.541  -5.136  1.00 78.73           N  
ATOM   1595  H   ILE A 101      -2.095 -11.195  -5.719  1.00 78.73           H  
ATOM   1596  CA  ILE A 101      -2.261 -10.046  -3.930  1.00 78.73           C  
ATOM   1597  HA  ILE A 101      -1.529  -9.565  -3.281  1.00 78.73           H  
ATOM   1598  C   ILE A 101      -2.826 -11.262  -3.213  1.00 78.73           C  
ATOM   1599  CB  ILE A 101      -3.364  -9.014  -4.254  1.00 78.73           C  
ATOM   1600  HB  ILE A 101      -4.124  -9.512  -4.854  1.00 78.73           H  
ATOM   1601  O   ILE A 101      -3.640 -11.996  -3.772  1.00 78.73           O  
ATOM   1602  CG1 ILE A 101      -2.842  -7.803  -5.059  1.00 78.73           C  
ATOM   1603 HG12 ILE A 101      -2.215  -7.179  -4.421  1.00 78.73           H  
ATOM   1604 HG13 ILE A 101      -2.234  -8.140  -5.899  1.00 78.73           H  
ATOM   1605  CG2 ILE A 101      -3.994  -8.511  -2.937  1.00 78.73           C  
ATOM   1606 HG21 ILE A 101      -3.277  -7.903  -2.384  1.00 78.73           H  
ATOM   1607 HG22 ILE A 101      -4.334  -9.335  -2.310  1.00 78.73           H  
ATOM   1608 HG23 ILE A 101      -4.859  -7.880  -3.139  1.00 78.73           H  
ATOM   1609  CD1 ILE A 101      -3.973  -6.957  -5.651  1.00 78.73           C  
ATOM   1610 HD11 ILE A 101      -4.694  -6.656  -4.891  1.00 78.73           H  
ATOM   1611 HD12 ILE A 101      -3.551  -6.050  -6.083  1.00 78.73           H  
ATOM   1612 HD13 ILE A 101      -4.483  -7.530  -6.426  1.00 78.73           H  
ATOM   1613  N   LYS A 102      -2.390 -11.482  -1.975  1.00 74.66           N  
ATOM   1614  H   LYS A 102      -1.759 -10.803  -1.574  1.00 74.66           H  
ATOM   1615  CA  LYS A 102      -2.903 -12.534  -1.095  1.00 74.66           C  
ATOM   1616  HA  LYS A 102      -3.620 -13.137  -1.653  1.00 74.66           H  
ATOM   1617  C   LYS A 102      -3.676 -11.905   0.067  1.00 74.66           C  
ATOM   1618  CB  LYS A 102      -1.748 -13.455  -0.677  1.00 74.66           C  
ATOM   1619  HB2 LYS A 102      -1.218 -13.781  -1.572  1.00 74.66           H  
ATOM   1620  HB3 LYS A 102      -1.050 -12.904  -0.047  1.00 74.66           H  
ATOM   1621  O   LYS A 102      -3.332 -10.826   0.526  1.00 74.66           O  
ATOM   1622  CG  LYS A 102      -2.250 -14.697   0.070  1.00 74.66           C  
ATOM   1623  HG2 LYS A 102      -2.755 -14.386   0.985  1.00 74.66           H  
ATOM   1624  HG3 LYS A 102      -2.958 -15.236  -0.559  1.00 74.66           H  
ATOM   1625  CD  LYS A 102      -1.093 -15.628   0.441  1.00 74.66           C  
ATOM   1626  HD2 LYS A 102      -0.379 -15.079   1.055  1.00 74.66           H  
ATOM   1627  HD3 LYS A 102      -0.600 -15.982  -0.465  1.00 74.66           H  
ATOM   1628  CE  LYS A 102      -1.662 -16.808   1.233  1.00 74.66           C  
ATOM   1629  HE2 LYS A 102      -2.218 -16.406   2.080  1.00 74.66           H  
ATOM   1630  HE3 LYS A 102      -2.376 -17.348   0.610  1.00 74.66           H  
ATOM   1631  NZ  LYS A 102      -0.600 -17.712   1.728  1.00 74.66           N  
ATOM   1632  HZ1 LYS A 102       0.028 -17.195   2.327  1.00 74.66           H  
ATOM   1633  HZ2 LYS A 102      -0.080 -18.112   0.960  1.00 74.66           H  
ATOM   1634  HZ3 LYS A 102      -1.023 -18.450   2.272  1.00 74.66           H  
ATOM   1635  N   VAL A 103      -4.762 -12.527   0.509  1.00 73.94           N  
ATOM   1636  H   VAL A 103      -5.061 -13.358   0.020  1.00 73.94           H  
ATOM   1637  CA  VAL A 103      -5.602 -12.042   1.613  1.00 73.94           C  
ATOM   1638  HA  VAL A 103      -4.986 -11.468   2.305  1.00 73.94           H  
ATOM   1639  C   VAL A 103      -6.173 -13.251   2.336  1.00 73.94           C  
ATOM   1640  CB  VAL A 103      -6.748 -11.142   1.119  1.00 73.94           C  
ATOM   1641  HB  VAL A 103      -7.499 -11.740   0.603  1.00 73.94           H  
ATOM   1642  O   VAL A 103      -7.073 -13.923   1.833  1.00 73.94           O  
ATOM   1643  CG1 VAL A 103      -7.401 -10.439   2.315  1.00 73.94           C  
ATOM   1644 HG11 VAL A 103      -8.197  -9.789   1.950  1.00 73.94           H  
ATOM   1645 HG12 VAL A 103      -7.839 -11.169   2.996  1.00 73.94           H  
ATOM   1646 HG13 VAL A 103      -6.668  -9.833   2.848  1.00 73.94           H  
ATOM   1647  CG2 VAL A 103      -6.264 -10.078   0.140  1.00 73.94           C  
ATOM   1648 HG21 VAL A 103      -7.130  -9.525  -0.225  1.00 73.94           H  
ATOM   1649 HG22 VAL A 103      -5.827 -10.541  -0.745  1.00 73.94           H  
ATOM   1650 HG23 VAL A 103      -5.532  -9.429   0.619  1.00 73.94           H  
ATOM   1651  N   GLY A 104      -5.609 -13.579   3.501  1.00 72.44           N  
ATOM   1652  H   GLY A 104      -4.849 -13.013   3.851  1.00 72.44           H  
ATOM   1653  CA  GLY A 104      -5.852 -14.881   4.126  1.00 72.44           C  
ATOM   1654  HA2 GLY A 104      -6.907 -14.970   4.388  1.00 72.44           H  
ATOM   1655  HA3 GLY A 104      -5.256 -14.977   5.033  1.00 72.44           H  
ATOM   1656  C   GLY A 104      -5.461 -16.009   3.165  1.00 72.44           C  
ATOM   1657  O   GLY A 104      -4.304 -16.095   2.750  1.00 72.44           O  
ATOM   1658  N   ASP A 105      -6.434 -16.832   2.777  1.00 75.06           N  
ATOM   1659  H   ASP A 105      -7.349 -16.723   3.189  1.00 75.06           H  
ATOM   1660  CA  ASP A 105      -6.250 -17.938   1.827  1.00 75.06           C  
ATOM   1661  HA  ASP A 105      -5.211 -18.265   1.862  1.00 75.06           H  
ATOM   1662  C   ASP A 105      -6.553 -17.560   0.364  1.00 75.06           C  
ATOM   1663  CB  ASP A 105      -7.111 -19.128   2.272  1.00 75.06           C  
ATOM   1664  HB2 ASP A 105      -8.163 -18.851   2.205  1.00 75.06           H  
ATOM   1665  HB3 ASP A 105      -6.938 -19.968   1.599  1.00 75.06           H  
ATOM   1666  O   ASP A 105      -6.239 -18.328  -0.545  1.00 75.06           O  
ATOM   1667  CG  ASP A 105      -6.778 -19.568   3.697  1.00 75.06           C  
ATOM   1668  OD1 ASP A 105      -5.584 -19.843   3.956  1.00 75.06           O  
ATOM   1669  OD2 ASP A 105      -7.724 -19.577   4.518  1.00 75.06           O  
ATOM   1670  N   GLU A 106      -7.147 -16.388   0.103  1.00 78.63           N  
ATOM   1671  H   GLU A 106      -7.278 -15.728   0.856  1.00 78.63           H  
ATOM   1672  CA  GLU A 106      -7.451 -15.936  -1.260  1.00 78.63           C  
ATOM   1673  HA  GLU A 106      -7.745 -16.808  -1.845  1.00 78.63           H  
ATOM   1674  C   GLU A 106      -6.195 -15.331  -1.907  1.00 78.63           C  
ATOM   1675  CB  GLU A 106      -8.651 -14.962  -1.257  1.00 78.63           C  
ATOM   1676  HB2 GLU A 106      -9.444 -15.400  -0.651  1.00 78.63           H  
ATOM   1677  HB3 GLU A 106      -8.351 -14.016  -0.806  1.00 78.63           H  
ATOM   1678  O   GLU A 106      -5.549 -14.466  -1.320  1.00 78.63           O  
ATOM   1679  CG  GLU A 106      -9.206 -14.705  -2.676  1.00 78.63           C  
ATOM   1680  HG2 GLU A 106      -9.453 -15.667  -3.126  1.00 78.63           H  
ATOM   1681  HG3 GLU A 106      -8.418 -14.255  -3.279  1.00 78.63           H  
ATOM   1682  CD  GLU A 106     -10.457 -13.798  -2.733  1.00 78.63           C  
ATOM   1683  OE1 GLU A 106     -10.805 -13.350  -3.861  1.00 78.63           O  
ATOM   1684  OE2 GLU A 106     -11.057 -13.527  -1.671  1.00 78.63           O  
ATOM   1685  N   LYS A 107      -5.840 -15.762  -3.125  1.00 81.27           N  
ATOM   1686  H   LYS A 107      -6.407 -16.478  -3.556  1.00 81.27           H  
ATOM   1687  CA  LYS A 107      -4.765 -15.169  -3.941  1.00 81.27           C  
ATOM   1688  HA  LYS A 107      -4.395 -14.280  -3.430  1.00 81.27           H  
ATOM   1689  C   LYS A 107      -5.340 -14.711  -5.279  1.00 81.27           C  
ATOM   1690  CB  LYS A 107      -3.575 -16.148  -4.103  1.00 81.27           C  
ATOM   1691  HB2 LYS A 107      -3.227 -16.434  -3.111  1.00 81.27           H  
ATOM   1692  HB3 LYS A 107      -3.917 -17.045  -4.619  1.00 81.27           H  
ATOM   1693  O   LYS A 107      -6.013 -15.483  -5.956  1.00 81.27           O  
ATOM   1694  CG  LYS A 107      -2.391 -15.533  -4.888  1.00 81.27           C  
ATOM   1695  HG2 LYS A 107      -2.728 -15.288  -5.895  1.00 81.27           H  
ATOM   1696  HG3 LYS A 107      -2.103 -14.604  -4.395  1.00 81.27           H  
ATOM   1697  CD  LYS A 107      -1.134 -16.430  -5.011  1.00 81.27           C  
ATOM   1698  HD2 LYS A 107      -1.392 -17.357  -5.523  1.00 81.27           H  
ATOM   1699  HD3 LYS A 107      -0.762 -16.658  -4.012  1.00 81.27           H  
ATOM   1700  CE  LYS A 107      -0.051 -15.667  -5.814  1.00 81.27           C  
ATOM   1701  HE2 LYS A 107      -0.406 -15.528  -6.835  1.00 81.27           H  
ATOM   1702  HE3 LYS A 107       0.038 -14.675  -5.373  1.00 81.27           H  
ATOM   1703  NZ  LYS A 107       1.312 -16.281  -5.839  1.00 81.27           N  
ATOM   1704  HZ1 LYS A 107       1.981 -15.640  -6.241  1.00 81.27           H  
ATOM   1705  HZ2 LYS A 107       1.684 -16.432  -4.912  1.00 81.27           H  
ATOM   1706  HZ3 LYS A 107       1.352 -17.132  -6.381  1.00 81.27           H  
ATOM   1707  N   ARG A 108      -5.032 -13.480  -5.684  1.00 83.63           N  
ATOM   1708  H   ARG A 108      -4.484 -12.912  -5.055  1.00 83.63           H  
ATOM   1709  CA  ARG A 108      -5.298 -12.940  -7.023  1.00 83.63           C  
ATOM   1710  HA  ARG A 108      -5.678 -13.740  -7.658  1.00 83.63           H  
ATOM   1711  C   ARG A 108      -4.002 -12.465  -7.658  1.00 83.63           C  
ATOM   1712  CB  ARG A 108      -6.363 -11.836  -6.969  1.00 83.63           C  
ATOM   1713  HB2 ARG A 108      -6.472 -11.407  -7.965  1.00 83.63           H  
ATOM   1714  HB3 ARG A 108      -6.048 -11.047  -6.286  1.00 83.63           H  
ATOM   1715  O   ARG A 108      -3.061 -12.090  -6.965  1.00 83.63           O  
ATOM   1716  CG  ARG A 108      -7.713 -12.415  -6.524  1.00 83.63           C  
ATOM   1717  HG2 ARG A 108      -7.660 -12.717  -5.478  1.00 83.63           H  
ATOM   1718  HG3 ARG A 108      -7.951 -13.289  -7.130  1.00 83.63           H  
ATOM   1719  CD  ARG A 108      -8.825 -11.387  -6.694  1.00 83.63           C  
ATOM   1720  HD2 ARG A 108      -8.585 -10.521  -6.076  1.00 83.63           H  
ATOM   1721  HD3 ARG A 108      -8.877 -11.087  -7.740  1.00 83.63           H  
ATOM   1722  NE  ARG A 108     -10.107 -11.930  -6.235  1.00 83.63           N  
ATOM   1723  HE  ARG A 108     -10.106 -12.466  -5.379  1.00 83.63           H  
ATOM   1724  NH1 ARG A 108     -11.535 -10.922  -7.742  1.00 83.63           N  
ATOM   1725 HH11 ARG A 108     -12.484 -10.710  -8.014  1.00 83.63           H  
ATOM   1726 HH12 ARG A 108     -10.745 -10.513  -8.220  1.00 83.63           H  
ATOM   1727  NH2 ARG A 108     -12.307 -12.165  -6.024  1.00 83.63           N  
ATOM   1728 HH21 ARG A 108     -13.260 -11.879  -6.195  1.00 83.63           H  
ATOM   1729 HH22 ARG A 108     -12.058 -12.650  -5.174  1.00 83.63           H  
ATOM   1730  CZ  ARG A 108     -11.311 -11.661  -6.685  1.00 83.63           C  
ATOM   1731  N   THR A 109      -3.919 -12.554  -8.976  1.00 84.08           N  
ATOM   1732  H   THR A 109      -4.735 -12.835  -9.502  1.00 84.08           H  
ATOM   1733  CA  THR A 109      -2.773 -12.087  -9.764  1.00 84.08           C  
ATOM   1734  HA  THR A 109      -2.117 -11.487  -9.134  1.00 84.08           H  
ATOM   1735  C   THR A 109      -3.304 -11.195 -10.870  1.00 84.08           C  
ATOM   1736  CB  THR A 109      -1.951 -13.261 -10.305  1.00 84.08           C  
ATOM   1737  HB  THR A 109      -2.578 -13.891 -10.936  1.00 84.08           H  
ATOM   1738  O   THR A 109      -4.300 -11.549 -11.498  1.00 84.08           O  
ATOM   1739  CG2 THR A 109      -0.732 -12.800 -11.098  1.00 84.08           C  
ATOM   1740 HG21 THR A 109      -1.044 -12.294 -12.012  1.00 84.08           H  
ATOM   1741 HG22 THR A 109      -0.122 -12.116 -10.508  1.00 84.08           H  
ATOM   1742 HG23 THR A 109      -0.133 -13.662 -11.392  1.00 84.08           H  
ATOM   1743  OG1 THR A 109      -1.534 -14.003  -9.170  1.00 84.08           O  
ATOM   1744  HG1 THR A 109      -1.981 -13.574  -8.437  1.00 84.08           H  
ATOM   1745  N   VAL A 110      -2.704 -10.020 -11.041  1.00 84.91           N  
ATOM   1746  H   VAL A 110      -1.889  -9.805 -10.484  1.00 84.91           H  
ATOM   1747  CA  VAL A 110      -3.201  -8.962 -11.922  1.00 84.91           C  
ATOM   1748  HA  VAL A 110      -3.878  -9.382 -12.665  1.00 84.91           H  
ATOM   1749  C   VAL A 110      -2.040  -8.311 -12.649  1.00 84.91           C  
ATOM   1750  CB  VAL A 110      -3.963  -7.900 -11.109  1.00 84.91           C  
ATOM   1751  HB  VAL A 110      -3.320  -7.502 -10.324  1.00 84.91           H  
ATOM   1752  O   VAL A 110      -1.134  -7.793 -12.015  1.00 84.91           O  
ATOM   1753  CG1 VAL A 110      -4.430  -6.734 -11.979  1.00 84.91           C  
ATOM   1754 HG11 VAL A 110      -4.916  -6.000 -11.337  1.00 84.91           H  
ATOM   1755 HG12 VAL A 110      -3.585  -6.231 -12.449  1.00 84.91           H  
ATOM   1756 HG13 VAL A 110      -5.116  -7.082 -12.751  1.00 84.91           H  
ATOM   1757  CG2 VAL A 110      -5.201  -8.522 -10.452  1.00 84.91           C  
ATOM   1758 HG21 VAL A 110      -5.877  -7.732 -10.125  1.00 84.91           H  
ATOM   1759 HG22 VAL A 110      -5.732  -9.143 -11.173  1.00 84.91           H  
ATOM   1760 HG23 VAL A 110      -4.905  -9.124  -9.593  1.00 84.91           H  
ATOM   1761  N   THR A 111      -2.089  -8.266 -13.974  1.00 85.36           N  
ATOM   1762  H   THR A 111      -2.843  -8.726 -14.464  1.00 85.36           H  
ATOM   1763  CA  THR A 111      -1.173  -7.439 -14.766  1.00 85.36           C  
ATOM   1764  HA  THR A 111      -0.208  -7.379 -14.263  1.00 85.36           H  
ATOM   1765  C   THR A 111      -1.741  -6.028 -14.890  1.00 85.36           C  
ATOM   1766  CB  THR A 111      -0.943  -8.056 -16.149  1.00 85.36           C  
ATOM   1767  HB  THR A 111      -1.859  -7.966 -16.734  1.00 85.36           H  
ATOM   1768  O   THR A 111      -2.884  -5.872 -15.305  1.00 85.36           O  
ATOM   1769  CG2 THR A 111       0.194  -7.370 -16.900  1.00 85.36           C  
ATOM   1770 HG21 THR A 111       0.364  -7.884 -17.846  1.00 85.36           H  
ATOM   1771 HG22 THR A 111       1.108  -7.393 -16.306  1.00 85.36           H  
ATOM   1772 HG23 THR A 111      -0.075  -6.335 -17.112  1.00 85.36           H  
ATOM   1773  OG1 THR A 111      -0.628  -9.428 -16.039  1.00 85.36           O  
ATOM   1774  HG1 THR A 111       0.211  -9.539 -15.586  1.00 85.36           H  
ATOM   1775  N   VAL A 112      -0.955  -5.010 -14.536  1.00 85.63           N  
ATOM   1776  H   VAL A 112      -0.047  -5.226 -14.149  1.00 85.63           H  
ATOM   1777  CA  VAL A 112      -1.321  -3.589 -14.640  1.00 85.63           C  
ATOM   1778  HA  VAL A 112      -2.376  -3.503 -14.900  1.00 85.63           H  
ATOM   1779  C   VAL A 112      -0.498  -2.967 -15.762  1.00 85.63           C  
ATOM   1780  CB  VAL A 112      -1.100  -2.843 -13.309  1.00 85.63           C  
ATOM   1781  HB  VAL A 112      -0.030  -2.729 -13.133  1.00 85.63           H  
ATOM   1782  O   VAL A 112       0.727  -2.844 -15.656  1.00 85.63           O  
ATOM   1783  CG1 VAL A 112      -1.755  -1.457 -13.331  1.00 85.63           C  
ATOM   1784 HG11 VAL A 112      -1.432  -0.891 -14.205  1.00 85.63           H  
ATOM   1785 HG12 VAL A 112      -2.840  -1.550 -13.380  1.00 85.63           H  
ATOM   1786 HG13 VAL A 112      -1.496  -0.906 -12.426  1.00 85.63           H  
ATOM   1787  CG2 VAL A 112      -1.689  -3.593 -12.112  1.00 85.63           C  
ATOM   1788 HG21 VAL A 112      -2.767  -3.703 -12.230  1.00 85.63           H  
ATOM   1789 HG22 VAL A 112      -1.233  -4.579 -12.032  1.00 85.63           H  
ATOM   1790 HG23 VAL A 112      -1.467  -3.040 -11.198  1.00 85.63           H  
ATOM   1791  N   ASN A 113      -1.146  -2.603 -16.862  1.00 89.32           N  
ATOM   1792  H   ASN A 113      -2.150  -2.713 -16.895  1.00 89.32           H  
ATOM   1793  CA  ASN A 113      -0.492  -1.983 -18.011  1.00 89.32           C  
ATOM   1794  HA  ASN A 113       0.416  -2.550 -18.213  1.00 89.32           H  
ATOM   1795  C   ASN A 113      -0.097  -0.522 -17.718  1.00 89.32           C  
ATOM   1796  CB  ASN A 113      -1.399  -2.098 -19.244  1.00 89.32           C  
ATOM   1797  HB2 ASN A 113      -0.941  -1.595 -20.096  1.00 89.32           H  
ATOM   1798  HB3 ASN A 113      -2.355  -1.612 -19.049  1.00 89.32           H  
ATOM   1799  O   ASN A 113      -0.658   0.102 -16.818  1.00 89.32           O  
ATOM   1800  CG  ASN A 113      -1.627  -3.542 -19.636  1.00 89.32           C  
ATOM   1801  ND2 ASN A 113      -2.820  -4.049 -19.457  1.00 89.32           N  
ATOM   1802 HD21 ASN A 113      -2.936  -5.040 -19.614  1.00 89.32           H  
ATOM   1803 HD22 ASN A 113      -3.450  -3.558 -18.839  1.00 89.32           H  
ATOM   1804  OD1 ASN A 113      -0.720  -4.227 -20.083  1.00 89.32           O  
ATOM   1805  N   PRO A 114       0.868   0.052 -18.456  1.00 87.27           N  
ATOM   1806  CA  PRO A 114       1.243   1.461 -18.331  1.00 87.27           C  
ATOM   1807  HA  PRO A 114       1.760   1.610 -17.384  1.00 87.27           H  
ATOM   1808  C   PRO A 114       0.039   2.407 -18.422  1.00 87.27           C  
ATOM   1809  CB  PRO A 114       2.217   1.703 -19.488  1.00 87.27           C  
ATOM   1810  HB2 PRO A 114       2.920   2.511 -19.285  1.00 87.27           H  
ATOM   1811  HB3 PRO A 114       1.674   1.910 -20.410  1.00 87.27           H  
ATOM   1812  O   PRO A 114      -0.709   2.371 -19.399  1.00 87.27           O  
ATOM   1813  CG  PRO A 114       2.902   0.348 -19.610  1.00 87.27           C  
ATOM   1814  HG2 PRO A 114       3.385   0.213 -20.578  1.00 87.27           H  
ATOM   1815  HG3 PRO A 114       3.607   0.230 -18.787  1.00 87.27           H  
ATOM   1816  CD  PRO A 114       1.737  -0.612 -19.414  1.00 87.27           C  
ATOM   1817  HD2 PRO A 114       1.210  -0.751 -20.358  1.00 87.27           H  
ATOM   1818  HD3 PRO A 114       2.105  -1.565 -19.034  1.00 87.27           H  
ATOM   1819  N   GLY A 115      -0.144   3.261 -17.413  1.00 86.35           N  
ATOM   1820  H   GLY A 115       0.468   3.192 -16.613  1.00 86.35           H  
ATOM   1821  CA  GLY A 115      -1.269   4.196 -17.317  1.00 86.35           C  
ATOM   1822  HA2 GLY A 115      -1.040   4.933 -16.548  1.00 86.35           H  
ATOM   1823  HA3 GLY A 115      -1.388   4.711 -18.271  1.00 86.35           H  
ATOM   1824  C   GLY A 115      -2.616   3.555 -16.960  1.00 86.35           C  
ATOM   1825  O   GLY A 115      -3.618   4.266 -16.892  1.00 86.35           O  
ATOM   1826  N   GLU A 116      -2.658   2.242 -16.728  1.00 90.02           N  
ATOM   1827  H   GLU A 116      -1.800   1.710 -16.772  1.00 90.02           H  
ATOM   1828  CA  GLU A 116      -3.857   1.523 -16.304  1.00 90.02           C  
ATOM   1829  HA  GLU A 116      -4.717   1.978 -16.795  1.00 90.02           H  
ATOM   1830  C   GLU A 116      -4.058   1.637 -14.786  1.00 90.02           C  
ATOM   1831  CB  GLU A 116      -3.778   0.059 -16.767  1.00 90.02           C  
ATOM   1832  HB2 GLU A 116      -3.037  -0.461 -16.161  1.00 90.02           H  
ATOM   1833  HB3 GLU A 116      -3.462   0.045 -17.810  1.00 90.02           H  
ATOM   1834  O   GLU A 116      -3.105   1.574 -14.000  1.00 90.02           O  
ATOM   1835  CG  GLU A 116      -5.111  -0.698 -16.661  1.00 90.02           C  
ATOM   1836  HG2 GLU A 116      -5.419  -0.736 -15.616  1.00 90.02           H  
ATOM   1837  HG3 GLU A 116      -5.867  -0.141 -17.214  1.00 90.02           H  
ATOM   1838  CD  GLU A 116      -5.021  -2.131 -17.216  1.00 90.02           C  
ATOM   1839  OE1 GLU A 116      -6.070  -2.673 -17.620  1.00 90.02           O  
ATOM   1840  OE2 GLU A 116      -3.898  -2.685 -17.286  1.00 90.02           O  
ATOM   1841  N   GLU A 117      -5.321   1.780 -14.379  1.00 90.49           N  
ATOM   1842  H   GLU A 117      -6.048   1.779 -15.080  1.00 90.49           H  
ATOM   1843  CA  GLU A 117      -5.770   1.612 -12.998  1.00 90.49           C  
ATOM   1844  HA  GLU A 117      -4.897   1.484 -12.358  1.00 90.49           H  
ATOM   1845  C   GLU A 117      -6.622   0.340 -12.920  1.00 90.49           C  
ATOM   1846  CB  GLU A 117      -6.518   2.868 -12.503  1.00 90.49           C  
ATOM   1847  HB2 GLU A 117      -7.417   3.022 -13.100  1.00 90.49           H  
ATOM   1848  HB3 GLU A 117      -5.864   3.730 -12.636  1.00 90.49           H  
ATOM   1849  O   GLU A 117      -7.627   0.219 -13.621  1.00 90.49           O  
ATOM   1850  CG  GLU A 117      -6.907   2.767 -11.014  1.00 90.49           C  
ATOM   1851  HG2 GLU A 117      -6.014   2.523 -10.437  1.00 90.49           H  
ATOM   1852  HG3 GLU A 117      -7.611   1.944 -10.888  1.00 90.49           H  
ATOM   1853  CD  GLU A 117      -7.521   4.061 -10.437  1.00 90.49           C  
ATOM   1854  OE1 GLU A 117      -8.604   3.985  -9.801  1.00 90.49           O  
ATOM   1855  OE2 GLU A 117      -6.869   5.128 -10.532  1.00 90.49           O  
ATOM   1856  N   VAL A 118      -6.226  -0.608 -12.070  1.00 90.60           N  
ATOM   1857  H   VAL A 118      -5.395  -0.433 -11.522  1.00 90.60           H  
ATOM   1858  CA  VAL A 118      -6.936  -1.873 -11.858  1.00 90.60           C  
ATOM   1859  HA  VAL A 118      -7.812  -1.888 -12.506  1.00 90.60           H  
ATOM   1860  C   VAL A 118      -7.423  -1.963 -10.417  1.00 90.60           C  
ATOM   1861  CB  VAL A 118      -6.078  -3.099 -12.231  1.00 90.60           C  
ATOM   1862  HB  VAL A 118      -5.229  -3.180 -11.553  1.00 90.60           H  
ATOM   1863  O   VAL A 118      -6.646  -1.796  -9.480  1.00 90.60           O  
ATOM   1864  CG1 VAL A 118      -6.944  -4.362 -12.112  1.00 90.60           C  
ATOM   1865 HG11 VAL A 118      -6.500  -5.182 -12.676  1.00 90.60           H  
ATOM   1866 HG12 VAL A 118      -7.050  -4.651 -11.066  1.00 90.60           H  
ATOM   1867 HG13 VAL A 118      -7.931  -4.182 -12.539  1.00 90.60           H  
ATOM   1868  CG2 VAL A 118      -5.546  -3.027 -13.668  1.00 90.60           C  
ATOM   1869 HG21 VAL A 118      -4.929  -2.138 -13.799  1.00 90.60           H  
ATOM   1870 HG22 VAL A 118      -4.935  -3.901 -13.894  1.00 90.60           H  
ATOM   1871 HG23 VAL A 118      -6.373  -2.979 -14.377  1.00 90.60           H  
ATOM   1872  N   GLU A 119      -8.706  -2.266 -10.223  1.00 90.02           N  
ATOM   1873  H   GLU A 119      -9.298  -2.396 -11.032  1.00 90.02           H  
ATOM   1874  CA  GLU A 119      -9.294  -2.509  -8.903  1.00 90.02           C  
ATOM   1875  HA  GLU A 119      -8.605  -2.143  -8.142  1.00 90.02           H  
ATOM   1876  C   GLU A 119      -9.499  -4.008  -8.656  1.00 90.02           C  
ATOM   1877  CB  GLU A 119     -10.598  -1.711  -8.730  1.00 90.02           C  
ATOM   1878  HB2 GLU A 119     -11.345  -2.074  -9.436  1.00 90.02           H  
ATOM   1879  HB3 GLU A 119     -10.401  -0.660  -8.939  1.00 90.02           H  
ATOM   1880  O   GLU A 119     -10.134  -4.716  -9.439  1.00 90.02           O  
ATOM   1881  CG  GLU A 119     -11.140  -1.842  -7.297  1.00 90.02           C  
ATOM   1882  HG2 GLU A 119     -10.370  -1.526  -6.593  1.00 90.02           H  
ATOM   1883  HG3 GLU A 119     -11.357  -2.889  -7.085  1.00 90.02           H  
ATOM   1884  CD  GLU A 119     -12.413  -1.018  -7.072  1.00 90.02           C  
ATOM   1885  OE1 GLU A 119     -13.510  -1.607  -7.201  1.00 90.02           O  
ATOM   1886  OE2 GLU A 119     -12.285   0.165  -6.678  1.00 90.02           O  
ATOM   1887  N   VAL A 120      -8.998  -4.490  -7.520  1.00 87.23           N  
ATOM   1888  H   VAL A 120      -8.430  -3.867  -6.963  1.00 87.23           H  
ATOM   1889  CA  VAL A 120      -9.148  -5.866  -7.050  1.00 87.23           C  
ATOM   1890  HA  VAL A 120      -9.707  -6.433  -7.795  1.00 87.23           H  
ATOM   1891  C   VAL A 120      -9.936  -5.859  -5.751  1.00 87.23           C  
ATOM   1892  CB  VAL A 120      -7.786  -6.555  -6.869  1.00 87.23           C  
ATOM   1893  HB  VAL A 120      -7.265  -6.145  -6.003  1.00 87.23           H  
ATOM   1894  O   VAL A 120      -9.452  -5.399  -4.721  1.00 87.23           O  
ATOM   1895  CG1 VAL A 120      -7.985  -8.058  -6.656  1.00 87.23           C  
ATOM   1896 HG11 VAL A 120      -8.446  -8.496  -7.541  1.00 87.23           H  
ATOM   1897 HG12 VAL A 120      -7.018  -8.530  -6.482  1.00 87.23           H  
ATOM   1898 HG13 VAL A 120      -8.622  -8.231  -5.788  1.00 87.23           H  
ATOM   1899  CG2 VAL A 120      -6.902  -6.365  -8.100  1.00 87.23           C  
ATOM   1900 HG21 VAL A 120      -6.610  -5.318  -8.190  1.00 87.23           H  
ATOM   1901 HG22 VAL A 120      -5.992  -6.959  -8.007  1.00 87.23           H  
ATOM   1902 HG23 VAL A 120      -7.453  -6.652  -8.995  1.00 87.23           H  
ATOM   1903  N   THR A 121     -11.156  -6.388  -5.789  1.00 85.82           N  
ATOM   1904  H   THR A 121     -11.508  -6.731  -6.671  1.00 85.82           H  
ATOM   1905  CA  THR A 121     -12.000  -6.510  -4.596  1.00 85.82           C  
ATOM   1906  HA  THR A 121     -11.638  -5.819  -3.834  1.00 85.82           H  
ATOM   1907  C   THR A 121     -11.919  -7.920  -4.017  1.00 85.82           C  
ATOM   1908  CB  THR A 121     -13.447  -6.096  -4.882  1.00 85.82           C  
ATOM   1909  HB  THR A 121     -13.860  -6.699  -5.690  1.00 85.82           H  
ATOM   1910  O   THR A 121     -12.162  -8.904  -4.717  1.00 85.82           O  
ATOM   1911  CG2 THR A 121     -14.339  -6.215  -3.643  1.00 85.82           C  
ATOM   1912 HG21 THR A 121     -15.316  -5.782  -3.858  1.00 85.82           H  
ATOM   1913 HG22 THR A 121     -13.887  -5.685  -2.805  1.00 85.82           H  
ATOM   1914 HG23 THR A 121     -14.476  -7.264  -3.379  1.00 85.82           H  
ATOM   1915  OG1 THR A 121     -13.495  -4.733  -5.234  1.00 85.82           O  
ATOM   1916  HG1 THR A 121     -13.150  -4.587  -6.118  1.00 85.82           H  
ATOM   1917  N   PHE A 122     -11.630  -7.993  -2.722  1.00 80.32           N  
ATOM   1918  H   PHE A 122     -11.432  -7.125  -2.244  1.00 80.32           H  
ATOM   1919  CA  PHE A 122     -11.729  -9.178  -1.881  1.00 80.32           C  
ATOM   1920  HA  PHE A 122     -11.856 -10.068  -2.497  1.00 80.32           H  
ATOM   1921  C   PHE A 122     -12.945  -9.017  -0.977  1.00 80.32           C  
ATOM   1922  CB  PHE A 122     -10.449  -9.341  -1.055  1.00 80.32           C  
ATOM   1923  HB2 PHE A 122     -10.305  -8.449  -0.445  1.00 80.32           H  
ATOM   1924  HB3 PHE A 122     -10.569 -10.189  -0.382  1.00 80.32           H  
ATOM   1925  O   PHE A 122     -13.183  -7.938  -0.431  1.00 80.32           O  
ATOM   1926  CG  PHE A 122      -9.220  -9.554  -1.907  1.00 80.32           C  
ATOM   1927  CD1 PHE A 122      -8.749 -10.857  -2.143  1.00 80.32           C  
ATOM   1928  HD1 PHE A 122      -9.246 -11.697  -1.679  1.00 80.32           H  
ATOM   1929  CD2 PHE A 122      -8.561  -8.454  -2.484  1.00 80.32           C  
ATOM   1930  HD2 PHE A 122      -8.925  -7.451  -2.318  1.00 80.32           H  
ATOM   1931  CE1 PHE A 122      -7.627 -11.066  -2.961  1.00 80.32           C  
ATOM   1932  HE1 PHE A 122      -7.256 -12.068  -3.122  1.00 80.32           H  
ATOM   1933  CE2 PHE A 122      -7.448  -8.662  -3.312  1.00 80.32           C  
ATOM   1934  HE2 PHE A 122      -6.969  -7.815  -3.781  1.00 80.32           H  
ATOM   1935  CZ  PHE A 122      -6.982  -9.967  -3.549  1.00 80.32           C  
ATOM   1936  HZ  PHE A 122      -6.121 -10.131  -4.180  1.00 80.32           H  
ATOM   1937  N   SER A 123     -13.723 -10.078  -0.810  1.00 77.46           N  
ATOM   1938  H   SER A 123     -13.456 -10.954  -1.237  1.00 77.46           H  
ATOM   1939  CA  SER A 123     -14.878 -10.089   0.088  1.00 77.46           C  
ATOM   1940  HA  SER A 123     -14.908  -9.174   0.680  1.00 77.46           H  
ATOM   1941  C   SER A 123     -14.720 -11.249   1.047  1.00 77.46           C  
ATOM   1942  CB  SER A 123     -16.196 -10.176  -0.686  1.00 77.46           C  
ATOM   1943  HB2 SER A 123     -16.239 -11.109  -1.248  1.00 77.46           H  
ATOM   1944  HB3 SER A 123     -17.027 -10.143   0.018  1.00 77.46           H  
ATOM   1945  O   SER A 123     -14.560 -12.394   0.627  1.00 77.46           O  
ATOM   1946  OG  SER A 123     -16.286  -9.077  -1.576  1.00 77.46           O  
ATOM   1947  HG  SER A 123     -15.684  -8.407  -1.243  1.00 77.46           H  
ATOM   1948  N   ALA A 124     -14.734 -10.957   2.340  1.00 64.47           N  
ATOM   1949  H   ALA A 124     -14.973 -10.020   2.632  1.00 64.47           H  
ATOM   1950  CA  ALA A 124     -14.670 -11.992   3.347  1.00 64.47           C  
ATOM   1951  HA  ALA A 124     -14.361 -12.936   2.898  1.00 64.47           H  
ATOM   1952  C   ALA A 124     -16.042 -12.181   3.968  1.00 64.47           C  
ATOM   1953  CB  ALA A 124     -13.636 -11.647   4.411  1.00 64.47           C  
ATOM   1954  HB1 ALA A 124     -12.655 -11.494   3.962  1.00 64.47           H  
ATOM   1955  HB2 ALA A 124     -13.605 -12.467   5.129  1.00 64.47           H  
ATOM   1956  HB3 ALA A 124     -13.951 -10.772   4.979  1.00 64.47           H  
ATOM   1957  O   ALA A 124     -16.562 -11.279   4.602  1.00 64.47           O  
ATOM   1958  N   ASN A 125     -16.550 -13.411   3.940  1.00 63.34           N  
ATOM   1959  H   ASN A 125     -16.182 -14.079   3.278  1.00 63.34           H  
ATOM   1960  CA  ASN A 125     -17.673 -13.791   4.804  1.00 63.34           C  
ATOM   1961  HA  ASN A 125     -18.489 -13.086   4.647  1.00 63.34           H  
ATOM   1962  C   ASN A 125     -17.313 -13.723   6.308  1.00 63.34           C  
ATOM   1963  CB  ASN A 125     -18.145 -15.201   4.410  1.00 63.34           C  
ATOM   1964  HB2 ASN A 125     -17.318 -15.903   4.512  1.00 63.34           H  
ATOM   1965  HB3 ASN A 125     -18.936 -15.508   5.095  1.00 63.34           H  
ATOM   1966  O   ASN A 125     -18.181 -13.905   7.154  1.00 63.34           O  
ATOM   1967  CG  ASN A 125     -18.712 -15.285   3.004  1.00 63.34           C  
ATOM   1968  ND2 ASN A 125     -18.785 -16.468   2.443  1.00 63.34           N  
ATOM   1969 HD21 ASN A 125     -19.189 -16.475   1.518  1.00 63.34           H  
ATOM   1970 HD22 ASN A 125     -18.564 -17.306   2.963  1.00 63.34           H  
ATOM   1971  OD1 ASN A 125     -19.081 -14.316   2.373  1.00 63.34           O  
ATOM   1972  N   ASP A 126     -16.035 -13.499   6.633  1.00 58.37           N  
ATOM   1973  H   ASP A 126     -15.418 -13.221   5.884  1.00 58.37           H  
ATOM   1974  CA  ASP A 126     -15.510 -13.330   7.983  1.00 58.37           C  
ATOM   1975  HA  ASP A 126     -16.328 -13.340   8.702  1.00 58.37           H  
ATOM   1976  C   ASP A 126     -14.747 -11.989   8.069  1.00 58.37           C  
ATOM   1977  CB  ASP A 126     -14.634 -14.541   8.329  1.00 58.37           C  
ATOM   1978  HB2 ASP A 126     -13.884 -14.677   7.551  1.00 58.37           H  
ATOM   1979  HB3 ASP A 126     -15.264 -15.431   8.331  1.00 58.37           H  
ATOM   1980  O   ASP A 126     -13.646 -11.883   7.519  1.00 58.37           O  
ATOM   1981  CG  ASP A 126     -13.952 -14.427   9.696  1.00 58.37           C  
ATOM   1982  OD1 ASP A 126     -14.208 -13.433  10.414  1.00 58.37           O  
ATOM   1983  OD2 ASP A 126     -13.150 -15.335   9.996  1.00 58.37           O  
ATOM   1984  N   PRO A 127     -15.293 -10.971   8.763  1.00 52.03           N  
ATOM   1985  CA  PRO A 127     -14.649  -9.670   8.959  1.00 52.03           C  
ATOM   1986  HA  PRO A 127     -14.589  -9.158   7.999  1.00 52.03           H  
ATOM   1987  C   PRO A 127     -13.240  -9.775   9.562  1.00 52.03           C  
ATOM   1988  CB  PRO A 127     -15.583  -8.893   9.896  1.00 52.03           C  
ATOM   1989  HB2 PRO A 127     -15.611  -7.833   9.643  1.00 52.03           H  
ATOM   1990  HB3 PRO A 127     -15.268  -9.026  10.931  1.00 52.03           H  
ATOM   1991  O   PRO A 127     -12.396  -8.912   9.321  1.00 52.03           O  
ATOM   1992  CG  PRO A 127     -16.945  -9.555   9.706  1.00 52.03           C  
ATOM   1993  HG2 PRO A 127     -17.571  -9.461  10.592  1.00 52.03           H  
ATOM   1994  HG3 PRO A 127     -17.439  -9.120   8.837  1.00 52.03           H  
ATOM   1995  CD  PRO A 127     -16.591 -11.005   9.414  1.00 52.03           C  
ATOM   1996  HD2 PRO A 127     -16.514 -11.564  10.347  1.00 52.03           H  
ATOM   1997  HD3 PRO A 127     -17.354 -11.442   8.770  1.00 52.03           H  
ATOM   1998  N   HIS A 128     -12.938 -10.858  10.291  1.00 56.83           N  
ATOM   1999  H   HIS A 128     -13.629 -11.584  10.410  1.00 56.83           H  
ATOM   2000  CA  HIS A 128     -11.614 -11.103  10.858  1.00 56.83           C  
ATOM   2001  HA  HIS A 128     -11.280 -10.172  11.316  1.00 56.83           H  
ATOM   2002  C   HIS A 128     -10.555 -11.476   9.809  1.00 56.83           C  
ATOM   2003  CB  HIS A 128     -11.698 -12.168  11.959  1.00 56.83           C  
ATOM   2004  HB2 HIS A 128     -10.702 -12.316  12.377  1.00 56.83           H  
ATOM   2005  HB3 HIS A 128     -12.008 -13.122  11.532  1.00 56.83           H  
ATOM   2006  O   HIS A 128      -9.362 -11.342  10.093  1.00 56.83           O  
ATOM   2007  CG  HIS A 128     -12.622 -11.793  13.091  1.00 56.83           C  
ATOM   2008  CD2 HIS A 128     -13.820 -12.372  13.417  1.00 56.83           C  
ATOM   2009  HD2 HIS A 128     -14.286 -13.196  12.899  1.00 56.83           H  
ATOM   2010  ND1 HIS A 128     -12.403 -10.780  13.993  1.00 56.83           N  
ATOM   2011  HD1 HIS A 128     -11.655 -10.105  13.936  1.00 56.83           H  
ATOM   2012  CE1 HIS A 128     -13.434 -10.751  14.851  1.00 56.83           C  
ATOM   2013  HE1 HIS A 128     -13.559 -10.041  15.656  1.00 56.83           H  
ATOM   2014  NE2 HIS A 128     -14.322 -11.706  14.545  1.00 56.83           N  
ATOM   2015  N   LYS A 129     -10.941 -11.859   8.581  1.00 54.41           N  
ATOM   2016  H   LYS A 129     -11.932 -11.938   8.398  1.00 54.41           H  
ATOM   2017  CA  LYS A 129      -9.993 -12.082   7.470  1.00 54.41           C  
ATOM   2018  HA  LYS A 129      -9.217 -12.770   7.804  1.00 54.41           H  
ATOM   2019  C   LYS A 129      -9.262 -10.803   7.052  1.00 54.41           C  
ATOM   2020  CB  LYS A 129     -10.699 -12.692   6.251  1.00 54.41           C  
ATOM   2021  HB2 LYS A 129     -10.021 -12.651   5.398  1.00 54.41           H  
ATOM   2022  HB3 LYS A 129     -11.572 -12.085   6.015  1.00 54.41           H  
ATOM   2023  O   LYS A 129      -8.145 -10.892   6.549  1.00 54.41           O  
ATOM   2024  CG  LYS A 129     -11.099 -14.158   6.471  1.00 54.41           C  
ATOM   2025  HG2 LYS A 129     -10.210 -14.726   6.746  1.00 54.41           H  
ATOM   2026  HG3 LYS A 129     -11.809 -14.216   7.296  1.00 54.41           H  
ATOM   2027  CD  LYS A 129     -11.698 -14.777   5.199  1.00 54.41           C  
ATOM   2028  HD2 LYS A 129     -12.585 -14.225   4.891  1.00 54.41           H  
ATOM   2029  HD3 LYS A 129     -10.957 -14.721   4.401  1.00 54.41           H  
ATOM   2030  CE  LYS A 129     -12.098 -16.234   5.430  1.00 54.41           C  
ATOM   2031  HE2 LYS A 129     -12.840 -16.272   6.228  1.00 54.41           H  
ATOM   2032  HE3 LYS A 129     -11.220 -16.782   5.771  1.00 54.41           H  
ATOM   2033  NZ  LYS A 129     -12.626 -16.843   4.183  1.00 54.41           N  
ATOM   2034  HZ1 LYS A 129     -12.840 -17.817   4.338  1.00 54.41           H  
ATOM   2035  HZ2 LYS A 129     -11.929 -16.789   3.454  1.00 54.41           H  
ATOM   2036  HZ3 LYS A 129     -13.456 -16.358   3.872  1.00 54.41           H  
ATOM   2037  N   PHE A 130      -9.838  -9.627   7.311  1.00 56.86           N  
ATOM   2038  H   PHE A 130     -10.766  -9.620   7.710  1.00 56.86           H  
ATOM   2039  CA  PHE A 130      -9.204  -8.333   7.030  1.00 56.86           C  
ATOM   2040  HA  PHE A 130      -8.427  -8.479   6.280  1.00 56.86           H  
ATOM   2041  C   PHE A 130      -8.500  -7.713   8.235  1.00 56.86           C  
ATOM   2042  CB  PHE A 130     -10.220  -7.367   6.433  1.00 56.86           C  
ATOM   2043  HB2 PHE A 130      -9.729  -6.418   6.217  1.00 56.86           H  
ATOM   2044  HB3 PHE A 130     -11.001  -7.172   7.168  1.00 56.86           H  
ATOM   2045  O   PHE A 130      -7.862  -6.677   8.090  1.00 56.86           O  
ATOM   2046  CG  PHE A 130     -10.831  -7.880   5.155  1.00 56.86           C  
ATOM   2047  CD1 PHE A 130     -10.045  -8.059   3.999  1.00 56.86           C  
ATOM   2048  HD1 PHE A 130      -8.994  -7.809   4.013  1.00 56.86           H  
ATOM   2049  CD2 PHE A 130     -12.191  -8.207   5.133  1.00 56.86           C  
ATOM   2050  HD2 PHE A 130     -12.803  -8.078   6.013  1.00 56.86           H  
ATOM   2051  CE1 PHE A 130     -10.631  -8.551   2.819  1.00 56.86           C  
ATOM   2052  HE1 PHE A 130     -10.038  -8.682   1.926  1.00 56.86           H  
ATOM   2053  CE2 PHE A 130     -12.762  -8.682   3.951  1.00 56.86           C  
ATOM   2054  HE2 PHE A 130     -13.812  -8.934   3.959  1.00 56.86           H  
ATOM   2055  CZ  PHE A 130     -11.997  -8.856   2.790  1.00 56.86           C  
ATOM   2056  HZ  PHE A 130     -12.457  -9.226   1.885  1.00 56.86           H  
ATOM   2057  N   ASN A 131      -8.518  -8.369   9.401  1.00 49.34           N  
ATOM   2058  H   ASN A 131      -9.089  -9.197   9.488  1.00 49.34           H  
ATOM   2059  CA  ASN A 131      -7.719  -7.930  10.549  1.00 49.34           C  
ATOM   2060  HA  ASN A 131      -7.843  -6.853  10.666  1.00 49.34           H  
ATOM   2061  C   ASN A 131      -6.209  -8.165  10.323  1.00 49.34           C  
ATOM   2062  CB  ASN A 131      -8.240  -8.615  11.828  1.00 49.34           C  
ATOM   2063  HB2 ASN A 131      -8.276  -9.696  11.688  1.00 49.34           H  
ATOM   2064  HB3 ASN A 131      -7.543  -8.402  12.639  1.00 49.34           H  
ATOM   2065  O   ASN A 131      -5.379  -7.634  11.058  1.00 49.34           O  
ATOM   2066  CG  ASN A 131      -9.604  -8.111  12.275  1.00 49.34           C  
ATOM   2067  ND2 ASN A 131     -10.200  -8.727  13.270  1.00 49.34           N  
ATOM   2068 HD21 ASN A 131      -9.696  -9.437  13.782  1.00 49.34           H  
ATOM   2069 HD22 ASN A 131     -11.016  -8.227  13.593  1.00 49.34           H  
ATOM   2070  OD1 ASN A 131     -10.142  -7.133  11.804  1.00 49.34           O  
ATOM   2071  N   ARG A 132      -5.829  -8.970   9.315  1.00 49.14           N  
ATOM   2072  H   ARG A 132      -6.567  -9.363   8.749  1.00 49.14           H  
ATOM   2073  CA  ARG A 132      -4.433  -9.296   8.959  1.00 49.14           C  
ATOM   2074  HA  ARG A 132      -3.779  -8.481   9.270  1.00 49.14           H  
ATOM   2075  C   ARG A 132      -4.248  -9.444   7.435  1.00 49.14           C  
ATOM   2076  CB  ARG A 132      -4.001 -10.582   9.690  1.00 49.14           C  
ATOM   2077  HB2 ARG A 132      -2.979 -10.820   9.394  1.00 49.14           H  
ATOM   2078  HB3 ARG A 132      -4.649 -11.401   9.376  1.00 49.14           H  
ATOM   2079  O   ARG A 132      -3.973 -10.553   6.972  1.00 49.14           O  
ATOM   2080  CG  ARG A 132      -4.044 -10.478  11.217  1.00 49.14           C  
ATOM   2081  HG2 ARG A 132      -3.386  -9.674  11.548  1.00 49.14           H  
ATOM   2082  HG3 ARG A 132      -5.061 -10.277  11.553  1.00 49.14           H  
ATOM   2083  CD  ARG A 132      -3.597 -11.803  11.830  1.00 49.14           C  
ATOM   2084  HD2 ARG A 132      -2.581 -12.022  11.504  1.00 49.14           H  
ATOM   2085  HD3 ARG A 132      -4.265 -12.587  11.471  1.00 49.14           H  
ATOM   2086  NE  ARG A 132      -3.639 -11.738  13.300  1.00 49.14           N  
ATOM   2087  HE  ARG A 132      -3.660 -10.813  13.703  1.00 49.14           H  
ATOM   2088  NH1 ARG A 132      -3.631 -13.998  13.706  1.00 49.14           N  
ATOM   2089 HH11 ARG A 132      -3.673 -14.770  14.356  1.00 49.14           H  
ATOM   2090 HH12 ARG A 132      -3.655 -14.163  12.709  1.00 49.14           H  
ATOM   2091  NH2 ARG A 132      -3.672 -12.563  15.417  1.00 49.14           N  
ATOM   2092 HH21 ARG A 132      -3.695 -13.341  16.061  1.00 49.14           H  
ATOM   2093 HH22 ARG A 132      -3.680 -11.618  15.775  1.00 49.14           H  
ATOM   2094  CZ  ARG A 132      -3.647 -12.764  14.130  1.00 49.14           C  
ATOM   2095  N   PRO A 133      -4.434  -8.386   6.630  1.00 53.33           N  
ATOM   2096  CA  PRO A 133      -4.307  -8.480   5.182  1.00 53.33           C  
ATOM   2097  HA  PRO A 133      -4.857  -9.347   4.816  1.00 53.33           H  
ATOM   2098  C   PRO A 133      -2.830  -8.635   4.795  1.00 53.33           C  
ATOM   2099  CB  PRO A 133      -4.972  -7.224   4.624  1.00 53.33           C  
ATOM   2100  HB2 PRO A 133      -4.511  -6.882   3.698  1.00 53.33           H  
ATOM   2101  HB3 PRO A 133      -6.032  -7.421   4.467  1.00 53.33           H  
ATOM   2102  O   PRO A 133      -2.066  -7.680   4.701  1.00 53.33           O  
ATOM   2103  CG  PRO A 133      -4.815  -6.206   5.749  1.00 53.33           C  
ATOM   2104  HG2 PRO A 133      -3.914  -5.615   5.590  1.00 53.33           H  
ATOM   2105  HG3 PRO A 133      -5.704  -5.578   5.808  1.00 53.33           H  
ATOM   2106  CD  PRO A 133      -4.684  -7.016   7.034  1.00 53.33           C  
ATOM   2107  HD2 PRO A 133      -3.862  -6.629   7.637  1.00 53.33           H  
ATOM   2108  HD3 PRO A 133      -5.611  -6.957   7.604  1.00 53.33           H  
ATOM   2109  N   GLN A 134      -2.424  -9.881   4.575  1.00 50.53           N  
ATOM   2110  H   GLN A 134      -3.078 -10.629   4.756  1.00 50.53           H  
ATOM   2111  CA  GLN A 134      -1.081 -10.234   4.123  1.00 50.53           C  
ATOM   2112  HA  GLN A 134      -0.359  -9.491   4.463  1.00 50.53           H  
ATOM   2113  C   GLN A 134      -1.036 -10.292   2.596  1.00 50.53           C  
ATOM   2114  CB  GLN A 134      -0.690 -11.605   4.691  1.00 50.53           C  
ATOM   2115  HB2 GLN A 134      -1.417 -12.346   4.361  1.00 50.53           H  
ATOM   2116  HB3 GLN A 134       0.285 -11.878   4.289  1.00 50.53           H  
ATOM   2117  O   GLN A 134      -1.201 -11.376   2.041  1.00 50.53           O  
ATOM   2118  CG  GLN A 134      -0.612 -11.670   6.214  1.00 50.53           C  
ATOM   2119  HG2 GLN A 134       0.129 -10.958   6.576  1.00 50.53           H  
ATOM   2120  HG3 GLN A 134      -1.577 -11.410   6.648  1.00 50.53           H  
ATOM   2121  CD  GLN A 134      -0.236 -13.065   6.692  1.00 50.53           C  
ATOM   2122  NE2 GLN A 134      -0.054 -13.245   7.977  1.00 50.53           N  
ATOM   2123 HE21 GLN A 134      -0.180 -12.477   8.621  1.00 50.53           H  
ATOM   2124 HE22 GLN A 134       0.126 -14.202   8.247  1.00 50.53           H  
ATOM   2125  OE1 GLN A 134      -0.110 -14.031   5.960  1.00 50.53           O  
ATOM   2126  N   PHE A 135      -0.801  -9.173   1.911  1.00 56.37           N  
ATOM   2127  H   PHE A 135      -0.647  -8.298   2.391  1.00 56.37           H  
ATOM   2128  CA  PHE A 135      -0.683  -9.194   0.453  1.00 56.37           C  
ATOM   2129  HA  PHE A 135      -1.100 -10.130   0.082  1.00 56.37           H  
ATOM   2130  C   PHE A 135       0.781  -9.217  -0.002  1.00 56.37           C  
ATOM   2131  CB  PHE A 135      -1.556  -8.106  -0.187  1.00 56.37           C  
ATOM   2132  HB2 PHE A 135      -2.601  -8.299   0.053  1.00 56.37           H  
ATOM   2133  HB3 PHE A 135      -1.435  -8.188  -1.267  1.00 56.37           H  
ATOM   2134  O   PHE A 135       1.493  -8.225   0.013  1.00 56.37           O  
ATOM   2135  CG  PHE A 135      -1.215  -6.697   0.229  1.00 56.37           C  
ATOM   2136  CD1 PHE A 135      -1.782  -6.123   1.380  1.00 56.37           C  
ATOM   2137  HD1 PHE A 135      -2.543  -6.652   1.934  1.00 56.37           H  
ATOM   2138  CD2 PHE A 135      -0.246  -5.997  -0.499  1.00 56.37           C  
ATOM   2139  HD2 PHE A 135       0.163  -6.450  -1.390  1.00 56.37           H  
ATOM   2140  CE1 PHE A 135      -1.313  -4.882   1.839  1.00 56.37           C  
ATOM   2141  HE1 PHE A 135      -1.730  -4.450   2.737  1.00 56.37           H  
ATOM   2142  CE2 PHE A 135       0.276  -4.798  -0.002  1.00 56.37           C  
ATOM   2143  HE2 PHE A 135       1.105  -4.320  -0.503  1.00 56.37           H  
ATOM   2144  CZ  PHE A 135      -0.247  -4.251   1.180  1.00 56.37           C  
ATOM   2145  HZ  PHE A 135       0.175  -3.342   1.582  1.00 56.37           H  
ATOM   2146  N   THR A 136       1.253 -10.370  -0.466  1.00 51.28           N  
ATOM   2147  H   THR A 136       0.720 -11.221  -0.352  1.00 51.28           H  
ATOM   2148  CA  THR A 136       2.582 -10.452  -1.079  1.00 51.28           C  
ATOM   2149  HA  THR A 136       3.287  -9.866  -0.491  1.00 51.28           H  
ATOM   2150  C   THR A 136       2.526  -9.893  -2.488  1.00 51.28           C  
ATOM   2151  CB  THR A 136       3.110 -11.889  -1.133  1.00 51.28           C  
ATOM   2152  HB  THR A 136       2.486 -12.482  -1.801  1.00 51.28           H  
ATOM   2153  O   THR A 136       1.997 -10.555  -3.377  1.00 51.28           O  
ATOM   2154  CG2 THR A 136       4.555 -11.930  -1.621  1.00 51.28           C  
ATOM   2155 HG21 THR A 136       4.871 -12.966  -1.741  1.00 51.28           H  
ATOM   2156 HG22 THR A 136       5.214 -11.440  -0.904  1.00 51.28           H  
ATOM   2157 HG23 THR A 136       4.649 -11.415  -2.577  1.00 51.28           H  
ATOM   2158  OG1 THR A 136       3.073 -12.474   0.148  1.00 51.28           O  
ATOM   2159  HG1 THR A 136       3.973 -12.526   0.480  1.00 51.28           H  
ATOM   2160  N   ILE A 137       3.121  -8.723  -2.692  1.00 54.10           N  
ATOM   2161  H   ILE A 137       3.489  -8.212  -1.903  1.00 54.10           H  
ATOM   2162  CA  ILE A 137       3.303  -8.156  -4.017  1.00 54.10           C  
ATOM   2163  HA  ILE A 137       2.480  -8.481  -4.653  1.00 54.10           H  
ATOM   2164  C   ILE A 137       4.596  -8.701  -4.634  1.00 54.10           C  
ATOM   2165  CB  ILE A 137       3.242  -6.625  -3.951  1.00 54.10           C  
ATOM   2166  HB  ILE A 137       4.131  -6.230  -3.462  1.00 54.10           H  
ATOM   2167  O   ILE A 137       5.690  -8.191  -4.414  1.00 54.10           O  
ATOM   2168  CG1 ILE A 137       1.979  -6.116  -3.234  1.00 54.10           C  
ATOM   2169 HG12 ILE A 137       1.118  -6.688  -3.580  1.00 54.10           H  
ATOM   2170 HG13 ILE A 137       2.124  -6.307  -2.170  1.00 54.10           H  
ATOM   2171  CG2 ILE A 137       3.192  -6.163  -5.380  1.00 54.10           C  
ATOM   2172 HG21 ILE A 137       3.375  -5.088  -5.381  1.00 54.10           H  
ATOM   2173 HG22 ILE A 137       3.938  -6.691  -5.974  1.00 54.10           H  
ATOM   2174 HG23 ILE A 137       2.216  -6.395  -5.808  1.00 54.10           H  
ATOM   2175  CD1 ILE A 137       1.654  -4.626  -3.393  1.00 54.10           C  
ATOM   2176 HD11 ILE A 137       2.480  -4.029  -3.006  1.00 54.10           H  
ATOM   2177 HD12 ILE A 137       0.748  -4.399  -2.831  1.00 54.10           H  
ATOM   2178 HD13 ILE A 137       1.462  -4.379  -4.437  1.00 54.10           H  
ATOM   2179  N   GLU A 138       4.481  -9.779  -5.400  1.00 49.88           N  
ATOM   2180  H   GLU A 138       3.562 -10.171  -5.549  1.00 49.88           H  
ATOM   2181  CA  GLU A 138       5.600 -10.279  -6.205  1.00 49.88           C  
ATOM   2182  HA  GLU A 138       6.530  -9.999  -5.710  1.00 49.88           H  
ATOM   2183  C   GLU A 138       5.585  -9.569  -7.564  1.00 49.88           C  
ATOM   2184  CB  GLU A 138       5.608 -11.821  -6.314  1.00 49.88           C  
ATOM   2185  HB2 GLU A 138       4.987 -12.153  -7.146  1.00 49.88           H  
ATOM   2186  HB3 GLU A 138       6.627 -12.133  -6.545  1.00 49.88           H  
ATOM   2187  O   GLU A 138       4.508  -9.318  -8.083  1.00 49.88           O  
ATOM   2188  CG  GLU A 138       5.153 -12.557  -5.042  1.00 49.88           C  
ATOM   2189  HG2 GLU A 138       5.845 -12.295  -4.242  1.00 49.88           H  
ATOM   2190  HG3 GLU A 138       4.150 -12.235  -4.761  1.00 49.88           H  
ATOM   2191  CD  GLU A 138       5.130 -14.082  -5.211  1.00 49.88           C  
ATOM   2192  OE1 GLU A 138       6.186 -14.692  -4.930  1.00 49.88           O  
ATOM   2193  OE2 GLU A 138       4.079 -14.662  -5.588  1.00 49.88           O  
ATOM   2194  N   TRP A 139       6.750  -9.234  -8.121  1.00 55.39           N  
ATOM   2195  H   TRP A 139       7.611  -9.425  -7.629  1.00 55.39           H  
ATOM   2196  CA  TRP A 139       6.878  -8.695  -9.478  1.00 55.39           C  
ATOM   2197  HA  TRP A 139       5.994  -8.962 -10.057  1.00 55.39           H  
ATOM   2198  C   TRP A 139       8.126  -9.299 -10.135  1.00 55.39           C  
ATOM   2199  CB  TRP A 139       7.007  -7.166  -9.464  1.00 55.39           C  
ATOM   2200  HB2 TRP A 139       8.030  -6.911  -9.188  1.00 55.39           H  
ATOM   2201  HB3 TRP A 139       6.865  -6.807 -10.483  1.00 55.39           H  
ATOM   2202  O   TRP A 139       9.197  -9.326  -9.506  1.00 55.39           O  
ATOM   2203  CG  TRP A 139       6.105  -6.377  -8.565  1.00 55.39           C  
ATOM   2204  CD1 TRP A 139       6.461  -5.835  -7.382  1.00 55.39           C  
ATOM   2205  HD1 TRP A 139       7.430  -5.959  -6.920  1.00 55.39           H  
ATOM   2206  CD2 TRP A 139       4.757  -5.903  -8.815  1.00 55.39           C  
ATOM   2207  CE2 TRP A 139       4.383  -4.985  -7.801  1.00 55.39           C  
ATOM   2208  CE3 TRP A 139       3.867  -6.067  -9.872  1.00 55.39           C  
ATOM   2209  HE3 TRP A 139       4.175  -6.717 -10.677  1.00 55.39           H  
ATOM   2210  NE1 TRP A 139       5.462  -4.993  -6.941  1.00 55.39           N  
ATOM   2211  HE1 TRP A 139       5.529  -4.456  -6.088  1.00 55.39           H  
ATOM   2212  CH2 TRP A 139       2.311  -4.467  -8.917  1.00 55.39           C  
ATOM   2213  HH2 TRP A 139       1.409  -3.880  -9.010  1.00 55.39           H  
ATOM   2214  CZ2 TRP A 139       3.155  -4.303  -7.814  1.00 55.39           C  
ATOM   2215  HZ2 TRP A 139       2.904  -3.600  -7.034  1.00 55.39           H  
ATOM   2216  CZ3 TRP A 139       2.692  -5.318  -9.960  1.00 55.39           C  
ATOM   2217  HZ3 TRP A 139       2.129  -5.363 -10.881  1.00 55.39           H  
ATOM   2218  N   GLY A 140       7.987  -9.780 -11.375  1.00 41.16           N  
ATOM   2219  H   GLY A 140       7.076  -9.702 -11.804  1.00 41.16           H  
ATOM   2220  CA  GLY A 140       9.093 -10.202 -12.247  1.00 41.16           C  
ATOM   2221  HA2 GLY A 140       9.698 -10.961 -11.751  1.00 41.16           H  
ATOM   2222  HA3 GLY A 140       8.697 -10.605 -13.179  1.00 41.16           H  
ATOM   2223  C   GLY A 140       9.991  -9.034 -12.606  1.00 41.16           C  
ATOM   2224  O   GLY A 140       9.458  -8.054 -13.159  1.00 41.16           O  
ATOM   2225  OXT GLY A 140      11.180  -9.113 -12.219  1.00 41.16           O  
TER    2226      GLY A 140                                                       
END   
