# Supplementary material for: Single-chain dimers from de novo immunoglobulins as robust scaffolds for multiple binding loops
Source: Nat Commun. 2023 Sep 23;14:5939. doi: 10.1038/s41467-023-41717-5 (PMC10517939; doi:10.1038/s41467-023-41717-5)
Supplement: Supplementary file 3 — Supplementary Data 1 [file 41467_2023_41717_MOESM3_ESM.zip › design_models/scIg/scIg12/scIg12.pdb]

ATOM      1  N   GLY A   1     -15.007  -3.489   6.523  1.00 95.94           N  
ATOM      2  H   GLY A   1     -14.499  -3.036   7.270  1.00 95.94           H  
ATOM      3  H2  GLY A   1     -14.725  -4.458   6.551  1.00 95.94           H  
ATOM      4  H3  GLY A   1     -15.986  -3.413   6.760  1.00 95.94           H  
ATOM      5  CA  GLY A   1     -14.677  -2.851   5.222  1.00 95.94           C  
ATOM      6  HA2 GLY A   1     -15.375  -3.205   4.463  1.00 95.94           H  
ATOM      7  HA3 GLY A   1     -14.752  -1.768   5.324  1.00 95.94           H  
ATOM      8  C   GLY A   1     -13.264  -3.199   4.779  1.00 95.94           C  
ATOM      9  O   GLY A   1     -12.426  -3.444   5.634  1.00 95.94           O  
ATOM     10  N   ARG A   2     -13.006  -3.289   3.462  1.00 98.37           N  
ATOM     11  H   ARG A   2     -13.729  -3.066   2.793  1.00 98.37           H  
ATOM     12  CA  ARG A   2     -11.731  -3.774   2.899  1.00 98.37           C  
ATOM     13  HA  ARG A   2     -10.937  -3.613   3.628  1.00 98.37           H  
ATOM     14  C   ARG A   2     -11.347  -3.038   1.615  1.00 98.37           C  
ATOM     15  CB  ARG A   2     -11.845  -5.291   2.647  1.00 98.37           C  
ATOM     16  HB2 ARG A   2     -12.025  -5.787   3.602  1.00 98.37           H  
ATOM     17  HB3 ARG A   2     -12.704  -5.479   2.002  1.00 98.37           H  
ATOM     18  O   ARG A   2     -12.158  -2.962   0.692  1.00 98.37           O  
ATOM     19  CG  ARG A   2     -10.596  -5.917   2.002  1.00 98.37           C  
ATOM     20  HG2 ARG A   2     -10.405  -5.461   1.030  1.00 98.37           H  
ATOM     21  HG3 ARG A   2      -9.730  -5.749   2.642  1.00 98.37           H  
ATOM     22  CD  ARG A   2     -10.800  -7.423   1.794  1.00 98.37           C  
ATOM     23  HD2 ARG A   2     -11.569  -7.592   1.039  1.00 98.37           H  
ATOM     24  HD3 ARG A   2     -11.140  -7.859   2.734  1.00 98.37           H  
ATOM     25  NE  ARG A   2      -9.544  -8.086   1.414  1.00 98.37           N  
ATOM     26  HE  ARG A   2      -9.015  -8.405   2.213  1.00 98.37           H  
ATOM     27  NH1 ARG A   2      -9.589  -7.829  -0.912  1.00 98.37           N  
ATOM     28 HH11 ARG A   2     -10.527  -7.460  -0.975  1.00 98.37           H  
ATOM     29 HH12 ARG A   2      -9.036  -7.793  -1.757  1.00 98.37           H  
ATOM     30  NH2 ARG A   2      -7.816  -8.651   0.018  1.00 98.37           N  
ATOM     31 HH21 ARG A   2      -7.238  -8.825   0.828  1.00 98.37           H  
ATOM     32 HH22 ARG A   2      -7.420  -8.527  -0.903  1.00 98.37           H  
ATOM     33  CZ  ARG A   2      -9.018  -8.192   0.200  1.00 98.37           C  
ATOM     34  N   VAL A   3     -10.100  -2.577   1.530  1.00 98.63           N  
ATOM     35  H   VAL A   3      -9.509  -2.686   2.342  1.00 98.63           H  
ATOM     36  CA  VAL A   3      -9.486  -2.017   0.312  1.00 98.63           C  
ATOM     37  HA  VAL A   3     -10.128  -2.235  -0.542  1.00 98.63           H  
ATOM     38  C   VAL A   3      -8.143  -2.671   0.051  1.00 98.63           C  
ATOM     39  CB  VAL A   3      -9.328  -0.490   0.405  1.00 98.63           C  
ATOM     40  HB  VAL A   3      -8.943  -0.243   1.394  1.00 98.63           H  
ATOM     41  O   VAL A   3      -7.360  -2.912   0.967  1.00 98.63           O  
ATOM     42  CG1 VAL A   3      -8.395   0.146  -0.639  1.00 98.63           C  
ATOM     43 HG11 VAL A   3      -7.365  -0.166  -0.466  1.00 98.63           H  
ATOM     44 HG12 VAL A   3      -8.434   1.232  -0.552  1.00 98.63           H  
ATOM     45 HG13 VAL A   3      -8.700  -0.143  -1.645  1.00 98.63           H  
ATOM     46  CG2 VAL A   3     -10.692   0.165   0.227  1.00 98.63           C  
ATOM     47 HG21 VAL A   3     -11.486  -0.443   0.659  1.00 98.63           H  
ATOM     48 HG22 VAL A   3     -10.661   1.117   0.758  1.00 98.63           H  
ATOM     49 HG23 VAL A   3     -10.921   0.320  -0.827  1.00 98.63           H  
ATOM     50  N   GLU A   4      -7.857  -2.922  -1.218  1.00 98.79           N  
ATOM     51  H   GLU A   4      -8.550  -2.697  -1.917  1.00 98.79           H  
ATOM     52  CA  GLU A   4      -6.592  -3.478  -1.669  1.00 98.79           C  
ATOM     53  HA  GLU A   4      -5.951  -3.654  -0.805  1.00 98.79           H  
ATOM     54  C   GLU A   4      -5.873  -2.498  -2.597  1.00 98.79           C  
ATOM     55  CB  GLU A   4      -6.875  -4.836  -2.315  1.00 98.79           C  
ATOM     56  HB2 GLU A   4      -7.341  -4.695  -3.290  1.00 98.79           H  
ATOM     57  HB3 GLU A   4      -7.573  -5.367  -1.668  1.00 98.79           H  
ATOM     58  O   GLU A   4      -6.439  -2.032  -3.585  1.00 98.79           O  
ATOM     59  CG  GLU A   4      -5.618  -5.694  -2.467  1.00 98.79           C  
ATOM     60  HG2 GLU A   4      -5.096  -5.745  -1.511  1.00 98.79           H  
ATOM     61  HG3 GLU A   4      -4.950  -5.228  -3.192  1.00 98.79           H  
ATOM     62  CD  GLU A   4      -5.967  -7.118  -2.917  1.00 98.79           C  
ATOM     63  OE1 GLU A   4      -5.096  -7.804  -3.491  1.00 98.79           O  
ATOM     64  OE2 GLU A   4      -7.115  -7.593  -2.766  1.00 98.79           O  
ATOM     65  N   VAL A   5      -4.612  -2.210  -2.280  1.00 98.85           N  
ATOM     66  H   VAL A   5      -4.247  -2.608  -1.427  1.00 98.85           H  
ATOM     67  CA  VAL A   5      -3.680  -1.418  -3.084  1.00 98.85           C  
ATOM     68  HA  VAL A   5      -4.204  -0.993  -3.941  1.00 98.85           H  
ATOM     69  C   VAL A   5      -2.590  -2.359  -3.583  1.00 98.85           C  
ATOM     70  CB  VAL A   5      -3.072  -0.260  -2.264  1.00 98.85           C  
ATOM     71  HB  VAL A   5      -2.483  -0.672  -1.445  1.00 98.85           H  
ATOM     72  O   VAL A   5      -1.773  -2.846  -2.800  1.00 98.85           O  
ATOM     73  CG1 VAL A   5      -2.148   0.605  -3.132  1.00 98.85           C  
ATOM     74 HG11 VAL A   5      -1.725   1.407  -2.527  1.00 98.85           H  
ATOM     75 HG12 VAL A   5      -1.324   0.010  -3.525  1.00 98.85           H  
ATOM     76 HG13 VAL A   5      -2.710   1.042  -3.958  1.00 98.85           H  
ATOM     77  CG2 VAL A   5      -4.149   0.645  -1.653  1.00 98.85           C  
ATOM     78 HG21 VAL A   5      -4.818   1.014  -2.430  1.00 98.85           H  
ATOM     79 HG22 VAL A   5      -4.733   0.088  -0.920  1.00 98.85           H  
ATOM     80 HG23 VAL A   5      -3.684   1.490  -1.144  1.00 98.85           H  
ATOM     81  N   ARG A   6      -2.569  -2.633  -4.887  1.00 98.76           N  
ATOM     82  H   ARG A   6      -3.283  -2.212  -5.464  1.00 98.76           H  
ATOM     83  CA  ARG A   6      -1.534  -3.443  -5.542  1.00 98.76           C  
ATOM     84  HA  ARG A   6      -0.896  -3.914  -4.795  1.00 98.76           H  
ATOM     85  C   ARG A   6      -0.671  -2.528  -6.389  1.00 98.76           C  
ATOM     86  CB  ARG A   6      -2.153  -4.538  -6.418  1.00 98.76           C  
ATOM     87  HB2 ARG A   6      -2.669  -4.060  -7.251  1.00 98.76           H  
ATOM     88  HB3 ARG A   6      -1.352  -5.153  -6.827  1.00 98.76           H  
ATOM     89  O   ARG A   6      -1.180  -1.875  -7.297  1.00 98.76           O  
ATOM     90  CG  ARG A   6      -3.151  -5.441  -5.688  1.00 98.76           C  
ATOM     91  HG2 ARG A   6      -2.641  -6.011  -4.911  1.00 98.76           H  
ATOM     92  HG3 ARG A   6      -3.937  -4.833  -5.240  1.00 98.76           H  
ATOM     93  CD  ARG A   6      -3.797  -6.396  -6.696  1.00 98.76           C  
ATOM     94  HD2 ARG A   6      -3.036  -7.072  -7.085  1.00 98.76           H  
ATOM     95  HD3 ARG A   6      -4.203  -5.815  -7.524  1.00 98.76           H  
ATOM     96  NE  ARG A   6      -4.862  -7.178  -6.058  1.00 98.76           N  
ATOM     97  HE  ARG A   6      -4.634  -7.615  -5.176  1.00 98.76           H  
ATOM     98  NH1 ARG A   6      -6.698  -6.590  -7.343  1.00 98.76           N  
ATOM     99 HH11 ARG A   6      -7.671  -6.683  -7.598  1.00 98.76           H  
ATOM    100 HH12 ARG A   6      -6.179  -5.988  -7.966  1.00 98.76           H  
ATOM    101  NH2 ARG A   6      -6.938  -7.937  -5.593  1.00 98.76           N  
ATOM    102 HH21 ARG A   6      -6.576  -8.199  -4.687  1.00 98.76           H  
ATOM    103 HH22 ARG A   6      -7.940  -7.866  -5.694  1.00 98.76           H  
ATOM    104  CZ  ARG A   6      -6.151  -7.226  -6.344  1.00 98.76           C  
ATOM    105  N   VAL A   7       0.621  -2.493  -6.107  1.00 98.39           N  
ATOM    106  H   VAL A   7       0.986  -3.071  -5.363  1.00 98.39           H  
ATOM    107  CA  VAL A   7       1.578  -1.696  -6.873  1.00 98.39           C  
ATOM    108  HA  VAL A   7       1.038  -0.996  -7.512  1.00 98.39           H  
ATOM    109  C   VAL A   7       2.382  -2.625  -7.772  1.00 98.39           C  
ATOM    110  CB  VAL A   7       2.470  -0.859  -5.944  1.00 98.39           C  
ATOM    111  HB  VAL A   7       3.117  -1.534  -5.383  1.00 98.39           H  
ATOM    112  O   VAL A   7       2.701  -3.746  -7.386  1.00 98.39           O  
ATOM    113  CG1 VAL A   7       3.349   0.116  -6.733  1.00 98.39           C  
ATOM    114 HG11 VAL A   7       3.912   0.749  -6.047  1.00 98.39           H  
ATOM    115 HG12 VAL A   7       2.730   0.747  -7.370  1.00 98.39           H  
ATOM    116 HG13 VAL A   7       4.065  -0.429  -7.348  1.00 98.39           H  
ATOM    117  CG2 VAL A   7       1.645  -0.044  -4.938  1.00 98.39           C  
ATOM    118 HG21 VAL A   7       0.943   0.604  -5.463  1.00 98.39           H  
ATOM    119 HG22 VAL A   7       2.312   0.559  -4.322  1.00 98.39           H  
ATOM    120 HG23 VAL A   7       1.095  -0.709  -4.272  1.00 98.39           H  
ATOM    121  N   GLU A   8       2.704  -2.167  -8.973  1.00 96.85           N  
ATOM    122  H   GLU A   8       2.312  -1.284  -9.266  1.00 96.85           H  
ATOM    123  CA  GLU A   8       3.604  -2.837  -9.903  1.00 96.85           C  
ATOM    124  HA  GLU A   8       4.187  -3.586  -9.367  1.00 96.85           H  
ATOM    125  C   GLU A   8       4.566  -1.814 -10.507  1.00 96.85           C  
ATOM    126  CB  GLU A   8       2.780  -3.567 -10.971  1.00 96.85           C  
ATOM    127  HB2 GLU A   8       2.114  -2.860 -11.466  1.00 96.85           H  
ATOM    128  HB3 GLU A   8       2.174  -4.321 -10.469  1.00 96.85           H  
ATOM    129  O   GLU A   8       4.139  -0.878 -11.185  1.00 96.85           O  
ATOM    130  CG  GLU A   8       3.655  -4.254 -12.030  1.00 96.85           C  
ATOM    131  HG2 GLU A   8       4.213  -3.500 -12.584  1.00 96.85           H  
ATOM    132  HG3 GLU A   8       4.367  -4.906 -11.524  1.00 96.85           H  
ATOM    133  CD  GLU A   8       2.835  -5.090 -13.023  1.00 96.85           C  
ATOM    134  OE1 GLU A   8       3.446  -5.750 -13.887  1.00 96.85           O  
ATOM    135  OE2 GLU A   8       1.616  -5.288 -12.831  1.00 96.85           O  
ATOM    136  N   PHE A   9       5.862  -2.004 -10.267  1.00 93.52           N  
ATOM    137  H   PHE A   9       6.131  -2.773  -9.670  1.00 93.52           H  
ATOM    138  CA  PHE A   9       6.934  -1.239 -10.897  1.00 93.52           C  
ATOM    139  HA  PHE A   9       6.546  -0.274 -11.224  1.00 93.52           H  
ATOM    140  C   PHE A   9       7.443  -1.996 -12.129  1.00 93.52           C  
ATOM    141  CB  PHE A   9       8.055  -0.968  -9.883  1.00 93.52           C  
ATOM    142  HB2 PHE A   9       8.511  -1.916  -9.596  1.00 93.52           H  
ATOM    143  HB3 PHE A   9       8.827  -0.372 -10.369  1.00 93.52           H  
ATOM    144  O   PHE A   9       7.903  -3.134 -12.023  1.00 93.52           O  
ATOM    145  CG  PHE A   9       7.599  -0.237  -8.632  1.00 93.52           C  
ATOM    146  CD1 PHE A   9       7.428   1.160  -8.644  1.00 93.52           C  
ATOM    147  HD1 PHE A   9       7.627   1.724  -9.543  1.00 93.52           H  
ATOM    148  CD2 PHE A   9       7.333  -0.956  -7.453  1.00 93.52           C  
ATOM    149  HD2 PHE A   9       7.460  -2.028  -7.427  1.00 93.52           H  
ATOM    150  CE1 PHE A   9       6.990   1.820  -7.481  1.00 93.52           C  
ATOM    151  HE1 PHE A   9       6.833   2.889  -7.486  1.00 93.52           H  
ATOM    152  CE2 PHE A   9       6.910  -0.294  -6.291  1.00 93.52           C  
ATOM    153  HE2 PHE A   9       6.728  -0.861  -5.390  1.00 93.52           H  
ATOM    154  CZ  PHE A   9       6.739   1.097  -6.305  1.00 93.52           C  
ATOM    155  HZ  PHE A   9       6.409   1.610  -5.414  1.00 93.52           H  
ATOM    156  N   GLU A  10       7.360  -1.366 -13.299  1.00 90.03           N  
ATOM    157  H   GLU A  10       6.990  -0.427 -13.313  1.00 90.03           H  
ATOM    158  CA  GLU A  10       7.808  -1.924 -14.576  1.00 90.03           C  
ATOM    159  HA  GLU A  10       8.520  -2.728 -14.390  1.00 90.03           H  
ATOM    160  C   GLU A  10       8.514  -0.834 -15.389  1.00 90.03           C  
ATOM    161  CB  GLU A  10       6.612  -2.526 -15.342  1.00 90.03           C  
ATOM    162  HB2 GLU A  10       5.906  -1.733 -15.587  1.00 90.03           H  
ATOM    163  HB3 GLU A  10       6.107  -3.251 -14.703  1.00 90.03           H  
ATOM    164  O   GLU A  10       7.872   0.052 -15.953  1.00 90.03           O  
ATOM    165  CG  GLU A  10       7.070  -3.239 -16.627  1.00 90.03           C  
ATOM    166  HG2 GLU A  10       7.731  -4.059 -16.345  1.00 90.03           H  
ATOM    167  HG3 GLU A  10       7.647  -2.544 -17.238  1.00 90.03           H  
ATOM    168  CD  GLU A  10       5.919  -3.787 -17.494  1.00 90.03           C  
ATOM    169  OE1 GLU A  10       6.212  -4.640 -18.357  1.00 90.03           O  
ATOM    170  OE2 GLU A  10       4.753  -3.326 -17.368  1.00 90.03           O  
ATOM    171  N   GLY A  11       9.846  -0.898 -15.456  1.00 87.50           N  
ATOM    172  H   GLY A  11      10.325  -1.606 -14.917  1.00 87.50           H  
ATOM    173  CA  GLY A  11      10.650   0.072 -16.199  1.00 87.50           C  
ATOM    174  HA2 GLY A  11      10.389   0.017 -17.256  1.00 87.50           H  
ATOM    175  HA3 GLY A  11      11.708  -0.169 -16.092  1.00 87.50           H  
ATOM    176  C   GLY A  11      10.437   1.504 -15.703  1.00 87.50           C  
ATOM    177  O   GLY A  11      10.717   1.819 -14.550  1.00 87.50           O  
ATOM    178  N   ASP A  12       9.935   2.363 -16.586  1.00 91.23           N  
ATOM    179  H   ASP A  12       9.624   2.016 -17.483  1.00 91.23           H  
ATOM    180  CA  ASP A  12       9.628   3.774 -16.335  1.00 91.23           C  
ATOM    181  HA  ASP A  12      10.324   4.153 -15.586  1.00 91.23           H  
ATOM    182  C   ASP A  12       8.208   4.004 -15.782  1.00 91.23           C  
ATOM    183  CB  ASP A  12       9.873   4.562 -17.635  1.00 91.23           C  
ATOM    184  HB2 ASP A  12      10.884   4.358 -17.990  1.00 91.23           H  
ATOM    185  HB3 ASP A  12       9.812   5.628 -17.416  1.00 91.23           H  
ATOM    186  O   ASP A  12       7.758   5.149 -15.663  1.00 91.23           O  
ATOM    187  CG  ASP A  12       8.879   4.252 -18.765  1.00 91.23           C  
ATOM    188  OD1 ASP A  12       8.332   3.123 -18.812  1.00 91.23           O  
ATOM    189  OD2 ASP A  12       8.649   5.147 -19.606  1.00 91.23           O  
ATOM    190  N   LYS A  13       7.478   2.930 -15.445  1.00 94.77           N  
ATOM    191  H   LYS A  13       7.893   2.020 -15.583  1.00 94.77           H  
ATOM    192  CA  LYS A  13       6.079   2.981 -15.005  1.00 94.77           C  
ATOM    193  HA  LYS A  13       5.778   4.027 -14.949  1.00 94.77           H  
ATOM    194  C   LYS A  13       5.876   2.396 -13.617  1.00 94.77           C  
ATOM    195  CB  LYS A  13       5.169   2.279 -16.023  1.00 94.77           C  
ATOM    196  HB2 LYS A  13       4.158   2.212 -15.621  1.00 94.77           H  
ATOM    197  HB3 LYS A  13       5.538   1.269 -16.203  1.00 94.77           H  
ATOM    198  O   LYS A  13       6.438   1.366 -13.254  1.00 94.77           O  
ATOM    199  CG  LYS A  13       5.125   3.065 -17.335  1.00 94.77           C  
ATOM    200  HG2 LYS A  13       4.654   4.032 -17.156  1.00 94.77           H  
ATOM    201  HG3 LYS A  13       6.143   3.238 -17.685  1.00 94.77           H  
ATOM    202  CD  LYS A  13       4.358   2.321 -18.426  1.00 94.77           C  
ATOM    203  HD2 LYS A  13       3.298   2.285 -18.173  1.00 94.77           H  
ATOM    204  HD3 LYS A  13       4.760   1.313 -18.519  1.00 94.77           H  
ATOM    205  CE  LYS A  13       4.586   3.091 -19.729  1.00 94.77           C  
ATOM    206  HE2 LYS A  13       5.662   3.163 -19.885  1.00 94.77           H  
ATOM    207  HE3 LYS A  13       4.210   4.108 -19.612  1.00 94.77           H  
ATOM    208  NZ  LYS A  13       3.947   2.419 -20.882  1.00 94.77           N  
ATOM    209  HZ1 LYS A  13       2.945   2.376 -20.762  1.00 94.77           H  
ATOM    210  HZ2 LYS A  13       4.334   1.491 -20.974  1.00 94.77           H  
ATOM    211  HZ3 LYS A  13       4.170   2.933 -21.723  1.00 94.77           H  
ATOM    212  N   MET A  14       4.955   3.018 -12.890  1.00 96.66           N  
ATOM    213  H   MET A  14       4.555   3.862 -13.275  1.00 96.66           H  
ATOM    214  CA  MET A  14       4.325   2.449 -11.706  1.00 96.66           C  
ATOM    215  HA  MET A  14       4.723   1.451 -11.524  1.00 96.66           H  
ATOM    216  C   MET A  14       2.821   2.343 -11.964  1.00 96.66           C  
ATOM    217  CB  MET A  14       4.647   3.310 -10.479  1.00 96.66           C  
ATOM    218  HB2 MET A  14       5.728   3.405 -10.376  1.00 96.66           H  
ATOM    219  HB3 MET A  14       4.225   4.306 -10.616  1.00 96.66           H  
ATOM    220  O   MET A  14       2.156   3.360 -12.174  1.00 96.66           O  
ATOM    221  CG  MET A  14       4.087   2.681  -9.199  1.00 96.66           C  
ATOM    222  HG2 MET A  14       4.647   1.769  -8.991  1.00 96.66           H  
ATOM    223  HG3 MET A  14       3.047   2.393  -9.356  1.00 96.66           H  
ATOM    224  SD  MET A  14       4.148   3.746  -7.734  1.00 96.66           S  
ATOM    225  CE  MET A  14       2.869   4.919  -8.208  1.00 96.66           C  
ATOM    226  HE1 MET A  14       3.299   5.660  -8.882  1.00 96.66           H  
ATOM    227  HE2 MET A  14       2.461   5.388  -7.313  1.00 96.66           H  
ATOM    228  HE3 MET A  14       2.067   4.397  -8.731  1.00 96.66           H  
ATOM    229  N   ARG A  15       2.279   1.123 -11.941  1.00 97.79           N  
ATOM    230  H   ARG A  15       2.889   0.344 -11.740  1.00 97.79           H  
ATOM    231  CA  ARG A  15       0.832   0.873 -11.978  1.00 97.79           C  
ATOM    232  HA  ARG A  15       0.320   1.757 -12.358  1.00 97.79           H  
ATOM    233  C   ARG A  15       0.326   0.625 -10.564  1.00 97.79           C  
ATOM    234  CB  ARG A  15       0.475  -0.303 -12.901  1.00 97.79           C  
ATOM    235  HB2 ARG A  15      -0.609  -0.420 -12.893  1.00 97.79           H  
ATOM    236  HB3 ARG A  15       0.917  -1.219 -12.509  1.00 97.79           H  
ATOM    237  O   ARG A  15       0.923  -0.141  -9.814  1.00 97.79           O  
ATOM    238  CG  ARG A  15       0.935  -0.109 -14.353  1.00 97.79           C  
ATOM    239  HG2 ARG A  15       0.619   0.870 -14.714  1.00 97.79           H  
ATOM    240  HG3 ARG A  15       2.022  -0.170 -14.394  1.00 97.79           H  
ATOM    241  CD  ARG A  15       0.326  -1.199 -15.246  1.00 97.79           C  
ATOM    242  HD2 ARG A  15       0.466  -2.170 -14.773  1.00 97.79           H  
ATOM    243  HD3 ARG A  15      -0.748  -1.026 -15.323  1.00 97.79           H  
ATOM    244  NE  ARG A  15       0.912  -1.186 -16.602  1.00 97.79           N  
ATOM    245  HE  ARG A  15       0.587  -0.452 -17.215  1.00 97.79           H  
ATOM    246  NH1 ARG A  15       2.224  -3.077 -16.414  1.00 97.79           N  
ATOM    247 HH11 ARG A  15       3.102  -3.485 -16.700  1.00 97.79           H  
ATOM    248 HH12 ARG A  15       1.853  -3.323 -15.508  1.00 97.79           H  
ATOM    249  NH2 ARG A  15       2.446  -1.825 -18.187  1.00 97.79           N  
ATOM    250 HH21 ARG A  15       2.243  -1.032 -18.779  1.00 97.79           H  
ATOM    251 HH22 ARG A  15       3.271  -2.396 -18.302  1.00 97.79           H  
ATOM    252  CZ  ARG A  15       1.831  -2.022 -17.059  1.00 97.79           C  
ATOM    253  N   VAL A  16      -0.782   1.260 -10.211  1.00 98.68           N  
ATOM    254  H   VAL A  16      -1.187   1.909 -10.871  1.00 98.68           H  
ATOM    255  CA  VAL A  16      -1.473   1.086  -8.933  1.00 98.68           C  
ATOM    256  HA  VAL A  16      -0.955   0.339  -8.330  1.00 98.68           H  
ATOM    257  C   VAL A  16      -2.874   0.590  -9.235  1.00 98.68           C  
ATOM    258  CB  VAL A  16      -1.522   2.394  -8.123  1.00 98.68           C  
ATOM    259  HB  VAL A  16      -2.117   3.135  -8.658  1.00 98.68           H  
ATOM    260  O   VAL A  16      -3.670   1.325  -9.813  1.00 98.68           O  
ATOM    261  CG1 VAL A  16      -2.158   2.151  -6.749  1.00 98.68           C  
ATOM    262 HG11 VAL A  16      -1.567   1.431  -6.184  1.00 98.68           H  
ATOM    263 HG12 VAL A  16      -3.172   1.767  -6.866  1.00 98.68           H  
ATOM    264 HG13 VAL A  16      -2.217   3.087  -6.194  1.00 98.68           H  
ATOM    265  CG2 VAL A  16      -0.121   2.975  -7.916  1.00 98.68           C  
ATOM    266 HG21 VAL A  16       0.324   3.190  -8.888  1.00 98.68           H  
ATOM    267 HG22 VAL A  16       0.508   2.266  -7.379  1.00 98.68           H  
ATOM    268 HG23 VAL A  16      -0.185   3.910  -7.359  1.00 98.68           H  
ATOM    269  N   ARG A  17      -3.180  -0.646  -8.848  1.00 98.78           N  
ATOM    270  H   ARG A  17      -2.472  -1.173  -8.357  1.00 98.78           H  
ATOM    271  CA  ARG A  17      -4.539  -1.189  -8.892  1.00 98.78           C  
ATOM    272  HA  ARG A  17      -5.144  -0.595  -9.577  1.00 98.78           H  
ATOM    273  C   ARG A  17      -5.169  -1.073  -7.521  1.00 98.78           C  
ATOM    274  CB  ARG A  17      -4.564  -2.630  -9.398  1.00 98.78           C  
ATOM    275  HB2 ARG A  17      -5.583  -3.010  -9.331  1.00 98.78           H  
ATOM    276  HB3 ARG A  17      -3.917  -3.252  -8.778  1.00 98.78           H  
ATOM    277  O   ARG A  17      -4.608  -1.544  -6.532  1.00 98.78           O  
ATOM    278  CG  ARG A  17      -4.106  -2.700 -10.851  1.00 98.78           C  
ATOM    279  HG2 ARG A  17      -4.766  -2.088 -11.466  1.00 98.78           H  
ATOM    280  HG3 ARG A  17      -3.086  -2.327 -10.940  1.00 98.78           H  
ATOM    281  CD  ARG A  17      -4.155  -4.142 -11.343  1.00 98.78           C  
ATOM    282  HD2 ARG A  17      -5.181  -4.507 -11.282  1.00 98.78           H  
ATOM    283  HD3 ARG A  17      -3.507  -4.757 -10.719  1.00 98.78           H  
ATOM    284  NE  ARG A  17      -3.695  -4.175 -12.730  1.00 98.78           N  
ATOM    285  HE  ARG A  17      -3.623  -3.284 -13.200  1.00 98.78           H  
ATOM    286  NH1 ARG A  17      -3.570  -6.435 -13.060  1.00 98.78           N  
ATOM    287 HH11 ARG A  17      -4.005  -6.559 -12.157  1.00 98.78           H  
ATOM    288 HH12 ARG A  17      -3.358  -7.211 -13.672  1.00 98.78           H  
ATOM    289  NH2 ARG A  17      -2.992  -4.970 -14.682  1.00 98.78           N  
ATOM    290 HH21 ARG A  17      -2.730  -5.700 -15.329  1.00 98.78           H  
ATOM    291 HH22 ARG A  17      -2.982  -3.995 -14.946  1.00 98.78           H  
ATOM    292  CZ  ARG A  17      -3.415  -5.209 -13.479  1.00 98.78           C  
ATOM    293  N   LEU A  18      -6.326  -0.439  -7.485  1.00 98.89           N  
ATOM    294  H   LEU A  18      -6.710  -0.112  -8.360  1.00 98.89           H  
ATOM    295  CA  LEU A  18      -7.128  -0.209  -6.300  1.00 98.89           C  
ATOM    296  HA  LEU A  18      -6.579  -0.497  -5.403  1.00 98.89           H  
ATOM    297  C   LEU A  18      -8.387  -1.048  -6.420  1.00 98.89           C  
ATOM    298  CB  LEU A  18      -7.499   1.276  -6.214  1.00 98.89           C  
ATOM    299  HB2 LEU A  18      -8.064   1.424  -5.293  1.00 98.89           H  
ATOM    300  HB3 LEU A  18      -8.152   1.517  -7.053  1.00 98.89           H  
ATOM    301  O   LEU A  18      -9.079  -0.936  -7.426  1.00 98.89           O  
ATOM    302  CG  LEU A  18      -6.320   2.256  -6.232  1.00 98.89           C  
ATOM    303  HG  LEU A  18      -5.711   2.107  -7.124  1.00 98.89           H  
ATOM    304  CD1 LEU A  18      -6.880   3.674  -6.274  1.00 98.89           C  
ATOM    305 HD11 LEU A  18      -6.076   4.404  -6.181  1.00 98.89           H  
ATOM    306 HD12 LEU A  18      -7.396   3.833  -7.221  1.00 98.89           H  
ATOM    307 HD13 LEU A  18      -7.590   3.821  -5.460  1.00 98.89           H  
ATOM    308  CD2 LEU A  18      -5.439   2.085  -4.996  1.00 98.89           C  
ATOM    309 HD21 LEU A  18      -4.649   2.837  -4.999  1.00 98.89           H  
ATOM    310 HD22 LEU A  18      -4.981   1.096  -5.005  1.00 98.89           H  
ATOM    311 HD23 LEU A  18      -6.043   2.195  -4.095  1.00 98.89           H  
ATOM    312  N   ARG A  19      -8.709  -1.845  -5.407  1.00 98.83           N  
ATOM    313  H   ARG A  19      -8.074  -1.899  -4.623  1.00 98.83           H  
ATOM    314  CA  ARG A  19      -9.970  -2.585  -5.350  1.00 98.83           C  
ATOM    315  HA  ARG A  19     -10.630  -2.231  -6.142  1.00 98.83           H  
ATOM    316  C   ARG A  19     -10.677  -2.314  -4.035  1.00 98.83           C  
ATOM    317  CB  ARG A  19      -9.700  -4.069  -5.602  1.00 98.83           C  
ATOM    318  HB2 ARG A  19      -8.992  -4.443  -4.863  1.00 98.83           H  
ATOM    319  HB3 ARG A  19      -9.264  -4.180  -6.595  1.00 98.83           H  
ATOM    320  O   ARG A  19     -10.059  -2.416  -2.976  1.00 98.83           O  
ATOM    321  CG  ARG A  19     -10.990  -4.888  -5.524  1.00 98.83           C  
ATOM    322  HG2 ARG A  19     -11.743  -4.469  -6.190  1.00 98.83           H  
ATOM    323  HG3 ARG A  19     -11.365  -4.877  -4.501  1.00 98.83           H  
ATOM    324  CD  ARG A  19     -10.701  -6.328  -5.933  1.00 98.83           C  
ATOM    325  HD2 ARG A  19     -10.523  -6.356  -7.008  1.00 98.83           H  
ATOM    326  HD3 ARG A  19      -9.818  -6.677  -5.399  1.00 98.83           H  
ATOM    327  NE  ARG A  19     -11.836  -7.173  -5.565  1.00 98.83           N  
ATOM    328  HE  ARG A  19     -12.376  -6.875  -4.766  1.00 98.83           H  
ATOM    329  NH1 ARG A  19     -11.546  -8.894  -7.050  1.00 98.83           N  
ATOM    330 HH11 ARG A  19     -11.910  -9.744  -7.457  1.00 98.83           H  
ATOM    331 HH12 ARG A  19     -10.906  -8.308  -7.567  1.00 98.83           H  
ATOM    332  NH2 ARG A  19     -13.234  -8.899  -5.551  1.00 98.83           N  
ATOM    333 HH21 ARG A  19     -13.649  -8.398  -4.779  1.00 98.83           H  
ATOM    334 HH22 ARG A  19     -13.612  -9.775  -5.883  1.00 98.83           H  
ATOM    335  CZ  ARG A  19     -12.193  -8.326  -6.068  1.00 98.83           C  
ATOM    336  N   ASN A  20     -11.961  -1.987  -4.109  1.00 98.75           N  
ATOM    337  H   ASN A  20     -12.396  -1.939  -5.019  1.00 98.75           H  
ATOM    338  CA  ASN A  20     -12.794  -1.744  -2.939  1.00 98.75           C  
ATOM    339  HA  ASN A  20     -12.177  -1.692  -2.041  1.00 98.75           H  
ATOM    340  C   ASN A  20     -13.787  -2.898  -2.751  1.00 98.75           C  
ATOM    341  CB  ASN A  20     -13.476  -0.380  -3.109  1.00 98.75           C  
ATOM    342  HB2 ASN A  20     -12.721   0.400  -3.210  1.00 98.75           H  
ATOM    343  HB3 ASN A  20     -14.086  -0.403  -4.012  1.00 98.75           H  
ATOM    344  O   ASN A  20     -14.760  -3.013  -3.490  1.00 98.75           O  
ATOM    345  CG  ASN A  20     -14.369  -0.017  -1.943  1.00 98.75           C  
ATOM    346  ND2 ASN A  20     -15.147   1.026  -2.068  1.00 98.75           N  
ATOM    347 HD21 ASN A  20     -15.067   1.609  -2.889  1.00 98.75           H  
ATOM    348 HD22 ASN A  20     -15.744   1.282  -1.295  1.00 98.75           H  
ATOM    349  OD1 ASN A  20     -14.363  -0.647  -0.898  1.00 98.75           O  
ATOM    350  N   ASP A  21     -13.562  -3.728  -1.735  1.00 98.32           N  
ATOM    351  H   ASP A  21     -12.792  -3.528  -1.113  1.00 98.32           H  
ATOM    352  CA  ASP A  21     -14.483  -4.799  -1.331  1.00 98.32           C  
ATOM    353  HA  ASP A  21     -15.193  -4.978  -2.138  1.00 98.32           H  
ATOM    354  C   ASP A  21     -15.327  -4.388  -0.101  1.00 98.32           C  
ATOM    355  CB  ASP A  21     -13.720  -6.118  -1.113  1.00 98.32           C  
ATOM    356  HB2 ASP A  21     -14.425  -6.884  -0.788  1.00 98.32           H  
ATOM    357  HB3 ASP A  21     -12.997  -5.973  -0.311  1.00 98.32           H  
ATOM    358  O   ASP A  21     -15.853  -5.234   0.622  1.00 98.32           O  
ATOM    359  CG  ASP A  21     -12.995  -6.663  -2.352  1.00 98.32           C  
ATOM    360  OD1 ASP A  21     -13.623  -6.936  -3.406  1.00 98.32           O  
ATOM    361  OD2 ASP A  21     -11.773  -6.904  -2.239  1.00 98.32           O  
ATOM    362  N   SER A  22     -15.446  -3.086   0.181  1.00 96.94           N  
ATOM    363  H   SER A  22     -14.987  -2.428  -0.432  1.00 96.94           H  
ATOM    364  CA  SER A  22     -16.346  -2.546   1.206  1.00 96.94           C  
ATOM    365  HA  SER A  22     -16.506  -3.319   1.957  1.00 96.94           H  
ATOM    366  C   SER A  22     -17.728  -2.194   0.638  1.00 96.94           C  
ATOM    367  CB  SER A  22     -15.697  -1.359   1.929  1.00 96.94           C  
ATOM    368  HB2 SER A  22     -14.636  -1.555   2.087  1.00 96.94           H  
ATOM    369  HB3 SER A  22     -16.177  -1.231   2.899  1.00 96.94           H  
ATOM    370  O   SER A  22     -17.951  -2.206  -0.570  1.00 96.94           O  
ATOM    371  OG  SER A  22     -15.848  -0.164   1.214  1.00 96.94           O  
ATOM    372  HG  SER A  22     -15.311  -0.236   0.422  1.00 96.94           H  
ATOM    373  N   SER A  23     -18.679  -1.867   1.517  1.00 96.09           N  
ATOM    374  H   SER A  23     -18.463  -1.868   2.504  1.00 96.09           H  
ATOM    375  CA  SER A  23     -20.051  -1.496   1.144  1.00 96.09           C  
ATOM    376  HA  SER A  23     -20.339  -2.062   0.258  1.00 96.09           H  
ATOM    377  C   SER A  23     -20.234  -0.013   0.802  1.00 96.09           C  
ATOM    378  CB  SER A  23     -20.998  -1.890   2.280  1.00 96.09           C  
ATOM    379  HB2 SER A  23     -22.022  -1.615   2.027  1.00 96.09           H  
ATOM    380  HB3 SER A  23     -20.953  -2.970   2.419  1.00 96.09           H  
ATOM    381  O   SER A  23     -21.334   0.390   0.430  1.00 96.09           O  
ATOM    382  OG  SER A  23     -20.607  -1.255   3.485  1.00 96.09           O  
ATOM    383  HG  SER A  23     -20.982  -0.371   3.504  1.00 96.09           H  
ATOM    384  N   THR A  24     -19.196   0.815   0.948  1.00 96.58           N  
ATOM    385  H   THR A  24     -18.297   0.426   1.195  1.00 96.58           H  
ATOM    386  CA  THR A  24     -19.245   2.262   0.682  1.00 96.58           C  
ATOM    387  HA  THR A  24     -20.181   2.494   0.173  1.00 96.58           H  
ATOM    388  C   THR A  24     -18.094   2.694  -0.222  1.00 96.58           C  
ATOM    389  CB  THR A  24     -19.197   3.088   1.976  1.00 96.58           C  
ATOM    390  HB  THR A  24     -19.132   4.145   1.718  1.00 96.58           H  
ATOM    391  O   THR A  24     -17.054   2.036  -0.223  1.00 96.58           O  
ATOM    392  CG2 THR A  24     -20.448   2.878   2.829  1.00 96.58           C  
ATOM    393 HG21 THR A  24     -20.406   3.539   3.694  1.00 96.58           H  
ATOM    394 HG22 THR A  24     -20.497   1.845   3.174  1.00 96.58           H  
ATOM    395 HG23 THR A  24     -21.338   3.110   2.244  1.00 96.58           H  
ATOM    396  OG1 THR A  24     -18.080   2.744   2.763  1.00 96.58           O  
ATOM    397  HG1 THR A  24     -17.302   2.745   2.199  1.00 96.58           H  
ATOM    398  N   PRO A  25     -18.225   3.799  -0.974  1.00 98.36           N  
ATOM    399  CA  PRO A  25     -17.099   4.359  -1.711  1.00 98.36           C  
ATOM    400  HA  PRO A  25     -16.786   3.637  -2.465  1.00 98.36           H  
ATOM    401  C   PRO A  25     -15.914   4.681  -0.795  1.00 98.36           C  
ATOM    402  CB  PRO A  25     -17.629   5.613  -2.411  1.00 98.36           C  
ATOM    403  HB2 PRO A  25     -17.453   6.493  -1.793  1.00 98.36           H  
ATOM    404  HB3 PRO A  25     -17.181   5.742  -3.396  1.00 98.36           H  
ATOM    405  O   PRO A  25     -16.092   5.038   0.373  1.00 98.36           O  
ATOM    406  CG  PRO A  25     -19.132   5.354  -2.505  1.00 98.36           C  
ATOM    407  HG2 PRO A  25     -19.341   4.730  -3.374  1.00 98.36           H  
ATOM    408  HG3 PRO A  25     -19.700   6.283  -2.556  1.00 98.36           H  
ATOM    409  CD  PRO A  25     -19.429   4.575  -1.226  1.00 98.36           C  
ATOM    410  HD2 PRO A  25     -19.596   5.267  -0.401  1.00 98.36           H  
ATOM    411  HD3 PRO A  25     -20.301   3.939  -1.379  1.00 98.36           H  
ATOM    412  N   VAL A  26     -14.715   4.560  -1.354  1.00 98.66           N  
ATOM    413  H   VAL A  26     -14.663   4.246  -2.313  1.00 98.66           H  
ATOM    414  CA  VAL A  26     -13.444   4.896  -0.706  1.00 98.66           C  
ATOM    415  HA  VAL A  26     -13.621   5.363   0.263  1.00 98.66           H  
ATOM    416  C   VAL A  26     -12.718   5.894  -1.593  1.00 98.66           C  
ATOM    417  CB  VAL A  26     -12.602   3.628  -0.494  1.00 98.66           C  
ATOM    418  HB  VAL A  26     -12.512   3.106  -1.446  1.00 98.66           H  
ATOM    419  O   VAL A  26     -12.663   5.709  -2.808  1.00 98.66           O  
ATOM    420  CG1 VAL A  26     -11.190   3.936   0.014  1.00 98.66           C  
ATOM    421 HG11 VAL A  26     -10.585   3.031  -0.028  1.00 98.66           H  
ATOM    422 HG12 VAL A  26     -11.227   4.313   1.036  1.00 98.66           H  
ATOM    423 HG13 VAL A  26     -10.688   4.668  -0.619  1.00 98.66           H  
ATOM    424  CG2 VAL A  26     -13.301   2.698   0.509  1.00 98.66           C  
ATOM    425 HG21 VAL A  26     -12.781   1.742   0.563  1.00 98.66           H  
ATOM    426 HG22 VAL A  26     -13.329   3.163   1.494  1.00 98.66           H  
ATOM    427 HG23 VAL A  26     -14.324   2.490   0.195  1.00 98.66           H  
ATOM    428  N   GLU A  27     -12.146   6.933  -1.002  1.00 98.74           N  
ATOM    429  H   GLU A  27     -12.158   6.982   0.007  1.00 98.74           H  
ATOM    430  CA  GLU A  27     -11.259   7.860  -1.694  1.00 98.74           C  
ATOM    431  HA  GLU A  27     -11.426   7.774  -2.768  1.00 98.74           H  
ATOM    432  C   GLU A  27      -9.799   7.484  -1.425  1.00 98.74           C  
ATOM    433  CB  GLU A  27     -11.610   9.304  -1.311  1.00 98.74           C  
ATOM    434  HB2 GLU A  27     -12.672   9.457  -1.500  1.00 98.74           H  
ATOM    435  HB3 GLU A  27     -11.415   9.473  -0.252  1.00 98.74           H  
ATOM    436  O   GLU A  27      -9.390   7.259  -0.288  1.00 98.74           O  
ATOM    437  CG  GLU A  27     -10.812  10.304  -2.153  1.00 98.74           C  
ATOM    438  HG2 GLU A  27     -10.766   9.940  -3.180  1.00 98.74           H  
ATOM    439  HG3 GLU A  27      -9.788  10.355  -1.783  1.00 98.74           H  
ATOM    440  CD  GLU A  27     -11.459  11.696  -2.158  1.00 98.74           C  
ATOM    441  OE1 GLU A  27     -11.072  12.556  -1.342  1.00 98.74           O  
ATOM    442  OE2 GLU A  27     -12.296  11.924  -3.060  1.00 98.74           O  
ATOM    443  N   VAL A  28      -9.002   7.379  -2.487  1.00 98.86           N  
ATOM    444  H   VAL A  28      -9.410   7.517  -3.401  1.00 98.86           H  
ATOM    445  CA  VAL A  28      -7.575   7.071  -2.413  1.00 98.86           C  
ATOM    446  HA  VAL A  28      -7.295   6.966  -1.364  1.00 98.86           H  
ATOM    447  C   VAL A  28      -6.786   8.232  -2.999  1.00 98.86           C  
ATOM    448  CB  VAL A  28      -7.228   5.739  -3.101  1.00 98.86           C  
ATOM    449  HB  VAL A  28      -7.422   5.823  -4.171  1.00 98.86           H  
ATOM    450  O   VAL A  28      -6.873   8.524  -4.194  1.00 98.86           O  
ATOM    451  CG1 VAL A  28      -5.743   5.405  -2.889  1.00 98.86           C  
ATOM    452 HG11 VAL A  28      -5.117   6.164  -3.359  1.00 98.86           H  
ATOM    453 HG12 VAL A  28      -5.519   5.367  -1.823  1.00 98.86           H  
ATOM    454 HG13 VAL A  28      -5.512   4.440  -3.339  1.00 98.86           H  
ATOM    455  CG2 VAL A  28      -8.060   4.575  -2.543  1.00 98.86           C  
ATOM    456 HG21 VAL A  28      -7.945   4.523  -1.460  1.00 98.86           H  
ATOM    457 HG22 VAL A  28      -7.742   3.632  -2.987  1.00 98.86           H  
ATOM    458 HG23 VAL A  28      -9.113   4.727  -2.779  1.00 98.86           H  
ATOM    459  N   HIS A  29      -5.969   8.867  -2.164  1.00 98.78           N  
ATOM    460  H   HIS A  29      -5.979   8.579  -1.196  1.00 98.78           H  
ATOM    461  CA  HIS A  29      -4.993   9.866  -2.578  1.00 98.78           C  
ATOM    462  HA  HIS A  29      -5.306  10.293  -3.531  1.00 98.78           H  
ATOM    463  C   HIS A  29      -3.630   9.208  -2.747  1.00 98.78           C  
ATOM    464  CB  HIS A  29      -4.907  11.013  -1.573  1.00 98.78           C  
ATOM    465  HB2 HIS A  29      -4.306  11.813  -2.006  1.00 98.78           H  
ATOM    466  HB3 HIS A  29      -4.395  10.669  -0.674  1.00 98.78           H  
ATOM    467  O   HIS A  29      -3.041   8.699  -1.795  1.00 98.78           O  
ATOM    468  CG  HIS A  29      -6.240  11.570  -1.181  1.00 98.78           C  
ATOM    469  CD2 HIS A  29      -6.946  11.245  -0.055  1.00 98.78           C  
ATOM    470  HD2 HIS A  29      -6.665  10.535   0.708  1.00 98.78           H  
ATOM    471  ND1 HIS A  29      -6.977  12.496  -1.885  1.00 98.78           N  
ATOM    472  HD1 HIS A  29      -6.813  12.798  -2.835  1.00 98.78           H  
ATOM    473  CE1 HIS A  29      -8.095  12.741  -1.179  1.00 98.78           C  
ATOM    474  HE1 HIS A  29      -8.902  13.393  -1.477  1.00 98.78           H  
ATOM    475  NE2 HIS A  29      -8.097  12.016  -0.056  1.00 98.78           N  
ATOM    476  N   ILE A  30      -3.106   9.251  -3.962  1.00 98.76           N  
ATOM    477  H   ILE A  30      -3.651   9.690  -4.690  1.00 98.76           H  
ATOM    478  CA  ILE A  30      -1.812   8.693  -4.327  1.00 98.76           C  
ATOM    479  HA  ILE A  30      -1.443   8.077  -3.507  1.00 98.76           H  
ATOM    480  C   ILE A  30      -0.846   9.850  -4.559  1.00 98.76           C  
ATOM    481  CB  ILE A  30      -1.927   7.797  -5.577  1.00 98.76           C  
ATOM    482  HB  ILE A  30      -2.100   8.446  -6.436  1.00 98.76           H  
ATOM    483  O   ILE A  30      -1.139  10.747  -5.353  1.00 98.76           O  
ATOM    484  CG1 ILE A  30      -3.108   6.802  -5.506  1.00 98.76           C  
ATOM    485 HG12 ILE A  30      -4.036   7.342  -5.315  1.00 98.76           H  
ATOM    486 HG13 ILE A  30      -2.953   6.097  -4.689  1.00 98.76           H  
ATOM    487  CG2 ILE A  30      -0.586   7.065  -5.764  1.00 98.76           C  
ATOM    488 HG21 ILE A  30       0.218   7.787  -5.902  1.00 98.76           H  
ATOM    489 HG22 ILE A  30      -0.365   6.463  -4.883  1.00 98.76           H  
ATOM    490 HG23 ILE A  30      -0.605   6.420  -6.643  1.00 98.76           H  
ATOM    491  CD1 ILE A  30      -3.323   6.033  -6.813  1.00 98.76           C  
ATOM    492 HD11 ILE A  30      -2.500   5.343  -6.998  1.00 98.76           H  
ATOM    493 HD12 ILE A  30      -3.405   6.734  -7.643  1.00 98.76           H  
ATOM    494 HD13 ILE A  30      -4.245   5.456  -6.748  1.00 98.76           H  
ATOM    495  N   LYS A  31       0.315   9.825  -3.904  1.00 98.38           N  
ATOM    496  H   LYS A  31       0.468   9.061  -3.261  1.00 98.38           H  
ATOM    497  CA  LYS A  31       1.406  10.780  -4.126  1.00 98.38           C  
ATOM    498  HA  LYS A  31       1.135  11.440  -4.950  1.00 98.38           H  
ATOM    499  C   LYS A  31       2.679  10.046  -4.534  1.00 98.38           C  
ATOM    500  CB  LYS A  31       1.602  11.647  -2.877  1.00 98.38           C  
ATOM    501  HB2 LYS A  31       1.858  11.004  -2.035  1.00 98.38           H  
ATOM    502  HB3 LYS A  31       0.669  12.161  -2.647  1.00 98.38           H  
ATOM    503  O   LYS A  31       3.086   9.093  -3.874  1.00 98.38           O  
ATOM    504  CG  LYS A  31       2.713  12.688  -3.082  1.00 98.38           C  
ATOM    505  HG2 LYS A  31       3.632  12.191  -3.391  1.00 98.38           H  
ATOM    506  HG3 LYS A  31       2.418  13.392  -3.860  1.00 98.38           H  
ATOM    507  CD  LYS A  31       3.007  13.439  -1.784  1.00 98.38           C  
ATOM    508  HD2 LYS A  31       3.281  12.715  -1.016  1.00 98.38           H  
ATOM    509  HD3 LYS A  31       2.124  13.991  -1.460  1.00 98.38           H  
ATOM    510  CE  LYS A  31       4.179  14.393  -2.039  1.00 98.38           C  
ATOM    511  HE2 LYS A  31       3.861  15.193  -2.707  1.00 98.38           H  
ATOM    512  HE3 LYS A  31       4.958  13.842  -2.567  1.00 98.38           H  
ATOM    513  NZ  LYS A  31       4.723  14.931  -0.770  1.00 98.38           N  
ATOM    514  HZ1 LYS A  31       4.026  15.444  -0.249  1.00 98.38           H  
ATOM    515  HZ2 LYS A  31       5.517  15.525  -0.965  1.00 98.38           H  
ATOM    516  HZ3 LYS A  31       5.043  14.163  -0.198  1.00 98.38           H  
ATOM    517  N   VAL A  32       3.308  10.518  -5.609  1.00 96.31           N  
ATOM    518  H   VAL A  32       2.896  11.309  -6.082  1.00 96.31           H  
ATOM    519  CA  VAL A  32       4.504   9.918  -6.213  1.00 96.31           C  
ATOM    520  HA  VAL A  32       5.031   9.318  -5.472  1.00 96.31           H  
ATOM    521  C   VAL A  32       5.425  11.033  -6.703  1.00 96.31           C  
ATOM    522  CB  VAL A  32       4.115   9.009  -7.388  1.00 96.31           C  
ATOM    523  HB  VAL A  32       3.721   9.617  -8.202  1.00 96.31           H  
ATOM    524  O   VAL A  32       5.158  11.675  -7.724  1.00 96.31           O  
ATOM    525  CG1 VAL A  32       5.328   8.239  -7.892  1.00 96.31           C  
ATOM    526 HG11 VAL A  32       5.023   7.630  -8.743  1.00 96.31           H  
ATOM    527 HG12 VAL A  32       6.107   8.930  -8.214  1.00 96.31           H  
ATOM    528 HG13 VAL A  32       5.720   7.597  -7.102  1.00 96.31           H  
ATOM    529  CG2 VAL A  32       3.043   7.986  -7.027  1.00 96.31           C  
ATOM    530 HG21 VAL A  32       3.412   7.275  -6.287  1.00 96.31           H  
ATOM    531 HG22 VAL A  32       2.151   8.489  -6.652  1.00 96.31           H  
ATOM    532 HG23 VAL A  32       2.732   7.487  -7.944  1.00 96.31           H  
ATOM    533  N   GLY A  33       6.492  11.303  -5.952  1.00 93.24           N  
ATOM    534  H   GLY A  33       6.686  10.718  -5.151  1.00 93.24           H  
ATOM    535  CA  GLY A  33       7.261  12.537  -6.118  1.00 93.24           C  
ATOM    536  HA2 GLY A  33       7.737  12.542  -7.098  1.00 93.24           H  
ATOM    537  HA3 GLY A  33       8.039  12.600  -5.357  1.00 93.24           H  
ATOM    538  C   GLY A  33       6.346  13.761  -5.980  1.00 93.24           C  
ATOM    539  O   GLY A  33       5.632  13.900  -4.980  1.00 93.24           O  
ATOM    540  N   ASP A  34       6.328  14.605  -7.011  1.00 92.22           N  
ATOM    541  H   ASP A  34       7.007  14.479  -7.749  1.00 92.22           H  
ATOM    542  CA  ASP A  34       5.481  15.803  -7.080  1.00 92.22           C  
ATOM    543  HA  ASP A  34       5.342  16.195  -6.072  1.00 92.22           H  
ATOM    544  C   ASP A  34       4.077  15.540  -7.653  1.00 92.22           C  
ATOM    545  CB  ASP A  34       6.205  16.881  -7.897  1.00 92.22           C  
ATOM    546  HB2 ASP A  34       5.577  17.771  -7.952  1.00 92.22           H  
ATOM    547  HB3 ASP A  34       6.363  16.512  -8.911  1.00 92.22           H  
ATOM    548  O   ASP A  34       3.198  16.399  -7.569  1.00 92.22           O  
ATOM    549  CG  ASP A  34       7.544  17.275  -7.271  1.00 92.22           C  
ATOM    550  OD1 ASP A  34       7.601  17.344  -6.021  1.00 92.22           O  
ATOM    551  OD2 ASP A  34       8.494  17.475  -8.056  1.00 92.22           O  
ATOM    552  N   GLU A  35       3.833  14.355  -8.222  1.00 95.63           N  
ATOM    553  H   GLU A  35       4.530  13.628  -8.142  1.00 95.63           H  
ATOM    554  CA  GLU A  35       2.539  14.015  -8.810  1.00 95.63           C  
ATOM    555  HA  GLU A  35       2.128  14.925  -9.247  1.00 95.63           H  
ATOM    556  C   GLU A  35       1.560  13.529  -7.737  1.00 95.63           C  
ATOM    557  CB  GLU A  35       2.708  13.002  -9.953  1.00 95.63           C  
ATOM    558  HB2 GLU A  35       2.978  12.028  -9.546  1.00 95.63           H  
ATOM    559  HB3 GLU A  35       3.520  13.350 -10.593  1.00 95.63           H  
ATOM    560  O   GLU A  35       1.909  12.740  -6.855  1.00 95.63           O  
ATOM    561  CG  GLU A  35       1.430  12.872 -10.806  1.00 95.63           C  
ATOM    562  HG2 GLU A  35       0.630  12.465 -10.188  1.00 95.63           H  
ATOM    563  HG3 GLU A  35       1.126  13.869 -11.127  1.00 95.63           H  
ATOM    564  CD  GLU A  35       1.601  11.985 -12.053  1.00 95.63           C  
ATOM    565  OE1 GLU A  35       0.556  11.740 -12.717  1.00 95.63           O  
ATOM    566  OE2 GLU A  35       2.762  11.569 -12.329  1.00 95.63           O  
ATOM    567  N   LYS A  36       0.310  13.987  -7.836  1.00 97.78           N  
ATOM    568  H   LYS A  36       0.089  14.606  -8.603  1.00 97.78           H  
ATOM    569  CA  LYS A  36      -0.797  13.560  -6.980  1.00 97.78           C  
ATOM    570  HA  LYS A  36      -0.474  12.700  -6.394  1.00 97.78           H  
ATOM    571  C   LYS A  36      -1.979  13.126  -7.837  1.00 97.78           C  
ATOM    572  CB  LYS A  36      -1.208  14.676  -6.013  1.00 97.78           C  
ATOM    573  HB2 LYS A  36      -2.072  14.338  -5.441  1.00 97.78           H  
ATOM    574  HB3 LYS A  36      -1.501  15.553  -6.590  1.00 97.78           H  
ATOM    575  O   LYS A  36      -2.310  13.792  -8.816  1.00 97.78           O  
ATOM    576  CG  LYS A  36      -0.090  15.059  -5.033  1.00 97.78           C  
ATOM    577  HG2 LYS A  36       0.786  15.398  -5.585  1.00 97.78           H  
ATOM    578  HG3 LYS A  36       0.178  14.191  -4.430  1.00 97.78           H  
ATOM    579  CD  LYS A  36      -0.574  16.191  -4.121  1.00 97.78           C  
ATOM    580  HD2 LYS A  36      -0.919  17.017  -4.743  1.00 97.78           H  
ATOM    581  HD3 LYS A  36      -1.405  15.831  -3.514  1.00 97.78           H  
ATOM    582  CE  LYS A  36       0.562  16.678  -3.219  1.00 97.78           C  
ATOM    583  HE2 LYS A  36       0.876  15.851  -2.581  1.00 97.78           H  
ATOM    584  HE3 LYS A  36       1.402  16.960  -3.853  1.00 97.78           H  
ATOM    585  NZ  LYS A  36       0.120  17.836  -2.402  1.00 97.78           N  
ATOM    586  HZ1 LYS A  36      -0.183  18.585  -3.008  1.00 97.78           H  
ATOM    587  HZ2 LYS A  36      -0.659  17.577  -1.815  1.00 97.78           H  
ATOM    588  HZ3 LYS A  36       0.871  18.185  -1.823  1.00 97.78           H  
ATOM    589  N   ARG A  37      -2.638  12.039  -7.447  1.00 98.44           N  
ATOM    590  H   ARG A  37      -2.287  11.549  -6.636  1.00 98.44           H  
ATOM    591  CA  ARG A  37      -3.898  11.566  -8.033  1.00 98.44           C  
ATOM    592  HA  ARG A  37      -4.340  12.353  -8.645  1.00 98.44           H  
ATOM    593  C   ARG A  37      -4.872  11.258  -6.908  1.00 98.44           C  
ATOM    594  CB  ARG A  37      -3.659  10.313  -8.896  1.00 98.44           C  
ATOM    595  HB2 ARG A  37      -4.619   9.933  -9.245  1.00 98.44           H  
ATOM    596  HB3 ARG A  37      -3.215   9.540  -8.270  1.00 98.44           H  
ATOM    597  O   ARG A  37      -4.482  10.625  -5.936  1.00 98.44           O  
ATOM    598  CG  ARG A  37      -2.745  10.536 -10.111  1.00 98.44           C  
ATOM    599  HG2 ARG A  37      -1.807  10.994  -9.798  1.00 98.44           H  
ATOM    600  HG3 ARG A  37      -2.512   9.564 -10.545  1.00 98.44           H  
ATOM    601  CD  ARG A  37      -3.400  11.399 -11.192  1.00 98.44           C  
ATOM    602  HD2 ARG A  37      -3.596  12.394 -10.793  1.00 98.44           H  
ATOM    603  HD3 ARG A  37      -4.345  10.935 -11.478  1.00 98.44           H  
ATOM    604  NE  ARG A  37      -2.510  11.513 -12.357  1.00 98.44           N  
ATOM    605  HE  ARG A  37      -1.515  11.464 -12.190  1.00 98.44           H  
ATOM    606  NH1 ARG A  37      -4.091  11.803 -14.007  1.00 98.44           N  
ATOM    607 HH11 ARG A  37      -4.306  11.912 -14.987  1.00 98.44           H  
ATOM    608 HH12 ARG A  37      -4.821  11.748 -13.311  1.00 98.44           H  
ATOM    609  NH2 ARG A  37      -1.888  11.748 -14.486  1.00 98.44           N  
ATOM    610 HH21 ARG A  37      -0.947  11.682 -14.125  1.00 98.44           H  
ATOM    611 HH22 ARG A  37      -2.054  11.841 -15.478  1.00 98.44           H  
ATOM    612  CZ  ARG A  37      -2.848  11.687 -13.615  1.00 98.44           C  
ATOM    613  N   THR A  38      -6.119  11.679  -7.059  1.00 98.62           N  
ATOM    614  H   THR A  38      -6.378  12.167  -7.905  1.00 98.62           H  
ATOM    615  CA  THR A  38      -7.216  11.269  -6.179  1.00 98.62           C  
ATOM    616  HA  THR A  38      -6.833  10.681  -5.345  1.00 98.62           H  
ATOM    617  C   THR A  38      -8.160  10.402  -6.992  1.00 98.62           C  
ATOM    618  CB  THR A  38      -7.960  12.470  -5.586  1.00 98.62           C  
ATOM    619  HB  THR A  38      -8.404  13.058  -6.389  1.00 98.62           H  
ATOM    620  O   THR A  38      -8.496  10.763  -8.121  1.00 98.62           O  
ATOM    621  CG2 THR A  38      -9.057  12.041  -4.618  1.00 98.62           C  
ATOM    622 HG21 THR A  38      -9.481  12.907  -4.110  1.00 98.62           H  
ATOM    623 HG22 THR A  38      -9.867  11.548  -5.155  1.00 98.62           H  
ATOM    624 HG23 THR A  38      -8.658  11.352  -3.874  1.00 98.62           H  
ATOM    625  OG1 THR A  38      -7.080  13.297  -4.852  1.00 98.62           O  
ATOM    626  HG1 THR A  38      -7.634  14.005  -4.516  1.00 98.62           H  
ATOM    627  N   VAL A  39      -8.552   9.261  -6.439  1.00 98.50           N  
ATOM    628  H   VAL A  39      -8.197   9.014  -5.526  1.00 98.50           H  
ATOM    629  CA  VAL A  39      -9.454   8.308  -7.084  1.00 98.50           C  
ATOM    630  HA  VAL A  39      -9.954   8.783  -7.928  1.00 98.50           H  
ATOM    631  C   VAL A  39     -10.512   7.877  -6.088  1.00 98.50           C  
ATOM    632  CB  VAL A  39      -8.680   7.086  -7.607  1.00 98.50           C  
ATOM    633  HB  VAL A  39      -8.166   6.593  -6.782  1.00 98.50           H  
ATOM    634  O   VAL A  39     -10.185   7.370  -5.021  1.00 98.50           O  
ATOM    635  CG1 VAL A  39      -9.602   6.067  -8.283  1.00 98.50           C  
ATOM    636 HG11 VAL A  39     -10.119   6.517  -9.131  1.00 98.50           H  
ATOM    637 HG12 VAL A  39     -10.342   5.692  -7.576  1.00 98.50           H  
ATOM    638 HG13 VAL A  39      -9.014   5.213  -8.620  1.00 98.50           H  
ATOM    639  CG2 VAL A  39      -7.637   7.523  -8.640  1.00 98.50           C  
ATOM    640 HG21 VAL A  39      -6.797   8.008  -8.142  1.00 98.50           H  
ATOM    641 HG22 VAL A  39      -7.287   6.642  -9.179  1.00 98.50           H  
ATOM    642 HG23 VAL A  39      -8.087   8.209  -9.358  1.00 98.50           H  
ATOM    643  N   THR A  40     -11.778   8.034  -6.454  1.00 98.69           N  
ATOM    644  H   THR A  40     -11.993   8.491  -7.328  1.00 98.69           H  
ATOM    645  CA  THR A  40     -12.879   7.376  -5.753  1.00 98.69           C  
ATOM    646  HA  THR A  40     -12.638   7.297  -4.692  1.00 98.69           H  
ATOM    647  C   THR A  40     -13.056   5.977  -6.332  1.00 98.69           C  
ATOM    648  CB  THR A  40     -14.180   8.173  -5.883  1.00 98.69           C  
ATOM    649  HB  THR A  40     -14.532   8.112  -6.913  1.00 98.69           H  
ATOM    650  O   THR A  40     -13.165   5.828  -7.546  1.00 98.69           O  
ATOM    651  CG2 THR A  40     -15.273   7.636  -4.960  1.00 98.69           C  
ATOM    652 HG21 THR A  40     -14.921   7.624  -3.929  1.00 98.69           H  
ATOM    653 HG22 THR A  40     -16.153   8.274  -5.034  1.00 98.69           H  
ATOM    654 HG23 THR A  40     -15.550   6.626  -5.261  1.00 98.69           H  
ATOM    655  OG1 THR A  40     -13.973   9.535  -5.579  1.00 98.69           O  
ATOM    656  HG1 THR A  40     -13.643   9.635  -4.683  1.00 98.69           H  
ATOM    657  N   VAL A  41     -13.084   4.962  -5.472  1.00 98.75           N  
ATOM    658  H   VAL A  41     -12.950   5.171  -4.493  1.00 98.75           H  
ATOM    659  CA  VAL A  41     -13.309   3.560  -5.837  1.00 98.75           C  
ATOM    660  HA  VAL A  41     -13.396   3.474  -6.920  1.00 98.75           H  
ATOM    661  C   VAL A  41     -14.630   3.125  -5.212  1.00 98.75           C  
ATOM    662  CB  VAL A  41     -12.141   2.664  -5.379  1.00 98.75           C  
ATOM    663  HB  VAL A  41     -12.162   2.568  -4.293  1.00 98.75           H  
ATOM    664  O   VAL A  41     -14.766   3.070  -3.985  1.00 98.75           O  
ATOM    665  CG1 VAL A  41     -12.251   1.269  -6.003  1.00 98.75           C  
ATOM    666 HG11 VAL A  41     -12.184   1.336  -7.089  1.00 98.75           H  
ATOM    667 HG12 VAL A  41     -11.448   0.628  -5.639  1.00 98.75           H  
ATOM    668 HG13 VAL A  41     -13.207   0.812  -5.748  1.00 98.75           H  
ATOM    669  CG2 VAL A  41     -10.772   3.234  -5.772  1.00 98.75           C  
ATOM    670 HG21 VAL A  41     -10.602   4.193  -5.281  1.00 98.75           H  
ATOM    671 HG22 VAL A  41     -10.722   3.365  -6.853  1.00 98.75           H  
ATOM    672 HG23 VAL A  41      -9.990   2.547  -5.449  1.00 98.75           H  
ATOM    673  N   ASN A  42     -15.632   2.855  -6.042  1.00 98.65           N  
ATOM    674  H   ASN A  42     -15.456   2.882  -7.036  1.00 98.65           H  
ATOM    675  CA  ASN A  42     -16.958   2.440  -5.596  1.00 98.65           C  
ATOM    676  HA  ASN A  42     -17.247   3.088  -4.768  1.00 98.65           H  
ATOM    677  C   ASN A  42     -16.956   0.985  -5.091  1.00 98.65           C  
ATOM    678  CB  ASN A  42     -17.962   2.652  -6.738  1.00 98.65           C  
ATOM    679  HB2 ASN A  42     -18.950   2.290  -6.451  1.00 98.65           H  
ATOM    680  HB3 ASN A  42     -17.644   2.090  -7.615  1.00 98.65           H  
ATOM    681  O   ASN A  42     -16.043   0.221  -5.405  1.00 98.65           O  
ATOM    682  CG  ASN A  42     -18.096   4.119  -7.086  1.00 98.65           C  
ATOM    683  ND2 ASN A  42     -17.573   4.524  -8.216  1.00 98.65           N  
ATOM    684 HD21 ASN A  42     -16.924   3.905  -8.680  1.00 98.65           H  
ATOM    685 HD22 ASN A  42     -17.565   5.516  -8.406  1.00 98.65           H  
ATOM    686  OD1 ASN A  42     -18.640   4.904  -6.323  1.00 98.65           O  
ATOM    687  N   PRO A  43     -17.968   0.569  -4.310  1.00 98.62           N  
ATOM    688  CA  PRO A  43     -18.116  -0.821  -3.881  1.00 98.62           C  
ATOM    689  HA  PRO A  43     -17.339  -1.051  -3.152  1.00 98.62           H  
ATOM    690  C   PRO A  43     -18.046  -1.818  -5.046  1.00 98.62           C  
ATOM    691  CB  PRO A  43     -19.485  -0.874  -3.196  1.00 98.62           C  
ATOM    692  HB2 PRO A  43     -20.275  -1.021  -3.932  1.00 98.62           H  
ATOM    693  HB3 PRO A  43     -19.537  -1.649  -2.431  1.00 98.62           H  
ATOM    694  O   PRO A  43     -18.786  -1.692  -6.022  1.00 98.62           O  
ATOM    695  CG  PRO A  43     -19.602   0.526  -2.610  1.00 98.62           C  
ATOM    696  HG2 PRO A  43     -20.634   0.795  -2.383  1.00 98.62           H  
ATOM    697  HG3 PRO A  43     -18.969   0.588  -1.725  1.00 98.62           H  
ATOM    698  CD  PRO A  43     -19.013   1.390  -3.718  1.00 98.62           C  
ATOM    699  HD2 PRO A  43     -18.616   2.314  -3.299  1.00 98.62           H  
ATOM    700  HD3 PRO A  43     -19.781   1.604  -4.462  1.00 98.62           H  
ATOM    701  N   GLY A  44     -17.169  -2.816  -4.935  1.00 98.39           N  
ATOM    702  H   GLY A  44     -16.530  -2.808  -4.153  1.00 98.39           H  
ATOM    703  CA  GLY A  44     -16.939  -3.842  -5.956  1.00 98.39           C  
ATOM    704  HA2 GLY A  44     -17.900  -4.203  -6.321  1.00 98.39           H  
ATOM    705  HA3 GLY A  44     -16.406  -4.674  -5.494  1.00 98.39           H  
ATOM    706  C   GLY A  44     -16.118  -3.381  -7.166  1.00 98.39           C  
ATOM    707  O   GLY A  44     -15.880  -4.183  -8.068  1.00 98.39           O  
ATOM    708  N   GLU A  45     -15.688  -2.118  -7.205  1.00 98.61           N  
ATOM    709  H   GLU A  45     -15.889  -1.508  -6.425  1.00 98.61           H  
ATOM    710  CA  GLU A  45     -14.912  -1.555  -8.307  1.00 98.61           C  
ATOM    711  HA  GLU A  45     -15.268  -2.009  -9.232  1.00 98.61           H  
ATOM    712  C   GLU A  45     -13.417  -1.879  -8.172  1.00 98.61           C  
ATOM    713  CB  GLU A  45     -15.178  -0.042  -8.405  1.00 98.61           C  
ATOM    714  HB2 GLU A  45     -14.699   0.457  -7.563  1.00 98.61           H  
ATOM    715  HB3 GLU A  45     -16.254   0.123  -8.347  1.00 98.61           H  
ATOM    716  O   GLU A  45     -12.860  -1.944  -7.069  1.00 98.61           O  
ATOM    717  CG  GLU A  45     -14.666   0.596  -9.705  1.00 98.61           C  
ATOM    718  HG2 GLU A  45     -13.580   0.505  -9.743  1.00 98.61           H  
ATOM    719  HG3 GLU A  45     -15.080   0.040 -10.546  1.00 98.61           H  
ATOM    720  CD  GLU A  45     -15.048   2.082  -9.840  1.00 98.61           C  
ATOM    721  OE1 GLU A  45     -15.022   2.582 -10.983  1.00 98.61           O  
ATOM    722  OE2 GLU A  45     -15.402   2.721  -8.818  1.00 98.61           O  
ATOM    723  N   GLU A  46     -12.758  -2.044  -9.320  1.00 98.64           N  
ATOM    724  H   GLU A  46     -13.271  -1.940 -10.185  1.00 98.64           H  
ATOM    725  CA  GLU A  46     -11.304  -2.056  -9.441  1.00 98.64           C  
ATOM    726  HA  GLU A  46     -10.893  -1.815  -8.461  1.00 98.64           H  
ATOM    727  C   GLU A  46     -10.867  -0.959 -10.422  1.00 98.64           C  
ATOM    728  CB  GLU A  46     -10.793  -3.464  -9.811  1.00 98.64           C  
ATOM    729  HB2 GLU A  46     -11.148  -4.149  -9.041  1.00 98.64           H  
ATOM    730  HB3 GLU A  46     -11.215  -3.771 -10.768  1.00 98.64           H  
ATOM    731  O   GLU A  46     -11.342  -0.907 -11.557  1.00 98.64           O  
ATOM    732  CG  GLU A  46      -9.253  -3.556  -9.880  1.00 98.64           C  
ATOM    733  HG2 GLU A  46      -8.838  -3.019  -9.027  1.00 98.64           H  
ATOM    734  HG3 GLU A  46      -8.909  -3.056 -10.785  1.00 98.64           H  
ATOM    735  CD  GLU A  46      -8.689  -4.993  -9.845  1.00 98.64           C  
ATOM    736  OE1 GLU A  46      -7.445  -5.138  -9.710  1.00 98.64           O  
ATOM    737  OE2 GLU A  46      -9.463  -5.978  -9.837  1.00 98.64           O  
ATOM    738  N   VAL A  47      -9.965  -0.079  -9.983  1.00 98.62           N  
ATOM    739  H   VAL A  47      -9.604  -0.211  -9.049  1.00 98.62           H  
ATOM    740  CA  VAL A  47      -9.441   1.050 -10.765  1.00 98.62           C  
ATOM    741  HA  VAL A  47      -9.867   1.012 -11.767  1.00 98.62           H  
ATOM    742  C   VAL A  47      -7.927   0.925 -10.889  1.00 98.62           C  
ATOM    743  CB  VAL A  47      -9.828   2.412 -10.146  1.00 98.62           C  
ATOM    744  HB  VAL A  47      -9.387   2.497  -9.152  1.00 98.62           H  
ATOM    745  O   VAL A  47      -7.242   0.629  -9.913  1.00 98.62           O  
ATOM    746  CG1 VAL A  47      -9.310   3.572 -11.011  1.00 98.62           C  
ATOM    747 HG11 VAL A  47      -8.225   3.646 -10.938  1.00 98.62           H  
ATOM    748 HG12 VAL A  47      -9.598   3.418 -12.051  1.00 98.62           H  
ATOM    749 HG13 VAL A  47      -9.745   4.513 -10.676  1.00 98.62           H  
ATOM    750  CG2 VAL A  47     -11.346   2.569 -10.013  1.00 98.62           C  
ATOM    751 HG21 VAL A  47     -11.596   3.549  -9.606  1.00 98.62           H  
ATOM    752 HG22 VAL A  47     -11.831   2.452 -10.982  1.00 98.62           H  
ATOM    753 HG23 VAL A  47     -11.740   1.815  -9.331  1.00 98.62           H  
ATOM    754  N   GLU A  48      -7.383   1.192 -12.077  1.00 98.64           N  
ATOM    755  H   GLU A  48      -7.991   1.465 -12.836  1.00 98.64           H  
ATOM    756  CA  GLU A  48      -5.938   1.268 -12.304  1.00 98.64           C  
ATOM    757  HA  GLU A  48      -5.427   0.905 -11.413  1.00 98.64           H  
ATOM    758  C   GLU A  48      -5.496   2.720 -12.532  1.00 98.64           C  
ATOM    759  CB  GLU A  48      -5.517   0.334 -13.455  1.00 98.64           C  
ATOM    760  HB2 GLU A  48      -5.916   0.712 -14.396  1.00 98.64           H  
ATOM    761  HB3 GLU A  48      -5.934  -0.657 -13.274  1.00 98.64           H  
ATOM    762  O   GLU A  48      -6.054   3.438 -13.362  1.00 98.64           O  
ATOM    763  CG  GLU A  48      -3.988   0.207 -13.559  1.00 98.64           C  
ATOM    764  HG2 GLU A  48      -3.557   1.189 -13.754  1.00 98.64           H  
ATOM    765  HG3 GLU A  48      -3.595  -0.135 -12.601  1.00 98.64           H  
ATOM    766  CD  GLU A  48      -3.546  -0.769 -14.664  1.00 98.64           C  
ATOM    767  OE1 GLU A  48      -3.149  -0.283 -15.744  1.00 98.64           O  
ATOM    768  OE2 GLU A  48      -3.514  -2.002 -14.408  1.00 98.64           O  
ATOM    769  N   VAL A  49      -4.454   3.143 -11.817  1.00 98.31           N  
ATOM    770  H   VAL A  49      -4.077   2.511 -11.126  1.00 98.31           H  
ATOM    771  CA  VAL A  49      -3.782   4.433 -11.992  1.00 98.31           C  
ATOM    772  HA  VAL A  49      -4.285   4.993 -12.781  1.00 98.31           H  
ATOM    773  C   VAL A  49      -2.344   4.175 -12.408  1.00 98.31           C  
ATOM    774  CB  VAL A  49      -3.812   5.282 -10.710  1.00 98.31           C  
ATOM    775  HB  VAL A  49      -3.155   4.840  -9.962  1.00 98.31           H  
ATOM    776  O   VAL A  49      -1.620   3.449 -11.730  1.00 98.31           O  
ATOM    777  CG1 VAL A  49      -3.336   6.714 -10.995  1.00 98.31           C  
ATOM    778 HG11 VAL A  49      -3.356   7.293 -10.072  1.00 98.31           H  
ATOM    779 HG12 VAL A  49      -2.314   6.709 -11.373  1.00 98.31           H  
ATOM    780 HG13 VAL A  49      -3.990   7.187 -11.728  1.00 98.31           H  
ATOM    781  CG2 VAL A  49      -5.215   5.368 -10.115  1.00 98.31           C  
ATOM    782 HG21 VAL A  49      -5.915   5.751 -10.858  1.00 98.31           H  
ATOM    783 HG22 VAL A  49      -5.191   6.021  -9.243  1.00 98.31           H  
ATOM    784 HG23 VAL A  49      -5.547   4.384  -9.785  1.00 98.31           H  
ATOM    785  N   THR A  50      -1.909   4.783 -13.508  1.00 97.63           N  
ATOM    786  H   THR A  50      -2.533   5.404 -14.003  1.00 97.63           H  
ATOM    787  CA  THR A  50      -0.528   4.654 -13.988  1.00 97.63           C  
ATOM    788  HA  THR A  50      -0.002   3.912 -13.388  1.00 97.63           H  
ATOM    789  C   THR A  50       0.217   5.972 -13.839  1.00 97.63           C  
ATOM    790  CB  THR A  50      -0.481   4.144 -15.432  1.00 97.63           C  
ATOM    791  HB  THR A  50      -1.030   4.823 -16.085  1.00 97.63           H  
ATOM    792  O   THR A  50      -0.282   7.027 -14.229  1.00 97.63           O  
ATOM    793  CG2 THR A  50       0.949   3.980 -15.953  1.00 97.63           C  
ATOM    794 HG21 THR A  50       0.925   3.495 -16.929  1.00 97.63           H  
ATOM    795 HG22 THR A  50       1.530   3.369 -15.262  1.00 97.63           H  
ATOM    796 HG23 THR A  50       1.425   4.954 -16.064  1.00 97.63           H  
ATOM    797  OG1 THR A  50      -1.046   2.858 -15.510  1.00 97.63           O  
ATOM    798  HG1 THR A  50      -1.969   2.884 -15.246  1.00 97.63           H  
ATOM    799  N   PHE A  51       1.437   5.885 -13.318  1.00 96.59           N  
ATOM    800  H   PHE A  51       1.754   4.976 -13.013  1.00 96.59           H  
ATOM    801  CA  PHE A  51       2.412   6.966 -13.255  1.00 96.59           C  
ATOM    802  HA  PHE A  51       1.960   7.894 -13.604  1.00 96.59           H  
ATOM    803  C   PHE A  51       3.595   6.624 -14.155  1.00 96.59           C  
ATOM    804  CB  PHE A  51       2.882   7.167 -11.809  1.00 96.59           C  
ATOM    805  HB2 PHE A  51       3.346   6.247 -11.456  1.00 96.59           H  
ATOM    806  HB3 PHE A  51       3.646   7.945 -11.799  1.00 96.59           H  
ATOM    807  O   PHE A  51       3.987   5.459 -14.254  1.00 96.59           O  
ATOM    808  CG  PHE A  51       1.780   7.556 -10.847  1.00 96.59           C  
ATOM    809  CD1 PHE A  51       1.622   8.899 -10.468  1.00 96.59           C  
ATOM    810  HD1 PHE A  51       2.300   9.648 -10.850  1.00 96.59           H  
ATOM    811  CD2 PHE A  51       0.910   6.577 -10.330  1.00 96.59           C  
ATOM    812  HD2 PHE A  51       1.022   5.543 -10.619  1.00 96.59           H  
ATOM    813  CE1 PHE A  51       0.598   9.269  -9.582  1.00 96.59           C  
ATOM    814  HE1 PHE A  51       0.492  10.299  -9.278  1.00 96.59           H  
ATOM    815  CE2 PHE A  51      -0.118   6.945  -9.448  1.00 96.59           C  
ATOM    816  HE2 PHE A  51      -0.790   6.192  -9.063  1.00 96.59           H  
ATOM    817  CZ  PHE A  51      -0.273   8.291  -9.076  1.00 96.59           C  
ATOM    818  HZ  PHE A  51      -1.060   8.574  -8.393  1.00 96.59           H  
ATOM    819  N   SER A  52       4.194   7.644 -14.763  1.00 94.31           N  
ATOM    820  H   SER A  52       3.819   8.573 -14.639  1.00 94.31           H  
ATOM    821  CA  SER A  52       5.431   7.506 -15.534  1.00 94.31           C  
ATOM    822  HA  SER A  52       5.809   6.490 -15.414  1.00 94.31           H  
ATOM    823  C   SER A  52       6.508   8.442 -14.997  1.00 94.31           C  
ATOM    824  CB  SER A  52       5.190   7.712 -17.032  1.00 94.31           C  
ATOM    825  HB2 SER A  52       4.778   8.706 -17.209  1.00 94.31           H  
ATOM    826  HB3 SER A  52       6.133   7.615 -17.568  1.00 94.31           H  
ATOM    827  O   SER A  52       6.217   9.537 -14.489  1.00 94.31           O  
ATOM    828  OG  SER A  52       4.287   6.729 -17.501  1.00 94.31           O  
ATOM    829  HG  SER A  52       4.672   5.881 -17.267  1.00 94.31           H  
ATOM    830  N   ALA A  53       7.755   7.994 -15.082  1.00 87.95           N  
ATOM    831  H   ALA A  53       7.924   7.067 -15.445  1.00 87.95           H  
ATOM    832  CA  ALA A  53       8.913   8.738 -14.627  1.00 87.95           C  
ATOM    833  HA  ALA A  53       8.701   9.806 -14.674  1.00 87.95           H  
ATOM    834  C   ALA A  53      10.128   8.438 -15.506  1.00 87.95           C  
ATOM    835  CB  ALA A  53       9.203   8.354 -13.175  1.00 87.95           C  
ATOM    836  HB1 ALA A  53       8.291   8.378 -12.579  1.00 87.95           H  
ATOM    837  HB2 ALA A  53       9.940   9.048 -12.770  1.00 87.95           H  
ATOM    838  HB3 ALA A  53       9.611   7.345 -13.129  1.00 87.95           H  
ATOM    839  O   ALA A  53      10.525   7.289 -15.647  1.00 87.95           O  
ATOM    840  N   ASN A  54      10.763   9.489 -16.027  1.00 85.76           N  
ATOM    841  H   ASN A  54      10.360  10.410 -15.932  1.00 85.76           H  
ATOM    842  CA  ASN A  54      12.095   9.362 -16.629  1.00 85.76           C  
ATOM    843  HA  ASN A  54      12.130   8.464 -17.247  1.00 85.76           H  
ATOM    844  C   ASN A  54      13.188   9.217 -15.557  1.00 85.76           C  
ATOM    845  CB  ASN A  54      12.361  10.589 -17.514  1.00 85.76           C  
ATOM    846  HB2 ASN A  54      12.303  11.492 -16.907  1.00 85.76           H  
ATOM    847  HB3 ASN A  54      13.371  10.517 -17.917  1.00 85.76           H  
ATOM    848  O   ASN A  54      14.281   8.743 -15.847  1.00 85.76           O  
ATOM    849  CG  ASN A  54      11.409  10.698 -18.689  1.00 85.76           C  
ATOM    850  ND2 ASN A  54      11.089  11.899 -19.110  1.00 85.76           N  
ATOM    851 HD21 ASN A  54      11.516  12.720 -18.707  1.00 85.76           H  
ATOM    852 HD22 ASN A  54      10.477  11.919 -19.913  1.00 85.76           H  
ATOM    853  OD1 ASN A  54      10.928   9.734 -19.247  1.00 85.76           O  
ATOM    854  N   ASP A  55      12.891   9.652 -14.329  1.00 82.93           N  
ATOM    855  H   ASP A  55      11.952   9.983 -14.156  1.00 82.93           H  
ATOM    856  CA  ASP A  55      13.748   9.500 -13.160  1.00 82.93           C  
ATOM    857  HA  ASP A  55      14.774   9.332 -13.488  1.00 82.93           H  
ATOM    858  C   ASP A  55      13.255   8.315 -12.310  1.00 82.93           C  
ATOM    859  CB  ASP A  55      13.753  10.810 -12.357  1.00 82.93           C  
ATOM    860  HB2 ASP A  55      14.148  11.606 -12.988  1.00 82.93           H  
ATOM    861  HB3 ASP A  55      12.729  11.069 -12.087  1.00 82.93           H  
ATOM    862  O   ASP A  55      12.168   8.411 -11.724  1.00 82.93           O  
ATOM    863  CG  ASP A  55      14.598  10.727 -11.080  1.00 82.93           C  
ATOM    864  OD1 ASP A  55      15.266   9.689 -10.865  1.00 82.93           O  
ATOM    865  OD2 ASP A  55      14.540  11.698 -10.300  1.00 82.93           O  
ATOM    866  N   PRO A  56      14.023   7.214 -12.194  1.00 71.74           N  
ATOM    867  CA  PRO A  56      13.632   6.070 -11.373  1.00 71.74           C  
ATOM    868  HA  PRO A  56      12.685   5.668 -11.733  1.00 71.74           H  
ATOM    869  C   PRO A  56      13.457   6.436  -9.890  1.00 71.74           C  
ATOM    870  CB  PRO A  56      14.735   5.027 -11.588  1.00 71.74           C  
ATOM    871  HB2 PRO A  56      14.460   4.382 -12.422  1.00 71.74           H  
ATOM    872  HB3 PRO A  56      14.918   4.429 -10.695  1.00 71.74           H  
ATOM    873  O   PRO A  56      12.663   5.802  -9.195  1.00 71.74           O  
ATOM    874  CG  PRO A  56      15.959   5.857 -11.974  1.00 71.74           C  
ATOM    875  HG2 PRO A  56      16.441   6.241 -11.075  1.00 71.74           H  
ATOM    876  HG3 PRO A  56      16.665   5.286 -12.577  1.00 71.74           H  
ATOM    877  CD  PRO A  56      15.351   7.014 -12.759  1.00 71.74           C  
ATOM    878  HD2 PRO A  56      15.985   7.893 -12.641  1.00 71.74           H  
ATOM    879  HD3 PRO A  56      15.261   6.748 -13.812  1.00 71.74           H  
ATOM    880  N   HIS A  57      14.115   7.494  -9.397  1.00 83.39           N  
ATOM    881  H   HIS A  57      14.693   8.051 -10.010  1.00 83.39           H  
ATOM    882  CA  HIS A  57      13.986   7.932  -8.008  1.00 83.39           C  
ATOM    883  HA  HIS A  57      14.114   7.059  -7.368  1.00 83.39           H  
ATOM    884  C   HIS A  57      12.609   8.520  -7.677  1.00 83.39           C  
ATOM    885  CB  HIS A  57      15.093   8.937  -7.673  1.00 83.39           C  
ATOM    886  HB2 HIS A  57      14.987   9.824  -8.298  1.00 83.39           H  
ATOM    887  HB3 HIS A  57      14.980   9.251  -6.635  1.00 83.39           H  
ATOM    888  O   HIS A  57      12.225   8.532  -6.504  1.00 83.39           O  
ATOM    889  CG  HIS A  57      16.477   8.369  -7.837  1.00 83.39           C  
ATOM    890  CD2 HIS A  57      17.484   8.857  -8.626  1.00 83.39           C  
ATOM    891  HD2 HIS A  57      17.420   9.728  -9.262  1.00 83.39           H  
ATOM    892  ND1 HIS A  57      16.951   7.234  -7.225  1.00 83.39           N  
ATOM    893  HD1 HIS A  57      16.396   6.605  -6.662  1.00 83.39           H  
ATOM    894  CE1 HIS A  57      18.221   7.048  -7.619  1.00 83.39           C  
ATOM    895  HE1 HIS A  57      18.850   6.221  -7.325  1.00 83.39           H  
ATOM    896  NE2 HIS A  57      18.595   8.016  -8.467  1.00 83.39           N  
ATOM    897  N   LYS A  58      11.815   8.938  -8.679  1.00 87.21           N  
ATOM    898  H   LYS A  58      12.180   8.884  -9.620  1.00 87.21           H  
ATOM    899  CA  LYS A  58      10.434   9.422  -8.476  1.00 87.21           C  
ATOM    900  HA  LYS A  58      10.470  10.290  -7.818  1.00 87.21           H  
ATOM    901  C   LYS A  58       9.559   8.377  -7.769  1.00 87.21           C  
ATOM    902  CB  LYS A  58       9.842   9.856  -9.835  1.00 87.21           C  
ATOM    903  HB2 LYS A  58      10.452  10.663 -10.239  1.00 87.21           H  
ATOM    904  HB3 LYS A  58       9.891   9.005 -10.515  1.00 87.21           H  
ATOM    905  O   LYS A  58       8.639   8.742  -7.035  1.00 87.21           O  
ATOM    906  CG  LYS A  58       8.374  10.321  -9.748  1.00 87.21           C  
ATOM    907  HG2 LYS A  58       8.260  11.006  -8.907  1.00 87.21           H  
ATOM    908  HG3 LYS A  58       7.765   9.436  -9.562  1.00 87.21           H  
ATOM    909  CD  LYS A  58       7.827  11.007 -11.017  1.00 87.21           C  
ATOM    910  HD2 LYS A  58       8.277  11.995 -11.117  1.00 87.21           H  
ATOM    911  HD3 LYS A  58       8.092  10.420 -11.896  1.00 87.21           H  
ATOM    912  CE  LYS A  58       6.290  11.134 -10.938  1.00 87.21           C  
ATOM    913  HE2 LYS A  58       5.893  10.183 -10.584  1.00 87.21           H  
ATOM    914  HE3 LYS A  58       6.031  11.882 -10.189  1.00 87.21           H  
ATOM    915  NZ  LYS A  58       5.647  11.461 -12.246  1.00 87.21           N  
ATOM    916  HZ1 LYS A  58       5.925  12.372 -12.584  1.00 87.21           H  
ATOM    917  HZ2 LYS A  58       4.640  11.468 -12.170  1.00 87.21           H  
ATOM    918  HZ3 LYS A  58       5.866  10.771 -12.951  1.00 87.21           H  
ATOM    919  N   PHE A  59       9.860   7.091  -7.949  1.00 91.19           N  
ATOM    920  H   PHE A  59      10.642   6.870  -8.548  1.00 91.19           H  
ATOM    921  CA  PHE A  59       9.124   5.970  -7.366  1.00 91.19           C  
ATOM    922  HA  PHE A  59       8.102   6.285  -7.152  1.00 91.19           H  
ATOM    923  C   PHE A  59       9.667   5.491  -6.014  1.00 91.19           C  
ATOM    924  CB  PHE A  59       9.071   4.843  -8.405  1.00 91.19           C  
ATOM    925  HB2 PHE A  59      10.095   4.536  -8.620  1.00 91.19           H  
ATOM    926  HB3 PHE A  59       8.573   3.979  -7.965  1.00 91.19           H  
ATOM    927  O   PHE A  59       9.121   4.548  -5.451  1.00 91.19           O  
ATOM    928  CG  PHE A  59       8.377   5.177  -9.717  1.00 91.19           C  
ATOM    929  CD1 PHE A  59       7.277   6.054  -9.763  1.00 91.19           C  
ATOM    930  HD1 PHE A  59       6.899   6.477  -8.843  1.00 91.19           H  
ATOM    931  CD2 PHE A  59       8.836   4.597 -10.911  1.00 91.19           C  
ATOM    932  HD2 PHE A  59       9.677   3.920 -10.897  1.00 91.19           H  
ATOM    933  CE1 PHE A  59       6.657   6.373 -10.984  1.00 91.19           C  
ATOM    934  HE1 PHE A  59       5.814   7.047 -11.008  1.00 91.19           H  
ATOM    935  CE2 PHE A  59       8.210   4.898 -12.132  1.00 91.19           C  
ATOM    936  HE2 PHE A  59       8.577   4.447 -13.042  1.00 91.19           H  
ATOM    937  CZ  PHE A  59       7.123   5.786 -12.173  1.00 91.19           C  
ATOM    938  HZ  PHE A  59       6.648   6.004 -13.118  1.00 91.19           H  
ATOM    939  N   ASN A  60      10.685   6.147  -5.444  1.00 92.39           N  
ATOM    940  H   ASN A  60      11.135   6.890  -5.960  1.00 92.39           H  
ATOM    941  CA  ASN A  60      11.305   5.701  -4.191  1.00 92.39           C  
ATOM    942  HA  ASN A  60      11.506   4.633  -4.270  1.00 92.39           H  
ATOM    943  C   ASN A  60      10.420   5.895  -2.952  1.00 92.39           C  
ATOM    944  CB  ASN A  60      12.650   6.420  -3.992  1.00 92.39           C  
ATOM    945  HB2 ASN A  60      12.960   6.295  -2.954  1.00 92.39           H  
ATOM    946  HB3 ASN A  60      12.549   7.487  -4.189  1.00 92.39           H  
ATOM    947  O   ASN A  60      10.660   5.253  -1.930  1.00 92.39           O  
ATOM    948  CG  ASN A  60      13.765   5.843  -4.839  1.00 92.39           C  
ATOM    949  ND2 ASN A  60      14.969   6.339  -4.688  1.00 92.39           N  
ATOM    950 HD21 ASN A  60      15.128   7.066  -4.006  1.00 92.39           H  
ATOM    951 HD22 ASN A  60      15.704   5.729  -5.016  1.00 92.39           H  
ATOM    952  OD1 ASN A  60      13.611   4.911  -5.603  1.00 92.39           O  
ATOM    953  N   ARG A  61       9.445   6.813  -3.007  1.00 96.27           N  
ATOM    954  H   ARG A  61       9.304   7.284  -3.890  1.00 96.27           H  
ATOM    955  CA  ARG A  61       8.614   7.190  -1.852  1.00 96.27           C  
ATOM    956  HA  ARG A  61       8.658   6.371  -1.134  1.00 96.27           H  
ATOM    957  C   ARG A  61       7.124   7.350  -2.190  1.00 96.27           C  
ATOM    958  CB  ARG A  61       9.188   8.440  -1.161  1.00 96.27           C  
ATOM    959  HB2 ARG A  61       8.517   8.725  -0.350  1.00 96.27           H  
ATOM    960  HB3 ARG A  61       9.224   9.259  -1.880  1.00 96.27           H  
ATOM    961  O   ARG A  61       6.593   8.454  -2.039  1.00 96.27           O  
ATOM    962  CG  ARG A  61      10.583   8.229  -0.559  1.00 96.27           C  
ATOM    963  HG2 ARG A  61      10.541   7.438   0.190  1.00 96.27           H  
ATOM    964  HG3 ARG A  61      11.293   7.950  -1.338  1.00 96.27           H  
ATOM    965  CD  ARG A  61      11.055   9.534   0.087  1.00 96.27           C  
ATOM    966  HD2 ARG A  61      11.090  10.308  -0.680  1.00 96.27           H  
ATOM    967  HD3 ARG A  61      10.334   9.846   0.842  1.00 96.27           H  
ATOM    968  NE  ARG A  61      12.398   9.398   0.678  1.00 96.27           N  
ATOM    969  HE  ARG A  61      13.200   9.508   0.074  1.00 96.27           H  
ATOM    970  NH1 ARG A  61      11.797   8.971   2.858  1.00 96.27           N  
ATOM    971 HH11 ARG A  61      12.071   8.386   3.634  1.00 96.27           H  
ATOM    972 HH12 ARG A  61      10.832   8.889   2.572  1.00 96.27           H  
ATOM    973  NH2 ARG A  61      13.941   9.119   2.293  1.00 96.27           N  
ATOM    974 HH21 ARG A  61      14.285   8.172   2.226  1.00 96.27           H  
ATOM    975 HH22 ARG A  61      14.096   9.322   3.270  1.00 96.27           H  
ATOM    976  CZ  ARG A  61      12.698   9.169   1.939  1.00 96.27           C  
ATOM    977  N   PRO A  62       6.440   6.313  -2.708  1.00 97.81           N  
ATOM    978  CA  PRO A  62       5.019   6.410  -2.976  1.00 97.81           C  
ATOM    979  HA  PRO A  62       4.810   7.330  -3.523  1.00 97.81           H  
ATOM    980  C   PRO A  62       4.242   6.423  -1.657  1.00 97.81           C  
ATOM    981  CB  PRO A  62       4.678   5.222  -3.871  1.00 97.81           C  
ATOM    982  HB2 PRO A  62       4.875   5.483  -4.911  1.00 97.81           H  
ATOM    983  HB3 PRO A  62       3.645   4.896  -3.750  1.00 97.81           H  
ATOM    984  O   PRO A  62       4.576   5.729  -0.692  1.00 97.81           O  
ATOM    985  CG  PRO A  62       5.673   4.158  -3.420  1.00 97.81           C  
ATOM    986  HG2 PRO A  62       5.924   3.482  -4.237  1.00 97.81           H  
ATOM    987  HG3 PRO A  62       5.235   3.601  -2.591  1.00 97.81           H  
ATOM    988  CD  PRO A  62       6.900   4.956  -2.959  1.00 97.81           C  
ATOM    989  HD2 PRO A  62       7.341   4.513  -2.066  1.00 97.81           H  
ATOM    990  HD3 PRO A  62       7.635   4.977  -3.764  1.00 97.81           H  
ATOM    991  N   GLN A  63       3.188   7.224  -1.632  1.00 98.66           N  
ATOM    992  H   GLN A  63       2.988   7.776  -2.453  1.00 98.66           H  
ATOM    993  CA  GLN A  63       2.295   7.362  -0.494  1.00 98.66           C  
ATOM    994  HA  GLN A  63       2.523   6.597   0.247  1.00 98.66           H  
ATOM    995  C   GLN A  63       0.854   7.155  -0.953  1.00 98.66           C  
ATOM    996  CB  GLN A  63       2.530   8.733   0.151  1.00 98.66           C  
ATOM    997  HB2 GLN A  63       3.527   8.748   0.591  1.00 98.66           H  
ATOM    998  HB3 GLN A  63       2.490   9.498  -0.625  1.00 98.66           H  
ATOM    999  O   GLN A  63       0.438   7.700  -1.977  1.00 98.66           O  
ATOM   1000  CG  GLN A  63       1.498   9.078   1.231  1.00 98.66           C  
ATOM   1001  HG2 GLN A  63       1.575   8.373   2.059  1.00 98.66           H  
ATOM   1002  HG3 GLN A  63       0.492   9.000   0.817  1.00 98.66           H  
ATOM   1003  CD  GLN A  63       1.654  10.495   1.761  1.00 98.66           C  
ATOM   1004  NE2 GLN A  63       0.579  11.052   2.265  1.00 98.66           N  
ATOM   1005 HE21 GLN A  63       0.803  11.477   3.154  1.00 98.66           H  
ATOM   1006 HE22 GLN A  63      -0.256  10.484   2.282  1.00 98.66           H  
ATOM   1007  OE1 GLN A  63       2.705  11.125   1.706  1.00 98.66           O  
ATOM   1008  N   PHE A  64       0.099   6.414  -0.151  1.00 98.84           N  
ATOM   1009  H   PHE A  64       0.531   5.997   0.661  1.00 98.84           H  
ATOM   1010  CA  PHE A  64      -1.319   6.150  -0.343  1.00 98.84           C  
ATOM   1011  HA  PHE A  64      -1.692   6.725  -1.190  1.00 98.84           H  
ATOM   1012  C   PHE A  64      -2.061   6.580   0.919  1.00 98.84           C  
ATOM   1013  CB  PHE A  64      -1.533   4.658  -0.647  1.00 98.84           C  
ATOM   1014  HB2 PHE A  64      -1.387   4.079   0.265  1.00 98.84           H  
ATOM   1015  HB3 PHE A  64      -2.567   4.510  -0.958  1.00 98.84           H  
ATOM   1016  O   PHE A  64      -1.800   6.052   1.996  1.00 98.84           O  
ATOM   1017  CG  PHE A  64      -0.607   4.109  -1.716  1.00 98.84           C  
ATOM   1018  CD1 PHE A  64      -0.946   4.243  -3.073  1.00 98.84           C  
ATOM   1019  HD1 PHE A  64      -1.889   4.694  -3.346  1.00 98.84           H  
ATOM   1020  CD2 PHE A  64       0.618   3.513  -1.358  1.00 98.84           C  
ATOM   1021  HD2 PHE A  64       0.887   3.418  -0.316  1.00 98.84           H  
ATOM   1022  CE1 PHE A  64      -0.059   3.798  -4.067  1.00 98.84           C  
ATOM   1023  HE1 PHE A  64      -0.317   3.914  -5.110  1.00 98.84           H  
ATOM   1024  CE2 PHE A  64       1.505   3.067  -2.353  1.00 98.84           C  
ATOM   1025  HE2 PHE A  64       2.450   2.625  -2.073  1.00 98.84           H  
ATOM   1026  CZ  PHE A  64       1.169   3.218  -3.710  1.00 98.84           C  
ATOM   1027  HZ  PHE A  64       1.857   2.896  -4.478  1.00 98.84           H  
ATOM   1028  N   THR A  65      -2.980   7.528   0.796  1.00 98.83           N  
ATOM   1029  H   THR A  65      -3.121   7.951  -0.110  1.00 98.83           H  
ATOM   1030  CA  THR A  65      -3.934   7.861   1.858  1.00 98.83           C  
ATOM   1031  HA  THR A  65      -3.639   7.386   2.793  1.00 98.83           H  
ATOM   1032  C   THR A  65      -5.289   7.314   1.442  1.00 98.83           C  
ATOM   1033  CB  THR A  65      -4.015   9.370   2.115  1.00 98.83           C  
ATOM   1034  HB  THR A  65      -4.471   9.860   1.255  1.00 98.83           H  
ATOM   1035  O   THR A  65      -5.778   7.659   0.371  1.00 98.83           O  
ATOM   1036  CG2 THR A  65      -4.852   9.690   3.352  1.00 98.83           C  
ATOM   1037 HG21 THR A  65      -5.868   9.317   3.225  1.00 98.83           H  
ATOM   1038 HG22 THR A  65      -4.414   9.223   4.234  1.00 98.83           H  
ATOM   1039 HG23 THR A  65      -4.912  10.769   3.497  1.00 98.83           H  
ATOM   1040  OG1 THR A  65      -2.735   9.931   2.336  1.00 98.83           O  
ATOM   1041  HG1 THR A  65      -2.902  10.787   2.739  1.00 98.83           H  
ATOM   1042  N   ILE A  66      -5.863   6.444   2.264  1.00 98.74           N  
ATOM   1043  H   ILE A  66      -5.408   6.246   3.144  1.00 98.74           H  
ATOM   1044  CA  ILE A  66      -7.144   5.785   2.032  1.00 98.74           C  
ATOM   1045  HA  ILE A  66      -7.495   6.003   1.023  1.00 98.74           H  
ATOM   1046  C   ILE A  66      -8.143   6.372   3.025  1.00 98.74           C  
ATOM   1047  CB  ILE A  66      -7.007   4.250   2.181  1.00 98.74           C  
ATOM   1048  HB  ILE A  66      -6.739   4.009   3.209  1.00 98.74           H  
ATOM   1049  O   ILE A  66      -7.934   6.264   4.234  1.00 98.74           O  
ATOM   1050  CG1 ILE A  66      -5.953   3.633   1.226  1.00 98.74           C  
ATOM   1051 HG12 ILE A  66      -5.926   4.198   0.294  1.00 98.74           H  
ATOM   1052 HG13 ILE A  66      -6.241   2.611   0.979  1.00 98.74           H  
ATOM   1053  CG2 ILE A  66      -8.356   3.584   1.876  1.00 98.74           C  
ATOM   1054 HG21 ILE A  66      -8.622   3.786   0.839  1.00 98.74           H  
ATOM   1055 HG22 ILE A  66      -8.289   2.507   2.032  1.00 98.74           H  
ATOM   1056 HG23 ILE A  66      -9.136   3.968   2.533  1.00 98.74           H  
ATOM   1057  CD1 ILE A  66      -4.539   3.552   1.817  1.00 98.74           C  
ATOM   1058 HD11 ILE A  66      -4.132   4.545   2.008  1.00 98.74           H  
ATOM   1059 HD12 ILE A  66      -4.560   2.987   2.749  1.00 98.74           H  
ATOM   1060 HD13 ILE A  66      -3.883   3.040   1.112  1.00 98.74           H  
ATOM   1061  N   GLU A  67      -9.210   6.980   2.517  1.00 98.55           N  
ATOM   1062  H   GLU A  67      -9.298   7.050   1.514  1.00 98.55           H  
ATOM   1063  CA  GLU A  67     -10.284   7.585   3.303  1.00 98.55           C  
ATOM   1064  HA  GLU A  67     -10.080   7.416   4.360  1.00 98.55           H  
ATOM   1065  C   GLU A  67     -11.626   6.912   2.980  1.00 98.55           C  
ATOM   1066  CB  GLU A  67     -10.341   9.113   3.094  1.00 98.55           C  
ATOM   1067  HB2 GLU A  67     -11.141   9.501   3.724  1.00 98.55           H  
ATOM   1068  HB3 GLU A  67     -10.576   9.334   2.053  1.00 98.55           H  
ATOM   1069  O   GLU A  67     -11.954   6.654   1.820  1.00 98.55           O  
ATOM   1070  CG  GLU A  67      -9.018   9.811   3.477  1.00 98.55           C  
ATOM   1071  HG2 GLU A  67      -8.257   9.560   2.738  1.00 98.55           H  
ATOM   1072  HG3 GLU A  67      -8.694   9.405   4.435  1.00 98.55           H  
ATOM   1073  CD  GLU A  67      -9.094  11.346   3.612  1.00 98.55           C  
ATOM   1074  OE1 GLU A  67      -8.069  11.933   4.062  1.00 98.55           O  
ATOM   1075  OE2 GLU A  67     -10.174  11.932   3.391  1.00 98.55           O  
ATOM   1076  N   TRP A  68     -12.417   6.607   4.007  1.00 97.40           N  
ATOM   1077  H   TRP A  68     -12.117   6.871   4.935  1.00 97.40           H  
ATOM   1078  CA  TRP A  68     -13.735   5.985   3.866  1.00 97.40           C  
ATOM   1079  HA  TRP A  68     -14.073   6.115   2.838  1.00 97.40           H  
ATOM   1080  C   TRP A  68     -14.783   6.663   4.756  1.00 97.40           C  
ATOM   1081  CB  TRP A  68     -13.634   4.474   4.125  1.00 97.40           C  
ATOM   1082  HB2 TRP A  68     -12.864   4.069   3.468  1.00 97.40           H  
ATOM   1083  HB3 TRP A  68     -14.576   4.001   3.849  1.00 97.40           H  
ATOM   1084  O   TRP A  68     -14.487   7.513   5.601  1.00 97.40           O  
ATOM   1085  CG  TRP A  68     -13.288   4.071   5.521  1.00 97.40           C  
ATOM   1086  CD1 TRP A  68     -14.161   3.870   6.532  1.00 97.40           C  
ATOM   1087  HD1 TRP A  68     -15.233   3.975   6.453  1.00 97.40           H  
ATOM   1088  CD2 TRP A  68     -11.963   3.837   6.082  1.00 97.40           C  
ATOM   1089  CE2 TRP A  68     -12.116   3.467   7.451  1.00 97.40           C  
ATOM   1090  CE3 TRP A  68     -10.649   3.930   5.579  1.00 97.40           C  
ATOM   1091  HE3 TRP A  68     -10.498   4.217   4.549  1.00 97.40           H  
ATOM   1092  NE1 TRP A  68     -13.474   3.523   7.677  1.00 97.40           N  
ATOM   1093  HE1 TRP A  68     -13.921   3.338   8.564  1.00 97.40           H  
ATOM   1094  CH2 TRP A  68      -9.732   3.348   7.762  1.00 97.40           C  
ATOM   1095  HH2 TRP A  68      -8.884   3.185   8.410  1.00 97.40           H  
ATOM   1096  CZ2 TRP A  68     -11.023   3.231   8.291  1.00 97.40           C  
ATOM   1097  HZ2 TRP A  68     -11.171   2.974   9.330  1.00 97.40           H  
ATOM   1098  CZ3 TRP A  68      -9.541   3.687   6.410  1.00 97.40           C  
ATOM   1099  HZ3 TRP A  68      -8.542   3.780   6.011  1.00 97.40           H  
ATOM   1100  N   GLY A  69     -16.050   6.292   4.549  1.00 93.63           N  
ATOM   1101  H   GLY A  69     -16.229   5.594   3.841  1.00 93.63           H  
ATOM   1102  CA  GLY A  69     -17.183   6.858   5.283  1.00 93.63           C  
ATOM   1103  HA2 GLY A  69     -17.279   7.908   5.006  1.00 93.63           H  
ATOM   1104  HA3 GLY A  69     -18.097   6.342   4.991  1.00 93.63           H  
ATOM   1105  C   GLY A  69     -17.040   6.760   6.809  1.00 93.63           C  
ATOM   1106  O   GLY A  69     -16.483   5.803   7.337  1.00 93.63           O  
ATOM   1107  N   GLY A  70     -17.568   7.752   7.531  1.00 90.92           N  
ATOM   1108  H   GLY A  70     -18.020   8.513   7.046  1.00 90.92           H  
ATOM   1109  CA  GLY A  70     -17.480   7.810   8.998  1.00 90.92           C  
ATOM   1110  HA2 GLY A  70     -17.562   6.804   9.410  1.00 90.92           H  
ATOM   1111  HA3 GLY A  70     -18.316   8.398   9.378  1.00 90.92           H  
ATOM   1112  C   GLY A  70     -16.189   8.433   9.544  1.00 90.92           C  
ATOM   1113  O   GLY A  70     -15.948   8.354  10.744  1.00 90.92           O  
ATOM   1114  N   GLY A  71     -15.377   9.069   8.690  1.00 92.81           N  
ATOM   1115  H   GLY A  71     -15.585   9.025   7.702  1.00 92.81           H  
ATOM   1116  CA  GLY A  71     -14.126   9.724   9.092  1.00 92.81           C  
ATOM   1117  HA2 GLY A  71     -13.864  10.473   8.344  1.00 92.81           H  
ATOM   1118  HA3 GLY A  71     -14.259  10.223  10.052  1.00 92.81           H  
ATOM   1119  C   GLY A  71     -12.946   8.762   9.214  1.00 92.81           C  
ATOM   1120  O   GLY A  71     -11.972   9.061   9.901  1.00 92.81           O  
ATOM   1121  N   GLY A  72     -13.039   7.590   8.589  1.00 96.71           N  
ATOM   1122  H   GLY A  72     -13.811   7.428   7.957  1.00 96.71           H  
ATOM   1123  CA  GLY A  72     -11.959   6.626   8.600  1.00 96.71           C  
ATOM   1124  HA2 GLY A  72     -12.371   5.657   8.320  1.00 96.71           H  
ATOM   1125  HA3 GLY A  72     -11.554   6.556   9.610  1.00 96.71           H  
ATOM   1126  C   GLY A  72     -10.850   7.005   7.629  1.00 96.71           C  
ATOM   1127  O   GLY A  72     -11.124   7.360   6.485  1.00 96.71           O  
ATOM   1128  N   ARG A  73      -9.603   6.956   8.100  1.00 98.45           N  
ATOM   1129  H   ARG A  73      -9.462   6.693   9.065  1.00 98.45           H  
ATOM   1130  CA  ARG A  73      -8.426   7.366   7.341  1.00 98.45           C  
ATOM   1131  HA  ARG A  73      -8.614   7.191   6.282  1.00 98.45           H  
ATOM   1132  C   ARG A  73      -7.192   6.573   7.752  1.00 98.45           C  
ATOM   1133  CB  ARG A  73      -8.229   8.869   7.549  1.00 98.45           C  
ATOM   1134  HB2 ARG A  73      -9.088   9.392   7.127  1.00 98.45           H  
ATOM   1135  HB3 ARG A  73      -8.186   9.084   8.617  1.00 98.45           H  
ATOM   1136  O   ARG A  73      -6.841   6.533   8.930  1.00 98.45           O  
ATOM   1137  CG  ARG A  73      -6.951   9.387   6.885  1.00 98.45           C  
ATOM   1138  HG2 ARG A  73      -6.924   9.107   5.832  1.00 98.45           H  
ATOM   1139  HG3 ARG A  73      -6.079   8.973   7.391  1.00 98.45           H  
ATOM   1140  CD  ARG A  73      -6.931  10.903   7.020  1.00 98.45           C  
ATOM   1141  HD2 ARG A  73      -7.118  11.167   8.060  1.00 98.45           H  
ATOM   1142  HD3 ARG A  73      -7.740  11.310   6.413  1.00 98.45           H  
ATOM   1143  NE  ARG A  73      -5.624  11.448   6.627  1.00 98.45           N  
ATOM   1144  HE  ARG A  73      -4.817  10.924   6.933  1.00 98.45           H  
ATOM   1145  NH1 ARG A  73      -6.420  13.412   5.776  1.00 98.45           N  
ATOM   1146 HH11 ARG A  73      -6.278  14.316   5.347  1.00 98.45           H  
ATOM   1147 HH12 ARG A  73      -7.220  12.899   5.433  1.00 98.45           H  
ATOM   1148  NH2 ARG A  73      -4.223  13.126   6.038  1.00 98.45           N  
ATOM   1149 HH21 ARG A  73      -4.084  14.074   5.718  1.00 98.45           H  
ATOM   1150 HH22 ARG A  73      -3.466  12.560   6.393  1.00 98.45           H  
ATOM   1151  CZ  ARG A  73      -5.432  12.658   6.149  1.00 98.45           C  
ATOM   1152  N   VAL A  74      -6.501   6.008   6.766  1.00 98.69           N  
ATOM   1153  H   VAL A  74      -6.872   6.094   5.831  1.00 98.69           H  
ATOM   1154  CA  VAL A  74      -5.206   5.334   6.933  1.00 98.69           C  
ATOM   1155  HA  VAL A  74      -4.803   5.578   7.915  1.00 98.69           H  
ATOM   1156  C   VAL A  74      -4.224   5.841   5.896  1.00 98.69           C  
ATOM   1157  CB  VAL A  74      -5.351   3.805   6.846  1.00 98.69           C  
ATOM   1158  HB  VAL A  74      -5.986   3.556   5.996  1.00 98.69           H  
ATOM   1159  O   VAL A  74      -4.565   6.026   4.730  1.00 98.69           O  
ATOM   1160  CG1 VAL A  74      -4.026   3.039   6.696  1.00 98.69           C  
ATOM   1161 HG11 VAL A  74      -3.338   3.318   7.494  1.00 98.69           H  
ATOM   1162 HG12 VAL A  74      -3.570   3.257   5.731  1.00 98.69           H  
ATOM   1163 HG13 VAL A  74      -4.214   1.967   6.746  1.00 98.69           H  
ATOM   1164  CG2 VAL A  74      -6.007   3.294   8.123  1.00 98.69           C  
ATOM   1165 HG21 VAL A  74      -6.302   2.257   7.966  1.00 98.69           H  
ATOM   1166 HG22 VAL A  74      -5.314   3.374   8.961  1.00 98.69           H  
ATOM   1167 HG23 VAL A  74      -6.891   3.885   8.363  1.00 98.69           H  
ATOM   1168  N   GLU A  75      -2.980   6.026   6.313  1.00 98.80           N  
ATOM   1169  H   GLU A  75      -2.772   5.855   7.286  1.00 98.80           H  
ATOM   1170  CA  GLU A  75      -1.880   6.380   5.432  1.00 98.80           C  
ATOM   1171  HA  GLU A  75      -2.264   6.543   4.425  1.00 98.80           H  
ATOM   1172  C   GLU A  75      -0.854   5.247   5.367  1.00 98.80           C  
ATOM   1173  CB  GLU A  75      -1.277   7.702   5.907  1.00 98.80           C  
ATOM   1174  HB2 GLU A  75      -2.093   8.395   6.113  1.00 98.80           H  
ATOM   1175  HB3 GLU A  75      -0.712   7.538   6.825  1.00 98.80           H  
ATOM   1176  O   GLU A  75      -0.395   4.746   6.393  1.00 98.80           O  
ATOM   1177  CG  GLU A  75      -0.363   8.332   4.855  1.00 98.80           C  
ATOM   1178  HG2 GLU A  75       0.473   7.662   4.656  1.00 98.80           H  
ATOM   1179  HG3 GLU A  75      -0.919   8.464   3.927  1.00 98.80           H  
ATOM   1180  CD  GLU A  75       0.169   9.692   5.315  1.00 98.80           C  
ATOM   1181  OE1 GLU A  75       1.136  10.199   4.712  1.00 98.80           O  
ATOM   1182  OE2 GLU A  75      -0.299  10.271   6.315  1.00 98.80           O  
ATOM   1183  N   VAL A  76      -0.476   4.872   4.147  1.00 98.84           N  
ATOM   1184  H   VAL A  76      -0.939   5.313   3.365  1.00 98.84           H  
ATOM   1185  CA  VAL A  76       0.599   3.932   3.829  1.00 98.84           C  
ATOM   1186  HA  VAL A  76       0.998   3.509   4.750  1.00 98.84           H  
ATOM   1187  C   VAL A  76       1.697   4.716   3.119  1.00 98.84           C  
ATOM   1188  CB  VAL A  76       0.089   2.774   2.944  1.00 98.84           C  
ATOM   1189  HB  VAL A  76      -0.218   3.172   1.977  1.00 98.84           H  
ATOM   1190  O   VAL A  76       1.524   5.154   1.981  1.00 98.84           O  
ATOM   1191  CG1 VAL A  76       1.191   1.734   2.701  1.00 98.84           C  
ATOM   1192 HG11 VAL A  76       1.464   1.249   3.638  1.00 98.84           H  
ATOM   1193 HG12 VAL A  76       0.828   0.979   2.003  1.00 98.84           H  
ATOM   1194 HG13 VAL A  76       2.073   2.201   2.262  1.00 98.84           H  
ATOM   1195  CG2 VAL A  76      -1.122   2.063   3.561  1.00 98.84           C  
ATOM   1196 HG21 VAL A  76      -0.899   1.750   4.581  1.00 98.84           H  
ATOM   1197 HG22 VAL A  76      -1.391   1.191   2.963  1.00 98.84           H  
ATOM   1198 HG23 VAL A  76      -1.978   2.738   3.581  1.00 98.84           H  
ATOM   1199  N   ARG A  77       2.839   4.904   3.781  1.00 98.75           N  
ATOM   1200  H   ARG A  77       2.901   4.528   4.717  1.00 98.75           H  
ATOM   1201  CA  ARG A  77       4.030   5.538   3.200  1.00 98.75           C  
ATOM   1202  HA  ARG A  77       3.783   5.989   2.240  1.00 98.75           H  
ATOM   1203  C   ARG A  77       5.079   4.467   2.963  1.00 98.75           C  
ATOM   1204  CB  ARG A  77       4.591   6.634   4.117  1.00 98.75           C  
ATOM   1205  HB2 ARG A  77       5.404   7.138   3.595  1.00 98.75           H  
ATOM   1206  HB3 ARG A  77       5.011   6.157   5.002  1.00 98.75           H  
ATOM   1207  O   ARG A  77       5.493   3.797   3.907  1.00 98.75           O  
ATOM   1208  CG  ARG A  77       3.570   7.685   4.572  1.00 98.75           C  
ATOM   1209  HG2 ARG A  77       2.724   7.192   5.051  1.00 98.75           H  
ATOM   1210  HG3 ARG A  77       3.219   8.263   3.718  1.00 98.75           H  
ATOM   1211  CD  ARG A  77       4.227   8.616   5.599  1.00 98.75           C  
ATOM   1212  HD2 ARG A  77       5.011   9.191   5.108  1.00 98.75           H  
ATOM   1213  HD3 ARG A  77       4.679   8.009   6.384  1.00 98.75           H  
ATOM   1214  NE  ARG A  77       3.242   9.537   6.182  1.00 98.75           N  
ATOM   1215  HE  ARG A  77       2.627   9.999   5.528  1.00 98.75           H  
ATOM   1216  NH1 ARG A  77       3.488   9.093   8.439  1.00 98.75           N  
ATOM   1217 HH11 ARG A  77       3.226   9.205   9.408  1.00 98.75           H  
ATOM   1218 HH12 ARG A  77       4.220   8.415   8.286  1.00 98.75           H  
ATOM   1219  NH2 ARG A  77       1.931  10.518   7.754  1.00 98.75           N  
ATOM   1220 HH21 ARG A  77       1.611  10.554   8.711  1.00 98.75           H  
ATOM   1221 HH22 ARG A  77       1.240  10.703   7.041  1.00 98.75           H  
ATOM   1222  CZ  ARG A  77       2.899   9.709   7.448  1.00 98.75           C  
ATOM   1223  N   VAL A  78       5.517   4.314   1.723  1.00 98.40           N  
ATOM   1224  H   VAL A  78       5.156   4.909   0.991  1.00 98.40           H  
ATOM   1225  CA  VAL A  78       6.577   3.370   1.369  1.00 98.40           C  
ATOM   1226  HA  VAL A  78       6.739   2.680   2.196  1.00 98.40           H  
ATOM   1227  C   VAL A  78       7.868   4.144   1.143  1.00 98.40           C  
ATOM   1228  CB  VAL A  78       6.185   2.526   0.148  1.00 98.40           C  
ATOM   1229  HB  VAL A  78       6.149   3.178  -0.724  1.00 98.40           H  
ATOM   1230  O   VAL A  78       7.845   5.256   0.624  1.00 98.40           O  
ATOM   1231  CG1 VAL A  78       7.200   1.411  -0.120  1.00 98.40           C  
ATOM   1232 HG11 VAL A  78       6.854   0.780  -0.940  1.00 98.40           H  
ATOM   1233 HG12 VAL A  78       7.327   0.796   0.771  1.00 98.40           H  
ATOM   1234 HG13 VAL A  78       8.162   1.833  -0.409  1.00 98.40           H  
ATOM   1235  CG2 VAL A  78       4.806   1.873   0.325  1.00 98.40           C  
ATOM   1236 HG21 VAL A  78       4.579   1.257  -0.545  1.00 98.40           H  
ATOM   1237 HG22 VAL A  78       4.792   1.259   1.225  1.00 98.40           H  
ATOM   1238 HG23 VAL A  78       4.031   2.637   0.398  1.00 98.40           H  
ATOM   1239  N   GLU A  79       8.994   3.566   1.534  1.00 97.08           N  
ATOM   1240  H   GLU A  79       8.931   2.701   2.052  1.00 97.08           H  
ATOM   1241  CA  GLU A  79      10.328   4.083   1.258  1.00 97.08           C  
ATOM   1242  HA  GLU A  79      10.276   4.797   0.436  1.00 97.08           H  
ATOM   1243  C   GLU A  79      11.249   2.937   0.836  1.00 97.08           C  
ATOM   1244  CB  GLU A  79      10.849   4.827   2.496  1.00 97.08           C  
ATOM   1245  HB2 GLU A  79      10.193   5.677   2.680  1.00 97.08           H  
ATOM   1246  HB3 GLU A  79      10.817   4.167   3.363  1.00 97.08           H  
ATOM   1247  O   GLU A  79      11.430   1.975   1.584  1.00 97.08           O  
ATOM   1248  CG  GLU A  79      12.284   5.333   2.305  1.00 97.08           C  
ATOM   1249  HG2 GLU A  79      12.328   5.909   1.380  1.00 97.08           H  
ATOM   1250  HG3 GLU A  79      12.958   4.481   2.208  1.00 97.08           H  
ATOM   1251  CD  GLU A  79      12.777   6.218   3.455  1.00 97.08           C  
ATOM   1252  OE1 GLU A  79      13.910   6.726   3.339  1.00 97.08           O  
ATOM   1253  OE2 GLU A  79      11.993   6.615   4.347  1.00 97.08           O  
ATOM   1254  N   PHE A  80      11.841   3.056  -0.352  1.00 93.74           N  
ATOM   1255  H   PHE A  80      11.610   3.853  -0.928  1.00 93.74           H  
ATOM   1256  CA  PHE A  80      12.857   2.134  -0.857  1.00 93.74           C  
ATOM   1257  HA  PHE A  80      12.792   1.191  -0.314  1.00 93.74           H  
ATOM   1258  C   PHE A  80      14.253   2.722  -0.625  1.00 93.74           C  
ATOM   1259  CB  PHE A  80      12.596   1.831  -2.339  1.00 93.74           C  
ATOM   1260  HB2 PHE A  80      12.726   2.746  -2.917  1.00 93.74           H  
ATOM   1261  HB3 PHE A  80      13.344   1.118  -2.685  1.00 93.74           H  
ATOM   1262  O   PHE A  80      14.562   3.818  -1.099  1.00 93.74           O  
ATOM   1263  CG  PHE A  80      11.218   1.259  -2.620  1.00 93.74           C  
ATOM   1264  CD1 PHE A  80      10.942  -0.096  -2.361  1.00 93.74           C  
ATOM   1265  HD1 PHE A  80      11.713  -0.741  -1.965  1.00 93.74           H  
ATOM   1266  CD2 PHE A  80      10.196   2.086  -3.121  1.00 93.74           C  
ATOM   1267  HD2 PHE A  80      10.394   3.127  -3.330  1.00 93.74           H  
ATOM   1268  CE1 PHE A  80       9.650  -0.599  -2.596  1.00 93.74           C  
ATOM   1269  HE1 PHE A  80       9.408  -1.623  -2.352  1.00 93.74           H  
ATOM   1270  CE2 PHE A  80       8.916   1.575  -3.376  1.00 93.74           C  
ATOM   1271  HE2 PHE A  80       8.153   2.220  -3.786  1.00 93.74           H  
ATOM   1272  CZ  PHE A  80       8.642   0.226  -3.113  1.00 93.74           C  
ATOM   1273  HZ  PHE A  80       7.656  -0.176  -3.296  1.00 93.74           H  
ATOM   1274  N   GLU A  81      15.103   1.993   0.098  1.00 90.65           N  
ATOM   1275  H   GLU A  81      14.792   1.095   0.440  1.00 90.65           H  
ATOM   1276  CA  GLU A  81      16.475   2.392   0.418  1.00 90.65           C  
ATOM   1277  HA  GLU A  81      16.806   3.144  -0.299  1.00 90.65           H  
ATOM   1278  C   GLU A  81      17.403   1.176   0.303  1.00 90.65           C  
ATOM   1279  CB  GLU A  81      16.524   3.032   1.822  1.00 90.65           C  
ATOM   1280  HB2 GLU A  81      16.269   2.283   2.571  1.00 90.65           H  
ATOM   1281  HB3 GLU A  81      15.788   3.834   1.873  1.00 90.65           H  
ATOM   1282  O   GLU A  81      17.435   0.314   1.182  1.00 90.65           O  
ATOM   1283  CG  GLU A  81      17.912   3.626   2.127  1.00 90.65           C  
ATOM   1284  HG2 GLU A  81      18.119   4.402   1.391  1.00 90.65           H  
ATOM   1285  HG3 GLU A  81      18.664   2.847   2.006  1.00 90.65           H  
ATOM   1286  CD  GLU A  81      18.060   4.218   3.545  1.00 90.65           C  
ATOM   1287  OE1 GLU A  81      19.079   4.907   3.762  1.00 90.65           O  
ATOM   1288  OE2 GLU A  81      17.227   3.942   4.452  1.00 90.65           O  
ATOM   1289  N   GLY A  82      18.162   1.099  -0.794  1.00 88.38           N  
ATOM   1290  H   GLY A  82      18.043   1.796  -1.515  1.00 88.38           H  
ATOM   1291  CA  GLY A  82      19.093  -0.003  -1.042  1.00 88.38           C  
ATOM   1292  HA2 GLY A  82      19.838  -0.025  -0.246  1.00 88.38           H  
ATOM   1293  HA3 GLY A  82      19.607   0.157  -1.989  1.00 88.38           H  
ATOM   1294  C   GLY A  82      18.388  -1.359  -1.108  1.00 88.38           C  
ATOM   1295  O   GLY A  82      17.560  -1.596  -1.984  1.00 88.38           O  
ATOM   1296  N   ASP A  83      18.729  -2.245  -0.175  1.00 92.32           N  
ATOM   1297  H   ASP A  83      19.340  -1.956   0.575  1.00 92.32           H  
ATOM   1298  CA  ASP A  83      18.171  -3.592  -0.027  1.00 92.32           C  
ATOM   1299  HA  ASP A  83      17.857  -3.948  -1.008  1.00 92.32           H  
ATOM   1300  C   ASP A  83      16.926  -3.640   0.880  1.00 92.32           C  
ATOM   1301  CB  ASP A  83      19.283  -4.533   0.471  1.00 92.32           C  
ATOM   1302  HB2 ASP A  83      20.137  -4.459  -0.203  1.00 92.32           H  
ATOM   1303  HB3 ASP A  83      18.920  -5.560   0.424  1.00 92.32           H  
ATOM   1304  O   ASP A  83      16.443  -4.726   1.209  1.00 92.32           O  
ATOM   1305  CG  ASP A  83      19.760  -4.258   1.906  1.00 92.32           C  
ATOM   1306  OD1 ASP A  83      19.647  -3.102   2.382  1.00 92.32           O  
ATOM   1307  OD2 ASP A  83      20.261  -5.207   2.546  1.00 92.32           O  
ATOM   1308  N   LYS A  84      16.393  -2.480   1.291  1.00 95.54           N  
ATOM   1309  H   LYS A  84      16.849  -1.626   1.003  1.00 95.54           H  
ATOM   1310  CA  LYS A  84      15.265  -2.368   2.223  1.00 95.54           C  
ATOM   1311  HA  LYS A  84      14.931  -3.375   2.475  1.00 95.54           H  
ATOM   1312  C   LYS A  84      14.068  -1.643   1.624  1.00 95.54           C  
ATOM   1313  CB  LYS A  84      15.711  -1.682   3.521  1.00 95.54           C  
ATOM   1314  HB2 LYS A  84      14.839  -1.486   4.145  1.00 95.54           H  
ATOM   1315  HB3 LYS A  84      16.186  -0.731   3.280  1.00 95.54           H  
ATOM   1316  O   LYS A  84      14.200  -0.637   0.930  1.00 95.54           O  
ATOM   1317  CG  LYS A  84      16.680  -2.572   4.302  1.00 95.54           C  
ATOM   1318  HG2 LYS A  84      17.503  -2.871   3.652  1.00 95.54           H  
ATOM   1319  HG3 LYS A  84      16.155  -3.469   4.632  1.00 95.54           H  
ATOM   1320  CD  LYS A  84      17.256  -1.841   5.514  1.00 95.54           C  
ATOM   1321  HD2 LYS A  84      16.465  -1.653   6.240  1.00 95.54           H  
ATOM   1322  HD3 LYS A  84      17.695  -0.901   5.181  1.00 95.54           H  
ATOM   1323  CE  LYS A  84      18.342  -2.735   6.111  1.00 95.54           C  
ATOM   1324  HE2 LYS A  84      17.890  -3.677   6.423  1.00 95.54           H  
ATOM   1325  HE3 LYS A  84      19.054  -2.964   5.317  1.00 95.54           H  
ATOM   1326  NZ  LYS A  84      19.031  -2.072   7.242  1.00 95.54           N  
ATOM   1327  HZ1 LYS A  84      19.452  -1.216   6.910  1.00 95.54           H  
ATOM   1328  HZ2 LYS A  84      18.384  -1.872   7.991  1.00 95.54           H  
ATOM   1329  HZ3 LYS A  84      19.773  -2.670   7.578  1.00 95.54           H  
ATOM   1330  N   MET A  85      12.886  -2.109   2.014  1.00 97.46           N  
ATOM   1331  H   MET A  85      12.887  -2.946   2.580  1.00 97.46           H  
ATOM   1332  CA  MET A  85      11.627  -1.388   1.870  1.00 97.46           C  
ATOM   1333  HA  MET A  85      11.812  -0.425   1.395  1.00 97.46           H  
ATOM   1334  C   MET A  85      11.037  -1.147   3.262  1.00 97.46           C  
ATOM   1335  CB  MET A  85      10.672  -2.177   0.966  1.00 97.46           C  
ATOM   1336  HB2 MET A  85      10.442  -3.134   1.434  1.00 97.46           H  
ATOM   1337  HB3 MET A  85      11.152  -2.369   0.006  1.00 97.46           H  
ATOM   1338  O   MET A  85      10.729  -2.100   3.983  1.00 97.46           O  
ATOM   1339  CG  MET A  85       9.377  -1.391   0.722  1.00 97.46           C  
ATOM   1340  HG2 MET A  85       8.993  -1.013   1.669  1.00 97.46           H  
ATOM   1341  HG3 MET A  85       9.612  -0.526   0.102  1.00 97.46           H  
ATOM   1342  SD  MET A  85       8.044  -2.333  -0.065  1.00 97.46           S  
ATOM   1343  CE  MET A  85       7.650  -3.411   1.319  1.00 97.46           C  
ATOM   1344  HE1 MET A  85       8.333  -4.261   1.311  1.00 97.46           H  
ATOM   1345  HE2 MET A  85       6.613  -3.734   1.237  1.00 97.46           H  
ATOM   1346  HE3 MET A  85       7.781  -2.872   2.258  1.00 97.46           H  
ATOM   1347  N   ARG A  86      10.859   0.120   3.641  1.00 98.14           N  
ATOM   1348  H   ARG A  86      11.106   0.844   2.982  1.00 98.14           H  
ATOM   1349  CA  ARG A  86      10.143   0.515   4.861  1.00 98.14           C  
ATOM   1350  HA  ARG A  86      10.086  -0.336   5.539  1.00 98.14           H  
ATOM   1351  C   ARG A  86       8.717   0.910   4.509  1.00 98.14           C  
ATOM   1352  CB  ARG A  86      10.860   1.653   5.605  1.00 98.14           C  
ATOM   1353  HB2 ARG A  86      10.292   1.882   6.506  1.00 98.14           H  
ATOM   1354  HB3 ARG A  86      10.879   2.544   4.977  1.00 98.14           H  
ATOM   1355  O   ARG A  86       8.494   1.671   3.573  1.00 98.14           O  
ATOM   1356  CG  ARG A  86      12.296   1.295   6.006  1.00 98.14           C  
ATOM   1357  HG2 ARG A  86      12.307   0.330   6.513  1.00 98.14           H  
ATOM   1358  HG3 ARG A  86      12.910   1.228   5.108  1.00 98.14           H  
ATOM   1359  CD  ARG A  86      12.879   2.364   6.938  1.00 98.14           C  
ATOM   1360  HD2 ARG A  86      12.704   3.342   6.490  1.00 98.14           H  
ATOM   1361  HD3 ARG A  86      12.357   2.327   7.894  1.00 98.14           H  
ATOM   1362  NE  ARG A  86      14.321   2.139   7.159  1.00 98.14           N  
ATOM   1363  HE  ARG A  86      14.587   1.195   7.400  1.00 98.14           H  
ATOM   1364  NH1 ARG A  86      15.072   4.287   6.796  1.00 98.14           N  
ATOM   1365 HH11 ARG A  86      15.792   4.815   6.323  1.00 98.14           H  
ATOM   1366 HH12 ARG A  86      14.122   4.631   6.795  1.00 98.14           H  
ATOM   1367  NH2 ARG A  86      16.511   2.622   6.778  1.00 98.14           N  
ATOM   1368 HH21 ARG A  86      17.028   3.232   6.160  1.00 98.14           H  
ATOM   1369 HH22 ARG A  86      16.689   1.636   6.647  1.00 98.14           H  
ATOM   1370  CZ  ARG A  86      15.286   3.015   6.944  1.00 98.14           C  
ATOM   1371  N   VAL A  87       7.758   0.406   5.272  1.00 98.65           N  
ATOM   1372  H   VAL A  87       8.022  -0.256   5.987  1.00 98.65           H  
ATOM   1373  CA  VAL A  87       6.339   0.741   5.158  1.00 98.65           C  
ATOM   1374  HA  VAL A  87       6.191   1.470   4.361  1.00 98.65           H  
ATOM   1375  C   VAL A  87       5.913   1.358   6.477  1.00 98.65           C  
ATOM   1376  CB  VAL A  87       5.484  -0.496   4.831  1.00 98.65           C  
ATOM   1377  HB  VAL A  87       5.530  -1.201   5.661  1.00 98.65           H  
ATOM   1378  O   VAL A  87       5.920   0.677   7.500  1.00 98.65           O  
ATOM   1379  CG1 VAL A  87       4.020  -0.097   4.607  1.00 98.65           C  
ATOM   1380 HG11 VAL A  87       3.946   0.606   3.777  1.00 98.65           H  
ATOM   1381 HG12 VAL A  87       3.421  -0.979   4.382  1.00 98.65           H  
ATOM   1382 HG13 VAL A  87       3.613   0.366   5.506  1.00 98.65           H  
ATOM   1383  CG2 VAL A  87       5.994  -1.213   3.577  1.00 98.65           C  
ATOM   1384 HG21 VAL A  87       7.024  -1.531   3.737  1.00 98.65           H  
ATOM   1385 HG22 VAL A  87       5.950  -0.549   2.714  1.00 98.65           H  
ATOM   1386 HG23 VAL A  87       5.395  -2.105   3.393  1.00 98.65           H  
ATOM   1387  N   ARG A  88       5.554   2.639   6.466  1.00 98.78           N  
ATOM   1388  H   ARG A  88       5.560   3.121   5.578  1.00 98.78           H  
ATOM   1389  CA  ARG A  88       4.956   3.318   7.616  1.00 98.78           C  
ATOM   1390  HA  ARG A  88       5.159   2.747   8.522  1.00 98.78           H  
ATOM   1391  C   ARG A  88       3.454   3.363   7.438  1.00 98.78           C  
ATOM   1392  CB  ARG A  88       5.535   4.718   7.817  1.00 98.78           C  
ATOM   1393  HB2 ARG A  88       5.009   5.203   8.640  1.00 98.78           H  
ATOM   1394  HB3 ARG A  88       5.391   5.311   6.914  1.00 98.78           H  
ATOM   1395  O   ARG A  88       2.964   3.831   6.411  1.00 98.78           O  
ATOM   1396  CG  ARG A  88       7.021   4.645   8.156  1.00 98.78           C  
ATOM   1397  HG2 ARG A  88       7.151   4.079   9.078  1.00 98.78           H  
ATOM   1398  HG3 ARG A  88       7.566   4.151   7.351  1.00 98.78           H  
ATOM   1399  CD  ARG A  88       7.582   6.050   8.344  1.00 98.78           C  
ATOM   1400  HD2 ARG A  88       7.047   6.542   9.156  1.00 98.78           H  
ATOM   1401  HD3 ARG A  88       7.455   6.615   7.421  1.00 98.78           H  
ATOM   1402  NE  ARG A  88       9.001   5.944   8.679  1.00 98.78           N  
ATOM   1403  HE  ARG A  88       9.339   5.026   8.929  1.00 98.78           H  
ATOM   1404  NH1 ARG A  88       9.564   8.163   8.688  1.00 98.78           N  
ATOM   1405 HH11 ARG A  88       8.584   8.378   8.566  1.00 98.78           H  
ATOM   1406 HH12 ARG A  88      10.257   8.880   8.847  1.00 98.78           H  
ATOM   1407  NH2 ARG A  88      11.084   6.554   9.152  1.00 98.78           N  
ATOM   1408 HH21 ARG A  88      11.195   5.574   9.368  1.00 98.78           H  
ATOM   1409 HH22 ARG A  88      11.823   7.223   9.316  1.00 98.78           H  
ATOM   1410  CZ  ARG A  88       9.877   6.903   8.827  1.00 98.78           C  
ATOM   1411  N   LEU A  89       2.752   2.870   8.441  1.00 98.87           N  
ATOM   1412  H   LEU A  89       3.256   2.528   9.246  1.00 98.87           H  
ATOM   1413  CA  LEU A  89       1.306   2.821   8.513  1.00 98.87           C  
ATOM   1414  HA  LEU A  89       0.862   3.116   7.562  1.00 98.87           H  
ATOM   1415  C   LEU A  89       0.862   3.783   9.601  1.00 98.87           C  
ATOM   1416  CB  LEU A  89       0.860   1.395   8.858  1.00 98.87           C  
ATOM   1417  HB2 LEU A  89       1.227   1.150   9.855  1.00 98.87           H  
ATOM   1418  HB3 LEU A  89      -0.229   1.386   8.888  1.00 98.87           H  
ATOM   1419  O   LEU A  89       1.303   3.637  10.736  1.00 98.87           O  
ATOM   1420  CG  LEU A  89       1.336   0.302   7.893  1.00 98.87           C  
ATOM   1421  HG  LEU A  89       2.422   0.314   7.805  1.00 98.87           H  
ATOM   1422  CD1 LEU A  89       0.922  -1.050   8.469  1.00 98.87           C  
ATOM   1423 HD11 LEU A  89       1.095  -1.845   7.745  1.00 98.87           H  
ATOM   1424 HD12 LEU A  89      -0.136  -1.036   8.731  1.00 98.87           H  
ATOM   1425 HD13 LEU A  89       1.499  -1.253   9.372  1.00 98.87           H  
ATOM   1426  CD2 LEU A  89       0.725   0.481   6.504  1.00 98.87           C  
ATOM   1427 HD21 LEU A  89       1.074   1.419   6.071  1.00 98.87           H  
ATOM   1428 HD22 LEU A  89      -0.362   0.501   6.578  1.00 98.87           H  
ATOM   1429 HD23 LEU A  89       1.036  -0.338   5.856  1.00 98.87           H  
ATOM   1430  N   ARG A  90      -0.009   4.733   9.279  1.00 98.83           N  
ATOM   1431  H   ARG A  90      -0.317   4.791   8.318  1.00 98.83           H  
ATOM   1432  CA  ARG A  90      -0.616   5.630  10.264  1.00 98.83           C  
ATOM   1433  HA  ARG A  90      -0.300   5.340  11.266  1.00 98.83           H  
ATOM   1434  C   ARG A  90      -2.126   5.496  10.208  1.00 98.83           C  
ATOM   1435  CB  ARG A  90      -0.142   7.062  10.015  1.00 98.83           C  
ATOM   1436  HB2 ARG A  90       0.947   7.087  10.032  1.00 98.83           H  
ATOM   1437  HB3 ARG A  90      -0.487   7.389   9.033  1.00 98.83           H  
ATOM   1438  O   ARG A  90      -2.703   5.590   9.127  1.00 98.83           O  
ATOM   1439  CG  ARG A  90      -0.681   8.018  11.080  1.00 98.83           C  
ATOM   1440  HG2 ARG A  90      -0.302   7.727  12.059  1.00 98.83           H  
ATOM   1441  HG3 ARG A  90      -1.771   7.996  11.093  1.00 98.83           H  
ATOM   1442  CD  ARG A  90      -0.229   9.436  10.748  1.00 98.83           C  
ATOM   1443  HD2 ARG A  90      -0.620   9.704   9.766  1.00 98.83           H  
ATOM   1444  HD3 ARG A  90       0.860   9.474  10.721  1.00 98.83           H  
ATOM   1445  NE  ARG A  90      -0.775  10.364  11.735  1.00 98.83           N  
ATOM   1446  HE  ARG A  90      -1.779  10.475  11.700  1.00 98.83           H  
ATOM   1447  NH1 ARG A  90       1.125  10.696  12.996  1.00 98.83           N  
ATOM   1448 HH11 ARG A  90       1.532  10.986  13.874  1.00 98.83           H  
ATOM   1449 HH12 ARG A  90       1.630  10.046  12.411  1.00 98.83           H  
ATOM   1450  NH2 ARG A  90      -0.871  11.535  13.636  1.00 98.83           N  
ATOM   1451 HH21 ARG A  90      -0.495  11.798  14.536  1.00 98.83           H  
ATOM   1452 HH22 ARG A  90      -1.868  11.497  13.478  1.00 98.83           H  
ATOM   1453  CZ  ARG A  90      -0.157  10.866  12.780  1.00 98.83           C  
ATOM   1454  N   ASN A  91      -2.752   5.292  11.360  1.00 98.79           N  
ATOM   1455  H   ASN A  91      -2.208   5.244  12.209  1.00 98.79           H  
ATOM   1456  CA  ASN A  91      -4.202   5.227  11.467  1.00 98.79           C  
ATOM   1457  HA  ASN A  91      -4.652   5.153  10.478  1.00 98.79           H  
ATOM   1458  C   ASN A  91      -4.734   6.507  12.119  1.00 98.79           C  
ATOM   1459  CB  ASN A  91      -4.575   3.957  12.239  1.00 98.79           C  
ATOM   1460  HB2 ASN A  91      -4.185   3.082  11.719  1.00 98.79           H  
ATOM   1461  HB3 ASN A  91      -4.130   4.008  13.233  1.00 98.79           H  
ATOM   1462  O   ASN A  91      -4.569   6.713  13.317  1.00 98.79           O  
ATOM   1463  CG  ASN A  91      -6.070   3.791  12.391  1.00 98.79           C  
ATOM   1464  ND2 ASN A  91      -6.505   2.871  13.213  1.00 98.79           N  
ATOM   1465 HD21 ASN A  91      -5.848   2.237  13.644  1.00 98.79           H  
ATOM   1466 HD22 ASN A  91      -7.503   2.747  13.312  1.00 98.79           H  
ATOM   1467  OD1 ASN A  91      -6.863   4.465  11.754  1.00 98.79           O  
ATOM   1468  N   ASP A  92      -5.400   7.350  11.332  1.00 98.48           N  
ATOM   1469  H   ASP A  92      -5.579   7.079  10.376  1.00 98.48           H  
ATOM   1470  CA  ASP A  92      -6.067   8.562  11.817  1.00 98.48           C  
ATOM   1471  HA  ASP A  92      -5.698   8.796  12.816  1.00 98.48           H  
ATOM   1472  C   ASP A  92      -7.593   8.352  11.973  1.00 98.48           C  
ATOM   1473  CB  ASP A  92      -5.705   9.765  10.923  1.00 98.48           C  
ATOM   1474  HB2 ASP A  92      -6.273  10.634  11.256  1.00 98.48           H  
ATOM   1475  HB3 ASP A  92      -6.015   9.543   9.902  1.00 98.48           H  
ATOM   1476  O   ASP A  92      -8.340   9.313  12.146  1.00 98.48           O  
ATOM   1477  CG  ASP A  92      -4.216  10.166  10.928  1.00 98.48           C  
ATOM   1478  OD1 ASP A  92      -3.597  10.334  12.011  1.00 98.48           O  
ATOM   1479  OD2 ASP A  92      -3.678  10.400   9.821  1.00 98.48           O  
ATOM   1480  N   SER A  93      -8.076   7.102  11.918  1.00 97.62           N  
ATOM   1481  H   SER A  93      -7.417   6.349  11.784  1.00 97.62           H  
ATOM   1482  CA  SER A  93      -9.469   6.744  12.216  1.00 97.62           C  
ATOM   1483  HA  SER A  93     -10.102   7.573  11.900  1.00 97.62           H  
ATOM   1484  C   SER A  93      -9.716   6.532  13.716  1.00 97.62           C  
ATOM   1485  CB  SER A  93      -9.907   5.519  11.406  1.00 97.62           C  
ATOM   1486  HB2 SER A  93      -9.531   5.595  10.385  1.00 97.62           H  
ATOM   1487  HB3 SER A  93     -10.996   5.487  11.382  1.00 97.62           H  
ATOM   1488  O   SER A  93      -8.790   6.468  14.524  1.00 97.62           O  
ATOM   1489  OG  SER A  93      -9.464   4.314  11.968  1.00 97.62           O  
ATOM   1490  HG  SER A  93      -8.506   4.303  11.906  1.00 97.62           H  
ATOM   1491  N   SER A  94     -10.987   6.398  14.101  1.00 97.31           N  
ATOM   1492  H   SER A  94     -11.717   6.438  13.404  1.00 97.31           H  
ATOM   1493  CA  SER A  94     -11.410   6.175  15.491  1.00 97.31           C  
ATOM   1494  HA  SER A  94     -10.734   6.717  16.152  1.00 97.31           H  
ATOM   1495  C   SER A  94     -11.379   4.708  15.939  1.00 97.31           C  
ATOM   1496  CB  SER A  94     -12.814   6.749  15.686  1.00 97.31           C  
ATOM   1497  HB2 SER A  94     -13.142   6.576  16.711  1.00 97.31           H  
ATOM   1498  HB3 SER A  94     -12.789   7.823  15.500  1.00 97.31           H  
ATOM   1499  O   SER A  94     -11.586   4.435  17.122  1.00 97.31           O  
ATOM   1500  OG  SER A  94     -13.717   6.139  14.782  1.00 97.31           O  
ATOM   1501  HG  SER A  94     -14.573   6.567  14.849  1.00 97.31           H  
ATOM   1502  N   THR A  95     -11.115   3.762  15.034  1.00 97.04           N  
ATOM   1503  H   THR A  95     -10.897   4.045  14.089  1.00 97.04           H  
ATOM   1504  CA  THR A  95     -11.078   2.320  15.324  1.00 97.04           C  
ATOM   1505  HA  THR A  95     -11.146   2.179  16.403  1.00 97.04           H  
ATOM   1506  C   THR A  95      -9.774   1.689  14.843  1.00 97.04           C  
ATOM   1507  CB  THR A  95     -12.261   1.577  14.685  1.00 97.04           C  
ATOM   1508  HB  THR A  95     -12.146   0.508  14.869  1.00 97.04           H  
ATOM   1509  O   THR A  95      -9.171   2.195  13.898  1.00 97.04           O  
ATOM   1510  CG2 THR A  95     -13.596   2.028  15.278  1.00 97.04           C  
ATOM   1511 HG21 THR A  95     -13.779   3.074  15.036  1.00 97.04           H  
ATOM   1512 HG22 THR A  95     -14.397   1.421  14.857  1.00 97.04           H  
ATOM   1513 HG23 THR A  95     -13.581   1.903  16.361  1.00 97.04           H  
ATOM   1514  OG1 THR A  95     -12.313   1.794  13.294  1.00 97.04           O  
ATOM   1515  HG1 THR A  95     -11.450   1.593  12.923  1.00 97.04           H  
ATOM   1516  N   PRO A  96      -9.318   0.577  15.442  1.00 98.41           N  
ATOM   1517  CA  PRO A  96      -8.179  -0.160  14.909  1.00 98.41           C  
ATOM   1518  HA  PRO A  96      -7.297   0.478  14.967  1.00 98.41           H  
ATOM   1519  C   PRO A  96      -8.403  -0.586  13.455  1.00 98.41           C  
ATOM   1520  CB  PRO A  96      -7.986  -1.369  15.828  1.00 98.41           C  
ATOM   1521  HB2 PRO A  96      -6.931  -1.605  15.964  1.00 98.41           H  
ATOM   1522  HB3 PRO A  96      -8.524  -2.232  15.435  1.00 98.41           H  
ATOM   1523  O   PRO A  96      -9.527  -0.903  13.057  1.00 98.41           O  
ATOM   1524  CG  PRO A  96      -8.636  -0.923  17.137  1.00 98.41           C  
ATOM   1525  HG2 PRO A  96      -7.929  -0.323  17.710  1.00 98.41           H  
ATOM   1526  HG3 PRO A  96      -8.984  -1.772  17.726  1.00 98.41           H  
ATOM   1527  CD  PRO A  96      -9.795  -0.045  16.667  1.00 98.41           C  
ATOM   1528  HD2 PRO A  96     -10.031   0.691  17.434  1.00 98.41           H  
ATOM   1529  HD3 PRO A  96     -10.664  -0.665  16.446  1.00 98.41           H  
ATOM   1530  N   VAL A  97      -7.317  -0.616  12.688  1.00 98.64           N  
ATOM   1531  H   VAL A  97      -6.435  -0.332  13.090  1.00 98.64           H  
ATOM   1532  CA  VAL A  97      -7.283  -1.174  11.332  1.00 98.64           C  
ATOM   1533  HA  VAL A  97      -8.263  -1.584  11.085  1.00 98.64           H  
ATOM   1534  C   VAL A  97      -6.294  -2.324  11.282  1.00 98.64           C  
ATOM   1535  CB  VAL A  97      -6.950  -0.116  10.268  1.00 98.64           C  
ATOM   1536  HB  VAL A  97      -6.983  -0.593   9.289  1.00 98.64           H  
ATOM   1537  O   VAL A  97      -5.260  -2.285  11.949  1.00 98.64           O  
ATOM   1538  CG1 VAL A  97      -8.004   0.993  10.289  1.00 98.64           C  
ATOM   1539 HG11 VAL A  97      -9.002   0.554  10.273  1.00 98.64           H  
ATOM   1540 HG12 VAL A  97      -7.910   1.603  11.188  1.00 98.64           H  
ATOM   1541 HG13 VAL A  97      -7.876   1.621   9.408  1.00 98.64           H  
ATOM   1542  CG2 VAL A  97      -5.556   0.497  10.453  1.00 98.64           C  
ATOM   1543 HG21 VAL A  97      -4.792  -0.280  10.410  1.00 98.64           H  
ATOM   1544 HG22 VAL A  97      -5.343   1.203   9.651  1.00 98.64           H  
ATOM   1545 HG23 VAL A  97      -5.498   1.009  11.414  1.00 98.64           H  
ATOM   1546  N   GLU A  98      -6.589  -3.335  10.482  1.00 98.76           N  
ATOM   1547  H   GLU A  98      -7.430  -3.281   9.926  1.00 98.76           H  
ATOM   1548  CA  GLU A  98      -5.660  -4.411  10.168  1.00 98.76           C  
ATOM   1549  HA  GLU A  98      -4.828  -4.382  10.871  1.00 98.76           H  
ATOM   1550  C   GLU A  98      -5.086  -4.188   8.767  1.00 98.76           C  
ATOM   1551  CB  GLU A  98      -6.346  -5.772  10.354  1.00 98.76           C  
ATOM   1552  HB2 GLU A  98      -6.762  -5.803  11.362  1.00 98.76           H  
ATOM   1553  HB3 GLU A  98      -7.159  -5.889   9.638  1.00 98.76           H  
ATOM   1554  O   GLU A  98      -5.806  -3.902   7.812  1.00 98.76           O  
ATOM   1555  CG  GLU A  98      -5.342  -6.919  10.196  1.00 98.76           C  
ATOM   1556  HG2 GLU A  98      -4.408  -6.638  10.682  1.00 98.76           H  
ATOM   1557  HG3 GLU A  98      -5.126  -7.064   9.138  1.00 98.76           H  
ATOM   1558  CD  GLU A  98      -5.842  -8.222  10.834  1.00 98.76           C  
ATOM   1559  OE1 GLU A  98      -6.132  -9.187  10.098  1.00 98.76           O  
ATOM   1560  OE2 GLU A  98      -5.812  -8.291  12.083  1.00 98.76           O  
ATOM   1561  N   VAL A  99      -3.763  -4.274   8.644  1.00 98.84           N  
ATOM   1562  H   VAL A  99      -3.218  -4.450   9.475  1.00 98.84           H  
ATOM   1563  CA  VAL A  99      -3.056  -4.112   7.376  1.00 98.84           C  
ATOM   1564  HA  VAL A  99      -3.794  -3.966   6.587  1.00 98.84           H  
ATOM   1565  C   VAL A  99      -2.281  -5.383   7.068  1.00 98.84           C  
ATOM   1566  CB  VAL A  99      -2.148  -2.870   7.361  1.00 98.84           C  
ATOM   1567  HB  VAL A  99      -1.340  -3.002   8.080  1.00 98.84           H  
ATOM   1568  O   VAL A  99      -1.342  -5.745   7.780  1.00 98.84           O  
ATOM   1569  CG1 VAL A  99      -1.542  -2.681   5.960  1.00 98.84           C  
ATOM   1570 HG11 VAL A  99      -0.938  -1.774   5.938  1.00 98.84           H  
ATOM   1571 HG12 VAL A  99      -2.338  -2.598   5.220  1.00 98.84           H  
ATOM   1572 HG13 VAL A  99      -0.903  -3.527   5.708  1.00 98.84           H  
ATOM   1573  CG2 VAL A  99      -2.923  -1.594   7.718  1.00 98.84           C  
ATOM   1574 HG21 VAL A  99      -2.287  -0.716   7.608  1.00 98.84           H  
ATOM   1575 HG22 VAL A  99      -3.795  -1.495   7.071  1.00 98.84           H  
ATOM   1576 HG23 VAL A  99      -3.260  -1.645   8.754  1.00 98.84           H  
ATOM   1577  N   HIS A 100      -2.636  -6.034   5.963  1.00 98.73           N  
ATOM   1578  H   HIS A 100      -3.439  -5.686   5.460  1.00 98.73           H  
ATOM   1579  CA  HIS A 100      -1.880  -7.143   5.395  1.00 98.73           C  
ATOM   1580  HA  HIS A 100      -1.278  -7.597   6.182  1.00 98.73           H  
ATOM   1581  C   HIS A 100      -0.957  -6.630   4.298  1.00 98.73           C  
ATOM   1582  CB  HIS A 100      -2.798  -8.233   4.847  1.00 98.73           C  
ATOM   1583  HB2 HIS A 100      -2.195  -9.113   4.624  1.00 98.73           H  
ATOM   1584  HB3 HIS A 100      -3.248  -7.903   3.911  1.00 98.73           H  
ATOM   1585  O   HIS A 100      -1.402  -6.151   3.253  1.00 98.73           O  
ATOM   1586  CG  HIS A 100      -3.890  -8.627   5.791  1.00 98.73           C  
ATOM   1587  CD2 HIS A 100      -5.183  -8.180   5.761  1.00 98.73           C  
ATOM   1588  HD2 HIS A 100      -5.614  -7.469   5.073  1.00 98.73           H  
ATOM   1589  ND1 HIS A 100      -3.774  -9.506   6.842  1.00 98.73           N  
ATOM   1590  HD1 HIS A 100      -2.919  -9.880   7.228  1.00 98.73           H  
ATOM   1591  CE1 HIS A 100      -4.985  -9.611   7.414  1.00 98.73           C  
ATOM   1592  HE1 HIS A 100      -5.228 -10.216   8.274  1.00 98.73           H  
ATOM   1593  NE2 HIS A 100      -5.863  -8.833   6.774  1.00 98.73           N  
ATOM   1594  N   ILE A 101       0.340  -6.772   4.521  1.00 98.71           N  
ATOM   1595  H   ILE A 101       0.621  -7.176   5.403  1.00 98.71           H  
ATOM   1596  CA  ILE A 101       1.390  -6.390   3.589  1.00 98.71           C  
ATOM   1597  HA  ILE A 101       0.963  -5.755   2.813  1.00 98.71           H  
ATOM   1598  C   ILE A 101       1.945  -7.660   2.951  1.00 98.71           C  
ATOM   1599  CB  ILE A 101       2.496  -5.586   4.302  1.00 98.71           C  
ATOM   1600  HB  ILE A 101       3.043  -6.269   4.952  1.00 98.71           H  
ATOM   1601  O   ILE A 101       2.332  -8.592   3.658  1.00 98.71           O  
ATOM   1602  CG1 ILE A 101       1.936  -4.451   5.190  1.00 98.71           C  
ATOM   1603 HG12 ILE A 101       1.409  -3.718   4.579  1.00 98.71           H  
ATOM   1604 HG13 ILE A 101       1.229  -4.862   5.911  1.00 98.71           H  
ATOM   1605  CG2 ILE A 101       3.456  -5.046   3.227  1.00 98.71           C  
ATOM   1606 HG21 ILE A 101       2.908  -4.442   2.503  1.00 98.71           H  
ATOM   1607 HG22 ILE A 101       3.931  -5.876   2.703  1.00 98.71           H  
ATOM   1608 HG23 ILE A 101       4.250  -4.444   3.668  1.00 98.71           H  
ATOM   1609  CD1 ILE A 101       3.021  -3.747   6.010  1.00 98.71           C  
ATOM   1610 HD11 ILE A 101       3.600  -4.488   6.562  1.00 98.71           H  
ATOM   1611 HD12 ILE A 101       2.558  -3.065   6.723  1.00 98.71           H  
ATOM   1612 HD13 ILE A 101       3.685  -3.170   5.367  1.00 98.71           H  
ATOM   1613  N   LYS A 102       2.020  -7.692   1.621  1.00 98.33           N  
ATOM   1614  H   LYS A 102       1.672  -6.890   1.116  1.00 98.33           H  
ATOM   1615  CA  LYS A 102       2.668  -8.764   0.859  1.00 98.33           C  
ATOM   1616  HA  LYS A 102       3.152  -9.449   1.555  1.00 98.33           H  
ATOM   1617  C   LYS A 102       3.756  -8.189  -0.041  1.00 98.33           C  
ATOM   1618  CB  LYS A 102       1.613  -9.554   0.077  1.00 98.33           C  
ATOM   1619  HB2 LYS A 102       1.101  -8.880  -0.610  1.00 98.33           H  
ATOM   1620  HB3 LYS A 102       0.879  -9.958   0.775  1.00 98.33           H  
ATOM   1621  O   LYS A 102       3.509  -7.237  -0.777  1.00 98.33           O  
ATOM   1622  CG  LYS A 102       2.245 -10.707  -0.714  1.00 98.33           C  
ATOM   1623  HG2 LYS A 102       2.678 -11.431  -0.024  1.00 98.33           H  
ATOM   1624  HG3 LYS A 102       3.036 -10.324  -1.359  1.00 98.33           H  
ATOM   1625  CD  LYS A 102       1.211 -11.393  -1.607  1.00 98.33           C  
ATOM   1626  HD2 LYS A 102       0.420 -11.830  -0.998  1.00 98.33           H  
ATOM   1627  HD3 LYS A 102       0.783 -10.649  -2.279  1.00 98.33           H  
ATOM   1628  CE  LYS A 102       1.930 -12.476  -2.417  1.00 98.33           C  
ATOM   1629  HE2 LYS A 102       2.842 -12.044  -2.830  1.00 98.33           H  
ATOM   1630  HE3 LYS A 102       2.244 -13.281  -1.753  1.00 98.33           H  
ATOM   1631  NZ  LYS A 102       1.077 -12.982  -3.518  1.00 98.33           N  
ATOM   1632  HZ1 LYS A 102       1.590 -13.666  -4.056  1.00 98.33           H  
ATOM   1633  HZ2 LYS A 102       0.845 -12.215  -4.133  1.00 98.33           H  
ATOM   1634  HZ3 LYS A 102       0.218 -13.383  -3.171  1.00 98.33           H  
ATOM   1635  N   VAL A 103       4.941  -8.792   0.006  1.00 96.09           N  
ATOM   1636  H   VAL A 103       5.049  -9.569   0.643  1.00 96.09           H  
ATOM   1637  CA  VAL A 103       6.132  -8.368  -0.741  1.00 96.09           C  
ATOM   1638  HA  VAL A 103       5.839  -7.778  -1.609  1.00 96.09           H  
ATOM   1639  C   VAL A 103       6.878  -9.613  -1.204  1.00 96.09           C  
ATOM   1640  CB  VAL A 103       7.051  -7.518   0.148  1.00 96.09           C  
ATOM   1641  HB  VAL A 103       7.438  -8.132   0.961  1.00 96.09           H  
ATOM   1642  O   VAL A 103       7.457 -10.337  -0.393  1.00 96.09           O  
ATOM   1643  CG1 VAL A 103       8.226  -6.964  -0.653  1.00 96.09           C  
ATOM   1644 HG11 VAL A 103       8.837  -7.776  -1.047  1.00 96.09           H  
ATOM   1645 HG12 VAL A 103       8.842  -6.364   0.017  1.00 96.09           H  
ATOM   1646 HG13 VAL A 103       7.868  -6.344  -1.475  1.00 96.09           H  
ATOM   1647  CG2 VAL A 103       6.323  -6.334   0.778  1.00 96.09           C  
ATOM   1648 HG21 VAL A 103       5.444  -6.669   1.329  1.00 96.09           H  
ATOM   1649 HG22 VAL A 103       6.986  -5.897   1.525  1.00 96.09           H  
ATOM   1650 HG23 VAL A 103       6.030  -5.608   0.019  1.00 96.09           H  
ATOM   1651  N   GLY A 104       6.824  -9.907  -2.504  1.00 92.15           N  
ATOM   1652  H   GLY A 104       6.367  -9.264  -3.134  1.00 92.15           H  
ATOM   1653  CA  GLY A 104       7.242 -11.216  -3.009  1.00 92.15           C  
ATOM   1654  HA2 GLY A 104       7.029 -11.290  -4.076  1.00 92.15           H  
ATOM   1655  HA3 GLY A 104       8.315 -11.334  -2.860  1.00 92.15           H  
ATOM   1656  C   GLY A 104       6.493 -12.343  -2.283  1.00 92.15           C  
ATOM   1657  O   GLY A 104       5.258 -12.383  -2.296  1.00 92.15           O  
ATOM   1658  N   ASP A 105       7.248 -13.219  -1.618  1.00 91.42           N  
ATOM   1659  H   ASP A 105       8.252 -13.130  -1.677  1.00 91.42           H  
ATOM   1660  CA  ASP A 105       6.720 -14.334  -0.820  1.00 91.42           C  
ATOM   1661  HA  ASP A 105       5.756 -14.638  -1.230  1.00 91.42           H  
ATOM   1662  C   ASP A 105       6.488 -13.980   0.660  1.00 91.42           C  
ATOM   1663  CB  ASP A 105       7.669 -15.535  -0.938  1.00 91.42           C  
ATOM   1664  HB2 ASP A 105       7.270 -16.365  -0.354  1.00 91.42           H  
ATOM   1665  HB3 ASP A 105       8.638 -15.262  -0.520  1.00 91.42           H  
ATOM   1666  O   ASP A 105       5.831 -14.735   1.380  1.00 91.42           O  
ATOM   1667  CG  ASP A 105       7.841 -16.001  -2.384  1.00 91.42           C  
ATOM   1668  OD1 ASP A 105       6.818 -16.053  -3.105  1.00 91.42           O  
ATOM   1669  OD2 ASP A 105       9.007 -16.268  -2.753  1.00 91.42           O  
ATOM   1670  N   GLU A 106       7.000 -12.838   1.132  1.00 95.76           N  
ATOM   1671  H   GLU A 106       7.406 -12.177   0.486  1.00 95.76           H  
ATOM   1672  CA  GLU A 106       6.841 -12.417   2.523  1.00 95.76           C  
ATOM   1673  HA  GLU A 106       6.900 -13.313   3.141  1.00 95.76           H  
ATOM   1674  C   GLU A 106       5.460 -11.787   2.740  1.00 95.76           C  
ATOM   1675  CB  GLU A 106       7.991 -11.491   2.963  1.00 95.76           C  
ATOM   1676  HB2 GLU A 106       7.859 -10.505   2.518  1.00 95.76           H  
ATOM   1677  HB3 GLU A 106       8.931 -11.914   2.609  1.00 95.76           H  
ATOM   1678  O   GLU A 106       4.974 -10.991   1.930  1.00 95.76           O  
ATOM   1679  CG  GLU A 106       8.057 -11.369   4.499  1.00 95.76           C  
ATOM   1680  HG2 GLU A 106       8.140 -12.370   4.922  1.00 95.76           H  
ATOM   1681  HG3 GLU A 106       7.121 -10.937   4.854  1.00 95.76           H  
ATOM   1682  CD  GLU A 106       9.221 -10.511   5.029  1.00 95.76           C  
ATOM   1683  OE1 GLU A 106       9.225 -10.236   6.255  1.00 95.76           O  
ATOM   1684  OE2 GLU A 106      10.091 -10.092   4.238  1.00 95.76           O  
ATOM   1685  N   LYS A 107       4.825 -12.142   3.859  1.00 97.72           N  
ATOM   1686  H   LYS A 107       5.298 -12.769   4.495  1.00 97.72           H  
ATOM   1687  CA  LYS A 107       3.553 -11.574   4.307  1.00 97.72           C  
ATOM   1688  HA  LYS A 107       3.315 -10.704   3.695  1.00 97.72           H  
ATOM   1689  C   LYS A 107       3.682 -11.122   5.752  1.00 97.72           C  
ATOM   1690  CB  LYS A 107       2.415 -12.593   4.180  1.00 97.72           C  
ATOM   1691  HB2 LYS A 107       1.510 -12.153   4.600  1.00 97.72           H  
ATOM   1692  HB3 LYS A 107       2.668 -13.477   4.765  1.00 97.72           H  
ATOM   1693  O   LYS A 107       4.203 -11.866   6.580  1.00 97.72           O  
ATOM   1694  CG  LYS A 107       2.132 -13.005   2.730  1.00 97.72           C  
ATOM   1695  HG2 LYS A 107       1.831 -12.130   2.154  1.00 97.72           H  
ATOM   1696  HG3 LYS A 107       3.027 -13.441   2.286  1.00 97.72           H  
ATOM   1697  CD  LYS A 107       1.007 -14.044   2.721  1.00 97.72           C  
ATOM   1698  HD2 LYS A 107       0.095 -13.588   3.106  1.00 97.72           H  
ATOM   1699  HD3 LYS A 107       1.292 -14.872   3.371  1.00 97.72           H  
ATOM   1700  CE  LYS A 107       0.771 -14.573   1.306  1.00 97.72           C  
ATOM   1701  HE2 LYS A 107       0.451 -13.744   0.676  1.00 97.72           H  
ATOM   1702  HE3 LYS A 107       1.719 -14.953   0.923  1.00 97.72           H  
ATOM   1703  NZ  LYS A 107      -0.249 -15.651   1.322  1.00 97.72           N  
ATOM   1704  HZ1 LYS A 107      -1.124 -15.302   1.688  1.00 97.72           H  
ATOM   1705  HZ2 LYS A 107      -0.402 -16.030   0.399  1.00 97.72           H  
ATOM   1706  HZ3 LYS A 107       0.058 -16.401   1.925  1.00 97.72           H  
ATOM   1707  N   ARG A 108       3.164  -9.937   6.064  1.00 98.37           N  
ATOM   1708  H   ARG A 108       2.753  -9.391   5.320  1.00 98.37           H  
ATOM   1709  CA  ARG A 108       3.042  -9.437   7.436  1.00 98.37           C  
ATOM   1710  HA  ARG A 108       3.149 -10.269   8.133  1.00 98.37           H  
ATOM   1711  C   ARG A 108       1.661  -8.849   7.652  1.00 98.37           C  
ATOM   1712  CB  ARG A 108       4.136  -8.408   7.747  1.00 98.37           C  
ATOM   1713  HB2 ARG A 108       3.959  -8.014   8.748  1.00 98.37           H  
ATOM   1714  HB3 ARG A 108       4.081  -7.582   7.037  1.00 98.37           H  
ATOM   1715  O   ARG A 108       1.188  -8.087   6.817  1.00 98.37           O  
ATOM   1716  CG  ARG A 108       5.532  -9.045   7.703  1.00 98.37           C  
ATOM   1717  HG2 ARG A 108       5.542  -9.956   8.302  1.00 98.37           H  
ATOM   1718  HG3 ARG A 108       5.797  -9.287   6.674  1.00 98.37           H  
ATOM   1719  CD  ARG A 108       6.555  -8.070   8.273  1.00 98.37           C  
ATOM   1720  HD2 ARG A 108       6.491  -7.154   7.685  1.00 98.37           H  
ATOM   1721  HD3 ARG A 108       6.316  -7.861   9.315  1.00 98.37           H  
ATOM   1722  NE  ARG A 108       7.924  -8.584   8.158  1.00 98.37           N  
ATOM   1723  HE  ARG A 108       8.092  -9.374   7.552  1.00 98.37           H  
ATOM   1724  NH1 ARG A 108       8.997  -6.815   9.159  1.00 98.37           N  
ATOM   1725 HH11 ARG A 108       8.117  -6.479   9.523  1.00 98.37           H  
ATOM   1726 HH12 ARG A 108       9.841  -6.260   9.145  1.00 98.37           H  
ATOM   1727  NH2 ARG A 108      10.148  -8.330   8.003  1.00 98.37           N  
ATOM   1728 HH21 ARG A 108      10.915  -7.676   7.939  1.00 98.37           H  
ATOM   1729 HH22 ARG A 108      10.089  -9.093   7.344  1.00 98.37           H  
ATOM   1730  CZ  ARG A 108       9.012  -7.916   8.462  1.00 98.37           C  
ATOM   1731  N   THR A 109       1.050  -9.193   8.774  1.00 98.57           N  
ATOM   1732  H   THR A 109       1.525  -9.806   9.421  1.00 98.57           H  
ATOM   1733  CA  THR A 109      -0.192  -8.582   9.245  1.00 98.57           C  
ATOM   1734  HA  THR A 109      -0.640  -7.978   8.456  1.00 98.57           H  
ATOM   1735  C   THR A 109       0.143  -7.683  10.423  1.00 98.57           C  
ATOM   1736  CB  THR A 109      -1.220  -9.638   9.658  1.00 98.57           C  
ATOM   1737  HB  THR A 109      -0.819 -10.239  10.475  1.00 98.57           H  
ATOM   1738  O   THR A 109       0.900  -8.091  11.305  1.00 98.57           O  
ATOM   1739  CG2 THR A 109      -2.535  -9.009  10.103  1.00 98.57           C  
ATOM   1740 HG21 THR A 109      -2.905  -8.327   9.338  1.00 98.57           H  
ATOM   1741 HG22 THR A 109      -3.285  -9.778  10.289  1.00 98.57           H  
ATOM   1742 HG23 THR A 109      -2.396  -8.456  11.032  1.00 98.57           H  
ATOM   1743  OG1 THR A 109      -1.527 -10.492   8.576  1.00 98.57           O  
ATOM   1744  HG1 THR A 109      -2.225 -11.059   8.911  1.00 98.57           H  
ATOM   1745  N   VAL A 110      -0.397  -6.470  10.427  1.00 98.27           N  
ATOM   1746  H   VAL A 110      -0.971  -6.190   9.645  1.00 98.27           H  
ATOM   1747  CA  VAL A 110      -0.183  -5.483  11.485  1.00 98.27           C  
ATOM   1748  HA  VAL A 110       0.203  -5.975  12.379  1.00 98.27           H  
ATOM   1749  C   VAL A 110      -1.511  -4.836  11.834  1.00 98.27           C  
ATOM   1750  CB  VAL A 110       0.834  -4.419  11.036  1.00 98.27           C  
ATOM   1751  HB  VAL A 110       0.462  -3.911  10.146  1.00 98.27           H  
ATOM   1752  O   VAL A 110      -2.192  -4.320  10.953  1.00 98.27           O  
ATOM   1753  CG1 VAL A 110       1.090  -3.367  12.118  1.00 98.27           C  
ATOM   1754 HG11 VAL A 110       1.787  -2.624  11.732  1.00 98.27           H  
ATOM   1755 HG12 VAL A 110       0.167  -2.843  12.369  1.00 98.27           H  
ATOM   1756 HG13 VAL A 110       1.496  -3.828  13.019  1.00 98.27           H  
ATOM   1757  CG2 VAL A 110       2.181  -5.070  10.693  1.00 98.27           C  
ATOM   1758 HG21 VAL A 110       2.478  -5.749  11.491  1.00 98.27           H  
ATOM   1759 HG22 VAL A 110       2.941  -4.295  10.595  1.00 98.27           H  
ATOM   1760 HG23 VAL A 110       2.101  -5.618   9.754  1.00 98.27           H  
ATOM   1761  N   THR A 111      -1.859  -4.823  13.114  1.00 98.74           N  
ATOM   1762  H   THR A 111      -1.280  -5.292  13.796  1.00 98.74           H  
ATOM   1763  CA  THR A 111      -2.945  -3.983  13.623  1.00 98.74           C  
ATOM   1764  HA  THR A 111      -3.703  -3.871  12.847  1.00 98.74           H  
ATOM   1765  C   THR A 111      -2.381  -2.610  13.973  1.00 98.74           C  
ATOM   1766  CB  THR A 111      -3.618  -4.615  14.845  1.00 98.74           C  
ATOM   1767  HB  THR A 111      -2.918  -4.604  15.681  1.00 98.74           H  
ATOM   1768  O   THR A 111      -1.360  -2.526  14.651  1.00 98.74           O  
ATOM   1769  CG2 THR A 111      -4.886  -3.871  15.260  1.00 98.74           C  
ATOM   1770 HG21 THR A 111      -4.630  -2.882  15.639  1.00 98.74           H  
ATOM   1771 HG22 THR A 111      -5.559  -3.771  14.409  1.00 98.74           H  
ATOM   1772 HG23 THR A 111      -5.388  -4.425  16.053  1.00 98.74           H  
ATOM   1773  OG1 THR A 111      -3.959  -5.961  14.590  1.00 98.74           O  
ATOM   1774  HG1 THR A 111      -4.627  -6.011  13.902  1.00 98.74           H  
ATOM   1775  N   VAL A 112      -3.036  -1.543  13.518  1.00 98.75           N  
ATOM   1776  H   VAL A 112      -3.858  -1.700  12.953  1.00 98.75           H  
ATOM   1777  CA  VAL A 112      -2.658  -0.153  13.802  1.00 98.75           C  
ATOM   1778  HA  VAL A 112      -1.777  -0.140  14.444  1.00 98.75           H  
ATOM   1779  C   VAL A 112      -3.806   0.503  14.560  1.00 98.75           C  
ATOM   1780  CB  VAL A 112      -2.310   0.618  12.513  1.00 98.75           C  
ATOM   1781  HB  VAL A 112      -3.220   0.800  11.941  1.00 98.75           H  
ATOM   1782  O   VAL A 112      -4.911   0.660  14.030  1.00 98.75           O  
ATOM   1783  CG1 VAL A 112      -1.665   1.969  12.839  1.00 98.75           C  
ATOM   1784 HG11 VAL A 112      -2.329   2.565  13.466  1.00 98.75           H  
ATOM   1785 HG12 VAL A 112      -0.730   1.821  13.378  1.00 98.75           H  
ATOM   1786 HG13 VAL A 112      -1.463   2.523  11.922  1.00 98.75           H  
ATOM   1787  CG2 VAL A 112      -1.339  -0.156  11.610  1.00 98.75           C  
ATOM   1788 HG21 VAL A 112      -1.098   0.450  10.737  1.00 98.75           H  
ATOM   1789 HG22 VAL A 112      -0.427  -0.387  12.159  1.00 98.75           H  
ATOM   1790 HG23 VAL A 112      -1.799  -1.082  11.263  1.00 98.75           H  
ATOM   1791  N   ASN A 113      -3.574   0.857  15.819  1.00 98.66           N  
ATOM   1792  H   ASN A 113      -2.643   0.743  16.194  1.00 98.66           H  
ATOM   1793  CA  ASN A 113      -4.583   1.469  16.679  1.00 98.66           C  
ATOM   1794  HA  ASN A 113      -5.515   0.919  16.543  1.00 98.66           H  
ATOM   1795  C   ASN A 113      -4.833   2.942  16.304  1.00 98.66           C  
ATOM   1796  CB  ASN A 113      -4.153   1.317  18.145  1.00 98.66           C  
ATOM   1797  HB2 ASN A 113      -3.184   1.794  18.292  1.00 98.66           H  
ATOM   1798  HB3 ASN A 113      -4.868   1.809  18.805  1.00 98.66           H  
ATOM   1799  O   ASN A 113      -4.003   3.559  15.637  1.00 98.66           O  
ATOM   1800  CG  ASN A 113      -4.082  -0.138  18.552  1.00 98.66           C  
ATOM   1801  ND2 ASN A 113      -2.898  -0.649  18.777  1.00 98.66           N  
ATOM   1802 HD21 ASN A 113      -2.100  -0.138  18.429  1.00 98.66           H  
ATOM   1803 HD22 ASN A 113      -2.839  -1.645  18.933  1.00 98.66           H  
ATOM   1804  OD1 ASN A 113      -5.089  -0.824  18.638  1.00 98.66           O  
ATOM   1805  N   PRO A 114      -5.961   3.538  16.730  1.00 98.63           N  
ATOM   1806  CA  PRO A 114      -6.231   4.960  16.525  1.00 98.63           C  
ATOM   1807  HA  PRO A 114      -6.428   5.131  15.466  1.00 98.63           H  
ATOM   1808  C   PRO A 114      -5.083   5.865  16.992  1.00 98.63           C  
ATOM   1809  CB  PRO A 114      -7.508   5.236  17.323  1.00 98.63           C  
ATOM   1810  HB2 PRO A 114      -7.270   5.438  18.368  1.00 98.63           H  
ATOM   1811  HB3 PRO A 114      -8.089   6.058  16.906  1.00 98.63           H  
ATOM   1812  O   PRO A 114      -4.635   5.775  18.135  1.00 98.63           O  
ATOM   1813  CG  PRO A 114      -8.239   3.903  17.226  1.00 98.63           C  
ATOM   1814  HG2 PRO A 114      -8.679   3.815  16.232  1.00 98.63           H  
ATOM   1815  HG3 PRO A 114      -8.991   3.786  18.007  1.00 98.63           H  
ATOM   1816  CD  PRO A 114      -7.103   2.899  17.368  1.00 98.63           C  
ATOM   1817  HD2 PRO A 114      -7.371   1.963  16.877  1.00 98.63           H  
ATOM   1818  HD3 PRO A 114      -6.892   2.733  18.424  1.00 98.63           H  
ATOM   1819  N   GLY A 115      -4.618   6.750  16.110  1.00 98.47           N  
ATOM   1820  H   GLY A 115      -4.972   6.709  15.164  1.00 98.47           H  
ATOM   1821  CA  GLY A 115      -3.508   7.675  16.351  1.00 98.47           C  
ATOM   1822  HA2 GLY A 115      -3.642   8.144  17.326  1.00 98.47           H  
ATOM   1823  HA3 GLY A 115      -3.533   8.449  15.583  1.00 98.47           H  
ATOM   1824  C   GLY A 115      -2.114   7.038  16.321  1.00 98.47           C  
ATOM   1825  O   GLY A 115      -1.122   7.753  16.482  1.00 98.47           O  
ATOM   1826  N   GLU A 116      -2.017   5.722  16.122  1.00 98.59           N  
ATOM   1827  H   GLU A 116      -2.860   5.190  15.956  1.00 98.59           H  
ATOM   1828  CA  GLU A 116      -0.753   4.993  16.082  1.00 98.59           C  
ATOM   1829  HA  GLU A 116      -0.092   5.433  16.829  1.00 98.59           H  
ATOM   1830  C   GLU A 116      -0.073   5.126  14.714  1.00 98.59           C  
ATOM   1831  CB  GLU A 116      -0.986   3.525  16.481  1.00 98.59           C  
ATOM   1832  HB2 GLU A 116      -1.599   3.506  17.382  1.00 98.59           H  
ATOM   1833  HB3 GLU A 116      -1.522   3.020  15.677  1.00 98.59           H  
ATOM   1834  O   GLU A 116      -0.722   5.180  13.663  1.00 98.59           O  
ATOM   1835  CG  GLU A 116       0.309   2.750  16.763  1.00 98.59           C  
ATOM   1836  HG2 GLU A 116       0.899   2.695  15.848  1.00 98.59           H  
ATOM   1837  HG3 GLU A 116       0.888   3.304  17.502  1.00 98.59           H  
ATOM   1838  CD  GLU A 116       0.055   1.322  17.281  1.00 98.59           C  
ATOM   1839  OE1 GLU A 116       0.992   0.754  17.880  1.00 98.59           O  
ATOM   1840  OE2 GLU A 116      -1.076   0.801  17.115  1.00 98.59           O  
ATOM   1841  N   GLU A 117       1.261   5.146  14.735  1.00 98.67           N  
ATOM   1842  H   GLU A 117       1.726   5.045  15.626  1.00 98.67           H  
ATOM   1843  CA  GLU A 117       2.096   4.966  13.553  1.00 98.67           C  
ATOM   1844  HA  GLU A 117       1.437   4.745  12.714  1.00 98.67           H  
ATOM   1845  C   GLU A 117       3.015   3.756  13.770  1.00 98.67           C  
ATOM   1846  CB  GLU A 117       2.846   6.270  13.206  1.00 98.67           C  
ATOM   1847  HB2 GLU A 117       3.542   6.525  14.004  1.00 98.67           H  
ATOM   1848  HB3 GLU A 117       2.105   7.065  13.130  1.00 98.67           H  
ATOM   1849  O   GLU A 117       3.762   3.707  14.747  1.00 98.67           O  
ATOM   1850  CG  GLU A 117       3.610   6.173  11.870  1.00 98.67           C  
ATOM   1851  HG2 GLU A 117       2.959   5.707  11.131  1.00 98.67           H  
ATOM   1852  HG3 GLU A 117       4.472   5.521  12.006  1.00 98.67           H  
ATOM   1853  CD  GLU A 117       4.071   7.527  11.287  1.00 98.67           C  
ATOM   1854  OE1 GLU A 117       5.094   7.536  10.558  1.00 98.67           O  
ATOM   1855  OE2 GLU A 117       3.343   8.551  11.406  1.00 98.67           O  
ATOM   1856  N   VAL A 118       2.957   2.781  12.862  1.00 98.58           N  
ATOM   1857  H   VAL A 118       2.331   2.910  12.080  1.00 98.58           H  
ATOM   1858  CA  VAL A 118       3.761   1.551  12.899  1.00 98.58           C  
ATOM   1859  HA  VAL A 118       4.392   1.571  13.787  1.00 98.58           H  
ATOM   1860  C   VAL A 118       4.668   1.499  11.676  1.00 98.58           C  
ATOM   1861  CB  VAL A 118       2.881   0.285  12.988  1.00 98.58           C  
ATOM   1862  HB  VAL A 118       2.247   0.219  12.104  1.00 98.58           H  
ATOM   1863  O   VAL A 118       4.230   1.760  10.558  1.00 98.58           O  
ATOM   1864  CG1 VAL A 118       3.755  -0.977  13.062  1.00 98.58           C  
ATOM   1865 HG11 VAL A 118       4.518  -0.856  13.831  1.00 98.58           H  
ATOM   1866 HG12 VAL A 118       3.146  -1.840  13.331  1.00 98.58           H  
ATOM   1867 HG13 VAL A 118       4.230  -1.169  12.100  1.00 98.58           H  
ATOM   1868  CG2 VAL A 118       1.983   0.303  14.229  1.00 98.58           C  
ATOM   1869 HG21 VAL A 118       1.298   1.150  14.181  1.00 98.58           H  
ATOM   1870 HG22 VAL A 118       2.581   0.389  15.136  1.00 98.58           H  
ATOM   1871 HG23 VAL A 118       1.385  -0.607  14.281  1.00 98.58           H  
ATOM   1872  N   GLU A 119       5.931   1.120  11.868  1.00 98.60           N  
ATOM   1873  H   GLU A 119       6.227   0.887  12.805  1.00 98.60           H  
ATOM   1874  CA  GLU A 119       6.874   0.882  10.775  1.00 98.60           C  
ATOM   1875  HA  GLU A 119       6.431   1.245   9.847  1.00 98.60           H  
ATOM   1876  C   GLU A 119       7.142  -0.617  10.598  1.00 98.60           C  
ATOM   1877  CB  GLU A 119       8.167   1.691  10.982  1.00 98.60           C  
ATOM   1878  HB2 GLU A 119       8.710   1.300  11.842  1.00 98.60           H  
ATOM   1879  HB3 GLU A 119       7.905   2.731  11.178  1.00 98.60           H  
ATOM   1880  O   GLU A 119       7.457  -1.336  11.547  1.00 98.60           O  
ATOM   1881  CG  GLU A 119       9.069   1.642   9.737  1.00 98.60           C  
ATOM   1882  HG2 GLU A 119       8.507   2.004   8.876  1.00 98.60           H  
ATOM   1883  HG3 GLU A 119       9.346   0.608   9.533  1.00 98.60           H  
ATOM   1884  CD  GLU A 119      10.347   2.481   9.896  1.00 98.60           C  
ATOM   1885  OE1 GLU A 119      11.409   1.873  10.144  1.00 98.60           O  
ATOM   1886  OE2 GLU A 119      10.293   3.720   9.672  1.00 98.60           O  
ATOM   1887  N   VAL A 120       7.062  -1.086   9.355  1.00 98.28           N  
ATOM   1888  H   VAL A 120       6.747  -0.450   8.637  1.00 98.28           H  
ATOM   1889  CA  VAL A 120       7.370  -2.458   8.954  1.00 98.28           C  
ATOM   1890  HA  VAL A 120       7.701  -3.018   9.828  1.00 98.28           H  
ATOM   1891  C   VAL A 120       8.492  -2.426   7.928  1.00 98.28           C  
ATOM   1892  CB  VAL A 120       6.131  -3.163   8.377  1.00 98.28           C  
ATOM   1893  HB  VAL A 120       5.884  -2.740   7.404  1.00 98.28           H  
ATOM   1894  O   VAL A 120       8.348  -1.833   6.862  1.00 98.28           O  
ATOM   1895  CG1 VAL A 120       6.416  -4.656   8.209  1.00 98.28           C  
ATOM   1896 HG11 VAL A 120       6.607  -5.104   9.184  1.00 98.28           H  
ATOM   1897 HG12 VAL A 120       7.269  -4.810   7.548  1.00 98.28           H  
ATOM   1898 HG13 VAL A 120       5.543  -5.133   7.762  1.00 98.28           H  
ATOM   1899  CG2 VAL A 120       4.906  -3.030   9.282  1.00 98.28           C  
ATOM   1900 HG21 VAL A 120       4.075  -3.586   8.848  1.00 98.28           H  
ATOM   1901 HG22 VAL A 120       5.129  -3.401  10.282  1.00 98.28           H  
ATOM   1902 HG23 VAL A 120       4.599  -1.986   9.352  1.00 98.28           H  
ATOM   1903  N   THR A 121       9.612  -3.080   8.230  1.00 97.91           N  
ATOM   1904  H   THR A 121       9.686  -3.513   9.139  1.00 97.91           H  
ATOM   1905  CA  THR A 121      10.758  -3.159   7.311  1.00 97.91           C  
ATOM   1906  HA  THR A 121      10.613  -2.454   6.493  1.00 97.91           H  
ATOM   1907  C   THR A 121      10.889  -4.549   6.699  1.00 97.91           C  
ATOM   1908  CB  THR A 121      12.062  -2.742   8.002  1.00 97.91           C  
ATOM   1909  HB  THR A 121      12.251  -3.388   8.860  1.00 97.91           H  
ATOM   1910  O   THR A 121      10.912  -5.550   7.422  1.00 97.91           O  
ATOM   1911  CG2 THR A 121      13.265  -2.783   7.057  1.00 97.91           C  
ATOM   1912 HG21 THR A 121      14.134  -2.353   7.556  1.00 97.91           H  
ATOM   1913 HG22 THR A 121      13.500  -3.812   6.784  1.00 97.91           H  
ATOM   1914 HG23 THR A 121      13.050  -2.212   6.154  1.00 97.91           H  
ATOM   1915  OG1 THR A 121      11.982  -1.405   8.433  1.00 97.91           O  
ATOM   1916  HG1 THR A 121      11.304  -1.300   9.105  1.00 97.91           H  
ATOM   1917  N   PHE A 122      11.034  -4.584   5.377  1.00 97.17           N  
ATOM   1918  H   PHE A 122      11.004  -3.705   4.882  1.00 97.17           H  
ATOM   1919  CA  PHE A 122      11.365  -5.752   4.564  1.00 97.17           C  
ATOM   1920  HA  PHE A 122      11.314  -6.659   5.167  1.00 97.17           H  
ATOM   1921  C   PHE A 122      12.787  -5.595   4.021  1.00 97.17           C  
ATOM   1922  CB  PHE A 122      10.358  -5.878   3.412  1.00 97.17           C  
ATOM   1923  HB2 PHE A 122      10.410  -4.982   2.793  1.00 97.17           H  
ATOM   1924  HB3 PHE A 122      10.650  -6.722   2.788  1.00 97.17           H  
ATOM   1925  O   PHE A 122      13.187  -4.481   3.678  1.00 97.17           O  
ATOM   1926  CG  PHE A 122       8.923  -6.076   3.860  1.00 97.17           C  
ATOM   1927  CD1 PHE A 122       8.363  -7.363   3.855  1.00 97.17           C  
ATOM   1928  HD1 PHE A 122       8.940  -8.194   3.476  1.00 97.17           H  
ATOM   1929  CD2 PHE A 122       8.147  -4.983   4.289  1.00 97.17           C  
ATOM   1930  HD2 PHE A 122       8.564  -3.987   4.287  1.00 97.17           H  
ATOM   1931  CE1 PHE A 122       7.052  -7.573   4.313  1.00 97.17           C  
ATOM   1932  HE1 PHE A 122       6.631  -8.567   4.301  1.00 97.17           H  
ATOM   1933  CE2 PHE A 122       6.831  -5.186   4.737  1.00 97.17           C  
ATOM   1934  HE2 PHE A 122       6.244  -4.345   5.073  1.00 97.17           H  
ATOM   1935  CZ  PHE A 122       6.288  -6.483   4.761  1.00 97.17           C  
ATOM   1936  HZ  PHE A 122       5.278  -6.642   5.108  1.00 97.17           H  
ATOM   1937  N   SER A 123      13.524  -6.699   3.909  1.00 95.17           N  
ATOM   1938  H   SER A 123      13.111  -7.590   4.144  1.00 95.17           H  
ATOM   1939  CA  SER A 123      14.871  -6.719   3.326  1.00 95.17           C  
ATOM   1940  HA  SER A 123      15.089  -5.748   2.881  1.00 95.17           H  
ATOM   1941  C   SER A 123      14.957  -7.781   2.235  1.00 95.17           C  
ATOM   1942  CB  SER A 123      15.954  -6.996   4.371  1.00 95.17           C  
ATOM   1943  HB2 SER A 123      15.812  -7.998   4.777  1.00 95.17           H  
ATOM   1944  HB3 SER A 123      16.926  -6.955   3.881  1.00 95.17           H  
ATOM   1945  O   SER A 123      14.446  -8.889   2.404  1.00 95.17           O  
ATOM   1946  OG  SER A 123      15.940  -6.061   5.436  1.00 95.17           O  
ATOM   1947  HG  SER A 123      16.748  -6.206   5.934  1.00 95.17           H  
ATOM   1948  N   ALA A 124      15.627  -7.471   1.130  1.00 89.49           N  
ATOM   1949  H   ALA A 124      16.029  -6.549   1.043  1.00 89.49           H  
ATOM   1950  CA  ALA A 124      15.805  -8.392   0.019  1.00 89.49           C  
ATOM   1951  HA  ALA A 124      15.735  -9.416   0.386  1.00 89.49           H  
ATOM   1952  C   ALA A 124      17.178  -8.213  -0.635  1.00 89.49           C  
ATOM   1953  CB  ALA A 124      14.680  -8.163  -0.997  1.00 89.49           C  
ATOM   1954  HB1 ALA A 124      14.830  -8.813  -1.858  1.00 89.49           H  
ATOM   1955  HB2 ALA A 124      13.711  -8.364  -0.540  1.00 89.49           H  
ATOM   1956  HB3 ALA A 124      14.704  -7.131  -1.347  1.00 89.49           H  
ATOM   1957  O   ALA A 124      17.524  -7.124  -1.074  1.00 89.49           O  
ATOM   1958  N   ASN A 125      17.914  -9.319  -0.793  1.00 89.72           N  
ATOM   1959  H   ASN A 125      17.641 -10.156  -0.299  1.00 89.72           H  
ATOM   1960  CA  ASN A 125      19.170  -9.333  -1.559  1.00 89.72           C  
ATOM   1961  HA  ASN A 125      19.848  -8.584  -1.151  1.00 89.72           H  
ATOM   1962  C   ASN A 125      18.959  -8.999  -3.046  1.00 89.72           C  
ATOM   1963  CB  ASN A 125      19.814 -10.727  -1.451  1.00 89.72           C  
ATOM   1964  HB2 ASN A 125      19.123 -11.474  -1.842  1.00 89.72           H  
ATOM   1965  HB3 ASN A 125      20.710 -10.743  -2.070  1.00 89.72           H  
ATOM   1966  O   ASN A 125      19.887  -8.569  -3.720  1.00 89.72           O  
ATOM   1967  CG  ASN A 125      20.230 -11.114  -0.047  1.00 89.72           C  
ATOM   1968  ND2 ASN A 125      20.367 -12.390   0.220  1.00 89.72           N  
ATOM   1969 HD21 ASN A 125      20.694 -12.594   1.153  1.00 89.72           H  
ATOM   1970 HD22 ASN A 125      20.314 -13.080  -0.516  1.00 89.72           H  
ATOM   1971  OD1 ASN A 125      20.420 -10.307   0.838  1.00 89.72           O  
ATOM   1972  N   ASP A 126      17.748  -9.245  -3.550  1.00 86.85           N  
ATOM   1973  H   ASP A 126      17.022  -9.516  -2.902  1.00 86.85           H  
ATOM   1974  CA  ASP A 126      17.311  -8.877  -4.891  1.00 86.85           C  
ATOM   1975  HA  ASP A 126      18.149  -8.483  -5.466  1.00 86.85           H  
ATOM   1976  C   ASP A 126      16.212  -7.806  -4.775  1.00 86.85           C  
ATOM   1977  CB  ASP A 126      16.828 -10.127  -5.639  1.00 86.85           C  
ATOM   1978  HB2 ASP A 126      16.030 -10.604  -5.069  1.00 86.85           H  
ATOM   1979  HB3 ASP A 126      17.655 -10.832  -5.715  1.00 86.85           H  
ATOM   1980  O   ASP A 126      15.087  -8.139  -4.376  1.00 86.85           O  
ATOM   1981  CG  ASP A 126      16.317  -9.814  -7.050  1.00 86.85           C  
ATOM   1982  OD1 ASP A 126      16.376  -8.633  -7.463  1.00 86.85           O  
ATOM   1983  OD2 ASP A 126      15.826 -10.768  -7.689  1.00 86.85           O  
ATOM   1984  N   PRO A 127      16.503  -6.537  -5.121  1.00 80.14           N  
ATOM   1985  CA  PRO A 127      15.523  -5.455  -5.097  1.00 80.14           C  
ATOM   1986  HA  PRO A 127      15.205  -5.303  -4.066  1.00 80.14           H  
ATOM   1987  C   PRO A 127      14.283  -5.718  -5.959  1.00 80.14           C  
ATOM   1988  CB  PRO A 127      16.276  -4.210  -5.577  1.00 80.14           C  
ATOM   1989  HB2 PRO A 127      16.199  -4.119  -6.661  1.00 80.14           H  
ATOM   1990  HB3 PRO A 127      15.908  -3.307  -5.091  1.00 80.14           H  
ATOM   1991  O   PRO A 127      13.224  -5.165  -5.669  1.00 80.14           O  
ATOM   1992  CG  PRO A 127      17.725  -4.505  -5.199  1.00 80.14           C  
ATOM   1993  HG2 PRO A 127      17.882  -4.281  -4.144  1.00 80.14           H  
ATOM   1994  HG3 PRO A 127      18.429  -3.952  -5.821  1.00 80.14           H  
ATOM   1995  CD  PRO A 127      17.826  -6.009  -5.426  1.00 80.14           C  
ATOM   1996  HD2 PRO A 127      18.589  -6.427  -4.769  1.00 80.14           H  
ATOM   1997  HD3 PRO A 127      18.066  -6.216  -6.469  1.00 80.14           H  
ATOM   1998  N   HIS A 128      14.345  -6.601  -6.966  1.00 85.81           N  
ATOM   1999  H   HIS A 128      15.208  -7.090  -7.154  1.00 85.81           H  
ATOM   2000  CA  HIS A 128      13.171  -6.956  -7.769  1.00 85.81           C  
ATOM   2001  HA  HIS A 128      12.749  -6.033  -8.169  1.00 85.81           H  
ATOM   2002  C   HIS A 128      12.056  -7.626  -6.954  1.00 85.81           C  
ATOM   2003  CB  HIS A 128      13.582  -7.848  -8.944  1.00 85.81           C  
ATOM   2004  HB2 HIS A 128      14.050  -8.758  -8.569  1.00 85.81           H  
ATOM   2005  HB3 HIS A 128      12.685  -8.143  -9.489  1.00 85.81           H  
ATOM   2006  O   HIS A 128      10.893  -7.599  -7.367  1.00 85.81           O  
ATOM   2007  CG  HIS A 128      14.503  -7.168  -9.922  1.00 85.81           C  
ATOM   2008  CD2 HIS A 128      15.681  -7.662 -10.415  1.00 85.81           C  
ATOM   2009  HD2 HIS A 128      16.131  -8.606 -10.144  1.00 85.81           H  
ATOM   2010  ND1 HIS A 128      14.304  -5.932 -10.495  1.00 85.81           N  
ATOM   2011  HD1 HIS A 128      13.643  -5.237 -10.178  1.00 85.81           H  
ATOM   2012  CE1 HIS A 128      15.324  -5.702 -11.338  1.00 85.81           C  
ATOM   2013  HE1 HIS A 128      15.474  -4.791 -11.898  1.00 85.81           H  
ATOM   2014  NE2 HIS A 128      16.185  -6.729 -11.331  1.00 85.81           N  
ATOM   2015  N   LYS A 129      12.355  -8.156  -5.757  1.00 89.85           N  
ATOM   2016  H   LYS A 129      13.321  -8.140  -5.463  1.00 89.85           H  
ATOM   2017  CA  LYS A 129      11.326  -8.629  -4.811  1.00 89.85           C  
ATOM   2018  HA  LYS A 129      10.713  -9.382  -5.306  1.00 89.85           H  
ATOM   2019  C   LYS A 129      10.364  -7.522  -4.375  1.00 89.85           C  
ATOM   2020  CB  LYS A 129      11.985  -9.245  -3.572  1.00 89.85           C  
ATOM   2021  HB2 LYS A 129      12.689  -8.538  -3.136  1.00 89.85           H  
ATOM   2022  HB3 LYS A 129      11.205  -9.445  -2.838  1.00 89.85           H  
ATOM   2023  O   LYS A 129       9.230  -7.813  -3.996  1.00 89.85           O  
ATOM   2024  CG  LYS A 129      12.694 -10.564  -3.903  1.00 89.85           C  
ATOM   2025  HG2 LYS A 129      13.604 -10.368  -4.470  1.00 89.85           H  
ATOM   2026  HG3 LYS A 129      12.031 -11.186  -4.505  1.00 89.85           H  
ATOM   2027  CD  LYS A 129      13.033 -11.318  -2.613  1.00 89.85           C  
ATOM   2028  HD2 LYS A 129      13.703 -10.717  -1.998  1.00 89.85           H  
ATOM   2029  HD3 LYS A 129      12.111 -11.500  -2.061  1.00 89.85           H  
ATOM   2030  CE  LYS A 129      13.699 -12.651  -2.952  1.00 89.85           C  
ATOM   2031  HE2 LYS A 129      13.078 -13.171  -3.682  1.00 89.85           H  
ATOM   2032  HE3 LYS A 129      14.662 -12.451  -3.422  1.00 89.85           H  
ATOM   2033  NZ  LYS A 129      13.860 -13.485  -1.737  1.00 89.85           N  
ATOM   2034  HZ1 LYS A 129      14.306 -14.361  -1.971  1.00 89.85           H  
ATOM   2035  HZ2 LYS A 129      14.406 -13.000  -1.040  1.00 89.85           H  
ATOM   2036  HZ3 LYS A 129      12.952 -13.693  -1.344  1.00 89.85           H  
ATOM   2037  N   PHE A 130      10.793  -6.266  -4.462  1.00 92.87           N  
ATOM   2038  H   PHE A 130      11.736  -6.100  -4.782  1.00 92.87           H  
ATOM   2039  CA  PHE A 130       9.998  -5.092  -4.132  1.00 92.87           C  
ATOM   2040  HA  PHE A 130       9.272  -5.353  -3.362  1.00 92.87           H  
ATOM   2041  C   PHE A 130       9.174  -4.556  -5.308  1.00 92.87           C  
ATOM   2042  CB  PHE A 130      10.932  -4.019  -3.564  1.00 92.87           C  
ATOM   2043  HB2 PHE A 130      11.603  -3.685  -4.355  1.00 92.87           H  
ATOM   2044  HB3 PHE A 130      10.321  -3.159  -3.291  1.00 92.87           H  
ATOM   2045  O   PHE A 130       8.464  -3.573  -5.134  1.00 92.87           O  
ATOM   2046  CG  PHE A 130      11.754  -4.408  -2.346  1.00 92.87           C  
ATOM   2047  CD1 PHE A 130      11.247  -5.291  -1.375  1.00 92.87           C  
ATOM   2048  HD1 PHE A 130      10.265  -5.719  -1.508  1.00 92.87           H  
ATOM   2049  CD2 PHE A 130      13.037  -3.860  -2.172  1.00 92.87           C  
ATOM   2050  HD2 PHE A 130      13.444  -3.185  -2.910  1.00 92.87           H  
ATOM   2051  CE1 PHE A 130      12.002  -5.624  -0.239  1.00 92.87           C  
ATOM   2052  HE1 PHE A 130      11.604  -6.302   0.501  1.00 92.87           H  
ATOM   2053  CE2 PHE A 130      13.796  -4.188  -1.037  1.00 92.87           C  
ATOM   2054  HE2 PHE A 130      14.781  -3.763  -0.913  1.00 92.87           H  
ATOM   2055  CZ  PHE A 130      13.277  -5.061  -0.065  1.00 92.87           C  
ATOM   2056  HZ  PHE A 130      13.863  -5.294   0.811  1.00 92.87           H  
ATOM   2057  N   ASN A 131       9.205  -5.197  -6.484  1.00 93.07           N  
ATOM   2058  H   ASN A 131       9.854  -5.961  -6.603  1.00 93.07           H  
ATOM   2059  CA  ASN A 131       8.499  -4.701  -7.672  1.00 93.07           C  
ATOM   2060  HA  ASN A 131       8.753  -3.650  -7.807  1.00 93.07           H  
ATOM   2061  C   ASN A 131       6.969  -4.794  -7.570  1.00 93.07           C  
ATOM   2062  CB  ASN A 131       8.968  -5.466  -8.919  1.00 93.07           C  
ATOM   2063  HB2 ASN A 131       8.293  -5.235  -9.743  1.00 93.07           H  
ATOM   2064  HB3 ASN A 131       8.924  -6.540  -8.736  1.00 93.07           H  
ATOM   2065  O   ASN A 131       6.274  -4.130  -8.336  1.00 93.07           O  
ATOM   2066  CG  ASN A 131      10.356  -5.092  -9.395  1.00 93.07           C  
ATOM   2067  ND2 ASN A 131      10.842  -5.782 -10.400  1.00 93.07           N  
ATOM   2068 HD21 ASN A 131      11.713  -5.464 -10.800  1.00 93.07           H  
ATOM   2069 HD22 ASN A 131      10.291  -6.516 -10.823  1.00 93.07           H  
ATOM   2070  OD1 ASN A 131      11.016  -4.193  -8.909  1.00 93.07           O  
ATOM   2071  N   ARG A 132       6.435  -5.650  -6.686  1.00 96.44           N  
ATOM   2072  H   ARG A 132       7.073  -6.138  -6.074  1.00 96.44           H  
ATOM   2073  CA  ARG A 132       4.989  -5.909  -6.571  1.00 96.44           C  
ATOM   2074  HA  ARG A 132       4.465  -5.089  -7.062  1.00 96.44           H  
ATOM   2075  C   ARG A 132       4.478  -5.898  -5.123  1.00 96.44           C  
ATOM   2076  CB  ARG A 132       4.605  -7.202  -7.311  1.00 96.44           C  
ATOM   2077  HB2 ARG A 132       5.158  -8.036  -6.878  1.00 96.44           H  
ATOM   2078  HB3 ARG A 132       3.541  -7.382  -7.161  1.00 96.44           H  
ATOM   2079  O   ARG A 132       3.975  -6.927  -4.662  1.00 96.44           O  
ATOM   2080  CG  ARG A 132       4.862  -7.153  -8.822  1.00 96.44           C  
ATOM   2081  HG2 ARG A 132       5.924  -7.005  -9.016  1.00 96.44           H  
ATOM   2082  HG3 ARG A 132       4.299  -6.330  -9.262  1.00 96.44           H  
ATOM   2083  CD  ARG A 132       4.421  -8.481  -9.448  1.00 96.44           C  
ATOM   2084  HD2 ARG A 132       3.355  -8.630  -9.275  1.00 96.44           H  
ATOM   2085  HD3 ARG A 132       4.954  -9.293  -8.954  1.00 96.44           H  
ATOM   2086  NE  ARG A 132       4.723  -8.532 -10.889  1.00 96.44           N  
ATOM   2087  HE  ARG A 132       5.646  -8.845 -11.156  1.00 96.44           H  
ATOM   2088  NH1 ARG A 132       2.742  -7.669 -11.672  1.00 96.44           N  
ATOM   2089 HH11 ARG A 132       2.305  -7.135 -12.409  1.00 96.44           H  
ATOM   2090 HH12 ARG A 132       2.401  -7.530 -10.731  1.00 96.44           H  
ATOM   2091  NH2 ARG A 132       4.411  -8.086 -13.088  1.00 96.44           N  
ATOM   2092 HH21 ARG A 132       3.959  -7.411 -13.688  1.00 96.44           H  
ATOM   2093 HH22 ARG A 132       5.374  -8.300 -13.301  1.00 96.44           H  
ATOM   2094  CZ  ARG A 132       3.953  -8.107 -11.873  1.00 96.44           C  
ATOM   2095  N   PRO A 133       4.641  -4.800  -4.364  1.00 98.00           N  
ATOM   2096  CA  PRO A 133       4.115  -4.733  -3.017  1.00 98.00           C  
ATOM   2097  HA  PRO A 133       4.369  -5.644  -2.475  1.00 98.00           H  
ATOM   2098  C   PRO A 133       2.592  -4.584  -3.069  1.00 98.00           C  
ATOM   2099  CB  PRO A 133       4.822  -3.556  -2.352  1.00 98.00           C  
ATOM   2100  HB2 PRO A 133       5.779  -3.890  -1.952  1.00 98.00           H  
ATOM   2101  HB3 PRO A 133       4.218  -3.103  -1.565  1.00 98.00           H  
ATOM   2102  O   PRO A 133       2.028  -3.889  -3.919  1.00 98.00           O  
ATOM   2103  CG  PRO A 133       5.068  -2.596  -3.512  1.00 98.00           C  
ATOM   2104  HG2 PRO A 133       5.984  -2.026  -3.361  1.00 98.00           H  
ATOM   2105  HG3 PRO A 133       4.216  -1.921  -3.594  1.00 98.00           H  
ATOM   2106  CD  PRO A 133       5.170  -3.500  -4.749  1.00 98.00           C  
ATOM   2107  HD2 PRO A 133       4.606  -3.084  -5.584  1.00 98.00           H  
ATOM   2108  HD3 PRO A 133       6.215  -3.602  -5.042  1.00 98.00           H  
ATOM   2109  N   GLN A 134       1.927  -5.249  -2.138  1.00 98.64           N  
ATOM   2110  H   GLN A 134       2.454  -5.823  -1.495  1.00 98.64           H  
ATOM   2111  CA  GLN A 134       0.485  -5.206  -1.979  1.00 98.64           C  
ATOM   2112  HA  GLN A 134       0.075  -4.414  -2.606  1.00 98.64           H  
ATOM   2113  C   GLN A 134       0.145  -4.878  -0.529  1.00 98.64           C  
ATOM   2114  CB  GLN A 134      -0.106  -6.539  -2.453  1.00 98.64           C  
ATOM   2115  HB2 GLN A 134       0.023  -6.613  -3.533  1.00 98.64           H  
ATOM   2116  HB3 GLN A 134       0.449  -7.354  -1.988  1.00 98.64           H  
ATOM   2117  O   GLN A 134       0.702  -5.468   0.397  1.00 98.64           O  
ATOM   2118  CG  GLN A 134      -1.592  -6.699  -2.110  1.00 98.64           C  
ATOM   2119  HG2 GLN A 134      -2.177  -5.932  -2.617  1.00 98.64           H  
ATOM   2120  HG3 GLN A 134      -1.734  -6.577  -1.036  1.00 98.64           H  
ATOM   2121  CD  GLN A 134      -2.132  -8.072  -2.481  1.00 98.64           C  
ATOM   2122  NE2 GLN A 134      -3.169  -8.503  -1.806  1.00 98.64           N  
ATOM   2123 HE21 GLN A 134      -3.812  -9.014  -2.396  1.00 98.64           H  
ATOM   2124 HE22 GLN A 134      -3.605  -7.885  -1.137  1.00 98.64           H  
ATOM   2125  OE1 GLN A 134      -1.630  -8.785  -3.342  1.00 98.64           O  
ATOM   2126  N   PHE A 135      -0.823  -3.985  -0.355  1.00 98.84           N  
ATOM   2127  H   PHE A 135      -1.216  -3.543  -1.174  1.00 98.84           H  
ATOM   2128  CA  PHE A 135      -1.370  -3.584   0.932  1.00 98.84           C  
ATOM   2129  HA  PHE A 135      -0.910  -4.169   1.729  1.00 98.84           H  
ATOM   2130  C   PHE A 135      -2.870  -3.859   0.917  1.00 98.84           C  
ATOM   2131  CB  PHE A 135      -1.059  -2.102   1.189  1.00 98.84           C  
ATOM   2132  HB2 PHE A 135      -1.711  -1.485   0.570  1.00 98.84           H  
ATOM   2133  HB3 PHE A 135      -1.288  -1.870   2.229  1.00 98.84           H  
ATOM   2134  O   PHE A 135      -3.586  -3.358   0.056  1.00 98.84           O  
ATOM   2135  CG  PHE A 135       0.382  -1.728   0.899  1.00 98.84           C  
ATOM   2136  CD1 PHE A 135       1.387  -2.049   1.826  1.00 98.84           C  
ATOM   2137  HD1 PHE A 135       1.121  -2.516   2.763  1.00 98.84           H  
ATOM   2138  CD2 PHE A 135       0.728  -1.123  -0.325  1.00 98.84           C  
ATOM   2139  HD2 PHE A 135      -0.039  -0.886  -1.048  1.00 98.84           H  
ATOM   2140  CE1 PHE A 135       2.732  -1.777   1.529  1.00 98.84           C  
ATOM   2141  HE1 PHE A 135       3.504  -2.039   2.238  1.00 98.84           H  
ATOM   2142  CE2 PHE A 135       2.074  -0.846  -0.620  1.00 98.84           C  
ATOM   2143  HE2 PHE A 135       2.335  -0.390  -1.563  1.00 98.84           H  
ATOM   2144  CZ  PHE A 135       3.078  -1.179   0.306  1.00 98.84           C  
ATOM   2145  HZ  PHE A 135       4.115  -0.987   0.076  1.00 98.84           H  
ATOM   2146  N   THR A 136      -3.348  -4.678   1.844  1.00 98.82           N  
ATOM   2147  H   THR A 136      -2.706  -5.057   2.526  1.00 98.82           H  
ATOM   2148  CA  THR A 136      -4.781  -4.861   2.094  1.00 98.82           C  
ATOM   2149  HA  THR A 136      -5.374  -4.380   1.316  1.00 98.82           H  
ATOM   2150  C   THR A 136      -5.094  -4.206   3.424  1.00 98.82           C  
ATOM   2151  CB  THR A 136      -5.162  -6.341   2.131  1.00 98.82           C  
ATOM   2152  HB  THR A 136      -4.719  -6.794   3.018  1.00 98.82           H  
ATOM   2153  O   THR A 136      -4.479  -4.572   4.420  1.00 98.82           O  
ATOM   2154  CG2 THR A 136      -6.668  -6.542   2.198  1.00 98.82           C  
ATOM   2155 HG21 THR A 136      -7.136  -6.182   1.282  1.00 98.82           H  
ATOM   2156 HG22 THR A 136      -6.878  -7.599   2.359  1.00 98.82           H  
ATOM   2157 HG23 THR A 136      -7.086  -5.998   3.046  1.00 98.82           H  
ATOM   2158  OG1 THR A 136      -4.647  -6.990   0.983  1.00 98.82           O  
ATOM   2159  HG1 THR A 136      -3.713  -6.766   1.001  1.00 98.82           H  
ATOM   2160  N   ILE A 137      -5.996  -3.232   3.427  1.00 98.72           N  
ATOM   2161  H   ILE A 137      -6.489  -3.031   2.569  1.00 98.72           H  
ATOM   2162  CA  ILE A 137      -6.414  -2.489   4.611  1.00 98.72           C  
ATOM   2163  HA  ILE A 137      -5.772  -2.749   5.453  1.00 98.72           H  
ATOM   2164  C   ILE A 137      -7.836  -2.929   4.942  1.00 98.72           C  
ATOM   2165  CB  ILE A 137      -6.318  -0.959   4.392  1.00 98.72           C  
ATOM   2166  HB  ILE A 137      -7.026  -0.667   3.616  1.00 98.72           H  
ATOM   2167  O   ILE A 137      -8.728  -2.831   4.096  1.00 98.72           O  
ATOM   2168  CG1 ILE A 137      -4.905  -0.468   3.988  1.00 98.72           C  
ATOM   2169 HG12 ILE A 137      -4.152  -1.004   4.567  1.00 98.72           H  
ATOM   2170 HG13 ILE A 137      -4.817   0.589   4.240  1.00 98.72           H  
ATOM   2171  CG2 ILE A 137      -6.707  -0.221   5.688  1.00 98.72           C  
ATOM   2172 HG21 ILE A 137      -5.982  -0.429   6.475  1.00 98.72           H  
ATOM   2173 HG22 ILE A 137      -7.692  -0.532   6.036  1.00 98.72           H  
ATOM   2174 HG23 ILE A 137      -6.745   0.853   5.509  1.00 98.72           H  
ATOM   2175  CD1 ILE A 137      -4.571  -0.578   2.492  1.00 98.72           C  
ATOM   2176 HD11 ILE A 137      -5.364  -0.124   1.898  1.00 98.72           H  
ATOM   2177 HD12 ILE A 137      -3.638  -0.049   2.296  1.00 98.72           H  
ATOM   2178 HD13 ILE A 137      -4.438  -1.618   2.192  1.00 98.72           H  
ATOM   2179  N   GLU A 138      -8.032  -3.401   6.166  1.00 98.45           N  
ATOM   2180  H   GLU A 138      -7.240  -3.483   6.788  1.00 98.45           H  
ATOM   2181  CA  GLU A 138      -9.306  -3.864   6.701  1.00 98.45           C  
ATOM   2182  HA  GLU A 138     -10.085  -3.657   5.966  1.00 98.45           H  
ATOM   2183  C   GLU A 138      -9.651  -3.072   7.969  1.00 98.45           C  
ATOM   2184  CB  GLU A 138      -9.287  -5.390   6.929  1.00 98.45           C  
ATOM   2185  HB2 GLU A 138      -8.524  -5.645   7.663  1.00 98.45           H  
ATOM   2186  HB3 GLU A 138     -10.263  -5.691   7.309  1.00 98.45           H  
ATOM   2187  O   GLU A 138      -8.801  -2.797   8.815  1.00 98.45           O  
ATOM   2188  CG  GLU A 138      -9.006  -6.133   5.608  1.00 98.45           C  
ATOM   2189  HG2 GLU A 138      -7.986  -5.917   5.287  1.00 98.45           H  
ATOM   2190  HG3 GLU A 138      -9.683  -5.725   4.858  1.00 98.45           H  
ATOM   2191  CD  GLU A 138      -9.190  -7.659   5.633  1.00 98.45           C  
ATOM   2192  OE1 GLU A 138      -9.177  -8.232   4.508  1.00 98.45           O  
ATOM   2193  OE2 GLU A 138      -9.408  -8.229   6.720  1.00 98.45           O  
ATOM   2194  N   TRP A 139     -10.905  -2.657   8.088  1.00 96.95           N  
ATOM   2195  H   TRP A 139     -11.561  -2.905   7.361  1.00 96.95           H  
ATOM   2196  CA  TRP A 139     -11.428  -1.884   9.218  1.00 96.95           C  
ATOM   2197  HA  TRP A 139     -10.838  -2.073  10.115  1.00 96.95           H  
ATOM   2198  C   TRP A 139     -12.869  -2.304   9.453  1.00 96.95           C  
ATOM   2199  CB  TRP A 139     -11.395  -0.382   8.878  1.00 96.95           C  
ATOM   2200  HB2 TRP A 139     -11.659   0.180   9.773  1.00 96.95           H  
ATOM   2201  HB3 TRP A 139     -10.376  -0.110   8.606  1.00 96.95           H  
ATOM   2202  O   TRP A 139     -13.576  -2.382   8.461  1.00 96.95           O  
ATOM   2203  CG  TRP A 139     -12.305   0.050   7.759  1.00 96.95           C  
ATOM   2204  CD1 TRP A 139     -13.604   0.413   7.885  1.00 96.95           C  
ATOM   2205  HD1 TRP A 139     -14.137   0.444   8.824  1.00 96.95           H  
ATOM   2206  CD2 TRP A 139     -12.023   0.094   6.330  1.00 96.95           C  
ATOM   2207  CE2 TRP A 139     -13.201   0.526   5.650  1.00 96.95           C  
ATOM   2208  CE3 TRP A 139     -10.891  -0.192   5.541  1.00 96.95           C  
ATOM   2209  HE3 TRP A 139      -9.990  -0.538   6.026  1.00 96.95           H  
ATOM   2210  NE1 TRP A 139     -14.142   0.678   6.641  1.00 96.95           N  
ATOM   2211  HE1 TRP A 139     -15.066   1.064   6.513  1.00 96.95           H  
ATOM   2212  CH2 TRP A 139     -12.087   0.453   3.516  1.00 96.95           C  
ATOM   2213  HH2 TRP A 139     -12.104   0.627   2.450  1.00 96.95           H  
ATOM   2214  CZ2 TRP A 139     -13.244   0.712   4.264  1.00 96.95           C  
ATOM   2215  HZ2 TRP A 139     -14.139   1.078   3.783  1.00 96.95           H  
ATOM   2216  CZ3 TRP A 139     -10.919  -0.012   4.146  1.00 96.95           C  
ATOM   2217  HZ3 TRP A 139     -10.032  -0.218   3.565  1.00 96.95           H  
ATOM   2218  N   GLY A 140     -13.317  -2.500  10.698  1.00 88.74           N  
ATOM   2219  H   GLY A 140     -12.644  -2.435  11.448  1.00 88.74           H  
ATOM   2220  CA  GLY A 140     -14.720  -2.818  11.060  1.00 88.74           C  
ATOM   2221  HA2 GLY A 140     -14.724  -3.472  11.932  1.00 88.74           H  
ATOM   2222  HA3 GLY A 140     -15.242  -1.897  11.320  1.00 88.74           H  
ATOM   2223  C   GLY A 140     -15.567  -3.524   9.990  1.00 88.74           C  
ATOM   2224  O   GLY A 140     -16.723  -3.095   9.804  1.00 88.74           O  
ATOM   2225  OXT GLY A 140     -15.058  -4.445   9.315  1.00 88.74           O  
