# Supplementary material for: Single-chain dimers from de novo immunoglobulins as robust scaffolds for multiple binding loops
Source: Nat Commun. 2023 Sep 23;14:5939. doi: 10.1038/s41467-023-41717-5 (PMC10517939; doi:10.1038/s41467-023-41717-5)
Supplement: Supplementary file 3 — Supplementary Data 1 [file 41467_2023_41717_MOESM3_ESM.zip › design_models/scIg/scIg12/ranked_5.pdb]

ATOM      1  N   GLY A   1       8.730  -3.608 -13.071  1.00 56.54           N  
ATOM      2  H   GLY A   1       9.429  -2.883 -12.996  1.00 56.54           H  
ATOM      3  H2  GLY A   1       8.699  -4.101 -12.190  1.00 56.54           H  
ATOM      4  H3  GLY A   1       8.975  -4.256 -13.806  1.00 56.54           H  
ATOM      5  CA  GLY A   1       7.409  -3.005 -13.327  1.00 56.54           C  
ATOM      6  HA2 GLY A   1       7.421  -2.414 -14.244  1.00 56.54           H  
ATOM      7  HA3 GLY A   1       6.676  -3.809 -13.393  1.00 56.54           H  
ATOM      8  C   GLY A   1       7.022  -2.127 -12.162  1.00 56.54           C  
ATOM      9  O   GLY A   1       7.736  -2.164 -11.167  1.00 56.54           O  
ATOM     10  N   ARG A   2       5.951  -1.341 -12.280  1.00 67.55           N  
ATOM     11  H   ARG A   2       5.397  -1.352 -13.124  1.00 67.55           H  
ATOM     12  CA  ARG A   2       5.384  -0.576 -11.165  1.00 67.55           C  
ATOM     13  HA  ARG A   2       5.906  -0.802 -10.235  1.00 67.55           H  
ATOM     14  C   ARG A   2       3.934  -1.004 -10.994  1.00 67.55           C  
ATOM     15  CB  ARG A   2       5.534   0.930 -11.445  1.00 67.55           C  
ATOM     16  HB2 ARG A   2       5.098   1.160 -12.417  1.00 67.55           H  
ATOM     17  HB3 ARG A   2       6.596   1.173 -11.478  1.00 67.55           H  
ATOM     18  O   ARG A   2       3.166  -0.890 -11.943  1.00 67.55           O  
ATOM     19  CG  ARG A   2       4.851   1.799 -10.378  1.00 67.55           C  
ATOM     20  HG2 ARG A   2       3.779   1.600 -10.383  1.00 67.55           H  
ATOM     21  HG3 ARG A   2       5.243   1.558  -9.390  1.00 67.55           H  
ATOM     22  CD  ARG A   2       5.048   3.286 -10.673  1.00 67.55           C  
ATOM     23  HD2 ARG A   2       4.854   3.476 -11.728  1.00 67.55           H  
ATOM     24  HD3 ARG A   2       4.298   3.832 -10.100  1.00 67.55           H  
ATOM     25  NE  ARG A   2       6.406   3.749 -10.312  1.00 67.55           N  
ATOM     26  HE  ARG A   2       7.064   3.048 -10.003  1.00 67.55           H  
ATOM     27  NH1 ARG A   2       5.914   5.977 -10.342  1.00 67.55           N  
ATOM     28 HH11 ARG A   2       4.966   5.675 -10.166  1.00 67.55           H  
ATOM     29 HH12 ARG A   2       6.140   6.895  -9.986  1.00 67.55           H  
ATOM     30  NH2 ARG A   2       7.979   5.314  -9.801  1.00 67.55           N  
ATOM     31 HH21 ARG A   2       8.150   6.266  -9.509  1.00 67.55           H  
ATOM     32 HH22 ARG A   2       8.514   4.587  -9.348  1.00 67.55           H  
ATOM     33  CZ  ARG A   2       6.765   5.010 -10.166  1.00 67.55           C  
ATOM     34  N   VAL A   3       3.594  -1.513  -9.815  1.00 71.44           N  
ATOM     35  H   VAL A   3       4.291  -1.565  -9.086  1.00 71.44           H  
ATOM     36  CA  VAL A   3       2.200  -1.667  -9.400  1.00 71.44           C  
ATOM     37  HA  VAL A   3       1.560  -1.414 -10.246  1.00 71.44           H  
ATOM     38  C   VAL A   3       1.946  -0.654  -8.300  1.00 71.44           C  
ATOM     39  CB  VAL A   3       1.837  -3.105  -8.988  1.00 71.44           C  
ATOM     40  HB  VAL A   3       2.486  -3.432  -8.177  1.00 71.44           H  
ATOM     41  O   VAL A   3       2.675  -0.614  -7.311  1.00 71.44           O  
ATOM     42  CG1 VAL A   3       0.374  -3.226  -8.534  1.00 71.44           C  
ATOM     43 HG11 VAL A   3       0.152  -4.261  -8.273  1.00 71.44           H  
ATOM     44 HG12 VAL A   3       0.204  -2.612  -7.651  1.00 71.44           H  
ATOM     45 HG13 VAL A   3      -0.298  -2.904  -9.330  1.00 71.44           H  
ATOM     46  CG2 VAL A   3       2.024  -4.038 -10.188  1.00 71.44           C  
ATOM     47 HG21 VAL A   3       1.621  -5.021  -9.944  1.00 71.44           H  
ATOM     48 HG22 VAL A   3       1.490  -3.652 -11.056  1.00 71.44           H  
ATOM     49 HG23 VAL A   3       3.084  -4.135 -10.426  1.00 71.44           H  
ATOM     50  N   GLU A   4       0.950   0.196  -8.505  1.00 73.14           N  
ATOM     51  H   GLU A   4       0.394   0.089  -9.341  1.00 73.14           H  
ATOM     52  CA  GLU A   4       0.455   1.109  -7.487  1.00 73.14           C  
ATOM     53  HA  GLU A   4       1.226   1.267  -6.733  1.00 73.14           H  
ATOM     54  C   GLU A   4      -0.752   0.454  -6.814  1.00 73.14           C  
ATOM     55  CB  GLU A   4       0.123   2.480  -8.106  1.00 73.14           C  
ATOM     56  HB2 GLU A   4       0.990   2.846  -8.657  1.00 73.14           H  
ATOM     57  HB3 GLU A   4      -0.716   2.381  -8.794  1.00 73.14           H  
ATOM     58  O   GLU A   4      -1.725   0.094  -7.476  1.00 73.14           O  
ATOM     59  CG  GLU A   4      -0.231   3.491  -7.011  1.00 73.14           C  
ATOM     60  HG2 GLU A   4       0.638   3.599  -6.362  1.00 73.14           H  
ATOM     61  HG3 GLU A   4      -1.045   3.089  -6.408  1.00 73.14           H  
ATOM     62  CD  GLU A   4      -0.655   4.872  -7.540  1.00 73.14           C  
ATOM     63  OE1 GLU A   4      -1.872   5.062  -7.774  1.00 73.14           O  
ATOM     64  OE2 GLU A   4       0.199   5.785  -7.572  1.00 73.14           O  
ATOM     65  N   VAL A   5      -0.691   0.290  -5.495  1.00 80.04           N  
ATOM     66  H   VAL A   5       0.169   0.515  -5.015  1.00 80.04           H  
ATOM     67  CA  VAL A   5      -1.817  -0.186  -4.692  1.00 80.04           C  
ATOM     68  HA  VAL A   5      -2.621  -0.517  -5.350  1.00 80.04           H  
ATOM     69  C   VAL A   5      -2.330   0.965  -3.853  1.00 80.04           C  
ATOM     70  CB  VAL A   5      -1.425  -1.374  -3.797  1.00 80.04           C  
ATOM     71  HB  VAL A   5      -0.690  -1.060  -3.056  1.00 80.04           H  
ATOM     72  O   VAL A   5      -1.643   1.402  -2.935  1.00 80.04           O  
ATOM     73  CG1 VAL A   5      -2.671  -1.869  -3.048  1.00 80.04           C  
ATOM     74 HG11 VAL A   5      -2.512  -2.877  -2.665  1.00 80.04           H  
ATOM     75 HG12 VAL A   5      -3.533  -1.881  -3.716  1.00 80.04           H  
ATOM     76 HG13 VAL A   5      -2.884  -1.205  -2.210  1.00 80.04           H  
ATOM     77  CG2 VAL A   5      -0.792  -2.504  -4.617  1.00 80.04           C  
ATOM     78 HG21 VAL A   5      -0.718  -3.415  -4.024  1.00 80.04           H  
ATOM     79 HG22 VAL A   5      -1.367  -2.690  -5.524  1.00 80.04           H  
ATOM     80 HG23 VAL A   5       0.215  -2.210  -4.914  1.00 80.04           H  
ATOM     81  N   ARG A   6      -3.541   1.441  -4.130  1.00 76.40           N  
ATOM     82  H   ARG A   6      -4.022   1.042  -4.923  1.00 76.40           H  
ATOM     83  CA  ARG A   6      -4.221   2.484  -3.366  1.00 76.40           C  
ATOM     84  HA  ARG A   6      -3.525   2.912  -2.644  1.00 76.40           H  
ATOM     85  C   ARG A   6      -5.384   1.886  -2.596  1.00 76.40           C  
ATOM     86  CB  ARG A   6      -4.645   3.596  -4.324  1.00 76.40           C  
ATOM     87  HB2 ARG A   6      -3.770   3.915  -4.890  1.00 76.40           H  
ATOM     88  HB3 ARG A   6      -5.385   3.218  -5.029  1.00 76.40           H  
ATOM     89  O   ARG A   6      -6.371   1.454  -3.177  1.00 76.40           O  
ATOM     90  CG  ARG A   6      -5.212   4.799  -3.568  1.00 76.40           C  
ATOM     91  HG2 ARG A   6      -4.457   5.174  -2.877  1.00 76.40           H  
ATOM     92  HG3 ARG A   6      -6.103   4.516  -3.008  1.00 76.40           H  
ATOM     93  CD  ARG A   6      -5.571   5.879  -4.584  1.00 76.40           C  
ATOM     94  HD2 ARG A   6      -6.478   5.577  -5.109  1.00 76.40           H  
ATOM     95  HD3 ARG A   6      -4.757   5.961  -5.305  1.00 76.40           H  
ATOM     96  NE  ARG A   6      -5.765   7.182  -3.931  1.00 76.40           N  
ATOM     97  HE  ARG A   6      -5.781   7.183  -2.921  1.00 76.40           H  
ATOM     98  NH1 ARG A   6      -5.992   8.397  -5.854  1.00 76.40           N  
ATOM     99 HH11 ARG A   6      -5.818   7.543  -6.365  1.00 76.40           H  
ATOM    100 HH12 ARG A   6      -5.990   9.284  -6.337  1.00 76.40           H  
ATOM    101  NH2 ARG A   6      -6.022   9.437  -3.873  1.00 76.40           N  
ATOM    102 HH21 ARG A   6      -6.217  10.307  -4.348  1.00 76.40           H  
ATOM    103 HH22 ARG A   6      -6.126   9.376  -2.870  1.00 76.40           H  
ATOM    104  CZ  ARG A   6      -5.924   8.331  -4.553  1.00 76.40           C  
ATOM    105  N   VAL A   7      -5.280   1.887  -1.279  1.00 78.43           N  
ATOM    106  H   VAL A   7      -4.452   2.291  -0.864  1.00 78.43           H  
ATOM    107  CA  VAL A   7      -6.343   1.424  -0.391  1.00 78.43           C  
ATOM    108  HA  VAL A   7      -7.023   0.784  -0.952  1.00 78.43           H  
ATOM    109  C   VAL A   7      -7.123   2.632   0.098  1.00 78.43           C  
ATOM    110  CB  VAL A   7      -5.781   0.579   0.762  1.00 78.43           C  
ATOM    111  HB  VAL A   7      -5.177   1.204   1.420  1.00 78.43           H  
ATOM    112  O   VAL A   7      -6.534   3.622   0.521  1.00 78.43           O  
ATOM    113  CG1 VAL A   7      -6.928  -0.033   1.570  1.00 78.43           C  
ATOM    114 HG11 VAL A   7      -6.533  -0.683   2.350  1.00 78.43           H  
ATOM    115 HG12 VAL A   7      -7.515   0.751   2.048  1.00 78.43           H  
ATOM    116 HG13 VAL A   7      -7.578  -0.615   0.917  1.00 78.43           H  
ATOM    117  CG2 VAL A   7      -4.901  -0.555   0.215  1.00 78.43           C  
ATOM    118 HG21 VAL A   7      -3.984  -0.146  -0.208  1.00 78.43           H  
ATOM    119 HG22 VAL A   7      -5.438  -1.112  -0.553  1.00 78.43           H  
ATOM    120 HG23 VAL A   7      -4.624  -1.239   1.018  1.00 78.43           H  
ATOM    121  N   GLU A   8      -8.445   2.568   0.045  1.00 73.01           N  
ATOM    122  H   GLU A   8      -8.858   1.749  -0.377  1.00 73.01           H  
ATOM    123  CA  GLU A   8      -9.360   3.580   0.550  1.00 73.01           C  
ATOM    124  HA  GLU A   8      -8.799   4.280   1.169  1.00 73.01           H  
ATOM    125  C   GLU A   8     -10.419   2.926   1.420  1.00 73.01           C  
ATOM    126  CB  GLU A   8     -10.047   4.342  -0.590  1.00 73.01           C  
ATOM    127  HB2 GLU A   8     -10.712   5.087  -0.153  1.00 73.01           H  
ATOM    128  HB3 GLU A   8     -10.649   3.647  -1.175  1.00 73.01           H  
ATOM    129  O   GLU A   8     -10.927   1.862   1.089  1.00 73.01           O  
ATOM    130  CG  GLU A   8      -9.060   5.053  -1.517  1.00 73.01           C  
ATOM    131  HG2 GLU A   8      -8.427   5.721  -0.934  1.00 73.01           H  
ATOM    132  HG3 GLU A   8      -8.412   4.321  -2.000  1.00 73.01           H  
ATOM    133  CD  GLU A   8      -9.806   5.830  -2.597  1.00 73.01           C  
ATOM    134  OE1 GLU A   8      -9.734   7.079  -2.628  1.00 73.01           O  
ATOM    135  OE2 GLU A   8     -10.389   5.189  -3.493  1.00 73.01           O  
ATOM    136  N   PHE A   9     -10.801   3.584   2.509  1.00 69.58           N  
ATOM    137  H   PHE A   9     -10.382   4.475   2.735  1.00 69.58           H  
ATOM    138  CA  PHE A   9     -11.864   3.084   3.366  1.00 69.58           C  
ATOM    139  HA  PHE A   9     -12.259   2.156   2.952  1.00 69.58           H  
ATOM    140  C   PHE A   9     -13.028   4.073   3.437  1.00 69.58           C  
ATOM    141  CB  PHE A   9     -11.343   2.736   4.752  1.00 69.58           C  
ATOM    142  HB2 PHE A   9     -11.180   3.665   5.298  1.00 69.58           H  
ATOM    143  HB3 PHE A   9     -12.169   2.209   5.229  1.00 69.58           H  
ATOM    144  O   PHE A   9     -12.839   5.287   3.606  1.00 69.58           O  
ATOM    145  CG  PHE A   9     -10.118   1.842   4.849  1.00 69.58           C  
ATOM    146  CD1 PHE A   9     -10.279   0.485   5.173  1.00 69.58           C  
ATOM    147  HD1 PHE A   9     -11.271   0.075   5.294  1.00 69.58           H  
ATOM    148  CD2 PHE A   9      -8.820   2.348   4.646  1.00 69.58           C  
ATOM    149  HD2 PHE A   9      -8.673   3.386   4.388  1.00 69.58           H  
ATOM    150  CE1 PHE A   9      -9.161  -0.354   5.299  1.00 69.58           C  
ATOM    151  HE1 PHE A   9      -9.277  -1.408   5.505  1.00 69.58           H  
ATOM    152  CE2 PHE A   9      -7.702   1.503   4.761  1.00 69.58           C  
ATOM    153  HE2 PHE A   9      -6.707   1.885   4.588  1.00 69.58           H  
ATOM    154  CZ  PHE A   9      -7.875   0.152   5.086  1.00 69.58           C  
ATOM    155  HZ  PHE A   9      -7.020  -0.506   5.149  1.00 69.58           H  
ATOM    156  N   GLU A  10     -14.236   3.537   3.329  1.00 69.07           N  
ATOM    157  H   GLU A  10     -14.298   2.534   3.231  1.00 69.07           H  
ATOM    158  CA  GLU A  10     -15.499   4.259   3.388  1.00 69.07           C  
ATOM    159  HA  GLU A  10     -15.349   5.210   3.900  1.00 69.07           H  
ATOM    160  C   GLU A  10     -16.513   3.435   4.190  1.00 69.07           C  
ATOM    161  CB  GLU A  10     -15.985   4.553   1.959  1.00 69.07           C  
ATOM    162  HB2 GLU A  10     -15.174   5.024   1.404  1.00 69.07           H  
ATOM    163  HB3 GLU A  10     -16.249   3.621   1.458  1.00 69.07           H  
ATOM    164  O   GLU A  10     -17.071   2.461   3.688  1.00 69.07           O  
ATOM    165  CG  GLU A  10     -17.192   5.504   1.962  1.00 69.07           C  
ATOM    166  HG2 GLU A  10     -16.876   6.465   2.369  1.00 69.07           H  
ATOM    167  HG3 GLU A  10     -17.964   5.102   2.617  1.00 69.07           H  
ATOM    168  CD  GLU A  10     -17.784   5.716   0.561  1.00 69.07           C  
ATOM    169  OE1 GLU A  10     -18.991   6.008   0.471  1.00 69.07           O  
ATOM    170  OE2 GLU A  10     -17.046   5.581  -0.445  1.00 69.07           O  
ATOM    171  N   GLY A  11     -16.743   3.829   5.446  1.00 70.25           N  
ATOM    172  H   GLY A  11     -16.170   4.558   5.846  1.00 70.25           H  
ATOM    173  CA  GLY A  11     -17.657   3.124   6.345  1.00 70.25           C  
ATOM    174  HA2 GLY A  11     -18.658   3.124   5.915  1.00 70.25           H  
ATOM    175  HA3 GLY A  11     -17.692   3.632   7.309  1.00 70.25           H  
ATOM    176  C   GLY A  11     -17.214   1.682   6.590  1.00 70.25           C  
ATOM    177  O   GLY A  11     -16.125   1.433   7.095  1.00 70.25           O  
ATOM    178  N   ASP A  12     -18.059   0.733   6.204  1.00 72.84           N  
ATOM    179  H   ASP A  12     -18.912   0.995   5.732  1.00 72.84           H  
ATOM    180  CA  ASP A  12     -17.836  -0.711   6.293  1.00 72.84           C  
ATOM    181  HA  ASP A  12     -17.194  -0.909   7.151  1.00 72.84           H  
ATOM    182  C   ASP A  12     -17.117  -1.303   5.070  1.00 72.84           C  
ATOM    183  CB  ASP A  12     -19.196  -1.388   6.528  1.00 72.84           C  
ATOM    184  HB2 ASP A  12     -19.673  -0.925   7.391  1.00 72.84           H  
ATOM    185  HB3 ASP A  12     -19.038  -2.442   6.757  1.00 72.84           H  
ATOM    186  O   ASP A  12     -17.033  -2.525   4.927  1.00 72.84           O  
ATOM    187  CG  ASP A  12     -20.144  -1.251   5.325  1.00 72.84           C  
ATOM    188  OD1 ASP A  12     -20.335  -0.105   4.850  1.00 72.84           O  
ATOM    189  OD2 ASP A  12     -20.684  -2.276   4.859  1.00 72.84           O  
ATOM    190  N   LYS A  13     -16.599  -0.459   4.170  1.00 74.38           N  
ATOM    191  H   LYS A  13     -16.719   0.531   4.329  1.00 74.38           H  
ATOM    192  CA  LYS A  13     -15.995  -0.885   2.903  1.00 74.38           C  
ATOM    193  HA  LYS A  13     -15.994  -1.974   2.860  1.00 74.38           H  
ATOM    194  C   LYS A  13     -14.545  -0.437   2.794  1.00 74.38           C  
ATOM    195  CB  LYS A  13     -16.831  -0.376   1.718  1.00 74.38           C  
ATOM    196  HB2 LYS A  13     -16.384  -0.734   0.791  1.00 74.38           H  
ATOM    197  HB3 LYS A  13     -16.822   0.714   1.710  1.00 74.38           H  
ATOM    198  O   LYS A  13     -14.217   0.717   3.061  1.00 74.38           O  
ATOM    199  CG  LYS A  13     -18.279  -0.876   1.805  1.00 74.38           C  
ATOM    200  HG2 LYS A  13     -18.730  -0.519   2.731  1.00 74.38           H  
ATOM    201  HG3 LYS A  13     -18.285  -1.966   1.809  1.00 74.38           H  
ATOM    202  CD  LYS A  13     -19.129  -0.364   0.644  1.00 74.38           C  
ATOM    203  HD2 LYS A  13     -18.765  -0.786  -0.293  1.00 74.38           H  
ATOM    204  HD3 LYS A  13     -19.070   0.725   0.615  1.00 74.38           H  
ATOM    205  CE  LYS A  13     -20.569  -0.802   0.913  1.00 74.38           C  
ATOM    206  HE2 LYS A  13     -20.605  -1.891   0.948  1.00 74.38           H  
ATOM    207  HE3 LYS A  13     -20.854  -0.445   1.903  1.00 74.38           H  
ATOM    208  NZ  LYS A  13     -21.498  -0.279  -0.114  1.00 74.38           N  
ATOM    209  HZ1 LYS A  13     -22.437  -0.575   0.111  1.00 74.38           H  
ATOM    210  HZ2 LYS A  13     -21.245  -0.627  -1.028  1.00 74.38           H  
ATOM    211  HZ3 LYS A  13     -21.471   0.731  -0.107  1.00 74.38           H  
ATOM    212  N   MET A  14     -13.691  -1.334   2.319  1.00 78.45           N  
ATOM    213  H   MET A  14     -14.047  -2.261   2.134  1.00 78.45           H  
ATOM    214  CA  MET A  14     -12.321  -1.052   1.906  1.00 78.45           C  
ATOM    215  HA  MET A  14     -12.078  -0.013   2.125  1.00 78.45           H  
ATOM    216  C   MET A  14     -12.194  -1.285   0.399  1.00 78.45           C  
ATOM    217  CB  MET A  14     -11.359  -1.932   2.708  1.00 78.45           C  
ATOM    218  HB2 MET A  14     -11.514  -1.760   3.773  1.00 78.45           H  
ATOM    219  HB3 MET A  14     -11.569  -2.981   2.499  1.00 78.45           H  
ATOM    220  O   MET A  14     -12.383  -2.401  -0.073  1.00 78.45           O  
ATOM    221  CG  MET A  14      -9.902  -1.615   2.362  1.00 78.45           C  
ATOM    222  HG2 MET A  14      -9.669  -0.611   2.717  1.00 78.45           H  
ATOM    223  HG3 MET A  14      -9.774  -1.608   1.280  1.00 78.45           H  
ATOM    224  SD  MET A  14      -8.703  -2.780   3.054  1.00 78.45           S  
ATOM    225  CE  MET A  14      -9.086  -4.140   1.952  1.00 78.45           C  
ATOM    226  HE1 MET A  14      -9.896  -4.729   2.382  1.00 78.45           H  
ATOM    227  HE2 MET A  14      -8.184  -4.732   1.792  1.00 78.45           H  
ATOM    228  HE3 MET A  14      -9.414  -3.751   0.988  1.00 78.45           H  
ATOM    229  N   ARG A  15     -11.861  -0.246  -0.365  1.00 82.45           N  
ATOM    230  H   ARG A  15     -11.658   0.625   0.105  1.00 82.45           H  
ATOM    231  CA  ARG A  15     -11.572  -0.309  -1.801  1.00 82.45           C  
ATOM    232  HA  ARG A  15     -11.998  -1.218  -2.227  1.00 82.45           H  
ATOM    233  C   ARG A  15     -10.067  -0.354  -2.009  1.00 82.45           C  
ATOM    234  CB  ARG A  15     -12.175   0.895  -2.541  1.00 82.45           C  
ATOM    235  HB2 ARG A  15     -11.944   0.797  -3.602  1.00 82.45           H  
ATOM    236  HB3 ARG A  15     -11.714   1.813  -2.179  1.00 82.45           H  
ATOM    237  O   ARG A  15      -9.359   0.535  -1.557  1.00 82.45           O  
ATOM    238  CG  ARG A  15     -13.694   1.001  -2.375  1.00 82.45           C  
ATOM    239  HG2 ARG A  15     -13.930   1.221  -1.333  1.00 82.45           H  
ATOM    240  HG3 ARG A  15     -14.161   0.057  -2.656  1.00 82.45           H  
ATOM    241  CD  ARG A  15     -14.245   2.121  -3.263  1.00 82.45           C  
ATOM    242  HD2 ARG A  15     -14.127   1.837  -4.309  1.00 82.45           H  
ATOM    243  HD3 ARG A  15     -13.653   3.021  -3.097  1.00 82.45           H  
ATOM    244  NE  ARG A  15     -15.673   2.359  -2.982  1.00 82.45           N  
ATOM    245  HE  ARG A  15     -16.278   1.561  -3.117  1.00 82.45           H  
ATOM    246  NH1 ARG A  15     -15.583   4.625  -2.587  1.00 82.45           N  
ATOM    247 HH11 ARG A  15     -15.989   5.347  -2.009  1.00 82.45           H  
ATOM    248 HH12 ARG A  15     -14.642   4.674  -2.951  1.00 82.45           H  
ATOM    249  NH2 ARG A  15     -17.442   3.541  -2.161  1.00 82.45           N  
ATOM    250 HH21 ARG A  15     -18.007   2.706  -2.099  1.00 82.45           H  
ATOM    251 HH22 ARG A  15     -17.676   4.377  -1.645  1.00 82.45           H  
ATOM    252  CZ  ARG A  15     -16.221   3.496  -2.599  1.00 82.45           C  
ATOM    253  N   VAL A  16      -9.575  -1.369  -2.696  1.00 83.95           N  
ATOM    254  H   VAL A  16     -10.220  -2.080  -3.011  1.00 83.95           H  
ATOM    255  CA  VAL A  16      -8.180  -1.493  -3.113  1.00 83.95           C  
ATOM    256  HA  VAL A  16      -7.580  -0.719  -2.635  1.00 83.95           H  
ATOM    257  C   VAL A  16      -8.131  -1.278  -4.615  1.00 83.95           C  
ATOM    258  CB  VAL A  16      -7.582  -2.854  -2.721  1.00 83.95           C  
ATOM    259  HB  VAL A  16      -8.076  -3.654  -3.273  1.00 83.95           H  
ATOM    260  O   VAL A  16      -8.576  -2.131  -5.374  1.00 83.95           O  
ATOM    261  CG1 VAL A  16      -6.089  -2.879  -3.055  1.00 83.95           C  
ATOM    262 HG11 VAL A  16      -5.627  -3.790  -2.674  1.00 83.95           H  
ATOM    263 HG12 VAL A  16      -5.594  -2.017  -2.609  1.00 83.95           H  
ATOM    264 HG13 VAL A  16      -5.952  -2.846  -4.135  1.00 83.95           H  
ATOM    265  CG2 VAL A  16      -7.765  -3.133  -1.227  1.00 83.95           C  
ATOM    266 HG21 VAL A  16      -7.384  -2.300  -0.636  1.00 83.95           H  
ATOM    267 HG22 VAL A  16      -7.236  -4.043  -0.945  1.00 83.95           H  
ATOM    268 HG23 VAL A  16      -8.826  -3.269  -1.020  1.00 83.95           H  
ATOM    269  N   ARG A  17      -7.610  -0.135  -5.044  1.00 85.38           N  
ATOM    270  H   ARG A  17      -7.268   0.515  -4.352  1.00 85.38           H  
ATOM    271  CA  ARG A  17      -7.334   0.171  -6.445  1.00 85.38           C  
ATOM    272  HA  ARG A  17      -7.995  -0.413  -7.085  1.00 85.38           H  
ATOM    273  C   ARG A  17      -5.910  -0.263  -6.764  1.00 85.38           C  
ATOM    274  CB  ARG A  17      -7.602   1.657  -6.728  1.00 85.38           C  
ATOM    275  HB2 ARG A  17      -7.026   2.283  -6.045  1.00 85.38           H  
ATOM    276  HB3 ARG A  17      -7.297   1.876  -7.751  1.00 85.38           H  
ATOM    277  O   ARG A  17      -4.964   0.214  -6.149  1.00 85.38           O  
ATOM    278  CG  ARG A  17      -9.097   1.976  -6.567  1.00 85.38           C  
ATOM    279  HG2 ARG A  17      -9.655   1.255  -7.165  1.00 85.38           H  
ATOM    280  HG3 ARG A  17      -9.406   1.863  -5.528  1.00 85.38           H  
ATOM    281  CD  ARG A  17      -9.479   3.368  -7.075  1.00 85.38           C  
ATOM    282  HD2 ARG A  17      -8.915   3.570  -7.986  1.00 85.38           H  
ATOM    283  HD3 ARG A  17     -10.533   3.331  -7.350  1.00 85.38           H  
ATOM    284  NE  ARG A  17      -9.321   4.441  -6.065  1.00 85.38           N  
ATOM    285  HE  ARG A  17      -9.726   4.284  -5.153  1.00 85.38           H  
ATOM    286  NH1 ARG A  17      -8.648   6.074  -7.525  1.00 85.38           N  
ATOM    287 HH11 ARG A  17      -8.625   7.045  -7.801  1.00 85.38           H  
ATOM    288 HH12 ARG A  17      -8.557   5.358  -8.232  1.00 85.38           H  
ATOM    289  NH2 ARG A  17      -9.245   6.636  -5.464  1.00 85.38           N  
ATOM    290 HH21 ARG A  17      -9.699   6.360  -4.605  1.00 85.38           H  
ATOM    291 HH22 ARG A  17      -9.209   7.618  -5.699  1.00 85.38           H  
ATOM    292  CZ  ARG A  17      -9.069   5.702  -6.348  1.00 85.38           C  
ATOM    293  N   LEU A  18      -5.773  -1.206  -7.679  1.00 87.33           N  
ATOM    294  H   LEU A  18      -6.610  -1.541  -8.134  1.00 87.33           H  
ATOM    295  CA  LEU A  18      -4.511  -1.734  -8.172  1.00 87.33           C  
ATOM    296  HA  LEU A  18      -3.686  -1.416  -7.535  1.00 87.33           H  
ATOM    297  C   LEU A  18      -4.294  -1.200  -9.581  1.00 87.33           C  
ATOM    298  CB  LEU A  18      -4.566  -3.268  -8.216  1.00 87.33           C  
ATOM    299  HB2 LEU A  18      -5.301  -3.559  -8.966  1.00 87.33           H  
ATOM    300  HB3 LEU A  18      -3.586  -3.612  -8.547  1.00 87.33           H  
ATOM    301  O   LEU A  18      -5.145  -1.399 -10.441  1.00 87.33           O  
ATOM    302  CG  LEU A  18      -4.914  -3.993  -6.910  1.00 87.33           C  
ATOM    303  HG  LEU A  18      -5.838  -3.599  -6.487  1.00 87.33           H  
ATOM    304  CD1 LEU A  18      -5.116  -5.476  -7.220  1.00 87.33           C  
ATOM    305 HD11 LEU A  18      -5.978  -5.588  -7.877  1.00 87.33           H  
ATOM    306 HD12 LEU A  18      -4.237  -5.879  -7.722  1.00 87.33           H  
ATOM    307 HD13 LEU A  18      -5.297  -6.045  -6.308  1.00 87.33           H  
ATOM    308  CD2 LEU A  18      -3.785  -3.837  -5.901  1.00 87.33           C  
ATOM    309 HD21 LEU A  18      -2.865  -4.256  -6.309  1.00 87.33           H  
ATOM    310 HD22 LEU A  18      -4.036  -4.345  -4.970  1.00 87.33           H  
ATOM    311 HD23 LEU A  18      -3.645  -2.774  -5.705  1.00 87.33           H  
ATOM    312  N   ARG A  19      -3.157  -0.572  -9.842  1.00 87.69           N  
ATOM    313  H   ARG A  19      -2.523  -0.393  -9.077  1.00 87.69           H  
ATOM    314  CA  ARG A  19      -2.779  -0.114 -11.178  1.00 87.69           C  
ATOM    315  HA  ARG A  19      -3.522  -0.430 -11.911  1.00 87.69           H  
ATOM    316  C   ARG A  19      -1.456  -0.739 -11.567  1.00 87.69           C  
ATOM    317  CB  ARG A  19      -2.743   1.413 -11.167  1.00 87.69           C  
ATOM    318  HB2 ARG A  19      -2.085   1.749 -10.366  1.00 87.69           H  
ATOM    319  HB3 ARG A  19      -3.747   1.788 -10.971  1.00 87.69           H  
ATOM    320  O   ARG A  19      -0.498  -0.631 -10.810  1.00 87.69           O  
ATOM    321  CG  ARG A  19      -2.243   1.981 -12.493  1.00 87.69           C  
ATOM    322  HG2 ARG A  19      -1.228   1.635 -12.687  1.00 87.69           H  
ATOM    323  HG3 ARG A  19      -2.897   1.665 -13.305  1.00 87.69           H  
ATOM    324  CD  ARG A  19      -2.232   3.500 -12.398  1.00 87.69           C  
ATOM    325  HD2 ARG A  19      -1.670   3.800 -11.513  1.00 87.69           H  
ATOM    326  HD3 ARG A  19      -3.259   3.853 -12.306  1.00 87.69           H  
ATOM    327  NE  ARG A  19      -1.569   4.044 -13.582  1.00 87.69           N  
ATOM    328  HE  ARG A  19      -0.691   3.611 -13.830  1.00 87.69           H  
ATOM    329  NH1 ARG A  19      -2.988   5.778 -14.045  1.00 87.69           N  
ATOM    330 HH11 ARG A  19      -3.532   5.496 -13.242  1.00 87.69           H  
ATOM    331 HH12 ARG A  19      -3.336   6.468 -14.695  1.00 87.69           H  
ATOM    332  NH2 ARG A  19      -1.284   5.243 -15.432  1.00 87.69           N  
ATOM    333 HH21 ARG A  19      -0.535   4.583 -15.586  1.00 87.69           H  
ATOM    334 HH22 ARG A  19      -1.552   5.935 -16.117  1.00 87.69           H  
ATOM    335  CZ  ARG A  19      -1.958   5.032 -14.343  1.00 87.69           C  
ATOM    336  N   ASN A  20      -1.388  -1.374 -12.733  1.00 84.02           N  
ATOM    337  H   ASN A  20      -2.214  -1.405 -13.313  1.00 84.02           H  
ATOM    338  CA  ASN A  20      -0.156  -1.988 -13.224  1.00 84.02           C  
ATOM    339  HA  ASN A  20       0.595  -1.996 -12.435  1.00 84.02           H  
ATOM    340  C   ASN A  20       0.430  -1.174 -14.383  1.00 84.02           C  
ATOM    341  CB  ASN A  20      -0.443  -3.451 -13.587  1.00 84.02           C  
ATOM    342  HB2 ASN A  20      -0.793  -3.984 -12.703  1.00 84.02           H  
ATOM    343  HB3 ASN A  20      -1.224  -3.470 -14.347  1.00 84.02           H  
ATOM    344  O   ASN A  20       0.038  -1.339 -15.531  1.00 84.02           O  
ATOM    345  CG  ASN A  20       0.766  -4.183 -14.126  1.00 84.02           C  
ATOM    346  ND2 ASN A  20       0.566  -5.314 -14.751  1.00 84.02           N  
ATOM    347 HD21 ASN A  20      -0.364  -5.707 -14.759  1.00 84.02           H  
ATOM    348 HD22 ASN A  20       1.356  -5.835 -15.103  1.00 84.02           H  
ATOM    349  OD1 ASN A  20       1.904  -3.766 -13.973  1.00 84.02           O  
ATOM    350  N   ASP A  21       1.422  -0.335 -14.097  1.00 83.28           N  
ATOM    351  H   ASP A  21       1.726  -0.267 -13.136  1.00 83.28           H  
ATOM    352  CA  ASP A  21       2.193   0.406 -15.105  1.00 83.28           C  
ATOM    353  HA  ASP A  21       1.555   0.577 -15.972  1.00 83.28           H  
ATOM    354  C   ASP A  21       3.415  -0.398 -15.611  1.00 83.28           C  
ATOM    355  CB  ASP A  21       2.589   1.788 -14.558  1.00 83.28           C  
ATOM    356  HB2 ASP A  21       3.183   1.653 -13.654  1.00 83.28           H  
ATOM    357  HB3 ASP A  21       3.213   2.296 -15.292  1.00 83.28           H  
ATOM    358  O   ASP A  21       4.357   0.157 -16.181  1.00 83.28           O  
ATOM    359  CG  ASP A  21       1.396   2.705 -14.256  1.00 83.28           C  
ATOM    360  OD1 ASP A  21       0.621   3.065 -15.177  1.00 83.28           O  
ATOM    361  OD2 ASP A  21       1.267   3.130 -13.093  1.00 83.28           O  
ATOM    362  N   SER A  22       3.460  -1.715 -15.375  1.00 78.46           N  
ATOM    363  H   SER A  22       2.659  -2.139 -14.930  1.00 78.46           H  
ATOM    364  CA  SER A  22       4.478  -2.601 -15.952  1.00 78.46           C  
ATOM    365  HA  SER A  22       5.385  -2.017 -16.108  1.00 78.46           H  
ATOM    366  C   SER A  22       4.075  -3.155 -17.320  1.00 78.46           C  
ATOM    367  CB  SER A  22       4.836  -3.721 -14.981  1.00 78.46           C  
ATOM    368  HB2 SER A  22       4.790  -3.347 -13.958  1.00 78.46           H  
ATOM    369  HB3 SER A  22       5.848  -4.055 -15.211  1.00 78.46           H  
ATOM    370  O   SER A  22       2.936  -3.028 -17.748  1.00 78.46           O  
ATOM    371  OG  SER A  22       4.008  -4.836 -15.090  1.00 78.46           O  
ATOM    372  HG  SER A  22       3.156  -4.597 -14.718  1.00 78.46           H  
ATOM    373  N   SER A  23       5.020  -3.798 -18.012  1.00 83.46           N  
ATOM    374  H   SER A  23       5.949  -3.881 -17.625  1.00 83.46           H  
ATOM    375  CA  SER A  23       4.795  -4.435 -19.316  1.00 83.46           C  
ATOM    376  HA  SER A  23       4.045  -3.864 -19.863  1.00 83.46           H  
ATOM    377  C   SER A  23       4.283  -5.879 -19.233  1.00 83.46           C  
ATOM    378  CB  SER A  23       6.098  -4.390 -20.116  1.00 83.46           C  
ATOM    379  HB2 SER A  23       6.397  -3.350 -20.250  1.00 83.46           H  
ATOM    380  HB3 SER A  23       5.948  -4.836 -21.099  1.00 83.46           H  
ATOM    381  O   SER A  23       4.059  -6.498 -20.271  1.00 83.46           O  
ATOM    382  OG  SER A  23       7.120  -5.087 -19.420  1.00 83.46           O  
ATOM    383  HG  SER A  23       6.964  -6.028 -19.533  1.00 83.46           H  
ATOM    384  N   THR A  24       4.139  -6.446 -18.034  1.00 83.19           N  
ATOM    385  H   THR A  24       4.269  -5.882 -17.206  1.00 83.19           H  
ATOM    386  CA  THR A  24       3.696  -7.833 -17.808  1.00 83.19           C  
ATOM    387  HA  THR A  24       3.395  -8.272 -18.759  1.00 83.19           H  
ATOM    388  C   THR A  24       2.496  -7.859 -16.859  1.00 83.19           C  
ATOM    389  CB  THR A  24       4.828  -8.699 -17.232  1.00 83.19           C  
ATOM    390  HB  THR A  24       4.426  -9.672 -16.947  1.00 83.19           H  
ATOM    391  O   THR A  24       2.454  -7.036 -15.946  1.00 83.19           O  
ATOM    392  CG2 THR A  24       5.948  -8.911 -18.253  1.00 83.19           C  
ATOM    393 HG21 THR A  24       5.540  -9.358 -19.159  1.00 83.19           H  
ATOM    394 HG22 THR A  24       6.693  -9.584 -17.829  1.00 83.19           H  
ATOM    395 HG23 THR A  24       6.423  -7.960 -18.495  1.00 83.19           H  
ATOM    396  OG1 THR A  24       5.412  -8.087 -16.102  1.00 83.19           O  
ATOM    397  HG1 THR A  24       4.738  -8.039 -15.421  1.00 83.19           H  
ATOM    398  N   PRO A  25       1.513  -8.765 -17.022  1.00 82.69           N  
ATOM    399  CA  PRO A  25       0.447  -8.932 -16.034  1.00 82.69           C  
ATOM    400  HA  PRO A  25      -0.140  -8.015 -15.988  1.00 82.69           H  
ATOM    401  C   PRO A  25       1.024  -9.236 -14.648  1.00 82.69           C  
ATOM    402  CB  PRO A  25      -0.434 -10.078 -16.541  1.00 82.69           C  
ATOM    403  HB2 PRO A  25      -0.130 -11.019 -16.083  1.00 82.69           H  
ATOM    404  HB3 PRO A  25      -1.490  -9.887 -16.350  1.00 82.69           H  
ATOM    405  O   PRO A  25       2.052  -9.907 -14.549  1.00 82.69           O  
ATOM    406  CG  PRO A  25      -0.133 -10.129 -18.038  1.00 82.69           C  
ATOM    407  HG2 PRO A  25      -0.283 -11.128 -18.447  1.00 82.69           H  
ATOM    408  HG3 PRO A  25      -0.761  -9.406 -18.560  1.00 82.69           H  
ATOM    409  CD  PRO A  25       1.330  -9.696 -18.122  1.00 82.69           C  
ATOM    410  HD2 PRO A  25       1.981 -10.559 -17.979  1.00 82.69           H  
ATOM    411  HD3 PRO A  25       1.519  -9.228 -19.088  1.00 82.69           H  
ATOM    412  N   VAL A  26       0.373  -8.745 -13.595  1.00 78.60           N  
ATOM    413  H   VAL A  26      -0.458  -8.193 -13.750  1.00 78.60           H  
ATOM    414  CA  VAL A  26       0.793  -8.966 -12.203  1.00 78.60           C  
ATOM    415  HA  VAL A  26       1.624  -9.672 -12.181  1.00 78.60           H  
ATOM    416  C   VAL A  26      -0.349  -9.591 -11.417  1.00 78.60           C  
ATOM    417  CB  VAL A  26       1.280  -7.662 -11.538  1.00 78.60           C  
ATOM    418  HB  VAL A  26       0.489  -6.913 -11.569  1.00 78.60           H  
ATOM    419  O   VAL A  26      -1.469  -9.092 -11.470  1.00 78.60           O  
ATOM    420  CG1 VAL A  26       1.669  -7.921 -10.075  1.00 78.60           C  
ATOM    421 HG11 VAL A  26       2.203  -7.071  -9.650  1.00 78.60           H  
ATOM    422 HG12 VAL A  26       0.779  -8.104  -9.473  1.00 78.60           H  
ATOM    423 HG13 VAL A  26       2.322  -8.791 -10.009  1.00 78.60           H  
ATOM    424  CG2 VAL A  26       2.513  -7.108 -12.266  1.00 78.60           C  
ATOM    425 HG21 VAL A  26       2.266  -6.871 -13.301  1.00 78.60           H  
ATOM    426 HG22 VAL A  26       2.861  -6.197 -11.780  1.00 78.60           H  
ATOM    427 HG23 VAL A  26       3.310  -7.851 -12.255  1.00 78.60           H  
ATOM    428  N   GLU A  27      -0.073 -10.663 -10.677  1.00 79.92           N  
ATOM    429  H   GLU A  27       0.880 -10.995 -10.627  1.00 79.92           H  
ATOM    430  CA  GLU A  27      -1.026 -11.274  -9.749  1.00 79.92           C  
ATOM    431  HA  GLU A  27      -2.038 -11.023 -10.067  1.00 79.92           H  
ATOM    432  C   GLU A  27      -0.830 -10.705  -8.337  1.00 79.92           C  
ATOM    433  CB  GLU A  27      -0.910 -12.806  -9.805  1.00 79.92           C  
ATOM    434  HB2 GLU A  27       0.072 -13.119  -9.449  1.00 79.92           H  
ATOM    435  HB3 GLU A  27      -1.021 -13.120 -10.843  1.00 79.92           H  
ATOM    436  O   GLU A  27       0.263 -10.736  -7.774  1.00 79.92           O  
ATOM    437  CG  GLU A  27      -2.002 -13.486  -8.970  1.00 79.92           C  
ATOM    438  HG2 GLU A  27      -1.816 -13.300  -7.913  1.00 79.92           H  
ATOM    439  HG3 GLU A  27      -2.962 -13.031  -9.218  1.00 79.92           H  
ATOM    440  CD  GLU A  27      -2.078 -14.997  -9.235  1.00 79.92           C  
ATOM    441  OE1 GLU A  27      -1.444 -15.775  -8.490  1.00 79.92           O  
ATOM    442  OE2 GLU A  27      -2.841 -15.378 -10.150  1.00 79.92           O  
ATOM    443  N   VAL A  28      -1.901 -10.160  -7.763  1.00 78.47           N  
ATOM    444  H   VAL A  28      -2.756 -10.123  -8.301  1.00 78.47           H  
ATOM    445  CA  VAL A  28      -1.914  -9.544  -6.436  1.00 78.47           C  
ATOM    446  HA  VAL A  28      -0.907  -9.572  -6.018  1.00 78.47           H  
ATOM    447  C   VAL A  28      -2.830 -10.351  -5.527  1.00 78.47           C  
ATOM    448  CB  VAL A  28      -2.353  -8.067  -6.500  1.00 78.47           C  
ATOM    449  HB  VAL A  28      -3.408  -8.014  -6.769  1.00 78.47           H  
ATOM    450  O   VAL A  28      -4.028 -10.484  -5.795  1.00 78.47           O  
ATOM    451  CG1 VAL A  28      -2.155  -7.397  -5.135  1.00 78.47           C  
ATOM    452 HG11 VAL A  28      -1.096  -7.389  -4.877  1.00 78.47           H  
ATOM    453 HG12 VAL A  28      -2.522  -6.371  -5.169  1.00 78.47           H  
ATOM    454 HG13 VAL A  28      -2.698  -7.937  -4.359  1.00 78.47           H  
ATOM    455  CG2 VAL A  28      -1.547  -7.262  -7.531  1.00 78.47           C  
ATOM    456 HG21 VAL A  28      -1.759  -7.626  -8.536  1.00 78.47           H  
ATOM    457 HG22 VAL A  28      -0.480  -7.366  -7.332  1.00 78.47           H  
ATOM    458 HG23 VAL A  28      -1.821  -6.208  -7.486  1.00 78.47           H  
ATOM    459  N   HIS A  29      -2.288 -10.859  -4.421  1.00 76.33           N  
ATOM    460  H   HIS A  29      -1.301 -10.726  -4.252  1.00 76.33           H  
ATOM    461  CA  HIS A  29      -3.076 -11.506  -3.377  1.00 76.33           C  
ATOM    462  HA  HIS A  29      -4.041 -11.807  -3.784  1.00 76.33           H  
ATOM    463  C   HIS A  29      -3.315 -10.518  -2.237  1.00 76.33           C  
ATOM    464  CB  HIS A  29      -2.384 -12.773  -2.872  1.00 76.33           C  
ATOM    465  HB2 HIS A  29      -3.044 -13.275  -2.166  1.00 76.33           H  
ATOM    466  HB3 HIS A  29      -1.479 -12.488  -2.336  1.00 76.33           H  
ATOM    467  O   HIS A  29      -2.392 -10.134  -1.520  1.00 76.33           O  
ATOM    468  CG  HIS A  29      -1.998 -13.744  -3.953  1.00 76.33           C  
ATOM    469  CD2 HIS A  29      -0.727 -13.921  -4.422  1.00 76.33           C  
ATOM    470  HD2 HIS A  29       0.153 -13.383  -4.103  1.00 76.33           H  
ATOM    471  ND1 HIS A  29      -2.817 -14.621  -4.635  1.00 76.33           N  
ATOM    472  HD1 HIS A  29      -3.825 -14.595  -4.695  1.00 76.33           H  
ATOM    473  CE1 HIS A  29      -2.045 -15.303  -5.503  1.00 76.33           C  
ATOM    474  HE1 HIS A  29      -2.392 -15.999  -6.251  1.00 76.33           H  
ATOM    475  NE2 HIS A  29      -0.766 -14.939  -5.367  1.00 76.33           N  
ATOM    476  N   ILE A  30      -4.569 -10.124  -2.051  1.00 78.72           N  
ATOM    477  H   ILE A  30      -5.280 -10.494  -2.666  1.00 78.72           H  
ATOM    478  CA  ILE A  30      -4.994  -9.219  -0.986  1.00 78.72           C  
ATOM    479  HA  ILE A  30      -4.122  -8.778  -0.504  1.00 78.72           H  
ATOM    480  C   ILE A  30      -5.763 -10.041   0.046  1.00 78.72           C  
ATOM    481  CB  ILE A  30      -5.852  -8.077  -1.559  1.00 78.72           C  
ATOM    482  HB  ILE A  30      -6.745  -8.536  -1.984  1.00 78.72           H  
ATOM    483  O   ILE A  30      -6.794 -10.640  -0.273  1.00 78.72           O  
ATOM    484  CG1 ILE A  30      -5.181  -7.284  -2.698  1.00 78.72           C  
ATOM    485 HG12 ILE A  30      -4.433  -6.606  -2.288  1.00 78.72           H  
ATOM    486 HG13 ILE A  30      -4.684  -7.967  -3.387  1.00 78.72           H  
ATOM    487  CG2 ILE A  30      -6.228  -7.120  -0.411  1.00 78.72           C  
ATOM    488 HG21 ILE A  30      -6.808  -7.648   0.346  1.00 78.72           H  
ATOM    489 HG22 ILE A  30      -6.843  -6.295  -0.771  1.00 78.72           H  
ATOM    490 HG23 ILE A  30      -5.329  -6.710   0.048  1.00 78.72           H  
ATOM    491  CD1 ILE A  30      -6.200  -6.494  -3.529  1.00 78.72           C  
ATOM    492 HD11 ILE A  30      -6.808  -7.181  -4.117  1.00 78.72           H  
ATOM    493 HD12 ILE A  30      -6.853  -5.891  -2.897  1.00 78.72           H  
ATOM    494 HD13 ILE A  30      -5.666  -5.819  -4.197  1.00 78.72           H  
ATOM    495  N   LYS A  31      -5.279 -10.069   1.289  1.00 66.08           N  
ATOM    496  H   LYS A  31      -4.404  -9.599   1.471  1.00 66.08           H  
ATOM    497  CA  LYS A  31      -5.962 -10.725   2.410  1.00 66.08           C  
ATOM    498  HA  LYS A  31      -6.896 -11.163   2.057  1.00 66.08           H  
ATOM    499  C   LYS A  31      -6.316  -9.716   3.488  1.00 66.08           C  
ATOM    500  CB  LYS A  31      -5.089 -11.854   2.966  1.00 66.08           C  
ATOM    501  HB2 LYS A  31      -4.836 -12.544   2.161  1.00 66.08           H  
ATOM    502  HB3 LYS A  31      -4.167 -11.434   3.369  1.00 66.08           H  
ATOM    503  O   LYS A  31      -5.430  -9.037   3.992  1.00 66.08           O  
ATOM    504  CG  LYS A  31      -5.842 -12.613   4.067  1.00 66.08           C  
ATOM    505  HG2 LYS A  31      -6.153 -11.920   4.849  1.00 66.08           H  
ATOM    506  HG3 LYS A  31      -6.728 -13.082   3.641  1.00 66.08           H  
ATOM    507  CD  LYS A  31      -4.962 -13.681   4.712  1.00 66.08           C  
ATOM    508  HD2 LYS A  31      -4.057 -13.214   5.101  1.00 66.08           H  
ATOM    509  HD3 LYS A  31      -4.699 -14.439   3.974  1.00 66.08           H  
ATOM    510  CE  LYS A  31      -5.765 -14.301   5.858  1.00 66.08           C  
ATOM    511  HE2 LYS A  31      -6.091 -13.497   6.518  1.00 66.08           H  
ATOM    512  HE3 LYS A  31      -6.666 -14.764   5.457  1.00 66.08           H  
ATOM    513  NZ  LYS A  31      -4.966 -15.281   6.628  1.00 66.08           N  
ATOM    514  HZ1 LYS A  31      -5.526 -15.633   7.391  1.00 66.08           H  
ATOM    515  HZ2 LYS A  31      -4.677 -16.050   6.041  1.00 66.08           H  
ATOM    516  HZ3 LYS A  31      -4.151 -14.827   7.014  1.00 66.08           H  
ATOM    517  N   VAL A  32      -7.583  -9.678   3.886  1.00 69.35           N  
ATOM    518  H   VAL A  32      -8.228 -10.334   3.470  1.00 69.35           H  
ATOM    519  CA  VAL A  32      -8.136  -8.708   4.832  1.00 69.35           C  
ATOM    520  HA  VAL A  32      -7.321  -8.191   5.338  1.00 69.35           H  
ATOM    521  C   VAL A  32      -8.962  -9.455   5.869  1.00 69.35           C  
ATOM    522  CB  VAL A  32      -8.997  -7.668   4.105  1.00 69.35           C  
ATOM    523  HB  VAL A  32      -9.937  -8.117   3.785  1.00 69.35           H  
ATOM    524  O   VAL A  32     -10.053  -9.946   5.579  1.00 69.35           O  
ATOM    525  CG1 VAL A  32      -9.283  -6.511   5.062  1.00 69.35           C  
ATOM    526 HG11 VAL A  32      -8.367  -6.183   5.552  1.00 69.35           H  
ATOM    527 HG12 VAL A  32      -9.667  -5.670   4.484  1.00 69.35           H  
ATOM    528 HG13 VAL A  32     -10.010  -6.818   5.814  1.00 69.35           H  
ATOM    529  CG2 VAL A  32      -8.313  -7.110   2.859  1.00 69.35           C  
ATOM    530 HG21 VAL A  32      -7.910  -7.902   2.228  1.00 69.35           H  
ATOM    531 HG22 VAL A  32      -9.080  -6.643   2.241  1.00 69.35           H  
ATOM    532 HG23 VAL A  32      -7.517  -6.415   3.128  1.00 69.35           H  
ATOM    533  N   GLY A  33      -8.424  -9.594   7.082  1.00 67.69           N  
ATOM    534  H   GLY A  33      -7.532  -9.161   7.274  1.00 67.69           H  
ATOM    535  CA  GLY A  33      -8.979 -10.535   8.058  1.00 67.69           C  
ATOM    536  HA2 GLY A  33      -8.349 -10.558   8.947  1.00 67.69           H  
ATOM    537  HA3 GLY A  33      -9.978 -10.208   8.347  1.00 67.69           H  
ATOM    538  C   GLY A  33      -9.053 -11.957   7.483  1.00 67.69           C  
ATOM    539  O   GLY A  33      -8.032 -12.518   7.080  1.00 67.69           O  
ATOM    540  N   ASP A  34     -10.263 -12.517   7.423  1.00 72.04           N  
ATOM    541  H   ASP A  34     -11.055 -12.005   7.787  1.00 72.04           H  
ATOM    542  CA  ASP A  34     -10.530 -13.853   6.872  1.00 72.04           C  
ATOM    543  HA  ASP A  34      -9.641 -14.470   7.002  1.00 72.04           H  
ATOM    544  C   ASP A  34     -10.852 -13.843   5.364  1.00 72.04           C  
ATOM    545  CB  ASP A  34     -11.663 -14.517   7.672  1.00 72.04           C  
ATOM    546  HB2 ASP A  34     -12.580 -13.947   7.525  1.00 72.04           H  
ATOM    547  HB3 ASP A  34     -11.825 -15.526   7.293  1.00 72.04           H  
ATOM    548  O   ASP A  34     -10.881 -14.902   4.736  1.00 72.04           O  
ATOM    549  CG  ASP A  34     -11.341 -14.603   9.166  1.00 72.04           C  
ATOM    550  OD1 ASP A  34     -10.239 -15.095   9.497  1.00 72.04           O  
ATOM    551  OD2 ASP A  34     -12.184 -14.123   9.960  1.00 72.04           O  
ATOM    552  N   GLU A  35     -11.071 -12.669   4.754  1.00 71.72           N  
ATOM    553  H   GLU A  35     -10.923 -11.813   5.268  1.00 71.72           H  
ATOM    554  CA  GLU A  35     -11.337 -12.557   3.316  1.00 71.72           C  
ATOM    555  HA  GLU A  35     -11.886 -13.448   3.013  1.00 71.72           H  
ATOM    556  C   GLU A  35     -10.021 -12.525   2.527  1.00 71.72           C  
ATOM    557  CB  GLU A  35     -12.243 -11.347   2.997  1.00 71.72           C  
ATOM    558  HB2 GLU A  35     -13.102 -11.368   3.668  1.00 71.72           H  
ATOM    559  HB3 GLU A  35     -11.690 -10.422   3.158  1.00 71.72           H  
ATOM    560  O   GLU A  35      -9.087 -11.801   2.871  1.00 71.72           O  
ATOM    561  CG  GLU A  35     -12.751 -11.407   1.538  1.00 71.72           C  
ATOM    562  HG2 GLU A  35     -13.235 -12.372   1.385  1.00 71.72           H  
ATOM    563  HG3 GLU A  35     -11.890 -11.368   0.871  1.00 71.72           H  
ATOM    564  CD  GLU A  35     -13.733 -10.296   1.116  1.00 71.72           C  
ATOM    565  OE1 GLU A  35     -14.045 -10.258  -0.107  1.00 71.72           O  
ATOM    566  OE2 GLU A  35     -14.146  -9.491   1.980  1.00 71.72           O  
ATOM    567  N   LYS A  36      -9.942 -13.293   1.435  1.00 76.60           N  
ATOM    568  H   LYS A  36     -10.747 -13.854   1.195  1.00 76.60           H  
ATOM    569  CA  LYS A  36      -8.818 -13.272   0.491  1.00 76.60           C  
ATOM    570  HA  LYS A  36      -8.181 -12.419   0.726  1.00 76.60           H  
ATOM    571  C   LYS A  36      -9.338 -13.065  -0.929  1.00 76.60           C  
ATOM    572  CB  LYS A  36      -7.973 -14.553   0.640  1.00 76.60           C  
ATOM    573  HB2 LYS A  36      -8.584 -15.419   0.383  1.00 76.60           H  
ATOM    574  HB3 LYS A  36      -7.663 -14.645   1.681  1.00 76.60           H  
ATOM    575  O   LYS A  36     -10.239 -13.776  -1.370  1.00 76.60           O  
ATOM    576  CG  LYS A  36      -6.718 -14.531  -0.252  1.00 76.60           C  
ATOM    577  HG2 LYS A  36      -7.023 -14.478  -1.297  1.00 76.60           H  
ATOM    578  HG3 LYS A  36      -6.138 -13.638  -0.018  1.00 76.60           H  
ATOM    579  CD  LYS A  36      -5.820 -15.768  -0.071  1.00 76.60           C  
ATOM    580  HD2 LYS A  36      -5.468 -15.806   0.960  1.00 76.60           H  
ATOM    581  HD3 LYS A  36      -6.391 -16.669  -0.296  1.00 76.60           H  
ATOM    582  CE  LYS A  36      -4.623 -15.649  -1.031  1.00 76.60           C  
ATOM    583  HE2 LYS A  36      -4.996 -15.638  -2.056  1.00 76.60           H  
ATOM    584  HE3 LYS A  36      -4.142 -14.686  -0.858  1.00 76.60           H  
ATOM    585  NZ  LYS A  36      -3.612 -16.729  -0.875  1.00 76.60           N  
ATOM    586  HZ1 LYS A  36      -3.175 -16.684   0.034  1.00 76.60           H  
ATOM    587  HZ2 LYS A  36      -4.011 -17.644  -1.029  1.00 76.60           H  
ATOM    588  HZ3 LYS A  36      -2.872 -16.590  -1.548  1.00 76.60           H  
ATOM    589  N   ARG A  37      -8.727 -12.140  -1.668  1.00 79.67           N  
ATOM    590  H   ARG A  37      -8.005 -11.592  -1.223  1.00 79.67           H  
ATOM    591  CA  ARG A  37      -8.932 -11.938  -3.109  1.00 79.67           C  
ATOM    592  HA  ARG A  37      -9.595 -12.712  -3.494  1.00 79.67           H  
ATOM    593  C   ARG A  37      -7.599 -12.073  -3.829  1.00 79.67           C  
ATOM    594  CB  ARG A  37      -9.557 -10.561  -3.382  1.00 79.67           C  
ATOM    595  HB2 ARG A  37      -8.897  -9.797  -2.974  1.00 79.67           H  
ATOM    596  HB3 ARG A  37      -9.599 -10.395  -4.459  1.00 79.67           H  
ATOM    597  O   ARG A  37      -6.588 -11.565  -3.362  1.00 79.67           O  
ATOM    598  CG  ARG A  37     -10.970 -10.379  -2.802  1.00 79.67           C  
ATOM    599  HG2 ARG A  37     -10.994 -10.665  -1.751  1.00 79.67           H  
ATOM    600  HG3 ARG A  37     -11.240  -9.326  -2.874  1.00 79.67           H  
ATOM    601  CD  ARG A  37     -11.996 -11.201  -3.582  1.00 79.67           C  
ATOM    602  HD2 ARG A  37     -11.896 -10.960  -4.640  1.00 79.67           H  
ATOM    603  HD3 ARG A  37     -11.796 -12.261  -3.431  1.00 79.67           H  
ATOM    604  NE  ARG A  37     -13.361 -10.899  -3.127  1.00 79.67           N  
ATOM    605  HE  ARG A  37     -13.466 -10.562  -2.181  1.00 79.67           H  
ATOM    606  NH1 ARG A  37     -14.480 -11.559  -5.030  1.00 79.67           N  
ATOM    607 HH11 ARG A  37     -13.598 -11.816  -5.449  1.00 79.67           H  
ATOM    608 HH12 ARG A  37     -15.347 -11.636  -5.542  1.00 79.67           H  
ATOM    609  NH2 ARG A  37     -15.592 -10.696  -3.280  1.00 79.67           N  
ATOM    610 HH21 ARG A  37     -16.475 -10.759  -3.767  1.00 79.67           H  
ATOM    611 HH22 ARG A  37     -15.546 -10.328  -2.340  1.00 79.67           H  
ATOM    612  CZ  ARG A  37     -14.468 -11.054  -3.822  1.00 79.67           C  
ATOM    613  N   THR A  38      -7.614 -12.762  -4.961  1.00 82.66           N  
ATOM    614  H   THR A  38      -8.502 -13.078  -5.322  1.00 82.66           H  
ATOM    615  CA  THR A  38      -6.485 -12.801  -5.896  1.00 82.66           C  
ATOM    616  HA  THR A  38      -5.627 -12.271  -5.483  1.00 82.66           H  
ATOM    617  C   THR A  38      -6.929 -12.091  -7.161  1.00 82.66           C  
ATOM    618  CB  THR A  38      -6.045 -14.236  -6.195  1.00 82.66           C  
ATOM    619  HB  THR A  38      -6.871 -14.784  -6.649  1.00 82.66           H  
ATOM    620  O   THR A  38      -8.016 -12.387  -7.660  1.00 82.66           O  
ATOM    621  CG2 THR A  38      -4.853 -14.280  -7.143  1.00 82.66           C  
ATOM    622 HG21 THR A  38      -4.069 -13.601  -6.808  1.00 82.66           H  
ATOM    623 HG22 THR A  38      -4.460 -15.295  -7.205  1.00 82.66           H  
ATOM    624 HG23 THR A  38      -5.160 -13.986  -8.147  1.00 82.66           H  
ATOM    625  OG1 THR A  38      -5.703 -14.873  -4.975  1.00 82.66           O  
ATOM    626  HG1 THR A  38      -6.527 -15.236  -4.643  1.00 82.66           H  
ATOM    627  N   VAL A  39      -6.136 -11.136  -7.633  1.00 84.45           N  
ATOM    628  H   VAL A  39      -5.270 -10.936  -7.152  1.00 84.45           H  
ATOM    629  CA  VAL A  39      -6.469 -10.292  -8.782  1.00 84.45           C  
ATOM    630  HA  VAL A  39      -7.296 -10.735  -9.336  1.00 84.45           H  
ATOM    631  C   VAL A  39      -5.279 -10.211  -9.716  1.00 84.45           C  
ATOM    632  CB  VAL A  39      -6.897  -8.889  -8.322  1.00 84.45           C  
ATOM    633  HB  VAL A  39      -6.104  -8.432  -7.730  1.00 84.45           H  
ATOM    634  O   VAL A  39      -4.192  -9.831  -9.298  1.00 84.45           O  
ATOM    635  CG1 VAL A  39      -7.212  -7.968  -9.504  1.00 84.45           C  
ATOM    636 HG11 VAL A  39      -8.004  -8.394 -10.120  1.00 84.45           H  
ATOM    637 HG12 VAL A  39      -7.522  -6.994  -9.125  1.00 84.45           H  
ATOM    638 HG13 VAL A  39      -6.325  -7.811 -10.118  1.00 84.45           H  
ATOM    639  CG2 VAL A  39      -8.155  -9.013  -7.456  1.00 84.45           C  
ATOM    640 HG21 VAL A  39      -7.883  -9.311  -6.443  1.00 84.45           H  
ATOM    641 HG22 VAL A  39      -8.839  -9.745  -7.887  1.00 84.45           H  
ATOM    642 HG23 VAL A  39      -8.678  -8.057  -7.432  1.00 84.45           H  
ATOM    643  N   THR A  40      -5.496 -10.531 -10.986  1.00 85.67           N  
ATOM    644  H   THR A  40      -6.407 -10.864 -11.268  1.00 85.67           H  
ATOM    645  CA  THR A  40      -4.518 -10.284 -12.044  1.00 85.67           C  
ATOM    646  HA  THR A  40      -3.514 -10.307 -11.620  1.00 85.67           H  
ATOM    647  C   THR A  40      -4.776  -8.905 -12.641  1.00 85.67           C  
ATOM    648  CB  THR A  40      -4.588 -11.363 -13.130  1.00 85.67           C  
ATOM    649  HB  THR A  40      -5.513 -11.241 -13.695  1.00 85.67           H  
ATOM    650  O   THR A  40      -5.886  -8.635 -13.089  1.00 85.67           O  
ATOM    651  CG2 THR A  40      -3.406 -11.281 -14.093  1.00 85.67           C  
ATOM    652 HG21 THR A  40      -2.467 -11.346 -13.544  1.00 85.67           H  
ATOM    653 HG22 THR A  40      -3.440 -10.340 -14.641  1.00 85.67           H  
ATOM    654 HG23 THR A  40      -3.464 -12.101 -14.808  1.00 85.67           H  
ATOM    655  OG1 THR A  40      -4.598 -12.654 -12.556  1.00 85.67           O  
ATOM    656  HG1 THR A  40      -3.753 -12.836 -12.138  1.00 85.67           H  
ATOM    657  N   VAL A  41      -3.764  -8.040 -12.643  1.00 85.33           N  
ATOM    658  H   VAL A  41      -2.896  -8.334 -12.220  1.00 85.33           H  
ATOM    659  CA  VAL A  41      -3.815  -6.684 -13.201  1.00 85.33           C  
ATOM    660  HA  VAL A  41      -4.840  -6.439 -13.479  1.00 85.33           H  
ATOM    661  C   VAL A  41      -2.952  -6.661 -14.455  1.00 85.33           C  
ATOM    662  CB  VAL A  41      -3.332  -5.637 -12.180  1.00 85.33           C  
ATOM    663  HB  VAL A  41      -2.253  -5.728 -12.057  1.00 85.33           H  
ATOM    664  O   VAL A  41      -1.737  -6.873 -14.389  1.00 85.33           O  
ATOM    665  CG1 VAL A  41      -3.662  -4.215 -12.651  1.00 85.33           C  
ATOM    666 HG11 VAL A  41      -3.234  -3.484 -11.965  1.00 85.33           H  
ATOM    667 HG12 VAL A  41      -3.272  -4.039 -13.653  1.00 85.33           H  
ATOM    668 HG13 VAL A  41      -4.741  -4.069 -12.683  1.00 85.33           H  
ATOM    669  CG2 VAL A  41      -3.972  -5.822 -10.800  1.00 85.33           C  
ATOM    670 HG21 VAL A  41      -5.056  -5.730 -10.872  1.00 85.33           H  
ATOM    671 HG22 VAL A  41      -3.713  -6.795 -10.382  1.00 85.33           H  
ATOM    672 HG23 VAL A  41      -3.578  -5.058 -10.130  1.00 85.33           H  
ATOM    673  N   ASN A  42      -3.561  -6.441 -15.613  1.00 90.20           N  
ATOM    674  H   ASN A  42      -4.553  -6.255 -15.614  1.00 90.20           H  
ATOM    675  CA  ASN A  42      -2.858  -6.403 -16.892  1.00 90.20           C  
ATOM    676  HA  ASN A  42      -2.159  -7.239 -16.906  1.00 90.20           H  
ATOM    677  C   ASN A  42      -2.057  -5.098 -17.064  1.00 90.20           C  
ATOM    678  CB  ASN A  42      -3.863  -6.619 -18.031  1.00 90.20           C  
ATOM    679  HB2 ASN A  42      -4.637  -5.852 -17.991  1.00 90.20           H  
ATOM    680  HB3 ASN A  42      -3.366  -6.536 -18.997  1.00 90.20           H  
ATOM    681  O   ASN A  42      -2.350  -4.099 -16.409  1.00 90.20           O  
ATOM    682  CG  ASN A  42      -4.493  -7.993 -17.954  1.00 90.20           C  
ATOM    683  ND2 ASN A  42      -5.761  -8.072 -17.641  1.00 90.20           N  
ATOM    684 HD21 ASN A  42      -6.145  -8.990 -17.472  1.00 90.20           H  
ATOM    685 HD22 ASN A  42      -6.190  -7.262 -17.217  1.00 90.20           H  
ATOM    686  OD1 ASN A  42      -3.831  -9.003 -18.149  1.00 90.20           O  
ATOM    687  N   PRO A  43      -1.044  -5.073 -17.947  1.00 88.26           N  
ATOM    688  CA  PRO A  43      -0.320  -3.851 -18.301  1.00 88.26           C  
ATOM    689  HA  PRO A  43       0.306  -3.551 -17.461  1.00 88.26           H  
ATOM    690  C   PRO A  43      -1.256  -2.700 -18.695  1.00 88.26           C  
ATOM    691  CB  PRO A  43       0.562  -4.261 -19.486  1.00 88.26           C  
ATOM    692  HB2 PRO A  43       1.463  -3.654 -19.577  1.00 88.26           H  
ATOM    693  HB3 PRO A  43      -0.002  -4.216 -20.417  1.00 88.26           H  
ATOM    694  O   PRO A  43      -2.063  -2.843 -19.612  1.00 88.26           O  
ATOM    695  CG  PRO A  43       0.866  -5.718 -19.167  1.00 88.26           C  
ATOM    696  HG2 PRO A  43       1.205  -6.274 -20.041  1.00 88.26           H  
ATOM    697  HG3 PRO A  43       1.592  -5.757 -18.355  1.00 88.26           H  
ATOM    698  CD  PRO A  43      -0.483  -6.209 -18.661  1.00 88.26           C  
ATOM    699  HD2 PRO A  43      -1.122  -6.467 -19.505  1.00 88.26           H  
ATOM    700  HD3 PRO A  43      -0.346  -7.070 -18.008  1.00 88.26           H  
ATOM    701  N   GLY A  44      -1.134  -1.554 -18.025  1.00 87.14           N  
ATOM    702  H   GLY A  44      -0.508  -1.539 -17.232  1.00 87.14           H  
ATOM    703  CA  GLY A  44      -1.965  -0.364 -18.232  1.00 87.14           C  
ATOM    704  HA2 GLY A  44      -2.060  -0.176 -19.302  1.00 87.14           H  
ATOM    705  HA3 GLY A  44      -1.466   0.489 -17.772  1.00 87.14           H  
ATOM    706  C   GLY A  44      -3.379  -0.444 -17.642  1.00 87.14           C  
ATOM    707  O   GLY A  44      -4.154   0.494 -17.823  1.00 87.14           O  
ATOM    708  N   GLU A  45      -3.726  -1.533 -16.955  1.00 90.96           N  
ATOM    709  H   GLU A  45      -3.043  -2.264 -16.816  1.00 90.96           H  
ATOM    710  CA  GLU A  45      -5.035  -1.728 -16.330  1.00 90.96           C  
ATOM    711  HA  GLU A  45      -5.781  -1.212 -16.935  1.00 90.96           H  
ATOM    712  C   GLU A  45      -5.079  -1.131 -14.915  1.00 90.96           C  
ATOM    713  CB  GLU A  45      -5.388  -3.225 -16.338  1.00 90.96           C  
ATOM    714  HB2 GLU A  45      -4.755  -3.735 -15.611  1.00 90.96           H  
ATOM    715  HB3 GLU A  45      -5.178  -3.623 -17.331  1.00 90.96           H  
ATOM    716  O   GLU A  45      -4.100  -1.179 -14.163  1.00 90.96           O  
ATOM    717  CG  GLU A  45      -6.857  -3.523 -16.004  1.00 90.96           C  
ATOM    718  HG2 GLU A  45      -7.075  -3.174 -14.995  1.00 90.96           H  
ATOM    719  HG3 GLU A  45      -7.487  -2.965 -16.697  1.00 90.96           H  
ATOM    720  CD  GLU A  45      -7.189  -5.023 -16.101  1.00 90.96           C  
ATOM    721  OE1 GLU A  45      -8.365  -5.351 -16.360  1.00 90.96           O  
ATOM    722  OE2 GLU A  45      -6.264  -5.861 -15.969  1.00 90.96           O  
ATOM    723  N   GLU A  46      -6.248  -0.601 -14.548  1.00 88.58           N  
ATOM    724  H   GLU A  46      -7.013  -0.636 -15.207  1.00 88.58           H  
ATOM    725  CA  GLU A  46      -6.614  -0.238 -13.180  1.00 88.58           C  
ATOM    726  HA  GLU A  46      -5.765  -0.430 -12.523  1.00 88.58           H  
ATOM    727  C   GLU A  46      -7.783  -1.130 -12.739  1.00 88.58           C  
ATOM    728  CB  GLU A  46      -6.937   1.267 -13.090  1.00 88.58           C  
ATOM    729  HB2 GLU A  46      -6.081   1.822 -13.474  1.00 88.58           H  
ATOM    730  HB3 GLU A  46      -7.803   1.494 -13.713  1.00 88.58           H  
ATOM    731  O   GLU A  46      -8.834  -1.146 -13.381  1.00 88.58           O  
ATOM    732  CG  GLU A  46      -7.217   1.728 -11.647  1.00 88.58           C  
ATOM    733  HG2 GLU A  46      -8.098   1.207 -11.273  1.00 88.58           H  
ATOM    734  HG3 GLU A  46      -6.374   1.438 -11.019  1.00 88.58           H  
ATOM    735  CD  GLU A  46      -7.426   3.251 -11.522  1.00 88.58           C  
ATOM    736  OE1 GLU A  46      -8.438   3.668 -10.906  1.00 88.58           O  
ATOM    737  OE2 GLU A  46      -6.537   4.016 -11.969  1.00 88.58           O  
ATOM    738  N   VAL A  47      -7.600  -1.883 -11.654  1.00 89.53           N  
ATOM    739  H   VAL A  47      -6.714  -1.806 -11.176  1.00 89.53           H  
ATOM    740  CA  VAL A  47      -8.599  -2.796 -11.087  1.00 89.53           C  
ATOM    741  HA  VAL A  47      -9.500  -2.757 -11.698  1.00 89.53           H  
ATOM    742  C   VAL A  47      -8.959  -2.345  -9.678  1.00 89.53           C  
ATOM    743  CB  VAL A  47      -8.107  -4.258 -11.076  1.00 89.53           C  
ATOM    744  HB  VAL A  47      -7.226  -4.346 -10.441  1.00 89.53           H  
ATOM    745  O   VAL A  47      -8.086  -2.178  -8.834  1.00 89.53           O  
ATOM    746  CG1 VAL A  47      -9.208  -5.178 -10.529  1.00 89.53           C  
ATOM    747 HG11 VAL A  47     -10.153  -4.966 -11.030  1.00 89.53           H  
ATOM    748 HG12 VAL A  47      -9.324  -5.033  -9.455  1.00 89.53           H  
ATOM    749 HG13 VAL A  47      -8.955  -6.221 -10.723  1.00 89.53           H  
ATOM    750  CG2 VAL A  47      -7.743  -4.755 -12.480  1.00 89.53           C  
ATOM    751 HG21 VAL A  47      -7.390  -5.786 -12.441  1.00 89.53           H  
ATOM    752 HG22 VAL A  47      -8.609  -4.699 -13.139  1.00 89.53           H  
ATOM    753 HG23 VAL A  47      -6.949  -4.139 -12.901  1.00 89.53           H  
ATOM    754  N   GLU A  48     -10.249  -2.198  -9.389  1.00 87.96           N  
ATOM    755  H   GLU A  48     -10.931  -2.355 -10.117  1.00 87.96           H  
ATOM    756  CA  GLU A  48     -10.743  -1.924  -8.038  1.00 87.96           C  
ATOM    757  HA  GLU A  48      -9.913  -1.583  -7.420  1.00 87.96           H  
ATOM    758  C   GLU A  48     -11.310  -3.194  -7.392  1.00 87.96           C  
ATOM    759  CB  GLU A  48     -11.765  -0.778  -8.064  1.00 87.96           C  
ATOM    760  HB2 GLU A  48     -12.642  -1.083  -8.634  1.00 87.96           H  
ATOM    761  HB3 GLU A  48     -11.315   0.087  -8.550  1.00 87.96           H  
ATOM    762  O   GLU A  48     -12.172  -3.873  -7.949  1.00 87.96           O  
ATOM    763  CG  GLU A  48     -12.190  -0.386  -6.642  1.00 87.96           C  
ATOM    764  HG2 GLU A  48     -11.304  -0.139  -6.056  1.00 87.96           H  
ATOM    765  HG3 GLU A  48     -12.670  -1.236  -6.157  1.00 87.96           H  
ATOM    766  CD  GLU A  48     -13.157   0.802  -6.640  1.00 87.96           C  
ATOM    767  OE1 GLU A  48     -14.382   0.550  -6.580  1.00 87.96           O  
ATOM    768  OE2 GLU A  48     -12.667   1.953  -6.596  1.00 87.96           O  
ATOM    769  N   VAL A  49     -10.855  -3.495  -6.178  1.00 84.71           N  
ATOM    770  H   VAL A  49     -10.101  -2.931  -5.812  1.00 84.71           H  
ATOM    771  CA  VAL A  49     -11.332  -4.604  -5.350  1.00 84.71           C  
ATOM    772  HA  VAL A  49     -12.069  -5.180  -5.909  1.00 84.71           H  
ATOM    773  C   VAL A  49     -11.984  -4.032  -4.107  1.00 84.71           C  
ATOM    774  CB  VAL A  49     -10.190  -5.553  -4.948  1.00 84.71           C  
ATOM    775  HB  VAL A  49      -9.560  -5.079  -4.195  1.00 84.71           H  
ATOM    776  O   VAL A  49     -11.318  -3.406  -3.289  1.00 84.71           O  
ATOM    777  CG1 VAL A  49     -10.757  -6.850  -4.357  1.00 84.71           C  
ATOM    778 HG11 VAL A  49      -9.933  -7.498  -4.057  1.00 84.71           H  
ATOM    779 HG12 VAL A  49     -11.367  -7.364  -5.099  1.00 84.71           H  
ATOM    780 HG13 VAL A  49     -11.361  -6.632  -3.476  1.00 84.71           H  
ATOM    781  CG2 VAL A  49      -9.298  -5.904  -6.136  1.00 84.71           C  
ATOM    782 HG21 VAL A  49      -8.538  -6.617  -5.816  1.00 84.71           H  
ATOM    783 HG22 VAL A  49      -8.776  -5.015  -6.491  1.00 84.71           H  
ATOM    784 HG23 VAL A  49      -9.905  -6.304  -6.948  1.00 84.71           H  
ATOM    785  N   THR A  50     -13.283  -4.253  -3.932  1.00 83.34           N  
ATOM    786  H   THR A  50     -13.785  -4.796  -4.620  1.00 83.34           H  
ATOM    787  CA  THR A  50     -13.973  -3.848  -2.703  1.00 83.34           C  
ATOM    788  HA  THR A  50     -13.394  -3.070  -2.204  1.00 83.34           H  
ATOM    789  C   THR A  50     -14.084  -5.030  -1.748  1.00 83.34           C  
ATOM    790  CB  THR A  50     -15.340  -3.224  -2.994  1.00 83.34           C  
ATOM    791  HB  THR A  50     -15.982  -3.947  -3.499  1.00 83.34           H  
ATOM    792  O   THR A  50     -14.632  -6.070  -2.105  1.00 83.34           O  
ATOM    793  CG2 THR A  50     -16.025  -2.725  -1.720  1.00 83.34           C  
ATOM    794 HG21 THR A  50     -15.358  -2.055  -1.178  1.00 83.34           H  
ATOM    795 HG22 THR A  50     -16.939  -2.192  -1.984  1.00 83.34           H  
ATOM    796 HG23 THR A  50     -16.288  -3.567  -1.080  1.00 83.34           H  
ATOM    797  OG1 THR A  50     -15.193  -2.080  -3.802  1.00 83.34           O  
ATOM    798  HG1 THR A  50     -14.741  -2.305  -4.618  1.00 83.34           H  
ATOM    799  N   PHE A  51     -13.599  -4.840  -0.527  1.00 77.14           N  
ATOM    800  H   PHE A  51     -13.147  -3.957  -0.339  1.00 77.14           H  
ATOM    801  CA  PHE A  51     -13.822  -5.699   0.626  1.00 77.14           C  
ATOM    802  HA  PHE A  51     -14.171  -6.681   0.307  1.00 77.14           H  
ATOM    803  C   PHE A  51     -14.882  -5.046   1.502  1.00 77.14           C  
ATOM    804  CB  PHE A  51     -12.520  -5.879   1.409  1.00 77.14           C  
ATOM    805  HB2 PHE A  51     -12.730  -6.462   2.305  1.00 77.14           H  
ATOM    806  HB3 PHE A  51     -12.161  -4.901   1.731  1.00 77.14           H  
ATOM    807  O   PHE A  51     -14.823  -3.843   1.767  1.00 77.14           O  
ATOM    808  CG  PHE A  51     -11.431  -6.561   0.619  1.00 77.14           C  
ATOM    809  CD1 PHE A  51     -11.191  -7.931   0.817  1.00 77.14           C  
ATOM    810  HD1 PHE A  51     -11.769  -8.477   1.547  1.00 77.14           H  
ATOM    811  CD2 PHE A  51     -10.673  -5.837  -0.322  1.00 77.14           C  
ATOM    812  HD2 PHE A  51     -10.868  -4.788  -0.487  1.00 77.14           H  
ATOM    813  CE1 PHE A  51     -10.196  -8.582   0.076  1.00 77.14           C  
ATOM    814  HE1 PHE A  51     -10.000  -9.631   0.240  1.00 77.14           H  
ATOM    815  CE2 PHE A  51      -9.680  -6.487  -1.067  1.00 77.14           C  
ATOM    816  HE2 PHE A  51      -9.108  -5.936  -1.799  1.00 77.14           H  
ATOM    817  CZ  PHE A  51      -9.454  -7.857  -0.867  1.00 77.14           C  
ATOM    818  HZ  PHE A  51      -8.693  -8.366  -1.441  1.00 77.14           H  
ATOM    819  N   SER A  52     -15.841  -5.831   1.969  1.00 69.09           N  
ATOM    820  H   SER A  52     -15.792  -6.821   1.773  1.00 69.09           H  
ATOM    821  CA  SER A  52     -16.831  -5.379   2.942  1.00 69.09           C  
ATOM    822  HA  SER A  52     -16.764  -4.301   3.090  1.00 69.09           H  
ATOM    823  C   SER A  52     -16.522  -6.047   4.263  1.00 69.09           C  
ATOM    824  CB  SER A  52     -18.250  -5.695   2.471  1.00 69.09           C  
ATOM    825  HB2 SER A  52     -18.945  -5.569   3.302  1.00 69.09           H  
ATOM    826  HB3 SER A  52     -18.305  -6.724   2.115  1.00 69.09           H  
ATOM    827  O   SER A  52     -16.487  -7.273   4.354  1.00 69.09           O  
ATOM    828  OG  SER A  52     -18.606  -4.798   1.434  1.00 69.09           O  
ATOM    829  HG  SER A  52     -18.691  -3.940   1.856  1.00 69.09           H  
ATOM    830  N   ALA A  53     -16.285  -5.258   5.303  1.00 61.76           N  
ATOM    831  H   ALA A  53     -16.433  -4.263   5.216  1.00 61.76           H  
ATOM    832  CA  ALA A  53     -16.203  -5.832   6.625  1.00 61.76           C  
ATOM    833  HA  ALA A  53     -15.703  -6.799   6.575  1.00 61.76           H  
ATOM    834  C   ALA A  53     -17.635  -6.039   7.079  1.00 61.76           C  
ATOM    835  CB  ALA A  53     -15.414  -4.962   7.602  1.00 61.76           C  
ATOM    836  HB1 ALA A  53     -15.765  -3.931   7.572  1.00 61.76           H  
ATOM    837  HB2 ALA A  53     -15.555  -5.364   8.605  1.00 61.76           H  
ATOM    838  HB3 ALA A  53     -14.347  -5.017   7.388  1.00 61.76           H  
ATOM    839  O   ALA A  53     -18.405  -5.092   7.178  1.00 61.76           O  
ATOM    840  N   ASN A  54     -17.958  -7.270   7.468  1.00 58.29           N  
ATOM    841  H   ASN A  54     -17.367  -8.038   7.185  1.00 58.29           H  
ATOM    842  CA  ASN A  54     -19.176  -7.536   8.238  1.00 58.29           C  
ATOM    843  HA  ASN A  54     -20.041  -7.224   7.652  1.00 58.29           H  
ATOM    844  C   ASN A  54     -19.213  -6.739   9.560  1.00 58.29           C  
ATOM    845  CB  ASN A  54     -19.259  -9.047   8.508  1.00 58.29           C  
ATOM    846  HB2 ASN A  54     -20.130  -9.246   9.131  1.00 58.29           H  
ATOM    847  HB3 ASN A  54     -18.370  -9.369   9.050  1.00 58.29           H  
ATOM    848  O   ASN A  54     -20.248  -6.665  10.210  1.00 58.29           O  
ATOM    849  CG  ASN A  54     -19.412  -9.866   7.241  1.00 58.29           C  
ATOM    850  ND2 ASN A  54     -18.899 -11.074   7.221  1.00 58.29           N  
ATOM    851 HD21 ASN A  54     -18.440 -11.469   8.029  1.00 58.29           H  
ATOM    852 HD22 ASN A  54     -18.998 -11.566   6.344  1.00 58.29           H  
ATOM    853  OD1 ASN A  54     -19.984  -9.448   6.254  1.00 58.29           O  
ATOM    854  N   ASP A  55     -18.074  -6.168   9.960  1.00 51.45           N  
ATOM    855  H   ASP A  55     -17.304  -6.184   9.307  1.00 51.45           H  
ATOM    856  CA  ASP A  55     -17.923  -5.282  11.101  1.00 51.45           C  
ATOM    857  HA  ASP A  55     -18.877  -5.166  11.615  1.00 51.45           H  
ATOM    858  C   ASP A  55     -17.411  -3.905  10.619  1.00 51.45           C  
ATOM    859  CB  ASP A  55     -16.987  -5.962  12.100  1.00 51.45           C  
ATOM    860  HB2 ASP A  55     -17.394  -6.942  12.347  1.00 51.45           H  
ATOM    861  HB3 ASP A  55     -16.014  -6.116  11.633  1.00 51.45           H  
ATOM    862  O   ASP A  55     -16.216  -3.761  10.341  1.00 51.45           O  
ATOM    863  CG  ASP A  55     -16.816  -5.171  13.395  1.00 51.45           C  
ATOM    864  OD1 ASP A  55     -17.199  -3.979  13.427  1.00 51.45           O  
ATOM    865  OD2 ASP A  55     -16.270  -5.784  14.335  1.00 51.45           O  
ATOM    866  N   PRO A  56     -18.288  -2.887  10.527  1.00 47.06           N  
ATOM    867  CA  PRO A  56     -17.938  -1.527  10.114  1.00 47.06           C  
ATOM    868  HA  PRO A  56     -17.644  -1.550   9.065  1.00 47.06           H  
ATOM    869  C   PRO A  56     -16.807  -0.901  10.939  1.00 47.06           C  
ATOM    870  CB  PRO A  56     -19.222  -0.704  10.283  1.00 47.06           C  
ATOM    871  HB2 PRO A  56     -19.323   0.050   9.503  1.00 47.06           H  
ATOM    872  HB3 PRO A  56     -19.232  -0.228  11.263  1.00 47.06           H  
ATOM    873  O   PRO A  56     -16.123   0.007  10.469  1.00 47.06           O  
ATOM    874  CG  PRO A  56     -20.346  -1.735  10.231  1.00 47.06           C  
ATOM    875  HG2 PRO A  56     -20.632  -1.926   9.196  1.00 47.06           H  
ATOM    876  HG3 PRO A  56     -21.213  -1.417  10.811  1.00 47.06           H  
ATOM    877  CD  PRO A  56     -19.708  -2.987  10.812  1.00 47.06           C  
ATOM    878  HD2 PRO A  56     -19.857  -3.011  11.892  1.00 47.06           H  
ATOM    879  HD3 PRO A  56     -20.151  -3.868  10.347  1.00 47.06           H  
ATOM    880  N   HIS A  57     -16.570  -1.389  12.162  1.00 49.24           N  
ATOM    881  H   HIS A  57     -17.094  -2.186  12.493  1.00 49.24           H  
ATOM    882  CA  HIS A  57     -15.484  -0.907  13.009  1.00 49.24           C  
ATOM    883  HA  HIS A  57     -15.481   0.182  12.958  1.00 49.24           H  
ATOM    884  C   HIS A  57     -14.096  -1.362  12.533  1.00 49.24           C  
ATOM    885  CB  HIS A  57     -15.739  -1.302  14.470  1.00 49.24           C  
ATOM    886  HB2 HIS A  57     -15.726  -2.387  14.573  1.00 49.24           H  
ATOM    887  HB3 HIS A  57     -14.923  -0.916  15.082  1.00 49.24           H  
ATOM    888  O   HIS A  57     -13.106  -0.814  13.016  1.00 49.24           O  
ATOM    889  CG  HIS A  57     -17.030  -0.751  15.021  1.00 49.24           C  
ATOM    890  CD2 HIS A  57     -18.199  -1.431  15.241  1.00 49.24           C  
ATOM    891  HD2 HIS A  57     -18.366  -2.481  15.050  1.00 49.24           H  
ATOM    892  ND1 HIS A  57     -17.245   0.556  15.392  1.00 49.24           N  
ATOM    893  HD1 HIS A  57     -16.568   1.304  15.337  1.00 49.24           H  
ATOM    894  CE1 HIS A  57     -18.510   0.664  15.828  1.00 49.24           C  
ATOM    895  HE1 HIS A  57     -18.972   1.573  16.184  1.00 49.24           H  
ATOM    896  NE2 HIS A  57     -19.132  -0.520  15.758  1.00 49.24           N  
ATOM    897  N   LYS A  58     -14.004  -2.303  11.579  1.00 43.87           N  
ATOM    898  H   LYS A  58     -14.863  -2.720  11.250  1.00 43.87           H  
ATOM    899  CA  LYS A  58     -12.736  -2.760  10.980  1.00 43.87           C  
ATOM    900  HA  LYS A  58     -11.971  -2.814  11.755  1.00 43.87           H  
ATOM    901  C   LYS A  58     -12.172  -1.807   9.924  1.00 43.87           C  
ATOM    902  CB  LYS A  58     -12.910  -4.158  10.361  1.00 43.87           C  
ATOM    903  HB2 LYS A  58     -13.728  -4.128   9.641  1.00 43.87           H  
ATOM    904  HB3 LYS A  58     -12.000  -4.416   9.821  1.00 43.87           H  
ATOM    905  O   LYS A  58     -11.001  -1.927   9.593  1.00 43.87           O  
ATOM    906  CG  LYS A  58     -13.169  -5.252  11.407  1.00 43.87           C  
ATOM    907  HG2 LYS A  58     -14.066  -5.009  11.976  1.00 43.87           H  
ATOM    908  HG3 LYS A  58     -12.323  -5.290  12.094  1.00 43.87           H  
ATOM    909  CD  LYS A  58     -13.336  -6.625  10.738  1.00 43.87           C  
ATOM    910  HD2 LYS A  58     -12.428  -6.863  10.184  1.00 43.87           H  
ATOM    911  HD3 LYS A  58     -14.177  -6.583  10.045  1.00 43.87           H  
ATOM    912  CE  LYS A  58     -13.595  -7.700  11.801  1.00 43.87           C  
ATOM    913  HE2 LYS A  58     -14.487  -7.422  12.363  1.00 43.87           H  
ATOM    914  HE3 LYS A  58     -12.759  -7.700  12.501  1.00 43.87           H  
ATOM    915  NZ  LYS A  58     -13.760  -9.047  11.197  1.00 43.87           N  
ATOM    916  HZ1 LYS A  58     -12.931  -9.318  10.689  1.00 43.87           H  
ATOM    917  HZ2 LYS A  58     -13.931  -9.736  11.915  1.00 43.87           H  
ATOM    918  HZ3 LYS A  58     -14.545  -9.050  10.561  1.00 43.87           H  
ATOM    919  N   PHE A  59     -12.975  -0.896   9.366  1.00 47.24           N  
ATOM    920  H   PHE A  59     -13.931  -0.845   9.688  1.00 47.24           H  
ATOM    921  CA  PHE A  59     -12.611  -0.113   8.175  1.00 47.24           C  
ATOM    922  HA  PHE A  59     -11.538  -0.201   8.010  1.00 47.24           H  
ATOM    923  C   PHE A  59     -12.800   1.399   8.338  1.00 47.24           C  
ATOM    924  CB  PHE A  59     -13.331  -0.696   6.948  1.00 47.24           C  
ATOM    925  HB2 PHE A  59     -14.391  -0.772   7.188  1.00 47.24           H  
ATOM    926  HB3 PHE A  59     -13.263  -0.003   6.109  1.00 47.24           H  
ATOM    927  O   PHE A  59     -13.046   2.125   7.378  1.00 47.24           O  
ATOM    928  CG  PHE A  59     -12.839  -2.050   6.455  1.00 47.24           C  
ATOM    929  CD1 PHE A  59     -11.490  -2.448   6.523  1.00 47.24           C  
ATOM    930  HD1 PHE A  59     -10.760  -1.819   7.010  1.00 47.24           H  
ATOM    931  CD2 PHE A  59     -13.752  -2.903   5.829  1.00 47.24           C  
ATOM    932  HD2 PHE A  59     -14.782  -2.596   5.726  1.00 47.24           H  
ATOM    933  CE1 PHE A  59     -11.071  -3.682   5.997  1.00 47.24           C  
ATOM    934  HE1 PHE A  59     -10.032  -3.968   6.060  1.00 47.24           H  
ATOM    935  CE2 PHE A  59     -13.329  -4.123   5.281  1.00 47.24           C  
ATOM    936  HE2 PHE A  59     -14.006  -4.746   4.715  1.00 47.24           H  
ATOM    937  CZ  PHE A  59     -12.005  -4.534   5.394  1.00 47.24           C  
ATOM    938  HZ  PHE A  59     -11.724  -5.484   4.965  1.00 47.24           H  
ATOM    939  N   ASN A  60     -12.579   1.934   9.536  1.00 36.93           N  
ATOM    940  H   ASN A  60     -12.337   1.325  10.305  1.00 36.93           H  
ATOM    941  CA  ASN A  60     -12.518   3.385   9.713  1.00 36.93           C  
ATOM    942  HA  ASN A  60     -13.201   3.850   9.003  1.00 36.93           H  
ATOM    943  C   ASN A  60     -11.128   3.952   9.337  1.00 36.93           C  
ATOM    944  CB  ASN A  60     -13.030   3.760  11.119  1.00 36.93           C  
ATOM    945  HB2 ASN A  60     -12.664   3.036  11.847  1.00 36.93           H  
ATOM    946  HB3 ASN A  60     -12.641   4.740  11.397  1.00 36.93           H  
ATOM    947  O   ASN A  60     -10.423   4.443  10.211  1.00 36.93           O  
ATOM    948  CG  ASN A  60     -14.546   3.863  11.198  1.00 36.93           C  
ATOM    949  ND2 ASN A  60     -15.105   3.760  12.380  1.00 36.93           N  
ATOM    950 HD21 ASN A  60     -14.539   3.558  13.192  1.00 36.93           H  
ATOM    951 HD22 ASN A  60     -16.114   3.790  12.376  1.00 36.93           H  
ATOM    952  OD1 ASN A  60     -15.251   4.107  10.235  1.00 36.93           O  
ATOM    953  N   ARG A  61     -10.791   3.955   8.028  1.00 44.58           N  
ATOM    954  H   ARG A  61     -11.405   3.418   7.433  1.00 44.58           H  
ATOM    955  CA  ARG A  61      -9.722   4.779   7.375  1.00 44.58           C  
ATOM    956  HA  ARG A  61      -9.645   4.482   6.329  1.00 44.58           H  
ATOM    957  C   ARG A  61      -8.269   4.523   7.860  1.00 44.58           C  
ATOM    958  CB  ARG A  61     -10.217   6.241   7.420  1.00 44.58           C  
ATOM    959  HB2 ARG A  61      -9.399   6.954   7.324  1.00 44.58           H  
ATOM    960  HB3 ARG A  61     -10.675   6.449   8.387  1.00 44.58           H  
ATOM    961  O   ARG A  61      -8.103   3.710   8.759  1.00 44.58           O  
ATOM    962  CG  ARG A  61     -11.250   6.471   6.304  1.00 44.58           C  
ATOM    963  HG2 ARG A  61     -12.096   5.800   6.446  1.00 44.58           H  
ATOM    964  HG3 ARG A  61     -10.790   6.262   5.338  1.00 44.58           H  
ATOM    965  CD  ARG A  61     -11.751   7.915   6.313  1.00 44.58           C  
ATOM    966  HD2 ARG A  61     -12.192   8.119   7.289  1.00 44.58           H  
ATOM    967  HD3 ARG A  61     -10.903   8.582   6.159  1.00 44.58           H  
ATOM    968  NE  ARG A  61     -12.758   8.136   5.260  1.00 44.58           N  
ATOM    969  HE  ARG A  61     -12.972   7.343   4.672  1.00 44.58           H  
ATOM    970  NH1 ARG A  61     -13.193  10.338   5.755  1.00 44.58           N  
ATOM    971 HH11 ARG A  61     -12.528  10.285   6.514  1.00 44.58           H  
ATOM    972 HH12 ARG A  61     -13.721  11.183   5.591  1.00 44.58           H  
ATOM    973  NH2 ARG A  61     -14.318   9.330   4.110  1.00 44.58           N  
ATOM    974 HH21 ARG A  61     -14.836  10.181   3.945  1.00 44.58           H  
ATOM    975 HH22 ARG A  61     -14.511   8.513   3.549  1.00 44.58           H  
ATOM    976  CZ  ARG A  61     -13.416   9.263   5.046  1.00 44.58           C  
ATOM    977  N   PRO A  62      -7.193   5.095   7.245  1.00 48.65           N  
ATOM    978  CA  PRO A  62      -7.050   6.080   6.165  1.00 48.65           C  
ATOM    979  HA  PRO A  62      -7.961   6.653   5.993  1.00 48.65           H  
ATOM    980  C   PRO A  62      -6.631   5.487   4.820  1.00 48.65           C  
ATOM    981  CB  PRO A  62      -5.948   7.017   6.664  1.00 48.65           C  
ATOM    982  HB2 PRO A  62      -6.346   7.669   7.441  1.00 48.65           H  
ATOM    983  HB3 PRO A  62      -5.487   7.606   5.871  1.00 48.65           H  
ATOM    984  O   PRO A  62      -6.256   4.328   4.697  1.00 48.65           O  
ATOM    985  CG  PRO A  62      -4.967   6.033   7.277  1.00 48.65           C  
ATOM    986  HG2 PRO A  62      -4.297   5.642   6.512  1.00 48.65           H  
ATOM    987  HG3 PRO A  62      -4.406   6.529   8.069  1.00 48.65           H  
ATOM    988  CD  PRO A  62      -5.864   4.910   7.804  1.00 48.65           C  
ATOM    989  HD2 PRO A  62      -5.934   5.009   8.888  1.00 48.65           H  
ATOM    990  HD3 PRO A  62      -5.462   3.932   7.539  1.00 48.65           H  
ATOM    991  N   GLN A  63      -6.686   6.341   3.800  1.00 48.19           N  
ATOM    992  H   GLN A  63      -6.912   7.308   3.981  1.00 48.19           H  
ATOM    993  CA  GLN A  63      -6.197   6.000   2.480  1.00 48.19           C  
ATOM    994  HA  GLN A  63      -6.597   5.012   2.251  1.00 48.19           H  
ATOM    995  C   GLN A  63      -4.674   5.942   2.484  1.00 48.19           C  
ATOM    996  CB  GLN A  63      -6.672   7.008   1.428  1.00 48.19           C  
ATOM    997  HB2 GLN A  63      -6.135   7.946   1.569  1.00 48.19           H  
ATOM    998  HB3 GLN A  63      -6.421   6.617   0.442  1.00 48.19           H  
ATOM    999  O   GLN A  63      -4.021   6.870   2.977  1.00 48.19           O  
ATOM   1000  CG  GLN A  63      -8.178   7.298   1.483  1.00 48.19           C  
ATOM   1001  HG2 GLN A  63      -8.430   7.810   2.412  1.00 48.19           H  
ATOM   1002  HG3 GLN A  63      -8.733   6.361   1.448  1.00 48.19           H  
ATOM   1003  CD  GLN A  63      -8.622   8.183   0.328  1.00 48.19           C  
ATOM   1004  NE2 GLN A  63      -9.856   8.052  -0.096  1.00 48.19           N  
ATOM   1005 HE21 GLN A  63      -9.950   8.237  -1.084  1.00 48.19           H  
ATOM   1006 HE22 GLN A  63     -10.452   7.331   0.285  1.00 48.19           H  
ATOM   1007  OE1 GLN A  63      -7.869   8.986  -0.204  1.00 48.19           O  
ATOM   1008  N   PHE A  64      -4.113   4.898   1.896  1.00 57.27           N  
ATOM   1009  H   PHE A  64      -4.694   4.183   1.480  1.00 57.27           H  
ATOM   1010  CA  PHE A  64      -2.683   4.840   1.673  1.00 57.27           C  
ATOM   1011  HA  PHE A  64      -2.308   5.862   1.626  1.00 57.27           H  
ATOM   1012  C   PHE A  64      -2.364   4.212   0.331  1.00 57.27           C  
ATOM   1013  CB  PHE A  64      -1.985   4.149   2.844  1.00 57.27           C  
ATOM   1014  HB2 PHE A  64      -0.905   4.221   2.716  1.00 57.27           H  
ATOM   1015  HB3 PHE A  64      -2.230   4.680   3.763  1.00 57.27           H  
ATOM   1016  O   PHE A  64      -3.139   3.423  -0.210  1.00 57.27           O  
ATOM   1017  CG  PHE A  64      -2.299   2.691   3.014  1.00 57.27           C  
ATOM   1018  CD1 PHE A  64      -3.199   2.276   4.009  1.00 57.27           C  
ATOM   1019  HD1 PHE A  64      -3.769   2.998   4.575  1.00 57.27           H  
ATOM   1020  CD2 PHE A  64      -1.595   1.751   2.243  1.00 57.27           C  
ATOM   1021  HD2 PHE A  64      -0.943   2.087   1.451  1.00 57.27           H  
ATOM   1022  CE1 PHE A  64      -3.259   0.918   4.340  1.00 57.27           C  
ATOM   1023  HE1 PHE A  64      -3.880   0.581   5.157  1.00 57.27           H  
ATOM   1024  CE2 PHE A  64      -1.686   0.392   2.553  1.00 57.27           C  
ATOM   1025  HE2 PHE A  64      -1.133  -0.347   1.993  1.00 57.27           H  
ATOM   1026  CZ  PHE A  64      -2.421   0.010   3.674  1.00 57.27           C  
ATOM   1027  HZ  PHE A  64      -2.324  -1.005   4.028  1.00 57.27           H  
ATOM   1028  N   THR A  65      -1.208   4.588  -0.193  1.00 54.15           N  
ATOM   1029  H   THR A  65      -0.617   5.203   0.348  1.00 54.15           H  
ATOM   1030  CA  THR A  65      -0.682   4.037  -1.431  1.00 54.15           C  
ATOM   1031  HA  THR A  65      -1.390   3.297  -1.801  1.00 54.15           H  
ATOM   1032  C   THR A  65       0.636   3.347  -1.134  1.00 54.15           C  
ATOM   1033  CB  THR A  65      -0.543   5.098  -2.524  1.00 54.15           C  
ATOM   1034  HB  THR A  65       0.181   5.853  -2.216  1.00 54.15           H  
ATOM   1035  O   THR A  65       1.505   3.939  -0.488  1.00 54.15           O  
ATOM   1036  CG2 THR A  65      -0.115   4.493  -3.853  1.00 54.15           C  
ATOM   1037 HG21 THR A  65      -0.077   5.268  -4.620  1.00 54.15           H  
ATOM   1038 HG22 THR A  65       0.881   4.059  -3.769  1.00 54.15           H  
ATOM   1039 HG23 THR A  65      -0.816   3.715  -4.154  1.00 54.15           H  
ATOM   1040  OG1 THR A  65      -1.782   5.719  -2.787  1.00 54.15           O  
ATOM   1041  HG1 THR A  65      -1.947   5.543  -3.716  1.00 54.15           H  
ATOM   1042  N   ILE A  66       0.772   2.108  -1.594  1.00 61.65           N  
ATOM   1043  H   ILE A  66       0.007   1.706  -2.116  1.00 61.65           H  
ATOM   1044  CA  ILE A  66       2.034   1.373  -1.599  1.00 61.65           C  
ATOM   1045  HA  ILE A  66       2.806   1.988  -1.136  1.00 61.65           H  
ATOM   1046  C   ILE A  66       2.418   1.161  -3.053  1.00 61.65           C  
ATOM   1047  CB  ILE A  66       1.960   0.065  -0.788  1.00 61.65           C  
ATOM   1048  HB  ILE A  66       1.260  -0.620  -1.268  1.00 61.65           H  
ATOM   1049  O   ILE A  66       1.672   0.565  -3.827  1.00 61.65           O  
ATOM   1050  CG1 ILE A  66       1.451   0.398   0.628  1.00 61.65           C  
ATOM   1051 HG12 ILE A  66       2.029   1.227   1.038  1.00 61.65           H  
ATOM   1052 HG13 ILE A  66       0.410   0.706   0.539  1.00 61.65           H  
ATOM   1053  CG2 ILE A  66       3.348  -0.596  -0.732  1.00 61.65           C  
ATOM   1054 HG21 ILE A  66       3.752  -0.715  -1.737  1.00 61.65           H  
ATOM   1055 HG22 ILE A  66       3.280  -1.589  -0.288  1.00 61.65           H  
ATOM   1056 HG23 ILE A  66       4.031   0.021  -0.149  1.00 61.65           H  
ATOM   1057  CD1 ILE A  66       1.492  -0.755   1.622  1.00 61.65           C  
ATOM   1058 HD11 ILE A  66       1.055  -0.440   2.570  1.00 61.65           H  
ATOM   1059 HD12 ILE A  66       2.528  -1.030   1.817  1.00 61.65           H  
ATOM   1060 HD13 ILE A  66       0.928  -1.596   1.219  1.00 61.65           H  
ATOM   1061  N   GLU A  67       3.571   1.700  -3.414  1.00 53.68           N  
ATOM   1062  H   GLU A  67       4.116   2.178  -2.710  1.00 53.68           H  
ATOM   1063  CA  GLU A  67       4.165   1.595  -4.741  1.00 53.68           C  
ATOM   1064  HA  GLU A  67       3.556   0.953  -5.378  1.00 53.68           H  
ATOM   1065  C   GLU A  67       5.551   0.966  -4.588  1.00 53.68           C  
ATOM   1066  CB  GLU A  67       4.237   3.001  -5.372  1.00 53.68           C  
ATOM   1067  HB2 GLU A  67       3.251   3.463  -5.331  1.00 53.68           H  
ATOM   1068  HB3 GLU A  67       4.923   3.614  -4.788  1.00 53.68           H  
ATOM   1069  O   GLU A  67       6.291   1.316  -3.667  1.00 53.68           O  
ATOM   1070  CG  GLU A  67       4.702   2.986  -6.835  1.00 53.68           C  
ATOM   1071  HG2 GLU A  67       5.593   2.366  -6.928  1.00 53.68           H  
ATOM   1072  HG3 GLU A  67       3.923   2.532  -7.447  1.00 53.68           H  
ATOM   1073  CD  GLU A  67       5.040   4.391  -7.365  1.00 53.68           C  
ATOM   1074  OE1 GLU A  67       6.208   4.819  -7.211  1.00 53.68           O  
ATOM   1075  OE2 GLU A  67       4.203   5.020  -8.044  1.00 53.68           O  
ATOM   1076  N   TRP A  68       5.931   0.063  -5.488  1.00 65.02           N  
ATOM   1077  H   TRP A  68       5.274  -0.250  -6.188  1.00 65.02           H  
ATOM   1078  CA  TRP A  68       7.307  -0.424  -5.578  1.00 65.02           C  
ATOM   1079  HA  TRP A  68       7.967   0.310  -5.115  1.00 65.02           H  
ATOM   1080  C   TRP A  68       7.748  -0.553  -7.034  1.00 65.02           C  
ATOM   1081  CB  TRP A  68       7.487  -1.733  -4.799  1.00 65.02           C  
ATOM   1082  HB2 TRP A  68       7.276  -1.539  -3.747  1.00 65.02           H  
ATOM   1083  HB3 TRP A  68       8.531  -2.039  -4.862  1.00 65.02           H  
ATOM   1084  O   TRP A  68       6.953  -0.828  -7.938  1.00 65.02           O  
ATOM   1085  CG  TRP A  68       6.626  -2.873  -5.242  1.00 65.02           C  
ATOM   1086  CD1 TRP A  68       6.987  -3.860  -6.093  1.00 65.02           C  
ATOM   1087  HD1 TRP A  68       7.959  -3.953  -6.553  1.00 65.02           H  
ATOM   1088  CD2 TRP A  68       5.249  -3.159  -4.856  1.00 65.02           C  
ATOM   1089  CE2 TRP A  68       4.826  -4.340  -5.530  1.00 65.02           C  
ATOM   1090  CE3 TRP A  68       4.318  -2.536  -4.002  1.00 65.02           C  
ATOM   1091  HE3 TRP A  68       4.613  -1.631  -3.492  1.00 65.02           H  
ATOM   1092  NE1 TRP A  68       5.925  -4.729  -6.265  1.00 65.02           N  
ATOM   1093  HE1 TRP A  68       5.975  -5.591  -6.789  1.00 65.02           H  
ATOM   1094  CH2 TRP A  68       2.645  -4.246  -4.490  1.00 65.02           C  
ATOM   1095  HH2 TRP A  68       1.659  -4.661  -4.337  1.00 65.02           H  
ATOM   1096  CZ2 TRP A  68       3.546  -4.883  -5.360  1.00 65.02           C  
ATOM   1097  HZ2 TRP A  68       3.267  -5.794  -5.869  1.00 65.02           H  
ATOM   1098  CZ3 TRP A  68       3.029  -3.072  -3.817  1.00 65.02           C  
ATOM   1099  HZ3 TRP A  68       2.328  -2.575  -3.163  1.00 65.02           H  
ATOM   1100  N   GLY A  69       9.039  -0.320  -7.261  1.00 47.99           N  
ATOM   1101  H   GLY A  69       9.626  -0.130  -6.461  1.00 47.99           H  
ATOM   1102  CA  GLY A  69       9.690  -0.488  -8.555  1.00 47.99           C  
ATOM   1103  HA2 GLY A  69       8.946  -0.555  -9.349  1.00 47.99           H  
ATOM   1104  HA3 GLY A  69      10.327   0.375  -8.748  1.00 47.99           H  
ATOM   1105  C   GLY A  69      10.566  -1.737  -8.570  1.00 47.99           C  
ATOM   1106  O   GLY A  69      11.402  -1.913  -7.692  1.00 47.99           O  
ATOM   1107  N   GLY A  70      10.411  -2.592  -9.584  1.00 53.76           N  
ATOM   1108  H   GLY A  70       9.568  -2.506 -10.135  1.00 53.76           H  
ATOM   1109  CA  GLY A  70      11.322  -3.725  -9.822  1.00 53.76           C  
ATOM   1110  HA2 GLY A  70      11.948  -3.893  -8.945  1.00 53.76           H  
ATOM   1111  HA3 GLY A  70      11.989  -3.486 -10.650  1.00 53.76           H  
ATOM   1112  C   GLY A  70      10.608  -5.038 -10.129  1.00 53.76           C  
ATOM   1113  O   GLY A  70       9.400  -5.046 -10.361  1.00 53.76           O  
ATOM   1114  N   GLY A  71      11.366  -6.129 -10.229  1.00 53.53           N  
ATOM   1115  H   GLY A  71      12.348  -6.036 -10.009  1.00 53.53           H  
ATOM   1116  CA  GLY A  71      10.863  -7.503 -10.181  1.00 53.53           C  
ATOM   1117  HA2 GLY A  71      11.247  -8.076 -11.024  1.00 53.53           H  
ATOM   1118  HA3 GLY A  71       9.773  -7.525 -10.201  1.00 53.53           H  
ATOM   1119  C   GLY A  71      11.368  -8.135  -8.887  1.00 53.53           C  
ATOM   1120  O   GLY A  71      12.565  -8.099  -8.634  1.00 53.53           O  
ATOM   1121  N   GLY A  72      10.471  -8.644  -8.051  1.00 63.77           N  
ATOM   1122  H   GLY A  72       9.490  -8.583  -8.285  1.00 63.77           H  
ATOM   1123  CA  GLY A  72      10.808  -9.214  -6.746  1.00 63.77           C  
ATOM   1124  HA2 GLY A  72      11.163 -10.236  -6.886  1.00 63.77           H  
ATOM   1125  HA3 GLY A  72      11.597  -8.633  -6.269  1.00 63.77           H  
ATOM   1126  C   GLY A  72       9.591  -9.214  -5.833  1.00 63.77           C  
ATOM   1127  O   GLY A  72       8.847  -8.245  -5.862  1.00 63.77           O  
ATOM   1128  N   ARG A  73       9.387 -10.297  -5.074  1.00 66.25           N  
ATOM   1129  H   ARG A  73      10.061 -11.043  -5.170  1.00 66.25           H  
ATOM   1130  CA  ARG A  73       8.333 -10.525  -4.073  1.00 66.25           C  
ATOM   1131  HA  ARG A  73       7.379 -10.144  -4.436  1.00 66.25           H  
ATOM   1132  C   ARG A  73       8.654  -9.835  -2.748  1.00 66.25           C  
ATOM   1133  CB  ARG A  73       8.190 -12.050  -3.893  1.00 66.25           C  
ATOM   1134  HB2 ARG A  73       9.177 -12.494  -3.765  1.00 66.25           H  
ATOM   1135  HB3 ARG A  73       7.759 -12.447  -4.812  1.00 66.25           H  
ATOM   1136  O   ARG A  73       9.658 -10.168  -2.122  1.00 66.25           O  
ATOM   1137  CG  ARG A  73       7.322 -12.488  -2.698  1.00 66.25           C  
ATOM   1138  HG2 ARG A  73       6.428 -11.869  -2.625  1.00 66.25           H  
ATOM   1139  HG3 ARG A  73       7.883 -12.361  -1.772  1.00 66.25           H  
ATOM   1140  CD  ARG A  73       6.933 -13.964  -2.852  1.00 66.25           C  
ATOM   1141  HD2 ARG A  73       6.471 -14.095  -3.830  1.00 66.25           H  
ATOM   1142  HD3 ARG A  73       7.838 -14.568  -2.793  1.00 66.25           H  
ATOM   1143  NE  ARG A  73       5.973 -14.397  -1.817  1.00 66.25           N  
ATOM   1144  HE  ARG A  73       5.669 -13.704  -1.148  1.00 66.25           H  
ATOM   1145  NH1 ARG A  73       5.832 -16.584  -2.459  1.00 66.25           N  
ATOM   1146 HH11 ARG A  73       5.386 -17.487  -2.388  1.00 66.25           H  
ATOM   1147 HH12 ARG A  73       6.530 -16.378  -3.159  1.00 66.25           H  
ATOM   1148  NH2 ARG A  73       4.503 -15.833  -0.815  1.00 66.25           N  
ATOM   1149 HH21 ARG A  73       4.083 -16.746  -0.707  1.00 66.25           H  
ATOM   1150 HH22 ARG A  73       4.119 -15.107  -0.228  1.00 66.25           H  
ATOM   1151  CZ  ARG A  73       5.442 -15.597  -1.693  1.00 66.25           C  
ATOM   1152  N   VAL A  74       7.775  -8.951  -2.287  1.00 73.69           N  
ATOM   1153  H   VAL A  74       6.952  -8.752  -2.838  1.00 73.69           H  
ATOM   1154  CA  VAL A  74       7.754  -8.497  -0.889  1.00 73.69           C  
ATOM   1155  HA  VAL A  74       8.489  -9.095  -0.350  1.00 73.69           H  
ATOM   1156  C   VAL A  74       6.381  -8.844  -0.311  1.00 73.69           C  
ATOM   1157  CB  VAL A  74       8.160  -7.011  -0.702  1.00 73.69           C  
ATOM   1158  HB  VAL A  74       7.311  -6.382  -0.974  1.00 73.69           H  
ATOM   1159  O   VAL A  74       5.368  -8.777  -0.994  1.00 73.69           O  
ATOM   1160  CG1 VAL A  74       8.407  -6.510   0.716  1.00 73.69           C  
ATOM   1161 HG11 VAL A  74       9.372  -6.864   1.076  1.00 73.69           H  
ATOM   1162 HG12 VAL A  74       7.609  -6.846   1.378  1.00 73.69           H  
ATOM   1163 HG13 VAL A  74       8.420  -5.420   0.720  1.00 73.69           H  
ATOM   1164  CG2 VAL A  74       9.362  -6.601  -1.558  1.00 73.69           C  
ATOM   1165 HG21 VAL A  74      10.223  -7.221  -1.312  1.00 73.69           H  
ATOM   1166 HG22 VAL A  74       9.129  -6.729  -2.615  1.00 73.69           H  
ATOM   1167 HG23 VAL A  74       9.600  -5.553  -1.373  1.00 73.69           H  
ATOM   1168  N   GLU A  75       6.333  -9.302   0.928  1.00 74.43           N  
ATOM   1169  H   GLU A  75       7.204  -9.423   1.424  1.00 74.43           H  
ATOM   1170  CA  GLU A  75       5.107  -9.379   1.714  1.00 74.43           C  
ATOM   1171  HA  GLU A  75       4.249  -9.517   1.055  1.00 74.43           H  
ATOM   1172  C   GLU A  75       4.954  -8.045   2.443  1.00 74.43           C  
ATOM   1173  CB  GLU A  75       5.160 -10.583   2.679  1.00 74.43           C  
ATOM   1174  HB2 GLU A  75       5.226 -11.501   2.095  1.00 74.43           H  
ATOM   1175  HB3 GLU A  75       6.047 -10.507   3.307  1.00 74.43           H  
ATOM   1176  O   GLU A  75       5.849  -7.619   3.172  1.00 74.43           O  
ATOM   1177  CG  GLU A  75       3.917 -10.646   3.583  1.00 74.43           C  
ATOM   1178  HG2 GLU A  75       3.038 -10.718   2.942  1.00 74.43           H  
ATOM   1179  HG3 GLU A  75       3.834  -9.709   4.134  1.00 74.43           H  
ATOM   1180  CD  GLU A  75       3.898 -11.806   4.602  1.00 74.43           C  
ATOM   1181  OE1 GLU A  75       3.690 -11.533   5.819  1.00 74.43           O  
ATOM   1182  OE2 GLU A  75       3.973 -12.980   4.192  1.00 74.43           O  
ATOM   1183  N   VAL A  76       3.822  -7.375   2.264  1.00 77.91           N  
ATOM   1184  H   VAL A  76       3.145  -7.738   1.607  1.00 77.91           H  
ATOM   1185  CA  VAL A  76       3.467  -6.186   3.037  1.00 77.91           C  
ATOM   1186  HA  VAL A  76       4.334  -5.804   3.576  1.00 77.91           H  
ATOM   1187  C   VAL A  76       2.392  -6.577   4.028  1.00 77.91           C  
ATOM   1188  CB  VAL A  76       2.935  -5.073   2.129  1.00 77.91           C  
ATOM   1189  HB  VAL A  76       2.073  -5.454   1.581  1.00 77.91           H  
ATOM   1190  O   VAL A  76       1.314  -6.985   3.615  1.00 77.91           O  
ATOM   1191  CG1 VAL A  76       2.487  -3.875   2.966  1.00 77.91           C  
ATOM   1192 HG11 VAL A  76       3.324  -3.480   3.542  1.00 77.91           H  
ATOM   1193 HG12 VAL A  76       2.111  -3.120   2.276  1.00 77.91           H  
ATOM   1194 HG13 VAL A  76       1.668  -4.142   3.635  1.00 77.91           H  
ATOM   1195  CG2 VAL A  76       3.955  -4.570   1.106  1.00 77.91           C  
ATOM   1196 HG21 VAL A  76       4.605  -5.381   0.777  1.00 77.91           H  
ATOM   1197 HG22 VAL A  76       3.426  -4.150   0.250  1.00 77.91           H  
ATOM   1198 HG23 VAL A  76       4.573  -3.775   1.524  1.00 77.91           H  
ATOM   1199  N   ARG A  77       2.625  -6.378   5.321  1.00 76.23           N  
ATOM   1200  H   ARG A  77       3.551  -6.068   5.579  1.00 76.23           H  
ATOM   1201  CA  ARG A  77       1.630  -6.529   6.381  1.00 76.23           C  
ATOM   1202  HA  ARG A  77       0.687  -6.851   5.941  1.00 76.23           H  
ATOM   1203  C   ARG A  77       1.392  -5.196   7.063  1.00 76.23           C  
ATOM   1204  CB  ARG A  77       2.103  -7.615   7.344  1.00 76.23           C  
ATOM   1205  HB2 ARG A  77       3.050  -7.320   7.797  1.00 76.23           H  
ATOM   1206  HB3 ARG A  77       2.277  -8.516   6.756  1.00 76.23           H  
ATOM   1207  O   ARG A  77       2.305  -4.628   7.649  1.00 76.23           O  
ATOM   1208  CG  ARG A  77       1.072  -7.896   8.447  1.00 76.23           C  
ATOM   1209  HG2 ARG A  77       0.921  -7.002   9.052  1.00 76.23           H  
ATOM   1210  HG3 ARG A  77       0.121  -8.173   7.994  1.00 76.23           H  
ATOM   1211  CD  ARG A  77       1.550  -9.027   9.360  1.00 76.23           C  
ATOM   1212  HD2 ARG A  77       2.467  -8.705   9.853  1.00 76.23           H  
ATOM   1213  HD3 ARG A  77       0.782  -9.211  10.111  1.00 76.23           H  
ATOM   1214  NE  ARG A  77       1.822 -10.257   8.592  1.00 76.23           N  
ATOM   1215  HE  ARG A  77       1.992 -10.163   7.601  1.00 76.23           H  
ATOM   1216  NH1 ARG A  77       2.002 -11.725  10.331  1.00 76.23           N  
ATOM   1217 HH11 ARG A  77       1.702 -10.981  10.945  1.00 76.23           H  
ATOM   1218 HH12 ARG A  77       2.221 -12.656  10.656  1.00 76.23           H  
ATOM   1219  NH2 ARG A  77       2.444 -12.388   8.223  1.00 76.23           N  
ATOM   1220 HH21 ARG A  77       2.753 -13.300   8.528  1.00 76.23           H  
ATOM   1221 HH22 ARG A  77       2.744 -12.121   7.296  1.00 76.23           H  
ATOM   1222  CZ  ARG A  77       2.082 -11.456   9.055  1.00 76.23           C  
ATOM   1223  N   VAL A  78       0.161  -4.714   7.017  1.00 76.25           N  
ATOM   1224  H   VAL A  78      -0.550  -5.254   6.543  1.00 76.25           H  
ATOM   1225  CA  VAL A  78      -0.241  -3.478   7.691  1.00 76.25           C  
ATOM   1226  HA  VAL A  78       0.652  -2.947   8.019  1.00 76.25           H  
ATOM   1227  C   VAL A  78      -1.046  -3.829   8.928  1.00 76.25           C  
ATOM   1228  CB  VAL A  78      -0.984  -2.530   6.738  1.00 76.25           C  
ATOM   1229  HB  VAL A  78      -1.934  -2.970   6.435  1.00 76.25           H  
ATOM   1230  O   VAL A  78      -1.942  -4.665   8.865  1.00 76.25           O  
ATOM   1231  CG1 VAL A  78      -1.254  -1.186   7.420  1.00 76.25           C  
ATOM   1232 HG11 VAL A  78      -0.316  -0.740   7.752  1.00 76.25           H  
ATOM   1233 HG12 VAL A  78      -1.904  -1.325   8.284  1.00 76.25           H  
ATOM   1234 HG13 VAL A  78      -1.751  -0.510   6.725  1.00 76.25           H  
ATOM   1235  CG2 VAL A  78      -0.121  -2.286   5.492  1.00 76.25           C  
ATOM   1236 HG21 VAL A  78       0.924  -2.177   5.780  1.00 76.25           H  
ATOM   1237 HG22 VAL A  78      -0.218  -3.129   4.809  1.00 76.25           H  
ATOM   1238 HG23 VAL A  78      -0.425  -1.375   4.976  1.00 76.25           H  
ATOM   1239  N   GLU A  79      -0.716  -3.211  10.054  1.00 74.81           N  
ATOM   1240  H   GLU A  79       0.073  -2.582  10.029  1.00 74.81           H  
ATOM   1241  CA  GLU A  79      -1.392  -3.368  11.336  1.00 74.81           C  
ATOM   1242  HA  GLU A  79      -2.331  -3.899  11.184  1.00 74.81           H  
ATOM   1243  C   GLU A  79      -1.706  -2.001  11.926  1.00 74.81           C  
ATOM   1244  CB  GLU A  79      -0.533  -4.158  12.331  1.00 74.81           C  
ATOM   1245  HB2 GLU A  79      -1.115  -4.315  13.239  1.00 74.81           H  
ATOM   1246  HB3 GLU A  79       0.353  -3.576  12.587  1.00 74.81           H  
ATOM   1247  O   GLU A  79      -0.921  -1.067  11.802  1.00 74.81           O  
ATOM   1248  CG  GLU A  79      -0.089  -5.515  11.787  1.00 74.81           C  
ATOM   1249  HG2 GLU A  79       0.576  -5.373  10.935  1.00 74.81           H  
ATOM   1250  HG3 GLU A  79      -0.952  -6.086  11.444  1.00 74.81           H  
ATOM   1251  CD  GLU A  79       0.649  -6.292  12.865  1.00 74.81           C  
ATOM   1252  OE1 GLU A  79       0.021  -7.152  13.518  1.00 74.81           O  
ATOM   1253  OE2 GLU A  79       1.879  -6.113  12.985  1.00 74.81           O  
ATOM   1254  N   PHE A  80      -2.837  -1.890  12.612  1.00 69.17           N  
ATOM   1255  H   PHE A  80      -3.421  -2.705  12.738  1.00 69.17           H  
ATOM   1256  CA  PHE A  80      -3.273  -0.644  13.229  1.00 69.17           C  
ATOM   1257  HA  PHE A  80      -2.517   0.129  13.093  1.00 69.17           H  
ATOM   1258  C   PHE A  80      -3.471  -0.852  14.726  1.00 69.17           C  
ATOM   1259  CB  PHE A  80      -4.549  -0.158  12.548  1.00 69.17           C  
ATOM   1260  HB2 PHE A  80      -5.325  -0.912  12.678  1.00 69.17           H  
ATOM   1261  HB3 PHE A  80      -4.890   0.748  13.050  1.00 69.17           H  
ATOM   1262  O   PHE A  80      -4.176  -1.774  15.145  1.00 69.17           O  
ATOM   1263  CG  PHE A  80      -4.397   0.123  11.069  1.00 69.17           C  
ATOM   1264  CD1 PHE A  80      -4.040   1.395  10.621  1.00 69.17           C  
ATOM   1265  HD1 PHE A  80      -3.761   2.141  11.350  1.00 69.17           H  
ATOM   1266  CD2 PHE A  80      -4.595  -0.896  10.130  1.00 69.17           C  
ATOM   1267  HD2 PHE A  80      -4.805  -1.893  10.487  1.00 69.17           H  
ATOM   1268  CE1 PHE A  80      -4.014   1.675   9.243  1.00 69.17           C  
ATOM   1269  HE1 PHE A  80      -3.742   2.654   8.876  1.00 69.17           H  
ATOM   1270  CE2 PHE A  80      -4.529  -0.627   8.751  1.00 69.17           C  
ATOM   1271  HE2 PHE A  80      -4.671  -1.419   8.031  1.00 69.17           H  
ATOM   1272  CZ  PHE A  80      -4.274   0.674   8.307  1.00 69.17           C  
ATOM   1273  HZ  PHE A  80      -4.230   0.897   7.251  1.00 69.17           H  
ATOM   1274  N   GLU A  81      -2.865   0.014  15.529  1.00 70.23           N  
ATOM   1275  H   GLU A  81      -2.336   0.764  15.109  1.00 70.23           H  
ATOM   1276  CA  GLU A  81      -2.981   0.020  16.982  1.00 70.23           C  
ATOM   1277  HA  GLU A  81      -3.871  -0.540  17.269  1.00 70.23           H  
ATOM   1278  C   GLU A  81      -3.137   1.457  17.486  1.00 70.23           C  
ATOM   1279  CB  GLU A  81      -1.764  -0.679  17.610  1.00 70.23           C  
ATOM   1280  HB2 GLU A  81      -0.863  -0.092  17.431  1.00 70.23           H  
ATOM   1281  HB3 GLU A  81      -1.641  -1.656  17.143  1.00 70.23           H  
ATOM   1282  O   GLU A  81      -2.176   2.225  17.510  1.00 70.23           O  
ATOM   1283  CG  GLU A  81      -1.967  -0.875  19.122  1.00 70.23           C  
ATOM   1284  HG2 GLU A  81      -2.836  -1.513  19.283  1.00 70.23           H  
ATOM   1285  HG3 GLU A  81      -2.176   0.089  19.586  1.00 70.23           H  
ATOM   1286  CD  GLU A  81      -0.740  -1.504  19.793  1.00 70.23           C  
ATOM   1287  OE1 GLU A  81      -0.328  -1.021  20.866  1.00 70.23           O  
ATOM   1288  OE2 GLU A  81      -0.167  -2.458  19.221  1.00 70.23           O  
ATOM   1289  N   GLY A  82      -4.353   1.813  17.909  1.00 69.49           N  
ATOM   1290  H   GLY A  82      -5.134   1.198  17.727  1.00 69.49           H  
ATOM   1291  CA  GLY A  82      -4.649   3.139  18.449  1.00 69.49           C  
ATOM   1292  HA2 GLY A  82      -4.005   3.334  19.307  1.00 69.49           H  
ATOM   1293  HA3 GLY A  82      -5.688   3.183  18.774  1.00 69.49           H  
ATOM   1294  C   GLY A  82      -4.435   4.229  17.403  1.00 69.49           C  
ATOM   1295  O   GLY A  82      -5.125   4.263  16.396  1.00 69.49           O  
ATOM   1296  N   ASP A  83      -3.468   5.107  17.642  1.00 70.77           N  
ATOM   1297  H   ASP A  83      -2.916   5.015  18.483  1.00 70.77           H  
ATOM   1298  CA  ASP A  83      -3.043   6.189  16.751  1.00 70.77           C  
ATOM   1299  HA  ASP A  83      -3.887   6.471  16.121  1.00 70.77           H  
ATOM   1300  C   ASP A  83      -1.905   5.792  15.797  1.00 70.77           C  
ATOM   1301  CB  ASP A  83      -2.655   7.400  17.615  1.00 70.77           C  
ATOM   1302  HB2 ASP A  83      -2.471   8.259  16.970  1.00 70.77           H  
ATOM   1303  HB3 ASP A  83      -3.491   7.647  18.270  1.00 70.77           H  
ATOM   1304  O   ASP A  83      -1.370   6.642  15.083  1.00 70.77           O  
ATOM   1305  CG  ASP A  83      -1.432   7.143  18.505  1.00 70.77           C  
ATOM   1306  OD1 ASP A  83      -1.444   6.129  19.246  1.00 70.77           O  
ATOM   1307  OD2 ASP A  83      -0.480   7.951  18.472  1.00 70.77           O  
ATOM   1308  N   LYS A  84      -1.529   4.508  15.751  1.00 73.19           N  
ATOM   1309  H   LYS A  84      -2.004   3.854  16.356  1.00 73.19           H  
ATOM   1310  CA  LYS A  84      -0.360   4.029  15.006  1.00 73.19           C  
ATOM   1311  HA  LYS A  84       0.102   4.872  14.490  1.00 73.19           H  
ATOM   1312  C   LYS A  84      -0.739   3.012  13.942  1.00 73.19           C  
ATOM   1313  CB  LYS A  84       0.682   3.459  15.978  1.00 73.19           C  
ATOM   1314  HB2 LYS A  84       1.552   3.128  15.412  1.00 73.19           H  
ATOM   1315  HB3 LYS A  84       0.257   2.600  16.498  1.00 73.19           H  
ATOM   1316  O   LYS A  84      -1.517   2.094  14.190  1.00 73.19           O  
ATOM   1317  CG  LYS A  84       1.120   4.514  17.001  1.00 73.19           C  
ATOM   1318  HG2 LYS A  84       0.250   4.873  17.552  1.00 73.19           H  
ATOM   1319  HG3 LYS A  84       1.578   5.356  16.482  1.00 73.19           H  
ATOM   1320  CD  LYS A  84       2.106   3.937  18.012  1.00 73.19           C  
ATOM   1321  HD2 LYS A  84       3.036   3.673  17.510  1.00 73.19           H  
ATOM   1322  HD3 LYS A  84       1.663   3.055  18.476  1.00 73.19           H  
ATOM   1323  CE  LYS A  84       2.346   5.014  19.070  1.00 73.19           C  
ATOM   1324  HE2 LYS A  84       1.377   5.328  19.459  1.00 73.19           H  
ATOM   1325  HE3 LYS A  84       2.791   5.885  18.588  1.00 73.19           H  
ATOM   1326  NZ  LYS A  84       3.206   4.509  20.163  1.00 73.19           N  
ATOM   1327  HZ1 LYS A  84       2.752   3.722  20.604  1.00 73.19           H  
ATOM   1328  HZ2 LYS A  84       4.106   4.225  19.802  1.00 73.19           H  
ATOM   1329  HZ3 LYS A  84       3.327   5.237  20.853  1.00 73.19           H  
ATOM   1330  N   MET A  85      -0.107   3.124  12.781  1.00 78.21           N  
ATOM   1331  H   MET A  85       0.509   3.916  12.663  1.00 78.21           H  
ATOM   1332  CA  MET A  85      -0.112   2.118  11.726  1.00 78.21           C  
ATOM   1333  HA  MET A  85      -0.777   1.301  12.006  1.00 78.21           H  
ATOM   1334  C   MET A  85       1.303   1.570  11.545  1.00 78.21           C  
ATOM   1335  CB  MET A  85      -0.654   2.734  10.437  1.00 78.21           C  
ATOM   1336  HB2 MET A  85      -0.017   3.565  10.135  1.00 78.21           H  
ATOM   1337  HB3 MET A  85      -1.656   3.116  10.633  1.00 78.21           H  
ATOM   1338  O   MET A  85       2.225   2.325  11.254  1.00 78.21           O  
ATOM   1339  CG  MET A  85      -0.737   1.704   9.308  1.00 78.21           C  
ATOM   1340  HG2 MET A  85      -1.471   0.946   9.581  1.00 78.21           H  
ATOM   1341  HG3 MET A  85       0.222   1.198   9.199  1.00 78.21           H  
ATOM   1342  SD  MET A  85      -1.185   2.403   7.700  1.00 78.21           S  
ATOM   1343  CE  MET A  85       0.392   3.175   7.351  1.00 78.21           C  
ATOM   1344  HE1 MET A  85       0.428   4.146   7.847  1.00 78.21           H  
ATOM   1345  HE2 MET A  85       1.201   2.554   7.734  1.00 78.21           H  
ATOM   1346  HE3 MET A  85       0.506   3.259   6.271  1.00 78.21           H  
ATOM   1347  N   ARG A  86       1.482   0.259  11.693  1.00 82.38           N  
ATOM   1348  H   ARG A  86       0.662  -0.304  11.863  1.00 82.38           H  
ATOM   1349  CA  ARG A  86       2.744  -0.447  11.446  1.00 82.38           C  
ATOM   1350  HA  ARG A  86       3.567   0.267  11.398  1.00 82.38           H  
ATOM   1351  C   ARG A  86       2.663  -1.162  10.111  1.00 82.38           C  
ATOM   1352  CB  ARG A  86       3.054  -1.450  12.564  1.00 82.38           C  
ATOM   1353  HB2 ARG A  86       4.019  -1.913  12.360  1.00 82.38           H  
ATOM   1354  HB3 ARG A  86       2.295  -2.233  12.567  1.00 82.38           H  
ATOM   1355  O   ARG A  86       1.754  -1.952   9.892  1.00 82.38           O  
ATOM   1356  CG  ARG A  86       3.099  -0.794  13.943  1.00 82.38           C  
ATOM   1357  HG2 ARG A  86       3.815   0.028  13.946  1.00 82.38           H  
ATOM   1358  HG3 ARG A  86       2.109  -0.405  14.182  1.00 82.38           H  
ATOM   1359  CD  ARG A  86       3.498  -1.825  14.999  1.00 82.38           C  
ATOM   1360  HD2 ARG A  86       4.577  -1.978  14.967  1.00 82.38           H  
ATOM   1361  HD3 ARG A  86       3.009  -2.771  14.767  1.00 82.38           H  
ATOM   1362  NE  ARG A  86       3.086  -1.352  16.328  1.00 82.38           N  
ATOM   1363  HE  ARG A  86       3.218  -0.366  16.503  1.00 82.38           H  
ATOM   1364  NH1 ARG A  86       2.446  -3.363  17.251  1.00 82.38           N  
ATOM   1365 HH11 ARG A  86       2.841  -3.862  16.466  1.00 82.38           H  
ATOM   1366 HH12 ARG A  86       1.908  -3.823  17.971  1.00 82.38           H  
ATOM   1367  NH2 ARG A  86       2.082  -1.462  18.336  1.00 82.38           N  
ATOM   1368 HH21 ARG A  86       2.031  -0.454  18.378  1.00 82.38           H  
ATOM   1369 HH22 ARG A  86       1.428  -1.969  18.914  1.00 82.38           H  
ATOM   1370  CZ  ARG A  86       2.548  -2.068  17.292  1.00 82.38           C  
ATOM   1371  N   VAL A  87       3.610  -0.895   9.229  1.00 84.08           N  
ATOM   1372  H   VAL A  87       4.310  -0.213   9.484  1.00 84.08           H  
ATOM   1373  CA  VAL A  87       3.775  -1.582   7.952  1.00 84.08           C  
ATOM   1374  HA  VAL A  87       2.922  -2.236   7.771  1.00 84.08           H  
ATOM   1375  C   VAL A  87       5.027  -2.435   8.052  1.00 84.08           C  
ATOM   1376  CB  VAL A  87       3.859  -0.591   6.778  1.00 84.08           C  
ATOM   1377  HB  VAL A  87       4.757   0.020   6.869  1.00 84.08           H  
ATOM   1378  O   VAL A  87       6.133  -1.906   8.067  1.00 84.08           O  
ATOM   1379  CG1 VAL A  87       3.919  -1.355   5.453  1.00 84.08           C  
ATOM   1380 HG11 VAL A  87       3.101  -2.073   5.396  1.00 84.08           H  
ATOM   1381 HG12 VAL A  87       3.847  -0.667   4.611  1.00 84.08           H  
ATOM   1382 HG13 VAL A  87       4.864  -1.894   5.384  1.00 84.08           H  
ATOM   1383  CG2 VAL A  87       2.652   0.352   6.757  1.00 84.08           C  
ATOM   1384 HG21 VAL A  87       1.725  -0.220   6.750  1.00 84.08           H  
ATOM   1385 HG22 VAL A  87       2.680   0.988   7.642  1.00 84.08           H  
ATOM   1386 HG23 VAL A  87       2.688   0.987   5.871  1.00 84.08           H  
ATOM   1387  N   ARG A  88       4.858  -3.749   8.140  1.00 85.42           N  
ATOM   1388  H   ARG A  88       3.912  -4.101   8.114  1.00 85.42           H  
ATOM   1389  CA  ARG A  88       5.940  -4.727   8.061  1.00 85.42           C  
ATOM   1390  HA  ARG A  88       6.875  -4.267   8.380  1.00 85.42           H  
ATOM   1391  C   ARG A  88       6.120  -5.139   6.607  1.00 85.42           C  
ATOM   1392  CB  ARG A  88       5.658  -5.911   8.999  1.00 85.42           C  
ATOM   1393  HB2 ARG A  88       4.684  -6.346   8.776  1.00 85.42           H  
ATOM   1394  HB3 ARG A  88       6.427  -6.668   8.843  1.00 85.42           H  
ATOM   1395  O   ARG A  88       5.172  -5.580   5.968  1.00 85.42           O  
ATOM   1396  CG  ARG A  88       5.688  -5.462  10.468  1.00 85.42           C  
ATOM   1397  HG2 ARG A  88       6.629  -4.938  10.636  1.00 85.42           H  
ATOM   1398  HG3 ARG A  88       4.872  -4.770  10.677  1.00 85.42           H  
ATOM   1399  CD  ARG A  88       5.641  -6.632  11.453  1.00 85.42           C  
ATOM   1400  HD2 ARG A  88       6.074  -6.280  12.390  1.00 85.42           H  
ATOM   1401  HD3 ARG A  88       6.285  -7.426  11.076  1.00 85.42           H  
ATOM   1402  NE  ARG A  88       4.271  -7.115  11.747  1.00 85.42           N  
ATOM   1403  HE  ARG A  88       3.572  -6.419  11.964  1.00 85.42           H  
ATOM   1404  NH1 ARG A  88       4.845  -9.308  12.079  1.00 85.42           N  
ATOM   1405 HH11 ARG A  88       5.761  -9.093  11.712  1.00 85.42           H  
ATOM   1406 HH12 ARG A  88       4.662 -10.233  12.442  1.00 85.42           H  
ATOM   1407  NH2 ARG A  88       2.812  -8.604  12.659  1.00 85.42           N  
ATOM   1408 HH21 ARG A  88       2.259  -7.786  12.871  1.00 85.42           H  
ATOM   1409 HH22 ARG A  88       2.691  -9.413  13.251  1.00 85.42           H  
ATOM   1410  CZ  ARG A  88       3.980  -8.335  12.150  1.00 85.42           C  
ATOM   1411  N   LEU A  89       7.315  -4.949   6.078  1.00 87.47           N  
ATOM   1412  H   LEU A  89       8.037  -4.572   6.675  1.00 87.47           H  
ATOM   1413  CA  LEU A  89       7.709  -5.296   4.720  1.00 87.47           C  
ATOM   1414  HA  LEU A  89       6.847  -5.617   4.135  1.00 87.47           H  
ATOM   1415  C   LEU A  89       8.723  -6.429   4.800  1.00 87.47           C  
ATOM   1416  CB  LEU A  89       8.368  -4.083   4.046  1.00 87.47           C  
ATOM   1417  HB2 LEU A  89       8.598  -4.374   3.021  1.00 87.47           H  
ATOM   1418  HB3 LEU A  89       9.307  -3.880   4.559  1.00 87.47           H  
ATOM   1419  O   LEU A  89       9.733  -6.272   5.476  1.00 87.47           O  
ATOM   1420  CG  LEU A  89       7.567  -2.777   4.010  1.00 87.47           C  
ATOM   1421  HG  LEU A  89       7.245  -2.493   5.012  1.00 87.47           H  
ATOM   1422  CD1 LEU A  89       8.468  -1.673   3.459  1.00 87.47           C  
ATOM   1423 HD11 LEU A  89       7.925  -0.732   3.370  1.00 87.47           H  
ATOM   1424 HD12 LEU A  89       9.309  -1.525   4.137  1.00 87.47           H  
ATOM   1425 HD13 LEU A  89       8.853  -1.957   2.479  1.00 87.47           H  
ATOM   1426  CD2 LEU A  89       6.353  -2.926   3.108  1.00 87.47           C  
ATOM   1427 HD21 LEU A  89       5.812  -1.982   3.043  1.00 87.47           H  
ATOM   1428 HD22 LEU A  89       6.677  -3.232   2.113  1.00 87.47           H  
ATOM   1429 HD23 LEU A  89       5.695  -3.686   3.529  1.00 87.47           H  
ATOM   1430  N   ARG A  90       8.507  -7.534   4.099  1.00 88.10           N  
ATOM   1431  H   ARG A  90       7.627  -7.628   3.613  1.00 88.10           H  
ATOM   1432  CA  ARG A  90       9.459  -8.646   4.045  1.00 88.10           C  
ATOM   1433  HA  ARG A  90      10.386  -8.373   4.549  1.00 88.10           H  
ATOM   1434  C   ARG A  90       9.805  -8.975   2.609  1.00 88.10           C  
ATOM   1435  CB  ARG A  90       8.858  -9.838   4.787  1.00 88.10           C  
ATOM   1436  HB2 ARG A  90       8.776  -9.595   5.846  1.00 88.10           H  
ATOM   1437  HB3 ARG A  90       7.860 -10.043   4.399  1.00 88.10           H  
ATOM   1438  O   ARG A  90       8.918  -9.350   1.857  1.00 88.10           O  
ATOM   1439  CG  ARG A  90       9.730 -11.080   4.614  1.00 88.10           C  
ATOM   1440  HG2 ARG A  90       9.790 -11.351   3.560  1.00 88.10           H  
ATOM   1441  HG3 ARG A  90      10.733 -10.889   4.996  1.00 88.10           H  
ATOM   1442  CD  ARG A  90       9.107 -12.243   5.364  1.00 88.10           C  
ATOM   1443  HD2 ARG A  90       8.058 -12.334   5.083  1.00 88.10           H  
ATOM   1444  HD3 ARG A  90       9.188 -12.056   6.435  1.00 88.10           H  
ATOM   1445  NE  ARG A  90       9.811 -13.462   4.977  1.00 88.10           N  
ATOM   1446  HE  ARG A  90      10.130 -13.504   4.019  1.00 88.10           H  
ATOM   1447  NH1 ARG A  90       9.427 -14.720   6.840  1.00 88.10           N  
ATOM   1448 HH11 ARG A  90       9.591 -15.559   7.378  1.00 88.10           H  
ATOM   1449 HH12 ARG A  90       8.931 -13.925   7.218  1.00 88.10           H  
ATOM   1450  NH2 ARG A  90      10.662 -15.506   5.116  1.00 88.10           N  
ATOM   1451 HH21 ARG A  90      10.935 -15.310   4.164  1.00 88.10           H  
ATOM   1452 HH22 ARG A  90      10.797 -16.409   5.548  1.00 88.10           H  
ATOM   1453  CZ  ARG A  90       9.960 -14.561   5.661  1.00 88.10           C  
ATOM   1454  N   ASN A  91      11.067  -8.861   2.216  1.00 85.07           N  
ATOM   1455  H   ASN A  91      11.769  -8.631   2.904  1.00 85.07           H  
ATOM   1456  CA  ASN A  91      11.480  -9.148   0.842  1.00 85.07           C  
ATOM   1457  HA  ASN A  91      10.628  -9.054   0.168  1.00 85.07           H  
ATOM   1458  C   ASN A  91      11.988 -10.589   0.723  1.00 85.07           C  
ATOM   1459  CB  ASN A  91      12.505  -8.094   0.415  1.00 85.07           C  
ATOM   1460  HB2 ASN A  91      13.343  -8.134   1.110  1.00 85.07           H  
ATOM   1461  HB3 ASN A  91      12.049  -7.105   0.466  1.00 85.07           H  
ATOM   1462  O   ASN A  91      13.111 -10.886   1.114  1.00 85.07           O  
ATOM   1463  CG  ASN A  91      13.036  -8.290  -0.987  1.00 85.07           C  
ATOM   1464  ND2 ASN A  91      14.046  -7.550  -1.361  1.00 85.07           N  
ATOM   1465 HD21 ASN A  91      14.394  -7.660  -2.302  1.00 85.07           H  
ATOM   1466 HD22 ASN A  91      14.385  -6.831  -0.738  1.00 85.07           H  
ATOM   1467  OD1 ASN A  91      12.539  -9.069  -1.780  1.00 85.07           O  
ATOM   1468  N   ASP A  92      11.180 -11.479   0.148  1.00 82.30           N  
ATOM   1469  H   ASP A  92      10.288 -11.158  -0.201  1.00 82.30           H  
ATOM   1470  CA  ASP A  92      11.569 -12.872  -0.123  1.00 82.30           C  
ATOM   1471  HA  ASP A  92      12.340 -13.165   0.590  1.00 82.30           H  
ATOM   1472  C   ASP A  92      12.197 -13.049  -1.523  1.00 82.30           C  
ATOM   1473  CB  ASP A  92      10.375 -13.816   0.099  1.00 82.30           C  
ATOM   1474  HB2 ASP A  92       9.540 -13.479  -0.515  1.00 82.30           H  
ATOM   1475  HB3 ASP A  92      10.645 -14.817  -0.235  1.00 82.30           H  
ATOM   1476  O   ASP A  92      12.425 -14.173  -1.976  1.00 82.30           O  
ATOM   1477  CG  ASP A  92       9.934 -13.935   1.564  1.00 82.30           C  
ATOM   1478  OD1 ASP A  92      10.780 -14.179   2.463  1.00 82.30           O  
ATOM   1479  OD2 ASP A  92       8.713 -13.864   1.801  1.00 82.30           O  
ATOM   1480  N   SER A  93      12.470 -11.955  -2.242  1.00 79.28           N  
ATOM   1481  H   SER A  93      12.276 -11.055  -1.827  1.00 79.28           H  
ATOM   1482  CA  SER A  93      13.173 -11.987  -3.529  1.00 79.28           C  
ATOM   1483  HA  SER A  93      12.922 -12.925  -4.024  1.00 79.28           H  
ATOM   1484  C   SER A  93      14.694 -11.951  -3.378  1.00 79.28           C  
ATOM   1485  CB  SER A  93      12.677 -10.865  -4.435  1.00 79.28           C  
ATOM   1486  HB2 SER A  93      12.838 -11.150  -5.474  1.00 79.28           H  
ATOM   1487  HB3 SER A  93      11.609 -10.739  -4.255  1.00 79.28           H  
ATOM   1488  O   SER A  93      15.227 -11.694  -2.304  1.00 79.28           O  
ATOM   1489  OG  SER A  93      13.321  -9.640  -4.200  1.00 79.28           O  
ATOM   1490  HG  SER A  93      13.072  -9.358  -3.317  1.00 79.28           H  
ATOM   1491  N   SER A  94      15.414 -12.182  -4.479  1.00 83.10           N  
ATOM   1492  H   SER A  94      14.934 -12.394  -5.342  1.00 83.10           H  
ATOM   1493  CA  SER A  94      16.882 -12.148  -4.521  1.00 83.10           C  
ATOM   1494  HA  SER A  94      17.264 -12.495  -3.561  1.00 83.10           H  
ATOM   1495  C   SER A  94      17.480 -10.755  -4.755  1.00 83.10           C  
ATOM   1496  CB  SER A  94      17.377 -13.120  -5.594  1.00 83.10           C  
ATOM   1497  HB2 SER A  94      18.467 -13.120  -5.621  1.00 83.10           H  
ATOM   1498  HB3 SER A  94      17.036 -14.125  -5.346  1.00 83.10           H  
ATOM   1499  O   SER A  94      18.702 -10.624  -4.785  1.00 83.10           O  
ATOM   1500  OG  SER A  94      16.866 -12.760  -6.866  1.00 83.10           O  
ATOM   1501  HG  SER A  94      17.302 -11.956  -7.158  1.00 83.10           H  
ATOM   1502  N   THR A  95      16.661  -9.719  -4.961  1.00 84.07           N  
ATOM   1503  H   THR A  95      15.665  -9.862  -4.876  1.00 84.07           H  
ATOM   1504  CA  THR A  95      17.114  -8.341  -5.228  1.00 84.07           C  
ATOM   1505  HA  THR A  95      18.199  -8.300  -5.128  1.00 84.07           H  
ATOM   1506  C   THR A  95      16.500  -7.358  -4.231  1.00 84.07           C  
ATOM   1507  CB  THR A  95      16.767  -7.892  -6.654  1.00 84.07           C  
ATOM   1508  HB  THR A  95      16.976  -6.827  -6.754  1.00 84.07           H  
ATOM   1509  O   THR A  95      15.346  -7.551  -3.856  1.00 84.07           O  
ATOM   1510  CG2 THR A  95      17.584  -8.654  -7.698  1.00 84.07           C  
ATOM   1511 HG21 THR A  95      17.333  -9.714  -7.670  1.00 84.07           H  
ATOM   1512 HG22 THR A  95      18.648  -8.525  -7.501  1.00 84.07           H  
ATOM   1513 HG23 THR A  95      17.353  -8.261  -8.688  1.00 84.07           H  
ATOM   1514  OG1 THR A  95      15.414  -8.131  -6.952  1.00 84.07           O  
ATOM   1515  HG1 THR A  95      14.866  -7.783  -6.245  1.00 84.07           H  
ATOM   1516  N   PRO A  96      17.208  -6.298  -3.797  1.00 84.15           N  
ATOM   1517  CA  PRO A  96      16.612  -5.263  -2.953  1.00 84.15           C  
ATOM   1518  HA  PRO A  96      16.315  -5.713  -2.005  1.00 84.15           H  
ATOM   1519  C   PRO A  96      15.389  -4.633  -3.624  1.00 84.15           C  
ATOM   1520  CB  PRO A  96      17.710  -4.225  -2.700  1.00 84.15           C  
ATOM   1521  HB2 PRO A  96      17.670  -3.840  -1.681  1.00 84.15           H  
ATOM   1522  HB3 PRO A  96      17.631  -3.408  -3.418  1.00 84.15           H  
ATOM   1523  O   PRO A  96      15.404  -4.392  -4.832  1.00 84.15           O  
ATOM   1524  CG  PRO A  96      19.002  -4.996  -2.958  1.00 84.15           C  
ATOM   1525  HG2 PRO A  96      19.807  -4.338  -3.288  1.00 84.15           H  
ATOM   1526  HG3 PRO A  96      19.294  -5.529  -2.053  1.00 84.15           H  
ATOM   1527  CD  PRO A  96      18.610  -5.999  -4.042  1.00 84.15           C  
ATOM   1528  HD2 PRO A  96      18.716  -5.544  -5.026  1.00 84.15           H  
ATOM   1529  HD3 PRO A  96      19.236  -6.887  -3.958  1.00 84.15           H  
ATOM   1530  N   VAL A  97      14.349  -4.352  -2.841  1.00 81.79           N  
ATOM   1531  H   VAL A  97      14.409  -4.571  -1.857  1.00 81.79           H  
ATOM   1532  CA  VAL A  97      13.115  -3.721  -3.326  1.00 81.79           C  
ATOM   1533  HA  VAL A  97      13.208  -3.518  -4.393  1.00 81.79           H  
ATOM   1534  C   VAL A  97      12.925  -2.387  -2.620  1.00 81.79           C  
ATOM   1535  CB  VAL A  97      11.895  -4.645  -3.146  1.00 81.79           C  
ATOM   1536  HB  VAL A  97      11.783  -4.894  -2.091  1.00 81.79           H  
ATOM   1537  O   VAL A  97      12.948  -2.322  -1.394  1.00 81.79           O  
ATOM   1538  CG1 VAL A  97      10.614  -3.954  -3.642  1.00 81.79           C  
ATOM   1539 HG11 VAL A  97      10.370  -3.105  -3.004  1.00 81.79           H  
ATOM   1540 HG12 VAL A  97      10.749  -3.605  -4.666  1.00 81.79           H  
ATOM   1541 HG13 VAL A  97       9.774  -4.647  -3.619  1.00 81.79           H  
ATOM   1542  CG2 VAL A  97      12.058  -5.943  -3.950  1.00 81.79           C  
ATOM   1543 HG21 VAL A  97      11.186  -6.583  -3.817  1.00 81.79           H  
ATOM   1544 HG22 VAL A  97      12.934  -6.493  -3.608  1.00 81.79           H  
ATOM   1545 HG23 VAL A  97      12.179  -5.716  -5.010  1.00 81.79           H  
ATOM   1546  N   GLU A  98      12.730  -1.318  -3.389  1.00 81.44           N  
ATOM   1547  H   GLU A  98      12.693  -1.439  -4.391  1.00 81.44           H  
ATOM   1548  CA  GLU A  98      12.353  -0.009  -2.857  1.00 81.44           C  
ATOM   1549  HA  GLU A  98      12.729   0.083  -1.839  1.00 81.44           H  
ATOM   1550  C   GLU A  98      10.825   0.107  -2.804  1.00 81.44           C  
ATOM   1551  CB  GLU A  98      13.011   1.108  -3.681  1.00 81.44           C  
ATOM   1552  HB2 GLU A  98      14.084   0.924  -3.720  1.00 81.44           H  
ATOM   1553  HB3 GLU A  98      12.619   1.099  -4.698  1.00 81.44           H  
ATOM   1554  O   GLU A  98      10.142  -0.030  -3.821  1.00 81.44           O  
ATOM   1555  CG  GLU A  98      12.775   2.484  -3.048  1.00 81.44           C  
ATOM   1556  HG2 GLU A  98      11.712   2.722  -3.083  1.00 81.44           H  
ATOM   1557  HG3 GLU A  98      13.067   2.439  -1.998  1.00 81.44           H  
ATOM   1558  CD  GLU A  98      13.578   3.585  -3.756  1.00 81.44           C  
ATOM   1559  OE1 GLU A  98      13.110   4.094  -4.797  1.00 81.44           O  
ATOM   1560  OE2 GLU A  98      14.641   3.960  -3.216  1.00 81.44           O  
ATOM   1561  N   VAL A  99      10.298   0.348  -1.605  1.00 81.01           N  
ATOM   1562  H   VAL A  99      10.931   0.413  -0.820  1.00 81.01           H  
ATOM   1563  CA  VAL A  99       8.872   0.484  -1.315  1.00 81.01           C  
ATOM   1564  HA  VAL A  99       8.304   0.278  -2.222  1.00 81.01           H  
ATOM   1565  C   VAL A  99       8.590   1.919  -0.883  1.00 81.01           C  
ATOM   1566  CB  VAL A  99       8.416  -0.521  -0.237  1.00 81.01           C  
ATOM   1567  HB  VAL A  99       8.858  -0.248   0.721  1.00 81.01           H  
ATOM   1568  O   VAL A  99       9.141   2.417   0.101  1.00 81.01           O  
ATOM   1569  CG1 VAL A  99       6.888  -0.498  -0.103  1.00 81.01           C  
ATOM   1570 HG11 VAL A  99       6.431  -0.816  -1.039  1.00 81.01           H  
ATOM   1571 HG12 VAL A  99       6.577  -1.173   0.694  1.00 81.01           H  
ATOM   1572 HG13 VAL A  99       6.541   0.508   0.135  1.00 81.01           H  
ATOM   1573  CG2 VAL A  99       8.825  -1.964  -0.568  1.00 81.01           C  
ATOM   1574 HG21 VAL A  99       9.911  -2.058  -0.551  1.00 81.01           H  
ATOM   1575 HG22 VAL A  99       8.413  -2.652   0.171  1.00 81.01           H  
ATOM   1576 HG23 VAL A  99       8.457  -2.240  -1.556  1.00 81.01           H  
ATOM   1577  N   HIS A 100       7.696   2.589  -1.600  1.00 79.15           N  
ATOM   1578  H   HIS A 100       7.281   2.125  -2.395  1.00 79.15           H  
ATOM   1579  CA  HIS A 100       7.182   3.903  -1.243  1.00 79.15           C  
ATOM   1580  HA  HIS A 100       7.854   4.376  -0.526  1.00 79.15           H  
ATOM   1581  C   HIS A 100       5.808   3.746  -0.598  1.00 79.15           C  
ATOM   1582  CB  HIS A 100       7.106   4.805  -2.476  1.00 79.15           C  
ATOM   1583  HB2 HIS A 100       6.815   5.808  -2.162  1.00 79.15           H  
ATOM   1584  HB3 HIS A 100       6.331   4.426  -3.142  1.00 79.15           H  
ATOM   1585  O   HIS A 100       4.847   3.340  -1.249  1.00 79.15           O  
ATOM   1586  CG  HIS A 100       8.386   4.894  -3.258  1.00 79.15           C  
ATOM   1587  CD2 HIS A 100       8.606   4.326  -4.482  1.00 79.15           C  
ATOM   1588  HD2 HIS A 100       7.895   3.748  -5.054  1.00 79.15           H  
ATOM   1589  ND1 HIS A 100       9.541   5.550  -2.892  1.00 79.15           N  
ATOM   1590  HD1 HIS A 100       9.767   5.896  -1.970  1.00 79.15           H  
ATOM   1591  CE1 HIS A 100      10.442   5.364  -3.875  1.00 79.15           C  
ATOM   1592  HE1 HIS A 100      11.477   5.672  -3.856  1.00 79.15           H  
ATOM   1593  NE2 HIS A 100       9.898   4.662  -4.874  1.00 79.15           N  
ATOM   1594  N   ILE A 101       5.705   4.105   0.676  1.00 80.32           N  
ATOM   1595  H   ILE A 101       6.535   4.440   1.144  1.00 80.32           H  
ATOM   1596  CA  ILE A 101       4.464   4.068   1.443  1.00 80.32           C  
ATOM   1597  HA  ILE A 101       3.690   3.560   0.868  1.00 80.32           H  
ATOM   1598  C   ILE A 101       4.025   5.508   1.698  1.00 80.32           C  
ATOM   1599  CB  ILE A 101       4.657   3.293   2.759  1.00 80.32           C  
ATOM   1600  HB  ILE A 101       5.386   3.849   3.349  1.00 80.32           H  
ATOM   1601  O   ILE A 101       4.773   6.303   2.274  1.00 80.32           O  
ATOM   1602  CG1 ILE A 101       5.221   1.870   2.574  1.00 80.32           C  
ATOM   1603 HG12 ILE A 101       4.432   1.202   2.227  1.00 80.32           H  
ATOM   1604 HG13 ILE A 101       6.018   1.871   1.831  1.00 80.32           H  
ATOM   1605  CG2 ILE A 101       3.306   3.228   3.500  1.00 80.32           C  
ATOM   1606 HG21 ILE A 101       3.401   2.687   4.441  1.00 80.32           H  
ATOM   1607 HG22 ILE A 101       2.562   2.722   2.885  1.00 80.32           H  
ATOM   1608 HG23 ILE A 101       2.949   4.230   3.737  1.00 80.32           H  
ATOM   1609  CD1 ILE A 101       5.832   1.320   3.868  1.00 80.32           C  
ATOM   1610 HD11 ILE A 101       6.749   1.861   4.102  1.00 80.32           H  
ATOM   1611 HD12 ILE A 101       5.141   1.411   4.706  1.00 80.32           H  
ATOM   1612 HD13 ILE A 101       6.057   0.263   3.733  1.00 80.32           H  
ATOM   1613  N   LYS A 102       2.808   5.853   1.282  1.00 68.24           N  
ATOM   1614  H   LYS A 102       2.268   5.160   0.785  1.00 68.24           H  
ATOM   1615  CA  LYS A 102       2.201   7.165   1.536  1.00 68.24           C  
ATOM   1616  HA  LYS A 102       2.880   7.765   2.142  1.00 68.24           H  
ATOM   1617  C   LYS A 102       0.911   7.010   2.325  1.00 68.24           C  
ATOM   1618  CB  LYS A 102       1.973   7.893   0.208  1.00 68.24           C  
ATOM   1619  HB2 LYS A 102       2.918   7.953  -0.333  1.00 68.24           H  
ATOM   1620  HB3 LYS A 102       1.258   7.334  -0.395  1.00 68.24           H  
ATOM   1621  O   LYS A 102       0.025   6.292   1.881  1.00 68.24           O  
ATOM   1622  CG  LYS A 102       1.445   9.310   0.462  1.00 68.24           C  
ATOM   1623  HG2 LYS A 102       2.178   9.868   1.044  1.00 68.24           H  
ATOM   1624  HG3 LYS A 102       0.514   9.260   1.026  1.00 68.24           H  
ATOM   1625  CD  LYS A 102       1.169  10.053  -0.845  1.00 68.24           C  
ATOM   1626  HD2 LYS A 102       2.098  10.179  -1.400  1.00 68.24           H  
ATOM   1627  HD3 LYS A 102       0.456   9.482  -1.441  1.00 68.24           H  
ATOM   1628  CE  LYS A 102       0.574  11.414  -0.475  1.00 68.24           C  
ATOM   1629  HE2 LYS A 102       1.284  11.954   0.152  1.00 68.24           H  
ATOM   1630  HE3 LYS A 102      -0.312  11.244   0.136  1.00 68.24           H  
ATOM   1631  NZ  LYS A 102       0.214  12.213  -1.668  1.00 68.24           N  
ATOM   1632  HZ1 LYS A 102       1.033  12.417  -2.223  1.00 68.24           H  
ATOM   1633  HZ2 LYS A 102      -0.202  13.081  -1.364  1.00 68.24           H  
ATOM   1634  HZ3 LYS A 102      -0.460  11.711  -2.228  1.00 68.24           H  
ATOM   1635  N   VAL A 103       0.786   7.732   3.433  1.00 70.99           N  
ATOM   1636  H   VAL A 103       1.547   8.350   3.677  1.00 70.99           H  
ATOM   1637  CA  VAL A 103      -0.333   7.658   4.381  1.00 70.99           C  
ATOM   1638  HA  VAL A 103      -1.151   7.083   3.947  1.00 70.99           H  
ATOM   1639  C   VAL A 103      -0.808   9.076   4.664  1.00 70.99           C  
ATOM   1640  CB  VAL A 103       0.103   6.975   5.689  1.00 70.99           C  
ATOM   1641  HB  VAL A 103       0.783   7.628   6.237  1.00 70.99           H  
ATOM   1642  O   VAL A 103      -0.161   9.827   5.392  1.00 70.99           O  
ATOM   1643  CG1 VAL A 103      -1.113   6.670   6.574  1.00 70.99           C  
ATOM   1644 HG11 VAL A 103      -1.619   7.594   6.853  1.00 70.99           H  
ATOM   1645 HG12 VAL A 103      -1.805   6.013   6.047  1.00 70.99           H  
ATOM   1646 HG13 VAL A 103      -0.777   6.172   7.485  1.00 70.99           H  
ATOM   1647  CG2 VAL A 103       0.857   5.680   5.404  1.00 70.99           C  
ATOM   1648 HG21 VAL A 103       1.276   5.319   6.343  1.00 70.99           H  
ATOM   1649 HG22 VAL A 103       1.725   5.859   4.769  1.00 70.99           H  
ATOM   1650 HG23 VAL A 103       0.201   4.946   4.936  1.00 70.99           H  
ATOM   1651  N   GLY A 104      -1.921   9.480   4.050  1.00 66.73           N  
ATOM   1652  H   GLY A 104      -2.422   8.825   3.467  1.00 66.73           H  
ATOM   1653  CA  GLY A 104      -2.312  10.894   4.042  1.00 66.73           C  
ATOM   1654  HA2 GLY A 104      -3.200  11.028   3.425  1.00 66.73           H  
ATOM   1655  HA3 GLY A 104      -2.542  11.212   5.059  1.00 66.73           H  
ATOM   1656  C   GLY A 104      -1.193  11.783   3.475  1.00 66.73           C  
ATOM   1657  O   GLY A 104      -0.796  11.612   2.320  1.00 66.73           O  
ATOM   1658  N   ASP A 105      -0.682  12.706   4.294  1.00 71.08           N  
ATOM   1659  H   ASP A 105      -1.081  12.809   5.216  1.00 71.08           H  
ATOM   1660  CA  ASP A 105       0.413  13.622   3.941  1.00 71.08           C  
ATOM   1661  HA  ASP A 105       0.385  13.805   2.866  1.00 71.08           H  
ATOM   1662  C   ASP A 105       1.813  13.066   4.267  1.00 71.08           C  
ATOM   1663  CB  ASP A 105       0.187  14.973   4.636  1.00 71.08           C  
ATOM   1664  HB2 ASP A 105       0.971  15.668   4.334  1.00 71.08           H  
ATOM   1665  HB3 ASP A 105       0.253  14.834   5.715  1.00 71.08           H  
ATOM   1666  O   ASP A 105       2.813  13.609   3.794  1.00 71.08           O  
ATOM   1667  CG  ASP A 105      -1.171  15.577   4.274  1.00 71.08           C  
ATOM   1668  OD1 ASP A 105      -1.410  15.776   3.061  1.00 71.08           O  
ATOM   1669  OD2 ASP A 105      -1.978  15.775   5.212  1.00 71.08           O  
ATOM   1670  N   GLU A 106       1.916  11.977   5.042  1.00 70.39           N  
ATOM   1671  H   GLU A 106       1.077  11.489   5.319  1.00 70.39           H  
ATOM   1672  CA  GLU A 106       3.204  11.354   5.366  1.00 70.39           C  
ATOM   1673  HA  GLU A 106       3.943  12.153   5.434  1.00 70.39           H  
ATOM   1674  C   GLU A 106       3.643  10.407   4.241  1.00 70.39           C  
ATOM   1675  CB  GLU A 106       3.177  10.660   6.746  1.00 70.39           C  
ATOM   1676  HB2 GLU A 106       2.551   9.770   6.698  1.00 70.39           H  
ATOM   1677  HB3 GLU A 106       2.755  11.352   7.475  1.00 70.39           H  
ATOM   1678  O   GLU A 106       2.860   9.599   3.739  1.00 70.39           O  
ATOM   1679  CG  GLU A 106       4.606  10.276   7.194  1.00 70.39           C  
ATOM   1680  HG2 GLU A 106       5.233  11.166   7.141  1.00 70.39           H  
ATOM   1681  HG3 GLU A 106       5.009   9.554   6.483  1.00 70.39           H  
ATOM   1682  CD  GLU A 106       4.737   9.675   8.609  1.00 70.39           C  
ATOM   1683  OE1 GLU A 106       5.887   9.274   8.946  1.00 70.39           O  
ATOM   1684  OE2 GLU A 106       3.716   9.598   9.326  1.00 70.39           O  
ATOM   1685  N   LYS A 107       4.918  10.483   3.846  1.00 77.12           N  
ATOM   1686  H   LYS A 107       5.516  11.152   4.310  1.00 77.12           H  
ATOM   1687  CA  LYS A 107       5.540   9.571   2.879  1.00 77.12           C  
ATOM   1688  HA  LYS A 107       4.859   8.739   2.696  1.00 77.12           H  
ATOM   1689  C   LYS A 107       6.821   8.985   3.468  1.00 77.12           C  
ATOM   1690  CB  LYS A 107       5.779  10.299   1.543  1.00 77.12           C  
ATOM   1691  HB2 LYS A 107       6.487  11.113   1.699  1.00 77.12           H  
ATOM   1692  HB3 LYS A 107       4.835  10.721   1.200  1.00 77.12           H  
ATOM   1693  O   LYS A 107       7.668   9.724   3.966  1.00 77.12           O  
ATOM   1694  CG  LYS A 107       6.322   9.349   0.460  1.00 77.12           C  
ATOM   1695  HG2 LYS A 107       5.609   8.537   0.314  1.00 77.12           H  
ATOM   1696  HG3 LYS A 107       7.266   8.923   0.797  1.00 77.12           H  
ATOM   1697  CD  LYS A 107       6.565  10.051  -0.886  1.00 77.12           C  
ATOM   1698  HD2 LYS A 107       7.271  10.869  -0.744  1.00 77.12           H  
ATOM   1699  HD3 LYS A 107       5.621  10.442  -1.265  1.00 77.12           H  
ATOM   1700  CE  LYS A 107       7.145   9.021  -1.869  1.00 77.12           C  
ATOM   1701  HE2 LYS A 107       6.446   8.188  -1.948  1.00 77.12           H  
ATOM   1702  HE3 LYS A 107       8.067   8.621  -1.448  1.00 77.12           H  
ATOM   1703  NZ  LYS A 107       7.408   9.578  -3.222  1.00 77.12           N  
ATOM   1704  HZ1 LYS A 107       6.555   9.904  -3.652  1.00 77.12           H  
ATOM   1705  HZ2 LYS A 107       8.084  10.328  -3.181  1.00 77.12           H  
ATOM   1706  HZ3 LYS A 107       7.783   8.850  -3.813  1.00 77.12           H  
ATOM   1707  N   ARG A 108       6.991   7.669   3.348  1.00 80.62           N  
ATOM   1708  H   ARG A 108       6.236   7.136   2.942  1.00 80.62           H  
ATOM   1709  CA  ARG A 108       8.228   6.944   3.663  1.00 80.62           C  
ATOM   1710  HA  ARG A 108       9.020   7.656   3.896  1.00 80.62           H  
ATOM   1711  C   ARG A 108       8.673   6.148   2.443  1.00 80.62           C  
ATOM   1712  CB  ARG A 108       8.015   6.017   4.872  1.00 80.62           C  
ATOM   1713  HB2 ARG A 108       8.915   5.421   5.027  1.00 80.62           H  
ATOM   1714  HB3 ARG A 108       7.211   5.321   4.634  1.00 80.62           H  
ATOM   1715  O   ARG A 108       7.860   5.488   1.807  1.00 80.62           O  
ATOM   1716  CG  ARG A 108       7.679   6.750   6.181  1.00 80.62           C  
ATOM   1717  HG2 ARG A 108       6.852   7.444   6.028  1.00 80.62           H  
ATOM   1718  HG3 ARG A 108       7.371   6.012   6.922  1.00 80.62           H  
ATOM   1719  CD  ARG A 108       8.887   7.512   6.724  1.00 80.62           C  
ATOM   1720  HD2 ARG A 108       9.172   8.290   6.016  1.00 80.62           H  
ATOM   1721  HD3 ARG A 108       9.713   6.811   6.842  1.00 80.62           H  
ATOM   1722  NE  ARG A 108       8.567   8.137   8.014  1.00 80.62           N  
ATOM   1723  HE  ARG A 108       7.593   8.310   8.222  1.00 80.62           H  
ATOM   1724  NH1 ARG A 108      10.719   8.452   8.771  1.00 80.62           N  
ATOM   1725 HH11 ARG A 108      11.341   8.751   9.508  1.00 80.62           H  
ATOM   1726 HH12 ARG A 108      11.070   8.027   7.924  1.00 80.62           H  
ATOM   1727  NH2 ARG A 108       8.942   9.057  10.016  1.00 80.62           N  
ATOM   1728 HH21 ARG A 108       7.936   9.135  10.069  1.00 80.62           H  
ATOM   1729 HH22 ARG A 108       9.526   9.364  10.781  1.00 80.62           H  
ATOM   1730  CZ  ARG A 108       9.422   8.542   8.926  1.00 80.62           C  
ATOM   1731  N   THR A 109       9.960   6.215   2.132  1.00 83.64           N  
ATOM   1732  H   THR A 109      10.574   6.750   2.729  1.00 83.64           H  
ATOM   1733  CA  THR A 109      10.609   5.319   1.169  1.00 83.64           C  
ATOM   1734  HA  THR A 109       9.868   4.726   0.634  1.00 83.64           H  
ATOM   1735  C   THR A 109      11.509   4.383   1.957  1.00 83.64           C  
ATOM   1736  CB  THR A 109      11.437   6.094   0.138  1.00 83.64           C  
ATOM   1737  HB  THR A 109      12.203   6.673   0.653  1.00 83.64           H  
ATOM   1738  O   THR A 109      12.291   4.858   2.781  1.00 83.64           O  
ATOM   1739  CG2 THR A 109      12.116   5.162  -0.862  1.00 83.64           C  
ATOM   1740 HG21 THR A 109      11.405   4.436  -1.254  1.00 83.64           H  
ATOM   1741 HG22 THR A 109      12.557   5.729  -1.683  1.00 83.64           H  
ATOM   1742 HG23 THR A 109      12.925   4.618  -0.375  1.00 83.64           H  
ATOM   1743  OG1 THR A 109      10.632   6.989  -0.608  1.00 83.64           O  
ATOM   1744  HG1 THR A 109      11.261   7.456  -1.163  1.00 83.64           H  
ATOM   1745  N   VAL A 110      11.385   3.080   1.728  1.00 85.14           N  
ATOM   1746  H   VAL A 110      10.705   2.763   1.052  1.00 85.14           H  
ATOM   1747  CA  VAL A 110      12.147   2.044   2.428  1.00 85.14           C  
ATOM   1748  HA  VAL A 110      12.986   2.498   2.956  1.00 85.14           H  
ATOM   1749  C   VAL A 110      12.713   1.062   1.419  1.00 85.14           C  
ATOM   1750  CB  VAL A 110      11.263   1.325   3.460  1.00 85.14           C  
ATOM   1751  HB  VAL A 110      10.392   0.894   2.968  1.00 85.14           H  
ATOM   1752  O   VAL A 110      11.978   0.528   0.597  1.00 85.14           O  
ATOM   1753  CG1 VAL A 110      12.014   0.205   4.185  1.00 85.14           C  
ATOM   1754 HG11 VAL A 110      12.889   0.601   4.699  1.00 85.14           H  
ATOM   1755 HG12 VAL A 110      12.328  -0.567   3.482  1.00 85.14           H  
ATOM   1756 HG13 VAL A 110      11.345  -0.265   4.905  1.00 85.14           H  
ATOM   1757  CG2 VAL A 110      10.790   2.343   4.505  1.00 85.14           C  
ATOM   1758 HG21 VAL A 110       9.949   2.916   4.116  1.00 85.14           H  
ATOM   1759 HG22 VAL A 110      11.606   3.015   4.772  1.00 85.14           H  
ATOM   1760 HG23 VAL A 110      10.492   1.819   5.413  1.00 85.14           H  
ATOM   1761  N   THR A 111      14.013   0.803   1.498  1.00 87.05           N  
ATOM   1762  H   THR A 111      14.576   1.287   2.183  1.00 87.05           H  
ATOM   1763  CA  THR A 111      14.656  -0.286   0.760  1.00 87.05           C  
ATOM   1764  HA  THR A 111      14.089  -0.503  -0.146  1.00 87.05           H  
ATOM   1765  C   THR A 111      14.665  -1.527   1.644  1.00 87.05           C  
ATOM   1766  CB  THR A 111      16.084   0.089   0.344  1.00 87.05           C  
ATOM   1767  HB  THR A 111      16.710   0.150   1.234  1.00 87.05           H  
ATOM   1768  O   THR A 111      15.191  -1.475   2.750  1.00 87.05           O  
ATOM   1769  CG2 THR A 111      16.687  -0.931  -0.620  1.00 87.05           C  
ATOM   1770 HG21 THR A 111      17.673  -0.593  -0.940  1.00 87.05           H  
ATOM   1771 HG22 THR A 111      16.803  -1.891  -0.116  1.00 87.05           H  
ATOM   1772 HG23 THR A 111      16.045  -1.061  -1.491  1.00 87.05           H  
ATOM   1773  OG1 THR A 111      16.106   1.349  -0.294  1.00 87.05           O  
ATOM   1774  HG1 THR A 111      15.828   1.251  -1.208  1.00 87.05           H  
ATOM   1775  N   VAL A 112      14.083  -2.624   1.165  1.00 86.24           N  
ATOM   1776  H   VAL A 112      13.640  -2.570   0.259  1.00 86.24           H  
ATOM   1777  CA  VAL A 112      14.038  -3.916   1.859  1.00 86.24           C  
ATOM   1778  HA  VAL A 112      14.388  -3.795   2.884  1.00 86.24           H  
ATOM   1779  C   VAL A 112      14.982  -4.867   1.134  1.00 86.24           C  
ATOM   1780  CB  VAL A 112      12.606  -4.482   1.905  1.00 86.24           C  
ATOM   1781  HB  VAL A 112      12.321  -4.817   0.908  1.00 86.24           H  
ATOM   1782  O   VAL A 112      14.772  -5.183  -0.043  1.00 86.24           O  
ATOM   1783  CG1 VAL A 112      12.512  -5.664   2.876  1.00 86.24           C  
ATOM   1784 HG11 VAL A 112      11.515  -6.103   2.837  1.00 86.24           H  
ATOM   1785 HG12 VAL A 112      13.249  -6.428   2.629  1.00 86.24           H  
ATOM   1786 HG13 VAL A 112      12.703  -5.332   3.897  1.00 86.24           H  
ATOM   1787  CG2 VAL A 112      11.576  -3.439   2.352  1.00 86.24           C  
ATOM   1788 HG21 VAL A 112      11.813  -3.081   3.354  1.00 86.24           H  
ATOM   1789 HG22 VAL A 112      11.549  -2.599   1.658  1.00 86.24           H  
ATOM   1790 HG23 VAL A 112      10.589  -3.903   2.348  1.00 86.24           H  
ATOM   1791  N   ASN A 113      16.049  -5.297   1.796  1.00 90.47           N  
ATOM   1792  H   ASN A 113      16.168  -5.027   2.762  1.00 90.47           H  
ATOM   1793  CA  ASN A 113      17.034  -6.204   1.216  1.00 90.47           C  
ATOM   1794  HA  ASN A 113      17.238  -5.864   0.201  1.00 90.47           H  
ATOM   1795  C   ASN A 113      16.502  -7.649   1.147  1.00 90.47           C  
ATOM   1796  CB  ASN A 113      18.343  -6.112   2.011  1.00 90.47           C  
ATOM   1797  HB2 ASN A 113      18.159  -6.376   3.052  1.00 90.47           H  
ATOM   1798  HB3 ASN A 113      19.075  -6.817   1.618  1.00 90.47           H  
ATOM   1799  O   ASN A 113      15.586  -8.002   1.885  1.00 90.47           O  
ATOM   1800  CG  ASN A 113      18.947  -4.727   1.925  1.00 90.47           C  
ATOM   1801  ND2 ASN A 113      18.968  -4.000   3.013  1.00 90.47           N  
ATOM   1802 HD21 ASN A 113      19.257  -3.036   2.929  1.00 90.47           H  
ATOM   1803 HD22 ASN A 113      18.358  -4.277   3.769  1.00 90.47           H  
ATOM   1804  OD1 ASN A 113      19.377  -4.287   0.868  1.00 90.47           O  
ATOM   1805  N   PRO A 114      17.064  -8.508   0.279  1.00 89.62           N  
ATOM   1806  CA  PRO A 114      16.723  -9.931   0.226  1.00 89.62           C  
ATOM   1807  HA  PRO A 114      15.726 -10.043  -0.199  1.00 89.62           H  
ATOM   1808  C   PRO A 114      16.786 -10.613   1.600  1.00 89.62           C  
ATOM   1809  CB  PRO A 114      17.761 -10.536  -0.726  1.00 89.62           C  
ATOM   1810  HB2 PRO A 114      18.684 -10.763  -0.192  1.00 89.62           H  
ATOM   1811  HB3 PRO A 114      17.403 -11.432  -1.232  1.00 89.62           H  
ATOM   1812  O   PRO A 114      17.817 -10.563   2.270  1.00 89.62           O  
ATOM   1813  CG  PRO A 114      18.021  -9.385  -1.688  1.00 89.62           C  
ATOM   1814  HG2 PRO A 114      18.961  -9.500  -2.228  1.00 89.62           H  
ATOM   1815  HG3 PRO A 114      17.173  -9.291  -2.366  1.00 89.62           H  
ATOM   1816  CD  PRO A 114      18.046  -8.190  -0.745  1.00 89.62           C  
ATOM   1817  HD2 PRO A 114      17.786  -7.283  -1.290  1.00 89.62           H  
ATOM   1818  HD3 PRO A 114      19.033  -8.097  -0.293  1.00 89.62           H  
ATOM   1819  N   GLY A 115      15.699 -11.265   2.009  1.00 87.73           N  
ATOM   1820  H   GLY A 115      14.866 -11.202   1.440  1.00 87.73           H  
ATOM   1821  CA  GLY A 115      15.559 -11.937   3.305  1.00 87.73           C  
ATOM   1822  HA2 GLY A 115      14.693 -12.597   3.258  1.00 87.73           H  
ATOM   1823  HA3 GLY A 115      16.447 -12.541   3.491  1.00 87.73           H  
ATOM   1824  C   GLY A 115      15.364 -11.004   4.506  1.00 87.73           C  
ATOM   1825  O   GLY A 115      15.304 -11.486   5.636  1.00 87.73           O  
ATOM   1826  N   GLU A 116      15.276  -9.691   4.289  1.00 91.43           N  
ATOM   1827  H   GLU A 116      15.309  -9.349   3.339  1.00 91.43           H  
ATOM   1828  CA  GLU A 116      15.076  -8.697   5.342  1.00 91.43           C  
ATOM   1829  HA  GLU A 116      15.550  -9.064   6.253  1.00 91.43           H  
ATOM   1830  C   GLU A 116      13.585  -8.483   5.633  1.00 91.43           C  
ATOM   1831  CB  GLU A 116      15.775  -7.386   4.950  1.00 91.43           C  
ATOM   1832  HB2 GLU A 116      15.210  -6.918   4.144  1.00 91.43           H  
ATOM   1833  HB3 GLU A 116      16.777  -7.620   4.592  1.00 91.43           H  
ATOM   1834  O   GLU A 116      12.749  -8.479   4.725  1.00 91.43           O  
ATOM   1835  CG  GLU A 116      15.901  -6.378   6.102  1.00 91.43           C  
ATOM   1836  HG2 GLU A 116      14.905  -6.094   6.443  1.00 91.43           H  
ATOM   1837  HG3 GLU A 116      16.415  -6.865   6.931  1.00 91.43           H  
ATOM   1838  CD  GLU A 116      16.672  -5.112   5.689  1.00 91.43           C  
ATOM   1839  OE1 GLU A 116      17.280  -4.478   6.576  1.00 91.43           O  
ATOM   1840  OE2 GLU A 116      16.704  -4.785   4.477  1.00 91.43           O  
ATOM   1841  N   GLU A 117      13.270  -8.260   6.910  1.00 89.52           N  
ATOM   1842  H   GLU A 117      14.017  -8.241   7.590  1.00 89.52           H  
ATOM   1843  CA  GLU A 117      11.981  -7.749   7.373  1.00 89.52           C  
ATOM   1844  HA  GLU A 117      11.309  -7.666   6.520  1.00 89.52           H  
ATOM   1845  C   GLU A 117      12.191  -6.348   7.966  1.00 89.52           C  
ATOM   1846  CB  GLU A 117      11.333  -8.730   8.369  1.00 89.52           C  
ATOM   1847  HB2 GLU A 117      11.965  -8.826   9.253  1.00 89.52           H  
ATOM   1848  HB3 GLU A 117      11.260  -9.706   7.889  1.00 89.52           H  
ATOM   1849  O   GLU A 117      12.990  -6.171   8.886  1.00 89.52           O  
ATOM   1850  CG  GLU A 117       9.924  -8.283   8.799  1.00 89.52           C  
ATOM   1851  HG2 GLU A 117       9.996  -7.327   9.318  1.00 89.52           H  
ATOM   1852  HG3 GLU A 117       9.319  -8.124   7.906  1.00 89.52           H  
ATOM   1853  CD  GLU A 117       9.212  -9.309   9.704  1.00 89.52           C  
ATOM   1854  OE1 GLU A 117       8.798  -8.933  10.827  1.00 89.52           O  
ATOM   1855  OE2 GLU A 117       9.001 -10.459   9.250  1.00 89.52           O  
ATOM   1856  N   VAL A 118      11.480  -5.352   7.438  1.00 90.11           N  
ATOM   1857  H   VAL A 118      10.839  -5.580   6.692  1.00 90.11           H  
ATOM   1858  CA  VAL A 118      11.544  -3.954   7.878  1.00 90.11           C  
ATOM   1859  HA  VAL A 118      12.240  -3.880   8.713  1.00 90.11           H  
ATOM   1860  C   VAL A 118      10.172  -3.510   8.364  1.00 90.11           C  
ATOM   1861  CB  VAL A 118      12.057  -3.019   6.763  1.00 90.11           C  
ATOM   1862  HB  VAL A 118      11.355  -3.022   5.929  1.00 90.11           H  
ATOM   1863  O   VAL A 118       9.184  -3.627   7.645  1.00 90.11           O  
ATOM   1864  CG1 VAL A 118      12.186  -1.586   7.300  1.00 90.11           C  
ATOM   1865 HG11 VAL A 118      11.200  -1.152   7.463  1.00 90.11           H  
ATOM   1866 HG12 VAL A 118      12.734  -0.968   6.588  1.00 90.11           H  
ATOM   1867 HG13 VAL A 118      12.742  -1.590   8.238  1.00 90.11           H  
ATOM   1868  CG2 VAL A 118      13.433  -3.443   6.238  1.00 90.11           C  
ATOM   1869 HG21 VAL A 118      13.766  -2.768   5.449  1.00 90.11           H  
ATOM   1870 HG22 VAL A 118      13.383  -4.450   5.825  1.00 90.11           H  
ATOM   1871 HG23 VAL A 118      14.165  -3.439   7.046  1.00 90.11           H  
ATOM   1872  N   GLU A 119      10.101  -2.948   9.568  1.00 89.01           N  
ATOM   1873  H   GLU A 119      10.945  -2.872  10.117  1.00 89.01           H  
ATOM   1874  CA  GLU A 119       8.882  -2.342  10.105  1.00 89.01           C  
ATOM   1875  HA  GLU A 119       8.030  -2.686   9.518  1.00 89.01           H  
ATOM   1876  C   GLU A 119       8.933  -0.813   9.996  1.00 89.01           C  
ATOM   1877  CB  GLU A 119       8.636  -2.813  11.546  1.00 89.01           C  
ATOM   1878  HB2 GLU A 119       9.436  -2.449  12.191  1.00 89.01           H  
ATOM   1879  HB3 GLU A 119       8.639  -3.903  11.569  1.00 89.01           H  
ATOM   1880  O   GLU A 119       9.881  -0.165  10.439  1.00 89.01           O  
ATOM   1881  CG  GLU A 119       7.285  -2.306  12.071  1.00 89.01           C  
ATOM   1882  HG2 GLU A 119       6.492  -2.633  11.398  1.00 89.01           H  
ATOM   1883  HG3 GLU A 119       7.280  -1.216  12.070  1.00 89.01           H  
ATOM   1884  CD  GLU A 119       6.994  -2.802  13.492  1.00 89.01           C  
ATOM   1885  OE1 GLU A 119       7.289  -2.040  14.440  1.00 89.01           O  
ATOM   1886  OE2 GLU A 119       6.396  -3.894  13.619  1.00 89.01           O  
ATOM   1887  N   VAL A 120       7.876  -0.224   9.440  1.00 85.71           N  
ATOM   1888  H   VAL A 120       7.166  -0.823   9.044  1.00 85.71           H  
ATOM   1889  CA  VAL A 120       7.676   1.222   9.336  1.00 85.71           C  
ATOM   1890  HA  VAL A 120       8.545   1.735   9.747  1.00 85.71           H  
ATOM   1891  C   VAL A 120       6.449   1.599  10.144  1.00 85.71           C  
ATOM   1892  CB  VAL A 120       7.500   1.675   7.877  1.00 85.71           C  
ATOM   1893  HB  VAL A 120       6.521   1.368   7.509  1.00 85.71           H  
ATOM   1894  O   VAL A 120       5.342   1.173   9.828  1.00 85.71           O  
ATOM   1895  CG1 VAL A 120       7.600   3.204   7.776  1.00 85.71           C  
ATOM   1896 HG11 VAL A 120       6.825   3.674   8.381  1.00 85.71           H  
ATOM   1897 HG12 VAL A 120       8.580   3.538   8.116  1.00 85.71           H  
ATOM   1898 HG13 VAL A 120       7.455   3.505   6.739  1.00 85.71           H  
ATOM   1899  CG2 VAL A 120       8.551   1.059   6.958  1.00 85.71           C  
ATOM   1900 HG21 VAL A 120       8.415   1.447   5.949  1.00 85.71           H  
ATOM   1901 HG22 VAL A 120       8.422  -0.022   6.910  1.00 85.71           H  
ATOM   1902 HG23 VAL A 120       9.549   1.279   7.339  1.00 85.71           H  
ATOM   1903  N   THR A 121       6.621   2.420  11.175  1.00 84.26           N  
ATOM   1904  H   THR A 121       7.549   2.761  11.379  1.00 84.26           H  
ATOM   1905  CA  THR A 121       5.488   2.945  11.944  1.00 84.26           C  
ATOM   1906  HA  THR A 121       4.617   2.311  11.778  1.00 84.26           H  
ATOM   1907  C   THR A 121       5.135   4.352  11.473  1.00 84.26           C  
ATOM   1908  CB  THR A 121       5.753   2.902  13.451  1.00 84.26           C  
ATOM   1909  HB  THR A 121       6.622   3.513  13.696  1.00 84.26           H  
ATOM   1910  O   THR A 121       5.985   5.239  11.463  1.00 84.26           O  
ATOM   1911  CG2 THR A 121       4.543   3.374  14.260  1.00 84.26           C  
ATOM   1912 HG21 THR A 121       4.370   4.437  14.094  1.00 84.26           H  
ATOM   1913 HG22 THR A 121       3.656   2.814  13.963  1.00 84.26           H  
ATOM   1914 HG23 THR A 121       4.732   3.215  15.322  1.00 84.26           H  
ATOM   1915  OG1 THR A 121       5.975   1.576  13.871  1.00 84.26           O  
ATOM   1916  HG1 THR A 121       6.720   1.193  13.402  1.00 84.26           H  
ATOM   1917  N   PHE A 122       3.869   4.549  11.124  1.00 75.67           N  
ATOM   1918  H   PHE A 122       3.250   3.751  11.154  1.00 75.67           H  
ATOM   1919  CA  PHE A 122       3.235   5.838  10.885  1.00 75.67           C  
ATOM   1920  HA  PHE A 122       3.989   6.612  10.743  1.00 75.67           H  
ATOM   1921  C   PHE A 122       2.386   6.176  12.103  1.00 75.67           C  
ATOM   1922  CB  PHE A 122       2.361   5.773   9.630  1.00 75.67           C  
ATOM   1923  HB2 PHE A 122       1.844   6.726   9.515  1.00 75.67           H  
ATOM   1924  HB3 PHE A 122       1.602   5.002   9.763  1.00 75.67           H  
ATOM   1925  O   PHE A 122       1.568   5.362  12.535  1.00 75.67           O  
ATOM   1926  CG  PHE A 122       3.138   5.477   8.371  1.00 75.67           C  
ATOM   1927  CD1 PHE A 122       3.514   6.534   7.525  1.00 75.67           C  
ATOM   1928  HD1 PHE A 122       3.227   7.546   7.772  1.00 75.67           H  
ATOM   1929  CD2 PHE A 122       3.500   4.154   8.056  1.00 75.67           C  
ATOM   1930  HD2 PHE A 122       3.226   3.342   8.714  1.00 75.67           H  
ATOM   1931  CE1 PHE A 122       4.252   6.272   6.362  1.00 75.67           C  
ATOM   1932  HE1 PHE A 122       4.524   7.083   5.703  1.00 75.67           H  
ATOM   1933  CE2 PHE A 122       4.250   3.891   6.901  1.00 75.67           C  
ATOM   1934  HE2 PHE A 122       4.548   2.879   6.670  1.00 75.67           H  
ATOM   1935  CZ  PHE A 122       4.627   4.953   6.064  1.00 75.67           C  
ATOM   1936  HZ  PHE A 122       5.214   4.756   5.179  1.00 75.67           H  
ATOM   1937  N   SER A 123       2.561   7.372  12.647  1.00 68.31           N  
ATOM   1938  H   SER A 123       3.199   8.019  12.207  1.00 68.31           H  
ATOM   1939  CA  SER A 123       1.697   7.877  13.711  1.00 68.31           C  
ATOM   1940  HA  SER A 123       1.124   7.066  14.161  1.00 68.31           H  
ATOM   1941  C   SER A 123       0.731   8.867  13.092  1.00 68.31           C  
ATOM   1942  CB  SER A 123       2.501   8.531  14.832  1.00 68.31           C  
ATOM   1943  HB2 SER A 123       1.810   8.914  15.583  1.00 68.31           H  
ATOM   1944  HB3 SER A 123       3.078   9.363  14.428  1.00 68.31           H  
ATOM   1945  O   SER A 123       1.137   9.857  12.485  1.00 68.31           O  
ATOM   1946  OG  SER A 123       3.379   7.598  15.440  1.00 68.31           O  
ATOM   1947  HG  SER A 123       3.823   8.060  16.155  1.00 68.31           H  
ATOM   1948  N   ALA A 124      -0.563   8.625  13.242  1.00 58.80           N  
ATOM   1949  H   ALA A 124      -0.850   7.864  13.840  1.00 58.80           H  
ATOM   1950  CA  ALA A 124      -1.530   9.649  12.931  1.00 58.80           C  
ATOM   1951  HA  ALA A 124      -1.246  10.152  12.007  1.00 58.80           H  
ATOM   1952  C   ALA A 124      -1.474  10.646  14.076  1.00 58.80           C  
ATOM   1953  CB  ALA A 124      -2.935   9.075  12.748  1.00 58.80           C  
ATOM   1954  HB1 ALA A 124      -3.024   8.599  11.771  1.00 58.80           H  
ATOM   1955  HB2 ALA A 124      -3.657   9.890  12.790  1.00 58.80           H  
ATOM   1956  HB3 ALA A 124      -3.166   8.371  13.548  1.00 58.80           H  
ATOM   1957  O   ALA A 124      -1.719  10.302  15.224  1.00 58.80           O  
ATOM   1958  N   ASN A 125      -1.284  11.920  13.742  1.00 56.01           N  
ATOM   1959  H   ASN A 125      -0.910  12.126  12.827  1.00 56.01           H  
ATOM   1960  CA  ASN A 125      -1.540  13.015  14.682  1.00 56.01           C  
ATOM   1961  HA  ASN A 125      -0.919  12.869  15.566  1.00 56.01           H  
ATOM   1962  C   ASN A 125      -3.008  13.049  15.169  1.00 56.01           C  
ATOM   1963  CB  ASN A 125      -1.146  14.336  14.001  1.00 56.01           C  
ATOM   1964  HB2 ASN A 125      -1.734  14.468  13.094  1.00 56.01           H  
ATOM   1965  HB3 ASN A 125      -1.371  15.163  14.675  1.00 56.01           H  
ATOM   1966  O   ASN A 125      -3.363  13.878  15.999  1.00 56.01           O  
ATOM   1967  CG  ASN A 125       0.334  14.412  13.672  1.00 56.01           C  
ATOM   1968  ND2 ASN A 125       0.695  15.035  12.575  1.00 56.01           N  
ATOM   1969 HD21 ASN A 125       1.687  15.025  12.385  1.00 56.01           H  
ATOM   1970 HD22 ASN A 125       0.020  15.489  11.976  1.00 56.01           H  
ATOM   1971  OD1 ASN A 125       1.188  13.917  14.381  1.00 56.01           O  
ATOM   1972  N   ASP A 126      -3.862  12.176  14.626  1.00 50.22           N  
ATOM   1973  H   ASP A 126      -3.454  11.423  14.091  1.00 50.22           H  
ATOM   1974  CA  ASP A 126      -5.261  12.009  14.975  1.00 50.22           C  
ATOM   1975  HA  ASP A 126      -5.501  12.614  15.849  1.00 50.22           H  
ATOM   1976  C   ASP A 126      -5.546  10.514  15.265  1.00 50.22           C  
ATOM   1977  CB  ASP A 126      -6.100  12.570  13.831  1.00 50.22           C  
ATOM   1978  HB2 ASP A 126      -5.936  11.968  12.937  1.00 50.22           H  
ATOM   1979  HB3 ASP A 126      -5.763  13.584  13.615  1.00 50.22           H  
ATOM   1980  O   ASP A 126      -5.673   9.719  14.326  1.00 50.22           O  
ATOM   1981  CG  ASP A 126      -7.592  12.616  14.153  1.00 50.22           C  
ATOM   1982  OD1 ASP A 126      -8.032  11.907  15.087  1.00 50.22           O  
ATOM   1983  OD2 ASP A 126      -8.272  13.350  13.404  1.00 50.22           O  
ATOM   1984  N   PRO A 127      -5.642  10.122  16.551  1.00 44.82           N  
ATOM   1985  CA  PRO A 127      -5.913   8.753  17.001  1.00 44.82           C  
ATOM   1986  HA  PRO A 127      -5.073   8.121  16.712  1.00 44.82           H  
ATOM   1987  C   PRO A 127      -7.198   8.139  16.445  1.00 44.82           C  
ATOM   1988  CB  PRO A 127      -6.015   8.838  18.529  1.00 44.82           C  
ATOM   1989  HB2 PRO A 127      -7.052   9.001  18.824  1.00 44.82           H  
ATOM   1990  HB3 PRO A 127      -5.630   7.941  19.014  1.00 44.82           H  
ATOM   1991  O   PRO A 127      -7.350   6.920  16.437  1.00 44.82           O  
ATOM   1992  CG  PRO A 127      -5.207  10.078  18.889  1.00 44.82           C  
ATOM   1993  HG2 PRO A 127      -5.553  10.534  19.816  1.00 44.82           H  
ATOM   1994  HG3 PRO A 127      -4.149   9.824  18.960  1.00 44.82           H  
ATOM   1995  CD  PRO A 127      -5.427  10.992  17.694  1.00 44.82           C  
ATOM   1996  HD2 PRO A 127      -6.316  11.602  17.855  1.00 44.82           H  
ATOM   1997  HD3 PRO A 127      -4.551  11.626  17.560  1.00 44.82           H  
ATOM   1998  N   HIS A 128      -8.132   8.963  15.962  1.00 47.76           N  
ATOM   1999  H   HIS A 128      -7.955   9.957  15.940  1.00 47.76           H  
ATOM   2000  CA  HIS A 128      -9.383   8.490  15.377  1.00 47.76           C  
ATOM   2001  HA  HIS A 128      -9.733   7.647  15.973  1.00 47.76           H  
ATOM   2002  C   HIS A 128      -9.214   7.951  13.944  1.00 47.76           C  
ATOM   2003  CB  HIS A 128     -10.441   9.598  15.485  1.00 47.76           C  
ATOM   2004  HB2 HIS A 128     -10.112  10.478  14.934  1.00 47.76           H  
ATOM   2005  HB3 HIS A 128     -11.365   9.249  15.023  1.00 47.76           H  
ATOM   2006  O   HIS A 128     -10.199   7.520  13.344  1.00 47.76           O  
ATOM   2007  CG  HIS A 128     -10.751   9.978  16.913  1.00 47.76           C  
ATOM   2008  CD2 HIS A 128     -10.325  11.094  17.585  1.00 47.76           C  
ATOM   2009  HD2 HIS A 128      -9.700  11.874  17.178  1.00 47.76           H  
ATOM   2010  ND1 HIS A 128     -11.508   9.238  17.792  1.00 47.76           N  
ATOM   2011  HD1 HIS A 128     -11.939   8.347  17.594  1.00 47.76           H  
ATOM   2012  CE1 HIS A 128     -11.543   9.891  18.965  1.00 47.76           C  
ATOM   2013  HE1 HIS A 128     -12.056   9.551  19.852  1.00 47.76           H  
ATOM   2014  NE2 HIS A 128     -10.840  11.030  18.889  1.00 47.76           N  
ATOM   2015  N   LYS A 129      -7.990   7.943  13.388  1.00 39.87           N  
ATOM   2016  H   LYS A 129      -7.237   8.353  13.922  1.00 39.87           H  
ATOM   2017  CA  LYS A 129      -7.699   7.489  12.017  1.00 39.87           C  
ATOM   2018  HA  LYS A 129      -8.588   7.652  11.408  1.00 39.87           H  
ATOM   2019  C   LYS A 129      -7.407   5.995  11.854  1.00 39.87           C  
ATOM   2020  CB  LYS A 129      -6.548   8.320  11.419  1.00 39.87           C  
ATOM   2021  HB2 LYS A 129      -6.216   7.860  10.488  1.00 39.87           H  
ATOM   2022  HB3 LYS A 129      -5.703   8.320  12.108  1.00 39.87           H  
ATOM   2023  O   LYS A 129      -7.325   5.586  10.708  1.00 39.87           O  
ATOM   2024  CG  LYS A 129      -6.980   9.758  11.102  1.00 39.87           C  
ATOM   2025  HG2 LYS A 129      -7.296  10.253  12.020  1.00 39.87           H  
ATOM   2026  HG3 LYS A 129      -7.823   9.733  10.412  1.00 39.87           H  
ATOM   2027  CD  LYS A 129      -5.833  10.550  10.462  1.00 39.87           C  
ATOM   2028  HD2 LYS A 129      -5.517  10.057   9.542  1.00 39.87           H  
ATOM   2029  HD3 LYS A 129      -4.995  10.576  11.158  1.00 39.87           H  
ATOM   2030  CE  LYS A 129      -6.294  11.981  10.161  1.00 39.87           C  
ATOM   2031  HE2 LYS A 129      -6.748  12.393  11.062  1.00 39.87           H  
ATOM   2032  HE3 LYS A 129      -7.069  11.946   9.396  1.00 39.87           H  
ATOM   2033  NZ  LYS A 129      -5.164  12.840   9.727  1.00 39.87           N  
ATOM   2034  HZ1 LYS A 129      -4.478  12.892  10.466  1.00 39.87           H  
ATOM   2035  HZ2 LYS A 129      -4.724  12.476   8.894  1.00 39.87           H  
ATOM   2036  HZ3 LYS A 129      -5.492  13.778   9.546  1.00 39.87           H  
ATOM   2037  N   PHE A 130      -7.218   5.199  12.912  1.00 46.47           N  
ATOM   2038  H   PHE A 130      -7.280   5.603  13.835  1.00 46.47           H  
ATOM   2039  CA  PHE A 130      -6.629   3.853  12.785  1.00 46.47           C  
ATOM   2040  HA  PHE A 130      -6.754   3.494  11.763  1.00 46.47           H  
ATOM   2041  C   PHE A 130      -7.289   2.786  13.683  1.00 46.47           C  
ATOM   2042  CB  PHE A 130      -5.126   3.970  13.071  1.00 46.47           C  
ATOM   2043  HB2 PHE A 130      -4.692   2.975  13.166  1.00 46.47           H  
ATOM   2044  HB3 PHE A 130      -5.016   4.451  14.044  1.00 46.47           H  
ATOM   2045  O   PHE A 130      -6.660   2.218  14.574  1.00 46.47           O  
ATOM   2046  CG  PHE A 130      -4.269   4.741  12.090  1.00 46.47           C  
ATOM   2047  CD1 PHE A 130      -4.291   4.470  10.717  1.00 46.47           C  
ATOM   2048  HD1 PHE A 130      -5.048   3.801  10.333  1.00 46.47           H  
ATOM   2049  CD2 PHE A 130      -3.312   5.629  12.583  1.00 46.47           C  
ATOM   2050  HD2 PHE A 130      -3.278   5.842  13.641  1.00 46.47           H  
ATOM   2051  CE1 PHE A 130      -3.316   5.013   9.859  1.00 46.47           C  
ATOM   2052  HE1 PHE A 130      -3.274   4.732   8.817  1.00 46.47           H  
ATOM   2053  CE2 PHE A 130      -2.338   6.160  11.728  1.00 46.47           C  
ATOM   2054  HE2 PHE A 130      -1.519   6.732  12.138  1.00 46.47           H  
ATOM   2055  CZ  PHE A 130      -2.344   5.879  10.361  1.00 46.47           C  
ATOM   2056  HZ  PHE A 130      -1.565   6.268   9.722  1.00 46.47           H  
ATOM   2057  N   ASN A 131      -8.553   2.432  13.430  1.00 38.33           N  
ATOM   2058  H   ASN A 131      -9.040   2.882  12.669  1.00 38.33           H  
ATOM   2059  CA  ASN A 131      -9.162   1.262  14.084  1.00 38.33           C  
ATOM   2060  HA  ASN A 131      -8.563   0.994  14.955  1.00 38.33           H  
ATOM   2061  C   ASN A 131      -9.095   0.004  13.195  1.00 38.33           C  
ATOM   2062  CB  ASN A 131     -10.561   1.606  14.637  1.00 38.33           C  
ATOM   2063  HB2 ASN A 131     -11.024   2.373  14.016  1.00 38.33           H  
ATOM   2064  HB3 ASN A 131     -11.191   0.718  14.588  1.00 38.33           H  
ATOM   2065  O   ASN A 131      -9.971  -0.239  12.376  1.00 38.33           O  
ATOM   2066  CG  ASN A 131     -10.542   2.061  16.094  1.00 38.33           C  
ATOM   2067  ND2 ASN A 131     -11.620   2.637  16.571  1.00 38.33           N  
ATOM   2068 HD21 ASN A 131     -11.557   2.943  17.531  1.00 38.33           H  
ATOM   2069 HD22 ASN A 131     -12.414   2.808  15.971  1.00 38.33           H  
ATOM   2070  OD1 ASN A 131      -9.609   1.866  16.853  1.00 38.33           O  
ATOM   2071  N   ARG A 132      -8.033  -0.790  13.415  1.00 39.00           N  
ATOM   2072  H   ARG A 132      -7.320  -0.358  13.986  1.00 39.00           H  
ATOM   2073  CA  ARG A 132      -7.862  -2.245  13.172  1.00 39.00           C  
ATOM   2074  HA  ARG A 132      -6.791  -2.435  13.103  1.00 39.00           H  
ATOM   2075  C   ARG A 132      -8.428  -2.876  11.873  1.00 39.00           C  
ATOM   2076  CB  ARG A 132      -8.368  -3.026  14.403  1.00 39.00           C  
ATOM   2077  HB2 ARG A 132      -9.416  -2.777  14.572  1.00 39.00           H  
ATOM   2078  HB3 ARG A 132      -8.305  -4.093  14.185  1.00 39.00           H  
ATOM   2079  O   ARG A 132      -9.289  -3.754  11.963  1.00 39.00           O  
ATOM   2080  CG  ARG A 132      -7.571  -2.797  15.691  1.00 39.00           C  
ATOM   2081  HG2 ARG A 132      -7.651  -1.755  16.001  1.00 39.00           H  
ATOM   2082  HG3 ARG A 132      -6.525  -3.048  15.519  1.00 39.00           H  
ATOM   2083  CD  ARG A 132      -8.147  -3.712  16.778  1.00 39.00           C  
ATOM   2084  HD2 ARG A 132      -8.106  -4.742  16.426  1.00 39.00           H  
ATOM   2085  HD3 ARG A 132      -9.188  -3.436  16.945  1.00 39.00           H  
ATOM   2086  NE  ARG A 132      -7.398  -3.604  18.042  1.00 39.00           N  
ATOM   2087  HE  ARG A 132      -6.575  -3.018  18.026  1.00 39.00           H  
ATOM   2088  NH1 ARG A 132      -8.710  -5.028  19.275  1.00 39.00           N  
ATOM   2089 HH11 ARG A 132      -9.292  -5.165  18.461  1.00 39.00           H  
ATOM   2090 HH12 ARG A 132      -8.921  -5.494  20.146  1.00 39.00           H  
ATOM   2091  NH2 ARG A 132      -6.949  -4.042  20.230  1.00 39.00           N  
ATOM   2092 HH21 ARG A 132      -7.160  -4.524  21.092  1.00 39.00           H  
ATOM   2093 HH22 ARG A 132      -6.148  -3.429  20.183  1.00 39.00           H  
ATOM   2094  CZ  ARG A 132      -7.688  -4.222  19.172  1.00 39.00           C  
ATOM   2095  N   PRO A 133      -7.789  -2.651  10.714  1.00 45.65           N  
ATOM   2096  CA  PRO A 133      -7.682  -3.724   9.717  1.00 45.65           C  
ATOM   2097  HA  PRO A 133      -8.296  -4.582   9.991  1.00 45.65           H  
ATOM   2098  C   PRO A 133      -6.245  -4.216   9.555  1.00 45.65           C  
ATOM   2099  CB  PRO A 133      -8.256  -3.161   8.420  1.00 45.65           C  
ATOM   2100  HB2 PRO A 133      -9.328  -3.356   8.392  1.00 45.65           H  
ATOM   2101  HB3 PRO A 133      -7.782  -3.586   7.536  1.00 45.65           H  
ATOM   2102  O   PRO A 133      -5.407  -3.552   8.963  1.00 45.65           O  
ATOM   2103  CG  PRO A 133      -7.998  -1.660   8.533  1.00 45.65           C  
ATOM   2104  HG2 PRO A 133      -8.790  -1.079   8.061  1.00 45.65           H  
ATOM   2105  HG3 PRO A 133      -7.042  -1.420   8.068  1.00 45.65           H  
ATOM   2106  CD  PRO A 133      -7.929  -1.370  10.035  1.00 45.65           C  
ATOM   2107  HD2 PRO A 133      -8.860  -0.887  10.332  1.00 45.65           H  
ATOM   2108  HD3 PRO A 133      -7.102  -0.698  10.265  1.00 45.65           H  
ATOM   2109  N   GLN A 134      -5.958  -5.425  10.034  1.00 43.13           N  
ATOM   2110  H   GLN A 134      -6.687  -5.969  10.471  1.00 43.13           H  
ATOM   2111  CA  GLN A 134      -4.740  -6.111   9.614  1.00 43.13           C  
ATOM   2112  HA  GLN A 134      -3.929  -5.384   9.597  1.00 43.13           H  
ATOM   2113  C   GLN A 134      -4.945  -6.665   8.204  1.00 43.13           C  
ATOM   2114  CB  GLN A 134      -4.351  -7.221  10.590  1.00 43.13           C  
ATOM   2115  HB2 GLN A 134      -5.193  -7.904  10.699  1.00 43.13           H  
ATOM   2116  HB3 GLN A 134      -3.509  -7.775  10.173  1.00 43.13           H  
ATOM   2117  O   GLN A 134      -5.910  -7.399   7.965  1.00 43.13           O  
ATOM   2118  CG  GLN A 134      -3.938  -6.683  11.968  1.00 43.13           C  
ATOM   2119  HG2 GLN A 134      -3.079  -6.021  11.858  1.00 43.13           H  
ATOM   2120  HG3 GLN A 134      -4.753  -6.104  12.402  1.00 43.13           H  
ATOM   2121  CD  GLN A 134      -3.601  -7.812  12.937  1.00 43.13           C  
ATOM   2122  NE2 GLN A 134      -2.719  -7.622  13.889  1.00 43.13           N  
ATOM   2123 HE21 GLN A 134      -1.958  -6.970  13.761  1.00 43.13           H  
ATOM   2124 HE22 GLN A 134      -2.518  -8.439  14.448  1.00 43.13           H  
ATOM   2125  OE1 GLN A 134      -4.153  -8.898  12.881  1.00 43.13           O  
ATOM   2126  N   PHE A 135      -4.050  -6.344   7.279  1.00 53.51           N  
ATOM   2127  H   PHE A 135      -3.285  -5.728   7.517  1.00 53.51           H  
ATOM   2128  CA  PHE A 135      -4.061  -6.973   5.965  1.00 53.51           C  
ATOM   2129  HA  PHE A 135      -4.525  -7.955   6.063  1.00 53.51           H  
ATOM   2130  C   PHE A 135      -2.665  -7.226   5.443  1.00 53.51           C  
ATOM   2131  CB  PHE A 135      -4.907  -6.183   4.970  1.00 53.51           C  
ATOM   2132  HB2 PHE A 135      -4.939  -6.713   4.017  1.00 53.51           H  
ATOM   2133  HB3 PHE A 135      -5.930  -6.144   5.342  1.00 53.51           H  
ATOM   2134  O   PHE A 135      -1.701  -6.558   5.821  1.00 53.51           O  
ATOM   2135  CG  PHE A 135      -4.456  -4.786   4.665  1.00 53.51           C  
ATOM   2136  CD1 PHE A 135      -4.925  -3.735   5.468  1.00 53.51           C  
ATOM   2137  HD1 PHE A 135      -5.442  -3.941   6.394  1.00 53.51           H  
ATOM   2138  CD2 PHE A 135      -3.734  -4.530   3.487  1.00 53.51           C  
ATOM   2139  HD2 PHE A 135      -3.350  -5.347   2.894  1.00 53.51           H  
ATOM   2140  CE1 PHE A 135      -4.829  -2.424   5.002  1.00 53.51           C  
ATOM   2141  HE1 PHE A 135      -5.244  -1.613   5.582  1.00 53.51           H  
ATOM   2142  CE2 PHE A 135      -3.656  -3.216   3.012  1.00 53.51           C  
ATOM   2143  HE2 PHE A 135      -3.198  -3.003   2.058  1.00 53.51           H  
ATOM   2144  CZ  PHE A 135      -4.318  -2.201   3.719  1.00 53.51           C  
ATOM   2145  HZ  PHE A 135      -4.439  -1.226   3.270  1.00 53.51           H  
ATOM   2146  N   THR A 136      -2.583  -8.226   4.577  1.00 51.13           N  
ATOM   2147  H   THR A 136      -3.437  -8.682   4.289  1.00 51.13           H  
ATOM   2148  CA  THR A 136      -1.349  -8.613   3.916  1.00 51.13           C  
ATOM   2149  HA  THR A 136      -0.587  -7.894   4.216  1.00 51.13           H  
ATOM   2150  C   THR A 136      -1.547  -8.503   2.412  1.00 51.13           C  
ATOM   2151  CB  THR A 136      -0.859  -9.995   4.366  1.00 51.13           C  
ATOM   2152  HB  THR A 136      -1.523 -10.769   3.980  1.00 51.13           H  
ATOM   2153  O   THR A 136      -2.533  -9.020   1.880  1.00 51.13           O  
ATOM   2154  CG2 THR A 136       0.570 -10.263   3.918  1.00 51.13           C  
ATOM   2155 HG21 THR A 136       0.842 -11.292   4.154  1.00 51.13           H  
ATOM   2156 HG22 THR A 136       0.659 -10.117   2.841  1.00 51.13           H  
ATOM   2157 HG23 THR A 136       1.262  -9.585   4.418  1.00 51.13           H  
ATOM   2158  OG1 THR A 136      -0.831 -10.049   5.779  1.00 51.13           O  
ATOM   2159  HG1 THR A 136      -0.252  -9.332   6.048  1.00 51.13           H  
ATOM   2160  N   ILE A 137      -0.641  -7.794   1.745  1.00 53.55           N  
ATOM   2161  H   ILE A 137       0.137  -7.416   2.267  1.00 53.55           H  
ATOM   2162  CA  ILE A 137      -0.524  -7.774   0.290  1.00 53.55           C  
ATOM   2163  HA  ILE A 137      -1.375  -8.291  -0.154  1.00 53.55           H  
ATOM   2164  C   ILE A 137       0.739  -8.562  -0.041  1.00 53.55           C  
ATOM   2165  CB  ILE A 137      -0.501  -6.337  -0.277  1.00 53.55           C  
ATOM   2166  HB  ILE A 137       0.364  -5.813   0.128  1.00 53.55           H  
ATOM   2167  O   ILE A 137       1.840  -8.162   0.333  1.00 53.55           O  
ATOM   2168  CG1 ILE A 137      -1.780  -5.554   0.101  1.00 53.55           C  
ATOM   2169 HG12 ILE A 137      -2.018  -5.716   1.152  1.00 53.55           H  
ATOM   2170 HG13 ILE A 137      -2.617  -5.924  -0.491  1.00 53.55           H  
ATOM   2171  CG2 ILE A 137      -0.372  -6.400  -1.813  1.00 53.55           C  
ATOM   2172 HG21 ILE A 137      -0.323  -5.400  -2.245  1.00 53.55           H  
ATOM   2173 HG22 ILE A 137      -1.218  -6.937  -2.241  1.00 53.55           H  
ATOM   2174 HG23 ILE A 137       0.548  -6.913  -2.095  1.00 53.55           H  
ATOM   2175  CD1 ILE A 137      -1.646  -4.039  -0.100  1.00 53.55           C  
ATOM   2176 HD11 ILE A 137      -0.981  -3.627   0.659  1.00 53.55           H  
ATOM   2177 HD12 ILE A 137      -1.236  -3.808  -1.083  1.00 53.55           H  
ATOM   2178 HD13 ILE A 137      -2.627  -3.573  -0.016  1.00 53.55           H  
ATOM   2179  N   GLU A 138       0.563  -9.693  -0.712  1.00 46.10           N  
ATOM   2180  H   GLU A 138      -0.374  -9.935  -1.001  1.00 46.10           H  
ATOM   2181  CA  GLU A 138       1.648 -10.523  -1.235  1.00 46.10           C  
ATOM   2182  HA  GLU A 138       2.614 -10.140  -0.907  1.00 46.10           H  
ATOM   2183  C   GLU A 138       1.611 -10.489  -2.766  1.00 46.10           C  
ATOM   2184  CB  GLU A 138       1.511 -11.980  -0.761  1.00 46.10           C  
ATOM   2185  HB2 GLU A 138       2.271 -12.572  -1.270  1.00 46.10           H  
ATOM   2186  HB3 GLU A 138       0.536 -12.358  -1.068  1.00 46.10           H  
ATOM   2187  O   GLU A 138       0.530 -10.493  -3.366  1.00 46.10           O  
ATOM   2188  CG  GLU A 138       1.670 -12.202   0.746  1.00 46.10           C  
ATOM   2189  HG2 GLU A 138       2.651 -11.836   1.050  1.00 46.10           H  
ATOM   2190  HG3 GLU A 138       0.895 -11.648   1.276  1.00 46.10           H  
ATOM   2191  CD  GLU A 138       1.544 -13.701   1.057  1.00 46.10           C  
ATOM   2192  OE1 GLU A 138       2.570 -14.414   0.919  1.00 46.10           O  
ATOM   2193  OE2 GLU A 138       0.394 -14.161   1.287  1.00 46.10           O  
ATOM   2194  N   TRP A 139       2.782 -10.502  -3.400  1.00 59.08           N  
ATOM   2195  H   TRP A 139       3.638 -10.463  -2.866  1.00 59.08           H  
ATOM   2196  CA  TRP A 139       2.916 -10.577  -4.857  1.00 59.08           C  
ATOM   2197  HA  TRP A 139       1.990 -10.957  -5.289  1.00 59.08           H  
ATOM   2198  C   TRP A 139       4.034 -11.532  -5.281  1.00 59.08           C  
ATOM   2199  CB  TRP A 139       3.150  -9.181  -5.429  1.00 59.08           C  
ATOM   2200  HB2 TRP A 139       3.175  -9.250  -6.516  1.00 59.08           H  
ATOM   2201  HB3 TRP A 139       2.296  -8.554  -5.171  1.00 59.08           H  
ATOM   2202  O   TRP A 139       5.013 -11.714  -4.555  1.00 59.08           O  
ATOM   2203  CG  TRP A 139       4.393  -8.499  -4.963  1.00 59.08           C  
ATOM   2204  CD1 TRP A 139       5.586  -8.517  -5.592  1.00 59.08           C  
ATOM   2205  HD1 TRP A 139       5.800  -9.072  -6.493  1.00 59.08           H  
ATOM   2206  CD2 TRP A 139       4.563  -7.639  -3.803  1.00 59.08           C  
ATOM   2207  CE2 TRP A 139       5.851  -7.048  -3.872  1.00 59.08           C  
ATOM   2208  CE3 TRP A 139       3.720  -7.239  -2.753  1.00 59.08           C  
ATOM   2209  HE3 TRP A 139       2.743  -7.688  -2.656  1.00 59.08           H  
ATOM   2210  NE1 TRP A 139       6.449  -7.673  -4.931  1.00 59.08           N  
ATOM   2211  HE1 TRP A 139       7.400  -7.523  -5.234  1.00 59.08           H  
ATOM   2212  CH2 TRP A 139       5.367  -5.611  -2.003  1.00 59.08           C  
ATOM   2213  HH2 TRP A 139       5.642  -4.801  -1.344  1.00 59.08           H  
ATOM   2214  CZ2 TRP A 139       6.245  -6.014  -3.027  1.00 59.08           C  
ATOM   2215  HZ2 TRP A 139       7.190  -5.512  -3.176  1.00 59.08           H  
ATOM   2216  CZ3 TRP A 139       4.132  -6.259  -1.841  1.00 59.08           C  
ATOM   2217  HZ3 TRP A 139       3.449  -5.978  -1.053  1.00 59.08           H  
ATOM   2218  N   GLY A 140       3.875 -12.133  -6.461  1.00 42.50           N  
ATOM   2219  H   GLY A 140       3.089 -11.860  -7.033  1.00 42.50           H  
ATOM   2220  CA  GLY A 140       4.836 -13.016  -7.129  1.00 42.50           C  
ATOM   2221  HA2 GLY A 140       4.429 -14.026  -7.193  1.00 42.50           H  
ATOM   2222  HA3 GLY A 140       5.783 -13.037  -6.591  1.00 42.50           H  
ATOM   2223  C   GLY A 140       5.121 -12.554  -8.547  1.00 42.50           C  
ATOM   2224  O   GLY A 140       4.202 -11.975  -9.168  1.00 42.50           O  
ATOM   2225  OXT GLY A 140       6.278 -12.776  -8.958  1.00 42.50           O  
TER    2226      GLY A 140                                                       
END   
