# Supplementary material for: Single-chain dimers from de novo immunoglobulins as robust scaffolds for multiple binding loops
Source: Nat Commun. 2023 Sep 23;14:5939. doi: 10.1038/s41467-023-41717-5 (PMC10517939; doi:10.1038/s41467-023-41717-5)
Supplement: Supplementary file 3 — Supplementary Data 1 [file 41467_2023_41717_MOESM3_ESM.zip › design_models/scIg/scIg14e/ranked_2.pdb]

MODEL     1
ATOM      1  N   ARG A   1       5.799  -3.109 -13.517  1.00 90.38           N  
ATOM      2  CA  ARG A   1       4.626  -3.042 -12.653  1.00 90.38           C  
ATOM      3  C   ARG A   1       4.816  -3.896 -11.404  1.00 90.38           C  
ATOM      4  CB  ARG A   1       3.374  -3.492 -13.409  1.00 90.38           C  
ATOM      5  O   ARG A   1       5.279  -5.035 -11.489  1.00 90.38           O  
ATOM      6  CG  ARG A   1       2.106  -3.469 -12.571  1.00 90.38           C  
ATOM      7  CD  ARG A   1       0.897  -3.947 -13.363  1.00 90.38           C  
ATOM      8  NE  ARG A   1       0.261  -2.852 -14.089  1.00 90.38           N  
ATOM      9  NH1 ARG A   1      -1.336  -4.177 -15.105  1.00 90.38           N  
ATOM     10  NH2 ARG A   1      -1.284  -1.922 -15.511  1.00 90.38           N  
ATOM     11  CZ  ARG A   1      -0.785  -2.986 -14.900  1.00 90.38           C  
ATOM     12  N   ILE A   2       4.634  -3.492 -10.232  1.00 92.40           N  
ATOM     13  CA  ILE A   2       4.604  -4.207  -8.961  1.00 92.40           C  
ATOM     14  C   ILE A   2       3.179  -4.222  -8.411  1.00 92.40           C  
ATOM     15  CB  ILE A   2       5.568  -3.574  -7.933  1.00 92.40           C  
ATOM     16  O   ILE A   2       2.565  -3.168  -8.233  1.00 92.40           O  
ATOM     17  CG1 ILE A   2       6.999  -3.556  -8.484  1.00 92.40           C  
ATOM     18  CG2 ILE A   2       5.504  -4.324  -6.599  1.00 92.40           C  
ATOM     19  CD1 ILE A   2       7.587  -4.939  -8.726  1.00 92.40           C  
ATOM     20  N   GLU A   3       2.649  -5.422  -8.127  1.00 93.39           N  
ATOM     21  CA  GLU A   3       1.313  -5.575  -7.560  1.00 93.39           C  
ATOM     22  C   GLU A   3       1.371  -6.208  -6.172  1.00 93.39           C  
ATOM     23  CB  GLU A   3       0.429  -6.417  -8.484  1.00 93.39           C  
ATOM     24  O   GLU A   3       1.974  -7.267  -5.992  1.00 93.39           O  
ATOM     25  CG  GLU A   3       0.229  -5.808  -9.865  1.00 93.39           C  
ATOM     26  CD  GLU A   3      -0.579  -6.694 -10.800  1.00 93.39           C  
ATOM     27  OE1 GLU A   3      -0.001  -7.245 -11.764  1.00 93.39           O  
ATOM     28  OE2 GLU A   3      -1.800  -6.838 -10.566  1.00 93.39           O  
ATOM     29  N   VAL A   4       0.819  -5.456  -5.217  1.00 93.06           N  
ATOM     30  CA  VAL A   4       0.763  -5.968  -3.852  1.00 93.06           C  
ATOM     31  C   VAL A   4      -0.692  -6.096  -3.406  1.00 93.06           C  
ATOM     32  CB  VAL A   4       1.542  -5.060  -2.873  1.00 93.06           C  
ATOM     33  O   VAL A   4      -1.457  -5.131  -3.478  1.00 93.06           O  
ATOM     34  CG1 VAL A   4       1.517  -5.642  -1.461  1.00 93.06           C  
ATOM     35  CG2 VAL A   4       2.981  -4.872  -3.352  1.00 93.06           C  
ATOM     36  N   ARG A   5      -1.021  -7.276  -3.022  1.00 90.34           N  
ATOM     37  CA  ARG A   5      -2.357  -7.551  -2.504  1.00 90.34           C  
ATOM     38  C   ARG A   5      -2.292  -8.088  -1.078  1.00 90.34           C  
ATOM     39  CB  ARG A   5      -3.089  -8.547  -3.406  1.00 90.34           C  
ATOM     40  O   ARG A   5      -1.584  -9.061  -0.807  1.00 90.34           O  
ATOM     41  CG  ARG A   5      -4.538  -8.784  -3.013  1.00 90.34           C  
ATOM     42  CD  ARG A   5      -5.238  -9.728  -3.981  1.00 90.34           C  
ATOM     43  NE  ARG A   5      -6.597 -10.038  -3.544  1.00 90.34           N  
ATOM     44  NH1 ARG A   5      -7.073 -11.430  -5.325  1.00 90.34           N  
ATOM     45  NH2 ARG A   5      -8.651 -11.052  -3.706  1.00 90.34           N  
ATOM     46  CZ  ARG A   5      -7.437 -10.839  -4.193  1.00 90.34           C  
ATOM     47  N   VAL A   6      -2.996  -7.337  -0.208  1.00 85.88           N  
ATOM     48  CA  VAL A   6      -3.113  -7.830   1.161  1.00 85.88           C  
ATOM     49  C   VAL A   6      -4.566  -8.191   1.458  1.00 85.88           C  
ATOM     50  CB  VAL A   6      -2.602  -6.790   2.184  1.00 85.88           C  
ATOM     51  O   VAL A   6      -5.436  -7.316   1.491  1.00 85.88           O  
ATOM     52  CG1 VAL A   6      -2.653  -7.357   3.601  1.00 85.88           C  
ATOM     53  CG2 VAL A   6      -1.183  -6.349   1.832  1.00 85.88           C  
ATOM     54  N   ASP A   7      -4.906  -9.468   1.320  1.00 78.58           N  
ATOM     55  CA  ASP A   7      -6.280  -9.911   1.537  1.00 78.58           C  
ATOM     56  C   ASP A   7      -6.330 -11.087   2.510  1.00 78.58           C  
ATOM     57  CB  ASP A   7      -6.935 -10.298   0.210  1.00 78.58           C  
ATOM     58  O   ASP A   7      -5.290 -11.625   2.896  1.00 78.58           O  
ATOM     59  CG  ASP A   7      -6.259 -11.480  -0.462  1.00 78.58           C  
ATOM     60  OD1 ASP A   7      -6.156 -12.559   0.160  1.00 78.58           O  
ATOM     61  OD2 ASP A   7      -5.822 -11.330  -1.624  1.00 78.58           O  
ATOM     62  N   ASN A   8      -7.517 -11.382   3.283  1.00 72.22           N  
ATOM     63  CA  ASN A   8      -7.969 -12.405   4.220  1.00 72.22           C  
ATOM     64  C   ASN A   8      -6.844 -13.372   4.579  1.00 72.22           C  
ATOM     65  CB  ASN A   8      -9.163 -13.170   3.645  1.00 72.22           C  
ATOM     66  O   ASN A   8      -6.967 -14.580   4.367  1.00 72.22           O  
ATOM     67  CG  ASN A   8     -10.425 -12.331   3.597  1.00 72.22           C  
ATOM     68  ND2 ASN A   8     -11.304 -12.637   2.650  1.00 72.22           N  
ATOM     69  OD1 ASN A   8     -10.608 -11.416   4.403  1.00 72.22           O  
ATOM     70  N   GLY A   9      -5.631 -12.780   4.977  1.00 80.12           N  
ATOM     71  CA  GLY A   9      -4.656 -13.638   5.631  1.00 80.12           C  
ATOM     72  C   GLY A   9      -3.465 -13.967   4.751  1.00 80.12           C  
ATOM     73  O   GLY A   9      -2.656 -14.833   5.090  1.00 80.12           O  
ATOM     74  N   ARG A  10      -3.403 -13.201   3.572  1.00 91.29           N  
ATOM     75  CA  ARG A  10      -2.305 -13.461   2.646  1.00 91.29           C  
ATOM     76  C   ARG A  10      -1.771 -12.163   2.051  1.00 91.29           C  
ATOM     77  CB  ARG A  10      -2.757 -14.403   1.528  1.00 91.29           C  
ATOM     78  O   ARG A  10      -2.530 -11.218   1.825  1.00 91.29           O  
ATOM     79  CG  ARG A  10      -3.104 -15.804   2.005  1.00 91.29           C  
ATOM     80  CD  ARG A  10      -3.576 -16.689   0.861  1.00 91.29           C  
ATOM     81  NE  ARG A  10      -5.010 -16.546   0.624  1.00 91.29           N  
ATOM     82  NH1 ARG A  10      -5.058 -17.954  -1.207  1.00 91.29           N  
ATOM     83  NH2 ARG A  10      -6.985 -16.949  -0.476  1.00 91.29           N  
ATOM     84  CZ  ARG A  10      -5.681 -17.150  -0.353  1.00 91.29           C  
ATOM     85  N   VAL A  11      -0.505 -12.130   1.935  1.00 92.52           N  
ATOM     86  CA  VAL A  11       0.170 -11.100   1.152  1.00 92.52           C  
ATOM     87  C   VAL A  11       0.639 -11.686  -0.177  1.00 92.52           C  
ATOM     88  CB  VAL A  11       1.367 -10.496   1.921  1.00 92.52           C  
ATOM     89  O   VAL A  11       1.326 -12.709  -0.204  1.00 92.52           O  
ATOM     90  CG1 VAL A  11       2.130  -9.508   1.041  1.00 92.52           C  
ATOM     91  CG2 VAL A  11       0.889  -9.816   3.202  1.00 92.52           C  
ATOM     92  N   ARG A  12       0.177 -11.074  -1.261  1.00 94.49           N  
ATOM     93  CA  ARG A  12       0.613 -11.480  -2.593  1.00 94.49           C  
ATOM     94  C   ARG A  12       1.375 -10.355  -3.286  1.00 94.49           C  
ATOM     95  CB  ARG A  12      -0.585 -11.904  -3.445  1.00 94.49           C  
ATOM     96  O   ARG A  12       0.910  -9.213  -3.322  1.00 94.49           O  
ATOM     97  CG  ARG A  12      -1.270 -13.170  -2.957  1.00 94.49           C  
ATOM     98  CD  ARG A  12      -2.473 -13.529  -3.818  1.00 94.49           C  
ATOM     99  NE  ARG A  12      -3.587 -12.610  -3.599  1.00 94.49           N  
ATOM    100  NH1 ARG A  12      -5.031 -13.688  -5.044  1.00 94.49           N  
ATOM    101  NH2 ARG A  12      -5.719 -11.816  -3.913  1.00 94.49           N  
ATOM    102  CZ  ARG A  12      -4.776 -12.707  -4.186  1.00 94.49           C  
ATOM    103  N   VAL A  13       2.502 -10.701  -3.733  1.00 95.55           N  
ATOM    104  CA  VAL A  13       3.321  -9.733  -4.454  1.00 95.55           C  
ATOM    105  C   VAL A  13       3.674 -10.281  -5.835  1.00 95.55           C  
ATOM    106  CB  VAL A  13       4.609  -9.386  -3.674  1.00 95.55           C  
ATOM    107  O   VAL A  13       4.236 -11.372  -5.952  1.00 95.55           O  
ATOM    108  CG1 VAL A  13       5.424  -8.331  -4.419  1.00 95.55           C  
ATOM    109  CG2 VAL A  13       4.266  -8.904  -2.266  1.00 95.55           C  
ATOM    110  N   ARG A  14       3.248  -9.605  -6.863  1.00 95.96           N  
ATOM    111  CA  ARG A  14       3.625  -9.944  -8.231  1.00 95.96           C  
ATOM    112  C   ARG A  14       4.651  -8.956  -8.776  1.00 95.96           C  
ATOM    113  CB  ARG A  14       2.393  -9.973  -9.138  1.00 95.96           C  
ATOM    114  O   ARG A  14       4.455  -7.741  -8.696  1.00 95.96           O  
ATOM    115  CG  ARG A  14       2.685 -10.429 -10.559  1.00 95.96           C  
ATOM    116  CD  ARG A  14       1.412 -10.551 -11.384  1.00 95.96           C  
ATOM    117  NE  ARG A  14       1.698 -10.947 -12.760  1.00 95.96           N  
ATOM    118  NH1 ARG A  14      -0.483 -11.515 -13.269  1.00 95.96           N  
ATOM    119  NH2 ARG A  14       1.160 -11.728 -14.852  1.00 95.96           N  
ATOM    120  CZ  ARG A  14       0.791 -11.396 -13.624  1.00 95.96           C  
ATOM    121  N   ASN A  15       5.772  -9.534  -9.249  1.00 95.11           N  
ATOM    122  CA  ASN A  15       6.837  -8.709  -9.810  1.00 95.11           C  
ATOM    123  C   ASN A  15       6.756  -8.649 -11.333  1.00 95.11           C  
ATOM    124  CB  ASN A  15       8.207  -9.231  -9.371  1.00 95.11           C  
ATOM    125  O   ASN A  15       7.130  -9.603 -12.017  1.00 95.11           O  
ATOM    126  CG  ASN A  15       9.349  -8.377  -9.886  1.00 95.11           C  
ATOM    127  ND2 ASN A  15      10.575  -8.853  -9.702  1.00 95.11           N  
ATOM    128  OD1 ASN A  15       9.132  -7.299 -10.445  1.00 95.11           O  
ATOM    129  N   GLY A  16       6.254  -7.511 -11.850  1.00 93.08           N  
ATOM    130  CA  GLY A  16       6.127  -7.322 -13.286  1.00 93.08           C  
ATOM    131  C   GLY A  16       7.301  -6.582 -13.897  1.00 93.08           C  
ATOM    132  O   GLY A  16       7.272  -6.227 -15.077  1.00 93.08           O  
ATOM    133  N   THR A  17       8.310  -6.383 -13.126  1.00 91.31           N  
ATOM    134  CA  THR A  17       9.499  -5.690 -13.610  1.00 91.31           C  
ATOM    135  C   THR A  17      10.450  -6.664 -14.298  1.00 91.31           C  
ATOM    136  CB  THR A  17      10.235  -4.975 -12.461  1.00 91.31           C  
ATOM    137  O   THR A  17      10.191  -7.869 -14.339  1.00 91.31           O  
ATOM    138  CG2 THR A  17       9.261  -4.195 -11.584  1.00 91.31           C  
ATOM    139  OG1 THR A  17      10.911  -5.949 -11.656  1.00 91.31           O  
ATOM    140  N   ASP A  18      11.569  -6.112 -14.909  1.00 93.24           N  
ATOM    141  CA  ASP A  18      12.547  -6.946 -15.601  1.00 93.24           C  
ATOM    142  C   ASP A  18      13.692  -7.338 -14.669  1.00 93.24           C  
ATOM    143  CB  ASP A  18      13.096  -6.220 -16.831  1.00 93.24           C  
ATOM    144  O   ASP A  18      14.711  -7.865 -15.117  1.00 93.24           O  
ATOM    145  CG  ASP A  18      13.742  -4.888 -16.495  1.00 93.24           C  
ATOM    146  OD1 ASP A  18      13.532  -4.374 -15.375  1.00 93.24           O  
ATOM    147  OD2 ASP A  18      14.465  -4.346 -17.359  1.00 93.24           O  
ATOM    148  N   ARG A  19      13.593  -7.035 -13.332  1.00 94.17           N  
ATOM    149  CA  ARG A  19      14.608  -7.371 -12.340  1.00 94.17           C  
ATOM    150  C   ARG A  19      13.981  -8.032 -11.117  1.00 94.17           C  
ATOM    151  CB  ARG A  19      15.385  -6.121 -11.919  1.00 94.17           C  
ATOM    152  O   ARG A  19      12.791  -7.854 -10.850  1.00 94.17           O  
ATOM    153  CG  ARG A  19      14.513  -5.025 -11.327  1.00 94.17           C  
ATOM    154  CD  ARG A  19      15.288  -3.729 -11.136  1.00 94.17           C  
ATOM    155  NE  ARG A  19      15.449  -3.007 -12.395  1.00 94.17           N  
ATOM    156  NH1 ARG A  19      16.873  -1.405 -11.533  1.00 94.17           N  
ATOM    157  NH2 ARG A  19      16.273  -1.342 -13.745  1.00 94.17           N  
ATOM    158  CZ  ARG A  19      16.198  -1.919 -12.555  1.00 94.17           C  
ATOM    159  N   PRO A  20      14.873  -8.829 -10.389  1.00 96.37           N  
ATOM    160  CA  PRO A  20      14.366  -9.409  -9.143  1.00 96.37           C  
ATOM    161  C   PRO A  20      14.056  -8.353  -8.084  1.00 96.37           C  
ATOM    162  CB  PRO A  20      15.510 -10.319  -8.687  1.00 96.37           C  
ATOM    163  O   PRO A  20      14.693  -7.297  -8.055  1.00 96.37           O  
ATOM    164  CG  PRO A  20      16.737  -9.728  -9.303  1.00 96.37           C  
ATOM    165  CD  PRO A  20      16.350  -9.063 -10.593  1.00 96.37           C  
ATOM    166  N   CYS A  21      13.022  -8.623  -7.307  1.00 96.98           N  
ATOM    167  CA  CYS A  21      12.646  -7.741  -6.208  1.00 96.98           C  
ATOM    168  C   CYS A  21      12.795  -8.447  -4.866  1.00 96.98           C  
ATOM    169  CB  CYS A  21      11.208  -7.253  -6.381  1.00 96.98           C  
ATOM    170  O   CYS A  21      12.485  -9.634  -4.746  1.00 96.98           O  
ATOM    171  SG  CYS A  21      10.963  -6.207  -7.833  1.00 96.98           S  
ATOM    172  N   ARG A  22      13.392  -7.749  -3.974  1.00 97.74           N  
ATOM    173  CA  ARG A  22      13.388  -8.218  -2.592  1.00 97.74           C  
ATOM    174  C   ARG A  22      12.127  -7.764  -1.864  1.00 97.74           C  
ATOM    175  CB  ARG A  22      14.630  -7.720  -1.851  1.00 97.74           C  
ATOM    176  O   ARG A  22      11.808  -6.573  -1.848  1.00 97.74           O  
ATOM    177  CG  ARG A  22      14.771  -8.275  -0.443  1.00 97.74           C  
ATOM    178  CD  ARG A  22      16.002  -7.722   0.261  1.00 97.74           C  
ATOM    179  NE  ARG A  22      17.236  -8.182  -0.370  1.00 97.74           N  
ATOM    180  NH1 ARG A  22      18.625  -6.818   0.875  1.00 97.74           N  
ATOM    181  NH2 ARG A  22      19.508  -8.230  -0.701  1.00 97.74           N  
ATOM    182  CZ  ARG A  22      18.454  -7.742  -0.064  1.00 97.74           C  
ATOM    183  N   VAL A  23      11.386  -8.737  -1.343  1.00 97.24           N  
ATOM    184  CA  VAL A  23      10.140  -8.423  -0.651  1.00 97.24           C  
ATOM    185  C   VAL A  23      10.273  -8.762   0.832  1.00 97.24           C  
ATOM    186  CB  VAL A  23       8.943  -9.182  -1.266  1.00 97.24           C  
ATOM    187  O   VAL A  23      10.602  -9.896   1.189  1.00 97.24           O  
ATOM    188  CG1 VAL A  23       7.656  -8.869  -0.504  1.00 97.24           C  
ATOM    189  CG2 VAL A  23       8.791  -8.830  -2.745  1.00 97.24           C  
ATOM    190  N   ARG A  24      10.079  -7.721   1.713  1.00 96.91           N  
ATOM    191  CA  ARG A  24      10.056  -7.886   3.163  1.00 96.91           C  
ATOM    192  C   ARG A  24       8.643  -7.718   3.710  1.00 96.91           C  
ATOM    193  CB  ARG A  24      11.000  -6.885   3.833  1.00 96.91           C  
ATOM    194  O   ARG A  24       7.981  -6.714   3.438  1.00 96.91           O  
ATOM    195  CG  ARG A  24      12.473  -7.171   3.591  1.00 96.91           C  
ATOM    196  CD  ARG A  24      13.368  -6.199   4.347  1.00 96.91           C  
ATOM    197  NE  ARG A  24      13.092  -4.814   3.976  1.00 96.91           N  
ATOM    198  NH1 ARG A  24      14.551  -3.895   5.514  1.00 96.91           N  
ATOM    199  NH2 ARG A  24      13.336  -2.535   4.125  1.00 96.91           N  
ATOM    200  CZ  ARG A  24      13.661  -3.751   4.539  1.00 96.91           C  
ATOM    201  N   VAL A  25       8.156  -8.724   4.358  1.00 95.26           N  
ATOM    202  CA  VAL A  25       6.834  -8.681   4.974  1.00 95.26           C  
ATOM    203  C   VAL A  25       6.973  -8.669   6.494  1.00 95.26           C  
ATOM    204  CB  VAL A  25       5.960  -9.874   4.527  1.00 95.26           C  
ATOM    205  O   VAL A  25       7.496  -9.618   7.084  1.00 95.26           O  
ATOM    206  CG1 VAL A  25       4.567  -9.785   5.147  1.00 95.26           C  
ATOM    207  CG2 VAL A  25       5.869  -9.928   3.003  1.00 95.26           C  
ATOM    208  N   THR A  26       6.604  -7.530   7.106  1.00 93.64           N  
ATOM    209  CA  THR A  26       6.578  -7.384   8.557  1.00 93.64           C  
ATOM    210  C   THR A  26       5.145  -7.430   9.079  1.00 93.64           C  
ATOM    211  CB  THR A  26       7.246  -6.068   8.998  1.00 93.64           C  
ATOM    212  O   THR A  26       4.309  -6.613   8.687  1.00 93.64           O  
ATOM    213  CG2 THR A  26       7.295  -5.959  10.518  1.00 93.64           C  
ATOM    214  OG1 THR A  26       8.582  -6.022   8.483  1.00 93.64           O  
ATOM    215  N   ALA A  27       4.810  -8.437   9.863  1.00 90.29           N  
ATOM    216  CA  ALA A  27       3.498  -8.599  10.484  1.00 90.29           C  
ATOM    217  C   ALA A  27       3.620  -9.244  11.862  1.00 90.29           C  
ATOM    218  CB  ALA A  27       2.586  -9.433   9.588  1.00 90.29           C  
ATOM    219  O   ALA A  27       4.357 -10.218  12.036  1.00 90.29           O  
ATOM    220  N   GLY A  28       2.907  -8.635  12.954  1.00 84.21           N  
ATOM    221  CA  GLY A  28       2.882  -9.253  14.270  1.00 84.21           C  
ATOM    222  C   GLY A  28       4.255  -9.353  14.909  1.00 84.21           C  
ATOM    223  O   GLY A  28       4.535 -10.301  15.645  1.00 84.21           O  
ATOM    224  N   GLY A  29       5.250  -8.348  14.465  1.00 84.24           N  
ATOM    225  CA  GLY A  29       6.571  -8.307  15.071  1.00 84.24           C  
ATOM    226  C   GLY A  29       7.567  -9.232  14.398  1.00 84.24           C  
ATOM    227  O   GLY A  29       8.731  -9.298  14.798  1.00 84.24           O  
ATOM    228  N   GLU A  30       7.148  -9.984  13.383  1.00 90.71           N  
ATOM    229  CA  GLU A  30       7.999 -10.863  12.587  1.00 90.71           C  
ATOM    230  C   GLU A  30       8.259 -10.275  11.203  1.00 90.71           C  
ATOM    231  CB  GLU A  30       7.368 -12.251  12.459  1.00 90.71           C  
ATOM    232  O   GLU A  30       7.369  -9.667  10.604  1.00 90.71           O  
ATOM    233  CG  GLU A  30       7.244 -12.996  13.780  1.00 90.71           C  
ATOM    234  CD  GLU A  30       6.660 -14.391  13.631  1.00 90.71           C  
ATOM    235  OE1 GLU A  30       7.021 -15.289  14.425  1.00 90.71           O  
ATOM    236  OE2 GLU A  30       5.835 -14.589  12.711  1.00 90.71           O  
ATOM    237  N   THR A  31       9.548 -10.433  10.816  1.00 93.87           N  
ATOM    238  CA  THR A  31       9.919 -10.002   9.473  1.00 93.87           C  
ATOM    239  C   THR A  31      10.416 -11.183   8.644  1.00 93.87           C  
ATOM    240  CB  THR A  31      11.003  -8.909   9.515  1.00 93.87           C  
ATOM    241  O   THR A  31      11.296 -11.928   9.081  1.00 93.87           O  
ATOM    242  CG2 THR A  31      11.384  -8.458   8.109  1.00 93.87           C  
ATOM    243  OG1 THR A  31      10.508  -7.782  10.249  1.00 93.87           O  
ATOM    244  N   ARG A  32       9.745 -11.380   7.511  1.00 95.20           N  
ATOM    245  CA  ARG A  32      10.190 -12.386   6.552  1.00 95.20           C  
ATOM    246  C   ARG A  32      10.648 -11.737   5.250  1.00 95.20           C  
ATOM    247  CB  ARG A  32       9.073 -13.393   6.271  1.00 95.20           C  
ATOM    248  O   ARG A  32      10.029 -10.783   4.774  1.00 95.20           O  
ATOM    249  CG  ARG A  32       8.645 -14.195   7.489  1.00 95.20           C  
ATOM    250  CD  ARG A  32       7.515 -15.160   7.161  1.00 95.20           C  
ATOM    251  NE  ARG A  32       6.229 -14.474   7.070  1.00 95.20           N  
ATOM    252  NH1 ARG A  32       4.989 -16.399   6.766  1.00 95.20           N  
ATOM    253  NH2 ARG A  32       3.950 -14.356   6.816  1.00 95.20           N  
ATOM    254  CZ  ARG A  32       5.059 -15.078   6.884  1.00 95.20           C  
ATOM    255  N   GLU A  33      11.739 -12.259   4.689  1.00 97.06           N  
ATOM    256  CA  GLU A  33      12.309 -11.712   3.461  1.00 97.06           C  
ATOM    257  C   GLU A  33      12.282 -12.741   2.334  1.00 97.06           C  
ATOM    258  CB  GLU A  33      13.743 -11.233   3.701  1.00 97.06           C  
ATOM    259  O   GLU A  33      12.596 -13.914   2.549  1.00 97.06           O  
ATOM    260  CG  GLU A  33      14.352 -10.498   2.516  1.00 97.06           C  
ATOM    261  CD  GLU A  33      15.751  -9.971   2.791  1.00 97.06           C  
ATOM    262  OE1 GLU A  33      16.725 -10.503   2.211  1.00 97.06           O  
ATOM    263  OE2 GLU A  33      15.875  -9.020   3.594  1.00 97.06           O  
ATOM    264  N   TYR A  34      11.858 -12.226   1.104  1.00 97.16           N  
ATOM    265  CA  TYR A  34      11.750 -13.089  -0.067  1.00 97.16           C  
ATOM    266  C   TYR A  34      12.331 -12.409  -1.301  1.00 97.16           C  
ATOM    267  CB  TYR A  34      10.289 -13.471  -0.321  1.00 97.16           C  
ATOM    268  O   TYR A  34      12.324 -11.180  -1.401  1.00 97.16           O  
ATOM    269  CG  TYR A  34       9.592 -14.045   0.889  1.00 97.16           C  
ATOM    270  CD1 TYR A  34       9.581 -15.418   1.124  1.00 97.16           C  
ATOM    271  CD2 TYR A  34       8.944 -13.217   1.799  1.00 97.16           C  
ATOM    272  CE1 TYR A  34       8.938 -15.952   2.237  1.00 97.16           C  
ATOM    273  CE2 TYR A  34       8.298 -13.739   2.914  1.00 97.16           C  
ATOM    274  OH  TYR A  34       7.664 -15.629   4.228  1.00 97.16           O  
ATOM    275  CZ  TYR A  34       8.302 -15.106   3.125  1.00 97.16           C  
ATOM    276  N   THR A  35      12.893 -13.339  -2.176  1.00 97.12           N  
ATOM    277  CA  THR A  35      13.228 -12.843  -3.507  1.00 97.12           C  
ATOM    278  C   THR A  35      12.127 -13.189  -4.506  1.00 97.12           C  
ATOM    279  CB  THR A  35      14.569 -13.421  -3.997  1.00 97.12           C  
ATOM    280  O   THR A  35      11.721 -14.348  -4.613  1.00 97.12           O  
ATOM    281  CG2 THR A  35      14.909 -12.911  -5.394  1.00 97.12           C  
ATOM    282  OG1 THR A  35      15.609 -13.031  -3.092  1.00 97.12           O  
ATOM    283  N   VAL A  36      11.560 -12.217  -5.198  1.00 96.93           N  
ATOM    284  CA  VAL A  36      10.544 -12.420  -6.226  1.00 96.93           C  
ATOM    285  C   VAL A  36      11.136 -12.129  -7.603  1.00 96.93           C  
ATOM    286  CB  VAL A  36       9.303 -11.532  -5.981  1.00 96.93           C  
ATOM    287  O   VAL A  36      11.527 -10.995  -7.890  1.00 96.93           O  
ATOM    288  CG1 VAL A  36       8.195 -11.865  -6.978  1.00 96.93           C  
ATOM    289  CG2 VAL A  36       8.804 -11.699  -4.547  1.00 96.93           C  
ATOM    290  N   ASN A  37      11.273 -13.187  -8.441  1.00 96.93           N  
ATOM    291  CA  ASN A  37      11.845 -13.046  -9.776  1.00 96.93           C  
ATOM    292  C   ASN A  37      10.849 -12.422 -10.749  1.00 96.93           C  
ATOM    293  CB  ASN A  37      12.322 -14.402 -10.302  1.00 96.93           C  
ATOM    294  O   ASN A  37       9.640 -12.452 -10.512  1.00 96.93           O  
ATOM    295  CG  ASN A  37      13.466 -14.974  -9.488  1.00 96.93           C  
ATOM    296  ND2 ASN A  37      13.373 -16.255  -9.154  1.00 96.93           N  
ATOM    297  OD1 ASN A  37      14.425 -14.269  -9.161  1.00 96.93           O  
ATOM    298  N   PRO A  38      11.383 -11.820 -11.832  1.00 96.37           N  
ATOM    299  CA  PRO A  38      10.510 -11.245 -12.858  1.00 96.37           C  
ATOM    300  C   PRO A  38       9.464 -12.235 -13.365  1.00 96.37           C  
ATOM    301  CB  PRO A  38      11.484 -10.861 -13.974  1.00 96.37           C  
ATOM    302  O   PRO A  38       9.789 -13.389 -13.654  1.00 96.37           O  
ATOM    303  CG  PRO A  38      12.786 -10.621 -13.280  1.00 96.37           C  
ATOM    304  CD  PRO A  38      12.916 -11.608 -12.156  1.00 96.37           C  
ATOM    305  N   GLY A  39       8.212 -11.743 -13.406  1.00 94.39           N  
ATOM    306  CA  GLY A  39       7.137 -12.552 -13.957  1.00 94.39           C  
ATOM    307  C   GLY A  39       6.580 -13.558 -12.967  1.00 94.39           C  
ATOM    308  O   GLY A  39       5.710 -14.360 -13.312  1.00 94.39           O  
ATOM    309  N   THR A  40       7.145 -13.539 -11.653  1.00 96.37           N  
ATOM    310  CA  THR A  40       6.688 -14.495 -10.650  1.00 96.37           C  
ATOM    311  C   THR A  40       5.853 -13.798  -9.579  1.00 96.37           C  
ATOM    312  CB  THR A  40       7.873 -15.221  -9.989  1.00 96.37           C  
ATOM    313  O   THR A  40       5.837 -12.568  -9.501  1.00 96.37           O  
ATOM    314  CG2 THR A  40       8.762 -15.888 -11.034  1.00 96.37           C  
ATOM    315  OG1 THR A  40       8.654 -14.274  -9.249  1.00 96.37           O  
ATOM    316  N   GLU A  41       5.237 -14.673  -8.812  1.00 95.82           N  
ATOM    317  CA  GLU A  41       4.378 -14.183  -7.738  1.00 95.82           C  
ATOM    318  C   GLU A  41       4.762 -14.802  -6.398  1.00 95.82           C  
ATOM    319  CB  GLU A  41       2.907 -14.475  -8.050  1.00 95.82           C  
ATOM    320  O   GLU A  41       5.080 -15.992  -6.326  1.00 95.82           O  
ATOM    321  CG  GLU A  41       1.939 -13.941  -7.004  1.00 95.82           C  
ATOM    322  CD  GLU A  41       0.485 -14.255  -7.317  1.00 95.82           C  
ATOM    323  OE1 GLU A  41      -0.027 -15.296  -6.845  1.00 95.82           O  
ATOM    324  OE2 GLU A  41      -0.148 -13.454  -8.041  1.00 95.82           O  
ATOM    325  N   LEU A  42       4.828 -14.008  -5.377  1.00 96.24           N  
ATOM    326  CA  LEU A  42       5.043 -14.421  -3.995  1.00 96.24           C  
ATOM    327  C   LEU A  42       3.727 -14.453  -3.225  1.00 96.24           C  
ATOM    328  CB  LEU A  42       6.031 -13.479  -3.301  1.00 96.24           C  
ATOM    329  O   LEU A  42       2.925 -13.522  -3.322  1.00 96.24           O  
ATOM    330  CG  LEU A  42       6.204 -13.669  -1.793  1.00 96.24           C  
ATOM    331  CD1 LEU A  42       6.955 -14.965  -1.505  1.00 96.24           C  
ATOM    332  CD2 LEU A  42       6.933 -12.476  -1.184  1.00 96.24           C  
ATOM    333  N   GLU A  43       3.527 -15.491  -2.480  1.00 95.31           N  
ATOM    334  CA  GLU A  43       2.388 -15.587  -1.571  1.00 95.31           C  
ATOM    335  C   GLU A  43       2.841 -15.910  -0.150  1.00 95.31           C  
ATOM    336  CB  GLU A  43       1.397 -16.645  -2.061  1.00 95.31           C  
ATOM    337  O   GLU A  43       3.528 -16.908   0.076  1.00 95.31           O  
ATOM    338  CG  GLU A  43       0.097 -16.684  -1.271  1.00 95.31           C  
ATOM    339  CD  GLU A  43      -0.900 -17.699  -1.806  1.00 95.31           C  
ATOM    340  OE1 GLU A  43      -1.067 -18.772  -1.183  1.00 95.31           O  
ATOM    341  OE2 GLU A  43      -1.519 -17.419  -2.856  1.00 95.31           O  
ATOM    342  N   VAL A  44       2.436 -15.065   0.818  1.00 93.61           N  
ATOM    343  CA  VAL A  44       2.804 -15.230   2.221  1.00 93.61           C  
ATOM    344  C   VAL A  44       1.544 -15.281   3.083  1.00 93.61           C  
ATOM    345  CB  VAL A  44       3.733 -14.093   2.702  1.00 93.61           C  
ATOM    346  O   VAL A  44       0.695 -14.390   3.005  1.00 93.61           O  
ATOM    347  CG1 VAL A  44       4.149 -14.313   4.155  1.00 93.61           C  
ATOM    348  CG2 VAL A  44       4.962 -13.991   1.800  1.00 93.61           C  
ATOM    349  N   GLU A  45       1.467 -16.337   3.798  1.00 92.70           N  
ATOM    350  CA  GLU A  45       0.319 -16.463   4.691  1.00 92.70           C  
ATOM    351  C   GLU A  45       0.540 -15.687   5.987  1.00 92.70           C  
ATOM    352  CB  GLU A  45       0.038 -17.935   5.002  1.00 92.70           C  
ATOM    353  O   GLU A  45       1.631 -15.720   6.558  1.00 92.70           O  
ATOM    354  CG  GLU A  45      -0.488 -18.725   3.812  1.00 92.70           C  
ATOM    355  CD  GLU A  45      -0.875 -20.153   4.164  1.00 92.70           C  
ATOM    356  OE1 GLU A  45      -1.850 -20.679   3.580  1.00 92.70           O  
ATOM    357  OE2 GLU A  45      -0.198 -20.750   5.030  1.00 92.70           O  
ATOM    358  N   LEU A  46      -0.604 -14.913   6.434  1.00 90.14           N  
ATOM    359  CA  LEU A  46      -0.572 -14.182   7.696  1.00 90.14           C  
ATOM    360  C   LEU A  46      -1.495 -14.828   8.723  1.00 90.14           C  
ATOM    361  CB  LEU A  46      -0.974 -12.720   7.480  1.00 90.14           C  
ATOM    362  O   LEU A  46      -2.561 -15.339   8.372  1.00 90.14           O  
ATOM    363  CG  LEU A  46      -0.105 -11.914   6.513  1.00 90.14           C  
ATOM    364  CD1 LEU A  46      -0.714 -10.536   6.277  1.00 90.14           C  
ATOM    365  CD2 LEU A  46       1.318 -11.791   7.048  1.00 90.14           C  
ATOM    366  N   SER A  47      -1.002 -14.992   9.877  1.00 89.21           N  
ATOM    367  CA  SER A  47      -1.904 -15.411  10.944  1.00 89.21           C  
ATOM    368  C   SER A  47      -2.960 -14.347  11.225  1.00 89.21           C  
ATOM    369  CB  SER A  47      -1.120 -15.713  12.222  1.00 89.21           C  
ATOM    370  O   SER A  47      -2.794 -13.185  10.848  1.00 89.21           O  
ATOM    371  OG  SER A  47      -0.552 -14.529  12.755  1.00 89.21           O  
ATOM    372  N   PRO A  48      -4.078 -14.715  11.791  1.00 84.29           N  
ATOM    373  CA  PRO A  48      -5.154 -13.781  12.131  1.00 84.29           C  
ATOM    374  C   PRO A  48      -4.650 -12.549  12.879  1.00 84.29           C  
ATOM    375  CB  PRO A  48      -6.079 -14.617  13.019  1.00 84.29           C  
ATOM    376  O   PRO A  48      -5.152 -11.443  12.663  1.00 84.29           O  
ATOM    377  CG  PRO A  48      -5.881 -16.025  12.558  1.00 84.29           C  
ATOM    378  CD  PRO A  48      -4.436 -16.209  12.191  1.00 84.29           C  
ATOM    379  N   GLU A  49      -3.689 -12.758  13.742  1.00 80.02           N  
ATOM    380  CA  GLU A  49      -3.127 -11.666  14.530  1.00 80.02           C  
ATOM    381  C   GLU A  49      -2.253 -10.758  13.671  1.00 80.02           C  
ATOM    382  CB  GLU A  49      -2.317 -12.214  15.708  1.00 80.02           C  
ATOM    383  O   GLU A  49      -2.160  -9.555  13.925  1.00 80.02           O  
ATOM    384  CG  GLU A  49      -3.160 -12.930  16.754  1.00 80.02           C  
ATOM    385  CD  GLU A  49      -2.340 -13.485  17.908  1.00 80.02           C  
ATOM    386  OE1 GLU A  49      -2.935 -13.961  18.901  1.00 80.02           O  
ATOM    387  OE2 GLU A  49      -1.093 -13.442  17.819  1.00 80.02           O  
ATOM    388  N   GLN A  50      -1.726 -11.272  12.506  1.00 85.77           N  
ATOM    389  CA  GLN A  50      -0.813 -10.566  11.613  1.00 85.77           C  
ATOM    390  C   GLN A  50      -1.578  -9.795  10.541  1.00 85.77           C  
ATOM    391  CB  GLN A  50       0.164 -11.544  10.960  1.00 85.77           C  
ATOM    392  O   GLN A  50      -1.060  -8.831   9.974  1.00 85.77           O  
ATOM    393  CG  GLN A  50       1.181 -12.136  11.927  1.00 85.77           C  
ATOM    394  CD  GLN A  50       2.019 -13.234  11.298  1.00 85.77           C  
ATOM    395  NE2 GLN A  50       3.259 -13.369  11.755  1.00 85.77           N  
ATOM    396  OE1 GLN A  50       1.555 -13.956  10.410  1.00 85.77           O  
ATOM    397  N   GLN A  51      -2.900 -10.071  10.363  1.00 83.03           N  
ATOM    398  CA  GLN A  51      -3.699  -9.574   9.248  1.00 83.03           C  
ATOM    399  C   GLN A  51      -4.113  -8.122   9.472  1.00 83.03           C  
ATOM    400  CB  GLN A  51      -4.939 -10.447   9.044  1.00 83.03           C  
ATOM    401  O   GLN A  51      -4.445  -7.412   8.520  1.00 83.03           O  
ATOM    402  CG  GLN A  51      -4.626 -11.853   8.549  1.00 83.03           C  
ATOM    403  CD  GLN A  51      -5.859 -12.732   8.462  1.00 83.03           C  
ATOM    404  NE2 GLN A  51      -5.654 -14.014   8.181  1.00 83.03           N  
ATOM    405  OE1 GLN A  51      -6.987 -12.263   8.646  1.00 83.03           O  
ATOM    406  N   ASN A  52      -3.900  -7.642  10.713  1.00 81.50           N  
ATOM    407  CA  ASN A  52      -4.400  -6.316  11.062  1.00 81.50           C  
ATOM    408  C   ASN A  52      -3.289  -5.270  11.023  1.00 81.50           C  
ATOM    409  CB  ASN A  52      -5.060  -6.338  12.442  1.00 81.50           C  
ATOM    410  O   ASN A  52      -3.563  -4.070  10.973  1.00 81.50           O  
ATOM    411  CG  ASN A  52      -6.349  -7.136  12.460  1.00 81.50           C  
ATOM    412  ND2 ASN A  52      -6.563  -7.893  13.530  1.00 81.50           N  
ATOM    413  OD1 ASN A  52      -7.146  -7.073  11.520  1.00 81.50           O  
ATOM    414  N   ASN A  53      -2.134  -5.778  10.863  1.00 87.89           N  
ATOM    415  CA  ASN A  53      -0.958  -4.917  10.796  1.00 87.89           C  
ATOM    416  C   ASN A  53       0.157  -5.554   9.971  1.00 87.89           C  
ATOM    417  CB  ASN A  53      -0.454  -4.586  12.202  1.00 87.89           C  
ATOM    418  O   ASN A  53       0.784  -6.520  10.408  1.00 87.89           O  
ATOM    419  CG  ASN A  53      -1.502  -3.889  13.048  1.00 87.89           C  
ATOM    420  ND2 ASN A  53      -1.990  -4.577  14.074  1.00 87.89           N  
ATOM    421  OD1 ASN A  53      -1.870  -2.742  12.782  1.00 87.89           O  
ATOM    422  N   ALA A  54       0.338  -5.117   8.792  1.00 90.86           N  
ATOM    423  CA  ALA A  54       1.375  -5.689   7.937  1.00 90.86           C  
ATOM    424  C   ALA A  54       2.060  -4.607   7.107  1.00 90.86           C  
ATOM    425  CB  ALA A  54       0.781  -6.759   7.024  1.00 90.86           C  
ATOM    426  O   ALA A  54       1.416  -3.652   6.667  1.00 90.86           O  
ATOM    427  N   VAL A  55       3.322  -4.722   7.019  1.00 93.58           N  
ATOM    428  CA  VAL A  55       4.138  -3.859   6.171  1.00 93.58           C  
ATOM    429  C   VAL A  55       4.801  -4.690   5.074  1.00 93.58           C  
ATOM    430  CB  VAL A  55       5.209  -3.106   6.991  1.00 93.58           C  
ATOM    431  O   VAL A  55       5.450  -5.699   5.359  1.00 93.58           O  
ATOM    432  CG1 VAL A  55       6.049  -2.207   6.086  1.00 93.58           C  
ATOM    433  CG2 VAL A  55       4.553  -2.288   8.101  1.00 93.58           C  
ATOM    434  N   VAL A  56       4.536  -4.316   3.853  1.00 95.13           N  
ATOM    435  CA  VAL A  56       5.184  -4.971   2.721  1.00 95.13           C  
ATOM    436  C   VAL A  56       6.164  -4.007   2.058  1.00 95.13           C  
ATOM    437  CB  VAL A  56       4.150  -5.474   1.688  1.00 95.13           C  
ATOM    438  O   VAL A  56       5.761  -2.973   1.520  1.00 95.13           O  
ATOM    439  CG1 VAL A  56       4.841  -6.236   0.559  1.00 95.13           C  
ATOM    440  CG2 VAL A  56       3.102  -6.353   2.368  1.00 95.13           C  
ATOM    441  N   GLU A  57       7.401  -4.352   2.093  1.00 96.10           N  
ATOM    442  CA  GLU A  57       8.467  -3.588   1.451  1.00 96.10           C  
ATOM    443  C   GLU A  57       8.997  -4.311   0.216  1.00 96.10           C  
ATOM    444  CB  GLU A  57       9.608  -3.324   2.436  1.00 96.10           C  
ATOM    445  O   GLU A  57       9.441  -5.457   0.304  1.00 96.10           O  
ATOM    446  CG  GLU A  57      10.710  -2.436   1.876  1.00 96.10           C  
ATOM    447  CD  GLU A  57      11.861  -2.223   2.847  1.00 96.10           C  
ATOM    448  OE1 GLU A  57      12.883  -2.938   2.743  1.00 96.10           O  
ATOM    449  OE2 GLU A  57      11.738  -1.335   3.720  1.00 96.10           O  
ATOM    450  N   VAL A  58       8.899  -3.618  -0.850  1.00 96.37           N  
ATOM    451  CA  VAL A  58       9.353  -4.191  -2.113  1.00 96.37           C  
ATOM    452  C   VAL A  58      10.538  -3.391  -2.647  1.00 96.37           C  
ATOM    453  CB  VAL A  58       8.218  -4.225  -3.160  1.00 96.37           C  
ATOM    454  O   VAL A  58      10.414  -2.196  -2.924  1.00 96.37           O  
ATOM    455  CG1 VAL A  58       8.681  -4.926  -4.436  1.00 96.37           C  
ATOM    456  CG2 VAL A  58       6.983  -4.917  -2.586  1.00 96.37           C  
ATOM    457  N   GLN A  59      11.633  -4.045  -2.772  1.00 96.43           N  
ATOM    458  CA  GLN A  59      12.835  -3.400  -3.288  1.00 96.43           C  
ATOM    459  C   GLN A  59      13.276  -4.032  -4.606  1.00 96.43           C  
ATOM    460  CB  GLN A  59      13.968  -3.477  -2.264  1.00 96.43           C  
ATOM    461  O   GLN A  59      13.592  -5.222  -4.655  1.00 96.43           O  
ATOM    462  CG  GLN A  59      15.226  -2.727  -2.681  1.00 96.43           C  
ATOM    463  CD  GLN A  59      16.325  -2.798  -1.637  1.00 96.43           C  
ATOM    464  NE2 GLN A  59      17.438  -2.122  -1.901  1.00 96.43           N  
ATOM    465  OE1 GLN A  59      16.174  -3.454  -0.602  1.00 96.43           O  
ATOM    466  N   CYS A  60      13.207  -3.283  -5.701  1.00 93.77           N  
ATOM    467  CA  CYS A  60      13.706  -3.665  -7.017  1.00 93.77           C  
ATOM    468  C   CYS A  60      14.874  -2.780  -7.437  1.00 93.77           C  
ATOM    469  CB  CYS A  60      12.590  -3.580  -8.059  1.00 93.77           C  
ATOM    470  O   CYS A  60      14.672  -1.653  -7.892  1.00 93.77           O  
ATOM    471  SG  CYS A  60      11.099  -4.491  -7.603  1.00 93.77           S  
ATOM    472  N   GLY A  61      16.227  -3.282  -7.308  1.00 91.70           N  
ATOM    473  CA  GLY A  61      17.363  -2.385  -7.449  1.00 91.70           C  
ATOM    474  C   GLY A  61      17.463  -1.368  -6.328  1.00 91.70           C  
ATOM    475  O   GLY A  61      17.433  -1.730  -5.150  1.00 91.70           O  
ATOM    476  N   ASN A  62      17.417  -0.075  -6.592  1.00 90.73           N  
ATOM    477  CA  ASN A  62      17.537   0.994  -5.605  1.00 90.73           C  
ATOM    478  C   ASN A  62      16.176   1.591  -5.257  1.00 90.73           C  
ATOM    479  CB  ASN A  62      18.483   2.086  -6.110  1.00 90.73           C  
ATOM    480  O   ASN A  62      16.091   2.531  -4.465  1.00 90.73           O  
ATOM    481  CG  ASN A  62      19.917   1.608  -6.226  1.00 90.73           C  
ATOM    482  ND2 ASN A  62      20.620   2.087  -7.245  1.00 90.73           N  
ATOM    483  OD1 ASN A  62      20.388   0.816  -5.406  1.00 90.73           O  
ATOM    484  N   GLU A  63      15.190   1.015  -5.835  1.00 91.89           N  
ATOM    485  CA  GLU A  63      13.845   1.550  -5.643  1.00 91.89           C  
ATOM    486  C   GLU A  63      13.084   0.762  -4.581  1.00 91.89           C  
ATOM    487  CB  GLU A  63      13.069   1.541  -6.962  1.00 91.89           C  
ATOM    488  O   GLU A  63      13.003  -0.466  -4.651  1.00 91.89           O  
ATOM    489  CG  GLU A  63      13.738   2.335  -8.075  1.00 91.89           C  
ATOM    490  CD  GLU A  63      12.962   2.307  -9.382  1.00 91.89           C  
ATOM    491  OE1 GLU A  63      12.700   3.388  -9.956  1.00 91.89           O  
ATOM    492  OE2 GLU A  63      12.611   1.194  -9.835  1.00 91.89           O  
ATOM    493  N   ILE A  64      12.573   1.556  -3.620  1.00 94.56           N  
ATOM    494  CA  ILE A  64      11.883   0.911  -2.509  1.00 94.56           C  
ATOM    495  C   ILE A  64      10.427   1.369  -2.470  1.00 94.56           C  
ATOM    496  CB  ILE A  64      12.575   1.213  -1.161  1.00 94.56           C  
ATOM    497  O   ILE A  64      10.148   2.569  -2.431  1.00 94.56           O  
ATOM    498  CG1 ILE A  64      14.045   0.780  -1.207  1.00 94.56           C  
ATOM    499  CG2 ILE A  64      11.837   0.526  -0.008  1.00 94.56           C  
ATOM    500  CD1 ILE A  64      14.853   1.200   0.013  1.00 94.56           C  
ATOM    501  N   TYR A  65       9.513   0.460  -2.496  1.00 94.08           N  
ATOM    502  CA  TYR A  65       8.077   0.686  -2.376  1.00 94.08           C  
ATOM    503  C   TYR A  65       7.529   0.045  -1.106  1.00 94.08           C  
ATOM    504  CB  TYR A  65       7.342   0.131  -3.600  1.00 94.08           C  
ATOM    505  O   TYR A  65       7.781  -1.132  -0.839  1.00 94.08           O  
ATOM    506  CG  TYR A  65       7.996   0.486  -4.913  1.00 94.08           C  
ATOM    507  CD1 TYR A  65       7.746   1.710  -5.530  1.00 94.08           C  
ATOM    508  CD2 TYR A  65       8.863  -0.402  -5.540  1.00 94.08           C  
ATOM    509  CE1 TYR A  65       8.345   2.040  -6.741  1.00 94.08           C  
ATOM    510  CE2 TYR A  65       9.468  -0.082  -6.752  1.00 94.08           C  
ATOM    511  OH  TYR A  65       9.798   1.462  -8.542  1.00 94.08           O  
ATOM    512  CZ  TYR A  65       9.203   1.140  -7.343  1.00 94.08           C  
ATOM    513  N   ILE A  66       6.811   0.829  -0.374  1.00 95.95           N  
ATOM    514  CA  ILE A  66       6.336   0.314   0.906  1.00 95.95           C  
ATOM    515  C   ILE A  66       4.815   0.423   0.974  1.00 95.95           C  
ATOM    516  CB  ILE A  66       6.982   1.065   2.092  1.00 95.95           C  
ATOM    517  O   ILE A  66       4.251   1.490   0.720  1.00 95.95           O  
ATOM    518  CG1 ILE A  66       8.508   0.935   2.039  1.00 95.95           C  
ATOM    519  CG2 ILE A  66       6.433   0.545   3.423  1.00 95.95           C  
ATOM    520  CD1 ILE A  66       9.233   1.702   3.137  1.00 95.95           C  
ATOM    521  N   PHE A  67       4.145  -0.670   1.309  1.00 94.47           N  
ATOM    522  CA  PHE A  67       2.699  -0.777   1.466  1.00 94.47           C  
ATOM    523  C   PHE A  67       2.340  -1.224   2.878  1.00 94.47           C  
ATOM    524  CB  PHE A  67       2.117  -1.755   0.441  1.00 94.47           C  
ATOM    525  O   PHE A  67       2.822  -2.256   3.350  1.00 94.47           O  
ATOM    526  CG  PHE A  67       2.516  -1.455  -0.978  1.00 94.47           C  
ATOM    527  CD1 PHE A  67       1.736  -0.624  -1.773  1.00 94.47           C  
ATOM    528  CD2 PHE A  67       3.671  -2.006  -1.518  1.00 94.47           C  
ATOM    529  CE1 PHE A  67       2.103  -0.345  -3.088  1.00 94.47           C  
ATOM    530  CE2 PHE A  67       4.044  -1.732  -2.831  1.00 94.47           C  
ATOM    531  CZ  PHE A  67       3.258  -0.902  -3.614  1.00 94.47           C  
ATOM    532  N   ILE A  68       1.523  -0.403   3.512  1.00 91.63           N  
ATOM    533  CA  ILE A  68       1.224  -0.657   4.918  1.00 91.63           C  
ATOM    534  C   ILE A  68      -0.280  -0.850   5.098  1.00 91.63           C  
ATOM    535  CB  ILE A  68       1.728   0.492   5.819  1.00 91.63           C  
ATOM    536  O   ILE A  68      -1.078  -0.039   4.624  1.00 91.63           O  
ATOM    537  CG1 ILE A  68       3.238   0.688   5.639  1.00 91.63           C  
ATOM    538  CG2 ILE A  68       1.383   0.219   7.286  1.00 91.63           C  
ATOM    539  CD1 ILE A  68       3.781   1.951   6.295  1.00 91.63           C  
ATOM    540  N   LEU A  69      -0.626  -1.949   5.735  1.00 89.82           N  
ATOM    541  CA  LEU A  69      -1.956  -2.151   6.300  1.00 89.82           C  
ATOM    542  C   LEU A  69      -1.909  -2.122   7.824  1.00 89.82           C  
ATOM    543  CB  LEU A  69      -2.546  -3.479   5.821  1.00 89.82           C  
ATOM    544  O   LEU A  69      -1.231  -2.945   8.444  1.00 89.82           O  
ATOM    545  CG  LEU A  69      -3.924  -3.848   6.373  1.00 89.82           C  
ATOM    546  CD1 LEU A  69      -4.991  -2.925   5.794  1.00 89.82           C  
ATOM    547  CD2 LEU A  69      -4.249  -5.307   6.070  1.00 89.82           C  
ATOM    548  N   ALA A  70      -2.582  -1.113   8.404  1.00 88.53           N  
ATOM    549  CA  ALA A  70      -2.544  -0.981   9.858  1.00 88.53           C  
ATOM    550  C   ALA A  70      -3.932  -0.684  10.419  1.00 88.53           C  
ATOM    551  CB  ALA A  70      -1.562   0.113  10.268  1.00 88.53           C  
ATOM    552  O   ALA A  70      -4.669   0.136   9.866  1.00 88.53           O  
ATOM    553  N   THR A  71      -4.437  -1.361  11.446  1.00 85.67           N  
ATOM    554  CA  THR A  71      -5.675  -1.066  12.159  1.00 85.67           C  
ATOM    555  C   THR A  71      -5.390  -0.276  13.433  1.00 85.67           C  
ATOM    556  CB  THR A  71      -6.437  -2.357  12.512  1.00 85.67           C  
ATOM    557  O   THR A  71      -6.277   0.395  13.965  1.00 85.67           O  
ATOM    558  CG2 THR A  71      -6.884  -3.094  11.254  1.00 85.67           C  
ATOM    559  OG1 THR A  71      -5.583  -3.215  13.278  1.00 85.67           O  
ATOM    560  N   ASP A  72      -4.122  -0.332  13.938  1.00 88.34           N  
ATOM    561  CA  ASP A  72      -3.663   0.433  15.092  1.00 88.34           C  
ATOM    562  C   ASP A  72      -3.051   1.764  14.661  1.00 88.34           C  
ATOM    563  CB  ASP A  72      -2.647  -0.375  15.902  1.00 88.34           C  
ATOM    564  O   ASP A  72      -1.988   1.791  14.037  1.00 88.34           O  
ATOM    565  CG  ASP A  72      -2.247   0.305  17.200  1.00 88.34           C  
ATOM    566  OD1 ASP A  72      -2.316   1.550  17.282  1.00 88.34           O  
ATOM    567  OD2 ASP A  72      -1.856  -0.411  18.147  1.00 88.34           O  
ATOM    568  N   PRO A  73      -3.660   2.948  14.952  1.00 87.22           N  
ATOM    569  CA  PRO A  73      -3.217   4.277  14.523  1.00 87.22           C  
ATOM    570  C   PRO A  73      -1.829   4.635  15.051  1.00 87.22           C  
ATOM    571  CB  PRO A  73      -4.281   5.209  15.109  1.00 87.22           C  
ATOM    572  O   PRO A  73      -1.078   5.352  14.385  1.00 87.22           O  
ATOM    573  CG  PRO A  73      -5.486   4.345  15.294  1.00 87.22           C  
ATOM    574  CD  PRO A  73      -5.029   2.945  15.586  1.00 87.22           C  
ATOM    575  N   ARG A  74      -1.480   4.176  16.259  1.00 89.87           N  
ATOM    576  CA  ARG A  74      -0.159   4.440  16.819  1.00 89.87           C  
ATOM    577  C   ARG A  74       0.928   3.732  16.018  1.00 89.87           C  
ATOM    578  CB  ARG A  74      -0.099   4.003  18.284  1.00 89.87           C  
ATOM    579  O   ARG A  74       1.945   4.337  15.672  1.00 89.87           O  
ATOM    580  CG  ARG A  74      -0.948   4.852  19.216  1.00 89.87           C  
ATOM    581  CD  ARG A  74      -0.783   4.432  20.670  1.00 89.87           C  
ATOM    582  NE  ARG A  74      -1.653   5.201  21.556  1.00 89.87           N  
ATOM    583  NH1 ARG A  74      -1.313   3.853  23.400  1.00 89.87           N  
ATOM    584  NH2 ARG A  74      -2.694   5.676  23.547  1.00 89.87           N  
ATOM    585  CZ  ARG A  74      -1.884   4.908  22.832  1.00 89.87           C  
ATOM    586  N   LEU A  75       0.750   2.509  15.791  1.00 89.35           N  
ATOM    587  CA  LEU A  75       1.659   1.702  14.985  1.00 89.35           C  
ATOM    588  C   LEU A  75       1.745   2.240  13.560  1.00 89.35           C  
ATOM    589  CB  LEU A  75       1.204   0.241  14.964  1.00 89.35           C  
ATOM    590  O   LEU A  75       2.832   2.307  12.982  1.00 89.35           O  
ATOM    591  CG  LEU A  75       1.456  -0.566  16.239  1.00 89.35           C  
ATOM    592  CD1 LEU A  75       0.780  -1.930  16.146  1.00 89.35           C  
ATOM    593  CD2 LEU A  75       2.952  -0.720  16.488  1.00 89.35           C  
ATOM    594  N   ALA A  76       0.620   2.650  12.972  1.00 89.10           N  
ATOM    595  CA  ALA A  76       0.551   3.219  11.628  1.00 89.10           C  
ATOM    596  C   ALA A  76       1.412   4.475  11.521  1.00 89.10           C  
ATOM    597  CB  ALA A  76      -0.895   3.536  11.257  1.00 89.10           C  
ATOM    598  O   ALA A  76       2.141   4.653  10.542  1.00 89.10           O  
ATOM    599  N   LYS A  77       1.323   5.306  12.581  1.00 91.52           N  
ATOM    600  CA  LYS A  77       2.118   6.530  12.618  1.00 91.52           C  
ATOM    601  C   LYS A  77       3.611   6.216  12.649  1.00 91.52           C  
ATOM    602  CB  LYS A  77       1.737   7.381  13.831  1.00 91.52           C  
ATOM    603  O   LYS A  77       4.396   6.837  11.930  1.00 91.52           O  
ATOM    604  CG  LYS A  77       2.400   8.750  13.859  1.00 91.52           C  
ATOM    605  CD  LYS A  77       1.931   9.574  15.052  1.00 91.52           C  
ATOM    606  CE  LYS A  77       2.634  10.924  15.111  1.00 91.52           C  
ATOM    607  NZ  LYS A  77       2.185  11.731  16.285  1.00 91.52           N  
ATOM    608  N   GLU A  78       3.958   5.323  13.481  1.00 92.41           N  
ATOM    609  CA  GLU A  78       5.353   4.913  13.604  1.00 92.41           C  
ATOM    610  C   GLU A  78       5.883   4.354  12.287  1.00 92.41           C  
ATOM    611  CB  GLU A  78       5.512   3.874  14.718  1.00 92.41           C  
ATOM    612  O   GLU A  78       6.958   4.745  11.828  1.00 92.41           O  
ATOM    613  CG  GLU A  78       6.951   3.442  14.955  1.00 92.41           C  
ATOM    614  CD  GLU A  78       7.082   2.328  15.982  1.00 92.41           C  
ATOM    615  OE1 GLU A  78       8.036   1.523  15.886  1.00 92.41           O  
ATOM    616  OE2 GLU A  78       6.223   2.259  16.889  1.00 92.41           O  
ATOM    617  N   TRP A  79       5.140   3.421  11.713  1.00 92.49           N  
ATOM    618  CA  TRP A  79       5.534   2.802  10.452  1.00 92.49           C  
ATOM    619  C   TRP A  79       5.633   3.843   9.342  1.00 92.49           C  
ATOM    620  CB  TRP A  79       4.539   1.708  10.056  1.00 92.49           C  
ATOM    621  O   TRP A  79       6.553   3.800   8.522  1.00 92.49           O  
ATOM    622  CG  TRP A  79       4.655   0.455  10.870  1.00 92.49           C  
ATOM    623  CD1 TRP A  79       5.709   0.077  11.656  1.00 92.49           C  
ATOM    624  CD2 TRP A  79       3.682  -0.589  10.975  1.00 92.49           C  
ATOM    625  CE2 TRP A  79       4.213  -1.569  11.843  1.00 92.49           C  
ATOM    626  CE3 TRP A  79       2.412  -0.791  10.419  1.00 92.49           C  
ATOM    627  NE1 TRP A  79       5.449  -1.139  12.244  1.00 92.49           N  
ATOM    628  CH2 TRP A  79       2.274  -2.907  11.611  1.00 92.49           C  
ATOM    629  CZ2 TRP A  79       3.515  -2.735  12.168  1.00 92.49           C  
ATOM    630  CZ3 TRP A  79       1.719  -1.951  10.744  1.00 92.49           C  
ATOM    631  N   TRP A  80       4.692   4.702   9.310  1.00 92.74           N  
ATOM    632  CA  TRP A  80       4.662   5.756   8.301  1.00 92.74           C  
ATOM    633  C   TRP A  80       5.908   6.631   8.392  1.00 92.74           C  
ATOM    634  CB  TRP A  80       3.405   6.616   8.458  1.00 92.74           C  
ATOM    635  O   TRP A  80       6.554   6.909   7.379  1.00 92.74           O  
ATOM    636  CG  TRP A  80       3.347   7.785   7.521  1.00 92.74           C  
ATOM    637  CD1 TRP A  80       3.768   9.062   7.769  1.00 92.74           C  
ATOM    638  CD2 TRP A  80       2.831   7.784   6.187  1.00 92.74           C  
ATOM    639  CE2 TRP A  80       2.972   9.096   5.683  1.00 92.74           C  
ATOM    640  CE3 TRP A  80       2.262   6.800   5.366  1.00 92.74           C  
ATOM    641  NE1 TRP A  80       3.546   9.855   6.667  1.00 92.74           N  
ATOM    642  CH2 TRP A  80       2.013   8.468   3.613  1.00 92.74           C  
ATOM    643  CZ2 TRP A  80       2.565   9.450   4.394  1.00 92.74           C  
ATOM    644  CZ3 TRP A  80       1.858   7.154   4.084  1.00 92.74           C  
ATOM    645  N   GLU A  81       6.234   7.099   9.556  1.00 94.55           N  
ATOM    646  CA  GLU A  81       7.384   7.972   9.771  1.00 94.55           C  
ATOM    647  C   GLU A  81       8.681   7.291   9.345  1.00 94.55           C  
ATOM    648  CB  GLU A  81       7.470   8.395  11.240  1.00 94.55           C  
ATOM    649  O   GLU A  81       9.529   7.910   8.697  1.00 94.55           O  
ATOM    650  CG  GLU A  81       6.366   9.351  11.670  1.00 94.55           C  
ATOM    651  CD  GLU A  81       6.315  10.622  10.837  1.00 94.55           C  
ATOM    652  OE1 GLU A  81       5.218  10.992  10.361  1.00 94.55           O  
ATOM    653  OE2 GLU A  81       7.381  11.253  10.659  1.00 94.55           O  
ATOM    654  N   LYS A  82       8.817   6.029   9.662  1.00 93.33           N  
ATOM    655  CA  LYS A  82      10.012   5.271   9.302  1.00 93.33           C  
ATOM    656  C   LYS A  82      10.072   5.022   7.797  1.00 93.33           C  
ATOM    657  CB  LYS A  82      10.052   3.941  10.055  1.00 93.33           C  
ATOM    658  O   LYS A  82      11.122   5.199   7.175  1.00 93.33           O  
ATOM    659  CG  LYS A  82      10.424   4.073  11.524  1.00 93.33           C  
ATOM    660  CD  LYS A  82      10.471   2.715  12.213  1.00 93.33           C  
ATOM    661  CE  LYS A  82      10.748   2.852  13.704  1.00 93.33           C  
ATOM    662  NZ  LYS A  82      10.766   1.525  14.389  1.00 93.33           N  
ATOM    663  N   ALA A  83       8.940   4.640   7.207  1.00 93.79           N  
ATOM    664  CA  ALA A  83       8.843   4.257   5.801  1.00 93.79           C  
ATOM    665  C   ALA A  83       9.025   5.467   4.889  1.00 93.79           C  
ATOM    666  CB  ALA A  83       7.502   3.582   5.524  1.00 93.79           C  
ATOM    667  O   ALA A  83       9.618   5.358   3.813  1.00 93.79           O  
ATOM    668  N   LYS A  84       8.547   6.689   5.297  1.00 93.00           N  
ATOM    669  CA  LYS A  84       8.568   7.874   4.445  1.00 93.00           C  
ATOM    670  C   LYS A  84       9.997   8.349   4.199  1.00 93.00           C  
ATOM    671  CB  LYS A  84       7.743   9.000   5.071  1.00 93.00           C  
ATOM    672  O   LYS A  84      10.267   9.039   3.214  1.00 93.00           O  
ATOM    673  CG  LYS A  84       8.310   9.529   6.381  1.00 93.00           C  
ATOM    674  CD  LYS A  84       7.444  10.642   6.955  1.00 93.00           C  
ATOM    675  CE  LYS A  84       8.051  11.225   8.225  1.00 93.00           C  
ATOM    676  NZ  LYS A  84       7.229  12.348   8.767  1.00 93.00           N  
ATOM    677  N   GLN A  85      11.013   8.004   5.006  1.00 91.73           N  
ATOM    678  CA  GLN A  85      12.403   8.427   4.879  1.00 91.73           C  
ATOM    679  C   GLN A  85      13.099   7.697   3.734  1.00 91.73           C  
ATOM    680  CB  GLN A  85      13.158   8.190   6.188  1.00 91.73           C  
ATOM    681  O   GLN A  85      14.051   8.217   3.147  1.00 91.73           O  
ATOM    682  CG  GLN A  85      12.676   9.059   7.342  1.00 91.73           C  
ATOM    683  CD  GLN A  85      13.401   8.763   8.642  1.00 91.73           C  
ATOM    684  NE2 GLN A  85      12.822   9.198   9.756  1.00 91.73           N  
ATOM    685  OE1 GLN A  85      14.471   8.147   8.645  1.00 91.73           O  
ATOM    686  N   LYS A  86      12.620   6.609   3.289  1.00 93.10           N  
ATOM    687  CA  LYS A  86      13.387   5.818   2.331  1.00 93.10           C  
ATOM    688  C   LYS A  86      12.513   5.368   1.164  1.00 93.10           C  
ATOM    689  CB  LYS A  86      14.012   4.602   3.017  1.00 93.10           C  
ATOM    690  O   LYS A  86      13.025   4.959   0.120  1.00 93.10           O  
ATOM    691  CG  LYS A  86      12.999   3.669   3.664  1.00 93.10           C  
ATOM    692  CD  LYS A  86      13.683   2.504   4.369  1.00 93.10           C  
ATOM    693  CE  LYS A  86      12.673   1.584   5.040  1.00 93.10           C  
ATOM    694  NZ  LYS A  86      13.341   0.471   5.778  1.00 93.10           N  
ATOM    695  N   ALA A  87      11.118   5.464   1.201  1.00 94.04           N  
ATOM    696  CA  ALA A  87      10.215   4.908   0.197  1.00 94.04           C  
ATOM    697  C   ALA A  87      10.100   5.836  -1.010  1.00 94.04           C  
ATOM    698  CB  ALA A  87       8.837   4.653   0.802  1.00 94.04           C  
ATOM    699  O   ALA A  87       9.955   7.051  -0.854  1.00 94.04           O  
ATOM    700  N   LYS A  88      10.300   5.295  -2.154  1.00 92.93           N  
ATOM    701  CA  LYS A  88       9.964   6.011  -3.381  1.00 92.93           C  
ATOM    702  C   LYS A  88       8.458   6.230  -3.495  1.00 92.93           C  
ATOM    703  CB  LYS A  88      10.477   5.250  -4.605  1.00 92.93           C  
ATOM    704  O   LYS A  88       8.010   7.314  -3.877  1.00 92.93           O  
ATOM    705  CG  LYS A  88      10.407   6.043  -5.901  1.00 92.93           C  
ATOM    706  CD  LYS A  88      11.128   5.324  -7.035  1.00 92.93           C  
ATOM    707  CE  LYS A  88      11.110   6.144  -8.318  1.00 92.93           C  
ATOM    708  NZ  LYS A  88      11.873   5.474  -9.414  1.00 92.93           N  
ATOM    709  N   ILE A  89       7.648   5.307  -3.187  1.00 94.78           N  
ATOM    710  CA  ILE A  89       6.196   5.365  -3.058  1.00 94.78           C  
ATOM    711  C   ILE A  89       5.768   4.709  -1.747  1.00 94.78           C  
ATOM    712  CB  ILE A  89       5.495   4.683  -4.253  1.00 94.78           C  
ATOM    713  O   ILE A  89       6.173   3.583  -1.448  1.00 94.78           O  
ATOM    714  CG1 ILE A  89       5.895   5.364  -5.567  1.00 94.78           C  
ATOM    715  CG2 ILE A  89       3.975   4.698  -4.068  1.00 94.78           C  
ATOM    716  CD1 ILE A  89       5.524   6.839  -5.637  1.00 94.78           C  
ATOM    717  N   LEU A  90       4.966   5.352  -0.966  1.00 95.86           N  
ATOM    718  CA  LEU A  90       4.457   4.849   0.305  1.00 95.86           C  
ATOM    719  C   LEU A  90       2.933   4.910   0.344  1.00 95.86           C  
ATOM    720  CB  LEU A  90       5.041   5.650   1.472  1.00 95.86           C  
ATOM    721  O   LEU A  90       2.345   5.971   0.126  1.00 95.86           O  
ATOM    722  CG  LEU A  90       4.505   5.309   2.864  1.00 95.86           C  
ATOM    723  CD1 LEU A  90       4.788   3.848   3.197  1.00 95.86           C  
ATOM    724  CD2 LEU A  90       5.118   6.231   3.913  1.00 95.86           C  
ATOM    725  N   VAL A  91       2.341   3.796   0.492  1.00 94.54           N  
ATOM    726  CA  VAL A  91       0.890   3.712   0.625  1.00 94.54           C  
ATOM    727  C   VAL A  91       0.530   3.107   1.980  1.00 94.54           C  
ATOM    728  CB  VAL A  91       0.263   2.878  -0.515  1.00 94.54           C  
ATOM    729  O   VAL A  91       1.051   2.055   2.355  1.00 94.54           O  
ATOM    730  CG1 VAL A  91      -1.259   2.856  -0.393  1.00 94.54           C  
ATOM    731  CG2 VAL A  91       0.686   3.431  -1.875  1.00 94.54           C  
ATOM    732  N   ILE A  92      -0.349   3.764   2.766  1.00 92.60           N  
ATOM    733  CA  ILE A  92      -0.809   3.209   4.034  1.00 92.60           C  
ATOM    734  C   ILE A  92      -2.331   3.299   4.114  1.00 92.60           C  
ATOM    735  CB  ILE A  92      -0.165   3.935   5.236  1.00 92.60           C  
ATOM    736  O   ILE A  92      -2.922   4.305   3.714  1.00 92.60           O  
ATOM    737  CG1 ILE A  92      -0.588   3.270   6.551  1.00 92.60           C  
ATOM    738  CG2 ILE A  92      -0.533   5.421   5.230  1.00 92.60           C  
ATOM    739  CD1 ILE A  92       0.206   3.735   7.764  1.00 92.60           C  
ATOM    740  N   VAL A  93      -2.886   2.248   4.510  1.00 89.72           N  
ATOM    741  CA  VAL A  93      -4.313   2.207   4.813  1.00 89.72           C  
ATOM    742  C   VAL A  93      -4.517   1.996   6.312  1.00 89.72           C  
ATOM    743  CB  VAL A  93      -5.031   1.096   4.016  1.00 89.72           C  
ATOM    744  O   VAL A  93      -4.073   0.990   6.870  1.00 89.72           O  
ATOM    745  CG1 VAL A  93      -6.529   1.098   4.315  1.00 89.72           C  
ATOM    746  CG2 VAL A  93      -4.783   1.269   2.518  1.00 89.72           C  
ATOM    747  N   VAL A  94      -5.162   2.936   6.966  1.00 88.40           N  
ATOM    748  CA  VAL A  94      -5.414   2.843   8.400  1.00 88.40           C  
ATOM    749  C   VAL A  94      -6.843   3.289   8.704  1.00 88.40           C  
ATOM    750  CB  VAL A  94      -4.408   3.690   9.211  1.00 88.40           C  
ATOM    751  O   VAL A  94      -7.232   4.412   8.373  1.00 88.40           O  
ATOM    752  CG1 VAL A  94      -4.480   5.158   8.795  1.00 88.40           C  
ATOM    753  CG2 VAL A  94      -4.670   3.541  10.708  1.00 88.40           C  
ATOM    754  N   ASN A  95      -7.709   2.424   9.226  1.00 83.90           N  
ATOM    755  CA  ASN A  95      -9.065   2.722   9.675  1.00 83.90           C  
ATOM    756  C   ASN A  95      -9.856   3.472   8.607  1.00 83.90           C  
ATOM    757  CB  ASN A  95      -9.035   3.527  10.976  1.00 83.90           C  
ATOM    758  O   ASN A  95     -10.482   4.494   8.895  1.00 83.90           O  
ATOM    759  CG  ASN A  95      -8.575   2.702  12.162  1.00 83.90           C  
ATOM    760  ND2 ASN A  95      -7.919   3.351  13.117  1.00 83.90           N  
ATOM    761  OD1 ASN A  95      -8.807   1.492  12.219  1.00 83.90           O  
ATOM    762  N   GLY A  96      -9.743   3.018   7.330  1.00 81.88           N  
ATOM    763  CA  GLY A  96     -10.613   3.599   6.320  1.00 81.88           C  
ATOM    764  C   GLY A  96     -10.039   4.853   5.688  1.00 81.88           C  
ATOM    765  O   GLY A  96     -10.753   5.595   5.010  1.00 81.88           O  
ATOM    766  N   ARG A  97      -8.754   5.077   6.020  1.00 90.64           N  
ATOM    767  CA  ARG A  97      -8.016   6.202   5.456  1.00 90.64           C  
ATOM    768  C   ARG A  97      -6.835   5.718   4.621  1.00 90.64           C  
ATOM    769  CB  ARG A  97      -7.526   7.135   6.565  1.00 90.64           C  
ATOM    770  O   ARG A  97      -6.031   4.906   5.085  1.00 90.64           O  
ATOM    771  CG  ARG A  97      -6.930   8.438   6.056  1.00 90.64           C  
ATOM    772  CD  ARG A  97      -6.385   9.291   7.193  1.00 90.64           C  
ATOM    773  NE  ARG A  97      -7.443   9.706   8.111  1.00 90.64           N  
ATOM    774  NH1 ARG A  97      -6.010  10.292   9.825  1.00 90.64           N  
ATOM    775  NH2 ARG A  97      -8.275  10.521  10.090  1.00 90.64           N  
ATOM    776  CZ  ARG A  97      -7.240  10.172   9.340  1.00 90.64           C  
ATOM    777  N   VAL A  98      -6.820   6.165   3.405  1.00 92.65           N  
ATOM    778  CA  VAL A  98      -5.703   5.868   2.514  1.00 92.65           C  
ATOM    779  C   VAL A  98      -4.777   7.079   2.425  1.00 92.65           C  
ATOM    780  CB  VAL A  98      -6.192   5.466   1.105  1.00 92.65           C  
ATOM    781  O   VAL A  98      -5.233   8.200   2.189  1.00 92.65           O  
ATOM    782  CG1 VAL A  98      -5.008   5.218   0.172  1.00 92.65           C  
ATOM    783  CG2 VAL A  98      -7.082   4.227   1.183  1.00 92.65           C  
ATOM    784  N   ARG A  99      -3.540   6.828   2.716  1.00 94.75           N  
ATOM    785  CA  ARG A  99      -2.516   7.856   2.555  1.00 94.75           C  
ATOM    786  C   ARG A  99      -1.444   7.410   1.567  1.00 94.75           C  
ATOM    787  CB  ARG A  99      -1.877   8.195   3.904  1.00 94.75           C  
ATOM    788  O   ARG A  99      -0.972   6.273   1.626  1.00 94.75           O  
ATOM    789  CG  ARG A  99      -2.840   8.819   4.902  1.00 94.75           C  
ATOM    790  CD  ARG A  99      -2.195   9.000   6.269  1.00 94.75           C  
ATOM    791  NE  ARG A  99      -1.164  10.033   6.246  1.00 94.75           N  
ATOM    792  NH1 ARG A  99      -0.380   9.589   8.373  1.00 94.75           N  
ATOM    793  NH2 ARG A  99       0.575  11.253   7.119  1.00 94.75           N  
ATOM    794  CZ  ARG A  99      -0.325  10.290   7.246  1.00 94.75           C  
ATOM    795  N   VAL A 100      -1.138   8.295   0.689  1.00 95.93           N  
ATOM    796  CA  VAL A 100      -0.105   8.024  -0.305  1.00 95.93           C  
ATOM    797  C   VAL A 100       0.954   9.123  -0.265  1.00 95.93           C  
ATOM    798  CB  VAL A 100      -0.701   7.910  -1.726  1.00 95.93           C  
ATOM    799  O   VAL A 100       0.623  10.311  -0.242  1.00 95.93           O  
ATOM    800  CG1 VAL A 100       0.388   7.574  -2.743  1.00 95.93           C  
ATOM    801  CG2 VAL A 100      -1.808   6.858  -1.757  1.00 95.93           C  
ATOM    802  N   ARG A 101       2.168   8.742  -0.193  1.00 96.58           N  
ATOM    803  CA  ARG A 101       3.280   9.681  -0.301  1.00 96.58           C  
ATOM    804  C   ARG A 101       4.103   9.412  -1.556  1.00 96.58           C  
ATOM    805  CB  ARG A 101       4.173   9.602   0.939  1.00 96.58           C  
ATOM    806  O   ARG A 101       4.443   8.263  -1.848  1.00 96.58           O  
ATOM    807  CG  ARG A 101       5.333  10.585   0.925  1.00 96.58           C  
ATOM    808  CD  ARG A 101       6.189  10.464   2.178  1.00 96.58           C  
ATOM    809  NE  ARG A 101       7.344  11.356   2.130  1.00 96.58           N  
ATOM    810  NH1 ARG A 101       8.721   9.852   1.045  1.00 96.58           N  
ATOM    811  NH2 ARG A 101       9.504  11.932   1.603  1.00 96.58           N  
ATOM    812  CZ  ARG A 101       8.520  11.045   1.593  1.00 96.58           C  
ATOM    813  N   ASN A 102       4.355  10.512  -2.271  1.00 96.13           N  
ATOM    814  CA  ASN A 102       5.178  10.432  -3.473  1.00 96.13           C  
ATOM    815  C   ASN A 102       6.611  10.882  -3.202  1.00 96.13           C  
ATOM    816  CB  ASN A 102       4.564  11.265  -4.600  1.00 96.13           C  
ATOM    817  O   ASN A 102       6.881  12.079  -3.099  1.00 96.13           O  
ATOM    818  CG  ASN A 102       5.369  11.194  -5.883  1.00 96.13           C  
ATOM    819  ND2 ASN A 102       5.016  12.031  -6.851  1.00 96.13           N  
ATOM    820  OD1 ASN A 102       6.299  10.393  -6.004  1.00 96.13           O  
ATOM    821  N   GLY A 103       7.541   9.866  -3.051  1.00 94.39           N  
ATOM    822  CA  GLY A 103       8.942  10.149  -2.787  1.00 94.39           C  
ATOM    823  C   GLY A 103       9.782  10.234  -4.047  1.00 94.39           C  
ATOM    824  O   GLY A 103      11.008  10.342  -3.977  1.00 94.39           O  
ATOM    825  N   THR A 104       9.158  10.207  -5.185  1.00 92.55           N  
ATOM    826  CA  THR A 104       9.848  10.284  -6.468  1.00 92.55           C  
ATOM    827  C   THR A 104      10.131  11.736  -6.843  1.00 92.55           C  
ATOM    828  CB  THR A 104       9.027   9.614  -7.585  1.00 92.55           C  
ATOM    829  O   THR A 104       9.762  12.656  -6.109  1.00 92.55           O  
ATOM    830  CG2 THR A 104       8.493   8.258  -7.136  1.00 92.55           C  
ATOM    831  OG1 THR A 104       7.923  10.459  -7.931  1.00 92.55           O  
ATOM    832  N   ASP A 105      10.837  11.922  -8.006  1.00 93.57           N  
ATOM    833  CA  ASP A 105      11.155  13.264  -8.482  1.00 93.57           C  
ATOM    834  C   ASP A 105      10.140  13.734  -9.522  1.00 93.57           C  
ATOM    835  CB  ASP A 105      12.567  13.304  -9.070  1.00 93.57           C  
ATOM    836  O   ASP A 105      10.358  14.740 -10.199  1.00 93.57           O  
ATOM    837  CG  ASP A 105      12.768  12.308 -10.200  1.00 93.57           C  
ATOM    838  OD1 ASP A 105      11.926  11.399 -10.368  1.00 93.57           O  
ATOM    839  OD2 ASP A 105      13.777  12.433 -10.926  1.00 93.57           O  
ATOM    840  N   ARG A 106       9.008  12.994  -9.731  1.00 94.89           N  
ATOM    841  CA  ARG A 106       7.959  13.329 -10.690  1.00 94.89           C  
ATOM    842  C   ARG A 106       6.577  13.164 -10.068  1.00 94.89           C  
ATOM    843  CB  ARG A 106       8.078  12.458 -11.943  1.00 94.89           C  
ATOM    844  O   ARG A 106       6.414  12.438  -9.086  1.00 94.89           O  
ATOM    845  CG  ARG A 106       7.973  10.966 -11.668  1.00 94.89           C  
ATOM    846  CD  ARG A 106       8.318  10.141 -12.900  1.00 94.89           C  
ATOM    847  NE  ARG A 106       9.762   9.999 -13.066  1.00 94.89           N  
ATOM    848  NH1 ARG A 106       9.631   8.952 -15.121  1.00 94.89           N  
ATOM    849  NH2 ARG A 106      11.675   9.360 -14.165  1.00 94.89           N  
ATOM    850  CZ  ARG A 106      10.353   9.437 -14.117  1.00 94.89           C  
ATOM    851  N   PRO A 107       5.556  13.854 -10.751  1.00 96.59           N  
ATOM    852  CA  PRO A 107       4.189  13.681 -10.254  1.00 96.59           C  
ATOM    853  C   PRO A 107       3.649  12.273 -10.491  1.00 96.59           C  
ATOM    854  CB  PRO A 107       3.390  14.714 -11.053  1.00 96.59           C  
ATOM    855  O   PRO A 107       4.023  11.621 -11.469  1.00 96.59           O  
ATOM    856  CG  PRO A 107       4.415  15.665 -11.581  1.00 96.59           C  
ATOM    857  CD  PRO A 107       5.719  14.932 -11.720  1.00 96.59           C  
ATOM    858  N   CYS A 108       2.868  11.806  -9.537  1.00 96.95           N  
ATOM    859  CA  CYS A 108       2.231  10.498  -9.650  1.00 96.95           C  
ATOM    860  C   CYS A 108       0.716  10.636  -9.744  1.00 96.95           C  
ATOM    861  CB  CYS A 108       2.599   9.617  -8.457  1.00 96.95           C  
ATOM    862  O   CYS A 108       0.125  11.499  -9.091  1.00 96.95           O  
ATOM    863  SG  CYS A 108       4.355   9.203  -8.372  1.00 96.95           S  
ATOM    864  N   ARG A 109       0.196   9.889 -10.645  1.00 97.54           N  
ATOM    865  CA  ARG A 109      -1.255   9.742 -10.689  1.00 97.54           C  
ATOM    866  C   ARG A 109      -1.723   8.633  -9.753  1.00 97.54           C  
ATOM    867  CB  ARG A 109      -1.723   9.455 -12.118  1.00 97.54           C  
ATOM    868  O   ARG A 109      -1.276   7.489  -9.866  1.00 97.54           O  
ATOM    869  CG  ARG A 109      -3.235   9.416 -12.275  1.00 97.54           C  
ATOM    870  CD  ARG A 109      -3.645   9.118 -13.710  1.00 97.54           C  
ATOM    871  NE  ARG A 109      -3.260  10.197 -14.616  1.00 97.54           N  
ATOM    872  NH1 ARG A 109      -3.703   9.011 -16.548  1.00 97.54           N  
ATOM    873  NH2 ARG A 109      -2.924  11.163 -16.672  1.00 97.54           N  
ATOM    874  CZ  ARG A 109      -3.297  10.121 -15.943  1.00 97.54           C  
ATOM    875  N   VAL A 110      -2.573   8.987  -8.800  1.00 96.72           N  
ATOM    876  CA  VAL A 110      -3.076   8.024  -7.825  1.00 96.72           C  
ATOM    877  C   VAL A 110      -4.573   7.810  -8.037  1.00 96.72           C  
ATOM    878  CB  VAL A 110      -2.803   8.487  -6.377  1.00 96.72           C  
ATOM    879  O   VAL A 110      -5.352   8.766  -8.020  1.00 96.72           O  
ATOM    880  CG1 VAL A 110      -3.360   7.479  -5.374  1.00 96.72           C  
ATOM    881  CG2 VAL A 110      -1.306   8.694  -6.156  1.00 96.72           C  
ATOM    882  N   ARG A 111      -4.956   6.512  -8.288  1.00 96.26           N  
ATOM    883  CA  ARG A 111      -6.356   6.121  -8.408  1.00 96.26           C  
ATOM    884  C   ARG A 111      -6.794   5.279  -7.214  1.00 96.26           C  
ATOM    885  CB  ARG A 111      -6.588   5.347  -9.708  1.00 96.26           C  
ATOM    886  O   ARG A 111      -6.166   4.267  -6.897  1.00 96.26           O  
ATOM    887  CG  ARG A 111      -6.455   6.195 -10.962  1.00 96.26           C  
ATOM    888  CD  ARG A 111      -6.721   5.385 -12.223  1.00 96.26           C  
ATOM    889  NE  ARG A 111      -5.654   4.422 -12.480  1.00 96.26           N  
ATOM    890  NH1 ARG A 111      -6.667   3.481 -14.331  1.00 96.26           N  
ATOM    891  NH2 ARG A 111      -4.630   2.709 -13.617  1.00 96.26           N  
ATOM    892  CZ  ARG A 111      -5.653   3.539 -13.476  1.00 96.26           C  
ATOM    893  N   VAL A 112      -7.754   5.728  -6.501  1.00 94.37           N  
ATOM    894  CA  VAL A 112      -8.322   5.003  -5.370  1.00 94.37           C  
ATOM    895  C   VAL A 112      -9.708   4.478  -5.735  1.00 94.37           C  
ATOM    896  CB  VAL A 112      -8.404   5.892  -4.109  1.00 94.37           C  
ATOM    897  O   VAL A 112     -10.623   5.259  -6.006  1.00 94.37           O  
ATOM    898  CG1 VAL A 112      -8.958   5.101  -2.925  1.00 94.37           C  
ATOM    899  CG2 VAL A 112      -7.030   6.469  -3.773  1.00 94.37           C  
ATOM    900  N   THR A 113      -9.784   3.128  -5.886  1.00 93.00           N  
ATOM    901  CA  THR A 113     -11.049   2.457  -6.169  1.00 93.00           C  
ATOM    902  C   THR A 113     -11.615   1.815  -4.905  1.00 93.00           C  
ATOM    903  CB  THR A 113     -10.880   1.385  -7.262  1.00 93.00           C  
ATOM    904  O   THR A 113     -10.964   0.969  -4.288  1.00 93.00           O  
ATOM    905  CG2 THR A 113     -12.223   0.767  -7.637  1.00 93.00           C  
ATOM    906  OG1 THR A 113     -10.301   1.985  -8.426  1.00 93.00           O  
ATOM    907  N   ALA A 114     -12.788   2.252  -4.426  1.00 89.51           N  
ATOM    908  CA  ALA A 114     -13.474   1.716  -3.253  1.00 89.51           C  
ATOM    909  C   ALA A 114     -14.988   1.807  -3.414  1.00 89.51           C  
ATOM    910  CB  ALA A 114     -13.030   2.456  -1.993  1.00 89.51           C  
ATOM    911  O   ALA A 114     -15.512   2.834  -3.852  1.00 89.51           O  
ATOM    912  N   GLY A 115     -15.734   0.597  -3.129  1.00 84.78           N  
ATOM    913  CA  GLY A 115     -17.187   0.638  -3.149  1.00 84.78           C  
ATOM    914  C   GLY A 115     -17.758   0.920  -4.526  1.00 84.78           C  
ATOM    915  O   GLY A 115     -18.809   1.552  -4.651  1.00 84.78           O  
ATOM    916  N   GLY A 116     -16.944   0.532  -5.683  1.00 86.03           N  
ATOM    917  CA  GLY A 116     -17.421   0.674  -7.050  1.00 86.03           C  
ATOM    918  C   GLY A 116     -17.148   2.045  -7.638  1.00 86.03           C  
ATOM    919  O   GLY A 116     -17.513   2.320  -8.783  1.00 86.03           O  
ATOM    920  N   GLU A 117     -16.522   2.971  -6.816  1.00 90.85           N  
ATOM    921  CA  GLU A 117     -16.141   4.310  -7.257  1.00 90.85           C  
ATOM    922  C   GLU A 117     -14.626   4.439  -7.387  1.00 90.85           C  
ATOM    923  CB  GLU A 117     -16.678   5.368  -6.289  1.00 90.85           C  
ATOM    924  O   GLU A 117     -13.879   3.861  -6.595  1.00 90.85           O  
ATOM    925  CG  GLU A 117     -18.197   5.444  -6.242  1.00 90.85           C  
ATOM    926  CD  GLU A 117     -18.715   6.523  -5.304  1.00 90.85           C  
ATOM    927  OE1 GLU A 117     -19.776   7.121  -5.593  1.00 90.85           O  
ATOM    928  OE2 GLU A 117     -18.054   6.773  -4.271  1.00 90.85           O  
ATOM    929  N   THR A 118     -14.226   5.157  -8.502  1.00 94.01           N  
ATOM    930  CA  THR A 118     -12.810   5.446  -8.698  1.00 94.01           C  
ATOM    931  C   THR A 118     -12.553   6.950  -8.652  1.00 94.01           C  
ATOM    932  CB  THR A 118     -12.304   4.877 -10.037  1.00 94.01           C  
ATOM    933  O   THR A 118     -13.198   7.717  -9.370  1.00 94.01           O  
ATOM    934  CG2 THR A 118     -10.825   5.190 -10.244  1.00 94.01           C  
ATOM    935  OG1 THR A 118     -12.485   3.456 -10.044  1.00 94.01           O  
ATOM    936  N   ARG A 119     -11.691   7.330  -7.692  1.00 94.64           N  
ATOM    937  CA  ARG A 119     -11.239   8.716  -7.621  1.00 94.64           C  
ATOM    938  C   ARG A 119      -9.779   8.839  -8.043  1.00 94.64           C  
ATOM    939  CB  ARG A 119     -11.424   9.270  -6.206  1.00 94.64           C  
ATOM    940  O   ARG A 119      -8.946   8.015  -7.660  1.00 94.64           O  
ATOM    941  CG  ARG A 119     -12.872   9.309  -5.744  1.00 94.64           C  
ATOM    942  CD  ARG A 119     -13.000   9.879  -4.339  1.00 94.64           C  
ATOM    943  NE  ARG A 119     -12.493   8.951  -3.332  1.00 94.64           N  
ATOM    944  NH1 ARG A 119     -13.066  10.273  -1.526  1.00 94.64           N  
ATOM    945  NH2 ARG A 119     -12.045   8.248  -1.192  1.00 94.64           N  
ATOM    946  CZ  ARG A 119     -12.536   9.160  -2.019  1.00 94.64           C  
ATOM    947  N   GLU A 120      -9.481   9.861  -8.841  1.00 96.74           N  
ATOM    948  CA  GLU A 120      -8.132  10.078  -9.356  1.00 96.74           C  
ATOM    949  C   GLU A 120      -7.527  11.362  -8.796  1.00 96.74           C  
ATOM    950  CB  GLU A 120      -8.142  10.125 -10.886  1.00 96.74           C  
ATOM    951  O   GLU A 120      -8.204  12.389  -8.715  1.00 96.74           O  
ATOM    952  CG  GLU A 120      -6.755  10.189 -11.508  1.00 96.74           C  
ATOM    953  CD  GLU A 120      -6.778  10.173 -13.029  1.00 96.74           C  
ATOM    954  OE1 GLU A 120      -6.452  11.208 -13.652  1.00 96.74           O  
ATOM    955  OE2 GLU A 120      -7.127   9.116 -13.601  1.00 96.74           O  
ATOM    956  N   TYR A 121      -6.227  11.238  -8.363  1.00 96.85           N  
ATOM    957  CA  TYR A 121      -5.498  12.361  -7.784  1.00 96.85           C  
ATOM    958  C   TYR A 121      -4.107  12.480  -8.394  1.00 96.85           C  
ATOM    959  CB  TYR A 121      -5.390  12.206  -6.264  1.00 96.85           C  
ATOM    960  O   TYR A 121      -3.512  11.478  -8.800  1.00 96.85           O  
ATOM    961  CG  TYR A 121      -6.716  11.970  -5.582  1.00 96.85           C  
ATOM    962  CD1 TYR A 121      -7.467  13.035  -5.090  1.00 96.85           C  
ATOM    963  CD2 TYR A 121      -7.219  10.683  -5.428  1.00 96.85           C  
ATOM    964  CE1 TYR A 121      -8.689  12.822  -4.459  1.00 96.85           C  
ATOM    965  CE2 TYR A 121      -8.439  10.458  -4.799  1.00 96.85           C  
ATOM    966  OH  TYR A 121     -10.374  11.316  -3.695  1.00 96.85           O  
ATOM    967  CZ  TYR A 121      -9.166  11.532  -4.319  1.00 96.85           C  
ATOM    968  N   THR A 122      -3.682  13.785  -8.506  1.00 96.91           N  
ATOM    969  CA  THR A 122      -2.271  14.010  -8.801  1.00 96.91           C  
ATOM    970  C   THR A 122      -1.487  14.284  -7.520  1.00 96.91           C  
ATOM    971  CB  THR A 122      -2.085  15.183  -9.780  1.00 96.91           C  
ATOM    972  O   THR A 122      -1.838  15.181  -6.752  1.00 96.91           O  
ATOM    973  CG2 THR A 122      -0.608  15.424 -10.077  1.00 96.91           C  
ATOM    974  OG1 THR A 122      -2.765  14.887 -11.006  1.00 96.91           O  
ATOM    975  N   VAL A 123      -0.461  13.501  -7.193  1.00 96.89           N  
ATOM    976  CA  VAL A 123       0.409  13.683  -6.036  1.00 96.89           C  
ATOM    977  C   VAL A 123       1.788  14.151  -6.494  1.00 96.89           C  
ATOM    978  CB  VAL A 123       0.536  12.382  -5.210  1.00 96.89           C  
ATOM    979  O   VAL A 123       2.498  13.424  -7.193  1.00 96.89           O  
ATOM    980  CG1 VAL A 123       1.334  12.630  -3.932  1.00 96.89           C  
ATOM    981  CG2 VAL A 123      -0.847  11.824  -4.881  1.00 96.89           C  
ATOM    982  N   ASN A 124       2.148  15.447  -6.180  1.00 96.90           N  
ATOM    983  CA  ASN A 124       3.430  16.021  -6.574  1.00 96.90           C  
ATOM    984  C   ASN A 124       4.573  15.478  -5.721  1.00 96.90           C  
ATOM    985  CB  ASN A 124       3.383  17.548  -6.490  1.00 96.90           C  
ATOM    986  O   ASN A 124       4.347  14.978  -4.618  1.00 96.90           O  
ATOM    987  CG  ASN A 124       2.398  18.157  -7.468  1.00 96.90           C  
ATOM    988  ND2 ASN A 124       1.583  19.087  -6.987  1.00 96.90           N  
ATOM    989  OD1 ASN A 124       2.370  17.793  -8.647  1.00 96.90           O  
ATOM    990  N   PRO A 125       5.806  15.521  -6.257  1.00 96.23           N  
ATOM    991  CA  PRO A 125       6.975  15.076  -5.494  1.00 96.23           C  
ATOM    992  C   PRO A 125       7.050  15.709  -4.107  1.00 96.23           C  
ATOM    993  CB  PRO A 125       8.154  15.522  -6.362  1.00 96.23           C  
ATOM    994  O   PRO A 125       6.887  16.924  -3.969  1.00 96.23           O  
ATOM    995  CG  PRO A 125       7.612  15.554  -7.755  1.00 96.23           C  
ATOM    996  CD  PRO A 125       6.192  16.039  -7.703  1.00 96.23           C  
ATOM    997  N   GLY A 126       7.244  14.797  -3.087  1.00 93.38           N  
ATOM    998  CA  GLY A 126       7.437  15.277  -1.728  1.00 93.38           C  
ATOM    999  C   GLY A 126       6.135  15.596  -1.017  1.00 93.38           C  
ATOM   1000  O   GLY A 126       6.143  16.056   0.127  1.00 93.38           O  
ATOM   1001  N   THR A 127       4.953  15.363  -1.754  1.00 95.73           N  
ATOM   1002  CA  THR A 127       3.653  15.658  -1.161  1.00 95.73           C  
ATOM   1003  C   THR A 127       2.919  14.370  -0.800  1.00 95.73           C  
ATOM   1004  CB  THR A 127       2.783  16.498  -2.114  1.00 95.73           C  
ATOM   1005  O   THR A 127       3.334  13.280  -1.197  1.00 95.73           O  
ATOM   1006  CG2 THR A 127       3.516  17.759  -2.560  1.00 95.73           C  
ATOM   1007  OG1 THR A 127       2.456  15.715  -3.269  1.00 95.73           O  
ATOM   1008  N   GLU A 128       1.806  14.576  -0.074  1.00 95.74           N  
ATOM   1009  CA  GLU A 128       1.009  13.453   0.410  1.00 95.74           C  
ATOM   1010  C   GLU A 128      -0.457  13.604   0.012  1.00 95.74           C  
ATOM   1011  CB  GLU A 128       1.131  13.322   1.930  1.00 95.74           C  
ATOM   1012  O   GLU A 128      -0.955  14.723  -0.127  1.00 95.74           O  
ATOM   1013  CG  GLU A 128       2.561  13.150   2.420  1.00 95.74           C  
ATOM   1014  CD  GLU A 128       2.683  13.166   3.935  1.00 95.74           C  
ATOM   1015  OE1 GLU A 128       3.821  13.114   4.454  1.00 95.74           O  
ATOM   1016  OE2 GLU A 128       1.631  13.231   4.610  1.00 95.74           O  
ATOM   1017  N   LEU A 129      -1.066  12.546  -0.261  1.00 95.97           N  
ATOM   1018  CA  LEU A 129      -2.500  12.438  -0.508  1.00 95.97           C  
ATOM   1019  C   LEU A 129      -3.190  11.679   0.620  1.00 95.97           C  
ATOM   1020  CB  LEU A 129      -2.762  11.738  -1.844  1.00 95.97           C  
ATOM   1021  O   LEU A 129      -2.708  10.630   1.055  1.00 95.97           O  
ATOM   1022  CG  LEU A 129      -4.214  11.356  -2.137  1.00 95.97           C  
ATOM   1023  CD1 LEU A 129      -5.045  12.605  -2.414  1.00 95.97           C  
ATOM   1024  CD2 LEU A 129      -4.286  10.388  -3.312  1.00 95.97           C  
ATOM   1025  N   GLU A 130      -4.244  12.206   1.070  1.00 95.03           N  
ATOM   1026  CA  GLU A 130      -5.074  11.518   2.055  1.00 95.03           C  
ATOM   1027  C   GLU A 130      -6.518  11.401   1.574  1.00 95.03           C  
ATOM   1028  CB  GLU A 130      -5.025  12.244   3.401  1.00 95.03           C  
ATOM   1029  O   GLU A 130      -7.139  12.402   1.210  1.00 95.03           O  
ATOM   1030  CG  GLU A 130      -5.726  11.498   4.528  1.00 95.03           C  
ATOM   1031  CD  GLU A 130      -5.605  12.195   5.874  1.00 95.03           C  
ATOM   1032  OE1 GLU A 130      -6.620  12.735   6.371  1.00 95.03           O  
ATOM   1033  OE2 GLU A 130      -4.487  12.202   6.436  1.00 95.03           O  
ATOM   1034  N   VAL A 131      -7.024  10.172   1.585  1.00 93.12           N  
ATOM   1035  CA  VAL A 131      -8.385   9.894   1.138  1.00 93.12           C  
ATOM   1036  C   VAL A 131      -9.137   9.124   2.221  1.00 93.12           C  
ATOM   1037  CB  VAL A 131      -8.395   9.097  -0.186  1.00 93.12           C  
ATOM   1038  O   VAL A 131      -8.654   8.103   2.716  1.00 93.12           O  
ATOM   1039  CG1 VAL A 131      -9.827   8.850  -0.656  1.00 93.12           C  
ATOM   1040  CG2 VAL A 131      -7.598   9.837  -1.259  1.00 93.12           C  
ATOM   1041  N   GLU A 132     -10.246   9.709   2.605  1.00 92.03           N  
ATOM   1042  CA  GLU A 132     -11.086   9.027   3.585  1.00 92.03           C  
ATOM   1043  C   GLU A 132     -12.081   8.092   2.904  1.00 92.03           C  
ATOM   1044  CB  GLU A 132     -11.829  10.042   4.456  1.00 92.03           C  
ATOM   1045  O   GLU A 132     -12.738   8.476   1.934  1.00 92.03           O  
ATOM   1046  CG  GLU A 132     -10.925  10.821   5.401  1.00 92.03           C  
ATOM   1047  CD  GLU A 132     -11.688  11.749   6.333  1.00 92.03           C  
ATOM   1048  OE1 GLU A 132     -11.134  12.141   7.386  1.00 92.03           O  
ATOM   1049  OE2 GLU A 132     -12.848  12.085   6.009  1.00 92.03           O  
ATOM   1050  N   LEU A 133     -12.145   6.718   3.401  1.00 89.25           N  
ATOM   1051  CA  LEU A 133     -13.085   5.740   2.866  1.00 89.25           C  
ATOM   1052  C   LEU A 133     -14.267   5.547   3.811  1.00 89.25           C  
ATOM   1053  CB  LEU A 133     -12.385   4.399   2.626  1.00 89.25           C  
ATOM   1054  O   LEU A 133     -14.107   5.607   5.032  1.00 89.25           O  
ATOM   1055  CG  LEU A 133     -11.173   4.425   1.694  1.00 89.25           C  
ATOM   1056  CD1 LEU A 133     -10.493   3.060   1.671  1.00 89.25           C  
ATOM   1057  CD2 LEU A 133     -11.587   4.845   0.288  1.00 89.25           C  
ATOM   1058  N   SER A 134     -15.444   5.520   3.284  1.00 88.35           N  
ATOM   1059  CA  SER A 134     -16.597   5.143   4.095  1.00 88.35           C  
ATOM   1060  C   SER A 134     -16.496   3.695   4.561  1.00 88.35           C  
ATOM   1061  CB  SER A 134     -17.894   5.346   3.311  1.00 88.35           C  
ATOM   1062  O   SER A 134     -15.752   2.901   3.981  1.00 88.35           O  
ATOM   1063  OG  SER A 134     -17.976   4.433   2.230  1.00 88.35           O  
ATOM   1064  N   PRO A 135     -17.160   3.347   5.639  1.00 82.46           N  
ATOM   1065  CA  PRO A 135     -17.165   1.976   6.155  1.00 82.46           C  
ATOM   1066  C   PRO A 135     -17.474   0.940   5.076  1.00 82.46           C  
ATOM   1067  CB  PRO A 135     -18.268   2.004   7.217  1.00 82.46           C  
ATOM   1068  O   PRO A 135     -16.908  -0.156   5.087  1.00 82.46           O  
ATOM   1069  CG  PRO A 135     -18.295   3.417   7.702  1.00 82.46           C  
ATOM   1070  CD  PRO A 135     -18.023   4.326   6.539  1.00 82.46           C  
ATOM   1071  N   GLU A 136     -18.342   1.274   4.129  1.00 80.66           N  
ATOM   1072  CA  GLU A 136     -18.729   0.380   3.042  1.00 80.66           C  
ATOM   1073  C   GLU A 136     -17.613   0.252   2.009  1.00 80.66           C  
ATOM   1074  CB  GLU A 136     -20.013   0.874   2.371  1.00 80.66           C  
ATOM   1075  O   GLU A 136     -17.470  -0.791   1.368  1.00 80.66           O  
ATOM   1076  CG  GLU A 136     -21.233   0.847   3.281  1.00 80.66           C  
ATOM   1077  CD  GLU A 136     -22.496   1.358   2.607  1.00 80.66           C  
ATOM   1078  OE1 GLU A 136     -23.606   1.101   3.124  1.00 80.66           O  
ATOM   1079  OE2 GLU A 136     -22.374   2.020   1.552  1.00 80.66           O  
ATOM   1080  N   GLN A 137     -16.698   1.253   1.938  1.00 84.60           N  
ATOM   1081  CA  GLN A 137     -15.609   1.337   0.970  1.00 84.60           C  
ATOM   1082  C   GLN A 137     -14.346   0.667   1.503  1.00 84.60           C  
ATOM   1083  CB  GLN A 137     -15.319   2.796   0.613  1.00 84.60           C  
ATOM   1084  O   GLN A 137     -13.456   0.304   0.731  1.00 84.60           O  
ATOM   1085  CG  GLN A 137     -16.416   3.457  -0.210  1.00 84.60           C  
ATOM   1086  CD  GLN A 137     -16.185   4.944  -0.409  1.00 84.60           C  
ATOM   1087  NE2 GLN A 137     -16.541   5.447  -1.586  1.00 84.60           N  
ATOM   1088  OE1 GLN A 137     -15.692   5.634   0.489  1.00 84.60           O  
ATOM   1089  N   GLN A 138     -14.297   0.319   2.811  1.00 79.70           N  
ATOM   1090  CA  GLN A 138     -13.090  -0.113   3.507  1.00 79.70           C  
ATOM   1091  C   GLN A 138     -12.794  -1.585   3.233  1.00 79.70           C  
ATOM   1092  CB  GLN A 138     -13.224   0.124   5.012  1.00 79.70           C  
ATOM   1093  O   GLN A 138     -11.642  -2.016   3.308  1.00 79.70           O  
ATOM   1094  CG  GLN A 138     -13.209   1.595   5.407  1.00 79.70           C  
ATOM   1095  CD  GLN A 138     -13.387   1.804   6.899  1.00 79.70           C  
ATOM   1096  NE2 GLN A 138     -13.828   2.997   7.282  1.00 79.70           N  
ATOM   1097  OE1 GLN A 138     -13.131   0.900   7.701  1.00 79.70           O  
ATOM   1098  N   ASN A 139     -13.752  -2.387   2.679  1.00 72.85           N  
ATOM   1099  CA  ASN A 139     -13.666  -3.839   2.577  1.00 72.85           C  
ATOM   1100  C   ASN A 139     -13.188  -4.277   1.195  1.00 72.85           C  
ATOM   1101  CB  ASN A 139     -15.017  -4.481   2.898  1.00 72.85           C  
ATOM   1102  O   ASN A 139     -12.717  -5.402   1.024  1.00 72.85           O  
ATOM   1103  CG  ASN A 139     -15.375  -4.382   4.368  1.00 72.85           C  
ATOM   1104  ND2 ASN A 139     -16.660  -4.210   4.655  1.00 72.85           N  
ATOM   1105  OD1 ASN A 139     -14.504  -4.460   5.239  1.00 72.85           O  
ATOM   1106  N   ASN A 140     -12.804  -3.239   0.292  1.00 79.51           N  
ATOM   1107  CA  ASN A 140     -12.330  -3.563  -1.049  1.00 79.51           C  
ATOM   1108  C   ASN A 140     -11.749  -2.339  -1.750  1.00 79.51           C  
ATOM   1109  CB  ASN A 140     -13.459  -4.168  -1.886  1.00 79.51           C  
ATOM   1110  O   ASN A 140     -12.281  -1.890  -2.767  1.00 79.51           O  
ATOM   1111  CG  ASN A 140     -12.950  -4.908  -3.107  1.00 79.51           C  
ATOM   1112  ND2 ASN A 140     -13.852  -5.223  -4.029  1.00 79.51           N  
ATOM   1113  OD1 ASN A 140     -11.755  -5.196  -3.220  1.00 79.51           O  
ATOM   1114  N   ALA A 141     -10.750  -1.719  -1.091  1.00 86.40           N  
ATOM   1115  CA  ALA A 141     -10.133  -0.527  -1.668  1.00 86.40           C  
ATOM   1116  C   ALA A 141      -8.890  -0.890  -2.475  1.00 86.40           C  
ATOM   1117  CB  ALA A 141      -9.779   0.473  -0.571  1.00 86.40           C  
ATOM   1118  O   ALA A 141      -8.170  -1.830  -2.130  1.00 86.40           O  
ATOM   1119  N   GLU A 142      -8.795  -0.320  -3.519  1.00 91.46           N  
ATOM   1120  CA  GLU A 142      -7.630  -0.460  -4.387  1.00 91.46           C  
ATOM   1121  C   GLU A 142      -6.979   0.894  -4.658  1.00 91.46           C  
ATOM   1122  CB  GLU A 142      -8.020  -1.130  -5.707  1.00 91.46           C  
ATOM   1123  O   GLU A 142      -7.671   1.880  -4.919  1.00 91.46           O  
ATOM   1124  CG  GLU A 142      -6.851  -1.339  -6.659  1.00 91.46           C  
ATOM   1125  CD  GLU A 142      -7.267  -1.922  -8.000  1.00 91.46           C  
ATOM   1126  OE1 GLU A 142      -7.463  -1.147  -8.964  1.00 91.46           O  
ATOM   1127  OE2 GLU A 142      -7.399  -3.163  -8.087  1.00 91.46           O  
ATOM   1128  N   VAL A 143      -5.657   0.897  -4.470  1.00 93.72           N  
ATOM   1129  CA  VAL A 143      -4.888   2.102  -4.765  1.00 93.72           C  
ATOM   1130  C   VAL A 143      -3.911   1.826  -5.905  1.00 93.72           C  
ATOM   1131  CB  VAL A 143      -4.125   2.607  -3.520  1.00 93.72           C  
ATOM   1132  O   VAL A 143      -3.073   0.926  -5.809  1.00 93.72           O  
ATOM   1133  CG1 VAL A 143      -3.385   3.907  -3.830  1.00 93.72           C  
ATOM   1134  CG2 VAL A 143      -5.086   2.801  -2.348  1.00 93.72           C  
ATOM   1135  N   GLU A 144      -4.072   2.515  -6.989  1.00 94.78           N  
ATOM   1136  CA  GLU A 144      -3.148   2.453  -8.118  1.00 94.78           C  
ATOM   1137  C   GLU A 144      -2.312   3.726  -8.218  1.00 94.78           C  
ATOM   1138  CB  GLU A 144      -3.910   2.220  -9.425  1.00 94.78           C  
ATOM   1139  O   GLU A 144      -2.853   4.834  -8.185  1.00 94.78           O  
ATOM   1140  CG  GLU A 144      -4.630   0.881  -9.486  1.00 94.78           C  
ATOM   1141  CD  GLU A 144      -5.352   0.647 -10.804  1.00 94.78           C  
ATOM   1142  OE1 GLU A 144      -4.843  -0.128 -11.646  1.00 94.78           O  
ATOM   1143  OE2 GLU A 144      -6.434   1.245 -10.997  1.00 94.78           O  
ATOM   1144  N   VAL A 145      -1.053   3.546  -8.274  1.00 95.40           N  
ATOM   1145  CA  VAL A 145      -0.132   4.674  -8.365  1.00 95.40           C  
ATOM   1146  C   VAL A 145       0.672   4.581  -9.660  1.00 95.40           C  
ATOM   1147  CB  VAL A 145       0.820   4.730  -7.149  1.00 95.40           C  
ATOM   1148  O   VAL A 145       1.320   3.565  -9.924  1.00 95.40           O  
ATOM   1149  CG1 VAL A 145       1.707   5.972  -7.214  1.00 95.40           C  
ATOM   1150  CG2 VAL A 145       0.022   4.707  -5.846  1.00 95.40           C  
ATOM   1151  N   GLU A 146       0.611   5.591 -10.449  1.00 95.56           N  
ATOM   1152  CA  GLU A 146       1.369   5.681 -11.694  1.00 95.56           C  
ATOM   1153  C   GLU A 146       2.283   6.903 -11.697  1.00 95.56           C  
ATOM   1154  CB  GLU A 146       0.424   5.727 -12.897  1.00 95.56           C  
ATOM   1155  O   GLU A 146       1.813   8.036 -11.567  1.00 95.56           O  
ATOM   1156  CG  GLU A 146       1.139   5.719 -14.241  1.00 95.56           C  
ATOM   1157  CD  GLU A 146       0.189   5.779 -15.426  1.00 95.56           C  
ATOM   1158  OE1 GLU A 146       0.167   6.812 -16.134  1.00 95.56           O  
ATOM   1159  OE2 GLU A 146      -0.541   4.787 -15.648  1.00 95.56           O  
ATOM   1160  N   CYS A 147       3.572   6.698 -11.716  1.00 93.45           N  
ATOM   1161  CA  CYS A 147       4.581   7.746 -11.818  1.00 93.45           C  
ATOM   1162  C   CYS A 147       5.402   7.591 -13.092  1.00 93.45           C  
ATOM   1163  CB  CYS A 147       5.503   7.723 -10.600  1.00 93.45           C  
ATOM   1164  O   CYS A 147       6.392   6.857 -13.113  1.00 93.45           O  
ATOM   1165  SG  CYS A 147       4.625   7.712  -9.021  1.00 93.45           S  
ATOM   1166  N   GLY A 148       4.986   8.283 -14.294  1.00 90.38           N  
ATOM   1167  CA  GLY A 148       5.641   8.010 -15.564  1.00 90.38           C  
ATOM   1168  C   GLY A 148       5.351   6.620 -16.098  1.00 90.38           C  
ATOM   1169  O   GLY A 148       4.189   6.242 -16.262  1.00 90.38           O  
ATOM   1170  N   ASN A 149       6.370   5.732 -16.201  1.00 87.95           N  
ATOM   1171  CA  ASN A 149       6.246   4.385 -16.748  1.00 87.95           C  
ATOM   1172  C   ASN A 149       6.108   3.342 -15.644  1.00 87.95           C  
ATOM   1173  CB  ASN A 149       7.444   4.057 -17.642  1.00 87.95           C  
ATOM   1174  O   ASN A 149       6.016   2.145 -15.923  1.00 87.95           O  
ATOM   1175  CG  ASN A 149       7.484   4.903 -18.900  1.00 87.95           C  
ATOM   1176  ND2 ASN A 149       8.684   5.291 -19.315  1.00 87.95           N  
ATOM   1177  OD1 ASN A 149       6.445   5.206 -19.492  1.00 87.95           O  
ATOM   1178  N   GLU A 150       6.145   3.821 -14.383  1.00 89.64           N  
ATOM   1179  CA  GLU A 150       6.029   2.929 -13.233  1.00 89.64           C  
ATOM   1180  C   GLU A 150       4.591   2.863 -12.728  1.00 89.64           C  
ATOM   1181  CB  GLU A 150       6.962   3.380 -12.106  1.00 89.64           C  
ATOM   1182  O   GLU A 150       3.937   3.895 -12.562  1.00 89.64           O  
ATOM   1183  CG  GLU A 150       8.431   3.417 -12.502  1.00 89.64           C  
ATOM   1184  CD  GLU A 150       9.339   3.924 -11.392  1.00 89.64           C  
ATOM   1185  OE1 GLU A 150      10.181   3.144 -10.893  1.00 89.64           O  
ATOM   1186  OE2 GLU A 150       9.205   5.111 -11.019  1.00 89.64           O  
ATOM   1187  N   LYS A 151       4.163   1.626 -12.608  1.00 91.48           N  
ATOM   1188  CA  LYS A 151       2.802   1.427 -12.118  1.00 91.48           C  
ATOM   1189  C   LYS A 151       2.781   0.481 -10.920  1.00 91.48           C  
ATOM   1190  CB  LYS A 151       1.905   0.882 -13.231  1.00 91.48           C  
ATOM   1191  O   LYS A 151       3.469  -0.542 -10.918  1.00 91.48           O  
ATOM   1192  CG  LYS A 151       0.423   0.886 -12.889  1.00 91.48           C  
ATOM   1193  CD  LYS A 151      -0.426   0.450 -14.076  1.00 91.48           C  
ATOM   1194  CE  LYS A 151      -1.909   0.432 -13.728  1.00 91.48           C  
ATOM   1195  NZ  LYS A 151      -2.747   0.030 -14.897  1.00 91.48           N  
ATOM   1196  N   TYR A 152       1.976   0.882  -9.892  1.00 91.11           N  
ATOM   1197  CA  TYR A 152       1.857   0.093  -8.671  1.00 91.11           C  
ATOM   1198  C   TYR A 152       0.397  -0.072  -8.268  1.00 91.11           C  
ATOM   1199  CB  TYR A 152       2.643   0.746  -7.530  1.00 91.11           C  
ATOM   1200  O   TYR A 152      -0.399   0.861  -8.401  1.00 91.11           O  
ATOM   1201  CG  TYR A 152       4.030   1.192  -7.926  1.00 91.11           C  
ATOM   1202  CD1 TYR A 152       5.114   0.323  -7.838  1.00 91.11           C  
ATOM   1203  CD2 TYR A 152       4.258   2.484  -8.388  1.00 91.11           C  
ATOM   1204  CE1 TYR A 152       6.394   0.730  -8.199  1.00 91.11           C  
ATOM   1205  CE2 TYR A 152       5.534   2.902  -8.752  1.00 91.11           C  
ATOM   1206  OH  TYR A 152       7.858   2.428  -9.014  1.00 91.11           O  
ATOM   1207  CZ  TYR A 152       6.594   2.019  -8.655  1.00 91.11           C  
ATOM   1208  N   ARG A 153       0.184  -1.236  -7.850  1.00 92.52           N  
ATOM   1209  CA  ARG A 153      -1.176  -1.503  -7.393  1.00 92.52           C  
ATOM   1210  C   ARG A 153      -1.174  -2.114  -5.996  1.00 92.52           C  
ATOM   1211  CB  ARG A 153      -1.899  -2.431  -8.371  1.00 92.52           C  
ATOM   1212  O   ARG A 153      -0.436  -3.066  -5.730  1.00 92.52           O  
ATOM   1213  CG  ARG A 153      -3.360  -2.673  -8.024  1.00 92.52           C  
ATOM   1214  CD  ARG A 153      -4.048  -3.551  -9.060  1.00 92.52           C  
ATOM   1215  NE  ARG A 153      -3.085  -4.170  -9.966  1.00 92.52           N  
ATOM   1216  NH1 ARG A 153      -4.672  -5.281 -11.225  1.00 92.52           N  
ATOM   1217  NH2 ARG A 153      -2.447  -5.486 -11.737  1.00 92.52           N  
ATOM   1218  CZ  ARG A 153      -3.403  -4.978 -10.974  1.00 92.52           C  
ATOM   1219  N   PHE A 154      -1.926  -1.475  -5.152  1.00 89.09           N  
ATOM   1220  CA  PHE A 154      -2.105  -1.943  -3.783  1.00 89.09           C  
ATOM   1221  C   PHE A 154      -3.578  -2.196  -3.486  1.00 89.09           C  
ATOM   1222  CB  PHE A 154      -1.535  -0.928  -2.788  1.00 89.09           C  
ATOM   1223  O   PHE A 154      -4.397  -1.276  -3.552  1.00 89.09           O  
ATOM   1224  CG  PHE A 154      -1.511  -1.419  -1.366  1.00 89.09           C  
ATOM   1225  CD1 PHE A 154      -2.214  -0.748  -0.372  1.00 89.09           C  
ATOM   1226  CD2 PHE A 154      -0.786  -2.553  -1.022  1.00 89.09           C  
ATOM   1227  CE1 PHE A 154      -2.194  -1.201   0.945  1.00 89.09           C  
ATOM   1228  CE2 PHE A 154      -0.762  -3.011   0.292  1.00 89.09           C  
ATOM   1229  CZ  PHE A 154      -1.465  -2.333   1.274  1.00 89.09           C  
ATOM   1230  N   GLN A 155      -3.874  -3.458  -3.285  1.00 86.75           N  
ATOM   1231  CA  GLN A 155      -5.262  -3.847  -3.057  1.00 86.75           C  
ATOM   1232  C   GLN A 155      -5.463  -4.357  -1.633  1.00 86.75           C  
ATOM   1233  CB  GLN A 155      -5.693  -4.914  -4.063  1.00 86.75           C  
ATOM   1234  O   GLN A 155      -4.679  -5.174  -1.144  1.00 86.75           O  
ATOM   1235  CG  GLN A 155      -7.179  -5.244  -4.011  1.00 86.75           C  
ATOM   1236  CD  GLN A 155      -7.599  -6.229  -5.086  1.00 86.75           C  
ATOM   1237  NE2 GLN A 155      -8.897  -6.504  -5.164  1.00 86.75           N  
ATOM   1238  OE1 GLN A 155      -6.765  -6.738  -5.841  1.00 86.75           O  
ATOM   1239  N   LEU A 156      -6.621  -3.788  -1.003  1.00 74.57           N  
ATOM   1240  CA  LEU A 156      -7.034  -4.270   0.310  1.00 74.57           C  
ATOM   1241  C   LEU A 156      -8.246  -5.188   0.196  1.00 74.57           C  
ATOM   1242  CB  LEU A 156      -7.357  -3.093   1.236  1.00 74.57           C  
ATOM   1243  O   LEU A 156      -9.203  -4.875  -0.517  1.00 74.57           O  
ATOM   1244  CG  LEU A 156      -6.225  -2.094   1.481  1.00 74.57           C  
ATOM   1245  CD1 LEU A 156      -6.780  -0.797   2.061  1.00 74.57           C  
ATOM   1246  CD2 LEU A 156      -5.173  -2.693   2.407  1.00 74.57           C  
ATOM   1247  N   GLY A 157      -8.216  -6.481   0.713  1.00 64.75           N  
ATOM   1248  CA  GLY A 157      -9.303  -7.444   0.790  1.00 64.75           C  
ATOM   1249  C   GLY A 157      -9.457  -8.060   2.168  1.00 64.75           C  
ATOM   1250  O   GLY A 157      -8.546  -7.979   2.995  1.00 64.75           O  
TER    1251      GLY A 157
ENDMDL
END
