# Supplementary material for: Single-chain dimers from de novo immunoglobulins as robust scaffolds for multiple binding loops
Source: Nat Commun. 2023 Sep 23;14:5939. doi: 10.1038/s41467-023-41717-5 (PMC10517939; doi:10.1038/s41467-023-41717-5)
Supplement: Supplementary file 3 — Supplementary Data 1 [file 41467_2023_41717_MOESM3_ESM.zip › design_models/scIg/scIg14e/ranked_3.pdb]

MODEL     1
ATOM      1  N   ARG A   1       4.409   8.755 -13.653  1.00 86.21           N  
ATOM      2  CA  ARG A   1       3.438   8.916 -12.576  1.00 86.21           C  
ATOM      3  C   ARG A   1       2.429   7.773 -12.573  1.00 86.21           C  
ATOM      4  CB  ARG A   1       2.711  10.257 -12.703  1.00 86.21           C  
ATOM      5  O   ARG A   1       1.972   7.338 -13.632  1.00 86.21           O  
ATOM      6  CG  ARG A   1       1.820  10.360 -13.931  1.00 86.21           C  
ATOM      7  CD  ARG A   1       1.182  11.737 -14.050  1.00 86.21           C  
ATOM      8  NE  ARG A   1       1.139  12.192 -15.437  1.00 86.21           N  
ATOM      9  NH1 ARG A   1       0.235  14.261 -14.947  1.00 86.21           N  
ATOM     10  NH2 ARG A   1       0.696  13.692 -17.119  1.00 86.21           N  
ATOM     11  CZ  ARG A   1       0.690  13.381 -15.831  1.00 86.21           C  
ATOM     12  N   ILE A   2       2.174   7.210 -11.544  1.00 91.73           N  
ATOM     13  CA  ILE A   2       1.152   6.203 -11.282  1.00 91.73           C  
ATOM     14  C   ILE A   2       0.129   6.752 -10.289  1.00 91.73           C  
ATOM     15  CB  ILE A   2       1.772   4.894 -10.744  1.00 91.73           C  
ATOM     16  O   ILE A   2       0.495   7.233  -9.214  1.00 91.73           O  
ATOM     17  CG1 ILE A   2       2.807   4.347 -11.734  1.00 91.73           C  
ATOM     18  CG2 ILE A   2       0.683   3.856 -10.460  1.00 91.73           C  
ATOM     19  CD1 ILE A   2       2.211   3.871 -13.052  1.00 91.73           C  
ATOM     20  N   GLU A   3      -1.157   6.716 -10.695  1.00 92.91           N  
ATOM     21  CA  GLU A   3      -2.233   7.158  -9.812  1.00 92.91           C  
ATOM     22  C   GLU A   3      -3.184   6.011  -9.484  1.00 92.91           C  
ATOM     23  CB  GLU A   3      -3.006   8.317 -10.446  1.00 92.91           C  
ATOM     24  O   GLU A   3      -3.685   5.336 -10.386  1.00 92.91           O  
ATOM     25  CG  GLU A   3      -2.157   9.553 -10.707  1.00 92.91           C  
ATOM     26  CD  GLU A   3      -2.935  10.691 -11.348  1.00 92.91           C  
ATOM     27  OE1 GLU A   3      -2.327  11.739 -11.665  1.00 92.91           O  
ATOM     28  OE2 GLU A   3      -4.162  10.534 -11.534  1.00 92.91           O  
ATOM     29  N   VAL A   4      -3.312   5.765  -8.242  1.00 93.04           N  
ATOM     30  CA  VAL A   4      -4.255   4.752  -7.779  1.00 93.04           C  
ATOM     31  C   VAL A   4      -5.324   5.402  -6.904  1.00 93.04           C  
ATOM     32  CB  VAL A   4      -3.541   3.625  -7.000  1.00 93.04           C  
ATOM     33  O   VAL A   4      -5.004   6.111  -5.946  1.00 93.04           O  
ATOM     34  CG1 VAL A   4      -4.543   2.566  -6.543  1.00 93.04           C  
ATOM     35  CG2 VAL A   4      -2.446   2.995  -7.858  1.00 93.04           C  
ATOM     36  N   ARG A   5      -6.509   5.082  -7.297  1.00 89.96           N  
ATOM     37  CA  ARG A   5      -7.642   5.559  -6.510  1.00 89.96           C  
ATOM     38  C   ARG A   5      -8.532   4.400  -6.074  1.00 89.96           C  
ATOM     39  CB  ARG A   5      -8.460   6.576  -7.308  1.00 89.96           C  
ATOM     40  O   ARG A   5      -8.903   3.554  -6.890  1.00 89.96           O  
ATOM     41  CG  ARG A   5      -9.597   7.207  -6.519  1.00 89.96           C  
ATOM     42  CD  ARG A   5     -10.277   8.321  -7.303  1.00 89.96           C  
ATOM     43  NE  ARG A   5     -11.363   8.931  -6.541  1.00 89.96           N  
ATOM     44  NH1 ARG A   5     -11.795  10.590  -8.089  1.00 89.96           N  
ATOM     45  NH2 ARG A   5     -13.027  10.467  -6.160  1.00 89.96           N  
ATOM     46  CZ  ARG A   5     -12.059   9.994  -6.932  1.00 89.96           C  
ATOM     47  N   VAL A   6      -8.756   4.368  -4.780  1.00 86.48           N  
ATOM     48  CA  VAL A   6      -9.721   3.400  -4.269  1.00 86.48           C  
ATOM     49  C   VAL A   6     -10.918   4.132  -3.666  1.00 86.48           C  
ATOM     50  CB  VAL A   6      -9.084   2.465  -3.217  1.00 86.48           C  
ATOM     51  O   VAL A   6     -10.767   4.905  -2.718  1.00 86.48           O  
ATOM     52  CG1 VAL A   6     -10.087   1.409  -2.754  1.00 86.48           C  
ATOM     53  CG2 VAL A   6      -7.829   1.802  -3.783  1.00 86.48           C  
ATOM     54  N   ASP A   7     -12.078   4.037  -4.354  1.00 80.89           N  
ATOM     55  CA  ASP A   7     -13.275   4.693  -3.838  1.00 80.89           C  
ATOM     56  C   ASP A   7     -14.483   3.760  -3.900  1.00 80.89           C  
ATOM     57  CB  ASP A   7     -13.562   5.978  -4.618  1.00 80.89           C  
ATOM     58  O   ASP A   7     -14.395   2.659  -4.447  1.00 80.89           O  
ATOM     59  CG  ASP A   7     -13.802   5.732  -6.097  1.00 80.89           C  
ATOM     60  OD1 ASP A   7     -14.766   5.018  -6.448  1.00 80.89           O  
ATOM     61  OD2 ASP A   7     -13.019   6.255  -6.919  1.00 80.89           O  
ATOM     62  N   ASN A   8     -15.695   4.019  -3.172  1.00 72.71           N  
ATOM     63  CA  ASN A   8     -16.925   3.285  -2.892  1.00 72.71           C  
ATOM     64  C   ASN A   8     -17.159   2.174  -3.911  1.00 72.71           C  
ATOM     65  CB  ASN A   8     -18.122   4.238  -2.859  1.00 72.71           C  
ATOM     66  O   ASN A   8     -18.104   2.239  -4.700  1.00 72.71           O  
ATOM     67  CG  ASN A   8     -18.195   5.040  -1.575  1.00 72.71           C  
ATOM     68  ND2 ASN A   8     -18.912   6.157  -1.614  1.00 72.71           N  
ATOM     69  OD1 ASN A   8     -17.611   4.660  -0.557  1.00 72.71           O  
ATOM     70  N   GLY A   9     -16.165   1.161  -4.048  1.00 83.54           N  
ATOM     71  CA  GLY A   9     -16.409  -0.066  -4.790  1.00 83.54           C  
ATOM     72  C   GLY A   9     -15.624  -0.147  -6.085  1.00 83.54           C  
ATOM     73  O   GLY A   9     -15.895  -1.003  -6.930  1.00 83.54           O  
ATOM     74  N   ARG A  10     -14.705   0.835  -6.185  1.00 90.93           N  
ATOM     75  CA  ARG A  10     -13.993   0.851  -7.459  1.00 90.93           C  
ATOM     76  C   ARG A  10     -12.510   1.138  -7.254  1.00 90.93           C  
ATOM     77  CB  ARG A  10     -14.603   1.889  -8.403  1.00 90.93           C  
ATOM     78  O   ARG A  10     -12.143   1.968  -6.419  1.00 90.93           O  
ATOM     79  CG  ARG A  10     -15.963   1.495  -8.957  1.00 90.93           C  
ATOM     80  CD  ARG A  10     -16.478   2.513  -9.966  1.00 90.93           C  
ATOM     81  NE  ARG A  10     -17.169   3.619  -9.310  1.00 90.93           N  
ATOM     82  NH1 ARG A  10     -17.599   4.779 -11.261  1.00 90.93           N  
ATOM     83  NH2 ARG A  10     -18.294   5.620  -9.245  1.00 90.93           N  
ATOM     84  CZ  ARG A  10     -17.686   4.670  -9.940  1.00 90.93           C  
ATOM     85  N   VAL A  11     -11.685   0.394  -7.919  1.00 93.27           N  
ATOM     86  CA  VAL A  11     -10.254   0.663  -8.016  1.00 93.27           C  
ATOM     87  C   VAL A  11      -9.925   1.218  -9.401  1.00 93.27           C  
ATOM     88  CB  VAL A  11      -9.418  -0.607  -7.739  1.00 93.27           C  
ATOM     89  O   VAL A  11     -10.295   0.626 -10.417  1.00 93.27           O  
ATOM     90  CG1 VAL A  11      -7.934  -0.341  -7.986  1.00 93.27           C  
ATOM     91  CG2 VAL A  11      -9.646  -1.093  -6.309  1.00 93.27           C  
ATOM     92  N   ARG A  12      -9.255   2.412  -9.386  1.00 94.58           N  
ATOM     93  CA  ARG A  12      -8.818   3.024 -10.637  1.00 94.58           C  
ATOM     94  C   ARG A  12      -7.303   3.197 -10.661  1.00 94.58           C  
ATOM     95  CB  ARG A  12      -9.503   4.377 -10.841  1.00 94.58           C  
ATOM     96  O   ARG A  12      -6.714   3.692  -9.698  1.00 94.58           O  
ATOM     97  CG  ARG A  12     -11.003   4.279 -11.074  1.00 94.58           C  
ATOM     98  CD  ARG A  12     -11.628   5.647 -11.307  1.00 94.58           C  
ATOM     99  NE  ARG A  12     -11.807   6.378 -10.056  1.00 94.58           N  
ATOM    100  NH1 ARG A  12     -12.766   8.236 -11.037  1.00 94.58           N  
ATOM    101  NH2 ARG A  12     -12.458   8.164  -8.767  1.00 94.58           N  
ATOM    102  CZ  ARG A  12     -12.343   7.591  -9.956  1.00 94.58           C  
ATOM    103  N   VAL A  13      -6.787   2.729 -11.697  1.00 96.17           N  
ATOM    104  CA  VAL A  13      -5.345   2.873 -11.865  1.00 96.17           C  
ATOM    105  C   VAL A  13      -5.047   3.592 -13.179  1.00 96.17           C  
ATOM    106  CB  VAL A  13      -4.630   1.503 -11.833  1.00 96.17           C  
ATOM    107  O   VAL A  13      -5.501   3.167 -14.243  1.00 96.17           O  
ATOM    108  CG1 VAL A  13      -3.118   1.680 -11.958  1.00 96.17           C  
ATOM    109  CG2 VAL A  13      -4.979   0.750 -10.551  1.00 96.17           C  
ATOM    110  N   ARG A  14      -4.379   4.686 -13.060  1.00 96.17           N  
ATOM    111  CA  ARG A  14      -3.913   5.409 -14.238  1.00 96.17           C  
ATOM    112  C   ARG A  14      -2.401   5.288 -14.393  1.00 96.17           C  
ATOM    113  CB  ARG A  14      -4.316   6.883 -14.159  1.00 96.17           C  
ATOM    114  O   ARG A  14      -1.653   5.532 -13.443  1.00 96.17           O  
ATOM    115  CG  ARG A  14      -3.974   7.684 -15.406  1.00 96.17           C  
ATOM    116  CD  ARG A  14      -4.460   9.123 -15.303  1.00 96.17           C  
ATOM    117  NE  ARG A  14      -3.982   9.933 -16.420  1.00 96.17           N  
ATOM    118  NH1 ARG A  14      -5.105  11.848 -15.779  1.00 96.17           N  
ATOM    119  NH2 ARG A  14      -3.809  11.853 -17.669  1.00 96.17           N  
ATOM    120  CZ  ARG A  14      -4.300  11.210 -16.620  1.00 96.17           C  
ATOM    121  N   ASN A  15      -2.024   4.858 -15.624  1.00 95.54           N  
ATOM    122  CA  ASN A  15      -0.604   4.687 -15.911  1.00 95.54           C  
ATOM    123  C   ASN A  15      -0.048   5.860 -16.713  1.00 95.54           C  
ATOM    124  CB  ASN A  15      -0.361   3.372 -16.655  1.00 95.54           C  
ATOM    125  O   ASN A  15      -0.279   5.957 -17.919  1.00 95.54           O  
ATOM    126  CG  ASN A  15       1.108   3.121 -16.933  1.00 95.54           C  
ATOM    127  ND2 ASN A  15       1.394   2.106 -17.739  1.00 95.54           N  
ATOM    128  OD1 ASN A  15       1.979   3.833 -16.426  1.00 95.54           O  
ATOM    129  N   GLY A  16       0.728   6.716 -16.073  1.00 93.08           N  
ATOM    130  CA  GLY A  16       1.327   7.862 -16.739  1.00 93.08           C  
ATOM    131  C   GLY A  16       2.784   7.646 -17.102  1.00 93.08           C  
ATOM    132  O   GLY A  16       3.488   8.594 -17.454  1.00 93.08           O  
ATOM    133  N   THR A  17       3.189   6.454 -16.990  1.00 92.54           N  
ATOM    134  CA  THR A  17       4.575   6.152 -17.330  1.00 92.54           C  
ATOM    135  C   THR A  17       4.718   5.880 -18.825  1.00 92.54           C  
ATOM    136  CB  THR A  17       5.095   4.941 -16.533  1.00 92.54           C  
ATOM    137  O   THR A  17       3.746   5.984 -19.576  1.00 92.54           O  
ATOM    138  CG2 THR A  17       4.696   5.037 -15.064  1.00 92.54           C  
ATOM    139  OG1 THR A  17       4.545   3.740 -17.088  1.00 92.54           O  
ATOM    140  N   ASP A  18       6.003   5.578 -19.264  1.00 93.26           N  
ATOM    141  CA  ASP A  18       6.248   5.344 -20.684  1.00 93.26           C  
ATOM    142  C   ASP A  18       6.250   3.851 -21.003  1.00 93.26           C  
ATOM    143  CB  ASP A  18       7.576   5.974 -21.110  1.00 93.26           C  
ATOM    144  O   ASP A  18       6.571   3.451 -22.124  1.00 93.26           O  
ATOM    145  CG  ASP A  18       8.762   5.448 -20.322  1.00 93.26           C  
ATOM    146  OD1 ASP A  18       8.560   4.846 -19.245  1.00 93.26           O  
ATOM    147  OD2 ASP A  18       9.910   5.639 -20.780  1.00 93.26           O  
ATOM    148  N   ARG A  19       5.913   2.957 -19.965  1.00 94.31           N  
ATOM    149  CA  ARG A  19       5.906   1.509 -20.141  1.00 94.31           C  
ATOM    150  C   ARG A  19       4.599   0.903 -19.641  1.00 94.31           C  
ATOM    151  CB  ARG A  19       7.091   0.872 -19.413  1.00 94.31           C  
ATOM    152  O   ARG A  19       3.932   1.478 -18.778  1.00 94.31           O  
ATOM    153  CG  ARG A  19       7.155   1.206 -17.931  1.00 94.31           C  
ATOM    154  CD  ARG A  19       8.452   0.720 -17.299  1.00 94.31           C  
ATOM    155  NE  ARG A  19       9.079   1.761 -16.488  1.00 94.31           N  
ATOM    156  NH1 ARG A  19      10.875   0.461 -15.837  1.00 94.31           N  
ATOM    157  NH2 ARG A  19      10.697   2.626 -15.107  1.00 94.31           N  
ATOM    158  CZ  ARG A  19      10.216   1.614 -15.813  1.00 94.31           C  
ATOM    159  N   PRO A  20       4.268  -0.300 -20.229  1.00 95.77           N  
ATOM    160  CA  PRO A  20       3.100  -1.000 -19.690  1.00 95.77           C  
ATOM    161  C   PRO A  20       3.309  -1.478 -18.255  1.00 95.77           C  
ATOM    162  CB  PRO A  20       2.931  -2.187 -20.642  1.00 95.77           C  
ATOM    163  O   PRO A  20       4.429  -1.828 -17.874  1.00 95.77           O  
ATOM    164  CG  PRO A  20       4.283  -2.389 -21.246  1.00 95.77           C  
ATOM    165  CD  PRO A  20       4.990  -1.064 -21.286  1.00 95.77           C  
ATOM    166  N   CYS A  21       2.245  -1.339 -17.493  1.00 97.33           N  
ATOM    167  CA  CYS A  21       2.289  -1.789 -16.107  1.00 97.33           C  
ATOM    168  C   CYS A  21       1.354  -2.972 -15.887  1.00 97.33           C  
ATOM    169  CB  CYS A  21       1.915  -0.649 -15.161  1.00 97.33           C  
ATOM    170  O   CYS A  21       0.302  -3.063 -16.522  1.00 97.33           O  
ATOM    171  SG  CYS A  21       3.042   0.761 -15.237  1.00 97.33           S  
ATOM    172  N   ARG A  22       1.829  -3.894 -15.138  1.00 97.70           N  
ATOM    173  CA  ARG A  22       0.975  -4.991 -14.692  1.00 97.70           C  
ATOM    174  C   ARG A  22       0.317  -4.664 -13.356  1.00 97.70           C  
ATOM    175  CB  ARG A  22       1.781  -6.287 -14.577  1.00 97.70           C  
ATOM    176  O   ARG A  22       0.999  -4.309 -12.392  1.00 97.70           O  
ATOM    177  CG  ARG A  22       0.926  -7.529 -14.381  1.00 97.70           C  
ATOM    178  CD  ARG A  22       1.756  -8.803 -14.457  1.00 97.70           C  
ATOM    179  NE  ARG A  22       2.099  -9.141 -15.835  1.00 97.70           N  
ATOM    180  NH1 ARG A  22       3.661 -10.746 -15.270  1.00 97.70           N  
ATOM    181  NH2 ARG A  22       3.232 -10.285 -17.474  1.00 97.70           N  
ATOM    182  CZ  ARG A  22       2.997 -10.057 -16.190  1.00 97.70           C  
ATOM    183  N   VAL A  23      -1.010  -4.691 -13.338  1.00 97.51           N  
ATOM    184  CA  VAL A  23      -1.742  -4.328 -12.129  1.00 97.51           C  
ATOM    185  C   VAL A  23      -2.462  -5.554 -11.573  1.00 97.51           C  
ATOM    186  CB  VAL A  23      -2.755  -3.192 -12.399  1.00 97.51           C  
ATOM    187  O   VAL A  23      -3.218  -6.216 -12.288  1.00 97.51           O  
ATOM    188  CG1 VAL A  23      -3.507  -2.825 -11.121  1.00 97.51           C  
ATOM    189  CG2 VAL A  23      -2.044  -1.969 -12.974  1.00 97.51           C  
ATOM    190  N   ARG A  24      -2.140  -5.877 -10.306  1.00 96.52           N  
ATOM    191  CA  ARG A  24      -2.824  -6.956  -9.601  1.00 96.52           C  
ATOM    192  C   ARG A  24      -3.709  -6.407  -8.486  1.00 96.52           C  
ATOM    193  CB  ARG A  24      -1.812  -7.949  -9.026  1.00 96.52           C  
ATOM    194  O   ARG A  24      -3.246  -5.637  -7.642  1.00 96.52           O  
ATOM    195  CG  ARG A  24      -1.112  -8.794 -10.078  1.00 96.52           C  
ATOM    196  CD  ARG A  24      -0.101  -9.746  -9.456  1.00 96.52           C  
ATOM    197  NE  ARG A  24      -0.728 -10.640  -8.486  1.00 96.52           N  
ATOM    198  NH1 ARG A  24       1.185 -11.866  -8.069  1.00 96.52           N  
ATOM    199  NH2 ARG A  24      -0.769 -12.380  -6.988  1.00 96.52           N  
ATOM    200  CZ  ARG A  24      -0.102 -11.626  -7.850  1.00 96.52           C  
ATOM    201  N   VAL A  25      -4.959  -6.732  -8.530  1.00 95.48           N  
ATOM    202  CA  VAL A  25      -5.907  -6.301  -7.508  1.00 95.48           C  
ATOM    203  C   VAL A  25      -6.381  -7.508  -6.700  1.00 95.48           C  
ATOM    204  CB  VAL A  25      -7.117  -5.568  -8.129  1.00 95.48           C  
ATOM    205  O   VAL A  25      -6.964  -8.442  -7.254  1.00 95.48           O  
ATOM    206  CG1 VAL A  25      -8.059  -5.060  -7.039  1.00 95.48           C  
ATOM    207  CG2 VAL A  25      -6.644  -4.413  -9.012  1.00 95.48           C  
ATOM    208  N   THR A  26      -6.011  -7.450  -5.413  1.00 93.69           N  
ATOM    209  CA  THR A  26      -6.457  -8.492  -4.495  1.00 93.69           C  
ATOM    210  C   THR A  26      -7.503  -7.947  -3.526  1.00 93.69           C  
ATOM    211  CB  THR A  26      -5.276  -9.081  -3.701  1.00 93.69           C  
ATOM    212  O   THR A  26      -7.253  -6.967  -2.822  1.00 93.69           O  
ATOM    213  CG2 THR A  26      -5.731 -10.234  -2.813  1.00 93.69           C  
ATOM    214  OG1 THR A  26      -4.285  -9.562  -4.618  1.00 93.69           O  
ATOM    215  N   ALA A  27      -8.702  -8.583  -3.567  1.00 91.49           N  
ATOM    216  CA  ALA A  27      -9.811  -8.222  -2.688  1.00 91.49           C  
ATOM    217  C   ALA A  27     -10.678  -9.438  -2.372  1.00 91.49           C  
ATOM    218  CB  ALA A  27     -10.656  -7.121  -3.323  1.00 91.49           C  
ATOM    219  O   ALA A  27     -10.973 -10.245  -3.256  1.00 91.49           O  
ATOM    220  N   GLY A  28     -11.070  -9.607  -1.022  1.00 86.62           N  
ATOM    221  CA  GLY A  28     -11.931 -10.705  -0.611  1.00 86.62           C  
ATOM    222  C   GLY A  28     -11.333 -12.070  -0.894  1.00 86.62           C  
ATOM    223  O   GLY A  28     -12.058 -13.020  -1.198  1.00 86.62           O  
ATOM    224  N   GLY A  29      -9.988 -12.124  -1.005  1.00 86.86           N  
ATOM    225  CA  GLY A  29      -9.306 -13.384  -1.252  1.00 86.86           C  
ATOM    226  C   GLY A  29      -9.112 -13.679  -2.728  1.00 86.86           C  
ATOM    227  O   GLY A  29      -8.514 -14.694  -3.091  1.00 86.86           O  
ATOM    228  N   GLU A  30      -9.632 -12.851  -3.574  1.00 91.98           N  
ATOM    229  CA  GLU A  30      -9.493 -13.007  -5.019  1.00 91.98           C  
ATOM    230  C   GLU A  30      -8.438 -12.056  -5.578  1.00 91.98           C  
ATOM    231  CB  GLU A  30     -10.835 -12.772  -5.717  1.00 91.98           C  
ATOM    232  O   GLU A  30      -8.298 -10.927  -5.102  1.00 91.98           O  
ATOM    233  CG  GLU A  30     -11.910 -13.780  -5.337  1.00 91.98           C  
ATOM    234  CD  GLU A  30     -13.225 -13.559  -6.069  1.00 91.98           C  
ATOM    235  OE1 GLU A  30     -13.751 -14.520  -6.675  1.00 91.98           O  
ATOM    236  OE2 GLU A  30     -13.732 -12.416  -6.038  1.00 91.98           O  
ATOM    237  N   THR A  31      -7.687 -12.650  -6.528  1.00 95.15           N  
ATOM    238  CA  THR A  31      -6.708 -11.811  -7.209  1.00 95.15           C  
ATOM    239  C   THR A  31      -6.992 -11.755  -8.707  1.00 95.15           C  
ATOM    240  CB  THR A  31      -5.274 -12.322  -6.974  1.00 95.15           C  
ATOM    241  O   THR A  31      -7.201 -12.790  -9.343  1.00 95.15           O  
ATOM    242  CG2 THR A  31      -4.253 -11.446  -7.693  1.00 95.15           C  
ATOM    243  OG1 THR A  31      -4.993 -12.310  -5.569  1.00 95.15           O  
ATOM    244  N   ARG A  32      -7.104 -10.542  -9.167  1.00 95.69           N  
ATOM    245  CA  ARG A  32      -7.241 -10.318 -10.603  1.00 95.69           C  
ATOM    246  C   ARG A  32      -6.045  -9.550 -11.154  1.00 95.69           C  
ATOM    247  CB  ARG A  32      -8.536  -9.562 -10.908  1.00 95.69           C  
ATOM    248  O   ARG A  32      -5.528  -8.643 -10.498  1.00 95.69           O  
ATOM    249  CG  ARG A  32      -9.797 -10.318 -10.520  1.00 95.69           C  
ATOM    250  CD  ARG A  32     -11.051  -9.496 -10.785  1.00 95.69           C  
ATOM    251  NE  ARG A  32     -12.224 -10.081 -10.142  1.00 95.69           N  
ATOM    252  NH1 ARG A  32     -13.684  -8.432 -10.841  1.00 95.69           N  
ATOM    253  NH2 ARG A  32     -14.444 -10.177  -9.563  1.00 95.69           N  
ATOM    254  CZ  ARG A  32     -13.448  -9.562 -10.183  1.00 95.69           C  
ATOM    255  N   GLU A  33      -5.699  -9.880 -12.385  1.00 97.77           N  
ATOM    256  CA  GLU A  33      -4.521  -9.264 -12.987  1.00 97.77           C  
ATOM    257  C   GLU A  33      -4.871  -8.570 -14.301  1.00 97.77           C  
ATOM    258  CB  GLU A  33      -3.427 -10.310 -13.220  1.00 97.77           C  
ATOM    259  O   GLU A  33      -5.670  -9.084 -15.086  1.00 97.77           O  
ATOM    260  CG  GLU A  33      -2.111  -9.725 -13.710  1.00 97.77           C  
ATOM    261  CD  GLU A  33      -1.014 -10.765 -13.871  1.00 97.77           C  
ATOM    262  OE1 GLU A  33      -0.614 -11.053 -15.022  1.00 97.77           O  
ATOM    263  OE2 GLU A  33      -0.552 -11.299 -12.837  1.00 97.77           O  
ATOM    264  N   TYR A  34      -4.223  -7.373 -14.463  1.00 97.35           N  
ATOM    265  CA  TYR A  34      -4.469  -6.578 -15.661  1.00 97.35           C  
ATOM    266  C   TYR A  34      -3.175  -5.967 -16.185  1.00 97.35           C  
ATOM    267  CB  TYR A  34      -5.489  -5.472 -15.372  1.00 97.35           C  
ATOM    268  O   TYR A  34      -2.231  -5.747 -15.422  1.00 97.35           O  
ATOM    269  CG  TYR A  34      -6.755  -5.970 -14.718  1.00 97.35           C  
ATOM    270  CD1 TYR A  34      -7.846  -6.372 -15.484  1.00 97.35           C  
ATOM    271  CD2 TYR A  34      -6.862  -6.038 -13.333  1.00 97.35           C  
ATOM    272  CE1 TYR A  34      -9.016  -6.830 -14.886  1.00 97.35           C  
ATOM    273  CE2 TYR A  34      -8.027  -6.494 -12.724  1.00 97.35           C  
ATOM    274  OH  TYR A  34     -10.251  -7.340 -12.910  1.00 97.35           O  
ATOM    275  CZ  TYR A  34      -9.096  -6.887 -13.507  1.00 97.35           C  
ATOM    276  N   THR A  35      -3.237  -5.719 -17.494  1.00 97.01           N  
ATOM    277  CA  THR A  35      -2.176  -4.910 -18.084  1.00 97.01           C  
ATOM    278  C   THR A  35      -2.690  -3.518 -18.438  1.00 97.01           C  
ATOM    279  CB  THR A  35      -1.597  -5.582 -19.343  1.00 97.01           C  
ATOM    280  O   THR A  35      -3.714  -3.380 -19.110  1.00 97.01           O  
ATOM    281  CG2 THR A  35      -0.466  -4.750 -19.939  1.00 97.01           C  
ATOM    282  OG1 THR A  35      -1.091  -6.877 -18.998  1.00 97.01           O  
ATOM    283  N   VAL A  36      -2.009  -2.487 -17.936  1.00 97.24           N  
ATOM    284  CA  VAL A  36      -2.391  -1.103 -18.198  1.00 97.24           C  
ATOM    285  C   VAL A  36      -1.325  -0.426 -19.056  1.00 97.24           C  
ATOM    286  CB  VAL A  36      -2.600  -0.314 -16.886  1.00 97.24           C  
ATOM    287  O   VAL A  36      -0.174  -0.290 -18.634  1.00 97.24           O  
ATOM    288  CG1 VAL A  36      -3.146   1.083 -17.178  1.00 97.24           C  
ATOM    289  CG2 VAL A  36      -3.538  -1.073 -15.951  1.00 97.24           C  
ATOM    290  N   ASN A  37      -1.686  -0.040 -20.261  1.00 97.21           N  
ATOM    291  CA  ASN A  37      -0.767   0.625 -21.178  1.00 97.21           C  
ATOM    292  C   ASN A  37      -0.567   2.091 -20.805  1.00 97.21           C  
ATOM    293  CB  ASN A  37      -1.268   0.508 -22.619  1.00 97.21           C  
ATOM    294  O   ASN A  37      -1.410   2.686 -20.131  1.00 97.21           O  
ATOM    295  CG  ASN A  37      -1.279  -0.923 -23.118  1.00 97.21           C  
ATOM    296  ND2 ASN A  37      -2.385  -1.328 -23.732  1.00 97.21           N  
ATOM    297  OD1 ASN A  37      -0.303  -1.659 -22.953  1.00 97.21           O  
ATOM    298  N   PRO A  38       0.542   2.629 -21.289  1.00 96.60           N  
ATOM    299  CA  PRO A  38       0.798   4.045 -21.016  1.00 96.60           C  
ATOM    300  C   PRO A  38      -0.331   4.952 -21.498  1.00 96.60           C  
ATOM    301  CB  PRO A  38       2.090   4.324 -21.788  1.00 96.60           C  
ATOM    302  O   PRO A  38      -0.838   4.776 -22.609  1.00 96.60           O  
ATOM    303  CG  PRO A  38       2.786   3.003 -21.860  1.00 96.60           C  
ATOM    304  CD  PRO A  38       1.750   1.927 -22.013  1.00 96.60           C  
ATOM    305  N   GLY A  39      -0.717   5.854 -20.633  1.00 94.96           N  
ATOM    306  CA  GLY A  39      -1.723   6.848 -20.972  1.00 94.96           C  
ATOM    307  C   GLY A  39      -3.142   6.330 -20.841  1.00 94.96           C  
ATOM    308  O   GLY A  39      -4.094   7.001 -21.245  1.00 94.96           O  
ATOM    309  N   THR A  40      -3.301   5.066 -20.290  1.00 96.21           N  
ATOM    310  CA  THR A  40      -4.630   4.480 -20.160  1.00 96.21           C  
ATOM    311  C   THR A  40      -5.016   4.336 -18.690  1.00 96.21           C  
ATOM    312  CB  THR A  40      -4.704   3.105 -20.849  1.00 96.21           C  
ATOM    313  O   THR A  40      -4.186   4.541 -17.802  1.00 96.21           O  
ATOM    314  CG2 THR A  40      -4.325   3.207 -22.323  1.00 96.21           C  
ATOM    315  OG1 THR A  40      -3.804   2.200 -20.197  1.00 96.21           O  
ATOM    316  N   GLU A  41      -6.287   4.042 -18.511  1.00 94.83           N  
ATOM    317  CA  GLU A  41      -6.823   3.890 -17.161  1.00 94.83           C  
ATOM    318  C   GLU A  41      -7.529   2.547 -16.996  1.00 94.83           C  
ATOM    319  CB  GLU A  41      -7.786   5.034 -16.833  1.00 94.83           C  
ATOM    320  O   GLU A  41      -8.165   2.054 -17.930  1.00 94.83           O  
ATOM    321  CG  GLU A  41      -8.372   4.961 -15.431  1.00 94.83           C  
ATOM    322  CD  GLU A  41      -9.313   6.113 -15.113  1.00 94.83           C  
ATOM    323  OE1 GLU A  41     -10.546   5.897 -15.076  1.00 94.83           O  
ATOM    324  OE2 GLU A  41      -8.814   7.240 -14.901  1.00 94.83           O  
ATOM    325  N   LEU A  42      -7.316   1.910 -15.865  1.00 96.12           N  
ATOM    326  CA  LEU A  42      -7.995   0.677 -15.483  1.00 96.12           C  
ATOM    327  C   LEU A  42      -9.050   0.947 -14.415  1.00 96.12           C  
ATOM    328  CB  LEU A  42      -6.987  -0.355 -14.972  1.00 96.12           C  
ATOM    329  O   LEU A  42      -8.801   1.691 -13.464  1.00 96.12           O  
ATOM    330  CG  LEU A  42      -7.572  -1.618 -14.338  1.00 96.12           C  
ATOM    331  CD1 LEU A  42      -8.188  -2.512 -15.409  1.00 96.12           C  
ATOM    332  CD2 LEU A  42      -6.499  -2.371 -13.558  1.00 96.12           C  
ATOM    333  N   GLU A  43     -10.199   0.309 -14.655  1.00 95.06           N  
ATOM    334  CA  GLU A  43     -11.248   0.371 -13.642  1.00 95.06           C  
ATOM    335  C   GLU A  43     -11.723  -1.026 -13.254  1.00 95.06           C  
ATOM    336  CB  GLU A  43     -12.428   1.209 -14.140  1.00 95.06           C  
ATOM    337  O   GLU A  43     -12.136  -1.808 -14.113  1.00 95.06           O  
ATOM    338  CG  GLU A  43     -12.108   2.688 -14.302  1.00 95.06           C  
ATOM    339  CD  GLU A  43     -13.320   3.527 -14.672  1.00 95.06           C  
ATOM    340  OE1 GLU A  43     -13.418   4.688 -14.213  1.00 95.06           O  
ATOM    341  OE2 GLU A  43     -14.180   3.020 -15.427  1.00 95.06           O  
ATOM    342  N   VAL A  44     -11.667  -1.265 -11.942  1.00 94.61           N  
ATOM    343  CA  VAL A  44     -12.088  -2.564 -11.429  1.00 94.61           C  
ATOM    344  C   VAL A  44     -13.177  -2.376 -10.375  1.00 94.61           C  
ATOM    345  CB  VAL A  44     -10.900  -3.352 -10.833  1.00 94.61           C  
ATOM    346  O   VAL A  44     -12.997  -1.622  -9.416  1.00 94.61           O  
ATOM    347  CG1 VAL A  44     -11.349  -4.735 -10.364  1.00 94.61           C  
ATOM    348  CG2 VAL A  44      -9.772  -3.471 -11.857  1.00 94.61           C  
ATOM    349  N   GLU A  45     -14.206  -3.095 -10.568  1.00 93.78           N  
ATOM    350  CA  GLU A  45     -15.306  -3.027  -9.611  1.00 93.78           C  
ATOM    351  C   GLU A  45     -15.107  -4.019  -8.469  1.00 93.78           C  
ATOM    352  CB  GLU A  45     -16.643  -3.290 -10.309  1.00 93.78           C  
ATOM    353  O   GLU A  45     -14.715  -5.165  -8.696  1.00 93.78           O  
ATOM    354  CG  GLU A  45     -17.038  -2.213 -11.308  1.00 93.78           C  
ATOM    355  CD  GLU A  45     -18.488  -2.311 -11.755  1.00 93.78           C  
ATOM    356  OE1 GLU A  45     -19.261  -1.354 -11.522  1.00 93.78           O  
ATOM    357  OE2 GLU A  45     -18.854  -3.353 -12.342  1.00 93.78           O  
ATOM    358  N   LEU A  46     -15.373  -3.451  -7.201  1.00 91.51           N  
ATOM    359  CA  LEU A  46     -15.253  -4.309  -6.027  1.00 91.51           C  
ATOM    360  C   LEU A  46     -16.622  -4.585  -5.414  1.00 91.51           C  
ATOM    361  CB  LEU A  46     -14.334  -3.667  -4.985  1.00 91.51           C  
ATOM    362  O   LEU A  46     -17.505  -3.725  -5.445  1.00 91.51           O  
ATOM    363  CG  LEU A  46     -12.908  -3.351  -5.441  1.00 91.51           C  
ATOM    364  CD1 LEU A  46     -12.161  -2.586  -4.354  1.00 91.51           C  
ATOM    365  CD2 LEU A  46     -12.167  -4.633  -5.805  1.00 91.51           C  
ATOM    366  N   SER A  47     -16.842  -5.844  -5.069  1.00 90.40           N  
ATOM    367  CA  SER A  47     -18.055  -6.132  -4.312  1.00 90.40           C  
ATOM    368  C   SER A  47     -18.009  -5.493  -2.928  1.00 90.40           C  
ATOM    369  CB  SER A  47     -18.258  -7.642  -4.178  1.00 90.40           C  
ATOM    370  O   SER A  47     -16.935  -5.137  -2.439  1.00 90.40           O  
ATOM    371  OG  SER A  47     -17.258  -8.213  -3.353  1.00 90.40           O  
ATOM    372  N   PRO A  48     -19.192  -5.289  -2.311  1.00 84.47           N  
ATOM    373  CA  PRO A  48     -19.262  -4.669  -0.986  1.00 84.47           C  
ATOM    374  C   PRO A  48     -18.338  -5.339   0.029  1.00 84.47           C  
ATOM    375  CB  PRO A  48     -20.729  -4.848  -0.590  1.00 84.47           C  
ATOM    376  O   PRO A  48     -17.746  -4.662   0.872  1.00 84.47           O  
ATOM    377  CG  PRO A  48     -21.473  -4.884  -1.886  1.00 84.47           C  
ATOM    378  CD  PRO A  48     -20.618  -5.577  -2.907  1.00 84.47           C  
ATOM    379  N   GLU A  49     -18.176  -6.615  -0.118  1.00 81.59           N  
ATOM    380  CA  GLU A  49     -17.327  -7.345   0.819  1.00 81.59           C  
ATOM    381  C   GLU A  49     -15.850  -7.063   0.559  1.00 81.59           C  
ATOM    382  CB  GLU A  49     -17.598  -8.849   0.733  1.00 81.59           C  
ATOM    383  O   GLU A  49     -15.036  -7.083   1.485  1.00 81.59           O  
ATOM    384  CG  GLU A  49     -19.001  -9.246   1.169  1.00 81.59           C  
ATOM    385  CD  GLU A  49     -20.025  -9.159   0.048  1.00 81.59           C  
ATOM    386  OE1 GLU A  49     -21.237  -9.319   0.320  1.00 81.59           O  
ATOM    387  OE2 GLU A  49     -19.612  -8.930  -1.110  1.00 81.59           O  
ATOM    388  N   GLN A  50     -15.606  -6.692  -0.696  1.00 87.09           N  
ATOM    389  CA  GLN A  50     -14.229  -6.494  -1.136  1.00 87.09           C  
ATOM    390  C   GLN A  50     -13.768  -5.063  -0.874  1.00 87.09           C  
ATOM    391  CB  GLN A  50     -14.087  -6.827  -2.622  1.00 87.09           C  
ATOM    392  O   GLN A  50     -12.567  -4.800  -0.779  1.00 87.09           O  
ATOM    393  CG  GLN A  50     -14.276  -8.304  -2.942  1.00 87.09           C  
ATOM    394  CD  GLN A  50     -14.312  -8.582  -4.433  1.00 87.09           C  
ATOM    395  NE2 GLN A  50     -13.962  -9.804  -4.818  1.00 87.09           N  
ATOM    396  OE1 GLN A  50     -14.654  -7.704  -5.233  1.00 87.09           O  
ATOM    397  N   GLN A  51     -14.640  -4.152  -0.584  1.00 84.32           N  
ATOM    398  CA  GLN A  51     -14.360  -2.721  -0.548  1.00 84.32           C  
ATOM    399  C   GLN A  51     -13.578  -2.344   0.708  1.00 84.32           C  
ATOM    400  CB  GLN A  51     -15.659  -1.917  -0.618  1.00 84.32           C  
ATOM    401  O   GLN A  51     -12.905  -1.312   0.740  1.00 84.32           O  
ATOM    402  CG  GLN A  51     -16.361  -2.000  -1.967  1.00 84.32           C  
ATOM    403  CD  GLN A  51     -17.703  -1.292  -1.975  1.00 84.32           C  
ATOM    404  NE2 GLN A  51     -18.451  -1.451  -3.061  1.00 84.32           N  
ATOM    405  OE1 GLN A  51     -18.065  -0.608  -1.011  1.00 84.32           O  
ATOM    406  N   ASN A  52     -13.604  -3.266   1.653  1.00 84.29           N  
ATOM    407  CA  ASN A  52     -13.001  -2.900   2.930  1.00 84.29           C  
ATOM    408  C   ASN A  52     -11.560  -3.391   3.031  1.00 84.29           C  
ATOM    409  CB  ASN A  52     -13.831  -3.450   4.093  1.00 84.29           C  
ATOM    410  O   ASN A  52     -10.782  -2.883   3.840  1.00 84.29           O  
ATOM    411  CG  ASN A  52     -15.193  -2.791   4.201  1.00 84.29           C  
ATOM    412  ND2 ASN A  52     -16.214  -3.586   4.498  1.00 84.29           N  
ATOM    413  OD1 ASN A  52     -15.326  -1.579   4.017  1.00 84.29           O  
ATOM    414  N   ASN A  53     -11.197  -4.284   2.102  1.00 88.49           N  
ATOM    415  CA  ASN A  53      -9.858  -4.863   2.093  1.00 88.49           C  
ATOM    416  C   ASN A  53      -9.363  -5.108   0.671  1.00 88.49           C  
ATOM    417  CB  ASN A  53      -9.831  -6.165   2.897  1.00 88.49           C  
ATOM    418  O   ASN A  53      -9.856  -6.004  -0.017  1.00 88.49           O  
ATOM    419  CG  ASN A  53     -10.300  -5.979   4.327  1.00 88.49           C  
ATOM    420  ND2 ASN A  53     -11.423  -6.600   4.668  1.00 88.49           N  
ATOM    421  OD1 ASN A  53      -9.659  -5.281   5.117  1.00 88.49           O  
ATOM    422  N   ALA A  54      -8.450  -4.271   0.244  1.00 91.35           N  
ATOM    423  CA  ALA A  54      -7.957  -4.441  -1.120  1.00 91.35           C  
ATOM    424  C   ALA A  54      -6.471  -4.103  -1.212  1.00 91.35           C  
ATOM    425  CB  ALA A  54      -8.758  -3.572  -2.087  1.00 91.35           C  
ATOM    426  O   ALA A  54      -5.982  -3.229  -0.492  1.00 91.35           O  
ATOM    427  N   VAL A  55      -5.780  -4.849  -2.007  1.00 93.33           N  
ATOM    428  CA  VAL A  55      -4.375  -4.604  -2.315  1.00 93.33           C  
ATOM    429  C   VAL A  55      -4.208  -4.373  -3.816  1.00 93.33           C  
ATOM    430  CB  VAL A  55      -3.480  -5.776  -1.853  1.00 93.33           C  
ATOM    431  O   VAL A  55      -4.673  -5.175  -4.629  1.00 93.33           O  
ATOM    432  CG1 VAL A  55      -2.011  -5.483  -2.152  1.00 93.33           C  
ATOM    433  CG2 VAL A  55      -3.682  -6.046  -0.364  1.00 93.33           C  
ATOM    434  N   VAL A  56      -3.666  -3.264  -4.087  1.00 95.53           N  
ATOM    435  CA  VAL A  56      -3.373  -2.971  -5.486  1.00 95.53           C  
ATOM    436  C   VAL A  56      -1.862  -2.954  -5.705  1.00 95.53           C  
ATOM    437  CB  VAL A  56      -3.991  -1.625  -5.926  1.00 95.53           C  
ATOM    438  O   VAL A  56      -1.158  -2.106  -5.150  1.00 95.53           O  
ATOM    439  CG1 VAL A  56      -3.769  -1.391  -7.419  1.00 95.53           C  
ATOM    440  CG2 VAL A  56      -5.481  -1.587  -5.591  1.00 95.53           C  
ATOM    441  N   GLU A  57      -1.426  -3.855  -6.515  1.00 96.23           N  
ATOM    442  CA  GLU A  57      -0.017  -3.957  -6.883  1.00 96.23           C  
ATOM    443  C   GLU A  57       0.212  -3.504  -8.322  1.00 96.23           C  
ATOM    444  CB  GLU A  57       0.485  -5.391  -6.697  1.00 96.23           C  
ATOM    445  O   GLU A  57      -0.418  -4.019  -9.248  1.00 96.23           O  
ATOM    446  CG  GLU A  57       0.420  -5.883  -5.258  1.00 96.23           C  
ATOM    447  CD  GLU A  57       0.921  -7.309  -5.089  1.00 96.23           C  
ATOM    448  OE1 GLU A  57       0.791  -7.870  -3.978  1.00 96.23           O  
ATOM    449  OE2 GLU A  57       1.449  -7.869  -6.076  1.00 96.23           O  
ATOM    450  N   VAL A  58       1.049  -2.525  -8.452  1.00 96.54           N  
ATOM    451  CA  VAL A  58       1.370  -2.006  -9.778  1.00 96.54           C  
ATOM    452  C   VAL A  58       2.839  -2.274 -10.095  1.00 96.54           C  
ATOM    453  CB  VAL A  58       1.068  -0.495  -9.884  1.00 96.54           C  
ATOM    454  O   VAL A  58       3.731  -1.744  -9.429  1.00 96.54           O  
ATOM    455  CG1 VAL A  58       1.271  -0.003 -11.316  1.00 96.54           C  
ATOM    456  CG2 VAL A  58      -0.354  -0.200  -9.411  1.00 96.54           C  
ATOM    457  N   GLN A  59       3.004  -3.044 -11.102  1.00 96.41           N  
ATOM    458  CA  GLN A  59       4.365  -3.373 -11.514  1.00 96.41           C  
ATOM    459  C   GLN A  59       4.675  -2.803 -12.895  1.00 96.41           C  
ATOM    460  CB  GLN A  59       4.576  -4.888 -11.511  1.00 96.41           C  
ATOM    461  O   GLN A  59       4.006  -3.139 -13.875  1.00 96.41           O  
ATOM    462  CG  GLN A  59       5.996  -5.311 -11.862  1.00 96.41           C  
ATOM    463  CD  GLN A  59       6.182  -6.817 -11.838  1.00 96.41           C  
ATOM    464  NE2 GLN A  59       7.401  -7.268 -12.115  1.00 96.41           N  
ATOM    465  OE1 GLN A  59       5.239  -7.568 -11.570  1.00 96.41           O  
ATOM    466  N   CYS A  60       5.650  -1.879 -12.964  1.00 93.40           N  
ATOM    467  CA  CYS A  60       6.173  -1.334 -14.212  1.00 93.40           C  
ATOM    468  C   CYS A  60       7.649  -1.675 -14.380  1.00 93.40           C  
ATOM    469  CB  CYS A  60       5.982   0.182 -14.256  1.00 93.40           C  
ATOM    470  O   CYS A  60       8.510  -1.045 -13.763  1.00 93.40           O  
ATOM    471  SG  CYS A  60       4.290   0.713 -13.911  1.00 93.40           S  
ATOM    472  N   GLY A  61       7.968  -2.719 -15.272  1.00 91.31           N  
ATOM    473  CA  GLY A  61       9.329  -3.232 -15.307  1.00 91.31           C  
ATOM    474  C   GLY A  61       9.732  -3.940 -14.027  1.00 91.31           C  
ATOM    475  O   GLY A  61       9.041  -4.854 -13.573  1.00 91.31           O  
ATOM    476  N   ASN A  62      10.791  -3.375 -13.345  1.00 90.95           N  
ATOM    477  CA  ASN A  62      11.285  -3.997 -12.121  1.00 90.95           C  
ATOM    478  C   ASN A  62      10.753  -3.290 -10.878  1.00 90.95           C  
ATOM    479  CB  ASN A  62      12.815  -4.015 -12.108  1.00 90.95           C  
ATOM    480  O   ASN A  62      11.023  -3.715  -9.754  1.00 90.95           O  
ATOM    481  CG  ASN A  62      13.398  -4.935 -13.163  1.00 90.95           C  
ATOM    482  ND2 ASN A  62      14.516  -4.529 -13.752  1.00 90.95           N  
ATOM    483  OD1 ASN A  62      12.846  -6.002 -13.447  1.00 90.95           O  
ATOM    484  N   GLU A  63       9.917  -2.283 -11.165  1.00 90.42           N  
ATOM    485  CA  GLU A  63       9.433  -1.472 -10.052  1.00 90.42           C  
ATOM    486  C   GLU A  63       8.029  -1.895  -9.630  1.00 90.42           C  
ATOM    487  CB  GLU A  63       9.445   0.013 -10.424  1.00 90.42           C  
ATOM    488  O   GLU A  63       7.145  -2.061 -10.474  1.00 90.42           O  
ATOM    489  CG  GLU A  63      10.801   0.517 -10.896  1.00 90.42           C  
ATOM    490  CD  GLU A  63      11.841   0.571  -9.788  1.00 90.42           C  
ATOM    491  OE1 GLU A  63      12.990   0.127 -10.011  1.00 90.42           O  
ATOM    492  OE2 GLU A  63      11.503   1.059  -8.686  1.00 90.42           O  
ATOM    493  N   ILE A  64       7.937  -2.074  -8.349  1.00 93.38           N  
ATOM    494  CA  ILE A  64       6.649  -2.516  -7.826  1.00 93.38           C  
ATOM    495  C   ILE A  64       6.137  -1.510  -6.798  1.00 93.38           C  
ATOM    496  CB  ILE A  64       6.748  -3.923  -7.195  1.00 93.38           C  
ATOM    497  O   ILE A  64       6.844  -1.172  -5.845  1.00 93.38           O  
ATOM    498  CG1 ILE A  64       7.298  -4.927  -8.215  1.00 93.38           C  
ATOM    499  CG2 ILE A  64       5.385  -4.373  -6.663  1.00 93.38           C  
ATOM    500  CD1 ILE A  64       7.598  -6.301  -7.631  1.00 93.38           C  
ATOM    501  N   TYR A  65       4.949  -1.001  -6.971  1.00 92.61           N  
ATOM    502  CA  TYR A  65       4.254  -0.098  -6.059  1.00 92.61           C  
ATOM    503  C   TYR A  65       3.000  -0.754  -5.493  1.00 92.61           C  
ATOM    504  CB  TYR A  65       3.885   1.206  -6.772  1.00 92.61           C  
ATOM    505  O   TYR A  65       2.161  -1.256  -6.245  1.00 92.61           O  
ATOM    506  CG  TYR A  65       5.017   1.801  -7.574  1.00 92.61           C  
ATOM    507  CD1 TYR A  65       5.930   2.673  -6.986  1.00 92.61           C  
ATOM    508  CD2 TYR A  65       5.176   1.493  -8.921  1.00 92.61           C  
ATOM    509  CE1 TYR A  65       6.974   3.225  -7.722  1.00 92.61           C  
ATOM    510  CE2 TYR A  65       6.215   2.039  -9.666  1.00 92.61           C  
ATOM    511  OH  TYR A  65       8.140   3.446  -9.792  1.00 92.61           O  
ATOM    512  CZ  TYR A  65       7.108   2.902  -9.059  1.00 92.61           C  
ATOM    513  N   ILE A  66       2.873  -0.732  -4.236  1.00 94.25           N  
ATOM    514  CA  ILE A  66       1.760  -1.459  -3.635  1.00 94.25           C  
ATOM    515  C   ILE A  66       0.930  -0.510  -2.773  1.00 94.25           C  
ATOM    516  CB  ILE A  66       2.255  -2.655  -2.791  1.00 94.25           C  
ATOM    517  O   ILE A  66       1.475   0.226  -1.947  1.00 94.25           O  
ATOM    518  CG1 ILE A  66       3.076  -3.616  -3.658  1.00 94.25           C  
ATOM    519  CG2 ILE A  66       1.075  -3.379  -2.136  1.00 94.25           C  
ATOM    520  CD1 ILE A  66       3.675  -4.785  -2.888  1.00 94.25           C  
ATOM    521  N   PHE A  67      -0.399  -0.491  -2.953  1.00 92.46           N  
ATOM    522  CA  PHE A  67      -1.357   0.307  -2.198  1.00 92.46           C  
ATOM    523  C   PHE A  67      -2.374  -0.587  -1.499  1.00 92.46           C  
ATOM    524  CB  PHE A  67      -2.075   1.300  -3.117  1.00 92.46           C  
ATOM    525  O   PHE A  67      -3.019  -1.421  -2.139  1.00 92.46           O  
ATOM    526  CG  PHE A  67      -1.143   2.196  -3.888  1.00 92.46           C  
ATOM    527  CD1 PHE A  67      -0.753   3.425  -3.371  1.00 92.46           C  
ATOM    528  CD2 PHE A  67      -0.658   1.808  -5.130  1.00 92.46           C  
ATOM    529  CE1 PHE A  67       0.109   4.256  -4.083  1.00 92.46           C  
ATOM    530  CE2 PHE A  67       0.204   2.634  -5.847  1.00 92.46           C  
ATOM    531  CZ  PHE A  67       0.585   3.857  -5.322  1.00 92.46           C  
ATOM    532  N   ILE A  68      -2.456  -0.442  -0.238  1.00 90.46           N  
ATOM    533  CA  ILE A  68      -3.307  -1.325   0.553  1.00 90.46           C  
ATOM    534  C   ILE A  68      -4.380  -0.504   1.265  1.00 90.46           C  
ATOM    535  CB  ILE A  68      -2.483  -2.135   1.579  1.00 90.46           C  
ATOM    536  O   ILE A  68      -4.077   0.512   1.895  1.00 90.46           O  
ATOM    537  CG1 ILE A  68      -1.401  -2.954   0.866  1.00 90.46           C  
ATOM    538  CG2 ILE A  68      -3.396  -3.040   2.411  1.00 90.46           C  
ATOM    539  CD1 ILE A  68      -0.379  -3.579   1.806  1.00 90.46           C  
ATOM    540  N   LEU A  69      -5.551  -0.873   1.043  1.00 89.98           N  
ATOM    541  CA  LEU A  69      -6.668  -0.435   1.874  1.00 89.98           C  
ATOM    542  C   LEU A  69      -7.192  -1.583   2.729  1.00 89.98           C  
ATOM    543  CB  LEU A  69      -7.795   0.126   1.004  1.00 89.98           C  
ATOM    544  O   LEU A  69      -7.577  -2.629   2.202  1.00 89.98           O  
ATOM    545  CG  LEU A  69      -9.083   0.517   1.731  1.00 89.98           C  
ATOM    546  CD1 LEU A  69      -8.850   1.755   2.591  1.00 89.98           C  
ATOM    547  CD2 LEU A  69     -10.210   0.757   0.733  1.00 89.98           C  
ATOM    548  N   ALA A  70      -7.111  -1.332   4.024  1.00 89.41           N  
ATOM    549  CA  ALA A  70      -7.567  -2.398   4.913  1.00 89.41           C  
ATOM    550  C   ALA A  70      -8.333  -1.828   6.104  1.00 89.41           C  
ATOM    551  CB  ALA A  70      -6.383  -3.232   5.395  1.00 89.41           C  
ATOM    552  O   ALA A  70      -7.979  -0.771   6.629  1.00 89.41           O  
ATOM    553  N   THR A  71      -9.437  -2.435   6.464  1.00 87.49           N  
ATOM    554  CA  THR A  71     -10.146  -2.067   7.684  1.00 87.49           C  
ATOM    555  C   THR A  71      -9.835  -3.051   8.808  1.00 87.49           C  
ATOM    556  CB  THR A  71     -11.668  -2.013   7.452  1.00 87.49           C  
ATOM    557  O   THR A  71     -10.006  -2.731   9.986  1.00 87.49           O  
ATOM    558  CG2 THR A  71     -12.035  -0.908   6.466  1.00 87.49           C  
ATOM    559  OG1 THR A  71     -12.110  -3.271   6.929  1.00 87.49           O  
ATOM    560  N   ASP A  72      -9.346  -4.278   8.377  1.00 89.30           N  
ATOM    561  CA  ASP A  72      -8.921  -5.294   9.336  1.00 89.30           C  
ATOM    562  C   ASP A  72      -7.424  -5.192   9.618  1.00 89.30           C  
ATOM    563  CB  ASP A  72      -9.267  -6.693   8.823  1.00 89.30           C  
ATOM    564  O   ASP A  72      -6.602  -5.503   8.753  1.00 89.30           O  
ATOM    565  CG  ASP A  72      -9.011  -7.781   9.852  1.00 89.30           C  
ATOM    566  OD1 ASP A  72      -8.249  -7.545  10.813  1.00 89.30           O  
ATOM    567  OD2 ASP A  72      -9.575  -8.886   9.697  1.00 89.30           O  
ATOM    568  N   PRO A  73      -7.023  -4.825  10.845  1.00 87.36           N  
ATOM    569  CA  PRO A  73      -5.619  -4.612  11.204  1.00 87.36           C  
ATOM    570  C   PRO A  73      -4.780  -5.882  11.083  1.00 87.36           C  
ATOM    571  CB  PRO A  73      -5.694  -4.143  12.659  1.00 87.36           C  
ATOM    572  O   PRO A  73      -3.583  -5.810  10.794  1.00 87.36           O  
ATOM    573  CG  PRO A  73      -7.081  -3.607  12.817  1.00 87.36           C  
ATOM    574  CD  PRO A  73      -7.987  -4.344  11.873  1.00 87.36           C  
ATOM    575  N   ARG A  74      -5.399  -6.940  11.315  1.00 91.31           N  
ATOM    576  CA  ARG A  74      -4.646  -8.187  11.220  1.00 91.31           C  
ATOM    577  C   ARG A  74      -4.233  -8.469   9.779  1.00 91.31           C  
ATOM    578  CB  ARG A  74      -5.470  -9.355  11.767  1.00 91.31           C  
ATOM    579  O   ARG A  74      -3.079  -8.812   9.514  1.00 91.31           O  
ATOM    580  CG  ARG A  74      -5.785  -9.244  13.250  1.00 91.31           C  
ATOM    581  CD  ARG A  74      -6.635 -10.410  13.735  1.00 91.31           C  
ATOM    582  NE  ARG A  74      -7.770  -9.955  14.534  1.00 91.31           N  
ATOM    583  NH1 ARG A  74      -8.730 -12.046  14.738  1.00 91.31           N  
ATOM    584  NH2 ARG A  74      -9.724 -10.223  15.710  1.00 91.31           N  
ATOM    585  CZ  ARG A  74      -8.739 -10.742  14.992  1.00 91.31           C  
ATOM    586  N   LEU A  75      -5.161  -8.370   8.876  1.00 89.98           N  
ATOM    587  CA  LEU A  75      -4.880  -8.535   7.454  1.00 89.98           C  
ATOM    588  C   LEU A  75      -3.874  -7.494   6.975  1.00 89.98           C  
ATOM    589  CB  LEU A  75      -6.170  -8.428   6.637  1.00 89.98           C  
ATOM    590  O   LEU A  75      -2.959  -7.813   6.213  1.00 89.98           O  
ATOM    591  CG  LEU A  75      -7.112  -9.632   6.697  1.00 89.98           C  
ATOM    592  CD1 LEU A  75      -8.412  -9.325   5.961  1.00 89.98           C  
ATOM    593  CD2 LEU A  75      -6.439 -10.868   6.112  1.00 89.98           C  
ATOM    594  N   ALA A  76      -4.044  -6.312   7.469  1.00 89.57           N  
ATOM    595  CA  ALA A  76      -3.160  -5.212   7.093  1.00 89.57           C  
ATOM    596  C   ALA A  76      -1.712  -5.520   7.461  1.00 89.57           C  
ATOM    597  CB  ALA A  76      -3.611  -3.915   7.761  1.00 89.57           C  
ATOM    598  O   ALA A  76      -0.798  -5.279   6.668  1.00 89.57           O  
ATOM    599  N   LYS A  77      -1.580  -6.097   8.643  1.00 91.44           N  
ATOM    600  CA  LYS A  77      -0.244  -6.437   9.123  1.00 91.44           C  
ATOM    601  C   LYS A  77       0.406  -7.496   8.237  1.00 91.44           C  
ATOM    602  CB  LYS A  77      -0.302  -6.929  10.570  1.00 91.44           C  
ATOM    603  O   LYS A  77       1.581  -7.380   7.882  1.00 91.44           O  
ATOM    604  CG  LYS A  77       1.063  -7.196  11.188  1.00 91.44           C  
ATOM    605  CD  LYS A  77       0.942  -7.638  12.641  1.00 91.44           C  
ATOM    606  CE  LYS A  77       2.302  -7.969  13.241  1.00 91.44           C  
ATOM    607  NZ  LYS A  77       2.187  -8.417  14.660  1.00 91.44           N  
ATOM    608  N   GLU A  78      -0.363  -8.433   7.943  1.00 92.68           N  
ATOM    609  CA  GLU A  78       0.135  -9.506   7.087  1.00 92.68           C  
ATOM    610  C   GLU A  78       0.547  -8.973   5.718  1.00 92.68           C  
ATOM    611  CB  GLU A  78      -0.923 -10.601   6.929  1.00 92.68           C  
ATOM    612  O   GLU A  78       1.639  -9.276   5.232  1.00 92.68           O  
ATOM    613  CG  GLU A  78      -0.448 -11.802   6.122  1.00 92.68           C  
ATOM    614  CD  GLU A  78      -1.548 -12.818   5.856  1.00 92.68           C  
ATOM    615  OE1 GLU A  78      -1.426 -13.605   4.891  1.00 92.68           O  
ATOM    616  OE2 GLU A  78      -2.539 -12.826   6.619  1.00 92.68           O  
ATOM    617  N   TRP A  79      -0.357  -8.197   5.091  1.00 93.14           N  
ATOM    618  CA  TRP A  79      -0.085  -7.624   3.777  1.00 93.14           C  
ATOM    619  C   TRP A  79       1.119  -6.689   3.829  1.00 93.14           C  
ATOM    620  CB  TRP A  79      -1.310  -6.869   3.254  1.00 93.14           C  
ATOM    621  O   TRP A  79       1.954  -6.689   2.921  1.00 93.14           O  
ATOM    622  CG  TRP A  79      -2.420  -7.761   2.784  1.00 93.14           C  
ATOM    623  CD1 TRP A  79      -2.307  -9.041   2.317  1.00 93.14           C  
ATOM    624  CD2 TRP A  79      -3.813  -7.437   2.732  1.00 93.14           C  
ATOM    625  CE2 TRP A  79      -4.487  -8.569   2.223  1.00 93.14           C  
ATOM    626  CE3 TRP A  79      -4.557  -6.298   3.068  1.00 93.14           C  
ATOM    627  NE1 TRP A  79      -3.546  -9.533   1.978  1.00 93.14           N  
ATOM    628  CH2 TRP A  79      -6.576  -7.467   2.377  1.00 93.14           C  
ATOM    629  CZ2 TRP A  79      -5.872  -8.594   2.042  1.00 93.14           C  
ATOM    630  CZ3 TRP A  79      -5.935  -6.325   2.886  1.00 93.14           C  
ATOM    631  N   TRP A  80       1.224  -5.975   4.843  1.00 91.89           N  
ATOM    632  CA  TRP A  80       2.345  -5.057   5.015  1.00 91.89           C  
ATOM    633  C   TRP A  80       3.666  -5.817   5.077  1.00 91.89           C  
ATOM    634  CB  TRP A  80       2.164  -4.218   6.282  1.00 91.89           C  
ATOM    635  O   TRP A  80       4.633  -5.450   4.406  1.00 91.89           O  
ATOM    636  CG  TRP A  80       3.328  -3.326   6.594  1.00 91.89           C  
ATOM    637  CD1 TRP A  80       4.383  -3.606   7.418  1.00 91.89           C  
ATOM    638  CD2 TRP A  80       3.553  -2.007   6.089  1.00 91.89           C  
ATOM    639  CE2 TRP A  80       4.765  -1.545   6.648  1.00 91.89           C  
ATOM    640  CE3 TRP A  80       2.846  -1.169   5.215  1.00 91.89           C  
ATOM    641  NE1 TRP A  80       5.251  -2.539   7.455  1.00 91.89           N  
ATOM    642  CH2 TRP A  80       4.575   0.518   5.505  1.00 91.89           C  
ATOM    643  CZ2 TRP A  80       5.286  -0.281   6.362  1.00 91.89           C  
ATOM    644  CZ3 TRP A  80       3.367   0.089   4.932  1.00 91.89           C  
ATOM    645  N   GLU A  81       3.700  -6.823   5.846  1.00 94.29           N  
ATOM    646  CA  GLU A  81       4.929  -7.588   6.028  1.00 94.29           C  
ATOM    647  C   GLU A  81       5.374  -8.238   4.721  1.00 94.29           C  
ATOM    648  CB  GLU A  81       4.743  -8.656   7.109  1.00 94.29           C  
ATOM    649  O   GLU A  81       6.559  -8.216   4.382  1.00 94.29           O  
ATOM    650  CG  GLU A  81       4.622  -8.091   8.517  1.00 94.29           C  
ATOM    651  CD  GLU A  81       5.817  -7.245   8.929  1.00 94.29           C  
ATOM    652  OE1 GLU A  81       5.617  -6.163   9.527  1.00 94.29           O  
ATOM    653  OE2 GLU A  81       6.961  -7.667   8.650  1.00 94.29           O  
ATOM    654  N   LYS A  82       4.386  -8.744   4.027  1.00 91.49           N  
ATOM    655  CA  LYS A  82       4.692  -9.388   2.753  1.00 91.49           C  
ATOM    656  C   LYS A  82       5.123  -8.363   1.708  1.00 91.49           C  
ATOM    657  CB  LYS A  82       3.484 -10.177   2.246  1.00 91.49           C  
ATOM    658  O   LYS A  82       6.081  -8.589   0.967  1.00 91.49           O  
ATOM    659  CG  LYS A  82       3.230 -11.473   3.002  1.00 91.49           C  
ATOM    660  CD  LYS A  82       2.037 -12.229   2.431  1.00 91.49           C  
ATOM    661  CE  LYS A  82       1.732 -13.485   3.236  1.00 91.49           C  
ATOM    662  NZ  LYS A  82       0.546 -14.214   2.696  1.00 91.49           N  
ATOM    663  N   ALA A  83       4.489  -7.222   1.716  1.00 92.78           N  
ATOM    664  CA  ALA A  83       4.670  -6.213   0.676  1.00 92.78           C  
ATOM    665  C   ALA A  83       5.963  -5.430   0.890  1.00 92.78           C  
ATOM    666  CB  ALA A  83       3.476  -5.263   0.643  1.00 92.78           C  
ATOM    667  O   ALA A  83       6.598  -4.993  -0.072  1.00 92.78           O  
ATOM    668  N   LYS A  84       6.424  -5.267   2.109  1.00 91.57           N  
ATOM    669  CA  LYS A  84       7.558  -4.393   2.397  1.00 91.57           C  
ATOM    670  C   LYS A  84       8.855  -4.975   1.841  1.00 91.57           C  
ATOM    671  CB  LYS A  84       7.690  -4.163   3.903  1.00 91.57           C  
ATOM    672  O   LYS A  84       9.821  -4.244   1.612  1.00 91.57           O  
ATOM    673  CG  LYS A  84       8.026  -5.418   4.694  1.00 91.57           C  
ATOM    674  CD  LYS A  84       8.142  -5.125   6.185  1.00 91.57           C  
ATOM    675  CE  LYS A  84       8.483  -6.380   6.977  1.00 91.57           C  
ATOM    676  NZ  LYS A  84       8.608  -6.096   8.438  1.00 91.57           N  
ATOM    677  N   GLN A  85       8.885  -6.281   1.589  1.00 88.97           N  
ATOM    678  CA  GLN A  85      10.100  -6.930   1.106  1.00 88.97           C  
ATOM    679  C   GLN A  85      10.295  -6.691  -0.388  1.00 88.97           C  
ATOM    680  CB  GLN A  85      10.059  -8.431   1.397  1.00 88.97           C  
ATOM    681  O   GLN A  85      11.425  -6.696  -0.881  1.00 88.97           O  
ATOM    682  CG  GLN A  85      10.055  -8.770   2.881  1.00 88.97           C  
ATOM    683  CD  GLN A  85      10.117 -10.263   3.142  1.00 88.97           C  
ATOM    684  NE2 GLN A  85       9.992 -10.650   4.408  1.00 88.97           N  
ATOM    685  OE1 GLN A  85      10.275 -11.063   2.215  1.00 88.97           O  
ATOM    686  N   LYS A  86       9.288  -6.371  -1.085  1.00 91.72           N  
ATOM    687  CA  LYS A  86       9.421  -6.316  -2.538  1.00 91.72           C  
ATOM    688  C   LYS A  86       9.054  -4.934  -3.072  1.00 91.72           C  
ATOM    689  CB  LYS A  86       8.544  -7.382  -3.198  1.00 91.72           C  
ATOM    690  O   LYS A  86       9.467  -4.557  -4.171  1.00 91.72           O  
ATOM    691  CG  LYS A  86       7.060  -7.238  -2.894  1.00 91.72           C  
ATOM    692  CD  LYS A  86       6.246  -8.350  -3.544  1.00 91.72           C  
ATOM    693  CE  LYS A  86       4.764  -8.220  -3.222  1.00 91.72           C  
ATOM    694  NZ  LYS A  86       3.966  -9.329  -3.826  1.00 91.72           N  
ATOM    695  N   ALA A  87       8.338  -4.077  -2.327  1.00 92.19           N  
ATOM    696  CA  ALA A  87       7.770  -2.835  -2.845  1.00 92.19           C  
ATOM    697  C   ALA A  87       8.811  -1.719  -2.856  1.00 92.19           C  
ATOM    698  CB  ALA A  87       6.557  -2.418  -2.016  1.00 92.19           C  
ATOM    699  O   ALA A  87       9.579  -1.568  -1.903  1.00 92.19           O  
ATOM    700  N   LYS A  88       8.883  -1.066  -3.939  1.00 92.03           N  
ATOM    701  CA  LYS A  88       9.649   0.177  -3.963  1.00 92.03           C  
ATOM    702  C   LYS A  88       8.990   1.246  -3.095  1.00 92.03           C  
ATOM    703  CB  LYS A  88       9.802   0.686  -5.397  1.00 92.03           C  
ATOM    704  O   LYS A  88       9.671   1.958  -2.354  1.00 92.03           O  
ATOM    705  CG  LYS A  88      10.841   1.787  -5.555  1.00 92.03           C  
ATOM    706  CD  LYS A  88      11.109   2.096  -7.023  1.00 92.03           C  
ATOM    707  CE  LYS A  88      12.158   3.187  -7.183  1.00 92.03           C  
ATOM    708  NZ  LYS A  88      12.463   3.456  -8.620  1.00 92.03           N  
ATOM    709  N   ILE A  89       7.754   1.418  -3.216  1.00 93.74           N  
ATOM    710  CA  ILE A  89       6.920   2.274  -2.381  1.00 93.74           C  
ATOM    711  C   ILE A  89       5.704   1.491  -1.891  1.00 93.74           C  
ATOM    712  CB  ILE A  89       6.471   3.542  -3.142  1.00 93.74           C  
ATOM    713  O   ILE A  89       5.008   0.854  -2.685  1.00 93.74           O  
ATOM    714  CG1 ILE A  89       7.690   4.315  -3.657  1.00 93.74           C  
ATOM    715  CG2 ILE A  89       5.598   4.428  -2.248  1.00 93.74           C  
ATOM    716  CD1 ILE A  89       8.615   4.816  -2.557  1.00 93.74           C  
ATOM    717  N   LEU A  90       5.452   1.566  -0.595  1.00 94.70           N  
ATOM    718  CA  LEU A  90       4.319   0.881   0.018  1.00 94.70           C  
ATOM    719  C   LEU A  90       3.471   1.854   0.830  1.00 94.70           C  
ATOM    720  CB  LEU A  90       4.803  -0.262   0.913  1.00 94.70           C  
ATOM    721  O   LEU A  90       3.991   2.571   1.688  1.00 94.70           O  
ATOM    722  CG  LEU A  90       3.731  -0.983   1.732  1.00 94.70           C  
ATOM    723  CD1 LEU A  90       2.720  -1.653   0.808  1.00 94.70           C  
ATOM    724  CD2 LEU A  90       4.368  -2.004   2.667  1.00 94.70           C  
ATOM    725  N   VAL A  91       2.268   1.950   0.468  1.00 94.14           N  
ATOM    726  CA  VAL A  91       1.331   2.793   1.203  1.00 94.14           C  
ATOM    727  C   VAL A  91       0.167   1.948   1.715  1.00 94.14           C  
ATOM    728  CB  VAL A  91       0.804   3.953   0.329  1.00 94.14           C  
ATOM    729  O   VAL A  91      -0.447   1.198   0.951  1.00 94.14           O  
ATOM    730  CG1 VAL A  91      -0.135   4.851   1.132  1.00 94.14           C  
ATOM    731  CG2 VAL A  91       1.968   4.763  -0.240  1.00 94.14           C  
ATOM    732  N   ILE A  92      -0.063   2.086   3.005  1.00 92.57           N  
ATOM    733  CA  ILE A  92      -1.207   1.371   3.561  1.00 92.57           C  
ATOM    734  C   ILE A  92      -2.058   2.328   4.393  1.00 92.57           C  
ATOM    735  CB  ILE A  92      -0.757   0.168   4.421  1.00 92.57           C  
ATOM    736  O   ILE A  92      -1.527   3.197   5.087  1.00 92.57           O  
ATOM    737  CG1 ILE A  92      -1.974  -0.644   4.880  1.00 92.57           C  
ATOM    738  CG2 ILE A  92       0.071   0.640   5.619  1.00 92.57           C  
ATOM    739  CD1 ILE A  92      -1.622  -1.991   5.495  1.00 92.57           C  
ATOM    740  N   VAL A  93      -3.330   2.219   4.229  1.00 89.69           N  
ATOM    741  CA  VAL A  93      -4.290   2.921   5.074  1.00 89.69           C  
ATOM    742  C   VAL A  93      -5.120   1.911   5.863  1.00 89.69           C  
ATOM    743  CB  VAL A  93      -5.216   3.837   4.241  1.00 89.69           C  
ATOM    744  O   VAL A  93      -5.809   1.072   5.278  1.00 89.69           O  
ATOM    745  CG1 VAL A  93      -6.143   4.639   5.152  1.00 89.69           C  
ATOM    746  CG2 VAL A  93      -4.389   4.771   3.359  1.00 89.69           C  
ATOM    747  N   VAL A  94      -4.971   1.962   7.165  1.00 88.65           N  
ATOM    748  CA  VAL A  94      -5.722   1.048   8.020  1.00 88.65           C  
ATOM    749  C   VAL A  94      -6.273   1.804   9.227  1.00 88.65           C  
ATOM    750  CB  VAL A  94      -4.850  -0.138   8.487  1.00 88.65           C  
ATOM    751  O   VAL A  94      -5.523   2.465   9.949  1.00 88.65           O  
ATOM    752  CG1 VAL A  94      -3.624   0.360   9.250  1.00 88.65           C  
ATOM    753  CG2 VAL A  94      -5.669  -1.094   9.352  1.00 88.65           C  
ATOM    754  N   ASN A  95      -7.599   1.719   9.422  1.00 83.89           N  
ATOM    755  CA  ASN A  95      -8.299   2.267  10.579  1.00 83.89           C  
ATOM    756  C   ASN A  95      -7.836   3.686  10.895  1.00 83.89           C  
ATOM    757  CB  ASN A  95      -8.110   1.362  11.798  1.00 83.89           C  
ATOM    758  O   ASN A  95      -7.497   3.992  12.039  1.00 83.89           O  
ATOM    759  CG  ASN A  95      -8.933   0.092  11.717  1.00 83.89           C  
ATOM    760  ND2 ASN A  95      -8.518  -0.932  12.454  1.00 83.89           N  
ATOM    761  OD1 ASN A  95      -9.933   0.030  10.997  1.00 83.89           O  
ATOM    762  N   GLY A  96      -7.632   4.571   9.848  1.00 83.55           N  
ATOM    763  CA  GLY A  96      -7.305   5.964  10.109  1.00 83.55           C  
ATOM    764  C   GLY A  96      -5.813   6.215  10.220  1.00 83.55           C  
ATOM    765  O   GLY A  96      -5.389   7.264  10.711  1.00 83.55           O  
ATOM    766  N   ARG A  97      -5.090   5.185   9.931  1.00 90.32           N  
ATOM    767  CA  ARG A  97      -3.637   5.310   9.960  1.00 90.32           C  
ATOM    768  C   ARG A  97      -3.042   5.114   8.570  1.00 90.32           C  
ATOM    769  CB  ARG A  97      -3.029   4.301  10.937  1.00 90.32           C  
ATOM    770  O   ARG A  97      -3.389   4.160   7.870  1.00 90.32           O  
ATOM    771  CG  ARG A  97      -3.360   4.578  12.395  1.00 90.32           C  
ATOM    772  CD  ARG A  97      -2.720   3.556  13.323  1.00 90.32           C  
ATOM    773  NE  ARG A  97      -3.488   2.315  13.369  1.00 90.32           N  
ATOM    774  NH1 ARG A  97      -2.057   1.242  14.832  1.00 90.32           N  
ATOM    775  NH2 ARG A  97      -3.926   0.167  14.054  1.00 90.32           N  
ATOM    776  CZ  ARG A  97      -3.155   1.244  14.085  1.00 90.32           C  
ATOM    777  N   VAL A  98      -2.257   6.085   8.208  1.00 92.42           N  
ATOM    778  CA  VAL A  98      -1.514   5.998   6.956  1.00 92.42           C  
ATOM    779  C   VAL A  98      -0.053   5.658   7.244  1.00 92.42           C  
ATOM    780  CB  VAL A  98      -1.606   7.313   6.149  1.00 92.42           C  
ATOM    781  O   VAL A  98       0.583   6.292   8.089  1.00 92.42           O  
ATOM    782  CG1 VAL A  98      -0.748   7.234   4.887  1.00 92.42           C  
ATOM    783  CG2 VAL A  98      -3.059   7.620   5.793  1.00 92.42           C  
ATOM    784  N   ARG A  99       0.333   4.612   6.625  1.00 94.20           N  
ATOM    785  CA  ARG A  99       1.739   4.230   6.712  1.00 94.20           C  
ATOM    786  C   ARG A  99       2.386   4.204   5.331  1.00 94.20           C  
ATOM    787  CB  ARG A  99       1.883   2.862   7.384  1.00 94.20           C  
ATOM    788  O   ARG A  99       1.778   3.742   4.363  1.00 94.20           O  
ATOM    789  CG  ARG A  99       1.495   2.854   8.854  1.00 94.20           C  
ATOM    790  CD  ARG A  99       1.585   1.458   9.453  1.00 94.20           C  
ATOM    791  NE  ARG A  99       2.971   1.014   9.579  1.00 94.20           N  
ATOM    792  NH1 ARG A  99       2.443  -1.072  10.420  1.00 94.20           N  
ATOM    793  NH2 ARG A  99       4.635  -0.478  10.108  1.00 94.20           N  
ATOM    794  CZ  ARG A  99       3.346  -0.178  10.035  1.00 94.20           C  
ATOM    795  N   VAL A 100       3.546   4.706   5.317  1.00 95.92           N  
ATOM    796  CA  VAL A 100       4.311   4.740   4.074  1.00 95.92           C  
ATOM    797  C   VAL A 100       5.708   4.171   4.312  1.00 95.92           C  
ATOM    798  CB  VAL A 100       4.409   6.174   3.507  1.00 95.92           C  
ATOM    799  O   VAL A 100       6.369   4.520   5.293  1.00 95.92           O  
ATOM    800  CG1 VAL A 100       5.178   6.180   2.186  1.00 95.92           C  
ATOM    801  CG2 VAL A 100       3.015   6.770   3.321  1.00 95.92           C  
ATOM    802  N   ARG A 101       6.081   3.278   3.485  1.00 95.78           N  
ATOM    803  CA  ARG A 101       7.451   2.777   3.503  1.00 95.78           C  
ATOM    804  C   ARG A 101       8.183   3.139   2.214  1.00 95.78           C  
ATOM    805  CB  ARG A 101       7.467   1.261   3.706  1.00 95.78           C  
ATOM    806  O   ARG A 101       7.645   2.966   1.119  1.00 95.78           O  
ATOM    807  CG  ARG A 101       8.861   0.655   3.713  1.00 95.78           C  
ATOM    808  CD  ARG A 101       8.818  -0.857   3.889  1.00 95.78           C  
ATOM    809  NE  ARG A 101      10.154  -1.444   3.835  1.00 95.78           N  
ATOM    810  NH1 ARG A 101      10.653  -0.630   1.731  1.00 95.78           N  
ATOM    811  NH2 ARG A 101      12.187  -1.898   2.868  1.00 95.78           N  
ATOM    812  CZ  ARG A 101      10.995  -1.323   2.812  1.00 95.78           C  
ATOM    813  N   ASN A 102       9.365   3.636   2.426  1.00 96.12           N  
ATOM    814  CA  ASN A 102      10.223   3.969   1.294  1.00 96.12           C  
ATOM    815  C   ASN A 102      11.261   2.879   1.037  1.00 96.12           C  
ATOM    816  CB  ASN A 102      10.912   5.316   1.520  1.00 96.12           C  
ATOM    817  O   ASN A 102      12.252   2.779   1.762  1.00 96.12           O  
ATOM    818  CG  ASN A 102      11.797   5.722   0.358  1.00 96.12           C  
ATOM    819  ND2 ASN A 102      12.548   6.802   0.533  1.00 96.12           N  
ATOM    820  OD1 ASN A 102      11.804   5.070  -0.690  1.00 96.12           O  
ATOM    821  N   GLY A 103      11.050   2.061  -0.019  1.00 93.50           N  
ATOM    822  CA  GLY A 103      11.960   0.980  -0.363  1.00 93.50           C  
ATOM    823  C   GLY A 103      12.956   1.359  -1.442  1.00 93.50           C  
ATOM    824  O   GLY A 103      13.692   0.506  -1.942  1.00 93.50           O  
ATOM    825  N   THR A 104      13.017   2.641  -1.757  1.00 93.02           N  
ATOM    826  CA  THR A 104      13.944   3.115  -2.779  1.00 93.02           C  
ATOM    827  C   THR A 104      15.307   3.428  -2.169  1.00 93.02           C  
ATOM    828  CB  THR A 104      13.398   4.366  -3.492  1.00 93.02           C  
ATOM    829  O   THR A 104      15.523   3.212  -0.975  1.00 93.02           O  
ATOM    830  CG2 THR A 104      11.920   4.204  -3.832  1.00 93.02           C  
ATOM    831  OG1 THR A 104      13.559   5.504  -2.637  1.00 93.02           O  
ATOM    832  N   ASP A 105      16.227   3.932  -3.053  1.00 93.66           N  
ATOM    833  CA  ASP A 105      17.571   4.244  -2.578  1.00 93.66           C  
ATOM    834  C   ASP A 105      17.731   5.742  -2.328  1.00 93.66           C  
ATOM    835  CB  ASP A 105      18.620   3.764  -3.583  1.00 93.66           C  
ATOM    836  O   ASP A 105      18.837   6.218  -2.062  1.00 93.66           O  
ATOM    837  CG  ASP A 105      18.444   4.374  -4.962  1.00 93.66           C  
ATOM    838  OD1 ASP A 105      17.386   4.984  -5.228  1.00 93.66           O  
ATOM    839  OD2 ASP A 105      19.369   4.240  -5.792  1.00 93.66           O  
ATOM    840  N   ARG A 106      16.629   6.517  -2.394  1.00 94.36           N  
ATOM    841  CA  ARG A 106      16.655   7.962  -2.190  1.00 94.36           C  
ATOM    842  C   ARG A 106      15.518   8.406  -1.275  1.00 94.36           C  
ATOM    843  CB  ARG A 106      16.567   8.697  -3.529  1.00 94.36           C  
ATOM    844  O   ARG A 106      14.514   7.703  -1.138  1.00 94.36           O  
ATOM    845  CG  ARG A 106      15.329   8.351  -4.341  1.00 94.36           C  
ATOM    846  CD  ARG A 106      15.379   8.963  -5.734  1.00 94.36           C  
ATOM    847  NE  ARG A 106      14.858   8.047  -6.745  1.00 94.36           N  
ATOM    848  NH1 ARG A 106      15.322   9.431  -8.536  1.00 94.36           N  
ATOM    849  NH2 ARG A 106      14.345   7.387  -8.883  1.00 94.36           N  
ATOM    850  CZ  ARG A 106      14.843   8.291  -8.052  1.00 94.36           C  
ATOM    851  N   PRO A 107      15.730   9.630  -0.716  1.00 95.87           N  
ATOM    852  CA  PRO A 107      14.651  10.155   0.124  1.00 95.87           C  
ATOM    853  C   PRO A 107      13.405  10.524  -0.677  1.00 95.87           C  
ATOM    854  CB  PRO A 107      15.276  11.398   0.764  1.00 95.87           C  
ATOM    855  O   PRO A 107      13.512  10.968  -1.823  1.00 95.87           O  
ATOM    856  CG  PRO A 107      16.743  11.263   0.508  1.00 95.87           C  
ATOM    857  CD  PRO A 107      16.943  10.271  -0.602  1.00 95.87           C  
ATOM    858  N   CYS A 108      12.274  10.273  -0.075  1.00 96.78           N  
ATOM    859  CA  CYS A 108      11.004  10.607  -0.710  1.00 96.78           C  
ATOM    860  C   CYS A 108      10.257  11.667   0.091  1.00 96.78           C  
ATOM    861  CB  CYS A 108      10.134   9.359  -0.858  1.00 96.78           C  
ATOM    862  O   CYS A 108      10.358  11.710   1.318  1.00 96.78           O  
ATOM    863  SG  CYS A 108      10.840   8.105  -1.950  1.00 96.78           S  
ATOM    864  N   ARG A 109       9.661  12.515  -0.617  1.00 97.44           N  
ATOM    865  CA  ARG A 109       8.756  13.475   0.007  1.00 97.44           C  
ATOM    866  C   ARG A 109       7.320  12.961  -0.004  1.00 97.44           C  
ATOM    867  CB  ARG A 109       8.833  14.828  -0.704  1.00 97.44           C  
ATOM    868  O   ARG A 109       6.784  12.623  -1.062  1.00 97.44           O  
ATOM    869  CG  ARG A 109      10.117  15.595  -0.430  1.00 97.44           C  
ATOM    870  CD  ARG A 109      10.078  16.992  -1.033  1.00 97.44           C  
ATOM    871  NE  ARG A 109      11.420  17.496  -1.311  1.00 97.44           N  
ATOM    872  NH1 ARG A 109      10.714  19.212  -2.688  1.00 97.44           N  
ATOM    873  NH2 ARG A 109      12.949  18.913  -2.276  1.00 97.44           N  
ATOM    874  CZ  ARG A 109      11.691  18.539  -2.091  1.00 97.44           C  
ATOM    875  N   VAL A 110       6.742  12.852   1.149  1.00 96.46           N  
ATOM    876  CA  VAL A 110       5.387  12.326   1.274  1.00 96.46           C  
ATOM    877  C   VAL A 110       4.444  13.432   1.740  1.00 96.46           C  
ATOM    878  CB  VAL A 110       5.330  11.130   2.250  1.00 96.46           C  
ATOM    879  O   VAL A 110       4.687  14.073   2.765  1.00 96.46           O  
ATOM    880  CG1 VAL A 110       3.902  10.602   2.374  1.00 96.46           C  
ATOM    881  CG2 VAL A 110       6.275  10.021   1.791  1.00 96.46           C  
ATOM    882  N   ARG A 111       3.430  13.611   0.908  1.00 95.75           N  
ATOM    883  CA  ARG A 111       2.394  14.575   1.264  1.00 95.75           C  
ATOM    884  C   ARG A 111       1.078  13.873   1.582  1.00 95.75           C  
ATOM    885  CB  ARG A 111       2.188  15.586   0.134  1.00 95.75           C  
ATOM    886  O   ARG A 111       0.566  13.103   0.766  1.00 95.75           O  
ATOM    887  CG  ARG A 111       3.355  16.542  -0.057  1.00 95.75           C  
ATOM    888  CD  ARG A 111       3.069  17.571  -1.142  1.00 95.75           C  
ATOM    889  NE  ARG A 111       2.221  17.021  -2.196  1.00 95.75           N  
ATOM    890  NH1 ARG A 111       1.780  19.060  -3.189  1.00 95.75           N  
ATOM    891  NH2 ARG A 111       0.878  17.139  -4.055  1.00 95.75           N  
ATOM    892  CZ  ARG A 111       1.628  17.741  -3.145  1.00 95.75           C  
ATOM    893  N   VAL A 112       0.576  14.115   2.741  1.00 93.99           N  
ATOM    894  CA  VAL A 112      -0.692  13.538   3.176  1.00 93.99           C  
ATOM    895  C   VAL A 112      -1.738  14.641   3.322  1.00 93.99           C  
ATOM    896  CB  VAL A 112      -0.539  12.769   4.507  1.00 93.99           C  
ATOM    897  O   VAL A 112      -1.556  15.578   4.103  1.00 93.99           O  
ATOM    898  CG1 VAL A 112      -1.867  12.139   4.923  1.00 93.99           C  
ATOM    899  CG2 VAL A 112       0.547  11.702   4.385  1.00 93.99           C  
ATOM    900  N   THR A 113      -2.758  14.518   2.428  1.00 92.56           N  
ATOM    901  CA  THR A 113      -3.862  15.470   2.482  1.00 92.56           C  
ATOM    902  C   THR A 113      -5.130  14.800   3.004  1.00 92.56           C  
ATOM    903  CB  THR A 113      -4.136  16.086   1.098  1.00 92.56           C  
ATOM    904  O   THR A 113      -5.589  13.805   2.440  1.00 92.56           O  
ATOM    905  CG2 THR A 113      -5.222  17.154   1.176  1.00 92.56           C  
ATOM    906  OG1 THR A 113      -2.932  16.682   0.599  1.00 92.56           O  
ATOM    907  N   ALA A 114      -5.673  15.315   4.131  1.00 89.10           N  
ATOM    908  CA  ALA A 114      -6.903  14.820   4.742  1.00 89.10           C  
ATOM    909  C   ALA A 114      -7.666  15.948   5.431  1.00 89.10           C  
ATOM    910  CB  ALA A 114      -6.592  13.706   5.738  1.00 89.10           C  
ATOM    911  O   ALA A 114      -7.070  16.776   6.123  1.00 89.10           O  
ATOM    912  N   GLY A 115      -9.058  16.044   5.146  1.00 85.42           N  
ATOM    913  CA  GLY A 115      -9.896  17.053   5.773  1.00 85.42           C  
ATOM    914  C   GLY A 115      -9.515  18.470   5.385  1.00 85.42           C  
ATOM    915  O   GLY A 115      -9.621  19.391   6.197  1.00 85.42           O  
ATOM    916  N   GLY A 116      -8.842  18.649   4.235  1.00 87.71           N  
ATOM    917  CA  GLY A 116      -8.457  19.965   3.750  1.00 87.71           C  
ATOM    918  C   GLY A 116      -7.076  20.391   4.213  1.00 87.71           C  
ATOM    919  O   GLY A 116      -6.604  21.473   3.860  1.00 87.71           O  
ATOM    920  N   GLU A 117      -6.448  19.562   5.029  1.00 91.07           N  
ATOM    921  CA  GLU A 117      -5.111  19.872   5.526  1.00 91.07           C  
ATOM    922  C   GLU A 117      -4.056  18.999   4.851  1.00 91.07           C  
ATOM    923  CB  GLU A 117      -5.046  19.695   7.045  1.00 91.07           C  
ATOM    924  O   GLU A 117      -4.299  17.822   4.576  1.00 91.07           O  
ATOM    925  CG  GLU A 117      -5.909  20.683   7.816  1.00 91.07           C  
ATOM    926  CD  GLU A 117      -5.802  20.523   9.324  1.00 91.07           C  
ATOM    927  OE1 GLU A 117      -5.980  21.524  10.055  1.00 91.07           O  
ATOM    928  OE2 GLU A 117      -5.537  19.388   9.779  1.00 91.07           O  
ATOM    929  N   THR A 118      -2.953  19.695   4.495  1.00 94.91           N  
ATOM    930  CA  THR A 118      -1.838  18.970   3.895  1.00 94.91           C  
ATOM    931  C   THR A 118      -0.620  18.994   4.815  1.00 94.91           C  
ATOM    932  CB  THR A 118      -1.460  19.561   2.524  1.00 94.91           C  
ATOM    933  O   THR A 118      -0.225  20.054   5.303  1.00 94.91           O  
ATOM    934  CG2 THR A 118      -0.293  18.802   1.901  1.00 94.91           C  
ATOM    935  OG1 THR A 118      -2.591  19.480   1.648  1.00 94.91           O  
ATOM    936  N   ARG A 119      -0.152  17.774   5.110  1.00 94.65           N  
ATOM    937  CA  ARG A 119       1.104  17.645   5.842  1.00 94.65           C  
ATOM    938  C   ARG A 119       2.186  17.021   4.967  1.00 94.65           C  
ATOM    939  CB  ARG A 119       0.907  16.809   7.108  1.00 94.65           C  
ATOM    940  O   ARG A 119       1.920  16.078   4.219  1.00 94.65           O  
ATOM    941  CG  ARG A 119      -0.045  17.433   8.116  1.00 94.65           C  
ATOM    942  CD  ARG A 119      -0.242  16.540   9.333  1.00 94.65           C  
ATOM    943  NE  ARG A 119      -1.234  17.092  10.252  1.00 94.65           N  
ATOM    944  NH1 ARG A 119      -1.079  15.368  11.782  1.00 94.65           N  
ATOM    945  NH2 ARG A 119      -2.521  17.111  12.154  1.00 94.65           N  
ATOM    946  CZ  ARG A 119      -1.609  16.522  11.394  1.00 94.65           C  
ATOM    947  N   GLU A 120       3.344  17.563   5.095  1.00 97.47           N  
ATOM    948  CA  GLU A 120       4.458  17.088   4.280  1.00 97.47           C  
ATOM    949  C   GLU A 120       5.553  16.472   5.147  1.00 97.47           C  
ATOM    950  CB  GLU A 120       5.035  18.230   3.439  1.00 97.47           C  
ATOM    951  O   GLU A 120       5.879  16.999   6.212  1.00 97.47           O  
ATOM    952  CG  GLU A 120       6.094  17.784   2.441  1.00 97.47           C  
ATOM    953  CD  GLU A 120       6.631  18.922   1.588  1.00 97.47           C  
ATOM    954  OE1 GLU A 120       7.729  19.442   1.889  1.00 97.47           O  
ATOM    955  OE2 GLU A 120       5.946  19.299   0.610  1.00 97.47           O  
ATOM    956  N   TYR A 121       6.098  15.294   4.667  1.00 96.44           N  
ATOM    957  CA  TYR A 121       7.142  14.573   5.386  1.00 96.44           C  
ATOM    958  C   TYR A 121       8.257  14.142   4.440  1.00 96.44           C  
ATOM    959  CB  TYR A 121       6.558  13.349   6.098  1.00 96.44           C  
ATOM    960  O   TYR A 121       8.024  13.945   3.245  1.00 96.44           O  
ATOM    961  CG  TYR A 121       5.378  13.667   6.982  1.00 96.44           C  
ATOM    962  CD1 TYR A 121       5.554  13.963   8.332  1.00 96.44           C  
ATOM    963  CD2 TYR A 121       4.084  13.671   6.471  1.00 96.44           C  
ATOM    964  CE1 TYR A 121       4.468  14.255   9.152  1.00 96.44           C  
ATOM    965  CE2 TYR A 121       2.992  13.962   7.282  1.00 96.44           C  
ATOM    966  OH  TYR A 121       2.115  14.541   9.425  1.00 96.44           O  
ATOM    967  CZ  TYR A 121       3.193  14.252   8.618  1.00 96.44           C  
ATOM    968  N   THR A 122       9.392  14.008   5.012  1.00 96.57           N  
ATOM    969  CA  THR A 122      10.485  13.366   4.290  1.00 96.57           C  
ATOM    970  C   THR A 122      10.726  11.954   4.816  1.00 96.57           C  
ATOM    971  CB  THR A 122      11.784  14.186   4.399  1.00 96.57           C  
ATOM    972  O   THR A 122      10.908  11.757   6.019  1.00 96.57           O  
ATOM    973  CG2 THR A 122      12.923  13.515   3.639  1.00 96.57           C  
ATOM    974  OG1 THR A 122      11.565  15.493   3.853  1.00 96.57           O  
ATOM    975  N   VAL A 123      10.731  10.928   3.974  1.00 96.35           N  
ATOM    976  CA  VAL A 123      10.948   9.536   4.351  1.00 96.35           C  
ATOM    977  C   VAL A 123      12.238   9.023   3.715  1.00 96.35           C  
ATOM    978  CB  VAL A 123       9.758   8.643   3.936  1.00 96.35           C  
ATOM    979  O   VAL A 123      12.361   8.986   2.489  1.00 96.35           O  
ATOM    980  CG1 VAL A 123       9.954   7.213   4.436  1.00 96.35           C  
ATOM    981  CG2 VAL A 123       8.447   9.222   4.465  1.00 96.35           C  
ATOM    982  N   ASN A 124      13.201   8.714   4.521  1.00 96.92           N  
ATOM    983  CA  ASN A 124      14.489   8.221   4.046  1.00 96.92           C  
ATOM    984  C   ASN A 124      14.399   6.768   3.588  1.00 96.92           C  
ATOM    985  CB  ASN A 124      15.556   8.370   5.133  1.00 96.92           C  
ATOM    986  O   ASN A 124      13.488   6.042   3.989  1.00 96.92           O  
ATOM    987  CG  ASN A 124      15.853   9.819   5.465  1.00 96.92           C  
ATOM    988  ND2 ASN A 124      15.968  10.121   6.753  1.00 96.92           N  
ATOM    989  OD1 ASN A 124      15.978  10.660   4.571  1.00 96.92           O  
ATOM    990  N   PRO A 125      15.326   6.413   2.774  1.00 95.42           N  
ATOM    991  CA  PRO A 125      15.346   5.025   2.306  1.00 95.42           C  
ATOM    992  C   PRO A 125      15.333   4.016   3.451  1.00 95.42           C  
ATOM    993  CB  PRO A 125      16.654   4.939   1.516  1.00 95.42           C  
ATOM    994  O   PRO A 125      16.056   4.185   4.436  1.00 95.42           O  
ATOM    995  CG  PRO A 125      16.916   6.337   1.056  1.00 95.42           C  
ATOM    996  CD  PRO A 125      16.452   7.285   2.125  1.00 95.42           C  
ATOM    997  N   GLY A 126      14.490   3.011   3.288  1.00 93.39           N  
ATOM    998  CA  GLY A 126      14.434   1.929   4.258  1.00 93.39           C  
ATOM    999  C   GLY A 126      13.653   2.289   5.508  1.00 93.39           C  
ATOM   1000  O   GLY A 126      13.564   1.490   6.443  1.00 93.39           O  
ATOM   1001  N   THR A 127      13.101   3.523   5.572  1.00 95.20           N  
ATOM   1002  CA  THR A 127      12.389   3.965   6.766  1.00 95.20           C  
ATOM   1003  C   THR A 127      10.885   4.010   6.513  1.00 95.20           C  
ATOM   1004  CB  THR A 127      12.877   5.352   7.225  1.00 95.20           C  
ATOM   1005  O   THR A 127      10.434   3.804   5.385  1.00 95.20           O  
ATOM   1006  CG2 THR A 127      14.385   5.358   7.450  1.00 95.20           C  
ATOM   1007  OG1 THR A 127      12.551   6.323   6.223  1.00 95.20           O  
ATOM   1008  N   GLU A 128      10.139   4.239   7.562  1.00 94.36           N  
ATOM   1009  CA  GLU A 128       8.680   4.241   7.504  1.00 94.36           C  
ATOM   1010  C   GLU A 128       8.105   5.513   8.121  1.00 94.36           C  
ATOM   1011  CB  GLU A 128       8.111   3.009   8.213  1.00 94.36           C  
ATOM   1012  O   GLU A 128       8.728   6.124   8.991  1.00 94.36           O  
ATOM   1013  CG  GLU A 128       8.648   1.690   7.677  1.00 94.36           C  
ATOM   1014  CD  GLU A 128       8.237   0.490   8.516  1.00 94.36           C  
ATOM   1015  OE1 GLU A 128       8.667  -0.644   8.205  1.00 94.36           O  
ATOM   1016  OE2 GLU A 128       7.479   0.686   9.492  1.00 94.36           O  
ATOM   1017  N   LEU A 129       7.022   5.913   7.596  1.00 95.53           N  
ATOM   1018  CA  LEU A 129       6.241   7.024   8.128  1.00 95.53           C  
ATOM   1019  C   LEU A 129       4.859   6.554   8.570  1.00 95.53           C  
ATOM   1020  CB  LEU A 129       6.105   8.134   7.083  1.00 95.53           C  
ATOM   1021  O   LEU A 129       4.207   5.779   7.866  1.00 95.53           O  
ATOM   1022  CG  LEU A 129       5.104   9.246   7.401  1.00 95.53           C  
ATOM   1023  CD1 LEU A 129       5.625  10.118   8.538  1.00 95.53           C  
ATOM   1024  CD2 LEU A 129       4.827  10.087   6.159  1.00 95.53           C  
ATOM   1025  N   GLU A 130       4.497   7.030   9.672  1.00 94.86           N  
ATOM   1026  CA  GLU A 130       3.147   6.749  10.151  1.00 94.86           C  
ATOM   1027  C   GLU A 130       2.407   8.037  10.503  1.00 94.86           C  
ATOM   1028  CB  GLU A 130       3.190   5.818  11.365  1.00 94.86           C  
ATOM   1029  O   GLU A 130       2.925   8.872  11.249  1.00 94.86           O  
ATOM   1030  CG  GLU A 130       1.817   5.367  11.844  1.00 94.86           C  
ATOM   1031  CD  GLU A 130       1.880   4.347  12.970  1.00 94.86           C  
ATOM   1032  OE1 GLU A 130       1.543   4.696  14.124  1.00 94.86           O  
ATOM   1033  OE2 GLU A 130       2.269   3.190  12.695  1.00 94.86           O  
ATOM   1034  N   VAL A 131       1.239   8.140   9.967  1.00 93.37           N  
ATOM   1035  CA  VAL A 131       0.420   9.319  10.227  1.00 93.37           C  
ATOM   1036  C   VAL A 131      -0.960   8.891  10.720  1.00 93.37           C  
ATOM   1037  CB  VAL A 131       0.285  10.206   8.969  1.00 93.37           C  
ATOM   1038  O   VAL A 131      -1.623   8.064  10.089  1.00 93.37           O  
ATOM   1039  CG1 VAL A 131      -0.520  11.466   9.280  1.00 93.37           C  
ATOM   1040  CG2 VAL A 131       1.665  10.571   8.424  1.00 93.37           C  
ATOM   1041  N   GLU A 132      -1.311   9.458  11.760  1.00 92.14           N  
ATOM   1042  CA  GLU A 132      -2.642   9.209  12.305  1.00 92.14           C  
ATOM   1043  C   GLU A 132      -3.656  10.214  11.767  1.00 92.14           C  
ATOM   1044  CB  GLU A 132      -2.614   9.257  13.835  1.00 92.14           C  
ATOM   1045  O   GLU A 132      -3.385  11.416  11.725  1.00 92.14           O  
ATOM   1046  CG  GLU A 132      -1.819   8.127  14.472  1.00 92.14           C  
ATOM   1047  CD  GLU A 132      -1.954   8.076  15.985  1.00 92.14           C  
ATOM   1048  OE1 GLU A 132      -2.478   7.070  16.515  1.00 92.14           O  
ATOM   1049  OE2 GLU A 132      -1.534   9.052  16.647  1.00 92.14           O  
ATOM   1050  N   LEU A 133      -4.813   9.643  11.318  1.00 89.14           N  
ATOM   1051  CA  LEU A 133      -5.868  10.515  10.814  1.00 89.14           C  
ATOM   1052  C   LEU A 133      -7.042  10.566  11.786  1.00 89.14           C  
ATOM   1053  CB  LEU A 133      -6.348  10.038   9.441  1.00 89.14           C  
ATOM   1054  O   LEU A 133      -7.332   9.581  12.468  1.00 89.14           O  
ATOM   1055  CG  LEU A 133      -5.276   9.903   8.358  1.00 89.14           C  
ATOM   1056  CD1 LEU A 133      -5.875   9.297   7.093  1.00 89.14           C  
ATOM   1057  CD2 LEU A 133      -4.643  11.258   8.060  1.00 89.14           C  
ATOM   1058  N   SER A 134      -7.574  11.770  11.994  1.00 87.96           N  
ATOM   1059  CA  SER A 134      -8.815  11.863  12.756  1.00 87.96           C  
ATOM   1060  C   SER A 134      -9.975  11.220  12.003  1.00 87.96           C  
ATOM   1061  CB  SER A 134      -9.145  13.323  13.068  1.00 87.96           C  
ATOM   1062  O   SER A 134      -9.914  11.053  10.783  1.00 87.96           O  
ATOM   1063  OG  SER A 134      -9.478  14.027  11.884  1.00 87.96           O  
ATOM   1064  N   PRO A 135     -11.034  10.814  12.702  1.00 80.77           N  
ATOM   1065  CA  PRO A 135     -12.208  10.196  12.081  1.00 80.77           C  
ATOM   1066  C   PRO A 135     -12.744  11.003  10.901  1.00 80.77           C  
ATOM   1067  CB  PRO A 135     -13.228  10.153  13.221  1.00 80.77           C  
ATOM   1068  O   PRO A 135     -13.176  10.426   9.899  1.00 80.77           O  
ATOM   1069  CG  PRO A 135     -12.406  10.088  14.468  1.00 80.77           C  
ATOM   1070  CD  PRO A 135     -11.159  10.898  14.259  1.00 80.77           C  
ATOM   1071  N   GLU A 136     -12.697  12.297  10.945  1.00 80.85           N  
ATOM   1072  CA  GLU A 136     -13.192  13.163   9.878  1.00 80.85           C  
ATOM   1073  C   GLU A 136     -12.269  13.126   8.664  1.00 80.85           C  
ATOM   1074  CB  GLU A 136     -13.345  14.601  10.380  1.00 80.85           C  
ATOM   1075  O   GLU A 136     -12.722  13.278   7.528  1.00 80.85           O  
ATOM   1076  CG  GLU A 136     -14.417  14.770  11.446  1.00 80.85           C  
ATOM   1077  CD  GLU A 136     -14.332  16.100  12.178  1.00 80.85           C  
ATOM   1078  OE1 GLU A 136     -15.287  16.454  12.906  1.00 80.85           O  
ATOM   1079  OE2 GLU A 136     -13.303  16.794  12.020  1.00 80.85           O  
ATOM   1080  N   GLN A 137     -11.014  12.838   8.923  1.00 84.46           N  
ATOM   1081  CA  GLN A 137      -9.982  12.858   7.892  1.00 84.46           C  
ATOM   1082  C   GLN A 137      -9.904  11.519   7.165  1.00 84.46           C  
ATOM   1083  CB  GLN A 137      -8.622  13.206   8.500  1.00 84.46           C  
ATOM   1084  O   GLN A 137      -9.384  11.442   6.049  1.00 84.46           O  
ATOM   1085  CG  GLN A 137      -8.525  14.636   9.014  1.00 84.46           C  
ATOM   1086  CD  GLN A 137      -7.232  14.906   9.759  1.00 84.46           C  
ATOM   1087  NE2 GLN A 137      -6.733  16.133   9.657  1.00 84.46           N  
ATOM   1088  OE1 GLN A 137      -6.686  14.018  10.423  1.00 84.46           O  
ATOM   1089  N   GLN A 138     -10.516  10.502   7.630  1.00 79.03           N  
ATOM   1090  CA  GLN A 138     -10.313   9.129   7.179  1.00 79.03           C  
ATOM   1091  C   GLN A 138     -11.040   8.870   5.863  1.00 79.03           C  
ATOM   1092  CB  GLN A 138     -10.785   8.138   8.244  1.00 79.03           C  
ATOM   1093  O   GLN A 138     -10.619   8.025   5.070  1.00 79.03           O  
ATOM   1094  CG  GLN A 138      -9.904   8.104   9.485  1.00 79.03           C  
ATOM   1095  CD  GLN A 138     -10.444   7.182  10.563  1.00 79.03           C  
ATOM   1096  NE2 GLN A 138      -9.926   7.324  11.778  1.00 79.03           N  
ATOM   1097  OE1 GLN A 138     -11.319   6.350  10.305  1.00 79.03           O  
ATOM   1098  N   ASN A 139     -12.099   9.723   5.536  1.00 73.68           N  
ATOM   1099  CA  ASN A 139     -12.947   9.419   4.388  1.00 73.68           C  
ATOM   1100  C   ASN A 139     -12.399  10.038   3.106  1.00 73.68           C  
ATOM   1101  CB  ASN A 139     -14.379   9.895   4.638  1.00 73.68           C  
ATOM   1102  O   ASN A 139     -12.734   9.597   2.005  1.00 73.68           O  
ATOM   1103  CG  ASN A 139     -15.064   9.128   5.753  1.00 73.68           C  
ATOM   1104  ND2 ASN A 139     -15.841   9.833   6.566  1.00 73.68           N  
ATOM   1105  OD1 ASN A 139     -14.894   7.913   5.882  1.00 73.68           O  
ATOM   1106  N   ASN A 140     -11.286  10.807   3.176  1.00 78.54           N  
ATOM   1107  CA  ASN A 140     -10.786  11.483   1.984  1.00 78.54           C  
ATOM   1108  C   ASN A 140      -9.276  11.693   2.050  1.00 78.54           C  
ATOM   1109  CB  ASN A 140     -11.499  12.823   1.788  1.00 78.54           C  
ATOM   1110  O   ASN A 140      -8.763  12.703   1.566  1.00 78.54           O  
ATOM   1111  CG  ASN A 140     -12.970  12.658   1.459  1.00 78.54           C  
ATOM   1112  ND2 ASN A 140     -13.813  13.470   2.088  1.00 78.54           N  
ATOM   1113  OD1 ASN A 140     -13.346  11.809   0.648  1.00 78.54           O  
ATOM   1114  N   ALA A 141      -8.597  10.657   2.433  1.00 86.67           N  
ATOM   1115  CA  ALA A 141      -7.158  10.877   2.563  1.00 86.67           C  
ATOM   1116  C   ALA A 141      -6.450  10.672   1.227  1.00 86.67           C  
ATOM   1117  CB  ALA A 141      -6.572   9.947   3.622  1.00 86.67           C  
ATOM   1118  O   ALA A 141      -6.878   9.855   0.409  1.00 86.67           O  
ATOM   1119  N   GLU A 142      -5.589  11.535   0.959  1.00 91.40           N  
ATOM   1120  CA  GLU A 142      -4.722  11.450  -0.213  1.00 91.40           C  
ATOM   1121  C   GLU A 142      -3.251  11.420   0.191  1.00 91.40           C  
ATOM   1122  CB  GLU A 142      -4.983  12.623  -1.161  1.00 91.40           C  
ATOM   1123  O   GLU A 142      -2.822  12.188   1.055  1.00 91.40           O  
ATOM   1124  CG  GLU A 142      -4.108  12.614  -2.406  1.00 91.40           C  
ATOM   1125  CD  GLU A 142      -4.300  13.840  -3.284  1.00 91.40           C  
ATOM   1126  OE1 GLU A 142      -3.580  14.845  -3.089  1.00 91.40           O  
ATOM   1127  OE2 GLU A 142      -5.179  13.795  -4.174  1.00 91.40           O  
ATOM   1128  N   VAL A 143      -2.571  10.440  -0.375  1.00 93.36           N  
ATOM   1129  CA  VAL A 143      -1.139  10.348  -0.109  1.00 93.36           C  
ATOM   1130  C   VAL A 143      -0.360  10.488  -1.415  1.00 93.36           C  
ATOM   1131  CB  VAL A 143      -0.776   9.017   0.588  1.00 93.36           C  
ATOM   1132  O   VAL A 143      -0.581   9.728  -2.361  1.00 93.36           O  
ATOM   1133  CG1 VAL A 143       0.713   8.973   0.926  1.00 93.36           C  
ATOM   1134  CG2 VAL A 143      -1.619   8.828   1.848  1.00 93.36           C  
ATOM   1135  N   GLU A 144       0.446  11.459  -1.477  1.00 94.82           N  
ATOM   1136  CA  GLU A 144       1.330  11.668  -2.619  1.00 94.82           C  
ATOM   1137  C   GLU A 144       2.789  11.430  -2.238  1.00 94.82           C  
ATOM   1138  CB  GLU A 144       1.157  13.081  -3.182  1.00 94.82           C  
ATOM   1139  O   GLU A 144       3.267  11.959  -1.233  1.00 94.82           O  
ATOM   1140  CG  GLU A 144       1.964  13.342  -4.446  1.00 94.82           C  
ATOM   1141  CD  GLU A 144       1.762  14.740  -5.008  1.00 94.82           C  
ATOM   1142  OE1 GLU A 144       2.483  15.674  -4.588  1.00 94.82           O  
ATOM   1143  OE2 GLU A 144       0.874  14.904  -5.874  1.00 94.82           O  
ATOM   1144  N   VAL A 145       3.425  10.606  -2.989  1.00 94.70           N  
ATOM   1145  CA  VAL A 145       4.828  10.287  -2.746  1.00 94.70           C  
ATOM   1146  C   VAL A 145       5.673  10.727  -3.939  1.00 94.70           C  
ATOM   1147  CB  VAL A 145       5.028   8.778  -2.477  1.00 94.70           C  
ATOM   1148  O   VAL A 145       5.399  10.340  -5.078  1.00 94.70           O  
ATOM   1149  CG1 VAL A 145       6.476   8.487  -2.086  1.00 94.70           C  
ATOM   1150  CG2 VAL A 145       4.070   8.299  -1.388  1.00 94.70           C  
ATOM   1151  N   GLU A 146       6.677  11.525  -3.605  1.00 94.93           N  
ATOM   1152  CA  GLU A 146       7.617  11.988  -4.622  1.00 94.93           C  
ATOM   1153  C   GLU A 146       9.042  11.545  -4.299  1.00 94.93           C  
ATOM   1154  CB  GLU A 146       7.558  13.512  -4.755  1.00 94.93           C  
ATOM   1155  O   GLU A 146       9.562  11.846  -3.223  1.00 94.93           O  
ATOM   1156  CG  GLU A 146       8.401  14.063  -5.896  1.00 94.93           C  
ATOM   1157  CD  GLU A 146       8.348  15.578  -6.004  1.00 94.93           C  
ATOM   1158  OE1 GLU A 146       9.354  16.193  -6.425  1.00 94.93           O  
ATOM   1159  OE2 GLU A 146       7.291  16.156  -5.664  1.00 94.93           O  
ATOM   1160  N   CYS A 147       9.592  10.745  -5.175  1.00 91.62           N  
ATOM   1161  CA  CYS A 147      10.993  10.352  -5.077  1.00 91.62           C  
ATOM   1162  C   CYS A 147      11.769  10.785  -6.315  1.00 91.62           C  
ATOM   1163  CB  CYS A 147      11.114   8.839  -4.893  1.00 91.62           C  
ATOM   1164  O   CYS A 147      11.743  10.103  -7.340  1.00 91.62           O  
ATOM   1165  SG  CYS A 147      10.050   8.177  -3.591  1.00 91.62           S  
ATOM   1166  N   GLY A 148      12.514  11.983  -6.289  1.00 89.05           N  
ATOM   1167  CA  GLY A 148      13.152  12.482  -7.497  1.00 89.05           C  
ATOM   1168  C   GLY A 148      12.161  12.875  -8.576  1.00 89.05           C  
ATOM   1169  O   GLY A 148      11.261  13.682  -8.335  1.00 89.05           O  
ATOM   1170  N   ASN A 149      12.155  12.128  -9.768  1.00 87.73           N  
ATOM   1171  CA  ASN A 149      11.274  12.466 -10.882  1.00 87.73           C  
ATOM   1172  C   ASN A 149      10.014  11.605 -10.881  1.00 87.73           C  
ATOM   1173  CB  ASN A 149      12.014  12.323 -12.213  1.00 87.73           C  
ATOM   1174  O   ASN A 149       9.166  11.738 -11.765  1.00 87.73           O  
ATOM   1175  CG  ASN A 149      13.136  13.331 -12.369  1.00 87.73           C  
ATOM   1176  ND2 ASN A 149      14.233  12.907 -12.986  1.00 87.73           N  
ATOM   1177  OD1 ASN A 149      13.018  14.481 -11.938  1.00 87.73           O  
ATOM   1178  N   GLU A 150       9.929  10.764  -9.852  1.00 86.89           N  
ATOM   1179  CA  GLU A 150       8.796   9.846  -9.782  1.00 86.89           C  
ATOM   1180  C   GLU A 150       7.737  10.350  -8.805  1.00 86.89           C  
ATOM   1181  CB  GLU A 150       9.262   8.446  -9.377  1.00 86.89           C  
ATOM   1182  O   GLU A 150       8.065  10.811  -7.710  1.00 86.89           O  
ATOM   1183  CG  GLU A 150      10.270   7.831 -10.337  1.00 86.89           C  
ATOM   1184  CD  GLU A 150      10.756   6.458  -9.899  1.00 86.89           C  
ATOM   1185  OE1 GLU A 150      10.684   5.504 -10.706  1.00 86.89           O  
ATOM   1186  OE2 GLU A 150      11.211   6.337  -8.740  1.00 86.89           O  
ATOM   1187  N   LYS A 151       6.581  10.420  -9.324  1.00 89.70           N  
ATOM   1188  CA  LYS A 151       5.473  10.860  -8.482  1.00 89.70           C  
ATOM   1189  C   LYS A 151       4.363   9.814  -8.444  1.00 89.70           C  
ATOM   1190  CB  LYS A 151       4.917  12.195  -8.980  1.00 89.70           C  
ATOM   1191  O   LYS A 151       3.992   9.256  -9.479  1.00 89.70           O  
ATOM   1192  CG  LYS A 151       3.924  12.846  -8.028  1.00 89.70           C  
ATOM   1193  CD  LYS A 151       3.491  14.219  -8.525  1.00 89.70           C  
ATOM   1194  CE  LYS A 151       2.479  14.861  -7.586  1.00 89.70           C  
ATOM   1195  NZ  LYS A 151       2.061  16.213  -8.063  1.00 89.70           N  
ATOM   1196  N   TYR A 152       3.858   9.553  -7.187  1.00 87.87           N  
ATOM   1197  CA  TYR A 152       2.806   8.564  -6.977  1.00 87.87           C  
ATOM   1198  C   TYR A 152       1.692   9.130  -6.104  1.00 87.87           C  
ATOM   1199  CB  TYR A 152       3.379   7.297  -6.335  1.00 87.87           C  
ATOM   1200  O   TYR A 152       1.958   9.819  -5.117  1.00 87.87           O  
ATOM   1201  CG  TYR A 152       4.637   6.795  -7.001  1.00 87.87           C  
ATOM   1202  CD1 TYR A 152       4.573   5.934  -8.095  1.00 87.87           C  
ATOM   1203  CD2 TYR A 152       5.891   7.179  -6.538  1.00 87.87           C  
ATOM   1204  CE1 TYR A 152       5.730   5.467  -8.711  1.00 87.87           C  
ATOM   1205  CE2 TYR A 152       7.054   6.718  -7.146  1.00 87.87           C  
ATOM   1206  OH  TYR A 152       8.112   5.405  -8.836  1.00 87.87           O  
ATOM   1207  CZ  TYR A 152       6.964   5.864  -8.230  1.00 87.87           C  
ATOM   1208  N   ARG A 153       0.535   8.846  -6.538  1.00 90.32           N  
ATOM   1209  CA  ARG A 153      -0.600   9.390  -5.799  1.00 90.32           C  
ATOM   1210  C   ARG A 153      -1.600   8.293  -5.445  1.00 90.32           C  
ATOM   1211  CB  ARG A 153      -1.293  10.488  -6.609  1.00 90.32           C  
ATOM   1212  O   ARG A 153      -1.958   7.475  -6.295  1.00 90.32           O  
ATOM   1213  CG  ARG A 153      -2.441  11.163  -5.876  1.00 90.32           C  
ATOM   1214  CD  ARG A 153      -3.086  12.253  -6.721  1.00 90.32           C  
ATOM   1215  NE  ARG A 153      -2.218  13.420  -6.850  1.00 90.32           N  
ATOM   1216  NH1 ARG A 153      -3.638  14.579  -8.256  1.00 90.32           N  
ATOM   1217  NH2 ARG A 153      -1.638  15.503  -7.623  1.00 90.32           N  
ATOM   1218  CZ  ARG A 153      -2.500  14.498  -7.576  1.00 90.32           C  
ATOM   1219  N   PHE A 154      -1.919   8.221  -4.157  1.00 86.44           N  
ATOM   1220  CA  PHE A 154      -2.909   7.293  -3.622  1.00 86.44           C  
ATOM   1221  C   PHE A 154      -4.038   8.047  -2.929  1.00 86.44           C  
ATOM   1222  CB  PHE A 154      -2.255   6.313  -2.643  1.00 86.44           C  
ATOM   1223  O   PHE A 154      -3.797   8.822  -2.002  1.00 86.44           O  
ATOM   1224  CG  PHE A 154      -3.176   5.218  -2.175  1.00 86.44           C  
ATOM   1225  CD1 PHE A 154      -3.467   5.065  -0.825  1.00 86.44           C  
ATOM   1226  CD2 PHE A 154      -3.751   4.341  -3.087  1.00 86.44           C  
ATOM   1227  CE1 PHE A 154      -4.318   4.052  -0.389  1.00 86.44           C  
ATOM   1228  CE2 PHE A 154      -4.603   3.327  -2.659  1.00 86.44           C  
ATOM   1229  CZ  PHE A 154      -4.884   3.184  -1.310  1.00 86.44           C  
ATOM   1230  N   GLN A 155      -5.188   7.819  -3.423  1.00 84.14           N  
ATOM   1231  CA  GLN A 155      -6.337   8.527  -2.867  1.00 84.14           C  
ATOM   1232  C   GLN A 155      -7.399   7.549  -2.374  1.00 84.14           C  
ATOM   1233  CB  GLN A 155      -6.938   9.475  -3.906  1.00 84.14           C  
ATOM   1234  O   GLN A 155      -7.728   6.581  -3.063  1.00 84.14           O  
ATOM   1235  CG  GLN A 155      -8.036  10.375  -3.355  1.00 84.14           C  
ATOM   1236  CD  GLN A 155      -8.546  11.372  -4.378  1.00 84.14           C  
ATOM   1237  NE2 GLN A 155      -9.004  12.526  -3.904  1.00 84.14           N  
ATOM   1238  OE1 GLN A 155      -8.528  11.108  -5.585  1.00 84.14           O  
ATOM   1239  N   LEU A 156      -7.824   7.847  -1.090  1.00 77.46           N  
ATOM   1240  CA  LEU A 156      -8.975   7.130  -0.553  1.00 77.46           C  
ATOM   1241  C   LEU A 156     -10.252   7.946  -0.726  1.00 77.46           C  
ATOM   1242  CB  LEU A 156      -8.761   6.804   0.927  1.00 77.46           C  
ATOM   1243  O   LEU A 156     -10.236   9.170  -0.581  1.00 77.46           O  
ATOM   1244  CG  LEU A 156      -7.559   5.918   1.259  1.00 77.46           C  
ATOM   1245  CD1 LEU A 156      -7.221   6.018   2.742  1.00 77.46           C  
ATOM   1246  CD2 LEU A 156      -7.836   4.471   0.864  1.00 77.46           C  
ATOM   1247  N   GLY A 157     -11.395   7.274  -1.315  1.00 60.09           N  
ATOM   1248  CA  GLY A 157     -12.746   7.810  -1.367  1.00 60.09           C  
ATOM   1249  C   GLY A 157     -13.814   6.733  -1.400  1.00 60.09           C  
ATOM   1250  O   GLY A 157     -13.532   5.582  -1.738  1.00 60.09           O  
TER    1251      GLY A 157
ENDMDL
END
