# Supplementary material for: Single-chain dimers from de novo immunoglobulins as robust scaffolds for multiple binding loops
Source: Nat Commun. 2023 Sep 23;14:5939. doi: 10.1038/s41467-023-41717-5 (PMC10517939; doi:10.1038/s41467-023-41717-5)
Supplement: Supplementary file 3 — Supplementary Data 1 [file 41467_2023_41717_MOESM3_ESM.zip › design_models/scIg/scIg14e/ranked_1.pdb]

MODEL     1
ATOM      1  N   ARG A   1       0.671  -1.489 -11.735  1.00 88.94           N  
ATOM      2  CA  ARG A   1      -0.219  -1.436 -10.580  1.00 88.94           C  
ATOM      3  C   ARG A   1       0.072  -2.578  -9.612  1.00 88.94           C  
ATOM      4  CB  ARG A   1      -1.682  -1.486 -11.025  1.00 88.94           C  
ATOM      5  O   ARG A   1       0.209  -3.731 -10.027  1.00 88.94           O  
ATOM      6  CG  ARG A   1      -2.677  -1.440  -9.876  1.00 88.94           C  
ATOM      7  CD  ARG A   1      -4.115  -1.503 -10.372  1.00 88.94           C  
ATOM      8  NE  ARG A   1      -5.069  -1.304  -9.285  1.00 88.94           N  
ATOM      9  NH1 ARG A   1      -6.944  -1.463 -10.625  1.00 88.94           N  
ATOM     10  NH2 ARG A   1      -7.168  -1.101  -8.373  1.00 88.94           N  
ATOM     11  CZ  ARG A   1      -6.392  -1.290  -9.430  1.00 88.94           C  
ATOM     12  N   ILE A   2       0.377  -2.370  -8.440  1.00 92.16           N  
ATOM     13  CA  ILE A   2       0.526  -3.353  -7.373  1.00 92.16           C  
ATOM     14  C   ILE A   2      -0.637  -3.230  -6.391  1.00 92.16           C  
ATOM     15  CB  ILE A   2       1.872  -3.184  -6.634  1.00 92.16           C  
ATOM     16  O   ILE A   2      -0.898  -2.147  -5.861  1.00 92.16           O  
ATOM     17  CG1 ILE A   2       3.042  -3.334  -7.613  1.00 92.16           C  
ATOM     18  CG2 ILE A   2       1.987  -4.190  -5.485  1.00 92.16           C  
ATOM     19  CD1 ILE A   2       3.173  -4.727  -8.212  1.00 92.16           C  
ATOM     20  N   GLU A   3      -1.342  -4.340  -6.163  1.00 93.84           N  
ATOM     21  CA  GLU A   3      -2.448  -4.358  -5.210  1.00 93.84           C  
ATOM     22  C   GLU A   3      -2.164  -5.313  -4.053  1.00 93.84           C  
ATOM     23  CB  GLU A   3      -3.752  -4.751  -5.908  1.00 93.84           C  
ATOM     24  O   GLU A   3      -1.849  -6.484  -4.271  1.00 93.84           O  
ATOM     25  CG  GLU A   3      -4.160  -3.804  -7.027  1.00 93.84           C  
ATOM     26  CD  GLU A   3      -5.403  -4.259  -7.775  1.00 93.84           C  
ATOM     27  OE1 GLU A   3      -5.300  -4.588  -8.979  1.00 93.84           O  
ATOM     28  OE2 GLU A   3      -6.488  -4.287  -7.153  1.00 93.84           O  
ATOM     29  N   VAL A   4      -2.193  -4.702  -2.901  1.00 93.84           N  
ATOM     30  CA  VAL A   4      -1.993  -5.517  -1.707  1.00 93.84           C  
ATOM     31  C   VAL A   4      -3.253  -5.488  -0.844  1.00 93.84           C  
ATOM     32  CB  VAL A   4      -0.775  -5.035  -0.888  1.00 93.84           C  
ATOM     33  O   VAL A   4      -3.754  -4.414  -0.502  1.00 93.84           O  
ATOM     34  CG1 VAL A   4      -0.571  -5.913   0.345  1.00 93.84           C  
ATOM     35  CG2 VAL A   4       0.482  -5.028  -1.757  1.00 93.84           C  
ATOM     36  N   ARG A   5      -3.744  -6.674  -0.577  1.00 91.51           N  
ATOM     37  CA  ARG A   5      -4.898  -6.816   0.306  1.00 91.51           C  
ATOM     38  C   ARG A   5      -4.556  -7.675   1.519  1.00 91.51           C  
ATOM     39  CB  ARG A   5      -6.081  -7.425  -0.450  1.00 91.51           C  
ATOM     40  O   ARG A   5      -4.044  -8.787   1.375  1.00 91.51           O  
ATOM     41  CG  ARG A   5      -7.357  -7.514   0.372  1.00 91.51           C  
ATOM     42  CD  ARG A   5      -8.520  -8.054  -0.448  1.00 91.51           C  
ATOM     43  NE  ARG A   5      -9.737  -8.166   0.351  1.00 91.51           N  
ATOM     44  NH1 ARG A   5     -11.041  -8.981  -1.373  1.00 91.51           N  
ATOM     45  NH2 ARG A   5     -11.950  -8.666   0.707  1.00 91.51           N  
ATOM     46  CZ  ARG A   5     -10.907  -8.604  -0.107  1.00 91.51           C  
ATOM     47  N   VAL A   6      -4.794  -7.037   2.666  1.00 86.11           N  
ATOM     48  CA  VAL A   6      -4.638  -7.808   3.895  1.00 86.11           C  
ATOM     49  C   VAL A   6      -5.994  -7.979   4.574  1.00 86.11           C  
ATOM     50  CB  VAL A   6      -3.638  -7.137   4.863  1.00 86.11           C  
ATOM     51  O   VAL A   6      -6.632  -6.996   4.957  1.00 86.11           O  
ATOM     52  CG1 VAL A   6      -3.422  -8.004   6.102  1.00 86.11           C  
ATOM     53  CG2 VAL A   6      -2.310  -6.869   4.157  1.00 86.11           C  
ATOM     54  N   ASP A   7      -6.572  -9.205   4.508  1.00 81.45           N  
ATOM     55  CA  ASP A   7      -7.848  -9.491   5.156  1.00 81.45           C  
ATOM     56  C   ASP A   7      -7.696 -10.585   6.210  1.00 81.45           C  
ATOM     57  CB  ASP A   7      -8.897  -9.900   4.120  1.00 81.45           C  
ATOM     58  O   ASP A   7      -6.600 -11.112   6.413  1.00 81.45           O  
ATOM     59  CG  ASP A   7      -8.514 -11.152   3.352  1.00 81.45           C  
ATOM     60  OD1 ASP A   7      -8.259 -12.201   3.983  1.00 81.45           O  
ATOM     61  OD2 ASP A   7      -8.464 -11.089   2.104  1.00 81.45           O  
ATOM     62  N   ASN A   8      -8.773 -10.863   7.138  1.00 73.23           N  
ATOM     63  CA  ASN A   8      -8.764 -11.738   8.305  1.00 73.23           C  
ATOM     64  C   ASN A   8      -8.261 -13.135   7.955  1.00 73.23           C  
ATOM     65  CB  ASN A   8     -10.159 -11.816   8.929  1.00 73.23           C  
ATOM     66  O   ASN A   8      -9.051 -14.013   7.602  1.00 73.23           O  
ATOM     67  CG  ASN A   8     -10.476 -10.619   9.803  1.00 73.23           C  
ATOM     68  ND2 ASN A   8     -11.761 -10.359  10.010  1.00 73.23           N  
ATOM     69  OD1 ASN A   8      -9.572  -9.933  10.289  1.00 73.23           O  
ATOM     70  N   GLY A   9      -6.859 -13.155   7.614  1.00 83.29           N  
ATOM     71  CA  GLY A   9      -6.230 -14.464   7.548  1.00 83.29           C  
ATOM     72  C   GLY A   9      -5.419 -14.673   6.283  1.00 83.29           C  
ATOM     73  O   GLY A   9      -4.823 -15.735   6.090  1.00 83.29           O  
ATOM     74  N   ARG A  10      -5.383 -13.556   5.529  1.00 93.13           N  
ATOM     75  CA  ARG A  10      -4.716 -13.784   4.251  1.00 93.13           C  
ATOM     76  C   ARG A  10      -4.114 -12.492   3.709  1.00 93.13           C  
ATOM     77  CB  ARG A  10      -5.693 -14.375   3.233  1.00 93.13           C  
ATOM     78  O   ARG A  10      -4.669 -11.410   3.912  1.00 93.13           O  
ATOM     79  CG  ARG A  10      -5.036 -14.829   1.939  1.00 93.13           C  
ATOM     80  CD  ARG A  10      -6.041 -15.462   0.987  1.00 93.13           C  
ATOM     81  NE  ARG A  10      -6.580 -16.708   1.524  1.00 93.13           N  
ATOM     82  NH1 ARG A  10      -8.223 -16.931  -0.085  1.00 93.13           N  
ATOM     83  NH2 ARG A  10      -8.014 -18.501   1.571  1.00 93.13           N  
ATOM     84  CZ  ARG A  10      -7.605 -17.377   1.002  1.00 93.13           C  
ATOM     85  N   VAL A  11      -2.921 -12.619   3.128  1.00 94.38           N  
ATOM     86  CA  VAL A  11      -2.304 -11.561   2.335  1.00 94.38           C  
ATOM     87  C   VAL A  11      -2.395 -11.908   0.851  1.00 94.38           C  
ATOM     88  CB  VAL A  11      -0.831 -11.333   2.740  1.00 94.38           C  
ATOM     89  O   VAL A  11      -2.012 -13.006   0.439  1.00 94.38           O  
ATOM     90  CG1 VAL A  11      -0.166 -10.317   1.813  1.00 94.38           C  
ATOM     91  CG2 VAL A  11      -0.743 -10.872   4.194  1.00 94.38           C  
ATOM     92  N   ARG A  12      -3.000 -10.933   0.097  1.00 96.05           N  
ATOM     93  CA  ARG A  12      -3.062 -11.103  -1.351  1.00 96.05           C  
ATOM     94  C   ARG A  12      -2.293  -9.998  -2.067  1.00 96.05           C  
ATOM     95  CB  ARG A  12      -4.516 -11.124  -1.828  1.00 96.05           C  
ATOM     96  O   ARG A  12      -2.452  -8.818  -1.748  1.00 96.05           O  
ATOM     97  CG  ARG A  12      -5.308 -12.326  -1.341  1.00 96.05           C  
ATOM     98  CD  ARG A  12      -6.755 -12.277  -1.810  1.00 96.05           C  
ATOM     99  NE  ARG A  12      -7.518 -11.256  -1.096  1.00 96.05           N  
ATOM    100  NH1 ARG A  12      -9.525 -11.736  -2.135  1.00 96.05           N  
ATOM    101  NH2 ARG A  12      -9.411 -10.069  -0.566  1.00 96.05           N  
ATOM    102  CZ  ARG A  12      -8.816 -11.022  -1.267  1.00 96.05           C  
ATOM    103  N   VAL A  13      -1.447 -10.465  -2.909  1.00 96.89           N  
ATOM    104  CA  VAL A  13      -0.684  -9.504  -3.699  1.00 96.89           C  
ATOM    105  C   VAL A  13      -0.919  -9.755  -5.187  1.00 96.89           C  
ATOM    106  CB  VAL A  13       0.826  -9.578  -3.378  1.00 96.89           C  
ATOM    107  O   VAL A  13      -0.708 -10.867  -5.676  1.00 96.89           O  
ATOM    108  CG1 VAL A  13       1.600  -8.530  -4.176  1.00 96.89           C  
ATOM    109  CG2 VAL A  13       1.062  -9.396  -1.880  1.00 96.89           C  
ATOM    110  N   ARG A  14      -1.479  -8.760  -5.854  1.00 97.15           N  
ATOM    111  CA  ARG A  14      -1.632  -8.819  -7.304  1.00 97.15           C  
ATOM    112  C   ARG A  14      -0.603  -7.935  -8.000  1.00 97.15           C  
ATOM    113  CB  ARG A  14      -3.045  -8.401  -7.714  1.00 97.15           C  
ATOM    114  O   ARG A  14      -0.439  -6.766  -7.644  1.00 97.15           O  
ATOM    115  CG  ARG A  14      -3.327  -8.555  -9.200  1.00 97.15           C  
ATOM    116  CD  ARG A  14      -4.769  -8.204  -9.540  1.00 97.15           C  
ATOM    117  NE  ARG A  14      -5.012  -8.261 -10.979  1.00 97.15           N  
ATOM    118  NH1 ARG A  14      -7.253  -7.718 -10.830  1.00 97.15           N  
ATOM    119  NH2 ARG A  14      -6.297  -8.109 -12.876  1.00 97.15           N  
ATOM    120  CZ  ARG A  14      -6.187  -8.029 -11.558  1.00 97.15           C  
ATOM    121  N   ASN A  15       0.095  -8.599  -8.977  1.00 96.63           N  
ATOM    122  CA  ASN A  15       1.135  -7.883  -9.707  1.00 96.63           C  
ATOM    123  C   ASN A  15       0.656  -7.455 -11.091  1.00 96.63           C  
ATOM    124  CB  ASN A  15       2.397  -8.742  -9.824  1.00 96.63           C  
ATOM    125  O   ASN A  15       0.564  -8.279 -12.003  1.00 96.63           O  
ATOM    126  CG  ASN A  15       3.526  -8.025 -10.537  1.00 96.63           C  
ATOM    127  ND2 ASN A  15       4.590  -8.757 -10.848  1.00 96.63           N  
ATOM    128  OD1 ASN A  15       3.445  -6.824 -10.806  1.00 96.63           O  
ATOM    129  N   GLY A  16       0.396  -6.160 -11.215  1.00 93.47           N  
ATOM    130  CA  GLY A  16      -0.044  -5.614 -12.489  1.00 93.47           C  
ATOM    131  C   GLY A  16       1.074  -4.954 -13.274  1.00 93.47           C  
ATOM    132  O   GLY A  16       0.824  -4.293 -14.284  1.00 93.47           O  
ATOM    133  N   THR A  17       2.223  -5.137 -12.844  1.00 92.53           N  
ATOM    134  CA  THR A  17       3.366  -4.557 -13.540  1.00 92.53           C  
ATOM    135  C   THR A  17       3.791  -5.438 -14.711  1.00 92.53           C  
ATOM    136  CB  THR A  17       4.559  -4.356 -12.586  1.00 92.53           C  
ATOM    137  O   THR A  17       3.173  -6.473 -14.972  1.00 92.53           O  
ATOM    138  CG2 THR A  17       4.116  -3.697 -11.284  1.00 92.53           C  
ATOM    139  OG1 THR A  17       5.145  -5.630 -12.290  1.00 92.53           O  
ATOM    140  N   ASP A  18       4.860  -4.976 -15.469  1.00 93.72           N  
ATOM    141  CA  ASP A  18       5.340  -5.735 -16.620  1.00 93.72           C  
ATOM    142  C   ASP A  18       6.554  -6.585 -16.251  1.00 93.72           C  
ATOM    143  CB  ASP A  18       5.690  -4.793 -17.775  1.00 93.72           C  
ATOM    144  O   ASP A  18       7.222  -7.137 -17.128  1.00 93.72           O  
ATOM    145  CG  ASP A  18       6.727  -3.750 -17.397  1.00 93.72           C  
ATOM    146  OD1 ASP A  18       7.020  -3.590 -16.192  1.00 93.72           O  
ATOM    147  OD2 ASP A  18       7.253  -3.081 -18.312  1.00 93.72           O  
ATOM    148  N   ARG A  19       6.931  -6.616 -14.945  1.00 95.08           N  
ATOM    149  CA  ARG A  19       8.061  -7.406 -14.466  1.00 95.08           C  
ATOM    150  C   ARG A  19       7.677  -8.221 -13.235  1.00 95.08           C  
ATOM    151  CB  ARG A  19       9.252  -6.501 -14.144  1.00 95.08           C  
ATOM    152  O   ARG A  19       6.693  -7.910 -12.561  1.00 95.08           O  
ATOM    153  CG  ARG A  19       8.954  -5.437 -13.100  1.00 95.08           C  
ATOM    154  CD  ARG A  19      10.093  -4.436 -12.973  1.00 95.08           C  
ATOM    155  NE  ARG A  19       9.910  -3.295 -13.865  1.00 95.08           N  
ATOM    156  NH1 ARG A  19      11.966  -2.345 -13.410  1.00 95.08           N  
ATOM    157  NH2 ARG A  19      10.533  -1.335 -14.887  1.00 95.08           N  
ATOM    158  CZ  ARG A  19      10.804  -2.327 -14.052  1.00 95.08           C  
ATOM    159  N   PRO A  20       8.552  -9.288 -12.978  1.00 97.09           N  
ATOM    160  CA  PRO A  20       8.305 -10.035 -11.742  1.00 97.09           C  
ATOM    161  C   PRO A  20       8.611  -9.220 -10.488  1.00 97.09           C  
ATOM    162  CB  PRO A  20       9.251 -11.233 -11.860  1.00 97.09           C  
ATOM    163  O   PRO A  20       9.453  -8.319 -10.523  1.00 97.09           O  
ATOM    164  CG  PRO A  20      10.334 -10.775 -12.783  1.00 97.09           C  
ATOM    165  CD  PRO A  20       9.747  -9.795 -13.758  1.00 97.09           C  
ATOM    166  N   CYS A  21       7.843  -9.522  -9.457  1.00 97.84           N  
ATOM    167  CA  CYS A  21       8.055  -8.855  -8.177  1.00 97.84           C  
ATOM    168  C   CYS A  21       8.405  -9.862  -7.088  1.00 97.84           C  
ATOM    169  CB  CYS A  21       6.811  -8.064  -7.772  1.00 97.84           C  
ATOM    170  O   CYS A  21       7.893 -10.982  -7.085  1.00 97.84           O  
ATOM    171  SG  CYS A  21       6.405  -6.716  -8.903  1.00 97.84           S  
ATOM    172  N   ARG A  22       9.362  -9.450  -6.322  1.00 98.28           N  
ATOM    173  CA  ARG A  22       9.649 -10.209  -5.109  1.00 98.28           C  
ATOM    174  C   ARG A  22       8.799  -9.717  -3.942  1.00 98.28           C  
ATOM    175  CB  ARG A  22      11.134 -10.113  -4.754  1.00 98.28           C  
ATOM    176  O   ARG A  22       8.774  -8.520  -3.647  1.00 98.28           O  
ATOM    177  CG  ARG A  22      11.543 -10.985  -3.577  1.00 98.28           C  
ATOM    178  CD  ARG A  22      13.038 -10.898  -3.304  1.00 98.28           C  
ATOM    179  NE  ARG A  22      13.817 -11.535  -4.362  1.00 98.28           N  
ATOM    180  NH1 ARG A  22      15.869 -10.868  -3.538  1.00 98.28           N  
ATOM    181  NH2 ARG A  22      15.751 -12.120  -5.454  1.00 98.28           N  
ATOM    182  CZ  ARG A  22      15.144 -11.506  -4.449  1.00 98.28           C  
ATOM    183  N   VAL A  23       8.074 -10.655  -3.335  1.00 98.21           N  
ATOM    184  CA  VAL A  23       7.194 -10.300  -2.227  1.00 98.21           C  
ATOM    185  C   VAL A  23       7.674 -10.981  -0.947  1.00 98.21           C  
ATOM    186  CB  VAL A  23       5.728 -10.689  -2.520  1.00 98.21           C  
ATOM    187  O   VAL A  23       7.843 -12.202  -0.912  1.00 98.21           O  
ATOM    188  CG1 VAL A  23       4.828 -10.334  -1.337  1.00 98.21           C  
ATOM    189  CG2 VAL A  23       5.238 -10.002  -3.793  1.00 98.21           C  
ATOM    190  N   ARG A  24       7.940 -10.123   0.105  1.00 97.86           N  
ATOM    191  CA  ARG A  24       8.288 -10.613   1.435  1.00 97.86           C  
ATOM    192  C   ARG A  24       7.169 -10.331   2.432  1.00 97.86           C  
ATOM    193  CB  ARG A  24       9.593  -9.977   1.919  1.00 97.86           C  
ATOM    194  O   ARG A  24       6.722  -9.190   2.565  1.00 97.86           O  
ATOM    195  CG  ARG A  24      10.834 -10.512   1.221  1.00 97.86           C  
ATOM    196  CD  ARG A  24      12.109  -9.933   1.818  1.00 97.86           C  
ATOM    197  NE  ARG A  24      12.190  -8.489   1.618  1.00 97.86           N  
ATOM    198  NH1 ARG A  24      14.136  -8.222   2.835  1.00 97.86           N  
ATOM    199  NH2 ARG A  24      13.128  -6.407   1.864  1.00 97.86           N  
ATOM    200  CZ  ARG A  24      13.151  -7.709   2.106  1.00 97.86           C  
ATOM    201  N   VAL A  25       6.708 -11.376   3.045  1.00 96.82           N  
ATOM    202  CA  VAL A  25       5.672 -11.242   4.064  1.00 96.82           C  
ATOM    203  C   VAL A  25       6.245 -11.602   5.433  1.00 96.82           C  
ATOM    204  CB  VAL A  25       4.447 -12.129   3.749  1.00 96.82           C  
ATOM    205  O   VAL A  25       6.690 -12.731   5.649  1.00 96.82           O  
ATOM    206  CG1 VAL A  25       3.359 -11.942   4.805  1.00 96.82           C  
ATOM    207  CG2 VAL A  25       3.904 -11.812   2.357  1.00 96.82           C  
ATOM    208  N   THR A  26       6.280 -10.559   6.326  1.00 95.16           N  
ATOM    209  CA  THR A  26       6.734 -10.761   7.697  1.00 95.16           C  
ATOM    210  C   THR A  26       5.567 -10.658   8.675  1.00 95.16           C  
ATOM    211  CB  THR A  26       7.821  -9.740   8.082  1.00 95.16           C  
ATOM    212  O   THR A  26       4.878  -9.637   8.722  1.00 95.16           O  
ATOM    213  CG2 THR A  26       8.367 -10.018   9.478  1.00 95.16           C  
ATOM    214  OG1 THR A  26       8.896  -9.817   7.137  1.00 95.16           O  
ATOM    215  N   ALA A  27       5.322 -11.731   9.433  1.00 92.33           N  
ATOM    216  CA  ALA A  27       4.262 -11.792  10.436  1.00 92.33           C  
ATOM    217  C   ALA A  27       4.609 -12.784  11.542  1.00 92.33           C  
ATOM    218  CB  ALA A  27       2.934 -12.170   9.784  1.00 92.33           C  
ATOM    219  O   ALA A  27       5.156 -13.857  11.273  1.00 92.33           O  
ATOM    220  N   GLY A  28       4.383 -12.394  12.844  1.00 86.79           N  
ATOM    221  CA  GLY A  28       4.613 -13.290  13.966  1.00 86.79           C  
ATOM    222  C   GLY A  28       6.065 -13.707  14.109  1.00 86.79           C  
ATOM    223  O   GLY A  28       6.355 -14.832  14.522  1.00 86.79           O  
ATOM    224  N   GLY A  29       7.014 -12.856  13.592  1.00 86.85           N  
ATOM    225  CA  GLY A  29       8.435 -13.143  13.702  1.00 86.85           C  
ATOM    226  C   GLY A  29       8.960 -13.999  12.565  1.00 86.85           C  
ATOM    227  O   GLY A  29      10.132 -14.383  12.560  1.00 86.85           O  
ATOM    228  N   GLU A  30       8.075 -14.345  11.647  1.00 92.21           N  
ATOM    229  CA  GLU A  30       8.465 -15.150  10.494  1.00 92.21           C  
ATOM    230  C   GLU A  30       8.436 -14.326   9.210  1.00 92.21           C  
ATOM    231  CB  GLU A  30       7.551 -16.371  10.356  1.00 92.21           C  
ATOM    232  O   GLU A  30       7.618 -13.414   9.070  1.00 92.21           O  
ATOM    233  CG  GLU A  30       7.647 -17.346  11.520  1.00 92.21           C  
ATOM    234  CD  GLU A  30       6.740 -18.556  11.366  1.00 92.21           C  
ATOM    235  OE1 GLU A  30       6.962 -19.573  12.061  1.00 92.21           O  
ATOM    236  OE2 GLU A  30       5.801 -18.487  10.542  1.00 92.21           O  
ATOM    237  N   THR A  31       9.488 -14.721   8.348  1.00 95.78           N  
ATOM    238  CA  THR A  31       9.531 -14.077   7.040  1.00 95.78           C  
ATOM    239  C   THR A  31       9.496 -15.116   5.923  1.00 95.78           C  
ATOM    240  CB  THR A  31      10.788 -13.200   6.890  1.00 95.78           C  
ATOM    241  O   THR A  31      10.265 -16.080   5.941  1.00 95.78           O  
ATOM    242  CG2 THR A  31      10.826 -12.521   5.525  1.00 95.78           C  
ATOM    243  OG1 THR A  31      10.788 -12.195   7.912  1.00 95.78           O  
ATOM    244  N   ARG A  32       8.509 -14.869   5.033  1.00 96.93           N  
ATOM    245  CA  ARG A  32       8.422 -15.701   3.837  1.00 96.93           C  
ATOM    246  C   ARG A  32       8.601 -14.864   2.574  1.00 96.93           C  
ATOM    247  CB  ARG A  32       7.082 -16.439   3.791  1.00 96.93           C  
ATOM    248  O   ARG A  32       8.117 -13.733   2.499  1.00 96.93           O  
ATOM    249  CG  ARG A  32       6.883 -17.425   4.931  1.00 96.93           C  
ATOM    250  CD  ARG A  32       5.506 -18.073   4.882  1.00 96.93           C  
ATOM    251  NE  ARG A  32       4.472 -17.182   5.401  1.00 96.93           N  
ATOM    252  NH1 ARG A  32       2.777 -18.748   5.291  1.00 96.93           N  
ATOM    253  NH2 ARG A  32       2.343 -16.633   6.063  1.00 96.93           N  
ATOM    254  CZ  ARG A  32       3.200 -17.523   5.584  1.00 96.93           C  
ATOM    255  N   GLU A  33       9.229 -15.431   1.601  1.00 98.03           N  
ATOM    256  CA  GLU A  33       9.514 -14.729   0.353  1.00 98.03           C  
ATOM    257  C   GLU A  33       8.933 -15.475  -0.845  1.00 98.03           C  
ATOM    258  CB  GLU A  33      11.023 -14.542   0.174  1.00 98.03           C  
ATOM    259  O   GLU A  33       8.994 -16.705  -0.907  1.00 98.03           O  
ATOM    260  CG  GLU A  33      11.397 -13.658  -1.006  1.00 98.03           C  
ATOM    261  CD  GLU A  33      12.888 -13.369  -1.091  1.00 98.03           C  
ATOM    262  OE1 GLU A  33      13.554 -13.886  -2.017  1.00 98.03           O  
ATOM    263  OE2 GLU A  33      13.393 -12.621  -0.225  1.00 98.03           O  
ATOM    264  N   TYR A  34       8.370 -14.610  -1.761  1.00 98.05           N  
ATOM    265  CA  TYR A  34       7.743 -15.165  -2.955  1.00 98.05           C  
ATOM    266  C   TYR A  34       8.089 -14.337  -4.187  1.00 98.05           C  
ATOM    267  CB  TYR A  34       6.222 -15.232  -2.782  1.00 98.05           C  
ATOM    268  O   TYR A  34       8.408 -13.151  -4.077  1.00 98.05           O  
ATOM    269  CG  TYR A  34       5.786 -15.901  -1.502  1.00 98.05           C  
ATOM    270  CD1 TYR A  34       5.510 -17.266  -1.465  1.00 98.05           C  
ATOM    271  CD2 TYR A  34       5.648 -15.170  -0.327  1.00 98.05           C  
ATOM    272  CE1 TYR A  34       5.106 -17.886  -0.288  1.00 98.05           C  
ATOM    273  CE2 TYR A  34       5.244 -15.780   0.856  1.00 98.05           C  
ATOM    274  OH  TYR A  34       4.576 -17.746   2.034  1.00 98.05           O  
ATOM    275  CZ  TYR A  34       4.976 -17.137   0.866  1.00 98.05           C  
ATOM    276  N   THR A  35       8.050 -15.107  -5.315  1.00 97.94           N  
ATOM    277  CA  THR A  35       8.089 -14.398  -6.589  1.00 97.94           C  
ATOM    278  C   THR A  35       6.703 -14.354  -7.226  1.00 97.94           C  
ATOM    279  CB  THR A  35       9.084 -15.054  -7.563  1.00 97.94           C  
ATOM    280  O   THR A  35       6.050 -15.389  -7.376  1.00 97.94           O  
ATOM    281  CG2 THR A  35       9.115 -14.317  -8.898  1.00 97.94           C  
ATOM    282  OG1 THR A  35      10.396 -15.029  -6.986  1.00 97.94           O  
ATOM    283  N   VAL A  36       6.230 -13.156  -7.563  1.00 97.76           N  
ATOM    284  CA  VAL A  36       4.941 -12.974  -8.222  1.00 97.76           C  
ATOM    285  C   VAL A  36       5.155 -12.467  -9.646  1.00 97.76           C  
ATOM    286  CB  VAL A  36       4.037 -11.995  -7.439  1.00 97.76           C  
ATOM    287  O   VAL A  36       5.691 -11.376  -9.850  1.00 97.76           O  
ATOM    288  CG1 VAL A  36       2.641 -11.939  -8.055  1.00 97.76           C  
ATOM    289  CG2 VAL A  36       3.960 -12.402  -5.968  1.00 97.76           C  
ATOM    290  N   ASN A  37       4.738 -13.259 -10.623  1.00 98.00           N  
ATOM    291  CA  ASN A  37       4.896 -12.890 -12.026  1.00 98.00           C  
ATOM    292  C   ASN A  37       3.818 -11.906 -12.472  1.00 98.00           C  
ATOM    293  CB  ASN A  37       4.877 -14.136 -12.914  1.00 98.00           C  
ATOM    294  O   ASN A  37       2.785 -11.769 -11.813  1.00 98.00           O  
ATOM    295  CG  ASN A  37       6.047 -15.062 -12.646  1.00 98.00           C  
ATOM    296  ND2 ASN A  37       5.757 -16.342 -12.449  1.00 98.00           N  
ATOM    297  OD1 ASN A  37       7.202 -14.630 -12.615  1.00 98.00           O  
ATOM    298  N   PRO A  38       4.143 -11.159 -13.582  1.00 97.35           N  
ATOM    299  CA  PRO A  38       3.148 -10.229 -14.122  1.00 97.35           C  
ATOM    300  C   PRO A  38       1.805 -10.901 -14.404  1.00 97.35           C  
ATOM    301  CB  PRO A  38       3.794  -9.735 -15.419  1.00 97.35           C  
ATOM    302  O   PRO A  38       1.765 -11.997 -14.969  1.00 97.35           O  
ATOM    303  CG  PRO A  38       5.265  -9.861 -15.184  1.00 97.35           C  
ATOM    304  CD  PRO A  38       5.515 -11.103 -14.377  1.00 97.35           C  
ATOM    305  N   GLY A  39       0.752 -10.212 -13.968  1.00 95.75           N  
ATOM    306  CA  GLY A  39      -0.598 -10.664 -14.266  1.00 95.75           C  
ATOM    307  C   GLY A  39      -1.078 -11.762 -13.337  1.00 95.75           C  
ATOM    308  O   GLY A  39      -2.145 -12.343 -13.552  1.00 95.75           O  
ATOM    309  N   THR A  40      -0.225 -12.064 -12.288  1.00 97.24           N  
ATOM    310  CA  THR A  40      -0.596 -13.138 -11.373  1.00 97.24           C  
ATOM    311  C   THR A  40      -0.871 -12.588  -9.976  1.00 97.24           C  
ATOM    312  CB  THR A  40       0.504 -14.213 -11.298  1.00 97.24           C  
ATOM    313  O   THR A  40      -0.649 -11.404  -9.715  1.00 97.24           O  
ATOM    314  CG2 THR A  40       0.873 -14.721 -12.688  1.00 97.24           C  
ATOM    315  OG1 THR A  40       1.670 -13.652 -10.681  1.00 97.24           O  
ATOM    316  N   GLU A  41      -1.368 -13.567  -9.163  1.00 97.00           N  
ATOM    317  CA  GLU A  41      -1.717 -13.218  -7.789  1.00 97.00           C  
ATOM    318  C   GLU A  41      -1.099 -14.198  -6.796  1.00 97.00           C  
ATOM    319  CB  GLU A  41      -3.238 -13.180  -7.613  1.00 97.00           C  
ATOM    320  O   GLU A  41      -1.047 -15.402  -7.055  1.00 97.00           O  
ATOM    321  CG  GLU A  41      -3.686 -12.745  -6.225  1.00 97.00           C  
ATOM    322  CD  GLU A  41      -5.197 -12.706  -6.067  1.00 97.00           C  
ATOM    323  OE1 GLU A  41      -5.791 -13.728  -5.653  1.00 97.00           O  
ATOM    324  OE2 GLU A  41      -5.793 -11.646  -6.361  1.00 97.00           O  
ATOM    325  N   LEU A  42      -0.533 -13.629  -5.748  1.00 97.50           N  
ATOM    326  CA  LEU A  42      -0.028 -14.396  -4.614  1.00 97.50           C  
ATOM    327  C   LEU A  42      -1.027 -14.385  -3.462  1.00 97.50           C  
ATOM    328  CB  LEU A  42       1.317 -13.837  -4.145  1.00 97.50           C  
ATOM    329  O   LEU A  42      -1.576 -13.334  -3.121  1.00 97.50           O  
ATOM    330  CG  LEU A  42       1.860 -14.392  -2.827  1.00 97.50           C  
ATOM    331  CD1 LEU A  42       2.315 -15.836  -3.007  1.00 97.50           C  
ATOM    332  CD2 LEU A  42       3.004 -13.525  -2.312  1.00 97.50           C  
ATOM    333  N   GLU A  43      -1.193 -15.569  -2.867  1.00 96.68           N  
ATOM    334  CA  GLU A  43      -2.005 -15.677  -1.659  1.00 96.68           C  
ATOM    335  C   GLU A  43      -1.243 -16.386  -0.543  1.00 96.68           C  
ATOM    336  CB  GLU A  43      -3.313 -16.416  -1.954  1.00 96.68           C  
ATOM    337  O   GLU A  43      -0.768 -17.509  -0.725  1.00 96.68           O  
ATOM    338  CG  GLU A  43      -4.307 -16.392  -0.802  1.00 96.68           C  
ATOM    339  CD  GLU A  43      -5.646 -17.022  -1.151  1.00 96.68           C  
ATOM    340  OE1 GLU A  43      -5.984 -18.083  -0.579  1.00 96.68           O  
ATOM    341  OE2 GLU A  43      -6.361 -16.450  -2.003  1.00 96.68           O  
ATOM    342  N   VAL A  44      -1.192 -15.678   0.587  1.00 95.72           N  
ATOM    343  CA  VAL A  44      -0.475 -16.218   1.737  1.00 95.72           C  
ATOM    344  C   VAL A  44      -1.398 -16.250   2.953  1.00 95.72           C  
ATOM    345  CB  VAL A  44       0.794 -15.395   2.053  1.00 95.72           C  
ATOM    346  O   VAL A  44      -1.981 -15.229   3.326  1.00 95.72           O  
ATOM    347  CG1 VAL A  44       1.560 -16.012   3.222  1.00 95.72           C  
ATOM    348  CG2 VAL A  44       1.687 -15.297   0.817  1.00 95.72           C  
ATOM    349  N   GLU A  45      -1.458 -17.411   3.574  1.00 94.87           N  
ATOM    350  CA  GLU A  45      -2.291 -17.543   4.766  1.00 94.87           C  
ATOM    351  C   GLU A  45      -1.542 -17.088   6.016  1.00 94.87           C  
ATOM    352  CB  GLU A  45      -2.764 -18.989   4.934  1.00 94.87           C  
ATOM    353  O   GLU A  45      -0.350 -17.365   6.167  1.00 94.87           O  
ATOM    354  CG  GLU A  45      -3.786 -19.426   3.895  1.00 94.87           C  
ATOM    355  CD  GLU A  45      -4.359 -20.809   4.161  1.00 94.87           C  
ATOM    356  OE1 GLU A  45      -5.575 -21.015   3.945  1.00 94.87           O  
ATOM    357  OE2 GLU A  45      -3.585 -21.694   4.591  1.00 94.87           O  
ATOM    358  N   LEU A  46      -2.366 -16.322   6.895  1.00 91.73           N  
ATOM    359  CA  LEU A  46      -1.812 -15.882   8.171  1.00 91.73           C  
ATOM    360  C   LEU A  46      -2.499 -16.589   9.335  1.00 91.73           C  
ATOM    361  CB  LEU A  46      -1.955 -14.366   8.324  1.00 91.73           C  
ATOM    362  O   LEU A  46      -3.704 -16.848   9.286  1.00 91.73           O  
ATOM    363  CG  LEU A  46      -1.267 -13.509   7.259  1.00 91.73           C  
ATOM    364  CD1 LEU A  46      -1.623 -12.039   7.451  1.00 91.73           C  
ATOM    365  CD2 LEU A  46       0.244 -13.710   7.306  1.00 91.73           C  
ATOM    366  N   SER A  47      -1.694 -17.059  10.260  1.00 91.47           N  
ATOM    367  CA  SER A  47      -2.299 -17.557  11.491  1.00 91.47           C  
ATOM    368  C   SER A  47      -2.990 -16.436  12.260  1.00 91.47           C  
ATOM    369  CB  SER A  47      -1.243 -18.219  12.378  1.00 91.47           C  
ATOM    370  O   SER A  47      -2.730 -15.256  12.014  1.00 91.47           O  
ATOM    371  OG  SER A  47      -0.333 -17.256  12.881  1.00 91.47           O  
ATOM    372  N   PRO A  48      -3.872 -16.775  13.135  1.00 88.67           N  
ATOM    373  CA  PRO A  48      -4.590 -15.770  13.923  1.00 88.67           C  
ATOM    374  C   PRO A  48      -3.652 -14.783  14.615  1.00 88.67           C  
ATOM    375  CB  PRO A  48      -5.355 -16.608  14.950  1.00 88.67           C  
ATOM    376  O   PRO A  48      -3.961 -13.592  14.705  1.00 88.67           O  
ATOM    377  CG  PRO A  48      -5.601 -17.916  14.268  1.00 88.67           C  
ATOM    378  CD  PRO A  48      -4.398 -18.254  13.435  1.00 88.67           C  
ATOM    379  N   GLU A  49      -2.504 -15.309  15.017  1.00 83.89           N  
ATOM    380  CA  GLU A  49      -1.558 -14.455  15.728  1.00 83.89           C  
ATOM    381  C   GLU A  49      -0.865 -13.485  14.776  1.00 83.89           C  
ATOM    382  CB  GLU A  49      -0.516 -15.303  16.464  1.00 83.89           C  
ATOM    383  O   GLU A  49      -0.481 -12.383  15.174  1.00 83.89           O  
ATOM    384  CG  GLU A  49      -1.091 -16.128  17.606  1.00 83.89           C  
ATOM    385  CD  GLU A  49      -0.049 -16.980  18.314  1.00 83.89           C  
ATOM    386  OE1 GLU A  49      -0.364 -17.568  19.373  1.00 83.89           O  
ATOM    387  OE2 GLU A  49       1.091 -17.060  17.805  1.00 83.89           O  
ATOM    388  N   GLN A  50      -0.862 -13.840  13.516  1.00 89.31           N  
ATOM    389  CA  GLN A  50      -0.141 -13.064  12.513  1.00 89.31           C  
ATOM    390  C   GLN A  50      -1.033 -11.983  11.908  1.00 89.31           C  
ATOM    391  CB  GLN A  50       0.397 -13.978  11.411  1.00 89.31           C  
ATOM    392  O   GLN A  50      -0.538 -10.994  11.364  1.00 89.31           O  
ATOM    393  CG  GLN A  50       1.512 -14.907  11.873  1.00 89.31           C  
ATOM    394  CD  GLN A  50       1.909 -15.918  10.814  1.00 89.31           C  
ATOM    395  NE2 GLN A  50       3.152 -16.383  10.875  1.00 89.31           N  
ATOM    396  OE1 GLN A  50       1.104 -16.280   9.950  1.00 89.31           O  
ATOM    397  N   GLN A  51      -2.349 -12.056  12.113  1.00 86.62           N  
ATOM    398  CA  GLN A  51      -3.329 -11.226  11.420  1.00 86.62           C  
ATOM    399  C   GLN A  51      -3.309  -9.794  11.949  1.00 86.62           C  
ATOM    400  CB  GLN A  51      -4.732 -11.818  11.562  1.00 86.62           C  
ATOM    401  O   GLN A  51      -3.753  -8.869  11.266  1.00 86.62           O  
ATOM    402  CG  GLN A  51      -4.921 -13.135  10.820  1.00 86.62           C  
ATOM    403  CD  GLN A  51      -6.275 -13.767  11.082  1.00 86.62           C  
ATOM    404  NE2 GLN A  51      -6.479 -14.970  10.557  1.00 86.62           N  
ATOM    405  OE1 GLN A  51      -7.130 -13.178  11.750  1.00 86.62           O  
ATOM    406  N   ASN A  52      -2.619  -9.637  13.000  1.00 85.43           N  
ATOM    407  CA  ASN A  52      -2.704  -8.323  13.628  1.00 85.43           C  
ATOM    408  C   ASN A  52      -1.426  -7.516  13.416  1.00 85.43           C  
ATOM    409  CB  ASN A  52      -3.002  -8.461  15.123  1.00 85.43           C  
ATOM    410  O   ASN A  52      -1.407  -6.305  13.640  1.00 85.43           O  
ATOM    411  CG  ASN A  52      -4.396  -8.993  15.393  1.00 85.43           C  
ATOM    412  ND2 ASN A  52      -4.486 -10.033  16.214  1.00 85.43           N  
ATOM    413  OD1 ASN A  52      -5.384  -8.473  14.868  1.00 85.43           O  
ATOM    414  N   ASN A  53      -0.466  -8.178  12.949  1.00 89.77           N  
ATOM    415  CA  ASN A  53       0.822  -7.551  12.675  1.00 89.77           C  
ATOM    416  C   ASN A  53       1.509  -8.186  11.469  1.00 89.77           C  
ATOM    417  CB  ASN A  53       1.730  -7.628  13.904  1.00 89.77           C  
ATOM    418  O   ASN A  53       1.983  -9.320  11.545  1.00 89.77           O  
ATOM    419  CG  ASN A  53       1.119  -6.966  15.123  1.00 89.77           C  
ATOM    420  ND2 ASN A  53       0.645  -7.775  16.063  1.00 89.77           N  
ATOM    421  OD1 ASN A  53       1.072  -5.736  15.219  1.00 89.77           O  
ATOM    422  N   ALA A  54       1.545  -7.417  10.397  1.00 91.97           N  
ATOM    423  CA  ALA A  54       2.171  -7.957   9.192  1.00 91.97           C  
ATOM    424  C   ALA A  54       2.826  -6.850   8.372  1.00 91.97           C  
ATOM    425  CB  ALA A  54       1.141  -8.703   8.347  1.00 91.97           C  
ATOM    426  O   ALA A  54       2.348  -5.713   8.357  1.00 91.97           O  
ATOM    427  N   VAL A  55       3.954  -7.216   7.826  1.00 94.97           N  
ATOM    428  CA  VAL A  55       4.653  -6.349   6.883  1.00 94.97           C  
ATOM    429  C   VAL A  55       4.746  -7.034   5.521  1.00 94.97           C  
ATOM    430  CB  VAL A  55       6.064  -5.978   7.391  1.00 94.97           C  
ATOM    431  O   VAL A  55       5.183  -8.183   5.427  1.00 94.97           O  
ATOM    432  CG1 VAL A  55       6.778  -5.073   6.389  1.00 94.97           C  
ATOM    433  CG2 VAL A  55       5.978  -5.303   8.758  1.00 94.97           C  
ATOM    434  N   VAL A  56       4.245  -6.344   4.557  1.00 96.56           N  
ATOM    435  CA  VAL A  56       4.354  -6.839   3.188  1.00 96.56           C  
ATOM    436  C   VAL A  56       5.278  -5.929   2.381  1.00 96.56           C  
ATOM    437  CB  VAL A  56       2.970  -6.933   2.507  1.00 96.56           C  
ATOM    438  O   VAL A  56       4.973  -4.753   2.172  1.00 96.56           O  
ATOM    439  CG1 VAL A  56       3.095  -7.550   1.115  1.00 96.56           C  
ATOM    440  CG2 VAL A  56       2.006  -7.744   3.370  1.00 96.56           C  
ATOM    441  N   GLU A  57       6.363  -6.504   1.949  1.00 97.32           N  
ATOM    442  CA  GLU A  57       7.329  -5.799   1.111  1.00 97.32           C  
ATOM    443  C   GLU A  57       7.297  -6.317  -0.324  1.00 97.32           C  
ATOM    444  CB  GLU A  57       8.741  -5.933   1.688  1.00 97.32           C  
ATOM    445  O   GLU A  57       7.507  -7.508  -0.564  1.00 97.32           O  
ATOM    446  CG  GLU A  57       9.790  -5.122   0.942  1.00 97.32           C  
ATOM    447  CD  GLU A  57      11.186  -5.262   1.528  1.00 97.32           C  
ATOM    448  OE1 GLU A  57      11.973  -6.098   1.029  1.00 97.32           O  
ATOM    449  OE2 GLU A  57      11.494  -4.531   2.496  1.00 97.32           O  
ATOM    450  N   VAL A  58       7.023  -5.410  -1.205  1.00 97.51           N  
ATOM    451  CA  VAL A  58       6.955  -5.760  -2.620  1.00 97.51           C  
ATOM    452  C   VAL A  58       8.075  -5.055  -3.381  1.00 97.51           C  
ATOM    453  CB  VAL A  58       5.583  -5.393  -3.230  1.00 97.51           C  
ATOM    454  O   VAL A  58       8.130  -3.823  -3.418  1.00 97.51           O  
ATOM    455  CG1 VAL A  58       5.488  -5.877  -4.676  1.00 97.51           C  
ATOM    456  CG2 VAL A  58       4.452  -5.983  -2.390  1.00 97.51           C  
ATOM    457  N   GLN A  59       8.890  -5.856  -3.970  1.00 97.47           N  
ATOM    458  CA  GLN A  59       9.998  -5.301  -4.740  1.00 97.47           C  
ATOM    459  C   GLN A  59       9.884  -5.675  -6.216  1.00 97.47           C  
ATOM    460  CB  GLN A  59      11.337  -5.783  -4.179  1.00 97.47           C  
ATOM    461  O   GLN A  59       9.908  -6.857  -6.566  1.00 97.47           O  
ATOM    462  CG  GLN A  59      12.549  -5.151  -4.851  1.00 97.47           C  
ATOM    463  CD  GLN A  59      13.861  -5.606  -4.241  1.00 97.47           C  
ATOM    464  NE2 GLN A  59      14.967  -5.077  -4.752  1.00 97.47           N  
ATOM    465  OE1 GLN A  59      13.881  -6.426  -3.317  1.00 97.47           O  
ATOM    466  N   CYS A  60       9.699  -4.692  -7.061  1.00 94.80           N  
ATOM    467  CA  CYS A  60       9.704  -4.833  -8.513  1.00 94.80           C  
ATOM    468  C   CYS A  60      10.849  -4.040  -9.133  1.00 94.80           C  
ATOM    469  CB  CYS A  60       8.373  -4.368  -9.102  1.00 94.80           C  
ATOM    470  O   CYS A  60      10.784  -2.812  -9.219  1.00 94.80           O  
ATOM    471  SG  CYS A  60       6.932  -5.178  -8.372  1.00 94.80           S  
ATOM    472  N   GLY A  61      11.955  -4.746  -9.619  1.00 92.96           N  
ATOM    473  CA  GLY A  61      13.160  -4.017  -9.981  1.00 92.96           C  
ATOM    474  C   GLY A  61      13.812  -3.319  -8.802  1.00 92.96           C  
ATOM    475  O   GLY A  61      14.063  -3.940  -7.767  1.00 92.96           O  
ATOM    476  N   ASN A  62      13.977  -1.968  -8.878  1.00 92.54           N  
ATOM    477  CA  ASN A  62      14.614  -1.202  -7.812  1.00 92.54           C  
ATOM    478  C   ASN A  62      13.583  -0.521  -6.917  1.00 92.54           C  
ATOM    479  CB  ASN A  62      15.576  -0.166  -8.397  1.00 92.54           C  
ATOM    480  O   ASN A  62      13.943   0.189  -5.977  1.00 92.54           O  
ATOM    481  CG  ASN A  62      16.777  -0.799  -9.071  1.00 92.54           C  
ATOM    482  ND2 ASN A  62      17.277  -0.155 -10.119  1.00 92.54           N  
ATOM    483  OD1 ASN A  62      17.251  -1.859  -8.655  1.00 92.54           O  
ATOM    484  N   GLU A  63      12.380  -0.795  -7.230  1.00 92.58           N  
ATOM    485  CA  GLU A  63      11.312  -0.121  -6.496  1.00 92.58           C  
ATOM    486  C   GLU A  63      10.777  -1.001  -5.370  1.00 92.58           C  
ATOM    487  CB  GLU A  63      10.174   0.272  -7.442  1.00 92.58           C  
ATOM    488  O   GLU A  63      10.448  -2.168  -5.589  1.00 92.58           O  
ATOM    489  CG  GLU A  63      10.605   1.198  -8.570  1.00 92.58           C  
ATOM    490  CD  GLU A  63       9.452   1.638  -9.458  1.00 92.58           C  
ATOM    491  OE1 GLU A  63       9.475   2.785  -9.959  1.00 92.58           O  
ATOM    492  OE2 GLU A  63       8.517   0.830  -9.654  1.00 92.58           O  
ATOM    493  N   ILE A  64      10.746  -0.367  -4.189  1.00 95.31           N  
ATOM    494  CA  ILE A  64      10.279  -1.117  -3.029  1.00 95.31           C  
ATOM    495  C   ILE A  64       9.033  -0.450  -2.451  1.00 95.31           C  
ATOM    496  CB  ILE A  64      11.377  -1.228  -1.947  1.00 95.31           C  
ATOM    497  O   ILE A  64       9.040   0.749  -2.162  1.00 95.31           O  
ATOM    498  CG1 ILE A  64      12.644  -1.860  -2.536  1.00 95.31           C  
ATOM    499  CG2 ILE A  64      10.872  -2.030  -0.745  1.00 95.31           C  
ATOM    500  CD1 ILE A  64      13.828  -1.878  -1.579  1.00 95.31           C  
ATOM    501  N   TYR A  65       7.987  -1.220  -2.324  1.00 93.99           N  
ATOM    502  CA  TYR A  65       6.740  -0.793  -1.700  1.00 93.99           C  
ATOM    503  C   TYR A  65       6.467  -1.587  -0.428  1.00 93.99           C  
ATOM    504  CB  TYR A  65       5.569  -0.951  -2.675  1.00 93.99           C  
ATOM    505  O   TYR A  65       6.521  -2.819  -0.434  1.00 93.99           O  
ATOM    506  CG  TYR A  65       5.858  -0.425  -4.060  1.00 93.99           C  
ATOM    507  CD1 TYR A  65       5.639   0.914  -4.378  1.00 93.99           C  
ATOM    508  CD2 TYR A  65       6.348  -1.265  -5.054  1.00 93.99           C  
ATOM    509  CE1 TYR A  65       5.902   1.402  -5.654  1.00 93.99           C  
ATOM    510  CE2 TYR A  65       6.615  -0.788  -6.333  1.00 93.99           C  
ATOM    511  OH  TYR A  65       6.651   1.024  -7.887  1.00 93.99           O  
ATOM    512  CZ  TYR A  65       6.389   0.545  -6.623  1.00 93.99           C  
ATOM    513  N   ILE A  66       6.184  -0.856   0.617  1.00 96.05           N  
ATOM    514  CA  ILE A  66       6.013  -1.560   1.883  1.00 96.05           C  
ATOM    515  C   ILE A  66       4.654  -1.214   2.487  1.00 96.05           C  
ATOM    516  CB  ILE A  66       7.144  -1.217   2.878  1.00 96.05           C  
ATOM    517  O   ILE A  66       4.303  -0.037   2.607  1.00 96.05           O  
ATOM    518  CG1 ILE A  66       8.506  -1.615   2.296  1.00 96.05           C  
ATOM    519  CG2 ILE A  66       6.904  -1.902   4.227  1.00 96.05           C  
ATOM    520  CD1 ILE A  66       9.688  -1.252   3.184  1.00 96.05           C  
ATOM    521  N   PHE A  67       3.888  -2.245   2.850  1.00 94.47           N  
ATOM    522  CA  PHE A  67       2.578  -2.137   3.482  1.00 94.47           C  
ATOM    523  C   PHE A  67       2.584  -2.796   4.856  1.00 94.47           C  
ATOM    524  CB  PHE A  67       1.500  -2.773   2.599  1.00 94.47           C  
ATOM    525  O   PHE A  67       2.961  -3.962   4.989  1.00 94.47           O  
ATOM    526  CG  PHE A  67       1.492  -2.258   1.185  1.00 94.47           C  
ATOM    527  CD1 PHE A  67       0.650  -1.217   0.814  1.00 94.47           C  
ATOM    528  CD2 PHE A  67       2.327  -2.816   0.226  1.00 94.47           C  
ATOM    529  CE1 PHE A  67       0.640  -0.739  -0.494  1.00 94.47           C  
ATOM    530  CE2 PHE A  67       2.323  -2.344  -1.083  1.00 94.47           C  
ATOM    531  CZ  PHE A  67       1.478  -1.306  -1.441  1.00 94.47           C  
ATOM    532  N   ILE A  68       2.202  -1.981   5.806  1.00 92.31           N  
ATOM    533  CA  ILE A  68       2.283  -2.473   7.176  1.00 92.31           C  
ATOM    534  C   ILE A  68       0.894  -2.460   7.812  1.00 92.31           C  
ATOM    535  CB  ILE A  68       3.267  -1.634   8.022  1.00 92.31           C  
ATOM    536  O   ILE A  68       0.179  -1.458   7.737  1.00 92.31           O  
ATOM    537  CG1 ILE A  68       4.664  -1.655   7.392  1.00 92.31           C  
ATOM    538  CG2 ILE A  68       3.309  -2.143   9.465  1.00 92.31           C  
ATOM    539  CD1 ILE A  68       5.644  -0.677   8.027  1.00 92.31           C  
ATOM    540  N   LEU A  69       0.539  -3.581   8.366  1.00 90.25           N  
ATOM    541  CA  LEU A  69      -0.573  -3.692   9.304  1.00 90.25           C  
ATOM    542  C   LEU A  69      -0.069  -4.006  10.709  1.00 90.25           C  
ATOM    543  CB  LEU A  69      -1.554  -4.775   8.847  1.00 90.25           C  
ATOM    544  O   LEU A  69       0.584  -5.030  10.924  1.00 90.25           O  
ATOM    545  CG  LEU A  69      -2.728  -5.065   9.783  1.00 90.25           C  
ATOM    546  CD1 LEU A  69      -3.711  -3.899   9.778  1.00 90.25           C  
ATOM    547  CD2 LEU A  69      -3.425  -6.361   9.381  1.00 90.25           C  
ATOM    548  N   ALA A  70      -0.352  -3.052  11.611  1.00 88.61           N  
ATOM    549  CA  ALA A  70       0.142  -3.271  12.968  1.00 88.61           C  
ATOM    550  C   ALA A  70      -0.867  -2.785  14.004  1.00 88.61           C  
ATOM    551  CB  ALA A  70       1.483  -2.568  13.166  1.00 88.61           C  
ATOM    552  O   ALA A  70      -1.346  -1.651  13.929  1.00 88.61           O  
ATOM    553  N   THR A  71      -1.275  -3.617  14.956  1.00 87.24           N  
ATOM    554  CA  THR A  71      -2.135  -3.209  16.061  1.00 87.24           C  
ATOM    555  C   THR A  71      -1.301  -2.806  17.274  1.00 87.24           C  
ATOM    556  CB  THR A  71      -3.109  -4.335  16.456  1.00 87.24           C  
ATOM    557  O   THR A  71      -1.773  -2.065  18.139  1.00 87.24           O  
ATOM    558  CG2 THR A  71      -4.088  -4.636  15.326  1.00 87.24           C  
ATOM    559  OG1 THR A  71      -2.363  -5.521  16.755  1.00 87.24           O  
ATOM    560  N   ASP A  72      -0.048  -3.291  17.313  1.00 88.65           N  
ATOM    561  CA  ASP A  72       0.897  -2.914  18.359  1.00 88.65           C  
ATOM    562  C   ASP A  72       1.653  -1.641  17.983  1.00 88.65           C  
ATOM    563  CB  ASP A  72       1.884  -4.052  18.626  1.00 88.65           C  
ATOM    564  O   ASP A  72       2.460  -1.644  17.052  1.00 88.65           O  
ATOM    565  CG  ASP A  72       2.817  -3.766  19.790  1.00 88.65           C  
ATOM    566  OD1 ASP A  72       3.159  -2.587  20.023  1.00 88.65           O  
ATOM    567  OD2 ASP A  72       3.217  -4.730  20.479  1.00 88.65           O  
ATOM    568  N   PRO A  73       1.492  -0.505  18.714  1.00 88.19           N  
ATOM    569  CA  PRO A  73       2.087   0.786  18.361  1.00 88.19           C  
ATOM    570  C   PRO A  73       3.613   0.764  18.406  1.00 88.19           C  
ATOM    571  CB  PRO A  73       1.523   1.736  19.421  1.00 88.19           C  
ATOM    572  O   PRO A  73       4.268   1.452  17.618  1.00 88.19           O  
ATOM    573  CG  PRO A  73       0.271   1.074  19.899  1.00 88.19           C  
ATOM    574  CD  PRO A  73       0.444  -0.413  19.786  1.00 88.19           C  
ATOM    575  N   ARG A  74       4.138   0.032  19.328  1.00 91.03           N  
ATOM    576  CA  ARG A  74       5.592  -0.039  19.427  1.00 91.03           C  
ATOM    577  C   ARG A  74       6.193  -0.702  18.191  1.00 91.03           C  
ATOM    578  CB  ARG A  74       6.009  -0.803  20.686  1.00 91.03           C  
ATOM    579  O   ARG A  74       7.138  -0.178  17.597  1.00 91.03           O  
ATOM    580  CG  ARG A  74       5.771  -0.037  21.977  1.00 91.03           C  
ATOM    581  CD  ARG A  74       6.288  -0.800  23.189  1.00 91.03           C  
ATOM    582  NE  ARG A  74       5.802  -0.221  24.438  1.00 91.03           N  
ATOM    583  NH1 ARG A  74       6.678  -1.878  25.788  1.00 91.03           N  
ATOM    584  NH2 ARG A  74       5.512  -0.136  26.715  1.00 91.03           N  
ATOM    585  CZ  ARG A  74       5.998  -0.746  25.644  1.00 91.03           C  
ATOM    586  N   LEU A  75       5.654  -1.829  17.844  1.00 90.53           N  
ATOM    587  CA  LEU A  75       6.103  -2.531  16.648  1.00 90.53           C  
ATOM    588  C   LEU A  75       5.905  -1.670  15.405  1.00 90.53           C  
ATOM    589  CB  LEU A  75       5.352  -3.856  16.489  1.00 90.53           C  
ATOM    590  O   LEU A  75       6.781  -1.612  14.539  1.00 90.53           O  
ATOM    591  CG  LEU A  75       5.762  -4.985  17.435  1.00 90.53           C  
ATOM    592  CD1 LEU A  75       4.851  -6.194  17.245  1.00 90.53           C  
ATOM    593  CD2 LEU A  75       7.221  -5.369  17.210  1.00 90.53           C  
ATOM    594  N   ALA A  76       4.760  -1.016  15.366  1.00 90.58           N  
ATOM    595  CA  ALA A  76       4.443  -0.149  14.234  1.00 90.58           C  
ATOM    596  C   ALA A  76       5.505   0.932  14.057  1.00 90.58           C  
ATOM    597  CB  ALA A  76       3.067   0.486  14.419  1.00 90.58           C  
ATOM    598  O   ALA A  76       5.959   1.188  12.939  1.00 90.58           O  
ATOM    599  N   LYS A  77       5.900   1.500  15.170  1.00 92.17           N  
ATOM    600  CA  LYS A  77       6.921   2.543  15.132  1.00 92.17           C  
ATOM    601  C   LYS A  77       8.248   1.995  14.617  1.00 92.17           C  
ATOM    602  CB  LYS A  77       7.111   3.159  16.518  1.00 92.17           C  
ATOM    603  O   LYS A  77       8.893   2.612  13.767  1.00 92.17           O  
ATOM    604  CG  LYS A  77       8.051   4.355  16.541  1.00 92.17           C  
ATOM    605  CD  LYS A  77       8.156   4.958  17.936  1.00 92.17           C  
ATOM    606  CE  LYS A  77       9.138   6.122  17.971  1.00 92.17           C  
ATOM    607  NZ  LYS A  77       9.261   6.702  19.341  1.00 92.17           N  
ATOM    608  N   GLU A  78       8.582   0.888  15.147  1.00 94.03           N  
ATOM    609  CA  GLU A  78       9.835   0.257  14.741  1.00 94.03           C  
ATOM    610  C   GLU A  78       9.831  -0.067  13.250  1.00 94.03           C  
ATOM    611  CB  GLU A  78      10.085  -1.015  15.555  1.00 94.03           C  
ATOM    612  O   GLU A  78      10.775   0.272  12.533  1.00 94.03           O  
ATOM    613  CG  GLU A  78      11.388  -1.721  15.208  1.00 94.03           C  
ATOM    614  CD  GLU A  78      11.561  -3.049  15.927  1.00 94.03           C  
ATOM    615  OE1 GLU A  78      12.390  -3.875  15.485  1.00 94.03           O  
ATOM    616  OE2 GLU A  78      10.861  -3.265  16.942  1.00 94.03           O  
ATOM    617  N   TRP A  79       8.811  -0.685  12.847  1.00 94.34           N  
ATOM    618  CA  TRP A  79       8.707  -1.072  11.444  1.00 94.34           C  
ATOM    619  C   TRP A  79       8.678   0.157  10.541  1.00 94.34           C  
ATOM    620  CB  TRP A  79       7.454  -1.922  11.211  1.00 94.34           C  
ATOM    621  O   TRP A  79       9.304   0.169   9.478  1.00 94.34           O  
ATOM    622  CG  TRP A  79       7.565  -3.324  11.730  1.00 94.34           C  
ATOM    623  CD1 TRP A  79       8.710  -3.991  12.063  1.00 94.34           C  
ATOM    624  CD2 TRP A  79       6.486  -4.232  11.972  1.00 94.34           C  
ATOM    625  CE2 TRP A  79       7.052  -5.434  12.451  1.00 94.34           C  
ATOM    626  CE3 TRP A  79       5.095  -4.146  11.829  1.00 94.34           C  
ATOM    627  NE1 TRP A  79       8.409  -5.261  12.498  1.00 94.34           N  
ATOM    628  CH2 TRP A  79       4.914  -6.433  12.641  1.00 94.34           C  
ATOM    629  CZ2 TRP A  79       6.272  -6.543  12.790  1.00 94.34           C  
ATOM    630  CZ3 TRP A  79       4.321  -5.251  12.167  1.00 94.34           C  
ATOM    631  N   TRP A  80       8.011   1.121  10.958  1.00 94.53           N  
ATOM    632  CA  TRP A  80       7.915   2.356  10.186  1.00 94.53           C  
ATOM    633  C   TRP A  80       9.289   2.993  10.006  1.00 94.53           C  
ATOM    634  CB  TRP A  80       6.965   3.345  10.868  1.00 94.53           C  
ATOM    635  O   TRP A  80       9.668   3.361   8.891  1.00 94.53           O  
ATOM    636  CG  TRP A  80       6.895   4.683  10.197  1.00 94.53           C  
ATOM    637  CD1 TRP A  80       7.640   5.792  10.489  1.00 94.53           C  
ATOM    638  CD2 TRP A  80       6.026   5.055   9.122  1.00 94.53           C  
ATOM    639  CE2 TRP A  80       6.300   6.405   8.812  1.00 94.53           C  
ATOM    640  CE3 TRP A  80       5.043   4.376   8.390  1.00 94.53           C  
ATOM    641  NE1 TRP A  80       7.287   6.831   9.659  1.00 94.53           N  
ATOM    642  CH2 TRP A  80       4.667   6.403   7.099  1.00 94.53           C  
ATOM    643  CZ2 TRP A  80       5.624   7.091   7.799  1.00 94.53           C  
ATOM    644  CZ3 TRP A  80       4.372   5.060   7.383  1.00 94.53           C  
ATOM    645  N   GLU A  81      10.025   3.122  11.020  1.00 95.63           N  
ATOM    646  CA  GLU A  81      11.338   3.758  10.980  1.00 95.63           C  
ATOM    647  C   GLU A  81      12.287   3.007  10.050  1.00 95.63           C  
ATOM    648  CB  GLU A  81      11.938   3.843  12.386  1.00 95.63           C  
ATOM    649  O   GLU A  81      13.021   3.623   9.274  1.00 95.63           O  
ATOM    650  CG  GLU A  81      11.231   4.836  13.297  1.00 95.63           C  
ATOM    651  CD  GLU A  81      11.188   6.245  12.728  1.00 95.63           C  
ATOM    652  OE1 GLU A  81      10.107   6.876  12.752  1.00 95.63           O  
ATOM    653  OE2 GLU A  81      12.243   6.722  12.255  1.00 95.63           O  
ATOM    654  N   LYS A  82      12.178   1.768  10.119  1.00 94.71           N  
ATOM    655  CA  LYS A  82      13.038   0.944   9.275  1.00 94.71           C  
ATOM    656  C   LYS A  82      12.607   1.018   7.813  1.00 94.71           C  
ATOM    657  CB  LYS A  82      13.027  -0.509   9.752  1.00 94.71           C  
ATOM    658  O   LYS A  82      13.439   1.207   6.923  1.00 94.71           O  
ATOM    659  CG  LYS A  82      14.029  -1.403   9.037  1.00 94.71           C  
ATOM    660  CD  LYS A  82      14.021  -2.817   9.603  1.00 94.71           C  
ATOM    661  CE  LYS A  82      14.962  -3.734   8.834  1.00 94.71           C  
ATOM    662  NZ  LYS A  82      14.943  -5.126   9.374  1.00 94.71           N  
ATOM    663  N   ALA A  83      11.317   0.928   7.606  1.00 94.82           N  
ATOM    664  CA  ALA A  83      10.766   0.852   6.256  1.00 94.82           C  
ATOM    665  C   ALA A  83      10.915   2.184   5.527  1.00 94.82           C  
ATOM    666  CB  ALA A  83       9.297   0.437   6.303  1.00 94.82           C  
ATOM    667  O   ALA A  83      11.148   2.214   4.316  1.00 94.82           O  
ATOM    668  N   LYS A  84      10.854   3.315   6.271  1.00 94.39           N  
ATOM    669  CA  LYS A  84      10.837   4.621   5.618  1.00 94.39           C  
ATOM    670  C   LYS A  84      12.193   4.943   4.998  1.00 94.39           C  
ATOM    671  CB  LYS A  84      10.442   5.713   6.613  1.00 94.39           C  
ATOM    672  O   LYS A  84      12.287   5.782   4.099  1.00 94.39           O  
ATOM    673  CG  LYS A  84      11.458   5.935   7.724  1.00 94.39           C  
ATOM    674  CD  LYS A  84      11.013   7.038   8.676  1.00 94.39           C  
ATOM    675  CE  LYS A  84      12.055   7.300   9.755  1.00 94.39           C  
ATOM    676  NZ  LYS A  84      11.655   8.427  10.649  1.00 94.39           N  
ATOM    677  N   GLN A  85      13.237   4.280   5.335  1.00 93.45           N  
ATOM    678  CA  GLN A  85      14.576   4.528   4.812  1.00 93.45           C  
ATOM    679  C   GLN A  85      14.742   3.930   3.418  1.00 93.45           C  
ATOM    680  CB  GLN A  85      15.635   3.958   5.757  1.00 93.45           C  
ATOM    681  O   GLN A  85      15.634   4.330   2.667  1.00 93.45           O  
ATOM    682  CG  GLN A  85      15.668   4.631   7.122  1.00 93.45           C  
ATOM    683  CD  GLN A  85      16.729   4.050   8.038  1.00 93.45           C  
ATOM    684  NE2 GLN A  85      16.819   4.580   9.253  1.00 93.45           N  
ATOM    685  OE1 GLN A  85      17.461   3.131   7.657  1.00 93.45           O  
ATOM    686  N   LYS A  86      13.871   3.063   3.051  1.00 94.77           N  
ATOM    687  CA  LYS A  86      14.143   2.393   1.783  1.00 94.77           C  
ATOM    688  C   LYS A  86      12.911   2.397   0.883  1.00 94.77           C  
ATOM    689  CB  LYS A  86      14.610   0.956   2.025  1.00 94.77           C  
ATOM    690  O   LYS A  86      13.028   2.277  -0.338  1.00 94.77           O  
ATOM    691  CG  LYS A  86      13.600   0.093   2.766  1.00 94.77           C  
ATOM    692  CD  LYS A  86      14.138  -1.310   3.013  1.00 94.77           C  
ATOM    693  CE  LYS A  86      13.146  -2.161   3.795  1.00 94.77           C  
ATOM    694  NZ  LYS A  86      13.704  -3.509   4.115  1.00 94.77           N  
ATOM    695  N   ALA A  87      11.678   2.583   1.348  1.00 94.30           N  
ATOM    696  CA  ALA A  87      10.450   2.413   0.577  1.00 94.30           C  
ATOM    697  C   ALA A  87      10.216   3.600  -0.353  1.00 94.30           C  
ATOM    698  CB  ALA A  87       9.256   2.230   1.512  1.00 94.30           C  
ATOM    699  O   ALA A  87      10.396   4.753   0.046  1.00 94.30           O  
ATOM    700  N   LYS A  88       9.910   3.244  -1.512  1.00 94.15           N  
ATOM    701  CA  LYS A  88       9.419   4.284  -2.412  1.00 94.15           C  
ATOM    702  C   LYS A  88       8.064   4.814  -1.951  1.00 94.15           C  
ATOM    703  CB  LYS A  88       9.315   3.752  -3.842  1.00 94.15           C  
ATOM    704  O   LYS A  88       7.826   6.023  -1.968  1.00 94.15           O  
ATOM    705  CG  LYS A  88       9.075   4.831  -4.888  1.00 94.15           C  
ATOM    706  CD  LYS A  88       9.170   4.271  -6.301  1.00 94.15           C  
ATOM    707  CE  LYS A  88       8.993   5.361  -7.349  1.00 94.15           C  
ATOM    708  NZ  LYS A  88       9.152   4.829  -8.735  1.00 94.15           N  
ATOM    709  N   ILE A  89       7.148   3.968  -1.622  1.00 95.35           N  
ATOM    710  CA  ILE A  89       5.868   4.265  -0.988  1.00 95.35           C  
ATOM    711  C   ILE A  89       5.693   3.394   0.254  1.00 95.35           C  
ATOM    712  CB  ILE A  89       4.690   4.051  -1.964  1.00 95.35           C  
ATOM    713  O   ILE A  89       5.880   2.176   0.196  1.00 95.35           O  
ATOM    714  CG1 ILE A  89       4.843   4.955  -3.192  1.00 95.35           C  
ATOM    715  CG2 ILE A  89       3.353   4.304  -1.261  1.00 95.35           C  
ATOM    716  CD1 ILE A  89       4.824   6.443  -2.872  1.00 95.35           C  
ATOM    717  N   LEU A  90       5.319   3.999   1.384  1.00 96.19           N  
ATOM    718  CA  LEU A  90       5.092   3.303   2.646  1.00 96.19           C  
ATOM    719  C   LEU A  90       3.704   3.613   3.196  1.00 96.19           C  
ATOM    720  CB  LEU A  90       6.159   3.692   3.672  1.00 96.19           C  
ATOM    721  O   LEU A  90       3.342   4.780   3.357  1.00 96.19           O  
ATOM    722  CG  LEU A  90       5.972   3.141   5.087  1.00 96.19           C  
ATOM    723  CD1 LEU A  90       5.984   1.616   5.068  1.00 96.19           C  
ATOM    724  CD2 LEU A  90       7.054   3.678   6.018  1.00 96.19           C  
ATOM    725  N   VAL A  91       2.954   2.604   3.346  1.00 94.77           N  
ATOM    726  CA  VAL A  91       1.627   2.747   3.936  1.00 94.77           C  
ATOM    727  C   VAL A  91       1.540   1.921   5.217  1.00 94.77           C  
ATOM    728  CB  VAL A  91       0.519   2.318   2.949  1.00 94.77           C  
ATOM    729  O   VAL A  91       1.878   0.735   5.223  1.00 94.77           O  
ATOM    730  CG1 VAL A  91      -0.863   2.521   3.567  1.00 94.77           C  
ATOM    731  CG2 VAL A  91       0.641   3.095   1.639  1.00 94.77           C  
ATOM    732  N   ILE A  92       1.087   2.579   6.313  1.00 92.87           N  
ATOM    733  CA  ILE A  92       0.899   1.829   7.550  1.00 92.87           C  
ATOM    734  C   ILE A  92      -0.465   2.158   8.151  1.00 92.87           C  
ATOM    735  CB  ILE A  92       2.021   2.130   8.569  1.00 92.87           C  
ATOM    736  O   ILE A  92      -0.898   3.313   8.130  1.00 92.87           O  
ATOM    737  CG1 ILE A  92       1.866   1.245   9.811  1.00 92.87           C  
ATOM    738  CG2 ILE A  92       2.020   3.614   8.950  1.00 92.87           C  
ATOM    739  CD1 ILE A  92       3.074   1.260  10.737  1.00 92.87           C  
ATOM    740  N   VAL A  93      -1.113   1.156   8.582  1.00 88.66           N  
ATOM    741  CA  VAL A  93      -2.351   1.311   9.340  1.00 88.66           C  
ATOM    742  C   VAL A  93      -2.144   0.826  10.773  1.00 88.66           C  
ATOM    743  CB  VAL A  93      -3.520   0.545   8.681  1.00 88.66           C  
ATOM    744  O   VAL A  93      -1.839  -0.348  10.999  1.00 88.66           O  
ATOM    745  CG1 VAL A  93      -4.817   0.770   9.455  1.00 88.66           C  
ATOM    746  CG2 VAL A  93      -3.682   0.972   7.224  1.00 88.66           C  
ATOM    747  N   VAL A  94      -2.302   1.759  11.696  1.00 86.20           N  
ATOM    748  CA  VAL A  94      -2.138   1.419  13.105  1.00 86.20           C  
ATOM    749  C   VAL A  94      -3.293   2.002  13.916  1.00 86.20           C  
ATOM    750  CB  VAL A  94      -0.788   1.928  13.659  1.00 86.20           C  
ATOM    751  O   VAL A  94      -3.529   3.212  13.890  1.00 86.20           O  
ATOM    752  CG1 VAL A  94      -0.631   1.549  15.130  1.00 86.20           C  
ATOM    753  CG2 VAL A  94       0.371   1.371  12.834  1.00 86.20           C  
ATOM    754  N   ASN A  95      -4.047   1.172  14.655  1.00 80.91           N  
ATOM    755  CA  ASN A  95      -5.057   1.590  15.621  1.00 80.91           C  
ATOM    756  C   ASN A  95      -5.939   2.704  15.064  1.00 80.91           C  
ATOM    757  CB  ASN A  95      -4.397   2.038  16.927  1.00 80.91           C  
ATOM    758  O   ASN A  95      -6.154   3.721  15.727  1.00 80.91           O  
ATOM    759  CG  ASN A  95      -3.813   0.880  17.713  1.00 80.91           C  
ATOM    760  ND2 ASN A  95      -2.754   1.150  18.467  1.00 80.91           N  
ATOM    761  OD1 ASN A  95      -4.309  -0.247  17.642  1.00 80.91           O  
ATOM    762  N   GLY A  96      -6.358   2.584  13.823  1.00 81.75           N  
ATOM    763  CA  GLY A  96      -7.331   3.545  13.330  1.00 81.75           C  
ATOM    764  C   GLY A  96      -6.696   4.735  12.635  1.00 81.75           C  
ATOM    765  O   GLY A  96      -7.339   5.771  12.454  1.00 81.75           O  
ATOM    766  N   ARG A  97      -5.400   4.552  12.395  1.00 90.99           N  
ATOM    767  CA  ARG A  97      -4.670   5.628  11.731  1.00 90.99           C  
ATOM    768  C   ARG A  97      -3.963   5.120  10.480  1.00 90.99           C  
ATOM    769  CB  ARG A  97      -3.655   6.259  12.687  1.00 90.99           C  
ATOM    770  O   ARG A  97      -3.341   4.055  10.501  1.00 90.99           O  
ATOM    771  CG  ARG A  97      -2.974   7.499  12.131  1.00 90.99           C  
ATOM    772  CD  ARG A  97      -1.998   8.103  13.131  1.00 90.99           C  
ATOM    773  NE  ARG A  97      -2.686   8.624  14.309  1.00 90.99           N  
ATOM    774  NH1 ARG A  97      -0.754   9.199  15.438  1.00 90.99           N  
ATOM    775  NH2 ARG A  97      -2.802   9.579  16.394  1.00 90.99           N  
ATOM    776  CZ  ARG A  97      -2.079   9.133  15.378  1.00 90.99           C  
ATOM    777  N   VAL A  98      -4.170   5.859   9.434  1.00 93.40           N  
ATOM    778  CA  VAL A  98      -3.454   5.588   8.192  1.00 93.40           C  
ATOM    779  C   VAL A  98      -2.327   6.602   8.013  1.00 93.40           C  
ATOM    780  CB  VAL A  98      -4.402   5.623   6.972  1.00 93.40           C  
ATOM    781  O   VAL A  98      -2.540   7.808   8.156  1.00 93.40           O  
ATOM    782  CG1 VAL A  98      -3.617   5.449   5.673  1.00 93.40           C  
ATOM    783  CG2 VAL A  98      -5.476   4.545   7.099  1.00 93.40           C  
ATOM    784  N   ARG A  99      -1.177   6.056   7.861  1.00 95.53           N  
ATOM    785  CA  ARG A  99      -0.021   6.892   7.552  1.00 95.53           C  
ATOM    786  C   ARG A  99       0.578   6.519   6.200  1.00 95.53           C  
ATOM    787  CB  ARG A  99       1.040   6.769   8.648  1.00 95.53           C  
ATOM    788  O   ARG A  99       0.743   5.336   5.894  1.00 95.53           O  
ATOM    789  CG  ARG A  99       0.599   7.315   9.996  1.00 95.53           C  
ATOM    790  CD  ARG A  99       1.629   7.035  11.082  1.00 95.53           C  
ATOM    791  NE  ARG A  99       2.862   7.784  10.861  1.00 95.53           N  
ATOM    792  NH1 ARG A  99       3.985   6.867  12.660  1.00 95.53           N  
ATOM    793  NH2 ARG A  99       5.021   8.415  11.325  1.00 95.53           N  
ATOM    794  CZ  ARG A  99       3.953   7.687  11.616  1.00 95.53           C  
ATOM    795  N   VAL A 100       0.810   7.549   5.421  1.00 96.86           N  
ATOM    796  CA  VAL A 100       1.415   7.346   4.109  1.00 96.86           C  
ATOM    797  C   VAL A 100       2.676   8.200   3.984  1.00 96.86           C  
ATOM    798  CB  VAL A 100       0.427   7.685   2.970  1.00 96.86           C  
ATOM    799  O   VAL A 100       2.660   9.392   4.299  1.00 96.86           O  
ATOM    800  CG1 VAL A 100       1.065   7.425   1.607  1.00 96.86           C  
ATOM    801  CG2 VAL A 100      -0.860   6.877   3.124  1.00 96.86           C  
ATOM    802  N   ARG A 101       3.764   7.573   3.644  1.00 97.46           N  
ATOM    803  CA  ARG A 101       4.989   8.300   3.324  1.00 97.46           C  
ATOM    804  C   ARG A 101       5.316   8.193   1.838  1.00 97.46           C  
ATOM    805  CB  ARG A 101       6.160   7.775   4.157  1.00 97.46           C  
ATOM    806  O   ARG A 101       5.257   7.106   1.261  1.00 97.46           O  
ATOM    807  CG  ARG A 101       7.484   8.458   3.857  1.00 97.46           C  
ATOM    808  CD  ARG A 101       8.670   7.579   4.232  1.00 97.46           C  
ATOM    809  NE  ARG A 101       9.937   8.183   3.830  1.00 97.46           N  
ATOM    810  NH1 ARG A 101      11.063   6.177   3.617  1.00 97.46           N  
ATOM    811  NH2 ARG A 101      12.143   8.154   3.192  1.00 97.46           N  
ATOM    812  CZ  ARG A 101      11.045   7.503   3.547  1.00 97.46           C  
ATOM    813  N   ASN A 102       5.649   9.388   1.303  1.00 97.29           N  
ATOM    814  CA  ASN A 102       6.016   9.461  -0.107  1.00 97.29           C  
ATOM    815  C   ASN A 102       7.526   9.586  -0.287  1.00 97.29           C  
ATOM    816  CB  ASN A 102       5.301  10.630  -0.788  1.00 97.29           C  
ATOM    817  O   ASN A 102       8.093  10.662  -0.084  1.00 97.29           O  
ATOM    818  CG  ASN A 102       5.628  10.734  -2.265  1.00 97.29           C  
ATOM    819  ND2 ASN A 102       5.204  11.826  -2.890  1.00 97.29           N  
ATOM    820  OD1 ASN A 102       6.255   9.840  -2.839  1.00 97.29           O  
ATOM    821  N   GLY A 103       8.156   8.420  -0.645  1.00 95.01           N  
ATOM    822  CA  GLY A 103       9.593   8.409  -0.870  1.00 95.01           C  
ATOM    823  C   GLY A 103       9.971   8.619  -2.324  1.00 95.01           C  
ATOM    824  O   GLY A 103      11.137   8.465  -2.696  1.00 95.01           O  
ATOM    825  N   THR A 104       9.061   8.977  -3.151  1.00 94.15           N  
ATOM    826  CA  THR A 104       9.315   9.209  -4.569  1.00 94.15           C  
ATOM    827  C   THR A 104       9.870  10.612  -4.797  1.00 94.15           C  
ATOM    828  CB  THR A 104       8.035   9.019  -5.404  1.00 94.15           C  
ATOM    829  O   THR A 104      10.087  11.362  -3.843  1.00 94.15           O  
ATOM    830  CG2 THR A 104       7.296   7.748  -4.997  1.00 94.15           C  
ATOM    831  OG1 THR A 104       7.171  10.145  -5.206  1.00 94.15           O  
ATOM    832  N   ASP A 105      10.109  10.935  -6.088  1.00 94.67           N  
ATOM    833  CA  ASP A 105      10.634  12.253  -6.432  1.00 94.67           C  
ATOM    834  C   ASP A 105       9.527  13.165  -6.955  1.00 94.67           C  
ATOM    835  CB  ASP A 105      11.750  12.132  -7.471  1.00 94.67           C  
ATOM    836  O   ASP A 105       9.804  14.230  -7.512  1.00 94.67           O  
ATOM    837  CG  ASP A 105      11.307  11.421  -8.737  1.00 94.67           C  
ATOM    838  OD1 ASP A 105      10.229  10.789  -8.737  1.00 94.67           O  
ATOM    839  OD2 ASP A 105      12.045  11.490  -9.744  1.00 94.67           O  
ATOM    840  N   ARG A 106       8.260  12.723  -6.876  1.00 95.95           N  
ATOM    841  CA  ARG A 106       7.112  13.502  -7.330  1.00 95.95           C  
ATOM    842  C   ARG A 106       5.978  13.450  -6.311  1.00 95.95           C  
ATOM    843  CB  ARG A 106       6.621  12.995  -8.687  1.00 95.95           C  
ATOM    844  O   ARG A 106       5.951  12.571  -5.448  1.00 95.95           O  
ATOM    845  CG  ARG A 106       6.197  11.535  -8.683  1.00 95.95           C  
ATOM    846  CD  ARG A 106       5.956  11.014 -10.093  1.00 95.95           C  
ATOM    847  NE  ARG A 106       7.200  10.597 -10.733  1.00 95.95           N  
ATOM    848  NH1 ARG A 106       6.248  10.211 -12.802  1.00 95.95           N  
ATOM    849  NH2 ARG A 106       8.492   9.866 -12.486  1.00 95.95           N  
ATOM    850  CZ  ARG A 106       7.311  10.226 -12.006  1.00 95.95           C  
ATOM    851  N   PRO A 107       5.018  14.440  -6.515  1.00 97.24           N  
ATOM    852  CA  PRO A 107       3.861  14.393  -5.619  1.00 97.24           C  
ATOM    853  C   PRO A 107       2.939  13.210  -5.907  1.00 97.24           C  
ATOM    854  CB  PRO A 107       3.148  15.720  -5.894  1.00 97.24           C  
ATOM    855  O   PRO A 107       2.870  12.739  -7.045  1.00 97.24           O  
ATOM    856  CG  PRO A 107       3.573  16.102  -7.275  1.00 97.24           C  
ATOM    857  CD  PRO A 107       4.948  15.551  -7.521  1.00 97.24           C  
ATOM    858  N   CYS A 108       2.366  12.708  -4.817  1.00 97.78           N  
ATOM    859  CA  CYS A 108       1.429  11.597  -4.942  1.00 97.78           C  
ATOM    860  C   CYS A 108       0.027  12.014  -4.513  1.00 97.78           C  
ATOM    861  CB  CYS A 108       1.895  10.406  -4.106  1.00 97.78           C  
ATOM    862  O   CYS A 108      -0.131  12.819  -3.593  1.00 97.78           O  
ATOM    863  SG  CYS A 108       3.463   9.699  -4.657  1.00 97.78           S  
ATOM    864  N   ARG A 109      -0.891  11.578  -5.301  1.00 98.20           N  
ATOM    865  CA  ARG A 109      -2.286  11.684  -4.885  1.00 98.20           C  
ATOM    866  C   ARG A 109      -2.702  10.474  -4.056  1.00 98.20           C  
ATOM    867  CB  ARG A 109      -3.201  11.824  -6.104  1.00 98.20           C  
ATOM    868  O   ARG A 109      -2.584   9.333  -4.509  1.00 98.20           O  
ATOM    869  CG  ARG A 109      -4.664  12.042  -5.753  1.00 98.20           C  
ATOM    870  CD  ARG A 109      -5.525  12.201  -6.998  1.00 98.20           C  
ATOM    871  NE  ARG A 109      -5.238  13.452  -7.695  1.00 98.20           N  
ATOM    872  NH1 ARG A 109      -6.408  12.894  -9.608  1.00 98.20           N  
ATOM    873  NH2 ARG A 109      -5.344  14.919  -9.458  1.00 98.20           N  
ATOM    874  CZ  ARG A 109      -5.664  13.752  -8.919  1.00 98.20           C  
ATOM    875  N   VAL A 110      -3.164  10.733  -2.827  1.00 97.80           N  
ATOM    876  CA  VAL A 110      -3.563   9.661  -1.920  1.00 97.80           C  
ATOM    877  C   VAL A 110      -5.063   9.748  -1.645  1.00 97.80           C  
ATOM    878  CB  VAL A 110      -2.774   9.718  -0.593  1.00 97.80           C  
ATOM    879  O   VAL A 110      -5.562  10.789  -1.213  1.00 97.80           O  
ATOM    880  CG1 VAL A 110      -3.224   8.604   0.351  1.00 97.80           C  
ATOM    881  CG2 VAL A 110      -1.273   9.622  -0.861  1.00 97.80           C  
ATOM    882  N   ARG A 111      -5.771   8.601  -1.964  1.00 97.40           N  
ATOM    883  CA  ARG A 111      -7.192   8.483  -1.654  1.00 97.40           C  
ATOM    884  C   ARG A 111      -7.426   7.475  -0.534  1.00 97.40           C  
ATOM    885  CB  ARG A 111      -7.982   8.076  -2.900  1.00 97.40           C  
ATOM    886  O   ARG A 111      -6.990   6.326  -0.625  1.00 97.40           O  
ATOM    887  CG  ARG A 111      -8.074   9.166  -3.955  1.00 97.40           C  
ATOM    888  CD  ARG A 111      -8.952   8.746  -5.125  1.00 97.40           C  
ATOM    889  NE  ARG A 111      -8.350   7.653  -5.885  1.00 97.40           N  
ATOM    890  NH1 ARG A 111     -10.215   7.261  -7.192  1.00 97.40           N  
ATOM    891  NH2 ARG A 111      -8.323   5.997  -7.476  1.00 97.40           N  
ATOM    892  CZ  ARG A 111      -8.964   6.973  -6.849  1.00 97.40           C  
ATOM    893  N   VAL A 112      -8.035   7.938   0.500  1.00 95.78           N  
ATOM    894  CA  VAL A 112      -8.385   7.075   1.623  1.00 95.78           C  
ATOM    895  C   VAL A 112      -9.899   6.883   1.675  1.00 95.78           C  
ATOM    896  CB  VAL A 112      -7.874   7.653   2.962  1.00 95.78           C  
ATOM    897  O   VAL A 112     -10.648   7.848   1.840  1.00 95.78           O  
ATOM    898  CG1 VAL A 112      -8.212   6.714   4.119  1.00 95.78           C  
ATOM    899  CG2 VAL A 112      -6.369   7.904   2.896  1.00 95.78           C  
ATOM    900  N   THR A 113     -10.315   5.597   1.431  1.00 94.50           N  
ATOM    901  CA  THR A 113     -11.728   5.240   1.495  1.00 94.50           C  
ATOM    902  C   THR A 113     -12.016   4.394   2.731  1.00 94.50           C  
ATOM    903  CB  THR A 113     -12.170   4.477   0.233  1.00 94.50           C  
ATOM    904  O   THR A 113     -11.415   3.334   2.919  1.00 94.50           O  
ATOM    905  CG2 THR A 113     -13.672   4.213   0.247  1.00 94.50           C  
ATOM    906  OG1 THR A 113     -11.844   5.254  -0.927  1.00 94.50           O  
ATOM    907  N   ALA A 114     -12.884   4.850   3.645  1.00 90.89           N  
ATOM    908  CA  ALA A 114     -13.297   4.147   4.857  1.00 90.89           C  
ATOM    909  C   ALA A 114     -14.720   4.528   5.254  1.00 90.89           C  
ATOM    910  CB  ALA A 114     -12.331   4.444   6.001  1.00 90.89           C  
ATOM    911  O   ALA A 114     -15.104   5.697   5.165  1.00 90.89           O  
ATOM    912  N   GLY A 115     -15.606   3.473   5.581  1.00 86.28           N  
ATOM    913  CA  GLY A 115     -16.949   3.751   6.066  1.00 86.28           C  
ATOM    914  C   GLY A 115     -17.832   4.417   5.027  1.00 86.28           C  
ATOM    915  O   GLY A 115     -18.680   5.246   5.366  1.00 86.28           O  
ATOM    916  N   GLY A 116     -17.535   4.208   3.699  1.00 87.75           N  
ATOM    917  CA  GLY A 116     -18.335   4.744   2.608  1.00 87.75           C  
ATOM    918  C   GLY A 116     -17.916   6.141   2.192  1.00 87.75           C  
ATOM    919  O   GLY A 116     -18.557   6.758   1.338  1.00 87.75           O  
ATOM    920  N   GLU A 117     -16.838   6.654   2.895  1.00 91.34           N  
ATOM    921  CA  GLU A 117     -16.334   7.983   2.564  1.00 91.34           C  
ATOM    922  C   GLU A 117     -14.954   7.904   1.917  1.00 91.34           C  
ATOM    923  CB  GLU A 117     -16.278   8.865   3.814  1.00 91.34           C  
ATOM    924  O   GLU A 117     -14.175   6.996   2.213  1.00 91.34           O  
ATOM    925  CG  GLU A 117     -17.641   9.140   4.433  1.00 91.34           C  
ATOM    926  CD  GLU A 117     -17.570  10.008   5.679  1.00 91.34           C  
ATOM    927  OE1 GLU A 117     -18.592  10.631   6.044  1.00 91.34           O  
ATOM    928  OE2 GLU A 117     -16.482  10.065   6.296  1.00 91.34           O  
ATOM    929  N   THR A 118     -14.788   8.899   0.928  1.00 95.48           N  
ATOM    930  CA  THR A 118     -13.485   9.004   0.280  1.00 95.48           C  
ATOM    931  C   THR A 118     -12.896  10.399   0.470  1.00 95.48           C  
ATOM    932  CB  THR A 118     -13.582   8.685  -1.224  1.00 95.48           C  
ATOM    933  O   THR A 118     -13.565  11.401   0.211  1.00 95.48           O  
ATOM    934  CG2 THR A 118     -12.217   8.787  -1.897  1.00 95.48           C  
ATOM    935  OG1 THR A 118     -14.088   7.356  -1.393  1.00 95.48           O  
ATOM    936  N   ARG A 119     -11.664  10.348   1.036  1.00 96.13           N  
ATOM    937  CA  ARG A 119     -10.910  11.593   1.148  1.00 96.13           C  
ATOM    938  C   ARG A 119      -9.655  11.554   0.283  1.00 96.13           C  
ATOM    939  CB  ARG A 119     -10.533  11.863   2.606  1.00 96.13           C  
ATOM    940  O   ARG A 119      -8.983  10.523   0.201  1.00 96.13           O  
ATOM    941  CG  ARG A 119     -11.727  12.082   3.522  1.00 96.13           C  
ATOM    942  CD  ARG A 119     -11.299  12.291   4.967  1.00 96.13           C  
ATOM    943  NE  ARG A 119     -11.043  11.023   5.643  1.00 96.13           N  
ATOM    944  NH1 ARG A 119     -10.667  11.967   7.718  1.00 96.13           N  
ATOM    945  NH2 ARG A 119     -10.535   9.694   7.446  1.00 96.13           N  
ATOM    946  CZ  ARG A 119     -10.749  10.897   6.934  1.00 96.13           C  
ATOM    947  N   GLU A 120      -9.332  12.680  -0.298  1.00 97.70           N  
ATOM    948  CA  GLU A 120      -8.184  12.779  -1.193  1.00 97.70           C  
ATOM    949  C   GLU A 120      -7.166  13.791  -0.676  1.00 97.70           C  
ATOM    950  CB  GLU A 120      -8.634  13.161  -2.606  1.00 97.70           C  
ATOM    951  O   GLU A 120      -7.539  14.856  -0.179  1.00 97.70           O  
ATOM    952  CG  GLU A 120      -7.520  13.110  -3.641  1.00 97.70           C  
ATOM    953  CD  GLU A 120      -8.004  13.382  -5.057  1.00 97.70           C  
ATOM    954  OE1 GLU A 120      -7.674  14.453  -5.615  1.00 97.70           O  
ATOM    955  OE2 GLU A 120      -8.718  12.518  -5.612  1.00 97.70           O  
ATOM    956  N   TYR A 121      -5.898  13.336  -0.811  1.00 97.87           N  
ATOM    957  CA  TYR A 121      -4.799  14.174  -0.346  1.00 97.87           C  
ATOM    958  C   TYR A 121      -3.664  14.199  -1.363  1.00 97.87           C  
ATOM    959  CB  TYR A 121      -4.278  13.675   1.005  1.00 97.87           C  
ATOM    960  O   TYR A 121      -3.502  13.259  -2.145  1.00 97.87           O  
ATOM    961  CG  TYR A 121      -5.360  13.482   2.039  1.00 97.87           C  
ATOM    962  CD1 TYR A 121      -5.683  14.497   2.936  1.00 97.87           C  
ATOM    963  CD2 TYR A 121      -6.061  12.284   2.122  1.00 97.87           C  
ATOM    964  CE1 TYR A 121      -6.679  14.323   3.892  1.00 97.87           C  
ATOM    965  CE2 TYR A 121      -7.058  12.098   3.074  1.00 97.87           C  
ATOM    966  OH  TYR A 121      -8.346  12.944   4.897  1.00 97.87           O  
ATOM    967  CZ  TYR A 121      -7.360  13.122   3.953  1.00 97.87           C  
ATOM    968  N   THR A 122      -2.974  15.389  -1.305  1.00 97.82           N  
ATOM    969  CA  THR A 122      -1.701  15.443  -2.016  1.00 97.82           C  
ATOM    970  C   THR A 122      -0.533  15.301  -1.044  1.00 97.82           C  
ATOM    971  CB  THR A 122      -1.558  16.757  -2.806  1.00 97.82           C  
ATOM    972  O   THR A 122      -0.433  16.051  -0.071  1.00 97.82           O  
ATOM    973  CG2 THR A 122      -0.222  16.814  -3.539  1.00 97.82           C  
ATOM    974  OG1 THR A 122      -2.620  16.849  -3.764  1.00 97.82           O  
ATOM    975  N   VAL A 123       0.355  14.335  -1.270  1.00 97.82           N  
ATOM    976  CA  VAL A 123       1.541  14.111  -0.451  1.00 97.82           C  
ATOM    977  C   VAL A 123       2.796  14.415  -1.265  1.00 97.82           C  
ATOM    978  CB  VAL A 123       1.593  12.665   0.089  1.00 97.82           C  
ATOM    979  O   VAL A 123       3.076  13.743  -2.260  1.00 97.82           O  
ATOM    980  CG1 VAL A 123       2.758  12.493   1.062  1.00 97.82           C  
ATOM    981  CG2 VAL A 123       0.271  12.300   0.764  1.00 97.82           C  
ATOM    982  N   ASN A 124       3.548  15.442  -0.836  1.00 98.03           N  
ATOM    983  CA  ASN A 124       4.761  15.844  -1.539  1.00 98.03           C  
ATOM    984  C   ASN A 124       5.927  14.912  -1.222  1.00 98.03           C  
ATOM    985  CB  ASN A 124       5.128  17.289  -1.196  1.00 98.03           C  
ATOM    986  O   ASN A 124       5.889  14.177  -0.234  1.00 98.03           O  
ATOM    987  CG  ASN A 124       4.082  18.283  -1.662  1.00 98.03           C  
ATOM    988  ND2 ASN A 124       3.686  19.186  -0.774  1.00 98.03           N  
ATOM    989  OD1 ASN A 124       3.634  18.239  -2.811  1.00 98.03           O  
ATOM    990  N   PRO A 125       6.933  14.897  -2.134  1.00 97.30           N  
ATOM    991  CA  PRO A 125       8.119  14.070  -1.899  1.00 97.30           C  
ATOM    992  C   PRO A 125       8.757  14.327  -0.535  1.00 97.30           C  
ATOM    993  CB  PRO A 125       9.065  14.480  -3.030  1.00 97.30           C  
ATOM    994  O   PRO A 125       8.937  15.483  -0.142  1.00 97.30           O  
ATOM    995  CG  PRO A 125       8.166  14.931  -4.135  1.00 97.30           C  
ATOM    996  CD  PRO A 125       6.996  15.655  -3.533  1.00 97.30           C  
ATOM    997  N   GLY A 126       9.054  13.201   0.150  1.00 94.87           N  
ATOM    998  CA  GLY A 126       9.767  13.275   1.415  1.00 94.87           C  
ATOM    999  C   GLY A 126       8.868  13.615   2.589  1.00 94.87           C  
ATOM   1000  O   GLY A 126       9.344  13.793   3.712  1.00 94.87           O  
ATOM   1001  N   THR A 127       7.520  13.732   2.298  1.00 97.05           N  
ATOM   1002  CA  THR A 127       6.598  14.102   3.366  1.00 97.05           C  
ATOM   1003  C   THR A 127       5.677  12.936   3.713  1.00 97.05           C  
ATOM   1004  CB  THR A 127       5.752  15.328   2.974  1.00 97.05           C  
ATOM   1005  O   THR A 127       5.730  11.884   3.072  1.00 97.05           O  
ATOM   1006  CG2 THR A 127       6.638  16.493   2.546  1.00 97.05           C  
ATOM   1007  OG1 THR A 127       4.886  14.976   1.888  1.00 97.05           O  
ATOM   1008  N   GLU A 128       4.853  13.210   4.806  1.00 96.63           N  
ATOM   1009  CA  GLU A 128       3.960  12.174   5.315  1.00 96.63           C  
ATOM   1010  C   GLU A 128       2.536  12.699   5.470  1.00 96.63           C  
ATOM   1011  CB  GLU A 128       4.471  11.634   6.653  1.00 96.63           C  
ATOM   1012  O   GLU A 128       2.331  13.894   5.693  1.00 96.63           O  
ATOM   1013  CG  GLU A 128       5.886  11.079   6.593  1.00 96.63           C  
ATOM   1014  CD  GLU A 128       6.442  10.702   7.958  1.00 96.63           C  
ATOM   1015  OE1 GLU A 128       7.642  10.358   8.051  1.00 96.63           O  
ATOM   1016  OE2 GLU A 128       5.670  10.751   8.941  1.00 96.63           O  
ATOM   1017  N   LEU A 129       1.638  11.840   5.206  1.00 97.04           N  
ATOM   1018  CA  LEU A 129       0.219  12.063   5.462  1.00 97.04           C  
ATOM   1019  C   LEU A 129      -0.271  11.185   6.609  1.00 97.04           C  
ATOM   1020  CB  LEU A 129      -0.604  11.783   4.202  1.00 97.04           C  
ATOM   1021  O   LEU A 129       0.030   9.990   6.653  1.00 97.04           O  
ATOM   1022  CG  LEU A 129      -2.123  11.744   4.379  1.00 97.04           C  
ATOM   1023  CD1 LEU A 129      -2.660  13.145   4.651  1.00 97.04           C  
ATOM   1024  CD2 LEU A 129      -2.789  11.140   3.147  1.00 97.04           C  
ATOM   1025  N   GLU A 130      -1.000  11.788   7.478  1.00 96.06           N  
ATOM   1026  CA  GLU A 130      -1.645  11.035   8.549  1.00 96.06           C  
ATOM   1027  C   GLU A 130      -3.146  11.308   8.589  1.00 96.06           C  
ATOM   1028  CB  GLU A 130      -1.013  11.374   9.902  1.00 96.06           C  
ATOM   1029  O   GLU A 130      -3.571  12.463   8.659  1.00 96.06           O  
ATOM   1030  CG  GLU A 130      -1.488  10.486  11.043  1.00 96.06           C  
ATOM   1031  CD  GLU A 130      -0.765  10.754  12.353  1.00 96.06           C  
ATOM   1032  OE1 GLU A 130      -1.364  11.373  13.261  1.00 96.06           O  
ATOM   1033  OE2 GLU A 130       0.411  10.343  12.471  1.00 96.06           O  
ATOM   1034  N   VAL A 131      -3.864  10.214   8.585  1.00 94.89           N  
ATOM   1035  CA  VAL A 131      -5.320  10.317   8.591  1.00 94.89           C  
ATOM   1036  C   VAL A 131      -5.894   9.457   9.714  1.00 94.89           C  
ATOM   1037  CB  VAL A 131      -5.924   9.895   7.233  1.00 94.89           C  
ATOM   1038  O   VAL A 131      -5.587   8.267   9.812  1.00 94.89           O  
ATOM   1039  CG1 VAL A 131      -7.445  10.042   7.250  1.00 94.89           C  
ATOM   1040  CG2 VAL A 131      -5.317  10.719   6.100  1.00 94.89           C  
ATOM   1041  N   GLU A 132      -6.724  10.078  10.519  1.00 93.62           N  
ATOM   1042  CA  GLU A 132      -7.385   9.344  11.593  1.00 93.62           C  
ATOM   1043  C   GLU A 132      -8.681   8.701  11.108  1.00 93.62           C  
ATOM   1044  CB  GLU A 132      -7.668  10.267  12.781  1.00 93.62           C  
ATOM   1045  O   GLU A 132      -9.456   9.327  10.382  1.00 93.62           O  
ATOM   1046  CG  GLU A 132      -6.418  10.716  13.523  1.00 93.62           C  
ATOM   1047  CD  GLU A 132      -6.720  11.550  14.758  1.00 93.62           C  
ATOM   1048  OE1 GLU A 132      -5.829  11.696  15.625  1.00 93.62           O  
ATOM   1049  OE2 GLU A 132      -7.858  12.060  14.861  1.00 93.62           O  
ATOM   1050  N   LEU A 133      -8.876   7.341  11.508  1.00 89.68           N  
ATOM   1051  CA  LEU A 133     -10.099   6.624  11.165  1.00 89.68           C  
ATOM   1052  C   LEU A 133     -10.971   6.415  12.399  1.00 89.68           C  
ATOM   1053  CB  LEU A 133      -9.767   5.274  10.525  1.00 89.68           C  
ATOM   1054  O   LEU A 133     -10.456   6.254  13.508  1.00 89.68           O  
ATOM   1055  CG  LEU A 133      -8.892   5.314   9.271  1.00 89.68           C  
ATOM   1056  CD1 LEU A 133      -8.511   3.900   8.845  1.00 89.68           C  
ATOM   1057  CD2 LEU A 133      -9.611   6.043   8.141  1.00 89.68           C  
ATOM   1058  N   SER A 134     -12.258   6.627  12.259  1.00 89.35           N  
ATOM   1059  CA  SER A 134     -13.165   6.243  13.336  1.00 89.35           C  
ATOM   1060  C   SER A 134     -13.165   4.733  13.547  1.00 89.35           C  
ATOM   1061  CB  SER A 134     -14.586   6.724  13.038  1.00 89.35           C  
ATOM   1062  O   SER A 134     -12.742   3.978  12.668  1.00 89.35           O  
ATOM   1063  OG  SER A 134     -15.136   6.018  11.939  1.00 89.35           O  
ATOM   1064  N   PRO A 135     -13.579   4.314  14.724  1.00 84.46           N  
ATOM   1065  CA  PRO A 135     -13.628   2.881  15.020  1.00 84.46           C  
ATOM   1066  C   PRO A 135     -14.377   2.083  13.954  1.00 84.46           C  
ATOM   1067  CB  PRO A 135     -14.362   2.822  16.362  1.00 84.46           C  
ATOM   1068  O   PRO A 135     -13.979   0.964  13.623  1.00 84.46           O  
ATOM   1069  CG  PRO A 135     -14.038   4.118  17.031  1.00 84.46           C  
ATOM   1070  CD  PRO A 135     -13.985   5.195  15.986  1.00 84.46           C  
ATOM   1071  N   GLU A 136     -15.417   2.670  13.394  1.00 82.24           N  
ATOM   1072  CA  GLU A 136     -16.226   1.980  12.393  1.00 82.24           C  
ATOM   1073  C   GLU A 136     -15.488   1.878  11.062  1.00 82.24           C  
ATOM   1074  CB  GLU A 136     -17.566   2.696  12.199  1.00 82.24           C  
ATOM   1075  O   GLU A 136     -15.702   0.933  10.299  1.00 82.24           O  
ATOM   1076  CG  GLU A 136     -18.457   2.680  13.432  1.00 82.24           C  
ATOM   1077  CD  GLU A 136     -19.755   3.449  13.245  1.00 82.24           C  
ATOM   1078  OE1 GLU A 136     -20.697   3.253  14.045  1.00 82.24           O  
ATOM   1079  OE2 GLU A 136     -19.830   4.254  12.289  1.00 82.24           O  
ATOM   1080  N   GLN A 137     -14.499   2.732  10.885  1.00 87.11           N  
ATOM   1081  CA  GLN A 137     -13.763   2.816   9.628  1.00 87.11           C  
ATOM   1082  C   GLN A 137     -12.538   1.907   9.647  1.00 87.11           C  
ATOM   1083  CB  GLN A 137     -13.342   4.259   9.347  1.00 87.11           C  
ATOM   1084  O   GLN A 137     -12.023   1.529   8.592  1.00 87.11           O  
ATOM   1085  CG  GLN A 137     -14.505   5.188   9.028  1.00 87.11           C  
ATOM   1086  CD  GLN A 137     -14.082   6.641   8.914  1.00 87.11           C  
ATOM   1087  NE2 GLN A 137     -14.753   7.387   8.043  1.00 87.11           N  
ATOM   1088  OE1 GLN A 137     -13.161   7.089   9.605  1.00 87.11           O  
ATOM   1089  N   GLN A 138     -12.135   1.418  10.771  1.00 80.76           N  
ATOM   1090  CA  GLN A 138     -10.849   0.759  10.975  1.00 80.76           C  
ATOM   1091  C   GLN A 138     -10.837  -0.631  10.344  1.00 80.76           C  
ATOM   1092  CB  GLN A 138     -10.526   0.661  12.467  1.00 80.76           C  
ATOM   1093  O   GLN A 138      -9.783  -1.126   9.940  1.00 80.76           O  
ATOM   1094  CG  GLN A 138     -10.182   1.998  13.110  1.00 80.76           C  
ATOM   1095  CD  GLN A 138      -9.905   1.879  14.597  1.00 80.76           C  
ATOM   1096  NE2 GLN A 138      -9.793   3.018  15.272  1.00 80.76           N  
ATOM   1097  OE1 GLN A 138      -9.792   0.773  15.135  1.00 80.76           O  
ATOM   1098  N   ASN A 139     -11.998  -1.157  10.051  1.00 75.81           N  
ATOM   1099  CA  ASN A 139     -12.051  -2.554   9.633  1.00 75.81           C  
ATOM   1100  C   ASN A 139     -12.263  -2.681   8.128  1.00 75.81           C  
ATOM   1101  CB  ASN A 139     -13.152  -3.299  10.390  1.00 75.81           C  
ATOM   1102  O   ASN A 139     -12.165  -3.777   7.573  1.00 75.81           O  
ATOM   1103  CG  ASN A 139     -12.857  -3.431  11.871  1.00 75.81           C  
ATOM   1104  ND2 ASN A 139     -13.845  -3.121  12.702  1.00 75.81           N  
ATOM   1105  OD1 ASN A 139     -11.750  -3.807  12.265  1.00 75.81           O  
ATOM   1106  N   ASN A 140     -12.353  -1.542   7.515  1.00 83.61           N  
ATOM   1107  CA  ASN A 140     -12.595  -1.558   6.076  1.00 83.61           C  
ATOM   1108  C   ASN A 140     -12.072  -0.291   5.406  1.00 83.61           C  
ATOM   1109  CB  ASN A 140     -14.087  -1.735   5.785  1.00 83.61           C  
ATOM   1110  O   ASN A 140     -12.852   0.584   5.027  1.00 83.61           O  
ATOM   1111  CG  ASN A 140     -14.357  -2.150   4.352  1.00 83.61           C  
ATOM   1112  ND2 ASN A 140     -15.622  -2.398   4.035  1.00 83.61           N  
ATOM   1113  OD1 ASN A 140     -13.436  -2.247   3.537  1.00 83.61           O  
ATOM   1114  N   ALA A 141     -10.701  -0.161   5.394  1.00 88.57           N  
ATOM   1115  CA  ALA A 141     -10.099   1.019   4.780  1.00 88.57           C  
ATOM   1116  C   ALA A 141      -9.333   0.648   3.513  1.00 88.57           C  
ATOM   1117  CB  ALA A 141      -9.173   1.720   5.771  1.00 88.57           C  
ATOM   1118  O   ALA A 141      -8.832  -0.472   3.389  1.00 88.57           O  
ATOM   1119  N   GLU A 142      -9.483   1.482   2.625  1.00 93.37           N  
ATOM   1120  CA  GLU A 142      -8.733   1.374   1.378  1.00 93.37           C  
ATOM   1121  C   GLU A 142      -7.914   2.635   1.115  1.00 93.37           C  
ATOM   1122  CB  GLU A 142      -9.677   1.106   0.204  1.00 93.37           C  
ATOM   1123  O   GLU A 142      -8.416   3.751   1.272  1.00 93.37           O  
ATOM   1124  CG  GLU A 142      -8.966   0.931  -1.130  1.00 93.37           C  
ATOM   1125  CD  GLU A 142      -9.919   0.720  -2.296  1.00 93.37           C  
ATOM   1126  OE1 GLU A 142     -10.263   1.708  -2.984  1.00 93.37           O  
ATOM   1127  OE2 GLU A 142     -10.325  -0.441  -2.522  1.00 93.37           O  
ATOM   1128  N   VAL A 143      -6.624   2.367   0.829  1.00 95.39           N  
ATOM   1129  CA  VAL A 143      -5.731   3.474   0.503  1.00 95.39           C  
ATOM   1130  C   VAL A 143      -5.206   3.313  -0.921  1.00 95.39           C  
ATOM   1131  CB  VAL A 143      -4.553   3.565   1.499  1.00 95.39           C  
ATOM   1132  O   VAL A 143      -4.572   2.306  -1.246  1.00 95.39           O  
ATOM   1133  CG1 VAL A 143      -3.679   4.780   1.191  1.00 95.39           C  
ATOM   1134  CG2 VAL A 143      -5.071   3.626   2.934  1.00 95.39           C  
ATOM   1135  N   GLU A 144      -5.514   4.286  -1.735  1.00 96.07           N  
ATOM   1136  CA  GLU A 144      -4.984   4.326  -3.095  1.00 96.07           C  
ATOM   1137  C   GLU A 144      -3.956   5.442  -3.254  1.00 96.07           C  
ATOM   1138  CB  GLU A 144      -6.117   4.505  -4.109  1.00 96.07           C  
ATOM   1139  O   GLU A 144      -4.207   6.584  -2.864  1.00 96.07           O  
ATOM   1140  CG  GLU A 144      -7.093   3.339  -4.154  1.00 96.07           C  
ATOM   1141  CD  GLU A 144      -8.243   3.556  -5.124  1.00 96.07           C  
ATOM   1142  OE1 GLU A 144      -8.201   3.007  -6.248  1.00 96.07           O  
ATOM   1143  OE2 GLU A 144      -9.194   4.282  -4.757  1.00 96.07           O  
ATOM   1144  N   VAL A 145      -2.837   5.070  -3.756  1.00 96.64           N  
ATOM   1145  CA  VAL A 145      -1.760   6.032  -3.963  1.00 96.64           C  
ATOM   1146  C   VAL A 145      -1.401   6.096  -5.446  1.00 96.64           C  
ATOM   1147  CB  VAL A 145      -0.510   5.673  -3.128  1.00 96.64           C  
ATOM   1148  O   VAL A 145      -1.119   5.068  -6.068  1.00 96.64           O  
ATOM   1149  CG1 VAL A 145       0.559   6.755  -3.264  1.00 96.64           C  
ATOM   1150  CG2 VAL A 145      -0.889   5.473  -1.662  1.00 96.64           C  
ATOM   1151  N   GLU A 146      -1.420   7.299  -5.945  1.00 96.95           N  
ATOM   1152  CA  GLU A 146      -1.041   7.529  -7.336  1.00 96.95           C  
ATOM   1153  C   GLU A 146       0.078   8.561  -7.439  1.00 96.95           C  
ATOM   1154  CB  GLU A 146      -2.252   7.981  -8.156  1.00 96.95           C  
ATOM   1155  O   GLU A 146      -0.081   9.702  -7.001  1.00 96.95           O  
ATOM   1156  CG  GLU A 146      -1.973   8.106  -9.647  1.00 96.95           C  
ATOM   1157  CD  GLU A 146      -3.189   8.538 -10.450  1.00 96.95           C  
ATOM   1158  OE1 GLU A 146      -3.037   9.347 -11.394  1.00 96.95           O  
ATOM   1159  OE2 GLU A 146      -4.303   8.064 -10.134  1.00 96.95           O  
ATOM   1160  N   CYS A 147       1.184   8.141  -7.933  1.00 94.69           N  
ATOM   1161  CA  CYS A 147       2.316   9.018  -8.213  1.00 94.69           C  
ATOM   1162  C   CYS A 147       2.681   8.983  -9.692  1.00 94.69           C  
ATOM   1163  CB  CYS A 147       3.526   8.617  -7.370  1.00 94.69           C  
ATOM   1164  O   CYS A 147       3.358   8.059 -10.147  1.00 94.69           O  
ATOM   1165  SG  CYS A 147       3.158   8.427  -5.612  1.00 94.69           S  
ATOM   1166  N   GLY A 148       2.244   9.986 -10.560  1.00 91.68           N  
ATOM   1167  CA  GLY A 148       2.444   9.886 -11.997  1.00 91.68           C  
ATOM   1168  C   GLY A 148       1.671   8.744 -12.628  1.00 91.68           C  
ATOM   1169  O   GLY A 148       0.453   8.644 -12.462  1.00 91.68           O  
ATOM   1170  N   ASN A 149       2.366   7.723 -13.244  1.00 90.03           N  
ATOM   1171  CA  ASN A 149       1.720   6.601 -13.917  1.00 90.03           C  
ATOM   1172  C   ASN A 149       1.641   5.375 -13.012  1.00 90.03           C  
ATOM   1173  CB  ASN A 149       2.457   6.257 -15.214  1.00 90.03           C  
ATOM   1174  O   ASN A 149       1.190   4.311 -13.440  1.00 90.03           O  
ATOM   1175  CG  ASN A 149       2.358   7.358 -16.251  1.00 90.03           C  
ATOM   1176  ND2 ASN A 149       3.425   7.548 -17.018  1.00 90.03           N  
ATOM   1177  OD1 ASN A 149       1.331   8.034 -16.362  1.00 90.03           O  
ATOM   1178  N   GLU A 150       2.163   5.566 -11.792  1.00 88.88           N  
ATOM   1179  CA  GLU A 150       2.174   4.460 -10.840  1.00 88.88           C  
ATOM   1180  C   GLU A 150       0.953   4.507  -9.925  1.00 88.88           C  
ATOM   1181  CB  GLU A 150       3.457   4.481 -10.005  1.00 88.88           C  
ATOM   1182  O   GLU A 150       0.612   5.564  -9.390  1.00 88.88           O  
ATOM   1183  CG  GLU A 150       4.729   4.352 -10.831  1.00 88.88           C  
ATOM   1184  CD  GLU A 150       5.997   4.416  -9.993  1.00 88.88           C  
ATOM   1185  OE1 GLU A 150       6.886   3.552 -10.171  1.00 88.88           O  
ATOM   1186  OE2 GLU A 150       6.102   5.337  -9.153  1.00 88.88           O  
ATOM   1187  N   LYS A 151       0.282   3.375  -9.918  1.00 91.16           N  
ATOM   1188  CA  LYS A 151      -0.888   3.277  -9.050  1.00 91.16           C  
ATOM   1189  C   LYS A 151      -0.762   2.100  -8.087  1.00 91.16           C  
ATOM   1190  CB  LYS A 151      -2.164   3.139  -9.882  1.00 91.16           C  
ATOM   1191  O   LYS A 151      -0.322   1.017  -8.478  1.00 91.16           O  
ATOM   1192  CG  LYS A 151      -3.447   3.290  -9.078  1.00 91.16           C  
ATOM   1193  CD  LYS A 151      -4.676   3.266  -9.977  1.00 91.16           C  
ATOM   1194  CE  LYS A 151      -5.961   3.408  -9.172  1.00 91.16           C  
ATOM   1195  NZ  LYS A 151      -7.170   3.381 -10.049  1.00 91.16           N  
ATOM   1196  N   TYR A 152      -1.170   2.430  -6.796  1.00 88.70           N  
ATOM   1197  CA  TYR A 152      -1.090   1.411  -5.756  1.00 88.70           C  
ATOM   1198  C   TYR A 152      -2.360   1.390  -4.914  1.00 88.70           C  
ATOM   1199  CB  TYR A 152       0.128   1.653  -4.859  1.00 88.70           C  
ATOM   1200  O   TYR A 152      -2.955   2.438  -4.651  1.00 88.70           O  
ATOM   1201  CG  TYR A 152       1.389   1.976  -5.622  1.00 88.70           C  
ATOM   1202  CD1 TYR A 152       2.255   0.965  -6.034  1.00 88.70           C  
ATOM   1203  CD2 TYR A 152       1.719   3.291  -5.931  1.00 88.70           C  
ATOM   1204  CE1 TYR A 152       3.420   1.258  -6.736  1.00 88.70           C  
ATOM   1205  CE2 TYR A 152       2.881   3.595  -6.632  1.00 88.70           C  
ATOM   1206  OH  TYR A 152       4.875   2.870  -7.724  1.00 88.70           O  
ATOM   1207  CZ  TYR A 152       3.724   2.574  -7.030  1.00 88.70           C  
ATOM   1208  N   ARG A 153      -2.665   0.153  -4.603  1.00 93.19           N  
ATOM   1209  CA  ARG A 153      -3.854   0.027  -3.766  1.00 93.19           C  
ATOM   1210  C   ARG A 153      -3.592  -0.892  -2.577  1.00 93.19           C  
ATOM   1211  CB  ARG A 153      -5.034  -0.500  -4.585  1.00 93.19           C  
ATOM   1212  O   ARG A 153      -3.046  -1.985  -2.739  1.00 93.19           O  
ATOM   1213  CG  ARG A 153      -6.332  -0.602  -3.799  1.00 93.19           C  
ATOM   1214  CD  ARG A 153      -7.475  -1.118  -4.662  1.00 93.19           C  
ATOM   1215  NE  ARG A 153      -7.824  -0.170  -5.717  1.00 93.19           N  
ATOM   1216  NH1 ARG A 153      -9.539  -1.452  -6.585  1.00 93.19           N  
ATOM   1217  NH2 ARG A 153      -9.030   0.577  -7.523  1.00 93.19           N  
ATOM   1218  CZ  ARG A 153      -8.797  -0.351  -6.606  1.00 93.19           C  
ATOM   1219  N   PHE A 154      -3.921  -0.352  -1.405  1.00 89.48           N  
ATOM   1220  CA  PHE A 154      -3.810  -1.095  -0.156  1.00 89.48           C  
ATOM   1221  C   PHE A 154      -5.157  -1.170   0.551  1.00 89.48           C  
ATOM   1222  CB  PHE A 154      -2.769  -0.450   0.765  1.00 89.48           C  
ATOM   1223  O   PHE A 154      -5.747  -0.140   0.885  1.00 89.48           O  
ATOM   1224  CG  PHE A 154      -2.546  -1.201   2.049  1.00 89.48           C  
ATOM   1225  CD1 PHE A 154      -2.873  -0.628   3.272  1.00 89.48           C  
ATOM   1226  CD2 PHE A 154      -2.007  -2.481   2.034  1.00 89.48           C  
ATOM   1227  CE1 PHE A 154      -2.667  -1.321   4.463  1.00 89.48           C  
ATOM   1228  CE2 PHE A 154      -1.799  -3.180   3.220  1.00 89.48           C  
ATOM   1229  CZ  PHE A 154      -2.129  -2.598   4.433  1.00 89.48           C  
ATOM   1230  N   GLN A 155      -5.599  -2.409   0.686  1.00 86.22           N  
ATOM   1231  CA  GLN A 155      -6.910  -2.611   1.295  1.00 86.22           C  
ATOM   1232  C   GLN A 155      -6.797  -3.405   2.593  1.00 86.22           C  
ATOM   1233  CB  GLN A 155      -7.849  -3.325   0.322  1.00 86.22           C  
ATOM   1234  O   GLN A 155      -6.130  -4.441   2.637  1.00 86.22           O  
ATOM   1235  CG  GLN A 155      -9.291  -3.403   0.805  1.00 86.22           C  
ATOM   1236  CD  GLN A 155     -10.227  -3.995  -0.233  1.00 86.22           C  
ATOM   1237  NE2 GLN A 155     -11.526  -3.940   0.040  1.00 86.22           N  
ATOM   1238  OE1 GLN A 155      -9.786  -4.495  -1.272  1.00 86.22           O  
ATOM   1239  N   LEU A 156      -7.538  -2.789   3.594  1.00 75.58           N  
ATOM   1240  CA  LEU A 156      -7.660  -3.508   4.857  1.00 75.58           C  
ATOM   1241  C   LEU A 156      -9.051  -4.114   5.005  1.00 75.58           C  
ATOM   1242  CB  LEU A 156      -7.368  -2.576   6.035  1.00 75.58           C  
ATOM   1243  O   LEU A 156     -10.055  -3.446   4.748  1.00 75.58           O  
ATOM   1244  CG  LEU A 156      -5.966  -1.967   6.087  1.00 75.58           C  
ATOM   1245  CD1 LEU A 156      -5.929  -0.805   7.074  1.00 75.58           C  
ATOM   1246  CD2 LEU A 156      -4.936  -3.027   6.463  1.00 75.58           C  
ATOM   1247  N   GLY A 157      -9.175  -5.475   5.249  1.00 60.22           N  
ATOM   1248  CA  GLY A 157     -10.425  -6.179   5.492  1.00 60.22           C  
ATOM   1249  C   GLY A 157     -10.293  -7.297   6.508  1.00 60.22           C  
ATOM   1250  O   GLY A 157      -9.184  -7.752   6.798  1.00 60.22           O  
TER    1251      GLY A 157
ENDMDL
END
