# Supplementary material for: Single-chain dimers from de novo immunoglobulins as robust scaffolds for multiple binding loops
Source: Nat Commun. 2023 Sep 23;14:5939. doi: 10.1038/s41467-023-41717-5 (PMC10517939; doi:10.1038/s41467-023-41717-5)
Supplement: Supplementary file 3 — Supplementary Data 1 [file 41467_2023_41717_MOESM3_ESM.zip › design_models/scIg/scIg14e/scIg14e.pdb]

HEADER                                            13-JAN-22   XXXX              
EXPDTA    THEORETICAL MODEL                                                     
REMARK 220                                                                      
REMARK 220 EXPERIMENTAL DETAILS                                                 
REMARK 220  EXPERIMENT TYPE                : THEORETICAL MODELLING              
REMARK 220  DATE OF DATA COLLECTION        : 13-JAN-22                          
REMARK 220                                                                      
REMARK 220 REMARK: MODEL GENERATED BY ROSETTA                                   
REMARK 220  VERSION 2020.37+release.3ba1aaa                                     
SSBOND     CYS A   21    CYS A   60                                       2.03  
SSBOND     CYS A  108    CYS A  147                                       2.03  
ATOM      1  N   ARG A   1      33.846  14.370  58.545  1.00  0.00           N  
ATOM      2  CA  ARG A   1      34.708  14.132  57.394  1.00  0.00           C  
ATOM      3  C   ARG A   1      34.987  15.413  56.613  1.00  0.00           C  
ATOM      4  O   ARG A   1      35.741  16.272  57.077  1.00  0.00           O  
ATOM      5  CB  ARG A   1      34.076  13.107  56.464  1.00  0.00           C  
ATOM      6  CG  ARG A   1      34.019  11.691  57.017  1.00  0.00           C  
ATOM      7  CD  ARG A   1      35.370  11.185  57.370  1.00  0.00           C  
ATOM      8  NE  ARG A   1      35.360   9.755  57.634  1.00  0.00           N  
ATOM      9  CZ  ARG A   1      36.322   9.094  58.307  1.00  0.00           C  
ATOM     10  NH1 ARG A   1      37.363   9.747  58.776  1.00  0.00           N  
ATOM     11  NH2 ARG A   1      36.221   7.790  58.496  1.00  0.00           N  
ATOM     12 1H   ARG A   1      33.688  13.509  59.028  1.00  0.00           H  
ATOM     13 2H   ARG A   1      34.286  15.022  59.163  1.00  0.00           H  
ATOM     14 3H   ARG A   1      32.971  14.743  58.236  1.00  0.00           H  
ATOM     15  HA  ARG A   1      35.660  13.737  57.750  1.00  0.00           H  
ATOM     16 1HB  ARG A   1      33.058  13.410  56.227  1.00  0.00           H  
ATOM     17 2HB  ARG A   1      34.633  13.073  55.528  1.00  0.00           H  
ATOM     18 1HG  ARG A   1      33.401  11.677  57.915  1.00  0.00           H  
ATOM     19 2HG  ARG A   1      33.587  11.026  56.269  1.00  0.00           H  
ATOM     20 1HD  ARG A   1      36.056  11.374  56.546  1.00  0.00           H  
ATOM     21 2HD  ARG A   1      35.726  11.693  58.264  1.00  0.00           H  
ATOM     22  HE  ARG A   1      34.575   9.218  57.290  1.00  0.00           H  
ATOM     23 1HH1 ARG A   1      37.441  10.744  58.632  1.00  0.00           H  
ATOM     24 2HH1 ARG A   1      38.085   9.252  59.279  1.00  0.00           H  
ATOM     25 1HH2 ARG A   1      35.421   7.287  58.135  1.00  0.00           H  
ATOM     26 2HH2 ARG A   1      36.943   7.295  58.999  1.00  0.00           H  
ATOM     27  N   ILE A   2      34.397  15.554  55.427  1.00  0.00           N  
ATOM     28  CA  ILE A   2      34.667  16.684  54.541  1.00  0.00           C  
ATOM     29  C   ILE A   2      33.899  17.896  55.045  1.00  0.00           C  
ATOM     30  O   ILE A   2      32.690  17.813  55.291  1.00  0.00           O  
ATOM     31  CB  ILE A   2      34.268  16.373  53.087  1.00  0.00           C  
ATOM     32  CG1 ILE A   2      35.071  15.183  52.555  1.00  0.00           C  
ATOM     33  CG2 ILE A   2      34.476  17.596  52.206  1.00  0.00           C  
ATOM     34  CD1 ILE A   2      34.531  14.610  51.265  1.00  0.00           C  
ATOM     35  H   ILE A   2      33.738  14.847  55.136  1.00  0.00           H  
ATOM     36  HA  ILE A   2      35.739  16.885  54.553  1.00  0.00           H  
ATOM     37  HB  ILE A   2      33.218  16.086  53.051  1.00  0.00           H  
ATOM     38 1HG1 ILE A   2      36.104  15.487  52.388  1.00  0.00           H  
ATOM     39 2HG1 ILE A   2      35.082  14.389  53.302  1.00  0.00           H  
ATOM     40 1HG2 ILE A   2      34.189  17.358  51.181  1.00  0.00           H  
ATOM     41 2HG2 ILE A   2      33.862  18.417  52.573  1.00  0.00           H  
ATOM     42 3HG2 ILE A   2      35.526  17.888  52.231  1.00  0.00           H  
ATOM     43 1HD1 ILE A   2      35.152  13.770  50.952  1.00  0.00           H  
ATOM     44 2HD1 ILE A   2      33.508  14.266  51.419  1.00  0.00           H  
ATOM     45 3HD1 ILE A   2      34.544  15.377  50.493  1.00  0.00           H  
ATOM     46  N   GLU A   3      34.594  19.021  55.197  1.00  0.00           N  
ATOM     47  CA  GLU A   3      33.993  20.273  55.636  1.00  0.00           C  
ATOM     48  C   GLU A   3      34.408  21.379  54.679  1.00  0.00           C  
ATOM     49  O   GLU A   3      35.594  21.521  54.370  1.00  0.00           O  
ATOM     50  CB  GLU A   3      34.418  20.617  57.065  1.00  0.00           C  
ATOM     51  CG  GLU A   3      33.867  21.937  57.586  1.00  0.00           C  
ATOM     52  CD  GLU A   3      34.205  22.183  59.029  1.00  0.00           C  
ATOM     53  OE1 GLU A   3      34.817  21.334  59.630  1.00  0.00           O  
ATOM     54  OE2 GLU A   3      33.849  23.223  59.532  1.00  0.00           O  
ATOM     55  H   GLU A   3      35.584  18.994  54.996  1.00  0.00           H  
ATOM     56  HA  GLU A   3      32.909  20.157  55.630  1.00  0.00           H  
ATOM     57 1HB  GLU A   3      34.091  19.827  57.742  1.00  0.00           H  
ATOM     58 2HB  GLU A   3      35.506  20.664  57.120  1.00  0.00           H  
ATOM     59 1HG  GLU A   3      34.273  22.750  56.985  1.00  0.00           H  
ATOM     60 2HG  GLU A   3      32.784  21.939  57.465  1.00  0.00           H  
ATOM     61  N   VAL A   4      33.434  22.158  54.212  1.00  0.00           N  
ATOM     62  CA  VAL A   4      33.680  23.275  53.309  1.00  0.00           C  
ATOM     63  C   VAL A   4      33.157  24.545  53.961  1.00  0.00           C  
ATOM     64  O   VAL A   4      32.037  24.561  54.486  1.00  0.00           O  
ATOM     65  CB  VAL A   4      32.985  23.055  51.952  1.00  0.00           C  
ATOM     66  CG1 VAL A   4      33.177  24.266  51.052  1.00  0.00           C  
ATOM     67  CG2 VAL A   4      33.529  21.799  51.290  1.00  0.00           C  
ATOM     68  H   VAL A   4      32.487  21.959  54.501  1.00  0.00           H  
ATOM     69  HA  VAL A   4      34.754  23.351  53.136  1.00  0.00           H  
ATOM     70  HB  VAL A   4      31.913  22.945  52.117  1.00  0.00           H  
ATOM     71 1HG1 VAL A   4      32.679  24.094  50.098  1.00  0.00           H  
ATOM     72 2HG1 VAL A   4      32.749  25.147  51.530  1.00  0.00           H  
ATOM     73 3HG1 VAL A   4      34.242  24.427  50.881  1.00  0.00           H  
ATOM     74 1HG2 VAL A   4      33.032  21.649  50.331  1.00  0.00           H  
ATOM     75 2HG2 VAL A   4      34.602  21.907  51.130  1.00  0.00           H  
ATOM     76 3HG2 VAL A   4      33.343  20.938  51.933  1.00  0.00           H  
ATOM     77  N   ARG A   5      33.960  25.605  53.929  1.00  0.00           N  
ATOM     78  CA  ARG A   5      33.596  26.881  54.528  1.00  0.00           C  
ATOM     79  C   ARG A   5      33.863  28.002  53.536  1.00  0.00           C  
ATOM     80  O   ARG A   5      34.977  28.124  53.015  1.00  0.00           O  
ATOM     81  CB  ARG A   5      34.381  27.128  55.808  1.00  0.00           C  
ATOM     82  CG  ARG A   5      34.034  28.421  56.531  1.00  0.00           C  
ATOM     83  CD  ARG A   5      34.840  28.591  57.768  1.00  0.00           C  
ATOM     84  NE  ARG A   5      34.544  29.847  58.438  1.00  0.00           N  
ATOM     85  CZ  ARG A   5      35.321  30.411  59.384  1.00  0.00           C  
ATOM     86  NH1 ARG A   5      36.434  29.820  59.759  1.00  0.00           N  
ATOM     87  NH2 ARG A   5      34.964  31.558  59.934  1.00  0.00           N  
ATOM     88  H   ARG A   5      34.857  25.515  53.472  1.00  0.00           H  
ATOM     89  HA  ARG A   5      32.535  26.855  54.779  1.00  0.00           H  
ATOM     90 1HB  ARG A   5      34.213  26.306  56.503  1.00  0.00           H  
ATOM     91 2HB  ARG A   5      35.447  27.153  55.583  1.00  0.00           H  
ATOM     92 1HG  ARG A   5      34.228  29.269  55.874  1.00  0.00           H  
ATOM     93 2HG  ARG A   5      32.979  28.410  56.809  1.00  0.00           H  
ATOM     94 1HD  ARG A   5      34.625  27.778  58.458  1.00  0.00           H  
ATOM     95 2HD  ARG A   5      35.900  28.582  57.514  1.00  0.00           H  
ATOM     96  HE  ARG A   5      33.696  30.332  58.176  1.00  0.00           H  
ATOM     97 1HH1 ARG A   5      36.707  28.943  59.336  1.00  0.00           H  
ATOM     98 2HH1 ARG A   5      37.017  30.243  60.466  1.00  0.00           H  
ATOM     99 1HH2 ARG A   5      34.108  32.012  59.646  1.00  0.00           H  
ATOM    100 2HH2 ARG A   5      35.545  31.980  60.643  1.00  0.00           H  
ATOM    101  N   VAL A   6      32.840  28.810  53.272  1.00  0.00           N  
ATOM    102  CA  VAL A   6      32.891  29.868  52.267  1.00  0.00           C  
ATOM    103  C   VAL A   6      32.563  31.180  52.966  1.00  0.00           C  
ATOM    104  O   VAL A   6      31.606  31.247  53.748  1.00  0.00           O  
ATOM    105  CB  VAL A   6      31.889  29.607  51.127  1.00  0.00           C  
ATOM    106  CG1 VAL A   6      31.970  30.711  50.083  1.00  0.00           C  
ATOM    107  CG2 VAL A   6      32.162  28.249  50.498  1.00  0.00           C  
ATOM    108  H   VAL A   6      31.991  28.675  53.801  1.00  0.00           H  
ATOM    109  HA  VAL A   6      33.894  29.891  51.840  1.00  0.00           H  
ATOM    110  HB  VAL A   6      30.877  29.623  51.534  1.00  0.00           H  
ATOM    111 1HG1 VAL A   6      31.255  30.510  49.285  1.00  0.00           H  
ATOM    112 2HG1 VAL A   6      31.735  31.668  50.548  1.00  0.00           H  
ATOM    113 3HG1 VAL A   6      32.977  30.745  49.667  1.00  0.00           H  
ATOM    114 1HG2 VAL A   6      31.449  28.071  49.693  1.00  0.00           H  
ATOM    115 2HG2 VAL A   6      33.175  28.231  50.096  1.00  0.00           H  
ATOM    116 3HG2 VAL A   6      32.058  27.470  51.254  1.00  0.00           H  
ATOM    117  N   ASP A   7      33.350  32.218  52.686  1.00  0.00           N  
ATOM    118  CA  ASP A   7      33.166  33.524  53.321  1.00  0.00           C  
ATOM    119  C   ASP A   7      33.546  34.610  52.322  1.00  0.00           C  
ATOM    120  O   ASP A   7      34.714  34.999  52.234  1.00  0.00           O  
ATOM    121  CB  ASP A   7      34.014  33.650  54.590  1.00  0.00           C  
ATOM    122  CG  ASP A   7      33.776  34.956  55.335  1.00  0.00           C  
ATOM    123  OD1 ASP A   7      32.896  35.688  54.946  1.00  0.00           O  
ATOM    124  OD2 ASP A   7      34.477  35.211  56.285  1.00  0.00           O  
ATOM    125  H   ASP A   7      34.095  32.097  52.014  1.00  0.00           H  
ATOM    126  HA  ASP A   7      32.119  33.623  53.610  1.00  0.00           H  
ATOM    127 1HB  ASP A   7      33.790  32.821  55.261  1.00  0.00           H  
ATOM    128 2HB  ASP A   7      35.070  33.585  54.329  1.00  0.00           H  
ATOM    129  N   ASN A   8      32.550  35.099  51.578  1.00  0.00           N  
ATOM    130  CA  ASN A   8      32.678  36.309  50.761  1.00  0.00           C  
ATOM    131  C   ASN A   8      33.970  36.313  49.949  1.00  0.00           C  
ATOM    132  O   ASN A   8      34.803  37.215  50.073  1.00  0.00           O  
ATOM    133  CB  ASN A   8      32.598  37.549  51.634  1.00  0.00           C  
ATOM    134  CG  ASN A   8      31.248  37.720  52.272  1.00  0.00           C  
ATOM    135  OD1 ASN A   8      30.212  37.546  51.620  1.00  0.00           O  
ATOM    136  ND2 ASN A   8      31.239  38.058  53.537  1.00  0.00           N  
ATOM    137  H   ASN A   8      31.671  34.602  51.587  1.00  0.00           H  
ATOM    138  HA  ASN A   8      31.837  36.349  50.067  1.00  0.00           H  
ATOM    139 1HB  ASN A   8      33.355  37.492  52.418  1.00  0.00           H  
ATOM    140 2HB  ASN A   8      32.818  38.432  51.032  1.00  0.00           H  
ATOM    141 1HD2 ASN A   8      30.369  38.186  54.014  1.00  0.00           H  
ATOM    142 2HD2 ASN A   8      32.101  38.189  54.025  1.00  0.00           H  
ATOM    143  N   GLY A   9      34.144  35.295  49.107  1.00  0.00           N  
ATOM    144  CA  GLY A   9      35.320  35.177  48.279  1.00  0.00           C  
ATOM    145  C   GLY A   9      36.377  34.222  48.786  1.00  0.00           C  
ATOM    146  O   GLY A   9      37.223  33.785  47.994  1.00  0.00           O  
ATOM    147  H   GLY A   9      33.427  34.585  49.049  1.00  0.00           H  
ATOM    148 1HA  GLY A   9      35.030  34.845  47.281  1.00  0.00           H  
ATOM    149 2HA  GLY A   9      35.787  36.154  48.169  1.00  0.00           H  
ATOM    150  N   ARG A  10      36.362  33.882  50.071  1.00  0.00           N  
ATOM    151  CA  ARG A  10      37.271  32.883  50.617  1.00  0.00           C  
ATOM    152  C   ARG A  10      36.583  31.525  50.608  1.00  0.00           C  
ATOM    153  O   ARG A  10      35.408  31.416  50.978  1.00  0.00           O  
ATOM    154  CB  ARG A  10      37.692  33.241  52.035  1.00  0.00           C  
ATOM    155  CG  ARG A  10      38.453  34.552  52.165  1.00  0.00           C  
ATOM    156  CD  ARG A  10      39.033  34.717  53.522  1.00  0.00           C  
ATOM    157  NE  ARG A  10      38.004  34.816  54.544  1.00  0.00           N  
ATOM    158  CZ  ARG A  10      38.241  34.838  55.870  1.00  0.00           C  
ATOM    159  NH1 ARG A  10      39.476  34.766  56.318  1.00  0.00           N  
ATOM    160  NH2 ARG A  10      37.235  34.931  56.720  1.00  0.00           N  
ATOM    161  H   ARG A  10      35.699  34.332  50.686  1.00  0.00           H  
ATOM    162  HA  ARG A  10      38.167  32.853  49.995  1.00  0.00           H  
ATOM    163 1HB  ARG A  10      36.811  33.308  52.670  1.00  0.00           H  
ATOM    164 2HB  ARG A  10      38.326  32.450  52.437  1.00  0.00           H  
ATOM    165 1HG  ARG A  10      39.266  34.574  51.439  1.00  0.00           H  
ATOM    166 2HG  ARG A  10      37.776  35.385  51.977  1.00  0.00           H  
ATOM    167 1HD  ARG A  10      39.663  33.859  53.756  1.00  0.00           H  
ATOM    168 2HD  ARG A  10      39.634  35.626  53.553  1.00  0.00           H  
ATOM    169  HE  ARG A  10      37.042  34.873  54.238  1.00  0.00           H  
ATOM    170 1HH1 ARG A  10      40.245  34.695  55.668  1.00  0.00           H  
ATOM    171 2HH1 ARG A  10      39.654  34.782  57.311  1.00  0.00           H  
ATOM    172 1HH2 ARG A  10      36.286  34.986  56.376  1.00  0.00           H  
ATOM    173 2HH2 ARG A  10      37.413  34.947  57.713  1.00  0.00           H  
ATOM    174  N   VAL A  11      37.309  30.496  50.182  1.00  0.00           N  
ATOM    175  CA  VAL A  11      36.826  29.121  50.210  1.00  0.00           C  
ATOM    176  C   VAL A  11      37.878  28.254  50.883  1.00  0.00           C  
ATOM    177  O   VAL A  11      39.050  28.264  50.483  1.00  0.00           O  
ATOM    178  CB  VAL A  11      36.548  28.603  48.786  1.00  0.00           C  
ATOM    179  CG1 VAL A  11      36.083  27.155  48.828  1.00  0.00           C  
ATOM    180  CG2 VAL A  11      35.510  29.484  48.108  1.00  0.00           C  
ATOM    181  H   VAL A  11      38.235  30.685  49.827  1.00  0.00           H  
ATOM    182  HA  VAL A  11      35.892  29.094  50.773  1.00  0.00           H  
ATOM    183  HB  VAL A  11      37.475  28.626  48.213  1.00  0.00           H  
ATOM    184 1HG1 VAL A  11      35.892  26.805  47.813  1.00  0.00           H  
ATOM    185 2HG1 VAL A  11      36.856  26.537  49.284  1.00  0.00           H  
ATOM    186 3HG1 VAL A  11      35.167  27.084  49.414  1.00  0.00           H  
ATOM    187 1HG2 VAL A  11      35.319  29.112  47.102  1.00  0.00           H  
ATOM    188 2HG2 VAL A  11      34.584  29.465  48.684  1.00  0.00           H  
ATOM    189 3HG2 VAL A  11      35.881  30.507  48.052  1.00  0.00           H  
ATOM    190  N   ARG A  12      37.466  27.506  51.903  1.00  0.00           N  
ATOM    191  CA  ARG A  12      38.329  26.547  52.576  1.00  0.00           C  
ATOM    192  C   ARG A  12      37.696  25.166  52.511  1.00  0.00           C  
ATOM    193  O   ARG A  12      36.478  25.030  52.663  1.00  0.00           O  
ATOM    194  CB  ARG A  12      38.576  26.952  54.030  1.00  0.00           C  
ATOM    195  CG  ARG A  12      39.526  28.124  54.191  1.00  0.00           C  
ATOM    196  CD  ARG A  12      39.896  28.341  55.648  1.00  0.00           C  
ATOM    197  NE  ARG A  12      40.897  29.390  55.798  1.00  0.00           N  
ATOM    198  CZ  ARG A  12      41.500  29.691  56.940  1.00  0.00           C  
ATOM    199  NH1 ARG A  12      41.229  29.039  58.057  1.00  0.00           N  
ATOM    200  NH2 ARG A  12      42.398  30.671  56.960  1.00  0.00           N  
ATOM    201  H   ARG A  12      36.513  27.615  52.217  1.00  0.00           H  
ATOM    202  HA  ARG A  12      39.295  26.536  52.068  1.00  0.00           H  
ATOM    203 1HB  ARG A  12      37.630  27.215  54.500  1.00  0.00           H  
ATOM    204 2HB  ARG A  12      38.987  26.103  54.579  1.00  0.00           H  
ATOM    205 1HG  ARG A  12      40.440  27.932  53.628  1.00  0.00           H  
ATOM    206 2HG  ARG A  12      39.052  29.032  53.815  1.00  0.00           H  
ATOM    207 1HD  ARG A  12      39.008  28.632  56.209  1.00  0.00           H  
ATOM    208 2HD  ARG A  12      40.302  27.419  56.062  1.00  0.00           H  
ATOM    209  HE  ARG A  12      41.146  29.924  54.976  1.00  0.00           H  
ATOM    210 1HH1 ARG A  12      40.548  28.292  58.055  1.00  0.00           H  
ATOM    211 2HH1 ARG A  12      41.703  29.287  58.914  1.00  0.00           H  
ATOM    212 1HH2 ARG A  12      42.614  31.178  56.112  1.00  0.00           H  
ATOM    213 2HH2 ARG A  12      42.865  30.911  57.822  1.00  0.00           H  
ATOM    214  N   VAL A  13      38.525  24.149  52.287  1.00  0.00           N  
ATOM    215  CA  VAL A  13      38.080  22.762  52.211  1.00  0.00           C  
ATOM    216  C   VAL A  13      38.984  21.936  53.113  1.00  0.00           C  
ATOM    217  O   VAL A  13      40.211  21.955  52.950  1.00  0.00           O  
ATOM    218  CB  VAL A  13      38.145  22.233  50.766  1.00  0.00           C  
ATOM    219  CG1 VAL A  13      37.656  20.793  50.703  1.00  0.00           C  
ATOM    220  CG2 VAL A  13      37.317  23.123  49.851  1.00  0.00           C  
ATOM    221  H   VAL A  13      39.505  24.358  52.165  1.00  0.00           H  
ATOM    222  HA  VAL A  13      37.044  22.712  52.547  1.00  0.00           H  
ATOM    223  HB  VAL A  13      39.183  22.235  50.434  1.00  0.00           H  
ATOM    224 1HG1 VAL A  13      37.709  20.435  49.675  1.00  0.00           H  
ATOM    225 2HG1 VAL A  13      38.285  20.168  51.337  1.00  0.00           H  
ATOM    226 3HG1 VAL A  13      36.625  20.743  51.052  1.00  0.00           H  
ATOM    227 1HG2 VAL A  13      37.368  22.743  48.831  1.00  0.00           H  
ATOM    228 2HG2 VAL A  13      36.280  23.126  50.187  1.00  0.00           H  
ATOM    229 3HG2 VAL A  13      37.710  24.139  49.879  1.00  0.00           H  
ATOM    230  N   ARG A  14      38.388  21.209  54.052  1.00  0.00           N  
ATOM    231  CA  ARG A  14      39.132  20.391  54.998  1.00  0.00           C  
ATOM    232  C   ARG A  14      38.944  18.921  54.653  1.00  0.00           C  
ATOM    233  O   ARG A  14      37.816  18.475  54.411  1.00  0.00           O  
ATOM    234  CB  ARG A  14      38.672  20.647  56.426  1.00  0.00           C  
ATOM    235  CG  ARG A  14      39.376  19.814  57.485  1.00  0.00           C  
ATOM    236  CD  ARG A  14      38.852  20.098  58.846  1.00  0.00           C  
ATOM    237  NE  ARG A  14      39.204  21.436  59.295  1.00  0.00           N  
ATOM    238  CZ  ARG A  14      38.530  22.130  60.230  1.00  0.00           C  
ATOM    239  NH1 ARG A  14      37.472  21.602  60.806  1.00  0.00           N  
ATOM    240  NH2 ARG A  14      38.931  23.343  60.570  1.00  0.00           N  
ATOM    241  H   ARG A  14      37.379  21.231  54.107  1.00  0.00           H  
ATOM    242  HA  ARG A  14      40.188  20.655  54.929  1.00  0.00           H  
ATOM    243 1HB  ARG A  14      38.828  21.697  56.676  1.00  0.00           H  
ATOM    244 2HB  ARG A  14      37.603  20.447  56.506  1.00  0.00           H  
ATOM    245 1HG  ARG A  14      39.226  18.755  57.274  1.00  0.00           H  
ATOM    246 2HG  ARG A  14      40.444  20.039  57.475  1.00  0.00           H  
ATOM    247 1HD  ARG A  14      37.766  20.015  58.841  1.00  0.00           H  
ATOM    248 2HD  ARG A  14      39.268  19.380  59.552  1.00  0.00           H  
ATOM    249  HE  ARG A  14      40.012  21.874  58.874  1.00  0.00           H  
ATOM    250 1HH1 ARG A  14      37.165  20.675  60.546  1.00  0.00           H  
ATOM    251 2HH1 ARG A  14      36.966  22.124  61.508  1.00  0.00           H  
ATOM    252 1HH2 ARG A  14      39.744  23.749  60.128  1.00  0.00           H  
ATOM    253 2HH2 ARG A  14      38.426  23.864  61.272  1.00  0.00           H  
ATOM    254  N   ASN A  15      40.047  18.177  54.625  1.00  0.00           N  
ATOM    255  CA  ASN A  15      40.028  16.741  54.375  1.00  0.00           C  
ATOM    256  C   ASN A  15      40.011  16.018  55.717  1.00  0.00           C  
ATOM    257  O   ASN A  15      41.062  15.815  56.334  1.00  0.00           O  
ATOM    258  CB  ASN A  15      41.215  16.310  53.532  1.00  0.00           C  
ATOM    259  CG  ASN A  15      41.219  14.833  53.251  1.00  0.00           C  
ATOM    260  OD1 ASN A  15      40.489  14.066  53.889  1.00  0.00           O  
ATOM    261  ND2 ASN A  15      42.029  14.420  52.309  1.00  0.00           N  
ATOM    262  H   ASN A  15      40.931  18.637  54.787  1.00  0.00           H  
ATOM    263  HA  ASN A  15      39.132  16.502  53.802  1.00  0.00           H  
ATOM    264 1HB  ASN A  15      41.202  16.849  52.583  1.00  0.00           H  
ATOM    265 2HB  ASN A  15      42.140  16.573  54.044  1.00  0.00           H  
ATOM    266 1HD2 ASN A  15      42.073  13.448  52.081  1.00  0.00           H  
ATOM    267 2HD2 ASN A  15      42.602  15.076  51.820  1.00  0.00           H  
ATOM    268  N   GLY A  16      38.821  15.636  56.167  1.00  0.00           N  
ATOM    269  CA  GLY A  16      38.661  14.868  57.381  1.00  0.00           C  
ATOM    270  C   GLY A  16      38.605  13.373  57.188  1.00  0.00           C  
ATOM    271  O   GLY A  16      38.090  12.663  58.059  1.00  0.00           O  
ATOM    272  H   GLY A  16      38.000  15.894  55.638  1.00  0.00           H  
ATOM    273 1HA  GLY A  16      39.488  15.084  58.059  1.00  0.00           H  
ATOM    274 2HA  GLY A  16      37.745  15.172  57.886  1.00  0.00           H  
ATOM    275  N   THR A  17      39.120  12.866  56.071  1.00  0.00           N  
ATOM    276  CA  THR A  17      39.042  11.448  55.758  1.00  0.00           C  
ATOM    277  C   THR A  17      40.376  10.767  56.057  1.00  0.00           C  
ATOM    278  O   THR A  17      41.312  11.372  56.590  1.00  0.00           O  
ATOM    279  CB  THR A  17      38.654  11.222  54.286  1.00  0.00           C  
ATOM    280  OG1 THR A  17      39.800  11.432  53.449  1.00  0.00           O  
ATOM    281  CG2 THR A  17      37.547  12.180  53.872  1.00  0.00           C  
ATOM    282  H   THR A  17      39.578  13.489  55.422  1.00  0.00           H  
ATOM    283  HA  THR A  17      38.263  10.999  56.376  1.00  0.00           H  
ATOM    284  HB  THR A  17      38.309  10.197  54.154  1.00  0.00           H  
ATOM    285  HG1 THR A  17      40.058  12.357  53.487  1.00  0.00           H  
ATOM    286 1HG2 THR A  17      37.286  12.005  52.829  1.00  0.00           H  
ATOM    287 2HG2 THR A  17      36.671  12.014  54.499  1.00  0.00           H  
ATOM    288 3HG2 THR A  17      37.890  13.206  53.993  1.00  0.00           H  
ATOM    289  N   ASP A  18      40.461   9.484  55.714  1.00  0.00           N  
ATOM    290  CA  ASP A  18      41.669   8.697  55.917  1.00  0.00           C  
ATOM    291  C   ASP A  18      42.559   8.650  54.681  1.00  0.00           C  
ATOM    292  O   ASP A  18      43.610   8.002  54.716  1.00  0.00           O  
ATOM    293  CB  ASP A  18      41.301   7.269  56.330  1.00  0.00           C  
ATOM    294  CG  ASP A  18      40.591   7.207  57.676  1.00  0.00           C  
ATOM    295  OD1 ASP A  18      40.981   7.927  58.564  1.00  0.00           O  
ATOM    296  OD2 ASP A  18      39.668   6.441  57.802  1.00  0.00           O  
ATOM    297  H   ASP A  18      39.652   9.045  55.298  1.00  0.00           H  
ATOM    298  HA  ASP A  18      42.247   9.150  56.723  1.00  0.00           H  
ATOM    299 1HB  ASP A  18      40.654   6.828  55.573  1.00  0.00           H  
ATOM    300 2HB  ASP A  18      42.204   6.662  56.384  1.00  0.00           H  
ATOM    301  N   ARG A  19      42.170   9.317  53.600  1.00  0.00           N  
ATOM    302  CA  ARG A  19      42.889   9.272  52.338  1.00  0.00           C  
ATOM    303  C   ARG A  19      42.936  10.658  51.714  1.00  0.00           C  
ATOM    304  O   ARG A  19      42.036  11.475  51.940  1.00  0.00           O  
ATOM    305  CB  ARG A  19      42.228   8.298  51.372  1.00  0.00           C  
ATOM    306  CG  ARG A  19      42.266   6.842  51.808  1.00  0.00           C  
ATOM    307  CD  ARG A  19      43.641   6.285  51.745  1.00  0.00           C  
ATOM    308  NE  ARG A  19      43.665   4.863  52.050  1.00  0.00           N  
ATOM    309  CZ  ARG A  19      43.772   4.350  53.291  1.00  0.00           C  
ATOM    310  NH1 ARG A  19      43.864   5.151  54.329  1.00  0.00           N  
ATOM    311  NH2 ARG A  19      43.785   3.040  53.465  1.00  0.00           N  
ATOM    312  H   ARG A  19      41.334   9.880  53.669  1.00  0.00           H  
ATOM    313  HA  ARG A  19      43.905   8.926  52.530  1.00  0.00           H  
ATOM    314 1HB  ARG A  19      41.184   8.574  51.235  1.00  0.00           H  
ATOM    315 2HB  ARG A  19      42.715   8.364  50.399  1.00  0.00           H  
ATOM    316 1HG  ARG A  19      41.909   6.760  52.835  1.00  0.00           H  
ATOM    317 2HG  ARG A  19      41.626   6.250  51.153  1.00  0.00           H  
ATOM    318 1HD  ARG A  19      44.045   6.425  50.742  1.00  0.00           H  
ATOM    319 2HD  ARG A  19      44.275   6.799  52.466  1.00  0.00           H  
ATOM    320  HE  ARG A  19      43.597   4.215  51.277  1.00  0.00           H  
ATOM    321 1HH1 ARG A  19      43.854   6.153  54.196  1.00  0.00           H  
ATOM    322 2HH1 ARG A  19      43.944   4.766  55.259  1.00  0.00           H  
ATOM    323 1HH2 ARG A  19      43.715   2.423  52.667  1.00  0.00           H  
ATOM    324 2HH2 ARG A  19      43.866   2.655  54.395  1.00  0.00           H  
ATOM    325  N   PRO A  20      43.978  10.956  50.937  1.00  0.00           N  
ATOM    326  CA  PRO A  20      43.986  12.205  50.168  1.00  0.00           C  
ATOM    327  C   PRO A  20      42.764  12.313  49.268  1.00  0.00           C  
ATOM    328  O   PRO A  20      42.295  11.326  48.695  1.00  0.00           O  
ATOM    329  CB  PRO A  20      45.277  12.103  49.352  1.00  0.00           C  
ATOM    330  CG  PRO A  20      46.130  11.161  50.132  1.00  0.00           C  
ATOM    331  CD  PRO A  20      45.163  10.138  50.667  1.00  0.00           C  
ATOM    332  HA  PRO A  20      43.977  13.042  50.868  1.00  0.00           H  
ATOM    333 1HB  PRO A  20      45.054  11.737  48.338  1.00  0.00           H  
ATOM    334 2HB  PRO A  20      45.732  13.098  49.240  1.00  0.00           H  
ATOM    335 1HG  PRO A  20      46.899  10.717  49.482  1.00  0.00           H  
ATOM    336 2HG  PRO A  20      46.660  11.701  50.930  1.00  0.00           H  
ATOM    337 1HD  PRO A  20      44.982   9.368  49.902  1.00  0.00           H  
ATOM    338 2HD  PRO A  20      45.576   9.687  51.582  1.00  0.00           H  
ATOM    339  N   CYS A  21      42.248  13.534  49.149  1.00  0.00           N  
ATOM    340  CA  CYS A  21      41.071  13.804  48.339  1.00  0.00           C  
ATOM    341  C   CYS A  21      41.420  14.805  47.246  1.00  0.00           C  
ATOM    342  O   CYS A  21      42.320  15.634  47.401  1.00  0.00           O  
ATOM    343  CB  CYS A  21      39.908  14.336  49.194  1.00  0.00           C  
ATOM    344  SG  CYS A  21      39.346  13.187  50.482  1.00  0.00           S  
ATOM    345  H   CYS A  21      42.694  14.296  49.639  1.00  0.00           H  
ATOM    346  HA  CYS A  21      40.740  12.868  47.888  1.00  0.00           H  
ATOM    347 1HB  CYS A  21      40.209  15.265  49.680  1.00  0.00           H  
ATOM    348 2HB  CYS A  21      39.058  14.563  48.552  1.00  0.00           H  
ATOM    349  N   ARG A  22      40.699  14.708  46.134  1.00  0.00           N  
ATOM    350  CA  ARG A  22      40.800  15.669  45.044  1.00  0.00           C  
ATOM    351  C   ARG A  22      39.739  16.744  45.224  1.00  0.00           C  
ATOM    352  O   ARG A  22      38.551  16.434  45.365  1.00  0.00           O  
ATOM    353  CB  ARG A  22      40.623  14.990  43.694  1.00  0.00           C  
ATOM    354  CG  ARG A  22      40.858  15.888  42.490  1.00  0.00           C  
ATOM    355  CD  ARG A  22      40.776  15.131  41.215  1.00  0.00           C  
ATOM    356  NE  ARG A  22      39.409  14.749  40.899  1.00  0.00           N  
ATOM    357  CZ  ARG A  22      39.057  13.932  39.887  1.00  0.00           C  
ATOM    358  NH1 ARG A  22      39.981  13.421  39.104  1.00  0.00           N  
ATOM    359  NH2 ARG A  22      37.784  13.645  39.681  1.00  0.00           N  
ATOM    360  H   ARG A  22      40.058  13.932  46.049  1.00  0.00           H  
ATOM    361  HA  ARG A  22      41.793  16.119  45.070  1.00  0.00           H  
ATOM    362 1HB  ARG A  22      41.311  14.149  43.617  1.00  0.00           H  
ATOM    363 2HB  ARG A  22      39.611  14.593  43.616  1.00  0.00           H  
ATOM    364 1HG  ARG A  22      40.105  16.676  42.471  1.00  0.00           H  
ATOM    365 2HG  ARG A  22      41.850  16.337  42.559  1.00  0.00           H  
ATOM    366 1HD  ARG A  22      41.154  15.748  40.401  1.00  0.00           H  
ATOM    367 2HD  ARG A  22      41.374  14.224  41.292  1.00  0.00           H  
ATOM    368  HE  ARG A  22      38.670  15.123  41.480  1.00  0.00           H  
ATOM    369 1HH1 ARG A  22      40.955  13.640  39.261  1.00  0.00           H  
ATOM    370 2HH1 ARG A  22      39.718  12.809  38.345  1.00  0.00           H  
ATOM    371 1HH2 ARG A  22      37.073  14.038  40.283  1.00  0.00           H  
ATOM    372 2HH2 ARG A  22      37.520  13.033  38.923  1.00  0.00           H  
ATOM    373  N   VAL A  23      40.168  18.003  45.223  1.00  0.00           N  
ATOM    374  CA  VAL A  23      39.294  19.139  45.495  1.00  0.00           C  
ATOM    375  C   VAL A  23      39.314  20.065  44.289  1.00  0.00           C  
ATOM    376  O   VAL A  23      40.387  20.433  43.798  1.00  0.00           O  
ATOM    377  CB  VAL A  23      39.754  19.901  46.751  1.00  0.00           C  
ATOM    378  CG1 VAL A  23      38.844  21.091  47.015  1.00  0.00           C  
ATOM    379  CG2 VAL A  23      39.775  18.962  47.948  1.00  0.00           C  
ATOM    380  H   VAL A  23      41.144  18.169  45.025  1.00  0.00           H  
ATOM    381  HA  VAL A  23      38.284  18.765  45.670  1.00  0.00           H  
ATOM    382  HB  VAL A  23      40.756  20.295  46.580  1.00  0.00           H  
ATOM    383 1HG1 VAL A  23      39.183  21.618  47.907  1.00  0.00           H  
ATOM    384 2HG1 VAL A  23      38.872  21.767  46.161  1.00  0.00           H  
ATOM    385 3HG1 VAL A  23      37.823  20.741  47.169  1.00  0.00           H  
ATOM    386 1HG2 VAL A  23      40.101  19.508  48.833  1.00  0.00           H  
ATOM    387 2HG2 VAL A  23      38.774  18.564  48.116  1.00  0.00           H  
ATOM    388 3HG2 VAL A  23      40.465  18.140  47.754  1.00  0.00           H  
ATOM    389  N   ARG A  24      38.128  20.438  43.815  1.00  0.00           N  
ATOM    390  CA  ARG A  24      37.970  21.399  42.733  1.00  0.00           C  
ATOM    391  C   ARG A  24      37.069  22.525  43.218  1.00  0.00           C  
ATOM    392  O   ARG A  24      36.031  22.269  43.836  1.00  0.00           O  
ATOM    393  CB  ARG A  24      37.370  20.748  41.495  1.00  0.00           C  
ATOM    394  CG  ARG A  24      38.304  19.803  40.753  1.00  0.00           C  
ATOM    395  CD  ARG A  24      37.658  19.233  39.543  1.00  0.00           C  
ATOM    396  NE  ARG A  24      38.583  18.418  38.770  1.00  0.00           N  
ATOM    397  CZ  ARG A  24      38.240  17.691  37.688  1.00  0.00           C  
ATOM    398  NH1 ARG A  24      36.995  17.686  37.267  1.00  0.00           N  
ATOM    399  NH2 ARG A  24      39.156  16.982  37.052  1.00  0.00           N  
ATOM    400  H   ARG A  24      37.305  20.028  44.233  1.00  0.00           H  
ATOM    401  HA  ARG A  24      38.954  21.785  42.466  1.00  0.00           H  
ATOM    402 1HB  ARG A  24      36.483  20.180  41.776  1.00  0.00           H  
ATOM    403 2HB  ARG A  24      37.056  21.519  40.793  1.00  0.00           H  
ATOM    404 1HG  ARG A  24      39.197  20.346  40.443  1.00  0.00           H  
ATOM    405 2HG  ARG A  24      38.588  18.982  41.410  1.00  0.00           H  
ATOM    406 1HD  ARG A  24      36.819  18.606  39.840  1.00  0.00           H  
ATOM    407 2HD  ARG A  24      37.301  20.041  38.907  1.00  0.00           H  
ATOM    408  HE  ARG A  24      39.550  18.397  39.064  1.00  0.00           H  
ATOM    409 1HH1 ARG A  24      36.295  18.228  37.753  1.00  0.00           H  
ATOM    410 2HH1 ARG A  24      36.738  17.141  36.457  1.00  0.00           H  
ATOM    411 1HH2 ARG A  24      40.113  16.985  37.377  1.00  0.00           H  
ATOM    412 2HH2 ARG A  24      38.899  16.437  36.243  1.00  0.00           H  
ATOM    413  N   VAL A  25      37.465  23.765  42.940  1.00  0.00           N  
ATOM    414  CA  VAL A  25      36.657  24.943  43.234  1.00  0.00           C  
ATOM    415  C   VAL A  25      36.416  25.686  41.928  1.00  0.00           C  
ATOM    416  O   VAL A  25      37.368  26.050  41.227  1.00  0.00           O  
ATOM    417  CB  VAL A  25      37.336  25.853  44.271  1.00  0.00           C  
ATOM    418  CG1 VAL A  25      36.459  27.059  44.570  1.00  0.00           C  
ATOM    419  CG2 VAL A  25      37.640  25.076  45.544  1.00  0.00           C  
ATOM    420  H   VAL A  25      38.368  23.884  42.504  1.00  0.00           H  
ATOM    421  HA  VAL A  25      35.713  24.615  43.672  1.00  0.00           H  
ATOM    422  HB  VAL A  25      38.266  26.233  43.851  1.00  0.00           H  
ATOM    423 1HG1 VAL A  25      36.953  27.694  45.306  1.00  0.00           H  
ATOM    424 2HG1 VAL A  25      36.294  27.625  43.654  1.00  0.00           H  
ATOM    425 3HG1 VAL A  25      35.502  26.723  44.967  1.00  0.00           H  
ATOM    426 1HG2 VAL A  25      38.120  25.735  46.266  1.00  0.00           H  
ATOM    427 2HG2 VAL A  25      36.711  24.690  45.966  1.00  0.00           H  
ATOM    428 3HG2 VAL A  25      38.305  24.244  45.312  1.00  0.00           H  
ATOM    429  N   THR A  26      35.145  25.912  41.602  1.00  0.00           N  
ATOM    430  CA  THR A  26      34.750  26.557  40.357  1.00  0.00           C  
ATOM    431  C   THR A  26      33.990  27.836  40.671  1.00  0.00           C  
ATOM    432  O   THR A  26      33.092  27.837  41.519  1.00  0.00           O  
ATOM    433  CB  THR A  26      33.884  25.627  39.486  1.00  0.00           C  
ATOM    434  OG1 THR A  26      34.622  24.440  39.170  1.00  0.00           O  
ATOM    435  CG2 THR A  26      33.480  26.327  38.197  1.00  0.00           C  
ATOM    436  H   THR A  26      34.431  25.621  42.255  1.00  0.00           H  
ATOM    437  HA  THR A  26      35.650  26.790  39.787  1.00  0.00           H  
ATOM    438  HB  THR A  26      32.986  25.346  40.036  1.00  0.00           H  
ATOM    439  HG1 THR A  26      35.100  24.570  38.347  1.00  0.00           H  
ATOM    440 1HG2 THR A  26      32.869  25.655  37.595  1.00  0.00           H  
ATOM    441 2HG2 THR A  26      32.909  27.224  38.434  1.00  0.00           H  
ATOM    442 3HG2 THR A  26      34.373  26.602  37.638  1.00  0.00           H  
ATOM    443  N   ALA A  27      34.350  28.919  39.986  1.00  0.00           N  
ATOM    444  CA  ALA A  27      33.633  30.183  40.121  1.00  0.00           C  
ATOM    445  C   ALA A  27      33.873  31.022  38.877  1.00  0.00           C  
ATOM    446  O   ALA A  27      35.021  31.184  38.450  1.00  0.00           O  
ATOM    447  CB  ALA A  27      34.083  30.942  41.372  1.00  0.00           C  
ATOM    448  H   ALA A  27      35.139  28.866  39.357  1.00  0.00           H  
ATOM    449  HA  ALA A  27      32.569  29.967  40.229  1.00  0.00           H  
ATOM    450 1HB  ALA A  27      33.531  31.879  41.448  1.00  0.00           H  
ATOM    451 2HB  ALA A  27      33.886  30.334  42.257  1.00  0.00           H  
ATOM    452 3HB  ALA A  27      35.149  31.152  41.307  1.00  0.00           H  
ATOM    453  N   GLY A  28      32.795  31.553  38.307  1.00  0.00           N  
ATOM    454  CA  GLY A  28      32.907  32.405  37.134  1.00  0.00           C  
ATOM    455  C   GLY A  28      33.316  31.677  35.874  1.00  0.00           C  
ATOM    456  O   GLY A  28      33.703  32.314  34.886  1.00  0.00           O  
ATOM    457  H   GLY A  28      31.882  31.363  38.691  1.00  0.00           H  
ATOM    458 1HA  GLY A  28      31.950  32.894  36.947  1.00  0.00           H  
ATOM    459 2HA  GLY A  28      33.637  33.191  37.323  1.00  0.00           H  
ATOM    460  N   GLY A  29      33.242  30.349  35.883  1.00  0.00           N  
ATOM    461  CA  GLY A  29      33.734  29.547  34.784  1.00  0.00           C  
ATOM    462  C   GLY A  29      35.150  29.038  34.936  1.00  0.00           C  
ATOM    463  O   GLY A  29      35.567  28.173  34.153  1.00  0.00           O  
ATOM    464  H   GLY A  29      32.829  29.889  36.682  1.00  0.00           H  
ATOM    465 1HA  GLY A  29      33.087  28.681  34.648  1.00  0.00           H  
ATOM    466 2HA  GLY A  29      33.691  30.128  33.863  1.00  0.00           H  
ATOM    467  N   GLU A  30      35.902  29.536  35.912  1.00  0.00           N  
ATOM    468  CA  GLU A  30      37.276  29.114  36.149  1.00  0.00           C  
ATOM    469  C   GLU A  30      37.286  28.006  37.191  1.00  0.00           C  
ATOM    470  O   GLU A  30      36.684  28.148  38.261  1.00  0.00           O  
ATOM    471  CB  GLU A  30      38.138  30.291  36.612  1.00  0.00           C  
ATOM    472  CG  GLU A  30      39.599  29.943  36.854  1.00  0.00           C  
ATOM    473  CD  GLU A  30      40.421  31.128  37.278  1.00  0.00           C  
ATOM    474  OE1 GLU A  30      39.903  32.219  37.268  1.00  0.00           O  
ATOM    475  OE2 GLU A  30      41.566  30.942  37.613  1.00  0.00           O  
ATOM    476  H   GLU A  30      35.493  30.238  36.512  1.00  0.00           H  
ATOM    477  HA  GLU A  30      37.691  28.746  35.210  1.00  0.00           H  
ATOM    478 1HB  GLU A  30      38.101  31.085  35.865  1.00  0.00           H  
ATOM    479 2HB  GLU A  30      37.732  30.695  37.540  1.00  0.00           H  
ATOM    480 1HG  GLU A  30      39.657  29.179  37.628  1.00  0.00           H  
ATOM    481 2HG  GLU A  30      40.018  29.525  35.939  1.00  0.00           H  
ATOM    482  N   THR A  31      37.969  26.910  36.878  1.00  0.00           N  
ATOM    483  CA  THR A  31      38.082  25.765  37.771  1.00  0.00           C  
ATOM    484  C   THR A  31      39.545  25.529  38.118  1.00  0.00           C  
ATOM    485  O   THR A  31      40.408  25.535  37.234  1.00  0.00           O  
ATOM    486  CB  THR A  31      37.478  24.496  37.143  1.00  0.00           C  
ATOM    487  OG1 THR A  31      36.090  24.715  36.858  1.00  0.00           O  
ATOM    488  CG2 THR A  31      37.616  23.314  38.091  1.00  0.00           C  
ATOM    489  H   THR A  31      38.427  26.879  35.979  1.00  0.00           H  
ATOM    490  HA  THR A  31      37.519  25.979  38.681  1.00  0.00           H  
ATOM    491  HB  THR A  31      37.995  24.269  36.211  1.00  0.00           H  
ATOM    492  HG1 THR A  31      35.981  24.890  35.920  1.00  0.00           H  
ATOM    493 1HG2 THR A  31      37.184  22.426  37.630  1.00  0.00           H  
ATOM    494 2HG2 THR A  31      38.671  23.137  38.301  1.00  0.00           H  
ATOM    495 3HG2 THR A  31      37.093  23.530  39.021  1.00  0.00           H  
ATOM    496  N   ARG A  32      39.818  25.324  39.404  1.00  0.00           N  
ATOM    497  CA  ARG A  32      41.158  25.049  39.899  1.00  0.00           C  
ATOM    498  C   ARG A  32      41.131  23.765  40.716  1.00  0.00           C  
ATOM    499  O   ARG A  32      40.245  23.571  41.554  1.00  0.00           O  
ATOM    500  CB  ARG A  32      41.674  26.197  40.753  1.00  0.00           C  
ATOM    501  CG  ARG A  32      41.799  27.528  40.029  1.00  0.00           C  
ATOM    502  CD  ARG A  32      42.220  28.617  40.947  1.00  0.00           C  
ATOM    503  NE  ARG A  32      42.238  29.910  40.284  1.00  0.00           N  
ATOM    504  CZ  ARG A  32      42.508  31.080  40.896  1.00  0.00           C  
ATOM    505  NH1 ARG A  32      42.780  31.102  42.181  1.00  0.00           N  
ATOM    506  NH2 ARG A  32      42.497  32.205  40.202  1.00  0.00           N  
ATOM    507  H   ARG A  32      39.050  25.363  40.058  1.00  0.00           H  
ATOM    508  HA  ARG A  32      41.826  24.934  39.044  1.00  0.00           H  
ATOM    509 1HB  ARG A  32      41.009  26.346  41.603  1.00  0.00           H  
ATOM    510 2HB  ARG A  32      42.657  25.943  41.149  1.00  0.00           H  
ATOM    511 1HG  ARG A  32      42.543  27.442  39.236  1.00  0.00           H  
ATOM    512 2HG  ARG A  32      40.836  27.799  39.595  1.00  0.00           H  
ATOM    513 1HD  ARG A  32      41.527  28.673  41.786  1.00  0.00           H  
ATOM    514 2HD  ARG A  32      43.224  28.410  41.319  1.00  0.00           H  
ATOM    515  HE  ARG A  32      42.032  29.933  39.294  1.00  0.00           H  
ATOM    516 1HH1 ARG A  32      42.787  30.242  42.710  1.00  0.00           H  
ATOM    517 2HH1 ARG A  32      42.981  31.979  42.639  1.00  0.00           H  
ATOM    518 1HH2 ARG A  32      42.289  32.188  39.214  1.00  0.00           H  
ATOM    519 2HH2 ARG A  32      42.700  33.082  40.660  1.00  0.00           H  
ATOM    520  N   GLU A  33      42.104  22.893  40.469  1.00  0.00           N  
ATOM    521  CA  GLU A  33      42.137  21.567  41.067  1.00  0.00           C  
ATOM    522  C   GLU A  33      43.302  21.464  42.042  1.00  0.00           C  
ATOM    523  O   GLU A  33      44.419  21.893  41.737  1.00  0.00           O  
ATOM    524  CB  GLU A  33      42.256  20.489  39.988  1.00  0.00           C  
ATOM    525  CG  GLU A  33      42.301  19.065  40.523  1.00  0.00           C  
ATOM    526  CD  GLU A  33      42.357  18.031  39.433  1.00  0.00           C  
ATOM    527  OE1 GLU A  33      41.361  17.829  38.781  1.00  0.00           O  
ATOM    528  OE2 GLU A  33      43.397  17.443  39.252  1.00  0.00           O  
ATOM    529  H   GLU A  33      42.845  23.168  39.839  1.00  0.00           H  
ATOM    530  HA  GLU A  33      41.201  21.405  41.603  1.00  0.00           H  
ATOM    531 1HB  GLU A  33      41.409  20.563  39.305  1.00  0.00           H  
ATOM    532 2HB  GLU A  33      43.161  20.656  39.405  1.00  0.00           H  
ATOM    533 1HG  GLU A  33      43.180  18.954  41.158  1.00  0.00           H  
ATOM    534 2HG  GLU A  33      41.419  18.891  41.138  1.00  0.00           H  
ATOM    535  N   TYR A  34      43.030  20.894  43.214  1.00  0.00           N  
ATOM    536  CA  TYR A  34      44.041  20.711  44.245  1.00  0.00           C  
ATOM    537  C   TYR A  34      43.926  19.307  44.825  1.00  0.00           C  
ATOM    538  O   TYR A  34      42.895  18.641  44.697  1.00  0.00           O  
ATOM    539  CB  TYR A  34      43.900  21.765  45.344  1.00  0.00           C  
ATOM    540  CG  TYR A  34      43.919  23.188  44.832  1.00  0.00           C  
ATOM    541  CD1 TYR A  34      42.745  23.784  44.396  1.00  0.00           C  
ATOM    542  CD2 TYR A  34      45.111  23.897  44.798  1.00  0.00           C  
ATOM    543  CE1 TYR A  34      42.763  25.084  43.928  1.00  0.00           C  
ATOM    544  CE2 TYR A  34      45.130  25.196  44.330  1.00  0.00           C  
ATOM    545  CZ  TYR A  34      43.961  25.789  43.896  1.00  0.00           C  
ATOM    546  OH  TYR A  34      43.979  27.084  43.430  1.00  0.00           O  
ATOM    547  H   TYR A  34      42.086  20.579  43.389  1.00  0.00           H  
ATOM    548  HA  TYR A  34      45.024  20.844  43.792  1.00  0.00           H  
ATOM    549 1HB  TYR A  34      42.962  21.608  45.880  1.00  0.00           H  
ATOM    550 2HB  TYR A  34      44.710  21.651  46.063  1.00  0.00           H  
ATOM    551  HD1 TYR A  34      41.808  23.228  44.423  1.00  0.00           H  
ATOM    552  HD2 TYR A  34      46.034  23.427  45.140  1.00  0.00           H  
ATOM    553  HE1 TYR A  34      41.841  25.553  43.585  1.00  0.00           H  
ATOM    554  HE2 TYR A  34      46.066  25.752  44.302  1.00  0.00           H  
ATOM    555  HH  TYR A  34      44.863  27.446  43.530  1.00  0.00           H  
ATOM    556  N   THR A  35      45.006  18.865  45.461  1.00  0.00           N  
ATOM    557  CA  THR A  35      45.011  17.668  46.289  1.00  0.00           C  
ATOM    558  C   THR A  35      45.200  18.078  47.742  1.00  0.00           C  
ATOM    559  O   THR A  35      46.101  18.864  48.054  1.00  0.00           O  
ATOM    560  CB  THR A  35      46.117  16.684  45.864  1.00  0.00           C  
ATOM    561  OG1 THR A  35      45.903  16.276  44.507  1.00  0.00           O  
ATOM    562  CG2 THR A  35      46.115  15.458  46.764  1.00  0.00           C  
ATOM    563  H   THR A  35      45.860  19.395  45.358  1.00  0.00           H  
ATOM    564  HA  THR A  35      44.056  17.156  46.163  1.00  0.00           H  
ATOM    565  HB  THR A  35      47.087  17.176  45.932  1.00  0.00           H  
ATOM    566  HG1 THR A  35      45.182  15.642  44.474  1.00  0.00           H  
ATOM    567 1HG2 THR A  35      46.904  14.775  46.450  1.00  0.00           H  
ATOM    568 2HG2 THR A  35      46.290  15.764  47.796  1.00  0.00           H  
ATOM    569 3HG2 THR A  35      45.151  14.957  46.693  1.00  0.00           H  
ATOM    570  N   VAL A  36      44.354  17.553  48.622  1.00  0.00           N  
ATOM    571  CA  VAL A  36      44.386  17.877  50.044  1.00  0.00           C  
ATOM    572  C   VAL A  36      44.601  16.586  50.822  1.00  0.00           C  
ATOM    573  O   VAL A  36      43.843  15.620  50.662  1.00  0.00           O  
ATOM    574  CB  VAL A  36      43.075  18.550  50.490  1.00  0.00           C  
ATOM    575  CG1 VAL A  36      43.128  18.892  51.972  1.00  0.00           C  
ATOM    576  CG2 VAL A  36      42.825  19.799  49.658  1.00  0.00           C  
ATOM    577  H   VAL A  36      43.661  16.900  48.281  1.00  0.00           H  
ATOM    578  HA  VAL A  36      45.207  18.573  50.222  1.00  0.00           H  
ATOM    579  HB  VAL A  36      42.252  17.850  50.351  1.00  0.00           H  
ATOM    580 1HG1 VAL A  36      42.193  19.367  52.270  1.00  0.00           H  
ATOM    581 2HG1 VAL A  36      43.272  17.979  52.550  1.00  0.00           H  
ATOM    582 3HG1 VAL A  36      43.957  19.574  52.158  1.00  0.00           H  
ATOM    583 1HG2 VAL A  36      41.896  20.270  49.978  1.00  0.00           H  
ATOM    584 2HG2 VAL A  36      43.651  20.497  49.792  1.00  0.00           H  
ATOM    585 3HG2 VAL A  36      42.749  19.525  48.605  1.00  0.00           H  
ATOM    586  N   ASN A  37      45.631  16.571  51.663  1.00  0.00           N  
ATOM    587  CA  ASN A  37      45.969  15.381  52.421  1.00  0.00           C  
ATOM    588  C   ASN A  37      45.152  15.325  53.711  1.00  0.00           C  
ATOM    589  O   ASN A  37      44.666  16.352  54.193  1.00  0.00           O  
ATOM    590  CB  ASN A  37      47.457  15.338  52.716  1.00  0.00           C  
ATOM    591  CG  ASN A  37      48.285  15.119  51.480  1.00  0.00           C  
ATOM    592  OD1 ASN A  37      47.966  14.261  50.649  1.00  0.00           O  
ATOM    593  ND2 ASN A  37      49.343  15.878  51.344  1.00  0.00           N  
ATOM    594  H   ASN A  37      46.190  17.404  51.779  1.00  0.00           H  
ATOM    595  HA  ASN A  37      45.739  14.506  51.813  1.00  0.00           H  
ATOM    596 1HB  ASN A  37      47.763  16.275  53.183  1.00  0.00           H  
ATOM    597 2HB  ASN A  37      47.665  14.537  53.426  1.00  0.00           H  
ATOM    598 1HD2 ASN A  37      49.931  15.775  50.541  1.00  0.00           H  
ATOM    599 2HD2 ASN A  37      49.563  16.558  52.042  1.00  0.00           H  
ATOM    600  N   PRO A  38      44.972  14.132  54.280  1.00  0.00           N  
ATOM    601  CA  PRO A  38      44.233  14.027  55.543  1.00  0.00           C  
ATOM    602  C   PRO A  38      44.794  14.967  56.601  1.00  0.00           C  
ATOM    603  O   PRO A  38      46.006  15.030  56.823  1.00  0.00           O  
ATOM    604  CB  PRO A  38      44.428  12.559  55.937  1.00  0.00           C  
ATOM    605  CG  PRO A  38      44.596  11.851  54.636  1.00  0.00           C  
ATOM    606  CD  PRO A  38      45.418  12.795  53.799  1.00  0.00           C  
ATOM    607  HA  PRO A  38      43.192  14.296  55.359  1.00  0.00           H  
ATOM    608 1HB  PRO A  38      45.305  12.460  56.593  1.00  0.00           H  
ATOM    609 2HB  PRO A  38      43.558  12.203  56.507  1.00  0.00           H  
ATOM    610 1HG  PRO A  38      45.091  10.882  54.791  1.00  0.00           H  
ATOM    611 2HG  PRO A  38      43.613  11.637  54.189  1.00  0.00           H  
ATOM    612 1HD  PRO A  38      46.487  12.625  53.999  1.00  0.00           H  
ATOM    613 2HD  PRO A  38      45.193  12.634  52.735  1.00  0.00           H  
ATOM    614  N   GLY A  39      43.895  15.700  57.254  1.00  0.00           N  
ATOM    615  CA  GLY A  39      44.290  16.627  58.293  1.00  0.00           C  
ATOM    616  C   GLY A  39      44.719  17.992  57.809  1.00  0.00           C  
ATOM    617  O   GLY A  39      44.966  18.874  58.639  1.00  0.00           O  
ATOM    618  H   GLY A  39      42.917  15.610  57.022  1.00  0.00           H  
ATOM    619 1HA  GLY A  39      43.462  16.769  58.988  1.00  0.00           H  
ATOM    620 2HA  GLY A  39      45.118  16.205  58.861  1.00  0.00           H  
ATOM    621  N   THR A  40      44.815  18.198  56.498  1.00  0.00           N  
ATOM    622  CA  THR A  40      45.205  19.477  55.930  1.00  0.00           C  
ATOM    623  C   THR A  40      43.985  20.182  55.354  1.00  0.00           C  
ATOM    624  O   THR A  40      42.886  19.622  55.292  1.00  0.00           O  
ATOM    625  CB  THR A  40      46.278  19.303  54.838  1.00  0.00           C  
ATOM    626  OG1 THR A  40      45.706  18.635  53.706  1.00  0.00           O  
ATOM    627  CG2 THR A  40      47.449  18.488  55.365  1.00  0.00           C  
ATOM    628  H   THR A  40      44.608  17.428  55.880  1.00  0.00           H  
ATOM    629  HA  THR A  40      45.640  20.089  56.721  1.00  0.00           H  
ATOM    630  HB  THR A  40      46.637  20.282  54.521  1.00  0.00           H  
ATOM    631  HG1 THR A  40      45.066  17.986  54.007  1.00  0.00           H  
ATOM    632 1HG2 THR A  40      48.196  18.376  54.579  1.00  0.00           H  
ATOM    633 2HG2 THR A  40      47.893  18.999  56.219  1.00  0.00           H  
ATOM    634 3HG2 THR A  40      47.097  17.505  55.674  1.00  0.00           H  
ATOM    635  N   GLU A  41      44.189  21.428  54.937  1.00  0.00           N  
ATOM    636  CA  GLU A  41      43.120  22.271  54.420  1.00  0.00           C  
ATOM    637  C   GLU A  41      43.575  22.931  53.128  1.00  0.00           C  
ATOM    638  O   GLU A  41      44.757  23.257  52.973  1.00  0.00           O  
ATOM    639  CB  GLU A  41      42.719  23.335  55.445  1.00  0.00           C  
ATOM    640  CG  GLU A  41      42.130  22.776  56.733  1.00  0.00           C  
ATOM    641  CD  GLU A  41      41.686  23.849  57.687  1.00  0.00           C  
ATOM    642  OE1 GLU A  41      41.944  24.999  57.420  1.00  0.00           O  
ATOM    643  OE2 GLU A  41      41.088  23.520  58.684  1.00  0.00           O  
ATOM    644  H   GLU A  41      45.127  21.797  54.984  1.00  0.00           H  
ATOM    645  HA  GLU A  41      42.248  21.645  54.229  1.00  0.00           H  
ATOM    646 1HB  GLU A  41      43.591  23.934  55.709  1.00  0.00           H  
ATOM    647 2HB  GLU A  41      41.982  24.006  55.004  1.00  0.00           H  
ATOM    648 1HG  GLU A  41      41.275  22.148  56.487  1.00  0.00           H  
ATOM    649 2HG  GLU A  41      42.877  22.150  57.220  1.00  0.00           H  
ATOM    650  N   LEU A  42      42.639  23.124  52.205  1.00  0.00           N  
ATOM    651  CA  LEU A  42      42.844  23.996  51.059  1.00  0.00           C  
ATOM    652  C   LEU A  42      42.252  25.369  51.346  1.00  0.00           C  
ATOM    653  O   LEU A  42      41.174  25.479  51.936  1.00  0.00           O  
ATOM    654  CB  LEU A  42      42.200  23.397  49.802  1.00  0.00           C  
ATOM    655  CG  LEU A  42      42.164  24.312  48.572  1.00  0.00           C  
ATOM    656  CD1 LEU A  42      43.575  24.482  48.024  1.00  0.00           C  
ATOM    657  CD2 LEU A  42      41.239  23.716  47.522  1.00  0.00           C  
ATOM    658  H   LEU A  42      41.755  22.645  52.307  1.00  0.00           H  
ATOM    659  HA  LEU A  42      43.916  24.089  50.882  1.00  0.00           H  
ATOM    660 1HB  LEU A  42      42.746  22.495  49.529  1.00  0.00           H  
ATOM    661 2HB  LEU A  42      41.173  23.118  50.037  1.00  0.00           H  
ATOM    662  HG  LEU A  42      41.798  25.297  48.861  1.00  0.00           H  
ATOM    663 1HD1 LEU A  42      43.550  25.133  47.150  1.00  0.00           H  
ATOM    664 2HD1 LEU A  42      44.211  24.928  48.789  1.00  0.00           H  
ATOM    665 3HD1 LEU A  42      43.975  23.509  47.741  1.00  0.00           H  
ATOM    666 1HD2 LEU A  42      41.213  24.367  46.647  1.00  0.00           H  
ATOM    667 2HD2 LEU A  42      41.605  22.731  47.230  1.00  0.00           H  
ATOM    668 3HD2 LEU A  42      40.234  23.622  47.934  1.00  0.00           H  
ATOM    669  N   GLU A  43      42.967  26.415  50.936  1.00  0.00           N  
ATOM    670  CA  GLU A  43      42.442  27.775  50.955  1.00  0.00           C  
ATOM    671  C   GLU A  43      42.689  28.421  49.600  1.00  0.00           C  
ATOM    672  O   GLU A  43      43.830  28.461  49.129  1.00  0.00           O  
ATOM    673  CB  GLU A  43      43.095  28.602  52.065  1.00  0.00           C  
ATOM    674  CG  GLU A  43      42.584  30.032  52.169  1.00  0.00           C  
ATOM    675  CD  GLU A  43      43.179  30.783  53.328  1.00  0.00           C  
ATOM    676  OE1 GLU A  43      44.369  30.986  53.331  1.00  0.00           O  
ATOM    677  OE2 GLU A  43      42.442  31.154  54.211  1.00  0.00           O  
ATOM    678  H   GLU A  43      43.905  26.254  50.600  1.00  0.00           H  
ATOM    679  HA  GLU A  43      41.371  27.730  51.158  1.00  0.00           H  
ATOM    680 1HB  GLU A  43      42.929  28.116  53.026  1.00  0.00           H  
ATOM    681 2HB  GLU A  43      44.173  28.643  51.902  1.00  0.00           H  
ATOM    682 1HG  GLU A  43      42.823  30.560  51.247  1.00  0.00           H  
ATOM    683 2HG  GLU A  43      41.500  30.012  52.274  1.00  0.00           H  
ATOM    684  N   VAL A  44      41.621  28.922  48.980  1.00  0.00           N  
ATOM    685  CA  VAL A  44      41.698  29.644  47.718  1.00  0.00           C  
ATOM    686  C   VAL A  44      40.887  30.927  47.848  1.00  0.00           C  
ATOM    687  O   VAL A  44      40.072  31.077  48.764  1.00  0.00           O  
ATOM    688  CB  VAL A  44      41.154  28.791  46.556  1.00  0.00           C  
ATOM    689  CG1 VAL A  44      41.959  27.508  46.415  1.00  0.00           C  
ATOM    690  CG2 VAL A  44      39.682  28.482  46.787  1.00  0.00           C  
ATOM    691  H   VAL A  44      40.720  28.788  49.416  1.00  0.00           H  
ATOM    692  HA  VAL A  44      42.744  29.874  47.514  1.00  0.00           H  
ATOM    693  HB  VAL A  44      41.268  29.346  45.625  1.00  0.00           H  
ATOM    694 1HG1 VAL A  44      41.561  26.917  45.591  1.00  0.00           H  
ATOM    695 2HG1 VAL A  44      43.002  27.753  46.216  1.00  0.00           H  
ATOM    696 3HG1 VAL A  44      41.891  26.933  47.338  1.00  0.00           H  
ATOM    697 1HG2 VAL A  44      39.303  27.879  45.962  1.00  0.00           H  
ATOM    698 2HG2 VAL A  44      39.568  27.933  47.722  1.00  0.00           H  
ATOM    699 3HG2 VAL A  44      39.119  29.414  46.843  1.00  0.00           H  
ATOM    700  N   GLU A  45      41.114  31.857  46.923  1.00  0.00           N  
ATOM    701  CA  GLU A  45      40.342  33.087  46.830  1.00  0.00           C  
ATOM    702  C   GLU A  45      39.610  33.140  45.496  1.00  0.00           C  
ATOM    703  O   GLU A  45      40.124  32.670  44.474  1.00  0.00           O  
ATOM    704  CB  GLU A  45      41.249  34.309  46.984  1.00  0.00           C  
ATOM    705  CG  GLU A  45      41.917  34.428  48.346  1.00  0.00           C  
ATOM    706  CD  GLU A  45      42.781  35.653  48.469  1.00  0.00           C  
ATOM    707  OE1 GLU A  45      42.893  36.377  47.509  1.00  0.00           O  
ATOM    708  OE2 GLU A  45      43.332  35.864  49.524  1.00  0.00           O  
ATOM    709  H   GLU A  45      41.858  31.692  46.261  1.00  0.00           H  
ATOM    710  HA  GLU A  45      39.616  33.102  47.644  1.00  0.00           H  
ATOM    711 1HB  GLU A  45      42.032  34.279  46.228  1.00  0.00           H  
ATOM    712 2HB  GLU A  45      40.667  35.217  46.817  1.00  0.00           H  
ATOM    713 1HG  GLU A  45      41.148  34.463  49.116  1.00  0.00           H  
ATOM    714 2HG  GLU A  45      42.526  33.542  48.519  1.00  0.00           H  
ATOM    715  N   LEU A  46      38.410  33.711  45.506  1.00  0.00           N  
ATOM    716  CA  LEU A  46      37.608  33.881  44.303  1.00  0.00           C  
ATOM    717  C   LEU A  46      37.722  35.301  43.764  1.00  0.00           C  
ATOM    718  O   LEU A  46      38.174  36.223  44.449  1.00  0.00           O  
ATOM    719  CB  LEU A  46      36.139  33.553  44.596  1.00  0.00           C  
ATOM    720  CG  LEU A  46      35.881  32.201  45.274  1.00  0.00           C  
ATOM    721  CD1 LEU A  46      34.388  32.034  45.523  1.00  0.00           C  
ATOM    722  CD2 LEU A  46      36.417  31.081  44.395  1.00  0.00           C  
ATOM    723  H   LEU A  46      38.048  34.040  46.390  1.00  0.00           H  
ATOM    724  HA  LEU A  46      37.972  33.187  43.544  1.00  0.00           H  
ATOM    725 1HB  LEU A  46      35.731  34.330  45.240  1.00  0.00           H  
ATOM    726 2HB  LEU A  46      35.587  33.563  43.656  1.00  0.00           H  
ATOM    727  HG  LEU A  46      36.385  32.177  46.241  1.00  0.00           H  
ATOM    728 1HD1 LEU A  46      34.205  31.074  46.005  1.00  0.00           H  
ATOM    729 2HD1 LEU A  46      34.035  32.838  46.170  1.00  0.00           H  
ATOM    730 3HD1 LEU A  46      33.855  32.071  44.574  1.00  0.00           H  
ATOM    731 1HD2 LEU A  46      36.235  30.121  44.878  1.00  0.00           H  
ATOM    732 2HD2 LEU A  46      35.913  31.104  43.429  1.00  0.00           H  
ATOM    733 3HD2 LEU A  46      37.489  31.216  44.248  1.00  0.00           H  
ATOM    734  N   SER A  47      37.301  35.463  42.512  1.00  0.00           N  
ATOM    735  CA  SER A  47      37.232  36.780  41.905  1.00  0.00           C  
ATOM    736  C   SER A  47      36.225  37.656  42.653  1.00  0.00           C  
ATOM    737  O   SER A  47      35.297  37.145  43.286  1.00  0.00           O  
ATOM    738  CB  SER A  47      36.843  36.664  40.444  1.00  0.00           C  
ATOM    739  OG  SER A  47      35.534  36.183  40.308  1.00  0.00           O  
ATOM    740  H   SER A  47      37.021  34.656  41.971  1.00  0.00           H  
ATOM    741  HA  SER A  47      38.220  37.239  41.963  1.00  0.00           H  
ATOM    742 1HB  SER A  47      36.925  37.641  39.966  1.00  0.00           H  
ATOM    743 2HB  SER A  47      37.535  35.993  39.935  1.00  0.00           H  
ATOM    744  HG  SER A  47      35.614  35.299  39.942  1.00  0.00           H  
ATOM    745  N   PRO A  48      36.395  38.981  42.607  1.00  0.00           N  
ATOM    746  CA  PRO A  48      35.462  39.859  43.335  1.00  0.00           C  
ATOM    747  C   PRO A  48      34.027  39.757  42.851  1.00  0.00           C  
ATOM    748  O   PRO A  48      33.105  40.120  43.594  1.00  0.00           O  
ATOM    749  CB  PRO A  48      36.043  41.261  43.094  1.00  0.00           C  
ATOM    750  CG  PRO A  48      36.899  41.122  41.875  1.00  0.00           C  
ATOM    751  CD  PRO A  48      37.484  39.748  41.964  1.00  0.00           C  
ATOM    752  HA  PRO A  48      35.471  39.576  44.388  1.00  0.00           H  
ATOM    753 1HB  PRO A  48      35.227  41.986  42.953  1.00  0.00           H  
ATOM    754 2HB  PRO A  48      36.616  41.589  43.974  1.00  0.00           H  
ATOM    755 1HG  PRO A  48      36.293  41.260  40.967  1.00  0.00           H  
ATOM    756 2HG  PRO A  48      37.672  41.904  41.861  1.00  0.00           H  
ATOM    757 1HD  PRO A  48      37.709  39.378  40.953  1.00  0.00           H  
ATOM    758 2HD  PRO A  48      38.396  39.777  42.578  1.00  0.00           H  
ATOM    759  N   GLU A  49      33.803  39.269  41.632  1.00  0.00           N  
ATOM    760  CA  GLU A  49      32.453  39.111  41.109  1.00  0.00           C  
ATOM    761  C   GLU A  49      31.798  37.802  41.532  1.00  0.00           C  
ATOM    762  O   GLU A  49      30.607  37.613  41.264  1.00  0.00           O  
ATOM    763  CB  GLU A  49      32.476  39.198  39.581  1.00  0.00           C  
ATOM    764  CG  GLU A  49      32.889  40.557  39.035  1.00  0.00           C  
ATOM    765  CD  GLU A  49      32.934  40.595  37.532  1.00  0.00           C  
ATOM    766  OE1 GLU A  49      32.660  39.588  36.923  1.00  0.00           O  
ATOM    767  OE2 GLU A  49      33.241  41.632  36.993  1.00  0.00           O  
ATOM    768  H   GLU A  49      34.590  39.003  41.057  1.00  0.00           H  
ATOM    769  HA  GLU A  49      31.836  39.925  41.491  1.00  0.00           H  
ATOM    770 1HB  GLU A  49      33.166  38.453  39.184  1.00  0.00           H  
ATOM    771 2HB  GLU A  49      31.486  38.968  39.188  1.00  0.00           H  
ATOM    772 1HG  GLU A  49      32.183  41.309  39.385  1.00  0.00           H  
ATOM    773 2HG  GLU A  49      33.872  40.812  39.428  1.00  0.00           H  
ATOM    774  N   GLN A  50      32.536  36.896  42.183  1.00  0.00           N  
ATOM    775  CA  GLN A  50      31.967  35.607  42.555  1.00  0.00           C  
ATOM    776  C   GLN A  50      32.009  35.349  44.059  1.00  0.00           C  
ATOM    777  O   GLN A  50      32.101  34.188  44.475  1.00  0.00           O  
ATOM    778  CB  GLN A  50      32.702  34.481  41.822  1.00  0.00           C  
ATOM    779  CG  GLN A  50      32.655  34.590  40.307  1.00  0.00           C  
ATOM    780  CD  GLN A  50      31.275  34.300  39.747  1.00  0.00           C  
ATOM    781  OE1 GLN A  50      30.712  33.224  39.972  1.00  0.00           O  
ATOM    782  NE2 GLN A  50      30.720  35.259  39.016  1.00  0.00           N  
ATOM    783  H   GLN A  50      33.496  37.099  42.425  1.00  0.00           H  
ATOM    784  HA  GLN A  50      30.921  35.588  42.246  1.00  0.00           H  
ATOM    785 1HB  GLN A  50      33.748  34.470  42.125  1.00  0.00           H  
ATOM    786 2HB  GLN A  50      32.269  33.520  42.103  1.00  0.00           H  
ATOM    787 1HG  GLN A  50      32.935  35.602  40.017  1.00  0.00           H  
ATOM    788 2HG  GLN A  50      33.355  33.872  39.879  1.00  0.00           H  
ATOM    789 1HE2 GLN A  50      29.811  35.125  38.620  1.00  0.00           H  
ATOM    790 2HE2 GLN A  50      31.211  36.116  38.858  1.00  0.00           H  
ATOM    791  N   GLN A  51      31.945  36.395  44.889  1.00  0.00           N  
ATOM    792  CA  GLN A  51      32.262  36.221  46.303  1.00  0.00           C  
ATOM    793  C   GLN A  51      31.392  35.151  46.949  1.00  0.00           C  
ATOM    794  O   GLN A  51      31.864  34.419  47.825  1.00  0.00           O  
ATOM    795  CB  GLN A  51      32.097  37.545  47.054  1.00  0.00           C  
ATOM    796  CG  GLN A  51      33.169  38.575  46.743  1.00  0.00           C  
ATOM    797  CD  GLN A  51      32.858  39.934  47.341  1.00  0.00           C  
ATOM    798  OE1 GLN A  51      32.654  40.063  48.551  1.00  0.00           O  
ATOM    799  NE2 GLN A  51      32.818  40.957  46.495  1.00  0.00           N  
ATOM    800  H   GLN A  51      31.680  37.310  44.552  1.00  0.00           H  
ATOM    801  HA  GLN A  51      33.305  35.915  46.390  1.00  0.00           H  
ATOM    802 1HB  GLN A  51      31.128  37.983  46.809  1.00  0.00           H  
ATOM    803 2HB  GLN A  51      32.109  37.359  48.128  1.00  0.00           H  
ATOM    804 1HG  GLN A  51      34.118  38.230  47.154  1.00  0.00           H  
ATOM    805 2HG  GLN A  51      33.248  38.688  45.662  1.00  0.00           H  
ATOM    806 1HE2 GLN A  51      32.617  41.878  46.831  1.00  0.00           H  
ATOM    807 2HE2 GLN A  51      32.989  40.808  45.521  1.00  0.00           H  
ATOM    808  N   ASN A  52      30.129  35.046  46.540  1.00  0.00           N  
ATOM    809  CA  ASN A  52      29.213  34.051  47.077  1.00  0.00           C  
ATOM    810  C   ASN A  52      28.580  33.184  45.997  1.00  0.00           C  
ATOM    811  O   ASN A  52      27.427  32.769  46.153  1.00  0.00           O  
ATOM    812  CB  ASN A  52      28.136  34.728  47.905  1.00  0.00           C  
ATOM    813  CG  ASN A  52      28.675  35.334  49.171  1.00  0.00           C  
ATOM    814  OD1 ASN A  52      28.914  34.629  50.158  1.00  0.00           O  
ATOM    815  ND2 ASN A  52      28.871  36.628  49.162  1.00  0.00           N  
ATOM    816  H   ASN A  52      29.801  35.685  45.830  1.00  0.00           H  
ATOM    817  HA  ASN A  52      29.770  33.393  47.745  1.00  0.00           H  
ATOM    818 1HB  ASN A  52      27.662  35.513  47.314  1.00  0.00           H  
ATOM    819 2HB  ASN A  52      27.365  34.002  48.163  1.00  0.00           H  
ATOM    820 1HD2 ASN A  52      29.228  37.085  49.977  1.00  0.00           H  
ATOM    821 2HD2 ASN A  52      28.664  37.159  48.341  1.00  0.00           H  
ATOM    822  N   ASN A  53      29.302  32.900  44.913  1.00  0.00           N  
ATOM    823  CA  ASN A  53      28.788  32.094  43.800  1.00  0.00           C  
ATOM    824  C   ASN A  53      29.912  31.156  43.364  1.00  0.00           C  
ATOM    825  O   ASN A  53      30.771  31.530  42.561  1.00  0.00           O  
ATOM    826  CB  ASN A  53      28.307  32.962  42.651  1.00  0.00           C  
ATOM    827  CG  ASN A  53      27.084  33.762  43.004  1.00  0.00           C  
ATOM    828  OD1 ASN A  53      25.955  33.268  42.905  1.00  0.00           O  
ATOM    829  ND2 ASN A  53      27.286  34.988  43.413  1.00  0.00           N  
ATOM    830  H   ASN A  53      30.245  33.259  44.864  1.00  0.00           H  
ATOM    831  HA  ASN A  53      27.920  31.535  44.151  1.00  0.00           H  
ATOM    832 1HB  ASN A  53      29.103  33.647  42.355  1.00  0.00           H  
ATOM    833 2HB  ASN A  53      28.080  32.332  41.791  1.00  0.00           H  
ATOM    834 1HD2 ASN A  53      26.509  35.567  43.661  1.00  0.00           H  
ATOM    835 2HD2 ASN A  53      28.217  35.346  43.477  1.00  0.00           H  
ATOM    836  N   ALA A  54      29.899  29.936  43.896  1.00  0.00           N  
ATOM    837  CA  ALA A  54      30.985  28.997  43.672  1.00  0.00           C  
ATOM    838  C   ALA A  54      30.480  27.577  43.882  1.00  0.00           C  
ATOM    839  O   ALA A  54      29.513  27.340  44.611  1.00  0.00           O  
ATOM    840  CB  ALA A  54      32.174  29.280  44.595  1.00  0.00           C  
ATOM    841  H   ALA A  54      29.116  29.656  44.469  1.00  0.00           H  
ATOM    842  HA  ALA A  54      31.338  29.114  42.647  1.00  0.00           H  
ATOM    843 1HB  ALA A  54      32.967  28.558  44.400  1.00  0.00           H  
ATOM    844 2HB  ALA A  54      32.546  30.288  44.410  1.00  0.00           H  
ATOM    845 3HB  ALA A  54      31.856  29.196  45.633  1.00  0.00           H  
ATOM    846  N   VAL A  55      31.154  26.632  43.232  1.00  0.00           N  
ATOM    847  CA  VAL A  55      30.924  25.210  43.446  1.00  0.00           C  
ATOM    848  C   VAL A  55      32.202  24.574  43.967  1.00  0.00           C  
ATOM    849  O   VAL A  55      33.282  24.797  43.411  1.00  0.00           O  
ATOM    850  CB  VAL A  55      30.492  24.521  42.138  1.00  0.00           C  
ATOM    851  CG1 VAL A  55      30.351  23.021  42.348  1.00  0.00           C  
ATOM    852  CG2 VAL A  55      29.185  25.121  41.643  1.00  0.00           C  
ATOM    853  H   VAL A  55      31.852  26.923  42.563  1.00  0.00           H  
ATOM    854  HA  VAL A  55      30.123  25.095  44.177  1.00  0.00           H  
ATOM    855  HB  VAL A  55      31.268  24.669  41.386  1.00  0.00           H  
ATOM    856 1HG1 VAL A  55      30.046  22.549  41.413  1.00  0.00           H  
ATOM    857 2HG1 VAL A  55      31.308  22.607  42.667  1.00  0.00           H  
ATOM    858 3HG1 VAL A  55      29.599  22.830  43.113  1.00  0.00           H  
ATOM    859 1HG2 VAL A  55      28.886  24.630  40.718  1.00  0.00           H  
ATOM    860 2HG2 VAL A  55      28.411  24.979  42.397  1.00  0.00           H  
ATOM    861 3HG2 VAL A  55      29.321  26.187  41.460  1.00  0.00           H  
ATOM    862  N   VAL A  56      32.079  23.785  45.031  1.00  0.00           N  
ATOM    863  CA  VAL A  56      33.194  23.033  45.592  1.00  0.00           C  
ATOM    864  C   VAL A  56      32.866  21.553  45.473  1.00  0.00           C  
ATOM    865  O   VAL A  56      31.832  21.097  45.979  1.00  0.00           O  
ATOM    866  CB  VAL A  56      33.433  23.406  47.067  1.00  0.00           C  
ATOM    867  CG1 VAL A  56      34.583  22.594  47.642  1.00  0.00           C  
ATOM    868  CG2 VAL A  56      33.712  24.897  47.184  1.00  0.00           C  
ATOM    869  H   VAL A  56      31.169  23.709  45.462  1.00  0.00           H  
ATOM    870  HA  VAL A  56      34.094  23.276  45.027  1.00  0.00           H  
ATOM    871  HB  VAL A  56      32.542  23.156  47.644  1.00  0.00           H  
ATOM    872 1HG1 VAL A  56      34.738  22.871  48.685  1.00  0.00           H  
ATOM    873 2HG1 VAL A  56      34.346  21.533  47.580  1.00  0.00           H  
ATOM    874 3HG1 VAL A  56      35.491  22.798  47.075  1.00  0.00           H  
ATOM    875 1HG2 VAL A  56      33.879  25.154  48.230  1.00  0.00           H  
ATOM    876 2HG2 VAL A  56      34.599  25.148  46.602  1.00  0.00           H  
ATOM    877 3HG2 VAL A  56      32.858  25.458  46.805  1.00  0.00           H  
ATOM    878  N   GLU A  57      33.740  20.808  44.804  1.00  0.00           N  
ATOM    879  CA  GLU A  57      33.589  19.371  44.627  1.00  0.00           C  
ATOM    880  C   GLU A  57      34.789  18.672  45.243  1.00  0.00           C  
ATOM    881  O   GLU A  57      35.936  19.024  44.947  1.00  0.00           O  
ATOM    882  CB  GLU A  57      33.463  19.008  43.146  1.00  0.00           C  
ATOM    883  CG  GLU A  57      32.322  19.709  42.422  1.00  0.00           C  
ATOM    884  CD  GLU A  57      31.998  19.081  41.095  1.00  0.00           C  
ATOM    885  OE1 GLU A  57      32.636  18.118  40.743  1.00  0.00           O  
ATOM    886  OE2 GLU A  57      31.111  19.565  40.432  1.00  0.00           O  
ATOM    887  H   GLU A  57      34.543  21.271  44.403  1.00  0.00           H  
ATOM    888  HA  GLU A  57      32.672  19.055  45.126  1.00  0.00           H  
ATOM    889 1HB  GLU A  57      34.390  19.258  42.630  1.00  0.00           H  
ATOM    890 2HB  GLU A  57      33.312  17.933  43.046  1.00  0.00           H  
ATOM    891 1HG  GLU A  57      31.433  19.679  43.051  1.00  0.00           H  
ATOM    892 2HG  GLU A  57      32.590  20.753  42.268  1.00  0.00           H  
ATOM    893  N   VAL A  58      34.525  17.686  46.097  1.00  0.00           N  
ATOM    894  CA  VAL A  58      35.568  16.896  46.741  1.00  0.00           C  
ATOM    895  C   VAL A  58      35.315  15.428  46.433  1.00  0.00           C  
ATOM    896  O   VAL A  58      34.227  14.908  46.706  1.00  0.00           O  
ATOM    897  CB  VAL A  58      35.575  17.122  48.264  1.00  0.00           C  
ATOM    898  CG1 VAL A  58      36.697  16.328  48.915  1.00  0.00           C  
ATOM    899  CG2 VAL A  58      35.718  18.606  48.567  1.00  0.00           C  
ATOM    900  H   VAL A  58      33.558  17.485  46.304  1.00  0.00           H  
ATOM    901  HA  VAL A  58      36.534  17.209  46.343  1.00  0.00           H  
ATOM    902  HB  VAL A  58      34.637  16.754  48.681  1.00  0.00           H  
ATOM    903 1HG1 VAL A  58      36.687  16.499  49.992  1.00  0.00           H  
ATOM    904 2HG1 VAL A  58      36.555  15.266  48.716  1.00  0.00           H  
ATOM    905 3HG1 VAL A  58      37.655  16.650  48.507  1.00  0.00           H  
ATOM    906 1HG2 VAL A  58      35.721  18.758  49.646  1.00  0.00           H  
ATOM    907 2HG2 VAL A  58      36.653  18.975  48.145  1.00  0.00           H  
ATOM    908 3HG2 VAL A  58      34.882  19.149  48.126  1.00  0.00           H  
ATOM    909  N   GLN A  59      36.318  14.765  45.860  1.00  0.00           N  
ATOM    910  CA  GLN A  59      36.249  13.349  45.520  1.00  0.00           C  
ATOM    911  C   GLN A  59      37.324  12.614  46.308  1.00  0.00           C  
ATOM    912  O   GLN A  59      38.510  12.948  46.210  1.00  0.00           O  
ATOM    913  CB  GLN A  59      36.434  13.128  44.017  1.00  0.00           C  
ATOM    914  CG  GLN A  59      36.339  11.674  43.585  1.00  0.00           C  
ATOM    915  CD  GLN A  59      36.365  11.516  42.077  1.00  0.00           C  
ATOM    916  OE1 GLN A  59      36.074  12.458  41.334  1.00  0.00           O  
ATOM    917  NE2 GLN A  59      36.714  10.321  41.614  1.00  0.00           N  
ATOM    918  H   GLN A  59      37.163  15.280  45.656  1.00  0.00           H  
ATOM    919  HA  GLN A  59      35.259  12.977  45.787  1.00  0.00           H  
ATOM    920 1HB  GLN A  59      35.679  13.691  43.470  1.00  0.00           H  
ATOM    921 2HB  GLN A  59      37.410  13.506  43.711  1.00  0.00           H  
ATOM    922 1HG  GLN A  59      37.185  11.126  44.001  1.00  0.00           H  
ATOM    923 2HG  GLN A  59      35.404  11.256  43.957  1.00  0.00           H  
ATOM    924 1HE2 GLN A  59      36.749  10.156  40.627  1.00  0.00           H  
ATOM    925 2HE2 GLN A  59      36.942   9.585  42.251  1.00  0.00           H  
ATOM    926  N   CYS A  60      36.913  11.621  47.088  1.00  0.00           N  
ATOM    927  CA  CYS A  60      37.826  10.817  47.897  1.00  0.00           C  
ATOM    928  C   CYS A  60      37.685   9.366  47.440  1.00  0.00           C  
ATOM    929  O   CYS A  60      36.739   8.667  47.805  1.00  0.00           O  
ATOM    930  CB  CYS A  60      37.512  10.935  49.388  1.00  0.00           C  
ATOM    931  SG  CYS A  60      37.450  12.637  49.998  1.00  0.00           S  
ATOM    932  H   CYS A  60      35.924  11.420  47.117  1.00  0.00           H  
ATOM    933  HA  CYS A  60      38.842  11.181  47.737  1.00  0.00           H  
ATOM    934 1HB  CYS A  60      36.548  10.467  49.595  1.00  0.00           H  
ATOM    935 2HB  CYS A  60      38.266  10.398  49.963  1.00  0.00           H  
ATOM    936  N   GLY A  61      38.643   8.920  46.631  1.00  0.00           N  
ATOM    937  CA  GLY A  61      38.514   7.656  45.935  1.00  0.00           C  
ATOM    938  C   GLY A  61      37.369   7.657  44.944  1.00  0.00           C  
ATOM    939  O   GLY A  61      37.368   8.441  43.989  1.00  0.00           O  
ATOM    940  H   GLY A  61      39.476   9.473  46.497  1.00  0.00           H  
ATOM    941 1HA  GLY A  61      39.442   7.435  45.408  1.00  0.00           H  
ATOM    942 2HA  GLY A  61      38.358   6.857  46.659  1.00  0.00           H  
ATOM    943  N   ASN A  62      36.388   6.784  45.158  1.00  0.00           N  
ATOM    944  CA  ASN A  62      35.241   6.676  44.268  1.00  0.00           C  
ATOM    945  C   ASN A  62      34.014   7.404  44.799  1.00  0.00           C  
ATOM    946  O   ASN A  62      32.942   7.310  44.189  1.00  0.00           O  
ATOM    947  CB  ASN A  62      34.915   5.217  44.009  1.00  0.00           C  
ATOM    948  CG  ASN A  62      35.987   4.517  43.220  1.00  0.00           C  
ATOM    949  OD1 ASN A  62      36.559   5.087  42.284  1.00  0.00           O  
ATOM    950  ND2 ASN A  62      36.270   3.290  43.580  1.00  0.00           N  
ATOM    951  H   ASN A  62      36.444   6.176  45.964  1.00  0.00           H  
ATOM    952  HA  ASN A  62      35.504   7.125  43.309  1.00  0.00           H  
ATOM    953 1HB  ASN A  62      34.784   4.699  44.961  1.00  0.00           H  
ATOM    954 2HB  ASN A  62      33.974   5.145  43.465  1.00  0.00           H  
ATOM    955 1HD2 ASN A  62      36.975   2.776  43.091  1.00  0.00           H  
ATOM    956 2HD2 ASN A  62      35.782   2.868  44.343  1.00  0.00           H  
ATOM    957  N   GLU A  63      34.144   8.127  45.906  1.00  0.00           N  
ATOM    958  CA  GLU A  63      33.036   8.846  46.518  1.00  0.00           C  
ATOM    959  C   GLU A  63      33.156  10.339  46.245  1.00  0.00           C  
ATOM    960  O   GLU A  63      34.252  10.904  46.290  1.00  0.00           O  
ATOM    961  CB  GLU A  63      32.997   8.589  48.026  1.00  0.00           C  
ATOM    962  CG  GLU A  63      32.751   7.138  48.410  1.00  0.00           C  
ATOM    963  CD  GLU A  63      32.693   6.928  49.898  1.00  0.00           C  
ATOM    964  OE1 GLU A  63      32.829   7.887  50.619  1.00  0.00           O  
ATOM    965  OE2 GLU A  63      32.512   5.807  50.314  1.00  0.00           O  
ATOM    966  H   GLU A  63      35.057   8.174  46.335  1.00  0.00           H  
ATOM    967  HA  GLU A  63      32.104   8.477  46.089  1.00  0.00           H  
ATOM    968 1HB  GLU A  63      33.942   8.898  48.473  1.00  0.00           H  
ATOM    969 2HB  GLU A  63      32.209   9.193  48.476  1.00  0.00           H  
ATOM    970 1HG  GLU A  63      31.808   6.811  47.972  1.00  0.00           H  
ATOM    971 2HG  GLU A  63      33.547   6.522  47.993  1.00  0.00           H  
ATOM    972  N   ILE A  64      32.021  10.972  45.963  1.00  0.00           N  
ATOM    973  CA  ILE A  64      31.968  12.389  45.635  1.00  0.00           C  
ATOM    974  C   ILE A  64      31.007  13.100  46.577  1.00  0.00           C  
ATOM    975  O   ILE A  64      29.895  12.620  46.824  1.00  0.00           O  
ATOM    976  CB  ILE A  64      31.530  12.609  44.176  1.00  0.00           C  
ATOM    977  CG1 ILE A  64      32.537  11.972  43.214  1.00  0.00           C  
ATOM    978  CG2 ILE A  64      31.376  14.094  43.885  1.00  0.00           C  
ATOM    979  CD1 ILE A  64      32.083  11.965  41.772  1.00  0.00           C  
ATOM    980  H   ILE A  64      31.162  10.439  45.980  1.00  0.00           H  
ATOM    981  HA  ILE A  64      32.969  12.808  45.749  1.00  0.00           H  
ATOM    982  HB  ILE A  64      30.574  12.114  44.005  1.00  0.00           H  
ATOM    983 1HG1 ILE A  64      33.483  12.508  43.272  1.00  0.00           H  
ATOM    984 2HG1 ILE A  64      32.727  10.942  43.516  1.00  0.00           H  
ATOM    985 1HG2 ILE A  64      31.066  14.231  42.849  1.00  0.00           H  
ATOM    986 2HG2 ILE A  64      30.623  14.518  44.548  1.00  0.00           H  
ATOM    987 3HG2 ILE A  64      32.329  14.597  44.048  1.00  0.00           H  
ATOM    988 1HD1 ILE A  64      32.849  11.498  41.152  1.00  0.00           H  
ATOM    989 2HD1 ILE A  64      31.153  11.403  41.686  1.00  0.00           H  
ATOM    990 3HD1 ILE A  64      31.921  12.989  41.437  1.00  0.00           H  
ATOM    991  N   TYR A  65      31.443  14.241  47.103  1.00  0.00           N  
ATOM    992  CA  TYR A  65      30.613  15.095  47.941  1.00  0.00           C  
ATOM    993  C   TYR A  65      30.789  16.537  47.491  1.00  0.00           C  
ATOM    994  O   TYR A  65      31.920  17.001  47.316  1.00  0.00           O  
ATOM    995  CB  TYR A  65      30.970  14.936  49.420  1.00  0.00           C  
ATOM    996  CG  TYR A  65      30.942  13.502  49.904  1.00  0.00           C  
ATOM    997  CD1 TYR A  65      32.067  12.703  49.768  1.00  0.00           C  
ATOM    998  CD2 TYR A  65      29.792  12.989  50.485  1.00  0.00           C  
ATOM    999  CE1 TYR A  65      32.041  11.394  50.210  1.00  0.00           C  
ATOM   1000  CE2 TYR A  65      29.767  11.681  50.926  1.00  0.00           C  
ATOM   1001  CZ  TYR A  65      30.885  10.885  50.790  1.00  0.00           C  
ATOM   1002  OH  TYR A  65      30.860   9.582  51.230  1.00  0.00           O  
ATOM   1003  H   TYR A  65      32.394  14.520  46.906  1.00  0.00           H  
ATOM   1004  HA  TYR A  65      29.573  14.787  47.825  1.00  0.00           H  
ATOM   1005 1HB  TYR A  65      31.970  15.336  49.598  1.00  0.00           H  
ATOM   1006 2HB  TYR A  65      30.274  15.514  50.027  1.00  0.00           H  
ATOM   1007  HD1 TYR A  65      32.971  13.106  49.312  1.00  0.00           H  
ATOM   1008  HD2 TYR A  65      28.908  13.618  50.590  1.00  0.00           H  
ATOM   1009  HE1 TYR A  65      32.925  10.765  50.102  1.00  0.00           H  
ATOM   1010  HE2 TYR A  65      28.862  11.277  51.381  1.00  0.00           H  
ATOM   1011  HH  TYR A  65      31.676   9.143  50.978  1.00  0.00           H  
ATOM   1012  N   ILE A  66      29.674  17.240  47.303  1.00  0.00           N  
ATOM   1013  CA  ILE A  66      29.664  18.536  46.639  1.00  0.00           C  
ATOM   1014  C   ILE A  66      28.913  19.546  47.491  1.00  0.00           C  
ATOM   1015  O   ILE A  66      27.842  19.243  48.026  1.00  0.00           O  
ATOM   1016  CB  ILE A  66      29.016  18.445  45.245  1.00  0.00           C  
ATOM   1017  CG1 ILE A  66      29.822  17.508  44.342  1.00  0.00           C  
ATOM   1018  CG2 ILE A  66      28.903  19.827  44.619  1.00  0.00           C  
ATOM   1019  CD1 ILE A  66      29.196  17.281  42.984  1.00  0.00           C  
ATOM   1020  H   ILE A  66      28.805  16.852  47.640  1.00  0.00           H  
ATOM   1021  HA  ILE A  66      30.695  18.865  46.505  1.00  0.00           H  
ATOM   1022  HB  ILE A  66      28.019  18.015  45.335  1.00  0.00           H  
ATOM   1023 1HG1 ILE A  66      30.821  17.917  44.193  1.00  0.00           H  
ATOM   1024 2HG1 ILE A  66      29.936  16.540  44.830  1.00  0.00           H  
ATOM   1025 1HG2 ILE A  66      28.443  19.744  43.635  1.00  0.00           H  
ATOM   1026 2HG2 ILE A  66      28.288  20.464  45.254  1.00  0.00           H  
ATOM   1027 3HG2 ILE A  66      29.897  20.263  44.520  1.00  0.00           H  
ATOM   1028 1HD1 ILE A  66      29.825  16.606  42.402  1.00  0.00           H  
ATOM   1029 2HD1 ILE A  66      28.208  16.838  43.109  1.00  0.00           H  
ATOM   1030 3HD1 ILE A  66      29.105  18.232  42.462  1.00  0.00           H  
ATOM   1031  N   PHE A  67      29.477  20.747  47.615  1.00  0.00           N  
ATOM   1032  CA  PHE A  67      28.899  21.813  48.420  1.00  0.00           C  
ATOM   1033  C   PHE A  67      28.874  23.086  47.588  1.00  0.00           C  
ATOM   1034  O   PHE A  67      29.915  23.519  47.084  1.00  0.00           O  
ATOM   1035  CB  PHE A  67      29.699  22.032  49.705  1.00  0.00           C  
ATOM   1036  CG  PHE A  67      29.884  20.787  50.524  1.00  0.00           C  
ATOM   1037  CD1 PHE A  67      30.927  19.912  50.256  1.00  0.00           C  
ATOM   1038  CD2 PHE A  67      29.017  20.486  51.563  1.00  0.00           C  
ATOM   1039  CE1 PHE A  67      31.098  18.766  51.008  1.00  0.00           C  
ATOM   1040  CE2 PHE A  67      29.186  19.342  52.317  1.00  0.00           C  
ATOM   1041  CZ  PHE A  67      30.229  18.480  52.039  1.00  0.00           C  
ATOM   1042  H   PHE A  67      30.344  20.915  47.125  1.00  0.00           H  
ATOM   1043  HA  PHE A  67      27.886  21.523  48.701  1.00  0.00           H  
ATOM   1044 1HB  PHE A  67      30.683  22.426  49.458  1.00  0.00           H  
ATOM   1045 2HB  PHE A  67      29.196  22.774  50.324  1.00  0.00           H  
ATOM   1046  HD1 PHE A  67      31.615  20.138  49.441  1.00  0.00           H  
ATOM   1047  HD2 PHE A  67      28.193  21.166  51.782  1.00  0.00           H  
ATOM   1048  HE1 PHE A  67      31.922  18.087  50.786  1.00  0.00           H  
ATOM   1049  HE2 PHE A  67      28.498  19.117  53.132  1.00  0.00           H  
ATOM   1050  HZ  PHE A  67      30.362  17.577  52.632  1.00  0.00           H  
ATOM   1051  N   ILE A  68      27.691  23.681  47.447  1.00  0.00           N  
ATOM   1052  CA  ILE A  68      27.476  24.777  46.511  1.00  0.00           C  
ATOM   1053  C   ILE A  68      26.971  26.007  47.248  1.00  0.00           C  
ATOM   1054  O   ILE A  68      26.153  25.902  48.162  1.00  0.00           O  
ATOM   1055  CB  ILE A  68      26.473  24.382  45.412  1.00  0.00           C  
ATOM   1056  CG1 ILE A  68      26.982  23.163  44.638  1.00  0.00           C  
ATOM   1057  CG2 ILE A  68      26.230  25.551  44.469  1.00  0.00           C  
ATOM   1058  CD1 ILE A  68      25.932  22.511  43.767  1.00  0.00           C  
ATOM   1059  H   ILE A  68      26.919  23.357  48.010  1.00  0.00           H  
ATOM   1060  HA  ILE A  68      28.426  25.011  46.028  1.00  0.00           H  
ATOM   1061  HB  ILE A  68      25.527  24.094  45.869  1.00  0.00           H  
ATOM   1062 1HG1 ILE A  68      27.817  23.456  44.004  1.00  0.00           H  
ATOM   1063 2HG1 ILE A  68      27.352  22.415  45.341  1.00  0.00           H  
ATOM   1064 1HG2 ILE A  68      25.520  25.254  43.698  1.00  0.00           H  
ATOM   1065 2HG2 ILE A  68      25.826  26.393  45.030  1.00  0.00           H  
ATOM   1066 3HG2 ILE A  68      27.171  25.844  44.002  1.00  0.00           H  
ATOM   1067 1HD1 ILE A  68      26.367  21.655  43.252  1.00  0.00           H  
ATOM   1068 2HD1 ILE A  68      25.100  22.177  44.388  1.00  0.00           H  
ATOM   1069 3HD1 ILE A  68      25.572  23.230  43.033  1.00  0.00           H  
ATOM   1070  N   LEU A  69      27.461  27.174  46.846  1.00  0.00           N  
ATOM   1071  CA  LEU A  69      26.889  28.439  47.290  1.00  0.00           C  
ATOM   1072  C   LEU A  69      26.502  29.315  46.105  1.00  0.00           C  
ATOM   1073  O   LEU A  69      27.306  29.546  45.203  1.00  0.00           O  
ATOM   1074  CB  LEU A  69      27.886  29.188  48.183  1.00  0.00           C  
ATOM   1075  CG  LEU A  69      27.414  30.548  48.714  1.00  0.00           C  
ATOM   1076  CD1 LEU A  69      26.232  30.344  49.652  1.00  0.00           C  
ATOM   1077  CD2 LEU A  69      28.564  31.242  49.427  1.00  0.00           C  
ATOM   1078  H   LEU A  69      28.251  27.186  46.217  1.00  0.00           H  
ATOM   1079  HA  LEU A  69      25.990  28.228  47.869  1.00  0.00           H  
ATOM   1080 1HB  LEU A  69      28.123  28.562  49.041  1.00  0.00           H  
ATOM   1081 2HB  LEU A  69      28.803  29.354  47.617  1.00  0.00           H  
ATOM   1082  HG  LEU A  69      27.076  31.166  47.882  1.00  0.00           H  
ATOM   1083 1HD1 LEU A  69      25.896  31.310  50.029  1.00  0.00           H  
ATOM   1084 2HD1 LEU A  69      25.416  29.863  49.111  1.00  0.00           H  
ATOM   1085 3HD1 LEU A  69      26.535  29.714  50.488  1.00  0.00           H  
ATOM   1086 1HD2 LEU A  69      28.228  32.209  49.803  1.00  0.00           H  
ATOM   1087 2HD2 LEU A  69      28.902  30.626  50.260  1.00  0.00           H  
ATOM   1088 3HD2 LEU A  69      29.388  31.391  48.728  1.00  0.00           H  
ATOM   1089  N   ALA A  70      25.264  29.800  46.114  1.00  0.00           N  
ATOM   1090  CA  ALA A  70      24.753  30.613  45.017  1.00  0.00           C  
ATOM   1091  C   ALA A  70      23.937  31.789  45.538  1.00  0.00           C  
ATOM   1092  O   ALA A  70      23.302  31.700  46.588  1.00  0.00           O  
ATOM   1093  CB  ALA A  70      23.913  29.763  44.074  1.00  0.00           C  
ATOM   1094  H   ALA A  70      24.663  29.600  46.900  1.00  0.00           H  
ATOM   1095  HA  ALA A  70      25.604  31.014  44.467  1.00  0.00           H  
ATOM   1096 1HB  ALA A  70      23.539  30.385  43.261  1.00  0.00           H  
ATOM   1097 2HB  ALA A  70      24.526  28.960  43.665  1.00  0.00           H  
ATOM   1098 3HB  ALA A  70      23.074  29.336  44.620  1.00  0.00           H  
ATOM   1099  N   THR A  71      23.960  32.892  44.797  1.00  0.00           N  
ATOM   1100  CA  THR A  71      23.037  33.995  45.037  1.00  0.00           C  
ATOM   1101  C   THR A  71      22.033  34.132  43.900  1.00  0.00           C  
ATOM   1102  O   THR A  71      21.126  34.963  43.956  1.00  0.00           O  
ATOM   1103  CB  THR A  71      23.796  35.323  45.219  1.00  0.00           C  
ATOM   1104  OG1 THR A  71      24.525  35.627  44.022  1.00  0.00           O  
ATOM   1105  CG2 THR A  71      24.765  35.228  46.388  1.00  0.00           C  
ATOM   1106  H   THR A  71      24.633  32.968  44.048  1.00  0.00           H  
ATOM   1107  HA  THR A  71      22.483  33.789  45.953  1.00  0.00           H  
ATOM   1108  HB  THR A  71      23.084  36.126  45.408  1.00  0.00           H  
ATOM   1109  HG1 THR A  71      24.774  34.810  43.584  1.00  0.00           H  
ATOM   1110 1HG2 THR A  71      25.292  36.175  46.501  1.00  0.00           H  
ATOM   1111 2HG2 THR A  71      24.212  35.008  47.301  1.00  0.00           H  
ATOM   1112 3HG2 THR A  71      25.485  34.433  46.200  1.00  0.00           H  
ATOM   1113  N   ASP A  72      22.199  33.311  42.869  1.00  0.00           N  
ATOM   1114  CA  ASP A  72      21.397  33.430  41.657  1.00  0.00           C  
ATOM   1115  C   ASP A  72      20.818  32.082  41.246  1.00  0.00           C  
ATOM   1116  O   ASP A  72      21.549  31.179  40.840  1.00  0.00           O  
ATOM   1117  CB  ASP A  72      22.236  34.003  40.512  1.00  0.00           C  
ATOM   1118  CG  ASP A  72      21.392  34.452  39.327  1.00  0.00           C  
ATOM   1119  OD1 ASP A  72      20.417  33.799  39.036  1.00  0.00           O  
ATOM   1120  OD2 ASP A  72      21.730  35.442  38.724  1.00  0.00           O  
ATOM   1121  H   ASP A  72      22.900  32.586  42.925  1.00  0.00           H  
ATOM   1122  HA  ASP A  72      20.568  34.110  41.857  1.00  0.00           H  
ATOM   1123 1HB  ASP A  72      22.811  34.856  40.874  1.00  0.00           H  
ATOM   1124 2HB  ASP A  72      22.946  33.250  40.170  1.00  0.00           H  
ATOM   1125  N   PRO A  73      19.500  31.953  41.352  1.00  0.00           N  
ATOM   1126  CA  PRO A  73      18.827  30.694  41.056  1.00  0.00           C  
ATOM   1127  C   PRO A  73      19.182  30.194  39.662  1.00  0.00           C  
ATOM   1128  O   PRO A  73      19.146  28.992  39.395  1.00  0.00           O  
ATOM   1129  CB  PRO A  73      17.344  31.062  41.164  1.00  0.00           C  
ATOM   1130  CG  PRO A  73      17.310  32.151  42.181  1.00  0.00           C  
ATOM   1131  CD  PRO A  73      18.547  32.962  41.902  1.00  0.00           C  
ATOM   1132  HA  PRO A  73      19.157  29.947  41.779  1.00  0.00           H  
ATOM   1133 1HB  PRO A  73      16.964  31.383  40.182  1.00  0.00           H  
ATOM   1134 2HB  PRO A  73      16.758  30.181  41.463  1.00  0.00           H  
ATOM   1135 1HG  PRO A  73      16.386  32.739  42.077  1.00  0.00           H  
ATOM   1136 2HG  PRO A  73      17.303  31.724  43.194  1.00  0.00           H  
ATOM   1137 1HD  PRO A  73      18.316  33.743  41.162  1.00  0.00           H  
ATOM   1138 2HD  PRO A  73      18.911  33.410  42.838  1.00  0.00           H  
ATOM   1139  N   ARG A  74      19.525  31.122  38.775  1.00  0.00           N  
ATOM   1140  CA  ARG A  74      19.810  30.786  37.386  1.00  0.00           C  
ATOM   1141  C   ARG A  74      21.152  30.076  37.255  1.00  0.00           C  
ATOM   1142  O   ARG A  74      21.423  29.422  36.248  1.00  0.00           O  
ATOM   1143  CB  ARG A  74      19.816  32.039  36.522  1.00  0.00           C  
ATOM   1144  CG  ARG A  74      18.472  32.739  36.403  1.00  0.00           C  
ATOM   1145  CD  ARG A  74      18.586  34.024  35.666  1.00  0.00           C  
ATOM   1146  NE  ARG A  74      19.447  34.970  36.355  1.00  0.00           N  
ATOM   1147  CZ  ARG A  74      19.755  36.199  35.897  1.00  0.00           C  
ATOM   1148  NH1 ARG A  74      19.266  36.614  34.750  1.00  0.00           N  
ATOM   1149  NH2 ARG A  74      20.550  36.987  36.600  1.00  0.00           N  
ATOM   1150  H   ARG A  74      19.590  32.085  39.072  1.00  0.00           H  
ATOM   1151  HA  ARG A  74      19.036  30.105  37.029  1.00  0.00           H  
ATOM   1152 1HB  ARG A  74      20.527  32.757  36.928  1.00  0.00           H  
ATOM   1153 2HB  ARG A  74      20.146  31.785  35.515  1.00  0.00           H  
ATOM   1154 1HG  ARG A  74      17.773  32.097  35.867  1.00  0.00           H  
ATOM   1155 2HG  ARG A  74      18.081  32.949  37.399  1.00  0.00           H  
ATOM   1156 1HD  ARG A  74      19.004  33.840  34.677  1.00  0.00           H  
ATOM   1157 2HD  ARG A  74      17.598  34.473  35.564  1.00  0.00           H  
ATOM   1158  HE  ARG A  74      19.843  34.687  37.242  1.00  0.00           H  
ATOM   1159 1HH1 ARG A  74      18.659  36.012  34.212  1.00  0.00           H  
ATOM   1160 2HH1 ARG A  74      19.497  37.535  34.406  1.00  0.00           H  
ATOM   1161 1HH2 ARG A  74      20.926  36.668  37.483  1.00  0.00           H  
ATOM   1162 2HH2 ARG A  74      20.781  37.907  36.257  1.00  0.00           H  
ATOM   1163  N   LEU A  75      21.988  30.210  38.278  1.00  0.00           N  
ATOM   1164  CA  LEU A  75      23.233  29.454  38.354  1.00  0.00           C  
ATOM   1165  C   LEU A  75      23.057  28.185  39.178  1.00  0.00           C  
ATOM   1166  O   LEU A  75      23.584  27.129  38.828  1.00  0.00           O  
ATOM   1167  CB  LEU A  75      24.342  30.319  38.966  1.00  0.00           C  
ATOM   1168  CG  LEU A  75      24.711  31.583  38.178  1.00  0.00           C  
ATOM   1169  CD1 LEU A  75      25.734  32.391  38.964  1.00  0.00           C  
ATOM   1170  CD2 LEU A  75      25.257  31.189  36.814  1.00  0.00           C  
ATOM   1171  H   LEU A  75      21.756  30.852  39.023  1.00  0.00           H  
ATOM   1172  HA  LEU A  75      23.519  29.156  37.345  1.00  0.00           H  
ATOM   1173 1HB  LEU A  75      24.030  30.630  39.962  1.00  0.00           H  
ATOM   1174 2HB  LEU A  75      25.243  29.713  39.062  1.00  0.00           H  
ATOM   1175  HG  LEU A  75      23.824  32.204  38.049  1.00  0.00           H  
ATOM   1176 1HD1 LEU A  75      25.997  33.289  38.405  1.00  0.00           H  
ATOM   1177 2HD1 LEU A  75      25.311  32.676  39.928  1.00  0.00           H  
ATOM   1178 3HD1 LEU A  75      26.628  31.789  39.124  1.00  0.00           H  
ATOM   1179 1HD2 LEU A  75      25.518  32.088  36.253  1.00  0.00           H  
ATOM   1180 2HD2 LEU A  75      26.145  30.570  36.941  1.00  0.00           H  
ATOM   1181 3HD2 LEU A  75      24.499  30.628  36.267  1.00  0.00           H  
ATOM   1182  N   ALA A  76      22.315  28.296  40.274  1.00  0.00           N  
ATOM   1183  CA  ALA A  76      22.093  27.164  41.166  1.00  0.00           C  
ATOM   1184  C   ALA A  76      21.411  26.013  40.437  1.00  0.00           C  
ATOM   1185  O   ALA A  76      21.710  24.845  40.685  1.00  0.00           O  
ATOM   1186  CB  ALA A  76      21.265  27.592  42.369  1.00  0.00           C  
ATOM   1187  H   ALA A  76      21.893  29.186  40.495  1.00  0.00           H  
ATOM   1188  HA  ALA A  76      23.064  26.811  41.513  1.00  0.00           H  
ATOM   1189 1HB  ALA A  76      21.108  26.736  43.026  1.00  0.00           H  
ATOM   1190 2HB  ALA A  76      21.793  28.375  42.914  1.00  0.00           H  
ATOM   1191 3HB  ALA A  76      20.302  27.972  42.031  1.00  0.00           H  
ATOM   1192  N   LYS A  77      20.494  26.350  39.537  1.00  0.00           N  
ATOM   1193  CA  LYS A  77      19.756  25.345  38.782  1.00  0.00           C  
ATOM   1194  C   LYS A  77      20.702  24.395  38.058  1.00  0.00           C  
ATOM   1195  O   LYS A  77      20.595  23.176  38.192  1.00  0.00           O  
ATOM   1196  CB  LYS A  77      18.814  26.013  37.779  1.00  0.00           C  
ATOM   1197  CG  LYS A  77      17.978  25.041  36.957  1.00  0.00           C  
ATOM   1198  CD  LYS A  77      17.044  25.779  36.010  1.00  0.00           C  
ATOM   1199  CE  LYS A  77      16.243  24.809  35.153  1.00  0.00           C  
ATOM   1200  NZ  LYS A  77      15.325  25.518  34.220  1.00  0.00           N  
ATOM   1201  H   LYS A  77      20.303  27.328  39.371  1.00  0.00           H  
ATOM   1202  HA  LYS A  77      19.161  24.756  39.480  1.00  0.00           H  
ATOM   1203 1HB  LYS A  77      18.130  26.677  38.309  1.00  0.00           H  
ATOM   1204 2HB  LYS A  77      19.393  26.624  37.087  1.00  0.00           H  
ATOM   1205 1HG  LYS A  77      18.637  24.396  36.375  1.00  0.00           H  
ATOM   1206 2HG  LYS A  77      17.385  24.417  37.625  1.00  0.00           H  
ATOM   1207 1HD  LYS A  77      16.354  26.397  36.586  1.00  0.00           H  
ATOM   1208 2HD  LYS A  77      17.627  26.429  35.357  1.00  0.00           H  
ATOM   1209 1HE  LYS A  77      16.925  24.190  34.572  1.00  0.00           H  
ATOM   1210 2HE  LYS A  77      15.654  24.157  35.796  1.00  0.00           H  
ATOM   1211 1HZ  LYS A  77      14.814  24.841  33.672  1.00  0.00           H  
ATOM   1212 2HZ  LYS A  77      14.675  26.082  34.750  1.00  0.00           H  
ATOM   1213 3HZ  LYS A  77      15.862  26.112  33.605  1.00  0.00           H  
ATOM   1214  N   GLU A  78      21.628  24.960  37.292  1.00  0.00           N  
ATOM   1215  CA  GLU A  78      22.597  24.164  36.548  1.00  0.00           C  
ATOM   1216  C   GLU A  78      23.486  23.360  37.487  1.00  0.00           C  
ATOM   1217  O   GLU A  78      23.681  22.159  37.297  1.00  0.00           O  
ATOM   1218  CB  GLU A  78      23.459  25.066  35.661  1.00  0.00           C  
ATOM   1219  CG  GLU A  78      24.540  24.331  34.881  1.00  0.00           C  
ATOM   1220  CD  GLU A  78      25.383  25.251  34.041  1.00  0.00           C  
ATOM   1221  OE1 GLU A  78      25.057  26.410  33.954  1.00  0.00           O  
ATOM   1222  OE2 GLU A  78      26.353  24.793  33.485  1.00  0.00           O  
ATOM   1223  H   GLU A  78      21.662  25.967  37.222  1.00  0.00           H  
ATOM   1224  HA  GLU A  78      22.055  23.464  35.912  1.00  0.00           H  
ATOM   1225 1HB  GLU A  78      22.824  25.586  34.944  1.00  0.00           H  
ATOM   1226 2HB  GLU A  78      23.947  25.822  36.276  1.00  0.00           H  
ATOM   1227 1HG  GLU A  78      25.187  23.805  35.583  1.00  0.00           H  
ATOM   1228 2HG  GLU A  78      24.069  23.589  34.238  1.00  0.00           H  
ATOM   1229  N   TRP A  79      24.023  24.028  38.502  1.00  0.00           N  
ATOM   1230  CA  TRP A  79      24.974  23.402  39.413  1.00  0.00           C  
ATOM   1231  C   TRP A  79      24.329  22.256  40.181  1.00  0.00           C  
ATOM   1232  O   TRP A  79      24.927  21.192  40.346  1.00  0.00           O  
ATOM   1233  CB  TRP A  79      25.527  24.434  40.399  1.00  0.00           C  
ATOM   1234  CG  TRP A  79      26.326  25.519  39.743  1.00  0.00           C  
ATOM   1235  CD1 TRP A  79      26.901  25.476  38.509  1.00  0.00           C  
ATOM   1236  CD2 TRP A  79      26.645  26.823  40.289  1.00  0.00           C  
ATOM   1237  NE1 TRP A  79      27.554  26.656  38.249  1.00  0.00           N  
ATOM   1238  CE2 TRP A  79      27.406  27.492  39.327  1.00  0.00           C  
ATOM   1239  CE3 TRP A  79      26.349  27.465  41.497  1.00  0.00           C  
ATOM   1240  CZ2 TRP A  79      27.882  28.777  39.532  1.00  0.00           C  
ATOM   1241  CZ3 TRP A  79      26.825  28.755  41.702  1.00  0.00           C  
ATOM   1242  CH2 TRP A  79      27.571  29.393  40.744  1.00  0.00           C  
ATOM   1243  H   TRP A  79      23.766  24.994  38.647  1.00  0.00           H  
ATOM   1244  HA  TRP A  79      25.794  22.987  38.827  1.00  0.00           H  
ATOM   1245 1HB  TRP A  79      24.702  24.896  40.942  1.00  0.00           H  
ATOM   1246 2HB  TRP A  79      26.161  23.935  41.131  1.00  0.00           H  
ATOM   1247  HD1 TRP A  79      26.850  24.628  37.827  1.00  0.00           H  
ATOM   1248  HE1 TRP A  79      28.061  26.874  37.403  1.00  0.00           H  
ATOM   1249  HE3 TRP A  79      25.755  26.963  42.260  1.00  0.00           H  
ATOM   1250  HZ2 TRP A  79      28.476  29.301  38.783  1.00  0.00           H  
ATOM   1251  HZ3 TRP A  79      26.591  29.247  42.646  1.00  0.00           H  
ATOM   1252  HH2 TRP A  79      27.929  30.405  40.938  1.00  0.00           H  
ATOM   1253  N   TRP A  80      23.106  22.479  40.650  1.00  0.00           N  
ATOM   1254  CA  TRP A  80      22.373  21.461  41.393  1.00  0.00           C  
ATOM   1255  C   TRP A  80      22.089  20.242  40.525  1.00  0.00           C  
ATOM   1256  O   TRP A  80      22.366  19.109  40.918  1.00  0.00           O  
ATOM   1257  CB  TRP A  80      21.057  22.032  41.924  1.00  0.00           C  
ATOM   1258  CG  TRP A  80      20.272  21.059  42.750  1.00  0.00           C  
ATOM   1259  CD1 TRP A  80      19.234  20.283  42.329  1.00  0.00           C  
ATOM   1260  CD2 TRP A  80      20.460  20.750  44.153  1.00  0.00           C  
ATOM   1261  NE1 TRP A  80      18.764  19.517  43.367  1.00  0.00           N  
ATOM   1262  CE2 TRP A  80      19.504  19.789  44.490  1.00  0.00           C  
ATOM   1263  CE3 TRP A  80      21.351  21.205  45.133  1.00  0.00           C  
ATOM   1264  CZ2 TRP A  80      19.406  19.270  45.772  1.00  0.00           C  
ATOM   1265  CZ3 TRP A  80      21.253  20.683  46.418  1.00  0.00           C  
ATOM   1266  CH2 TRP A  80      20.306  19.741  46.728  1.00  0.00           C  
ATOM   1267  H   TRP A  80      22.673  23.376  40.487  1.00  0.00           H  
ATOM   1268  HA  TRP A  80      22.990  21.133  42.231  1.00  0.00           H  
ATOM   1269 1HB  TRP A  80      21.262  22.912  42.533  1.00  0.00           H  
ATOM   1270 2HB  TRP A  80      20.435  22.351  41.087  1.00  0.00           H  
ATOM   1271  HD1 TRP A  80      18.836  20.272  41.316  1.00  0.00           H  
ATOM   1272  HE1 TRP A  80      17.998  18.861  43.314  1.00  0.00           H  
ATOM   1273  HE3 TRP A  80      22.107  21.951  44.891  1.00  0.00           H  
ATOM   1274  HZ2 TRP A  80      18.660  18.521  46.038  1.00  0.00           H  
ATOM   1275  HZ3 TRP A  80      21.950  21.044  47.175  1.00  0.00           H  
ATOM   1276  HH2 TRP A  80      20.257  19.352  47.745  1.00  0.00           H  
ATOM   1277  N   GLU A  81      21.534  20.482  39.341  1.00  0.00           N  
ATOM   1278  CA  GLU A  81      21.080  19.401  38.475  1.00  0.00           C  
ATOM   1279  C   GLU A  81      22.244  18.528  38.025  1.00  0.00           C  
ATOM   1280  O   GLU A  81      22.092  17.321  37.838  1.00  0.00           O  
ATOM   1281  CB  GLU A  81      20.352  19.966  37.254  1.00  0.00           C  
ATOM   1282  CG  GLU A  81      18.950  20.484  37.541  1.00  0.00           C  
ATOM   1283  CD  GLU A  81      17.979  19.388  37.881  1.00  0.00           C  
ATOM   1284  OE1 GLU A  81      17.780  18.522  37.063  1.00  0.00           O  
ATOM   1285  OE2 GLU A  81      17.436  19.416  38.960  1.00  0.00           O  
ATOM   1286  H   GLU A  81      21.424  21.438  39.034  1.00  0.00           H  
ATOM   1287  HA  GLU A  81      20.385  18.776  39.037  1.00  0.00           H  
ATOM   1288 1HB  GLU A  81      20.932  20.787  36.832  1.00  0.00           H  
ATOM   1289 2HB  GLU A  81      20.272  19.194  36.488  1.00  0.00           H  
ATOM   1290 1HG  GLU A  81      18.996  21.184  38.375  1.00  0.00           H  
ATOM   1291 2HG  GLU A  81      18.588  21.026  36.668  1.00  0.00           H  
ATOM   1292  N   LYS A  82      23.408  19.146  37.854  1.00  0.00           N  
ATOM   1293  CA  LYS A  82      24.620  18.415  37.505  1.00  0.00           C  
ATOM   1294  C   LYS A  82      25.218  17.726  38.725  1.00  0.00           C  
ATOM   1295  O   LYS A  82      25.589  16.553  38.668  1.00  0.00           O  
ATOM   1296  CB  LYS A  82      25.650  19.354  36.874  1.00  0.00           C  
ATOM   1297  CG  LYS A  82      25.299  19.818  35.467  1.00  0.00           C  
ATOM   1298  CD  LYS A  82      26.341  20.787  34.929  1.00  0.00           C  
ATOM   1299  CE  LYS A  82      26.095  21.108  33.462  1.00  0.00           C  
ATOM   1300  NZ  LYS A  82      27.029  22.149  32.956  1.00  0.00           N  
ATOM   1301  H   LYS A  82      23.454  20.149  37.968  1.00  0.00           H  
ATOM   1302  HA  LYS A  82      24.362  17.643  36.779  1.00  0.00           H  
ATOM   1303 1HB  LYS A  82      25.766  20.239  37.500  1.00  0.00           H  
ATOM   1304 2HB  LYS A  82      26.618  18.855  36.830  1.00  0.00           H  
ATOM   1305 1HG  LYS A  82      25.240  18.955  34.803  1.00  0.00           H  
ATOM   1306 2HG  LYS A  82      24.328  20.312  35.478  1.00  0.00           H  
ATOM   1307 1HD  LYS A  82      26.309  21.713  35.505  1.00  0.00           H  
ATOM   1308 2HD  LYS A  82      27.333  20.349  35.033  1.00  0.00           H  
ATOM   1309 1HE  LYS A  82      26.219  20.205  32.867  1.00  0.00           H  
ATOM   1310 2HE  LYS A  82      25.072  21.462  33.334  1.00  0.00           H  
ATOM   1311 1HZ  LYS A  82      26.833  22.333  31.982  1.00  0.00           H  
ATOM   1312 2HZ  LYS A  82      26.909  22.999  33.489  1.00  0.00           H  
ATOM   1313 3HZ  LYS A  82      27.980  21.824  33.051  1.00  0.00           H  
ATOM   1314  N   ALA A  83      25.308  18.460  39.828  1.00  0.00           N  
ATOM   1315  CA  ALA A  83      25.985  17.969  41.022  1.00  0.00           C  
ATOM   1316  C   ALA A  83      25.272  16.753  41.600  1.00  0.00           C  
ATOM   1317  O   ALA A  83      25.910  15.831  42.108  1.00  0.00           O  
ATOM   1318  CB  ALA A  83      26.082  19.071  42.067  1.00  0.00           C  
ATOM   1319  H   ALA A  83      24.897  19.383  39.840  1.00  0.00           H  
ATOM   1320  HA  ALA A  83      26.992  17.662  40.738  1.00  0.00           H  
ATOM   1321 1HB  ALA A  83      26.591  18.689  42.953  1.00  0.00           H  
ATOM   1322 2HB  ALA A  83      26.646  19.911  41.660  1.00  0.00           H  
ATOM   1323 3HB  ALA A  83      25.082  19.404  42.339  1.00  0.00           H  
ATOM   1324  N   LYS A  84      23.946  16.758  41.518  1.00  0.00           N  
ATOM   1325  CA  LYS A  84      23.138  15.708  42.126  1.00  0.00           C  
ATOM   1326  C   LYS A  84      23.385  14.363  41.455  1.00  0.00           C  
ATOM   1327  O   LYS A  84      23.036  13.314  41.996  1.00  0.00           O  
ATOM   1328  CB  LYS A  84      21.652  16.066  42.054  1.00  0.00           C  
ATOM   1329  CG  LYS A  84      21.047  15.962  40.660  1.00  0.00           C  
ATOM   1330  CD  LYS A  84      19.582  16.372  40.662  1.00  0.00           C  
ATOM   1331  CE  LYS A  84      18.930  16.104  39.314  1.00  0.00           C  
ATOM   1332  NZ  LYS A  84      17.511  16.552  39.283  1.00  0.00           N  
ATOM   1333  H   LYS A  84      23.486  17.507  41.022  1.00  0.00           H  
ATOM   1334  HA  LYS A  84      23.431  15.618  43.172  1.00  0.00           H  
ATOM   1335 1HB  LYS A  84      21.087  15.407  42.714  1.00  0.00           H  
ATOM   1336 2HB  LYS A  84      21.507  17.087  42.407  1.00  0.00           H  
ATOM   1337 1HG  LYS A  84      21.596  16.611  39.976  1.00  0.00           H  
ATOM   1338 2HG  LYS A  84      21.128  14.936  40.304  1.00  0.00           H  
ATOM   1339 1HD  LYS A  84      19.049  15.813  41.432  1.00  0.00           H  
ATOM   1340 2HD  LYS A  84      19.502  17.435  40.889  1.00  0.00           H  
ATOM   1341 1HE  LYS A  84      19.480  16.627  38.533  1.00  0.00           H  
ATOM   1342 2HE  LYS A  84      18.965  15.036  39.099  1.00  0.00           H  
ATOM   1343 1HZ  LYS A  84      17.115  16.356  38.375  1.00  0.00           H  
ATOM   1344 2HZ  LYS A  84      16.986  16.058  39.992  1.00  0.00           H  
ATOM   1345 3HZ  LYS A  84      17.467  17.545  39.462  1.00  0.00           H  
ATOM   1346  N   GLN A  85      23.991  14.400  40.272  1.00  0.00           N  
ATOM   1347  CA  GLN A  85      24.275  13.185  39.519  1.00  0.00           C  
ATOM   1348  C   GLN A  85      25.642  12.618  39.883  1.00  0.00           C  
ATOM   1349  O   GLN A  85      26.012  11.531  39.439  1.00  0.00           O  
ATOM   1350  CB  GLN A  85      24.207  13.459  38.014  1.00  0.00           C  
ATOM   1351  CG  GLN A  85      22.830  13.866  37.517  1.00  0.00           C  
ATOM   1352  CD  GLN A  85      22.827  14.214  36.041  1.00  0.00           C  
ATOM   1353  OE1 GLN A  85      23.035  13.350  35.184  1.00  0.00           O  
ATOM   1354  NE2 GLN A  85      22.591  15.484  35.734  1.00  0.00           N  
ATOM   1355  H   GLN A  85      24.261  15.293  39.886  1.00  0.00           H  
ATOM   1356  HA  GLN A  85      23.525  12.436  39.774  1.00  0.00           H  
ATOM   1357 1HB  GLN A  85      24.906  14.256  37.757  1.00  0.00           H  
ATOM   1358 2HB  GLN A  85      24.512  12.567  37.467  1.00  0.00           H  
ATOM   1359 1HG  GLN A  85      22.140  13.037  37.674  1.00  0.00           H  
ATOM   1360 2HG  GLN A  85      22.497  14.740  38.076  1.00  0.00           H  
ATOM   1361 1HE2 GLN A  85      22.576  15.774  34.776  1.00  0.00           H  
ATOM   1362 2HE2 GLN A  85      22.427  16.153  36.460  1.00  0.00           H  
ATOM   1363  N   LYS A  86      26.374  13.339  40.730  1.00  0.00           N  
ATOM   1364  CA  LYS A  86      27.720  12.936  41.120  1.00  0.00           C  
ATOM   1365  C   LYS A  86      27.811  12.697  42.621  1.00  0.00           C  
ATOM   1366  O   LYS A  86      28.370  11.695  43.068  1.00  0.00           O  
ATOM   1367  CB  LYS A  86      28.741  13.993  40.693  1.00  0.00           C  
ATOM   1368  CG  LYS A  86      28.907  14.134  39.185  1.00  0.00           C  
ATOM   1369  CD  LYS A  86      30.069  15.054  38.841  1.00  0.00           C  
ATOM   1370  CE  LYS A  86      29.722  16.510  39.115  1.00  0.00           C  
ATOM   1371  NZ  LYS A  86      30.856  17.421  38.799  1.00  0.00           N  
ATOM   1372  H   LYS A  86      25.985  14.188  41.113  1.00  0.00           H  
ATOM   1373  HA  LYS A  86      27.961  12.000  40.615  1.00  0.00           H  
ATOM   1374 1HB  LYS A  86      28.446  14.965  41.089  1.00  0.00           H  
ATOM   1375 2HB  LYS A  86      29.716  13.749  41.115  1.00  0.00           H  
ATOM   1376 1HG  LYS A  86      29.089  13.153  38.746  1.00  0.00           H  
ATOM   1377 2HG  LYS A  86      27.992  14.541  38.755  1.00  0.00           H  
ATOM   1378 1HD  LYS A  86      30.940  14.778  39.437  1.00  0.00           H  
ATOM   1379 2HD  LYS A  86      30.321  14.943  37.787  1.00  0.00           H  
ATOM   1380 1HE  LYS A  86      28.862  16.799  38.513  1.00  0.00           H  
ATOM   1381 2HE  LYS A  86      29.459  16.630  40.166  1.00  0.00           H  
ATOM   1382 1HZ  LYS A  86      30.587  18.375  38.994  1.00  0.00           H  
ATOM   1383 2HZ  LYS A  86      31.655  17.174  39.366  1.00  0.00           H  
ATOM   1384 3HZ  LYS A  86      31.097  17.332  37.822  1.00  0.00           H  
ATOM   1385  N   ALA A  87      27.258  13.624  43.397  1.00  0.00           N  
ATOM   1386  CA  ALA A  87      27.459  13.634  44.841  1.00  0.00           C  
ATOM   1387  C   ALA A  87      26.616  12.563  45.522  1.00  0.00           C  
ATOM   1388  O   ALA A  87      25.519  12.241  45.067  1.00  0.00           O  
ATOM   1389  CB  ALA A  87      27.133  15.006  45.412  1.00  0.00           C  
ATOM   1390  H   ALA A  87      26.683  14.339  42.975  1.00  0.00           H  
ATOM   1391  HA  ALA A  87      28.507  13.409  45.038  1.00  0.00           H  
ATOM   1392 1HB  ALA A  87      27.288  14.998  46.491  1.00  0.00           H  
ATOM   1393 2HB  ALA A  87      27.784  15.753  44.957  1.00  0.00           H  
ATOM   1394 3HB  ALA A  87      26.094  15.252  45.197  1.00  0.00           H  
ATOM   1395  N   LYS A  88      27.135  12.015  46.615  1.00  0.00           N  
ATOM   1396  CA  LYS A  88      26.323  11.236  47.542  1.00  0.00           C  
ATOM   1397  C   LYS A  88      25.589  12.139  48.525  1.00  0.00           C  
ATOM   1398  O   LYS A  88      24.444  11.874  48.892  1.00  0.00           O  
ATOM   1399  CB  LYS A  88      27.190  10.229  48.299  1.00  0.00           C  
ATOM   1400  CG  LYS A  88      27.788   9.133  47.427  1.00  0.00           C  
ATOM   1401  CD  LYS A  88      26.702   8.279  46.791  1.00  0.00           C  
ATOM   1402  CE  LYS A  88      27.298   7.143  45.972  1.00  0.00           C  
ATOM   1403  NZ  LYS A  88      26.247   6.324  45.309  1.00  0.00           N  
ATOM   1404  H   LYS A  88      28.118  12.142  46.810  1.00  0.00           H  
ATOM   1405  HA  LYS A  88      25.579  10.682  46.968  1.00  0.00           H  
ATOM   1406 1HB  LYS A  88      28.012  10.752  48.789  1.00  0.00           H  
ATOM   1407 2HB  LYS A  88      26.596   9.750  49.078  1.00  0.00           H  
ATOM   1408 1HG  LYS A  88      28.392   9.584  46.638  1.00  0.00           H  
ATOM   1409 2HG  LYS A  88      28.431   8.496  48.033  1.00  0.00           H  
ATOM   1410 1HD  LYS A  88      26.066   7.858  47.571  1.00  0.00           H  
ATOM   1411 2HD  LYS A  88      26.086   8.899  46.139  1.00  0.00           H  
ATOM   1412 1HE  LYS A  88      27.958   7.553  45.209  1.00  0.00           H  
ATOM   1413 2HE  LYS A  88      27.888   6.497  46.622  1.00  0.00           H  
ATOM   1414 1HZ  LYS A  88      26.683   5.583  44.777  1.00  0.00           H  
ATOM   1415 2HZ  LYS A  88      25.640   5.923  46.009  1.00  0.00           H  
ATOM   1416 3HZ  LYS A  88      25.706   6.909  44.688  1.00  0.00           H  
ATOM   1417  N   ILE A  89      26.256  13.207  48.950  1.00  0.00           N  
ATOM   1418  CA  ILE A  89      25.606  14.258  49.725  1.00  0.00           C  
ATOM   1419  C   ILE A  89      25.788  15.620  49.068  1.00  0.00           C  
ATOM   1420  O   ILE A  89      26.912  16.065  48.841  1.00  0.00           O  
ATOM   1421  CB  ILE A  89      26.159  14.302  51.161  1.00  0.00           C  
ATOM   1422  CG1 ILE A  89      25.965  12.949  51.851  1.00  0.00           C  
ATOM   1423  CG2 ILE A  89      25.486  15.410  51.957  1.00  0.00           C  
ATOM   1424  CD1 ILE A  89      26.690  12.827  53.171  1.00  0.00           C  
ATOM   1425  H   ILE A  89      27.238  13.294  48.730  1.00  0.00           H  
ATOM   1426  HA  ILE A  89      24.540  14.042  49.773  1.00  0.00           H  
ATOM   1427  HB  ILE A  89      27.232  14.490  51.132  1.00  0.00           H  
ATOM   1428 1HG1 ILE A  89      24.903  12.780  52.027  1.00  0.00           H  
ATOM   1429 2HG1 ILE A  89      26.317  12.153  51.195  1.00  0.00           H  
ATOM   1430 1HG2 ILE A  89      25.888  15.427  52.969  1.00  0.00           H  
ATOM   1431 2HG2 ILE A  89      25.674  16.369  51.475  1.00  0.00           H  
ATOM   1432 3HG2 ILE A  89      24.412  15.228  51.996  1.00  0.00           H  
ATOM   1433 1HD1 ILE A  89      26.504  11.841  53.599  1.00  0.00           H  
ATOM   1434 2HD1 ILE A  89      27.761  12.958  53.013  1.00  0.00           H  
ATOM   1435 3HD1 ILE A  89      26.328  13.592  53.857  1.00  0.00           H  
ATOM   1436  N   LEU A  90      24.674  16.277  48.764  1.00  0.00           N  
ATOM   1437  CA  LEU A  90      24.705  17.551  48.056  1.00  0.00           C  
ATOM   1438  C   LEU A  90      24.022  18.608  48.908  1.00  0.00           C  
ATOM   1439  O   LEU A  90      22.852  18.455  49.271  1.00  0.00           O  
ATOM   1440  CB  LEU A  90      24.009  17.437  46.694  1.00  0.00           C  
ATOM   1441  CG  LEU A  90      24.008  18.710  45.839  1.00  0.00           C  
ATOM   1442  CD1 LEU A  90      25.442  19.098  45.504  1.00  0.00           C  
ATOM   1443  CD2 LEU A  90      23.197  18.471  44.574  1.00  0.00           C  
ATOM   1444  H   LEU A  90      23.782  15.884  49.030  1.00  0.00           H  
ATOM   1445  HA  LEU A  90      25.747  17.825  47.883  1.00  0.00           H  
ATOM   1446 1HB  LEU A  90      24.498  16.652  46.119  1.00  0.00           H  
ATOM   1447 2HB  LEU A  90      22.972  17.146  46.857  1.00  0.00           H  
ATOM   1448  HG  LEU A  90      23.565  19.529  46.405  1.00  0.00           H  
ATOM   1449 1HD1 LEU A  90      25.441  20.003  44.896  1.00  0.00           H  
ATOM   1450 2HD1 LEU A  90      25.994  19.282  46.426  1.00  0.00           H  
ATOM   1451 3HD1 LEU A  90      25.918  18.290  44.950  1.00  0.00           H  
ATOM   1452 1HD2 LEU A  90      23.196  19.377  43.966  1.00  0.00           H  
ATOM   1453 2HD2 LEU A  90      23.641  17.653  44.006  1.00  0.00           H  
ATOM   1454 3HD2 LEU A  90      22.172  18.213  44.842  1.00  0.00           H  
ATOM   1455  N   VAL A  91      24.752  19.675  49.225  1.00  0.00           N  
ATOM   1456  CA  VAL A  91      24.235  20.781  50.018  1.00  0.00           C  
ATOM   1457  C   VAL A  91      24.422  22.064  49.224  1.00  0.00           C  
ATOM   1458  O   VAL A  91      25.508  22.317  48.694  1.00  0.00           O  
ATOM   1459  CB  VAL A  91      24.966  20.884  51.369  1.00  0.00           C  
ATOM   1460  CG1 VAL A  91      24.446  22.072  52.166  1.00  0.00           C  
ATOM   1461  CG2 VAL A  91      24.791  19.592  52.153  1.00  0.00           C  
ATOM   1462  H   VAL A  91      25.706  19.709  48.896  1.00  0.00           H  
ATOM   1463  HA  VAL A  91      23.177  20.602  50.212  1.00  0.00           H  
ATOM   1464  HB  VAL A  91      26.026  21.059  51.186  1.00  0.00           H  
ATOM   1465 1HG1 VAL A  91      24.974  22.130  53.118  1.00  0.00           H  
ATOM   1466 2HG1 VAL A  91      24.614  22.990  51.602  1.00  0.00           H  
ATOM   1467 3HG1 VAL A  91      23.379  21.948  52.350  1.00  0.00           H  
ATOM   1468 1HG2 VAL A  91      25.311  19.672  53.107  1.00  0.00           H  
ATOM   1469 2HG2 VAL A  91      23.731  19.415  52.331  1.00  0.00           H  
ATOM   1470 3HG2 VAL A  91      25.207  18.762  51.582  1.00  0.00           H  
ATOM   1471  N   ILE A  92      23.366  22.870  49.143  1.00  0.00           N  
ATOM   1472  CA  ILE A  92      23.420  24.162  48.472  1.00  0.00           C  
ATOM   1473  C   ILE A  92      22.668  25.190  49.301  1.00  0.00           C  
ATOM   1474  O   ILE A  92      21.666  24.861  49.945  1.00  0.00           O  
ATOM   1475  CB  ILE A  92      22.820  24.088  47.056  1.00  0.00           C  
ATOM   1476  CG1 ILE A  92      23.145  25.361  46.271  1.00  0.00           C  
ATOM   1477  CG2 ILE A  92      21.316  23.871  47.127  1.00  0.00           C  
ATOM   1478  CD1 ILE A  92      22.888  25.246  44.786  1.00  0.00           C  
ATOM   1479  H   ILE A  92      22.498  22.571  49.563  1.00  0.00           H  
ATOM   1480  HA  ILE A  92      24.466  24.457  48.374  1.00  0.00           H  
ATOM   1481  HB  ILE A  92      23.272  23.259  46.512  1.00  0.00           H  
ATOM   1482 1HG1 ILE A  92      22.549  26.188  46.657  1.00  0.00           H  
ATOM   1483 2HG1 ILE A  92      24.194  25.621  46.416  1.00  0.00           H  
ATOM   1484 1HG2 ILE A  92      20.908  23.821  46.117  1.00  0.00           H  
ATOM   1485 2HG2 ILE A  92      21.108  22.938  47.648  1.00  0.00           H  
ATOM   1486 3HG2 ILE A  92      20.854  24.698  47.665  1.00  0.00           H  
ATOM   1487 1HD1 ILE A  92      23.142  26.187  44.298  1.00  0.00           H  
ATOM   1488 2HD1 ILE A  92      23.502  24.445  44.372  1.00  0.00           H  
ATOM   1489 3HD1 ILE A  92      21.836  25.021  44.615  1.00  0.00           H  
ATOM   1490  N   VAL A  93      23.157  26.426  49.291  1.00  0.00           N  
ATOM   1491  CA  VAL A  93      22.417  27.583  49.781  1.00  0.00           C  
ATOM   1492  C   VAL A  93      22.261  28.551  48.617  1.00  0.00           C  
ATOM   1493  O   VAL A  93      23.257  29.073  48.101  1.00  0.00           O  
ATOM   1494  CB  VAL A  93      23.154  28.268  50.948  1.00  0.00           C  
ATOM   1495  CG1 VAL A  93      22.344  29.444  51.472  1.00  0.00           C  
ATOM   1496  CG2 VAL A  93      23.418  27.259  52.055  1.00  0.00           C  
ATOM   1497  H   VAL A  93      24.088  26.558  48.923  1.00  0.00           H  
ATOM   1498  HA  VAL A  93      21.445  27.245  50.143  1.00  0.00           H  
ATOM   1499  HB  VAL A  93      24.101  28.666  50.584  1.00  0.00           H  
ATOM   1500 1HG1 VAL A  93      22.879  29.916  52.296  1.00  0.00           H  
ATOM   1501 2HG1 VAL A  93      22.197  30.170  50.672  1.00  0.00           H  
ATOM   1502 3HG1 VAL A  93      21.375  29.091  51.825  1.00  0.00           H  
ATOM   1503 1HG2 VAL A  93      23.940  27.750  52.877  1.00  0.00           H  
ATOM   1504 2HG2 VAL A  93      22.471  26.857  52.415  1.00  0.00           H  
ATOM   1505 3HG2 VAL A  93      24.034  26.447  51.668  1.00  0.00           H  
ATOM   1506  N   VAL A  94      21.018  28.788  48.201  1.00  0.00           N  
ATOM   1507  CA  VAL A  94      20.730  29.650  47.057  1.00  0.00           C  
ATOM   1508  C   VAL A  94      20.011  30.897  47.564  1.00  0.00           C  
ATOM   1509  O   VAL A  94      18.786  30.888  47.730  1.00  0.00           O  
ATOM   1510  CB  VAL A  94      19.855  28.922  46.019  1.00  0.00           C  
ATOM   1511  CG1 VAL A  94      19.666  29.786  44.781  1.00  0.00           C  
ATOM   1512  CG2 VAL A  94      20.487  27.587  45.655  1.00  0.00           C  
ATOM   1513  H   VAL A  94      20.251  28.355  48.696  1.00  0.00           H  
ATOM   1514  HA  VAL A  94      21.673  29.921  46.581  1.00  0.00           H  
ATOM   1515  HB  VAL A  94      18.866  28.752  46.446  1.00  0.00           H  
ATOM   1516 1HG1 VAL A  94      19.045  29.256  44.059  1.00  0.00           H  
ATOM   1517 2HG1 VAL A  94      19.180  30.720  45.060  1.00  0.00           H  
ATOM   1518 3HG1 VAL A  94      20.637  30.000  44.335  1.00  0.00           H  
ATOM   1519 1HG2 VAL A  94      19.862  27.078  44.921  1.00  0.00           H  
ATOM   1520 2HG2 VAL A  94      21.477  27.757  45.233  1.00  0.00           H  
ATOM   1521 3HG2 VAL A  94      20.574  26.970  46.549  1.00  0.00           H  
ATOM   1522  N   ASN A  95      20.779  31.959  47.806  1.00  0.00           N  
ATOM   1523  CA  ASN A  95      20.266  33.225  48.333  1.00  0.00           C  
ATOM   1524  C   ASN A  95      19.376  32.999  49.558  1.00  0.00           C  
ATOM   1525  O   ASN A  95      18.320  33.615  49.723  1.00  0.00           O  
ATOM   1526  CB  ASN A  95      19.511  33.982  47.256  1.00  0.00           C  
ATOM   1527  CG  ASN A  95      19.397  35.451  47.555  1.00  0.00           C  
ATOM   1528  OD1 ASN A  95      20.308  36.052  48.136  1.00  0.00           O  
ATOM   1529  ND2 ASN A  95      18.295  36.042  47.168  1.00  0.00           N  
ATOM   1530  H   ASN A  95      21.766  31.872  47.611  1.00  0.00           H  
ATOM   1531  HA  ASN A  95      21.113  33.846  48.628  1.00  0.00           H  
ATOM   1532 1HB  ASN A  95      20.018  33.856  46.299  1.00  0.00           H  
ATOM   1533 2HB  ASN A  95      18.509  33.566  47.154  1.00  0.00           H  
ATOM   1534 1HD2 ASN A  95      18.164  37.019  47.341  1.00  0.00           H  
ATOM   1535 2HD2 ASN A  95      17.584  35.517  46.701  1.00  0.00           H  
ATOM   1536  N   GLY A  96      19.831  32.096  50.423  1.00  0.00           N  
ATOM   1537  CA  GLY A  96      19.104  31.786  51.638  1.00  0.00           C  
ATOM   1538  C   GLY A  96      18.217  30.561  51.542  1.00  0.00           C  
ATOM   1539  O   GLY A  96      17.714  30.074  52.557  1.00  0.00           O  
ATOM   1540  H   GLY A  96      20.699  31.616  50.233  1.00  0.00           H  
ATOM   1541 1HA  GLY A  96      19.810  31.628  52.454  1.00  0.00           H  
ATOM   1542 2HA  GLY A  96      18.479  32.634  51.914  1.00  0.00           H  
ATOM   1543  N   ARG A  97      18.007  30.057  50.330  1.00  0.00           N  
ATOM   1544  CA  ARG A  97      17.237  28.833  50.158  1.00  0.00           C  
ATOM   1545  C   ARG A  97      18.142  27.612  50.275  1.00  0.00           C  
ATOM   1546  O   ARG A  97      19.009  27.381  49.427  1.00  0.00           O  
ATOM   1547  CB  ARG A  97      16.538  28.821  48.806  1.00  0.00           C  
ATOM   1548  CG  ARG A  97      15.679  27.595  48.542  1.00  0.00           C  
ATOM   1549  CD  ARG A  97      15.031  27.656  47.206  1.00  0.00           C  
ATOM   1550  NE  ARG A  97      14.222  26.478  46.941  1.00  0.00           N  
ATOM   1551  CZ  ARG A  97      13.636  26.202  45.759  1.00  0.00           C  
ATOM   1552  NH1 ARG A  97      13.778  27.028  44.747  1.00  0.00           N  
ATOM   1553  NH2 ARG A  97      12.919  25.101  45.619  1.00  0.00           N  
ATOM   1554  H   ARG A  97      18.382  30.520  49.515  1.00  0.00           H  
ATOM   1555  HA  ARG A  97      16.476  28.790  50.938  1.00  0.00           H  
ATOM   1556 1HB  ARG A  97      15.898  29.697  48.721  1.00  0.00           H  
ATOM   1557 2HB  ARG A  97      17.282  28.880  48.012  1.00  0.00           H  
ATOM   1558 1HG  ARG A  97      16.299  26.700  48.581  1.00  0.00           H  
ATOM   1559 2HG  ARG A  97      14.897  27.528  49.299  1.00  0.00           H  
ATOM   1560 1HD  ARG A  97      14.384  28.532  47.156  1.00  0.00           H  
ATOM   1561 2HD  ARG A  97      15.796  27.726  46.434  1.00  0.00           H  
ATOM   1562  HE  ARG A  97      14.090  25.818  47.696  1.00  0.00           H  
ATOM   1563 1HH1 ARG A  97      14.326  27.870  44.854  1.00  0.00           H  
ATOM   1564 2HH1 ARG A  97      13.339  26.821  43.861  1.00  0.00           H  
ATOM   1565 1HH2 ARG A  97      12.810  24.465  46.397  1.00  0.00           H  
ATOM   1566 2HH2 ARG A  97      12.480  24.894  44.734  1.00  0.00           H  
ATOM   1567  N   VAL A  98      17.936  26.829  51.331  1.00  0.00           N  
ATOM   1568  CA  VAL A  98      18.811  25.716  51.682  1.00  0.00           C  
ATOM   1569  C   VAL A  98      18.169  24.445  51.152  1.00  0.00           C  
ATOM   1570  O   VAL A  98      17.005  24.153  51.455  1.00  0.00           O  
ATOM   1571  CB  VAL A  98      19.009  25.617  53.206  1.00  0.00           C  
ATOM   1572  CG1 VAL A  98      19.915  24.444  53.551  1.00  0.00           C  
ATOM   1573  CG2 VAL A  98      19.587  26.919  53.739  1.00  0.00           C  
ATOM   1574  H   VAL A  98      17.134  27.025  51.911  1.00  0.00           H  
ATOM   1575  HA  VAL A  98      19.786  25.884  51.222  1.00  0.00           H  
ATOM   1576  HB  VAL A  98      18.044  25.427  53.677  1.00  0.00           H  
ATOM   1577 1HG1 VAL A  98      20.043  24.389  54.632  1.00  0.00           H  
ATOM   1578 2HG1 VAL A  98      19.464  23.519  53.192  1.00  0.00           H  
ATOM   1579 3HG1 VAL A  98      20.886  24.583  53.077  1.00  0.00           H  
ATOM   1580 1HG2 VAL A  98      19.724  26.842  54.817  1.00  0.00           H  
ATOM   1581 2HG2 VAL A  98      20.549  27.112  53.264  1.00  0.00           H  
ATOM   1582 3HG2 VAL A  98      18.903  27.739  53.518  1.00  0.00           H  
ATOM   1583  N   ARG A  99      18.924  23.688  50.363  1.00  0.00           N  
ATOM   1584  CA  ARG A  99      18.463  22.411  49.832  1.00  0.00           C  
ATOM   1585  C   ARG A  99      19.533  21.360  50.107  1.00  0.00           C  
ATOM   1586  O   ARG A  99      20.723  21.604  49.889  1.00  0.00           O  
ATOM   1587  CB  ARG A  99      18.190  22.498  48.338  1.00  0.00           C  
ATOM   1588  CG  ARG A  99      17.140  23.522  47.938  1.00  0.00           C  
ATOM   1589  CD  ARG A  99      17.077  23.699  46.465  1.00  0.00           C  
ATOM   1590  NE  ARG A  99      16.609  22.497  45.794  1.00  0.00           N  
ATOM   1591  CZ  ARG A  99      16.576  22.331  44.457  1.00  0.00           C  
ATOM   1592  NH1 ARG A  99      16.986  23.297  43.664  1.00  0.00           N  
ATOM   1593  NH2 ARG A  99      16.131  21.198  43.943  1.00  0.00           N  
ATOM   1594  H   ARG A  99      19.850  24.015  50.126  1.00  0.00           H  
ATOM   1595  HA  ARG A  99      17.531  22.144  50.331  1.00  0.00           H  
ATOM   1596 1HB  ARG A  99      19.111  22.749  47.814  1.00  0.00           H  
ATOM   1597 2HB  ARG A  99      17.860  21.526  47.971  1.00  0.00           H  
ATOM   1598 1HG  ARG A  99      16.160  23.193  48.286  1.00  0.00           H  
ATOM   1599 2HG  ARG A  99      17.380  24.485  48.390  1.00  0.00           H  
ATOM   1600 1HD  ARG A  99      16.393  24.512  46.225  1.00  0.00           H  
ATOM   1601 2HD  ARG A  99      18.070  23.936  46.085  1.00  0.00           H  
ATOM   1602  HE  ARG A  99      16.285  21.732  46.370  1.00  0.00           H  
ATOM   1603 1HH1 ARG A  99      17.326  24.163  44.058  1.00  0.00           H  
ATOM   1604 2HH1 ARG A  99      16.961  23.172  42.663  1.00  0.00           H  
ATOM   1605 1HH2 ARG A  99      15.816  20.456  44.552  1.00  0.00           H  
ATOM   1606 2HH2 ARG A  99      16.107  21.074  42.941  1.00  0.00           H  
ATOM   1607  N   VAL A 100      19.108  20.196  50.583  1.00  0.00           N  
ATOM   1608  CA  VAL A 100      20.014  19.092  50.880  1.00  0.00           C  
ATOM   1609  C   VAL A 100      19.454  17.831  50.252  1.00  0.00           C  
ATOM   1610  O   VAL A 100      18.271  17.511  50.427  1.00  0.00           O  
ATOM   1611  CB  VAL A 100      20.172  18.896  52.400  1.00  0.00           C  
ATOM   1612  CG1 VAL A 100      21.103  17.729  52.692  1.00  0.00           C  
ATOM   1613  CG2 VAL A 100      20.694  20.175  53.035  1.00  0.00           C  
ATOM   1614  H   VAL A 100      18.117  20.076  50.741  1.00  0.00           H  
ATOM   1615  HA  VAL A 100      20.993  19.326  50.462  1.00  0.00           H  
ATOM   1616  HB  VAL A 100      19.200  18.647  52.828  1.00  0.00           H  
ATOM   1617 1HG1 VAL A 100      21.203  17.605  53.771  1.00  0.00           H  
ATOM   1618 2HG1 VAL A 100      20.692  16.818  52.259  1.00  0.00           H  
ATOM   1619 3HG1 VAL A 100      22.083  17.928  52.259  1.00  0.00           H  
ATOM   1620 1HG2 VAL A 100      20.802  20.030  54.110  1.00  0.00           H  
ATOM   1621 2HG2 VAL A 100      21.662  20.427  52.603  1.00  0.00           H  
ATOM   1622 3HG2 VAL A 100      19.991  20.988  52.849  1.00  0.00           H  
ATOM   1623  N   ARG A 101      20.294  17.109  49.520  1.00  0.00           N  
ATOM   1624  CA  ARG A 101      19.838  15.895  48.868  1.00  0.00           C  
ATOM   1625  C   ARG A 101      20.565  14.678  49.419  1.00  0.00           C  
ATOM   1626  O   ARG A 101      21.785  14.702  49.609  1.00  0.00           O  
ATOM   1627  CB  ARG A 101      20.055  15.981  47.365  1.00  0.00           C  
ATOM   1628  CG  ARG A 101      19.570  14.773  46.579  1.00  0.00           C  
ATOM   1629  CD  ARG A 101      19.757  14.958  45.117  1.00  0.00           C  
ATOM   1630  NE  ARG A 101      19.427  13.754  44.371  1.00  0.00           N  
ATOM   1631  CZ  ARG A 101      18.222  13.499  43.825  1.00  0.00           C  
ATOM   1632  NH1 ARG A 101      17.246  14.370  43.950  1.00  0.00           N  
ATOM   1633  NH2 ARG A 101      18.021  12.372  43.165  1.00  0.00           N  
ATOM   1634  H   ARG A 101      21.257  17.394  49.409  1.00  0.00           H  
ATOM   1635  HA  ARG A 101      18.769  15.783  49.056  1.00  0.00           H  
ATOM   1636 1HB  ARG A 101      19.541  16.857  46.972  1.00  0.00           H  
ATOM   1637 2HB  ARG A 101      21.118  16.104  47.157  1.00  0.00           H  
ATOM   1638 1HG  ARG A 101      20.129  13.890  46.887  1.00  0.00           H  
ATOM   1639 2HG  ARG A 101      18.508  14.616  46.771  1.00  0.00           H  
ATOM   1640 1HD  ARG A 101      19.112  15.763  44.767  1.00  0.00           H  
ATOM   1641 2HD  ARG A 101      20.797  15.211  44.913  1.00  0.00           H  
ATOM   1642  HE  ARG A 101      20.153  13.059  44.255  1.00  0.00           H  
ATOM   1643 1HH1 ARG A 101      17.399  15.232  44.455  1.00  0.00           H  
ATOM   1644 2HH1 ARG A 101      16.343  14.179  43.540  1.00  0.00           H  
ATOM   1645 1HH2 ARG A 101      18.772  11.701  43.069  1.00  0.00           H  
ATOM   1646 2HH2 ARG A 101      17.119  12.181  42.756  1.00  0.00           H  
ATOM   1647  N   ASN A 102      19.802  13.617  49.670  1.00  0.00           N  
ATOM   1648  CA  ASN A 102      20.335  12.356  50.161  1.00  0.00           C  
ATOM   1649  C   ASN A 102      20.571  11.408  48.989  1.00  0.00           C  
ATOM   1650  O   ASN A 102      19.632  10.772  48.498  1.00  0.00           O  
ATOM   1651  CB  ASN A 102      19.404  11.735  51.186  1.00  0.00           C  
ATOM   1652  CG  ASN A 102      19.934  10.442  51.740  1.00  0.00           C  
ATOM   1653  OD1 ASN A 102      20.865   9.848  51.183  1.00  0.00           O  
ATOM   1654  ND2 ASN A 102      19.360   9.992  52.826  1.00  0.00           N  
ATOM   1655  H   ASN A 102      18.810  13.700  49.508  1.00  0.00           H  
ATOM   1656  HA  ASN A 102      21.280  12.554  50.668  1.00  0.00           H  
ATOM   1657 1HB  ASN A 102      19.251  12.434  52.009  1.00  0.00           H  
ATOM   1658 2HB  ASN A 102      18.432  11.549  50.729  1.00  0.00           H  
ATOM   1659 1HD2 ASN A 102      19.671   9.136  53.239  1.00  0.00           H  
ATOM   1660 2HD2 ASN A 102      18.610  10.505  53.243  1.00  0.00           H  
ATOM   1661  N   GLY A 103      21.826  11.310  48.556  1.00  0.00           N  
ATOM   1662  CA  GLY A 103      22.191  10.473  47.432  1.00  0.00           C  
ATOM   1663  C   GLY A 103      22.776   9.147  47.873  1.00  0.00           C  
ATOM   1664  O   GLY A 103      23.433   8.451  47.091  1.00  0.00           O  
ATOM   1665  H   GLY A 103      22.546  11.838  49.030  1.00  0.00           H  
ATOM   1666 1HA  GLY A 103      21.311  10.289  46.815  1.00  0.00           H  
ATOM   1667 2HA  GLY A 103      22.916  10.996  46.809  1.00  0.00           H  
ATOM   1668  N   THR A 104      22.544   8.789  49.133  1.00  0.00           N  
ATOM   1669  CA  THR A 104      23.137   7.612  49.744  1.00  0.00           C  
ATOM   1670  C   THR A 104      22.142   6.452  49.708  1.00  0.00           C  
ATOM   1671  O   THR A 104      21.041   6.559  49.162  1.00  0.00           O  
ATOM   1672  CB  THR A 104      23.571   7.892  51.194  1.00  0.00           C  
ATOM   1673  OG1 THR A 104      22.425   7.860  52.055  1.00  0.00           O  
ATOM   1674  CG2 THR A 104      24.241   9.253  51.297  1.00  0.00           C  
ATOM   1675  H   THR A 104      21.927   9.370  49.683  1.00  0.00           H  
ATOM   1676  HA  THR A 104      24.031   7.342  49.180  1.00  0.00           H  
ATOM   1677  HB  THR A 104      24.273   7.122  51.518  1.00  0.00           H  
ATOM   1678  HG1 THR A 104      21.854   8.605  51.852  1.00  0.00           H  
ATOM   1679 1HG2 THR A 104      24.542   9.433  52.328  1.00  0.00           H  
ATOM   1680 2HG2 THR A 104      25.119   9.277  50.653  1.00  0.00           H  
ATOM   1681 3HG2 THR A 104      23.541  10.027  50.983  1.00  0.00           H  
ATOM   1682  N   ASP A 105      22.541   5.327  50.295  1.00  0.00           N  
ATOM   1683  CA  ASP A 105      21.684   4.152  50.398  1.00  0.00           C  
ATOM   1684  C   ASP A 105      20.925   4.078  51.717  1.00  0.00           C  
ATOM   1685  O   ASP A 105      20.226   3.088  51.957  1.00  0.00           O  
ATOM   1686  CB  ASP A 105      22.517   2.881  50.223  1.00  0.00           C  
ATOM   1687  CG  ASP A 105      23.140   2.767  48.837  1.00  0.00           C  
ATOM   1688  OD1 ASP A 105      22.478   3.094  47.882  1.00  0.00           O  
ATOM   1689  OD2 ASP A 105      24.271   2.353  48.749  1.00  0.00           O  
ATOM   1690  H   ASP A 105      23.472   5.290  50.683  1.00  0.00           H  
ATOM   1691  HA  ASP A 105      20.945   4.192  49.597  1.00  0.00           H  
ATOM   1692 1HB  ASP A 105      23.315   2.863  50.966  1.00  0.00           H  
ATOM   1693 2HB  ASP A 105      21.889   2.007  50.396  1.00  0.00           H  
ATOM   1694  N   ARG A 106      21.041   5.089  52.571  1.00  0.00           N  
ATOM   1695  CA  ARG A 106      20.420   5.088  53.885  1.00  0.00           C  
ATOM   1696  C   ARG A 106      19.812   6.452  54.170  1.00  0.00           C  
ATOM   1697  O   ARG A 106      20.262   7.463  53.622  1.00  0.00           O  
ATOM   1698  CB  ARG A 106      21.435   4.743  54.966  1.00  0.00           C  
ATOM   1699  CG  ARG A 106      22.006   3.336  54.880  1.00  0.00           C  
ATOM   1700  CD  ARG A 106      20.989   2.309  55.222  1.00  0.00           C  
ATOM   1701  NE  ARG A 106      21.557   0.970  55.246  1.00  0.00           N  
ATOM   1702  CZ  ARG A 106      21.652   0.160  54.173  1.00  0.00           C  
ATOM   1703  NH1 ARG A 106      21.212   0.566  53.002  1.00  0.00           N  
ATOM   1704  NH2 ARG A 106      22.186  -1.042  54.298  1.00  0.00           N  
ATOM   1705  H   ARG A 106      21.586   5.890  52.284  1.00  0.00           H  
ATOM   1706  HA  ARG A 106      19.637   4.329  53.897  1.00  0.00           H  
ATOM   1707 1HB  ARG A 106      22.269   5.441  54.917  1.00  0.00           H  
ATOM   1708 2HB  ARG A 106      20.973   4.852  55.947  1.00  0.00           H  
ATOM   1709 1HG  ARG A 106      22.357   3.147  53.866  1.00  0.00           H  
ATOM   1710 2HG  ARG A 106      22.839   3.239  55.577  1.00  0.00           H  
ATOM   1711 1HD  ARG A 106      20.575   2.521  56.207  1.00  0.00           H  
ATOM   1712 2HD  ARG A 106      20.191   2.327  54.481  1.00  0.00           H  
ATOM   1713  HE  ARG A 106      21.906   0.623  56.129  1.00  0.00           H  
ATOM   1714 1HH1 ARG A 106      20.804   1.485  52.907  1.00  0.00           H  
ATOM   1715 2HH1 ARG A 106      21.283  -0.041  52.199  1.00  0.00           H  
ATOM   1716 1HH2 ARG A 106      22.523  -1.354  55.198  1.00  0.00           H  
ATOM   1717 2HH2 ARG A 106      22.256  -1.649  53.495  1.00  0.00           H  
ATOM   1718  N   PRO A 107      18.783   6.512  55.016  1.00  0.00           N  
ATOM   1719  CA  PRO A 107      18.282   7.815  55.463  1.00  0.00           C  
ATOM   1720  C   PRO A 107      19.319   8.554  56.292  1.00  0.00           C  
ATOM   1721  O   PRO A 107      20.105   7.956  57.031  1.00  0.00           O  
ATOM   1722  CB  PRO A 107      17.055   7.445  56.301  1.00  0.00           C  
ATOM   1723  CG  PRO A 107      17.362   6.082  56.819  1.00  0.00           C  
ATOM   1724  CD  PRO A 107      18.074   5.400  55.680  1.00  0.00           C  
ATOM   1725  HA  PRO A 107      18.047   8.415  54.584  1.00  0.00           H  
ATOM   1726 1HB  PRO A 107      16.910   8.183  57.103  1.00  0.00           H  
ATOM   1727 2HB  PRO A 107      16.150   7.470  55.675  1.00  0.00           H  
ATOM   1728 1HG  PRO A 107      17.982   6.151  57.725  1.00  0.00           H  
ATOM   1729 2HG  PRO A 107      16.434   5.566  57.107  1.00  0.00           H  
ATOM   1730 1HD  PRO A 107      18.775   4.653  56.081  1.00  0.00           H  
ATOM   1731 2HD  PRO A 107      17.335   4.925  55.018  1.00  0.00           H  
ATOM   1732  N   CYS A 108      19.312   9.879  56.160  1.00  0.00           N  
ATOM   1733  CA  CYS A 108      20.279  10.748  56.813  1.00  0.00           C  
ATOM   1734  C   CYS A 108      19.556  11.740  57.712  1.00  0.00           C  
ATOM   1735  O   CYS A 108      18.392  12.075  57.476  1.00  0.00           O  
ATOM   1736  CB  CYS A 108      21.118  11.506  55.783  1.00  0.00           C  
ATOM   1737  SG  CYS A 108      22.137  10.442  54.734  1.00  0.00           S  
ATOM   1738  H   CYS A 108      18.598  10.289  55.575  1.00  0.00           H  
ATOM   1739  HA  CYS A 108      20.949  10.131  57.413  1.00  0.00           H  
ATOM   1740 1HB  CYS A 108      20.461  12.088  55.136  1.00  0.00           H  
ATOM   1741 2HB  CYS A 108      21.777  12.206  56.295  1.00  0.00           H  
ATOM   1742  N   ARG A 109      20.261  12.213  58.736  1.00  0.00           N  
ATOM   1743  CA  ARG A 109      19.824  13.341  59.545  1.00  0.00           C  
ATOM   1744  C   ARG A 109      20.440  14.617  58.990  1.00  0.00           C  
ATOM   1745  O   ARG A 109      21.643  14.661  58.713  1.00  0.00           O  
ATOM   1746  CB  ARG A 109      20.226  13.163  61.002  1.00  0.00           C  
ATOM   1747  CG  ARG A 109      19.911  14.347  61.902  1.00  0.00           C  
ATOM   1748  CD  ARG A 109      20.344  14.103  63.301  1.00  0.00           C  
ATOM   1749  NE  ARG A 109      19.486  13.141  63.975  1.00  0.00           N  
ATOM   1750  CZ  ARG A 109      19.848  11.880  64.285  1.00  0.00           C  
ATOM   1751  NH1 ARG A 109      21.049  11.445  63.977  1.00  0.00           N  
ATOM   1752  NH2 ARG A 109      18.993  11.081  64.900  1.00  0.00           N  
ATOM   1753  H   ARG A 109      21.139  11.764  58.953  1.00  0.00           H  
ATOM   1754  HA  ARG A 109      18.736  13.399  59.497  1.00  0.00           H  
ATOM   1755 1HB  ARG A 109      19.720  12.291  61.414  1.00  0.00           H  
ATOM   1756 2HB  ARG A 109      21.298  12.977  61.063  1.00  0.00           H  
ATOM   1757 1HG  ARG A 109      20.428  15.233  61.532  1.00  0.00           H  
ATOM   1758 2HG  ARG A 109      18.836  14.528  61.902  1.00  0.00           H  
ATOM   1759 1HD  ARG A 109      21.362  13.713  63.304  1.00  0.00           H  
ATOM   1760 2HD  ARG A 109      20.312  15.037  63.860  1.00  0.00           H  
ATOM   1761  HE  ARG A 109      18.554  13.439  64.228  1.00  0.00           H  
ATOM   1762 1HH1 ARG A 109      21.702  12.057  63.507  1.00  0.00           H  
ATOM   1763 2HH1 ARG A 109      21.319  10.501  64.209  1.00  0.00           H  
ATOM   1764 1HH2 ARG A 109      18.068  11.415  65.136  1.00  0.00           H  
ATOM   1765 2HH2 ARG A 109      19.263  10.137  65.131  1.00  0.00           H  
ATOM   1766  N   VAL A 110      19.615  15.648  58.822  1.00  0.00           N  
ATOM   1767  CA  VAL A 110      20.053  16.933  58.294  1.00  0.00           C  
ATOM   1768  C   VAL A 110      19.616  18.015  59.268  1.00  0.00           C  
ATOM   1769  O   VAL A 110      18.455  18.041  59.694  1.00  0.00           O  
ATOM   1770  CB  VAL A 110      19.451  17.198  56.902  1.00  0.00           C  
ATOM   1771  CG1 VAL A 110      19.903  18.552  56.375  1.00  0.00           C  
ATOM   1772  CG2 VAL A 110      19.850  16.086  55.944  1.00  0.00           C  
ATOM   1773  H   VAL A 110      18.645  15.523  59.074  1.00  0.00           H  
ATOM   1774  HA  VAL A 110      21.139  16.916  58.200  1.00  0.00           H  
ATOM   1775  HB  VAL A 110      18.364  17.233  56.987  1.00  0.00           H  
ATOM   1776 1HG1 VAL A 110      19.467  18.723  55.390  1.00  0.00           H  
ATOM   1777 2HG1 VAL A 110      19.575  19.336  57.058  1.00  0.00           H  
ATOM   1778 3HG1 VAL A 110      20.990  18.568  56.298  1.00  0.00           H  
ATOM   1779 1HG2 VAL A 110      19.420  16.280  54.962  1.00  0.00           H  
ATOM   1780 2HG2 VAL A 110      20.937  16.048  55.864  1.00  0.00           H  
ATOM   1781 3HG2 VAL A 110      19.480  15.132  56.320  1.00  0.00           H  
ATOM   1782  N   ARG A 111      20.539  18.907  59.615  1.00  0.00           N  
ATOM   1783  CA  ARG A 111      20.254  20.042  60.485  1.00  0.00           C  
ATOM   1784  C   ARG A 111      20.604  21.322  59.738  1.00  0.00           C  
ATOM   1785  O   ARG A 111      21.636  21.388  59.063  1.00  0.00           O  
ATOM   1786  CB  ARG A 111      21.048  19.960  61.781  1.00  0.00           C  
ATOM   1787  CG  ARG A 111      20.548  18.922  62.772  1.00  0.00           C  
ATOM   1788  CD  ARG A 111      21.332  18.944  64.033  1.00  0.00           C  
ATOM   1789  NE  ARG A 111      20.761  18.070  65.044  1.00  0.00           N  
ATOM   1790  CZ  ARG A 111      21.274  17.885  66.276  1.00  0.00           C  
ATOM   1791  NH1 ARG A 111      22.369  18.520  66.633  1.00  0.00           N  
ATOM   1792  NH2 ARG A 111      20.678  17.067  67.125  1.00  0.00           N  
ATOM   1793  H   ARG A 111      21.475  18.786  59.258  1.00  0.00           H  
ATOM   1794  HA  ARG A 111      19.193  20.027  60.738  1.00  0.00           H  
ATOM   1795 1HB  ARG A 111      22.087  19.728  61.555  1.00  0.00           H  
ATOM   1796 2HB  ARG A 111      21.029  20.929  62.280  1.00  0.00           H  
ATOM   1797 1HG  ARG A 111      19.505  19.122  63.013  1.00  0.00           H  
ATOM   1798 2HG  ARG A 111      20.635  17.927  62.333  1.00  0.00           H  
ATOM   1799 1HD  ARG A 111      22.352  18.614  63.834  1.00  0.00           H  
ATOM   1800 2HD  ARG A 111      21.351  19.958  64.431  1.00  0.00           H  
ATOM   1801  HE  ARG A 111      19.918  17.564  64.805  1.00  0.00           H  
ATOM   1802 1HH1 ARG A 111      22.824  19.147  65.984  1.00  0.00           H  
ATOM   1803 2HH1 ARG A 111      22.753  18.382  67.557  1.00  0.00           H  
ATOM   1804 1HH2 ARG A 111      19.837  16.578  66.849  1.00  0.00           H  
ATOM   1805 2HH2 ARG A 111      21.062  16.929  68.047  1.00  0.00           H  
ATOM   1806  N   VAL A 112      19.748  22.332  59.863  1.00  0.00           N  
ATOM   1807  CA  VAL A 112      19.980  23.649  59.280  1.00  0.00           C  
ATOM   1808  C   VAL A 112      19.889  24.678  60.397  1.00  0.00           C  
ATOM   1809  O   VAL A 112      18.866  24.768  61.087  1.00  0.00           O  
ATOM   1810  CB  VAL A 112      18.945  23.962  58.183  1.00  0.00           C  
ATOM   1811  CG1 VAL A 112      19.204  25.337  57.584  1.00  0.00           C  
ATOM   1812  CG2 VAL A 112      18.988  22.889  57.107  1.00  0.00           C  
ATOM   1813  H   VAL A 112      18.901  22.169  60.388  1.00  0.00           H  
ATOM   1814  HA  VAL A 112      20.971  23.657  58.826  1.00  0.00           H  
ATOM   1815  HB  VAL A 112      17.951  23.990  58.631  1.00  0.00           H  
ATOM   1816 1HG1 VAL A 112      18.464  25.543  56.812  1.00  0.00           H  
ATOM   1817 2HG1 VAL A 112      19.132  26.093  58.366  1.00  0.00           H  
ATOM   1818 3HG1 VAL A 112      20.201  25.360  57.146  1.00  0.00           H  
ATOM   1819 1HG2 VAL A 112      18.253  23.116  56.336  1.00  0.00           H  
ATOM   1820 2HG2 VAL A 112      19.983  22.857  56.663  1.00  0.00           H  
ATOM   1821 3HG2 VAL A 112      18.759  21.920  57.551  1.00  0.00           H  
ATOM   1822  N   THR A 113      20.954  25.454  60.574  1.00  0.00           N  
ATOM   1823  CA  THR A 113      21.052  26.437  61.648  1.00  0.00           C  
ATOM   1824  C   THR A 113      21.082  27.828  61.027  1.00  0.00           C  
ATOM   1825  O   THR A 113      21.795  28.060  60.044  1.00  0.00           O  
ATOM   1826  CB  THR A 113      22.303  26.213  62.518  1.00  0.00           C  
ATOM   1827  OG1 THR A 113      22.251  24.907  63.106  1.00  0.00           O  
ATOM   1828  CG2 THR A 113      22.380  27.259  63.620  1.00  0.00           C  
ATOM   1829  H   THR A 113      21.725  25.352  59.928  1.00  0.00           H  
ATOM   1830  HA  THR A 113      20.183  26.328  62.297  1.00  0.00           H  
ATOM   1831  HB  THR A 113      23.196  26.282  61.897  1.00  0.00           H  
ATOM   1832  HG1 THR A 113      23.053  24.426  62.887  1.00  0.00           H  
ATOM   1833 1HG2 THR A 113      23.269  27.085  64.225  1.00  0.00           H  
ATOM   1834 2HG2 THR A 113      22.430  28.253  63.176  1.00  0.00           H  
ATOM   1835 3HG2 THR A 113      21.494  27.188  64.251  1.00  0.00           H  
ATOM   1836  N   ALA A 114      20.306  28.746  61.600  1.00  0.00           N  
ATOM   1837  CA  ALA A 114      20.325  30.140  61.184  1.00  0.00           C  
ATOM   1838  C   ALA A 114      19.731  30.990  62.295  1.00  0.00           C  
ATOM   1839  O   ALA A 114      18.760  30.588  62.941  1.00  0.00           O  
ATOM   1840  CB  ALA A 114      19.551  30.349  59.878  1.00  0.00           C  
ATOM   1841  H   ALA A 114      19.687  28.463  62.344  1.00  0.00           H  
ATOM   1842  HA  ALA A 114      21.359  30.431  60.997  1.00  0.00           H  
ATOM   1843 1HB  ALA A 114      19.587  31.402  59.599  1.00  0.00           H  
ATOM   1844 2HB  ALA A 114      20.002  29.748  59.088  1.00  0.00           H  
ATOM   1845 3HB  ALA A 114      18.514  30.047  60.018  1.00  0.00           H  
ATOM   1846  N   GLY A 115      20.318  32.166  62.510  1.00  0.00           N  
ATOM   1847  CA  GLY A 115      19.817  33.067  63.526  1.00  0.00           C  
ATOM   1848  C   GLY A 115      20.003  32.586  64.946  1.00  0.00           C  
ATOM   1849  O   GLY A 115      19.378  33.129  65.860  1.00  0.00           O  
ATOM   1850  H   GLY A 115      21.122  32.438  61.964  1.00  0.00           H  
ATOM   1851 1HA  GLY A 115      20.313  34.033  63.432  1.00  0.00           H  
ATOM   1852 2HA  GLY A 115      18.752  33.236  63.368  1.00  0.00           H  
ATOM   1853  N   GLY A 116      20.846  31.579  65.160  1.00  0.00           N  
ATOM   1854  CA  GLY A 116      20.984  30.970  66.465  1.00  0.00           C  
ATOM   1855  C   GLY A 116      20.032  29.832  66.751  1.00  0.00           C  
ATOM   1856  O   GLY A 116      20.112  29.236  67.832  1.00  0.00           O  
ATOM   1857  H   GLY A 116      21.403  31.229  64.392  1.00  0.00           H  
ATOM   1858 1HA  GLY A 116      21.998  30.586  66.582  1.00  0.00           H  
ATOM   1859 2HA  GLY A 116      20.835  31.724  67.236  1.00  0.00           H  
ATOM   1860  N   GLU A 117      19.136  29.506  65.822  1.00  0.00           N  
ATOM   1861  CA  GLU A 117      18.169  28.434  66.002  1.00  0.00           C  
ATOM   1862  C   GLU A 117      18.490  27.296  65.048  1.00  0.00           C  
ATOM   1863  O   GLU A 117      18.810  27.515  63.877  1.00  0.00           O  
ATOM   1864  CB  GLU A 117      16.744  28.940  65.765  1.00  0.00           C  
ATOM   1865  CG  GLU A 117      15.661  27.894  65.986  1.00  0.00           C  
ATOM   1866  CD  GLU A 117      14.272  28.454  65.858  1.00  0.00           C  
ATOM   1867  OE1 GLU A 117      14.145  29.641  65.683  1.00  0.00           O  
ATOM   1868  OE2 GLU A 117      13.337  27.692  65.938  1.00  0.00           O  
ATOM   1869  H   GLU A 117      19.135  30.029  64.958  1.00  0.00           H  
ATOM   1870  HA  GLU A 117      18.233  28.081  67.032  1.00  0.00           H  
ATOM   1871 1HB  GLU A 117      16.540  29.779  66.431  1.00  0.00           H  
ATOM   1872 2HB  GLU A 117      16.653  29.304  64.742  1.00  0.00           H  
ATOM   1873 1HG  GLU A 117      15.787  27.096  65.254  1.00  0.00           H  
ATOM   1874 2HG  GLU A 117      15.785  27.462  66.978  1.00  0.00           H  
ATOM   1875  N   THR A 118      18.401  26.071  65.561  1.00  0.00           N  
ATOM   1876  CA  THR A 118      18.682  24.868  64.789  1.00  0.00           C  
ATOM   1877  C   THR A 118      17.415  24.034  64.665  1.00  0.00           C  
ATOM   1878  O   THR A 118      16.703  23.825  65.653  1.00  0.00           O  
ATOM   1879  CB  THR A 118      19.803  24.032  65.433  1.00  0.00           C  
ATOM   1880  OG1 THR A 118      21.000  24.817  65.517  1.00  0.00           O  
ATOM   1881  CG2 THR A 118      20.077  22.783  64.610  1.00  0.00           C  
ATOM   1882  H   THR A 118      18.125  25.981  66.528  1.00  0.00           H  
ATOM   1883  HA  THR A 118      19.025  25.165  63.798  1.00  0.00           H  
ATOM   1884  HB  THR A 118      19.506  23.739  66.440  1.00  0.00           H  
ATOM   1885  HG1 THR A 118      21.427  24.840  64.657  1.00  0.00           H  
ATOM   1886 1HG2 THR A 118      20.872  22.204  65.081  1.00  0.00           H  
ATOM   1887 2HG2 THR A 118      19.172  22.178  64.555  1.00  0.00           H  
ATOM   1888 3HG2 THR A 118      20.384  23.069  63.605  1.00  0.00           H  
ATOM   1889  N   ARG A 119      17.139  23.561  63.452  1.00  0.00           N  
ATOM   1890  CA  ARG A 119      16.058  22.622  63.190  1.00  0.00           C  
ATOM   1891  C   ARG A 119      16.641  21.332  62.632  1.00  0.00           C  
ATOM   1892  O   ARG A 119      17.647  21.353  61.917  1.00  0.00           O  
ATOM   1893  CB  ARG A 119      15.053  23.203  62.207  1.00  0.00           C  
ATOM   1894  CG  ARG A 119      14.388  24.493  62.659  1.00  0.00           C  
ATOM   1895  CD  ARG A 119      13.479  24.267  63.812  1.00  0.00           C  
ATOM   1896  NE  ARG A 119      12.823  25.494  64.235  1.00  0.00           N  
ATOM   1897  CZ  ARG A 119      11.642  25.933  63.761  1.00  0.00           C  
ATOM   1898  NH1 ARG A 119      10.998  25.236  62.851  1.00  0.00           N  
ATOM   1899  NH2 ARG A 119      11.129  27.065  64.211  1.00  0.00           N  
ATOM   1900  H   ARG A 119      17.715  23.877  62.684  1.00  0.00           H  
ATOM   1901  HA  ARG A 119      15.540  22.421  64.128  1.00  0.00           H  
ATOM   1902 1HB  ARG A 119      15.546  23.403  61.257  1.00  0.00           H  
ATOM   1903 2HB  ARG A 119      14.265  22.474  62.019  1.00  0.00           H  
ATOM   1904 1HG  ARG A 119      15.152  25.209  62.961  1.00  0.00           H  
ATOM   1905 2HG  ARG A 119      13.803  24.909  61.838  1.00  0.00           H  
ATOM   1906 1HD  ARG A 119      12.708  23.549  63.532  1.00  0.00           H  
ATOM   1907 2HD  ARG A 119      14.049  23.877  64.654  1.00  0.00           H  
ATOM   1908  HE  ARG A 119      13.289  26.058  64.935  1.00  0.00           H  
ATOM   1909 1HH1 ARG A 119      11.390  24.371  62.507  1.00  0.00           H  
ATOM   1910 2HH1 ARG A 119      10.112  25.566  62.496  1.00  0.00           H  
ATOM   1911 1HH2 ARG A 119      11.624  27.601  64.911  1.00  0.00           H  
ATOM   1912 2HH2 ARG A 119      10.244  27.395  63.856  1.00  0.00           H  
ATOM   1913  N   GLU A 120      16.006  20.211  62.961  1.00  0.00           N  
ATOM   1914  CA  GLU A 120      16.464  18.898  62.530  1.00  0.00           C  
ATOM   1915  C   GLU A 120      15.435  18.258  61.609  1.00  0.00           C  
ATOM   1916  O   GLU A 120      14.229  18.327  61.863  1.00  0.00           O  
ATOM   1917  CB  GLU A 120      16.724  17.994  63.736  1.00  0.00           C  
ATOM   1918  CG  GLU A 120      17.279  16.621  63.386  1.00  0.00           C  
ATOM   1919  CD  GLU A 120      17.637  15.808  64.598  1.00  0.00           C  
ATOM   1920  OE1 GLU A 120      18.438  16.262  65.380  1.00  0.00           O  
ATOM   1921  OE2 GLU A 120      17.109  14.731  64.743  1.00  0.00           O  
ATOM   1922  H   GLU A 120      15.176  20.279  63.531  1.00  0.00           H  
ATOM   1923  HA  GLU A 120      17.404  19.019  61.990  1.00  0.00           H  
ATOM   1924 1HB  GLU A 120      17.433  18.480  64.408  1.00  0.00           H  
ATOM   1925 2HB  GLU A 120      15.796  17.849  64.289  1.00  0.00           H  
ATOM   1926 1HG  GLU A 120      16.535  16.077  62.805  1.00  0.00           H  
ATOM   1927 2HG  GLU A 120      18.165  16.747  62.764  1.00  0.00           H  
ATOM   1928  N   TYR A 121      15.923  17.639  60.536  1.00  0.00           N  
ATOM   1929  CA  TYR A 121      15.079  17.002  59.540  1.00  0.00           C  
ATOM   1930  C   TYR A 121      15.612  15.606  59.249  1.00  0.00           C  
ATOM   1931  O   TYR A 121      16.791  15.312  59.457  1.00  0.00           O  
ATOM   1932  CB  TYR A 121      15.015  17.838  58.260  1.00  0.00           C  
ATOM   1933  CG  TYR A 121      14.674  19.293  58.498  1.00  0.00           C  
ATOM   1934  CD1 TYR A 121      15.682  20.205  58.772  1.00  0.00           C  
ATOM   1935  CD2 TYR A 121      13.354  19.714  58.441  1.00  0.00           C  
ATOM   1936  CE1 TYR A 121      15.371  21.533  58.988  1.00  0.00           C  
ATOM   1937  CE2 TYR A 121      13.043  21.043  58.657  1.00  0.00           C  
ATOM   1938  CZ  TYR A 121      14.046  21.950  58.931  1.00  0.00           C  
ATOM   1939  OH  TYR A 121      13.737  23.273  59.146  1.00  0.00           O  
ATOM   1940  H   TYR A 121      16.925  17.618  60.417  1.00  0.00           H  
ATOM   1941  HA  TYR A 121      14.065  16.937  59.936  1.00  0.00           H  
ATOM   1942 1HB  TYR A 121      15.976  17.792  57.747  1.00  0.00           H  
ATOM   1943 2HB  TYR A 121      14.265  17.419  57.588  1.00  0.00           H  
ATOM   1944  HD1 TYR A 121      16.720  19.873  58.817  1.00  0.00           H  
ATOM   1945  HD2 TYR A 121      12.562  18.997  58.226  1.00  0.00           H  
ATOM   1946  HE1 TYR A 121      16.164  22.249  59.204  1.00  0.00           H  
ATOM   1947  HE2 TYR A 121      12.006  21.374  58.613  1.00  0.00           H  
ATOM   1948  HH  TYR A 121      12.805  23.417  58.963  1.00  0.00           H  
ATOM   1949  N   THR A 122      14.720  14.746  58.767  1.00  0.00           N  
ATOM   1950  CA  THR A 122      15.088  13.448  58.218  1.00  0.00           C  
ATOM   1951  C   THR A 122      14.865  13.465  56.713  1.00  0.00           C  
ATOM   1952  O   THR A 122      13.792  13.860  56.247  1.00  0.00           O  
ATOM   1953  CB  THR A 122      14.278  12.307  58.862  1.00  0.00           C  
ATOM   1954  OG1 THR A 122      14.533  12.274  60.273  1.00  0.00           O  
ATOM   1955  CG2 THR A 122      14.662  10.969  58.250  1.00  0.00           C  
ATOM   1956  H   THR A 122      13.748  15.014  58.787  1.00  0.00           H  
ATOM   1957  HA  THR A 122      16.140  13.264  58.439  1.00  0.00           H  
ATOM   1958  HB  THR A 122      13.214  12.482  58.703  1.00  0.00           H  
ATOM   1959  HG1 THR A 122      15.390  11.871  60.433  1.00  0.00           H  
ATOM   1960 1HG2 THR A 122      14.080  10.175  58.717  1.00  0.00           H  
ATOM   1961 2HG2 THR A 122      14.458  10.987  57.179  1.00  0.00           H  
ATOM   1962 3HG2 THR A 122      15.723  10.785  58.414  1.00  0.00           H  
ATOM   1963  N   VAL A 123      15.878  13.046  55.961  1.00  0.00           N  
ATOM   1964  CA  VAL A 123      15.827  13.032  54.505  1.00  0.00           C  
ATOM   1965  C   VAL A 123      16.098  11.606  54.038  1.00  0.00           C  
ATOM   1966  O   VAL A 123      17.132  11.017  54.376  1.00  0.00           O  
ATOM   1967  CB  VAL A 123      16.868  13.995  53.904  1.00  0.00           C  
ATOM   1968  CG1 VAL A 123      16.791  13.981  52.384  1.00  0.00           C  
ATOM   1969  CG2 VAL A 123      16.646  15.400  54.442  1.00  0.00           C  
ATOM   1970  H   VAL A 123      16.714  12.725  56.428  1.00  0.00           H  
ATOM   1971  HA  VAL A 123      14.835  13.359  54.190  1.00  0.00           H  
ATOM   1972  HB  VAL A 123      17.866  13.653  54.178  1.00  0.00           H  
ATOM   1973 1HG1 VAL A 123      17.534  14.667  51.976  1.00  0.00           H  
ATOM   1974 2HG1 VAL A 123      16.989  12.973  52.019  1.00  0.00           H  
ATOM   1975 3HG1 VAL A 123      15.796  14.294  52.068  1.00  0.00           H  
ATOM   1976 1HG2 VAL A 123      17.386  16.075  54.014  1.00  0.00           H  
ATOM   1977 2HG2 VAL A 123      15.646  15.739  54.173  1.00  0.00           H  
ATOM   1978 3HG2 VAL A 123      16.747  15.394  55.528  1.00  0.00           H  
ATOM   1979  N   ASN A 124      15.155  11.050  53.285  1.00  0.00           N  
ATOM   1980  CA  ASN A 124      15.249   9.693  52.776  1.00  0.00           C  
ATOM   1981  C   ASN A 124      16.014   9.657  51.454  1.00  0.00           C  
ATOM   1982  O   ASN A 124      16.095  10.666  50.748  1.00  0.00           O  
ATOM   1983  CB  ASN A 124      13.866   9.088  52.614  1.00  0.00           C  
ATOM   1984  CG  ASN A 124      13.180   8.853  53.931  1.00  0.00           C  
ATOM   1985  OD1 ASN A 124      13.791   8.353  54.883  1.00  0.00           O  
ATOM   1986  ND2 ASN A 124      11.922   9.205  54.005  1.00  0.00           N  
ATOM   1987  H   ASN A 124      14.341  11.605  53.061  1.00  0.00           H  
ATOM   1988  HA  ASN A 124      15.782   9.085  53.507  1.00  0.00           H  
ATOM   1989 1HB  ASN A 124      13.247   9.751  52.008  1.00  0.00           H  
ATOM   1990 2HB  ASN A 124      13.943   8.139  52.084  1.00  0.00           H  
ATOM   1991 1HD2 ASN A 124      11.414   9.072  54.858  1.00  0.00           H  
ATOM   1992 2HD2 ASN A 124      11.467   9.606  53.210  1.00  0.00           H  
ATOM   1993  N   PRO A 125      16.611   8.515  51.113  1.00  0.00           N  
ATOM   1994  CA  PRO A 125      17.334   8.416  49.839  1.00  0.00           C  
ATOM   1995  C   PRO A 125      16.467   8.856  48.666  1.00  0.00           C  
ATOM   1996  O   PRO A 125      15.317   8.434  48.525  1.00  0.00           O  
ATOM   1997  CB  PRO A 125      17.679   6.926  49.752  1.00  0.00           C  
ATOM   1998  CG  PRO A 125      17.785   6.492  51.174  1.00  0.00           C  
ATOM   1999  CD  PRO A 125      16.680   7.236  51.876  1.00  0.00           C  
ATOM   2000  HA  PRO A 125      18.208   9.067  49.886  1.00  0.00           H  
ATOM   2001 1HB  PRO A 125      16.895   6.389  49.199  1.00  0.00           H  
ATOM   2002 2HB  PRO A 125      18.617   6.790  49.193  1.00  0.00           H  
ATOM   2003 1HG  PRO A 125      17.674   5.400  51.247  1.00  0.00           H  
ATOM   2004 2HG  PRO A 125      18.780   6.738  51.573  1.00  0.00           H  
ATOM   2005 1HD  PRO A 125      15.744   6.664  51.796  1.00  0.00           H  
ATOM   2006 2HD  PRO A 125      16.952   7.389  52.930  1.00  0.00           H  
ATOM   2007  N   GLY A 126      17.036   9.711  47.820  1.00  0.00           N  
ATOM   2008  CA  GLY A 126      16.336  10.166  46.634  1.00  0.00           C  
ATOM   2009  C   GLY A 126      15.449  11.367  46.866  1.00  0.00           C  
ATOM   2010  O   GLY A 126      14.904  11.923  45.908  1.00  0.00           O  
ATOM   2011  H   GLY A 126      17.970  10.051  48.001  1.00  0.00           H  
ATOM   2012 1HA  GLY A 126      17.060  10.422  45.860  1.00  0.00           H  
ATOM   2013 2HA  GLY A 126      15.720   9.358  46.242  1.00  0.00           H  
ATOM   2014  N   THR A 127      15.291  11.785  48.120  1.00  0.00           N  
ATOM   2015  CA  THR A 127      14.453  12.917  48.475  1.00  0.00           C  
ATOM   2016  C   THR A 127      15.347  14.113  48.773  1.00  0.00           C  
ATOM   2017  O   THR A 127      16.573  13.992  48.823  1.00  0.00           O  
ATOM   2018  CB  THR A 127      13.555  12.605  49.686  1.00  0.00           C  
ATOM   2019  OG1 THR A 127      14.364  12.469  50.862  1.00  0.00           O  
ATOM   2020  CG2 THR A 127      12.780  11.315  49.458  1.00  0.00           C  
ATOM   2021  H   THR A 127      15.781  11.287  48.849  1.00  0.00           H  
ATOM   2022  HA  THR A 127      13.795  13.139  47.633  1.00  0.00           H  
ATOM   2023  HB  THR A 127      12.851  13.422  49.839  1.00  0.00           H  
ATOM   2024  HG1 THR A 127      15.208  12.075  50.625  1.00  0.00           H  
ATOM   2025 1HG2 THR A 127      12.151  11.111  50.323  1.00  0.00           H  
ATOM   2026 2HG2 THR A 127      12.154  11.419  48.571  1.00  0.00           H  
ATOM   2027 3HG2 THR A 127      13.478  10.492  49.314  1.00  0.00           H  
ATOM   2028  N   GLU A 128      14.725  15.278  48.930  1.00  0.00           N  
ATOM   2029  CA  GLU A 128      15.425  16.531  49.171  1.00  0.00           C  
ATOM   2030  C   GLU A 128      14.772  17.272  50.331  1.00  0.00           C  
ATOM   2031  O   GLU A 128      13.556  17.182  50.526  1.00  0.00           O  
ATOM   2032  CB  GLU A 128      15.419  17.406  47.915  1.00  0.00           C  
ATOM   2033  CG  GLU A 128      16.139  16.796  46.721  1.00  0.00           C  
ATOM   2034  CD  GLU A 128      16.202  17.723  45.539  1.00  0.00           C  
ATOM   2035  OE1 GLU A 128      15.659  18.799  45.622  1.00  0.00           O  
ATOM   2036  OE2 GLU A 128      16.794  17.356  44.552  1.00  0.00           O  
ATOM   2037  H   GLU A 128      13.716  15.279  48.875  1.00  0.00           H  
ATOM   2038  HA  GLU A 128      16.463  16.306  49.419  1.00  0.00           H  
ATOM   2039 1HB  GLU A 128      14.391  17.610  47.618  1.00  0.00           H  
ATOM   2040 2HB  GLU A 128      15.892  18.363  48.137  1.00  0.00           H  
ATOM   2041 1HG  GLU A 128      17.154  16.533  47.016  1.00  0.00           H  
ATOM   2042 2HG  GLU A 128      15.626  15.880  46.431  1.00  0.00           H  
ATOM   2043  N   LEU A 129      15.582  17.999  51.097  1.00  0.00           N  
ATOM   2044  CA  LEU A 129      15.095  18.926  52.109  1.00  0.00           C  
ATOM   2045  C   LEU A 129      15.053  20.340  51.544  1.00  0.00           C  
ATOM   2046  O   LEU A 129      15.970  20.761  50.833  1.00  0.00           O  
ATOM   2047  CB  LEU A 129      15.991  18.883  53.353  1.00  0.00           C  
ATOM   2048  CG  LEU A 129      15.710  19.956  54.412  1.00  0.00           C  
ATOM   2049  CD1 LEU A 129      14.357  19.692  55.058  1.00  0.00           C  
ATOM   2050  CD2 LEU A 129      16.823  19.948  55.450  1.00  0.00           C  
ATOM   2051  H   LEU A 129      16.578  17.896  50.962  1.00  0.00           H  
ATOM   2052  HA  LEU A 129      14.089  18.622  52.401  1.00  0.00           H  
ATOM   2053 1HB  LEU A 129      15.878  17.910  53.829  1.00  0.00           H  
ATOM   2054 2HB  LEU A 129      17.029  18.991  53.038  1.00  0.00           H  
ATOM   2055  HG  LEU A 129      15.666  20.936  53.935  1.00  0.00           H  
ATOM   2056 1HD1 LEU A 129      14.158  20.455  55.811  1.00  0.00           H  
ATOM   2057 2HD1 LEU A 129      13.578  19.722  54.296  1.00  0.00           H  
ATOM   2058 3HD1 LEU A 129      14.365  18.710  55.530  1.00  0.00           H  
ATOM   2059 1HD2 LEU A 129      16.624  20.712  56.203  1.00  0.00           H  
ATOM   2060 2HD2 LEU A 129      16.867  18.970  55.929  1.00  0.00           H  
ATOM   2061 3HD2 LEU A 129      17.776  20.158  54.964  1.00  0.00           H  
ATOM   2062  N   GLU A 130      13.984  21.068  51.865  1.00  0.00           N  
ATOM   2063  CA  GLU A 130      13.835  22.464  51.469  1.00  0.00           C  
ATOM   2064  C   GLU A 130      13.583  23.309  52.709  1.00  0.00           C  
ATOM   2065  O   GLU A 130      12.552  23.149  53.371  1.00  0.00           O  
ATOM   2066  CB  GLU A 130      12.690  22.631  50.469  1.00  0.00           C  
ATOM   2067  CG  GLU A 130      12.929  21.965  49.122  1.00  0.00           C  
ATOM   2068  CD  GLU A 130      11.770  22.122  48.177  1.00  0.00           C  
ATOM   2069  OE1 GLU A 130      10.792  21.435  48.347  1.00  0.00           O  
ATOM   2070  OE2 GLU A 130      11.863  22.931  47.284  1.00  0.00           O  
ATOM   2071  H   GLU A 130      13.252  20.629  52.404  1.00  0.00           H  
ATOM   2072  HA  GLU A 130      14.756  22.785  50.980  1.00  0.00           H  
ATOM   2073 1HB  GLU A 130      11.775  22.215  50.890  1.00  0.00           H  
ATOM   2074 2HB  GLU A 130      12.515  23.692  50.290  1.00  0.00           H  
ATOM   2075 1HG  GLU A 130      13.817  22.401  48.665  1.00  0.00           H  
ATOM   2076 2HG  GLU A 130      13.120  20.904  49.282  1.00  0.00           H  
ATOM   2077  N   VAL A 131      14.520  24.205  53.019  1.00  0.00           N  
ATOM   2078  CA  VAL A 131      14.398  25.141  54.131  1.00  0.00           C  
ATOM   2079  C   VAL A 131      14.706  26.542  53.618  1.00  0.00           C  
ATOM   2080  O   VAL A 131      15.718  26.755  52.942  1.00  0.00           O  
ATOM   2081  CB  VAL A 131      15.364  24.774  55.274  1.00  0.00           C  
ATOM   2082  CG1 VAL A 131      15.293  25.811  56.385  1.00  0.00           C  
ATOM   2083  CG2 VAL A 131      15.032  23.389  55.806  1.00  0.00           C  
ATOM   2084  H   VAL A 131      15.352  24.226  52.445  1.00  0.00           H  
ATOM   2085  HA  VAL A 131      13.378  25.093  54.515  1.00  0.00           H  
ATOM   2086  HB  VAL A 131      16.384  24.783  54.891  1.00  0.00           H  
ATOM   2087 1HG1 VAL A 131      15.982  25.535  57.184  1.00  0.00           H  
ATOM   2088 2HG1 VAL A 131      15.569  26.788  55.989  1.00  0.00           H  
ATOM   2089 3HG1 VAL A 131      14.278  25.851  56.780  1.00  0.00           H  
ATOM   2090 1HG2 VAL A 131      15.719  23.135  56.613  1.00  0.00           H  
ATOM   2091 2HG2 VAL A 131      14.010  23.379  56.184  1.00  0.00           H  
ATOM   2092 3HG2 VAL A 131      15.130  22.657  55.004  1.00  0.00           H  
ATOM   2093  N   GLU A 132      13.835  27.495  53.939  1.00  0.00           N  
ATOM   2094  CA  GLU A 132      14.029  28.892  53.578  1.00  0.00           C  
ATOM   2095  C   GLU A 132      14.464  29.698  54.795  1.00  0.00           C  
ATOM   2096  O   GLU A 132      13.917  29.536  55.889  1.00  0.00           O  
ATOM   2097  CB  GLU A 132      12.744  29.479  52.990  1.00  0.00           C  
ATOM   2098  CG  GLU A 132      12.319  28.861  51.666  1.00  0.00           C  
ATOM   2099  CD  GLU A 132      11.066  29.476  51.108  1.00  0.00           C  
ATOM   2100  OE1 GLU A 132      10.495  30.314  51.765  1.00  0.00           O  
ATOM   2101  OE2 GLU A 132      10.678  29.109  50.024  1.00  0.00           O  
ATOM   2102  H   GLU A 132      13.007  27.230  54.455  1.00  0.00           H  
ATOM   2103  HA  GLU A 132      14.806  28.947  52.814  1.00  0.00           H  
ATOM   2104 1HB  GLU A 132      11.926  29.348  53.698  1.00  0.00           H  
ATOM   2105 2HB  GLU A 132      12.873  30.550  52.832  1.00  0.00           H  
ATOM   2106 1HG  GLU A 132      13.124  28.986  50.942  1.00  0.00           H  
ATOM   2107 2HG  GLU A 132      12.160  27.793  51.810  1.00  0.00           H  
ATOM   2108  N   LEU A 133      15.451  30.568  54.597  1.00  0.00           N  
ATOM   2109  CA  LEU A 133      15.965  31.433  55.648  1.00  0.00           C  
ATOM   2110  C   LEU A 133      15.535  32.876  55.410  1.00  0.00           C  
ATOM   2111  O   LEU A 133      15.222  33.274  54.286  1.00  0.00           O  
ATOM   2112  CB  LEU A 133      17.495  31.347  55.709  1.00  0.00           C  
ATOM   2113  CG  LEU A 133      18.077  29.933  55.840  1.00  0.00           C  
ATOM   2114  CD1 LEU A 133      19.595  30.014  55.918  1.00  0.00           C  
ATOM   2115  CD2 LEU A 133      17.500  29.259  57.076  1.00  0.00           C  
ATOM   2116  H   LEU A 133      15.856  30.623  53.673  1.00  0.00           H  
ATOM   2117  HA  LEU A 133      15.562  31.094  56.603  1.00  0.00           H  
ATOM   2118 1HB  LEU A 133      17.905  31.791  54.804  1.00  0.00           H  
ATOM   2119 2HB  LEU A 133      17.842  31.928  56.563  1.00  0.00           H  
ATOM   2120  HG  LEU A 133      17.819  29.351  54.955  1.00  0.00           H  
ATOM   2121 1HD1 LEU A 133      20.008  29.010  56.010  1.00  0.00           H  
ATOM   2122 2HD1 LEU A 133      19.982  30.483  55.013  1.00  0.00           H  
ATOM   2123 3HD1 LEU A 133      19.884  30.606  56.786  1.00  0.00           H  
ATOM   2124 1HD2 LEU A 133      17.913  28.254  57.168  1.00  0.00           H  
ATOM   2125 2HD2 LEU A 133      17.759  29.840  57.961  1.00  0.00           H  
ATOM   2126 3HD2 LEU A 133      16.416  29.199  56.985  1.00  0.00           H  
ATOM   2127  N   SER A 134      15.529  33.654  56.489  1.00  0.00           N  
ATOM   2128  CA  SER A 134      15.209  35.067  56.394  1.00  0.00           C  
ATOM   2129  C   SER A 134      16.310  35.811  55.637  1.00  0.00           C  
ATOM   2130  O   SER A 134      17.447  35.337  55.559  1.00  0.00           O  
ATOM   2131  CB  SER A 134      15.032  35.659  57.780  1.00  0.00           C  
ATOM   2132  OG  SER A 134      16.241  35.649  58.488  1.00  0.00           O  
ATOM   2133  H   SER A 134      15.752  33.259  57.392  1.00  0.00           H  
ATOM   2134  HA  SER A 134      14.267  35.173  55.854  1.00  0.00           H  
ATOM   2135 1HB  SER A 134      14.666  36.681  57.695  1.00  0.00           H  
ATOM   2136 2HB  SER A 134      14.284  35.087  58.327  1.00  0.00           H  
ATOM   2137  HG  SER A 134      16.142  36.295  59.190  1.00  0.00           H  
ATOM   2138  N   PRO A 135      15.997  36.975  55.058  1.00  0.00           N  
ATOM   2139  CA  PRO A 135      17.034  37.725  54.328  1.00  0.00           C  
ATOM   2140  C   PRO A 135      18.311  37.934  55.125  1.00  0.00           C  
ATOM   2141  O   PRO A 135      19.403  37.907  54.543  1.00  0.00           O  
ATOM   2142  CB  PRO A 135      16.342  39.062  54.042  1.00  0.00           C  
ATOM   2143  CG  PRO A 135      14.900  38.708  53.920  1.00  0.00           C  
ATOM   2144  CD  PRO A 135      14.678  37.667  54.984  1.00  0.00           C  
ATOM   2145  HA  PRO A 135      17.300  37.165  53.431  1.00  0.00           H  
ATOM   2146 1HB  PRO A 135      16.540  39.770  54.860  1.00  0.00           H  
ATOM   2147 2HB  PRO A 135      16.751  39.509  53.124  1.00  0.00           H  
ATOM   2148 1HG  PRO A 135      14.276  39.602  54.066  1.00  0.00           H  
ATOM   2149 2HG  PRO A 135      14.685  38.332  52.909  1.00  0.00           H  
ATOM   2150 1HD  PRO A 135      14.430  38.160  55.936  1.00  0.00           H  
ATOM   2151 2HD  PRO A 135      13.867  36.992  54.675  1.00  0.00           H  
ATOM   2152  N   GLU A 136      18.211  38.138  56.436  1.00  0.00           N  
ATOM   2153  CA  GLU A 136      19.369  38.413  57.276  1.00  0.00           C  
ATOM   2154  C   GLU A 136      20.332  37.235  57.361  1.00  0.00           C  
ATOM   2155  O   GLU A 136      21.510  37.434  57.673  1.00  0.00           O  
ATOM   2156  CB  GLU A 136      18.912  38.801  58.683  1.00  0.00           C  
ATOM   2157  CG  GLU A 136      18.182  40.134  58.763  1.00  0.00           C  
ATOM   2158  CD  GLU A 136      17.739  40.476  60.157  1.00  0.00           C  
ATOM   2159  OE1 GLU A 136      17.911  39.662  61.032  1.00  0.00           O  
ATOM   2160  OE2 GLU A 136      17.228  41.555  60.350  1.00  0.00           O  
ATOM   2161  H   GLU A 136      17.295  38.097  56.859  1.00  0.00           H  
ATOM   2162  HA  GLU A 136      19.914  39.255  56.848  1.00  0.00           H  
ATOM   2163 1HB  GLU A 136      18.245  38.030  59.074  1.00  0.00           H  
ATOM   2164 2HB  GLU A 136      19.775  38.852  59.345  1.00  0.00           H  
ATOM   2165 1HG  GLU A 136      18.844  40.920  58.400  1.00  0.00           H  
ATOM   2166 2HG  GLU A 136      17.311  40.100  58.108  1.00  0.00           H  
ATOM   2167  N   GLN A 137      19.859  36.013  57.095  1.00  0.00           N  
ATOM   2168  CA  GLN A 137      20.691  34.829  57.263  1.00  0.00           C  
ATOM   2169  C   GLN A 137      21.091  34.195  55.935  1.00  0.00           C  
ATOM   2170  O   GLN A 137      21.591  33.063  55.935  1.00  0.00           O  
ATOM   2171  CB  GLN A 137      19.962  33.796  58.126  1.00  0.00           C  
ATOM   2172  CG  GLN A 137      19.664  34.265  59.540  1.00  0.00           C  
ATOM   2173  CD  GLN A 137      20.922  34.446  60.367  1.00  0.00           C  
ATOM   2174  OE1 GLN A 137      21.700  33.506  60.554  1.00  0.00           O  
ATOM   2175  NE2 GLN A 137      21.131  35.658  60.869  1.00  0.00           N  
ATOM   2176  H   GLN A 137      18.908  35.905  56.773  1.00  0.00           H  
ATOM   2177  HA  GLN A 137      21.606  35.120  57.780  1.00  0.00           H  
ATOM   2178 1HB  GLN A 137      19.017  33.529  57.655  1.00  0.00           H  
ATOM   2179 2HB  GLN A 137      20.563  32.888  58.192  1.00  0.00           H  
ATOM   2180 1HG  GLN A 137      19.146  35.223  59.493  1.00  0.00           H  
ATOM   2181 2HG  GLN A 137      19.034  33.524  60.033  1.00  0.00           H  
ATOM   2182 1HE2 GLN A 137      21.944  35.838  61.423  1.00  0.00           H  
ATOM   2183 2HE2 GLN A 137      20.475  36.392  60.694  1.00  0.00           H  
ATOM   2184  N   GLN A 138      20.891  34.881  54.806  1.00  0.00           N  
ATOM   2185  CA  GLN A 138      21.125  34.264  53.507  1.00  0.00           C  
ATOM   2186  C   GLN A 138      22.536  33.710  53.365  1.00  0.00           C  
ATOM   2187  O   GLN A 138      22.707  32.630  52.790  1.00  0.00           O  
ATOM   2188  CB  GLN A 138      20.855  35.276  52.389  1.00  0.00           C  
ATOM   2189  CG  GLN A 138      19.388  35.624  52.204  1.00  0.00           C  
ATOM   2190  CD  GLN A 138      19.184  36.771  51.233  1.00  0.00           C  
ATOM   2191  OE1 GLN A 138      20.075  37.601  51.035  1.00  0.00           O  
ATOM   2192  NE2 GLN A 138      18.006  36.825  50.622  1.00  0.00           N  
ATOM   2193  H   GLN A 138      20.575  35.840  54.847  1.00  0.00           H  
ATOM   2194  HA  GLN A 138      20.428  33.434  53.388  1.00  0.00           H  
ATOM   2195 1HB  GLN A 138      21.398  36.199  52.596  1.00  0.00           H  
ATOM   2196 2HB  GLN A 138      21.230  34.881  51.445  1.00  0.00           H  
ATOM   2197 1HG  GLN A 138      18.865  34.751  51.816  1.00  0.00           H  
ATOM   2198 2HG  GLN A 138      18.971  35.913  53.169  1.00  0.00           H  
ATOM   2199 1HE2 GLN A 138      17.813  37.559  49.971  1.00  0.00           H  
ATOM   2200 2HE2 GLN A 138      17.312  36.132  50.813  1.00  0.00           H  
ATOM   2201  N   ASN A 139      23.548  34.418  53.869  1.00  0.00           N  
ATOM   2202  CA  ASN A 139      24.927  33.949  53.822  1.00  0.00           C  
ATOM   2203  C   ASN A 139      25.467  33.553  55.191  1.00  0.00           C  
ATOM   2204  O   ASN A 139      26.687  33.494  55.370  1.00  0.00           O  
ATOM   2205  CB  ASN A 139      25.816  35.008  53.195  1.00  0.00           C  
ATOM   2206  CG  ASN A 139      25.516  35.227  51.738  1.00  0.00           C  
ATOM   2207  OD1 ASN A 139      25.326  34.268  50.980  1.00  0.00           O  
ATOM   2208  ND2 ASN A 139      25.468  36.470  51.332  1.00  0.00           N  
ATOM   2209  H   ASN A 139      23.345  35.309  54.298  1.00  0.00           H  
ATOM   2210  HA  ASN A 139      24.972  33.067  53.182  1.00  0.00           H  
ATOM   2211 1HB  ASN A 139      25.688  35.952  53.726  1.00  0.00           H  
ATOM   2212 2HB  ASN A 139      26.861  34.714  53.298  1.00  0.00           H  
ATOM   2213 1HD2 ASN A 139      25.272  36.675  50.373  1.00  0.00           H  
ATOM   2214 2HD2 ASN A 139      25.627  37.214  51.980  1.00  0.00           H  
ATOM   2215  N   ASN A 140      24.595  33.285  56.158  1.00  0.00           N  
ATOM   2216  CA  ASN A 140      25.013  32.926  57.511  1.00  0.00           C  
ATOM   2217  C   ASN A 140      24.507  31.530  57.862  1.00  0.00           C  
ATOM   2218  O   ASN A 140      24.417  31.147  59.028  1.00  0.00           O  
ATOM   2219  CB  ASN A 140      24.522  33.948  58.520  1.00  0.00           C  
ATOM   2220  CG  ASN A 140      25.192  35.285  58.359  1.00  0.00           C  
ATOM   2221  OD1 ASN A 140      26.402  35.416  58.572  1.00  0.00           O  
ATOM   2222  ND2 ASN A 140      24.427  36.280  57.988  1.00  0.00           N  
ATOM   2223  H   ASN A 140      23.610  33.331  55.944  1.00  0.00           H  
ATOM   2224  HA  ASN A 140      26.103  32.937  57.552  1.00  0.00           H  
ATOM   2225 1HB  ASN A 140      23.445  34.079  58.411  1.00  0.00           H  
ATOM   2226 2HB  ASN A 140      24.707  33.582  59.530  1.00  0.00           H  
ATOM   2227 1HD2 ASN A 140      24.819  37.193  57.866  1.00  0.00           H  
ATOM   2228 2HD2 ASN A 140      23.452  36.129  57.828  1.00  0.00           H  
ATOM   2229  N   ALA A 141      24.168  30.752  56.840  1.00  0.00           N  
ATOM   2230  CA  ALA A 141      23.648  29.403  57.010  1.00  0.00           C  
ATOM   2231  C   ALA A 141      24.754  28.452  57.454  1.00  0.00           C  
ATOM   2232  O   ALA A 141      25.920  28.586  57.074  1.00  0.00           O  
ATOM   2233  CB  ALA A 141      23.006  28.902  55.712  1.00  0.00           C  
ATOM   2234  H   ALA A 141      24.280  31.121  55.907  1.00  0.00           H  
ATOM   2235  HA  ALA A 141      22.871  29.426  57.776  1.00  0.00           H  
ATOM   2236 1HB  ALA A 141      22.623  27.893  55.861  1.00  0.00           H  
ATOM   2237 2HB  ALA A 141      22.185  29.563  55.433  1.00  0.00           H  
ATOM   2238 3HB  ALA A 141      23.751  28.893  54.918  1.00  0.00           H  
ATOM   2239  N   GLU A 142      24.361  27.481  58.275  1.00  0.00           N  
ATOM   2240  CA  GLU A 142      25.183  26.314  58.573  1.00  0.00           C  
ATOM   2241  C   GLU A 142      24.333  25.065  58.417  1.00  0.00           C  
ATOM   2242  O   GLU A 142      23.231  24.989  58.969  1.00  0.00           O  
ATOM   2243  CB  GLU A 142      25.760  26.394  59.989  1.00  0.00           C  
ATOM   2244  CG  GLU A 142      26.597  27.637  60.257  1.00  0.00           C  
ATOM   2245  CD  GLU A 142      27.226  27.634  61.624  1.00  0.00           C  
ATOM   2246  OE1 GLU A 142      27.036  26.683  62.342  1.00  0.00           O  
ATOM   2247  OE2 GLU A 142      27.897  28.586  61.949  1.00  0.00           O  
ATOM   2248  H   GLU A 142      23.451  27.564  58.705  1.00  0.00           H  
ATOM   2249  HA  GLU A 142      26.019  26.292  57.873  1.00  0.00           H  
ATOM   2250 1HB  GLU A 142      24.947  26.375  60.715  1.00  0.00           H  
ATOM   2251 2HB  GLU A 142      26.387  25.522  60.176  1.00  0.00           H  
ATOM   2252 1HG  GLU A 142      27.385  27.700  59.508  1.00  0.00           H  
ATOM   2253 2HG  GLU A 142      25.964  28.517  60.156  1.00  0.00           H  
ATOM   2254  N   VAL A 143      24.840  24.092  57.666  1.00  0.00           N  
ATOM   2255  CA  VAL A 143      24.125  22.855  57.375  1.00  0.00           C  
ATOM   2256  C   VAL A 143      25.017  21.687  57.768  1.00  0.00           C  
ATOM   2257  O   VAL A 143      26.204  21.661  57.421  1.00  0.00           O  
ATOM   2258  CB  VAL A 143      23.759  22.761  55.882  1.00  0.00           C  
ATOM   2259  CG1 VAL A 143      23.026  21.459  55.594  1.00  0.00           C  
ATOM   2260  CG2 VAL A 143      22.910  23.958  55.481  1.00  0.00           C  
ATOM   2261  H   VAL A 143      25.766  24.226  57.283  1.00  0.00           H  
ATOM   2262  HA  VAL A 143      23.201  22.845  57.955  1.00  0.00           H  
ATOM   2263  HB  VAL A 143      24.676  22.751  55.293  1.00  0.00           H  
ATOM   2264 1HG1 VAL A 143      22.775  21.410  54.534  1.00  0.00           H  
ATOM   2265 2HG1 VAL A 143      23.665  20.616  55.855  1.00  0.00           H  
ATOM   2266 3HG1 VAL A 143      22.111  21.419  56.184  1.00  0.00           H  
ATOM   2267 1HG2 VAL A 143      22.656  23.886  54.424  1.00  0.00           H  
ATOM   2268 2HG2 VAL A 143      21.996  23.971  56.074  1.00  0.00           H  
ATOM   2269 3HG2 VAL A 143      23.470  24.877  55.657  1.00  0.00           H  
ATOM   2270  N   GLU A 144      24.444  20.723  58.484  1.00  0.00           N  
ATOM   2271  CA  GLU A 144      25.143  19.507  58.876  1.00  0.00           C  
ATOM   2272  C   GLU A 144      24.336  18.301  58.424  1.00  0.00           C  
ATOM   2273  O   GLU A 144      23.106  18.289  58.551  1.00  0.00           O  
ATOM   2274  CB  GLU A 144      25.363  19.465  60.390  1.00  0.00           C  
ATOM   2275  CG  GLU A 144      26.283  20.553  60.923  1.00  0.00           C  
ATOM   2276  CD  GLU A 144      26.518  20.448  62.405  1.00  0.00           C  
ATOM   2277  OE1 GLU A 144      25.799  19.725  63.050  1.00  0.00           O  
ATOM   2278  OE2 GLU A 144      27.418  21.091  62.890  1.00  0.00           O  
ATOM   2279  H   GLU A 144      23.482  20.849  58.763  1.00  0.00           H  
ATOM   2280  HA  GLU A 144      26.123  19.501  58.396  1.00  0.00           H  
ATOM   2281 1HB  GLU A 144      24.403  19.560  60.900  1.00  0.00           H  
ATOM   2282 2HB  GLU A 144      25.788  18.501  60.669  1.00  0.00           H  
ATOM   2283 1HG  GLU A 144      27.242  20.487  60.409  1.00  0.00           H  
ATOM   2284 2HG  GLU A 144      25.848  21.525  60.697  1.00  0.00           H  
ATOM   2285  N   VAL A 145      25.025  17.290  57.902  1.00  0.00           N  
ATOM   2286  CA  VAL A 145      24.400  16.065  57.414  1.00  0.00           C  
ATOM   2287  C   VAL A 145      25.098  14.880  58.063  1.00  0.00           C  
ATOM   2288  O   VAL A 145      26.334  14.809  58.068  1.00  0.00           O  
ATOM   2289  CB  VAL A 145      24.501  15.963  55.881  1.00  0.00           C  
ATOM   2290  CG1 VAL A 145      23.844  14.682  55.388  1.00  0.00           C  
ATOM   2291  CG2 VAL A 145      23.858  17.182  55.237  1.00  0.00           C  
ATOM   2292  H   VAL A 145      26.029  17.385  57.848  1.00  0.00           H  
ATOM   2293  HA  VAL A 145      23.344  16.083  57.688  1.00  0.00           H  
ATOM   2294  HB  VAL A 145      25.553  15.914  55.598  1.00  0.00           H  
ATOM   2295 1HG1 VAL A 145      23.925  14.626  54.302  1.00  0.00           H  
ATOM   2296 2HG1 VAL A 145      24.343  13.822  55.834  1.00  0.00           H  
ATOM   2297 3HG1 VAL A 145      22.792  14.681  55.673  1.00  0.00           H  
ATOM   2298 1HG2 VAL A 145      23.934  17.103  54.153  1.00  0.00           H  
ATOM   2299 2HG2 VAL A 145      22.808  17.234  55.524  1.00  0.00           H  
ATOM   2300 3HG2 VAL A 145      24.371  18.084  55.572  1.00  0.00           H  
ATOM   2301  N   GLU A 146      24.313  13.955  58.608  1.00  0.00           N  
ATOM   2302  CA  GLU A 146      24.833  12.759  59.264  1.00  0.00           C  
ATOM   2303  C   GLU A 146      24.302  11.531  58.536  1.00  0.00           C  
ATOM   2304  O   GLU A 146      23.096  11.260  58.563  1.00  0.00           O  
ATOM   2305  CB  GLU A 146      24.431  12.722  60.740  1.00  0.00           C  
ATOM   2306  CG  GLU A 146      24.987  13.869  61.572  1.00  0.00           C  
ATOM   2307  CD  GLU A 146      24.491  13.855  62.992  1.00  0.00           C  
ATOM   2308  OE1 GLU A 146      23.709  12.996  63.320  1.00  0.00           O  
ATOM   2309  OE2 GLU A 146      24.894  14.707  63.748  1.00  0.00           O  
ATOM   2310  H   GLU A 146      23.313  14.095  58.560  1.00  0.00           H  
ATOM   2311  HA  GLU A 146      25.922  12.785  59.217  1.00  0.00           H  
ATOM   2312 1HB  GLU A 146      23.345  12.744  60.822  1.00  0.00           H  
ATOM   2313 2HB  GLU A 146      24.774  11.788  61.187  1.00  0.00           H  
ATOM   2314 1HG  GLU A 146      26.075  13.805  61.580  1.00  0.00           H  
ATOM   2315 2HG  GLU A 146      24.709  14.811  61.104  1.00  0.00           H  
ATOM   2316  N   CYS A 147      25.201  10.793  57.889  1.00  0.00           N  
ATOM   2317  CA  CYS A 147      24.848   9.604  57.122  1.00  0.00           C  
ATOM   2318  C   CYS A 147      25.743   8.458  57.567  1.00  0.00           C  
ATOM   2319  O   CYS A 147      26.967   8.609  57.633  1.00  0.00           O  
ATOM   2320  CB  CYS A 147      25.015   9.841  55.621  1.00  0.00           C  
ATOM   2321  SG  CYS A 147      24.007  11.194  54.970  1.00  0.00           S  
ATOM   2322  H   CYS A 147      26.168  11.079  57.939  1.00  0.00           H  
ATOM   2323  HA  CYS A 147      23.801   9.366  57.314  1.00  0.00           H  
ATOM   2324 1HB  CYS A 147      26.060  10.062  55.401  1.00  0.00           H  
ATOM   2325 2HB  CYS A 147      24.751   8.933  55.078  1.00  0.00           H  
ATOM   2326  N   GLY A 148      25.134   7.314  57.860  1.00  0.00           N  
ATOM   2327  CA  GLY A 148      25.909   6.185  58.343  1.00  0.00           C  
ATOM   2328  C   GLY A 148      26.636   6.577  59.614  1.00  0.00           C  
ATOM   2329  O   GLY A 148      26.020   6.964  60.615  1.00  0.00           O  
ATOM   2330  H   GLY A 148      24.135   7.214  57.754  1.00  0.00           H  
ATOM   2331 1HA  GLY A 148      25.246   5.339  58.527  1.00  0.00           H  
ATOM   2332 2HA  GLY A 148      26.618   5.876  57.576  1.00  0.00           H  
ATOM   2333  N   ASN A 149      27.963   6.484  59.585  1.00  0.00           N  
ATOM   2334  CA  ASN A 149      28.798   6.809  60.735  1.00  0.00           C  
ATOM   2335  C   ASN A 149      29.709   7.999  60.445  1.00  0.00           C  
ATOM   2336  O   ASN A 149      30.747   8.169  61.089  1.00  0.00           O  
ATOM   2337  CB  ASN A 149      29.616   5.602  61.156  1.00  0.00           C  
ATOM   2338  CG  ASN A 149      28.764   4.492  61.707  1.00  0.00           C  
ATOM   2339  OD1 ASN A 149      28.265   4.576  62.835  1.00  0.00           O  
ATOM   2340  ND2 ASN A 149      28.589   3.451  60.932  1.00  0.00           N  
ATOM   2341  H   ASN A 149      28.403   6.174  58.730  1.00  0.00           H  
ATOM   2342  HA  ASN A 149      28.149   7.067  61.572  1.00  0.00           H  
ATOM   2343 1HB  ASN A 149      30.176   5.224  60.300  1.00  0.00           H  
ATOM   2344 2HB  ASN A 149      30.339   5.899  61.916  1.00  0.00           H  
ATOM   2345 1HD2 ASN A 149      28.031   2.682  61.246  1.00  0.00           H  
ATOM   2346 2HD2 ASN A 149      29.012   3.425  60.027  1.00  0.00           H  
ATOM   2347  N   GLU A 150      29.331   8.827  59.474  1.00  0.00           N  
ATOM   2348  CA  GLU A 150      30.107   9.987  59.065  1.00  0.00           C  
ATOM   2349  C   GLU A 150      29.238  11.235  59.146  1.00  0.00           C  
ATOM   2350  O   GLU A 150      28.018  11.167  58.963  1.00  0.00           O  
ATOM   2351  CB  GLU A 150      30.648   9.807  57.645  1.00  0.00           C  
ATOM   2352  CG  GLU A 150      31.640   8.663  57.490  1.00  0.00           C  
ATOM   2353  CD  GLU A 150      32.218   8.573  56.106  1.00  0.00           C  
ATOM   2354  OE1 GLU A 150      31.480   8.729  55.163  1.00  0.00           O  
ATOM   2355  OE2 GLU A 150      33.400   8.349  55.991  1.00  0.00           O  
ATOM   2356  H   GLU A 150      28.457   8.629  59.007  1.00  0.00           H  
ATOM   2357  HA  GLU A 150      30.959  10.088  59.738  1.00  0.00           H  
ATOM   2358 1HB  GLU A 150      29.819   9.626  56.960  1.00  0.00           H  
ATOM   2359 2HB  GLU A 150      31.142  10.724  57.325  1.00  0.00           H  
ATOM   2360 1HG  GLU A 150      32.453   8.802  58.203  1.00  0.00           H  
ATOM   2361 2HG  GLU A 150      31.139   7.726  57.731  1.00  0.00           H  
ATOM   2362  N   LYS A 151      29.869  12.373  59.415  1.00  0.00           N  
ATOM   2363  CA  LYS A 151      29.194  13.660  59.458  1.00  0.00           C  
ATOM   2364  C   LYS A 151      29.897  14.655  58.543  1.00  0.00           C  
ATOM   2365  O   LYS A 151      31.129  14.723  58.513  1.00  0.00           O  
ATOM   2366  CB  LYS A 151      29.141  14.198  60.889  1.00  0.00           C  
ATOM   2367  CG  LYS A 151      28.414  15.528  61.035  1.00  0.00           C  
ATOM   2368  CD  LYS A 151      28.237  15.904  62.498  1.00  0.00           C  
ATOM   2369  CE  LYS A 151      27.375  17.149  62.651  1.00  0.00           C  
ATOM   2370  NZ  LYS A 151      27.176  17.516  64.079  1.00  0.00           N  
ATOM   2371  H   LYS A 151      30.862  12.333  59.598  1.00  0.00           H  
ATOM   2372  HA  LYS A 151      28.166  13.523  59.118  1.00  0.00           H  
ATOM   2373 1HB  LYS A 151      28.641  13.473  61.531  1.00  0.00           H  
ATOM   2374 2HB  LYS A 151      30.155  14.327  61.267  1.00  0.00           H  
ATOM   2375 1HG  LYS A 151      28.986  16.311  60.534  1.00  0.00           H  
ATOM   2376 2HG  LYS A 151      27.434  15.461  60.564  1.00  0.00           H  
ATOM   2377 1HD  LYS A 151      27.765  15.078  63.032  1.00  0.00           H  
ATOM   2378 2HD  LYS A 151      29.213  16.093  62.947  1.00  0.00           H  
ATOM   2379 1HE  LYS A 151      27.848  17.984  62.136  1.00  0.00           H  
ATOM   2380 2HE  LYS A 151      26.401  16.975  62.194  1.00  0.00           H  
ATOM   2381 1HZ  LYS A 151      26.600  18.344  64.137  1.00  0.00           H  
ATOM   2382 2HZ  LYS A 151      26.720  16.755  64.563  1.00  0.00           H  
ATOM   2383 3HZ  LYS A 151      28.071  17.699  64.508  1.00  0.00           H  
ATOM   2384  N   TYR A 152      29.102  15.420  57.799  1.00  0.00           N  
ATOM   2385  CA  TYR A 152      29.605  16.397  56.843  1.00  0.00           C  
ATOM   2386  C   TYR A 152      29.015  17.754  57.191  1.00  0.00           C  
ATOM   2387  O   TYR A 152      27.885  17.832  57.685  1.00  0.00           O  
ATOM   2388  CB  TYR A 152      29.257  16.001  55.407  1.00  0.00           C  
ATOM   2389  CG  TYR A 152      29.863  14.685  54.973  1.00  0.00           C  
ATOM   2390  CD1 TYR A 152      29.271  13.490  55.355  1.00  0.00           C  
ATOM   2391  CD2 TYR A 152      31.009  14.673  54.193  1.00  0.00           C  
ATOM   2392  CE1 TYR A 152      29.824  12.287  54.959  1.00  0.00           C  
ATOM   2393  CE2 TYR A 152      31.562  13.471  53.796  1.00  0.00           C  
ATOM   2394  CZ  TYR A 152      30.974  12.282  54.177  1.00  0.00           C  
ATOM   2395  OH  TYR A 152      31.525  11.084  53.782  1.00  0.00           O  
ATOM   2396  H   TYR A 152      28.104  15.309  57.911  1.00  0.00           H  
ATOM   2397  HA  TYR A 152      30.693  16.424  56.915  1.00  0.00           H  
ATOM   2398 1HB  TYR A 152      28.173  15.929  55.301  1.00  0.00           H  
ATOM   2399 2HB  TYR A 152      29.601  16.776  54.722  1.00  0.00           H  
ATOM   2400  HD1 TYR A 152      28.370  13.499  55.968  1.00  0.00           H  
ATOM   2401  HD2 TYR A 152      31.474  15.612  53.893  1.00  0.00           H  
ATOM   2402  HE1 TYR A 152      29.360  11.349  55.259  1.00  0.00           H  
ATOM   2403  HE2 TYR A 152      32.464  13.461  53.184  1.00  0.00           H  
ATOM   2404  HH  TYR A 152      31.308  10.406  54.425  1.00  0.00           H  
ATOM   2405  N   ARG A 153      29.773  18.817  56.935  1.00  0.00           N  
ATOM   2406  CA  ARG A 153      29.407  20.160  57.364  1.00  0.00           C  
ATOM   2407  C   ARG A 153      29.629  21.155  56.233  1.00  0.00           C  
ATOM   2408  O   ARG A 153      30.651  21.106  55.540  1.00  0.00           O  
ATOM   2409  CB  ARG A 153      30.220  20.581  58.579  1.00  0.00           C  
ATOM   2410  CG  ARG A 153      29.923  21.980  59.094  1.00  0.00           C  
ATOM   2411  CD  ARG A 153      30.591  22.239  60.395  1.00  0.00           C  
ATOM   2412  NE  ARG A 153      30.480  23.634  60.793  1.00  0.00           N  
ATOM   2413  CZ  ARG A 153      29.493  24.135  61.560  1.00  0.00           C  
ATOM   2414  NH1 ARG A 153      28.540  23.345  62.003  1.00  0.00           N  
ATOM   2415  NH2 ARG A 153      29.482  25.421  61.867  1.00  0.00           N  
ATOM   2416  H   ARG A 153      30.634  18.680  56.426  1.00  0.00           H  
ATOM   2417  HA  ARG A 153      28.352  20.160  57.639  1.00  0.00           H  
ATOM   2418 1HB  ARG A 153      30.039  19.884  59.396  1.00  0.00           H  
ATOM   2419 2HB  ARG A 153      31.282  20.535  58.340  1.00  0.00           H  
ATOM   2420 1HG  ARG A 153      30.279  22.716  58.373  1.00  0.00           H  
ATOM   2421 2HG  ARG A 153      28.847  22.097  59.232  1.00  0.00           H  
ATOM   2422 1HD  ARG A 153      30.130  21.627  61.170  1.00  0.00           H  
ATOM   2423 2HD  ARG A 153      31.649  21.990  60.318  1.00  0.00           H  
ATOM   2424  HE  ARG A 153      31.196  24.273  60.470  1.00  0.00           H  
ATOM   2425 1HH1 ARG A 153      28.548  22.363  61.770  1.00  0.00           H  
ATOM   2426 2HH1 ARG A 153      27.800  23.720  62.579  1.00  0.00           H  
ATOM   2427 1HH2 ARG A 153      30.215  26.028  61.525  1.00  0.00           H  
ATOM   2428 2HH2 ARG A 153      28.743  25.796  62.442  1.00  0.00           H  
ATOM   2429  N   PHE A 154      28.664  22.057  56.055  1.00  0.00           N  
ATOM   2430  CA  PHE A 154      28.784  23.193  55.149  1.00  0.00           C  
ATOM   2431  C   PHE A 154      28.533  24.464  55.952  1.00  0.00           C  
ATOM   2432  O   PHE A 154      27.439  24.651  56.494  1.00  0.00           O  
ATOM   2433  CB  PHE A 154      27.792  23.089  53.989  1.00  0.00           C  
ATOM   2434  CG  PHE A 154      28.007  24.115  52.913  1.00  0.00           C  
ATOM   2435  CD1 PHE A 154      29.288  24.452  52.502  1.00  0.00           C  
ATOM   2436  CD2 PHE A 154      26.929  24.746  52.311  1.00  0.00           C  
ATOM   2437  CE1 PHE A 154      29.486  25.397  51.513  1.00  0.00           C  
ATOM   2438  CE2 PHE A 154      27.124  25.689  51.321  1.00  0.00           C  
ATOM   2439  CZ  PHE A 154      28.405  26.015  50.922  1.00  0.00           C  
ATOM   2440  H   PHE A 154      27.810  21.936  56.582  1.00  0.00           H  
ATOM   2441  HA  PHE A 154      29.790  23.195  54.728  1.00  0.00           H  
ATOM   2442 1HB  PHE A 154      27.866  22.101  53.536  1.00  0.00           H  
ATOM   2443 2HB  PHE A 154      26.777  23.200  54.367  1.00  0.00           H  
ATOM   2444  HD1 PHE A 154      30.143  23.963  52.969  1.00  0.00           H  
ATOM   2445  HD2 PHE A 154      25.917  24.488  52.626  1.00  0.00           H  
ATOM   2446  HE1 PHE A 154      30.498  25.653  51.200  1.00  0.00           H  
ATOM   2447  HE2 PHE A 154      26.268  26.177  50.855  1.00  0.00           H  
ATOM   2448  HZ  PHE A 154      28.561  26.760  50.143  1.00  0.00           H  
ATOM   2449  N   GLN A 155      29.539  25.330  56.032  1.00  0.00           N  
ATOM   2450  CA  GLN A 155      29.487  26.523  56.866  1.00  0.00           C  
ATOM   2451  C   GLN A 155      29.678  27.762  56.002  1.00  0.00           C  
ATOM   2452  O   GLN A 155      30.586  27.818  55.173  1.00  0.00           O  
ATOM   2453  CB  GLN A 155      30.554  26.469  57.964  1.00  0.00           C  
ATOM   2454  CG  GLN A 155      30.580  27.691  58.866  1.00  0.00           C  
ATOM   2455  CD  GLN A 155      31.582  27.555  59.997  1.00  0.00           C  
ATOM   2456  OE1 GLN A 155      31.768  26.468  60.551  1.00  0.00           O  
ATOM   2457  NE2 GLN A 155      32.234  28.658  60.346  1.00  0.00           N  
ATOM   2458  H   GLN A 155      30.370  25.143  55.490  1.00  0.00           H  
ATOM   2459  HA  GLN A 155      28.512  26.562  57.353  1.00  0.00           H  
ATOM   2460 1HB  GLN A 155      30.389  25.593  58.590  1.00  0.00           H  
ATOM   2461 2HB  GLN A 155      31.538  26.366  57.509  1.00  0.00           H  
ATOM   2462 1HG  GLN A 155      30.852  28.563  58.272  1.00  0.00           H  
ATOM   2463 2HG  GLN A 155      29.590  27.831  59.302  1.00  0.00           H  
ATOM   2464 1HE2 GLN A 155      32.907  28.629  61.085  1.00  0.00           H  
ATOM   2465 2HE2 GLN A 155      32.052  29.518  59.869  1.00  0.00           H  
ATOM   2466  N   LEU A 156      28.817  28.754  56.199  1.00  0.00           N  
ATOM   2467  CA  LEU A 156      29.027  30.078  55.625  1.00  0.00           C  
ATOM   2468  C   LEU A 156      29.453  31.079  56.690  1.00  0.00           C  
ATOM   2469  O   LEU A 156      28.898  31.106  57.789  1.00  0.00           O  
ATOM   2470  CB  LEU A 156      27.746  30.566  54.938  1.00  0.00           C  
ATOM   2471  CG  LEU A 156      27.145  29.614  53.897  1.00  0.00           C  
ATOM   2472  CD1 LEU A 156      25.909  30.252  53.278  1.00  0.00           C  
ATOM   2473  CD2 LEU A 156      28.187  29.299  52.835  1.00  0.00           C  
ATOM   2474  H   LEU A 156      27.995  28.587  56.762  1.00  0.00           H  
ATOM   2475  HA  LEU A 156      29.816  30.008  54.875  1.00  0.00           H  
ATOM   2476 1HB  LEU A 156      26.989  30.744  55.701  1.00  0.00           H  
ATOM   2477 2HB  LEU A 156      27.958  31.512  54.439  1.00  0.00           H  
ATOM   2478  HG  LEU A 156      26.833  28.690  54.385  1.00  0.00           H  
ATOM   2479 1HD1 LEU A 156      25.481  29.575  52.538  1.00  0.00           H  
ATOM   2480 2HD1 LEU A 156      25.172  30.449  54.057  1.00  0.00           H  
ATOM   2481 3HD1 LEU A 156      26.186  31.189  52.795  1.00  0.00           H  
ATOM   2482 1HD2 LEU A 156      27.760  28.621  52.095  1.00  0.00           H  
ATOM   2483 2HD2 LEU A 156      28.498  30.222  52.345  1.00  0.00           H  
ATOM   2484 3HD2 LEU A 156      29.052  28.827  53.302  1.00  0.00           H  
ATOM   2485  N   GLY A 157      30.442  31.902  56.360  1.00  0.00           N  
ATOM   2486  CA  GLY A 157      30.964  32.889  57.297  1.00  0.00           C  
ATOM   2487  C   GLY A 157      31.964  32.259  58.260  1.00  0.00           C  
ATOM   2488  O   GLY A 157      31.865  31.076  58.585  1.00  0.00           O  
ATOM   2489  OXT GLY A 157      32.860  32.918  58.711  1.00  0.00           O  
ATOM   2490  H   GLY A 157      30.842  31.844  55.434  1.00  0.00           H  
ATOM   2491 1HA  GLY A 157      31.445  33.697  56.746  1.00  0.00           H  
ATOM   2492 2HA  GLY A 157      30.141  33.329  57.859  1.00  0.00           H  
TER                                                                             
# All scores below are weighted scores, not raw scores.
#BEGIN_POSE_ENERGIES_TABLE models/design14bab_ba0089_5.pdb
label fa_atr fa_rep fa_sol fa_intra_rep fa_intra_sol_xover4 lk_ball_wtd fa_elec pro_close hbond_sr_bb hbond_lr_bb hbond_bb_sc hbond_sc dslf_fa13 atom_pair_constraint coordinate_constraint angle_constraint dihedral_constraint metalbinding_constraint omega fa_dun p_aa_pp yhh_planarity ref chainbreak rama_prepro res_type_constraint total
weights 1 0.55 1 0.005 1 1 1 1.25 1 1 1 1 1.25 1 1 1 1 1 0.4 0.7 0.6 0.625 1 1 0.45 1 NA
pose -844.915 91.3359 487.126 1.60507 29.0055 -6.84233 -318.126 0.38362 -30.8326 -82.6731 -24.9481 -42.1005 -1.99106 0 0 0 0 0 16.3829 186.298 -53.4354 0.15305 31.0903 0 -16.4005 0 -578.884
ARG:NtermProteinFull_1 -7.02289 0.63307 6.62147 0.01984 0.41338 -0.32181 -5.10826 0 0 0 -0.61005 -0.65632 0 0 0 0 0 0 0.13662 2.41966 0 0 -0.09474 0 0 0 -3.57002
ILE_2 -6.93971 1.13623 0.2169 0.02309 0.07123 -0.12088 -1.16017 0 0 0 0 0 0 0 0 0 0 0 -0.03958 0.34699 -0.4703 0 2.30374 0 -0.26007 0 -4.89252
GLU_3 -5.58646 0.42936 5.25368 0.00764 0.31278 -0.236 -3.08898 0 0 0 0 0 0 0 0 0 0 0 -0.01806 2.60119 0.12695 0 -2.72453 0 -0.13994 0 -3.06237
VAL_4 -7.15494 0.7404 0.17055 0.01529 0.04076 0.08504 -1.95367 0 0 0 0 0 0 0 0 0 0 0 -0.05267 0.05172 -0.78788 0 2.64269 0 -0.0593 0 -6.26202
ARG_5 -6.47988 0.64678 6.14593 0.01329 0.26182 0.24588 -4.67234 0 0 0 -1.15901 0 0 0 0 0 0 0 0.10141 1.80744 -0.05956 0 -0.09474 0 -0.11674 0 -3.35972
VAL_6 -6.01123 0.80632 1.04954 0.0141 0.03866 0.16447 -1.90215 0 0 0 0 0 0 0 0 0 0 0 -0.0214 0.1268 -0.78089 0 2.64269 0 -0.11202 0 -3.9851
ASP_7 -4.99017 0.24456 5.934 0.00684 0.69703 0.19685 -2.95556 0 0 0 0 -0.59328 0 0 0 0 0 0 1.49809 1.65247 -0.78151 0 -2.14574 0 0.06318 0 -1.17323
ASN_8 -3.95978 0.2928 3.72954 0.00731 0.31103 -0.07436 -0.10292 0 0 0 0 -0.78589 0 0 0 0 0 0 -0.00198 1.82955 -1.002 0 -1.34026 0 0.25244 0 -0.84451
GLY_9 -3.94693 0.43755 3.31128 0.00014 0 0.1497 -1.88768 0 0 0 0 0 0 0 0 0 0 0 0.21678 0 -1.49661 0 0.79816 0 -0.17672 0 -2.59431
ARG_10 -4.83039 0.35329 4.91763 0.01265 0.38877 0.29779 -4.32164 0 0 0 0 -0.59328 0 0 0 0 0 0 0.05183 2.03298 -0.00139 0 -0.09474 0 -0.25298 0 -2.03949
VAL_11 -6.54598 0.70042 0.17736 0.01504 0.04297 0.122 -1.73192 0 0 0 0 0 0 0 0 0 0 0 0.15433 0.0436 -0.69019 0 2.64269 0 -0.21714 0 -5.28682
ARG_12 -5.73555 0.80466 5.31654 0.01014 0.17647 0.43061 -4.62707 0 0 0 0 -0.94124 0 0 0 0 0 0 -0.01337 2.21401 -0.0406 0 -0.09474 0 -0.2038 0 -2.70393
VAL_13 -6.66597 0.8405 0.39737 0.01441 0.04283 0.06811 -2.02278 0 0 0 0 0 0 0 0 0 0 0 -0.07458 0.08444 -0.63931 0 2.64269 0 -0.17888 0 -5.49117
ARG_14 -5.65549 0.28925 5.69709 0.0172 0.43254 0.16527 -4.57953 0 0 0 0 -1.03901 0 0 0 0 0 0 0.00566 2.1319 0.13568 0 -0.09474 0 -0.11986 0 -2.61405
ASN_15 -8.34357 0.48475 6.86363 0.01492 0.65411 0.01127 -3.1674 0 0 0 -1.57132 -0.81134 0 0 0 0 0 0 0.45046 1.59989 -0.55681 0 -1.34026 0 -0.02471 0 -5.73636
GLY_16 -3.02033 0.23236 2.82831 0.00014 0 0.00183 -1.38201 0 0 0 -0.61005 0 0 0 0 0 0 0 -0.01669 0 0.28405 0 0.79816 0 0.23256 0 -0.65168
THR_17 -6.03428 0.49482 4.31872 0.01135 0.06686 -0.16698 -0.90478 0 0 0 -1.73982 -0.81134 0 0 0 0 0 0 -0.00687 0.9819 -0.58696 0 1.15175 0 0.48596 0 -2.73968
ASP_18 -2.72183 0.18218 3.10128 0.00445 0.3377 -0.2767 -1.43046 0 0 0 -0.34039 0 0 0 0 0 0 0 0.01585 2.05277 -0.25721 0 -2.14574 0 -0.09952 0 -1.57763
ARG_19 -4.55603 0.63751 4.55368 0.01923 0.63612 0.17008 -0.8388 0.04583 0 0 -2.16193 0 0 0 0 0 0 0 0.14547 1.30379 -0.22688 0 -0.09474 0 -0.38575 0 -0.75243
PRO_20 -4.19427 0.57226 1.71075 0.00297 0.07633 -0.06203 -0.51523 0.1253 0 0 0 0 0 0 0 0 0 0 -0.06839 0.21262 -1.02684 0 -1.64321 0 -0.40677 0 -5.2165
CYS:disulfide_21 -6.26273 0.19701 3.4759 0.00184 0.01003 -0.14851 -1.69135 0 0 0 0 0 -0.52016 0 0 0 0 0 0.07766 0.10379 -0.0144 0 3.25479 0 -0.2408 0 -1.75692
ARG_22 -5.86629 0.37124 5.76091 0.01321 0.44429 -0.39563 -3.42575 0 0 0 0 0 0 0 0 0 0 0 0.11329 2.0343 0.04263 0 -0.09474 0 0.09631 0 -0.90622
VAL_23 -7.46645 0.83283 1.16504 0.015 0.04129 0.09701 -2.27914 0 0 0 0 0 0 0 0 0 0 0 0.10241 0.07212 -0.79197 0 2.64269 0 -0.2017 0 -5.77087
ARG_24 -6.47809 0.34961 5.38014 0.01037 0.19455 0.13235 -3.83171 0 0 0 0 -1.07851 0 0 0 0 0 0 0.10835 2.02699 -0.00389 0 -0.09474 0 -0.22242 0 -3.50702
VAL_25 -5.6931 0.32311 0.36339 0.01396 0.042 0.03071 -1.78016 0 0 0 0 0 0 0 0 0 0 0 -0.02386 0.10061 -0.74585 0 2.64269 0 -0.20524 0 -4.93174
THR_26 -5.0803 0.57021 3.70858 0.00834 0.05246 0.27767 -2.99924 0 0 0 0 -0.81204 0 0 0 0 0 0 0.0789 0.04666 -0.21238 0 1.15175 0 -0.14238 0 -3.35177
ALA_27 -4.23902 0.58607 1.51719 0.00129 0 -0.03816 -1.12273 0 0 0 0 0 0 0 0 0 0 0 -0.03916 0 -0.09152 0 1.32468 0 0.35091 0 -1.75045
GLY_28 -1.50606 0.11927 1.42575 0.0001 0 -0.18798 0.17455 0 0 0 0 0 0 0 0 0 0 0 0.06837 0 -1.13785 0 0.79816 0 -0.01897 0 -0.26466
GLY_29 -1.18577 0.17451 1.1145 0.00012 0 -0.18403 0.12499 0 0 0 0 0 0 0 0 0 0 0 -0.14038 0 -1.48897 0 0.79816 0 -0.70953 0 -1.49639
GLU_30 -3.68454 0.31286 4.50344 0.0075 0.32064 -0.04595 -2.76956 0 0 0 0 -0.9336 0 0 0 0 0 0 -0.0459 2.46366 0.15607 0 -2.72453 0 -0.37209 0 -2.81201
THR_31 -3.65181 0.26107 2.16252 0.00844 0.05231 -0.14303 -0.7357 0 0 0 0 -0.81204 0 0 0 0 0 0 -0.03352 0.04588 -0.21413 0 1.15175 0 0.04914 0 -1.85912
ARG_32 -4.72252 0.39707 4.58957 0.01113 0.21974 0.07814 -3.44659 0 0 0 0 -0.9336 0 0 0 0 0 0 0.30767 1.95402 -0.03013 0 -0.09474 0 0.01686 0 -1.65338
GLU_33 -4.438 0.33364 3.70296 0.00649 0.27284 -0.03073 -2.48696 0 0 0 0 -1.07851 0 0 0 0 0 0 -0.03478 3.36023 0.27084 0 -2.72453 0 0.05582 0 -2.79069
TYR_34 -7.14695 0.8089 2.6338 0.02269 0.27817 0.01631 -2.24191 0 0 0 0 0 0 0 0 0 0 0 0.43107 1.74991 -0.38548 0.00286 0.58223 0 -0.04583 0 -3.29423
THR_35 -2.35561 0.13768 1.00182 0.00831 0.05342 -0.33333 -0.46795 0 0 0 0 0 0 0 0 0 0 0 -0.01964 0.04105 -0.1749 0 1.15175 0 -0.08951 0 -1.04691
VAL_36 -7.08432 0.7752 2.38656 0.01468 0.04258 0.06921 -2.25423 0 0 0 0 0 0 0 0 0 0 0 -0.03168 0.08938 -0.75867 0 2.64269 0 -0.15473 0 -4.26332
ASN_37 -5.0239 0.40112 4.01463 0.00523 0.21691 0.00186 -2.16964 6e-05 0 0 0 0 0 0 0 0 0 0 0.00024 1.39242 0.04325 0 -1.34026 0 0.05149 0 -2.4066
PRO_38 -5.49014 0.80337 2.6603 0.0029 0.07119 -0.46093 -0.5704 0.02679 0 0 0 0 0 0 0 0 0 0 -0.07752 0.04836 -0.8106 0 -1.64321 0 0.04699 0 -5.39289
GLY_39 -1.42133 0.0387 1.63826 0.00011 0 0.00111 -1.35382 0 0 0 0 0 0 0 0 0 0 0 -0.08485 0 -1.43862 0 0.79816 0 -0.6285 0 -2.45077
THR_40 -4.72374 0.27894 4.34699 0.00767 0.07252 -0.1129 -2.77934 0 0 0 0 0 0 0 0 0 0 0 0.09948 0.06531 -0.6096 0 1.15175 0 -0.46439 0 -2.66732
GLU_41 -3.91039 0.26545 3.2851 0.00596 0.26431 -0.00269 -2.19343 0 0 0 0 -1.03901 0 0 0 0 0 0 0.71856 2.51263 -0.03268 0 -2.72453 0 -0.02323 0 -2.87396
LEU_42 -6.97152 1.58533 0.90998 0.01684 0.07326 0.20736 -1.97155 0 0 0 0 0 0 0 0 0 0 0 0.37151 1.71244 -0.36307 0 1.66147 0 -0.09471 0 -2.86268
GLU_43 -3.76571 0.33305 2.98144 0.00609 0.31384 0.06359 -2.30038 0 0 0 0 -0.94124 0 0 0 0 0 0 0.1043 3.13243 0.17057 0 -2.72453 0 0.09724 0 -2.52932
VAL_44 -5.30046 0.68972 0.8429 0.01819 0.04962 0.08652 -1.58053 0 0 0 0 0 0 0 0 0 0 0 0.02453 0.02062 -0.3925 0 2.64269 0 -0.005 0 -2.9037
GLU_45 -2.16313 0.10478 1.28794 0.00606 0.2694 -0.22962 -0.70111 0 0 0 0 0 0 0 0 0 0 0 -0.0068 2.38404 0.10146 0 -2.72453 0 -0.16857 0 -1.84009
LEU_46 -5.74593 0.59465 0.56349 0.01633 0.05098 -0.11184 -1.02974 0 0 0 0 0 0 0 0 0 0 0 0.04433 0.35778 -0.23978 0 1.66147 0 0.03695 0 -3.8013
SER_47 -3.09567 0.49533 3.57558 0.00153 0.07831 -0.34045 -0.92737 0.00014 0 0 0 0 0 0 0 0 0 0 0.05867 0.29079 -0.19336 0 -0.28969 0 -0.26627 0 -0.61246
PRO_48 -2.54816 0.37456 1.69788 0.00264 0.04424 0.10398 -0.20344 0.01223 0 0 -0.90151 0 0 0 0 0 0 0 -0.0688 0.55052 -0.38753 0 -1.64321 0 -0.48961 0 -3.45622
GLU_49 -2.48266 0.27781 2.2632 0.007 0.33352 -0.26295 -0.08573 0 0 0 0 0 0 0 0 0 0 0 -0.04931 2.37151 -0.10295 0 -2.72453 0 -0.48203 0 -0.93712
GLN_50 -7.25047 0.67312 5.50684 0.01173 0.6317 -0.40279 -1.3599 0 0 0 0 0 0 0 0 0 0 0 1.15165 2.42919 -0.04612 0 -1.45095 0 -0.06841 0 -0.17443
GLN_51 -5.68269 0.49499 4.39321 0.00606 0.22684 -0.03799 -1.46373 0 0 0 -0.90151 0 0 0 0 0 0 0 -0.02328 3.15868 -0.18077 0 -1.45095 0 0.07466 0 -1.38647
ASN_52 -6.20819 0.54024 4.50396 0.0082 0.3349 -0.59497 -0.30174 0 0 0 0 -0.78589 0 0 0 0 0 0 -0.03117 1.53285 -0.69067 0 -1.34026 0 -0.11359 0 -3.14634
ASN_53 -6.85778 0.43829 5.25406 0.00489 0.30464 0.08542 -2.17191 0 0 0 -0.75782 -1.13533 0 0 0 0 0 0 -0.00541 2.42236 -0.67827 0 -1.34026 0 0.24274 0 -4.19438
ALA_54 -4.41647 0.33763 1.71251 0.00119 0 0.20422 -1.99571 0 0 0 0 0 0 0 0 0 0 0 0.10342 0 -0.55024 0 1.32468 0 0.21561 0 -3.06316
VAL_55 -6.35417 0.85009 1.36548 0.01586 0.04205 0.03902 -2.29104 0 0 0 0 0 0 0 0 0 0 0 0.06293 0.06279 -0.79293 0 2.64269 0 -0.21173 0 -4.56897
VAL_56 -6.9353 0.66119 0.49324 0.01469 0.04411 0.17373 -2.0725 0 0 0 0 0 0 0 0 0 0 0 -0.00131 0.0242 -0.7297 0 2.64269 0 -0.36495 0 -6.04991
GLU_57 -6.0485 0.78503 5.38057 0.00691 0.27533 0.49651 -5.80161 0 0 0 0 -0.63851 0 0 0 0 0 0 -0.02365 3.45645 0.30294 0 -2.72453 0 -0.05462 0 -4.58769
VAL_58 -6.96227 0.77994 0.52125 0.01476 0.04249 0.07644 -1.99942 0 0 0 0 0 0 0 0 0 0 0 -0.04323 0.16759 -0.73284 0 2.64269 0 -0.05313 0 -5.54572
GLN_59 -6.55024 0.44512 5.05591 0.0081 0.19925 -0.02129 -4.11288 0 0 0 -0.47056 0 0 0 0 0 0 0 -0.04508 2.72184 0.28968 0 -1.45095 0 -0.05402 0 -3.98512
CYS:disulfide_60 -4.45003 0.36447 2.35868 0.00336 0.01554 -0.12867 -1.35798 0 0 0 0 0 -0.52016 0 0 0 0 0 0.30587 0.62623 -0.14178 0 3.25479 0 0.71319 0 1.04351
GLY_61 -1.62778 0.06411 1.84774 3e-05 0 -0.18695 -0.36959 0 0 0 -0.47056 0 0 0 0 0 0 0 -0.27252 0 -1.3145 0 0.79816 0 0.7509 0 -0.78095
ASN_62 -1.4652 0.05141 1.36747 0.00684 0.30348 -0.17015 -0.14046 0 0 0 0 0 0 0 0 0 0 0 -0.05028 1.53623 -0.39485 0 -1.34026 0 -0.17132 0 -0.46711
GLU_63 -4.29966 0.39135 4.15711 0.00624 0.2803 -0.1328 -2.22745 0 0 0 0 -0.40428 0 0 0 0 0 0 0.07189 2.53569 0.16587 0 -2.72453 0 -0.3078 0 -2.48807
ILE_64 -7.18425 0.84589 2.21116 0.02565 0.06619 -0.52419 -1.75132 0 0 0 0 0 0 0 0 0 0 0 0.07577 0.1896 -0.66496 0 2.30374 0 -0.11568 0 -4.5224
TYR_65 -9.50009 1.0171 3.47142 0.02273 0.29889 0.1767 -2.91298 0 0 0 0 -0.40428 0 0 0 0 0 0 0.91724 1.81445 -0.16898 0.00692 0.58223 0 -0.11072 0 -4.78938
ILE_66 -9.40353 1.76156 1.16053 0.02779 0.064 -0.12829 -1.353 0 0 0 0 0 0 0 0 0 0 0 -0.01885 0.36651 -0.54514 0 2.30374 0 -0.07058 0 -5.83525
PHE_67 -9.06148 1.0404 1.84253 0.02367 0.30206 -0.14761 -1.93636 0 0 0 0 0 0 0 0 0 0 0 0.52989 1.90929 -0.15103 0 1.21829 0 -0.02725 0 -4.4576
ILE_68 -9.10462 2.37254 0.75822 0.02405 0.0637 -0.09493 -2.00389 0 0 0 0 0 0 0 0 0 0 0 0.7975 0.51741 -0.55302 0 2.30374 0 -0.01168 0 -4.93098
LEU_69 -7.972 1.4182 1.84802 0.01666 0.0834 0.20371 -2.05596 0 0 0 0 0 0 0 0 0 0 0 -0.01332 0.4722 -0.10425 0 1.66147 0 -0.02602 0 -4.46789
ALA_70 -5.82498 0.42073 1.85676 0.00126 0 0.09372 -1.57754 0 0 0 0 0 0 0 0 0 0 0 0.42084 0 -0.18568 0 1.32468 0 0.16557 0 -3.30463
THR_71 -4.24067 0.18232 2.89751 0.0066 0.0721 0.09566 -0.58673 0 0 0 -0.75782 -1.13533 0 0 0 0 0 0 0.07274 0.02288 -0.59091 0 1.15175 0 -0.05077 0 -2.8607
ASP_72 -5.66284 1.11574 6.58386 0.00653 0.57915 0.59124 -5.68791 1e-05 0 0 -0.71448 -1.42294 0 0 0 0 0 0 -0.0447 2.75786 -0.40165 0 -2.14574 0 -0.01272 0 -4.45861
PRO_73 -3.92048 0.72948 2.18704 0.00227 0.0367 -0.01424 -0.77703 0.06141 0 0 0 0 0 0 0 0 0 0 -0.07839 0.35202 -0.5068 0 -1.64321 0 0.10168 0 -3.46955
ARG_74 -3.58546 0.56437 4.43993 0.01482 0.41877 0.33564 -3.68235 0 0 0 -0.71448 -1.42294 0 0 0 0 0 0 0.57534 1.62148 -0.10806 0 -0.09474 0 -0.2627 0 -1.90039
LEU_75 -6.23106 0.47746 3.52897 0.01618 0.07272 -0.32713 -1.56332 0 0 0 0 0 0 0 0 0 0 0 -0.00714 0.1607 -0.26915 0 1.66147 0 -0.12977 0 -2.61007
ALA_76 -5.59306 0.65467 2.30946 0.00136 0 -0.01185 -1.56813 0 0 0 0 0 0 0 0 0 0 0 -0.04687 0 -0.34462 0 1.32468 0 -0.18511 0 -3.45947
LYS_77 -3.77881 0.2589 3.911 0.00918 0.1715 -0.12899 -1.31502 0 0 0 0 0 0 0 0 0 0 0 0.01309 0.8591 0.07706 0 -0.71458 0 -0.16974 0 -0.8073
GLU_78 -4.97077 0.1955 5.59256 0.00934 0.34841 -0.0097 -2.98481 0 0 0 0 -0.61512 0 0 0 0 0 0 0.03717 2.74418 -0.0312 0 -2.72453 0 0.08286 0 -2.32611
TRP_79 -10.5148 1.09597 2.77871 0.02462 0.32466 -0.34805 -1.68128 0 0 0 0 0 0 0 0 0 0 0 0.00828 2.56737 -0.1069 0 2.26099 0 -0.0967 0 -3.68711
TRP_80 -13.0967 1.95709 5.77645 0.01979 0.41795 -0.71287 -3.01617 0 0 0 0 -0.50315 0 0 0 0 0 0 0.12444 1.81056 -0.31384 0 2.26099 0 0.0244 0 -5.25106
GLU_81 -5.77909 0.56022 6.94532 0.00645 0.74227 0.27533 -4.41703 0 0 0 -0.65404 -0.40604 0 0 0 0 0 0 0.19453 3.31365 -0.35804 0 -2.72453 0 -0.20108 0 -2.50207
LYS_82 -5.38717 0.31772 6.07098 0.00714 0.10838 0.16481 -3.44544 0 0 0 0 -0.61512 0 0 0 0 0 0 0.05167 1.45447 -0.07323 0 -0.71458 0 -0.24649 0 -2.30686
ALA_83 -6.21482 1.02162 2.40245 0.00136 0 -0.08045 -2.79272 0 0 0 0 0 0 0 0 0 0 0 0.00895 0 -0.241 0 1.32468 0 -0.19922 0 -4.76914
LYS_84 -7.31522 1.08549 7.07641 0.01161 0.20676 -0.12889 -3.3083 0 0 0 0 -0.40604 0 0 0 0 0 0 -0.07044 1.52488 -0.0238 0 -0.71458 0 -0.45123 0 -2.51334
GLN_85 -3.63896 0.46865 3.45002 0.00652 0.24634 0.07225 -1.55751 0 0 0 -0.65404 0 0 0 0 0 0 0 -0.04955 2.56567 -0.21134 0 -1.45095 0 -0.49589 0 -1.24879
LYS_86 -5.21534 0.67607 4.69524 0.0121 0.20711 0.04248 -3.83374 0 0 0 0 -0.63851 0 0 0 0 0 0 0.23827 2.35369 -0.15079 0 -0.71458 0 0.02617 0 -2.30183
ALA_87 -5.25923 0.56901 1.3194 0.00128 0 -0.38751 -0.2316 0 0 0 0 0 0 0 0 0 0 0 0.86129 0 -0.03996 0 1.32468 0 0.115 0 -1.72764
LYS_88 -5.03631 0.35871 3.68521 0.01619 0.31161 -0.21427 -2.41474 0 0 0 0 0 0 0 0 0 0 0 1.08695 1.56538 -0.13388 0 -0.71458 0 -0.24488 0 -1.73461
ILE_89 -6.72401 0.82492 0.35515 0.02586 0.07671 -0.12327 -0.75546 0 0 0 0 0 0 0 0 0 0 0 0.00249 0.173 -0.65399 0 2.30374 0 -0.16301 0 -4.65786
LEU_90 -8.93698 1.90688 0.60527 0.01744 0.08896 0.00503 -1.82929 0 0 0 0 0 0 0 0 0 0 0 -0.03143 0.50405 -0.16873 0 1.66147 0 -0.04016 0 -6.21749
VAL_91 -6.9349 0.64755 0.50593 0.01489 0.04078 0.04931 -1.9506 0 0 0 0 0 0 0 0 0 0 0 -0.00695 0.04743 -0.78189 0 2.64269 0 -0.09967 0 -5.82544
ILE_92 -9.34563 2.98164 1.24723 0.02672 0.07854 0.2085 -1.88317 0 0 0 0 0 0 0 0 0 0 0 0.81587 0.68521 -0.14804 0 2.30374 0 -0.17135 0 -3.20072
VAL_93 -7.35933 0.58125 0.69691 0.01447 0.04591 0.08383 -1.43371 0 0 0 0 0 0 0 0 0 0 0 -0.02917 0.09577 -0.63066 0 2.64269 0 -0.07794 0 -5.36997
VAL_94 -7.1016 1.26375 1.77398 0.01651 0.05562 -0.08172 -1.43506 0 0 0 0 0 0 0 0 0 0 0 0.02855 0.24088 -0.17406 0 2.64269 0 0.16828 0 -2.60218
ASN_95 -4.44029 0.241 3.66292 0.00945 0.71333 -0.67178 -0.75842 0 0 0 0 0 0 0 0 0 0 0 -0.05448 1.7644 -1.0238 0 -1.34026 0 -0.10856 0 -2.00648
GLY_96 -4.22672 0.63124 2.87031 9e-05 0 -0.02495 -0.91546 0 0 0 0 0 0 0 0 0 0 0 0.05149 0 -1.49563 0 0.79816 0 -0.71214 0 -3.02361
ARG_97 -5.96195 0.29032 5.333 0.01313 0.30015 0.05655 -3.31858 0 0 0 0 -0.53926 0 0 0 0 0 0 0.07828 1.58216 0.10682 0 -0.09474 0 -0.26772 0 -2.42185
VAL_98 -7.08831 0.63955 1.0826 0.01434 0.04246 0.184 -2.2846 0 0 0 0 0 0 0 0 0 0 0 0.07662 0.05827 -0.55443 0 2.64269 0 -0.11961 0 -5.30642
ARG_99 -8.23173 1.40711 5.59331 0.01366 0.34203 -0.22956 -3.15981 0 0 0 0 -0.80852 0 0 0 0 0 0 -0.01449 2.09042 -0.09915 0 -0.09474 0 -0.23122 0 -3.42269
VAL_100 -7.06693 0.97386 0.4297 0.01493 0.04112 0.06653 -1.91845 0 0 0 0 0 0 0 0 0 0 0 -0.05713 0.04584 -0.67888 0 2.64269 0 -0.18291 0 -5.68963
ARG_101 -7.31388 0.78551 5.4397 0.0172 0.33728 0.01782 -2.85482 0 0 0 0 -0.65338 0 0 0 0 0 0 -0.02905 2.73098 0.08675 0 -0.09474 0 -0.15765 0 -1.68828
ASN_102 -8.49431 0.56119 7.03044 0.01531 0.63677 -0.1055 -3.30115 0 0 0 -1.56944 -0.82437 0 0 0 0 0 0 0.01068 1.54605 -0.52237 0 -1.34026 0 -0.07149 0 -6.42845
GLY_103 -2.83871 0.16262 2.76037 8e-05 0 -0.1028 -1.75349 0 0 0 0 0 0 0 0 0 0 0 0.06043 0 0.39823 0 0.79816 0 0.10458 0 -0.41052
THR_104 -5.57427 0.32536 4.24581 0.0114 0.0684 -0.18683 -0.96895 0 0 0 -1.78602 -0.82437 0 0 0 0 0 0 0.05813 1.02399 -0.57149 0 1.15175 0 0.3356 0 -2.69148
ASP_105 -2.26669 0.16308 2.18745 0.00472 0.34174 -0.13036 -0.73215 0 0 0 -0.34095 0 0 0 0 0 0 0 -0.00759 2.18993 -0.32514 0 -2.14574 0 -0.18745 0 -1.24913
ARG_106 -4.50572 0.49465 4.57154 0.01933 0.63801 0.14351 -1.03337 0.00918 0 0 -2.21112 0 0 0 0 0 0 0 0.14823 1.30917 -0.23119 0 -0.09474 0 -0.44799 0 -1.1905
PRO_107 -3.61775 0.4575 1.49838 0.00343 0.11278 -0.04608 -0.4549 0.02435 0 0 0 0 0 0 0 0 0 0 0.18595 0.82825 -0.90137 0 -1.64321 0 -0.41817 0 -3.97085
CYS:disulfide_108 -5.87399 0.1947 3.43076 0.002 0.01022 -0.14229 -1.86217 0 0 0 0 0 -0.47537 0 0 0 0 0 0.43021 0.11586 -0.05161 0 3.25479 0 -0.22238 0 -1.18928
ARG_109 -5.95528 0.60912 5.9333 0.02507 0.76319 -0.23536 -4.68558 0 0 0 0 -0.60978 0 0 0 0 0 0 -0.03708 3.16223 0.01792 0 -0.09474 0 0.06542 0 -1.04158
VAL_110 -7.66009 0.85742 1.10962 0.01463 0.04041 0.04091 -2.19353 0 0 0 0 0 0 0 0 0 0 0 -0.00838 0.06186 -0.7585 0 2.64269 0 -0.21935 0 -6.07231
ARG_111 -6.61926 0.50649 4.90321 0.01029 0.18749 0.38181 -3.80599 0 0 0 0 -1.00025 0 0 0 0 0 0 0.01555 2.14898 -0.0076 0 -0.09474 0 -0.21343 0 -3.58744
VAL_112 -6.12953 0.19654 0.18992 0.01459 0.04365 -0.04147 -1.76253 0 0 0 0 0 0 0 0 0 0 0 -0.01039 0.05641 -0.71221 0 2.64269 0 -0.19952 0 -5.71184
THR_113 -4.93606 0.50784 3.696 0.00779 0.05104 0.05784 -2.69904 0 0 0 0 -0.81879 0 0 0 0 0 0 0.10564 0.06793 -0.20951 0 1.15175 0 -0.11805 0 -3.13561
ALA_114 -3.8106 0.70222 1.65569 0.00121 0 -0.07545 -1.04622 0 0 0 0 0 0 0 0 0 0 0 -0.01055 0 -0.29509 0 1.32468 0 0.21533 0 -1.33876
GLY_115 -1.51264 0.21807 1.53677 0.00012 0 -0.21211 -0.311 0 0 0 -0.34743 0 0 0 0 0 0 0 0.05703 0 -1.0871 0 0.79816 0 -0.09548 0 -0.95562
GLY_116 -1.06373 0.18658 1.02379 0.0001 0 -0.18258 0.1823 0 0 0 0 0 0 0 0 0 0 0 -0.13691 0 -1.46406 0 0.79816 0 -0.72027 0 -1.37662
GLU_117 -3.72946 0.25835 4.54551 0.00715 0.28179 0.0374 -2.851 0 0 0 0 -0.98061 0 0 0 0 0 0 -0.00982 2.70082 0.23098 0 -2.72453 0 -0.38763 0 -2.62105
THR_118 -3.96012 0.30851 2.18976 0.00835 0.05198 -0.17485 -0.88429 0 0 0 0 -0.81879 0 0 0 0 0 0 0.26941 0.05824 -0.21315 0 1.15175 0 0.10932 0 -1.90388
ARG_119 -4.71125 0.37992 4.43083 0.02044 0.41175 0.24069 -3.65594 0 0 0 0 -0.98061 0 0 0 0 0 0 0.09317 2.69728 -0.09716 0 -0.09474 0 -0.01462 0 -1.28024
GLU_120 -4.89278 0.37732 4.30553 0.00603 0.25099 -0.23784 -3.06338 0 0 0 0 -1.31706 0 0 0 0 0 0 0.01413 3.41016 0.22623 0 -2.72453 0 0.01392 0 -3.63129
TYR_121 -7.77351 0.67278 2.468 0.02309 0.29859 -0.06387 -2.07881 0 0 0 0 0 0 0 0 0 0 0 0.32321 1.95524 -0.37149 0.00942 0.58223 0 -0.07443 0 -4.02955
THR_122 -2.13327 0.12498 0.99706 0.00848 0.05409 -0.32066 -0.48644 0 0 0 0 0 0 0 0 0 0 0 -0.02781 0.04334 -0.15261 0 1.15175 0 -0.10909 0 -0.85016
VAL_123 -6.85331 0.60804 2.16658 0.01454 0.04291 0.02124 -2.19594 0 0 0 0 0 0 0 0 0 0 0 -0.05841 0.07493 -0.7186 0 2.64269 0 -0.12883 0 -4.38416
ASN_124 -4.83075 0.43511 3.91822 0.00523 0.21895 -0.03686 -2.11635 0 0 0 0 0 0 0 0 0 0 0 0.01073 1.36826 0.05036 0 -1.34026 0 0.07806 0 -2.23929
PRO_125 -5.35807 0.73401 2.60876 0.00291 0.07105 -0.50941 -0.54958 0.02967 0 0 0 0 0 0 0 0 0 0 0.00109 0.04892 -0.80214 0 -1.64321 0 0.05488 0 -5.31113
GLY_126 -1.83471 0.04205 2.07397 9e-05 0 -0.16138 -1.58058 0 0 0 0 0 0 0 0 0 0 0 -0.1232 0 -1.45251 0 0.79816 0 -0.6241 0 -2.8622
THR_127 -4.79036 0.2538 4.50773 0.00765 0.07343 -0.2126 -2.73723 0 0 0 0 0 0 0 0 0 0 0 0.0757 0.09461 -0.56955 0 1.15175 0 -0.49287 0 -2.63796
GLU_128 -4.84333 0.41173 4.47053 0.00609 0.26139 0.23312 -3.16002 0 0 0 0 -1.96505 0 0 0 0 0 0 0.27719 2.49778 -0.03109 0 -2.72453 0 -0.05541 0 -4.62159
LEU_129 -7.08837 1.78475 0.89447 0.01694 0.07485 0.13204 -1.67648 0 0 0 0 0 0 0 0 0 0 0 -0.00034 1.55018 -0.36327 0 1.66147 0 -0.09646 0 -3.11023
GLU_130 -2.79849 0.25095 2.00944 0.00492 0.27719 0.04818 -1.37734 0 0 0 0 -0.53926 0 0 0 0 0 0 0.17663 3.38771 0.29522 0 -2.72453 0 0.20127 0 -0.78812
VAL_131 -5.76493 0.63347 1.29348 0.0153 0.04184 0.16944 -1.85754 0 0 0 0 0 0 0 0 0 0 0 -0.01179 0.09552 -0.71491 0 2.64269 0 0.13948 0 -3.31796
GLU_132 -2.1589 0.11937 0.90947 0.00604 0.28245 -0.25601 -0.40785 0 0 0 0 0 0 0 0 0 0 0 -0.02728 2.58331 0.20976 0 -2.72453 0 -0.12059 0 -1.58477
LEU_133 -5.53054 0.66536 0.40153 0.0173 0.0536 -0.13645 -0.74075 0 0 0 0 0 0 0 0 0 0 0 0.00061 0.3245 -0.28343 0 1.66147 0 -0.02615 0 -3.59294
SER_134 -3.02475 0.42912 3.51339 0.00151 0.07525 -0.15716 -1.069 0.00137 0 0 0 0 0 0 0 0 0 0 0.01725 0.17808 -0.26601 0 -0.28969 0 -0.34318 0 -0.93382
PRO_135 -3.0127 0.75699 2.0422 0.0024 0.03589 -0.14317 0.07674 0.04727 0 0 0 0 0 0 0 0 0 0 -0.08086 0.05498 -0.10632 0 -1.64321 0 -0.22435 0 -2.19413
GLU_136 -2.53321 0.21923 2.55858 0.00633 0.29773 -0.05991 -0.31602 0 0 0 -0.37948 0 0 0 0 0 0 0 0.04187 2.64413 -0.27508 0 -2.72453 0 -0.26406 0 -0.7844
GLN_137 -7.37236 0.79456 5.4145 0.01044 0.6657 -0.78837 -2.35598 0 0 0 -0.34743 0 0 0 0 0 0 0 0.21679 2.10766 -0.03966 0 -1.45095 0 -0.41492 0 -3.56001
GLN_138 -6.62659 0.95089 5.02745 0.00767 0.20283 -0.77876 -0.4513 0 0 0 0 0 0 0 0 0 0 0 0.05588 2.43709 -0.09204 0 -1.45095 0 -0.16586 0 -0.88369
ASN_139 -3.99185 0.3034 2.93252 0.00789 0.31358 -0.82856 0.4012 0 0 0 0 0 0 0 0 0 0 0 -0.03545 1.73195 -0.60119 0 -1.34026 0 -0.31216 0 -1.41893
ASN_140 -4.24326 0.16225 3.72516 0.00572 0.30015 -0.47763 -0.71825 0 0 0 -0.37948 0 0 0 0 0 0 0 -0.03864 1.86328 -0.58906 0 -1.34026 0 -0.38603 0 -2.11604
ALA_141 -4.34066 0.38553 1.71071 0.00119 0 -0.02572 -1.19747 0 0 0 0 0 0 0 0 0 0 0 0.71688 0 -0.05115 0 1.32468 0 -0.40104 0 -1.87705
GLU_142 -5.24179 0.51056 5.26311 0.00659 0.29482 -0.13131 -3.41245 0 0 0 0 -0.20375 0 0 0 0 0 0 0.02454 2.91684 0.10751 0 -2.72453 0 -0.11995 0 -2.70982
VAL_143 -6.45351 0.65161 0.58684 0.01464 0.03992 0.17748 -2.4628 0 0 0 0 0 0 0 0 0 0 0 -0.00198 0.07005 -0.76666 0 2.64269 0 -0.03792 0 -5.53963
GLU_144 -5.90476 0.6265 6.29437 0.00581 0.2754 0.46033 -5.51069 0 0 0 0 -0.66701 0 0 0 0 0 0 0.00249 2.65518 0.11713 0 -2.72453 0 -0.11423 0 -4.48402
VAL_145 -6.99374 0.7386 0.79268 0.01472 0.04038 0.06596 -2.31928 0 0 0 0 0 0 0 0 0 0 0 -0.06792 0.08216 -0.74341 0 2.64269 0 -0.11014 0 -5.8573
GLU_146 -5.80735 0.49201 5.30533 0.00682 0.34243 0.28554 -4.10764 0 0 0 0 -0.29297 0 0 0 0 0 0 -0.05507 2.68217 0.33003 0 -2.72453 0 0.10937 0 -3.43389
CYS:disulfide_147 -4.36144 0.40698 2.22859 0.00218 0.01298 0.08967 -1.3718 0 0 0 0 0 -0.47537 0 0 0 0 0 0.01909 0.56614 0.05887 0 3.25479 0 0.48736 0 0.91804
GLY_148 -1.0989 0.07572 1.17744 2e-05 0 -0.26925 0.30876 0 0 0 0 0 0 0 0 0 0 0 -0.25769 0 -1.29649 0 0.79816 0 0.26536 0 -0.29687
ASN_149 -1.33342 0.07459 1.33329 0.00633 0.31616 -0.17186 -0.01011 0 0 0 0 0 0 0 0 0 0 0 -0.03275 1.65835 -0.61132 0 -1.34026 0 -0.1052 0 -0.21619
GLU_150 -4.81825 0.19126 5.22246 0.00516 0.24727 0.07941 -2.85785 0 0 0 0 -0.96793 0 0 0 0 0 0 -0.00529 2.86455 0.03957 0 -2.72453 0 -0.15711 0 -2.88129
LYS_151 -5.2401 0.56102 5.93995 0.00841 0.13033 -0.08938 -4.92215 0 0 0 0 -0.25562 0 0 0 0 0 0 0.03785 1.60801 0.17622 0 -0.71458 0 -0.00653 0 -2.76658
TYR_152 -9.25985 0.86144 3.83224 0.02301 0.25587 0.0597 -2.98216 0 0 0 0 -0.31161 0 0 0 0 0 0 0.60963 1.51173 -0.34707 0.13385 0.58223 0 -0.16278 0 -5.19378
ARG_153 -7.18703 0.49513 7.47701 0.01644 0.33472 0.42236 -5.46761 0 0 0 0 -1.47146 0 0 0 0 0 0 0.27562 2.77323 -0.18097 0 -0.09474 0 -0.20464 0 -2.81194
PHE_154 -9.02808 0.97345 2.20258 0.03241 0.06266 0.02148 -2.33486 0 0 0 0 0 0 0 0 0 0 0 0.0579 3.04935 -0.1532 0 1.21829 0 0.03803 0 -3.86
GLN_155 -7.37194 0.65749 6.68352 0.00836 0.18623 0.16844 -4.00648 0 0 0 -0.61917 -0.85632 0 0 0 0 0 0 0.79103 2.78833 0.24696 0 -1.45095 0 0.14616 0 -2.62834
LEU_156 -7.61066 0.78473 1.34728 0.0176 0.06464 0.01931 -0.97912 0 0 0 0 0 0 0 0 0 0 0 0.01636 0.59608 -0.3084 0 1.66147 0 -0.0182 0 -4.40891
GLY:CtermProteinFull_157 -2.91494 0.05981 4.96258 0.00012 0 0.57387 -4.14093 0 0 0 -1.77819 0 0 0 0 0 0 0 0 0 0 0 0.79816 0 -0.07002 0 -2.50954
#END_POSE_ENERGIES_TABLE models/design14bab_ba0089_5.pdb

defaultscorename 2
                                                             
