# Supplementary material for: Single-chain dimers from de novo immunoglobulins as robust scaffolds for multiple binding loops
Source: Nat Commun. 2023 Sep 23;14:5939. doi: 10.1038/s41467-023-41717-5 (PMC10517939; doi:10.1038/s41467-023-41717-5)
Supplement: Supplementary file 3 — Supplementary Data 1 [file 41467_2023_41717_MOESM3_ESM.zip › design_models/scIg/scIg14e/ranked_4.pdb]

MODEL     1
ATOM      1  N   ARG A   1     -12.543   3.057   2.972  1.00 84.62           N  
ATOM      2  CA  ARG A   1     -11.468   2.583   2.106  1.00 84.62           C  
ATOM      3  C   ARG A   1     -10.456   3.691   1.832  1.00 84.62           C  
ATOM      4  CB  ARG A   1     -12.034   2.051   0.787  1.00 84.62           C  
ATOM      5  O   ARG A   1     -10.836   4.822   1.522  1.00 84.62           O  
ATOM      6  CG  ARG A   1     -10.975   1.529  -0.171  1.00 84.62           C  
ATOM      7  CD  ARG A   1     -11.587   1.054  -1.482  1.00 84.62           C  
ATOM      8  NE  ARG A   1     -10.561   0.689  -2.454  1.00 84.62           N  
ATOM      9  NH1 ARG A   1     -12.053   0.069  -4.105  1.00 84.62           N  
ATOM     10  NH2 ARG A   1      -9.796  -0.073  -4.482  1.00 84.62           N  
ATOM     11  CZ  ARG A   1     -10.806   0.229  -3.678  1.00 84.62           C  
ATOM     12  N   ILE A   2      -9.284   3.583   2.248  1.00 84.48           N  
ATOM     13  CA  ILE A   2      -8.171   4.476   1.945  1.00 84.48           C  
ATOM     14  C   ILE A   2      -7.269   3.837   0.892  1.00 84.48           C  
ATOM     15  CB  ILE A   2      -7.356   4.814   3.214  1.00 84.48           C  
ATOM     16  O   ILE A   2      -6.837   2.692   1.047  1.00 84.48           O  
ATOM     17  CG1 ILE A   2      -8.260   5.457   4.273  1.00 84.48           C  
ATOM     18  CG2 ILE A   2      -6.178   5.730   2.871  1.00 84.48           C  
ATOM     19  CD1 ILE A   2      -7.582   5.668   5.620  1.00 84.48           C  
ATOM     20  N   GLU A   3      -7.043   4.560  -0.239  1.00 86.06           N  
ATOM     21  CA  GLU A   3      -6.162   4.094  -1.306  1.00 86.06           C  
ATOM     22  C   GLU A   3      -4.938   4.995  -1.444  1.00 86.06           C  
ATOM     23  CB  GLU A   3      -6.917   4.027  -2.636  1.00 86.06           C  
ATOM     24  O   GLU A   3      -5.069   6.210  -1.600  1.00 86.06           O  
ATOM     25  CG  GLU A   3      -8.082   3.048  -2.633  1.00 86.06           C  
ATOM     26  CD  GLU A   3      -8.831   3.002  -3.956  1.00 86.06           C  
ATOM     27  OE1 GLU A   3      -9.894   2.344  -4.029  1.00 86.06           O  
ATOM     28  OE2 GLU A   3      -8.350   3.628  -4.927  1.00 86.06           O  
ATOM     29  N   VAL A   4      -3.819   4.382  -1.192  1.00 85.36           N  
ATOM     30  CA  VAL A   4      -2.580   5.136  -1.354  1.00 85.36           C  
ATOM     31  C   VAL A   4      -1.768   4.554  -2.509  1.00 85.36           C  
ATOM     32  CB  VAL A   4      -1.740   5.132  -0.057  1.00 85.36           C  
ATOM     33  O   VAL A   4      -1.519   3.347  -2.555  1.00 85.36           O  
ATOM     34  CG1 VAL A   4      -0.472   5.967  -0.232  1.00 85.36           C  
ATOM     35  CG2 VAL A   4      -2.568   5.653   1.116  1.00 85.36           C  
ATOM     36  N   ARG A   5      -1.462   5.444  -3.425  1.00 82.72           N  
ATOM     37  CA  ARG A   5      -0.603   5.071  -4.544  1.00 82.72           C  
ATOM     38  C   ARG A   5       0.666   5.916  -4.567  1.00 82.72           C  
ATOM     39  CB  ARG A   5      -1.353   5.216  -5.870  1.00 82.72           C  
ATOM     40  O   ARG A   5       0.600   7.146  -4.506  1.00 82.72           O  
ATOM     41  CG  ARG A   5      -2.506   4.239  -6.036  1.00 82.72           C  
ATOM     42  CD  ARG A   5      -3.178   4.385  -7.394  1.00 82.72           C  
ATOM     43  NE  ARG A   5      -4.247   3.407  -7.574  1.00 82.72           N  
ATOM     44  NH1 ARG A   5      -4.689   3.987  -9.767  1.00 82.72           N  
ATOM     45  NH2 ARG A   5      -5.893   2.320  -8.752  1.00 82.72           N  
ATOM     46  CZ  ARG A   5      -4.941   3.240  -8.697  1.00 82.72           C  
ATOM     47  N   VAL A   6       1.737   5.160  -4.535  1.00 76.94           N  
ATOM     48  CA  VAL A   6       3.010   5.848  -4.726  1.00 76.94           C  
ATOM     49  C   VAL A   6       3.673   5.359  -6.012  1.00 76.94           C  
ATOM     50  CB  VAL A   6       3.957   5.634  -3.524  1.00 76.94           C  
ATOM     51  O   VAL A   6       4.057   4.192  -6.115  1.00 76.94           O  
ATOM     52  CG1 VAL A   6       5.231   6.462  -3.686  1.00 76.94           C  
ATOM     53  CG2 VAL A   6       3.248   5.988  -2.218  1.00 76.94           C  
ATOM     54  N   ASP A   7       3.570   6.148  -7.138  1.00 74.44           N  
ATOM     55  CA  ASP A   7       4.212   5.790  -8.400  1.00 74.44           C  
ATOM     56  C   ASP A   7       5.252   6.834  -8.802  1.00 74.44           C  
ATOM     57  CB  ASP A   7       3.168   5.634  -9.507  1.00 74.44           C  
ATOM     58  O   ASP A   7       5.511   7.779  -8.055  1.00 74.44           O  
ATOM     59  CG  ASP A   7       2.361   6.899  -9.744  1.00 74.44           C  
ATOM     60  OD1 ASP A   7       2.957   7.993  -9.846  1.00 74.44           O  
ATOM     61  OD2 ASP A   7       1.118   6.801  -9.828  1.00 74.44           O  
ATOM     62  N   ASN A   8       6.194   6.596  -9.937  1.00 68.12           N  
ATOM     63  CA  ASN A   8       7.356   7.319 -10.442  1.00 68.12           C  
ATOM     64  C   ASN A   8       7.173   8.829 -10.321  1.00 68.12           C  
ATOM     65  CB  ASN A   8       7.639   6.933 -11.895  1.00 68.12           C  
ATOM     66  O   ASN A   8       7.131   9.536 -11.329  1.00 68.12           O  
ATOM     67  CG  ASN A   8       8.256   5.554 -12.024  1.00 68.12           C  
ATOM     68  ND2 ASN A   8       8.126   4.953 -13.201  1.00 68.12           N  
ATOM     69  OD1 ASN A   8       8.844   5.032 -11.073  1.00 68.12           O  
ATOM     70  N   GLY A   9       6.822   9.341  -9.099  1.00 77.82           N  
ATOM     71  CA  GLY A   9       6.915  10.773  -8.866  1.00 77.82           C  
ATOM     72  C   GLY A   9       5.647  11.365  -8.279  1.00 77.82           C  
ATOM     73  O   GLY A   9       5.518  12.586  -8.171  1.00 77.82           O  
ATOM     74  N   ARG A  10       4.810  10.482  -7.974  1.00 88.31           N  
ATOM     75  CA  ARG A  10       3.528  11.019  -7.528  1.00 88.31           C  
ATOM     76  C   ARG A  10       2.938  10.169  -6.408  1.00 88.31           C  
ATOM     77  CB  ARG A  10       2.544  11.101  -8.697  1.00 88.31           C  
ATOM     78  O   ARG A  10       3.006   8.939  -6.453  1.00 88.31           O  
ATOM     79  CG  ARG A  10       1.250  11.827  -8.362  1.00 88.31           C  
ATOM     80  CD  ARG A  10       0.332  11.930  -9.572  1.00 88.31           C  
ATOM     81  NE  ARG A  10       0.945  12.702 -10.649  1.00 88.31           N  
ATOM     82  NH1 ARG A  10      -0.410  11.845 -12.313  1.00 88.31           N  
ATOM     83  NH2 ARG A  10       1.205  13.389 -12.825  1.00 88.31           N  
ATOM     84  CZ  ARG A  10       0.579  12.643 -11.927  1.00 88.31           C  
ATOM     85  N   VAL A  11       2.466  10.832  -5.362  1.00 89.66           N  
ATOM     86  CA  VAL A  11       1.687  10.207  -4.298  1.00 89.66           C  
ATOM     87  C   VAL A  11       0.211  10.563  -4.459  1.00 89.66           C  
ATOM     88  CB  VAL A  11       2.190  10.635  -2.901  1.00 89.66           C  
ATOM     89  O   VAL A  11      -0.139  11.738  -4.589  1.00 89.66           O  
ATOM     90  CG1 VAL A  11       1.291  10.064  -1.805  1.00 89.66           C  
ATOM     91  CG2 VAL A  11       3.637  10.189  -2.695  1.00 89.66           C  
ATOM     92  N   ARG A  12      -0.623   9.513  -4.520  1.00 92.06           N  
ATOM     93  CA  ARG A  12      -2.067   9.707  -4.606  1.00 92.06           C  
ATOM     94  C   ARG A  12      -2.779   9.051  -3.427  1.00 92.06           C  
ATOM     95  CB  ARG A  12      -2.608   9.146  -5.923  1.00 92.06           C  
ATOM     96  O   ARG A  12      -2.534   7.883  -3.120  1.00 92.06           O  
ATOM     97  CG  ARG A  12      -2.152   9.913  -7.153  1.00 92.06           C  
ATOM     98  CD  ARG A  12      -2.760   9.348  -8.429  1.00 92.06           C  
ATOM     99  NE  ARG A  12      -2.297   7.988  -8.690  1.00 92.06           N  
ATOM    100  NH1 ARG A  12      -3.507   7.728 -10.640  1.00 92.06           N  
ATOM    101  NH2 ARG A  12      -2.180   6.023  -9.874  1.00 92.06           N  
ATOM    102  CZ  ARG A  12      -2.662   7.250  -9.734  1.00 92.06           C  
ATOM    103  N   VAL A  13      -3.554   9.877  -2.781  1.00 92.33           N  
ATOM    104  CA  VAL A  13      -4.340   9.364  -1.664  1.00 92.33           C  
ATOM    105  C   VAL A  13      -5.825   9.612  -1.920  1.00 92.33           C  
ATOM    106  CB  VAL A  13      -3.914  10.011  -0.327  1.00 92.33           C  
ATOM    107  O   VAL A  13      -6.234  10.742  -2.195  1.00 92.33           O  
ATOM    108  CG1 VAL A  13      -4.728   9.439   0.833  1.00 92.33           C  
ATOM    109  CG2 VAL A  13      -2.419   9.805  -0.087  1.00 92.33           C  
ATOM    110  N   ARG A  14      -6.561   8.580  -1.927  1.00 93.84           N  
ATOM    111  CA  ARG A  14      -8.015   8.681  -2.001  1.00 93.84           C  
ATOM    112  C   ARG A  14      -8.659   8.286  -0.676  1.00 93.84           C  
ATOM    113  CB  ARG A  14      -8.558   7.803  -3.130  1.00 93.84           C  
ATOM    114  O   ARG A  14      -8.381   7.211  -0.141  1.00 93.84           O  
ATOM    115  CG  ARG A  14     -10.051   7.964  -3.371  1.00 93.84           C  
ATOM    116  CD  ARG A  14     -10.522   7.141  -4.562  1.00 93.84           C  
ATOM    117  NE  ARG A  14     -11.963   7.260  -4.764  1.00 93.84           N  
ATOM    118  NH1 ARG A  14     -12.020   5.915  -6.641  1.00 93.84           N  
ATOM    119  NH2 ARG A  14     -13.952   6.852  -5.837  1.00 93.84           N  
ATOM    120  CZ  ARG A  14     -12.642   6.676  -5.747  1.00 93.84           C  
ATOM    121  N   ASN A  15      -9.539   9.263  -0.176  1.00 93.01           N  
ATOM    122  CA  ASN A  15     -10.207   9.024   1.099  1.00 93.01           C  
ATOM    123  C   ASN A  15     -11.639   8.535   0.898  1.00 93.01           C  
ATOM    124  CB  ASN A  15     -10.194  10.291   1.957  1.00 93.01           C  
ATOM    125  O   ASN A  15     -12.538   9.331   0.621  1.00 93.01           O  
ATOM    126  CG  ASN A  15     -10.794  10.070   3.332  1.00 93.01           C  
ATOM    127  ND2 ASN A  15     -10.890  11.138   4.115  1.00 93.01           N  
ATOM    128  OD1 ASN A  15     -11.167   8.949   3.688  1.00 93.01           O  
ATOM    129  N   GLY A  16     -11.813   7.176   1.118  1.00 89.78           N  
ATOM    130  CA  GLY A  16     -13.132   6.581   0.975  1.00 89.78           C  
ATOM    131  C   GLY A  16     -13.872   6.447   2.293  1.00 89.78           C  
ATOM    132  O   GLY A  16     -14.922   5.805   2.359  1.00 89.78           O  
ATOM    133  N   THR A  17     -13.343   7.024   3.299  1.00 88.86           N  
ATOM    134  CA  THR A  17     -13.992   6.953   4.603  1.00 88.86           C  
ATOM    135  C   THR A  17     -15.013   8.077   4.760  1.00 88.86           C  
ATOM    136  CB  THR A  17     -12.962   7.028   5.745  1.00 88.86           C  
ATOM    137  O   THR A  17     -15.225   8.864   3.836  1.00 88.86           O  
ATOM    138  CG2 THR A  17     -11.784   6.094   5.485  1.00 88.86           C  
ATOM    139  OG1 THR A  17     -12.476   8.371   5.856  1.00 88.86           O  
ATOM    140  N   ASP A  18     -15.723   8.091   5.978  1.00 91.55           N  
ATOM    141  CA  ASP A  18     -16.742   9.106   6.225  1.00 91.55           C  
ATOM    142  C   ASP A  18     -16.171  10.276   7.024  1.00 91.55           C  
ATOM    143  CB  ASP A  18     -17.937   8.499   6.963  1.00 91.55           C  
ATOM    144  O   ASP A  18     -16.912  11.163   7.452  1.00 91.55           O  
ATOM    145  CG  ASP A  18     -17.555   7.868   8.291  1.00 91.55           C  
ATOM    146  OD1 ASP A  18     -16.348   7.674   8.549  1.00 91.55           O  
ATOM    147  OD2 ASP A  18     -18.470   7.558   9.084  1.00 91.55           O  
ATOM    148  N   ARG A  19     -14.862  10.296   7.253  1.00 93.46           N  
ATOM    149  CA  ARG A  19     -14.200  11.362   7.998  1.00 93.46           C  
ATOM    150  C   ARG A  19     -12.980  11.880   7.244  1.00 93.46           C  
ATOM    151  CB  ARG A  19     -13.789  10.873   9.388  1.00 93.46           C  
ATOM    152  O   ARG A  19     -12.426  11.181   6.393  1.00 93.46           O  
ATOM    153  CG  ARG A  19     -12.861   9.668   9.367  1.00 93.46           C  
ATOM    154  CD  ARG A  19     -12.654   9.092  10.761  1.00 93.46           C  
ATOM    155  NE  ARG A  19     -13.626   8.045  11.062  1.00 93.46           N  
ATOM    156  NH1 ARG A  19     -12.895   7.701  13.226  1.00 93.46           N  
ATOM    157  NH2 ARG A  19     -14.641   6.472  12.392  1.00 93.46           N  
ATOM    158  CZ  ARG A  19     -13.719   7.408  12.226  1.00 93.46           C  
ATOM    159  N   PRO A  20     -12.579  13.193   7.633  1.00 95.20           N  
ATOM    160  CA  PRO A  20     -11.349  13.720   7.036  1.00 95.20           C  
ATOM    161  C   PRO A  20     -10.101  12.972   7.500  1.00 95.20           C  
ATOM    162  CB  PRO A  20     -11.322  15.175   7.511  1.00 95.20           C  
ATOM    163  O   PRO A  20     -10.065  12.459   8.621  1.00 95.20           O  
ATOM    164  CG  PRO A  20     -12.733  15.475   7.903  1.00 95.20           C  
ATOM    165  CD  PRO A  20     -13.396  14.193   8.316  1.00 95.20           C  
ATOM    166  N   CYS A  21      -9.179  12.870   6.573  1.00 96.22           N  
ATOM    167  CA  CYS A  21      -7.908  12.235   6.901  1.00 96.22           C  
ATOM    168  C   CYS A  21      -6.756  13.225   6.782  1.00 96.22           C  
ATOM    169  CB  CYS A  21      -7.657  11.035   5.988  1.00 96.22           C  
ATOM    170  O   CYS A  21      -6.770  14.098   5.912  1.00 96.22           O  
ATOM    171  SG  CYS A  21      -8.853   9.698   6.198  1.00 96.22           S  
ATOM    172  N   ARG A  22      -5.907  13.131   7.743  1.00 97.43           N  
ATOM    173  CA  ARG A  22      -4.660  13.884   7.654  1.00 97.43           C  
ATOM    174  C   ARG A  22      -3.571  13.060   6.975  1.00 97.43           C  
ATOM    175  CB  ARG A  22      -4.195  14.321   9.045  1.00 97.43           C  
ATOM    176  O   ARG A  22      -3.316  11.918   7.363  1.00 97.43           O  
ATOM    177  CG  ARG A  22      -3.051  15.322   9.025  1.00 97.43           C  
ATOM    178  CD  ARG A  22      -2.674  15.776  10.429  1.00 97.43           C  
ATOM    179  NE  ARG A  22      -3.670  16.687  10.986  1.00 97.43           N  
ATOM    180  NH1 ARG A  22      -2.896  16.535  13.157  1.00 97.43           N  
ATOM    181  NH2 ARG A  22      -4.698  17.864  12.668  1.00 97.43           N  
ATOM    182  CZ  ARG A  22      -3.753  17.027  12.269  1.00 97.43           C  
ATOM    183  N   VAL A  23      -3.006  13.641   5.928  1.00 96.44           N  
ATOM    184  CA  VAL A  23      -1.974  12.942   5.171  1.00 96.44           C  
ATOM    185  C   VAL A  23      -0.648  13.688   5.293  1.00 96.44           C  
ATOM    186  CB  VAL A  23      -2.365  12.791   3.683  1.00 96.44           C  
ATOM    187  O   VAL A  23      -0.572  14.885   5.004  1.00 96.44           O  
ATOM    188  CG1 VAL A  23      -1.261  12.080   2.904  1.00 96.44           C  
ATOM    189  CG2 VAL A  23      -3.687  12.036   3.554  1.00 96.44           C  
ATOM    190  N   ARG A  24       0.322  12.986   5.787  1.00 96.45           N  
ATOM    191  CA  ARG A  24       1.675  13.524   5.884  1.00 96.45           C  
ATOM    192  C   ARG A  24       2.615  12.821   4.910  1.00 96.45           C  
ATOM    193  CB  ARG A  24       2.206  13.389   7.313  1.00 96.45           C  
ATOM    194  O   ARG A  24       2.730  11.594   4.926  1.00 96.45           O  
ATOM    195  CG  ARG A  24       3.578  14.010   7.521  1.00 96.45           C  
ATOM    196  CD  ARG A  24       4.088  13.789   8.938  1.00 96.45           C  
ATOM    197  NE  ARG A  24       3.239  14.448   9.926  1.00 96.45           N  
ATOM    198  NH1 ARG A  24       4.000  13.202  11.716  1.00 96.45           N  
ATOM    199  NH2 ARG A  24       2.406  14.818  12.034  1.00 96.45           N  
ATOM    200  CZ  ARG A  24       3.217  14.155  11.223  1.00 96.45           C  
ATOM    201  N   VAL A  25       3.217  13.586   4.028  1.00 94.72           N  
ATOM    202  CA  VAL A  25       4.171  13.050   3.062  1.00 94.72           C  
ATOM    203  C   VAL A  25       5.575  13.552   3.390  1.00 94.72           C  
ATOM    204  CB  VAL A  25       3.791  13.437   1.615  1.00 94.72           C  
ATOM    205  O   VAL A  25       5.825  14.759   3.395  1.00 94.72           O  
ATOM    206  CG1 VAL A  25       4.764  12.813   0.617  1.00 94.72           C  
ATOM    207  CG2 VAL A  25       2.357  13.008   1.308  1.00 94.72           C  
ATOM    208  N   THR A  26       6.411  12.647   3.749  1.00 93.01           N  
ATOM    209  CA  THR A  26       7.819  12.954   3.976  1.00 93.01           C  
ATOM    210  C   THR A  26       8.688  12.356   2.873  1.00 93.01           C  
ATOM    211  CB  THR A  26       8.291  12.431   5.345  1.00 93.01           C  
ATOM    212  O   THR A  26       8.650  11.148   2.632  1.00 93.01           O  
ATOM    213  CG2 THR A  26       9.725  12.862   5.634  1.00 93.01           C  
ATOM    214  OG1 THR A  26       7.433  12.949   6.369  1.00 93.01           O  
ATOM    215  N   ALA A  27       9.420  13.226   2.165  1.00 90.04           N  
ATOM    216  CA  ALA A  27      10.309  12.821   1.079  1.00 90.04           C  
ATOM    217  C   ALA A  27      11.511  13.755   0.977  1.00 90.04           C  
ATOM    218  CB  ALA A  27       9.550  12.788  -0.245  1.00 90.04           C  
ATOM    219  O   ALA A  27      11.371  14.973   1.109  1.00 90.04           O  
ATOM    220  N   GLY A  28      12.726  13.208   0.796  1.00 84.39           N  
ATOM    221  CA  GLY A  28      13.934  13.994   0.599  1.00 84.39           C  
ATOM    222  C   GLY A  28      14.225  14.939   1.749  1.00 84.39           C  
ATOM    223  O   GLY A  28      14.735  16.042   1.540  1.00 84.39           O  
ATOM    224  N   GLY A  29      13.768  14.665   2.940  1.00 84.45           N  
ATOM    225  CA  GLY A  29      14.031  15.483   4.113  1.00 84.45           C  
ATOM    226  C   GLY A  29      12.963  16.531   4.361  1.00 84.45           C  
ATOM    227  O   GLY A  29      13.090  17.350   5.274  1.00 84.45           O  
ATOM    228  N   GLU A  30      11.974  16.590   3.546  1.00 90.98           N  
ATOM    229  CA  GLU A  30      10.864  17.528   3.682  1.00 90.98           C  
ATOM    230  C   GLU A  30       9.569  16.802   4.038  1.00 90.98           C  
ATOM    231  CB  GLU A  30      10.678  18.332   2.393  1.00 90.98           C  
ATOM    232  O   GLU A  30       9.370  15.650   3.649  1.00 90.98           O  
ATOM    233  CG  GLU A  30      11.857  19.232   2.054  1.00 90.98           C  
ATOM    234  CD  GLU A  30      11.660  20.022   0.770  1.00 90.98           C  
ATOM    235  OE1 GLU A  30      12.565  20.799   0.390  1.00 90.98           O  
ATOM    236  OE2 GLU A  30      10.591  19.863   0.139  1.00 90.98           O  
ATOM    237  N   THR A  31       8.833  17.591   4.907  1.00 94.23           N  
ATOM    238  CA  THR A  31       7.521  17.077   5.286  1.00 94.23           C  
ATOM    239  C   THR A  31       6.423  18.070   4.915  1.00 94.23           C  
ATOM    240  CB  THR A  31       7.454  16.773   6.794  1.00 94.23           C  
ATOM    241  O   THR A  31       6.543  19.266   5.189  1.00 94.23           O  
ATOM    242  CG2 THR A  31       6.073  16.260   7.190  1.00 94.23           C  
ATOM    243  OG1 THR A  31       8.432  15.777   7.118  1.00 94.23           O  
ATOM    244  N   ARG A  32       5.385  17.448   4.246  1.00 95.19           N  
ATOM    245  CA  ARG A  32       4.188  18.224   3.938  1.00 95.19           C  
ATOM    246  C   ARG A  32       2.938  17.544   4.488  1.00 95.19           C  
ATOM    247  CB  ARG A  32       4.052  18.426   2.427  1.00 95.19           C  
ATOM    248  O   ARG A  32       2.816  16.319   4.433  1.00 95.19           O  
ATOM    249  CG  ARG A  32       5.172  19.251   1.813  1.00 95.19           C  
ATOM    250  CD  ARG A  32       5.012  19.385   0.305  1.00 95.19           C  
ATOM    251  NE  ARG A  32       6.199  19.967  -0.313  1.00 95.19           N  
ATOM    252  NH1 ARG A  32       5.391  19.840  -2.473  1.00 95.19           N  
ATOM    253  NH2 ARG A  32       7.475  20.707  -2.074  1.00 95.19           N  
ATOM    254  CZ  ARG A  32       6.352  20.170  -1.619  1.00 95.19           C  
ATOM    255  N   GLU A  33       2.035  18.360   5.004  1.00 97.01           N  
ATOM    256  CA  GLU A  33       0.798  17.844   5.582  1.00 97.01           C  
ATOM    257  C   GLU A  33      -0.422  18.350   4.817  1.00 97.01           C  
ATOM    258  CB  GLU A  33       0.691  18.234   7.059  1.00 97.01           C  
ATOM    259  O   GLU A  33      -0.470  19.514   4.414  1.00 97.01           O  
ATOM    260  CG  GLU A  33       1.738  17.576   7.945  1.00 97.01           C  
ATOM    261  CD  GLU A  33       1.538  17.864   9.425  1.00 97.01           C  
ATOM    262  OE1 GLU A  33       2.413  17.493  10.239  1.00 97.01           O  
ATOM    263  OE2 GLU A  33       0.497  18.465   9.772  1.00 97.01           O  
ATOM    264  N   TYR A  34      -1.355  17.333   4.613  1.00 96.86           N  
ATOM    265  CA  TYR A  34      -2.575  17.653   3.882  1.00 96.86           C  
ATOM    266  C   TYR A  34      -3.798  17.072   4.581  1.00 96.86           C  
ATOM    267  CB  TYR A  34      -2.495  17.126   2.446  1.00 96.86           C  
ATOM    268  O   TYR A  34      -3.693  16.085   5.312  1.00 96.86           O  
ATOM    269  CG  TYR A  34      -1.246  17.549   1.712  1.00 96.86           C  
ATOM    270  CD1 TYR A  34      -1.216  18.726   0.968  1.00 96.86           C  
ATOM    271  CD2 TYR A  34      -0.093  16.773   1.762  1.00 96.86           C  
ATOM    272  CE1 TYR A  34      -0.068  19.119   0.289  1.00 96.86           C  
ATOM    273  CE2 TYR A  34       1.062  17.156   1.087  1.00 96.86           C  
ATOM    274  OH  TYR A  34       2.204  18.713  -0.316  1.00 96.86           O  
ATOM    275  CZ  TYR A  34       1.064  18.329   0.354  1.00 96.86           C  
ATOM    276  N   THR A  35      -4.885  17.846   4.336  1.00 96.52           N  
ATOM    277  CA  THR A  35      -6.166  17.275   4.737  1.00 96.52           C  
ATOM    278  C   THR A  35      -6.934  16.763   3.522  1.00 96.52           C  
ATOM    279  CB  THR A  35      -7.025  18.305   5.494  1.00 96.52           C  
ATOM    280  O   THR A  35      -7.097  17.484   2.535  1.00 96.52           O  
ATOM    281  CG2 THR A  35      -8.356  17.700   5.928  1.00 96.52           C  
ATOM    282  OG1 THR A  35      -6.314  18.750   6.656  1.00 96.52           O  
ATOM    283  N   VAL A  36      -7.310  15.480   3.584  1.00 95.98           N  
ATOM    284  CA  VAL A  36      -8.114  14.878   2.526  1.00 95.98           C  
ATOM    285  C   VAL A  36      -9.522  14.593   3.045  1.00 95.98           C  
ATOM    286  CB  VAL A  36      -7.470  13.579   1.993  1.00 95.98           C  
ATOM    287  O   VAL A  36      -9.702  13.786   3.960  1.00 95.98           O  
ATOM    288  CG1 VAL A  36      -8.232  13.059   0.775  1.00 95.98           C  
ATOM    289  CG2 VAL A  36      -6.001  13.815   1.647  1.00 95.98           C  
ATOM    290  N   ASN A  37     -10.559  15.280   2.439  1.00 96.59           N  
ATOM    291  CA  ASN A  37     -11.949  15.109   2.849  1.00 96.59           C  
ATOM    292  C   ASN A  37     -12.562  13.851   2.239  1.00 96.59           C  
ATOM    293  CB  ASN A  37     -12.775  16.339   2.471  1.00 96.59           C  
ATOM    294  O   ASN A  37     -12.054  13.326   1.246  1.00 96.59           O  
ATOM    295  CG  ASN A  37     -12.322  17.592   3.195  1.00 96.59           C  
ATOM    296  ND2 ASN A  37     -12.213  18.694   2.462  1.00 96.59           N  
ATOM    297  OD1 ASN A  37     -12.072  17.569   4.402  1.00 96.59           O  
ATOM    298  N   PRO A  38     -13.606  13.384   2.888  1.00 95.69           N  
ATOM    299  CA  PRO A  38     -14.310  12.220   2.347  1.00 95.69           C  
ATOM    300  C   PRO A  38     -14.712  12.399   0.885  1.00 95.69           C  
ATOM    301  CB  PRO A  38     -15.546  12.108   3.244  1.00 95.69           C  
ATOM    302  O   PRO A  38     -15.237  13.450   0.510  1.00 95.69           O  
ATOM    303  CG  PRO A  38     -15.134  12.725   4.541  1.00 95.69           C  
ATOM    304  CD  PRO A  38     -14.224  13.884   4.251  1.00 95.69           C  
ATOM    305  N   GLY A  39     -14.355  11.352   0.073  1.00 94.05           N  
ATOM    306  CA  GLY A  39     -14.757  11.343  -1.324  1.00 94.05           C  
ATOM    307  C   GLY A  39     -13.829  12.147  -2.217  1.00 94.05           C  
ATOM    308  O   GLY A  39     -14.109  12.334  -3.403  1.00 94.05           O  
ATOM    309  N   THR A  40     -12.727  12.654  -1.608  1.00 94.92           N  
ATOM    310  CA  THR A  40     -11.791  13.447  -2.397  1.00 94.92           C  
ATOM    311  C   THR A  40     -10.456  12.722  -2.542  1.00 94.92           C  
ATOM    312  CB  THR A  40     -11.561  14.832  -1.763  1.00 94.92           C  
ATOM    313  O   THR A  40     -10.250  11.665  -1.943  1.00 94.92           O  
ATOM    314  CG2 THR A  40     -12.873  15.594  -1.615  1.00 94.92           C  
ATOM    315  OG1 THR A  40     -10.969  14.666  -0.469  1.00 94.92           O  
ATOM    316  N   GLU A  41      -9.635  13.347  -3.381  1.00 94.60           N  
ATOM    317  CA  GLU A  41      -8.323  12.772  -3.663  1.00 94.60           C  
ATOM    318  C   GLU A  41      -7.221  13.818  -3.522  1.00 94.60           C  
ATOM    319  CB  GLU A  41      -8.293  12.162  -5.066  1.00 94.60           C  
ATOM    320  O   GLU A  41      -7.452  15.006  -3.756  1.00 94.60           O  
ATOM    321  CG  GLU A  41      -6.958  11.530  -5.434  1.00 94.60           C  
ATOM    322  CD  GLU A  41      -6.945  10.922  -6.827  1.00 94.60           C  
ATOM    323  OE1 GLU A  41      -5.847  10.620  -7.348  1.00 94.60           O  
ATOM    324  OE2 GLU A  41      -8.042  10.749  -7.404  1.00 94.60           O  
ATOM    325  N   LEU A  42      -6.079  13.353  -2.992  1.00 94.59           N  
ATOM    326  CA  LEU A  42      -4.869  14.164  -2.914  1.00 94.59           C  
ATOM    327  C   LEU A  42      -3.807  13.650  -3.880  1.00 94.59           C  
ATOM    328  CB  LEU A  42      -4.318  14.170  -1.486  1.00 94.59           C  
ATOM    329  O   LEU A  42      -3.564  12.444  -3.956  1.00 94.59           O  
ATOM    330  CG  LEU A  42      -2.943  14.811  -1.292  1.00 94.59           C  
ATOM    331  CD1 LEU A  42      -3.037  16.325  -1.450  1.00 94.59           C  
ATOM    332  CD2 LEU A  42      -2.370  14.445   0.072  1.00 94.59           C  
ATOM    333  N   GLU A  43      -3.251  14.621  -4.567  1.00 94.27           N  
ATOM    334  CA  GLU A  43      -2.116  14.299  -5.428  1.00 94.27           C  
ATOM    335  C   GLU A  43      -0.911  15.177  -5.104  1.00 94.27           C  
ATOM    336  CB  GLU A  43      -2.498  14.454  -6.902  1.00 94.27           C  
ATOM    337  O   GLU A  43      -1.014  16.406  -5.102  1.00 94.27           O  
ATOM    338  CG  GLU A  43      -1.430  13.963  -7.869  1.00 94.27           C  
ATOM    339  CD  GLU A  43      -1.867  14.018  -9.324  1.00 94.27           C  
ATOM    340  OE1 GLU A  43      -1.075  14.475 -10.179  1.00 94.27           O  
ATOM    341  OE2 GLU A  43      -3.011  13.602  -9.611  1.00 94.27           O  
ATOM    342  N   VAL A  44       0.212  14.494  -4.810  1.00 92.19           N  
ATOM    343  CA  VAL A  44       1.442  15.206  -4.478  1.00 92.19           C  
ATOM    344  C   VAL A  44       2.560  14.774  -5.424  1.00 92.19           C  
ATOM    345  CB  VAL A  44       1.861  14.961  -3.011  1.00 92.19           C  
ATOM    346  O   VAL A  44       2.851  13.582  -5.549  1.00 92.19           O  
ATOM    347  CG1 VAL A  44       3.134  15.737  -2.677  1.00 92.19           C  
ATOM    348  CG2 VAL A  44       0.729  15.351  -2.061  1.00 92.19           C  
ATOM    349  N   GLU A  45       3.116  15.751  -6.024  1.00 91.97           N  
ATOM    350  CA  GLU A  45       4.236  15.478  -6.920  1.00 91.97           C  
ATOM    351  C   GLU A  45       5.557  15.442  -6.157  1.00 91.97           C  
ATOM    352  CB  GLU A  45       4.301  16.526  -8.034  1.00 91.97           C  
ATOM    353  O   GLU A  45       5.821  16.309  -5.320  1.00 91.97           O  
ATOM    354  CG  GLU A  45       3.167  16.422  -9.044  1.00 91.97           C  
ATOM    355  CD  GLU A  45       3.314  17.383 -10.212  1.00 91.97           C  
ATOM    356  OE1 GLU A  45       2.498  17.315 -11.160  1.00 91.97           O  
ATOM    357  OE2 GLU A  45       4.252  18.210 -10.181  1.00 91.97           O  
ATOM    358  N   LEU A  46       6.346  14.328  -6.502  1.00 89.99           N  
ATOM    359  CA  LEU A  46       7.656  14.201  -5.873  1.00 89.99           C  
ATOM    360  C   LEU A  46       8.770  14.490  -6.875  1.00 89.99           C  
ATOM    361  CB  LEU A  46       7.835  12.800  -5.284  1.00 89.99           C  
ATOM    362  O   LEU A  46       8.646  14.165  -8.058  1.00 89.99           O  
ATOM    363  CG  LEU A  46       6.803  12.366  -4.242  1.00 89.99           C  
ATOM    364  CD1 LEU A  46       7.026  10.909  -3.850  1.00 89.99           C  
ATOM    365  CD2 LEU A  46       6.868  13.271  -3.016  1.00 89.99           C  
ATOM    366  N   SER A  47       9.720  15.258  -6.428  1.00 89.18           N  
ATOM    367  CA  SER A  47      10.906  15.412  -7.264  1.00 89.18           C  
ATOM    368  C   SER A  47      11.643  14.086  -7.428  1.00 89.18           C  
ATOM    369  CB  SER A  47      11.850  16.458  -6.669  1.00 89.18           C  
ATOM    370  O   SER A  47      11.421  13.148  -6.660  1.00 89.18           O  
ATOM    371  OG  SER A  47      12.408  15.998  -5.451  1.00 89.18           O  
ATOM    372  N   PRO A  48      12.491  13.946  -8.496  1.00 83.24           N  
ATOM    373  CA  PRO A  48      13.235  12.709  -8.743  1.00 83.24           C  
ATOM    374  C   PRO A  48      13.978  12.210  -7.506  1.00 83.24           C  
ATOM    375  CB  PRO A  48      14.218  13.104  -9.848  1.00 83.24           C  
ATOM    376  O   PRO A  48      14.006  11.005  -7.242  1.00 83.24           O  
ATOM    377  CG  PRO A  48      13.522  14.184 -10.611  1.00 83.24           C  
ATOM    378  CD  PRO A  48      12.728  15.015  -9.644  1.00 83.24           C  
ATOM    379  N   GLU A  49      14.502  13.146  -6.793  1.00 78.39           N  
ATOM    380  CA  GLU A  49      15.248  12.772  -5.595  1.00 78.39           C  
ATOM    381  C   GLU A  49      14.313  12.285  -4.492  1.00 78.39           C  
ATOM    382  CB  GLU A  49      16.085  13.952  -5.093  1.00 78.39           C  
ATOM    383  O   GLU A  49      14.654  11.367  -3.743  1.00 78.39           O  
ATOM    384  CG  GLU A  49      17.217  14.346  -6.030  1.00 78.39           C  
ATOM    385  CD  GLU A  49      16.772  15.264  -7.157  1.00 78.39           C  
ATOM    386  OE1 GLU A  49      17.600  15.590  -8.037  1.00 78.39           O  
ATOM    387  OE2 GLU A  49      15.585  15.660  -7.159  1.00 78.39           O  
ATOM    388  N   GLN A  50      13.082  12.843  -4.520  1.00 85.91           N  
ATOM    389  CA  GLN A  50      12.113  12.526  -3.475  1.00 85.91           C  
ATOM    390  C   GLN A  50      11.427  11.191  -3.748  1.00 85.91           C  
ATOM    391  CB  GLN A  50      11.070  13.638  -3.355  1.00 85.91           C  
ATOM    392  O   GLN A  50      10.963  10.524  -2.820  1.00 85.91           O  
ATOM    393  CG  GLN A  50      11.610  14.924  -2.745  1.00 85.91           C  
ATOM    394  CD  GLN A  50      10.597  16.054  -2.765  1.00 85.91           C  
ATOM    395  NE2 GLN A  50      10.645  16.911  -1.751  1.00 85.91           N  
ATOM    396  OE1 GLN A  50       9.779  16.155  -3.685  1.00 85.91           O  
ATOM    397  N   GLN A  51      11.483  10.757  -5.018  1.00 82.25           N  
ATOM    398  CA  GLN A  51      10.741   9.568  -5.424  1.00 82.25           C  
ATOM    399  C   GLN A  51      11.405   8.299  -4.898  1.00 82.25           C  
ATOM    400  CB  GLN A  51      10.620   9.504  -6.948  1.00 82.25           C  
ATOM    401  O   GLN A  51      10.773   7.243  -4.832  1.00 82.25           O  
ATOM    402  CG  GLN A  51       9.841  10.664  -7.552  1.00 82.25           C  
ATOM    403  CD  GLN A  51       9.926  10.703  -9.066  1.00 82.25           C  
ATOM    404  NE2 GLN A  51       9.309  11.713  -9.669  1.00 82.25           N  
ATOM    405  OE1 GLN A  51      10.542   9.832  -9.689  1.00 82.25           O  
ATOM    406  N   ASN A  52      12.651   8.474  -4.475  1.00 82.41           N  
ATOM    407  CA  ASN A  52      13.387   7.287  -4.054  1.00 82.41           C  
ATOM    408  C   ASN A  52      13.114   6.946  -2.592  1.00 82.41           C  
ATOM    409  CB  ASN A  52      14.888   7.478  -4.283  1.00 82.41           C  
ATOM    410  O   ASN A  52      13.255   5.793  -2.182  1.00 82.41           O  
ATOM    411  CG  ASN A  52      15.254   7.524  -5.753  1.00 82.41           C  
ATOM    412  ND2 ASN A  52      16.267   8.314  -6.088  1.00 82.41           N  
ATOM    413  OD1 ASN A  52      14.630   6.856  -6.582  1.00 82.41           O  
ATOM    414  N   ASN A  53      12.684   7.935  -1.878  1.00 87.14           N  
ATOM    415  CA  ASN A  53      12.441   7.770  -0.448  1.00 87.14           C  
ATOM    416  C   ASN A  53      11.259   8.614   0.020  1.00 87.14           C  
ATOM    417  CB  ASN A  53      13.696   8.122   0.353  1.00 87.14           C  
ATOM    418  O   ASN A  53      11.360   9.840   0.102  1.00 87.14           O  
ATOM    419  CG  ASN A  53      14.910   7.326  -0.083  1.00 87.14           C  
ATOM    420  ND2 ASN A  53      15.972   8.026  -0.464  1.00 87.14           N  
ATOM    421  OD1 ASN A  53      14.894   6.093  -0.078  1.00 87.14           O  
ATOM    422  N   ALA A  54      10.221   7.924   0.280  1.00 89.63           N  
ATOM    423  CA  ALA A  54       9.034   8.651   0.723  1.00 89.63           C  
ATOM    424  C   ALA A  54       8.261   7.853   1.770  1.00 89.63           C  
ATOM    425  CB  ALA A  54       8.134   8.975  -0.466  1.00 89.63           C  
ATOM    426  O   ALA A  54       8.242   6.620   1.730  1.00 89.63           O  
ATOM    427  N   VAL A  55       7.756   8.592   2.714  1.00 91.59           N  
ATOM    428  CA  VAL A  55       6.857   8.042   3.724  1.00 91.59           C  
ATOM    429  C   VAL A  55       5.512   8.762   3.665  1.00 91.59           C  
ATOM    430  CB  VAL A  55       7.460   8.154   5.142  1.00 91.59           C  
ATOM    431  O   VAL A  55       5.459   9.994   3.679  1.00 91.59           O  
ATOM    432  CG1 VAL A  55       6.487   7.613   6.187  1.00 91.59           C  
ATOM    433  CG2 VAL A  55       8.794   7.411   5.214  1.00 91.59           C  
ATOM    434  N   VAL A  56       4.536   7.997   3.483  1.00 93.03           N  
ATOM    435  CA  VAL A  56       3.186   8.552   3.494  1.00 93.03           C  
ATOM    436  C   VAL A  56       2.423   8.031   4.709  1.00 93.03           C  
ATOM    437  CB  VAL A  56       2.421   8.208   2.196  1.00 93.03           C  
ATOM    438  O   VAL A  56       2.201   6.825   4.841  1.00 93.03           O  
ATOM    439  CG1 VAL A  56       1.047   8.877   2.186  1.00 93.03           C  
ATOM    440  CG2 VAL A  56       3.232   8.628   0.972  1.00 93.03           C  
ATOM    441  N   GLU A  57       2.085   8.941   5.577  1.00 94.51           N  
ATOM    442  CA  GLU A  57       1.284   8.637   6.758  1.00 94.51           C  
ATOM    443  C   GLU A  57      -0.139   9.170   6.613  1.00 94.51           C  
ATOM    444  CB  GLU A  57       1.937   9.217   8.015  1.00 94.51           C  
ATOM    445  O   GLU A  57      -0.338  10.361   6.364  1.00 94.51           O  
ATOM    446  CG  GLU A  57       3.330   8.671   8.292  1.00 94.51           C  
ATOM    447  CD  GLU A  57       3.955   9.236   9.558  1.00 94.51           C  
ATOM    448  OE1 GLU A  57       4.929   8.640  10.072  1.00 94.51           O  
ATOM    449  OE2 GLU A  57       3.467  10.282  10.040  1.00 94.51           O  
ATOM    450  N   VAL A  58      -1.063   8.258   6.720  1.00 94.35           N  
ATOM    451  CA  VAL A  58      -2.470   8.637   6.635  1.00 94.35           C  
ATOM    452  C   VAL A  58      -3.151   8.399   7.981  1.00 94.35           C  
ATOM    453  CB  VAL A  58      -3.202   7.855   5.521  1.00 94.35           C  
ATOM    454  O   VAL A  58      -3.187   7.269   8.475  1.00 94.35           O  
ATOM    455  CG1 VAL A  58      -4.637   8.356   5.363  1.00 94.35           C  
ATOM    456  CG2 VAL A  58      -2.443   7.972   4.201  1.00 94.35           C  
ATOM    457  N   GLN A  59      -3.677   9.460   8.514  1.00 95.63           N  
ATOM    458  CA  GLN A  59      -4.378   9.376   9.791  1.00 95.63           C  
ATOM    459  C   GLN A  59      -5.844   9.773   9.641  1.00 95.63           C  
ATOM    460  CB  GLN A  59      -3.698  10.263  10.835  1.00 95.63           C  
ATOM    461  O   GLN A  59      -6.150  10.903   9.255  1.00 95.63           O  
ATOM    462  CG  GLN A  59      -4.299  10.142  12.229  1.00 95.63           C  
ATOM    463  CD  GLN A  59      -3.589  11.009  13.252  1.00 95.63           C  
ATOM    464  NE2 GLN A  59      -4.045  10.949  14.499  1.00 95.63           N  
ATOM    465  OE1 GLN A  59      -2.639  11.726  12.924  1.00 95.63           O  
ATOM    466  N   CYS A  60      -6.705   8.812   9.924  1.00 92.06           N  
ATOM    467  CA  CYS A  60      -8.144   9.044   9.978  1.00 92.06           C  
ATOM    468  C   CYS A  60      -8.694   8.743  11.367  1.00 92.06           C  
ATOM    469  CB  CYS A  60      -8.864   8.186   8.938  1.00 92.06           C  
ATOM    470  O   CYS A  60      -8.840   7.578  11.743  1.00 92.06           O  
ATOM    471  SG  CYS A  60      -8.260   8.425   7.252  1.00 92.06           S  
ATOM    472  N   GLY A  61      -8.980   9.748  12.176  1.00 89.76           N  
ATOM    473  CA  GLY A  61      -9.272   9.495  13.578  1.00 89.76           C  
ATOM    474  C   GLY A  61      -8.071   8.991  14.356  1.00 89.76           C  
ATOM    475  O   GLY A  61      -7.002   9.604  14.323  1.00 89.76           O  
ATOM    476  N   ASN A  62      -8.161   7.803  15.009  1.00 90.02           N  
ATOM    477  CA  ASN A  62      -7.061   7.256  15.797  1.00 90.02           C  
ATOM    478  C   ASN A  62      -6.274   6.211  15.011  1.00 90.02           C  
ATOM    479  CB  ASN A  62      -7.583   6.656  17.104  1.00 90.02           C  
ATOM    480  O   ASN A  62      -5.292   5.662  15.513  1.00 90.02           O  
ATOM    481  CG  ASN A  62      -8.083   7.710  18.072  1.00 90.02           C  
ATOM    482  ND2 ASN A  62      -9.057   7.343  18.897  1.00 90.02           N  
ATOM    483  OD1 ASN A  62      -7.598   8.844  18.079  1.00 90.02           O  
ATOM    484  N   GLU A  63      -6.671   6.071  13.732  1.00 90.51           N  
ATOM    485  CA  GLU A  63      -6.036   5.038  12.919  1.00 90.51           C  
ATOM    486  C   GLU A  63      -4.956   5.631  12.018  1.00 90.51           C  
ATOM    487  CB  GLU A  63      -7.079   4.301  12.075  1.00 90.51           C  
ATOM    488  O   GLU A  63      -5.185   6.640  11.348  1.00 90.51           O  
ATOM    489  CG  GLU A  63      -8.150   3.598  12.896  1.00 90.51           C  
ATOM    490  CD  GLU A  63      -9.155   2.838  12.046  1.00 90.51           C  
ATOM    491  OE1 GLU A  63      -9.761   1.863  12.548  1.00 90.51           O  
ATOM    492  OE2 GLU A  63      -9.339   3.220  10.869  1.00 90.51           O  
ATOM    493  N   ILE A  64      -3.797   5.022  12.072  1.00 91.61           N  
ATOM    494  CA  ILE A  64      -2.668   5.529  11.301  1.00 91.61           C  
ATOM    495  C   ILE A  64      -2.166   4.448  10.347  1.00 91.61           C  
ATOM    496  CB  ILE A  64      -1.522   6.005  12.223  1.00 91.61           C  
ATOM    497  O   ILE A  64      -1.845   3.336  10.773  1.00 91.61           O  
ATOM    498  CG1 ILE A  64      -2.033   7.063  13.207  1.00 91.61           C  
ATOM    499  CG2 ILE A  64      -0.352   6.545  11.396  1.00 91.61           C  
ATOM    500  CD1 ILE A  64      -1.019   7.460  14.271  1.00 91.61           C  
ATOM    501  N   TYR A  65      -2.123   4.740   9.077  1.00 90.38           N  
ATOM    502  CA  TYR A  65      -1.587   3.878   8.030  1.00 90.38           C  
ATOM    503  C   TYR A  65      -0.315   4.468   7.435  1.00 90.38           C  
ATOM    504  CB  TYR A  65      -2.628   3.662   6.926  1.00 90.38           C  
ATOM    505  O   TYR A  65      -0.293   5.633   7.031  1.00 90.38           O  
ATOM    506  CG  TYR A  65      -3.993   3.280   7.446  1.00 90.38           C  
ATOM    507  CD1 TYR A  65      -4.323   1.947   7.680  1.00 90.38           C  
ATOM    508  CD2 TYR A  65      -4.955   4.251   7.702  1.00 90.38           C  
ATOM    509  CE1 TYR A  65      -5.580   1.591   8.156  1.00 90.38           C  
ATOM    510  CE2 TYR A  65      -6.216   3.906   8.179  1.00 90.38           C  
ATOM    511  OH  TYR A  65      -7.764   2.228   8.875  1.00 90.38           O  
ATOM    512  CZ  TYR A  65      -6.518   2.575   8.403  1.00 90.38           C  
ATOM    513  N   ILE A  66       0.678   3.689   7.384  1.00 91.27           N  
ATOM    514  CA  ILE A  66       1.954   4.234   6.933  1.00 91.27           C  
ATOM    515  C   ILE A  66       2.478   3.415   5.755  1.00 91.27           C  
ATOM    516  CB  ILE A  66       2.995   4.255   8.076  1.00 91.27           C  
ATOM    517  O   ILE A  66       2.524   2.184   5.819  1.00 91.27           O  
ATOM    518  CG1 ILE A  66       2.478   5.089   9.253  1.00 91.27           C  
ATOM    519  CG2 ILE A  66       4.338   4.792   7.572  1.00 91.27           C  
ATOM    520  CD1 ILE A  66       3.410   5.106  10.457  1.00 91.27           C  
ATOM    521  N   PHE A  67       2.894   4.151   4.753  1.00 89.57           N  
ATOM    522  CA  PHE A  67       3.455   3.559   3.544  1.00 89.57           C  
ATOM    523  C   PHE A  67       4.840   4.126   3.257  1.00 89.57           C  
ATOM    524  CB  PHE A  67       2.531   3.799   2.347  1.00 89.57           C  
ATOM    525  O   PHE A  67       5.016   5.344   3.185  1.00 89.57           O  
ATOM    526  CG  PHE A  67       1.118   3.329   2.566  1.00 89.57           C  
ATOM    527  CD1 PHE A  67       0.731   2.048   2.190  1.00 89.57           C  
ATOM    528  CD2 PHE A  67       0.177   4.167   3.149  1.00 89.57           C  
ATOM    529  CE1 PHE A  67      -0.576   1.610   2.392  1.00 89.57           C  
ATOM    530  CE2 PHE A  67      -1.131   3.736   3.354  1.00 89.57           C  
ATOM    531  CZ  PHE A  67      -1.505   2.458   2.974  1.00 89.57           C  
ATOM    532  N   ILE A  68       5.732   3.172   3.075  1.00 87.86           N  
ATOM    533  CA  ILE A  68       7.114   3.607   2.906  1.00 87.86           C  
ATOM    534  C   ILE A  68       7.662   3.083   1.581  1.00 87.86           C  
ATOM    535  CB  ILE A  68       8.003   3.134   4.078  1.00 87.86           C  
ATOM    536  O   ILE A  68       7.543   1.892   1.280  1.00 87.86           O  
ATOM    537  CG1 ILE A  68       7.435   3.630   5.413  1.00 87.86           C  
ATOM    538  CG2 ILE A  68       9.446   3.609   3.887  1.00 87.86           C  
ATOM    539  CD1 ILE A  68       8.105   3.019   6.636  1.00 87.86           C  
ATOM    540  N   LEU A  69       8.131   4.000   0.815  1.00 86.70           N  
ATOM    541  CA  LEU A  69       8.973   3.670  -0.330  1.00 86.70           C  
ATOM    542  C   LEU A  69      10.409   4.130  -0.099  1.00 86.70           C  
ATOM    543  CB  LEU A  69       8.419   4.309  -1.605  1.00 86.70           C  
ATOM    544  O   LEU A  69      10.658   5.319   0.108  1.00 86.70           O  
ATOM    545  CG  LEU A  69       9.223   4.076  -2.885  1.00 86.70           C  
ATOM    546  CD1 LEU A  69       9.135   2.613  -3.307  1.00 86.70           C  
ATOM    547  CD2 LEU A  69       8.729   4.990  -4.002  1.00 86.70           C  
ATOM    548  N   ALA A  70      11.323   3.118  -0.098  1.00 87.35           N  
ATOM    549  CA  ALA A  70      12.713   3.476   0.174  1.00 87.35           C  
ATOM    550  C   ALA A  70      13.667   2.677  -0.709  1.00 87.35           C  
ATOM    551  CB  ALA A  70      13.042   3.250   1.648  1.00 87.35           C  
ATOM    552  O   ALA A  70      13.423   1.502  -0.993  1.00 87.35           O  
ATOM    553  N   THR A  71      14.674   3.294  -1.258  1.00 84.97           N  
ATOM    554  CA  THR A  71      15.735   2.598  -1.979  1.00 84.97           C  
ATOM    555  C   THR A  71      16.968   2.430  -1.096  1.00 84.97           C  
ATOM    556  CB  THR A  71      16.120   3.350  -3.266  1.00 84.97           C  
ATOM    557  O   THR A  71      17.844   1.614  -1.393  1.00 84.97           O  
ATOM    558  CG2 THR A  71      14.965   3.365  -4.261  1.00 84.97           C  
ATOM    559  OG1 THR A  71      16.471   4.700  -2.938  1.00 84.97           O  
ATOM    560  N   ASP A  72      17.110   3.235   0.014  1.00 87.60           N  
ATOM    561  CA  ASP A  72      18.178   3.136   1.005  1.00 87.60           C  
ATOM    562  C   ASP A  72      17.769   2.227   2.162  1.00 87.60           C  
ATOM    563  CB  ASP A  72      18.551   4.523   1.532  1.00 87.60           C  
ATOM    564  O   ASP A  72      16.928   2.599   2.983  1.00 87.60           O  
ATOM    565  CG  ASP A  72      19.744   4.499   2.472  1.00 87.60           C  
ATOM    566  OD1 ASP A  72      20.047   3.430   3.045  1.00 87.60           O  
ATOM    567  OD2 ASP A  72      20.385   5.558   2.643  1.00 87.60           O  
ATOM    568  N   PRO A  73      18.373   1.007   2.314  1.00 86.76           N  
ATOM    569  CA  PRO A  73      17.998   0.032   3.341  1.00 86.76           C  
ATOM    570  C   PRO A  73      18.171   0.572   4.759  1.00 86.76           C  
ATOM    571  CB  PRO A  73      18.951  -1.138   3.082  1.00 86.76           C  
ATOM    572  O   PRO A  73      17.404   0.216   5.657  1.00 86.76           O  
ATOM    573  CG  PRO A  73      19.335  -1.006   1.644  1.00 86.76           C  
ATOM    574  CD  PRO A  73      19.356   0.453   1.287  1.00 86.76           C  
ATOM    575  N   ARG A  74      19.154   1.384   4.948  1.00 91.01           N  
ATOM    576  CA  ARG A  74      19.369   1.941   6.280  1.00 91.01           C  
ATOM    577  C   ARG A  74      18.209   2.841   6.692  1.00 91.01           C  
ATOM    578  CB  ARG A  74      20.683   2.724   6.329  1.00 91.01           C  
ATOM    579  O   ARG A  74      17.690   2.723   7.804  1.00 91.01           O  
ATOM    580  CG  ARG A  74      21.925   1.847   6.287  1.00 91.01           C  
ATOM    581  CD  ARG A  74      23.195   2.657   6.505  1.00 91.01           C  
ATOM    582  NE  ARG A  74      24.392   1.838   6.339  1.00 91.01           N  
ATOM    583  NH1 ARG A  74      25.809   3.620   5.947  1.00 91.01           N  
ATOM    584  NH2 ARG A  74      26.626   1.478   5.947  1.00 91.01           N  
ATOM    585  CZ  ARG A  74      25.606   2.314   6.078  1.00 91.01           C  
ATOM    586  N   LEU A  75      17.829   3.712   5.761  1.00 88.61           N  
ATOM    587  CA  LEU A  75      16.703   4.604   6.013  1.00 88.61           C  
ATOM    588  C   LEU A  75      15.410   3.814   6.184  1.00 88.61           C  
ATOM    589  CB  LEU A  75      16.552   5.612   4.870  1.00 88.61           C  
ATOM    590  O   LEU A  75      14.622   4.093   7.090  1.00 88.61           O  
ATOM    591  CG  LEU A  75      15.491   6.697   5.059  1.00 88.61           C  
ATOM    592  CD1 LEU A  75      15.847   7.586   6.246  1.00 88.61           C  
ATOM    593  CD2 LEU A  75      15.344   7.528   3.788  1.00 88.61           C  
ATOM    594  N   ALA A  76      15.263   2.824   5.359  1.00 88.07           N  
ATOM    595  CA  ALA A  76      14.079   1.971   5.425  1.00 88.07           C  
ATOM    596  C   ALA A  76      13.952   1.314   6.796  1.00 88.07           C  
ATOM    597  CB  ALA A  76      14.128   0.907   4.331  1.00 88.07           C  
ATOM    598  O   ALA A  76      12.861   1.267   7.370  1.00 88.07           O  
ATOM    599  N   LYS A  77      15.030   0.832   7.305  1.00 91.07           N  
ATOM    600  CA  LYS A  77      15.051   0.192   8.617  1.00 91.07           C  
ATOM    601  C   LYS A  77      14.642   1.171   9.713  1.00 91.07           C  
ATOM    602  CB  LYS A  77      16.439  -0.378   8.914  1.00 91.07           C  
ATOM    603  O   LYS A  77      13.847   0.831  10.592  1.00 91.07           O  
ATOM    604  CG  LYS A  77      16.518  -1.170  10.211  1.00 91.07           C  
ATOM    605  CD  LYS A  77      17.912  -1.745  10.430  1.00 91.07           C  
ATOM    606  CE  LYS A  77      18.009  -2.487  11.756  1.00 91.07           C  
ATOM    607  NZ  LYS A  77      19.379  -3.035  11.985  1.00 91.07           N  
ATOM    608  N   GLU A  78      15.194   2.311   9.647  1.00 91.82           N  
ATOM    609  CA  GLU A  78      14.884   3.332  10.644  1.00 91.82           C  
ATOM    610  C   GLU A  78      13.403   3.697  10.617  1.00 91.82           C  
ATOM    611  CB  GLU A  78      15.739   4.582  10.418  1.00 91.82           C  
ATOM    612  O   GLU A  78      12.747   3.728  11.661  1.00 91.82           O  
ATOM    613  CG  GLU A  78      15.533   5.665  11.466  1.00 91.82           C  
ATOM    614  CD  GLU A  78      16.311   6.938  11.175  1.00 91.82           C  
ATOM    615  OE1 GLU A  78      16.029   7.981  11.807  1.00 91.82           O  
ATOM    616  OE2 GLU A  78      17.211   6.892  10.306  1.00 91.82           O  
ATOM    617  N   TRP A  79      12.932   3.972   9.408  1.00 92.08           N  
ATOM    618  CA  TRP A  79      11.527   4.335   9.258  1.00 92.08           C  
ATOM    619  C   TRP A  79      10.619   3.193   9.702  1.00 92.08           C  
ATOM    620  CB  TRP A  79      11.221   4.713   7.806  1.00 92.08           C  
ATOM    621  O   TRP A  79       9.596   3.422  10.352  1.00 92.08           O  
ATOM    622  CG  TRP A  79      11.704   6.077   7.417  1.00 92.08           C  
ATOM    623  CD1 TRP A  79      12.027   7.108   8.256  1.00 92.08           C  
ATOM    624  CD2 TRP A  79      11.913   6.562   6.087  1.00 92.08           C  
ATOM    625  CE2 TRP A  79      12.365   7.896   6.195  1.00 92.08           C  
ATOM    626  CE3 TRP A  79      11.764   5.997   4.813  1.00 92.08           C  
ATOM    627  NE1 TRP A  79      12.426   8.204   7.527  1.00 92.08           N  
ATOM    628  CH2 TRP A  79      12.514   8.097   3.841  1.00 92.08           C  
ATOM    629  CZ2 TRP A  79      12.669   8.674   5.075  1.00 92.08           C  
ATOM    630  CZ3 TRP A  79      12.067   6.773   3.700  1.00 92.08           C  
ATOM    631  N   TRP A  80      10.977   2.044   9.362  1.00 91.83           N  
ATOM    632  CA  TRP A  80      10.204   0.869   9.752  1.00 91.83           C  
ATOM    633  C   TRP A  80      10.123   0.749  11.270  1.00 91.83           C  
ATOM    634  CB  TRP A  80      10.821  -0.401   9.159  1.00 91.83           C  
ATOM    635  O   TRP A  80       9.041   0.548  11.826  1.00 91.83           O  
ATOM    636  CG  TRP A  80      10.198  -1.670   9.658  1.00 91.83           C  
ATOM    637  CD1 TRP A  80      10.611  -2.429  10.718  1.00 91.83           C  
ATOM    638  CD2 TRP A  80       9.053  -2.332   9.113  1.00 91.83           C  
ATOM    639  CE2 TRP A  80       8.826  -3.487   9.894  1.00 91.83           C  
ATOM    640  CE3 TRP A  80       8.195  -2.059   8.039  1.00 91.83           C  
ATOM    641  NE1 TRP A  80       9.789  -3.523  10.865  1.00 91.83           N  
ATOM    642  CH2 TRP A  80       6.950  -4.079   8.577  1.00 91.83           C  
ATOM    643  CZ2 TRP A  80       7.775  -4.369   9.634  1.00 91.83           C  
ATOM    644  CZ3 TRP A  80       7.149  -2.939   7.782  1.00 91.83           C  
ATOM    645  N   GLU A  81      11.161   0.868  11.963  1.00 93.73           N  
ATOM    646  CA  GLU A  81      11.206   0.710  13.414  1.00 93.73           C  
ATOM    647  C   GLU A  81      10.365   1.775  14.111  1.00 93.73           C  
ATOM    648  CB  GLU A  81      12.650   0.768  13.916  1.00 93.73           C  
ATOM    649  O   GLU A  81       9.629   1.474  15.053  1.00 93.73           O  
ATOM    650  CG  GLU A  81      13.491  -0.435  13.513  1.00 93.73           C  
ATOM    651  CD  GLU A  81      12.890  -1.761  13.953  1.00 93.73           C  
ATOM    652  OE1 GLU A  81      12.811  -2.696  13.124  1.00 93.73           O  
ATOM    653  OE2 GLU A  81      12.494  -1.865  15.135  1.00 93.73           O  
ATOM    654  N   LYS A  82      10.420   2.921  13.544  1.00 91.45           N  
ATOM    655  CA  LYS A  82       9.655   4.017  14.132  1.00 91.45           C  
ATOM    656  C   LYS A  82       8.163   3.858  13.852  1.00 91.45           C  
ATOM    657  CB  LYS A  82      10.148   5.363  13.598  1.00 91.45           C  
ATOM    658  O   LYS A  82       7.334   4.059  14.742  1.00 91.45           O  
ATOM    659  CG  LYS A  82      11.491   5.799  14.165  1.00 91.45           C  
ATOM    660  CD  LYS A  82      11.914   7.157  13.619  1.00 91.45           C  
ATOM    661  CE  LYS A  82      13.299   7.552  14.112  1.00 91.45           C  
ATOM    662  NZ  LYS A  82      13.739   8.859  13.540  1.00 91.45           N  
ATOM    663  N   ALA A  83       7.869   3.424  12.676  1.00 92.17           N  
ATOM    664  CA  ALA A  83       6.484   3.365  12.215  1.00 92.17           C  
ATOM    665  C   ALA A  83       5.752   2.173  12.826  1.00 92.17           C  
ATOM    666  CB  ALA A  83       6.432   3.294  10.691  1.00 92.17           C  
ATOM    667  O   ALA A  83       4.549   2.243  13.086  1.00 92.17           O  
ATOM    668  N   LYS A  84       6.401   1.052  13.069  1.00 90.74           N  
ATOM    669  CA  LYS A  84       5.733  -0.177  13.486  1.00 90.74           C  
ATOM    670  C   LYS A  84       5.099  -0.019  14.865  1.00 90.74           C  
ATOM    671  CB  LYS A  84       6.719  -1.347  13.493  1.00 90.74           C  
ATOM    672  O   LYS A  84       4.161  -0.740  15.209  1.00 90.74           O  
ATOM    673  CG  LYS A  84       7.831  -1.213  14.524  1.00 90.74           C  
ATOM    674  CD  LYS A  84       8.771  -2.410  14.490  1.00 90.74           C  
ATOM    675  CE  LYS A  84       9.876  -2.284  15.530  1.00 90.74           C  
ATOM    676  NZ  LYS A  84      10.811  -3.448  15.490  1.00 90.74           N  
ATOM    677  N   GLN A  85       5.470   0.959  15.625  1.00 89.15           N  
ATOM    678  CA  GLN A  85       4.950   1.163  16.973  1.00 89.15           C  
ATOM    679  C   GLN A  85       3.596   1.868  16.939  1.00 89.15           C  
ATOM    680  CB  GLN A  85       5.940   1.969  17.815  1.00 89.15           C  
ATOM    681  O   GLN A  85       2.770   1.679  17.835  1.00 89.15           O  
ATOM    682  CG  GLN A  85       7.253   1.245  18.080  1.00 89.15           C  
ATOM    683  CD  GLN A  85       8.243   2.091  18.860  1.00 89.15           C  
ATOM    684  NE2 GLN A  85       9.478   1.613  18.964  1.00 89.15           N  
ATOM    685  OE1 GLN A  85       7.900   3.165  19.363  1.00 89.15           O  
ATOM    686  N   LYS A  86       3.269   2.528  15.892  1.00 91.45           N  
ATOM    687  CA  LYS A  86       2.047   3.326  15.921  1.00 91.45           C  
ATOM    688  C   LYS A  86       1.089   2.907  14.810  1.00 91.45           C  
ATOM    689  CB  LYS A  86       2.375   4.815  15.796  1.00 91.45           C  
ATOM    690  O   LYS A  86      -0.124   3.098  14.924  1.00 91.45           O  
ATOM    691  CG  LYS A  86       3.126   5.178  14.523  1.00 91.45           C  
ATOM    692  CD  LYS A  86       3.480   6.659  14.487  1.00 91.45           C  
ATOM    693  CE  LYS A  86       4.255   7.019  13.226  1.00 91.45           C  
ATOM    694  NZ  LYS A  86       4.674   8.452  13.223  1.00 91.45           N  
ATOM    695  N   ALA A  87       1.609   2.281  13.728  1.00 91.62           N  
ATOM    696  CA  ALA A  87       0.815   2.029  12.528  1.00 91.62           C  
ATOM    697  C   ALA A  87      -0.155   0.871  12.744  1.00 91.62           C  
ATOM    698  CB  ALA A  87       1.727   1.740  11.338  1.00 91.62           C  
ATOM    699  O   ALA A  87       0.209  -0.150  13.331  1.00 91.62           O  
ATOM    700  N   LYS A  88      -1.367   1.127  12.405  1.00 90.62           N  
ATOM    701  CA  LYS A  88      -2.304   0.012  12.305  1.00 90.62           C  
ATOM    702  C   LYS A  88      -1.890  -0.956  11.199  1.00 90.62           C  
ATOM    703  CB  LYS A  88      -3.722   0.524  12.049  1.00 90.62           C  
ATOM    704  O   LYS A  88      -1.931  -2.173  11.386  1.00 90.62           O  
ATOM    705  CG  LYS A  88      -4.794  -0.553  12.134  1.00 90.62           C  
ATOM    706  CD  LYS A  88      -6.191   0.035  11.984  1.00 90.62           C  
ATOM    707  CE  LYS A  88      -7.263  -1.043  12.060  1.00 90.62           C  
ATOM    708  NZ  LYS A  88      -8.636  -0.469  11.931  1.00 90.62           N  
ATOM    709  N   ILE A  89      -1.546  -0.507  10.012  1.00 91.34           N  
ATOM    710  CA  ILE A  89      -0.968  -1.252   8.898  1.00 91.34           C  
ATOM    711  C   ILE A  89       0.292  -0.545   8.405  1.00 91.34           C  
ATOM    712  CB  ILE A  89      -1.979  -1.415   7.741  1.00 91.34           C  
ATOM    713  O   ILE A  89       0.279   0.664   8.162  1.00 91.34           O  
ATOM    714  CG1 ILE A  89      -3.244  -2.126   8.235  1.00 91.34           C  
ATOM    715  CG2 ILE A  89      -1.344  -2.174   6.573  1.00 91.34           C  
ATOM    716  CD1 ILE A  89      -3.004  -3.548   8.724  1.00 91.34           C  
ATOM    717  N   LEU A  90       1.354  -1.279   8.277  1.00 93.12           N  
ATOM    718  CA  LEU A  90       2.628  -0.750   7.802  1.00 93.12           C  
ATOM    719  C   LEU A  90       3.130  -1.540   6.598  1.00 93.12           C  
ATOM    720  CB  LEU A  90       3.673  -0.783   8.921  1.00 93.12           C  
ATOM    721  O   LEU A  90       3.258  -2.764   6.664  1.00 93.12           O  
ATOM    722  CG  LEU A  90       5.089  -0.351   8.540  1.00 93.12           C  
ATOM    723  CD1 LEU A  90       5.093   1.102   8.076  1.00 93.12           C  
ATOM    724  CD2 LEU A  90       6.042  -0.544   9.714  1.00 93.12           C  
ATOM    725  N   VAL A  91       3.295  -0.847   5.536  1.00 90.95           N  
ATOM    726  CA  VAL A  91       3.828  -1.462   4.325  1.00 90.95           C  
ATOM    727  C   VAL A  91       5.104  -0.741   3.898  1.00 90.95           C  
ATOM    728  CB  VAL A  91       2.794  -1.440   3.176  1.00 90.95           C  
ATOM    729  O   VAL A  91       5.124   0.488   3.788  1.00 90.95           O  
ATOM    730  CG1 VAL A  91       3.346  -2.148   1.940  1.00 90.95           C  
ATOM    731  CG2 VAL A  91       1.485  -2.086   3.625  1.00 90.95           C  
ATOM    732  N   ILE A  92       6.172  -1.540   3.718  1.00 89.60           N  
ATOM    733  CA  ILE A  92       7.404  -0.926   3.237  1.00 89.60           C  
ATOM    734  C   ILE A  92       7.941  -1.712   2.043  1.00 89.60           C  
ATOM    735  CB  ILE A  92       8.471  -0.849   4.352  1.00 89.60           C  
ATOM    736  O   ILE A  92       7.888  -2.944   2.030  1.00 89.60           O  
ATOM    737  CG1 ILE A  92       9.704  -0.083   3.860  1.00 89.60           C  
ATOM    738  CG2 ILE A  92       8.853  -2.253   4.831  1.00 89.60           C  
ATOM    739  CD1 ILE A  92      10.675   0.303   4.967  1.00 89.60           C  
ATOM    740  N   VAL A  93       8.404  -0.966   1.165  1.00 85.94           N  
ATOM    741  CA  VAL A  93       9.090  -1.539   0.011  1.00 85.94           C  
ATOM    742  C   VAL A  93      10.507  -0.979  -0.079  1.00 85.94           C  
ATOM    743  CB  VAL A  93       8.322  -1.261  -1.301  1.00 85.94           C  
ATOM    744  O   VAL A  93      10.696   0.235  -0.181  1.00 85.94           O  
ATOM    745  CG1 VAL A  93       9.017  -1.931  -2.485  1.00 85.94           C  
ATOM    746  CG2 VAL A  93       6.877  -1.741  -1.184  1.00 85.94           C  
ATOM    747  N   VAL A  94      11.437  -1.929  -0.096  1.00 85.81           N  
ATOM    748  CA  VAL A  94      12.833  -1.525  -0.228  1.00 85.81           C  
ATOM    749  C   VAL A  94      13.540  -2.430  -1.234  1.00 85.81           C  
ATOM    750  CB  VAL A  94      13.566  -1.566   1.132  1.00 85.81           C  
ATOM    751  O   VAL A  94      13.636  -3.642  -1.029  1.00 85.81           O  
ATOM    752  CG1 VAL A  94      14.994  -1.042   0.992  1.00 85.81           C  
ATOM    753  CG2 VAL A  94      12.797  -0.758   2.176  1.00 85.81           C  
ATOM    754  N   ASN A  95      14.090  -1.938  -2.279  1.00 81.97           N  
ATOM    755  CA  ASN A  95      14.888  -2.668  -3.258  1.00 81.97           C  
ATOM    756  C   ASN A  95      14.237  -3.996  -3.635  1.00 81.97           C  
ATOM    757  CB  ASN A  95      16.304  -2.903  -2.728  1.00 81.97           C  
ATOM    758  O   ASN A  95      14.903  -5.031  -3.668  1.00 81.97           O  
ATOM    759  CG  ASN A  95      17.114  -1.624  -2.638  1.00 81.97           C  
ATOM    760  ND2 ASN A  95      17.995  -1.549  -1.648  1.00 81.97           N  
ATOM    761  OD1 ASN A  95      16.948  -0.711  -3.452  1.00 81.97           O  
ATOM    762  N   GLY A  96      12.937  -4.026  -3.816  1.00 80.91           N  
ATOM    763  CA  GLY A  96      12.282  -5.239  -4.280  1.00 80.91           C  
ATOM    764  C   GLY A  96      11.809  -6.132  -3.149  1.00 80.91           C  
ATOM    765  O   GLY A  96      11.357  -7.255  -3.385  1.00 80.91           O  
ATOM    766  N   ARG A  97      12.057  -5.659  -1.970  1.00 88.70           N  
ATOM    767  CA  ARG A  97      11.581  -6.360  -0.781  1.00 88.70           C  
ATOM    768  C   ARG A  97      10.346  -5.679  -0.202  1.00 88.70           C  
ATOM    769  CB  ARG A  97      12.684  -6.433   0.277  1.00 88.70           C  
ATOM    770  O   ARG A  97      10.375  -4.485   0.105  1.00 88.70           O  
ATOM    771  CG  ARG A  97      12.319  -7.272   1.491  1.00 88.70           C  
ATOM    772  CD  ARG A  97      13.460  -7.336   2.496  1.00 88.70           C  
ATOM    773  NE  ARG A  97      14.623  -8.027   1.948  1.00 88.70           N  
ATOM    774  NH1 ARG A  97      16.107  -7.209   3.518  1.00 88.70           N  
ATOM    775  NH2 ARG A  97      16.840  -8.621   1.868  1.00 88.70           N  
ATOM    776  CZ  ARG A  97      15.854  -7.951   2.446  1.00 88.70           C  
ATOM    777  N   VAL A  98       9.299  -6.472  -0.117  1.00 90.38           N  
ATOM    778  CA  VAL A  98       8.046  -5.977   0.442  1.00 90.38           C  
ATOM    779  C   VAL A  98       7.857  -6.526   1.854  1.00 90.38           C  
ATOM    780  CB  VAL A  98       6.839  -6.360  -0.444  1.00 90.38           C  
ATOM    781  O   VAL A  98       8.000  -7.730   2.083  1.00 90.38           O  
ATOM    782  CG1 VAL A  98       5.533  -5.878   0.184  1.00 90.38           C  
ATOM    783  CG2 VAL A  98       7.005  -5.782  -1.849  1.00 90.38           C  
ATOM    784  N   ARG A  99       7.600  -5.634   2.764  1.00 93.44           N  
ATOM    785  CA  ARG A  99       7.281  -6.016   4.136  1.00 93.44           C  
ATOM    786  C   ARG A  99       5.951  -5.414   4.577  1.00 93.44           C  
ATOM    787  CB  ARG A  99       8.395  -5.579   5.089  1.00 93.44           C  
ATOM    788  O   ARG A  99       5.664  -4.251   4.288  1.00 93.44           O  
ATOM    789  CG  ARG A  99       9.700  -6.337   4.901  1.00 93.44           C  
ATOM    790  CD  ARG A  99      10.797  -5.808   5.814  1.00 93.44           C  
ATOM    791  NE  ARG A  99      10.541  -6.142   7.212  1.00 93.44           N  
ATOM    792  NH1 ARG A  99      12.325  -4.930   8.042  1.00 93.44           N  
ATOM    793  NH2 ARG A  99      10.952  -6.082   9.471  1.00 93.44           N  
ATOM    794  CZ  ARG A  99      11.273  -5.717   8.239  1.00 93.44           C  
ATOM    795  N   VAL A 100       5.196  -6.259   5.178  1.00 94.36           N  
ATOM    796  CA  VAL A 100       3.895  -5.828   5.680  1.00 94.36           C  
ATOM    797  C   VAL A 100       3.757  -6.208   7.152  1.00 94.36           C  
ATOM    798  CB  VAL A 100       2.739  -6.444   4.860  1.00 94.36           C  
ATOM    799  O   VAL A 100       4.079  -7.333   7.543  1.00 94.36           O  
ATOM    800  CG1 VAL A 100       1.388  -5.946   5.372  1.00 94.36           C  
ATOM    801  CG2 VAL A 100       2.904  -6.120   3.377  1.00 94.36           C  
ATOM    802  N   ARG A 101       3.344  -5.281   7.963  1.00 95.42           N  
ATOM    803  CA  ARG A 101       3.004  -5.557   9.356  1.00 95.42           C  
ATOM    804  C   ARG A 101       1.528  -5.285   9.623  1.00 95.42           C  
ATOM    805  CB  ARG A 101       3.870  -4.716  10.297  1.00 95.42           C  
ATOM    806  O   ARG A 101       1.004  -4.237   9.239  1.00 95.42           O  
ATOM    807  CG  ARG A 101       3.602  -4.970  11.772  1.00 95.42           C  
ATOM    808  CD  ARG A 101       4.426  -4.050  12.661  1.00 95.42           C  
ATOM    809  NE  ARG A 101       4.103  -4.234  14.073  1.00 95.42           N  
ATOM    810  NH1 ARG A 101       1.979  -3.339  13.917  1.00 95.42           N  
ATOM    811  NH2 ARG A 101       2.760  -4.105  15.932  1.00 95.42           N  
ATOM    812  CZ  ARG A 101       2.948  -3.892  14.638  1.00 95.42           C  
ATOM    813  N   ASN A 102       0.986  -6.269  10.290  1.00 95.04           N  
ATOM    814  CA  ASN A 102      -0.420  -6.159  10.664  1.00 95.04           C  
ATOM    815  C   ASN A 102      -0.582  -5.814  12.142  1.00 95.04           C  
ATOM    816  CB  ASN A 102      -1.165  -7.455  10.337  1.00 95.04           C  
ATOM    817  O   ASN A 102      -0.445  -6.683  13.005  1.00 95.04           O  
ATOM    818  CG  ASN A 102      -2.641  -7.381  10.674  1.00 95.04           C  
ATOM    819  ND2 ASN A 102      -3.338  -8.502  10.534  1.00 95.04           N  
ATOM    820  OD1 ASN A 102      -3.151  -6.325  11.057  1.00 95.04           O  
ATOM    821  N   GLY A 103      -0.924  -4.469  12.376  1.00 92.14           N  
ATOM    822  CA  GLY A 103      -1.123  -4.009  13.741  1.00 92.14           C  
ATOM    823  C   GLY A 103      -2.575  -4.044  14.177  1.00 92.14           C  
ATOM    824  O   GLY A 103      -2.924  -3.515  15.234  1.00 92.14           O  
ATOM    825  N   THR A 104      -3.418  -4.661  13.397  1.00 91.21           N  
ATOM    826  CA  THR A 104      -4.836  -4.749  13.729  1.00 91.21           C  
ATOM    827  C   THR A 104      -5.108  -5.955  14.623  1.00 91.21           C  
ATOM    828  CB  THR A 104      -5.702  -4.842  12.459  1.00 91.21           C  
ATOM    829  O   THR A 104      -4.182  -6.674  15.004  1.00 91.21           O  
ATOM    830  CG2 THR A 104      -5.266  -3.813  11.420  1.00 91.21           C  
ATOM    831  OG1 THR A 104      -5.577  -6.154  11.897  1.00 91.21           O  
ATOM    832  N   ASP A 105      -6.442  -6.127  15.001  1.00 92.26           N  
ATOM    833  CA  ASP A 105      -6.831  -7.246  15.853  1.00 92.26           C  
ATOM    834  C   ASP A 105      -7.397  -8.397  15.024  1.00 92.26           C  
ATOM    835  CB  ASP A 105      -7.855  -6.796  16.897  1.00 92.26           C  
ATOM    836  O   ASP A 105      -7.924  -9.365  15.575  1.00 92.26           O  
ATOM    837  CG  ASP A 105      -9.099  -6.180  16.280  1.00 92.26           C  
ATOM    838  OD1 ASP A 105      -9.097  -5.890  15.064  1.00 92.26           O  
ATOM    839  OD2 ASP A 105     -10.088  -5.981  17.017  1.00 92.26           O  
ATOM    840  N   ARG A 106      -7.293  -8.313  13.660  1.00 93.77           N  
ATOM    841  CA  ARG A 106      -7.790  -9.338  12.747  1.00 93.77           C  
ATOM    842  C   ARG A 106      -6.737  -9.701  11.706  1.00 93.77           C  
ATOM    843  CB  ARG A 106      -9.071  -8.867  12.056  1.00 93.77           C  
ATOM    844  O   ARG A 106      -5.832  -8.911  11.428  1.00 93.77           O  
ATOM    845  CG  ARG A 106      -8.912  -7.567  11.284  1.00 93.77           C  
ATOM    846  CD  ARG A 106     -10.254  -7.025  10.811  1.00 93.77           C  
ATOM    847  NE  ARG A 106     -10.812  -6.064  11.758  1.00 93.77           N  
ATOM    848  NH1 ARG A 106     -12.766  -5.720  10.575  1.00 93.77           N  
ATOM    849  NH2 ARG A 106     -12.404  -4.608  12.547  1.00 93.77           N  
ATOM    850  CZ  ARG A 106     -11.993  -5.466  11.624  1.00 93.77           C  
ATOM    851  N   PRO A 107      -6.963 -10.938  11.122  1.00 95.04           N  
ATOM    852  CA  PRO A 107      -6.045 -11.310  10.043  1.00 95.04           C  
ATOM    853  C   PRO A 107      -6.236 -10.462   8.787  1.00 95.04           C  
ATOM    854  CB  PRO A 107      -6.397 -12.775   9.771  1.00 95.04           C  
ATOM    855  O   PRO A 107      -7.345  -9.994   8.516  1.00 95.04           O  
ATOM    856  CG  PRO A 107      -7.119 -13.229  10.998  1.00 95.04           C  
ATOM    857  CD  PRO A 107      -7.762 -12.034  11.643  1.00 95.04           C  
ATOM    858  N   CYS A 108      -5.116 -10.202   8.122  1.00 95.63           N  
ATOM    859  CA  CYS A 108      -5.161  -9.461   6.867  1.00 95.63           C  
ATOM    860  C   CYS A 108      -4.718 -10.336   5.700  1.00 95.63           C  
ATOM    861  CB  CYS A 108      -4.277  -8.217   6.947  1.00 95.63           C  
ATOM    862  O   CYS A 108      -3.824 -11.171   5.850  1.00 95.63           O  
ATOM    863  SG  CYS A 108      -4.839  -7.001   8.159  1.00 95.63           S  
ATOM    864  N   ARG A 109      -5.476 -10.188   4.650  1.00 96.38           N  
ATOM    865  CA  ARG A 109      -5.058 -10.811   3.398  1.00 96.38           C  
ATOM    866  C   ARG A 109      -4.184  -9.865   2.582  1.00 96.38           C  
ATOM    867  CB  ARG A 109      -6.277 -11.239   2.577  1.00 96.38           C  
ATOM    868  O   ARG A 109      -4.577  -8.730   2.306  1.00 96.38           O  
ATOM    869  CG  ARG A 109      -5.933 -12.082   1.359  1.00 96.38           C  
ATOM    870  CD  ARG A 109      -7.183 -12.598   0.660  1.00 96.38           C  
ATOM    871  NE  ARG A 109      -7.828 -13.662   1.424  1.00 96.38           N  
ATOM    872  NH1 ARG A 109      -9.860 -13.493   0.339  1.00 96.38           N  
ATOM    873  NH2 ARG A 109      -9.570 -15.041   2.004  1.00 96.38           N  
ATOM    874  CZ  ARG A 109      -9.085 -14.063   1.254  1.00 96.38           C  
ATOM    875  N   VAL A 110      -2.983 -10.327   2.266  1.00 94.81           N  
ATOM    876  CA  VAL A 110      -2.047  -9.515   1.496  1.00 94.81           C  
ATOM    877  C   VAL A 110      -1.817 -10.149   0.126  1.00 94.81           C  
ATOM    878  CB  VAL A 110      -0.702  -9.344   2.237  1.00 94.81           C  
ATOM    879  O   VAL A 110      -1.429 -11.316   0.033  1.00 94.81           O  
ATOM    880  CG1 VAL A 110       0.270  -8.507   1.407  1.00 94.81           C  
ATOM    881  CG2 VAL A 110      -0.925  -8.708   3.607  1.00 94.81           C  
ATOM    882  N   ARG A 111      -2.129  -9.367  -0.873  1.00 94.55           N  
ATOM    883  CA  ARG A 111      -1.900  -9.802  -2.247  1.00 94.55           C  
ATOM    884  C   ARG A 111      -0.745  -9.033  -2.879  1.00 94.55           C  
ATOM    885  CB  ARG A 111      -3.168  -9.627  -3.085  1.00 94.55           C  
ATOM    886  O   ARG A 111      -0.769  -7.802  -2.936  1.00 94.55           O  
ATOM    887  CG  ARG A 111      -3.047 -10.160  -4.504  1.00 94.55           C  
ATOM    888  CD  ARG A 111      -4.306  -9.892  -5.316  1.00 94.55           C  
ATOM    889  NE  ARG A 111      -5.463 -10.593  -4.766  1.00 94.55           N  
ATOM    890  NH1 ARG A 111      -7.030  -9.228  -5.774  1.00 94.55           N  
ATOM    891  NH2 ARG A 111      -7.705 -10.969  -4.445  1.00 94.55           N  
ATOM    892  CZ  ARG A 111      -6.730 -10.262  -4.996  1.00 94.55           C  
ATOM    893  N   VAL A 112       0.269  -9.724  -3.287  1.00 92.31           N  
ATOM    894  CA  VAL A 112       1.419  -9.127  -3.958  1.00 92.31           C  
ATOM    895  C   VAL A 112       1.414  -9.515  -5.435  1.00 92.31           C  
ATOM    896  CB  VAL A 112       2.748  -9.558  -3.299  1.00 92.31           C  
ATOM    897  O   VAL A 112       1.465 -10.700  -5.773  1.00 92.31           O  
ATOM    898  CG1 VAL A 112       3.935  -8.890  -3.991  1.00 92.31           C  
ATOM    899  CG2 VAL A 112       2.737  -9.223  -1.809  1.00 92.31           C  
ATOM    900  N   THR A 113       1.215  -8.522  -6.292  1.00 90.80           N  
ATOM    901  CA  THR A 113       1.268  -8.725  -7.736  1.00 90.80           C  
ATOM    902  C   THR A 113       2.539  -8.116  -8.321  1.00 90.80           C  
ATOM    903  CB  THR A 113       0.036  -8.117  -8.431  1.00 90.80           C  
ATOM    904  O   THR A 113       2.785  -6.917  -8.172  1.00 90.80           O  
ATOM    905  CG2 THR A 113       0.025  -8.448  -9.920  1.00 90.80           C  
ATOM    906  OG1 THR A 113      -1.153  -8.641  -7.828  1.00 90.80           O  
ATOM    907  N   ALA A 114       3.401  -8.960  -8.915  1.00 87.73           N  
ATOM    908  CA  ALA A 114       4.653  -8.546  -9.543  1.00 87.73           C  
ATOM    909  C   ALA A 114       4.987  -9.433 -10.739  1.00 87.73           C  
ATOM    910  CB  ALA A 114       5.793  -8.575  -8.528  1.00 87.73           C  
ATOM    911  O   ALA A 114       4.809 -10.652 -10.684  1.00 87.73           O  
ATOM    912  N   GLY A 115       5.412  -8.830 -11.881  1.00 84.02           N  
ATOM    913  CA  GLY A 115       5.890  -9.571 -13.038  1.00 84.02           C  
ATOM    914  C   GLY A 115       4.838 -10.483 -13.639  1.00 84.02           C  
ATOM    915  O   GLY A 115       5.157 -11.564 -14.137  1.00 84.02           O  
ATOM    916  N   GLY A 116       3.556 -10.185 -13.472  1.00 85.04           N  
ATOM    917  CA  GLY A 116       2.451 -10.947 -14.031  1.00 85.04           C  
ATOM    918  C   GLY A 116       1.962 -12.052 -13.113  1.00 85.04           C  
ATOM    919  O   GLY A 116       1.111 -12.855 -13.499  1.00 85.04           O  
ATOM    920  N   GLU A 117       2.594 -12.182 -11.947  1.00 89.81           N  
ATOM    921  CA  GLU A 117       2.197 -13.187 -10.965  1.00 89.81           C  
ATOM    922  C   GLU A 117       1.597 -12.537  -9.722  1.00 89.81           C  
ATOM    923  CB  GLU A 117       3.392 -14.061 -10.578  1.00 89.81           C  
ATOM    924  O   GLU A 117       1.951 -11.409  -9.372  1.00 89.81           O  
ATOM    925  CG  GLU A 117       3.921 -14.919 -11.717  1.00 89.81           C  
ATOM    926  CD  GLU A 117       5.096 -15.796 -11.313  1.00 89.81           C  
ATOM    927  OE1 GLU A 117       5.594 -16.572 -12.160  1.00 89.81           O  
ATOM    928  OE2 GLU A 117       5.521 -15.706 -10.139  1.00 89.81           O  
ATOM    929  N   THR A 118       0.518 -13.276  -9.240  1.00 93.10           N  
ATOM    930  CA  THR A 118      -0.113 -12.853  -7.995  1.00 93.10           C  
ATOM    931  C   THR A 118       0.028 -13.930  -6.923  1.00 93.10           C  
ATOM    932  CB  THR A 118      -1.604 -12.529  -8.207  1.00 93.10           C  
ATOM    933  O   THR A 118      -0.251 -15.104  -7.174  1.00 93.10           O  
ATOM    934  CG2 THR A 118      -2.264 -12.097  -6.901  1.00 93.10           C  
ATOM    935  OG1 THR A 118      -1.725 -11.469  -9.164  1.00 93.10           O  
ATOM    936  N   ARG A 119       0.566 -13.404  -5.771  1.00 93.65           N  
ATOM    937  CA  ARG A 119       0.613 -14.280  -4.605  1.00 93.65           C  
ATOM    938  C   ARG A 119      -0.188 -13.694  -3.447  1.00 93.65           C  
ATOM    939  CB  ARG A 119       2.060 -14.522  -4.172  1.00 93.65           C  
ATOM    940  O   ARG A 119      -0.135 -12.488  -3.197  1.00 93.65           O  
ATOM    941  CG  ARG A 119       2.885 -15.299  -5.185  1.00 93.65           C  
ATOM    942  CD  ARG A 119       4.315 -15.509  -4.707  1.00 93.65           C  
ATOM    943  NE  ARG A 119       5.153 -16.093  -5.751  1.00 93.65           N  
ATOM    944  NH1 ARG A 119       7.082 -16.114  -4.480  1.00 93.65           N  
ATOM    945  NH2 ARG A 119       7.114 -16.897  -6.634  1.00 93.65           N  
ATOM    946  CZ  ARG A 119       6.447 -16.367  -5.619  1.00 93.65           C  
ATOM    947  N   GLU A 120      -0.899 -14.594  -2.746  1.00 95.82           N  
ATOM    948  CA  GLU A 120      -1.717 -14.177  -1.611  1.00 95.82           C  
ATOM    949  C   GLU A 120      -1.181 -14.753  -0.303  1.00 95.82           C  
ATOM    950  CB  GLU A 120      -3.174 -14.600  -1.813  1.00 95.82           C  
ATOM    951  O   GLU A 120      -0.748 -15.906  -0.257  1.00 95.82           O  
ATOM    952  CG  GLU A 120      -3.868 -13.884  -2.963  1.00 95.82           C  
ATOM    953  CD  GLU A 120      -5.347 -14.217  -3.072  1.00 95.82           C  
ATOM    954  OE1 GLU A 120      -6.005 -13.751  -4.029  1.00 95.82           O  
ATOM    955  OE2 GLU A 120      -5.852 -14.950  -2.192  1.00 95.82           O  
ATOM    956  N   TYR A 121      -1.168 -13.809   0.693  1.00 95.90           N  
ATOM    957  CA  TYR A 121      -0.696 -14.203   2.016  1.00 95.90           C  
ATOM    958  C   TYR A 121      -1.672 -13.758   3.098  1.00 95.90           C  
ATOM    959  CB  TYR A 121       0.691 -13.614   2.290  1.00 95.90           C  
ATOM    960  O   TYR A 121      -2.395 -12.774   2.924  1.00 95.90           O  
ATOM    961  CG  TYR A 121       1.701 -13.910   1.207  1.00 95.90           C  
ATOM    962  CD1 TYR A 121       2.497 -15.052   1.263  1.00 95.90           C  
ATOM    963  CD2 TYR A 121       1.862 -13.049   0.127  1.00 95.90           C  
ATOM    964  CE1 TYR A 121       3.430 -15.328   0.269  1.00 95.90           C  
ATOM    965  CE2 TYR A 121       2.792 -13.315  -0.872  1.00 95.90           C  
ATOM    966  OH  TYR A 121       4.491 -14.724  -1.780  1.00 95.90           O  
ATOM    967  CZ  TYR A 121       3.569 -14.455  -0.793  1.00 95.90           C  
ATOM    968  N   THR A 122      -1.657 -14.629   4.129  1.00 95.95           N  
ATOM    969  CA  THR A 122      -2.372 -14.199   5.326  1.00 95.95           C  
ATOM    970  C   THR A 122      -1.397 -13.701   6.389  1.00 95.95           C  
ATOM    971  CB  THR A 122      -3.228 -15.341   5.905  1.00 95.95           C  
ATOM    972  O   THR A 122      -0.433 -14.390   6.727  1.00 95.95           O  
ATOM    973  CG2 THR A 122      -3.980 -14.886   7.151  1.00 95.95           C  
ATOM    974  OG1 THR A 122      -4.174 -15.770   4.919  1.00 95.95           O  
ATOM    975  N   VAL A 123      -1.608 -12.446   6.838  1.00 95.68           N  
ATOM    976  CA  VAL A 123      -0.814 -11.864   7.915  1.00 95.68           C  
ATOM    977  C   VAL A 123      -1.670 -11.728   9.173  1.00 95.68           C  
ATOM    978  CB  VAL A 123      -0.234 -10.489   7.514  1.00 95.68           C  
ATOM    979  O   VAL A 123      -2.639 -10.965   9.193  1.00 95.68           O  
ATOM    980  CG1 VAL A 123       0.730  -9.977   8.583  1.00 95.68           C  
ATOM    981  CG2 VAL A 123       0.465 -10.580   6.159  1.00 95.68           C  
ATOM    982  N   ASN A 124      -1.305 -12.513  10.268  1.00 96.48           N  
ATOM    983  CA  ASN A 124      -2.045 -12.496  11.525  1.00 96.48           C  
ATOM    984  C   ASN A 124      -1.700 -11.268  12.363  1.00 96.48           C  
ATOM    985  CB  ASN A 124      -1.779 -13.775  12.322  1.00 96.48           C  
ATOM    986  O   ASN A 124      -0.660 -10.641  12.154  1.00 96.48           O  
ATOM    987  CG  ASN A 124      -2.273 -15.019  11.611  1.00 96.48           C  
ATOM    988  ND2 ASN A 124      -1.450 -16.061  11.599  1.00 96.48           N  
ATOM    989  OD1 ASN A 124      -3.384 -15.044  11.077  1.00 96.48           O  
ATOM    990  N   PRO A 125      -2.626 -10.907  13.204  1.00 95.41           N  
ATOM    991  CA  PRO A 125      -2.365  -9.783  14.107  1.00 95.41           C  
ATOM    992  C   PRO A 125      -1.023  -9.904  14.826  1.00 95.41           C  
ATOM    993  CB  PRO A 125      -3.526  -9.853  15.103  1.00 95.41           C  
ATOM    994  O   PRO A 125      -0.692 -10.971  15.348  1.00 95.41           O  
ATOM    995  CG  PRO A 125      -4.637 -10.509  14.348  1.00 95.41           C  
ATOM    996  CD  PRO A 125      -4.048 -11.552  13.442  1.00 95.41           C  
ATOM    997  N   GLY A 126      -0.248  -8.773  14.737  1.00 92.74           N  
ATOM    998  CA  GLY A 126       1.017  -8.698  15.451  1.00 92.74           C  
ATOM    999  C   GLY A 126       2.157  -9.378  14.717  1.00 92.74           C  
ATOM   1000  O   GLY A 126       3.270  -9.471  15.239  1.00 92.74           O  
ATOM   1001  N   THR A 127       1.841  -9.923  13.493  1.00 94.89           N  
ATOM   1002  CA  THR A 127       2.877 -10.616  12.735  1.00 94.89           C  
ATOM   1003  C   THR A 127       3.275  -9.811  11.501  1.00 94.89           C  
ATOM   1004  CB  THR A 127       2.411 -12.020  12.307  1.00 94.89           C  
ATOM   1005  O   THR A 127       2.660  -8.786  11.198  1.00 94.89           O  
ATOM   1006  CG2 THR A 127       2.006 -12.857  13.515  1.00 94.89           C  
ATOM   1007  OG1 THR A 127       1.287 -11.896  11.427  1.00 94.89           O  
ATOM   1008  N   GLU A 128       4.328 -10.318  10.843  1.00 94.73           N  
ATOM   1009  CA  GLU A 128       4.891  -9.637   9.681  1.00 94.73           C  
ATOM   1010  C   GLU A 128       5.054 -10.596   8.505  1.00 94.73           C  
ATOM   1011  CB  GLU A 128       6.238  -9.000  10.031  1.00 94.73           C  
ATOM   1012  O   GLU A 128       5.192 -11.805   8.698  1.00 94.73           O  
ATOM   1013  CG  GLU A 128       6.177  -8.041  11.211  1.00 94.73           C  
ATOM   1014  CD  GLU A 128       7.544  -7.544  11.652  1.00 94.73           C  
ATOM   1015  OE1 GLU A 128       7.625  -6.799  12.654  1.00 94.73           O  
ATOM   1016  OE2 GLU A 128       8.543  -7.903  10.989  1.00 94.73           O  
ATOM   1017  N   LEU A 129       4.882 -10.012   7.341  1.00 94.94           N  
ATOM   1018  CA  LEU A 129       5.147 -10.707   6.086  1.00 94.94           C  
ATOM   1019  C   LEU A 129       6.311 -10.062   5.342  1.00 94.94           C  
ATOM   1020  CB  LEU A 129       3.898 -10.710   5.201  1.00 94.94           C  
ATOM   1021  O   LEU A 129       6.387  -8.835   5.245  1.00 94.94           O  
ATOM   1022  CG  LEU A 129       4.084 -11.212   3.768  1.00 94.94           C  
ATOM   1023  CD1 LEU A 129       4.316 -12.719   3.760  1.00 94.94           C  
ATOM   1024  CD2 LEU A 129       2.876 -10.847   2.912  1.00 94.94           C  
ATOM   1025  N   GLU A 130       7.162 -10.915   4.890  1.00 94.18           N  
ATOM   1026  CA  GLU A 130       8.242 -10.435   4.033  1.00 94.18           C  
ATOM   1027  C   GLU A 130       8.288 -11.206   2.718  1.00 94.18           C  
ATOM   1028  CB  GLU A 130       9.589 -10.543   4.753  1.00 94.18           C  
ATOM   1029  O   GLU A 130       8.312 -12.439   2.715  1.00 94.18           O  
ATOM   1030  CG  GLU A 130      10.747  -9.922   3.986  1.00 94.18           C  
ATOM   1031  CD  GLU A 130      12.054  -9.929   4.764  1.00 94.18           C  
ATOM   1032  OE1 GLU A 130      13.113 -10.232   4.169  1.00 94.18           O  
ATOM   1033  OE2 GLU A 130      12.018  -9.629   5.978  1.00 94.18           O  
ATOM   1034  N   VAL A 131       8.284 -10.445   1.658  1.00 91.80           N  
ATOM   1035  CA  VAL A 131       8.329 -11.042   0.327  1.00 91.80           C  
ATOM   1036  C   VAL A 131       9.467 -10.422  -0.480  1.00 91.80           C  
ATOM   1037  CB  VAL A 131       6.988 -10.865  -0.420  1.00 91.80           C  
ATOM   1038  O   VAL A 131       9.574  -9.197  -0.574  1.00 91.80           O  
ATOM   1039  CG1 VAL A 131       7.050 -11.513  -1.802  1.00 91.80           C  
ATOM   1040  CG2 VAL A 131       5.840 -11.455   0.398  1.00 91.80           C  
ATOM   1041  N   GLU A 132      10.250 -11.307  -0.974  1.00 90.89           N  
ATOM   1042  CA  GLU A 132      11.335 -10.859  -1.842  1.00 90.89           C  
ATOM   1043  C   GLU A 132      10.942 -10.958  -3.313  1.00 90.89           C  
ATOM   1044  CB  GLU A 132      12.604 -11.673  -1.580  1.00 90.89           C  
ATOM   1045  O   GLU A 132      10.462 -12.000  -3.764  1.00 90.89           O  
ATOM   1046  CG  GLU A 132      13.854 -11.088  -2.224  1.00 90.89           C  
ATOM   1047  CD  GLU A 132      15.133 -11.790  -1.797  1.00 90.89           C  
ATOM   1048  OE1 GLU A 132      16.223 -11.415  -2.285  1.00 90.89           O  
ATOM   1049  OE2 GLU A 132      15.044 -12.724  -0.969  1.00 90.89           O  
ATOM   1050  N   LEU A 133      11.100  -9.765  -4.054  1.00 88.29           N  
ATOM   1051  CA  LEU A 133      10.787  -9.746  -5.479  1.00 88.29           C  
ATOM   1052  C   LEU A 133      12.057  -9.861  -6.316  1.00 88.29           C  
ATOM   1053  CB  LEU A 133      10.034  -8.465  -5.846  1.00 88.29           C  
ATOM   1054  O   LEU A 133      13.120  -9.390  -5.906  1.00 88.29           O  
ATOM   1055  CG  LEU A 133       8.740  -8.194  -5.076  1.00 88.29           C  
ATOM   1056  CD1 LEU A 133       8.176  -6.828  -5.451  1.00 88.29           C  
ATOM   1057  CD2 LEU A 133       7.718  -9.293  -5.345  1.00 88.29           C  
ATOM   1058  N   SER A 134      11.993 -10.659  -7.334  1.00 87.12           N  
ATOM   1059  CA  SER A 134      13.095 -10.680  -8.290  1.00 87.12           C  
ATOM   1060  C   SER A 134      13.266  -9.323  -8.965  1.00 87.12           C  
ATOM   1061  CB  SER A 134      12.867 -11.760  -9.349  1.00 87.12           C  
ATOM   1062  O   SER A 134      12.348  -8.501  -8.961  1.00 87.12           O  
ATOM   1063  OG  SER A 134      11.765 -11.428 -10.176  1.00 87.12           O  
ATOM   1064  N   PRO A 135      14.467  -9.007  -9.496  1.00 80.38           N  
ATOM   1065  CA  PRO A 135      14.726  -7.733 -10.171  1.00 80.38           C  
ATOM   1066  C   PRO A 135      13.676  -7.402 -11.229  1.00 80.38           C  
ATOM   1067  CB  PRO A 135      16.099  -7.947 -10.813  1.00 80.38           C  
ATOM   1068  O   PRO A 135      13.279  -6.242 -11.369  1.00 80.38           O  
ATOM   1069  CG  PRO A 135      16.784  -8.938  -9.929  1.00 80.38           C  
ATOM   1070  CD  PRO A 135      15.757  -9.902  -9.407  1.00 80.38           C  
ATOM   1071  N   GLU A 136      13.228  -8.452 -11.912  1.00 76.88           N  
ATOM   1072  CA  GLU A 136      12.237  -8.256 -12.966  1.00 76.88           C  
ATOM   1073  C   GLU A 136      10.871  -7.908 -12.381  1.00 76.88           C  
ATOM   1074  CB  GLU A 136      12.130  -9.506 -13.843  1.00 76.88           C  
ATOM   1075  O   GLU A 136      10.099  -7.167 -12.993  1.00 76.88           O  
ATOM   1076  CG  GLU A 136      13.399  -9.821 -14.622  1.00 76.88           C  
ATOM   1077  CD  GLU A 136      13.604 -11.308 -14.861  1.00 76.88           C  
ATOM   1078  OE1 GLU A 136      14.564 -11.683 -15.571  1.00 76.88           O  
ATOM   1079  OE2 GLU A 136      12.796 -12.106 -14.335  1.00 76.88           O  
ATOM   1080  N   GLN A 137      10.645  -8.369 -11.138  1.00 82.92           N  
ATOM   1081  CA  GLN A 137       9.359  -8.181 -10.475  1.00 82.92           C  
ATOM   1082  C   GLN A 137       9.295  -6.827  -9.773  1.00 82.92           C  
ATOM   1083  CB  GLN A 137       9.103  -9.306  -9.470  1.00 82.92           C  
ATOM   1084  O   GLN A 137       8.209  -6.328  -9.474  1.00 82.92           O  
ATOM   1085  CG  GLN A 137       8.807 -10.652 -10.117  1.00 82.92           C  
ATOM   1086  CD  GLN A 137       8.694 -11.777  -9.105  1.00 82.92           C  
ATOM   1087  NE2 GLN A 137       7.744 -12.680  -9.326  1.00 82.92           N  
ATOM   1088  OE1 GLN A 137       9.454 -11.835  -8.134  1.00 82.92           O  
ATOM   1089  N   GLN A 138      10.445  -6.179  -9.641  1.00 78.01           N  
ATOM   1090  CA  GLN A 138      10.546  -4.981  -8.814  1.00 78.01           C  
ATOM   1091  C   GLN A 138       9.964  -3.767  -9.532  1.00 78.01           C  
ATOM   1092  CB  GLN A 138      12.002  -4.715  -8.429  1.00 78.01           C  
ATOM   1093  O   GLN A 138       9.489  -2.828  -8.890  1.00 78.01           O  
ATOM   1094  CG  GLN A 138      12.586  -5.753  -7.480  1.00 78.01           C  
ATOM   1095  CD  GLN A 138      14.061  -5.531  -7.203  1.00 78.01           C  
ATOM   1096  NE2 GLN A 138      14.704  -6.518  -6.587  1.00 78.01           N  
ATOM   1097  OE1 GLN A 138      14.618  -4.482  -7.539  1.00 78.01           O  
ATOM   1098  N   ASN A 139       9.898  -3.827 -10.937  1.00 70.47           N  
ATOM   1099  CA  ASN A 139       9.595  -2.673 -11.776  1.00 70.47           C  
ATOM   1100  C   ASN A 139       8.090  -2.473 -11.933  1.00 70.47           C  
ATOM   1101  CB  ASN A 139      10.256  -2.819 -13.148  1.00 70.47           C  
ATOM   1102  O   ASN A 139       7.635  -1.373 -12.252  1.00 70.47           O  
ATOM   1103  CG  ASN A 139      11.762  -2.658 -13.090  1.00 70.47           C  
ATOM   1104  ND2 ASN A 139      12.468  -3.356 -13.973  1.00 70.47           N  
ATOM   1105  OD1 ASN A 139      12.288  -1.913 -12.259  1.00 70.47           O  
ATOM   1106  N   ASN A 140       7.207  -2.969 -10.990  1.00 74.57           N  
ATOM   1107  CA  ASN A 140       5.759  -2.812 -11.074  1.00 74.57           C  
ATOM   1108  C   ASN A 140       5.037  -3.728 -10.090  1.00 74.57           C  
ATOM   1109  CB  ASN A 140       5.272  -3.077 -12.501  1.00 74.57           C  
ATOM   1110  O   ASN A 140       4.217  -4.556 -10.493  1.00 74.57           O  
ATOM   1111  CG  ASN A 140       5.769  -2.041 -13.489  1.00 74.57           C  
ATOM   1112  ND2 ASN A 140       6.099  -2.483 -14.697  1.00 74.57           N  
ATOM   1113  OD1 ASN A 140       5.857  -0.852 -13.170  1.00 74.57           O  
ATOM   1114  N   ALA A 141       5.455  -3.652  -8.900  1.00 82.00           N  
ATOM   1115  CA  ALA A 141       4.808  -4.487  -7.891  1.00 82.00           C  
ATOM   1116  C   ALA A 141       3.624  -3.763  -7.257  1.00 82.00           C  
ATOM   1117  CB  ALA A 141       5.813  -4.899  -6.818  1.00 82.00           C  
ATOM   1118  O   ALA A 141       3.603  -2.532  -7.192  1.00 82.00           O  
ATOM   1119  N   GLU A 142       2.639  -4.513  -7.071  1.00 86.57           N  
ATOM   1120  CA  GLU A 142       1.447  -4.037  -6.375  1.00 86.57           C  
ATOM   1121  C   GLU A 142       1.168  -4.869  -5.127  1.00 86.57           C  
ATOM   1122  CB  GLU A 142       0.233  -4.065  -7.308  1.00 86.57           C  
ATOM   1123  O   GLU A 142       1.258  -6.098  -5.160  1.00 86.57           O  
ATOM   1124  CG  GLU A 142      -1.035  -3.501  -6.684  1.00 86.57           C  
ATOM   1125  CD  GLU A 142      -2.231  -3.534  -7.622  1.00 86.57           C  
ATOM   1126  OE1 GLU A 142      -3.377  -3.359  -7.149  1.00 86.57           O  
ATOM   1127  OE2 GLU A 142      -2.020  -3.736  -8.838  1.00 86.57           O  
ATOM   1128  N   VAL A 143       0.994  -4.126  -4.071  1.00 88.93           N  
ATOM   1129  CA  VAL A 143       0.637  -4.788  -2.821  1.00 88.93           C  
ATOM   1130  C   VAL A 143      -0.737  -4.310  -2.356  1.00 88.93           C  
ATOM   1131  CB  VAL A 143       1.691  -4.529  -1.721  1.00 88.93           C  
ATOM   1132  O   VAL A 143      -0.973  -3.105  -2.232  1.00 88.93           O  
ATOM   1133  CG1 VAL A 143       1.316  -5.257  -0.432  1.00 88.93           C  
ATOM   1134  CG2 VAL A 143       3.077  -4.961  -2.199  1.00 88.93           C  
ATOM   1135  N   GLU A 144      -1.624  -5.247  -2.215  1.00 90.99           N  
ATOM   1136  CA  GLU A 144      -2.955  -4.976  -1.682  1.00 90.99           C  
ATOM   1137  C   GLU A 144      -3.147  -5.630  -0.317  1.00 90.99           C  
ATOM   1138  CB  GLU A 144      -4.034  -5.462  -2.654  1.00 90.99           C  
ATOM   1139  O   GLU A 144      -2.828  -6.807  -0.136  1.00 90.99           O  
ATOM   1140  CG  GLU A 144      -4.035  -4.730  -3.988  1.00 90.99           C  
ATOM   1141  CD  GLU A 144      -5.117  -5.216  -4.939  1.00 90.99           C  
ATOM   1142  OE1 GLU A 144      -5.656  -4.395  -5.715  1.00 90.99           O  
ATOM   1143  OE2 GLU A 144      -5.428  -6.427  -4.906  1.00 90.99           O  
ATOM   1144  N   VAL A 145      -3.535  -4.852   0.592  1.00 91.28           N  
ATOM   1145  CA  VAL A 145      -3.785  -5.356   1.938  1.00 91.28           C  
ATOM   1146  C   VAL A 145      -5.266  -5.208   2.279  1.00 91.28           C  
ATOM   1147  CB  VAL A 145      -2.921  -4.621   2.988  1.00 91.28           C  
ATOM   1148  O   VAL A 145      -5.824  -4.112   2.187  1.00 91.28           O  
ATOM   1149  CG1 VAL A 145      -3.112  -5.239   4.372  1.00 91.28           C  
ATOM   1150  CG2 VAL A 145      -1.448  -4.654   2.583  1.00 91.28           C  
ATOM   1151  N   GLU A 146      -5.843  -6.331   2.677  1.00 92.35           N  
ATOM   1152  CA  GLU A 146      -7.246  -6.353   3.080  1.00 92.35           C  
ATOM   1153  C   GLU A 146      -7.406  -6.909   4.492  1.00 92.35           C  
ATOM   1154  CB  GLU A 146      -8.076  -7.177   2.093  1.00 92.35           C  
ATOM   1155  O   GLU A 146      -6.995  -8.038   4.770  1.00 92.35           O  
ATOM   1156  CG  GLU A 146      -9.570  -7.165   2.385  1.00 92.35           C  
ATOM   1157  CD  GLU A 146     -10.380  -7.994   1.402  1.00 92.35           C  
ATOM   1158  OE1 GLU A 146     -11.574  -8.259   1.671  1.00 92.35           O  
ATOM   1159  OE2 GLU A 146      -9.817  -8.384   0.355  1.00 92.35           O  
ATOM   1160  N   CYS A 147      -7.948  -6.072   5.336  1.00 89.05           N  
ATOM   1161  CA  CYS A 147      -8.282  -6.492   6.692  1.00 89.05           C  
ATOM   1162  C   CYS A 147      -9.769  -6.306   6.970  1.00 89.05           C  
ATOM   1163  CB  CYS A 147      -7.461  -5.706   7.714  1.00 89.05           C  
ATOM   1164  O   CYS A 147     -10.219  -5.192   7.244  1.00 89.05           O  
ATOM   1165  SG  CYS A 147      -5.680  -5.765   7.418  1.00 89.05           S  
ATOM   1166  N   GLY A 148     -10.590  -7.359   6.896  1.00 84.73           N  
ATOM   1167  CA  GLY A 148     -12.028  -7.171   7.008  1.00 84.73           C  
ATOM   1168  C   GLY A 148     -12.617  -6.375   5.859  1.00 84.73           C  
ATOM   1169  O   GLY A 148     -12.465  -6.750   4.695  1.00 84.73           O  
ATOM   1170  N   ASN A 149     -13.147  -5.151   6.132  1.00 80.29           N  
ATOM   1171  CA  ASN A 149     -13.768  -4.316   5.110  1.00 80.29           C  
ATOM   1172  C   ASN A 149     -12.807  -3.247   4.598  1.00 80.29           C  
ATOM   1173  CB  ASN A 149     -15.045  -3.667   5.650  1.00 80.29           C  
ATOM   1174  O   ASN A 149     -13.167  -2.444   3.736  1.00 80.29           O  
ATOM   1175  CG  ASN A 149     -16.146  -4.675   5.912  1.00 80.29           C  
ATOM   1176  ND2 ASN A 149     -16.972  -4.404   6.916  1.00 80.29           N  
ATOM   1177  OD1 ASN A 149     -16.254  -5.690   5.218  1.00 80.29           O  
ATOM   1178  N   GLU A 150     -11.553  -3.309   5.145  1.00 81.83           N  
ATOM   1179  CA  GLU A 150     -10.563  -2.303   4.772  1.00 81.83           C  
ATOM   1180  C   GLU A 150      -9.641  -2.818   3.670  1.00 81.83           C  
ATOM   1181  CB  GLU A 150      -9.739  -1.882   5.992  1.00 81.83           C  
ATOM   1182  O   GLU A 150      -9.215  -3.974   3.700  1.00 81.83           O  
ATOM   1183  CG  GLU A 150     -10.568  -1.273   7.113  1.00 81.83           C  
ATOM   1184  CD  GLU A 150      -9.754  -0.958   8.358  1.00 81.83           C  
ATOM   1185  OE1 GLU A 150     -10.176  -0.089   9.155  1.00 81.83           O  
ATOM   1186  OE2 GLU A 150      -8.687  -1.585   8.538  1.00 81.83           O  
ATOM   1187  N   LYS A 151      -9.551  -2.068   2.659  1.00 81.05           N  
ATOM   1188  CA  LYS A 151      -8.687  -2.442   1.542  1.00 81.05           C  
ATOM   1189  C   LYS A 151      -7.703  -1.324   1.210  1.00 81.05           C  
ATOM   1190  CB  LYS A 151      -9.523  -2.788   0.309  1.00 81.05           C  
ATOM   1191  O   LYS A 151      -8.082  -0.152   1.156  1.00 81.05           O  
ATOM   1192  CG  LYS A 151      -8.723  -3.408  -0.827  1.00 81.05           C  
ATOM   1193  CD  LYS A 151      -9.619  -3.793  -1.997  1.00 81.05           C  
ATOM   1194  CE  LYS A 151      -8.816  -4.389  -3.145  1.00 81.05           C  
ATOM   1195  NZ  LYS A 151      -9.692  -4.778  -4.291  1.00 81.05           N  
ATOM   1196  N   TYR A 152      -6.424  -1.754   1.034  1.00 80.35           N  
ATOM   1197  CA  TYR A 152      -5.350  -0.820   0.713  1.00 80.35           C  
ATOM   1198  C   TYR A 152      -4.541  -1.309  -0.482  1.00 80.35           C  
ATOM   1199  CB  TYR A 152      -4.429  -0.624   1.921  1.00 80.35           C  
ATOM   1200  O   TYR A 152      -4.282  -2.508  -0.617  1.00 80.35           O  
ATOM   1201  CG  TYR A 152      -5.168  -0.381   3.215  1.00 80.35           C  
ATOM   1202  CD1 TYR A 152      -5.532   0.908   3.600  1.00 80.35           C  
ATOM   1203  CD2 TYR A 152      -5.503  -1.438   4.055  1.00 80.35           C  
ATOM   1204  CE1 TYR A 152      -6.212   1.137   4.791  1.00 80.35           C  
ATOM   1205  CE2 TYR A 152      -6.182  -1.220   5.249  1.00 80.35           C  
ATOM   1206  OH  TYR A 152      -7.205   0.290   6.789  1.00 80.35           O  
ATOM   1207  CZ  TYR A 152      -6.532   0.069   5.608  1.00 80.35           C  
ATOM   1208  N   ARG A 153      -4.324  -0.501  -1.326  1.00 80.10           N  
ATOM   1209  CA  ARG A 153      -3.541  -0.866  -2.502  1.00 80.10           C  
ATOM   1210  C   ARG A 153      -2.293   0.003  -2.621  1.00 80.10           C  
ATOM   1211  CB  ARG A 153      -4.387  -0.743  -3.771  1.00 80.10           C  
ATOM   1212  O   ARG A 153      -2.364   1.224  -2.470  1.00 80.10           O  
ATOM   1213  CG  ARG A 153      -3.677  -1.208  -5.033  1.00 80.10           C  
ATOM   1214  CD  ARG A 153      -4.584  -1.128  -6.252  1.00 80.10           C  
ATOM   1215  NE  ARG A 153      -3.881  -1.511  -7.473  1.00 80.10           N  
ATOM   1216  NH1 ARG A 153      -5.677  -1.128  -8.875  1.00 80.10           N  
ATOM   1217  NH2 ARG A 153      -3.686  -1.870  -9.733  1.00 80.10           N  
ATOM   1218  CZ  ARG A 153      -4.416  -1.502  -8.691  1.00 80.10           C  
ATOM   1219  N   PHE A 154      -1.192  -0.717  -2.843  1.00 74.37           N  
ATOM   1220  CA  PHE A 154       0.096  -0.066  -3.052  1.00 74.37           C  
ATOM   1221  C   PHE A 154       0.706  -0.488  -4.383  1.00 74.37           C  
ATOM   1222  CB  PHE A 154       1.058  -0.395  -1.906  1.00 74.37           C  
ATOM   1223  O   PHE A 154       0.853  -1.681  -4.655  1.00 74.37           O  
ATOM   1224  CG  PHE A 154       2.308   0.442  -1.904  1.00 74.37           C  
ATOM   1225  CD1 PHE A 154       3.522  -0.094  -2.316  1.00 74.37           C  
ATOM   1226  CD2 PHE A 154       2.269   1.767  -1.489  1.00 74.37           C  
ATOM   1227  CE1 PHE A 154       4.681   0.679  -2.314  1.00 74.37           C  
ATOM   1228  CE2 PHE A 154       3.423   2.546  -1.485  1.00 74.37           C  
ATOM   1229  CZ  PHE A 154       4.628   2.000  -1.897  1.00 74.37           C  
ATOM   1230  N   GLN A 155       0.936   0.470  -5.182  1.00 69.23           N  
ATOM   1231  CA  GLN A 155       1.625   0.186  -6.437  1.00 69.23           C  
ATOM   1232  C   GLN A 155       3.030   0.780  -6.440  1.00 69.23           C  
ATOM   1233  CB  GLN A 155       0.824   0.724  -7.624  1.00 69.23           C  
ATOM   1234  O   GLN A 155       3.218   1.945  -6.081  1.00 69.23           O  
ATOM   1235  CG  GLN A 155       1.361   0.284  -8.979  1.00 69.23           C  
ATOM   1236  CD  GLN A 155       0.464   0.700 -10.129  1.00 69.23           C  
ATOM   1237  NE2 GLN A 155       0.666   0.087 -11.290  1.00 69.23           N  
ATOM   1238  OE1 GLN A 155      -0.404   1.565  -9.975  1.00 69.23           O  
ATOM   1239  N   LEU A 156       3.953  -0.099  -6.824  1.00 64.50           N  
ATOM   1240  CA  LEU A 156       5.364   0.242  -6.973  1.00 64.50           C  
ATOM   1241  C   LEU A 156       5.691   0.579  -8.424  1.00 64.50           C  
ATOM   1242  CB  LEU A 156       6.247  -0.913  -6.493  1.00 64.50           C  
ATOM   1243  O   LEU A 156       5.351  -0.180  -9.334  1.00 64.50           O  
ATOM   1244  CG  LEU A 156       6.097  -1.317  -5.026  1.00 64.50           C  
ATOM   1245  CD1 LEU A 156       6.696  -2.701  -4.793  1.00 64.50           C  
ATOM   1246  CD2 LEU A 156       6.755  -0.285  -4.117  1.00 64.50           C  
ATOM   1247  N   GLY A 157       5.920   1.957  -8.872  1.00 56.22           N  
ATOM   1248  CA  GLY A 157       6.510   2.413 -10.120  1.00 56.22           C  
ATOM   1249  C   GLY A 157       7.670   3.369  -9.917  1.00 56.22           C  
ATOM   1250  O   GLY A 157       7.739   4.064  -8.901  1.00 56.22           O  
TER    1251      GLY A 157
ENDMDL
END
