# Supplementary material for: Single-chain dimers from de novo immunoglobulins as robust scaffolds for multiple binding loops
Source: Nat Commun. 2023 Sep 23;14:5939. doi: 10.1038/s41467-023-41717-5 (PMC10517939; doi:10.1038/s41467-023-41717-5)
Supplement: Supplementary file 3 — Supplementary Data 1 [file 41467_2023_41717_MOESM3_ESM.zip › design_models/scIg/scIg14e/ranked_5.pdb]

MODEL     1
ATOM      1  N   ARG A   1       5.353 -13.519  -6.545  1.00 83.80           N  
ATOM      2  CA  ARG A   1       4.148 -12.906  -5.994  1.00 83.80           C  
ATOM      3  C   ARG A   1       4.317 -12.604  -4.509  1.00 83.80           C  
ATOM      4  CB  ARG A   1       2.936 -13.815  -6.209  1.00 83.80           C  
ATOM      5  O   ARG A   1       4.905 -13.398  -3.771  1.00 83.80           O  
ATOM      6  CG  ARG A   1       1.671 -13.328  -5.521  1.00 83.80           C  
ATOM      7  CD  ARG A   1       0.517 -14.304  -5.705  1.00 83.80           C  
ATOM      8  NE  ARG A   1      -0.550 -14.065  -4.738  1.00 83.80           N  
ATOM      9  NH1 ARG A   1      -1.782 -15.928  -5.327  1.00 83.80           N  
ATOM     10  NH2 ARG A   1      -2.529 -14.531  -3.670  1.00 83.80           N  
ATOM     11  CZ  ARG A   1      -1.618 -14.842  -4.580  1.00 83.80           C  
ATOM     12  N   ILE A   2       4.105 -11.493  -4.076  1.00 85.80           N  
ATOM     13  CA  ILE A   2       4.097 -11.089  -2.674  1.00 85.80           C  
ATOM     14  C   ILE A   2       2.665 -10.802  -2.227  1.00 85.80           C  
ATOM     15  CB  ILE A   2       4.991  -9.850  -2.438  1.00 85.80           C  
ATOM     16  O   ILE A   2       1.945 -10.042  -2.880  1.00 85.80           O  
ATOM     17  CG1 ILE A   2       6.432 -10.141  -2.872  1.00 85.80           C  
ATOM     18  CG2 ILE A   2       4.937  -9.418  -0.970  1.00 85.80           C  
ATOM     19  CD1 ILE A   2       7.124 -11.212  -2.041  1.00 85.80           C  
ATOM     20  N   GLU A   3       2.211 -11.480  -1.135  1.00 86.61           N  
ATOM     21  CA  GLU A   3       0.878 -11.263  -0.580  1.00 86.61           C  
ATOM     22  C   GLU A   3       0.956 -10.711   0.841  1.00 86.61           C  
ATOM     23  CB  GLU A   3       0.071 -12.564  -0.595  1.00 86.61           C  
ATOM     24  O   GLU A   3       1.594 -11.308   1.711  1.00 86.61           O  
ATOM     25  CG  GLU A   3      -0.147 -13.136  -1.989  1.00 86.61           C  
ATOM     26  CD  GLU A   3      -0.887 -14.464  -1.983  1.00 86.61           C  
ATOM     27  OE1 GLU A   3      -0.469 -15.395  -2.708  1.00 86.61           O  
ATOM     28  OE2 GLU A   3      -1.894 -14.574  -1.248  1.00 86.61           O  
ATOM     29  N   VAL A   4       0.382  -9.537   0.991  1.00 87.84           N  
ATOM     30  CA  VAL A   4       0.356  -8.944   2.324  1.00 87.84           C  
ATOM     31  C   VAL A   4      -1.087  -8.825   2.809  1.00 87.84           C  
ATOM     32  CB  VAL A   4       1.040  -7.559   2.342  1.00 87.84           C  
ATOM     33  O   VAL A   4      -1.941  -8.279   2.107  1.00 87.84           O  
ATOM     34  CG1 VAL A   4       1.060  -6.984   3.757  1.00 87.84           C  
ATOM     35  CG2 VAL A   4       2.458  -7.657   1.782  1.00 87.84           C  
ATOM     36  N   ARG A   5      -1.307  -9.387   3.985  1.00 82.08           N  
ATOM     37  CA  ARG A   5      -2.630  -9.310   4.595  1.00 82.08           C  
ATOM     38  C   ARG A   5      -2.560  -8.665   5.975  1.00 82.08           C  
ATOM     39  CB  ARG A   5      -3.256 -10.703   4.699  1.00 82.08           C  
ATOM     40  O   ARG A   5      -1.781  -9.094   6.828  1.00 82.08           O  
ATOM     41  CG  ARG A   5      -3.564 -11.342   3.354  1.00 82.08           C  
ATOM     42  CD  ARG A   5      -4.213 -12.709   3.515  1.00 82.08           C  
ATOM     43  NE  ARG A   5      -4.495 -13.327   2.222  1.00 82.08           N  
ATOM     44  NH1 ARG A   5      -5.514 -15.202   3.108  1.00 82.08           N  
ATOM     45  NH2 ARG A   5      -5.312 -14.967   0.837  1.00 82.08           N  
ATOM     46  CZ  ARG A   5      -5.107 -14.497   2.059  1.00 82.08           C  
ATOM     47  N   VAL A   6      -3.343  -7.584   6.035  1.00 78.60           N  
ATOM     48  CA  VAL A   6      -3.469  -6.991   7.362  1.00 78.60           C  
ATOM     49  C   VAL A   6      -4.900  -7.157   7.868  1.00 78.60           C  
ATOM     50  CB  VAL A   6      -3.076  -5.496   7.356  1.00 78.60           C  
ATOM     51  O   VAL A   6      -5.843  -6.639   7.265  1.00 78.60           O  
ATOM     52  CG1 VAL A   6      -3.101  -4.925   8.772  1.00 78.60           C  
ATOM     53  CG2 VAL A   6      -1.697  -5.311   6.725  1.00 78.60           C  
ATOM     54  N   ASP A   7      -5.083  -8.107   8.826  1.00 73.58           N  
ATOM     55  CA  ASP A   7      -6.426  -8.304   9.363  1.00 73.58           C  
ATOM     56  C   ASP A   7      -6.404  -8.364  10.889  1.00 73.58           C  
ATOM     57  CB  ASP A   7      -7.049  -9.580   8.795  1.00 73.58           C  
ATOM     58  O   ASP A   7      -5.347  -8.214  11.506  1.00 73.58           O  
ATOM     59  CG  ASP A   7      -6.279 -10.834   9.169  1.00 73.58           C  
ATOM     60  OD1 ASP A   7      -5.971 -11.027  10.365  1.00 73.58           O  
ATOM     61  OD2 ASP A   7      -5.974 -11.635   8.259  1.00 73.58           O  
ATOM     62  N   ASN A   8      -7.579  -8.368  11.641  1.00 67.21           N  
ATOM     63  CA  ASN A   8      -7.952  -8.440  13.049  1.00 67.21           C  
ATOM     64  C   ASN A   8      -6.733  -8.652  13.942  1.00 67.21           C  
ATOM     65  CB  ASN A   8      -8.977  -9.554  13.277  1.00 67.21           C  
ATOM     66  O   ASN A   8      -6.697  -9.592  14.739  1.00 67.21           O  
ATOM     67  CG  ASN A   8     -10.333  -9.231  12.680  1.00 67.21           C  
ATOM     68  ND2 ASN A   8     -11.042 -10.259  12.229  1.00 67.21           N  
ATOM     69  OD1 ASN A   8     -10.738  -8.067  12.623  1.00 67.21           O  
ATOM     70  N   GLY A   9      -5.624  -7.871  13.643  1.00 78.15           N  
ATOM     71  CA  GLY A   9      -4.544  -7.837  14.616  1.00 78.15           C  
ATOM     72  C   GLY A   9      -3.299  -8.569  14.153  1.00 78.15           C  
ATOM     73  O   GLY A   9      -2.425  -8.891  14.961  1.00 78.15           O  
ATOM     74  N   ARG A  10      -3.350  -8.909  12.843  1.00 86.78           N  
ATOM     75  CA  ARG A  10      -2.212  -9.690  12.368  1.00 86.78           C  
ATOM     76  C   ARG A  10      -1.757  -9.214  10.993  1.00 86.78           C  
ATOM     77  CB  ARG A  10      -2.566 -11.178  12.316  1.00 86.78           C  
ATOM     78  O   ARG A  10      -2.579  -8.833  10.158  1.00 86.78           O  
ATOM     79  CG  ARG A  10      -2.831 -11.796  13.680  1.00 86.78           C  
ATOM     80  CD  ARG A  10      -3.224 -13.263  13.567  1.00 86.78           C  
ATOM     81  NE  ARG A  10      -4.010 -13.700  14.718  1.00 86.78           N  
ATOM     82  NH1 ARG A  10      -4.341 -15.849  13.936  1.00 86.78           N  
ATOM     83  NH2 ARG A  10      -5.222 -15.209  15.954  1.00 86.78           N  
ATOM     84  CZ  ARG A  10      -4.522 -14.918  14.867  1.00 86.78           C  
ATOM     85  N   VAL A  11      -0.482  -9.086  10.872  1.00 90.27           N  
ATOM     86  CA  VAL A  11       0.130  -8.891   9.562  1.00 90.27           C  
ATOM     87  C   VAL A  11       0.684 -10.217   9.047  1.00 90.27           C  
ATOM     88  CB  VAL A  11       1.251  -7.829   9.612  1.00 90.27           C  
ATOM     89  O   VAL A  11       1.433 -10.900   9.751  1.00 90.27           O  
ATOM     90  CG1 VAL A  11       1.962  -7.730   8.264  1.00 90.27           C  
ATOM     91  CG2 VAL A  11       0.682  -6.471  10.020  1.00 90.27           C  
ATOM     92  N   ARG A  12       0.201 -10.623   7.839  1.00 91.96           N  
ATOM     93  CA  ARG A  12       0.710 -11.827   7.190  1.00 91.96           C  
ATOM     94  C   ARG A  12       1.388 -11.491   5.866  1.00 91.96           C  
ATOM     95  CB  ARG A  12      -0.420 -12.833   6.961  1.00 91.96           C  
ATOM     96  O   ARG A  12       0.811 -10.799   5.026  1.00 91.96           O  
ATOM     97  CG  ARG A  12      -1.008 -13.402   8.242  1.00 91.96           C  
ATOM     98  CD  ARG A  12      -2.135 -14.385   7.957  1.00 91.96           C  
ATOM     99  NE  ARG A  12      -3.369 -13.698   7.587  1.00 91.96           N  
ATOM    100  NH1 ARG A  12      -4.668 -15.609   7.561  1.00 91.96           N  
ATOM    101  NH2 ARG A  12      -5.603 -13.574   7.071  1.00 91.96           N  
ATOM    102  CZ  ARG A  12      -4.544 -14.295   7.407  1.00 91.96           C  
ATOM    103  N   VAL A  13       2.547 -11.917   5.765  1.00 93.46           N  
ATOM    104  CA  VAL A  13       3.284 -11.714   4.522  1.00 93.46           C  
ATOM    105  C   VAL A  13       3.712 -13.063   3.949  1.00 93.46           C  
ATOM    106  CB  VAL A  13       4.519 -10.810   4.735  1.00 93.46           C  
ATOM    107  O   VAL A  13       4.402 -13.837   4.617  1.00 93.46           O  
ATOM    108  CG1 VAL A  13       5.255 -10.582   3.417  1.00 93.46           C  
ATOM    109  CG2 VAL A  13       4.102  -9.477   5.356  1.00 93.46           C  
ATOM    110  N   ARG A  14       3.233 -13.370   2.797  1.00 94.35           N  
ATOM    111  CA  ARG A  14       3.665 -14.568   2.085  1.00 94.35           C  
ATOM    112  C   ARG A  14       4.602 -14.214   0.935  1.00 94.35           C  
ATOM    113  CB  ARG A  14       2.457 -15.345   1.557  1.00 94.35           C  
ATOM    114  O   ARG A  14       4.272 -13.373   0.096  1.00 94.35           O  
ATOM    115  CG  ARG A  14       2.813 -16.682   0.927  1.00 94.35           C  
ATOM    116  CD  ARG A  14       1.570 -17.458   0.512  1.00 94.35           C  
ATOM    117  NE  ARG A  14       1.913 -18.664  -0.237  1.00 94.35           N  
ATOM    118  NH1 ARG A  14       0.326 -19.998   0.782  1.00 94.35           N  
ATOM    119  NH2 ARG A  14       1.706 -20.874  -0.826  1.00 94.35           N  
ATOM    120  CZ  ARG A  14       1.314 -19.842  -0.092  1.00 94.35           C  
ATOM    121  N   ASN A  15       5.851 -14.869   0.977  1.00 93.05           N  
ATOM    122  CA  ASN A  15       6.846 -14.639  -0.064  1.00 93.05           C  
ATOM    123  C   ASN A  15       6.780 -15.709  -1.150  1.00 93.05           C  
ATOM    124  CB  ASN A  15       8.251 -14.581   0.540  1.00 93.05           C  
ATOM    125  O   ASN A  15       7.274 -16.822  -0.961  1.00 93.05           O  
ATOM    126  CG  ASN A  15       9.319 -14.277  -0.493  1.00 93.05           C  
ATOM    127  ND2 ASN A  15      10.579 -14.361  -0.085  1.00 93.05           N  
ATOM    128  OD1 ASN A  15       9.013 -13.969  -1.648  1.00 93.05           O  
ATOM    129  N   GLY A  16       6.122 -15.366  -2.253  1.00 90.71           N  
ATOM    130  CA  GLY A  16       6.032 -16.286  -3.375  1.00 90.71           C  
ATOM    131  C   GLY A  16       7.125 -16.078  -4.406  1.00 90.71           C  
ATOM    132  O   GLY A  16       7.064 -16.636  -5.504  1.00 90.71           O  
ATOM    133  N   THR A  17       8.057 -15.298  -4.083  1.00 90.25           N  
ATOM    134  CA  THR A  17       9.154 -15.049  -5.011  1.00 90.25           C  
ATOM    135  C   THR A  17      10.222 -16.133  -4.889  1.00 90.25           C  
ATOM    136  CB  THR A  17       9.790 -13.669  -4.768  1.00 90.25           C  
ATOM    137  O   THR A  17      10.069 -17.077  -4.111  1.00 90.25           O  
ATOM    138  CG2 THR A  17       8.722 -12.594  -4.593  1.00 90.25           C  
ATOM    139  OG1 THR A  17      10.596 -13.723  -3.584  1.00 90.25           O  
ATOM    140  N   ASP A  18      11.356 -16.011  -5.719  1.00 92.36           N  
ATOM    141  CA  ASP A  18      12.437 -16.992  -5.687  1.00 92.36           C  
ATOM    142  C   ASP A  18      13.596 -16.504  -4.820  1.00 92.36           C  
ATOM    143  CB  ASP A  18      12.931 -17.293  -7.104  1.00 92.36           C  
ATOM    144  O   ASP A  18      14.661 -17.124  -4.793  1.00 92.36           O  
ATOM    145  CG  ASP A  18      13.442 -16.061  -7.828  1.00 92.36           C  
ATOM    146  OD1 ASP A  18      13.200 -14.930  -7.354  1.00 92.36           O  
ATOM    147  OD2 ASP A  18      14.090 -16.222  -8.885  1.00 92.36           O  
ATOM    148  N   ARG A  19      13.377 -15.341  -4.120  1.00 92.57           N  
ATOM    149  CA  ARG A  19      14.390 -14.742  -3.258  1.00 92.57           C  
ATOM    150  C   ARG A  19      13.820 -14.427  -1.879  1.00 92.57           C  
ATOM    151  CB  ARG A  19      14.954 -13.469  -3.895  1.00 92.57           C  
ATOM    152  O   ARG A  19      12.616 -14.208  -1.735  1.00 92.57           O  
ATOM    153  CG  ARG A  19      15.563 -13.686  -5.271  1.00 92.57           C  
ATOM    154  CD  ARG A  19      15.987 -12.373  -5.914  1.00 92.57           C  
ATOM    155  NE  ARG A  19      14.835 -11.596  -6.363  1.00 92.57           N  
ATOM    156  NH1 ARG A  19      16.087  -9.926  -7.353  1.00 92.57           N  
ATOM    157  NH2 ARG A  19      13.797  -9.827  -7.396  1.00 92.57           N  
ATOM    158  CZ  ARG A  19      14.909 -10.452  -7.036  1.00 92.57           C  
ATOM    159  N   PRO A  20      14.815 -14.388  -0.835  1.00 94.43           N  
ATOM    160  CA  PRO A  20      14.358 -13.933   0.480  1.00 94.43           C  
ATOM    161  C   PRO A  20      13.935 -12.466   0.483  1.00 94.43           C  
ATOM    162  CB  PRO A  20      15.582 -14.151   1.373  1.00 94.43           C  
ATOM    163  O   PRO A  20      14.475 -11.663  -0.283  1.00 94.43           O  
ATOM    164  CG  PRO A  20      16.746 -14.141   0.436  1.00 94.43           C  
ATOM    165  CD  PRO A  20      16.281 -14.627  -0.907  1.00 94.43           C  
ATOM    166  N   CYS A  21      12.914 -12.258   1.271  1.00 95.90           N  
ATOM    167  CA  CYS A  21      12.447 -10.882   1.402  1.00 95.90           C  
ATOM    168  C   CYS A  21      12.655 -10.368   2.821  1.00 95.90           C  
ATOM    169  CB  CYS A  21      10.969 -10.780   1.024  1.00 95.90           C  
ATOM    170  O   CYS A  21      12.518 -11.122   3.786  1.00 95.90           O  
ATOM    171  SG  CYS A  21      10.626 -11.208  -0.697  1.00 95.90           S  
ATOM    172  N   ARG A  22      13.105  -9.166   2.876  1.00 96.72           N  
ATOM    173  CA  ARG A  22      13.140  -8.467   4.157  1.00 96.72           C  
ATOM    174  C   ARG A  22      11.829  -7.734   4.417  1.00 96.72           C  
ATOM    175  CB  ARG A  22      14.309  -7.481   4.200  1.00 96.72           C  
ATOM    176  O   ARG A  22      11.388  -6.929   3.594  1.00 96.72           O  
ATOM    177  CG  ARG A  22      14.473  -6.777   5.537  1.00 96.72           C  
ATOM    178  CD  ARG A  22      15.625  -5.782   5.514  1.00 96.72           C  
ATOM    179  NE  ARG A  22      16.916  -6.455   5.407  1.00 96.72           N  
ATOM    180  NH1 ARG A  22      18.096  -4.549   4.847  1.00 96.72           N  
ATOM    181  NH2 ARG A  22      19.178  -6.562   5.023  1.00 96.72           N  
ATOM    182  CZ  ARG A  22      18.060  -5.854   5.093  1.00 96.72           C  
ATOM    183  N   VAL A  23      11.192  -8.048   5.555  1.00 95.73           N  
ATOM    184  CA  VAL A  23       9.902  -7.449   5.882  1.00 95.73           C  
ATOM    185  C   VAL A  23      10.032  -6.597   7.143  1.00 95.73           C  
ATOM    186  CB  VAL A  23       8.809  -8.524   6.077  1.00 95.73           C  
ATOM    187  O   VAL A  23      10.455  -7.089   8.191  1.00 95.73           O  
ATOM    188  CG1 VAL A  23       7.476  -7.878   6.449  1.00 95.73           C  
ATOM    189  CG2 VAL A  23       8.663  -9.370   4.813  1.00 95.73           C  
ATOM    190  N   ARG A  24       9.684  -5.327   7.016  1.00 95.55           N  
ATOM    191  CA  ARG A  24       9.680  -4.404   8.146  1.00 95.55           C  
ATOM    192  C   ARG A  24       8.257  -3.992   8.512  1.00 95.55           C  
ATOM    193  CB  ARG A  24      10.519  -3.164   7.831  1.00 95.55           C  
ATOM    194  O   ARG A  24       7.502  -3.523   7.658  1.00 95.55           O  
ATOM    195  CG  ARG A  24      12.016  -3.428   7.789  1.00 95.55           C  
ATOM    196  CD  ARG A  24      12.810  -2.145   7.591  1.00 95.55           C  
ATOM    197  NE  ARG A  24      12.241  -1.317   6.531  1.00 95.55           N  
ATOM    198  NH1 ARG A  24      13.654   0.475   6.887  1.00 95.55           N  
ATOM    199  NH2 ARG A  24      12.065   0.573   5.238  1.00 95.55           N  
ATOM    200  CZ  ARG A  24      12.654  -0.092   6.221  1.00 95.55           C  
ATOM    201  N   VAL A  25       7.903  -4.199   9.719  1.00 93.96           N  
ATOM    202  CA  VAL A  25       6.586  -3.819  10.221  1.00 93.96           C  
ATOM    203  C   VAL A  25       6.728  -2.695  11.245  1.00 93.96           C  
ATOM    204  CB  VAL A  25       5.849  -5.022  10.850  1.00 93.96           C  
ATOM    205  O   VAL A  25       7.350  -2.877  12.295  1.00 93.96           O  
ATOM    206  CG1 VAL A  25       4.450  -4.618  11.310  1.00 93.96           C  
ATOM    207  CG2 VAL A  25       5.775  -6.180   9.856  1.00 93.96           C  
ATOM    208  N   THR A  26       6.226  -1.507  10.884  1.00 92.76           N  
ATOM    209  CA  THR A  26       6.201  -0.375  11.804  1.00 92.76           C  
ATOM    210  C   THR A  26       4.781  -0.110  12.296  1.00 92.76           C  
ATOM    211  CB  THR A  26       6.763   0.896  11.141  1.00 92.76           C  
ATOM    212  O   THR A  26       3.881   0.158  11.497  1.00 92.76           O  
ATOM    213  CG2 THR A  26       6.849   2.045  12.141  1.00 92.76           C  
ATOM    214  OG1 THR A  26       8.074   0.622  10.631  1.00 92.76           O  
ATOM    215  N   ALA A  27       4.550  -0.260  13.571  1.00 90.93           N  
ATOM    216  CA  ALA A  27       3.249  -0.058  14.204  1.00 90.93           C  
ATOM    217  C   ALA A  27       3.407   0.498  15.616  1.00 90.93           C  
ATOM    218  CB  ALA A  27       2.463  -1.367  14.236  1.00 90.93           C  
ATOM    219  O   ALA A  27       4.286   0.067  16.365  1.00 90.93           O  
ATOM    220  N   GLY A  28       2.579   1.531  15.995  1.00 85.35           N  
ATOM    221  CA  GLY A  28       2.585   2.071  17.346  1.00 85.35           C  
ATOM    222  C   GLY A  28       3.923   2.661  17.747  1.00 85.35           C  
ATOM    223  O   GLY A  28       4.327   2.565  18.907  1.00 85.35           O  
ATOM    224  N   GLY A  29       4.747   3.077  16.722  1.00 85.23           N  
ATOM    225  CA  GLY A  29       6.047   3.674  16.983  1.00 85.23           C  
ATOM    226  C   GLY A  29       7.169   2.656  17.052  1.00 85.23           C  
ATOM    227  O   GLY A  29       8.327   3.015  17.275  1.00 85.23           O  
ATOM    228  N   GLU A  30       6.839   1.411  16.979  1.00 91.30           N  
ATOM    229  CA  GLU A  30       7.830   0.340  17.011  1.00 91.30           C  
ATOM    230  C   GLU A  30       8.044  -0.256  15.622  1.00 91.30           C  
ATOM    231  CB  GLU A  30       7.407  -0.755  17.994  1.00 91.30           C  
ATOM    232  O   GLU A  30       7.101  -0.365  14.836  1.00 91.30           O  
ATOM    233  CG  GLU A  30       7.379  -0.301  19.446  1.00 91.30           C  
ATOM    234  CD  GLU A  30       6.981  -1.405  20.412  1.00 91.30           C  
ATOM    235  OE1 GLU A  30       7.041  -1.184  21.643  1.00 91.30           O  
ATOM    236  OE2 GLU A  30       6.607  -2.499  19.935  1.00 91.30           O  
ATOM    237  N   THR A  31       9.382  -0.547  15.390  1.00 94.21           N  
ATOM    238  CA  THR A  31       9.733  -1.190  14.128  1.00 94.21           C  
ATOM    239  C   THR A  31      10.348  -2.564  14.374  1.00 94.21           C  
ATOM    240  CB  THR A  31      10.711  -0.324  13.313  1.00 94.21           C  
ATOM    241  O   THR A  31      11.281  -2.699  15.168  1.00 94.21           O  
ATOM    242  CG2 THR A  31      11.084  -1.004  12.000  1.00 94.21           C  
ATOM    243  OG1 THR A  31      10.098   0.939  13.027  1.00 94.21           O  
ATOM    244  N   ARG A  32       9.705  -3.572  13.729  1.00 95.01           N  
ATOM    245  CA  ARG A  32      10.257  -4.923  13.759  1.00 95.01           C  
ATOM    246  C   ARG A  32      10.671  -5.376  12.363  1.00 95.01           C  
ATOM    247  CB  ARG A  32       9.244  -5.905  14.351  1.00 95.01           C  
ATOM    248  O   ARG A  32       9.982  -5.090  11.382  1.00 95.01           O  
ATOM    249  CG  ARG A  32       8.829  -5.578  15.776  1.00 95.01           C  
ATOM    250  CD  ARG A  32       7.660  -6.439  16.234  1.00 95.01           C  
ATOM    251  NE  ARG A  32       6.932  -5.817  17.337  1.00 95.01           N  
ATOM    252  NH1 ARG A  32       5.314  -7.460  17.469  1.00 95.01           N  
ATOM    253  NH2 ARG A  32       5.253  -5.668  18.897  1.00 95.01           N  
ATOM    254  CZ  ARG A  32       5.835  -6.316  17.898  1.00 95.01           C  
ATOM    255  N   GLU A  33      11.723  -6.090  12.322  1.00 97.08           N  
ATOM    256  CA  GLU A  33      12.247  -6.552  11.040  1.00 97.08           C  
ATOM    257  C   GLU A  33      12.354  -8.073  11.002  1.00 97.08           C  
ATOM    258  CB  GLU A  33      13.613  -5.921  10.759  1.00 97.08           C  
ATOM    259  O   GLU A  33      12.792  -8.694  11.973  1.00 97.08           O  
ATOM    260  CG  GLU A  33      14.154  -6.220   9.368  1.00 97.08           C  
ATOM    261  CD  GLU A  33      15.475  -5.525   9.076  1.00 97.08           C  
ATOM    262  OE1 GLU A  33      16.480  -6.221   8.808  1.00 97.08           O  
ATOM    263  OE2 GLU A  33      15.504  -4.275   9.116  1.00 97.08           O  
ATOM    264  N   TYR A  34      11.918  -8.607   9.801  1.00 96.21           N  
ATOM    265  CA  TYR A  34      11.934 -10.055   9.619  1.00 96.21           C  
ATOM    266  C   TYR A  34      12.489 -10.425   8.249  1.00 96.21           C  
ATOM    267  CB  TYR A  34      10.525 -10.633   9.785  1.00 96.21           C  
ATOM    268  O   TYR A  34      12.428  -9.627   7.311  1.00 96.21           O  
ATOM    269  CG  TYR A  34       9.857 -10.240  11.081  1.00 96.21           C  
ATOM    270  CD1 TYR A  34       9.962 -11.044  12.213  1.00 96.21           C  
ATOM    271  CD2 TYR A  34       9.119  -9.065  11.174  1.00 96.21           C  
ATOM    272  CE1 TYR A  34       9.347 -10.687  13.408  1.00 96.21           C  
ATOM    273  CE2 TYR A  34       8.499  -8.699  12.364  1.00 96.21           C  
ATOM    274  OH  TYR A  34       8.007  -9.156  14.655  1.00 96.21           O  
ATOM    275  CZ  TYR A  34       8.619  -9.514  13.474  1.00 96.21           C  
ATOM    276  N   THR A  35      13.117 -11.666   8.264  1.00 96.38           N  
ATOM    277  CA  THR A  35      13.443 -12.264   6.973  1.00 96.38           C  
ATOM    278  C   THR A  35      12.434 -13.349   6.609  1.00 96.38           C  
ATOM    279  CB  THR A  35      14.863 -12.860   6.977  1.00 96.38           C  
ATOM    280  O   THR A  35      12.181 -14.260   7.400  1.00 96.38           O  
ATOM    281  CG2 THR A  35      15.202 -13.479   5.625  1.00 96.38           C  
ATOM    282  OG1 THR A  35      15.809 -11.823   7.266  1.00 96.38           O  
ATOM    283  N   VAL A  36      11.777 -13.213   5.414  1.00 95.92           N  
ATOM    284  CA  VAL A  36      10.818 -14.203   4.935  1.00 95.92           C  
ATOM    285  C   VAL A  36      11.400 -14.948   3.736  1.00 95.92           C  
ATOM    286  CB  VAL A  36       9.471 -13.550   4.555  1.00 95.92           C  
ATOM    287  O   VAL A  36      11.644 -14.350   2.685  1.00 95.92           O  
ATOM    288  CG1 VAL A  36       8.439 -14.615   4.187  1.00 95.92           C  
ATOM    289  CG2 VAL A  36       8.959 -12.679   5.700  1.00 95.92           C  
ATOM    290  N   ASN A  37      11.659 -16.252   3.891  1.00 96.49           N  
ATOM    291  CA  ASN A  37      12.209 -17.086   2.827  1.00 96.49           C  
ATOM    292  C   ASN A  37      11.157 -17.414   1.771  1.00 96.49           C  
ATOM    293  CB  ASN A  37      12.800 -18.374   3.406  1.00 96.49           C  
ATOM    294  O   ASN A  37       9.957 -17.348   2.043  1.00 96.49           O  
ATOM    295  CG  ASN A  37      13.981 -18.115   4.321  1.00 96.49           C  
ATOM    296  ND2 ASN A  37      13.996 -18.778   5.471  1.00 96.49           N  
ATOM    297  OD1 ASN A  37      14.871 -17.324   3.998  1.00 96.49           O  
ATOM    298  N   PRO A  38      11.671 -17.698   0.562  1.00 95.43           N  
ATOM    299  CA  PRO A  38      10.741 -18.105  -0.494  1.00 95.43           C  
ATOM    300  C   PRO A  38       9.830 -19.254  -0.068  1.00 95.43           C  
ATOM    301  CB  PRO A  38      11.667 -18.537  -1.634  1.00 95.43           C  
ATOM    302  O   PRO A  38      10.298 -20.231   0.524  1.00 95.43           O  
ATOM    303  CG  PRO A  38      12.931 -17.770  -1.409  1.00 95.43           C  
ATOM    304  CD  PRO A  38      13.157 -17.646   0.070  1.00 95.43           C  
ATOM    305  N   GLY A  39       8.495 -19.099  -0.330  1.00 93.90           N  
ATOM    306  CA  GLY A  39       7.536 -20.162  -0.069  1.00 93.90           C  
ATOM    307  C   GLY A  39       7.074 -20.206   1.375  1.00 93.90           C  
ATOM    308  O   GLY A  39       6.357 -21.126   1.775  1.00 93.90           O  
ATOM    309  N   THR A  40       7.567 -19.201   2.194  1.00 95.52           N  
ATOM    310  CA  THR A  40       7.192 -19.192   3.603  1.00 95.52           C  
ATOM    311  C   THR A  40       6.287 -18.003   3.914  1.00 95.52           C  
ATOM    312  CB  THR A  40       8.434 -19.146   4.511  1.00 95.52           C  
ATOM    313  O   THR A  40       6.067 -17.143   3.059  1.00 95.52           O  
ATOM    314  CG2 THR A  40       9.374 -20.310   4.216  1.00 95.52           C  
ATOM    315  OG1 THR A  40       9.133 -17.914   4.293  1.00 95.52           O  
ATOM    316  N   GLU A  41       5.759 -18.079   5.106  1.00 94.49           N  
ATOM    317  CA  GLU A  41       4.832 -17.035   5.533  1.00 94.49           C  
ATOM    318  C   GLU A  41       5.234 -16.462   6.889  1.00 94.49           C  
ATOM    319  CB  GLU A  41       3.402 -17.578   5.594  1.00 94.49           C  
ATOM    320  O   GLU A  41       5.640 -17.203   7.787  1.00 94.49           O  
ATOM    321  CG  GLU A  41       2.371 -16.547   6.029  1.00 94.49           C  
ATOM    322  CD  GLU A  41       0.957 -17.103   6.096  1.00 94.49           C  
ATOM    323  OE1 GLU A  41       0.374 -17.146   7.203  1.00 94.49           O  
ATOM    324  OE2 GLU A  41       0.429 -17.499   5.033  1.00 94.49           O  
ATOM    325  N   LEU A  42       5.204 -15.122   6.978  1.00 95.16           N  
ATOM    326  CA  LEU A  42       5.423 -14.411   8.233  1.00 95.16           C  
ATOM    327  C   LEU A  42       4.097 -13.990   8.858  1.00 95.16           C  
ATOM    328  CB  LEU A  42       6.307 -13.181   8.005  1.00 95.16           C  
ATOM    329  O   LEU A  42       3.205 -13.502   8.161  1.00 95.16           O  
ATOM    330  CG  LEU A  42       6.450 -12.221   9.186  1.00 95.16           C  
ATOM    331  CD1 LEU A  42       7.307 -12.849  10.280  1.00 95.16           C  
ATOM    332  CD2 LEU A  42       7.046 -10.894   8.728  1.00 95.16           C  
ATOM    333  N   GLU A  43       4.027 -14.197  10.137  1.00 94.22           N  
ATOM    334  CA  GLU A  43       2.868 -13.730  10.892  1.00 94.22           C  
ATOM    335  C   GLU A  43       3.293 -12.885  12.090  1.00 94.22           C  
ATOM    336  CB  GLU A  43       2.018 -14.914  11.359  1.00 94.22           C  
ATOM    337  O   GLU A  43       4.033 -13.354  12.956  1.00 94.22           O  
ATOM    338  CG  GLU A  43       0.704 -14.508  12.012  1.00 94.22           C  
ATOM    339  CD  GLU A  43      -0.169 -15.694  12.390  1.00 94.22           C  
ATOM    340  OE1 GLU A  43      -0.531 -15.826  13.581  1.00 94.22           O  
ATOM    341  OE2 GLU A  43      -0.493 -16.499  11.488  1.00 94.22           O  
ATOM    342  N   VAL A  44       2.792 -11.598  12.077  1.00 93.02           N  
ATOM    343  CA  VAL A  44       3.126 -10.689  13.168  1.00 93.02           C  
ATOM    344  C   VAL A  44       1.848 -10.216  13.857  1.00 93.02           C  
ATOM    345  CB  VAL A  44       3.941  -9.476  12.666  1.00 93.02           C  
ATOM    346  O   VAL A  44       0.924  -9.730  13.199  1.00 93.02           O  
ATOM    347  CG1 VAL A  44       4.308  -8.554  13.827  1.00 93.02           C  
ATOM    348  CG2 VAL A  44       5.198  -9.944  11.934  1.00 93.02           C  
ATOM    349  N   GLU A  45       1.840 -10.359  15.087  1.00 91.49           N  
ATOM    350  CA  GLU A  45       0.695  -9.898  15.867  1.00 91.49           C  
ATOM    351  C   GLU A  45       0.831  -8.422  16.227  1.00 91.49           C  
ATOM    352  CB  GLU A  45       0.538 -10.737  17.137  1.00 91.49           C  
ATOM    353  O   GLU A  45       1.904  -7.973  16.637  1.00 91.49           O  
ATOM    354  CG  GLU A  45       0.132 -12.180  16.875  1.00 91.49           C  
ATOM    355  CD  GLU A  45      -0.161 -12.962  18.146  1.00 91.49           C  
ATOM    356  OE1 GLU A  45      -1.236 -13.597  18.234  1.00 91.49           O  
ATOM    357  OE2 GLU A  45       0.691 -12.937  19.062  1.00 91.49           O  
ATOM    358  N   LEU A  46      -0.358  -7.701  15.964  1.00 89.51           N  
ATOM    359  CA  LEU A  46      -0.383  -6.285  16.313  1.00 89.51           C  
ATOM    360  C   LEU A  46      -1.313  -6.032  17.495  1.00 89.51           C  
ATOM    361  CB  LEU A  46      -0.824  -5.443  15.112  1.00 89.51           C  
ATOM    362  O   LEU A  46      -2.334  -6.708  17.642  1.00 89.51           O  
ATOM    363  CG  LEU A  46       0.036  -5.557  13.853  1.00 89.51           C  
ATOM    364  CD1 LEU A  46      -0.587  -4.760  12.712  1.00 89.51           C  
ATOM    365  CD2 LEU A  46       1.458  -5.080  14.131  1.00 89.51           C  
ATOM    366  N   SER A  47      -0.818  -5.209  18.373  1.00 89.58           N  
ATOM    367  CA  SER A  47      -1.734  -4.768  19.420  1.00 89.58           C  
ATOM    368  C   SER A  47      -2.857  -3.910  18.847  1.00 89.58           C  
ATOM    369  CB  SER A  47      -0.981  -3.985  20.496  1.00 89.58           C  
ATOM    370  O   SER A  47      -2.740  -3.385  17.738  1.00 89.58           O  
ATOM    371  OG  SER A  47      -0.569  -2.722  20.003  1.00 89.58           O  
ATOM    372  N   PRO A  48      -3.974  -3.799  19.575  1.00 83.73           N  
ATOM    373  CA  PRO A  48      -5.101  -2.988  19.109  1.00 83.73           C  
ATOM    374  C   PRO A  48      -4.687  -1.571  18.718  1.00 83.73           C  
ATOM    375  CB  PRO A  48      -6.044  -2.968  20.315  1.00 83.73           C  
ATOM    376  O   PRO A  48      -5.209  -1.016  17.748  1.00 83.73           O  
ATOM    377  CG  PRO A  48      -5.765  -4.245  21.039  1.00 83.73           C  
ATOM    378  CD  PRO A  48      -4.297  -4.545  20.929  1.00 83.73           C  
ATOM    379  N   GLU A  49      -3.784  -1.068  19.470  1.00 82.54           N  
ATOM    380  CA  GLU A  49      -3.309   0.276  19.157  1.00 82.54           C  
ATOM    381  C   GLU A  49      -2.508   0.291  17.858  1.00 82.54           C  
ATOM    382  CB  GLU A  49      -2.458   0.826  20.305  1.00 82.54           C  
ATOM    383  O   GLU A  49      -2.578   1.252  17.090  1.00 82.54           O  
ATOM    384  CG  GLU A  49      -3.235   1.046  21.595  1.00 82.54           C  
ATOM    385  CD  GLU A  49      -2.380   1.602  22.723  1.00 82.54           C  
ATOM    386  OE1 GLU A  49      -2.916   1.846  23.828  1.00 82.54           O  
ATOM    387  OE2 GLU A  49      -1.164   1.795  22.500  1.00 82.54           O  
ATOM    388  N   GLN A  50      -1.834  -0.831  17.632  1.00 86.37           N  
ATOM    389  CA  GLN A  50      -0.980  -0.957  16.456  1.00 86.37           C  
ATOM    390  C   GLN A  50      -1.805  -1.250  15.206  1.00 86.37           C  
ATOM    391  CB  GLN A  50       0.064  -2.054  16.665  1.00 86.37           C  
ATOM    392  O   GLN A  50      -1.427  -0.859  14.100  1.00 86.37           O  
ATOM    393  CG  GLN A  50       1.130  -1.701  17.694  1.00 86.37           C  
ATOM    394  CD  GLN A  50       2.058  -2.861  18.000  1.00 86.37           C  
ATOM    395  NE2 GLN A  50       3.318  -2.553  18.286  1.00 86.37           N  
ATOM    396  OE1 GLN A  50       1.645  -4.025  17.980  1.00 86.37           O  
ATOM    397  N   GLN A  51      -2.926  -1.754  15.373  1.00 82.55           N  
ATOM    398  CA  GLN A  51      -3.775  -2.209  14.277  1.00 82.55           C  
ATOM    399  C   GLN A  51      -4.349  -1.029  13.499  1.00 82.55           C  
ATOM    400  CB  GLN A  51      -4.908  -3.091  14.805  1.00 82.55           C  
ATOM    401  O   GLN A  51      -4.705  -1.165  12.327  1.00 82.55           O  
ATOM    402  CG  GLN A  51      -4.442  -4.440  15.336  1.00 82.55           C  
ATOM    403  CD  GLN A  51      -5.567  -5.248  15.953  1.00 82.55           C  
ATOM    404  NE2 GLN A  51      -5.210  -6.243  16.758  1.00 82.55           N  
ATOM    405  OE1 GLN A  51      -6.748  -4.981  15.709  1.00 82.55           O  
ATOM    406  N   ASN A  52      -4.333   0.045  14.136  1.00 81.53           N  
ATOM    407  CA  ASN A  52      -4.974   1.194  13.506  1.00 81.53           C  
ATOM    408  C   ASN A  52      -3.987   1.989  12.655  1.00 81.53           C  
ATOM    409  CB  ASN A  52      -5.613   2.098  14.562  1.00 81.53           C  
ATOM    410  O   ASN A  52      -4.392   2.737  11.764  1.00 81.53           O  
ATOM    411  CG  ASN A  52      -6.820   1.462  15.223  1.00 81.53           C  
ATOM    412  ND2 ASN A  52      -7.009   1.741  16.507  1.00 81.53           N  
ATOM    413  OD1 ASN A  52      -7.575   0.724  14.584  1.00 81.53           O  
ATOM    414  N   ASN A  53      -2.693   1.689  12.926  1.00 86.74           N  
ATOM    415  CA  ASN A  53      -1.624   2.374  12.207  1.00 86.74           C  
ATOM    416  C   ASN A  53      -0.405   1.475  12.025  1.00 86.74           C  
ATOM    417  CB  ASN A  53      -1.230   3.663  12.931  1.00 86.74           C  
ATOM    418  O   ASN A  53       0.349   1.245  12.973  1.00 86.74           O  
ATOM    419  CG  ASN A  53      -2.401   4.608  13.120  1.00 86.74           C  
ATOM    420  ND2 ASN A  53      -2.767   4.856  14.372  1.00 86.74           N  
ATOM    421  OD1 ASN A  53      -2.972   5.110  12.149  1.00 86.74           O  
ATOM    422  N   ALA A  54      -0.245   0.973  10.816  1.00 89.80           N  
ATOM    423  CA  ALA A  54       0.888   0.085  10.565  1.00 89.80           C  
ATOM    424  C   ALA A  54       1.431   0.276   9.152  1.00 89.80           C  
ATOM    425  CB  ALA A  54       0.483  -1.370  10.784  1.00 89.80           C  
ATOM    426  O   ALA A  54       0.679   0.599   8.229  1.00 89.80           O  
ATOM    427  N   VAL A  55       2.716   0.156   9.082  1.00 92.10           N  
ATOM    428  CA  VAL A  55       3.406   0.172   7.796  1.00 92.10           C  
ATOM    429  C   VAL A  55       4.171  -1.135   7.603  1.00 92.10           C  
ATOM    430  CB  VAL A  55       4.369   1.375   7.684  1.00 92.10           C  
ATOM    431  O   VAL A  55       4.968  -1.527   8.460  1.00 92.10           O  
ATOM    432  CG1 VAL A  55       5.069   1.382   6.326  1.00 92.10           C  
ATOM    433  CG2 VAL A  55       3.614   2.685   7.906  1.00 92.10           C  
ATOM    434  N   VAL A  56       3.840  -1.812   6.567  1.00 93.12           N  
ATOM    435  CA  VAL A  56       4.564  -3.032   6.224  1.00 93.12           C  
ATOM    436  C   VAL A  56       5.400  -2.802   4.968  1.00 93.12           C  
ATOM    437  CB  VAL A  56       3.601  -4.222   6.013  1.00 93.12           C  
ATOM    438  O   VAL A  56       4.857  -2.533   3.894  1.00 93.12           O  
ATOM    439  CG1 VAL A  56       4.382  -5.503   5.725  1.00 93.12           C  
ATOM    440  CG2 VAL A  56       2.702  -4.404   7.235  1.00 93.12           C  
ATOM    441  N   GLU A  57       6.664  -2.930   5.069  1.00 93.60           N  
ATOM    442  CA  GLU A  57       7.617  -2.800   3.970  1.00 93.60           C  
ATOM    443  C   GLU A  57       8.232  -4.150   3.611  1.00 93.60           C  
ATOM    444  CB  GLU A  57       8.718  -1.799   4.329  1.00 93.60           C  
ATOM    445  O   GLU A  57       8.836  -4.808   4.461  1.00 93.60           O  
ATOM    446  CG  GLU A  57       9.698  -1.531   3.196  1.00 93.60           C  
ATOM    447  CD  GLU A  57      10.790  -0.541   3.570  1.00 93.60           C  
ATOM    448  OE1 GLU A  57      11.952  -0.965   3.765  1.00 93.60           O  
ATOM    449  OE2 GLU A  57      10.482   0.668   3.668  1.00 93.60           O  
ATOM    450  N   VAL A  58       8.039  -4.544   2.407  1.00 94.47           N  
ATOM    451  CA  VAL A  58       8.580  -5.806   1.914  1.00 94.47           C  
ATOM    452  C   VAL A  58       9.649  -5.533   0.858  1.00 94.47           C  
ATOM    453  CB  VAL A  58       7.472  -6.709   1.329  1.00 94.47           C  
ATOM    454  O   VAL A  58       9.361  -4.949  -0.189  1.00 94.47           O  
ATOM    455  CG1 VAL A  58       8.040  -8.068   0.924  1.00 94.47           C  
ATOM    456  CG2 VAL A  58       6.336  -6.880   2.336  1.00 94.47           C  
ATOM    457  N   GLN A  59      10.828  -5.999   1.150  1.00 94.22           N  
ATOM    458  CA  GLN A  59      11.937  -5.819   0.219  1.00 94.22           C  
ATOM    459  C   GLN A  59      12.484  -7.163  -0.252  1.00 94.22           C  
ATOM    460  CB  GLN A  59      13.052  -4.995   0.865  1.00 94.22           C  
ATOM    461  O   GLN A  59      12.994  -7.947   0.551  1.00 94.22           O  
ATOM    462  CG  GLN A  59      14.205  -4.675  -0.077  1.00 94.22           C  
ATOM    463  CD  GLN A  59      15.288  -3.842   0.583  1.00 94.22           C  
ATOM    464  NE2 GLN A  59      16.245  -3.376  -0.212  1.00 94.22           N  
ATOM    465  OE1 GLN A  59      15.264  -3.618   1.797  1.00 94.22           O  
ATOM    466  N   CYS A  60      12.339  -7.450  -1.545  1.00 91.98           N  
ATOM    467  CA  CYS A  60      12.929  -8.611  -2.202  1.00 91.98           C  
ATOM    468  C   CYS A  60      13.975  -8.185  -3.226  1.00 91.98           C  
ATOM    469  CB  CYS A  60      11.848  -9.450  -2.882  1.00 91.98           C  
ATOM    470  O   CYS A  60      13.633  -7.658  -4.286  1.00 91.98           O  
ATOM    471  SG  CYS A  60      10.470  -9.879  -1.796  1.00 91.98           S  
ATOM    472  N   GLY A  61      15.288  -8.366  -2.958  1.00 88.22           N  
ATOM    473  CA  GLY A  61      16.288  -7.748  -3.814  1.00 88.22           C  
ATOM    474  C   GLY A  61      16.225  -6.233  -3.808  1.00 88.22           C  
ATOM    475  O   GLY A  61      16.232  -5.610  -2.745  1.00 88.22           O  
ATOM    476  N   ASN A  62      16.096  -5.613  -5.004  1.00 87.20           N  
ATOM    477  CA  ASN A  62      16.075  -4.158  -5.114  1.00 87.20           C  
ATOM    478  C   ASN A  62      14.648  -3.619  -5.148  1.00 87.20           C  
ATOM    479  CB  ASN A  62      16.845  -3.702  -6.355  1.00 87.20           C  
ATOM    480  O   ASN A  62      14.439  -2.410  -5.253  1.00 87.20           O  
ATOM    481  CG  ASN A  62      18.338  -3.930  -6.233  1.00 87.20           C  
ATOM    482  ND2 ASN A  62      18.998  -4.159  -7.362  1.00 87.20           N  
ATOM    483  OD1 ASN A  62      18.895  -3.901  -5.132  1.00 87.20           O  
ATOM    484  N   GLU A  63      13.673  -4.546  -4.943  1.00 87.51           N  
ATOM    485  CA  GLU A  63      12.277  -4.140  -5.073  1.00 87.51           C  
ATOM    486  C   GLU A  63      11.627  -3.952  -3.706  1.00 87.51           C  
ATOM    487  CB  GLU A  63      11.493  -5.170  -5.891  1.00 87.51           C  
ATOM    488  O   GLU A  63      11.700  -4.836  -2.850  1.00 87.51           O  
ATOM    489  CG  GLU A  63      12.080  -5.437  -7.269  1.00 87.51           C  
ATOM    490  CD  GLU A  63      11.899  -4.277  -8.235  1.00 87.51           C  
ATOM    491  OE1 GLU A  63      12.827  -3.995  -9.026  1.00 87.51           O  
ATOM    492  OE2 GLU A  63      10.820  -3.643  -8.198  1.00 87.51           O  
ATOM    493  N   ILE A  64      11.084  -2.765  -3.568  1.00 89.16           N  
ATOM    494  CA  ILE A  64      10.479  -2.447  -2.280  1.00 89.16           C  
ATOM    495  C   ILE A  64       8.981  -2.208  -2.458  1.00 89.16           C  
ATOM    496  CB  ILE A  64      11.145  -1.212  -1.632  1.00 89.16           C  
ATOM    497  O   ILE A  64       8.571  -1.385  -3.280  1.00 89.16           O  
ATOM    498  CG1 ILE A  64      12.651  -1.443  -1.466  1.00 89.16           C  
ATOM    499  CG2 ILE A  64      10.489  -0.889  -0.286  1.00 89.16           C  
ATOM    500  CD1 ILE A  64      13.417  -0.215  -0.994  1.00 89.16           C  
ATOM    501  N   TYR A  65       8.195  -2.919  -1.677  1.00 87.95           N  
ATOM    502  CA  TYR A  65       6.745  -2.765  -1.641  1.00 87.95           C  
ATOM    503  C   TYR A  65       6.280  -2.302  -0.266  1.00 87.95           C  
ATOM    504  CB  TYR A  65       6.055  -4.082  -2.010  1.00 87.95           C  
ATOM    505  O   TYR A  65       6.627  -2.909   0.751  1.00 87.95           O  
ATOM    506  CG  TYR A  65       6.580  -4.707  -3.279  1.00 87.95           C  
ATOM    507  CD1 TYR A  65       6.069  -4.342  -4.522  1.00 87.95           C  
ATOM    508  CD2 TYR A  65       7.587  -5.665  -3.239  1.00 87.95           C  
ATOM    509  CE1 TYR A  65       6.548  -4.917  -5.695  1.00 87.95           C  
ATOM    510  CE2 TYR A  65       8.074  -6.247  -4.405  1.00 87.95           C  
ATOM    511  OH  TYR A  65       8.027  -6.439  -6.783  1.00 87.95           O  
ATOM    512  CZ  TYR A  65       7.549  -5.867  -5.626  1.00 87.95           C  
ATOM    513  N   ILE A  66       5.531  -1.300  -0.308  1.00 90.15           N  
ATOM    514  CA  ILE A  66       5.137  -0.745   0.982  1.00 90.15           C  
ATOM    515  C   ILE A  66       3.614  -0.715   1.088  1.00 90.15           C  
ATOM    516  CB  ILE A  66       5.717   0.672   1.189  1.00 90.15           C  
ATOM    517  O   ILE A  66       2.933  -0.226   0.184  1.00 90.15           O  
ATOM    518  CG1 ILE A  66       7.247   0.640   1.108  1.00 90.15           C  
ATOM    519  CG2 ILE A  66       5.251   1.258   2.525  1.00 90.15           C  
ATOM    520  CD1 ILE A  66       7.902   2.011   1.214  1.00 90.15           C  
ATOM    521  N   PHE A  67       3.123  -1.169   2.227  1.00 88.23           N  
ATOM    522  CA  PHE A  67       1.698  -1.196   2.535  1.00 88.23           C  
ATOM    523  C   PHE A  67       1.410  -0.444   3.829  1.00 88.23           C  
ATOM    524  CB  PHE A  67       1.197  -2.639   2.644  1.00 88.23           C  
ATOM    525  O   PHE A  67       1.993  -0.747   4.872  1.00 88.23           O  
ATOM    526  CG  PHE A  67       1.469  -3.470   1.418  1.00 88.23           C  
ATOM    527  CD1 PHE A  67       0.532  -3.552   0.395  1.00 88.23           C  
ATOM    528  CD2 PHE A  67       2.661  -4.170   1.290  1.00 88.23           C  
ATOM    529  CE1 PHE A  67       0.780  -4.320  -0.740  1.00 88.23           C  
ATOM    530  CE2 PHE A  67       2.917  -4.939   0.158  1.00 88.23           C  
ATOM    531  CZ  PHE A  67       1.975  -5.014  -0.855  1.00 88.23           C  
ATOM    532  N   ILE A  68       0.464   0.425   3.707  1.00 86.16           N  
ATOM    533  CA  ILE A  68       0.192   1.271   4.864  1.00 86.16           C  
ATOM    534  C   ILE A  68      -1.279   1.153   5.255  1.00 86.16           C  
ATOM    535  CB  ILE A  68       0.556   2.746   4.584  1.00 86.16           C  
ATOM    536  O   ILE A  68      -2.166   1.288   4.408  1.00 86.16           O  
ATOM    537  CG1 ILE A  68       2.034   2.868   4.198  1.00 86.16           C  
ATOM    538  CG2 ILE A  68       0.233   3.621   5.799  1.00 86.16           C  
ATOM    539  CD1 ILE A  68       2.432   4.250   3.699  1.00 86.16           C  
ATOM    540  N   LEU A  69      -1.494   0.820   6.506  1.00 86.08           N  
ATOM    541  CA  LEU A  69      -2.799   0.948   7.146  1.00 86.08           C  
ATOM    542  C   LEU A  69      -2.781   2.045   8.204  1.00 86.08           C  
ATOM    543  CB  LEU A  69      -3.218  -0.382   7.779  1.00 86.08           C  
ATOM    544  O   LEU A  69      -2.007   1.978   9.162  1.00 86.08           O  
ATOM    545  CG  LEU A  69      -4.566  -0.393   8.502  1.00 86.08           C  
ATOM    546  CD1 LEU A  69      -5.707  -0.286   7.496  1.00 86.08           C  
ATOM    547  CD2 LEU A  69      -4.708  -1.654   9.348  1.00 86.08           C  
ATOM    548  N   ALA A  70      -3.605   3.055   7.929  1.00 86.22           N  
ATOM    549  CA  ALA A  70      -3.595   4.161   8.882  1.00 86.22           C  
ATOM    550  C   ALA A  70      -5.003   4.710   9.099  1.00 86.22           C  
ATOM    551  CB  ALA A  70      -2.663   5.270   8.402  1.00 86.22           C  
ATOM    552  O   ALA A  70      -5.752   4.912   8.141  1.00 86.22           O  
ATOM    553  N   THR A  71      -5.452   4.884  10.308  1.00 84.52           N  
ATOM    554  CA  THR A  71      -6.717   5.545  10.611  1.00 84.52           C  
ATOM    555  C   THR A  71      -6.503   7.037  10.853  1.00 84.52           C  
ATOM    556  CB  THR A  71      -7.396   4.915  11.841  1.00 84.52           C  
ATOM    557  O   THR A  71      -7.444   7.828  10.758  1.00 84.52           O  
ATOM    558  CG2 THR A  71      -7.772   3.461  11.577  1.00 84.52           C  
ATOM    559  OG1 THR A  71      -6.497   4.969  12.956  1.00 84.52           O  
ATOM    560  N   ASP A  72      -5.231   7.408  11.193  1.00 87.23           N  
ATOM    561  CA  ASP A  72      -4.858   8.809  11.364  1.00 87.23           C  
ATOM    562  C   ASP A  72      -4.362   9.411  10.051  1.00 87.23           C  
ATOM    563  CB  ASP A  72      -3.785   8.950  12.446  1.00 87.23           C  
ATOM    564  O   ASP A  72      -3.272   9.076   9.582  1.00 87.23           O  
ATOM    565  CG  ASP A  72      -3.456  10.397  12.770  1.00 87.23           C  
ATOM    566  OD1 ASP A  72      -3.729  11.286  11.936  1.00 87.23           O  
ATOM    567  OD2 ASP A  72      -2.916  10.649  13.869  1.00 87.23           O  
ATOM    568  N   PRO A  73      -5.111  10.323   9.417  1.00 86.23           N  
ATOM    569  CA  PRO A  73      -4.770  10.891   8.111  1.00 86.23           C  
ATOM    570  C   PRO A  73      -3.439  11.640   8.123  1.00 86.23           C  
ATOM    571  CB  PRO A  73      -5.932  11.847   7.828  1.00 86.23           C  
ATOM    572  O   PRO A  73      -2.733  11.667   7.111  1.00 86.23           O  
ATOM    573  CG  PRO A  73      -7.061  11.332   8.660  1.00 86.23           C  
ATOM    574  CD  PRO A  73      -6.490  10.669   9.881  1.00 86.23           C  
ATOM    575  N   ARG A  74      -3.122  12.220   9.240  1.00 89.63           N  
ATOM    576  CA  ARG A  74      -1.862  12.950   9.325  1.00 89.63           C  
ATOM    577  C   ARG A  74      -0.672  12.003   9.218  1.00 89.63           C  
ATOM    578  CB  ARG A  74      -1.786  13.743  10.632  1.00 89.63           C  
ATOM    579  O   ARG A  74       0.270  12.263   8.467  1.00 89.63           O  
ATOM    580  CG  ARG A  74      -2.804  14.867  10.730  1.00 89.63           C  
ATOM    581  CD  ARG A  74      -2.688  15.619  12.049  1.00 89.63           C  
ATOM    582  NE  ARG A  74      -3.695  16.670  12.160  1.00 89.63           N  
ATOM    583  NH1 ARG A  74      -3.198  17.200  14.353  1.00 89.63           N  
ATOM    584  NH2 ARG A  74      -4.858  18.328  13.245  1.00 89.63           N  
ATOM    585  CZ  ARG A  74      -3.915  17.397  13.253  1.00 89.63           C  
ATOM    586  N   LEU A  75      -0.746  11.010   9.977  1.00 88.78           N  
ATOM    587  CA  LEU A  75       0.297   9.990   9.935  1.00 88.78           C  
ATOM    588  C   LEU A  75       0.359   9.333   8.561  1.00 88.78           C  
ATOM    589  CB  LEU A  75       0.052   8.928  11.011  1.00 88.78           C  
ATOM    590  O   LEU A  75       1.446   9.119   8.019  1.00 88.78           O  
ATOM    591  CG  LEU A  75       1.140   7.867  11.176  1.00 88.78           C  
ATOM    592  CD1 LEU A  75       2.449   8.513  11.619  1.00 88.78           C  
ATOM    593  CD2 LEU A  75       0.701   6.800  12.172  1.00 88.78           C  
ATOM    594  N   ALA A  76      -0.796   9.040   8.050  1.00 88.12           N  
ATOM    595  CA  ALA A  76      -0.894   8.430   6.726  1.00 88.12           C  
ATOM    596  C   ALA A  76      -0.197   9.288   5.674  1.00 88.12           C  
ATOM    597  CB  ALA A  76      -2.357   8.214   6.347  1.00 88.12           C  
ATOM    598  O   ALA A  76       0.545   8.771   4.835  1.00 88.12           O  
ATOM    599  N   LYS A  77      -0.445  10.555   5.734  1.00 90.42           N  
ATOM    600  CA  LYS A  77       0.169  11.492   4.797  1.00 90.42           C  
ATOM    601  C   LYS A  77       1.690  11.471   4.916  1.00 90.42           C  
ATOM    602  CB  LYS A  77      -0.357  12.908   5.032  1.00 90.42           C  
ATOM    603  O   LYS A  77       2.397  11.468   3.906  1.00 90.42           O  
ATOM    604  CG  LYS A  77       0.117  13.924   4.003  1.00 90.42           C  
ATOM    605  CD  LYS A  77      -0.489  15.299   4.254  1.00 90.42           C  
ATOM    606  CE  LYS A  77       0.024  16.327   3.254  1.00 90.42           C  
ATOM    607  NZ  LYS A  77      -0.541  17.684   3.517  1.00 90.42           N  
ATOM    608  N   GLU A  78       2.117  11.486   6.086  1.00 91.59           N  
ATOM    609  CA  GLU A  78       3.557  11.454   6.326  1.00 91.59           C  
ATOM    610  C   GLU A  78       4.184  10.188   5.750  1.00 91.59           C  
ATOM    611  CB  GLU A  78       3.855  11.554   7.824  1.00 91.59           C  
ATOM    612  O   GLU A  78       5.189  10.254   5.040  1.00 91.59           O  
ATOM    613  CG  GLU A  78       5.340  11.575   8.156  1.00 91.59           C  
ATOM    614  CD  GLU A  78       5.623  11.522   9.649  1.00 91.59           C  
ATOM    615  OE1 GLU A  78       6.780  11.247  10.038  1.00 91.59           O  
ATOM    616  OE2 GLU A  78       4.678  11.756  10.435  1.00 91.59           O  
ATOM    617  N   TRP A  79       3.584   9.057   6.120  1.00 91.30           N  
ATOM    618  CA  TRP A  79       4.104   7.780   5.642  1.00 91.30           C  
ATOM    619  C   TRP A  79       4.047   7.705   4.120  1.00 91.30           C  
ATOM    620  CB  TRP A  79       3.319   6.616   6.253  1.00 91.30           C  
ATOM    621  O   TRP A  79       4.973   7.199   3.482  1.00 91.30           O  
ATOM    622  CG  TRP A  79       3.612   6.380   7.704  1.00 91.30           C  
ATOM    623  CD1 TRP A  79       4.731   6.761   8.392  1.00 91.30           C  
ATOM    624  CD2 TRP A  79       2.774   5.702   8.645  1.00 91.30           C  
ATOM    625  CE2 TRP A  79       3.448   5.710   9.887  1.00 91.30           C  
ATOM    626  CE3 TRP A  79       1.517   5.088   8.560  1.00 91.30           C  
ATOM    627  NE1 TRP A  79       4.638   6.362   9.705  1.00 91.30           N  
ATOM    628  CH2 TRP A  79       1.674   4.534  10.923  1.00 91.30           C  
ATOM    629  CZ2 TRP A  79       2.905   5.128  11.035  1.00 91.30           C  
ATOM    630  CZ3 TRP A  79       0.979   4.509   9.703  1.00 91.30           C  
ATOM    631  N   TRP A  80       3.028   8.197   3.576  1.00 91.45           N  
ATOM    632  CA  TRP A  80       2.860   8.195   2.126  1.00 91.45           C  
ATOM    633  C   TRP A  80       3.959   9.008   1.450  1.00 91.45           C  
ATOM    634  CB  TRP A  80       1.486   8.752   1.743  1.00 91.45           C  
ATOM    635  O   TRP A  80       4.573   8.550   0.483  1.00 91.45           O  
ATOM    636  CG  TRP A  80       1.295   8.941   0.268  1.00 91.45           C  
ATOM    637  CD1 TRP A  80       1.500  10.086  -0.450  1.00 91.45           C  
ATOM    638  CD2 TRP A  80       0.856   7.953  -0.670  1.00 91.45           C  
ATOM    639  CE2 TRP A  80       0.818   8.570  -1.940  1.00 91.45           C  
ATOM    640  CE3 TRP A  80       0.491   6.604  -0.559  1.00 91.45           C  
ATOM    641  NE1 TRP A  80       1.215   9.870  -1.778  1.00 91.45           N  
ATOM    642  CH2 TRP A  80       0.077   6.565  -2.956  1.00 91.45           C  
ATOM    643  CZ2 TRP A  80       0.429   7.883  -3.092  1.00 91.45           C  
ATOM    644  CZ3 TRP A  80       0.105   5.923  -1.707  1.00 91.45           C  
ATOM    645  N   GLU A  81       4.209  10.166   1.881  1.00 92.82           N  
ATOM    646  CA  GLU A  81       5.198  11.060   1.286  1.00 92.82           C  
ATOM    647  C   GLU A  81       6.598  10.454   1.348  1.00 92.82           C  
ATOM    648  CB  GLU A  81       5.183  12.421   1.985  1.00 92.82           C  
ATOM    649  O   GLU A  81       7.357  10.532   0.380  1.00 92.82           O  
ATOM    650  CG  GLU A  81       3.930  13.240   1.711  1.00 92.82           C  
ATOM    651  CD  GLU A  81       3.684  13.483   0.230  1.00 92.82           C  
ATOM    652  OE1 GLU A  81       2.524  13.354  -0.221  1.00 92.82           O  
ATOM    653  OE2 GLU A  81       4.660  13.804  -0.484  1.00 92.82           O  
ATOM    654  N   LYS A  82       6.849   9.808   2.466  1.00 90.93           N  
ATOM    655  CA  LYS A  82       8.157   9.179   2.626  1.00 90.93           C  
ATOM    656  C   LYS A  82       8.284   7.942   1.742  1.00 90.93           C  
ATOM    657  CB  LYS A  82       8.398   8.805   4.090  1.00 90.93           C  
ATOM    658  O   LYS A  82       9.316   7.735   1.099  1.00 90.93           O  
ATOM    659  CG  LYS A  82       8.697   9.993   4.992  1.00 90.93           C  
ATOM    660  CD  LYS A  82       8.994   9.551   6.419  1.00 90.93           C  
ATOM    661  CE  LYS A  82       9.220  10.743   7.339  1.00 90.93           C  
ATOM    662  NZ  LYS A  82       9.486  10.316   8.745  1.00 90.93           N  
ATOM    663  N   ALA A  83       7.215   7.172   1.697  1.00 91.11           N  
ATOM    664  CA  ALA A  83       7.232   5.886   1.006  1.00 91.11           C  
ATOM    665  C   ALA A  83       7.212   6.076  -0.508  1.00 91.11           C  
ATOM    666  CB  ALA A  83       6.048   5.029   1.447  1.00 91.11           C  
ATOM    667  O   ALA A  83       7.780   5.270  -1.249  1.00 91.11           O  
ATOM    668  N   LYS A  84       6.580   7.117  -1.033  1.00 88.60           N  
ATOM    669  CA  LYS A  84       6.389   7.285  -2.470  1.00 88.60           C  
ATOM    670  C   LYS A  84       7.722   7.504  -3.180  1.00 88.60           C  
ATOM    671  CB  LYS A  84       5.446   8.456  -2.753  1.00 88.60           C  
ATOM    672  O   LYS A  84       7.840   7.250  -4.381  1.00 88.60           O  
ATOM    673  CG  LYS A  84       6.005   9.813  -2.350  1.00 88.60           C  
ATOM    674  CD  LYS A  84       5.028  10.937  -2.666  1.00 88.60           C  
ATOM    675  CE  LYS A  84       5.616  12.301  -2.332  1.00 88.60           C  
ATOM    676  NZ  LYS A  84       4.680  13.410  -2.687  1.00 88.60           N  
ATOM    677  N   GLN A  85       8.744   7.892  -2.482  1.00 87.44           N  
ATOM    678  CA  GLN A  85      10.047   8.172  -3.077  1.00 87.44           C  
ATOM    679  C   GLN A  85      10.819   6.882  -3.340  1.00 87.44           C  
ATOM    680  CB  GLN A  85      10.863   9.098  -2.173  1.00 87.44           C  
ATOM    681  O   GLN A  85      11.651   6.825  -4.248  1.00 87.44           O  
ATOM    682  CG  GLN A  85      10.270  10.493  -2.027  1.00 87.44           C  
ATOM    683  CD  GLN A  85      11.099  11.391  -1.128  1.00 87.44           C  
ATOM    684  NE2 GLN A  85      10.586  12.584  -0.847  1.00 87.44           N  
ATOM    685  OE1 GLN A  85      12.191  11.016  -0.690  1.00 87.44           O  
ATOM    686  N   LYS A  86      10.487   5.860  -2.675  1.00 89.42           N  
ATOM    687  CA  LYS A  86      11.328   4.673  -2.795  1.00 89.42           C  
ATOM    688  C   LYS A  86      10.513   3.463  -3.242  1.00 89.42           C  
ATOM    689  CB  LYS A  86      12.027   4.373  -1.468  1.00 89.42           C  
ATOM    690  O   LYS A  86      11.065   2.494  -3.766  1.00 89.42           O  
ATOM    691  CG  LYS A  86      11.073   4.092  -0.316  1.00 89.42           C  
ATOM    692  CD  LYS A  86      11.826   3.833   0.982  1.00 89.42           C  
ATOM    693  CE  LYS A  86      10.872   3.591   2.144  1.00 89.42           C  
ATOM    694  NZ  LYS A  86      11.605   3.385   3.429  1.00 89.42           N  
ATOM    695  N   ALA A  87       9.183   3.465  -3.071  1.00 88.54           N  
ATOM    696  CA  ALA A  87       8.363   2.279  -3.307  1.00 88.54           C  
ATOM    697  C   ALA A  87       8.138   2.056  -4.800  1.00 88.54           C  
ATOM    698  CB  ALA A  87       7.024   2.406  -2.583  1.00 88.54           C  
ATOM    699  O   ALA A  87       7.844   2.999  -5.538  1.00 88.54           O  
ATOM    700  N   LYS A  88       8.324   0.853  -5.196  1.00 87.80           N  
ATOM    701  CA  LYS A  88       7.903   0.479  -6.543  1.00 87.80           C  
ATOM    702  C   LYS A  88       6.383   0.514  -6.674  1.00 87.80           C  
ATOM    703  CB  LYS A  88       8.429  -0.911  -6.904  1.00 87.80           C  
ATOM    704  O   LYS A  88       5.851   1.013  -7.667  1.00 87.80           O  
ATOM    705  CG  LYS A  88       8.288  -1.262  -8.378  1.00 87.80           C  
ATOM    706  CD  LYS A  88       8.996  -2.570  -8.711  1.00 87.80           C  
ATOM    707  CE  LYS A  88       8.860  -2.920 -10.186  1.00 87.80           C  
ATOM    708  NZ  LYS A  88       9.597  -4.173 -10.528  1.00 87.80           N  
ATOM    709  N   ILE A  89       5.727  -0.066  -5.789  1.00 90.05           N  
ATOM    710  CA  ILE A  89       4.275  -0.010  -5.653  1.00 90.05           C  
ATOM    711  C   ILE A  89       3.906   0.421  -4.236  1.00 90.05           C  
ATOM    712  CB  ILE A  89       3.623  -1.370  -5.987  1.00 90.05           C  
ATOM    713  O   ILE A  89       4.396  -0.150  -3.259  1.00 90.05           O  
ATOM    714  CG1 ILE A  89       3.961  -1.786  -7.424  1.00 90.05           C  
ATOM    715  CG2 ILE A  89       2.108  -1.309  -5.777  1.00 90.05           C  
ATOM    716  CD1 ILE A  89       3.419  -0.839  -8.486  1.00 90.05           C  
ATOM    717  N   LEU A  90       3.024   1.403  -4.048  1.00 91.19           N  
ATOM    718  CA  LEU A  90       2.587   1.915  -2.754  1.00 91.19           C  
ATOM    719  C   LEU A  90       1.066   1.893  -2.646  1.00 91.19           C  
ATOM    720  CB  LEU A  90       3.105   3.340  -2.538  1.00 91.19           C  
ATOM    721  O   LEU A  90       0.370   2.444  -3.501  1.00 91.19           O  
ATOM    722  CG  LEU A  90       2.654   4.037  -1.254  1.00 91.19           C  
ATOM    723  CD1 LEU A  90       3.146   3.268  -0.032  1.00 91.19           C  
ATOM    724  CD2 LEU A  90       3.156   5.477  -1.223  1.00 91.19           C  
ATOM    725  N   VAL A  91       0.610   1.194  -1.734  1.00 90.03           N  
ATOM    726  CA  VAL A  91      -0.825   1.146  -1.475  1.00 90.03           C  
ATOM    727  C   VAL A  91      -1.114   1.662  -0.068  1.00 90.03           C  
ATOM    728  CB  VAL A  91      -1.385  -0.284  -1.645  1.00 90.03           C  
ATOM    729  O   VAL A  91      -0.504   1.209   0.904  1.00 90.03           O  
ATOM    730  CG1 VAL A  91      -2.896  -0.302  -1.421  1.00 90.03           C  
ATOM    731  CG2 VAL A  91      -1.039  -0.831  -3.028  1.00 90.03           C  
ATOM    732  N   ILE A  92      -2.043   2.629   0.045  1.00 88.44           N  
ATOM    733  CA  ILE A  92      -2.423   3.117   1.366  1.00 88.44           C  
ATOM    734  C   ILE A  92      -3.944   3.135   1.491  1.00 88.44           C  
ATOM    735  CB  ILE A  92      -1.846   4.525   1.635  1.00 88.44           C  
ATOM    736  O   ILE A  92      -4.648   3.488   0.542  1.00 88.44           O  
ATOM    737  CG1 ILE A  92      -2.152   4.961   3.073  1.00 88.44           C  
ATOM    738  CG2 ILE A  92      -2.398   5.537   0.627  1.00 88.44           C  
ATOM    739  CD1 ILE A  92      -1.383   6.195   3.522  1.00 88.44           C  
ATOM    740  N   VAL A  93      -4.366   2.770   2.619  1.00 83.60           N  
ATOM    741  CA  VAL A  93      -5.783   2.853   2.958  1.00 83.60           C  
ATOM    742  C   VAL A  93      -5.974   3.779   4.156  1.00 83.60           C  
ATOM    743  CB  VAL A  93      -6.377   1.459   3.260  1.00 83.60           C  
ATOM    744  O   VAL A  93      -5.462   3.509   5.245  1.00 83.60           O  
ATOM    745  CG1 VAL A  93      -7.881   1.557   3.514  1.00 83.60           C  
ATOM    746  CG2 VAL A  93      -6.087   0.495   2.112  1.00 83.60           C  
ATOM    747  N   VAL A  94      -6.736   4.844   3.902  1.00 83.29           N  
ATOM    748  CA  VAL A  94      -6.966   5.789   4.990  1.00 83.29           C  
ATOM    749  C   VAL A  94      -8.425   6.239   4.984  1.00 83.29           C  
ATOM    750  CB  VAL A  94      -6.030   7.013   4.886  1.00 83.29           C  
ATOM    751  O   VAL A  94      -8.919   6.751   3.977  1.00 83.29           O  
ATOM    752  CG1 VAL A  94      -6.268   7.975   6.049  1.00 83.29           C  
ATOM    753  CG2 VAL A  94      -4.570   6.566   4.849  1.00 83.29           C  
ATOM    754  N   ASN A  95      -9.118   6.098   6.020  1.00 80.07           N  
ATOM    755  CA  ASN A  95     -10.458   6.635   6.237  1.00 80.07           C  
ATOM    756  C   ASN A  95     -11.367   6.374   5.039  1.00 80.07           C  
ATOM    757  CB  ASN A  95     -10.393   8.134   6.537  1.00 80.07           C  
ATOM    758  O   ASN A  95     -12.029   7.288   4.545  1.00 80.07           O  
ATOM    759  CG  ASN A  95      -9.781   8.433   7.891  1.00 80.07           C  
ATOM    760  ND2 ASN A  95      -9.159   9.599   8.017  1.00 80.07           N  
ATOM    761  OD1 ASN A  95      -9.866   7.621   8.817  1.00 80.07           O  
ATOM    762  N   GLY A  96     -11.289   5.140   4.517  1.00 80.19           N  
ATOM    763  CA  GLY A  96     -12.245   4.795   3.477  1.00 80.19           C  
ATOM    764  C   GLY A  96     -11.744   5.105   2.079  1.00 80.19           C  
ATOM    765  O   GLY A  96     -12.529   5.164   1.131  1.00 80.19           O  
ATOM    766  N   ARG A  97     -10.453   5.485   2.044  1.00 87.23           N  
ATOM    767  CA  ARG A  97      -9.856   5.825   0.756  1.00 87.23           C  
ATOM    768  C   ARG A  97      -8.656   4.933   0.457  1.00 87.23           C  
ATOM    769  CB  ARG A  97      -9.436   7.296   0.730  1.00 87.23           C  
ATOM    770  O   ARG A  97      -7.782   4.753   1.308  1.00 87.23           O  
ATOM    771  CG  ARG A  97     -10.603   8.270   0.729  1.00 87.23           C  
ATOM    772  CD  ARG A  97     -10.131   9.716   0.662  1.00 87.23           C  
ATOM    773  NE  ARG A  97      -9.715  10.208   1.972  1.00 87.23           N  
ATOM    774  NH1 ARG A  97      -9.149  12.321   1.228  1.00 87.23           N  
ATOM    775  NH2 ARG A  97      -8.907  11.777   3.442  1.00 87.23           N  
ATOM    776  CZ  ARG A  97      -9.258  11.434   2.211  1.00 87.23           C  
ATOM    777  N   VAL A  98      -8.737   4.298  -0.612  1.00 90.20           N  
ATOM    778  CA  VAL A  98      -7.602   3.520  -1.096  1.00 90.20           C  
ATOM    779  C   VAL A  98      -6.810   4.338  -2.113  1.00 90.20           C  
ATOM    780  CB  VAL A  98      -8.057   2.184  -1.726  1.00 90.20           C  
ATOM    781  O   VAL A  98      -7.383   4.896  -3.052  1.00 90.20           O  
ATOM    782  CG1 VAL A  98      -6.864   1.426  -2.305  1.00 90.20           C  
ATOM    783  CG2 VAL A  98      -8.786   1.328  -0.691  1.00 90.20           C  
ATOM    784  N   ARG A  99      -5.544   4.449  -1.805  1.00 92.22           N  
ATOM    785  CA  ARG A  99      -4.644   5.120  -2.737  1.00 92.22           C  
ATOM    786  C   ARG A  99      -3.558   4.169  -3.230  1.00 92.22           C  
ATOM    787  CB  ARG A  99      -4.008   6.348  -2.081  1.00 92.22           C  
ATOM    788  O   ARG A  99      -3.002   3.396  -2.448  1.00 92.22           O  
ATOM    789  CG  ARG A  99      -4.997   7.456  -1.759  1.00 92.22           C  
ATOM    790  CD  ARG A  99      -4.334   8.603  -1.009  1.00 92.22           C  
ATOM    791  NE  ARG A  99      -3.417   9.350  -1.867  1.00 92.22           N  
ATOM    792  NH1 ARG A  99      -2.614  10.706  -0.179  1.00 92.22           N  
ATOM    793  NH2 ARG A  99      -1.827  10.944  -2.318  1.00 92.22           N  
ATOM    794  CZ  ARG A  99      -2.621  10.332  -1.453  1.00 92.22           C  
ATOM    795  N   VAL A 100      -3.391   4.205  -4.442  1.00 93.81           N  
ATOM    796  CA  VAL A 100      -2.363   3.363  -5.045  1.00 93.81           C  
ATOM    797  C   VAL A 100      -1.426   4.219  -5.894  1.00 93.81           C  
ATOM    798  CB  VAL A 100      -2.983   2.239  -5.905  1.00 93.81           C  
ATOM    799  O   VAL A 100      -1.879   5.041  -6.694  1.00 93.81           O  
ATOM    800  CG1 VAL A 100      -1.893   1.349  -6.499  1.00 93.81           C  
ATOM    801  CG2 VAL A 100      -3.960   1.409  -5.074  1.00 93.81           C  
ATOM    802  N   ARG A 101      -0.175   4.093  -5.689  1.00 94.26           N  
ATOM    803  CA  ARG A 101       0.824   4.741  -6.533  1.00 94.26           C  
ATOM    804  C   ARG A 101       1.680   3.708  -7.259  1.00 94.26           C  
ATOM    805  CB  ARG A 101       1.714   5.666  -5.699  1.00 94.26           C  
ATOM    806  O   ARG A 101       2.175   2.762  -6.645  1.00 94.26           O  
ATOM    807  CG  ARG A 101       2.748   6.425  -6.515  1.00 94.26           C  
ATOM    808  CD  ARG A 101       3.585   7.351  -5.643  1.00 94.26           C  
ATOM    809  NE  ARG A 101       4.556   8.103  -6.433  1.00 94.26           N  
ATOM    810  NH1 ARG A 101       6.000   6.324  -6.732  1.00 94.26           N  
ATOM    811  NH2 ARG A 101       6.494   8.371  -7.636  1.00 94.26           N  
ATOM    812  CZ  ARG A 101       5.681   7.598  -6.932  1.00 94.26           C  
ATOM    813  N   ASN A 102       1.834   3.999  -8.635  1.00 93.85           N  
ATOM    814  CA  ASN A 102       2.662   3.132  -9.466  1.00 93.85           C  
ATOM    815  C   ASN A 102       4.031   3.750  -9.732  1.00 93.85           C  
ATOM    816  CB  ASN A 102       1.955   2.820 -10.787  1.00 93.85           C  
ATOM    817  O   ASN A 102       4.161   4.643 -10.571  1.00 93.85           O  
ATOM    818  CG  ASN A 102       2.762   1.895 -11.677  1.00 93.85           C  
ATOM    819  ND2 ASN A 102       2.308   1.715 -12.911  1.00 93.85           N  
ATOM    820  OD1 ASN A 102       3.784   1.346 -11.258  1.00 93.85           O  
ATOM    821  N   GLY A 103       5.023   3.271  -8.907  1.00 90.96           N  
ATOM    822  CA  GLY A 103       6.383   3.754  -9.086  1.00 90.96           C  
ATOM    823  C   GLY A 103       7.188   2.921 -10.066  1.00 90.96           C  
ATOM    824  O   GLY A 103       8.396   3.119 -10.211  1.00 90.96           O  
ATOM    825  N   THR A 104       6.566   2.041 -10.719  1.00 90.67           N  
ATOM    826  CA  THR A 104       7.258   1.193 -11.683  1.00 90.67           C  
ATOM    827  C   THR A 104       7.394   1.901 -13.028  1.00 90.67           C  
ATOM    828  CB  THR A 104       6.523  -0.147 -11.877  1.00 90.67           C  
ATOM    829  O   THR A 104       6.992   3.058 -13.169  1.00 90.67           O  
ATOM    830  CG2 THR A 104       6.100  -0.741 -10.538  1.00 90.67           C  
ATOM    831  OG1 THR A 104       5.357   0.067 -12.682  1.00 90.67           O  
ATOM    832  N   ASP A 105       7.993   1.185 -14.047  1.00 91.84           N  
ATOM    833  CA  ASP A 105       8.183   1.765 -15.373  1.00 91.84           C  
ATOM    834  C   ASP A 105       7.120   1.266 -16.349  1.00 91.84           C  
ATOM    835  CB  ASP A 105       9.580   1.440 -15.906  1.00 91.84           C  
ATOM    836  O   ASP A 105       7.215   1.504 -17.554  1.00 91.84           O  
ATOM    837  CG  ASP A 105       9.849  -0.052 -15.993  1.00 91.84           C  
ATOM    838  OD1 ASP A 105       9.079  -0.846 -15.410  1.00 91.84           O  
ATOM    839  OD2 ASP A 105      10.842  -0.438 -16.648  1.00 91.84           O  
ATOM    840  N   ARG A 106       6.055   0.548 -15.767  1.00 92.69           N  
ATOM    841  CA  ARG A 106       4.971  -0.022 -16.560  1.00 92.69           C  
ATOM    842  C   ARG A 106       3.613   0.306 -15.948  1.00 92.69           C  
ATOM    843  CB  ARG A 106       5.136  -1.538 -16.686  1.00 92.69           C  
ATOM    844  O   ARG A 106       3.511   0.542 -14.743  1.00 92.69           O  
ATOM    845  CG  ARG A 106       6.461  -1.965 -17.298  1.00 92.69           C  
ATOM    846  CD  ARG A 106       6.646  -3.475 -17.244  1.00 92.69           C  
ATOM    847  NE  ARG A 106       6.980  -3.930 -15.898  1.00 92.69           N  
ATOM    848  NH1 ARG A 106       7.316  -6.134 -16.503  1.00 92.69           N  
ATOM    849  NH2 ARG A 106       7.579  -5.487 -14.319  1.00 92.69           N  
ATOM    850  CZ  ARG A 106       7.291  -5.183 -15.577  1.00 92.69           C  
ATOM    851  N   PRO A 107       2.571   0.238 -16.880  1.00 94.51           N  
ATOM    852  CA  PRO A 107       1.223   0.404 -16.332  1.00 94.51           C  
ATOM    853  C   PRO A 107       0.794  -0.769 -15.454  1.00 94.51           C  
ATOM    854  CB  PRO A 107       0.344   0.501 -17.581  1.00 94.51           C  
ATOM    855  O   PRO A 107       1.203  -1.908 -15.695  1.00 94.51           O  
ATOM    856  CG  PRO A 107       1.292   0.817 -18.692  1.00 94.51           C  
ATOM    857  CD  PRO A 107       2.651   0.294 -18.323  1.00 94.51           C  
ATOM    858  N   CYS A 108       0.090  -0.428 -14.431  1.00 95.32           N  
ATOM    859  CA  CYS A 108      -0.423  -1.456 -13.531  1.00 95.32           C  
ATOM    860  C   CYS A 108      -1.945  -1.514 -13.582  1.00 95.32           C  
ATOM    861  CB  CYS A 108       0.038  -1.192 -12.098  1.00 95.32           C  
ATOM    862  O   CYS A 108      -2.606  -0.484 -13.721  1.00 95.32           O  
ATOM    863  SG  CYS A 108       1.830  -1.271 -11.884  1.00 95.32           S  
ATOM    864  N   ARG A 109      -2.418  -2.724 -13.595  1.00 96.10           N  
ATOM    865  CA  ARG A 109      -3.849  -2.941 -13.411  1.00 96.10           C  
ATOM    866  C   ARG A 109      -4.196  -3.085 -11.933  1.00 96.10           C  
ATOM    867  CB  ARG A 109      -4.308  -4.182 -14.179  1.00 96.10           C  
ATOM    868  O   ARG A 109      -3.666  -3.962 -11.248  1.00 96.10           O  
ATOM    869  CG  ARG A 109      -5.810  -4.414 -14.134  1.00 96.10           C  
ATOM    870  CD  ARG A 109      -6.211  -5.665 -14.904  1.00 96.10           C  
ATOM    871  NE  ARG A 109      -6.015  -5.499 -16.341  1.00 96.10           N  
ATOM    872  NH1 ARG A 109      -5.943  -7.762 -16.802  1.00 96.10           N  
ATOM    873  NH2 ARG A 109      -5.717  -6.234 -18.497  1.00 96.10           N  
ATOM    874  CZ  ARG A 109      -5.892  -6.499 -17.210  1.00 96.10           C  
ATOM    875  N   VAL A 110      -5.063  -2.220 -11.462  1.00 94.88           N  
ATOM    876  CA  VAL A 110      -5.439  -2.234 -10.052  1.00 94.88           C  
ATOM    877  C   VAL A 110      -6.905  -2.638  -9.912  1.00 94.88           C  
ATOM    878  CB  VAL A 110      -5.198  -0.861  -9.386  1.00 94.88           C  
ATOM    879  O   VAL A 110      -7.789  -1.998 -10.487  1.00 94.88           O  
ATOM    880  CG1 VAL A 110      -5.620  -0.891  -7.918  1.00 94.88           C  
ATOM    881  CG2 VAL A 110      -3.731  -0.456  -9.515  1.00 94.88           C  
ATOM    882  N   ARG A 111      -7.122  -3.714  -9.151  1.00 94.46           N  
ATOM    883  CA  ARG A 111      -8.477  -4.178  -8.868  1.00 94.46           C  
ATOM    884  C   ARG A 111      -8.840  -3.946  -7.405  1.00 94.46           C  
ATOM    885  CB  ARG A 111      -8.622  -5.661  -9.215  1.00 94.46           C  
ATOM    886  O   ARG A 111      -8.140  -4.413  -6.505  1.00 94.46           O  
ATOM    887  CG  ARG A 111      -8.587  -5.951 -10.707  1.00 94.46           C  
ATOM    888  CD  ARG A 111      -8.816  -7.427 -11.001  1.00 94.46           C  
ATOM    889  NE  ARG A 111      -7.838  -8.270 -10.319  1.00 94.46           N  
ATOM    890  NH1 ARG A 111      -8.954 -10.251 -10.728  1.00 94.46           N  
ATOM    891  NH2 ARG A 111      -6.979 -10.262  -9.564  1.00 94.46           N  
ATOM    892  CZ  ARG A 111      -7.926  -9.592 -10.206  1.00 94.46           C  
ATOM    893  N   VAL A 112      -9.866  -3.202  -7.178  1.00 92.55           N  
ATOM    894  CA  VAL A 112     -10.367  -2.950  -5.831  1.00 92.55           C  
ATOM    895  C   VAL A 112     -11.690  -3.685  -5.625  1.00 92.55           C  
ATOM    896  CB  VAL A 112     -10.551  -1.439  -5.567  1.00 92.55           C  
ATOM    897  O   VAL A 112     -12.679  -3.399  -6.304  1.00 92.55           O  
ATOM    898  CG1 VAL A 112     -11.023  -1.194  -4.135  1.00 92.55           C  
ATOM    899  CG2 VAL A 112      -9.249  -0.688  -5.839  1.00 92.55           C  
ATOM    900  N   THR A 113     -11.635  -4.741  -4.760  1.00 91.59           N  
ATOM    901  CA  THR A 113     -12.844  -5.476  -4.405  1.00 91.59           C  
ATOM    902  C   THR A 113     -13.344  -5.061  -3.025  1.00 91.59           C  
ATOM    903  CB  THR A 113     -12.601  -6.997  -4.430  1.00 91.59           C  
ATOM    904  O   THR A 113     -12.626  -5.198  -2.032  1.00 91.59           O  
ATOM    905  CG2 THR A 113     -13.897  -7.765  -4.195  1.00 91.59           C  
ATOM    906  OG1 THR A 113     -12.063  -7.368  -5.706  1.00 91.59           O  
ATOM    907  N   ALA A 114     -14.525  -4.397  -2.943  1.00 88.57           N  
ATOM    908  CA  ALA A 114     -15.151  -3.949  -1.702  1.00 88.57           C  
ATOM    909  C   ALA A 114     -16.667  -4.111  -1.762  1.00 88.57           C  
ATOM    910  CB  ALA A 114     -14.785  -2.494  -1.417  1.00 88.57           C  
ATOM    911  O   ALA A 114     -17.290  -3.809  -2.783  1.00 88.57           O  
ATOM    912  N   GLY A 115     -17.273  -4.714  -0.647  1.00 84.65           N  
ATOM    913  CA  GLY A 115     -18.722  -4.800  -0.563  1.00 84.65           C  
ATOM    914  C   GLY A 115     -19.329  -5.697  -1.626  1.00 84.65           C  
ATOM    915  O   GLY A 115     -20.427  -5.430  -2.118  1.00 84.65           O  
ATOM    916  N   GLY A 116     -18.517  -6.657  -2.202  1.00 86.51           N  
ATOM    917  CA  GLY A 116     -18.986  -7.587  -3.217  1.00 86.51           C  
ATOM    918  C   GLY A 116     -18.806  -7.069  -4.631  1.00 86.51           C  
ATOM    919  O   GLY A 116     -19.178  -7.739  -5.596  1.00 86.51           O  
ATOM    920  N   GLU A 117     -18.319  -5.822  -4.723  1.00 91.02           N  
ATOM    921  CA  GLU A 117     -18.091  -5.226  -6.036  1.00 91.02           C  
ATOM    922  C   GLU A 117     -16.599  -5.100  -6.333  1.00 91.02           C  
ATOM    923  CB  GLU A 117     -18.764  -3.854  -6.128  1.00 91.02           C  
ATOM    924  O   GLU A 117     -15.801  -4.835  -5.432  1.00 91.02           O  
ATOM    925  CG  GLU A 117     -20.284  -3.910  -6.077  1.00 91.02           C  
ATOM    926  CD  GLU A 117     -20.938  -2.541  -6.176  1.00 91.02           C  
ATOM    927  OE1 GLU A 117     -22.187  -2.463  -6.162  1.00 91.02           O  
ATOM    928  OE2 GLU A 117     -20.195  -1.539  -6.269  1.00 91.02           O  
ATOM    929  N   THR A 118     -16.283  -5.434  -7.654  1.00 93.39           N  
ATOM    930  CA  THR A 118     -14.904  -5.286  -8.108  1.00 93.39           C  
ATOM    931  C   THR A 118     -14.797  -4.186  -9.160  1.00 93.39           C  
ATOM    932  CB  THR A 118     -14.362  -6.607  -8.685  1.00 93.39           C  
ATOM    933  O   THR A 118     -15.538  -4.188 -10.145  1.00 93.39           O  
ATOM    934  CG2 THR A 118     -12.931  -6.441  -9.186  1.00 93.39           C  
ATOM    935  OG1 THR A 118     -14.385  -7.613  -7.665  1.00 93.39           O  
ATOM    936  N   ARG A 119     -13.950  -3.183  -8.818  1.00 93.77           N  
ATOM    937  CA  ARG A 119     -13.636  -2.148  -9.797  1.00 93.77           C  
ATOM    938  C   ARG A 119     -12.201  -2.282 -10.296  1.00 93.77           C  
ATOM    939  CB  ARG A 119     -13.854  -0.756  -9.198  1.00 93.77           C  
ATOM    940  O   ARG A 119     -11.288  -2.551  -9.512  1.00 93.77           O  
ATOM    941  CG  ARG A 119     -15.286  -0.490  -8.765  1.00 93.77           C  
ATOM    942  CD  ARG A 119     -15.417   0.839  -8.035  1.00 93.77           C  
ATOM    943  NE  ARG A 119     -16.696   0.949  -7.339  1.00 93.77           N  
ATOM    944  NH1 ARG A 119     -16.244   3.010  -6.400  1.00 93.77           N  
ATOM    945  NH2 ARG A 119     -18.247   1.974  -5.992  1.00 93.77           N  
ATOM    946  CZ  ARG A 119     -17.059   1.978  -6.578  1.00 93.77           C  
ATOM    947  N   GLU A 120     -12.044  -2.089 -11.540  1.00 96.32           N  
ATOM    948  CA  GLU A 120     -10.724  -2.219 -12.151  1.00 96.32           C  
ATOM    949  C   GLU A 120     -10.257  -0.892 -12.744  1.00 96.32           C  
ATOM    950  CB  GLU A 120     -10.736  -3.303 -13.231  1.00 96.32           C  
ATOM    951  O   GLU A 120     -11.030  -0.195 -13.404  1.00 96.32           O  
ATOM    952  CG  GLU A 120      -9.363  -3.603 -13.816  1.00 96.32           C  
ATOM    953  CD  GLU A 120      -9.374  -4.749 -14.815  1.00 96.32           C  
ATOM    954  OE1 GLU A 120      -8.920  -4.556 -15.965  1.00 96.32           O  
ATOM    955  OE2 GLU A 120      -9.842  -5.849 -14.444  1.00 96.32           O  
ATOM    956  N   TYR A 121      -8.953  -0.564 -12.432  1.00 95.51           N  
ATOM    957  CA  TYR A 121      -8.353   0.676 -12.911  1.00 95.51           C  
ATOM    958  C   TYR A 121      -6.983   0.417 -13.528  1.00 95.51           C  
ATOM    959  CB  TYR A 121      -8.228   1.689 -11.769  1.00 95.51           C  
ATOM    960  O   TYR A 121      -6.309  -0.552 -13.172  1.00 95.51           O  
ATOM    961  CG  TYR A 121      -9.523   1.936 -11.033  1.00 95.51           C  
ATOM    962  CD1 TYR A 121     -10.369   2.979 -11.403  1.00 95.51           C  
ATOM    963  CD2 TYR A 121      -9.901   1.129  -9.966  1.00 95.51           C  
ATOM    964  CE1 TYR A 121     -11.562   3.212 -10.727  1.00 95.51           C  
ATOM    965  CE2 TYR A 121     -11.092   1.353  -9.282  1.00 95.51           C  
ATOM    966  OH  TYR A 121     -13.094   2.620  -8.996  1.00 95.51           O  
ATOM    967  CZ  TYR A 121     -11.914   2.394  -9.669  1.00 95.51           C  
ATOM    968  N   THR A 122      -6.676   1.298 -14.522  1.00 95.78           N  
ATOM    969  CA  THR A 122      -5.301   1.318 -15.008  1.00 95.78           C  
ATOM    970  C   THR A 122      -4.529   2.486 -14.400  1.00 95.78           C  
ATOM    971  CB  THR A 122      -5.253   1.413 -16.544  1.00 95.78           C  
ATOM    972  O   THR A 122      -4.972   3.634 -14.470  1.00 95.78           O  
ATOM    973  CG2 THR A 122      -3.814   1.454 -17.048  1.00 95.78           C  
ATOM    974  OG1 THR A 122      -5.912   0.272 -17.108  1.00 95.78           O  
ATOM    975  N   VAL A 123      -3.377   2.221 -13.725  1.00 95.04           N  
ATOM    976  CA  VAL A 123      -2.513   3.240 -13.139  1.00 95.04           C  
ATOM    977  C   VAL A 123      -1.195   3.305 -13.906  1.00 95.04           C  
ATOM    978  CB  VAL A 123      -2.246   2.965 -11.642  1.00 95.04           C  
ATOM    979  O   VAL A 123      -0.424   2.343 -13.910  1.00 95.04           O  
ATOM    980  CG1 VAL A 123      -1.444   4.106 -11.018  1.00 95.04           C  
ATOM    981  CG2 VAL A 123      -3.562   2.760 -10.894  1.00 95.04           C  
ATOM    982  N   ASN A 124      -0.960   4.423 -14.618  1.00 96.01           N  
ATOM    983  CA  ASN A 124       0.262   4.619 -15.392  1.00 96.01           C  
ATOM    984  C   ASN A 124       1.458   4.900 -14.488  1.00 96.01           C  
ATOM    985  CB  ASN A 124       0.081   5.754 -16.402  1.00 96.01           C  
ATOM    986  O   ASN A 124       1.290   5.295 -13.333  1.00 96.01           O  
ATOM    987  CG  ASN A 124      -0.965   5.439 -17.454  1.00 96.01           C  
ATOM    988  ND2 ASN A 124      -1.839   6.400 -17.728  1.00 96.01           N  
ATOM    989  OD1 ASN A 124      -0.987   4.340 -18.014  1.00 96.01           O  
ATOM    990  N   PRO A 125       2.639   4.579 -15.003  1.00 94.48           N  
ATOM    991  CA  PRO A 125       3.847   4.876 -14.229  1.00 94.48           C  
ATOM    992  C   PRO A 125       3.886   6.318 -13.727  1.00 94.48           C  
ATOM    993  CB  PRO A 125       4.978   4.615 -15.227  1.00 94.48           C  
ATOM    994  O   PRO A 125       3.613   7.248 -14.489  1.00 94.48           O  
ATOM    995  CG  PRO A 125       4.416   3.619 -16.189  1.00 94.48           C  
ATOM    996  CD  PRO A 125       2.959   3.921 -16.392  1.00 94.48           C  
ATOM    997  N   GLY A 126       4.154   6.471 -12.395  1.00 91.81           N  
ATOM    998  CA  GLY A 126       4.316   7.790 -11.805  1.00 91.81           C  
ATOM    999  C   GLY A 126       2.998   8.448 -11.443  1.00 91.81           C  
ATOM   1000  O   GLY A 126       2.974   9.598 -10.999  1.00 91.81           O  
ATOM   1001  N   THR A 127       1.861   7.737 -11.707  1.00 94.48           N  
ATOM   1002  CA  THR A 127       0.553   8.315 -11.421  1.00 94.48           C  
ATOM   1003  C   THR A 127      -0.086   7.635 -10.213  1.00 94.48           C  
ATOM   1004  CB  THR A 127      -0.387   8.198 -12.635  1.00 94.48           C  
ATOM   1005  O   THR A 127       0.445   6.650  -9.696  1.00 94.48           O  
ATOM   1006  CG2 THR A 127       0.226   8.852 -13.869  1.00 94.48           C  
ATOM   1007  OG1 THR A 127      -0.630   6.814 -12.913  1.00 94.48           O  
ATOM   1008  N   GLU A 128      -1.176   8.183  -9.788  1.00 93.30           N  
ATOM   1009  CA  GLU A 128      -1.855   7.710  -8.585  1.00 93.30           C  
ATOM   1010  C   GLU A 128      -3.338   7.467  -8.848  1.00 93.30           C  
ATOM   1011  CB  GLU A 128      -1.681   8.712  -7.441  1.00 93.30           C  
ATOM   1012  O   GLU A 128      -3.927   8.089  -9.734  1.00 93.30           O  
ATOM   1013  CG  GLU A 128      -0.229   9.035  -7.121  1.00 93.30           C  
ATOM   1014  CD  GLU A 128      -0.072  10.176  -6.128  1.00 93.30           C  
ATOM   1015  OE1 GLU A 128       1.077  10.601  -5.868  1.00 93.30           O  
ATOM   1016  OE2 GLU A 128      -1.106  10.648  -5.606  1.00 93.30           O  
ATOM   1017  N   LEU A 129      -3.846   6.481  -8.160  1.00 94.51           N  
ATOM   1018  CA  LEU A 129      -5.274   6.181  -8.147  1.00 94.51           C  
ATOM   1019  C   LEU A 129      -5.861   6.394  -6.756  1.00 94.51           C  
ATOM   1020  CB  LEU A 129      -5.523   4.742  -8.604  1.00 94.51           C  
ATOM   1021  O   LEU A 129      -5.261   5.994  -5.756  1.00 94.51           O  
ATOM   1022  CG  LEU A 129      -6.948   4.213  -8.432  1.00 94.51           C  
ATOM   1023  CD1 LEU A 129      -7.890   4.899  -9.416  1.00 94.51           C  
ATOM   1024  CD2 LEU A 129      -6.984   2.700  -8.617  1.00 94.51           C  
ATOM   1025  N   GLU A 130      -6.948   7.002  -6.747  1.00 92.98           N  
ATOM   1026  CA  GLU A 130      -7.676   7.155  -5.491  1.00 92.98           C  
ATOM   1027  C   GLU A 130      -9.109   6.646  -5.618  1.00 92.98           C  
ATOM   1028  CB  GLU A 130      -7.675   8.619  -5.044  1.00 92.98           C  
ATOM   1029  O   GLU A 130      -9.849   7.075  -6.506  1.00 92.98           O  
ATOM   1030  CG  GLU A 130      -8.279   8.841  -3.664  1.00 92.98           C  
ATOM   1031  CD  GLU A 130      -8.167  10.279  -3.184  1.00 92.98           C  
ATOM   1032  OE1 GLU A 130      -9.214  10.934  -2.980  1.00 92.98           O  
ATOM   1033  OE2 GLU A 130      -7.022  10.755  -3.013  1.00 92.98           O  
ATOM   1034  N   VAL A 131      -9.433   5.729  -4.727  1.00 91.79           N  
ATOM   1035  CA  VAL A 131     -10.773   5.150  -4.736  1.00 91.79           C  
ATOM   1036  C   VAL A 131     -11.437   5.364  -3.378  1.00 91.79           C  
ATOM   1037  CB  VAL A 131     -10.738   3.644  -5.081  1.00 91.79           C  
ATOM   1038  O   VAL A 131     -10.856   5.046  -2.338  1.00 91.79           O  
ATOM   1039  CG1 VAL A 131     -12.150   3.061  -5.092  1.00 91.79           C  
ATOM   1040  CG2 VAL A 131     -10.054   3.422  -6.429  1.00 91.79           C  
ATOM   1041  N   GLU A 132     -12.571   5.870  -3.403  1.00 89.82           N  
ATOM   1042  CA  GLU A 132     -13.340   6.072  -2.179  1.00 89.82           C  
ATOM   1043  C   GLU A 132     -14.200   4.853  -1.860  1.00 89.82           C  
ATOM   1044  CB  GLU A 132     -14.219   7.320  -2.296  1.00 89.82           C  
ATOM   1045  O   GLU A 132     -14.879   4.318  -2.739  1.00 89.82           O  
ATOM   1046  CG  GLU A 132     -13.433   8.622  -2.352  1.00 89.82           C  
ATOM   1047  CD  GLU A 132     -14.319   9.858  -2.330  1.00 89.82           C  
ATOM   1048  OE1 GLU A 132     -13.991  10.827  -1.607  1.00 89.82           O  
ATOM   1049  OE2 GLU A 132     -15.348   9.858  -3.042  1.00 89.82           O  
ATOM   1050  N   LEU A 133     -14.046   4.375  -0.548  1.00 87.38           N  
ATOM   1051  CA  LEU A 133     -14.843   3.236  -0.104  1.00 87.38           C  
ATOM   1052  C   LEU A 133     -15.878   3.666   0.929  1.00 87.38           C  
ATOM   1053  CB  LEU A 133     -13.941   2.147   0.482  1.00 87.38           C  
ATOM   1054  O   LEU A 133     -15.656   4.622   1.676  1.00 87.38           O  
ATOM   1055  CG  LEU A 133     -12.850   1.600  -0.440  1.00 87.38           C  
ATOM   1056  CD1 LEU A 133     -11.931   0.656   0.328  1.00 87.38           C  
ATOM   1057  CD2 LEU A 133     -13.470   0.892  -1.640  1.00 87.38           C  
ATOM   1058  N   SER A 134     -17.058   3.112   0.805  1.00 87.05           N  
ATOM   1059  CA  SER A 134     -18.014   3.308   1.889  1.00 87.05           C  
ATOM   1060  C   SER A 134     -17.574   2.579   3.154  1.00 87.05           C  
ATOM   1061  CB  SER A 134     -19.405   2.828   1.472  1.00 87.05           C  
ATOM   1062  O   SER A 134     -16.755   1.659   3.093  1.00 87.05           O  
ATOM   1063  OG  SER A 134     -19.441   1.415   1.373  1.00 87.05           O  
ATOM   1064  N   PRO A 135     -18.037   3.034   4.313  1.00 79.48           N  
ATOM   1065  CA  PRO A 135     -17.682   2.386   5.578  1.00 79.48           C  
ATOM   1066  C   PRO A 135     -17.901   0.875   5.549  1.00 79.48           C  
ATOM   1067  CB  PRO A 135     -18.615   3.053   6.591  1.00 79.48           C  
ATOM   1068  O   PRO A 135     -17.114   0.122   6.129  1.00 79.48           O  
ATOM   1069  CG  PRO A 135     -18.896   4.405   6.019  1.00 79.48           C  
ATOM   1070  CD  PRO A 135     -18.954   4.288   4.523  1.00 79.48           C  
ATOM   1071  N   GLU A 136     -18.931   0.470   4.869  1.00 79.12           N  
ATOM   1072  CA  GLU A 136     -19.226  -0.957   4.780  1.00 79.12           C  
ATOM   1073  C   GLU A 136     -18.205  -1.677   3.904  1.00 79.12           C  
ATOM   1074  CB  GLU A 136     -20.638  -1.181   4.234  1.00 79.12           C  
ATOM   1075  O   GLU A 136     -17.859  -2.831   4.165  1.00 79.12           O  
ATOM   1076  CG  GLU A 136     -21.739  -0.658   5.145  1.00 79.12           C  
ATOM   1077  CD  GLU A 136     -23.136  -0.885   4.588  1.00 79.12           C  
ATOM   1078  OE1 GLU A 136     -24.125  -0.664   5.323  1.00 79.12           O  
ATOM   1079  OE2 GLU A 136     -23.242  -1.287   3.408  1.00 79.12           O  
ATOM   1080  N   GLN A 137     -17.683  -0.955   2.959  1.00 83.40           N  
ATOM   1081  CA  GLN A 137     -16.723  -1.509   2.010  1.00 83.40           C  
ATOM   1082  C   GLN A 137     -15.323  -1.567   2.615  1.00 83.40           C  
ATOM   1083  CB  GLN A 137     -16.704  -0.687   0.721  1.00 83.40           C  
ATOM   1084  O   GLN A 137     -14.551  -2.483   2.322  1.00 83.40           O  
ATOM   1085  CG  GLN A 137     -17.960  -0.842  -0.125  1.00 83.40           C  
ATOM   1086  CD  GLN A 137     -17.985   0.097  -1.317  1.00 83.40           C  
ATOM   1087  NE2 GLN A 137     -18.488  -0.391  -2.446  1.00 83.40           N  
ATOM   1088  OE1 GLN A 137     -17.556   1.252  -1.223  1.00 83.40           O  
ATOM   1089  N   GLN A 138     -15.083  -0.763   3.479  1.00 77.11           N  
ATOM   1090  CA  GLN A 138     -13.749  -0.536   4.023  1.00 77.11           C  
ATOM   1091  C   GLN A 138     -13.274  -1.737   4.835  1.00 77.11           C  
ATOM   1092  CB  GLN A 138     -13.728   0.724   4.889  1.00 77.11           C  
ATOM   1093  O   GLN A 138     -12.090  -2.081   4.812  1.00 77.11           O  
ATOM   1094  CG  GLN A 138     -12.373   1.016   5.520  1.00 77.11           C  
ATOM   1095  CD  GLN A 138     -12.396   2.235   6.423  1.00 77.11           C  
ATOM   1096  NE2 GLN A 138     -11.269   2.514   7.070  1.00 77.11           N  
ATOM   1097  OE1 GLN A 138     -13.416   2.920   6.537  1.00 77.11           O  
ATOM   1098  N   ASN A 139     -14.158  -2.380   5.528  1.00 71.06           N  
ATOM   1099  CA  ASN A 139     -13.789  -3.436   6.465  1.00 71.06           C  
ATOM   1100  C   ASN A 139     -13.431  -4.730   5.740  1.00 71.06           C  
ATOM   1101  CB  ASN A 139     -14.920  -3.684   7.466  1.00 71.06           C  
ATOM   1102  O   ASN A 139     -12.810  -5.621   6.322  1.00 71.06           O  
ATOM   1103  CG  ASN A 139     -15.102  -2.535   8.438  1.00 71.06           C  
ATOM   1104  ND2 ASN A 139     -16.346  -2.274   8.822  1.00 71.06           N  
ATOM   1105  OD1 ASN A 139     -14.132  -1.886   8.840  1.00 71.06           O  
ATOM   1106  N   ASN A 140     -13.597  -4.761   4.397  1.00 77.02           N  
ATOM   1107  CA  ASN A 140     -13.331  -5.985   3.649  1.00 77.02           C  
ATOM   1108  C   ASN A 140     -12.790  -5.683   2.254  1.00 77.02           C  
ATOM   1109  CB  ASN A 140     -14.595  -6.841   3.554  1.00 77.02           C  
ATOM   1110  O   ASN A 140     -13.020  -6.448   1.315  1.00 77.02           O  
ATOM   1111  CG  ASN A 140     -15.062  -7.346   4.905  1.00 77.02           C  
ATOM   1112  ND2 ASN A 140     -16.371  -7.326   5.126  1.00 77.02           N  
ATOM   1113  OD1 ASN A 140     -14.252  -7.749   5.744  1.00 77.02           O  
ATOM   1114  N   ALA A 141     -12.100  -4.565   2.178  1.00 84.28           N  
ATOM   1115  CA  ALA A 141     -11.625  -4.205   0.845  1.00 84.28           C  
ATOM   1116  C   ALA A 141     -10.365  -4.986   0.482  1.00 84.28           C  
ATOM   1117  CB  ALA A 141     -11.359  -2.704   0.762  1.00 84.28           C  
ATOM   1118  O   ALA A 141      -9.580  -5.352   1.360  1.00 84.28           O  
ATOM   1119  N   GLU A 142     -10.308  -5.365  -0.663  1.00 87.79           N  
ATOM   1120  CA  GLU A 142      -9.144  -6.024  -1.247  1.00 87.79           C  
ATOM   1121  C   GLU A 142      -8.626  -5.258  -2.460  1.00 87.79           C  
ATOM   1122  CB  GLU A 142      -9.483  -7.465  -1.640  1.00 87.79           C  
ATOM   1123  O   GLU A 142      -9.404  -4.873  -3.336  1.00 87.79           O  
ATOM   1124  CG  GLU A 142      -8.306  -8.237  -2.217  1.00 87.79           C  
ATOM   1125  CD  GLU A 142      -8.676  -9.640  -2.674  1.00 87.79           C  
ATOM   1126  OE1 GLU A 142      -9.031  -9.817  -3.862  1.00 87.79           O  
ATOM   1127  OE2 GLU A 142      -8.610 -10.568  -1.838  1.00 87.79           O  
ATOM   1128  N   VAL A 143      -7.351  -5.019  -2.395  1.00 90.66           N  
ATOM   1129  CA  VAL A 143      -6.731  -4.335  -3.526  1.00 90.66           C  
ATOM   1130  C   VAL A 143      -5.688  -5.244  -4.171  1.00 90.66           C  
ATOM   1131  CB  VAL A 143      -6.083  -3.000  -3.096  1.00 90.66           C  
ATOM   1132  O   VAL A 143      -4.766  -5.715  -3.501  1.00 90.66           O  
ATOM   1133  CG1 VAL A 143      -5.481  -2.279  -4.301  1.00 90.66           C  
ATOM   1134  CG2 VAL A 143      -7.108  -2.111  -2.395  1.00 90.66           C  
ATOM   1135  N   GLU A 144      -5.817  -5.498  -5.377  1.00 91.75           N  
ATOM   1136  CA  GLU A 144      -4.858  -6.274  -6.159  1.00 91.75           C  
ATOM   1137  C   GLU A 144      -4.190  -5.412  -7.226  1.00 91.75           C  
ATOM   1138  CB  GLU A 144      -5.544  -7.478  -6.809  1.00 91.75           C  
ATOM   1139  O   GLU A 144      -4.870  -4.726  -7.992  1.00 91.75           O  
ATOM   1140  CG  GLU A 144      -4.585  -8.420  -7.522  1.00 91.75           C  
ATOM   1141  CD  GLU A 144      -5.277  -9.624  -8.142  1.00 91.75           C  
ATOM   1142  OE1 GLU A 144      -5.797  -9.510  -9.275  1.00 91.75           O  
ATOM   1143  OE2 GLU A 144      -5.300 -10.691  -7.488  1.00 91.75           O  
ATOM   1144  N   VAL A 145      -2.927  -5.419  -7.225  1.00 92.67           N  
ATOM   1145  CA  VAL A 145      -2.152  -4.654  -8.196  1.00 92.67           C  
ATOM   1146  C   VAL A 145      -1.343  -5.603  -9.076  1.00 92.67           C  
ATOM   1147  CB  VAL A 145      -1.213  -3.642  -7.501  1.00 92.67           C  
ATOM   1148  O   VAL A 145      -0.572  -6.423  -8.572  1.00 92.67           O  
ATOM   1149  CG1 VAL A 145      -0.506  -2.765  -8.533  1.00 92.67           C  
ATOM   1150  CG2 VAL A 145      -1.997  -2.781  -6.511  1.00 92.67           C  
ATOM   1151  N   GLU A 146      -1.516  -5.425 -10.356  1.00 92.69           N  
ATOM   1152  CA  GLU A 146      -0.783  -6.226 -11.332  1.00 92.69           C  
ATOM   1153  C   GLU A 146      -0.007  -5.340 -12.302  1.00 92.69           C  
ATOM   1154  CB  GLU A 146      -1.739  -7.140 -12.104  1.00 92.69           C  
ATOM   1155  O   GLU A 146      -0.599  -4.541 -13.031  1.00 92.69           O  
ATOM   1156  CG  GLU A 146      -1.039  -8.095 -13.060  1.00 92.69           C  
ATOM   1157  CD  GLU A 146      -2.002  -8.987 -13.829  1.00 92.69           C  
ATOM   1158  OE1 GLU A 146      -1.575  -9.636 -14.810  1.00 92.69           O  
ATOM   1159  OE2 GLU A 146      -3.192  -9.036 -13.446  1.00 92.69           O  
ATOM   1160  N   CYS A 147       1.288  -5.467 -12.271  1.00 90.79           N  
ATOM   1161  CA  CYS A 147       2.165  -4.777 -13.210  1.00 90.79           C  
ATOM   1162  C   CYS A 147       2.942  -5.772 -14.064  1.00 90.79           C  
ATOM   1163  CB  CYS A 147       3.137  -3.864 -12.463  1.00 90.79           C  
ATOM   1164  O   CYS A 147       3.953  -6.320 -13.621  1.00 90.79           O  
ATOM   1165  SG  CYS A 147       2.340  -2.785 -11.254  1.00 90.79           S  
ATOM   1166  N   GLY A 148       2.511  -6.051 -15.341  1.00 86.52           N  
ATOM   1167  CA  GLY A 148       3.157  -7.112 -16.098  1.00 86.52           C  
ATOM   1168  C   GLY A 148       2.974  -8.484 -15.477  1.00 86.52           C  
ATOM   1169  O   GLY A 148       1.845  -8.926 -15.257  1.00 86.52           O  
ATOM   1170  N   ASN A 149       4.131  -9.164 -15.078  1.00 84.19           N  
ATOM   1171  CA  ASN A 149       4.074 -10.510 -14.518  1.00 84.19           C  
ATOM   1172  C   ASN A 149       4.044 -10.481 -12.992  1.00 84.19           C  
ATOM   1173  CB  ASN A 149       5.257 -11.347 -15.010  1.00 84.19           C  
ATOM   1174  O   ASN A 149       4.099 -11.529 -12.346  1.00 84.19           O  
ATOM   1175  CG  ASN A 149       5.198 -11.621 -16.500  1.00 84.19           C  
ATOM   1176  ND2 ASN A 149       6.360 -11.670 -17.140  1.00 84.19           N  
ATOM   1177  OD1 ASN A 149       4.117 -11.787 -17.071  1.00 84.19           O  
ATOM   1178  N   GLU A 150       3.945  -9.262 -12.419  1.00 84.99           N  
ATOM   1179  CA  GLU A 150       3.980  -9.123 -10.966  1.00 84.99           C  
ATOM   1180  C   GLU A 150       2.588  -8.849 -10.404  1.00 84.99           C  
ATOM   1181  CB  GLU A 150       4.942  -8.005 -10.555  1.00 84.99           C  
ATOM   1182  O   GLU A 150       1.822  -8.074 -10.980  1.00 84.99           O  
ATOM   1183  CG  GLU A 150       6.377  -8.233 -11.008  1.00 84.99           C  
ATOM   1184  CD  GLU A 150       7.299  -7.067 -10.688  1.00 84.99           C  
ATOM   1185  OE1 GLU A 150       8.460  -7.304 -10.284  1.00 84.99           O  
ATOM   1186  OE2 GLU A 150       6.856  -5.906 -10.842  1.00 84.99           O  
ATOM   1187  N   LYS A 151       2.254  -9.612  -9.519  1.00 85.08           N  
ATOM   1188  CA  LYS A 151       0.940  -9.453  -8.902  1.00 85.08           C  
ATOM   1189  C   LYS A 151       1.059  -9.297  -7.389  1.00 85.08           C  
ATOM   1190  CB  LYS A 151       0.042 -10.645  -9.237  1.00 85.08           C  
ATOM   1191  O   LYS A 151       1.842 -10.001  -6.746  1.00 85.08           O  
ATOM   1192  CG  LYS A 151      -1.417 -10.449  -8.851  1.00 85.08           C  
ATOM   1193  CD  LYS A 151      -2.275 -11.626  -9.294  1.00 85.08           C  
ATOM   1194  CE  LYS A 151      -3.736 -11.431  -8.909  1.00 85.08           C  
ATOM   1195  NZ  LYS A 151      -4.586 -12.571  -9.363  1.00 85.08           N  
ATOM   1196  N   TYR A 152       0.253  -8.358  -6.845  1.00 84.65           N  
ATOM   1197  CA  TYR A 152       0.260  -8.063  -5.417  1.00 84.65           C  
ATOM   1198  C   TYR A 152      -1.160  -7.921  -4.882  1.00 84.65           C  
ATOM   1199  CB  TYR A 152       1.055  -6.784  -5.135  1.00 84.65           C  
ATOM   1200  O   TYR A 152      -2.024  -7.344  -5.546  1.00 84.65           O  
ATOM   1201  CG  TYR A 152       2.400  -6.742  -5.819  1.00 84.65           C  
ATOM   1202  CD1 TYR A 152       3.535  -7.259  -5.199  1.00 84.65           C  
ATOM   1203  CD2 TYR A 152       2.539  -6.185  -7.086  1.00 84.65           C  
ATOM   1204  CE1 TYR A 152       4.777  -7.221  -5.824  1.00 84.65           C  
ATOM   1205  CE2 TYR A 152       3.775  -6.141  -7.721  1.00 84.65           C  
ATOM   1206  OH  TYR A 152       6.114  -6.621  -7.707  1.00 84.65           O  
ATOM   1207  CZ  TYR A 152       4.887  -6.661  -7.083  1.00 84.65           C  
ATOM   1208  N   ARG A 153      -1.367  -8.547  -3.834  1.00 85.41           N  
ATOM   1209  CA  ARG A 153      -2.702  -8.494  -3.248  1.00 85.41           C  
ATOM   1210  C   ARG A 153      -2.651  -7.967  -1.818  1.00 85.41           C  
ATOM   1211  CB  ARG A 153      -3.356  -9.877  -3.274  1.00 85.41           C  
ATOM   1212  O   ARG A 153      -1.807  -8.389  -1.025  1.00 85.41           O  
ATOM   1213  CG  ARG A 153      -4.791  -9.890  -2.770  1.00 85.41           C  
ATOM   1214  CD  ARG A 153      -5.401 -11.283  -2.839  1.00 85.41           C  
ATOM   1215  NE  ARG A 153      -5.565 -11.731  -4.219  1.00 85.41           N  
ATOM   1216  NH1 ARG A 153      -6.493 -13.772  -3.663  1.00 85.41           N  
ATOM   1217  NH2 ARG A 153      -6.184 -13.210  -5.864  1.00 85.41           N  
ATOM   1218  CZ  ARG A 153      -6.080 -12.903  -4.579  1.00 85.41           C  
ATOM   1219  N   PHE A 154      -3.616  -7.050  -1.603  1.00 80.67           N  
ATOM   1220  CA  PHE A 154      -3.753  -6.454  -0.279  1.00 80.67           C  
ATOM   1221  C   PHE A 154      -5.182  -6.593   0.232  1.00 80.67           C  
ATOM   1222  CB  PHE A 154      -3.347  -4.978  -0.308  1.00 80.67           C  
ATOM   1223  O   PHE A 154      -6.128  -6.166  -0.432  1.00 80.67           O  
ATOM   1224  CG  PHE A 154      -3.316  -4.330   1.050  1.00 80.67           C  
ATOM   1225  CD1 PHE A 154      -4.304  -3.430   1.429  1.00 80.67           C  
ATOM   1226  CD2 PHE A 154      -2.297  -4.621   1.948  1.00 80.67           C  
ATOM   1227  CE1 PHE A 154      -4.279  -2.829   2.685  1.00 80.67           C  
ATOM   1228  CE2 PHE A 154      -2.265  -4.025   3.205  1.00 80.67           C  
ATOM   1229  CZ  PHE A 154      -3.256  -3.128   3.572  1.00 80.67           C  
ATOM   1230  N   GLN A 155      -5.289  -7.235   1.307  1.00 74.99           N  
ATOM   1231  CA  GLN A 155      -6.615  -7.396   1.895  1.00 74.99           C  
ATOM   1232  C   GLN A 155      -6.726  -6.642   3.217  1.00 74.99           C  
ATOM   1233  CB  GLN A 155      -6.932  -8.877   2.107  1.00 74.99           C  
ATOM   1234  O   GLN A 155      -5.872  -6.788   4.094  1.00 74.99           O  
ATOM   1235  CG  GLN A 155      -8.362  -9.140   2.561  1.00 74.99           C  
ATOM   1236  CD  GLN A 155      -8.687 -10.620   2.647  1.00 74.99           C  
ATOM   1237  NE2 GLN A 155      -9.976 -10.944   2.655  1.00 74.99           N  
ATOM   1238  OE1 GLN A 155      -7.788 -11.464   2.705  1.00 74.99           O  
ATOM   1239  N   LEU A 156      -7.846  -5.860   3.269  1.00 69.26           N  
ATOM   1240  CA  LEU A 156      -8.187  -5.163   4.504  1.00 69.26           C  
ATOM   1241  C   LEU A 156      -9.250  -5.928   5.285  1.00 69.26           C  
ATOM   1242  CB  LEU A 156      -8.680  -3.745   4.201  1.00 69.26           C  
ATOM   1243  O   LEU A 156     -10.231  -6.401   4.706  1.00 69.26           O  
ATOM   1244  CG  LEU A 156      -7.691  -2.821   3.490  1.00 69.26           C  
ATOM   1245  CD1 LEU A 156      -8.415  -1.601   2.929  1.00 69.26           C  
ATOM   1246  CD2 LEU A 156      -6.576  -2.397   4.441  1.00 69.26           C  
ATOM   1247  N   GLY A 157      -8.894  -6.414   6.557  1.00 59.38           N  
ATOM   1248  CA  GLY A 157      -9.840  -6.984   7.502  1.00 59.38           C  
ATOM   1249  C   GLY A 157      -9.558  -6.592   8.940  1.00 59.38           C  
ATOM   1250  O   GLY A 157      -8.400  -6.409   9.323  1.00 59.38           O  
TER    1251      GLY A 157
ENDMDL
END
