# Supplementary material for: Single-chain dimers from de novo immunoglobulins as robust scaffolds for multiple binding loops
Source: Nat Commun. 2023 Sep 23;14:5939. doi: 10.1038/s41467-023-41717-5 (PMC10517939; doi:10.1038/s41467-023-41717-5)
Supplement: Supplementary file 3 — Supplementary Data 1 [file 41467_2023_41717_MOESM3_ESM.zip › design_models/scIg/scIg14d/ranked_2.pdb]

MODEL     1
ATOM      1  N   ARG A   1       3.910   9.637 -12.985  1.00 85.65           N  
ATOM      2  CA  ARG A   1       3.037   9.668 -11.816  1.00 85.65           C  
ATOM      3  C   ARG A   1       1.926   8.630 -11.933  1.00 85.65           C  
ATOM      4  CB  ARG A   1       2.434  11.062 -11.632  1.00 85.65           C  
ATOM      5  O   ARG A   1       1.364   8.435 -13.013  1.00 85.65           O  
ATOM      6  CG  ARG A   1       1.447  11.455 -12.720  1.00 85.65           C  
ATOM      7  CD  ARG A   1       0.856  12.836 -12.474  1.00 85.65           C  
ATOM      8  NE  ARG A   1       0.614  13.550 -13.725  1.00 85.65           N  
ATOM      9  NH1 ARG A   1      -0.035  15.523 -12.714  1.00 85.65           N  
ATOM     10  NH2 ARG A   1       0.009  15.361 -15.000  1.00 85.65           N  
ATOM     11  CZ  ARG A   1       0.197  14.810 -13.810  1.00 85.65           C  
ATOM     12  N   ILE A   2       1.691   7.887 -11.011  1.00 91.63           N  
ATOM     13  CA  ILE A   2       0.605   6.925 -10.861  1.00 91.63           C  
ATOM     14  C   ILE A   2      -0.325   7.368  -9.735  1.00 91.63           C  
ATOM     15  CB  ILE A   2       1.144   5.503 -10.584  1.00 91.63           C  
ATOM     16  O   ILE A   2       0.125   7.640  -8.619  1.00 91.63           O  
ATOM     17  CG1 ILE A   2       2.092   5.063 -11.705  1.00 91.63           C  
ATOM     18  CG2 ILE A   2      -0.011   4.511 -10.421  1.00 91.63           C  
ATOM     19  CD1 ILE A   2       1.406   4.854 -13.049  1.00 91.63           C  
ATOM     20  N   GLU A   3      -1.637   7.519 -10.068  1.00 92.56           N  
ATOM     21  CA  GLU A   3      -2.640   7.879  -9.070  1.00 92.56           C  
ATOM     22  C   GLU A   3      -3.646   6.750  -8.866  1.00 92.56           C  
ATOM     23  CB  GLU A   3      -3.367   9.164  -9.477  1.00 92.56           C  
ATOM     24  O   GLU A   3      -4.255   6.273  -9.826  1.00 92.56           O  
ATOM     25  CG  GLU A   3      -2.454  10.376  -9.595  1.00 92.56           C  
ATOM     26  CD  GLU A   3      -3.183  11.636 -10.034  1.00 92.56           C  
ATOM     27  OE1 GLU A   3      -2.522  12.584 -10.513  1.00 92.56           O  
ATOM     28  OE2 GLU A   3      -4.426  11.675  -9.896  1.00 92.56           O  
ATOM     29  N   VAL A   4      -3.704   6.275  -7.658  1.00 92.87           N  
ATOM     30  CA  VAL A   4      -4.678   5.245  -7.312  1.00 92.87           C  
ATOM     31  C   VAL A   4      -5.666   5.792  -6.284  1.00 92.87           C  
ATOM     32  CB  VAL A   4      -3.991   3.974  -6.766  1.00 92.87           C  
ATOM     33  O   VAL A   4      -5.262   6.308  -5.239  1.00 92.87           O  
ATOM     34  CG1 VAL A   4      -5.023   2.891  -6.458  1.00 92.87           C  
ATOM     35  CG2 VAL A   4      -2.953   3.460  -7.762  1.00 92.87           C  
ATOM     36  N   ARG A   5      -6.891   5.621  -6.668  1.00 89.63           N  
ATOM     37  CA  ARG A   5      -7.954   6.026  -5.754  1.00 89.63           C  
ATOM     38  C   ARG A   5      -8.885   4.859  -5.445  1.00 89.63           C  
ATOM     39  CB  ARG A   5      -8.752   7.193  -6.339  1.00 89.63           C  
ATOM     40  O   ARG A   5      -9.353   4.173  -6.357  1.00 89.63           O  
ATOM     41  CG  ARG A   5      -9.772   7.784  -5.380  1.00 89.63           C  
ATOM     42  CD  ARG A   5     -10.428   9.033  -5.953  1.00 89.63           C  
ATOM     43  NE  ARG A   5     -11.443   9.571  -5.052  1.00 89.63           N  
ATOM     44  NH1 ARG A   5     -11.927  11.411  -6.361  1.00 89.63           N  
ATOM     45  NH2 ARG A   5     -13.032  11.087  -4.379  1.00 89.63           N  
ATOM     46  CZ  ARG A   5     -12.132  10.688  -5.266  1.00 89.63           C  
ATOM     47  N   VAL A   6      -9.004   4.641  -4.149  1.00 86.32           N  
ATOM     48  CA  VAL A   6     -10.001   3.657  -3.741  1.00 86.32           C  
ATOM     49  C   VAL A   6     -11.117   4.346  -2.959  1.00 86.32           C  
ATOM     50  CB  VAL A   6      -9.373   2.530  -2.891  1.00 86.32           C  
ATOM     51  O   VAL A   6     -10.870   4.947  -1.911  1.00 86.32           O  
ATOM     52  CG1 VAL A   6     -10.411   1.460  -2.560  1.00 86.32           C  
ATOM     53  CG2 VAL A   6      -8.180   1.914  -3.621  1.00 86.32           C  
ATOM     54  N   ASP A   7     -12.327   4.475  -3.577  1.00 80.82           N  
ATOM     55  CA  ASP A   7     -13.455   5.083  -2.878  1.00 80.82           C  
ATOM     56  C   ASP A   7     -14.683   4.175  -2.922  1.00 80.82           C  
ATOM     57  CB  ASP A   7     -13.789   6.448  -3.483  1.00 80.82           C  
ATOM     58  O   ASP A   7     -14.630   3.078  -3.481  1.00 80.82           O  
ATOM     59  CG  ASP A   7     -14.138   6.374  -4.959  1.00 80.82           C  
ATOM     60  OD1 ASP A   7     -15.197   5.808  -5.307  1.00 80.82           O  
ATOM     61  OD2 ASP A   7     -13.346   6.884  -5.781  1.00 80.82           O  
ATOM     62  N   ASN A   8     -15.886   4.494  -2.137  1.00 72.42           N  
ATOM     63  CA  ASN A   8     -17.049   3.657  -1.860  1.00 72.42           C  
ATOM     64  C   ASN A   8     -17.545   2.952  -3.119  1.00 72.42           C  
ATOM     65  CB  ASN A   8     -18.173   4.489  -1.239  1.00 72.42           C  
ATOM     66  O   ASN A   8     -18.447   3.446  -3.798  1.00 72.42           O  
ATOM     67  CG  ASN A   8     -18.064   4.586   0.269  1.00 72.42           C  
ATOM     68  ND2 ASN A   8     -18.836   5.487   0.864  1.00 72.42           N  
ATOM     69  OD1 ASN A   8     -17.290   3.857   0.896  1.00 72.42           O  
ATOM     70  N   GLY A   9     -16.680   1.911  -3.671  1.00 82.90           N  
ATOM     71  CA  GLY A   9     -17.160   0.966  -4.666  1.00 82.90           C  
ATOM     72  C   GLY A   9     -16.361   1.000  -5.955  1.00 82.90           C  
ATOM     73  O   GLY A   9     -16.741   0.368  -6.944  1.00 82.90           O  
ATOM     74  N   ARG A  10     -15.283   1.811  -5.871  1.00 90.68           N  
ATOM     75  CA  ARG A  10     -14.584   1.936  -7.146  1.00 90.68           C  
ATOM     76  C   ARG A  10     -13.079   2.061  -6.935  1.00 90.68           C  
ATOM     77  CB  ARG A  10     -15.105   3.144  -7.929  1.00 90.68           C  
ATOM     78  O   ARG A  10     -12.631   2.671  -5.962  1.00 90.68           O  
ATOM     79  CG  ARG A  10     -16.547   3.004  -8.389  1.00 90.68           C  
ATOM     80  CD  ARG A  10     -17.024   4.243  -9.132  1.00 90.68           C  
ATOM     81  NE  ARG A  10     -17.851   5.096  -8.283  1.00 90.68           N  
ATOM     82  NH1 ARG A  10     -18.154   6.742  -9.875  1.00 90.68           N  
ATOM     83  NH2 ARG A  10     -19.106   6.958  -7.801  1.00 90.68           N  
ATOM     84  CZ  ARG A  10     -18.368   6.263  -8.655  1.00 90.68           C  
ATOM     85  N   VAL A  11     -12.354   1.369  -7.701  1.00 92.65           N  
ATOM     86  CA  VAL A  11     -10.912   1.561  -7.822  1.00 92.65           C  
ATOM     87  C   VAL A  11     -10.597   2.308  -9.116  1.00 92.65           C  
ATOM     88  CB  VAL A  11     -10.155   0.215  -7.785  1.00 92.65           C  
ATOM     89  O   VAL A  11     -11.030   1.899 -10.196  1.00 92.65           O  
ATOM     90  CG1 VAL A  11      -8.661   0.429  -8.026  1.00 92.65           C  
ATOM     91  CG2 VAL A  11     -10.388  -0.491  -6.451  1.00 92.65           C  
ATOM     92  N   ARG A  12      -9.875   3.465  -8.953  1.00 94.11           N  
ATOM     93  CA  ARG A  12      -9.461   4.249 -10.112  1.00 94.11           C  
ATOM     94  C   ARG A  12      -7.941   4.342 -10.196  1.00 94.11           C  
ATOM     95  CB  ARG A  12     -10.069   5.653 -10.057  1.00 94.11           C  
ATOM     96  O   ARG A  12      -7.276   4.643  -9.203  1.00 94.11           O  
ATOM     97  CG  ARG A  12     -11.582   5.674 -10.200  1.00 94.11           C  
ATOM     98  CD  ARG A  12     -12.132   7.093 -10.161  1.00 94.11           C  
ATOM     99  NE  ARG A  12     -12.212   7.604  -8.795  1.00 94.11           N  
ATOM    100  NH1 ARG A  12     -13.112   9.646  -9.390  1.00 94.11           N  
ATOM    101  NH2 ARG A  12     -12.703   9.167  -7.186  1.00 94.11           N  
ATOM    102  CZ  ARG A  12     -12.675   8.804  -8.460  1.00 94.11           C  
ATOM    103  N   VAL A  13      -7.509   3.999 -11.304  1.00 95.91           N  
ATOM    104  CA  VAL A  13      -6.070   4.090 -11.529  1.00 95.91           C  
ATOM    105  C   VAL A  13      -5.791   4.993 -12.729  1.00 95.91           C  
ATOM    106  CB  VAL A  13      -5.442   2.697 -11.754  1.00 95.91           C  
ATOM    107  O   VAL A  13      -6.291   4.747 -13.829  1.00 95.91           O  
ATOM    108  CG1 VAL A  13      -3.929   2.809 -11.931  1.00 95.91           C  
ATOM    109  CG2 VAL A  13      -5.779   1.766 -10.590  1.00 95.91           C  
ATOM    110  N   ARG A  14      -5.090   6.053 -12.472  1.00 96.18           N  
ATOM    111  CA  ARG A  14      -4.658   6.939 -13.548  1.00 96.18           C  
ATOM    112  C   ARG A  14      -3.169   6.769 -13.831  1.00 96.18           C  
ATOM    113  CB  ARG A  14      -4.962   8.397 -13.200  1.00 96.18           C  
ATOM    114  O   ARG A  14      -2.347   6.825 -12.914  1.00 96.18           O  
ATOM    115  CG  ARG A  14      -4.651   9.376 -14.320  1.00 96.18           C  
ATOM    116  CD  ARG A  14      -5.053  10.798 -13.955  1.00 96.18           C  
ATOM    117  NE  ARG A  14      -4.588  11.762 -14.948  1.00 96.18           N  
ATOM    118  NH1 ARG A  14      -5.674  13.570 -14.005  1.00 96.18           N  
ATOM    119  NH2 ARG A  14      -4.415  13.845 -15.901  1.00 96.18           N  
ATOM    120  CZ  ARG A  14      -4.893  13.057 -14.949  1.00 96.18           C  
ATOM    121  N   ASN A  15      -2.897   6.490 -15.149  1.00 95.54           N  
ATOM    122  CA  ASN A  15      -1.511   6.292 -15.559  1.00 95.54           C  
ATOM    123  C   ASN A  15      -0.925   7.555 -16.183  1.00 95.54           C  
ATOM    124  CB  ASN A  15      -1.402   5.118 -16.535  1.00 95.54           C  
ATOM    125  O   ASN A  15      -1.212   7.872 -17.339  1.00 95.54           O  
ATOM    126  CG  ASN A  15       0.028   4.836 -16.951  1.00 95.54           C  
ATOM    127  ND2 ASN A  15       0.197   3.957 -17.932  1.00 95.54           N  
ATOM    128  OD1 ASN A  15       0.972   5.401 -16.395  1.00 95.54           O  
ATOM    129  N   GLY A  16      -0.074   8.272 -15.429  1.00 93.23           N  
ATOM    130  CA  GLY A  16       0.559   9.484 -15.925  1.00 93.23           C  
ATOM    131  C   GLY A  16       1.976   9.258 -16.416  1.00 93.23           C  
ATOM    132  O   GLY A  16       2.715  10.215 -16.655  1.00 93.23           O  
ATOM    133  N   THR A  17       2.306   8.045 -16.546  1.00 92.48           N  
ATOM    134  CA  THR A  17       3.650   7.730 -17.019  1.00 92.48           C  
ATOM    135  C   THR A  17       3.691   7.693 -18.544  1.00 92.48           C  
ATOM    136  CB  THR A  17       4.139   6.383 -16.456  1.00 92.48           C  
ATOM    137  O   THR A  17       2.689   7.974 -19.205  1.00 92.48           O  
ATOM    138  CG2 THR A  17       3.834   6.266 -14.967  1.00 92.48           C  
ATOM    139  OG1 THR A  17       3.485   5.315 -17.153  1.00 92.48           O  
ATOM    140  N   ASP A  18       4.935   7.400 -19.113  1.00 93.14           N  
ATOM    141  CA  ASP A  18       5.088   7.375 -20.564  1.00 93.14           C  
ATOM    142  C   ASP A  18       4.987   5.950 -21.103  1.00 93.14           C  
ATOM    143  CB  ASP A  18       6.423   7.999 -20.974  1.00 93.14           C  
ATOM    144  O   ASP A  18       5.223   5.711 -22.289  1.00 93.14           O  
ATOM    145  CG  ASP A  18       7.619   7.314 -20.337  1.00 93.14           C  
ATOM    146  OD1 ASP A  18       7.455   6.649 -19.292  1.00 93.14           O  
ATOM    147  OD2 ASP A  18       8.736   7.442 -20.884  1.00 93.14           O  
ATOM    148  N   ARG A  19       4.642   4.948 -20.164  1.00 94.39           N  
ATOM    149  CA  ARG A  19       4.554   3.543 -20.548  1.00 94.39           C  
ATOM    150  C   ARG A  19       3.239   2.929 -20.078  1.00 94.39           C  
ATOM    151  CB  ARG A  19       5.734   2.754 -19.977  1.00 94.39           C  
ATOM    152  O   ARG A  19       2.645   3.392 -19.102  1.00 94.39           O  
ATOM    153  CG  ARG A  19       7.094   3.326 -20.346  1.00 94.39           C  
ATOM    154  CD  ARG A  19       8.230   2.526 -19.725  1.00 94.39           C  
ATOM    155  NE  ARG A  19       8.400   2.842 -18.309  1.00 94.39           N  
ATOM    156  NH1 ARG A  19      10.160   1.381 -17.982  1.00 94.39           N  
ATOM    157  NH2 ARG A  19       9.380   2.652 -16.241  1.00 94.39           N  
ATOM    158  CZ  ARG A  19       9.313   2.291 -17.514  1.00 94.39           C  
ATOM    159  N   PRO A  20       2.824   1.828 -20.832  1.00 95.67           N  
ATOM    160  CA  PRO A  20       1.642   1.113 -20.344  1.00 95.67           C  
ATOM    161  C   PRO A  20       1.887   0.408 -19.011  1.00 95.67           C  
ATOM    162  CB  PRO A  20       1.360   0.098 -21.455  1.00 95.67           C  
ATOM    163  O   PRO A  20       3.000  -0.057 -18.750  1.00 95.67           O  
ATOM    164  CG  PRO A  20       2.671  -0.079 -22.152  1.00 95.67           C  
ATOM    165  CD  PRO A  20       3.451   1.199 -22.031  1.00 95.67           C  
ATOM    166  N   CYS A  21       0.869   0.489 -18.194  1.00 97.00           N  
ATOM    167  CA  CYS A  21       0.956  -0.169 -16.895  1.00 97.00           C  
ATOM    168  C   CYS A  21      -0.022  -1.334 -16.807  1.00 97.00           C  
ATOM    169  CB  CYS A  21       0.679   0.828 -15.770  1.00 97.00           C  
ATOM    170  O   CYS A  21      -1.115  -1.277 -17.374  1.00 97.00           O  
ATOM    171  SG  CYS A  21       1.884   2.171 -15.675  1.00 97.00           S  
ATOM    172  N   ARG A  22       0.449  -2.390 -16.232  1.00 97.40           N  
ATOM    173  CA  ARG A  22      -0.431  -3.510 -15.914  1.00 97.40           C  
ATOM    174  C   ARG A  22      -0.988  -3.386 -14.500  1.00 97.40           C  
ATOM    175  CB  ARG A  22       0.313  -4.838 -16.070  1.00 97.40           C  
ATOM    176  O   ARG A  22      -0.229  -3.252 -13.538  1.00 97.40           O  
ATOM    177  CG  ARG A  22       0.574  -5.233 -17.515  1.00 97.40           C  
ATOM    178  CD  ARG A  22       1.209  -6.613 -17.617  1.00 97.40           C  
ATOM    179  NE  ARG A  22       2.023  -6.744 -18.822  1.00 97.40           N  
ATOM    180  NH1 ARG A  22       3.110  -8.661 -18.129  1.00 97.40           N  
ATOM    181  NH2 ARG A  22       3.595  -7.737 -20.170  1.00 97.40           N  
ATOM    182  CZ  ARG A  22       2.907  -7.714 -19.037  1.00 97.40           C  
ATOM    183  N   VAL A  23      -2.304  -3.340 -14.402  1.00 96.87           N  
ATOM    184  CA  VAL A  23      -2.945  -3.141 -13.106  1.00 96.87           C  
ATOM    185  C   VAL A  23      -3.728  -4.394 -12.719  1.00 96.87           C  
ATOM    186  CB  VAL A  23      -3.880  -1.911 -13.119  1.00 96.87           C  
ATOM    187  O   VAL A  23      -4.592  -4.851 -13.471  1.00 96.87           O  
ATOM    188  CG1 VAL A  23      -4.512  -1.699 -11.744  1.00 96.87           C  
ATOM    189  CG2 VAL A  23      -3.114  -0.664 -13.556  1.00 96.87           C  
ATOM    190  N   ARG A  24      -3.319  -4.938 -11.565  1.00 96.05           N  
ATOM    191  CA  ARG A  24      -4.028  -6.085 -11.006  1.00 96.05           C  
ATOM    192  C   ARG A  24      -4.830  -5.685  -9.772  1.00 96.05           C  
ATOM    193  CB  ARG A  24      -3.046  -7.204 -10.653  1.00 96.05           C  
ATOM    194  O   ARG A  24      -4.277  -5.132  -8.819  1.00 96.05           O  
ATOM    195  CG  ARG A  24      -3.715  -8.525 -10.308  1.00 96.05           C  
ATOM    196  CD  ARG A  24      -2.704  -9.658 -10.198  1.00 96.05           C  
ATOM    197  NE  ARG A  24      -2.225  -9.821  -8.828  1.00 96.05           N  
ATOM    198  NH1 ARG A  24      -1.331 -11.924  -9.172  1.00 96.05           N  
ATOM    199  NH2 ARG A  24      -1.193 -10.938  -7.107  1.00 96.05           N  
ATOM    200  CZ  ARG A  24      -1.584 -10.894  -8.372  1.00 96.05           C  
ATOM    201  N   VAL A  25      -6.129  -5.908  -9.800  1.00 94.80           N  
ATOM    202  CA  VAL A  25      -7.004  -5.562  -8.684  1.00 94.80           C  
ATOM    203  C   VAL A  25      -7.578  -6.834  -8.064  1.00 94.80           C  
ATOM    204  CB  VAL A  25      -8.147  -4.623  -9.129  1.00 94.80           C  
ATOM    205  O   VAL A  25      -8.217  -7.634  -8.752  1.00 94.80           O  
ATOM    206  CG1 VAL A  25      -9.015  -4.226  -7.937  1.00 94.80           C  
ATOM    207  CG2 VAL A  25      -7.581  -3.382  -9.818  1.00 94.80           C  
ATOM    208  N   THR A  26      -7.202  -6.999  -6.774  1.00 93.06           N  
ATOM    209  CA  THR A  26      -7.754  -8.118  -6.018  1.00 93.06           C  
ATOM    210  C   THR A  26      -8.705  -7.620  -4.933  1.00 93.06           C  
ATOM    211  CB  THR A  26      -6.639  -8.965  -5.378  1.00 93.06           C  
ATOM    212  O   THR A  26      -8.333  -6.779  -4.113  1.00 93.06           O  
ATOM    213  CG2 THR A  26      -7.213 -10.192  -4.679  1.00 93.06           C  
ATOM    214  OG1 THR A  26      -5.726  -9.392  -6.397  1.00 93.06           O  
ATOM    215  N   ALA A  27      -9.933  -8.103  -5.035  1.00 91.03           N  
ATOM    216  CA  ALA A  27     -10.959  -7.768  -4.052  1.00 91.03           C  
ATOM    217  C   ALA A  27     -11.922  -8.934  -3.844  1.00 91.03           C  
ATOM    218  CB  ALA A  27     -11.725  -6.520  -4.485  1.00 91.03           C  
ATOM    219  O   ALA A  27     -12.340  -9.581  -4.807  1.00 91.03           O  
ATOM    220  N   GLY A  28     -12.260  -9.254  -2.518  1.00 85.12           N  
ATOM    221  CA  GLY A  28     -13.198 -10.317  -2.194  1.00 85.12           C  
ATOM    222  C   GLY A  28     -12.768 -11.673  -2.722  1.00 85.12           C  
ATOM    223  O   GLY A  28     -13.607 -12.491  -3.105  1.00 85.12           O  
ATOM    224  N   GLY A  29     -11.478 -11.867  -2.937  1.00 85.75           N  
ATOM    225  CA  GLY A  29     -10.957 -13.137  -3.419  1.00 85.75           C  
ATOM    226  C   GLY A  29     -10.870 -13.210  -4.932  1.00 85.75           C  
ATOM    227  O   GLY A  29     -10.396 -14.205  -5.484  1.00 85.75           O  
ATOM    228  N   GLU A  30     -11.375 -12.213  -5.600  1.00 90.91           N  
ATOM    229  CA  GLU A  30     -11.320 -12.159  -7.058  1.00 90.91           C  
ATOM    230  C   GLU A  30     -10.193 -11.247  -7.533  1.00 90.91           C  
ATOM    231  CB  GLU A  30     -12.658 -11.685  -7.630  1.00 90.91           C  
ATOM    232  O   GLU A  30      -9.936 -10.203  -6.931  1.00 90.91           O  
ATOM    233  CG  GLU A  30     -13.822 -12.617  -7.325  1.00 90.91           C  
ATOM    234  CD  GLU A  30     -15.138 -12.148  -7.924  1.00 90.91           C  
ATOM    235  OE1 GLU A  30     -15.543 -12.672  -8.987  1.00 90.91           O  
ATOM    236  OE2 GLU A  30     -15.770 -11.248  -7.327  1.00 90.91           O  
ATOM    237  N   THR A  31      -9.532 -11.784  -8.551  1.00 94.12           N  
ATOM    238  CA  THR A  31      -8.472 -10.973  -9.139  1.00 94.12           C  
ATOM    239  C   THR A  31      -8.775 -10.665 -10.603  1.00 94.12           C  
ATOM    240  CB  THR A  31      -7.106 -11.675  -9.032  1.00 94.12           C  
ATOM    241  O   THR A  31      -9.137 -11.561 -11.369  1.00 94.12           O  
ATOM    242  CG2 THR A  31      -6.000 -10.826  -9.649  1.00 94.12           C  
ATOM    243  OG1 THR A  31      -6.801 -11.906  -7.651  1.00 94.12           O  
ATOM    244  N   ARG A  32      -8.707  -9.392 -10.901  1.00 95.05           N  
ATOM    245  CA  ARG A  32      -8.850  -8.948 -12.284  1.00 95.05           C  
ATOM    246  C   ARG A  32      -7.608  -8.195 -12.748  1.00 95.05           C  
ATOM    247  CB  ARG A  32     -10.088  -8.064 -12.440  1.00 95.05           C  
ATOM    248  O   ARG A  32      -6.992  -7.464 -11.970  1.00 95.05           O  
ATOM    249  CG  ARG A  32     -11.396  -8.776 -12.133  1.00 95.05           C  
ATOM    250  CD  ARG A  32     -12.590  -7.839 -12.252  1.00 95.05           C  
ATOM    251  NE  ARG A  32     -13.816  -8.464 -11.764  1.00 95.05           N  
ATOM    252  NH1 ARG A  32     -15.159  -6.628 -12.172  1.00 95.05           N  
ATOM    253  NH2 ARG A  32     -16.058  -8.535 -11.272  1.00 95.05           N  
ATOM    254  CZ  ARG A  32     -15.008  -7.874 -11.737  1.00 95.05           C  
ATOM    255  N   GLU A  33      -7.299  -8.314 -14.009  1.00 97.17           N  
ATOM    256  CA  GLU A  33      -6.106  -7.682 -14.566  1.00 97.17           C  
ATOM    257  C   GLU A  33      -6.462  -6.758 -15.727  1.00 97.17           C  
ATOM    258  CB  GLU A  33      -5.102  -8.742 -15.025  1.00 97.17           C  
ATOM    259  O   GLU A  33      -7.323  -7.086 -16.547  1.00 97.17           O  
ATOM    260  CG  GLU A  33      -4.511  -9.563 -13.889  1.00 97.17           C  
ATOM    261  CD  GLU A  33      -3.449 -10.549 -14.350  1.00 97.17           C  
ATOM    262  OE1 GLU A  33      -2.334 -10.552 -13.780  1.00 97.17           O  
ATOM    263  OE2 GLU A  33      -3.734 -11.324 -15.290  1.00 97.17           O  
ATOM    264  N   TYR A  34      -5.744  -5.602 -15.724  1.00 97.01           N  
ATOM    265  CA  TYR A  34      -5.996  -4.608 -16.761  1.00 97.01           C  
ATOM    266  C   TYR A  34      -4.692  -4.003 -17.266  1.00 97.01           C  
ATOM    267  CB  TYR A  34      -6.914  -3.501 -16.233  1.00 97.01           C  
ATOM    268  O   TYR A  34      -3.697  -3.962 -16.540  1.00 97.01           O  
ATOM    269  CG  TYR A  34      -8.184  -4.016 -15.599  1.00 97.01           C  
ATOM    270  CD1 TYR A  34      -9.333  -4.219 -16.361  1.00 97.01           C  
ATOM    271  CD2 TYR A  34      -8.238  -4.299 -14.239  1.00 97.01           C  
ATOM    272  CE1 TYR A  34     -10.505  -4.692 -15.781  1.00 97.01           C  
ATOM    273  CE2 TYR A  34      -9.405  -4.772 -13.648  1.00 97.01           C  
ATOM    274  OH  TYR A  34     -11.690  -5.433 -13.847  1.00 97.01           O  
ATOM    275  CZ  TYR A  34     -10.532  -4.965 -14.426  1.00 97.01           C  
ATOM    276  N   THR A  35      -4.801  -3.572 -18.517  1.00 96.80           N  
ATOM    277  CA  THR A  35      -3.729  -2.740 -19.050  1.00 96.80           C  
ATOM    278  C   THR A  35      -4.175  -1.284 -19.156  1.00 96.80           C  
ATOM    279  CB  THR A  35      -3.268  -3.240 -20.432  1.00 96.80           C  
ATOM    280  O   THR A  35      -5.216  -0.990 -19.747  1.00 96.80           O  
ATOM    281  CG2 THR A  35      -2.126  -2.386 -20.973  1.00 96.80           C  
ATOM    282  OG1 THR A  35      -2.823  -4.597 -20.319  1.00 96.80           O  
ATOM    283  N   VAL A  36      -3.422  -0.374 -18.520  1.00 97.09           N  
ATOM    284  CA  VAL A  36      -3.739   1.050 -18.537  1.00 97.09           C  
ATOM    285  C   VAL A  36      -2.691   1.803 -19.355  1.00 97.09           C  
ATOM    286  CB  VAL A  36      -3.819   1.632 -17.108  1.00 97.09           C  
ATOM    287  O   VAL A  36      -1.511   1.822 -18.996  1.00 97.09           O  
ATOM    288  CG1 VAL A  36      -4.304   3.080 -17.141  1.00 97.09           C  
ATOM    289  CG2 VAL A  36      -4.737   0.777 -16.236  1.00 97.09           C  
ATOM    290  N   ASN A  37      -3.117   2.381 -20.476  1.00 97.02           N  
ATOM    291  CA  ASN A  37      -2.220   3.135 -21.345  1.00 97.02           C  
ATOM    292  C   ASN A  37      -1.905   4.512 -20.767  1.00 97.02           C  
ATOM    293  CB  ASN A  37      -2.818   3.272 -22.747  1.00 97.02           C  
ATOM    294  O   ASN A  37      -2.671   5.040 -19.958  1.00 97.02           O  
ATOM    295  CG  ASN A  37      -2.947   1.940 -23.459  1.00 97.02           C  
ATOM    296  ND2 ASN A  37      -4.115   1.688 -24.038  1.00 97.02           N  
ATOM    297  OD1 ASN A  37      -2.004   1.144 -23.488  1.00 97.02           O  
ATOM    298  N   PRO A  38      -0.774   5.041 -21.221  1.00 96.47           N  
ATOM    299  CA  PRO A  38      -0.407   6.380 -20.755  1.00 96.47           C  
ATOM    300  C   PRO A  38      -1.496   7.416 -21.020  1.00 96.47           C  
ATOM    301  CB  PRO A  38       0.857   6.698 -21.559  1.00 96.47           C  
ATOM    302  O   PRO A  38      -2.083   7.438 -22.105  1.00 96.47           O  
ATOM    303  CG  PRO A  38       1.450   5.365 -21.881  1.00 96.47           C  
ATOM    304  CD  PRO A  38       0.333   4.391 -22.124  1.00 96.47           C  
ATOM    305  N   GLY A  39      -1.761   8.220 -20.013  1.00 94.91           N  
ATOM    306  CA  GLY A  39      -2.717   9.309 -20.139  1.00 94.91           C  
ATOM    307  C   GLY A  39      -4.158   8.858 -19.989  1.00 94.91           C  
ATOM    308  O   GLY A  39      -5.085   9.636 -20.225  1.00 94.91           O  
ATOM    309  N   THR A  40      -4.380   7.555 -19.623  1.00 96.04           N  
ATOM    310  CA  THR A  40      -5.738   7.037 -19.495  1.00 96.04           C  
ATOM    311  C   THR A  40      -6.048   6.684 -18.044  1.00 96.04           C  
ATOM    312  CB  THR A  40      -5.948   5.797 -20.384  1.00 96.04           C  
ATOM    313  O   THR A  40      -5.156   6.694 -17.193  1.00 96.04           O  
ATOM    314  CG2 THR A  40      -5.646   6.110 -21.846  1.00 96.04           C  
ATOM    315  OG1 THR A  40      -5.079   4.747 -19.942  1.00 96.04           O  
ATOM    316  N   GLU A  41      -7.310   6.450 -17.802  1.00 94.55           N  
ATOM    317  CA  GLU A  41      -7.779   6.110 -16.463  1.00 94.55           C  
ATOM    318  C   GLU A  41      -8.570   4.805 -16.470  1.00 94.55           C  
ATOM    319  CB  GLU A  41      -8.636   7.241 -15.889  1.00 94.55           C  
ATOM    320  O   GLU A  41      -9.337   4.543 -17.400  1.00 94.55           O  
ATOM    321  CG  GLU A  41      -9.159   6.966 -14.487  1.00 94.55           C  
ATOM    322  CD  GLU A  41      -9.995   8.105 -13.924  1.00 94.55           C  
ATOM    323  OE1 GLU A  41     -11.230   8.110 -14.130  1.00 94.55           O  
ATOM    324  OE2 GLU A  41      -9.410   8.999 -13.273  1.00 94.55           O  
ATOM    325  N   LEU A  42      -8.270   3.946 -15.507  1.00 95.72           N  
ATOM    326  CA  LEU A  42      -9.013   2.709 -15.293  1.00 95.72           C  
ATOM    327  C   LEU A  42     -10.008   2.864 -14.147  1.00 95.72           C  
ATOM    328  CB  LEU A  42      -8.055   1.552 -14.999  1.00 95.72           C  
ATOM    329  O   LEU A  42      -9.674   3.427 -13.102  1.00 95.72           O  
ATOM    330  CG  LEU A  42      -8.695   0.240 -14.544  1.00 95.72           C  
ATOM    331  CD1 LEU A  42      -9.406  -0.436 -15.712  1.00 95.72           C  
ATOM    332  CD2 LEU A  42      -7.645  -0.687 -13.942  1.00 95.72           C  
ATOM    333  N   GLU A  43     -11.228   2.364 -14.423  1.00 94.61           N  
ATOM    334  CA  GLU A  43     -12.237   2.332 -13.369  1.00 94.61           C  
ATOM    335  C   GLU A  43     -12.791   0.923 -13.178  1.00 94.61           C  
ATOM    336  CB  GLU A  43     -13.375   3.306 -13.684  1.00 94.61           C  
ATOM    337  O   GLU A  43     -13.307   0.320 -14.121  1.00 94.61           O  
ATOM    338  CG  GLU A  43     -12.958   4.769 -13.653  1.00 94.61           C  
ATOM    339  CD  GLU A  43     -14.120   5.729 -13.857  1.00 94.61           C  
ATOM    340  OE1 GLU A  43     -14.362   6.585 -12.977  1.00 94.61           O  
ATOM    341  OE2 GLU A  43     -14.795   5.622 -14.905  1.00 94.61           O  
ATOM    342  N   VAL A  44     -12.648   0.458 -11.914  1.00 93.79           N  
ATOM    343  CA  VAL A  44     -13.136  -0.880 -11.597  1.00 93.79           C  
ATOM    344  C   VAL A  44     -14.181  -0.799 -10.487  1.00 93.79           C  
ATOM    345  CB  VAL A  44     -11.984  -1.820 -11.178  1.00 93.79           C  
ATOM    346  O   VAL A  44     -13.922  -0.233  -9.422  1.00 93.79           O  
ATOM    347  CG1 VAL A  44     -12.506  -3.232 -10.920  1.00 93.79           C  
ATOM    348  CG2 VAL A  44     -10.894  -1.837 -12.248  1.00 93.79           C  
ATOM    349  N   GLU A  45     -15.288  -1.390 -10.762  1.00 92.87           N  
ATOM    350  CA  GLU A  45     -16.358  -1.399  -9.770  1.00 92.87           C  
ATOM    351  C   GLU A  45     -16.179  -2.542  -8.775  1.00 92.87           C  
ATOM    352  CB  GLU A  45     -17.724  -1.505 -10.453  1.00 92.87           C  
ATOM    353  O   GLU A  45     -15.848  -3.664  -9.164  1.00 92.87           O  
ATOM    354  CG  GLU A  45     -18.090  -0.287 -11.289  1.00 92.87           C  
ATOM    355  CD  GLU A  45     -19.555  -0.257 -11.695  1.00 92.87           C  
ATOM    356  OE1 GLU A  45     -20.323   0.560 -11.137  1.00 92.87           O  
ATOM    357  OE2 GLU A  45     -19.938  -1.056 -12.578  1.00 92.87           O  
ATOM    358  N   LEU A  46     -16.380  -2.122  -7.421  1.00 90.44           N  
ATOM    359  CA  LEU A  46     -16.265  -3.132  -6.375  1.00 90.44           C  
ATOM    360  C   LEU A  46     -17.627  -3.437  -5.761  1.00 90.44           C  
ATOM    361  CB  LEU A  46     -15.294  -2.668  -5.286  1.00 90.44           C  
ATOM    362  O   LEU A  46     -18.474  -2.548  -5.647  1.00 90.44           O  
ATOM    363  CG  LEU A  46     -13.873  -2.334  -5.742  1.00 90.44           C  
ATOM    364  CD1 LEU A  46     -13.073  -1.738  -4.589  1.00 90.44           C  
ATOM    365  CD2 LEU A  46     -13.182  -3.576  -6.294  1.00 90.44           C  
ATOM    366  N   SER A  47     -17.901  -4.721  -5.605  1.00 89.08           N  
ATOM    367  CA  SER A  47     -19.104  -5.063  -4.852  1.00 89.08           C  
ATOM    368  C   SER A  47     -18.980  -4.643  -3.391  1.00 89.08           C  
ATOM    369  CB  SER A  47     -19.381  -6.564  -4.938  1.00 89.08           C  
ATOM    370  O   SER A  47     -17.874  -4.414  -2.898  1.00 89.08           O  
ATOM    371  OG  SER A  47     -18.346  -7.304  -4.313  1.00 89.08           O  
ATOM    372  N   PRO A  48     -20.142  -4.484  -2.695  1.00 82.94           N  
ATOM    373  CA  PRO A  48     -20.137  -4.069  -1.290  1.00 82.94           C  
ATOM    374  C   PRO A  48     -19.205  -4.917  -0.428  1.00 82.94           C  
ATOM    375  CB  PRO A  48     -21.596  -4.256  -0.864  1.00 82.94           C  
ATOM    376  O   PRO A  48     -18.556  -4.396   0.483  1.00 82.94           O  
ATOM    377  CG  PRO A  48     -22.386  -4.092  -2.122  1.00 82.94           C  
ATOM    378  CD  PRO A  48     -21.580  -4.638  -3.265  1.00 82.94           C  
ATOM    379  N   GLU A  49     -19.100  -6.161  -0.762  1.00 79.54           N  
ATOM    380  CA  GLU A  49     -18.249  -7.056   0.016  1.00 79.54           C  
ATOM    381  C   GLU A  49     -16.771  -6.795  -0.264  1.00 79.54           C  
ATOM    382  CB  GLU A  49     -18.591  -8.518  -0.284  1.00 79.54           C  
ATOM    383  O   GLU A  49     -15.922  -7.017   0.601  1.00 79.54           O  
ATOM    384  CG  GLU A  49     -20.003  -8.914   0.119  1.00 79.54           C  
ATOM    385  CD  GLU A  49     -20.485 -10.188  -0.556  1.00 79.54           C  
ATOM    386  OE1 GLU A  49     -20.938 -11.117   0.152  1.00 79.54           O  
ATOM    387  OE2 GLU A  49     -20.409 -10.259  -1.803  1.00 79.54           O  
ATOM    388  N   GLN A  50     -16.529  -6.194  -1.436  1.00 85.29           N  
ATOM    389  CA  GLN A  50     -15.163  -5.987  -1.907  1.00 85.29           C  
ATOM    390  C   GLN A  50     -14.630  -4.627  -1.467  1.00 85.29           C  
ATOM    391  CB  GLN A  50     -15.095  -6.111  -3.430  1.00 85.29           C  
ATOM    392  O   GLN A  50     -13.417  -4.408  -1.442  1.00 85.29           O  
ATOM    393  CG  GLN A  50     -15.374  -7.516  -3.946  1.00 85.29           C  
ATOM    394  CD  GLN A  50     -15.493  -7.572  -5.458  1.00 85.29           C  
ATOM    395  NE2 GLN A  50     -15.249  -8.748  -6.028  1.00 85.29           N  
ATOM    396  OE1 GLN A  50     -15.802  -6.569  -6.108  1.00 85.29           O  
ATOM    397  N   GLN A  51     -15.470  -3.759  -0.986  1.00 82.11           N  
ATOM    398  CA  GLN A  51     -15.145  -2.358  -0.739  1.00 82.11           C  
ATOM    399  C   GLN A  51     -14.250  -2.209   0.488  1.00 82.11           C  
ATOM    400  CB  GLN A  51     -16.422  -1.534  -0.561  1.00 82.11           C  
ATOM    401  O   GLN A  51     -13.521  -1.224   0.615  1.00 82.11           O  
ATOM    402  CG  GLN A  51     -17.231  -1.369  -1.840  1.00 82.11           C  
ATOM    403  CD  GLN A  51     -18.550  -0.656  -1.612  1.00 82.11           C  
ATOM    404  NE2 GLN A  51     -19.399  -0.639  -2.634  1.00 82.11           N  
ATOM    405  OE1 GLN A  51     -18.804  -0.125  -0.526  1.00 82.11           O  
ATOM    406  N   ASN A  52     -14.223  -3.259   1.279  1.00 81.34           N  
ATOM    407  CA  ASN A  52     -13.502  -3.110   2.538  1.00 81.34           C  
ATOM    408  C   ASN A  52     -12.111  -3.733   2.465  1.00 81.34           C  
ATOM    409  CB  ASN A  52     -14.300  -3.725   3.690  1.00 81.34           C  
ATOM    410  O   ASN A  52     -11.265  -3.476   3.324  1.00 81.34           O  
ATOM    411  CG  ASN A  52     -15.579  -2.967   3.985  1.00 81.34           C  
ATOM    412  ND2 ASN A  52     -16.658  -3.699   4.235  1.00 81.34           N  
ATOM    413  OD1 ASN A  52     -15.597  -1.733   3.987  1.00 81.34           O  
ATOM    414  N   ASN A  53     -11.854  -4.480   1.358  1.00 86.56           N  
ATOM    415  CA  ASN A  53     -10.579  -5.162   1.158  1.00 86.56           C  
ATOM    416  C   ASN A  53     -10.160  -5.147  -0.310  1.00 86.56           C  
ATOM    417  CB  ASN A  53     -10.653  -6.600   1.675  1.00 86.56           C  
ATOM    418  O   ASN A  53     -10.841  -5.723  -1.160  1.00 86.56           O  
ATOM    419  CG  ASN A  53     -10.974  -6.673   3.154  1.00 86.56           C  
ATOM    420  ND2 ASN A  53     -12.066  -7.350   3.491  1.00 86.56           N  
ATOM    421  OD1 ASN A  53     -10.248  -6.125   3.988  1.00 86.56           O  
ATOM    422  N   ALA A  54      -9.087  -4.408  -0.559  1.00 91.06           N  
ATOM    423  CA  ALA A  54      -8.642  -4.412  -1.950  1.00 91.06           C  
ATOM    424  C   ALA A  54      -7.120  -4.343  -2.038  1.00 91.06           C  
ATOM    425  CB  ALA A  54      -9.269  -3.248  -2.713  1.00 91.06           C  
ATOM    426  O   ALA A  54      -6.469  -3.733  -1.187  1.00 91.06           O  
ATOM    427  N   LEU A  55      -6.589  -5.114  -2.945  1.00 92.92           N  
ATOM    428  CA  LEU A  55      -5.178  -5.071  -3.310  1.00 92.92           C  
ATOM    429  C   LEU A  55      -5.003  -4.612  -4.754  1.00 92.92           C  
ATOM    430  CB  LEU A  55      -4.532  -6.445  -3.117  1.00 92.92           C  
ATOM    431  O   LEU A  55      -5.584  -5.198  -5.670  1.00 92.92           O  
ATOM    432  CG  LEU A  55      -3.107  -6.606  -3.649  1.00 92.92           C  
ATOM    433  CD1 LEU A  55      -2.135  -5.772  -2.822  1.00 92.92           C  
ATOM    434  CD2 LEU A  55      -2.697  -8.075  -3.645  1.00 92.92           C  
ATOM    435  N   VAL A  56      -4.292  -3.511  -4.913  1.00 94.91           N  
ATOM    436  CA  VAL A  56      -4.027  -3.005  -6.256  1.00 94.91           C  
ATOM    437  C   VAL A  56      -2.525  -3.039  -6.533  1.00 94.91           C  
ATOM    438  CB  VAL A  56      -4.571  -1.571  -6.440  1.00 94.91           C  
ATOM    439  O   VAL A  56      -1.743  -2.400  -5.826  1.00 94.91           O  
ATOM    440  CG1 VAL A  56      -4.365  -1.095  -7.877  1.00 94.91           C  
ATOM    441  CG2 VAL A  56      -6.049  -1.509  -6.060  1.00 94.91           C  
ATOM    442  N   VAL A  57      -2.153  -3.826  -7.519  1.00 95.88           N  
ATOM    443  CA  VAL A  57      -0.758  -3.925  -7.938  1.00 95.88           C  
ATOM    444  C   VAL A  57      -0.582  -3.273  -9.307  1.00 95.88           C  
ATOM    445  CB  VAL A  57      -0.281  -5.394  -7.981  1.00 95.88           C  
ATOM    446  O   VAL A  57      -1.234  -3.667 -10.277  1.00 95.88           O  
ATOM    447  CG1 VAL A  57       1.197  -5.470  -8.362  1.00 95.88           C  
ATOM    448  CG2 VAL A  57      -0.524  -6.073  -6.634  1.00 95.88           C  
ATOM    449  N   VAL A  58       0.252  -2.274  -9.344  1.00 96.12           N  
ATOM    450  CA  VAL A  58       0.516  -1.565 -10.591  1.00 96.12           C  
ATOM    451  C   VAL A  58       1.952  -1.823 -11.040  1.00 96.12           C  
ATOM    452  CB  VAL A  58       0.269  -0.046 -10.444  1.00 96.12           C  
ATOM    453  O   VAL A  58       2.901  -1.507 -10.319  1.00 96.12           O  
ATOM    454  CG1 VAL A  58       0.431   0.660 -11.788  1.00 96.12           C  
ATOM    455  CG2 VAL A  58      -1.120   0.214  -9.864  1.00 96.12           C  
ATOM    456  N   THR A  59       2.013  -2.365 -12.241  1.00 96.02           N  
ATOM    457  CA  THR A  59       3.331  -2.624 -12.809  1.00 96.02           C  
ATOM    458  C   THR A  59       3.523  -1.845 -14.107  1.00 96.02           C  
ATOM    459  CB  THR A  59       3.541  -4.126 -13.072  1.00 96.02           C  
ATOM    460  O   THR A  59       2.741  -1.996 -15.048  1.00 96.02           O  
ATOM    461  CG2 THR A  59       4.957  -4.406 -13.565  1.00 96.02           C  
ATOM    462  OG1 THR A  59       3.318  -4.854 -11.858  1.00 96.02           O  
ATOM    463  N   CYS A  60       4.490  -0.923 -14.127  1.00 93.56           N  
ATOM    464  CA  CYS A  60       4.905  -0.191 -15.319  1.00 93.56           C  
ATOM    465  C   CYS A  60       6.351  -0.509 -15.679  1.00 93.56           C  
ATOM    466  CB  CYS A  60       4.741   1.314 -15.108  1.00 93.56           C  
ATOM    467  O   CYS A  60       7.278  -0.015 -15.036  1.00 93.56           O  
ATOM    468  SG  CYS A  60       3.107   1.791 -14.504  1.00 93.56           S  
ATOM    469  N   GLY A  61       6.611  -1.327 -16.767  1.00 90.69           N  
ATOM    470  CA  GLY A  61       7.970  -1.772 -17.033  1.00 90.69           C  
ATOM    471  C   GLY A  61       8.533  -2.658 -15.938  1.00 90.69           C  
ATOM    472  O   GLY A  61       7.931  -3.674 -15.584  1.00 90.69           O  
ATOM    473  N   ASN A  62       9.630  -2.144 -15.274  1.00 89.89           N  
ATOM    474  CA  ASN A  62      10.278  -2.935 -14.233  1.00 89.89           C  
ATOM    475  C   ASN A  62       9.863  -2.474 -12.838  1.00 89.89           C  
ATOM    476  CB  ASN A  62      11.800  -2.876 -14.381  1.00 89.89           C  
ATOM    477  O   ASN A  62      10.358  -2.993 -11.836  1.00 89.89           O  
ATOM    478  CG  ASN A  62      12.291  -3.569 -15.637  1.00 89.89           C  
ATOM    479  ND2 ASN A  62      13.364  -3.047 -16.220  1.00 89.89           N  
ATOM    480  OD1 ASN A  62      11.711  -4.564 -16.079  1.00 89.89           O  
ATOM    481  N   GLU A  63       8.904  -1.523 -12.852  1.00 91.34           N  
ATOM    482  CA  GLU A  63       8.535  -0.924 -11.573  1.00 91.34           C  
ATOM    483  C   GLU A  63       7.164  -1.409 -11.112  1.00 91.34           C  
ATOM    484  CB  GLU A  63       8.546   0.604 -11.671  1.00 91.34           C  
ATOM    485  O   GLU A  63       6.228  -1.494 -11.910  1.00 91.34           O  
ATOM    486  CG  GLU A  63       9.898   1.186 -12.060  1.00 91.34           C  
ATOM    487  CD  GLU A  63       9.914   2.706 -12.078  1.00 91.34           C  
ATOM    488  OE1 GLU A  63      10.839   3.310 -11.490  1.00 91.34           O  
ATOM    489  OE2 GLU A  63       8.993   3.297 -12.685  1.00 91.34           O  
ATOM    490  N   THR A  64       7.145  -1.831  -9.861  1.00 94.44           N  
ATOM    491  CA  THR A  64       5.899  -2.324  -9.284  1.00 94.44           C  
ATOM    492  C   THR A  64       5.516  -1.512  -8.050  1.00 94.44           C  
ATOM    493  CB  THR A  64       6.008  -3.813  -8.908  1.00 94.44           C  
ATOM    494  O   THR A  64       6.355  -1.256  -7.184  1.00 94.44           O  
ATOM    495  CG2 THR A  64       4.692  -4.335  -8.342  1.00 94.44           C  
ATOM    496  OG1 THR A  64       6.346  -4.571 -10.076  1.00 94.44           O  
ATOM    497  N   TYR A  65       4.296  -1.053  -7.994  1.00 93.26           N  
ATOM    498  CA  TYR A  65       3.739  -0.308  -6.870  1.00 93.26           C  
ATOM    499  C   TYR A  65       2.505  -1.006  -6.311  1.00 93.26           C  
ATOM    500  CB  TYR A  65       3.384   1.120  -7.295  1.00 93.26           C  
ATOM    501  O   TYR A  65       1.619  -1.412  -7.066  1.00 93.26           O  
ATOM    502  CG  TYR A  65       4.483   1.817  -8.060  1.00 93.26           C  
ATOM    503  CD1 TYR A  65       5.470   2.542  -7.395  1.00 93.26           C  
ATOM    504  CD2 TYR A  65       4.537   1.753  -9.448  1.00 93.26           C  
ATOM    505  CE1 TYR A  65       6.483   3.187  -8.096  1.00 93.26           C  
ATOM    506  CE2 TYR A  65       5.546   2.394 -10.159  1.00 93.26           C  
ATOM    507  OH  TYR A  65       7.514   3.744 -10.175  1.00 93.26           O  
ATOM    508  CZ  TYR A  65       6.513   3.107  -9.476  1.00 93.26           C  
ATOM    509  N   VAL A  66       2.452  -1.108  -5.005  1.00 95.19           N  
ATOM    510  CA  VAL A  66       1.372  -1.873  -4.389  1.00 95.19           C  
ATOM    511  C   VAL A  66       0.581  -0.979  -3.438  1.00 95.19           C  
ATOM    512  CB  VAL A  66       1.912  -3.109  -3.635  1.00 95.19           C  
ATOM    513  O   VAL A  66       1.164  -0.243  -2.639  1.00 95.19           O  
ATOM    514  CG1 VAL A  66       0.777  -3.847  -2.927  1.00 95.19           C  
ATOM    515  CG2 VAL A  66       2.643  -4.044  -4.596  1.00 95.19           C  
ATOM    516  N   PHE A  67      -0.794  -1.060  -3.562  1.00 93.65           N  
ATOM    517  CA  PHE A  67      -1.702  -0.329  -2.686  1.00 93.65           C  
ATOM    518  C   PHE A  67      -2.689  -1.278  -2.016  1.00 93.65           C  
ATOM    519  CB  PHE A  67      -2.459   0.747  -3.471  1.00 93.65           C  
ATOM    520  O   PHE A  67      -3.406  -2.017  -2.694  1.00 93.65           O  
ATOM    521  CG  PHE A  67      -1.562   1.705  -4.208  1.00 93.65           C  
ATOM    522  CD1 PHE A  67      -1.142   2.886  -3.609  1.00 93.65           C  
ATOM    523  CD2 PHE A  67      -1.139   1.424  -5.500  1.00 93.65           C  
ATOM    524  CE1 PHE A  67      -0.312   3.774  -4.288  1.00 93.65           C  
ATOM    525  CE2 PHE A  67      -0.309   2.307  -6.186  1.00 93.65           C  
ATOM    526  CZ  PHE A  67       0.102   3.482  -5.578  1.00 93.65           C  
ATOM    527  N   ILE A  68      -2.632  -1.312  -0.705  1.00 92.46           N  
ATOM    528  CA  ILE A  68      -3.474  -2.237   0.046  1.00 92.46           C  
ATOM    529  C   ILE A  68      -4.472  -1.453   0.895  1.00 92.46           C  
ATOM    530  CB  ILE A  68      -2.629  -3.172   0.940  1.00 92.46           C  
ATOM    531  O   ILE A  68      -4.083  -0.575   1.669  1.00 92.46           O  
ATOM    532  CG1 ILE A  68      -1.625  -3.960   0.090  1.00 92.46           C  
ATOM    533  CG2 ILE A  68      -3.531  -4.118   1.738  1.00 92.46           C  
ATOM    534  CD1 ILE A  68      -0.606  -4.745   0.905  1.00 92.46           C  
ATOM    535  N   LEU A  69      -5.726  -1.721   0.617  1.00 90.67           N  
ATOM    536  CA  LEU A  69      -6.796  -1.283   1.507  1.00 90.67           C  
ATOM    537  C   LEU A  69      -7.425  -2.472   2.226  1.00 90.67           C  
ATOM    538  CB  LEU A  69      -7.867  -0.520   0.724  1.00 90.67           C  
ATOM    539  O   LEU A  69      -7.958  -3.380   1.584  1.00 90.67           O  
ATOM    540  CG  LEU A  69      -9.101  -0.082   1.514  1.00 90.67           C  
ATOM    541  CD1 LEU A  69      -8.729   1.001   2.521  1.00 90.67           C  
ATOM    542  CD2 LEU A  69     -10.193   0.411   0.570  1.00 90.67           C  
ATOM    543  N   ALA A  70      -7.225  -2.434   3.560  1.00 89.71           N  
ATOM    544  CA  ALA A  70      -7.765  -3.551   4.330  1.00 89.71           C  
ATOM    545  C   ALA A  70      -8.377  -3.067   5.642  1.00 89.71           C  
ATOM    546  CB  ALA A  70      -6.676  -4.585   4.604  1.00 89.71           C  
ATOM    547  O   ALA A  70      -7.894  -2.103   6.241  1.00 89.71           O  
ATOM    548  N   HIS A  71      -9.468  -3.675   6.044  1.00 85.85           N  
ATOM    549  CA  HIS A  71     -10.071  -3.385   7.340  1.00 85.85           C  
ATOM    550  C   HIS A  71      -9.575  -4.353   8.408  1.00 85.85           C  
ATOM    551  CB  HIS A  71     -11.597  -3.443   7.246  1.00 85.85           C  
ATOM    552  O   HIS A  71      -9.559  -4.020   9.595  1.00 85.85           O  
ATOM    553  CG  HIS A  71     -12.214  -2.183   6.727  1.00 85.85           C  
ATOM    554  CD2 HIS A  71     -12.570  -1.818   5.473  1.00 85.85           C  
ATOM    555  ND1 HIS A  71     -12.532  -1.119   7.544  1.00 85.85           N  
ATOM    556  CE1 HIS A  71     -13.058  -0.152   6.811  1.00 85.85           C  
ATOM    557  NE2 HIS A  71     -13.092  -0.550   5.551  1.00 85.85           N  
ATOM    558  N   ASP A  72      -9.170  -5.537   7.860  1.00 88.74           N  
ATOM    559  CA  ASP A  72      -8.648  -6.595   8.721  1.00 88.74           C  
ATOM    560  C   ASP A  72      -7.123  -6.641   8.671  1.00 88.74           C  
ATOM    561  CB  ASP A  72      -9.229  -7.951   8.316  1.00 88.74           C  
ATOM    562  O   ASP A  72      -6.537  -6.852   7.607  1.00 88.74           O  
ATOM    563  CG  ASP A  72      -8.821  -9.074   9.253  1.00 88.74           C  
ATOM    564  OD1 ASP A  72      -7.657  -9.095   9.710  1.00 88.74           O  
ATOM    565  OD2 ASP A  72      -9.669  -9.948   9.536  1.00 88.74           O  
ATOM    566  N   PRO A  73      -6.421  -6.468   9.817  1.00 87.95           N  
ATOM    567  CA  PRO A  73      -4.958  -6.509   9.880  1.00 87.95           C  
ATOM    568  C   PRO A  73      -4.384  -7.843   9.408  1.00 87.95           C  
ATOM    569  CB  PRO A  73      -4.663  -6.283  11.365  1.00 87.95           C  
ATOM    570  O   PRO A  73      -3.299  -7.880   8.823  1.00 87.95           O  
ATOM    571  CG  PRO A  73      -5.879  -5.594  11.896  1.00 87.95           C  
ATOM    572  CD  PRO A  73      -7.069  -6.045  11.098  1.00 87.95           C  
ATOM    573  N   GLU A  74      -5.066  -8.893   9.665  1.00 91.28           N  
ATOM    574  CA  GLU A  74      -4.582 -10.205   9.245  1.00 91.28           C  
ATOM    575  C   GLU A  74      -4.587 -10.334   7.724  1.00 91.28           C  
ATOM    576  CB  GLU A  74      -5.429 -11.316   9.870  1.00 91.28           C  
ATOM    577  O   GLU A  74      -3.641 -10.864   7.138  1.00 91.28           O  
ATOM    578  CG  GLU A  74      -5.321 -11.392  11.386  1.00 91.28           C  
ATOM    579  CD  GLU A  74      -3.921 -11.736  11.871  1.00 91.28           C  
ATOM    580  OE1 GLU A  74      -3.266 -10.872  12.497  1.00 91.28           O  
ATOM    581  OE2 GLU A  74      -3.476 -12.879  11.623  1.00 91.28           O  
ATOM    582  N   GLU A  75      -5.714  -9.855   7.169  1.00 89.18           N  
ATOM    583  CA  GLU A  75      -5.797  -9.829   5.712  1.00 89.18           C  
ATOM    584  C   GLU A  75      -4.716  -8.933   5.113  1.00 89.18           C  
ATOM    585  CB  GLU A  75      -7.181  -9.357   5.260  1.00 89.18           C  
ATOM    586  O   GLU A  75      -4.094  -9.288   4.110  1.00 89.18           O  
ATOM    587  CG  GLU A  75      -7.456  -9.583   3.780  1.00 89.18           C  
ATOM    588  CD  GLU A  75      -8.907  -9.345   3.396  1.00 89.18           C  
ATOM    589  OE1 GLU A  75      -9.211  -9.278   2.183  1.00 89.18           O  
ATOM    590  OE2 GLU A  75      -9.748  -9.224   4.315  1.00 89.18           O  
ATOM    591  N   ALA A  76      -4.491  -7.812   5.745  1.00 90.20           N  
ATOM    592  CA  ALA A  76      -3.451  -6.886   5.302  1.00 90.20           C  
ATOM    593  C   ALA A  76      -2.081  -7.559   5.304  1.00 90.20           C  
ATOM    594  CB  ALA A  76      -3.432  -5.644   6.190  1.00 90.20           C  
ATOM    595  O   ALA A  76      -1.291  -7.373   4.376  1.00 90.20           O  
ATOM    596  N   LYS A  77      -1.848  -8.357   6.308  1.00 91.02           N  
ATOM    597  CA  LYS A  77      -0.580  -9.074   6.417  1.00 91.02           C  
ATOM    598  C   LYS A  77      -0.411 -10.070   5.273  1.00 91.02           C  
ATOM    599  CB  LYS A  77      -0.488  -9.799   7.761  1.00 91.02           C  
ATOM    600  O   LYS A  77       0.669 -10.171   4.686  1.00 91.02           O  
ATOM    601  CG  LYS A  77      -0.193  -8.883   8.939  1.00 91.02           C  
ATOM    602  CD  LYS A  77      -0.066  -9.668  10.239  1.00 91.02           C  
ATOM    603  CE  LYS A  77       0.116  -8.744  11.435  1.00 91.02           C  
ATOM    604  NZ  LYS A  77       0.231  -9.509  12.713  1.00 91.02           N  
ATOM    605  N   LYS A  78      -1.459 -10.774   4.991  1.00 92.12           N  
ATOM    606  CA  LYS A  78      -1.430 -11.732   3.889  1.00 92.12           C  
ATOM    607  C   LYS A  78      -1.141 -11.034   2.563  1.00 92.12           C  
ATOM    608  CB  LYS A  78      -2.755 -12.492   3.803  1.00 92.12           C  
ATOM    609  O   LYS A  78      -0.302 -11.493   1.784  1.00 92.12           O  
ATOM    610  CG  LYS A  78      -2.980 -13.473   4.945  1.00 92.12           C  
ATOM    611  CD  LYS A  78      -4.313 -14.197   4.804  1.00 92.12           C  
ATOM    612  CE  LYS A  78      -4.580 -15.113   5.990  1.00 92.12           C  
ATOM    613  NZ  LYS A  78      -5.913 -15.779   5.887  1.00 92.12           N  
ATOM    614  N   TRP A  79      -1.837  -9.932   2.340  1.00 93.60           N  
ATOM    615  CA  TRP A  79      -1.665  -9.183   1.100  1.00 93.60           C  
ATOM    616  C   TRP A  79      -0.277  -8.553   1.032  1.00 93.60           C  
ATOM    617  CB  TRP A  79      -2.738  -8.098   0.974  1.00 93.60           C  
ATOM    618  O   TRP A  79       0.340  -8.508  -0.035  1.00 93.60           O  
ATOM    619  CG  TRP A  79      -4.089  -8.620   0.588  1.00 93.60           C  
ATOM    620  CD1 TRP A  79      -4.415  -9.909   0.272  1.00 93.60           C  
ATOM    621  CD2 TRP A  79      -5.297  -7.861   0.473  1.00 93.60           C  
ATOM    622  CE2 TRP A  79      -6.317  -8.756   0.083  1.00 93.60           C  
ATOM    623  CE3 TRP A  79      -5.616  -6.510   0.663  1.00 93.60           C  
ATOM    624  NE1 TRP A  79      -5.754  -9.998  -0.032  1.00 93.60           N  
ATOM    625  CH2 TRP A  79      -7.921  -7.016   0.072  1.00 93.60           C  
ATOM    626  CZ2 TRP A  79      -7.636  -8.343  -0.120  1.00 93.60           C  
ATOM    627  CZ3 TRP A  79      -6.928  -6.100   0.460  1.00 93.60           C  
ATOM    628  N   HIS A  80       0.145  -8.111   2.181  1.00 92.00           N  
ATOM    629  CA  HIS A  80       1.494  -7.559   2.237  1.00 92.00           C  
ATOM    630  C   HIS A  80       2.536  -8.613   1.876  1.00 92.00           C  
ATOM    631  CB  HIS A  80       1.783  -6.989   3.627  1.00 92.00           C  
ATOM    632  O   HIS A  80       3.457  -8.342   1.103  1.00 92.00           O  
ATOM    633  CG  HIS A  80       3.166  -6.440   3.774  1.00 92.00           C  
ATOM    634  CD2 HIS A  80       4.308  -7.015   4.219  1.00 92.00           C  
ATOM    635  ND1 HIS A  80       3.490  -5.141   3.445  1.00 92.00           N  
ATOM    636  CE1 HIS A  80       4.776  -4.942   3.682  1.00 92.00           C  
ATOM    637  NE2 HIS A  80       5.295  -6.063   4.152  1.00 92.00           N  
ATOM    638  N   GLU A  81       2.446  -9.790   2.345  1.00 93.41           N  
ATOM    639  CA  GLU A  81       3.357 -10.886   2.030  1.00 93.41           C  
ATOM    640  C   GLU A  81       3.319 -11.225   0.542  1.00 93.41           C  
ATOM    641  CB  GLU A  81       3.014 -12.125   2.860  1.00 93.41           C  
ATOM    642  O   GLU A  81       4.363 -11.435  -0.079  1.00 93.41           O  
ATOM    643  CG  GLU A  81       3.330 -11.979   4.342  1.00 93.41           C  
ATOM    644  CD  GLU A  81       2.882 -13.172   5.171  1.00 93.41           C  
ATOM    645  OE1 GLU A  81       3.747 -13.865   5.755  1.00 93.41           O  
ATOM    646  OE2 GLU A  81       1.657 -13.417   5.237  1.00 93.41           O  
ATOM    647  N   LEU A  82       2.084 -11.279   0.058  1.00 90.85           N  
ATOM    648  CA  LEU A  82       1.900 -11.537  -1.366  1.00 90.85           C  
ATOM    649  C   LEU A  82       2.529 -10.429  -2.204  1.00 90.85           C  
ATOM    650  CB  LEU A  82       0.412 -11.664  -1.700  1.00 90.85           C  
ATOM    651  O   LEU A  82       3.212 -10.705  -3.193  1.00 90.85           O  
ATOM    652  CG  LEU A  82       0.067 -11.958  -3.161  1.00 90.85           C  
ATOM    653  CD1 LEU A  82       0.635 -13.310  -3.577  1.00 90.85           C  
ATOM    654  CD2 LEU A  82      -1.442 -11.918  -3.373  1.00 90.85           C  
ATOM    655  N   ALA A  83       2.363  -9.262  -1.783  1.00 91.51           N  
ATOM    656  CA  ALA A  83       2.871  -8.097  -2.504  1.00 91.51           C  
ATOM    657  C   ALA A  83       4.397  -8.088  -2.526  1.00 91.51           C  
ATOM    658  CB  ALA A  83       2.343  -6.810  -1.875  1.00 91.51           C  
ATOM    659  O   ALA A  83       5.007  -7.686  -3.519  1.00 91.51           O  
ATOM    660  N   GLU A  84       4.977  -8.533  -1.462  1.00 91.76           N  
ATOM    661  CA  GLU A  84       6.431  -8.512  -1.336  1.00 91.76           C  
ATOM    662  C   GLU A  84       7.087  -9.424  -2.369  1.00 91.76           C  
ATOM    663  CB  GLU A  84       6.855  -8.926   0.076  1.00 91.76           C  
ATOM    664  O   GLU A  84       8.254  -9.236  -2.718  1.00 91.76           O  
ATOM    665  CG  GLU A  84       6.539  -7.887   1.142  1.00 91.76           C  
ATOM    666  CD  GLU A  84       7.381  -6.627   1.021  1.00 91.76           C  
ATOM    667  OE1 GLU A  84       6.854  -5.518   1.265  1.00 91.76           O  
ATOM    668  OE2 GLU A  84       8.579  -6.750   0.679  1.00 91.76           O  
ATOM    669  N   ARG A  85       6.415 -10.329  -2.884  1.00 92.30           N  
ATOM    670  CA  ARG A  85       6.954 -11.260  -3.871  1.00 92.30           C  
ATOM    671  C   ARG A  85       7.173 -10.569  -5.213  1.00 92.30           C  
ATOM    672  CB  ARG A  85       6.019 -12.459  -4.045  1.00 92.30           C  
ATOM    673  O   ARG A  85       7.956 -11.042  -6.040  1.00 92.30           O  
ATOM    674  CG  ARG A  85       5.931 -13.354  -2.820  1.00 92.30           C  
ATOM    675  CD  ARG A  85       4.933 -14.487  -3.019  1.00 92.30           C  
ATOM    676  NE  ARG A  85       4.828 -15.328  -1.830  1.00 92.30           N  
ATOM    677  NH1 ARG A  85       3.438 -16.893  -2.808  1.00 92.30           N  
ATOM    678  NH2 ARG A  85       4.093 -17.139  -0.625  1.00 92.30           N  
ATOM    679  CZ  ARG A  85       4.120 -16.451  -1.757  1.00 92.30           C  
ATOM    680  N   TYR A  86       6.468  -9.412  -5.330  1.00 89.18           N  
ATOM    681  CA  TYR A  86       6.589  -8.664  -6.576  1.00 89.18           C  
ATOM    682  C   TYR A  86       7.770  -7.701  -6.522  1.00 89.18           C  
ATOM    683  CB  TYR A  86       5.299  -7.891  -6.867  1.00 89.18           C  
ATOM    684  O   TYR A  86       8.019  -6.960  -7.475  1.00 89.18           O  
ATOM    685  CG  TYR A  86       4.108  -8.778  -7.140  1.00 89.18           C  
ATOM    686  CD1 TYR A  86       3.957  -9.415  -8.369  1.00 89.18           C  
ATOM    687  CD2 TYR A  86       3.133  -8.979  -6.170  1.00 89.18           C  
ATOM    688  CE1 TYR A  86       2.861 -10.232  -8.626  1.00 89.18           C  
ATOM    689  CE2 TYR A  86       2.032  -9.794  -6.415  1.00 89.18           C  
ATOM    690  OH  TYR A  86       0.818 -11.223  -7.893  1.00 89.18           O  
ATOM    691  CZ  TYR A  86       1.905 -10.415  -7.644  1.00 89.18           C  
ATOM    692  N   ASN A  87       8.568  -7.692  -5.445  1.00 89.98           N  
ATOM    693  CA  ASN A  87       9.658  -6.740  -5.258  1.00 89.98           C  
ATOM    694  C   ASN A  87       9.228  -5.319  -5.611  1.00 89.98           C  
ATOM    695  CB  ASN A  87      10.876  -7.148  -6.089  1.00 89.98           C  
ATOM    696  O   ASN A  87       9.827  -4.682  -6.480  1.00 89.98           O  
ATOM    697  CG  ASN A  87      11.461  -8.477  -5.654  1.00 89.98           C  
ATOM    698  ND2 ASN A  87      11.495  -9.438  -6.568  1.00 89.98           N  
ATOM    699  OD1 ASN A  87      11.879  -8.637  -4.504  1.00 89.98           O  
ATOM    700  N   PRO A  88       8.129  -4.847  -4.844  1.00 93.03           N  
ATOM    701  CA  PRO A  88       7.586  -3.521  -5.149  1.00 93.03           C  
ATOM    702  C   PRO A  88       8.527  -2.391  -4.739  1.00 93.03           C  
ATOM    703  CB  PRO A  88       6.290  -3.475  -4.335  1.00 93.03           C  
ATOM    704  O   PRO A  88       9.267  -2.523  -3.761  1.00 93.03           O  
ATOM    705  CG  PRO A  88       6.536  -4.381  -3.173  1.00 93.03           C  
ATOM    706  CD  PRO A  88       7.422  -5.507  -3.624  1.00 93.03           C  
ATOM    707  N   LYS A  89       8.504  -1.279  -5.507  1.00 92.75           N  
ATOM    708  CA  LYS A  89       9.258  -0.086  -5.133  1.00 92.75           C  
ATOM    709  C   LYS A  89       8.629   0.607  -3.927  1.00 92.75           C  
ATOM    710  CB  LYS A  89       9.344   0.886  -6.310  1.00 92.75           C  
ATOM    711  O   LYS A  89       9.339   1.128  -3.064  1.00 92.75           O  
ATOM    712  CG  LYS A  89      10.215   0.395  -7.457  1.00 92.75           C  
ATOM    713  CD  LYS A  89      11.691   0.401  -7.079  1.00 92.75           C  
ATOM    714  CE  LYS A  89      12.574   0.039  -8.266  1.00 92.75           C  
ATOM    715  NZ  LYS A  89      14.008  -0.091  -7.870  1.00 92.75           N  
ATOM    716  N   ILE A  90       7.373   0.575  -3.899  1.00 94.22           N  
ATOM    717  CA  ILE A  90       6.631   1.231  -2.829  1.00 94.22           C  
ATOM    718  C   ILE A  90       5.419   0.384  -2.447  1.00 94.22           C  
ATOM    719  CB  ILE A  90       6.184   2.652  -3.240  1.00 94.22           C  
ATOM    720  O   ILE A  90       4.717  -0.135  -3.318  1.00 94.22           O  
ATOM    721  CG1 ILE A  90       7.398   3.500  -3.635  1.00 94.22           C  
ATOM    722  CG2 ILE A  90       5.395   3.318  -2.109  1.00 94.22           C  
ATOM    723  CD1 ILE A  90       8.386   3.734  -2.500  1.00 94.22           C  
ATOM    724  N   ILE A  91       5.228   0.193  -1.153  1.00 94.53           N  
ATOM    725  CA  ILE A  91       4.007  -0.435  -0.662  1.00 94.53           C  
ATOM    726  C   ILE A  91       3.274   0.524   0.274  1.00 94.53           C  
ATOM    727  CB  ILE A  91       4.308  -1.766   0.064  1.00 94.53           C  
ATOM    728  O   ILE A  91       3.850   1.012   1.249  1.00 94.53           O  
ATOM    729  CG1 ILE A  91       5.091  -2.710  -0.856  1.00 94.53           C  
ATOM    730  CG2 ILE A  91       3.012  -2.422   0.549  1.00 94.53           C  
ATOM    731  CD1 ILE A  91       5.540  -3.999  -0.181  1.00 94.53           C  
ATOM    732  N   VAL A  92       2.061   0.849  -0.087  1.00 94.39           N  
ATOM    733  CA  VAL A  92       1.233   1.660   0.800  1.00 94.39           C  
ATOM    734  C   VAL A  92       0.094   0.812   1.362  1.00 94.39           C  
ATOM    735  CB  VAL A  92       0.667   2.899   0.071  1.00 94.39           C  
ATOM    736  O   VAL A  92      -0.680   0.222   0.605  1.00 94.39           O  
ATOM    737  CG1 VAL A  92      -0.149   3.764   1.031  1.00 94.39           C  
ATOM    738  CG2 VAL A  92       1.798   3.712  -0.555  1.00 94.39           C  
ATOM    739  N   ILE A  93       0.065   0.766   2.705  1.00 92.84           N  
ATOM    740  CA  ILE A  93      -0.957  -0.031   3.375  1.00 92.84           C  
ATOM    741  C   ILE A  93      -1.817   0.871   4.258  1.00 92.84           C  
ATOM    742  CB  ILE A  93      -0.329  -1.164   4.217  1.00 92.84           C  
ATOM    743  O   ILE A  93      -1.294   1.619   5.088  1.00 92.84           O  
ATOM    744  CG1 ILE A  93       0.633  -1.995   3.361  1.00 92.84           C  
ATOM    745  CG2 ILE A  93      -1.419  -2.047   4.832  1.00 92.84           C  
ATOM    746  CD1 ILE A  93       1.520  -2.937   4.163  1.00 92.84           C  
ATOM    747  N   VAL A  94      -3.106   0.766   4.018  1.00 90.67           N  
ATOM    748  CA  VAL A  94      -4.047   1.423   4.920  1.00 90.67           C  
ATOM    749  C   VAL A  94      -4.923   0.377   5.604  1.00 90.67           C  
ATOM    750  CB  VAL A  94      -4.927   2.450   4.172  1.00 90.67           C  
ATOM    751  O   VAL A  94      -5.687  -0.331   4.942  1.00 90.67           O  
ATOM    752  CG1 VAL A  94      -5.842   3.187   5.148  1.00 90.67           C  
ATOM    753  CG2 VAL A  94      -4.054   3.439   3.402  1.00 90.67           C  
ATOM    754  N   VAL A  95      -4.730   0.245   6.920  1.00 89.77           N  
ATOM    755  CA  VAL A  95      -5.484  -0.757   7.667  1.00 89.77           C  
ATOM    756  C   VAL A  95      -5.927  -0.176   9.008  1.00 89.77           C  
ATOM    757  CB  VAL A  95      -4.654  -2.041   7.891  1.00 89.77           C  
ATOM    758  O   VAL A  95      -5.109   0.355   9.762  1.00 89.77           O  
ATOM    759  CG1 VAL A  95      -3.366  -1.727   8.648  1.00 89.77           C  
ATOM    760  CG2 VAL A  95      -5.479  -3.084   8.643  1.00 89.77           C  
ATOM    761  N   ASN A  96      -7.213  -0.229   9.289  1.00 84.83           N  
ATOM    762  CA  ASN A  96      -7.821   0.141  10.563  1.00 84.83           C  
ATOM    763  C   ASN A  96      -7.263   1.461  11.088  1.00 84.83           C  
ATOM    764  CB  ASN A  96      -7.619  -0.969  11.596  1.00 84.83           C  
ATOM    765  O   ASN A  96      -6.789   1.531  12.223  1.00 84.83           O  
ATOM    766  CG  ASN A  96      -8.565  -0.850  12.774  1.00 84.83           C  
ATOM    767  ND2 ASN A  96      -8.200  -1.464  13.893  1.00 84.83           N  
ATOM    768  OD1 ASN A  96      -9.616  -0.211  12.680  1.00 84.83           O  
ATOM    769  N   GLY A  97      -7.155   2.512  10.210  1.00 84.80           N  
ATOM    770  CA  GLY A  97      -6.735   3.818  10.692  1.00 84.80           C  
ATOM    771  C   GLY A  97      -5.228   3.975  10.753  1.00 84.80           C  
ATOM    772  O   GLY A  97      -4.720   4.890  11.405  1.00 84.80           O  
ATOM    773  N   ARG A  98      -4.569   2.992  10.225  1.00 90.82           N  
ATOM    774  CA  ARG A  98      -3.111   3.037  10.186  1.00 90.82           C  
ATOM    775  C   ARG A  98      -2.601   3.045   8.748  1.00 90.82           C  
ATOM    776  CB  ARG A  98      -2.515   1.851  10.947  1.00 90.82           C  
ATOM    777  O   ARG A  98      -3.084   2.281   7.909  1.00 90.82           O  
ATOM    778  CG  ARG A  98      -2.751   1.901  12.448  1.00 90.82           C  
ATOM    779  CD  ARG A  98      -2.107   0.719  13.160  1.00 90.82           C  
ATOM    780  NE  ARG A  98      -2.938  -0.478  13.077  1.00 90.82           N  
ATOM    781  NH1 ARG A  98      -1.435  -1.849  14.172  1.00 90.82           N  
ATOM    782  NH2 ARG A  98      -3.433  -2.693  13.429  1.00 90.82           N  
ATOM    783  CZ  ARG A  98      -2.600  -1.671  13.559  1.00 90.82           C  
ATOM    784  N   VAL A  99      -1.739   3.978   8.508  1.00 92.64           N  
ATOM    785  CA  VAL A  99      -1.068   4.057   7.215  1.00 92.64           C  
ATOM    786  C   VAL A  99       0.379   3.591   7.353  1.00 92.64           C  
ATOM    787  CB  VAL A  99      -1.115   5.490   6.638  1.00 92.64           C  
ATOM    788  O   VAL A  99       1.100   4.041   8.247  1.00 92.64           O  
ATOM    789  CG1 VAL A  99      -0.317   5.575   5.338  1.00 92.64           C  
ATOM    790  CG2 VAL A  99      -2.561   5.926   6.411  1.00 92.64           C  
ATOM    791  N   ARG A 100       0.673   2.640   6.524  1.00 93.80           N  
ATOM    792  CA  ARG A 100       2.050   2.159   6.468  1.00 93.80           C  
ATOM    793  C   ARG A 100       2.633   2.329   5.070  1.00 93.80           C  
ATOM    794  CB  ARG A 100       2.124   0.691   6.892  1.00 93.80           C  
ATOM    795  O   ARG A 100       1.961   2.055   4.073  1.00 93.80           O  
ATOM    796  CG  ARG A 100       1.797   0.455   8.358  1.00 93.80           C  
ATOM    797  CD  ARG A 100       1.772  -1.028   8.700  1.00 93.80           C  
ATOM    798  NE  ARG A 100       3.086  -1.642   8.530  1.00 93.80           N  
ATOM    799  NH1 ARG A 100       2.324  -3.815   8.711  1.00 93.80           N  
ATOM    800  NH2 ARG A 100       4.553  -3.402   8.375  1.00 93.80           N  
ATOM    801  CZ  ARG A 100       3.318  -2.951   8.539  1.00 93.80           C  
ATOM    802  N   VAL A 101       3.796   2.801   5.038  1.00 95.57           N  
ATOM    803  CA  VAL A 101       4.495   2.967   3.768  1.00 95.57           C  
ATOM    804  C   VAL A 101       5.862   2.290   3.838  1.00 95.57           C  
ATOM    805  CB  VAL A 101       4.657   4.459   3.400  1.00 95.57           C  
ATOM    806  O   VAL A 101       6.648   2.557   4.750  1.00 95.57           O  
ATOM    807  CG1 VAL A 101       5.355   4.609   2.049  1.00 95.57           C  
ATOM    808  CG2 VAL A 101       3.297   5.154   3.383  1.00 95.57           C  
ATOM    809  N   ARG A 102       6.066   1.399   2.932  1.00 95.59           N  
ATOM    810  CA  ARG A 102       7.371   0.757   2.810  1.00 95.59           C  
ATOM    811  C   ARG A 102       8.116   1.260   1.579  1.00 95.59           C  
ATOM    812  CB  ARG A 102       7.218  -0.764   2.745  1.00 95.59           C  
ATOM    813  O   ARG A 102       7.557   1.299   0.481  1.00 95.59           O  
ATOM    814  CG  ARG A 102       8.538  -1.514   2.671  1.00 95.59           C  
ATOM    815  CD  ARG A 102       8.351  -2.938   2.169  1.00 95.59           C  
ATOM    816  NE  ARG A 102       9.631  -3.591   1.908  1.00 95.59           N  
ATOM    817  NH1 ARG A 102       9.089  -4.260  -0.235  1.00 95.59           N  
ATOM    818  NH2 ARG A 102      11.145  -4.764   0.642  1.00 95.59           N  
ATOM    819  CZ  ARG A 102       9.952  -4.203   0.772  1.00 95.59           C  
ATOM    820  N   ASN A 103       9.349   1.633   1.817  1.00 95.85           N  
ATOM    821  CA  ASN A 103      10.195   2.118   0.732  1.00 95.85           C  
ATOM    822  C   ASN A 103      11.171   1.044   0.260  1.00 95.85           C  
ATOM    823  CB  ASN A 103      10.956   3.373   1.164  1.00 95.85           C  
ATOM    824  O   ASN A 103      12.163   0.761   0.933  1.00 95.85           O  
ATOM    825  CG  ASN A 103      11.817   3.945   0.056  1.00 95.85           C  
ATOM    826  ND2 ASN A 103      12.601   4.966   0.380  1.00 95.85           N  
ATOM    827  OD1 ASN A 103      11.777   3.473  -1.084  1.00 95.85           O  
ATOM    828  N   GLY A 104      10.899   0.450  -0.958  1.00 93.56           N  
ATOM    829  CA  GLY A 104      11.755  -0.583  -1.518  1.00 93.56           C  
ATOM    830  C   GLY A 104      12.709  -0.059  -2.574  1.00 93.56           C  
ATOM    831  O   GLY A 104      13.378  -0.839  -3.256  1.00 93.56           O  
ATOM    832  N   THR A 105      12.800   1.252  -2.658  1.00 93.12           N  
ATOM    833  CA  THR A 105      13.699   1.863  -3.630  1.00 93.12           C  
ATOM    834  C   THR A 105      15.105   2.002  -3.055  1.00 93.12           C  
ATOM    835  CB  THR A 105      13.185   3.245  -4.074  1.00 93.12           C  
ATOM    836  O   THR A 105      15.368   1.564  -1.932  1.00 93.12           O  
ATOM    837  CG2 THR A 105      11.687   3.209  -4.360  1.00 93.12           C  
ATOM    838  OG1 THR A 105      13.439   4.199  -3.036  1.00 93.12           O  
ATOM    839  N   ASP A 106      15.997   2.588  -3.903  1.00 93.68           N  
ATOM    840  CA  ASP A 106      17.376   2.759  -3.455  1.00 93.68           C  
ATOM    841  C   ASP A 106      17.622   4.185  -2.966  1.00 93.68           C  
ATOM    842  CB  ASP A 106      18.353   2.414  -4.582  1.00 93.68           C  
ATOM    843  O   ASP A 106      18.763   4.567  -2.698  1.00 93.68           O  
ATOM    844  CG  ASP A 106      18.131   3.245  -5.834  1.00 93.68           C  
ATOM    845  OD1 ASP A 106      17.050   3.854  -5.978  1.00 93.68           O  
ATOM    846  OD2 ASP A 106      19.045   3.287  -6.685  1.00 93.68           O  
ATOM    847  N   ARG A 107      16.568   5.001  -2.827  1.00 94.24           N  
ATOM    848  CA  ARG A 107      16.668   6.390  -2.392  1.00 94.24           C  
ATOM    849  C   ARG A 107      15.596   6.718  -1.358  1.00 94.24           C  
ATOM    850  CB  ARG A 107      16.551   7.338  -3.587  1.00 94.24           C  
ATOM    851  O   ARG A 107      14.568   6.041  -1.286  1.00 94.24           O  
ATOM    852  CG  ARG A 107      15.265   7.174  -4.380  1.00 94.24           C  
ATOM    853  CD  ARG A 107      15.281   8.001  -5.658  1.00 94.24           C  
ATOM    854  NE  ARG A 107      14.508   7.365  -6.722  1.00 94.24           N  
ATOM    855  NH1 ARG A 107      15.039   8.935  -8.330  1.00 94.24           N  
ATOM    856  NH2 ARG A 107      13.680   7.165  -8.855  1.00 94.24           N  
ATOM    857  CZ  ARG A 107      14.411   7.823  -7.966  1.00 94.24           C  
ATOM    858  N   PRO A 108      15.897   7.817  -0.599  1.00 95.60           N  
ATOM    859  CA  PRO A 108      14.879   8.252   0.360  1.00 95.60           C  
ATOM    860  C   PRO A 108      13.632   8.814  -0.319  1.00 95.60           C  
ATOM    861  CB  PRO A 108      15.596   9.336   1.168  1.00 95.60           C  
ATOM    862  O   PRO A 108      13.728   9.429  -1.383  1.00 95.60           O  
ATOM    863  CG  PRO A 108      16.707   9.801   0.282  1.00 95.60           C  
ATOM    864  CD  PRO A 108      17.062   8.689  -0.662  1.00 95.60           C  
ATOM    865  N   CYS A 109      12.488   8.529   0.276  1.00 96.42           N  
ATOM    866  CA  CYS A 109      11.221   9.025  -0.248  1.00 96.42           C  
ATOM    867  C   CYS A 109      10.573  10.002   0.726  1.00 96.42           C  
ATOM    868  CB  CYS A 109      10.267   7.865  -0.532  1.00 96.42           C  
ATOM    869  O   CYS A 109      10.702   9.850   1.942  1.00 96.42           O  
ATOM    870  SG  CYS A 109      10.858   6.732  -1.808  1.00 96.42           S  
ATOM    871  N   ARG A 110      10.030  10.998   0.160  1.00 97.25           N  
ATOM    872  CA  ARG A 110       9.214  11.913   0.952  1.00 97.25           C  
ATOM    873  C   ARG A 110       7.748  11.493   0.935  1.00 97.25           C  
ATOM    874  CB  ARG A 110       9.355  13.346   0.434  1.00 97.25           C  
ATOM    875  O   ARG A 110       7.150  11.351  -0.133  1.00 97.25           O  
ATOM    876  CG  ARG A 110      10.699  13.985   0.745  1.00 97.25           C  
ATOM    877  CD  ARG A 110      10.735  15.451   0.336  1.00 97.25           C  
ATOM    878  NE  ARG A 110      12.089  15.885   0.007  1.00 97.25           N  
ATOM    879  NH1 ARG A 110      11.432  17.848  -1.018  1.00 97.25           N  
ATOM    880  NH2 ARG A 110      13.656  17.312  -0.878  1.00 97.25           N  
ATOM    881  CZ  ARG A 110      12.389  17.014  -0.629  1.00 97.25           C  
ATOM    882  N   VAL A 111       7.204  11.237   2.108  1.00 96.20           N  
ATOM    883  CA  VAL A 111       5.824  10.777   2.218  1.00 96.20           C  
ATOM    884  C   VAL A 111       4.974  11.850   2.893  1.00 96.20           C  
ATOM    885  CB  VAL A 111       5.730   9.449   3.003  1.00 96.20           C  
ATOM    886  O   VAL A 111       5.300  12.310   3.990  1.00 96.20           O  
ATOM    887  CG1 VAL A 111       4.278   8.985   3.105  1.00 96.20           C  
ATOM    888  CG2 VAL A 111       6.592   8.376   2.341  1.00 96.20           C  
ATOM    889  N   ARG A 112       3.937  12.213   2.120  1.00 95.52           N  
ATOM    890  CA  ARG A 112       2.980  13.167   2.671  1.00 95.52           C  
ATOM    891  C   ARG A 112       1.640  12.496   2.955  1.00 95.52           C  
ATOM    892  CB  ARG A 112       2.783  14.345   1.715  1.00 95.52           C  
ATOM    893  O   ARG A 112       1.038  11.897   2.061  1.00 95.52           O  
ATOM    894  CG  ARG A 112       3.991  15.263   1.611  1.00 95.52           C  
ATOM    895  CD  ARG A 112       3.735  16.428   0.666  1.00 95.52           C  
ATOM    896  NE  ARG A 112       2.407  17.001   0.864  1.00 95.52           N  
ATOM    897  NH1 ARG A 112       2.797  18.877  -0.427  1.00 95.52           N  
ATOM    898  NH2 ARG A 112       0.762  18.579   0.585  1.00 95.52           N  
ATOM    899  CZ  ARG A 112       1.991  18.151   0.340  1.00 95.52           C  
ATOM    900  N   VAL A 113       1.212  12.562   4.194  1.00 93.93           N  
ATOM    901  CA  VAL A 113      -0.065  11.991   4.608  1.00 93.93           C  
ATOM    902  C   VAL A 113      -1.037  13.111   4.974  1.00 93.93           C  
ATOM    903  CB  VAL A 113       0.106  11.023   5.800  1.00 93.93           C  
ATOM    904  O   VAL A 113      -0.762  13.912   5.871  1.00 93.93           O  
ATOM    905  CG1 VAL A 113      -1.236  10.411   6.196  1.00 93.93           C  
ATOM    906  CG2 VAL A 113       1.115   9.929   5.457  1.00 93.93           C  
ATOM    907  N   THR A 114      -2.125  13.172   4.117  1.00 92.31           N  
ATOM    908  CA  THR A 114      -3.166  14.160   4.376  1.00 92.31           C  
ATOM    909  C   THR A 114      -4.444  13.484   4.866  1.00 92.31           C  
ATOM    910  CB  THR A 114      -3.473  14.992   3.117  1.00 92.31           C  
ATOM    911  O   THR A 114      -4.989  12.611   4.189  1.00 92.31           O  
ATOM    912  CG2 THR A 114      -4.486  16.092   3.418  1.00 92.31           C  
ATOM    913  OG1 THR A 114      -2.262  15.591   2.641  1.00 92.31           O  
ATOM    914  N   ALA A 115      -4.881  13.825   6.111  1.00 89.37           N  
ATOM    915  CA  ALA A 115      -6.104  13.298   6.711  1.00 89.37           C  
ATOM    916  C   ALA A 115      -6.771  14.340   7.604  1.00 89.37           C  
ATOM    917  CB  ALA A 115      -5.802  12.032   7.510  1.00 89.37           C  
ATOM    918  O   ALA A 115      -6.098  15.027   8.376  1.00 89.37           O  
ATOM    919  N   GLY A 116      -8.176  14.522   7.419  1.00 85.43           N  
ATOM    920  CA  GLY A 116      -8.930  15.451   8.246  1.00 85.43           C  
ATOM    921  C   GLY A 116      -8.493  16.894   8.072  1.00 85.43           C  
ATOM    922  O   GLY A 116      -8.505  17.671   9.029  1.00 85.43           O  
ATOM    923  N   GLY A 117      -7.874  17.231   6.934  1.00 87.46           N  
ATOM    924  CA  GLY A 117      -7.450  18.593   6.651  1.00 87.46           C  
ATOM    925  C   GLY A 117      -6.027  18.879   7.093  1.00 87.46           C  
ATOM    926  O   GLY A 117      -5.519  19.984   6.890  1.00 87.46           O  
ATOM    927  N   GLU A 118      -5.403  17.898   7.722  1.00 90.93           N  
ATOM    928  CA  GLU A 118      -4.027  18.070   8.179  1.00 90.93           C  
ATOM    929  C   GLU A 118      -3.054  17.282   7.307  1.00 90.93           C  
ATOM    930  CB  GLU A 118      -3.889  17.642   9.642  1.00 90.93           C  
ATOM    931  O   GLU A 118      -3.373  16.183   6.849  1.00 90.93           O  
ATOM    932  CG  GLU A 118      -4.683  18.504  10.612  1.00 90.93           C  
ATOM    933  CD  GLU A 118      -4.484  18.108  12.067  1.00 90.93           C  
ATOM    934  OE1 GLU A 118      -3.850  18.877  12.824  1.00 90.93           O  
ATOM    935  OE2 GLU A 118      -4.967  17.020  12.452  1.00 90.93           O  
ATOM    936  N   THR A 119      -1.947  17.973   6.996  1.00 94.90           N  
ATOM    937  CA  THR A 119      -0.904  17.310   6.222  1.00 94.90           C  
ATOM    938  C   THR A 119       0.365  17.145   7.054  1.00 94.90           C  
ATOM    939  CB  THR A 119      -0.579  18.093   4.937  1.00 94.90           C  
ATOM    940  O   THR A 119       0.833  18.099   7.678  1.00 94.90           O  
ATOM    941  CG2 THR A 119       0.519  17.403   4.135  1.00 94.90           C  
ATOM    942  OG1 THR A 119      -1.759  18.185   4.129  1.00 94.90           O  
ATOM    943  N   ARG A 120       0.793  15.875   7.129  1.00 94.81           N  
ATOM    944  CA  ARG A 120       2.075  15.584   7.762  1.00 94.81           C  
ATOM    945  C   ARG A 120       3.074  15.034   6.750  1.00 94.81           C  
ATOM    946  CB  ARG A 120       1.895  14.591   8.912  1.00 94.81           C  
ATOM    947  O   ARG A 120       2.712  14.236   5.883  1.00 94.81           O  
ATOM    948  CG  ARG A 120       1.040  15.119  10.054  1.00 94.81           C  
ATOM    949  CD  ARG A 120       0.858  14.079  11.150  1.00 94.81           C  
ATOM    950  NE  ARG A 120       0.012  14.577  12.231  1.00 94.81           N  
ATOM    951  NH1 ARG A 120       0.117  12.639  13.484  1.00 94.81           N  
ATOM    952  NH2 ARG A 120      -1.096  14.433  14.237  1.00 94.81           N  
ATOM    953  CZ  ARG A 120      -0.321  13.882  13.315  1.00 94.81           C  
ATOM    954  N   GLU A 121       4.282  15.473   6.889  1.00 97.24           N  
ATOM    955  CA  GLU A 121       5.329  15.057   5.960  1.00 97.24           C  
ATOM    956  C   GLU A 121       6.409  14.248   6.672  1.00 97.24           C  
ATOM    957  CB  GLU A 121       5.952  16.274   5.271  1.00 97.24           C  
ATOM    958  O   GLU A 121       6.806  14.581   7.790  1.00 97.24           O  
ATOM    959  CG  GLU A 121       6.932  15.919   4.163  1.00 97.24           C  
ATOM    960  CD  GLU A 121       7.511  17.137   3.460  1.00 97.24           C  
ATOM    961  OE1 GLU A 121       8.631  17.568   3.817  1.00 97.24           O  
ATOM    962  OE2 GLU A 121       6.839  17.665   2.547  1.00 97.24           O  
ATOM    963  N   TYR A 122       6.851  13.126   5.971  1.00 96.34           N  
ATOM    964  CA  TYR A 122       7.869  12.243   6.526  1.00 96.34           C  
ATOM    965  C   TYR A 122       8.914  11.887   5.475  1.00 96.34           C  
ATOM    966  CB  TYR A 122       7.230  10.966   7.080  1.00 96.34           C  
ATOM    967  O   TYR A 122       8.626  11.897   4.276  1.00 96.34           O  
ATOM    968  CG  TYR A 122       6.111  11.223   8.060  1.00 96.34           C  
ATOM    969  CD1 TYR A 122       6.364  11.312   9.427  1.00 96.34           C  
ATOM    970  CD2 TYR A 122       4.801  11.376   7.622  1.00 96.34           C  
ATOM    971  CE1 TYR A 122       5.336  11.547  10.334  1.00 96.34           C  
ATOM    972  CE2 TYR A 122       3.765  11.612   8.520  1.00 96.34           C  
ATOM    973  OH  TYR A 122       3.020  11.929  10.766  1.00 96.34           O  
ATOM    974  CZ  TYR A 122       4.042  11.696   9.872  1.00 96.34           C  
ATOM    975  N   THR A 123      10.058  11.595   5.986  1.00 96.39           N  
ATOM    976  CA  THR A 123      11.080  11.007   5.127  1.00 96.39           C  
ATOM    977  C   THR A 123      11.247   9.520   5.426  1.00 96.39           C  
ATOM    978  CB  THR A 123      12.432  11.723   5.296  1.00 96.39           C  
ATOM    979  O   THR A 123      11.453   9.133   6.578  1.00 96.39           O  
ATOM    980  CG2 THR A 123      13.498  11.107   4.396  1.00 96.39           C  
ATOM    981  OG1 THR A 123      12.279  13.107   4.959  1.00 96.39           O  
ATOM    982  N   VAL A 124      11.154   8.640   4.398  1.00 96.17           N  
ATOM    983  CA  VAL A 124      11.304   7.197   4.554  1.00 96.17           C  
ATOM    984  C   VAL A 124      12.551   6.724   3.810  1.00 96.17           C  
ATOM    985  CB  VAL A 124      10.059   6.438   4.043  1.00 96.17           C  
ATOM    986  O   VAL A 124      12.648   6.874   2.590  1.00 96.17           O  
ATOM    987  CG1 VAL A 124      10.184   4.942   4.327  1.00 96.17           C  
ATOM    988  CG2 VAL A 124       8.791   7.002   4.683  1.00 96.17           C  
ATOM    989  N   ASN A 125      13.494   6.221   4.547  1.00 96.70           N  
ATOM    990  CA  ASN A 125      14.741   5.741   3.960  1.00 96.70           C  
ATOM    991  C   ASN A 125      14.553   4.392   3.272  1.00 96.70           C  
ATOM    992  CB  ASN A 125      15.835   5.646   5.025  1.00 96.70           C  
ATOM    993  O   ASN A 125      13.620   3.653   3.590  1.00 96.70           O  
ATOM    994  CG  ASN A 125      16.224   7.000   5.585  1.00 96.70           C  
ATOM    995  ND2 ASN A 125      16.365   7.078   6.903  1.00 96.70           N  
ATOM    996  OD1 ASN A 125      16.395   7.968   4.840  1.00 96.70           O  
ATOM    997  N   PRO A 126      15.431   4.143   2.349  1.00 95.53           N  
ATOM    998  CA  PRO A 126      15.362   2.851   1.662  1.00 95.53           C  
ATOM    999  C   PRO A 126      15.363   1.668   2.628  1.00 95.53           C  
ATOM   1000  CB  PRO A 126      16.622   2.847   0.793  1.00 95.53           C  
ATOM   1001  O   PRO A 126      16.139   1.651   3.588  1.00 95.53           O  
ATOM   1002  CG  PRO A 126      16.934   4.291   0.565  1.00 95.53           C  
ATOM   1003  CD  PRO A 126      16.558   5.060   1.799  1.00 95.53           C  
ATOM   1004  N   GLY A 127      14.480   0.725   2.371  1.00 93.19           N  
ATOM   1005  CA  GLY A 127      14.418  -0.494   3.161  1.00 93.19           C  
ATOM   1006  C   GLY A 127      13.696  -0.312   4.483  1.00 93.19           C  
ATOM   1007  O   GLY A 127      13.634  -1.238   5.295  1.00 93.19           O  
ATOM   1008  N   THR A 128      13.187   0.904   4.752  1.00 95.08           N  
ATOM   1009  CA  THR A 128      12.520   1.179   6.019  1.00 95.08           C  
ATOM   1010  C   THR A 128      11.019   1.364   5.811  1.00 95.08           C  
ATOM   1011  CB  THR A 128      13.105   2.431   6.698  1.00 95.08           C  
ATOM   1012  O   THR A 128      10.543   1.383   4.674  1.00 95.08           O  
ATOM   1013  CG2 THR A 128      14.615   2.308   6.871  1.00 95.08           C  
ATOM   1014  OG1 THR A 128      12.819   3.582   5.894  1.00 95.08           O  
ATOM   1015  N   GLU A 129      10.292   1.437   6.898  1.00 94.00           N  
ATOM   1016  CA  GLU A 129       8.840   1.581   6.856  1.00 94.00           C  
ATOM   1017  C   GLU A 129       8.376   2.748   7.722  1.00 94.00           C  
ATOM   1018  CB  GLU A 129       8.158   0.287   7.308  1.00 94.00           C  
ATOM   1019  O   GLU A 129       9.020   3.082   8.719  1.00 94.00           O  
ATOM   1020  CG  GLU A 129       8.489  -0.918   6.440  1.00 94.00           C  
ATOM   1021  CD  GLU A 129       7.844  -2.205   6.929  1.00 94.00           C  
ATOM   1022  OE1 GLU A 129       6.811  -2.622   6.358  1.00 94.00           O  
ATOM   1023  OE2 GLU A 129       8.376  -2.801   7.893  1.00 94.00           O  
ATOM   1024  N   LEU A 130       7.393   3.416   7.281  1.00 95.47           N  
ATOM   1025  CA  LEU A 130       6.708   4.461   8.035  1.00 95.47           C  
ATOM   1026  C   LEU A 130       5.338   3.983   8.505  1.00 95.47           C  
ATOM   1027  CB  LEU A 130       6.557   5.724   7.184  1.00 95.47           C  
ATOM   1028  O   LEU A 130       4.608   3.338   7.748  1.00 95.47           O  
ATOM   1029  CG  LEU A 130       5.635   6.810   7.740  1.00 95.47           C  
ATOM   1030  CD1 LEU A 130       6.278   7.484   8.948  1.00 95.47           C  
ATOM   1031  CD2 LEU A 130       5.305   7.837   6.662  1.00 95.47           C  
ATOM   1032  N   GLU A 131       5.051   4.300   9.705  1.00 94.69           N  
ATOM   1033  CA  GLU A 131       3.722   4.007  10.233  1.00 94.69           C  
ATOM   1034  C   GLU A 131       3.079   5.255  10.832  1.00 94.69           C  
ATOM   1035  CB  GLU A 131       3.792   2.895  11.282  1.00 94.69           C  
ATOM   1036  O   GLU A 131       3.678   5.922  11.678  1.00 94.69           O  
ATOM   1037  CG  GLU A 131       2.430   2.414  11.760  1.00 94.69           C  
ATOM   1038  CD  GLU A 131       2.512   1.229  12.709  1.00 94.69           C  
ATOM   1039  OE1 GLU A 131       2.507   1.438  13.944  1.00 94.69           O  
ATOM   1040  OE2 GLU A 131       2.582   0.081  12.215  1.00 94.69           O  
ATOM   1041  N   VAL A 132       1.894   5.510  10.367  1.00 93.31           N  
ATOM   1042  CA  VAL A 132       1.172   6.679  10.859  1.00 93.31           C  
ATOM   1043  C   VAL A 132      -0.210   6.261  11.358  1.00 93.31           C  
ATOM   1044  CB  VAL A 132       1.039   7.765   9.768  1.00 93.31           C  
ATOM   1045  O   VAL A 132      -0.956   5.586  10.645  1.00 93.31           O  
ATOM   1046  CG1 VAL A 132       0.335   9.003  10.322  1.00 93.31           C  
ATOM   1047  CG2 VAL A 132       2.414   8.132   9.212  1.00 93.31           C  
ATOM   1048  N   GLU A 133      -0.479   6.674  12.514  1.00 92.47           N  
ATOM   1049  CA  GLU A 133      -1.794   6.417  13.093  1.00 92.47           C  
ATOM   1050  C   GLU A 133      -2.766   7.551  12.781  1.00 92.47           C  
ATOM   1051  CB  GLU A 133      -1.685   6.218  14.607  1.00 92.47           C  
ATOM   1052  O   GLU A 133      -2.416   8.727  12.904  1.00 92.47           O  
ATOM   1053  CG  GLU A 133      -0.907   4.974  15.010  1.00 92.47           C  
ATOM   1054  CD  GLU A 133      -0.956   4.693  16.503  1.00 92.47           C  
ATOM   1055  OE1 GLU A 133      -1.741   3.816  16.930  1.00 92.47           O  
ATOM   1056  OE2 GLU A 133      -0.204   5.355  17.252  1.00 92.47           O  
ATOM   1057  N   LEU A 134      -3.986   7.099  12.298  1.00 89.48           N  
ATOM   1058  CA  LEU A 134      -5.007   8.097  11.997  1.00 89.48           C  
ATOM   1059  C   LEU A 134      -6.118   8.070  13.041  1.00 89.48           C  
ATOM   1060  CB  LEU A 134      -5.594   7.860  10.604  1.00 89.48           C  
ATOM   1061  O   LEU A 134      -6.430   7.014  13.595  1.00 89.48           O  
ATOM   1062  CG  LEU A 134      -4.597   7.828   9.444  1.00 89.48           C  
ATOM   1063  CD1 LEU A 134      -5.304   7.449   8.147  1.00 89.48           C  
ATOM   1064  CD2 LEU A 134      -3.896   9.175   9.304  1.00 89.48           C  
ATOM   1065  N   SER A 135      -6.565   9.288  13.458  1.00 88.03           N  
ATOM   1066  CA  SER A 135      -7.749   9.336  14.309  1.00 88.03           C  
ATOM   1067  C   SER A 135      -8.989   8.859  13.559  1.00 88.03           C  
ATOM   1068  CB  SER A 135      -7.975  10.754  14.834  1.00 88.03           C  
ATOM   1069  O   SER A 135      -9.017   8.869  12.327  1.00 88.03           O  
ATOM   1070  OG  SER A 135      -8.306  11.636  13.775  1.00 88.03           O  
ATOM   1071  N   PRO A 136     -10.020   8.404  14.275  1.00 80.52           N  
ATOM   1072  CA  PRO A 136     -11.264   7.932  13.662  1.00 80.52           C  
ATOM   1073  C   PRO A 136     -11.832   8.920  12.645  1.00 80.52           C  
ATOM   1074  CB  PRO A 136     -12.207   7.774  14.856  1.00 80.52           C  
ATOM   1075  O   PRO A 136     -12.363   8.509  11.610  1.00 80.52           O  
ATOM   1076  CG  PRO A 136     -11.308   7.519  16.023  1.00 80.52           C  
ATOM   1077  CD  PRO A 136     -10.034   8.287  15.820  1.00 80.52           C  
ATOM   1078  N   GLU A 137     -11.695  10.206  12.858  1.00 80.67           N  
ATOM   1079  CA  GLU A 137     -12.207  11.233  11.956  1.00 80.67           C  
ATOM   1080  C   GLU A 137     -11.365  11.322  10.686  1.00 80.67           C  
ATOM   1081  CB  GLU A 137     -12.247  12.593  12.657  1.00 80.67           C  
ATOM   1082  O   GLU A 137     -11.876  11.666   9.619  1.00 80.67           O  
ATOM   1083  CG  GLU A 137     -13.186  12.640  13.854  1.00 80.67           C  
ATOM   1084  CD  GLU A 137     -13.125  13.956  14.613  1.00 80.67           C  
ATOM   1085  OE1 GLU A 137     -14.103  14.736  14.555  1.00 80.67           O  
ATOM   1086  OE2 GLU A 137     -12.091  14.210  15.270  1.00 80.67           O  
ATOM   1087  N   GLN A 138     -10.113  10.912  10.805  1.00 84.02           N  
ATOM   1088  CA  GLN A 138      -9.145  11.026   9.720  1.00 84.02           C  
ATOM   1089  C   GLN A 138      -9.186   9.798   8.815  1.00 84.02           C  
ATOM   1090  CB  GLN A 138      -7.734  11.222  10.276  1.00 84.02           C  
ATOM   1091  O   GLN A 138      -8.728   9.847   7.672  1.00 84.02           O  
ATOM   1092  CG  GLN A 138      -7.530  12.556  10.981  1.00 84.02           C  
ATOM   1093  CD  GLN A 138      -6.181  12.657  11.669  1.00 84.02           C  
ATOM   1094  NE2 GLN A 138      -5.624  13.862  11.708  1.00 84.02           N  
ATOM   1095  OE1 GLN A 138      -5.645  11.659  12.162  1.00 84.02           O  
ATOM   1096  N   GLN A 139      -9.832   8.757   9.187  1.00 78.91           N  
ATOM   1097  CA  GLN A 139      -9.739   7.450   8.544  1.00 78.91           C  
ATOM   1098  C   GLN A 139     -10.557   7.410   7.257  1.00 78.91           C  
ATOM   1099  CB  GLN A 139     -10.204   6.348   9.497  1.00 78.91           C  
ATOM   1100  O   GLN A 139     -10.249   6.644   6.342  1.00 78.91           O  
ATOM   1101  CG  GLN A 139      -9.255   6.100  10.661  1.00 78.91           C  
ATOM   1102  CD  GLN A 139      -9.781   5.064  11.637  1.00 78.91           C  
ATOM   1103  NE2 GLN A 139      -9.207   5.033  12.835  1.00 78.91           N  
ATOM   1104  OE1 GLN A 139     -10.695   4.298  11.317  1.00 78.91           O  
ATOM   1105  N   ASN A 140     -11.569   8.363   7.102  1.00 73.42           N  
ATOM   1106  CA  ASN A 140     -12.487   8.272   5.972  1.00 73.42           C  
ATOM   1107  C   ASN A 140     -11.979   9.066   4.772  1.00 73.42           C  
ATOM   1108  CB  ASN A 140     -13.883   8.754   6.374  1.00 73.42           C  
ATOM   1109  O   ASN A 140     -12.423   8.846   3.644  1.00 73.42           O  
ATOM   1110  CG  ASN A 140     -14.536   7.855   7.406  1.00 73.42           C  
ATOM   1111  ND2 ASN A 140     -15.197   8.460   8.385  1.00 73.42           N  
ATOM   1112  OD1 ASN A 140     -14.446   6.627   7.323  1.00 73.42           O  
ATOM   1113  N   ASN A 141     -10.801   9.766   4.899  1.00 77.97           N  
ATOM   1114  CA  ASN A 141     -10.332  10.607   3.803  1.00 77.97           C  
ATOM   1115  C   ASN A 141      -8.813  10.750   3.816  1.00 77.97           C  
ATOM   1116  CB  ASN A 141     -10.996  11.985   3.862  1.00 77.97           C  
ATOM   1117  O   ASN A 141      -8.286  11.839   3.583  1.00 77.97           O  
ATOM   1118  CG  ASN A 141     -12.482  11.930   3.565  1.00 77.97           C  
ATOM   1119  ND2 ASN A 141     -13.269  12.664   4.343  1.00 77.97           N  
ATOM   1120  OD1 ASN A 141     -12.919  11.233   2.646  1.00 77.97           O  
ATOM   1121  N   ALA A 142      -8.139   9.627   3.921  1.00 86.34           N  
ATOM   1122  CA  ALA A 142      -6.687   9.768   3.995  1.00 86.34           C  
ATOM   1123  C   ALA A 142      -6.063   9.744   2.603  1.00 86.34           C  
ATOM   1124  CB  ALA A 142      -6.089   8.663   4.862  1.00 86.34           C  
ATOM   1125  O   ALA A 142      -6.569   9.073   1.700  1.00 86.34           O  
ATOM   1126  N   GLU A 143      -5.173  10.621   2.404  1.00 90.73           N  
ATOM   1127  CA  GLU A 143      -4.378  10.684   1.181  1.00 90.73           C  
ATOM   1128  C   GLU A 143      -2.891  10.525   1.480  1.00 90.73           C  
ATOM   1129  CB  GLU A 143      -4.628  12.003   0.445  1.00 90.73           C  
ATOM   1130  O   GLU A 143      -2.373  11.130   2.421  1.00 90.73           O  
ATOM   1131  CG  GLU A 143      -3.844  12.143  -0.851  1.00 90.73           C  
ATOM   1132  CD  GLU A 143      -4.032  13.493  -1.524  1.00 90.73           C  
ATOM   1133  OE1 GLU A 143      -3.309  14.453  -1.172  1.00 90.73           O  
ATOM   1134  OE2 GLU A 143      -4.910  13.593  -2.410  1.00 90.73           O  
ATOM   1135  N   VAL A 144      -2.299   9.605   0.719  1.00 92.99           N  
ATOM   1136  CA  VAL A 144      -0.865   9.395   0.883  1.00 92.99           C  
ATOM   1137  C   VAL A 144      -0.143   9.707  -0.426  1.00 92.99           C  
ATOM   1138  CB  VAL A 144      -0.551   7.950   1.333  1.00 92.99           C  
ATOM   1139  O   VAL A 144      -0.461   9.131  -1.470  1.00 92.99           O  
ATOM   1140  CG1 VAL A 144       0.948   7.773   1.572  1.00 92.99           C  
ATOM   1141  CG2 VAL A 144      -1.341   7.601   2.593  1.00 92.99           C  
ATOM   1142  N   GLU A 145       0.720  10.645  -0.364  1.00 94.29           N  
ATOM   1143  CA  GLU A 145       1.563  10.990  -1.504  1.00 94.29           C  
ATOM   1144  C   GLU A 145       3.020  10.615  -1.248  1.00 94.29           C  
ATOM   1145  CB  GLU A 145       1.453  12.484  -1.822  1.00 94.29           C  
ATOM   1146  O   GLU A 145       3.575  10.943  -0.197  1.00 94.29           O  
ATOM   1147  CG  GLU A 145       2.232  12.909  -3.058  1.00 94.29           C  
ATOM   1148  CD  GLU A 145       2.100  14.391  -3.370  1.00 94.29           C  
ATOM   1149  OE1 GLU A 145       2.888  15.198  -2.827  1.00 94.29           O  
ATOM   1150  OE2 GLU A 145       1.200  14.748  -4.162  1.00 94.29           O  
ATOM   1151  N   VAL A 146       3.546   9.877  -2.157  1.00 94.31           N  
ATOM   1152  CA  VAL A 146       4.931   9.433  -2.034  1.00 94.31           C  
ATOM   1153  C   VAL A 146       5.761  10.006  -3.181  1.00 94.31           C  
ATOM   1154  CB  VAL A 146       5.034   7.892  -2.019  1.00 94.31           C  
ATOM   1155  O   VAL A 146       5.404   9.851  -4.351  1.00 94.31           O  
ATOM   1156  CG1 VAL A 146       6.471   7.449  -1.746  1.00 94.31           C  
ATOM   1157  CG2 VAL A 146       4.084   7.304  -0.977  1.00 94.31           C  
ATOM   1158  N   GLU A 147       6.865  10.663  -2.763  1.00 94.29           N  
ATOM   1159  CA  GLU A 147       7.803  11.207  -3.740  1.00 94.29           C  
ATOM   1160  C   GLU A 147       9.199  10.620  -3.550  1.00 94.29           C  
ATOM   1161  CB  GLU A 147       7.857  12.734  -3.641  1.00 94.29           C  
ATOM   1162  O   GLU A 147       9.781  10.725  -2.469  1.00 94.29           O  
ATOM   1163  CG  GLU A 147       8.717  13.390  -4.712  1.00 94.29           C  
ATOM   1164  CD  GLU A 147       8.794  14.902  -4.577  1.00 94.29           C  
ATOM   1165  OE1 GLU A 147       9.818  15.415  -4.070  1.00 94.29           O  
ATOM   1166  OE2 GLU A 147       7.822  15.580  -4.979  1.00 94.29           O  
ATOM   1167  N   CYS A 148       9.659   9.917  -4.560  1.00 91.40           N  
ATOM   1168  CA  CYS A 148      11.030   9.417  -4.578  1.00 91.40           C  
ATOM   1169  C   CYS A 148      11.801   9.983  -5.764  1.00 91.40           C  
ATOM   1170  CB  CYS A 148      11.043   7.890  -4.631  1.00 91.40           C  
ATOM   1171  O   CYS A 148      11.708   9.462  -6.876  1.00 91.40           O  
ATOM   1172  SG  CYS A 148       9.966   7.109  -3.409  1.00 91.40           S  
ATOM   1173  N   GLY A 149      12.605  11.123  -5.598  1.00 88.71           N  
ATOM   1174  CA  GLY A 149      13.231  11.758  -6.747  1.00 88.71           C  
ATOM   1175  C   GLY A 149      12.230  12.358  -7.716  1.00 88.71           C  
ATOM   1176  O   GLY A 149      11.388  13.168  -7.325  1.00 88.71           O  
ATOM   1177  N   ASN A 150      12.150  11.826  -9.033  1.00 86.68           N  
ATOM   1178  CA  ASN A 150      11.254  12.371 -10.047  1.00 86.68           C  
ATOM   1179  C   ASN A 150       9.942  11.593 -10.113  1.00 86.68           C  
ATOM   1180  CB  ASN A 150      11.935  12.380 -11.417  1.00 86.68           C  
ATOM   1181  O   ASN A 150       9.070  11.907 -10.925  1.00 86.68           O  
ATOM   1182  CG  ASN A 150      13.112  13.334 -11.478  1.00 86.68           C  
ATOM   1183  ND2 ASN A 150      14.162  12.936 -12.187  1.00 86.68           N  
ATOM   1184  OD1 ASN A 150      13.077  14.419 -10.893  1.00 86.68           O  
ATOM   1185  N   GLU A 151       9.838  10.593  -9.190  1.00 85.16           N  
ATOM   1186  CA  GLU A 151       8.652   9.743  -9.206  1.00 85.16           C  
ATOM   1187  C   GLU A 151       7.661  10.156  -8.121  1.00 85.16           C  
ATOM   1188  CB  GLU A 151       9.041   8.273  -9.029  1.00 85.16           C  
ATOM   1189  O   GLU A 151       8.052  10.409  -6.980  1.00 85.16           O  
ATOM   1190  CG  GLU A 151       9.985   7.753 -10.104  1.00 85.16           C  
ATOM   1191  CD  GLU A 151      10.419   6.314  -9.877  1.00 85.16           C  
ATOM   1192  OE1 GLU A 151      10.048   5.433 -10.685  1.00 85.16           O  
ATOM   1193  OE2 GLU A 151      11.136   6.065  -8.881  1.00 85.16           O  
ATOM   1194  N   LYS A 152       6.478  10.405  -8.589  1.00 87.19           N  
ATOM   1195  CA  LYS A 152       5.435  10.795  -7.645  1.00 87.19           C  
ATOM   1196  C   LYS A 152       4.257   9.826  -7.695  1.00 87.19           C  
ATOM   1197  CB  LYS A 152       4.955  12.218  -7.933  1.00 87.19           C  
ATOM   1198  O   LYS A 152       3.825   9.422  -8.776  1.00 87.19           O  
ATOM   1199  CG  LYS A 152       6.005  13.290  -7.677  1.00 87.19           C  
ATOM   1200  CD  LYS A 152       5.464  14.684  -7.968  1.00 87.19           C  
ATOM   1201  CE  LYS A 152       6.547  15.745  -7.829  1.00 87.19           C  
ATOM   1202  NZ  LYS A 152       6.030  17.109  -8.151  1.00 87.19           N  
ATOM   1203  N   TYR A 153       3.794   9.410  -6.458  1.00 85.15           N  
ATOM   1204  CA  TYR A 153       2.675   8.481  -6.344  1.00 85.15           C  
ATOM   1205  C   TYR A 153       1.637   8.996  -5.355  1.00 85.15           C  
ATOM   1206  CB  TYR A 153       3.168   7.096  -5.911  1.00 85.15           C  
ATOM   1207  O   TYR A 153       1.987   9.538  -4.304  1.00 85.15           O  
ATOM   1208  CG  TYR A 153       4.381   6.618  -6.671  1.00 85.15           C  
ATOM   1209  CD1 TYR A 153       4.249   5.966  -7.895  1.00 85.15           C  
ATOM   1210  CD2 TYR A 153       5.662   6.817  -6.167  1.00 85.15           C  
ATOM   1211  CE1 TYR A 153       5.364   5.522  -8.598  1.00 85.15           C  
ATOM   1212  CE2 TYR A 153       6.784   6.378  -6.861  1.00 85.15           C  
ATOM   1213  OH  TYR A 153       7.733   5.295  -8.766  1.00 85.15           O  
ATOM   1214  CZ  TYR A 153       6.625   5.733  -8.074  1.00 85.15           C  
ATOM   1215  N   ARG A 154       0.440   8.864  -5.782  1.00 88.70           N  
ATOM   1216  CA  ARG A 154      -0.625   9.353  -4.913  1.00 88.70           C  
ATOM   1217  C   ARG A 154      -1.674   8.272  -4.672  1.00 88.70           C  
ATOM   1218  CB  ARG A 154      -1.283  10.596  -5.517  1.00 88.70           C  
ATOM   1219  O   ARG A 154      -2.118   7.610  -5.611  1.00 88.70           O  
ATOM   1220  CG  ARG A 154      -2.352  11.218  -4.632  1.00 88.70           C  
ATOM   1221  CD  ARG A 154      -2.961  12.458  -5.271  1.00 88.70           C  
ATOM   1222  NE  ARG A 154      -2.059  13.604  -5.193  1.00 88.70           N  
ATOM   1223  NH1 ARG A 154      -3.457  15.045  -6.336  1.00 88.70           N  
ATOM   1224  NH2 ARG A 154      -1.424  15.778  -5.573  1.00 88.70           N  
ATOM   1225  CZ  ARG A 154      -2.316  14.806  -5.701  1.00 88.70           C  
ATOM   1226  N   PHE A 155      -1.937   8.003  -3.377  1.00 84.79           N  
ATOM   1227  CA  PHE A 155      -2.961   7.057  -2.949  1.00 84.79           C  
ATOM   1228  C   PHE A 155      -4.011   7.749  -2.087  1.00 84.79           C  
ATOM   1229  CB  PHE A 155      -2.330   5.895  -2.176  1.00 84.79           C  
ATOM   1230  O   PHE A 155      -3.685   8.332  -1.051  1.00 84.79           O  
ATOM   1231  CG  PHE A 155      -3.280   4.760  -1.905  1.00 84.79           C  
ATOM   1232  CD1 PHE A 155      -3.564   4.369  -0.602  1.00 84.79           C  
ATOM   1233  CD2 PHE A 155      -3.889   4.083  -2.953  1.00 84.79           C  
ATOM   1234  CE1 PHE A 155      -4.443   3.318  -0.348  1.00 84.79           C  
ATOM   1235  CE2 PHE A 155      -4.769   3.033  -2.708  1.00 84.79           C  
ATOM   1236  CZ  PHE A 155      -5.044   2.651  -1.404  1.00 84.79           C  
ATOM   1237  N   GLN A 156      -5.185   7.714  -2.588  1.00 82.05           N  
ATOM   1238  CA  GLN A 156      -6.269   8.364  -1.860  1.00 82.05           C  
ATOM   1239  C   GLN A 156      -7.337   7.355  -1.447  1.00 82.05           C  
ATOM   1240  CB  GLN A 156      -6.895   9.474  -2.705  1.00 82.05           C  
ATOM   1241  O   GLN A 156      -7.750   6.516  -2.251  1.00 82.05           O  
ATOM   1242  CG  GLN A 156      -7.918  10.316  -1.954  1.00 82.05           C  
ATOM   1243  CD  GLN A 156      -8.437  11.481  -2.777  1.00 82.05           C  
ATOM   1244  NE2 GLN A 156      -8.824  12.558  -2.102  1.00 82.05           N  
ATOM   1245  OE1 GLN A 156      -8.489  11.413  -4.009  1.00 82.05           O  
ATOM   1246  N   LEU A 157      -7.681   7.468  -0.099  1.00 74.64           N  
ATOM   1247  CA  LEU A 157      -8.826   6.718   0.406  1.00 74.64           C  
ATOM   1248  C   LEU A 157     -10.066   7.603   0.480  1.00 74.64           C  
ATOM   1249  CB  LEU A 157      -8.518   6.135   1.787  1.00 74.64           C  
ATOM   1250  O   LEU A 157      -9.980   8.767   0.880  1.00 74.64           O  
ATOM   1251  CG  LEU A 157      -7.334   5.170   1.867  1.00 74.64           C  
ATOM   1252  CD1 LEU A 157      -6.816   5.084   3.299  1.00 74.64           C  
ATOM   1253  CD2 LEU A 157      -7.732   3.790   1.353  1.00 74.64           C  
ATOM   1254  N   GLY A 158     -11.280   7.123  -0.173  1.00 57.89           N  
ATOM   1255  CA  GLY A 158     -12.610   7.694  -0.027  1.00 57.89           C  
ATOM   1256  C   GLY A 158     -13.718   6.668  -0.168  1.00 57.89           C  
ATOM   1257  O   GLY A 158     -13.504   5.586  -0.718  1.00 57.89           O  
TER    1258      GLY A 158
ENDMDL
END
