# Supplementary material for: Single-chain dimers from de novo immunoglobulins as robust scaffolds for multiple binding loops
Source: Nat Commun. 2023 Sep 23;14:5939. doi: 10.1038/s41467-023-41717-5 (PMC10517939; doi:10.1038/s41467-023-41717-5)
Supplement: Supplementary file 3 — Supplementary Data 1 [file 41467_2023_41717_MOESM3_ESM.zip › design_models/scIg/scIg14d/ranked_3.pdb]

MODEL     1
ATOM      1  N   ARG A   1       3.937  -0.339 -13.813  1.00 88.00           N  
ATOM      2  CA  ARG A   1       2.947  -0.132 -12.761  1.00 88.00           C  
ATOM      3  C   ARG A   1       2.853  -1.351 -11.849  1.00 88.00           C  
ATOM      4  CB  ARG A   1       1.576   0.177 -13.366  1.00 88.00           C  
ATOM      5  O   ARG A   1       2.830  -2.488 -12.325  1.00 88.00           O  
ATOM      6  CG  ARG A   1       0.482   0.397 -12.333  1.00 88.00           C  
ATOM      7  CD  ARG A   1      -0.865   0.671 -12.988  1.00 88.00           C  
ATOM      8  NE  ARG A   1      -1.888   0.996 -11.998  1.00 88.00           N  
ATOM      9  NH1 ARG A   1      -3.556   1.386 -13.549  1.00 88.00           N  
ATOM     10  NH2 ARG A   1      -3.993   1.605 -11.309  1.00 88.00           N  
ATOM     11  CZ  ARG A   1      -3.143   1.328 -12.287  1.00 88.00           C  
ATOM     12  N   ILE A   2       2.938  -1.265 -10.625  1.00 89.42           N  
ATOM     13  CA  ILE A   2       2.720  -2.301  -9.621  1.00 89.42           C  
ATOM     14  C   ILE A   2       1.437  -2.007  -8.847  1.00 89.42           C  
ATOM     15  CB  ILE A   2       3.918  -2.410  -8.651  1.00 89.42           C  
ATOM     16  O   ILE A   2       1.284  -0.925  -8.274  1.00 89.42           O  
ATOM     17  CG1 ILE A   2       5.209  -2.695  -9.427  1.00 89.42           C  
ATOM     18  CG2 ILE A   2       3.662  -3.492  -7.597  1.00 89.42           C  
ATOM     19  CD1 ILE A   2       5.218  -4.040 -10.141  1.00 89.42           C  
ATOM     20  N   GLU A   3       0.511  -2.981  -8.871  1.00 90.90           N  
ATOM     21  CA  GLU A   3      -0.753  -2.842  -8.154  1.00 90.90           C  
ATOM     22  C   GLU A   3      -0.856  -3.854  -7.017  1.00 90.90           C  
ATOM     23  CB  GLU A   3      -1.936  -3.004  -9.112  1.00 90.90           C  
ATOM     24  O   GLU A   3      -0.701  -5.057  -7.234  1.00 90.90           O  
ATOM     25  CG  GLU A   3      -1.979  -1.960 -10.218  1.00 90.90           C  
ATOM     26  CD  GLU A   3      -3.113  -2.180 -11.207  1.00 90.90           C  
ATOM     27  OE1 GLU A   3      -2.849  -2.638 -12.342  1.00 90.90           O  
ATOM     28  OE2 GLU A   3      -4.275  -1.892 -10.844  1.00 90.90           O  
ATOM     29  N   VAL A   4      -0.984  -3.308  -5.782  1.00 89.84           N  
ATOM     30  CA  VAL A   4      -1.142  -4.178  -4.621  1.00 89.84           C  
ATOM     31  C   VAL A   4      -2.509  -3.943  -3.982  1.00 89.84           C  
ATOM     32  CB  VAL A   4      -0.022  -3.948  -3.583  1.00 89.84           C  
ATOM     33  O   VAL A   4      -2.857  -2.809  -3.644  1.00 89.84           O  
ATOM     34  CG1 VAL A   4      -0.161  -4.921  -2.413  1.00 89.84           C  
ATOM     35  CG2 VAL A   4       1.350  -4.089  -4.239  1.00 89.84           C  
ATOM     36  N   ARG A   5      -3.255  -5.010  -3.924  1.00 86.84           N  
ATOM     37  CA  ARG A   5      -4.573  -4.960  -3.300  1.00 86.84           C  
ATOM     38  C   ARG A   5      -4.652  -5.910  -2.110  1.00 86.84           C  
ATOM     39  CB  ARG A   5      -5.664  -5.302  -4.317  1.00 86.84           C  
ATOM     40  O   ARG A   5      -4.323  -7.092  -2.230  1.00 86.84           O  
ATOM     41  CG  ARG A   5      -7.078  -5.118  -3.790  1.00 86.84           C  
ATOM     42  CD  ARG A   5      -8.120  -5.361  -4.873  1.00 86.84           C  
ATOM     43  NE  ARG A   5      -9.477  -5.312  -4.336  1.00 86.84           N  
ATOM     44  NH1 ARG A   5     -10.512  -5.771  -6.350  1.00 86.84           N  
ATOM     45  NH2 ARG A   5     -11.766  -5.440  -4.460  1.00 86.84           N  
ATOM     46  CZ  ARG A   5     -10.582  -5.508  -5.050  1.00 86.84           C  
ATOM     47  N   VAL A   6      -5.014  -5.277  -0.963  1.00 81.72           N  
ATOM     48  CA  VAL A   6      -5.254  -6.120   0.204  1.00 81.72           C  
ATOM     49  C   VAL A   6      -6.722  -6.029   0.615  1.00 81.72           C  
ATOM     50  CB  VAL A   6      -4.343  -5.722   1.388  1.00 81.72           C  
ATOM     51  O   VAL A   6      -7.186  -4.974   1.053  1.00 81.72           O  
ATOM     52  CG1 VAL A   6      -4.538  -6.678   2.564  1.00 81.72           C  
ATOM     53  CG2 VAL A   6      -2.880  -5.699   0.950  1.00 81.72           C  
ATOM     54  N   ASP A   7      -7.526  -6.964   0.130  1.00 75.52           N  
ATOM     55  CA  ASP A   7      -8.955  -6.923   0.426  1.00 75.52           C  
ATOM     56  C   ASP A   7      -9.465  -8.295   0.863  1.00 75.52           C  
ATOM     57  CB  ASP A   7      -9.741  -6.433  -0.791  1.00 75.52           C  
ATOM     58  O   ASP A   7      -8.871  -9.320   0.524  1.00 75.52           O  
ATOM     59  CG  ASP A   7      -9.660  -7.384  -1.972  1.00 75.52           C  
ATOM     60  OD1 ASP A   7     -10.433  -8.365  -2.020  1.00 75.52           O  
ATOM     61  OD2 ASP A   7      -8.814  -7.152  -2.862  1.00 75.52           O  
ATOM     62  N   ASN A   8     -10.476  -8.372   1.925  1.00 71.41           N  
ATOM     63  CA  ASN A   8     -11.319  -9.489   2.337  1.00 71.41           C  
ATOM     64  C   ASN A   8     -10.540 -10.801   2.362  1.00 71.41           C  
ATOM     65  CB  ASN A   8     -12.535  -9.612   1.416  1.00 71.41           C  
ATOM     66  O   ASN A   8     -10.972 -11.796   1.777  1.00 71.41           O  
ATOM     67  CG  ASN A   8     -13.531  -8.485   1.610  1.00 71.41           C  
ATOM     68  ND2 ASN A   8     -14.276  -8.165   0.559  1.00 71.41           N  
ATOM     69  OD1 ASN A   8     -13.629  -7.907   2.696  1.00 71.41           O  
ATOM     70  N   GLY A   9      -9.255 -10.749   2.862  1.00 77.23           N  
ATOM     71  CA  GLY A   9      -8.588 -12.010   3.146  1.00 77.23           C  
ATOM     72  C   GLY A   9      -7.637 -12.442   2.045  1.00 77.23           C  
ATOM     73  O   GLY A   9      -7.179 -13.587   2.027  1.00 77.23           O  
ATOM     74  N   ARG A  10      -7.386 -11.459   1.083  1.00 90.02           N  
ATOM     75  CA  ARG A  10      -6.501 -11.787  -0.030  1.00 90.02           C  
ATOM     76  C   ARG A  10      -5.539 -10.640  -0.322  1.00 90.02           C  
ATOM     77  CB  ARG A  10      -7.313 -12.121  -1.283  1.00 90.02           C  
ATOM     78  O   ARG A  10      -5.895  -9.470  -0.166  1.00 90.02           O  
ATOM     79  CG  ARG A  10      -8.162 -13.376  -1.150  1.00 90.02           C  
ATOM     80  CD  ARG A  10      -9.003 -13.622  -2.395  1.00 90.02           C  
ATOM     81  NE  ARG A  10     -10.418 -13.357  -2.151  1.00 90.02           N  
ATOM     82  NH1 ARG A  10     -11.078 -13.734  -4.332  1.00 90.02           N  
ATOM     83  NH2 ARG A  10     -12.627 -13.156  -2.744  1.00 90.02           N  
ATOM     84  CZ  ARG A  10     -11.371 -13.416  -3.076  1.00 90.02           C  
ATOM     85  N   VAL A  11      -4.350 -11.003  -0.613  1.00 91.04           N  
ATOM     86  CA  VAL A  11      -3.368 -10.080  -1.174  1.00 91.04           C  
ATOM     87  C   VAL A  11      -3.217 -10.335  -2.672  1.00 91.04           C  
ATOM     88  CB  VAL A  11      -1.999 -10.210  -0.470  1.00 91.04           C  
ATOM     89  O   VAL A  11      -2.957 -11.465  -3.092  1.00 91.04           O  
ATOM     90  CG1 VAL A  11      -0.964  -9.301  -1.130  1.00 91.04           C  
ATOM     91  CG2 VAL A  11      -2.131  -9.884   1.017  1.00 91.04           C  
ATOM     92  N   ARG A  12      -3.491  -9.309  -3.442  1.00 93.37           N  
ATOM     93  CA  ARG A  12      -3.320  -9.397  -4.888  1.00 93.37           C  
ATOM     94  C   ARG A  12      -2.234  -8.441  -5.371  1.00 93.37           C  
ATOM     95  CB  ARG A  12      -4.638  -9.097  -5.605  1.00 93.37           C  
ATOM     96  O   ARG A  12      -2.238  -7.260  -5.018  1.00 93.37           O  
ATOM     97  CG  ARG A  12      -5.722 -10.135  -5.362  1.00 93.37           C  
ATOM     98  CD  ARG A  12      -7.024  -9.765  -6.059  1.00 93.37           C  
ATOM     99  NE  ARG A  12      -7.691  -8.648  -5.396  1.00 93.37           N  
ATOM    100  NH1 ARG A  12      -9.493  -8.597  -6.841  1.00 93.37           N  
ATOM    101  NH2 ARG A  12      -9.365  -7.103  -5.108  1.00 93.37           N  
ATOM    102  CZ  ARG A  12      -8.848  -8.118  -5.783  1.00 93.37           C  
ATOM    103  N   VAL A  13      -1.340  -8.983  -6.069  1.00 94.06           N  
ATOM    104  CA  VAL A  13      -0.259  -8.179  -6.630  1.00 94.06           C  
ATOM    105  C   VAL A  13      -0.220  -8.350  -8.147  1.00 94.06           C  
ATOM    106  CB  VAL A  13       1.108  -8.557  -6.016  1.00 94.06           C  
ATOM    107  O   VAL A  13      -0.104  -9.471  -8.648  1.00 94.06           O  
ATOM    108  CG1 VAL A  13       2.216  -7.668  -6.576  1.00 94.06           C  
ATOM    109  CG2 VAL A  13       1.054  -8.454  -4.493  1.00 94.06           C  
ATOM    110  N   ARG A  14      -0.448  -7.291  -8.847  1.00 94.93           N  
ATOM    111  CA  ARG A  14      -0.316  -7.289 -10.301  1.00 94.93           C  
ATOM    112  C   ARG A  14       0.963  -6.581 -10.734  1.00 94.93           C  
ATOM    113  CB  ARG A  14      -1.530  -6.621 -10.950  1.00 94.93           C  
ATOM    114  O   ARG A  14       1.234  -5.458 -10.303  1.00 94.93           O  
ATOM    115  CG  ARG A  14      -1.529  -6.684 -12.469  1.00 94.93           C  
ATOM    116  CD  ARG A  14      -2.802  -6.094 -13.059  1.00 94.93           C  
ATOM    117  NE  ARG A  14      -2.772  -6.098 -14.519  1.00 94.93           N  
ATOM    118  NH1 ARG A  14      -5.042  -5.752 -14.773  1.00 94.93           N  
ATOM    119  NH2 ARG A  14      -3.695  -5.955 -16.617  1.00 94.93           N  
ATOM    120  CZ  ARG A  14      -3.836  -5.935 -15.300  1.00 94.93           C  
ATOM    121  N   ASN A  15       1.748  -7.332 -11.533  1.00 94.18           N  
ATOM    122  CA  ASN A  15       3.008  -6.780 -12.019  1.00 94.18           C  
ATOM    123  C   ASN A  15       2.865  -6.216 -13.430  1.00 94.18           C  
ATOM    124  CB  ASN A  15       4.110  -7.841 -11.981  1.00 94.18           C  
ATOM    125  O   ASN A  15       2.827  -6.970 -14.404  1.00 94.18           O  
ATOM    126  CG  ASN A  15       5.454  -7.304 -12.431  1.00 94.18           C  
ATOM    127  ND2 ASN A  15       6.426  -8.194 -12.591  1.00 94.18           N  
ATOM    128  OD1 ASN A  15       5.619  -6.097 -12.632  1.00 94.18           O  
ATOM    129  N   GLY A  16       2.778  -4.868 -13.515  1.00 92.20           N  
ATOM    130  CA  GLY A  16       2.647  -4.198 -14.799  1.00 92.20           C  
ATOM    131  C   GLY A  16       3.975  -3.739 -15.371  1.00 92.20           C  
ATOM    132  O   GLY A  16       4.011  -3.043 -16.388  1.00 92.20           O  
ATOM    133  N   THR A  17       5.040  -4.130 -14.740  1.00 90.51           N  
ATOM    134  CA  THR A  17       6.371  -3.750 -15.200  1.00 90.51           C  
ATOM    135  C   THR A  17       6.873  -4.723 -16.263  1.00 90.51           C  
ATOM    136  CB  THR A  17       7.373  -3.701 -14.031  1.00 90.51           C  
ATOM    137  O   THR A  17       6.188  -5.691 -16.600  1.00 90.51           O  
ATOM    138  CG2 THR A  17       6.789  -2.954 -12.837  1.00 90.51           C  
ATOM    139  OG1 THR A  17       7.699  -5.038 -13.632  1.00 90.51           O  
ATOM    140  N   ASP A  18       8.093  -4.414 -16.834  1.00 92.87           N  
ATOM    141  CA  ASP A  18       8.680  -5.278 -17.854  1.00 92.87           C  
ATOM    142  C   ASP A  18       9.655  -6.276 -17.234  1.00 92.87           C  
ATOM    143  CB  ASP A  18       9.390  -4.442 -18.922  1.00 92.87           C  
ATOM    144  O   ASP A  18      10.390  -6.960 -17.950  1.00 92.87           O  
ATOM    145  CG  ASP A  18      10.482  -3.555 -18.350  1.00 92.87           C  
ATOM    146  OD1 ASP A  18      10.511  -3.339 -17.120  1.00 92.87           O  
ATOM    147  OD2 ASP A  18      11.320  -3.066 -19.139  1.00 92.87           O  
ATOM    148  N   ARG A  19       9.745  -6.378 -15.892  1.00 93.96           N  
ATOM    149  CA  ARG A  19      10.623  -7.288 -15.164  1.00 93.96           C  
ATOM    150  C   ARG A  19       9.844  -8.087 -14.125  1.00 93.96           C  
ATOM    151  CB  ARG A  19      11.758  -6.516 -14.489  1.00 93.96           C  
ATOM    152  O   ARG A  19       8.803  -7.637 -13.641  1.00 93.96           O  
ATOM    153  CG  ARG A  19      11.459  -5.040 -14.279  1.00 93.96           C  
ATOM    154  CD  ARG A  19      12.635  -4.311 -13.643  1.00 93.96           C  
ATOM    155  NE  ARG A  19      13.594  -3.857 -14.647  1.00 93.96           N  
ATOM    156  NH1 ARG A  19      15.115  -3.029 -13.117  1.00 93.96           N  
ATOM    157  NH2 ARG A  19      15.547  -2.886 -15.364  1.00 93.96           N  
ATOM    158  CZ  ARG A  19      14.750  -3.258 -14.374  1.00 93.96           C  
ATOM    159  N   PRO A  20      10.435  -9.326 -13.804  1.00 96.04           N  
ATOM    160  CA  PRO A  20       9.806 -10.081 -12.718  1.00 96.04           C  
ATOM    161  C   PRO A  20       9.930  -9.382 -11.366  1.00 96.04           C  
ATOM    162  CB  PRO A  20      10.572 -11.406 -12.720  1.00 96.04           C  
ATOM    163  O   PRO A  20      10.903  -8.664 -11.124  1.00 96.04           O  
ATOM    164  CG  PRO A  20      11.893 -11.083 -13.339  1.00 96.04           C  
ATOM    165  CD  PRO A  20      11.701  -9.955 -14.311  1.00 96.04           C  
ATOM    166  N   CYS A  21       8.891  -9.552 -10.581  1.00 96.55           N  
ATOM    167  CA  CYS A  21       8.903  -8.995  -9.233  1.00 96.55           C  
ATOM    168  C   CYS A  21       8.895 -10.102  -8.186  1.00 96.55           C  
ATOM    169  CB  CYS A  21       7.703  -8.073  -9.023  1.00 96.55           C  
ATOM    170  O   CYS A  21       8.213 -11.115  -8.352  1.00 96.55           O  
ATOM    171  SG  CYS A  21       7.732  -6.593 -10.058  1.00 96.55           S  
ATOM    172  N   ARG A  22       9.758  -9.912  -7.208  1.00 97.28           N  
ATOM    173  CA  ARG A  22       9.685 -10.779  -6.035  1.00 97.28           C  
ATOM    174  C   ARG A  22       8.738 -10.204  -4.988  1.00 97.28           C  
ATOM    175  CB  ARG A  22      11.076 -10.981  -5.429  1.00 97.28           C  
ATOM    176  O   ARG A  22       8.887  -9.053  -4.573  1.00 97.28           O  
ATOM    177  CG  ARG A  22      11.996 -11.847  -6.275  1.00 97.28           C  
ATOM    178  CD  ARG A  22      13.286 -12.185  -5.540  1.00 97.28           C  
ATOM    179  NE  ARG A  22      14.352 -11.241  -5.860  1.00 97.28           N  
ATOM    180  NH1 ARG A  22      15.924 -12.232  -4.487  1.00 97.28           N  
ATOM    181  NH2 ARG A  22      16.474 -10.375  -5.713  1.00 97.28           N  
ATOM    182  CZ  ARG A  22      15.581 -11.285  -5.353  1.00 97.28           C  
ATOM    183  N   VAL A  23       7.746 -10.998  -4.658  1.00 96.55           N  
ATOM    184  CA  VAL A  23       6.748 -10.534  -3.700  1.00 96.55           C  
ATOM    185  C   VAL A  23       6.830 -11.367  -2.423  1.00 96.55           C  
ATOM    186  CB  VAL A  23       5.321 -10.602  -4.289  1.00 96.55           C  
ATOM    187  O   VAL A  23       6.748 -12.597  -2.470  1.00 96.55           O  
ATOM    188  CG1 VAL A  23       4.293 -10.106  -3.273  1.00 96.55           C  
ATOM    189  CG2 VAL A  23       5.238  -9.788  -5.579  1.00 96.55           C  
ATOM    190  N   ARG A  24       7.048 -10.645  -1.287  1.00 95.99           N  
ATOM    191  CA  ARG A  24       7.055 -11.262   0.035  1.00 95.99           C  
ATOM    192  C   ARG A  24       5.834 -10.837   0.844  1.00 95.99           C  
ATOM    193  CB  ARG A  24       8.335 -10.902   0.791  1.00 95.99           C  
ATOM    194  O   ARG A  24       5.579  -9.643   1.011  1.00 95.99           O  
ATOM    195  CG  ARG A  24       8.518 -11.664   2.094  1.00 95.99           C  
ATOM    196  CD  ARG A  24       9.869 -11.375   2.732  1.00 95.99           C  
ATOM    197  NE  ARG A  24       9.841 -10.147   3.521  1.00 95.99           N  
ATOM    198  NH1 ARG A  24      12.001 -10.360   4.311  1.00 95.99           N  
ATOM    199  NH2 ARG A  24      10.720  -8.562   4.931  1.00 95.99           N  
ATOM    200  CZ  ARG A  24      10.854  -9.692   4.253  1.00 95.99           C  
ATOM    201  N   VAL A  25       5.081 -11.822   1.259  1.00 94.52           N  
ATOM    202  CA  VAL A  25       3.897 -11.545   2.067  1.00 94.52           C  
ATOM    203  C   VAL A  25       4.082 -12.121   3.469  1.00 94.52           C  
ATOM    204  CB  VAL A  25       2.619 -12.122   1.418  1.00 94.52           C  
ATOM    205  O   VAL A  25       4.248 -13.332   3.633  1.00 94.52           O  
ATOM    206  CG1 VAL A  25       1.386 -11.772   2.249  1.00 94.52           C  
ATOM    207  CG2 VAL A  25       2.468 -11.606  -0.012  1.00 94.52           C  
ATOM    208  N   THR A  26       4.143 -11.211   4.461  1.00 93.02           N  
ATOM    209  CA  THR A  26       4.203 -11.595   5.867  1.00 93.02           C  
ATOM    210  C   THR A  26       2.885 -11.284   6.569  1.00 93.02           C  
ATOM    211  CB  THR A  26       5.356 -10.878   6.593  1.00 93.02           C  
ATOM    212  O   THR A  26       2.432 -10.137   6.572  1.00 93.02           O  
ATOM    213  CG2 THR A  26       5.481 -11.357   8.035  1.00 93.02           C  
ATOM    214  OG1 THR A  26       6.585 -11.144   5.905  1.00 93.02           O  
ATOM    215  N   ALA A  27       2.196 -12.329   7.038  1.00 89.90           N  
ATOM    216  CA  ALA A  27       0.937 -12.196   7.766  1.00 89.90           C  
ATOM    217  C   ALA A  27       0.829 -13.243   8.871  1.00 89.90           C  
ATOM    218  CB  ALA A  27      -0.246 -12.315   6.808  1.00 89.90           C  
ATOM    219  O   ALA A  27       1.099 -14.425   8.644  1.00 89.90           O  
ATOM    220  N   GLY A  28       0.461 -12.778  10.187  1.00 83.52           N  
ATOM    221  CA  GLY A  28       0.241 -13.727  11.267  1.00 83.52           C  
ATOM    222  C   GLY A  28       1.475 -14.542  11.606  1.00 83.52           C  
ATOM    223  O   GLY A  28       1.370 -15.714  11.973  1.00 83.52           O  
ATOM    224  N   GLY A  29       2.788 -13.928  11.319  1.00 83.96           N  
ATOM    225  CA  GLY A  29       4.033 -14.585  11.682  1.00 83.96           C  
ATOM    226  C   GLY A  29       4.551 -15.519  10.604  1.00 83.96           C  
ATOM    227  O   GLY A  29       5.620 -16.114  10.752  1.00 83.96           O  
ATOM    228  N   GLU A  30       3.816 -15.692   9.541  1.00 90.23           N  
ATOM    229  CA  GLU A  30       4.215 -16.498   8.391  1.00 90.23           C  
ATOM    230  C   GLU A  30       4.658 -15.616   7.227  1.00 90.23           C  
ATOM    231  CB  GLU A  30       3.069 -17.412   7.951  1.00 90.23           C  
ATOM    232  O   GLU A  30       4.064 -14.565   6.976  1.00 90.23           O  
ATOM    233  CG  GLU A  30       2.698 -18.472   8.978  1.00 90.23           C  
ATOM    234  CD  GLU A  30       1.600 -19.410   8.503  1.00 90.23           C  
ATOM    235  OE1 GLU A  30       1.679 -20.628   8.783  1.00 90.23           O  
ATOM    236  OE2 GLU A  30       0.654 -18.924   7.845  1.00 90.23           O  
ATOM    237  N   THR A  31       5.771 -16.108   6.626  1.00 93.06           N  
ATOM    238  CA  THR A  31       6.277 -15.401   5.454  1.00 93.06           C  
ATOM    239  C   THR A  31       6.261 -16.309   4.227  1.00 93.06           C  
ATOM    240  CB  THR A  31       7.706 -14.879   5.691  1.00 93.06           C  
ATOM    241  O   THR A  31       6.757 -17.436   4.276  1.00 93.06           O  
ATOM    242  CG2 THR A  31       8.229 -14.133   4.468  1.00 93.06           C  
ATOM    243  OG1 THR A  31       7.703 -13.989   6.814  1.00 93.06           O  
ATOM    244  N   ARG A  32       5.601 -15.800   3.190  1.00 94.65           N  
ATOM    245  CA  ARG A  32       5.607 -16.495   1.907  1.00 94.65           C  
ATOM    246  C   ARG A  32       6.220 -15.625   0.815  1.00 94.65           C  
ATOM    247  CB  ARG A  32       4.187 -16.908   1.511  1.00 94.65           C  
ATOM    248  O   ARG A  32       5.997 -14.413   0.781  1.00 94.65           O  
ATOM    249  CG  ARG A  32       3.542 -17.892   2.474  1.00 94.65           C  
ATOM    250  CD  ARG A  32       2.116 -18.232   2.061  1.00 94.65           C  
ATOM    251  NE  ARG A  32       1.179 -17.179   2.443  1.00 94.65           N  
ATOM    252  NH1 ARG A  32      -0.710 -18.340   1.794  1.00 94.65           N  
ATOM    253  NH2 ARG A  32      -0.901 -16.238   2.687  1.00 94.65           N  
ATOM    254  CZ  ARG A  32      -0.142 -17.255   2.307  1.00 94.65           C  
ATOM    255  N   GLU A  33       6.975 -16.247  -0.074  1.00 96.47           N  
ATOM    256  CA  GLU A  33       7.638 -15.536  -1.163  1.00 96.47           C  
ATOM    257  C   GLU A  33       7.174 -16.051  -2.522  1.00 96.47           C  
ATOM    258  CB  GLU A  33       9.159 -15.665  -1.043  1.00 96.47           C  
ATOM    259  O   GLU A  33       7.017 -17.259  -2.713  1.00 96.47           O  
ATOM    260  CG  GLU A  33       9.743 -14.956   0.170  1.00 96.47           C  
ATOM    261  CD  GLU A  33      11.262 -15.009   0.223  1.00 96.47           C  
ATOM    262  OE1 GLU A  33      11.882 -14.085   0.796  1.00 96.47           O  
ATOM    263  OE2 GLU A  33      11.836 -15.983  -0.314  1.00 96.47           O  
ATOM    264  N   TYR A  34       6.956 -15.054  -3.439  1.00 96.91           N  
ATOM    265  CA  TYR A  34       6.466 -15.391  -4.771  1.00 96.91           C  
ATOM    266  C   TYR A  34       7.200 -14.590  -5.840  1.00 96.91           C  
ATOM    267  CB  TYR A  34       4.959 -15.137  -4.870  1.00 96.91           C  
ATOM    268  O   TYR A  34       7.652 -13.472  -5.585  1.00 96.91           O  
ATOM    269  CG  TYR A  34       4.158 -15.801  -3.777  1.00 96.91           C  
ATOM    270  CD1 TYR A  34       3.634 -17.080  -3.950  1.00 96.91           C  
ATOM    271  CD2 TYR A  34       3.923 -15.151  -2.570  1.00 96.91           C  
ATOM    272  CE1 TYR A  34       2.893 -17.696  -2.946  1.00 96.91           C  
ATOM    273  CE2 TYR A  34       3.183 -15.757  -1.560  1.00 96.91           C  
ATOM    274  OH  TYR A  34       1.942 -17.632  -0.759  1.00 96.91           O  
ATOM    275  CZ  TYR A  34       2.674 -17.027  -1.756  1.00 96.91           C  
ATOM    276  N   THR A  35       7.329 -15.321  -6.999  1.00 96.86           N  
ATOM    277  CA  THR A  35       7.758 -14.572  -8.175  1.00 96.86           C  
ATOM    278  C   THR A  35       6.560 -14.194  -9.042  1.00 96.86           C  
ATOM    279  CB  THR A  35       8.767 -15.378  -9.013  1.00 96.86           C  
ATOM    280  O   THR A  35       5.754 -15.053  -9.406  1.00 96.86           O  
ATOM    281  CG2 THR A  35       9.205 -14.596 -10.248  1.00 96.86           C  
ATOM    282  OG1 THR A  35       9.920 -15.669  -8.213  1.00 96.86           O  
ATOM    283  N   VAL A  36       6.363 -12.916  -9.354  1.00 96.60           N  
ATOM    284  CA  VAL A  36       5.292 -12.430 -10.218  1.00 96.60           C  
ATOM    285  C   VAL A  36       5.877 -11.939 -11.540  1.00 96.60           C  
ATOM    286  CB  VAL A  36       4.486 -11.299  -9.540  1.00 96.60           C  
ATOM    287  O   VAL A  36       6.639 -10.970 -11.568  1.00 96.60           O  
ATOM    288  CG1 VAL A  36       3.278 -10.913 -10.391  1.00 96.60           C  
ATOM    289  CG2 VAL A  36       4.044 -11.725  -8.141  1.00 96.60           C  
ATOM    290  N   ASN A  37       5.578 -12.679 -12.620  1.00 96.70           N  
ATOM    291  CA  ASN A  37       6.096 -12.329 -13.939  1.00 96.70           C  
ATOM    292  C   ASN A  37       5.357 -11.133 -14.533  1.00 96.70           C  
ATOM    293  CB  ASN A  37       6.011 -13.529 -14.885  1.00 96.70           C  
ATOM    294  O   ASN A  37       4.234 -10.829 -14.127  1.00 96.70           O  
ATOM    295  CG  ASN A  37       6.902 -14.677 -14.452  1.00 96.70           C  
ATOM    296  ND2 ASN A  37       6.360 -15.889 -14.477  1.00 96.70           N  
ATOM    297  OD1 ASN A  37       8.066 -14.477 -14.099  1.00 96.70           O  
ATOM    298  N   PRO A  38       6.031 -10.442 -15.475  1.00 96.06           N  
ATOM    299  CA  PRO A  38       5.386  -9.314 -16.151  1.00 96.06           C  
ATOM    300  C   PRO A  38       4.027  -9.679 -16.744  1.00 96.06           C  
ATOM    301  CB  PRO A  38       6.383  -8.948 -17.254  1.00 96.06           C  
ATOM    302  O   PRO A  38       3.893 -10.719 -17.394  1.00 96.06           O  
ATOM    303  CG  PRO A  38       7.711  -9.391 -16.732  1.00 96.06           C  
ATOM    304  CD  PRO A  38       7.519 -10.666 -15.961  1.00 96.06           C  
ATOM    305  N   GLY A  39       3.023  -8.802 -16.467  1.00 94.25           N  
ATOM    306  CA  GLY A  39       1.700  -8.988 -17.039  1.00 94.25           C  
ATOM    307  C   GLY A  39       0.860 -10.001 -16.284  1.00 94.25           C  
ATOM    308  O   GLY A  39      -0.262 -10.311 -16.691  1.00 94.25           O  
ATOM    309  N   THR A  40       1.456 -10.602 -15.146  1.00 96.09           N  
ATOM    310  CA  THR A  40       0.733 -11.611 -14.380  1.00 96.09           C  
ATOM    311  C   THR A  40       0.277 -11.047 -13.037  1.00 96.09           C  
ATOM    312  CB  THR A  40       1.598 -12.863 -14.148  1.00 96.09           C  
ATOM    313  O   THR A  40       0.717  -9.971 -12.629  1.00 96.09           O  
ATOM    314  CG2 THR A  40       2.106 -13.433 -15.468  1.00 96.09           C  
ATOM    315  OG1 THR A  40       2.720 -12.515 -13.327  1.00 96.09           O  
ATOM    316  N   GLU A  41      -0.565 -11.841 -12.448  1.00 95.40           N  
ATOM    317  CA  GLU A  41      -1.121 -11.450 -11.156  1.00 95.40           C  
ATOM    318  C   GLU A  41      -0.935 -12.553 -10.118  1.00 95.40           C  
ATOM    319  CB  GLU A  41      -2.605 -11.101 -11.292  1.00 95.40           C  
ATOM    320  O   GLU A  41      -1.075 -13.737 -10.432  1.00 95.40           O  
ATOM    321  CG  GLU A  41      -3.251 -10.639  -9.994  1.00 95.40           C  
ATOM    322  CD  GLU A  41      -4.729 -10.316 -10.140  1.00 95.40           C  
ATOM    323  OE1 GLU A  41      -5.574 -11.191  -9.840  1.00 95.40           O  
ATOM    324  OE2 GLU A  41      -5.046  -9.181 -10.559  1.00 95.40           O  
ATOM    325  N   LEU A  42      -0.522 -12.185  -8.936  1.00 95.68           N  
ATOM    326  CA  LEU A  42      -0.408 -13.066  -7.779  1.00 95.68           C  
ATOM    327  C   LEU A  42      -1.597 -12.889  -6.841  1.00 95.68           C  
ATOM    328  CB  LEU A  42       0.897 -12.796  -7.026  1.00 95.68           C  
ATOM    329  O   LEU A  42      -1.993 -11.760  -6.541  1.00 95.68           O  
ATOM    330  CG  LEU A  42       1.060 -13.501  -5.678  1.00 95.68           C  
ATOM    331  CD1 LEU A  42       1.272 -14.997  -5.886  1.00 95.68           C  
ATOM    332  CD2 LEU A  42       2.220 -12.895  -4.895  1.00 95.68           C  
ATOM    333  N   GLU A  43      -2.146 -13.981  -6.398  1.00 94.66           N  
ATOM    334  CA  GLU A  43      -3.193 -13.962  -5.381  1.00 94.66           C  
ATOM    335  C   GLU A  43      -2.830 -14.855  -4.198  1.00 94.66           C  
ATOM    336  CB  GLU A  43      -4.532 -14.401  -5.980  1.00 94.66           C  
ATOM    337  O   GLU A  43      -2.563 -16.046  -4.371  1.00 94.66           O  
ATOM    338  CG  GLU A  43      -5.713 -14.232  -5.035  1.00 94.66           C  
ATOM    339  CD  GLU A  43      -7.043 -14.619  -5.663  1.00 94.66           C  
ATOM    340  OE1 GLU A  43      -7.592 -15.688  -5.311  1.00 94.66           O  
ATOM    341  OE2 GLU A  43      -7.539 -13.848  -6.514  1.00 94.66           O  
ATOM    342  N   VAL A  44      -2.843 -14.255  -2.980  1.00 92.66           N  
ATOM    343  CA  VAL A  44      -2.504 -14.978  -1.759  1.00 92.66           C  
ATOM    344  C   VAL A  44      -3.652 -14.870  -0.758  1.00 92.66           C  
ATOM    345  CB  VAL A  44      -1.196 -14.448  -1.129  1.00 92.66           C  
ATOM    346  O   VAL A  44      -4.094 -13.767  -0.428  1.00 92.66           O  
ATOM    347  CG1 VAL A  44      -0.830 -15.255   0.115  1.00 92.66           C  
ATOM    348  CG2 VAL A  44      -0.060 -14.487  -2.149  1.00 92.66           C  
ATOM    349  N   GLU A  45      -4.102 -16.004  -0.394  1.00 91.77           N  
ATOM    350  CA  GLU A  45      -5.183 -16.012   0.587  1.00 91.77           C  
ATOM    351  C   GLU A  45      -4.643 -15.846   2.005  1.00 91.77           C  
ATOM    352  CB  GLU A  45      -5.996 -17.305   0.481  1.00 91.77           C  
ATOM    353  O   GLU A  45      -3.630 -16.450   2.363  1.00 91.77           O  
ATOM    354  CG  GLU A  45      -6.826 -17.407  -0.790  1.00 91.77           C  
ATOM    355  CD  GLU A  45      -7.729 -18.630  -0.820  1.00 91.77           C  
ATOM    356  OE1 GLU A  45      -8.879 -18.524  -1.302  1.00 91.77           O  
ATOM    357  OE2 GLU A  45      -7.281 -19.704  -0.358  1.00 91.77           O  
ATOM    358  N   LEU A  46      -5.397 -14.904   2.822  1.00 89.19           N  
ATOM    359  CA  LEU A  46      -5.041 -14.700   4.222  1.00 89.19           C  
ATOM    360  C   LEU A  46      -6.094 -15.306   5.145  1.00 89.19           C  
ATOM    361  CB  LEU A  46      -4.881 -13.207   4.522  1.00 89.19           C  
ATOM    362  O   LEU A  46      -7.288 -15.269   4.839  1.00 89.19           O  
ATOM    363  CG  LEU A  46      -3.828 -12.460   3.703  1.00 89.19           C  
ATOM    364  CD1 LEU A  46      -3.894 -10.964   3.992  1.00 89.19           C  
ATOM    365  CD2 LEU A  46      -2.435 -13.006   3.999  1.00 89.19           C  
ATOM    366  N   SER A  47      -5.654 -16.024   6.109  1.00 88.05           N  
ATOM    367  CA  SER A  47      -6.600 -16.466   7.128  1.00 88.05           C  
ATOM    368  C   SER A  47      -7.187 -15.282   7.889  1.00 88.05           C  
ATOM    369  CB  SER A  47      -5.924 -17.427   8.107  1.00 88.05           C  
ATOM    370  O   SER A  47      -6.625 -14.185   7.869  1.00 88.05           O  
ATOM    371  OG  SER A  47      -4.946 -16.752   8.879  1.00 88.05           O  
ATOM    372  N   PRO A  48      -8.344 -15.441   8.486  1.00 82.93           N  
ATOM    373  CA  PRO A  48      -8.988 -14.385   9.270  1.00 82.93           C  
ATOM    374  C   PRO A  48      -8.034 -13.720  10.259  1.00 82.93           C  
ATOM    375  CB  PRO A  48     -10.108 -15.125  10.005  1.00 82.93           C  
ATOM    376  O   PRO A  48      -8.108 -12.507  10.473  1.00 82.93           O  
ATOM    377  CG  PRO A  48     -10.458 -16.272   9.113  1.00 82.93           C  
ATOM    378  CD  PRO A  48      -9.198 -16.777   8.470  1.00 82.93           C  
ATOM    379  N   GLU A  49      -7.183 -14.521  10.839  1.00 78.25           N  
ATOM    380  CA  GLU A  49      -6.220 -14.018  11.813  1.00 78.25           C  
ATOM    381  C   GLU A  49      -5.122 -13.205  11.134  1.00 78.25           C  
ATOM    382  CB  GLU A  49      -5.605 -15.173  12.608  1.00 78.25           C  
ATOM    383  O   GLU A  49      -4.598 -12.251  11.715  1.00 78.25           O  
ATOM    384  CG  GLU A  49      -6.592 -15.885  13.521  1.00 78.25           C  
ATOM    385  CD  GLU A  49      -5.971 -17.040  14.290  1.00 78.25           C  
ATOM    386  OE1 GLU A  49      -6.620 -17.568  15.222  1.00 78.25           O  
ATOM    387  OE2 GLU A  49      -4.825 -17.420  13.960  1.00 78.25           O  
ATOM    388  N   GLN A  50      -4.842 -13.436   9.791  1.00 84.39           N  
ATOM    389  CA  GLN A  50      -3.785 -12.800   9.013  1.00 84.39           C  
ATOM    390  C   GLN A  50      -4.280 -11.513   8.359  1.00 84.39           C  
ATOM    391  CB  GLN A  50      -3.252 -13.759   7.947  1.00 84.39           C  
ATOM    392  O   GLN A  50      -3.483 -10.635   8.022  1.00 84.39           O  
ATOM    393  CG  GLN A  50      -2.466 -14.934   8.514  1.00 84.39           C  
ATOM    394  CD  GLN A  50      -2.104 -15.962   7.458  1.00 84.39           C  
ATOM    395  NE2 GLN A  50      -0.979 -16.640   7.653  1.00 84.39           N  
ATOM    396  OE1 GLN A  50      -2.830 -16.145   6.476  1.00 84.39           O  
ATOM    397  N   GLN A  51      -5.605 -11.305   8.294  1.00 80.24           N  
ATOM    398  CA  GLN A  51      -6.242 -10.221   7.554  1.00 80.24           C  
ATOM    399  C   GLN A  51      -6.077  -8.888   8.279  1.00 80.24           C  
ATOM    400  CB  GLN A  51      -7.726 -10.519   7.335  1.00 80.24           C  
ATOM    401  O   GLN A  51      -6.159  -7.825   7.661  1.00 80.24           O  
ATOM    402  CG  GLN A  51      -7.987 -11.663   6.365  1.00 80.24           C  
ATOM    403  CD  GLN A  51      -9.459 -12.011   6.250  1.00 80.24           C  
ATOM    404  NE2 GLN A  51      -9.757 -13.106   5.559  1.00 80.24           N  
ATOM    405  OE1 GLN A  51     -10.321 -11.301   6.778  1.00 80.24           O  
ATOM    406  N   ASN A  52      -5.642  -8.991   9.513  1.00 77.96           N  
ATOM    407  CA  ASN A  52      -5.594  -7.786  10.334  1.00 77.96           C  
ATOM    408  C   ASN A  52      -4.176  -7.231  10.432  1.00 77.96           C  
ATOM    409  CB  ASN A  52      -6.153  -8.064  11.730  1.00 77.96           C  
ATOM    410  O   ASN A  52      -3.974  -6.112  10.908  1.00 77.96           O  
ATOM    411  CG  ASN A  52      -7.645  -8.332  11.719  1.00 77.96           C  
ATOM    412  ND2 ASN A  52      -8.078  -9.310  12.506  1.00 77.96           N  
ATOM    413  OD1 ASN A  52      -8.403  -7.667  11.008  1.00 77.96           O  
ATOM    414  N   ASN A  53      -3.270  -7.961   9.830  1.00 86.09           N  
ATOM    415  CA  ASN A  53      -1.861  -7.583   9.865  1.00 86.09           C  
ATOM    416  C   ASN A  53      -1.083  -8.212   8.713  1.00 86.09           C  
ATOM    417  CB  ASN A  53      -1.234  -7.973  11.205  1.00 86.09           C  
ATOM    418  O   ASN A  53      -0.895  -9.429   8.676  1.00 86.09           O  
ATOM    419  CG  ASN A  53      -1.830  -7.212  12.372  1.00 86.09           C  
ATOM    420  ND2 ASN A  53      -2.238  -7.937  13.407  1.00 86.09           N  
ATOM    421  OD1 ASN A  53      -1.924  -5.982  12.345  1.00 86.09           O  
ATOM    422  N   ALA A  54      -0.715  -7.420   7.774  1.00 89.54           N  
ATOM    423  CA  ALA A  54       0.035  -7.984   6.655  1.00 89.54           C  
ATOM    424  C   ALA A  54       1.104  -7.011   6.165  1.00 89.54           C  
ATOM    425  CB  ALA A  54      -0.909  -8.352   5.513  1.00 89.54           C  
ATOM    426  O   ALA A  54       0.898  -5.795   6.178  1.00 89.54           O  
ATOM    427  N   LEU A  55       2.268  -7.539   5.904  1.00 92.73           N  
ATOM    428  CA  LEU A  55       3.373  -6.831   5.269  1.00 92.73           C  
ATOM    429  C   LEU A  55       3.658  -7.399   3.882  1.00 92.73           C  
ATOM    430  CB  LEU A  55       4.633  -6.914   6.135  1.00 92.73           C  
ATOM    431  O   LEU A  55       3.902  -8.599   3.737  1.00 92.73           O  
ATOM    432  CG  LEU A  55       5.913  -6.338   5.528  1.00 92.73           C  
ATOM    433  CD1 LEU A  55       5.817  -4.819   5.432  1.00 92.73           C  
ATOM    434  CD2 LEU A  55       7.128  -6.751   6.351  1.00 92.73           C  
ATOM    435  N   VAL A  56       3.530  -6.565   2.873  1.00 93.95           N  
ATOM    436  CA  VAL A  56       3.801  -6.981   1.501  1.00 93.95           C  
ATOM    437  C   VAL A  56       5.011  -6.223   0.961  1.00 93.95           C  
ATOM    438  CB  VAL A  56       2.577  -6.752   0.586  1.00 93.95           C  
ATOM    439  O   VAL A  56       5.001  -4.991   0.892  1.00 93.95           O  
ATOM    440  CG1 VAL A  56       2.847  -7.285  -0.820  1.00 93.95           C  
ATOM    441  CG2 VAL A  56       1.335  -7.412   1.182  1.00 93.95           C  
ATOM    442  N   VAL A  57       6.012  -6.915   0.635  1.00 95.49           N  
ATOM    443  CA  VAL A  57       7.225  -6.341   0.060  1.00 95.49           C  
ATOM    444  C   VAL A  57       7.345  -6.751  -1.406  1.00 95.49           C  
ATOM    445  CB  VAL A  57       8.485  -6.778   0.841  1.00 95.49           C  
ATOM    446  O   VAL A  57       7.371  -7.942  -1.724  1.00 95.49           O  
ATOM    447  CG1 VAL A  57       9.736  -6.129   0.254  1.00 95.49           C  
ATOM    448  CG2 VAL A  57       8.342  -6.430   2.321  1.00 95.49           C  
ATOM    449  N   VAL A  58       7.408  -5.787  -2.269  1.00 95.44           N  
ATOM    450  CA  VAL A  58       7.529  -6.040  -3.701  1.00 95.44           C  
ATOM    451  C   VAL A  58       8.871  -5.515  -4.206  1.00 95.44           C  
ATOM    452  CB  VAL A  58       6.371  -5.391  -4.492  1.00 95.44           C  
ATOM    453  O   VAL A  58       9.160  -4.322  -4.093  1.00 95.44           O  
ATOM    454  CG1 VAL A  58       6.453  -5.765  -5.971  1.00 95.44           C  
ATOM    455  CG2 VAL A  58       5.025  -5.810  -3.905  1.00 95.44           C  
ATOM    456  N   THR A  59       9.647  -6.420  -4.759  1.00 95.59           N  
ATOM    457  CA  THR A  59      10.939  -6.045  -5.322  1.00 95.59           C  
ATOM    458  C   THR A  59      10.994  -6.370  -6.812  1.00 95.59           C  
ATOM    459  CB  THR A  59      12.094  -6.758  -4.595  1.00 95.59           C  
ATOM    460  O   THR A  59      10.826  -7.525  -7.208  1.00 95.59           O  
ATOM    461  CG2 THR A  59      13.447  -6.291  -5.121  1.00 95.59           C  
ATOM    462  OG1 THR A  59      12.015  -6.476  -3.193  1.00 95.59           O  
ATOM    463  N   CYS A  60      11.068  -5.366  -7.641  1.00 93.48           N  
ATOM    464  CA  CYS A  60      11.269  -5.499  -9.079  1.00 93.48           C  
ATOM    465  C   CYS A  60      12.622  -4.934  -9.496  1.00 93.48           C  
ATOM    466  CB  CYS A  60      10.152  -4.790  -9.844  1.00 93.48           C  
ATOM    467  O   CYS A  60      12.797  -3.716  -9.559  1.00 93.48           O  
ATOM    468  SG  CYS A  60       8.492  -5.294  -9.342  1.00 93.48           S  
ATOM    469  N   GLY A  61      13.664  -5.828  -9.844  1.00 91.40           N  
ATOM    470  CA  GLY A  61      15.010  -5.319 -10.050  1.00 91.40           C  
ATOM    471  C   GLY A  61      15.633  -4.750  -8.789  1.00 91.40           C  
ATOM    472  O   GLY A  61      15.688  -5.425  -7.758  1.00 91.40           O  
ATOM    473  N   ASN A  62      15.951  -3.450  -8.732  1.00 90.16           N  
ATOM    474  CA  ASN A  62      16.590  -2.792  -7.598  1.00 90.16           C  
ATOM    475  C   ASN A  62      15.596  -1.950  -6.804  1.00 90.16           C  
ATOM    476  CB  ASN A  62      17.761  -1.928  -8.069  1.00 90.16           C  
ATOM    477  O   ASN A  62      15.979  -1.247  -5.868  1.00 90.16           O  
ATOM    478  CG  ASN A  62      18.904  -2.749  -8.633  1.00 90.16           C  
ATOM    479  ND2 ASN A  62      19.546  -2.235  -9.675  1.00 90.16           N  
ATOM    480  OD1 ASN A  62      19.207  -3.838  -8.136  1.00 90.16           O  
ATOM    481  N   GLU A  63      14.393  -2.061  -7.244  1.00 91.92           N  
ATOM    482  CA  GLU A  63      13.372  -1.214  -6.634  1.00 91.92           C  
ATOM    483  C   GLU A  63      12.478  -2.017  -5.694  1.00 91.92           C  
ATOM    484  CB  GLU A  63      12.525  -0.533  -7.712  1.00 91.92           C  
ATOM    485  O   GLU A  63      11.976  -3.080  -6.064  1.00 91.92           O  
ATOM    486  CG  GLU A  63      13.331   0.319  -8.682  1.00 91.92           C  
ATOM    487  CD  GLU A  63      12.481   0.957  -9.769  1.00 91.92           C  
ATOM    488  OE1 GLU A  63      12.698   2.149 -10.087  1.00 91.92           O  
ATOM    489  OE2 GLU A  63      11.591   0.261 -10.306  1.00 91.92           O  
ATOM    490  N   THR A  64      12.345  -1.452  -4.449  1.00 94.41           N  
ATOM    491  CA  THR A  64      11.537  -2.126  -3.438  1.00 94.41           C  
ATOM    492  C   THR A  64      10.387  -1.232  -2.981  1.00 94.41           C  
ATOM    493  CB  THR A  64      12.388  -2.534  -2.222  1.00 94.41           C  
ATOM    494  O   THR A  64      10.585  -0.045  -2.714  1.00 94.41           O  
ATOM    495  CG2 THR A  64      11.544  -3.255  -1.176  1.00 94.41           C  
ATOM    496  OG1 THR A  64      13.441  -3.404  -2.654  1.00 94.41           O  
ATOM    497  N   TYR A  65       9.216  -1.806  -2.913  1.00 93.16           N  
ATOM    498  CA  TYR A  65       8.004  -1.145  -2.441  1.00 93.16           C  
ATOM    499  C   TYR A  65       7.358  -1.933  -1.309  1.00 93.16           C  
ATOM    500  CB  TYR A  65       7.006  -0.968  -3.590  1.00 93.16           C  
ATOM    501  O   TYR A  65       7.219  -3.155  -1.395  1.00 93.16           O  
ATOM    502  CG  TYR A  65       7.625  -0.418  -4.852  1.00 93.16           C  
ATOM    503  CD1 TYR A  65       7.753   0.955  -5.048  1.00 93.16           C  
ATOM    504  CD2 TYR A  65       8.081  -1.270  -5.852  1.00 93.16           C  
ATOM    505  CE1 TYR A  65       8.321   1.466  -6.210  1.00 93.16           C  
ATOM    506  CE2 TYR A  65       8.651  -0.770  -7.019  1.00 93.16           C  
ATOM    507  OH  TYR A  65       9.329   1.098  -8.341  1.00 93.16           O  
ATOM    508  CZ  TYR A  65       8.766   0.597  -7.188  1.00 93.16           C  
ATOM    509  N   VAL A  66       6.960  -1.221  -0.306  1.00 94.79           N  
ATOM    510  CA  VAL A  66       6.447  -1.914   0.871  1.00 94.79           C  
ATOM    511  C   VAL A  66       5.040  -1.416   1.192  1.00 94.79           C  
ATOM    512  CB  VAL A  66       7.373  -1.721   2.092  1.00 94.79           C  
ATOM    513  O   VAL A  66       4.792  -0.208   1.211  1.00 94.79           O  
ATOM    514  CG1 VAL A  66       6.812  -2.445   3.315  1.00 94.79           C  
ATOM    515  CG2 VAL A  66       8.784  -2.215   1.775  1.00 94.79           C  
ATOM    516  N   PHE A  67       4.134  -2.347   1.469  1.00 93.05           N  
ATOM    517  CA  PHE A  67       2.756  -2.071   1.858  1.00 93.05           C  
ATOM    518  C   PHE A  67       2.421  -2.752   3.180  1.00 93.05           C  
ATOM    519  CB  PHE A  67       1.785  -2.535   0.768  1.00 93.05           C  
ATOM    520  O   PHE A  67       2.584  -3.966   3.319  1.00 93.05           O  
ATOM    521  CG  PHE A  67       2.085  -1.967  -0.593  1.00 93.05           C  
ATOM    522  CD1 PHE A  67       1.456  -0.809  -1.033  1.00 93.05           C  
ATOM    523  CD2 PHE A  67       2.997  -2.593  -1.434  1.00 93.05           C  
ATOM    524  CE1 PHE A  67       1.732  -0.282  -2.292  1.00 93.05           C  
ATOM    525  CE2 PHE A  67       3.278  -2.072  -2.694  1.00 93.05           C  
ATOM    526  CZ  PHE A  67       2.644  -0.917  -3.121  1.00 93.05           C  
ATOM    527  N   ILE A  68       1.994  -1.895   4.152  1.00 91.34           N  
ATOM    528  CA  ILE A  68       1.724  -2.412   5.489  1.00 91.34           C  
ATOM    529  C   ILE A  68       0.250  -2.209   5.833  1.00 91.34           C  
ATOM    530  CB  ILE A  68       2.620  -1.732   6.550  1.00 91.34           C  
ATOM    531  O   ILE A  68      -0.266  -1.092   5.746  1.00 91.34           O  
ATOM    532  CG1 ILE A  68       4.100  -1.933   6.206  1.00 91.34           C  
ATOM    533  CG2 ILE A  68       2.304  -2.271   7.948  1.00 91.34           C  
ATOM    534  CD1 ILE A  68       5.051  -1.101   7.054  1.00 91.34           C  
ATOM    535  N   LEU A  69      -0.375  -3.305   6.129  1.00 88.90           N  
ATOM    536  CA  LEU A  69      -1.704  -3.266   6.730  1.00 88.90           C  
ATOM    537  C   LEU A  69      -1.660  -3.746   8.177  1.00 88.90           C  
ATOM    538  CB  LEU A  69      -2.682  -4.124   5.924  1.00 88.90           C  
ATOM    539  O   LEU A  69      -1.304  -4.896   8.443  1.00 88.90           O  
ATOM    540  CG  LEU A  69      -4.117  -4.190   6.449  1.00 88.90           C  
ATOM    541  CD1 LEU A  69      -4.803  -2.837   6.290  1.00 88.90           C  
ATOM    542  CD2 LEU A  69      -4.901  -5.281   5.727  1.00 88.90           C  
ATOM    543  N   ALA A  70      -1.921  -2.793   9.067  1.00 87.82           N  
ATOM    544  CA  ALA A  70      -1.875  -3.131  10.487  1.00 87.82           C  
ATOM    545  C   ALA A  70      -3.061  -2.526  11.233  1.00 87.82           C  
ATOM    546  CB  ALA A  70      -0.563  -2.656  11.106  1.00 87.82           C  
ATOM    547  O   ALA A  70      -3.527  -1.437  10.893  1.00 87.82           O  
ATOM    548  N   HIS A  71      -3.680  -3.154  12.160  1.00 83.32           N  
ATOM    549  CA  HIS A  71      -4.756  -2.649  13.006  1.00 83.32           C  
ATOM    550  C   HIS A  71      -4.214  -2.114  14.327  1.00 83.32           C  
ATOM    551  CB  HIS A  71      -5.791  -3.745  13.268  1.00 83.32           C  
ATOM    552  O   HIS A  71      -4.834  -1.252  14.954  1.00 83.32           O  
ATOM    553  CG  HIS A  71      -6.786  -3.908  12.164  1.00 83.32           C  
ATOM    554  CD2 HIS A  71      -6.743  -4.648  11.031  1.00 83.32           C  
ATOM    555  ND1 HIS A  71      -8.000  -3.256  12.154  1.00 83.32           N  
ATOM    556  CE1 HIS A  71      -8.663  -3.590  11.059  1.00 83.32           C  
ATOM    557  NE2 HIS A  71      -7.922  -4.434  10.361  1.00 83.32           N  
ATOM    558  N   ASP A  72      -3.045  -2.628  14.714  1.00 86.93           N  
ATOM    559  CA  ASP A  72      -2.329  -2.232  15.923  1.00 86.93           C  
ATOM    560  C   ASP A  72      -1.158  -1.311  15.591  1.00 86.93           C  
ATOM    561  CB  ASP A  72      -1.831  -3.466  16.679  1.00 86.93           C  
ATOM    562  O   ASP A  72      -0.253  -1.692  14.846  1.00 86.93           O  
ATOM    563  CG  ASP A  72      -1.204  -3.126  18.020  1.00 86.93           C  
ATOM    564  OD1 ASP A  72      -1.252  -1.948  18.435  1.00 86.93           O  
ATOM    565  OD2 ASP A  72      -0.655  -4.044  18.667  1.00 86.93           O  
ATOM    566  N   PRO A  73      -1.122  -0.070  16.073  1.00 87.34           N  
ATOM    567  CA  PRO A  73      -0.052   0.898  15.819  1.00 87.34           C  
ATOM    568  C   PRO A  73       1.323   0.377  16.230  1.00 87.34           C  
ATOM    569  CB  PRO A  73      -0.457   2.103  16.672  1.00 87.34           C  
ATOM    570  O   PRO A  73       2.326   0.695  15.584  1.00 87.34           O  
ATOM    571  CG  PRO A  73      -1.938   1.976  16.833  1.00 87.34           C  
ATOM    572  CD  PRO A  73      -2.292   0.517  16.860  1.00 87.34           C  
ATOM    573  N   GLU A  74       1.403  -0.364  17.332  1.00 89.77           N  
ATOM    574  CA  GLU A  74       2.670  -0.931  17.784  1.00 89.77           C  
ATOM    575  C   GLU A  74       3.220  -1.931  16.771  1.00 89.77           C  
ATOM    576  CB  GLU A  74       2.502  -1.603  19.149  1.00 89.77           C  
ATOM    577  O   GLU A  74       4.417  -1.931  16.478  1.00 89.77           O  
ATOM    578  CG  GLU A  74       2.307  -0.623  20.297  1.00 89.77           C  
ATOM    579  CD  GLU A  74       2.375  -1.281  21.666  1.00 89.77           C  
ATOM    580  OE1 GLU A  74       3.119  -0.785  22.542  1.00 89.77           O  
ATOM    581  OE2 GLU A  74       1.678  -2.302  21.863  1.00 89.77           O  
ATOM    582  N   GLU A  75       2.346  -2.741  16.295  1.00 88.20           N  
ATOM    583  CA  GLU A  75       2.698  -3.705  15.258  1.00 88.20           C  
ATOM    584  C   GLU A  75       3.106  -3.002  13.966  1.00 88.20           C  
ATOM    585  CB  GLU A  75       1.530  -4.659  14.991  1.00 88.20           C  
ATOM    586  O   GLU A  75       4.033  -3.439  13.282  1.00 88.20           O  
ATOM    587  CG  GLU A  75       1.918  -5.900  14.200  1.00 88.20           C  
ATOM    588  CD  GLU A  75       0.826  -6.957  14.170  1.00 88.20           C  
ATOM    589  OE1 GLU A  75       0.928  -7.912  13.366  1.00 88.20           O  
ATOM    590  OE2 GLU A  75      -0.139  -6.830  14.956  1.00 88.20           O  
ATOM    591  N   ALA A  76       2.398  -1.947  13.598  1.00 88.97           N  
ATOM    592  CA  ALA A  76       2.737  -1.127  12.438  1.00 88.97           C  
ATOM    593  C   ALA A  76       4.153  -0.571  12.554  1.00 88.97           C  
ATOM    594  CB  ALA A  76       1.732   0.011  12.280  1.00 88.97           C  
ATOM    595  O   ALA A  76       4.895  -0.535  11.569  1.00 88.97           O  
ATOM    596  N   LYS A  77       4.531  -0.178  13.784  1.00 90.67           N  
ATOM    597  CA  LYS A  77       5.877   0.331  14.033  1.00 90.67           C  
ATOM    598  C   LYS A  77       6.927  -0.751  13.795  1.00 90.67           C  
ATOM    599  CB  LYS A  77       5.993   0.868  15.461  1.00 90.67           C  
ATOM    600  O   LYS A  77       7.972  -0.487  13.197  1.00 90.67           O  
ATOM    601  CG  LYS A  77       5.301   2.206  15.677  1.00 90.67           C  
ATOM    602  CD  LYS A  77       5.496   2.713  17.099  1.00 90.67           C  
ATOM    603  CE  LYS A  77       4.731   4.007  17.343  1.00 90.67           C  
ATOM    604  NZ  LYS A  77       4.882   4.483  18.751  1.00 90.67           N  
ATOM    605  N   LYS A  78       6.667  -1.943  14.289  1.00 91.09           N  
ATOM    606  CA  LYS A  78       7.575  -3.069  14.089  1.00 91.09           C  
ATOM    607  C   LYS A  78       7.748  -3.378  12.604  1.00 91.09           C  
ATOM    608  CB  LYS A  78       7.065  -4.308  14.826  1.00 91.09           C  
ATOM    609  O   LYS A  78       8.870  -3.571  12.132  1.00 91.09           O  
ATOM    610  CG  LYS A  78       7.159  -4.208  16.342  1.00 91.09           C  
ATOM    611  CD  LYS A  78       6.650  -5.475  17.018  1.00 91.09           C  
ATOM    612  CE  LYS A  78       6.650  -5.339  18.534  1.00 91.09           C  
ATOM    613  NZ  LYS A  78       6.112  -6.563  19.200  1.00 91.09           N  
ATOM    614  N   TRP A  79       6.638  -3.411  11.877  1.00 92.04           N  
ATOM    615  CA  TRP A  79       6.670  -3.685  10.444  1.00 92.04           C  
ATOM    616  C   TRP A  79       7.399  -2.575   9.694  1.00 92.04           C  
ATOM    617  CB  TRP A  79       5.249  -3.840   9.894  1.00 92.04           C  
ATOM    618  O   TRP A  79       8.135  -2.842   8.741  1.00 92.04           O  
ATOM    619  CG  TRP A  79       4.576  -5.117  10.299  1.00 92.04           C  
ATOM    620  CD1 TRP A  79       3.421  -5.248  11.019  1.00 92.04           C  
ATOM    621  CD2 TRP A  79       5.021  -6.446  10.011  1.00 92.04           C  
ATOM    622  CE2 TRP A  79       4.086  -7.335  10.587  1.00 92.04           C  
ATOM    623  CE3 TRP A  79       6.121  -6.972   9.320  1.00 92.04           C  
ATOM    624  NE1 TRP A  79       3.121  -6.579  11.195  1.00 92.04           N  
ATOM    625  CH2 TRP A  79       5.304  -9.210   9.811  1.00 92.04           C  
ATOM    626  CZ2 TRP A  79       4.219  -8.722  10.492  1.00 92.04           C  
ATOM    627  CZ3 TRP A  79       6.251  -8.353   9.228  1.00 92.04           C  
ATOM    628  N   HIS A  80       7.080  -1.393  10.157  1.00 91.95           N  
ATOM    629  CA  HIS A  80       7.753  -0.250   9.551  1.00 91.95           C  
ATOM    630  C   HIS A  80       9.267  -0.367   9.688  1.00 91.95           C  
ATOM    631  CB  HIS A  80       7.267   1.055  10.183  1.00 91.95           C  
ATOM    632  O   HIS A  80      10.002  -0.135   8.725  1.00 91.95           O  
ATOM    633  CG  HIS A  80       7.870   2.279   9.571  1.00 91.95           C  
ATOM    634  CD2 HIS A  80       9.118   2.517   9.104  1.00 91.95           C  
ATOM    635  ND1 HIS A  80       7.160   3.446   9.386  1.00 91.95           N  
ATOM    636  CE1 HIS A  80       7.948   4.350   8.830  1.00 91.95           C  
ATOM    637  NE2 HIS A  80       9.142   3.812   8.648  1.00 91.95           N  
ATOM    638  N   GLU A  81       9.805  -0.661  10.801  1.00 92.75           N  
ATOM    639  CA  GLU A  81      11.232  -0.847  11.045  1.00 92.75           C  
ATOM    640  C   GLU A  81      11.806  -1.945  10.155  1.00 92.75           C  
ATOM    641  CB  GLU A  81      11.487  -1.177  12.518  1.00 92.75           C  
ATOM    642  O   GLU A  81      12.888  -1.788   9.585  1.00 92.75           O  
ATOM    643  CG  GLU A  81      11.268  -0.001  13.459  1.00 92.75           C  
ATOM    644  CD  GLU A  81      11.430  -0.368  14.926  1.00 92.75           C  
ATOM    645  OE1 GLU A  81      11.354   0.536  15.789  1.00 92.75           O  
ATOM    646  OE2 GLU A  81      11.635  -1.568  15.213  1.00 92.75           O  
ATOM    647  N   LEU A  82      11.093  -3.023  10.126  1.00 90.89           N  
ATOM    648  CA  LEU A  82      11.486  -4.132   9.263  1.00 90.89           C  
ATOM    649  C   LEU A  82      11.522  -3.697   7.802  1.00 90.89           C  
ATOM    650  CB  LEU A  82      10.525  -5.311   9.433  1.00 90.89           C  
ATOM    651  O   LEU A  82      12.456  -4.036   7.072  1.00 90.89           O  
ATOM    652  CG  LEU A  82      10.832  -6.561   8.608  1.00 90.89           C  
ATOM    653  CD1 LEU A  82      12.185  -7.141   9.008  1.00 90.89           C  
ATOM    654  CD2 LEU A  82       9.728  -7.599   8.777  1.00 90.89           C  
ATOM    655  N   ALA A  83      10.535  -2.945   7.335  1.00 91.34           N  
ATOM    656  CA  ALA A  83      10.414  -2.456   5.964  1.00 91.34           C  
ATOM    657  C   ALA A  83      11.595  -1.563   5.593  1.00 91.34           C  
ATOM    658  CB  ALA A  83       9.101  -1.698   5.783  1.00 91.34           C  
ATOM    659  O   ALA A  83      12.097  -1.622   4.468  1.00 91.34           O  
ATOM    660  N   GLU A  84      12.061  -0.822   6.479  1.00 91.88           N  
ATOM    661  CA  GLU A  84      13.152   0.117   6.237  1.00 91.88           C  
ATOM    662  C   GLU A  84      14.446  -0.616   5.896  1.00 91.88           C  
ATOM    663  CB  GLU A  84      13.364   1.021   7.454  1.00 91.88           C  
ATOM    664  O   GLU A  84      15.319  -0.065   5.221  1.00 91.88           O  
ATOM    665  CG  GLU A  84      12.274   2.067   7.641  1.00 91.88           C  
ATOM    666  CD  GLU A  84      12.292   3.150   6.574  1.00 91.88           C  
ATOM    667  OE1 GLU A  84      11.212   3.677   6.225  1.00 91.88           O  
ATOM    668  OE2 GLU A  84      13.397   3.474   6.083  1.00 91.88           O  
ATOM    669  N   ARG A  85      14.605  -1.836   6.300  1.00 92.18           N  
ATOM    670  CA  ARG A  85      15.799  -2.636   6.045  1.00 92.18           C  
ATOM    671  C   ARG A  85      15.894  -3.025   4.573  1.00 92.18           C  
ATOM    672  CB  ARG A  85      15.802  -3.892   6.920  1.00 92.18           C  
ATOM    673  O   ARG A  85      16.977  -3.342   4.078  1.00 92.18           O  
ATOM    674  CG  ARG A  85      15.973  -3.608   8.404  1.00 92.18           C  
ATOM    675  CD  ARG A  85      15.971  -4.889   9.226  1.00 92.18           C  
ATOM    676  NE  ARG A  85      16.085  -4.612  10.655  1.00 92.18           N  
ATOM    677  NH1 ARG A  85      16.237  -6.830  11.284  1.00 92.18           N  
ATOM    678  NH2 ARG A  85      16.306  -5.177  12.870  1.00 92.18           N  
ATOM    679  CZ  ARG A  85      16.209  -5.540  11.600  1.00 92.18           C  
ATOM    680  N   TYR A  86      14.750  -2.871   3.915  1.00 90.44           N  
ATOM    681  CA  TYR A  86      14.701  -3.210   2.497  1.00 90.44           C  
ATOM    682  C   TYR A  86      15.001  -1.991   1.634  1.00 90.44           C  
ATOM    683  CB  TYR A  86      13.330  -3.786   2.129  1.00 90.44           C  
ATOM    684  O   TYR A  86      14.941  -2.062   0.404  1.00 90.44           O  
ATOM    685  CG  TYR A  86      13.033  -5.112   2.784  1.00 90.44           C  
ATOM    686  CD1 TYR A  86      13.546  -6.299   2.265  1.00 90.44           C  
ATOM    687  CD2 TYR A  86      12.238  -5.182   3.923  1.00 90.44           C  
ATOM    688  CE1 TYR A  86      13.273  -7.524   2.865  1.00 90.44           C  
ATOM    689  CE2 TYR A  86      11.958  -6.402   4.531  1.00 90.44           C  
ATOM    690  OH  TYR A  86      12.206  -8.775   4.594  1.00 90.44           O  
ATOM    691  CZ  TYR A  86      12.480  -7.565   3.996  1.00 90.44           C  
ATOM    692  N   ASN A  87      15.322  -0.853   2.192  1.00 91.35           N  
ATOM    693  CA  ASN A  87      15.566   0.388   1.464  1.00 91.35           C  
ATOM    694  C   ASN A  87      14.495   0.638   0.406  1.00 91.35           C  
ATOM    695  CB  ASN A  87      16.954   0.367   0.819  1.00 91.35           C  
ATOM    696  O   ASN A  87      14.806   0.782  -0.777  1.00 91.35           O  
ATOM    697  CG  ASN A  87      18.073   0.336   1.841  1.00 91.35           C  
ATOM    698  ND2 ASN A  87      18.976  -0.627   1.703  1.00 91.35           N  
ATOM    699  OD1 ASN A  87      18.124   1.172   2.748  1.00 91.35           O  
ATOM    700  N   PRO A  88      13.172   0.723   0.896  1.00 93.44           N  
ATOM    701  CA  PRO A  88      12.067   0.873  -0.054  1.00 93.44           C  
ATOM    702  C   PRO A  88      12.017   2.262  -0.686  1.00 93.44           C  
ATOM    703  CB  PRO A  88      10.826   0.620   0.806  1.00 93.44           C  
ATOM    704  O   PRO A  88      12.355   3.253  -0.034  1.00 93.44           O  
ATOM    705  CG  PRO A  88      11.223   1.041   2.184  1.00 93.44           C  
ATOM    706  CD  PRO A  88      12.677   0.719   2.381  1.00 93.44           C  
ATOM    707  N   LYS A  89      11.613   2.315  -1.967  1.00 92.40           N  
ATOM    708  CA  LYS A  89      11.358   3.589  -2.634  1.00 92.40           C  
ATOM    709  C   LYS A  89      10.087   4.244  -2.101  1.00 92.40           C  
ATOM    710  CB  LYS A  89      11.251   3.391  -4.147  1.00 92.40           C  
ATOM    711  O   LYS A  89      10.023   5.467  -1.964  1.00 92.40           O  
ATOM    712  CG  LYS A  89      12.584   3.125  -4.832  1.00 92.40           C  
ATOM    713  CD  LYS A  89      12.452   3.179  -6.349  1.00 92.40           C  
ATOM    714  CE  LYS A  89      13.813   3.132  -7.030  1.00 92.40           C  
ATOM    715  NZ  LYS A  89      13.690   3.179  -8.518  1.00 92.40           N  
ATOM    716  N   ILE A  90       9.163   3.435  -1.698  1.00 94.05           N  
ATOM    717  CA  ILE A  90       7.885   3.900  -1.171  1.00 94.05           C  
ATOM    718  C   ILE A  90       7.407   2.956  -0.070  1.00 94.05           C  
ATOM    719  CB  ILE A  90       6.819   4.006  -2.285  1.00 94.05           C  
ATOM    720  O   ILE A  90       7.476   1.734  -0.218  1.00 94.05           O  
ATOM    721  CG1 ILE A  90       7.265   5.007  -3.357  1.00 94.05           C  
ATOM    722  CG2 ILE A  90       5.461   4.401  -1.698  1.00 94.05           C  
ATOM    723  CD1 ILE A  90       7.397   6.437  -2.852  1.00 94.05           C  
ATOM    724  N   ILE A  91       6.936   3.462   1.058  1.00 94.46           N  
ATOM    725  CA  ILE A  91       6.268   2.696   2.104  1.00 94.46           C  
ATOM    726  C   ILE A  91       4.853   3.231   2.312  1.00 94.46           C  
ATOM    727  CB  ILE A  91       7.058   2.742   3.431  1.00 94.46           C  
ATOM    728  O   ILE A  91       4.664   4.423   2.566  1.00 94.46           O  
ATOM    729  CG1 ILE A  91       8.494   2.251   3.214  1.00 94.46           C  
ATOM    730  CG2 ILE A  91       6.353   1.913   4.509  1.00 94.46           C  
ATOM    731  CD1 ILE A  91       9.393   2.408   4.434  1.00 94.46           C  
ATOM    732  N   VAL A  92       3.903   2.418   2.131  1.00 93.15           N  
ATOM    733  CA  VAL A  92       2.520   2.777   2.430  1.00 93.15           C  
ATOM    734  C   VAL A  92       2.039   2.003   3.655  1.00 93.15           C  
ATOM    735  CB  VAL A  92       1.590   2.503   1.227  1.00 93.15           C  
ATOM    736  O   VAL A  92       2.076   0.770   3.672  1.00 93.15           O  
ATOM    737  CG1 VAL A  92       0.159   2.933   1.543  1.00 93.15           C  
ATOM    738  CG2 VAL A  92       2.105   3.221  -0.019  1.00 93.15           C  
ATOM    739  N   ILE A  93       1.607   2.758   4.753  1.00 91.65           N  
ATOM    740  CA  ILE A  93       1.140   2.144   5.990  1.00 91.65           C  
ATOM    741  C   ILE A  93      -0.322   2.515   6.231  1.00 91.65           C  
ATOM    742  CB  ILE A  93       2.006   2.571   7.196  1.00 91.65           C  
ATOM    743  O   ILE A  93      -0.673   3.697   6.254  1.00 91.65           O  
ATOM    744  CG1 ILE A  93       3.490   2.325   6.901  1.00 91.65           C  
ATOM    745  CG2 ILE A  93       1.570   1.831   8.464  1.00 91.65           C  
ATOM    746  CD1 ILE A  93       4.436   2.979   7.898  1.00 91.65           C  
ATOM    747  N   VAL A  94      -1.053   1.512   6.431  1.00 88.84           N  
ATOM    748  CA  VAL A  94      -2.432   1.744   6.848  1.00 88.84           C  
ATOM    749  C   VAL A  94      -2.663   1.137   8.231  1.00 88.84           C  
ATOM    750  CB  VAL A  94      -3.438   1.155   5.833  1.00 88.84           C  
ATOM    751  O   VAL A  94      -2.535  -0.076   8.412  1.00 88.84           O  
ATOM    752  CG1 VAL A  94      -4.874   1.435   6.272  1.00 88.84           C  
ATOM    753  CG2 VAL A  94      -3.181   1.723   4.439  1.00 88.84           C  
ATOM    754  N   VAL A  95      -2.994   1.981   9.180  1.00 88.32           N  
ATOM    755  CA  VAL A  95      -3.223   1.528  10.548  1.00 88.32           C  
ATOM    756  C   VAL A  95      -4.428   2.256  11.139  1.00 88.32           C  
ATOM    757  CB  VAL A  95      -1.978   1.750  11.435  1.00 88.32           C  
ATOM    758  O   VAL A  95      -4.451   3.487  11.196  1.00 88.32           O  
ATOM    759  CG1 VAL A  95      -1.600   3.230  11.474  1.00 88.32           C  
ATOM    760  CG2 VAL A  95      -2.228   1.222  12.847  1.00 88.32           C  
ATOM    761  N   ASN A  96      -5.554   1.590  11.482  1.00 84.05           N  
ATOM    762  CA  ASN A  96      -6.732   2.107  12.171  1.00 84.05           C  
ATOM    763  C   ASN A  96      -7.257   3.377  11.508  1.00 84.05           C  
ATOM    764  CB  ASN A  96      -6.420   2.368  13.646  1.00 84.05           C  
ATOM    765  O   ASN A  96      -7.483   4.385  12.179  1.00 84.05           O  
ATOM    766  CG  ASN A  96      -6.442   1.102  14.480  1.00 84.05           C  
ATOM    767  ND2 ASN A  96      -5.851   1.165  15.668  1.00 84.05           N  
ATOM    768  OD1 ASN A  96      -6.985   0.077  14.061  1.00 84.05           O  
ATOM    769  N   GLY A  97      -7.362   3.372  10.137  1.00 81.67           N  
ATOM    770  CA  GLY A  97      -8.009   4.505   9.494  1.00 81.67           C  
ATOM    771  C   GLY A  97      -7.058   5.653   9.213  1.00 81.67           C  
ATOM    772  O   GLY A  97      -7.493   6.765   8.903  1.00 81.67           O  
ATOM    773  N   ARG A  98      -5.785   5.346   9.439  1.00 90.28           N  
ATOM    774  CA  ARG A  98      -4.717   6.298   9.149  1.00 90.28           C  
ATOM    775  C   ARG A  98      -3.811   5.782   8.036  1.00 90.28           C  
ATOM    776  CB  ARG A  98      -3.893   6.582  10.407  1.00 90.28           C  
ATOM    777  O   ARG A  98      -3.350   4.640   8.083  1.00 90.28           O  
ATOM    778  CG  ARG A  98      -2.870   7.694  10.235  1.00 90.28           C  
ATOM    779  CD  ARG A  98      -2.086   7.940  11.516  1.00 90.28           C  
ATOM    780  NE  ARG A  98      -2.943   8.447  12.584  1.00 90.28           N  
ATOM    781  NH1 ARG A  98      -1.581   7.721  14.303  1.00 90.28           N  
ATOM    782  NH2 ARG A  98      -3.532   8.830  14.771  1.00 90.28           N  
ATOM    783  CZ  ARG A  98      -2.683   8.332  13.884  1.00 90.28           C  
ATOM    784  N   VAL A  99      -3.652   6.589   7.031  1.00 91.43           N  
ATOM    785  CA  VAL A  99      -2.762   6.264   5.922  1.00 91.43           C  
ATOM    786  C   VAL A  99      -1.475   7.079   6.036  1.00 91.43           C  
ATOM    787  CB  VAL A  99      -3.437   6.523   4.556  1.00 91.43           C  
ATOM    788  O   VAL A  99      -1.519   8.298   6.212  1.00 91.43           O  
ATOM    789  CG1 VAL A  99      -2.469   6.233   3.411  1.00 91.43           C  
ATOM    790  CG2 VAL A  99      -4.702   5.678   4.418  1.00 91.43           C  
ATOM    791  N   ARG A 100      -0.413   6.365   6.021  1.00 93.71           N  
ATOM    792  CA  ARG A 100       0.899   7.003   6.008  1.00 93.71           C  
ATOM    793  C   ARG A 100       1.695   6.595   4.773  1.00 93.71           C  
ATOM    794  CB  ARG A 100       1.681   6.650   7.275  1.00 93.71           C  
ATOM    795  O   ARG A 100       1.757   5.413   4.430  1.00 93.71           O  
ATOM    796  CG  ARG A 100       1.062   7.195   8.553  1.00 93.71           C  
ATOM    797  CD  ARG A 100       1.786   6.686   9.792  1.00 93.71           C  
ATOM    798  NE  ARG A 100       3.178   7.126   9.821  1.00 93.71           N  
ATOM    799  NH1 ARG A 100       3.850   5.576  11.397  1.00 93.71           N  
ATOM    800  NH2 ARG A 100       5.361   7.067  10.531  1.00 93.71           N  
ATOM    801  CZ  ARG A 100       4.127   6.589  10.583  1.00 93.71           C  
ATOM    802  N   VAL A 101       2.251   7.550   4.123  1.00 94.57           N  
ATOM    803  CA  VAL A 101       3.077   7.289   2.949  1.00 94.57           C  
ATOM    804  C   VAL A 101       4.452   7.927   3.133  1.00 94.57           C  
ATOM    805  CB  VAL A 101       2.412   7.817   1.658  1.00 94.57           C  
ATOM    806  O   VAL A 101       4.555   9.123   3.417  1.00 94.57           O  
ATOM    807  CG1 VAL A 101       3.267   7.486   0.436  1.00 94.57           C  
ATOM    808  CG2 VAL A 101       1.008   7.235   1.506  1.00 94.57           C  
ATOM    809  N   ARG A 102       5.484   7.149   3.037  1.00 95.01           N  
ATOM    810  CA  ARG A 102       6.857   7.642   3.076  1.00 95.01           C  
ATOM    811  C   ARG A 102       7.507   7.561   1.698  1.00 95.01           C  
ATOM    812  CB  ARG A 102       7.684   6.852   4.093  1.00 95.01           C  
ATOM    813  O   ARG A 102       7.430   6.529   1.029  1.00 95.01           O  
ATOM    814  CG  ARG A 102       9.106   7.364   4.261  1.00 95.01           C  
ATOM    815  CD  ARG A 102       9.914   6.483   5.203  1.00 95.01           C  
ATOM    816  NE  ARG A 102      11.342   6.777   5.123  1.00 95.01           N  
ATOM    817  NH1 ARG A 102      12.023   4.681   5.817  1.00 95.01           N  
ATOM    818  NH2 ARG A 102      13.578   6.287   5.310  1.00 95.01           N  
ATOM    819  CZ  ARG A 102      12.311   5.914   5.417  1.00 95.01           C  
ATOM    820  N   ASN A 103       8.071   8.677   1.328  1.00 95.05           N  
ATOM    821  CA  ASN A 103       8.732   8.758   0.029  1.00 95.05           C  
ATOM    822  C   ASN A 103      10.245   8.612   0.160  1.00 95.05           C  
ATOM    823  CB  ASN A 103       8.384  10.075  -0.669  1.00 95.05           C  
ATOM    824  O   ASN A 103      10.930   9.547   0.578  1.00 95.05           O  
ATOM    825  CG  ASN A 103       9.007  10.188  -2.046  1.00 95.05           C  
ATOM    826  ND2 ASN A 103       8.887  11.361  -2.657  1.00 95.05           N  
ATOM    827  OD1 ASN A 103       9.591   9.229  -2.558  1.00 95.05           O  
ATOM    828  N   GLY A 104      10.759   7.377  -0.209  1.00 93.11           N  
ATOM    829  CA  GLY A 104      12.186   7.101  -0.140  1.00 93.11           C  
ATOM    830  C   GLY A 104      12.902   7.332  -1.457  1.00 93.11           C  
ATOM    831  O   GLY A 104      14.090   7.027  -1.586  1.00 93.11           O  
ATOM    832  N   THR A 105      12.239   7.866  -2.411  1.00 91.56           N  
ATOM    833  CA  THR A 105      12.822   8.147  -3.719  1.00 91.56           C  
ATOM    834  C   THR A 105      13.589   9.465  -3.697  1.00 91.56           C  
ATOM    835  CB  THR A 105      11.740   8.197  -4.813  1.00 91.56           C  
ATOM    836  O   THR A 105      13.626  10.152  -2.673  1.00 91.56           O  
ATOM    837  CG2 THR A 105      10.793   7.007  -4.706  1.00 91.56           C  
ATOM    838  OG1 THR A 105      10.986   9.408  -4.676  1.00 91.56           O  
ATOM    839  N   ASP A 106      14.244   9.785  -4.851  1.00 92.77           N  
ATOM    840  CA  ASP A 106      14.990  11.035  -4.959  1.00 92.77           C  
ATOM    841  C   ASP A 106      14.151  12.120  -5.632  1.00 92.77           C  
ATOM    842  CB  ASP A 106      16.290  10.818  -5.737  1.00 92.77           C  
ATOM    843  O   ASP A 106      14.677  13.161  -6.030  1.00 92.77           O  
ATOM    844  CG  ASP A 106      16.062  10.243  -7.124  1.00 92.77           C  
ATOM    845  OD1 ASP A 106      14.948   9.751  -7.405  1.00 92.77           O  
ATOM    846  OD2 ASP A 106      17.007  10.280  -7.942  1.00 92.77           O  
ATOM    847  N   ARG A 107      12.834  11.865  -5.836  1.00 94.11           N  
ATOM    848  CA  ARG A 107      11.917  12.809  -6.467  1.00 94.11           C  
ATOM    849  C   ARG A 107      10.605  12.897  -5.695  1.00 94.11           C  
ATOM    850  CB  ARG A 107      11.645  12.406  -7.918  1.00 94.11           C  
ATOM    851  O   ARG A 107      10.254  11.979  -4.950  1.00 94.11           O  
ATOM    852  CG  ARG A 107      11.044  11.017  -8.070  1.00 94.11           C  
ATOM    853  CD  ARG A 107      10.996  10.580  -9.527  1.00 94.11           C  
ATOM    854  NE  ARG A 107      12.271  10.018  -9.964  1.00 94.11           N  
ATOM    855  NH1 ARG A 107      11.670   9.847 -12.188  1.00 94.11           N  
ATOM    856  NH2 ARG A 107      13.753   9.179 -11.504  1.00 94.11           N  
ATOM    857  CZ  ARG A 107      12.562   9.682 -11.218  1.00 94.11           C  
ATOM    858  N   PRO A 108       9.863  14.070  -5.947  1.00 95.71           N  
ATOM    859  CA  PRO A 108       8.554  14.185  -5.300  1.00 95.71           C  
ATOM    860  C   PRO A 108       7.536  13.187  -5.848  1.00 95.71           C  
ATOM    861  CB  PRO A 108       8.132  15.623  -5.610  1.00 95.71           C  
ATOM    862  O   PRO A 108       7.602  12.815  -7.022  1.00 95.71           O  
ATOM    863  CG  PRO A 108       9.394  16.313  -6.016  1.00 95.71           C  
ATOM    864  CD  PRO A 108      10.344  15.286  -6.562  1.00 95.71           C  
ATOM    865  N   CYS A 109       6.677  12.713  -4.964  1.00 96.20           N  
ATOM    866  CA  CYS A 109       5.614  11.791  -5.349  1.00 96.20           C  
ATOM    867  C   CYS A 109       4.243  12.430  -5.161  1.00 96.20           C  
ATOM    868  CB  CYS A 109       5.702  10.501  -4.534  1.00 96.20           C  
ATOM    869  O   CYS A 109       4.028  13.178  -4.205  1.00 96.20           O  
ATOM    870  SG  CYS A 109       7.205   9.548  -4.841  1.00 96.20           S  
ATOM    871  N   ARG A 110       3.458  12.227  -6.147  1.00 96.78           N  
ATOM    872  CA  ARG A 110       2.052  12.592  -6.008  1.00 96.78           C  
ATOM    873  C   ARG A 110       1.250  11.455  -5.384  1.00 96.78           C  
ATOM    874  CB  ARG A 110       1.458  12.969  -7.366  1.00 96.78           C  
ATOM    875  O   ARG A 110       1.253  10.333  -5.895  1.00 96.78           O  
ATOM    876  CG  ARG A 110       0.034  13.498  -7.290  1.00 96.78           C  
ATOM    877  CD  ARG A 110      -0.509  13.854  -8.667  1.00 96.78           C  
ATOM    878  NE  ARG A 110       0.206  14.984  -9.253  1.00 96.78           N  
ATOM    879  NH1 ARG A 110      -0.725  14.750 -11.355  1.00 96.78           N  
ATOM    880  NH2 ARG A 110       0.786  16.424 -10.946  1.00 96.78           N  
ATOM    881  CZ  ARG A 110       0.088  15.383 -10.517  1.00 96.78           C  
ATOM    882  N   VAL A 111       0.622  11.744  -4.241  1.00 95.74           N  
ATOM    883  CA  VAL A 111      -0.163  10.738  -3.533  1.00 95.74           C  
ATOM    884  C   VAL A 111      -1.641  11.117  -3.567  1.00 95.74           C  
ATOM    885  CB  VAL A 111       0.312  10.573  -2.072  1.00 95.74           C  
ATOM    886  O   VAL A 111      -2.016  12.216  -3.149  1.00 95.74           O  
ATOM    887  CG1 VAL A 111      -0.529   9.524  -1.346  1.00 95.74           C  
ATOM    888  CG2 VAL A 111       1.792  10.196  -2.032  1.00 95.74           C  
ATOM    889  N   ARG A 112      -2.470  10.185  -4.147  1.00 95.27           N  
ATOM    890  CA  ARG A 112      -3.919  10.354  -4.168  1.00 95.27           C  
ATOM    891  C   ARG A 112      -4.599   9.370  -3.223  1.00 95.27           C  
ATOM    892  CB  ARG A 112      -4.461  10.178  -5.588  1.00 95.27           C  
ATOM    893  O   ARG A 112      -4.385   8.160  -3.319  1.00 95.27           O  
ATOM    894  CG  ARG A 112      -4.063  11.292  -6.543  1.00 95.27           C  
ATOM    895  CD  ARG A 112      -4.647  11.079  -7.933  1.00 95.27           C  
ATOM    896  NE  ARG A 112      -4.017   9.952  -8.615  1.00 95.27           N  
ATOM    897  NH1 ARG A 112      -5.353  10.077 -10.495  1.00 95.27           N  
ATOM    898  NH2 ARG A 112      -3.727   8.469 -10.344  1.00 95.27           N  
ATOM    899  CZ  ARG A 112      -4.367   9.502  -9.817  1.00 95.27           C  
ATOM    900  N   VAL A 113      -5.305   9.861  -2.261  1.00 93.33           N  
ATOM    901  CA  VAL A 113      -6.058   9.040  -1.319  1.00 93.33           C  
ATOM    902  C   VAL A 113      -7.553   9.164  -1.606  1.00 93.33           C  
ATOM    903  CB  VAL A 113      -5.761   9.439   0.144  1.00 93.33           C  
ATOM    904  O   VAL A 113      -8.125  10.251  -1.496  1.00 93.33           O  
ATOM    905  CG1 VAL A 113      -6.520   8.535   1.115  1.00 93.33           C  
ATOM    906  CG2 VAL A 113      -4.260   9.382   0.418  1.00 93.33           C  
ATOM    907  N   THR A 114      -8.115   8.059  -2.134  1.00 92.08           N  
ATOM    908  CA  THR A 114      -9.547   7.994  -2.406  1.00 92.08           C  
ATOM    909  C   THR A 114     -10.270   7.214  -1.311  1.00 92.08           C  
ATOM    910  CB  THR A 114      -9.827   7.344  -3.773  1.00 92.08           C  
ATOM    911  O   THR A 114      -9.964   6.045  -1.069  1.00 92.08           O  
ATOM    912  CG2 THR A 114     -11.315   7.380  -4.105  1.00 92.08           C  
ATOM    913  OG1 THR A 114      -9.105   8.051  -4.789  1.00 92.08           O  
ATOM    914  N   ALA A 115     -11.173   7.866  -0.533  1.00 89.12           N  
ATOM    915  CA  ALA A 115     -11.958   7.247   0.533  1.00 89.12           C  
ATOM    916  C   ALA A 115     -13.329   7.905   0.657  1.00 89.12           C  
ATOM    917  CB  ALA A 115     -11.209   7.329   1.861  1.00 89.12           C  
ATOM    918  O   ALA A 115     -13.442   9.132   0.610  1.00 89.12           O  
ATOM    919  N   GLY A 116     -14.458   7.004   0.739  1.00 85.12           N  
ATOM    920  CA  GLY A 116     -15.785   7.551   0.975  1.00 85.12           C  
ATOM    921  C   GLY A 116     -16.277   8.433  -0.156  1.00 85.12           C  
ATOM    922  O   GLY A 116     -17.012   9.395   0.075  1.00 85.12           O  
ATOM    923  N   GLY A 117     -15.740   8.165  -1.490  1.00 86.10           N  
ATOM    924  CA  GLY A 117     -16.198   8.894  -2.662  1.00 86.10           C  
ATOM    925  C   GLY A 117     -15.459  10.200  -2.879  1.00 86.10           C  
ATOM    926  O   GLY A 117     -15.763  10.943  -3.815  1.00 86.10           O  
ATOM    927  N   GLU A 118     -14.494  10.535  -1.974  1.00 90.65           N  
ATOM    928  CA  GLU A 118     -13.668  11.734  -2.088  1.00 90.65           C  
ATOM    929  C   GLU A 118     -12.219  11.377  -2.408  1.00 90.65           C  
ATOM    930  CB  GLU A 118     -13.735  12.557  -0.799  1.00 90.65           C  
ATOM    931  O   GLU A 118     -11.710  10.353  -1.949  1.00 90.65           O  
ATOM    932  CG  GLU A 118     -15.117  13.118  -0.498  1.00 90.65           C  
ATOM    933  CD  GLU A 118     -15.160  13.961   0.766  1.00 90.65           C  
ATOM    934  OE1 GLU A 118     -15.901  14.970   0.799  1.00 90.65           O  
ATOM    935  OE2 GLU A 118     -14.447  13.610   1.733  1.00 90.65           O  
ATOM    936  N   THR A 119     -11.612  12.226  -3.325  1.00 93.52           N  
ATOM    937  CA  THR A 119     -10.198  12.065  -3.644  1.00 93.52           C  
ATOM    938  C   THR A 119      -9.401  13.288  -3.200  1.00 93.52           C  
ATOM    939  CB  THR A 119      -9.988  11.831  -5.151  1.00 93.52           C  
ATOM    940  O   THR A 119      -9.740  14.419  -3.555  1.00 93.52           O  
ATOM    941  CG2 THR A 119      -8.508  11.671  -5.483  1.00 93.52           C  
ATOM    942  OG1 THR A 119     -10.687  10.644  -5.547  1.00 93.52           O  
ATOM    943  N   ARG A 120      -8.435  13.001  -2.318  1.00 94.24           N  
ATOM    944  CA  ARG A 120      -7.506  14.051  -1.915  1.00 94.24           C  
ATOM    945  C   ARG A 120      -6.117  13.805  -2.494  1.00 94.24           C  
ATOM    946  CB  ARG A 120      -7.429  14.146  -0.390  1.00 94.24           C  
ATOM    947  O   ARG A 120      -5.637  12.670  -2.508  1.00 94.24           O  
ATOM    948  CG  ARG A 120      -8.748  14.510   0.272  1.00 94.24           C  
ATOM    949  CD  ARG A 120      -8.615  14.593   1.786  1.00 94.24           C  
ATOM    950  NE  ARG A 120      -8.504  13.269   2.391  1.00 94.24           N  
ATOM    951  NH1 ARG A 120      -8.469  14.039   4.569  1.00 94.24           N  
ATOM    952  NH2 ARG A 120      -8.337  11.790   4.141  1.00 94.24           N  
ATOM    953  CZ  ARG A 120      -8.437  13.036   3.699  1.00 94.24           C  
ATOM    954  N   GLU A 121      -5.491  14.863  -2.971  1.00 96.24           N  
ATOM    955  CA  GLU A 121      -4.172  14.769  -3.589  1.00 96.24           C  
ATOM    956  C   GLU A 121      -3.122  15.509  -2.765  1.00 96.24           C  
ATOM    957  CB  GLU A 121      -4.207  15.322  -5.016  1.00 96.24           C  
ATOM    958  O   GLU A 121      -3.374  16.612  -2.275  1.00 96.24           O  
ATOM    959  CG  GLU A 121      -2.917  15.099  -5.793  1.00 96.24           C  
ATOM    960  CD  GLU A 121      -2.991  15.589  -7.231  1.00 96.24           C  
ATOM    961  OE1 GLU A 121      -2.305  16.579  -7.571  1.00 96.24           O  
ATOM    962  OE2 GLU A 121      -3.742  14.977  -8.023  1.00 96.24           O  
ATOM    963  N   TYR A 122      -1.945  14.808  -2.609  1.00 96.32           N  
ATOM    964  CA  TYR A 122      -0.840  15.364  -1.836  1.00 96.32           C  
ATOM    965  C   TYR A 122       0.479  15.214  -2.585  1.00 96.32           C  
ATOM    966  CB  TYR A 122      -0.744  14.683  -0.468  1.00 96.32           C  
ATOM    967  O   TYR A 122       0.655  14.273  -3.362  1.00 96.32           O  
ATOM    968  CG  TYR A 122      -2.042  14.680   0.302  1.00 96.32           C  
ATOM    969  CD1 TYR A 122      -2.351  15.709   1.189  1.00 96.32           C  
ATOM    970  CD2 TYR A 122      -2.962  13.649   0.144  1.00 96.32           C  
ATOM    971  CE1 TYR A 122      -3.546  15.710   1.901  1.00 96.32           C  
ATOM    972  CE2 TYR A 122      -4.160  13.640   0.852  1.00 96.32           C  
ATOM    973  OH  TYR A 122      -5.626  14.669   2.429  1.00 96.32           O  
ATOM    974  CZ  TYR A 122      -4.442  14.673   1.726  1.00 96.32           C  
ATOM    975  N   THR A 123       1.349  16.265  -2.353  1.00 96.36           N  
ATOM    976  CA  THR A 123       2.731  16.102  -2.791  1.00 96.36           C  
ATOM    977  C   THR A 123       3.618  15.661  -1.630  1.00 96.36           C  
ATOM    978  CB  THR A 123       3.283  17.406  -3.396  1.00 96.36           C  
ATOM    979  O   THR A 123       3.642  16.307  -0.580  1.00 96.36           O  
ATOM    980  CG2 THR A 123       4.730  17.235  -3.844  1.00 96.36           C  
ATOM    981  OG1 THR A 123       2.485  17.776  -4.528  1.00 96.36           O  
ATOM    982  N   VAL A 124       4.312  14.527  -1.747  1.00 96.16           N  
ATOM    983  CA  VAL A 124       5.244  14.027  -0.741  1.00 96.16           C  
ATOM    984  C   VAL A 124       6.678  14.171  -1.248  1.00 96.16           C  
ATOM    985  CB  VAL A 124       4.952  12.554  -0.380  1.00 96.16           C  
ATOM    986  O   VAL A 124       7.058  13.545  -2.240  1.00 96.16           O  
ATOM    987  CG1 VAL A 124       5.842  12.095   0.774  1.00 96.16           C  
ATOM    988  CG2 VAL A 124       3.477  12.374  -0.025  1.00 96.16           C  
ATOM    989  N   ASN A 125       7.456  15.075  -0.604  1.00 96.15           N  
ATOM    990  CA  ASN A 125       8.836  15.321  -1.009  1.00 96.15           C  
ATOM    991  C   ASN A 125       9.761  14.192  -0.564  1.00 96.15           C  
ATOM    992  CB  ASN A 125       9.327  16.660  -0.455  1.00 96.15           C  
ATOM    993  O   ASN A 125       9.438  13.448   0.363  1.00 96.15           O  
ATOM    994  CG  ASN A 125       8.568  17.842  -1.026  1.00 96.15           C  
ATOM    995  ND2 ASN A 125       8.154  18.756  -0.157  1.00 96.15           N  
ATOM    996  OD1 ASN A 125       8.355  17.932  -2.238  1.00 96.15           O  
ATOM    997  N   PRO A 126      10.888  14.016  -1.297  1.00 95.37           N  
ATOM    998  CA  PRO A 126      11.868  13.000  -0.904  1.00 95.37           C  
ATOM    999  C   PRO A 126      12.251  13.091   0.571  1.00 95.37           C  
ATOM   1000  CB  PRO A 126      13.070  13.305  -1.800  1.00 95.37           C  
ATOM   1001  O   PRO A 126      12.529  14.182   1.075  1.00 95.37           O  
ATOM   1002  CG  PRO A 126      12.489  13.968  -3.007  1.00 95.37           C  
ATOM   1003  CD  PRO A 126      11.338  14.829  -2.571  1.00 95.37           C  
ATOM   1004  N   GLY A 127      12.196  11.896   1.226  1.00 91.90           N  
ATOM   1005  CA  GLY A 127      12.627  11.828   2.613  1.00 91.90           C  
ATOM   1006  C   GLY A 127      11.558  12.273   3.593  1.00 91.90           C  
ATOM   1007  O   GLY A 127      11.802  12.336   4.799  1.00 91.90           O  
ATOM   1008  N   THR A 128      10.342  12.672   3.023  1.00 94.82           N  
ATOM   1009  CA  THR A 128       9.257  13.125   3.885  1.00 94.82           C  
ATOM   1010  C   THR A 128       8.145  12.082   3.949  1.00 94.82           C  
ATOM   1011  CB  THR A 128       8.679  14.467   3.398  1.00 94.82           C  
ATOM   1012  O   THR A 128       8.140  11.124   3.173  1.00 94.82           O  
ATOM   1013  CG2 THR A 128       9.775  15.518   3.255  1.00 94.82           C  
ATOM   1014  OG1 THR A 128       8.048  14.275   2.125  1.00 94.82           O  
ATOM   1015  N   GLU A 129       7.216  12.380   4.870  1.00 94.66           N  
ATOM   1016  CA  GLU A 129       6.096  11.467   5.080  1.00 94.66           C  
ATOM   1017  C   GLU A 129       4.763  12.207   5.028  1.00 94.66           C  
ATOM   1018  CB  GLU A 129       6.242  10.737   6.418  1.00 94.66           C  
ATOM   1019  O   GLU A 129       4.681  13.377   5.407  1.00 94.66           O  
ATOM   1020  CG  GLU A 129       7.465   9.836   6.497  1.00 94.66           C  
ATOM   1021  CD  GLU A 129       7.622   9.153   7.847  1.00 94.66           C  
ATOM   1022  OE1 GLU A 129       8.432   8.206   7.958  1.00 94.66           O  
ATOM   1023  OE2 GLU A 129       6.927   9.569   8.801  1.00 94.66           O  
ATOM   1024  N   LEU A 130       3.795  11.600   4.458  1.00 95.14           N  
ATOM   1025  CA  LEU A 130       2.409  12.053   4.446  1.00 95.14           C  
ATOM   1026  C   LEU A 130       1.560  11.235   5.413  1.00 95.14           C  
ATOM   1027  CB  LEU A 130       1.827  11.959   3.033  1.00 95.14           C  
ATOM   1028  O   LEU A 130       1.668  10.008   5.455  1.00 95.14           O  
ATOM   1029  CG  LEU A 130       0.318  12.177   2.905  1.00 95.14           C  
ATOM   1030  CD1 LEU A 130      -0.028  13.642   3.150  1.00 95.14           C  
ATOM   1031  CD2 LEU A 130      -0.173  11.728   1.533  1.00 95.14           C  
ATOM   1032  N   GLU A 131       0.753  11.892   6.193  1.00 94.20           N  
ATOM   1033  CA  GLU A 131      -0.207  11.226   7.069  1.00 94.20           C  
ATOM   1034  C   GLU A 131      -1.623  11.745   6.832  1.00 94.20           C  
ATOM   1035  CB  GLU A 131       0.183  11.413   8.537  1.00 94.20           C  
ATOM   1036  O   GLU A 131      -1.865  12.952   6.895  1.00 94.20           O  
ATOM   1037  CG  GLU A 131      -0.659  10.596   9.506  1.00 94.20           C  
ATOM   1038  CD  GLU A 131      -0.208  10.730  10.952  1.00 94.20           C  
ATOM   1039  OE1 GLU A 131      -0.917  11.385  11.750  1.00 94.20           O  
ATOM   1040  OE2 GLU A 131       0.862  10.176  11.289  1.00 94.20           O  
ATOM   1041  N   VAL A 132      -2.535  10.798   6.569  1.00 92.40           N  
ATOM   1042  CA  VAL A 132      -3.926  11.146   6.298  1.00 92.40           C  
ATOM   1043  C   VAL A 132      -4.848  10.337   7.207  1.00 92.40           C  
ATOM   1044  CB  VAL A 132      -4.293  10.905   4.816  1.00 92.40           C  
ATOM   1045  O   VAL A 132      -4.728   9.113   7.292  1.00 92.40           O  
ATOM   1046  CG1 VAL A 132      -5.742  11.307   4.547  1.00 92.40           C  
ATOM   1047  CG2 VAL A 132      -3.342  11.674   3.900  1.00 92.40           C  
ATOM   1048  N   GLU A 133      -5.627  11.086   7.936  1.00 91.63           N  
ATOM   1049  CA  GLU A 133      -6.605  10.415   8.787  1.00 91.63           C  
ATOM   1050  C   GLU A 133      -7.913  10.172   8.040  1.00 91.63           C  
ATOM   1051  CB  GLU A 133      -6.867  11.234  10.054  1.00 91.63           C  
ATOM   1052  O   GLU A 133      -8.434  11.074   7.381  1.00 91.63           O  
ATOM   1053  CG  GLU A 133      -7.648  10.483  11.121  1.00 91.63           C  
ATOM   1054  CD  GLU A 133      -7.763  11.247  12.431  1.00 91.63           C  
ATOM   1055  OE1 GLU A 133      -8.751  11.039  13.171  1.00 91.63           O  
ATOM   1056  OE2 GLU A 133      -6.858  12.062  12.718  1.00 91.63           O  
ATOM   1057  N   LEU A 134      -8.433   8.805   8.072  1.00 88.77           N  
ATOM   1058  CA  LEU A 134      -9.700   8.458   7.436  1.00 88.77           C  
ATOM   1059  C   LEU A 134     -10.813   8.337   8.472  1.00 88.77           C  
ATOM   1060  CB  LEU A 134      -9.568   7.147   6.657  1.00 88.77           C  
ATOM   1061  O   LEU A 134     -10.574   7.892   9.597  1.00 88.77           O  
ATOM   1062  CG  LEU A 134      -8.492   7.109   5.571  1.00 88.77           C  
ATOM   1063  CD1 LEU A 134      -8.359   5.699   5.005  1.00 88.77           C  
ATOM   1064  CD2 LEU A 134      -8.815   8.107   4.464  1.00 88.77           C  
ATOM   1065  N   SER A 135     -11.942   8.896   8.211  1.00 88.26           N  
ATOM   1066  CA  SER A 135     -13.100   8.661   9.067  1.00 88.26           C  
ATOM   1067  C   SER A 135     -13.529   7.198   9.027  1.00 88.26           C  
ATOM   1068  CB  SER A 135     -14.268   9.555   8.646  1.00 88.26           C  
ATOM   1069  O   SER A 135     -13.189   6.472   8.091  1.00 88.26           O  
ATOM   1070  OG  SER A 135     -14.749   9.184   7.366  1.00 88.26           O  
ATOM   1071  N   PRO A 136     -14.205   6.734  10.063  1.00 82.28           N  
ATOM   1072  CA  PRO A 136     -14.701   5.357  10.112  1.00 82.28           C  
ATOM   1073  C   PRO A 136     -15.448   4.953   8.843  1.00 82.28           C  
ATOM   1074  CB  PRO A 136     -15.641   5.363  11.320  1.00 82.28           C  
ATOM   1075  O   PRO A 136     -15.341   3.808   8.397  1.00 82.28           O  
ATOM   1076  CG  PRO A 136     -15.099   6.426  12.220  1.00 82.28           C  
ATOM   1077  CD  PRO A 136     -14.572   7.547  11.371  1.00 82.28           C  
ATOM   1078  N   GLU A 137     -16.178   5.860   8.237  1.00 80.87           N  
ATOM   1079  CA  GLU A 137     -16.943   5.610   7.019  1.00 80.87           C  
ATOM   1080  C   GLU A 137     -16.027   5.508   5.803  1.00 80.87           C  
ATOM   1081  CB  GLU A 137     -17.985   6.710   6.803  1.00 80.87           C  
ATOM   1082  O   GLU A 137     -16.335   4.796   4.845  1.00 80.87           O  
ATOM   1083  CG  GLU A 137     -19.059   6.760   7.879  1.00 80.87           C  
ATOM   1084  CD  GLU A 137     -20.072   7.874   7.665  1.00 80.87           C  
ATOM   1085  OE1 GLU A 137     -21.206   7.772   8.187  1.00 80.87           O  
ATOM   1086  OE2 GLU A 137     -19.730   8.855   6.968  1.00 80.87           O  
ATOM   1087  N   GLN A 138     -14.803   6.121   5.861  1.00 84.12           N  
ATOM   1088  CA  GLN A 138     -13.825   6.189   4.781  1.00 84.12           C  
ATOM   1089  C   GLN A 138     -12.879   4.993   4.819  1.00 84.12           C  
ATOM   1090  CB  GLN A 138     -13.027   7.492   4.859  1.00 84.12           C  
ATOM   1091  O   GLN A 138     -12.222   4.682   3.823  1.00 84.12           O  
ATOM   1092  CG  GLN A 138     -13.840   8.733   4.515  1.00 84.12           C  
ATOM   1093  CD  GLN A 138     -13.075  10.021   4.753  1.00 84.12           C  
ATOM   1094  NE2 GLN A 138     -13.271  10.999   3.875  1.00 84.12           N  
ATOM   1095  OE1 GLN A 138     -12.313  10.137   5.719  1.00 84.12           O  
ATOM   1096  N   GLN A 139     -12.946   4.239   5.938  1.00 79.28           N  
ATOM   1097  CA  GLN A 139     -11.974   3.181   6.195  1.00 79.28           C  
ATOM   1098  C   GLN A 139     -12.314   1.918   5.408  1.00 79.28           C  
ATOM   1099  CB  GLN A 139     -11.906   2.865   7.690  1.00 79.28           C  
ATOM   1100  O   GLN A 139     -11.430   1.120   5.092  1.00 79.28           O  
ATOM   1101  CG  GLN A 139     -11.277   3.972   8.525  1.00 79.28           C  
ATOM   1102  CD  GLN A 139     -11.268   3.656  10.008  1.00 79.28           C  
ATOM   1103  NE2 GLN A 139     -11.204   4.694  10.835  1.00 79.28           N  
ATOM   1104  OE1 GLN A 139     -11.321   2.489  10.408  1.00 79.28           O  
ATOM   1105  N   ASN A 140     -13.643   1.795   4.871  1.00 71.85           N  
ATOM   1106  CA  ASN A 140     -14.156   0.577   4.252  1.00 71.85           C  
ATOM   1107  C   ASN A 140     -14.068   0.642   2.730  1.00 71.85           C  
ATOM   1108  CB  ASN A 140     -15.598   0.319   4.691  1.00 71.85           C  
ATOM   1109  O   ASN A 140     -14.251  -0.370   2.050  1.00 71.85           O  
ATOM   1110  CG  ASN A 140     -15.694  -0.188   6.117  1.00 71.85           C  
ATOM   1111  ND2 ASN A 140     -16.799   0.122   6.784  1.00 71.85           N  
ATOM   1112  OD1 ASN A 140     -14.781  -0.852   6.615  1.00 71.85           O  
ATOM   1113  N   ASN A 141     -12.846   1.107   2.168  1.00 77.55           N  
ATOM   1114  CA  ASN A 141     -12.611   1.133   0.728  1.00 77.55           C  
ATOM   1115  C   ASN A 141     -11.709   2.297   0.329  1.00 77.55           C  
ATOM   1116  CB  ASN A 141     -13.938   1.205  -0.031  1.00 77.55           C  
ATOM   1117  O   ASN A 141     -12.060   3.086  -0.551  1.00 77.55           O  
ATOM   1118  CG  ASN A 141     -14.731  -0.085   0.056  1.00 77.55           C  
ATOM   1119  ND2 ASN A 141     -16.053   0.032   0.072  1.00 77.55           N  
ATOM   1120  OD1 ASN A 141     -14.159  -1.177   0.109  1.00 77.55           O  
ATOM   1121  N   ALA A 142     -10.653   2.477   1.071  1.00 85.07           N  
ATOM   1122  CA  ALA A 142      -9.698   3.543   0.779  1.00 85.07           C  
ATOM   1123  C   ALA A 142      -8.668   3.089  -0.251  1.00 85.07           C  
ATOM   1124  CB  ALA A 142      -9.001   3.998   2.059  1.00 85.07           C  
ATOM   1125  O   ALA A 142      -8.305   1.912  -0.299  1.00 85.07           O  
ATOM   1126  N   GLU A 143      -8.427   3.912  -1.095  1.00 89.53           N  
ATOM   1127  CA  GLU A 143      -7.411   3.681  -2.118  1.00 89.53           C  
ATOM   1128  C   GLU A 143      -6.320   4.747  -2.062  1.00 89.53           C  
ATOM   1129  CB  GLU A 143      -8.047   3.652  -3.510  1.00 89.53           C  
ATOM   1130  O   GLU A 143      -6.612   5.934  -1.907  1.00 89.53           O  
ATOM   1131  CG  GLU A 143      -7.060   3.357  -4.630  1.00 89.53           C  
ATOM   1132  CD  GLU A 143      -7.691   3.401  -6.013  1.00 89.53           C  
ATOM   1133  OE1 GLU A 143      -7.662   4.473  -6.659  1.00 89.53           O  
ATOM   1134  OE2 GLU A 143      -8.220   2.356  -6.453  1.00 89.53           O  
ATOM   1135  N   VAL A 144      -5.077   4.228  -2.076  1.00 91.61           N  
ATOM   1136  CA  VAL A 144      -3.930   5.128  -2.107  1.00 91.61           C  
ATOM   1137  C   VAL A 144      -3.154   4.931  -3.408  1.00 91.61           C  
ATOM   1138  CB  VAL A 144      -3.000   4.906  -0.893  1.00 91.61           C  
ATOM   1139  O   VAL A 144      -2.698   3.824  -3.704  1.00 91.61           O  
ATOM   1140  CG1 VAL A 144      -1.846   5.907  -0.906  1.00 91.61           C  
ATOM   1141  CG2 VAL A 144      -3.790   5.013   0.410  1.00 91.61           C  
ATOM   1142  N   GLU A 145      -3.099   5.945  -4.211  1.00 92.98           N  
ATOM   1143  CA  GLU A 145      -2.308   5.948  -5.438  1.00 92.98           C  
ATOM   1144  C   GLU A 145      -1.070   6.829  -5.295  1.00 92.98           C  
ATOM   1145  CB  GLU A 145      -3.155   6.420  -6.623  1.00 92.98           C  
ATOM   1146  O   GLU A 145      -1.170   7.985  -4.878  1.00 92.98           O  
ATOM   1147  CG  GLU A 145      -2.455   6.296  -7.968  1.00 92.98           C  
ATOM   1148  CD  GLU A 145      -3.318   6.743  -9.137  1.00 92.98           C  
ATOM   1149  OE1 GLU A 145      -3.304   7.948  -9.477  1.00 92.98           O  
ATOM   1150  OE2 GLU A 145      -4.015   5.881  -9.718  1.00 92.98           O  
ATOM   1151  N   VAL A 146       0.038   6.253  -5.566  1.00 93.68           N  
ATOM   1152  CA  VAL A 146       1.301   6.975  -5.463  1.00 93.68           C  
ATOM   1153  C   VAL A 146       1.965   7.053  -6.836  1.00 93.68           C  
ATOM   1154  CB  VAL A 146       2.255   6.309  -4.447  1.00 93.68           C  
ATOM   1155  O   VAL A 146       2.173   6.029  -7.491  1.00 93.68           O  
ATOM   1156  CG1 VAL A 146       3.534   7.129  -4.288  1.00 93.68           C  
ATOM   1157  CG2 VAL A 146       1.558   6.132  -3.099  1.00 93.68           C  
ATOM   1158  N   GLU A 147       2.261   8.234  -7.275  1.00 94.05           N  
ATOM   1159  CA  GLU A 147       2.953   8.472  -8.538  1.00 94.05           C  
ATOM   1160  C   GLU A 147       4.248   9.250  -8.320  1.00 94.05           C  
ATOM   1161  CB  GLU A 147       2.046   9.224  -9.515  1.00 94.05           C  
ATOM   1162  O   GLU A 147       4.227  10.365  -7.795  1.00 94.05           O  
ATOM   1163  CG  GLU A 147       2.654   9.414 -10.897  1.00 94.05           C  
ATOM   1164  CD  GLU A 147       1.752  10.182 -11.850  1.00 94.05           C  
ATOM   1165  OE1 GLU A 147       2.098  11.325 -12.225  1.00 94.05           O  
ATOM   1166  OE2 GLU A 147       0.689   9.637 -12.223  1.00 94.05           O  
ATOM   1167  N   CYS A 148       5.370   8.642  -8.602  1.00 92.28           N  
ATOM   1168  CA  CYS A 148       6.682   9.275  -8.545  1.00 92.28           C  
ATOM   1169  C   CYS A 148       7.339   9.296  -9.920  1.00 92.28           C  
ATOM   1170  CB  CYS A 148       7.585   8.548  -7.549  1.00 92.28           C  
ATOM   1171  O   CYS A 148       7.997   8.331 -10.313  1.00 92.28           O  
ATOM   1172  SG  CYS A 148       6.832   8.305  -5.925  1.00 92.28           S  
ATOM   1173  N   GLY A 149       7.181  10.402 -10.763  1.00 89.15           N  
ATOM   1174  CA  GLY A 149       7.639  10.369 -12.143  1.00 89.15           C  
ATOM   1175  C   GLY A 149       6.839   9.418 -13.014  1.00 89.15           C  
ATOM   1176  O   GLY A 149       5.615   9.533 -13.107  1.00 89.15           O  
ATOM   1177  N   ASN A 150       7.452   8.352 -13.544  1.00 85.47           N  
ATOM   1178  CA  ASN A 150       6.820   7.384 -14.435  1.00 85.47           C  
ATOM   1179  C   ASN A 150       6.355   6.144 -13.677  1.00 85.47           C  
ATOM   1180  CB  ASN A 150       7.775   6.990 -15.563  1.00 85.47           C  
ATOM   1181  O   ASN A 150       5.800   5.219 -14.272  1.00 85.47           O  
ATOM   1182  CG  ASN A 150       8.070   8.139 -16.507  1.00 85.47           C  
ATOM   1183  ND2 ASN A 150       9.308   8.215 -16.981  1.00 85.47           N  
ATOM   1184  OD1 ASN A 150       7.192   8.953 -16.807  1.00 85.47           O  
ATOM   1185  N   GLU A 151       6.609   6.155 -12.366  1.00 86.54           N  
ATOM   1186  CA  GLU A 151       6.232   5.022 -11.526  1.00 86.54           C  
ATOM   1187  C   GLU A 151       4.886   5.260 -10.849  1.00 86.54           C  
ATOM   1188  CB  GLU A 151       7.310   4.751 -10.474  1.00 86.54           C  
ATOM   1189  O   GLU A 151       4.650   6.330 -10.284  1.00 86.54           O  
ATOM   1190  CG  GLU A 151       8.683   4.456 -11.061  1.00 86.54           C  
ATOM   1191  CD  GLU A 151       9.767   4.306 -10.005  1.00 86.54           C  
ATOM   1192  OE1 GLU A 151      10.394   3.225  -9.928  1.00 86.54           O  
ATOM   1193  OE2 GLU A 151       9.991   5.277  -9.249  1.00 86.54           O  
ATOM   1194  N   LYS A 152       4.055   4.275 -11.053  1.00 87.38           N  
ATOM   1195  CA  LYS A 152       2.731   4.381 -10.447  1.00 87.38           C  
ATOM   1196  C   LYS A 152       2.421   3.159  -9.587  1.00 87.38           C  
ATOM   1197  CB  LYS A 152       1.658   4.548 -11.524  1.00 87.38           C  
ATOM   1198  O   LYS A 152       2.702   2.026  -9.984  1.00 87.38           O  
ATOM   1199  CG  LYS A 152       0.292   4.942 -10.982  1.00 87.38           C  
ATOM   1200  CD  LYS A 152      -0.692   5.236 -12.107  1.00 87.38           C  
ATOM   1201  CE  LYS A 152      -2.069   5.599 -11.566  1.00 87.38           C  
ATOM   1202  NZ  LYS A 152      -3.036   5.895 -12.665  1.00 87.38           N  
ATOM   1203  N   TYR A 153       1.839   3.471  -8.350  1.00 86.56           N  
ATOM   1204  CA  TYR A 153       1.500   2.411  -7.407  1.00 86.56           C  
ATOM   1205  C   TYR A 153       0.104   2.618  -6.833  1.00 86.56           C  
ATOM   1206  CB  TYR A 153       2.528   2.351  -6.273  1.00 86.56           C  
ATOM   1207  O   TYR A 153      -0.296   3.749  -6.549  1.00 86.56           O  
ATOM   1208  CG  TYR A 153       3.957   2.471  -6.742  1.00 86.56           C  
ATOM   1209  CD1 TYR A 153       4.673   1.349  -7.151  1.00 86.56           C  
ATOM   1210  CD2 TYR A 153       4.595   3.707  -6.775  1.00 86.56           C  
ATOM   1211  CE1 TYR A 153       5.991   1.454  -7.583  1.00 86.56           C  
ATOM   1212  CE2 TYR A 153       5.913   3.824  -7.204  1.00 86.56           C  
ATOM   1213  OH  TYR A 153       7.907   2.804  -8.032  1.00 86.56           O  
ATOM   1214  CZ  TYR A 153       6.602   2.694  -7.606  1.00 86.56           C  
ATOM   1215  N   ARG A 154      -0.515   1.539  -6.780  1.00 88.21           N  
ATOM   1216  CA  ARG A 154      -1.856   1.615  -6.210  1.00 88.21           C  
ATOM   1217  C   ARG A 154      -2.021   0.623  -5.064  1.00 88.21           C  
ATOM   1218  CB  ARG A 154      -2.913   1.355  -7.285  1.00 88.21           C  
ATOM   1219  O   ARG A 154      -1.646  -0.545  -5.188  1.00 88.21           O  
ATOM   1220  CG  ARG A 154      -4.343   1.521  -6.795  1.00 88.21           C  
ATOM   1221  CD  ARG A 154      -5.350   1.337  -7.922  1.00 88.21           C  
ATOM   1222  NE  ARG A 154      -5.297  -0.013  -8.477  1.00 88.21           N  
ATOM   1223  NH1 ARG A 154      -6.946   0.347 -10.054  1.00 88.21           N  
ATOM   1224  NH2 ARG A 154      -5.925  -1.700  -9.903  1.00 88.21           N  
ATOM   1225  CZ  ARG A 154      -6.056  -0.452  -9.477  1.00 88.21           C  
ATOM   1226  N   PHE A 155      -2.517   1.186  -3.948  1.00 83.78           N  
ATOM   1227  CA  PHE A 155      -2.804   0.389  -2.761  1.00 83.78           C  
ATOM   1228  C   PHE A 155      -4.261   0.544  -2.344  1.00 83.78           C  
ATOM   1229  CB  PHE A 155      -1.881   0.792  -1.606  1.00 83.78           C  
ATOM   1230  O   PHE A 155      -4.723   1.657  -2.084  1.00 83.78           O  
ATOM   1231  CG  PHE A 155      -1.930  -0.149  -0.433  1.00 83.78           C  
ATOM   1232  CD1 PHE A 155      -2.443   0.267   0.789  1.00 83.78           C  
ATOM   1233  CD2 PHE A 155      -1.464  -1.452  -0.554  1.00 83.78           C  
ATOM   1234  CE1 PHE A 155      -2.490  -0.602   1.877  1.00 83.78           C  
ATOM   1235  CE2 PHE A 155      -1.507  -2.326   0.529  1.00 83.78           C  
ATOM   1236  CZ  PHE A 155      -2.020  -1.899   1.743  1.00 83.78           C  
ATOM   1237  N   GLN A 156      -4.962  -0.554  -2.484  1.00 81.87           N  
ATOM   1238  CA  GLN A 156      -6.383  -0.517  -2.155  1.00 81.87           C  
ATOM   1239  C   GLN A 156      -6.669  -1.279  -0.864  1.00 81.87           C  
ATOM   1240  CB  GLN A 156      -7.215  -1.095  -3.300  1.00 81.87           C  
ATOM   1241  O   GLN A 156      -6.197  -2.404  -0.683  1.00 81.87           O  
ATOM   1242  CG  GLN A 156      -8.717  -0.914  -3.122  1.00 81.87           C  
ATOM   1243  CD  GLN A 156      -9.510  -1.362  -4.335  1.00 81.87           C  
ATOM   1244  NE2 GLN A 156     -10.806  -1.070  -4.337  1.00 81.87           N  
ATOM   1245  OE1 GLN A 156      -8.962  -1.964  -5.264  1.00 81.87           O  
ATOM   1246  N   LEU A 157      -7.490  -0.572   0.059  1.00 70.85           N  
ATOM   1247  CA  LEU A 157      -7.946  -1.182   1.303  1.00 70.85           C  
ATOM   1248  C   LEU A 157      -9.376  -1.694   1.166  1.00 70.85           C  
ATOM   1249  CB  LEU A 157      -7.860  -0.177   2.456  1.00 70.85           C  
ATOM   1250  O   LEU A 157     -10.249  -0.982   0.663  1.00 70.85           O  
ATOM   1251  CG  LEU A 157      -6.471   0.386   2.762  1.00 70.85           C  
ATOM   1252  CD1 LEU A 157      -6.587   1.655   3.600  1.00 70.85           C  
ATOM   1253  CD2 LEU A 157      -5.618  -0.657   3.476  1.00 70.85           C  
ATOM   1254  N   GLY A 158      -9.685  -3.044   1.297  1.00 62.10           N  
ATOM   1255  CA  GLY A 158     -10.998  -3.669   1.306  1.00 62.10           C  
ATOM   1256  C   GLY A 158     -11.262  -4.482   2.559  1.00 62.10           C  
ATOM   1257  O   GLY A 158     -10.328  -4.866   3.265  1.00 62.10           O  
TER    1258      GLY A 158
ENDMDL
END
