# Supplementary material for: Single-chain dimers from de novo immunoglobulins as robust scaffolds for multiple binding loops
Source: Nat Commun. 2023 Sep 23;14:5939. doi: 10.1038/s41467-023-41717-5 (PMC10517939; doi:10.1038/s41467-023-41717-5)
Supplement: Supplementary file 3 — Supplementary Data 1 [file 41467_2023_41717_MOESM3_ESM.zip › design_models/scIg/scIg14d/ranked_1.pdb]

MODEL     1
ATOM      1  N   ARG A   1      -0.493  -0.285 -11.452  1.00 89.38           N  
ATOM      2  CA  ARG A   1      -1.237  -0.158 -10.203  1.00 89.38           C  
ATOM      3  C   ARG A   1      -1.065  -1.400  -9.335  1.00 89.38           C  
ATOM      4  CB  ARG A   1      -2.721   0.085 -10.482  1.00 89.38           C  
ATOM      5  O   ARG A   1      -1.174  -2.526  -9.825  1.00 89.38           O  
ATOM      6  CG  ARG A   1      -3.571   0.217  -9.228  1.00 89.38           C  
ATOM      7  CD  ARG A   1      -5.038   0.448  -9.563  1.00 89.38           C  
ATOM      8  NE  ARG A   1      -5.847   0.605  -8.358  1.00 89.38           N  
ATOM      9  NH1 ARG A   1      -7.830   0.965  -9.486  1.00 89.38           N  
ATOM     10  NH2 ARG A   1      -7.793   0.971  -7.194  1.00 89.38           N  
ATOM     11  CZ  ARG A   1      -7.155   0.847  -8.349  1.00 89.38           C  
ATOM     12  N   ILE A   2      -0.633  -1.303  -8.208  1.00 92.46           N  
ATOM     13  CA  ILE A   2      -0.565  -2.373  -7.220  1.00 92.46           C  
ATOM     14  C   ILE A   2      -1.603  -2.132  -6.126  1.00 92.46           C  
ATOM     15  CB  ILE A   2       0.847  -2.485  -6.603  1.00 92.46           C  
ATOM     16  O   ILE A   2      -1.633  -1.062  -5.515  1.00 92.46           O  
ATOM     17  CG1 ILE A   2       1.887  -2.756  -7.696  1.00 92.46           C  
ATOM     18  CG2 ILE A   2       0.883  -3.576  -5.529  1.00 92.46           C  
ATOM     19  CD1 ILE A   2       1.725  -4.105  -8.384  1.00 92.46           C  
ATOM     20  N   GLU A   3      -2.465  -3.127  -5.888  1.00 94.30           N  
ATOM     21  CA  GLU A   3      -3.479  -3.036  -4.841  1.00 94.30           C  
ATOM     22  C   GLU A   3      -3.272  -4.111  -3.778  1.00 94.30           C  
ATOM     23  CB  GLU A   3      -4.883  -3.152  -5.440  1.00 94.30           C  
ATOM     24  O   GLU A   3      -3.182  -5.298  -4.097  1.00 94.30           O  
ATOM     25  CG  GLU A   3      -5.209  -2.069  -6.458  1.00 94.30           C  
ATOM     26  CD  GLU A   3      -6.564  -2.256  -7.120  1.00 94.30           C  
ATOM     27  OE1 GLU A   3      -6.611  -2.537  -8.339  1.00 94.30           O  
ATOM     28  OE2 GLU A   3      -7.589  -2.121  -6.414  1.00 94.30           O  
ATOM     29  N   VAL A   4      -3.089  -3.599  -2.569  1.00 94.36           N  
ATOM     30  CA  VAL A   4      -2.947  -4.526  -1.451  1.00 94.36           C  
ATOM     31  C   VAL A   4      -4.124  -4.362  -0.492  1.00 94.36           C  
ATOM     32  CB  VAL A   4      -1.614  -4.311  -0.701  1.00 94.36           C  
ATOM     33  O   VAL A   4      -4.406  -3.253  -0.029  1.00 94.36           O  
ATOM     34  CG1 VAL A   4      -1.475  -5.306   0.450  1.00 94.36           C  
ATOM     35  CG2 VAL A   4      -0.434  -4.435  -1.664  1.00 94.36           C  
ATOM     36  N   ARG A   5      -4.816  -5.470  -0.277  1.00 92.21           N  
ATOM     37  CA  ARG A   5      -5.925  -5.490   0.670  1.00 92.21           C  
ATOM     38  C   ARG A   5      -5.665  -6.484   1.797  1.00 92.21           C  
ATOM     39  CB  ARG A   5      -7.234  -5.837  -0.043  1.00 92.21           C  
ATOM     40  O   ARG A   5      -5.333  -7.644   1.545  1.00 92.21           O  
ATOM     41  CG  ARG A   5      -8.458  -5.786   0.858  1.00 92.21           C  
ATOM     42  CD  ARG A   5      -9.738  -6.076   0.087  1.00 92.21           C  
ATOM     43  NE  ARG A   5     -10.909  -6.062   0.961  1.00 92.21           N  
ATOM     44  NH1 ARG A   5     -12.422  -6.553  -0.715  1.00 92.21           N  
ATOM     45  NH2 ARG A   5     -13.147  -6.252   1.439  1.00 92.21           N  
ATOM     46  CZ  ARG A   5     -12.156  -6.289   0.560  1.00 92.21           C  
ATOM     47  N   VAL A   6      -5.736  -5.921   2.998  1.00 87.04           N  
ATOM     48  CA  VAL A   6      -5.644  -6.807   4.153  1.00 87.04           C  
ATOM     49  C   VAL A   6      -6.978  -6.828   4.896  1.00 87.04           C  
ATOM     50  CB  VAL A   6      -4.509  -6.377   5.109  1.00 87.04           C  
ATOM     51  O   VAL A   6      -7.447  -5.792   5.373  1.00 87.04           O  
ATOM     52  CG1 VAL A   6      -4.371  -7.367   6.264  1.00 87.04           C  
ATOM     53  CG2 VAL A   6      -3.190  -6.251   4.349  1.00 87.04           C  
ATOM     54  N   ASP A   7      -7.732  -7.948   4.789  1.00 82.53           N  
ATOM     55  CA  ASP A   7      -8.999  -8.086   5.501  1.00 82.53           C  
ATOM     56  C   ASP A   7      -8.972  -9.289   6.441  1.00 82.53           C  
ATOM     57  CB  ASP A   7     -10.159  -8.217   4.512  1.00 82.53           C  
ATOM     58  O   ASP A   7      -7.945  -9.957   6.573  1.00 82.53           O  
ATOM     59  CG  ASP A   7     -10.020  -9.415   3.590  1.00 82.53           C  
ATOM     60  OD1 ASP A   7      -9.909 -10.557   4.086  1.00 82.53           O  
ATOM     61  OD2 ASP A   7     -10.017  -9.215   2.356  1.00 82.53           O  
ATOM     62  N   ASN A   8     -10.082  -9.517   7.361  1.00 74.33           N  
ATOM     63  CA  ASN A   8     -10.148 -10.480   8.455  1.00 74.33           C  
ATOM     64  C   ASN A   8      -9.810 -11.891   7.981  1.00 74.33           C  
ATOM     65  CB  ASN A   8     -11.532 -10.457   9.108  1.00 74.33           C  
ATOM     66  O   ASN A   8     -10.696 -12.639   7.564  1.00 74.33           O  
ATOM     67  CG  ASN A   8     -11.707  -9.293  10.064  1.00 74.33           C  
ATOM     68  ND2 ASN A   8     -12.954  -8.914  10.315  1.00 74.33           N  
ATOM     69  OD1 ASN A   8     -10.728  -8.739  10.572  1.00 74.33           O  
ATOM     70  N   GLY A   9      -8.416 -12.031   7.600  1.00 83.20           N  
ATOM     71  CA  GLY A   9      -7.939 -13.395   7.438  1.00 83.20           C  
ATOM     72  C   GLY A   9      -7.206 -13.619   6.129  1.00 83.20           C  
ATOM     73  O   GLY A   9      -6.761 -14.733   5.843  1.00 83.20           O  
ATOM     74  N   ARG A  10      -7.058 -12.480   5.416  1.00 93.26           N  
ATOM     75  CA  ARG A  10      -6.447 -12.703   4.110  1.00 93.26           C  
ATOM     76  C   ARG A  10      -5.697 -11.462   3.637  1.00 93.26           C  
ATOM     77  CB  ARG A  10      -7.508 -13.097   3.080  1.00 93.26           C  
ATOM     78  O   ARG A  10      -6.071 -10.337   3.976  1.00 93.26           O  
ATOM     79  CG  ARG A  10      -8.171 -14.436   3.361  1.00 93.26           C  
ATOM     80  CD  ARG A  10      -9.222 -14.776   2.314  1.00 93.26           C  
ATOM     81  NE  ARG A  10     -10.571 -14.476   2.786  1.00 93.26           N  
ATOM     82  NH1 ARG A  10     -11.618 -15.072   0.815  1.00 93.26           N  
ATOM     83  NH2 ARG A  10     -12.854 -14.321   2.593  1.00 93.26           N  
ATOM     84  CZ  ARG A  10     -11.678 -14.624   2.064  1.00 93.26           C  
ATOM     85  N   VAL A  11      -4.594 -11.701   2.986  1.00 94.50           N  
ATOM     86  CA  VAL A  11      -3.894 -10.679   2.213  1.00 94.50           C  
ATOM     87  C   VAL A  11      -4.136 -10.903   0.722  1.00 94.50           C  
ATOM     88  CB  VAL A  11      -2.379 -10.680   2.514  1.00 94.50           C  
ATOM     89  O   VAL A  11      -3.919 -12.005   0.210  1.00 94.50           O  
ATOM     90  CG1 VAL A  11      -1.649  -9.685   1.612  1.00 94.50           C  
ATOM     91  CG2 VAL A  11      -2.127 -10.356   3.985  1.00 94.50           C  
ATOM     92  N   ARG A  12      -4.681  -9.820   0.079  1.00 96.18           N  
ATOM     93  CA  ARG A  12      -4.879  -9.881  -1.366  1.00 96.18           C  
ATOM     94  C   ARG A  12      -4.007  -8.856  -2.082  1.00 96.18           C  
ATOM     95  CB  ARG A  12      -6.351  -9.653  -1.717  1.00 96.18           C  
ATOM     96  O   ARG A  12      -3.955  -7.690  -1.684  1.00 96.18           O  
ATOM     97  CG  ARG A  12      -7.279 -10.753  -1.226  1.00 96.18           C  
ATOM     98  CD  ARG A  12      -8.734 -10.453  -1.557  1.00 96.18           C  
ATOM     99  NE  ARG A  12      -9.274  -9.398  -0.703  1.00 96.18           N  
ATOM    100  NH1 ARG A  12     -11.421  -9.529  -1.546  1.00 96.18           N  
ATOM    101  NH2 ARG A  12     -10.922  -8.016   0.101  1.00 96.18           N  
ATOM    102  CZ  ARG A  12     -10.538  -8.983  -0.718  1.00 96.18           C  
ATOM    103  N   VAL A  13      -3.305  -9.373  -3.009  1.00 96.97           N  
ATOM    104  CA  VAL A  13      -2.465  -8.488  -3.809  1.00 96.97           C  
ATOM    105  C   VAL A  13      -2.866  -8.584  -5.280  1.00 96.97           C  
ATOM    106  CB  VAL A  13      -0.966  -8.823  -3.643  1.00 96.97           C  
ATOM    107  O   VAL A  13      -2.857  -9.672  -5.862  1.00 96.97           O  
ATOM    108  CG1 VAL A  13      -0.103  -7.849  -4.442  1.00 96.97           C  
ATOM    109  CG2 VAL A  13      -0.576  -8.799  -2.166  1.00 96.97           C  
ATOM    110  N   ARG A  14      -3.355  -7.483  -5.818  1.00 97.22           N  
ATOM    111  CA  ARG A  14      -3.653  -7.409  -7.245  1.00 97.22           C  
ATOM    112  C   ARG A  14      -2.557  -6.659  -7.995  1.00 97.22           C  
ATOM    113  CB  ARG A  14      -5.005  -6.731  -7.478  1.00 97.22           C  
ATOM    114  O   ARG A  14      -2.162  -5.562  -7.594  1.00 97.22           O  
ATOM    115  CG  ARG A  14      -5.450  -6.728  -8.931  1.00 97.22           C  
ATOM    116  CD  ARG A  14      -6.835  -6.117  -9.096  1.00 97.22           C  
ATOM    117  NE  ARG A  14      -7.216  -6.016 -10.502  1.00 97.22           N  
ATOM    118  NH1 ARG A  14      -9.322  -5.165 -10.084  1.00 97.22           N  
ATOM    119  NH2 ARG A  14      -8.631  -5.517 -12.241  1.00 97.22           N  
ATOM    120  CZ  ARG A  14      -8.389  -5.566 -10.939  1.00 97.22           C  
ATOM    121  N   ASN A  15      -2.074  -7.357  -9.093  1.00 96.78           N  
ATOM    122  CA  ASN A  15      -0.999  -6.774  -9.888  1.00 96.78           C  
ATOM    123  C   ASN A  15      -1.525  -6.175 -11.189  1.00 96.78           C  
ATOM    124  CB  ASN A  15       0.078  -7.821 -10.183  1.00 96.78           C  
ATOM    125  O   ASN A  15      -1.832  -6.904 -12.134  1.00 96.78           O  
ATOM    126  CG  ASN A  15       1.237  -7.257 -10.982  1.00 96.78           C  
ATOM    127  ND2 ASN A  15       2.116  -8.135 -11.451  1.00 96.78           N  
ATOM    128  OD1 ASN A  15       1.341  -6.043 -11.175  1.00 96.78           O  
ATOM    129  N   GLY A  16      -1.581  -4.840 -11.192  1.00 93.62           N  
ATOM    130  CA  GLY A  16      -2.040  -4.140 -12.381  1.00 93.62           C  
ATOM    131  C   GLY A  16      -0.906  -3.611 -13.238  1.00 93.62           C  
ATOM    132  O   GLY A  16      -1.134  -2.839 -14.172  1.00 93.62           O  
ATOM    133  N   THR A  17       0.246  -4.008 -12.948  1.00 92.69           N  
ATOM    134  CA  THR A  17       1.399  -3.568 -13.726  1.00 92.69           C  
ATOM    135  C   THR A  17       1.569  -4.428 -14.975  1.00 92.69           C  
ATOM    136  CB  THR A  17       2.690  -3.615 -12.887  1.00 92.69           C  
ATOM    137  O   THR A  17       0.768  -5.330 -15.227  1.00 92.69           O  
ATOM    138  CG2 THR A  17       2.475  -2.992 -11.511  1.00 92.69           C  
ATOM    139  OG1 THR A  17       3.097  -4.979 -12.724  1.00 92.69           O  
ATOM    140  N   ASP A  18       2.638  -4.102 -15.792  1.00 93.89           N  
ATOM    141  CA  ASP A  18       2.891  -4.859 -17.015  1.00 93.89           C  
ATOM    142  C   ASP A  18       3.986  -5.900 -16.799  1.00 93.89           C  
ATOM    143  CB  ASP A  18       3.277  -3.918 -18.158  1.00 93.89           C  
ATOM    144  O   ASP A  18       4.475  -6.502 -17.757  1.00 93.89           O  
ATOM    145  CG  ASP A  18       4.494  -3.066 -17.840  1.00 93.89           C  
ATOM    146  OD1 ASP A  18       4.897  -2.996 -16.658  1.00 93.89           O  
ATOM    147  OD2 ASP A  18       5.052  -2.458 -18.778  1.00 93.89           O  
ATOM    148  N   ARG A  19       4.484  -6.056 -15.546  1.00 95.20           N  
ATOM    149  CA  ARG A  19       5.522  -7.019 -15.194  1.00 95.20           C  
ATOM    150  C   ARG A  19       5.090  -7.886 -14.017  1.00 95.20           C  
ATOM    151  CB  ARG A  19       6.832  -6.301 -14.863  1.00 95.20           C  
ATOM    152  O   ARG A  19       4.213  -7.497 -13.242  1.00 95.20           O  
ATOM    153  CG  ARG A  19       6.711  -5.289 -13.735  1.00 95.20           C  
ATOM    154  CD  ARG A  19       7.971  -4.446 -13.596  1.00 95.20           C  
ATOM    155  NE  ARG A  19       7.809  -3.130 -14.207  1.00 95.20           N  
ATOM    156  NH1 ARG A  19      10.019  -2.508 -13.945  1.00 95.20           N  
ATOM    157  NH2 ARG A  19       8.527  -1.071 -14.928  1.00 95.20           N  
ATOM    158  CZ  ARG A  19       8.785  -2.239 -14.359  1.00 95.20           C  
ATOM    159  N   PRO A  20       5.776  -9.095 -13.920  1.00 97.12           N  
ATOM    160  CA  PRO A  20       5.507  -9.894 -12.722  1.00 97.12           C  
ATOM    161  C   PRO A  20       6.041  -9.243 -11.448  1.00 97.12           C  
ATOM    162  CB  PRO A  20       6.232 -11.212 -13.007  1.00 97.12           C  
ATOM    163  O   PRO A  20       7.016  -8.490 -11.497  1.00 97.12           O  
ATOM    164  CG  PRO A  20       7.301 -10.856 -13.989  1.00 97.12           C  
ATOM    165  CD  PRO A  20       6.810  -9.718 -14.837  1.00 97.12           C  
ATOM    166  N   CYS A  21       5.307  -9.500 -10.386  1.00 97.87           N  
ATOM    167  CA  CYS A  21       5.729  -8.967  -9.095  1.00 97.87           C  
ATOM    168  C   CYS A  21       6.053 -10.093  -8.120  1.00 97.87           C  
ATOM    169  CB  CYS A  21       4.644  -8.067  -8.506  1.00 97.87           C  
ATOM    170  O   CYS A  21       5.395 -11.135  -8.129  1.00 97.87           O  
ATOM    171  SG  CYS A  21       4.328  -6.577  -9.477  1.00 97.87           S  
ATOM    172  N   ARG A  22       7.157  -9.858  -7.419  1.00 98.19           N  
ATOM    173  CA  ARG A  22       7.448 -10.732  -6.287  1.00 98.19           C  
ATOM    174  C   ARG A  22       6.822 -10.194  -5.005  1.00 98.19           C  
ATOM    175  CB  ARG A  22       8.959 -10.891  -6.106  1.00 98.19           C  
ATOM    176  O   ARG A  22       7.056  -9.043  -4.629  1.00 98.19           O  
ATOM    177  CG  ARG A  22       9.629 -11.708  -7.200  1.00 98.19           C  
ATOM    178  CD  ARG A  22      11.043 -12.116  -6.814  1.00 98.19           C  
ATOM    179  NE  ARG A  22      12.028 -11.617  -7.769  1.00 98.19           N  
ATOM    180  NH1 ARG A  22      13.855 -12.495  -6.659  1.00 98.19           N  
ATOM    181  NH2 ARG A  22      14.147 -11.310  -8.600  1.00 98.19           N  
ATOM    182  CZ  ARG A  22      13.341 -11.809  -7.674  1.00 98.19           C  
ATOM    183  N   VAL A  23       5.992 -11.040  -4.395  1.00 98.07           N  
ATOM    184  CA  VAL A  23       5.288 -10.622  -3.187  1.00 98.07           C  
ATOM    185  C   VAL A  23       5.748 -11.467  -2.001  1.00 98.07           C  
ATOM    186  CB  VAL A  23       3.756 -10.729  -3.356  1.00 98.07           C  
ATOM    187  O   VAL A  23       5.699 -12.699  -2.053  1.00 98.07           O  
ATOM    188  CG1 VAL A  23       3.040 -10.295  -2.079  1.00 98.07           C  
ATOM    189  CG2 VAL A  23       3.291  -9.890  -4.545  1.00 98.07           C  
ATOM    190  N   ARG A  24       6.229 -10.721  -0.958  1.00 97.57           N  
ATOM    191  CA  ARG A  24       6.605 -11.353   0.303  1.00 97.57           C  
ATOM    192  C   ARG A  24       5.633 -10.975   1.416  1.00 97.57           C  
ATOM    193  CB  ARG A  24       8.031 -10.962   0.697  1.00 97.57           C  
ATOM    194  O   ARG A  24       5.414  -9.791   1.680  1.00 97.57           O  
ATOM    195  CG  ARG A  24       8.550 -11.686   1.928  1.00 97.57           C  
ATOM    196  CD  ARG A  24       9.987 -11.297   2.248  1.00 97.57           C  
ATOM    197  NE  ARG A  24      10.871 -11.514   1.106  1.00 97.57           N  
ATOM    198  NH1 ARG A  24      12.676 -10.407   2.028  1.00 97.57           N  
ATOM    199  NH2 ARG A  24      12.842 -11.340  -0.059  1.00 97.57           N  
ATOM    200  CZ  ARG A  24      12.128 -11.086   1.028  1.00 97.57           C  
ATOM    201  N   VAL A  25       5.050 -12.000   2.016  1.00 96.66           N  
ATOM    202  CA  VAL A  25       4.128 -11.772   3.123  1.00 96.66           C  
ATOM    203  C   VAL A  25       4.705 -12.365   4.407  1.00 96.66           C  
ATOM    204  CB  VAL A  25       2.736 -12.378   2.836  1.00 96.66           C  
ATOM    205  O   VAL A  25       4.958 -13.569   4.483  1.00 96.66           O  
ATOM    206  CG1 VAL A  25       1.773 -12.089   3.986  1.00 96.66           C  
ATOM    207  CG2 VAL A  25       2.180 -11.835   1.521  1.00 96.66           C  
ATOM    208  N   THR A  26       4.982 -11.432   5.355  1.00 95.08           N  
ATOM    209  CA  THR A  26       5.450 -11.848   6.673  1.00 95.08           C  
ATOM    210  C   THR A  26       4.384 -11.587   7.733  1.00 95.08           C  
ATOM    211  CB  THR A  26       6.751 -11.120   7.059  1.00 95.08           C  
ATOM    212  O   THR A  26       3.912 -10.458   7.881  1.00 95.08           O  
ATOM    213  CG2 THR A  26       7.298 -11.638   8.385  1.00 95.08           C  
ATOM    214  OG1 THR A  26       7.731 -11.330   6.035  1.00 95.08           O  
ATOM    215  N   ALA A  27       3.950 -12.652   8.423  1.00 92.21           N  
ATOM    216  CA  ALA A  27       2.961 -12.574   9.495  1.00 92.21           C  
ATOM    217  C   ALA A  27       3.198 -13.659  10.541  1.00 92.21           C  
ATOM    218  CB  ALA A  27       1.549 -12.687   8.925  1.00 92.21           C  
ATOM    219  O   ALA A  27       3.486 -14.808  10.198  1.00 92.21           O  
ATOM    220  N   GLY A  28       3.190 -13.267  11.876  1.00 85.38           N  
ATOM    221  CA  GLY A  28       3.331 -14.234  12.953  1.00 85.38           C  
ATOM    222  C   GLY A  28       4.662 -14.962  12.930  1.00 85.38           C  
ATOM    223  O   GLY A  28       4.736 -16.142  13.279  1.00 85.38           O  
ATOM    224  N   GLY A  29       5.739 -14.306  12.323  1.00 85.40           N  
ATOM    225  CA  GLY A  29       7.074 -14.884  12.304  1.00 85.40           C  
ATOM    226  C   GLY A  29       7.327 -15.758  11.090  1.00 85.40           C  
ATOM    227  O   GLY A  29       8.410 -16.331  10.946  1.00 85.40           O  
ATOM    228  N   GLU A  30       6.311 -15.883  10.256  1.00 91.64           N  
ATOM    229  CA  GLU A  30       6.448 -16.666   9.032  1.00 91.64           C  
ATOM    230  C   GLU A  30       6.497 -15.764   7.802  1.00 91.64           C  
ATOM    231  CB  GLU A  30       5.299 -17.669   8.903  1.00 91.64           C  
ATOM    232  O   GLU A  30       5.838 -14.722   7.764  1.00 91.64           O  
ATOM    233  CG  GLU A  30       5.281 -18.727   9.997  1.00 91.64           C  
ATOM    234  CD  GLU A  30       4.145 -19.727   9.847  1.00 91.64           C  
ATOM    235  OE1 GLU A  30       4.219 -20.824  10.445  1.00 91.64           O  
ATOM    236  OE2 GLU A  30       3.175 -19.410   9.123  1.00 91.64           O  
ATOM    237  N   THR A  31       7.413 -16.285   6.877  1.00 95.11           N  
ATOM    238  CA  THR A  31       7.516 -15.552   5.620  1.00 95.11           C  
ATOM    239  C   THR A  31       7.227 -16.468   4.434  1.00 95.11           C  
ATOM    240  CB  THR A  31       8.910 -14.919   5.455  1.00 95.11           C  
ATOM    241  O   THR A  31       7.784 -17.564   4.339  1.00 95.11           O  
ATOM    242  CG2 THR A  31       9.009 -14.139   4.148  1.00 95.11           C  
ATOM    243  OG1 THR A  31       9.156 -14.028   6.550  1.00 95.11           O  
ATOM    244  N   ARG A  32       6.298 -15.963   3.617  1.00 96.43           N  
ATOM    245  CA  ARG A  32       5.998 -16.658   2.369  1.00 96.43           C  
ATOM    246  C   ARG A  32       6.231 -15.749   1.167  1.00 96.43           C  
ATOM    247  CB  ARG A  32       4.554 -17.165   2.370  1.00 96.43           C  
ATOM    248  O   ARG A  32       5.965 -14.547   1.229  1.00 96.43           O  
ATOM    249  CG  ARG A  32       4.267 -18.205   3.441  1.00 96.43           C  
ATOM    250  CD  ARG A  32       2.797 -18.601   3.464  1.00 96.43           C  
ATOM    251  NE  ARG A  32       1.981 -17.601   4.147  1.00 96.43           N  
ATOM    252  NH1 ARG A  32       0.036 -18.847   4.086  1.00 96.43           N  
ATOM    253  NH2 ARG A  32       0.041 -16.769   5.053  1.00 96.43           N  
ATOM    254  CZ  ARG A  32       0.688 -17.741   4.427  1.00 96.43           C  
ATOM    255  N   GLU A  33       6.653 -16.327   0.085  1.00 97.76           N  
ATOM    256  CA  GLU A  33       6.945 -15.577  -1.134  1.00 97.76           C  
ATOM    257  C   GLU A  33       6.154 -16.122  -2.319  1.00 97.76           C  
ATOM    258  CB  GLU A  33       8.445 -15.613  -1.441  1.00 97.76           C  
ATOM    259  O   GLU A  33       6.000 -17.336  -2.464  1.00 97.76           O  
ATOM    260  CG  GLU A  33       9.299 -14.875  -0.420  1.00 97.76           C  
ATOM    261  CD  GLU A  33      10.768 -14.802  -0.807  1.00 97.76           C  
ATOM    262  OE1 GLU A  33      11.613 -14.513   0.069  1.00 97.76           O  
ATOM    263  OE2 GLU A  33      11.075 -15.035  -1.998  1.00 97.76           O  
ATOM    264  N   TYR A  34       5.717 -15.103  -3.112  1.00 97.99           N  
ATOM    265  CA  TYR A  34       4.901 -15.462  -4.266  1.00 97.99           C  
ATOM    266  C   TYR A  34       5.275 -14.622  -5.481  1.00 97.99           C  
ATOM    267  CB  TYR A  34       3.413 -15.288  -3.949  1.00 97.99           C  
ATOM    268  O   TYR A  34       5.793 -13.512  -5.340  1.00 97.99           O  
ATOM    269  CG  TYR A  34       2.981 -15.966  -2.671  1.00 97.99           C  
ATOM    270  CD1 TYR A  34       2.496 -17.272  -2.682  1.00 97.99           C  
ATOM    271  CD2 TYR A  34       3.057 -15.303  -1.451  1.00 97.99           C  
ATOM    272  CE1 TYR A  34       2.095 -17.901  -1.508  1.00 97.99           C  
ATOM    273  CE2 TYR A  34       2.659 -15.922  -0.270  1.00 97.99           C  
ATOM    274  OH  TYR A  34       1.785 -17.836   0.857  1.00 97.99           O  
ATOM    275  CZ  TYR A  34       2.181 -17.219  -0.309  1.00 97.99           C  
ATOM    276  N   THR A  35       5.020 -15.309  -6.637  1.00 97.90           N  
ATOM    277  CA  THR A  35       5.052 -14.534  -7.873  1.00 97.90           C  
ATOM    278  C   THR A  35       3.638 -14.222  -8.352  1.00 97.90           C  
ATOM    279  CB  THR A  35       5.819 -15.281  -8.980  1.00 97.90           C  
ATOM    280  O   THR A  35       2.808 -15.124  -8.486  1.00 97.90           O  
ATOM    281  CG2 THR A  35       5.843 -14.473 -10.273  1.00 97.90           C  
ATOM    282  OG1 THR A  35       7.166 -15.511  -8.548  1.00 97.90           O  
ATOM    283  N   VAL A  36       3.345 -12.937  -8.572  1.00 97.83           N  
ATOM    284  CA  VAL A  36       2.045 -12.497  -9.069  1.00 97.83           C  
ATOM    285  C   VAL A  36       2.195 -11.937 -10.482  1.00 97.83           C  
ATOM    286  CB  VAL A  36       1.411 -11.437  -8.141  1.00 97.83           C  
ATOM    287  O   VAL A  36       2.877 -10.930 -10.688  1.00 97.83           O  
ATOM    288  CG1 VAL A  36      -0.012 -11.109  -8.588  1.00 97.83           C  
ATOM    289  CG2 VAL A  36       1.420 -11.923  -6.693  1.00 97.83           C  
ATOM    290  N   ASN A  37       1.561 -12.596 -11.455  1.00 98.02           N  
ATOM    291  CA  ASN A  37       1.645 -12.165 -12.847  1.00 98.02           C  
ATOM    292  C   ASN A  37       0.722 -10.981 -13.124  1.00 98.02           C  
ATOM    293  CB  ASN A  37       1.316 -13.326 -13.788  1.00 98.02           C  
ATOM    294  O   ASN A  37      -0.209 -10.723 -12.360  1.00 98.02           O  
ATOM    295  CG  ASN A  37       2.327 -14.453 -13.702  1.00 98.02           C  
ATOM    296  ND2 ASN A  37       1.837 -15.678 -13.554  1.00 98.02           N  
ATOM    297  OD1 ASN A  37       3.537 -14.223 -13.765  1.00 98.02           O  
ATOM    298  N   PRO A  38       1.072 -10.224 -14.203  1.00 97.47           N  
ATOM    299  CA  PRO A  38       0.214  -9.101 -14.588  1.00 97.47           C  
ATOM    300  C   PRO A  38      -1.245  -9.510 -14.776  1.00 97.47           C  
ATOM    301  CB  PRO A  38       0.824  -8.628 -15.910  1.00 97.47           C  
ATOM    302  O   PRO A  38      -1.526 -10.541 -15.393  1.00 97.47           O  
ATOM    303  CG  PRO A  38       2.264  -9.018 -15.827  1.00 97.47           C  
ATOM    304  CD  PRO A  38       2.361 -10.338 -15.119  1.00 97.47           C  
ATOM    305  N   GLY A  39      -2.147  -8.684 -14.217  1.00 95.95           N  
ATOM    306  CA  GLY A  39      -3.576  -8.877 -14.406  1.00 95.95           C  
ATOM    307  C   GLY A  39      -4.159  -9.943 -13.498  1.00 95.95           C  
ATOM    308  O   GLY A  39      -5.325 -10.317 -13.640  1.00 95.95           O  
ATOM    309  N   THR A  40      -3.278 -10.467 -12.567  1.00 97.30           N  
ATOM    310  CA  THR A  40      -3.753 -11.526 -11.683  1.00 97.30           C  
ATOM    311  C   THR A  40      -3.795 -11.043 -10.235  1.00 97.30           C  
ATOM    312  CB  THR A  40      -2.864 -12.779 -11.783  1.00 97.30           C  
ATOM    313  O   THR A  40      -3.344  -9.937  -9.931  1.00 97.30           O  
ATOM    314  CG2 THR A  40      -2.720 -13.236 -13.231  1.00 97.30           C  
ATOM    315  OG1 THR A  40      -1.565 -12.480 -11.257  1.00 97.30           O  
ATOM    316  N   GLU A  41      -4.361 -11.964  -9.429  1.00 96.97           N  
ATOM    317  CA  GLU A  41      -4.513 -11.665  -8.008  1.00 96.97           C  
ATOM    318  C   GLU A  41      -3.986 -12.808  -7.144  1.00 96.97           C  
ATOM    319  CB  GLU A  41      -5.980 -11.385  -7.672  1.00 96.97           C  
ATOM    320  O   GLU A  41      -4.182 -13.981  -7.470  1.00 96.97           O  
ATOM    321  CG  GLU A  41      -6.215 -10.995  -6.220  1.00 96.97           C  
ATOM    322  CD  GLU A  41      -7.674 -10.712  -5.903  1.00 96.97           C  
ATOM    323  OE1 GLU A  41      -8.401 -11.649  -5.502  1.00 96.97           O  
ATOM    324  OE2 GLU A  41      -8.095  -9.543  -6.058  1.00 96.97           O  
ATOM    325  N   LEU A  42      -3.208 -12.410  -6.127  1.00 97.41           N  
ATOM    326  CA  LEU A  42      -2.740 -13.334  -5.100  1.00 97.41           C  
ATOM    327  C   LEU A  42      -3.618 -13.254  -3.856  1.00 97.41           C  
ATOM    328  CB  LEU A  42      -1.284 -13.034  -4.733  1.00 97.41           C  
ATOM    329  O   LEU A  42      -3.950 -12.160  -3.395  1.00 97.41           O  
ATOM    330  CG  LEU A  42      -0.729 -13.768  -3.511  1.00 97.41           C  
ATOM    331  CD1 LEU A  42      -0.539 -15.249  -3.823  1.00 97.41           C  
ATOM    332  CD2 LEU A  42       0.585 -13.138  -3.060  1.00 97.41           C  
ATOM    333  N   GLU A  43      -3.939 -14.442  -3.324  1.00 96.58           N  
ATOM    334  CA  GLU A  43      -4.650 -14.513  -2.051  1.00 96.58           C  
ATOM    335  C   GLU A  43      -3.914 -15.407  -1.057  1.00 96.58           C  
ATOM    336  CB  GLU A  43      -6.078 -15.024  -2.261  1.00 96.58           C  
ATOM    337  O   GLU A  43      -3.652 -16.578  -1.342  1.00 96.58           O  
ATOM    338  CG  GLU A  43      -6.951 -14.937  -1.017  1.00 96.58           C  
ATOM    339  CD  GLU A  43      -8.395 -15.339  -1.268  1.00 96.58           C  
ATOM    340  OE1 GLU A  43      -8.833 -16.387  -0.743  1.00 96.58           O  
ATOM    341  OE2 GLU A  43      -9.094 -14.601  -1.998  1.00 96.58           O  
ATOM    342  N   VAL A  44      -3.636 -14.780   0.105  1.00 95.44           N  
ATOM    343  CA  VAL A  44      -2.921 -15.507   1.149  1.00 95.44           C  
ATOM    344  C   VAL A  44      -3.746 -15.510   2.434  1.00 95.44           C  
ATOM    345  CB  VAL A  44      -1.526 -14.896   1.412  1.00 95.44           C  
ATOM    346  O   VAL A  44      -4.116 -14.450   2.944  1.00 95.44           O  
ATOM    347  CG1 VAL A  44      -0.773 -15.705   2.467  1.00 95.44           C  
ATOM    348  CG2 VAL A  44      -0.723 -14.823   0.115  1.00 95.44           C  
ATOM    349  N   GLU A  45      -3.948 -16.701   2.954  1.00 94.64           N  
ATOM    350  CA  GLU A  45      -4.715 -16.817   4.191  1.00 94.64           C  
ATOM    351  C   GLU A  45      -3.836 -16.558   5.412  1.00 94.64           C  
ATOM    352  CB  GLU A  45      -5.364 -18.200   4.294  1.00 94.64           C  
ATOM    353  O   GLU A  45      -2.686 -16.998   5.459  1.00 94.64           O  
ATOM    354  CG  GLU A  45      -6.499 -18.421   3.305  1.00 94.64           C  
ATOM    355  CD  GLU A  45      -7.242 -19.729   3.528  1.00 94.64           C  
ATOM    356  OE1 GLU A  45      -8.488 -19.747   3.403  1.00 94.64           O  
ATOM    357  OE2 GLU A  45      -6.574 -20.742   3.832  1.00 94.64           O  
ATOM    358  N   LEU A  46      -4.492 -15.753   6.401  1.00 91.34           N  
ATOM    359  CA  LEU A  46      -3.802 -15.479   7.657  1.00 91.34           C  
ATOM    360  C   LEU A  46      -4.508 -16.161   8.824  1.00 91.34           C  
ATOM    361  CB  LEU A  46      -3.720 -13.970   7.906  1.00 91.34           C  
ATOM    362  O   LEU A  46      -5.737 -16.261   8.839  1.00 91.34           O  
ATOM    363  CG  LEU A  46      -2.999 -13.145   6.839  1.00 91.34           C  
ATOM    364  CD1 LEU A  46      -3.131 -11.656   7.141  1.00 91.34           C  
ATOM    365  CD2 LEU A  46      -1.532 -13.550   6.750  1.00 91.34           C  
ATOM    366  N   SER A  47      -3.720 -16.787   9.660  1.00 90.98           N  
ATOM    367  CA  SER A  47      -4.315 -17.275  10.900  1.00 90.98           C  
ATOM    368  C   SER A  47      -4.797 -16.122  11.774  1.00 90.98           C  
ATOM    369  CB  SER A  47      -3.312 -18.129  11.677  1.00 90.98           C  
ATOM    370  O   SER A  47      -4.393 -14.975  11.575  1.00 90.98           O  
ATOM    371  OG  SER A  47      -2.247 -17.333  12.167  1.00 90.98           O  
ATOM    372  N   PRO A  48      -5.663 -16.387  12.697  1.00 88.18           N  
ATOM    373  CA  PRO A  48      -6.187 -15.349  13.588  1.00 88.18           C  
ATOM    374  C   PRO A  48      -5.083 -14.544  14.270  1.00 88.18           C  
ATOM    375  CB  PRO A  48      -6.998 -16.143  14.616  1.00 88.18           C  
ATOM    376  O   PRO A  48      -5.226 -13.335  14.465  1.00 88.18           O  
ATOM    377  CG  PRO A  48      -7.454 -17.362  13.882  1.00 88.18           C  
ATOM    378  CD  PRO A  48      -6.358 -17.799  12.952  1.00 88.18           C  
ATOM    379  N   GLU A  49      -4.007 -15.234  14.534  1.00 83.64           N  
ATOM    380  CA  GLU A  49      -2.912 -14.569  15.235  1.00 83.64           C  
ATOM    381  C   GLU A  49      -2.142 -13.640  14.301  1.00 83.64           C  
ATOM    382  CB  GLU A  49      -1.963 -15.600  15.851  1.00 83.64           C  
ATOM    383  O   GLU A  49      -1.515 -12.679  14.751  1.00 83.64           O  
ATOM    384  CG  GLU A  49      -2.596 -16.436  16.954  1.00 83.64           C  
ATOM    385  CD  GLU A  49      -1.654 -17.482  17.530  1.00 83.64           C  
ATOM    386  OE1 GLU A  49      -1.946 -18.029  18.617  1.00 83.64           O  
ATOM    387  OE2 GLU A  49      -0.615 -17.755  16.889  1.00 83.64           O  
ATOM    388  N   GLN A  50      -2.325 -13.844  12.993  1.00 88.74           N  
ATOM    389  CA  GLN A  50      -1.555 -13.113  11.993  1.00 88.74           C  
ATOM    390  C   GLN A  50      -2.326 -11.898  11.484  1.00 88.74           C  
ATOM    391  CB  GLN A  50      -1.187 -14.029  10.824  1.00 88.74           C  
ATOM    392  O   GLN A  50      -1.733 -10.960  10.947  1.00 88.74           O  
ATOM    393  CG  GLN A  50      -0.195 -15.124  11.190  1.00 88.74           C  
ATOM    394  CD  GLN A  50       0.003 -16.133  10.074  1.00 88.74           C  
ATOM    395  NE2 GLN A  50       1.151 -16.802  10.076  1.00 88.74           N  
ATOM    396  OE1 GLN A  50      -0.869 -16.311   9.217  1.00 88.74           O  
ATOM    397  N   GLN A  51      -3.636 -11.791  11.725  1.00 85.60           N  
ATOM    398  CA  GLN A  51      -4.550 -10.844  11.095  1.00 85.60           C  
ATOM    399  C   GLN A  51      -4.261  -9.416  11.548  1.00 85.60           C  
ATOM    400  CB  GLN A  51      -6.002 -11.211  11.408  1.00 85.60           C  
ATOM    401  O   GLN A  51      -4.556  -8.460  10.827  1.00 85.60           O  
ATOM    402  CG  GLN A  51      -6.478 -12.482  10.719  1.00 85.60           C  
ATOM    403  CD  GLN A  51      -7.880 -12.886  11.134  1.00 85.60           C  
ATOM    404  NE2 GLN A  51      -8.361 -14.000  10.593  1.00 85.60           N  
ATOM    405  OE1 GLN A  51      -8.525 -12.203  11.936  1.00 85.60           O  
ATOM    406  N   ASN A  52      -3.497  -9.348  12.554  1.00 83.83           N  
ATOM    407  CA  ASN A  52      -3.316  -7.999  13.081  1.00 83.83           C  
ATOM    408  C   ASN A  52      -1.864  -7.543  12.965  1.00 83.83           C  
ATOM    409  CB  ASN A  52      -3.781  -7.925  14.537  1.00 83.83           C  
ATOM    410  O   ASN A  52      -1.503  -6.475  13.464  1.00 83.83           O  
ATOM    411  CG  ASN A  52      -5.275  -8.133  14.684  1.00 83.83           C  
ATOM    412  ND2 ASN A  52      -5.664  -9.017  15.594  1.00 83.83           N  
ATOM    413  OD1 ASN A  52      -6.073  -7.504  13.984  1.00 83.83           O  
ATOM    414  N   ASN A  53      -1.150  -8.344  12.329  1.00 89.24           N  
ATOM    415  CA  ASN A  53       0.273  -8.060  12.174  1.00 89.24           C  
ATOM    416  C   ASN A  53       0.829  -8.668  10.890  1.00 89.24           C  
ATOM    417  CB  ASN A  53       1.056  -8.570  13.386  1.00 89.24           C  
ATOM    418  O   ASN A  53       1.094  -9.870  10.831  1.00 89.24           O  
ATOM    419  CG  ASN A  53       2.438  -7.955  13.487  1.00 89.24           C  
ATOM    420  ND2 ASN A  53       2.982  -7.916  14.698  1.00 89.24           N  
ATOM    421  OD1 ASN A  53       3.013  -7.519  12.486  1.00 89.24           O  
ATOM    422  N   ALA A  54       1.016  -7.786   9.928  1.00 91.98           N  
ATOM    423  CA  ALA A  54       1.512  -8.317   8.661  1.00 91.98           C  
ATOM    424  C   ALA A  54       2.399  -7.299   7.949  1.00 91.98           C  
ATOM    425  CB  ALA A  54       0.348  -8.725   7.762  1.00 91.98           C  
ATOM    426  O   ALA A  54       2.187  -6.091   8.070  1.00 91.98           O  
ATOM    427  N   LEU A  55       3.452  -7.832   7.359  1.00 95.10           N  
ATOM    428  CA  LEU A  55       4.327  -7.087   6.460  1.00 95.10           C  
ATOM    429  C   LEU A  55       4.236  -7.631   5.039  1.00 95.10           C  
ATOM    430  CB  LEU A  55       5.776  -7.148   6.951  1.00 95.10           C  
ATOM    431  O   LEU A  55       4.460  -8.822   4.810  1.00 95.10           O  
ATOM    432  CG  LEU A  55       6.830  -6.531   6.030  1.00 95.10           C  
ATOM    433  CD1 LEU A  55       6.680  -5.014   5.994  1.00 95.10           C  
ATOM    434  CD2 LEU A  55       8.232  -6.925   6.482  1.00 95.10           C  
ATOM    435  N   VAL A  56       3.836  -6.766   4.141  1.00 96.66           N  
ATOM    436  CA  VAL A  56       3.736  -7.159   2.739  1.00 96.66           C  
ATOM    437  C   VAL A  56       4.727  -6.351   1.904  1.00 96.66           C  
ATOM    438  CB  VAL A  56       2.302  -6.968   2.197  1.00 96.66           C  
ATOM    439  O   VAL A  56       4.651  -5.121   1.858  1.00 96.66           O  
ATOM    440  CG1 VAL A  56       2.193  -7.484   0.763  1.00 96.66           C  
ATOM    441  CG2 VAL A  56       1.292  -7.674   3.100  1.00 96.66           C  
ATOM    442  N   VAL A  57       5.633  -7.040   1.289  1.00 97.44           N  
ATOM    443  CA  VAL A  57       6.609  -6.416   0.402  1.00 97.44           C  
ATOM    444  C   VAL A  57       6.321  -6.813  -1.045  1.00 97.44           C  
ATOM    445  CB  VAL A  57       8.055  -6.806   0.784  1.00 97.44           C  
ATOM    446  O   VAL A  57       6.286  -8.001  -1.374  1.00 97.44           O  
ATOM    447  CG1 VAL A  57       9.061  -6.108  -0.129  1.00 97.44           C  
ATOM    448  CG2 VAL A  57       8.330  -6.465   2.247  1.00 97.44           C  
ATOM    449  N   VAL A  58       6.132  -5.845  -1.861  1.00 97.50           N  
ATOM    450  CA  VAL A  58       5.851  -6.083  -3.273  1.00 97.50           C  
ATOM    451  C   VAL A  58       6.967  -5.488  -4.129  1.00 97.50           C  
ATOM    452  CB  VAL A  58       4.487  -5.490  -3.688  1.00 97.50           C  
ATOM    453  O   VAL A  58       7.213  -4.280  -4.088  1.00 97.50           O  
ATOM    454  CG1 VAL A  58       4.156  -5.855  -5.134  1.00 97.50           C  
ATOM    455  CG2 VAL A  58       3.386  -5.975  -2.747  1.00 97.50           C  
ATOM    456  N   THR A  59       7.563  -6.378  -4.905  1.00 97.22           N  
ATOM    457  CA  THR A  59       8.616  -5.921  -5.805  1.00 97.22           C  
ATOM    458  C   THR A  59       8.263  -6.238  -7.256  1.00 97.22           C  
ATOM    459  CB  THR A  59       9.971  -6.563  -5.452  1.00 97.22           C  
ATOM    460  O   THR A  59       8.057  -7.401  -7.610  1.00 97.22           O  
ATOM    461  CG2 THR A  59      11.090  -5.997  -6.319  1.00 97.22           C  
ATOM    462  OG1 THR A  59      10.271  -6.305  -4.075  1.00 97.22           O  
ATOM    463  N   CYS A  60       8.100  -5.235  -8.053  1.00 95.11           N  
ATOM    464  CA  CYS A  60       7.903  -5.354  -9.494  1.00 95.11           C  
ATOM    465  C   CYS A  60       9.059  -4.717 -10.256  1.00 95.11           C  
ATOM    466  CB  CYS A  60       6.585  -4.702  -9.910  1.00 95.11           C  
ATOM    467  O   CYS A  60       9.224  -3.496 -10.237  1.00 95.11           O  
ATOM    468  SG  CYS A  60       5.151  -5.310  -8.995  1.00 95.11           S  
ATOM    469  N   GLY A  61       9.915  -5.521 -10.970  1.00 92.70           N  
ATOM    470  CA  GLY A  61      11.123  -4.949 -11.544  1.00 92.70           C  
ATOM    471  C   GLY A  61      12.079  -4.402 -10.500  1.00 92.70           C  
ATOM    472  O   GLY A  61      12.448  -5.108  -9.559  1.00 92.70           O  
ATOM    473  N   ASN A  62      12.364  -3.067 -10.537  1.00 91.72           N  
ATOM    474  CA  ASN A  62      13.294  -2.444  -9.601  1.00 91.72           C  
ATOM    475  C   ASN A  62      12.559  -1.650  -8.525  1.00 91.72           C  
ATOM    476  CB  ASN A  62      14.280  -1.541 -10.346  1.00 91.72           C  
ATOM    477  O   ASN A  62      13.184  -0.935  -7.740  1.00 91.72           O  
ATOM    478  CG  ASN A  62      15.211  -2.318 -11.256  1.00 91.72           C  
ATOM    479  ND2 ASN A  62      15.621  -1.697 -12.355  1.00 91.72           N  
ATOM    480  OD1 ASN A  62      15.557  -3.468 -10.974  1.00 91.72           O  
ATOM    481  N   GLU A  63      11.290  -1.830  -8.571  1.00 93.15           N  
ATOM    482  CA  GLU A  63      10.489  -1.023  -7.656  1.00 93.15           C  
ATOM    483  C   GLU A  63       9.943  -1.868  -6.508  1.00 93.15           C  
ATOM    484  CB  GLU A  63       9.338  -0.345  -8.403  1.00 93.15           C  
ATOM    485  O   GLU A  63       9.448  -2.975  -6.726  1.00 93.15           O  
ATOM    486  CG  GLU A  63       9.792   0.579  -9.524  1.00 93.15           C  
ATOM    487  CD  GLU A  63       8.643   1.308 -10.203  1.00 93.15           C  
ATOM    488  OE1 GLU A  63       8.870   2.398 -10.775  1.00 93.15           O  
ATOM    489  OE2 GLU A  63       7.507   0.785 -10.161  1.00 93.15           O  
ATOM    490  N   THR A  64      10.131  -1.286  -5.280  1.00 95.80           N  
ATOM    491  CA  THR A  64       9.651  -1.988  -4.095  1.00 95.80           C  
ATOM    492  C   THR A  64       8.666  -1.120  -3.316  1.00 95.80           C  
ATOM    493  CB  THR A  64      10.817  -2.397  -3.177  1.00 95.80           C  
ATOM    494  O   THR A  64       8.912   0.069  -3.102  1.00 95.80           O  
ATOM    495  CG2 THR A  64      10.312  -3.146  -1.948  1.00 95.80           C  
ATOM    496  OG1 THR A  64      11.715  -3.245  -3.904  1.00 95.80           O  
ATOM    497  N   TYR A  65       7.557  -1.789  -2.935  1.00 94.70           N  
ATOM    498  CA  TYR A  65       6.519  -1.164  -2.123  1.00 94.70           C  
ATOM    499  C   TYR A  65       6.242  -1.982  -0.868  1.00 94.70           C  
ATOM    500  CB  TYR A  65       5.229  -0.999  -2.933  1.00 94.70           C  
ATOM    501  O   TYR A  65       6.177  -3.213  -0.922  1.00 94.70           O  
ATOM    502  CG  TYR A  65       5.448  -0.430  -4.314  1.00 94.70           C  
ATOM    503  CD1 TYR A  65       5.459   0.947  -4.527  1.00 94.70           C  
ATOM    504  CD2 TYR A  65       5.644  -1.267  -5.408  1.00 94.70           C  
ATOM    505  CE1 TYR A  65       5.659   1.476  -5.798  1.00 94.70           C  
ATOM    506  CE2 TYR A  65       5.844  -0.748  -6.683  1.00 94.70           C  
ATOM    507  OH  TYR A  65       6.049   1.140  -8.128  1.00 94.70           O  
ATOM    508  CZ  TYR A  65       5.851   0.622  -6.868  1.00 94.70           C  
ATOM    509  N   VAL A  66       6.086  -1.260   0.228  1.00 96.77           N  
ATOM    510  CA  VAL A  66       5.926  -1.993   1.479  1.00 96.77           C  
ATOM    511  C   VAL A  66       4.648  -1.542   2.183  1.00 96.77           C  
ATOM    512  CB  VAL A  66       7.144  -1.800   2.410  1.00 96.77           C  
ATOM    513  O   VAL A  66       4.374  -0.343   2.279  1.00 96.77           O  
ATOM    514  CG1 VAL A  66       6.929  -2.524   3.738  1.00 96.77           C  
ATOM    515  CG2 VAL A  66       8.419  -2.293   1.729  1.00 96.77           C  
ATOM    516  N   PHE A  67       3.873  -2.530   2.652  1.00 95.40           N  
ATOM    517  CA  PHE A  67       2.649  -2.299   3.409  1.00 95.40           C  
ATOM    518  C   PHE A  67       2.708  -2.998   4.762  1.00 95.40           C  
ATOM    519  CB  PHE A  67       1.428  -2.784   2.621  1.00 95.40           C  
ATOM    520  O   PHE A  67       2.942  -4.207   4.832  1.00 95.40           O  
ATOM    521  CG  PHE A  67       1.335  -2.211   1.232  1.00 95.40           C  
ATOM    522  CD1 PHE A  67       0.576  -1.074   0.984  1.00 95.40           C  
ATOM    523  CD2 PHE A  67       2.008  -2.810   0.175  1.00 95.40           C  
ATOM    524  CE1 PHE A  67       0.488  -0.541  -0.300  1.00 95.40           C  
ATOM    525  CE2 PHE A  67       1.925  -2.283  -1.111  1.00 95.40           C  
ATOM    526  CZ  PHE A  67       1.164  -1.150  -1.347  1.00 95.40           C  
ATOM    527  N   ILE A  68       2.556  -2.148   5.783  1.00 93.84           N  
ATOM    528  CA  ILE A  68       2.667  -2.689   7.133  1.00 93.84           C  
ATOM    529  C   ILE A  68       1.334  -2.536   7.862  1.00 93.84           C  
ATOM    530  CB  ILE A  68       3.796  -1.995   7.928  1.00 93.84           C  
ATOM    531  O   ILE A  68       0.780  -1.437   7.931  1.00 93.84           O  
ATOM    532  CG1 ILE A  68       5.138  -2.163   7.207  1.00 93.84           C  
ATOM    533  CG2 ILE A  68       3.868  -2.545   9.356  1.00 93.84           C  
ATOM    534  CD1 ILE A  68       6.266  -1.327   7.797  1.00 93.84           C  
ATOM    535  N   LEU A  69       0.853  -3.650   8.310  1.00 91.37           N  
ATOM    536  CA  LEU A  69      -0.251  -3.676   9.262  1.00 91.37           C  
ATOM    537  C   LEU A  69       0.214  -4.189  10.621  1.00 91.37           C  
ATOM    538  CB  LEU A  69      -1.392  -4.551   8.736  1.00 91.37           C  
ATOM    539  O   LEU A  69       0.682  -5.324  10.733  1.00 91.37           O  
ATOM    540  CG  LEU A  69      -2.599  -4.719   9.660  1.00 91.37           C  
ATOM    541  CD1 LEU A  69      -3.360  -3.403   9.782  1.00 91.37           C  
ATOM    542  CD2 LEU A  69      -3.514  -5.826   9.150  1.00 91.37           C  
ATOM    543  N   ALA A  70       0.146  -3.253  11.564  1.00 89.51           N  
ATOM    544  CA  ALA A  70       0.575  -3.637  12.906  1.00 89.51           C  
ATOM    545  C   ALA A  70      -0.345  -3.041  13.967  1.00 89.51           C  
ATOM    546  CB  ALA A  70       2.017  -3.199  13.150  1.00 89.51           C  
ATOM    547  O   ALA A  70      -0.771  -1.889  13.852  1.00 89.51           O  
ATOM    548  N   HIS A  71      -0.692  -3.809  14.938  1.00 86.28           N  
ATOM    549  CA  HIS A  71      -1.495  -3.318  16.053  1.00 86.28           C  
ATOM    550  C   HIS A  71      -0.611  -2.780  17.173  1.00 86.28           C  
ATOM    551  CB  HIS A  71      -2.404  -4.426  16.588  1.00 86.28           C  
ATOM    552  O   HIS A  71      -0.998  -1.848  17.882  1.00 86.28           O  
ATOM    553  CG  HIS A  71      -3.405  -3.949  17.591  1.00 86.28           C  
ATOM    554  CD2 HIS A  71      -4.617  -3.367  17.430  1.00 86.28           C  
ATOM    555  ND1 HIS A  71      -3.202  -4.047  18.950  1.00 86.28           N  
ATOM    556  CE1 HIS A  71      -4.249  -3.546  19.583  1.00 86.28           C  
ATOM    557  NE2 HIS A  71      -5.122  -3.126  18.684  1.00 86.28           N  
ATOM    558  N   ASP A  72       0.570  -3.322  17.311  1.00 88.97           N  
ATOM    559  CA  ASP A  72       1.576  -2.954  18.302  1.00 88.97           C  
ATOM    560  C   ASP A  72       2.616  -2.009  17.704  1.00 88.97           C  
ATOM    561  CB  ASP A  72       2.261  -4.203  18.862  1.00 88.97           C  
ATOM    562  O   ASP A  72       3.303  -2.362  16.744  1.00 88.97           O  
ATOM    563  CG  ASP A  72       3.274  -3.888  19.948  1.00 88.97           C  
ATOM    564  OD1 ASP A  72       3.375  -2.714  20.366  1.00 88.97           O  
ATOM    565  OD2 ASP A  72       3.979  -4.821  20.389  1.00 88.97           O  
ATOM    566  N   PRO A  73       2.792  -0.788  18.241  1.00 89.62           N  
ATOM    567  CA  PRO A  73       3.750   0.190  17.722  1.00 89.62           C  
ATOM    568  C   PRO A  73       5.182  -0.340  17.700  1.00 89.62           C  
ATOM    569  CB  PRO A  73       3.617   1.365  18.694  1.00 89.62           C  
ATOM    570  O   PRO A  73       5.958   0.004  16.805  1.00 89.62           O  
ATOM    571  CG  PRO A  73       2.242   1.234  19.265  1.00 89.62           C  
ATOM    572  CD  PRO A  73       1.897  -0.225  19.349  1.00 89.62           C  
ATOM    573  N   GLU A  74       5.537  -1.081  18.662  1.00 91.64           N  
ATOM    574  CA  GLU A  74       6.889  -1.629  18.708  1.00 91.64           C  
ATOM    575  C   GLU A  74       7.141  -2.576  17.538  1.00 91.64           C  
ATOM    576  CB  GLU A  74       7.130  -2.356  20.033  1.00 91.64           C  
ATOM    577  O   GLU A  74       8.206  -2.537  16.919  1.00 91.64           O  
ATOM    578  CG  GLU A  74       7.266  -1.425  21.229  1.00 91.64           C  
ATOM    579  CD  GLU A  74       7.660  -2.145  22.509  1.00 91.64           C  
ATOM    580  OE1 GLU A  74       8.505  -1.617  23.267  1.00 91.64           O  
ATOM    581  OE2 GLU A  74       7.120  -3.247  22.755  1.00 91.64           O  
ATOM    582  N   GLU A  75       6.154  -3.371  17.317  1.00 90.74           N  
ATOM    583  CA  GLU A  75       6.245  -4.267  16.168  1.00 90.74           C  
ATOM    584  C   GLU A  75       6.305  -3.483  14.860  1.00 90.74           C  
ATOM    585  CB  GLU A  75       5.059  -5.235  16.147  1.00 90.74           C  
ATOM    586  O   GLU A  75       7.063  -3.836  13.954  1.00 90.74           O  
ATOM    587  CG  GLU A  75       5.188  -6.341  15.109  1.00 90.74           C  
ATOM    588  CD  GLU A  75       6.207  -7.404  15.488  1.00 90.74           C  
ATOM    589  OE1 GLU A  75       6.684  -8.135  14.590  1.00 90.74           O  
ATOM    590  OE2 GLU A  75       6.532  -7.506  16.692  1.00 90.74           O  
ATOM    591  N   ALA A  76       5.474  -2.465  14.794  1.00 91.25           N  
ATOM    592  CA  ALA A  76       5.487  -1.602  13.616  1.00 91.25           C  
ATOM    593  C   ALA A  76       6.878  -1.021  13.377  1.00 91.25           C  
ATOM    594  CB  ALA A  76       4.464  -0.478  13.768  1.00 91.25           C  
ATOM    595  O   ALA A  76       7.343  -0.958  12.237  1.00 91.25           O  
ATOM    596  N   LYS A  77       7.550  -0.653  14.474  1.00 92.66           N  
ATOM    597  CA  LYS A  77       8.901  -0.109  14.368  1.00 92.66           C  
ATOM    598  C   LYS A  77       9.873  -1.152  13.826  1.00 92.66           C  
ATOM    599  CB  LYS A  77       9.382   0.400  15.728  1.00 92.66           C  
ATOM    600  O   LYS A  77      10.703  -0.848  12.966  1.00 92.66           O  
ATOM    601  CG  LYS A  77      10.689   1.177  15.671  1.00 92.66           C  
ATOM    602  CD  LYS A  77      11.086   1.705  17.043  1.00 92.66           C  
ATOM    603  CE  LYS A  77      12.429   2.421  17.001  1.00 92.66           C  
ATOM    604  NZ  LYS A  77      12.839   2.910  18.351  1.00 92.66           N  
ATOM    605  N   LYS A  78       9.754  -2.335  14.321  1.00 93.57           N  
ATOM    606  CA  LYS A  78      10.605  -3.421  13.843  1.00 93.57           C  
ATOM    607  C   LYS A  78      10.393  -3.671  12.353  1.00 93.57           C  
ATOM    608  CB  LYS A  78      10.335  -4.702  14.633  1.00 93.57           C  
ATOM    609  O   LYS A  78      11.358  -3.789  11.594  1.00 93.57           O  
ATOM    610  CG  LYS A  78      10.819  -4.655  16.075  1.00 93.57           C  
ATOM    611  CD  LYS A  78      10.536  -5.962  16.803  1.00 93.57           C  
ATOM    612  CE  LYS A  78      10.919  -5.878  18.274  1.00 93.57           C  
ATOM    613  NZ  LYS A  78      10.607  -7.145  19.001  1.00 93.57           N  
ATOM    614  N   TRP A  79       9.142  -3.700  11.960  1.00 94.24           N  
ATOM    615  CA  TRP A  79       8.813  -3.940  10.559  1.00 94.24           C  
ATOM    616  C   TRP A  79       9.287  -2.786   9.683  1.00 94.24           C  
ATOM    617  CB  TRP A  79       7.305  -4.141  10.388  1.00 94.24           C  
ATOM    618  O   TRP A  79       9.787  -3.003   8.576  1.00 94.24           O  
ATOM    619  CG  TRP A  79       6.800  -5.449  10.921  1.00 94.24           C  
ATOM    620  CD1 TRP A  79       5.735  -5.642  11.756  1.00 94.24           C  
ATOM    621  CD2 TRP A  79       7.345  -6.745  10.658  1.00 94.24           C  
ATOM    622  CE2 TRP A  79       6.559  -7.681  11.367  1.00 94.24           C  
ATOM    623  CE3 TRP A  79       8.422  -7.208   9.890  1.00 94.24           C  
ATOM    624  NE1 TRP A  79       5.585  -6.983  12.028  1.00 94.24           N  
ATOM    625  CH2 TRP A  79       7.877  -9.479  10.571  1.00 94.24           C  
ATOM    626  CZ2 TRP A  79       6.817  -9.053  11.330  1.00 94.24           C  
ATOM    627  CZ3 TRP A  79       8.678  -8.574   9.855  1.00 94.24           C  
ATOM    628  N   HIS A  80       9.095  -1.645  10.269  1.00 94.13           N  
ATOM    629  CA  HIS A  80       9.544  -0.469   9.532  1.00 94.13           C  
ATOM    630  C   HIS A  80      11.045  -0.522   9.272  1.00 94.13           C  
ATOM    631  CB  HIS A  80       9.188   0.809  10.295  1.00 94.13           C  
ATOM    632  O   HIS A  80      11.496  -0.252   8.156  1.00 94.13           O  
ATOM    633  CG  HIS A  80       9.607   2.062   9.594  1.00 94.13           C  
ATOM    634  CD2 HIS A  80      10.648   2.899   9.814  1.00 94.13           C  
ATOM    635  ND1 HIS A  80       8.913   2.583   8.523  1.00 94.13           N  
ATOM    636  CE1 HIS A  80       9.512   3.689   8.114  1.00 94.13           C  
ATOM    637  NE2 HIS A  80      10.567   3.903   8.881  1.00 94.13           N  
ATOM    638  N   GLU A  81      11.844  -0.832  10.185  1.00 94.30           N  
ATOM    639  CA  GLU A  81      13.291  -0.957  10.033  1.00 94.30           C  
ATOM    640  C   GLU A  81      13.647  -2.007   8.985  1.00 94.30           C  
ATOM    641  CB  GLU A  81      13.944  -1.309  11.373  1.00 94.30           C  
ATOM    642  O   GLU A  81      14.518  -1.780   8.142  1.00 94.30           O  
ATOM    643  CG  GLU A  81      13.938  -0.166  12.378  1.00 94.30           C  
ATOM    644  CD  GLU A  81      14.460  -0.570  13.748  1.00 94.30           C  
ATOM    645  OE1 GLU A  81      14.506   0.289  14.657  1.00 94.30           O  
ATOM    646  OE2 GLU A  81      14.825  -1.755  13.913  1.00 94.30           O  
ATOM    647  N   LEU A  82      12.962  -3.117   9.118  1.00 92.73           N  
ATOM    648  CA  LEU A  82      13.168  -4.178   8.138  1.00 92.73           C  
ATOM    649  C   LEU A  82      12.792  -3.706   6.738  1.00 92.73           C  
ATOM    650  CB  LEU A  82      12.348  -5.417   8.509  1.00 92.73           C  
ATOM    651  O   LEU A  82      13.526  -3.950   5.777  1.00 92.73           O  
ATOM    652  CG  LEU A  82      12.473  -6.619   7.571  1.00 92.73           C  
ATOM    653  CD1 LEU A  82      13.917  -7.106   7.524  1.00 92.73           C  
ATOM    654  CD2 LEU A  82      11.539  -7.741   8.011  1.00 92.73           C  
ATOM    655  N   ALA A  83      11.708  -3.000   6.619  1.00 92.68           N  
ATOM    656  CA  ALA A  83      11.206  -2.507   5.339  1.00 92.68           C  
ATOM    657  C   ALA A  83      12.208  -1.561   4.685  1.00 92.68           C  
ATOM    658  CB  ALA A  83       9.863  -1.806   5.529  1.00 92.68           C  
ATOM    659  O   ALA A  83      12.397  -1.592   3.466  1.00 92.68           O  
ATOM    660  N   GLU A  84      12.891  -0.802   5.425  1.00 93.38           N  
ATOM    661  CA  GLU A  84      13.816   0.198   4.901  1.00 93.38           C  
ATOM    662  C   GLU A  84      14.996  -0.461   4.191  1.00 93.38           C  
ATOM    663  CB  GLU A  84      14.319   1.107   6.025  1.00 93.38           C  
ATOM    664  O   GLU A  84      15.616   0.144   3.314  1.00 93.38           O  
ATOM    665  CG  GLU A  84      13.281   2.103   6.521  1.00 93.38           C  
ATOM    666  CD  GLU A  84      13.843   3.114   7.508  1.00 93.38           C  
ATOM    667  OE1 GLU A  84      13.316   4.247   7.583  1.00 93.38           O  
ATOM    668  OE2 GLU A  84      14.820   2.771   8.211  1.00 93.38           O  
ATOM    669  N   ARG A  85      15.271  -1.671   4.470  1.00 94.50           N  
ATOM    670  CA  ARG A  85      16.391  -2.388   3.869  1.00 94.50           C  
ATOM    671  C   ARG A  85      16.096  -2.749   2.417  1.00 94.50           C  
ATOM    672  CB  ARG A  85      16.711  -3.653   4.669  1.00 94.50           C  
ATOM    673  O   ARG A  85      17.015  -3.000   1.635  1.00 94.50           O  
ATOM    674  CG  ARG A  85      17.227  -3.381   6.073  1.00 94.50           C  
ATOM    675  CD  ARG A  85      17.463  -4.670   6.847  1.00 94.50           C  
ATOM    676  NE  ARG A  85      17.843  -4.405   8.232  1.00 94.50           N  
ATOM    677  NH1 ARG A  85      18.122  -6.627   8.798  1.00 94.50           N  
ATOM    678  NH2 ARG A  85      18.480  -4.988  10.360  1.00 94.50           N  
ATOM    679  CZ  ARG A  85      18.148  -5.341   9.127  1.00 94.50           C  
ATOM    680  N   TYR A  86      14.814  -2.628   2.130  1.00 91.65           N  
ATOM    681  CA  TYR A  86      14.395  -2.952   0.771  1.00 91.65           C  
ATOM    682  C   TYR A  86      14.419  -1.714  -0.117  1.00 91.65           C  
ATOM    683  CB  TYR A  86      12.992  -3.566   0.773  1.00 91.65           C  
ATOM    684  O   TYR A  86      14.043  -1.776  -1.290  1.00 91.65           O  
ATOM    685  CG  TYR A  86      12.924  -4.925   1.427  1.00 91.65           C  
ATOM    686  CD1 TYR A  86      13.315  -6.071   0.738  1.00 91.65           C  
ATOM    687  CD2 TYR A  86      12.469  -5.066   2.733  1.00 91.65           C  
ATOM    688  CE1 TYR A  86      13.253  -7.325   1.336  1.00 91.65           C  
ATOM    689  CE2 TYR A  86      12.403  -6.315   3.341  1.00 91.65           C  
ATOM    690  OH  TYR A  86      12.733  -8.676   3.233  1.00 91.65           O  
ATOM    691  CZ  TYR A  86      12.797  -7.437   2.636  1.00 91.65           C  
ATOM    692  N   ASN A  87      14.788  -0.581   0.416  1.00 94.03           N  
ATOM    693  CA  ASN A  87      14.802   0.677  -0.322  1.00 94.03           C  
ATOM    694  C   ASN A  87      13.506   0.884  -1.101  1.00 94.03           C  
ATOM    695  CB  ASN A  87      16.004   0.732  -1.267  1.00 94.03           C  
ATOM    696  O   ASN A  87      13.532   1.072  -2.318  1.00 94.03           O  
ATOM    697  CG  ASN A  87      17.328   0.739  -0.528  1.00 94.03           C  
ATOM    698  ND2 ASN A  87      18.195  -0.212  -0.856  1.00 94.03           N  
ATOM    699  OD1 ASN A  87      17.569   1.591   0.331  1.00 94.03           O  
ATOM    700  N   PRO A  88      12.332   0.898  -0.290  1.00 94.86           N  
ATOM    701  CA  PRO A  88      11.040   1.006  -0.973  1.00 94.86           C  
ATOM    702  C   PRO A  88      10.772   2.410  -1.510  1.00 94.86           C  
ATOM    703  CB  PRO A  88      10.032   0.638   0.119  1.00 94.86           C  
ATOM    704  O   PRO A  88      11.241   3.396  -0.934  1.00 94.86           O  
ATOM    705  CG  PRO A  88      10.683   1.059   1.397  1.00 94.86           C  
ATOM    706  CD  PRO A  88      12.163   0.835   1.276  1.00 94.86           C  
ATOM    707  N   LYS A  89       9.941   2.465  -2.599  1.00 94.50           N  
ATOM    708  CA  LYS A  89       9.479   3.757  -3.101  1.00 94.50           C  
ATOM    709  C   LYS A  89       8.428   4.362  -2.175  1.00 94.50           C  
ATOM    710  CB  LYS A  89       8.912   3.612  -4.513  1.00 94.50           C  
ATOM    711  O   LYS A  89       8.423   5.573  -1.940  1.00 94.50           O  
ATOM    712  CG  LYS A  89       9.973   3.468  -5.595  1.00 94.50           C  
ATOM    713  CD  LYS A  89       9.368   3.578  -6.989  1.00 94.50           C  
ATOM    714  CE  LYS A  89      10.445   3.631  -8.064  1.00 94.50           C  
ATOM    715  NZ  LYS A  89       9.857   3.673  -9.436  1.00 94.50           N  
ATOM    716  N   ILE A  90       7.640   3.494  -1.645  1.00 95.96           N  
ATOM    717  CA  ILE A  90       6.567   3.916  -0.752  1.00 95.96           C  
ATOM    718  C   ILE A  90       6.436   2.924   0.402  1.00 95.96           C  
ATOM    719  CB  ILE A  90       5.223   4.044  -1.504  1.00 95.96           C  
ATOM    720  O   ILE A  90       6.493   1.709   0.194  1.00 95.96           O  
ATOM    721  CG1 ILE A  90       5.335   5.085  -2.623  1.00 95.96           C  
ATOM    722  CG2 ILE A  90       4.094   4.402  -0.534  1.00 95.96           C  
ATOM    723  CD1 ILE A  90       5.627   6.496  -2.130  1.00 95.96           C  
ATOM    724  N   ILE A  91       6.276   3.423   1.628  1.00 96.37           N  
ATOM    725  CA  ILE A  91       5.927   2.609   2.788  1.00 96.37           C  
ATOM    726  C   ILE A  91       4.613   3.103   3.389  1.00 96.37           C  
ATOM    727  CB  ILE A  91       7.046   2.635   3.853  1.00 96.37           C  
ATOM    728  O   ILE A  91       4.485   4.279   3.736  1.00 96.37           O  
ATOM    729  CG1 ILE A  91       8.379   2.192   3.239  1.00 96.37           C  
ATOM    730  CG2 ILE A  91       6.675   1.753   5.049  1.00 96.37           C  
ATOM    731  CD1 ILE A  91       9.568   2.321   4.181  1.00 96.37           C  
ATOM    732  N   VAL A  92       3.685   2.256   3.446  1.00 95.27           N  
ATOM    733  CA  VAL A  92       2.436   2.577   4.128  1.00 95.27           C  
ATOM    734  C   VAL A  92       2.325   1.762   5.415  1.00 95.27           C  
ATOM    735  CB  VAL A  92       1.211   2.313   3.223  1.00 95.27           C  
ATOM    736  O   VAL A  92       2.389   0.530   5.384  1.00 95.27           O  
ATOM    737  CG1 VAL A  92      -0.083   2.692   3.941  1.00 95.27           C  
ATOM    738  CG2 VAL A  92       1.343   3.082   1.910  1.00 95.27           C  
ATOM    739  N   ILE A  93       2.147   2.505   6.563  1.00 93.84           N  
ATOM    740  CA  ILE A  93       2.051   1.850   7.863  1.00 93.84           C  
ATOM    741  C   ILE A  93       0.707   2.181   8.510  1.00 93.84           C  
ATOM    742  CB  ILE A  93       3.211   2.268   8.794  1.00 93.84           C  
ATOM    743  O   ILE A  93       0.360   3.353   8.668  1.00 93.84           O  
ATOM    744  CG1 ILE A  93       4.559   2.060   8.093  1.00 93.84           C  
ATOM    745  CG2 ILE A  93       3.153   1.491  10.112  1.00 93.84           C  
ATOM    746  CD1 ILE A  93       5.736   2.707   8.811  1.00 93.84           C  
ATOM    747  N   VAL A  94       0.049   1.171   8.906  1.00 90.51           N  
ATOM    748  CA  VAL A  94      -1.159   1.365   9.701  1.00 90.51           C  
ATOM    749  C   VAL A  94      -0.977   0.736  11.080  1.00 90.51           C  
ATOM    750  CB  VAL A  94      -2.400   0.767   9.002  1.00 90.51           C  
ATOM    751  O   VAL A  94      -0.806  -0.480  11.197  1.00 90.51           O  
ATOM    752  CG1 VAL A  94      -3.661   1.029   9.824  1.00 90.51           C  
ATOM    753  CG2 VAL A  94      -2.548   1.342   7.594  1.00 90.51           C  
ATOM    754  N   VAL A  95      -0.997   1.623  12.096  1.00 88.91           N  
ATOM    755  CA  VAL A  95      -0.823   1.163  13.470  1.00 88.91           C  
ATOM    756  C   VAL A  95      -1.874   1.810  14.369  1.00 88.91           C  
ATOM    757  CB  VAL A  95       0.596   1.475  13.998  1.00 88.91           C  
ATOM    758  O   VAL A  95      -1.945   3.037  14.467  1.00 88.91           O  
ATOM    759  CG1 VAL A  95       0.770   0.949  15.421  1.00 88.91           C  
ATOM    760  CG2 VAL A  95       1.653   0.878  13.071  1.00 88.91           C  
ATOM    761  N   ASN A  96      -2.705   1.065  15.062  1.00 83.54           N  
ATOM    762  CA  ASN A  96      -3.639   1.506  16.093  1.00 83.54           C  
ATOM    763  C   ASN A  96      -4.317   2.818  15.710  1.00 83.54           C  
ATOM    764  CB  ASN A  96      -2.925   1.650  17.438  1.00 83.54           C  
ATOM    765  O   ASN A  96      -4.302   3.778  16.483  1.00 83.54           O  
ATOM    766  CG  ASN A  96      -3.869   1.523  18.617  1.00 83.54           C  
ATOM    767  ND2 ASN A  96      -3.385   1.867  19.805  1.00 83.54           N  
ATOM    768  OD1 ASN A  96      -5.024   1.118  18.462  1.00 83.54           O  
ATOM    769  N   GLY A  97      -4.844   2.893  14.496  1.00 83.16           N  
ATOM    770  CA  GLY A  97      -5.645   4.066  14.183  1.00 83.16           C  
ATOM    771  C   GLY A  97      -4.835   5.198  13.581  1.00 83.16           C  
ATOM    772  O   GLY A  97      -5.293   6.342  13.540  1.00 83.16           O  
ATOM    773  N   ARG A  98      -3.616   4.831  13.256  1.00 91.71           N  
ATOM    774  CA  ARG A  98      -2.730   5.818  12.648  1.00 91.71           C  
ATOM    775  C   ARG A  98      -2.189   5.319  11.312  1.00 91.71           C  
ATOM    776  CB  ARG A  98      -1.572   6.153  13.590  1.00 91.71           C  
ATOM    777  O   ARG A  98      -1.768   4.166  11.199  1.00 91.71           O  
ATOM    778  CG  ARG A  98      -0.678   7.278  13.092  1.00 91.71           C  
ATOM    779  CD  ARG A  98       0.459   7.566  14.062  1.00 91.71           C  
ATOM    780  NE  ARG A  98      -0.034   8.095  15.330  1.00 91.71           N  
ATOM    781  NH1 ARG A  98       2.031   8.106  16.366  1.00 91.71           N  
ATOM    782  NH2 ARG A  98       0.170   8.820  17.500  1.00 91.71           N  
ATOM    783  CZ  ARG A  98       0.723   8.339  16.396  1.00 91.71           C  
ATOM    784  N   VAL A  99      -2.306   6.184  10.347  1.00 93.99           N  
ATOM    785  CA  VAL A  99      -1.744   5.903   9.030  1.00 93.99           C  
ATOM    786  C   VAL A  99      -0.491   6.747   8.811  1.00 93.99           C  
ATOM    787  CB  VAL A  99      -2.771   6.171   7.906  1.00 93.99           C  
ATOM    788  O   VAL A  99      -0.503   7.959   9.042  1.00 93.99           O  
ATOM    789  CG1 VAL A  99      -2.128   5.986   6.533  1.00 93.99           C  
ATOM    790  CG2 VAL A  99      -3.982   5.253   8.061  1.00 93.99           C  
ATOM    791  N   ARG A 100       0.523   6.039   8.480  1.00 95.63           N  
ATOM    792  CA  ARG A 100       1.769   6.711   8.125  1.00 95.63           C  
ATOM    793  C   ARG A 100       2.197   6.355   6.705  1.00 95.63           C  
ATOM    794  CB  ARG A 100       2.878   6.345   9.113  1.00 95.63           C  
ATOM    795  O   ARG A 100       2.162   5.186   6.315  1.00 95.63           O  
ATOM    796  CG  ARG A 100       2.654   6.884  10.517  1.00 95.63           C  
ATOM    797  CD  ARG A 100       3.733   6.411  11.482  1.00 95.63           C  
ATOM    798  NE  ARG A 100       5.054   6.896  11.091  1.00 95.63           N  
ATOM    799  NH1 ARG A 100       6.212   5.554  12.573  1.00 95.63           N  
ATOM    800  NH2 ARG A 100       7.347   6.985  11.188  1.00 95.63           N  
ATOM    801  CZ  ARG A 100       6.201   6.477  11.618  1.00 95.63           C  
ATOM    802  N   VAL A 101       2.527   7.363   5.972  1.00 96.80           N  
ATOM    803  CA  VAL A 101       3.006   7.149   4.610  1.00 96.80           C  
ATOM    804  C   VAL A 101       4.375   7.801   4.435  1.00 96.80           C  
ATOM    805  CB  VAL A 101       2.013   7.705   3.565  1.00 96.80           C  
ATOM    806  O   VAL A 101       4.539   8.995   4.699  1.00 96.80           O  
ATOM    807  CG1 VAL A 101       2.516   7.440   2.147  1.00 96.80           C  
ATOM    808  CG2 VAL A 101       0.628   7.092   3.767  1.00 96.80           C  
ATOM    809  N   ARG A 102       5.348   7.007   4.081  1.00 97.09           N  
ATOM    810  CA  ARG A 102       6.674   7.518   3.748  1.00 97.09           C  
ATOM    811  C   ARG A 102       6.903   7.502   2.240  1.00 97.09           C  
ATOM    812  CB  ARG A 102       7.759   6.701   4.452  1.00 97.09           C  
ATOM    813  O   ARG A 102       6.652   6.492   1.580  1.00 97.09           O  
ATOM    814  CG  ARG A 102       9.171   7.204   4.198  1.00 97.09           C  
ATOM    815  CD  ARG A 102      10.218   6.239   4.737  1.00 97.09           C  
ATOM    816  NE  ARG A 102      11.548   6.541   4.214  1.00 97.09           N  
ATOM    817  NH1 ARG A 102      12.527   4.607   5.014  1.00 97.09           N  
ATOM    818  NH2 ARG A 102      13.777   6.130   3.842  1.00 97.09           N  
ATOM    819  CZ  ARG A 102      12.614   5.759   4.358  1.00 97.09           C  
ATOM    820  N   ASN A 103       7.404   8.670   1.776  1.00 97.02           N  
ATOM    821  CA  ASN A 103       7.658   8.831   0.349  1.00 97.02           C  
ATOM    822  C   ASN A 103       9.148   8.748   0.031  1.00 97.02           C  
ATOM    823  CB  ASN A 103       7.082  10.157  -0.153  1.00 97.02           C  
ATOM    824  O   ASN A 103       9.893   9.698   0.275  1.00 97.02           O  
ATOM    825  CG  ASN A 103       7.287  10.357  -1.641  1.00 97.02           C  
ATOM    826  ND2 ASN A 103       6.980  11.554  -2.126  1.00 97.02           N  
ATOM    827  OD1 ASN A 103       7.716   9.443  -2.350  1.00 97.02           O  
ATOM    828  N   GLY A 104       9.548   7.545  -0.539  1.00 94.42           N  
ATOM    829  CA  GLY A 104      10.941   7.341  -0.905  1.00 94.42           C  
ATOM    830  C   GLY A 104      11.218   7.615  -2.372  1.00 94.42           C  
ATOM    831  O   GLY A 104      12.304   7.313  -2.870  1.00 94.42           O  
ATOM    832  N   THR A 105      10.309   8.157  -3.055  1.00 94.09           N  
ATOM    833  CA  THR A 105      10.483   8.477  -4.468  1.00 94.09           C  
ATOM    834  C   THR A 105      11.246   9.788  -4.635  1.00 94.09           C  
ATOM    835  CB  THR A 105       9.126   8.575  -5.189  1.00 94.09           C  
ATOM    836  O   THR A 105      11.657  10.403  -3.649  1.00 94.09           O  
ATOM    837  CG2 THR A 105       8.231   7.389  -4.841  1.00 94.09           C  
ATOM    838  OG1 THR A 105       8.469   9.786  -4.798  1.00 94.09           O  
ATOM    839  N   ASP A 106      11.448  10.187  -5.909  1.00 94.49           N  
ATOM    840  CA  ASP A 106      12.152  11.433  -6.197  1.00 94.49           C  
ATOM    841  C   ASP A 106      11.170  12.549  -6.549  1.00 94.49           C  
ATOM    842  CB  ASP A 106      13.153  11.234  -7.336  1.00 94.49           C  
ATOM    843  O   ASP A 106      11.570  13.594  -7.066  1.00 94.49           O  
ATOM    844  CG  ASP A 106      12.507  10.717  -8.610  1.00 94.49           C  
ATOM    845  OD1 ASP A 106      11.343  10.264  -8.563  1.00 94.49           O  
ATOM    846  OD2 ASP A 106      13.169  10.762  -9.670  1.00 94.49           O  
ATOM    847  N   ARG A 107       9.866  12.308  -6.377  1.00 95.87           N  
ATOM    848  CA  ARG A 107       8.826  13.288  -6.673  1.00 95.87           C  
ATOM    849  C   ARG A 107       7.769  13.314  -5.573  1.00 95.87           C  
ATOM    850  CB  ARG A 107       8.171  12.986  -8.022  1.00 95.87           C  
ATOM    851  O   ARG A 107       7.666  12.375  -4.782  1.00 95.87           O  
ATOM    852  CG  ARG A 107       7.521  11.613  -8.098  1.00 95.87           C  
ATOM    853  CD  ARG A 107       7.117  11.258  -9.522  1.00 95.87           C  
ATOM    854  NE  ARG A 107       8.152  10.481 -10.198  1.00 95.87           N  
ATOM    855  NH1 ARG A 107       7.117  10.510 -12.263  1.00 95.87           N  
ATOM    856  NH2 ARG A 107       9.123   9.433 -11.996  1.00 95.87           N  
ATOM    857  CZ  ARG A 107       8.128  10.143 -11.484  1.00 95.87           C  
ATOM    858  N   PRO A 108       6.963  14.450  -5.609  1.00 97.13           N  
ATOM    859  CA  PRO A 108       5.878  14.498  -4.627  1.00 97.13           C  
ATOM    860  C   PRO A 108       4.764  13.497  -4.929  1.00 97.13           C  
ATOM    861  CB  PRO A 108       5.365  15.936  -4.738  1.00 97.13           C  
ATOM    862  O   PRO A 108       4.546  13.143  -6.090  1.00 97.13           O  
ATOM    863  CG  PRO A 108       5.751  16.374  -6.113  1.00 97.13           C  
ATOM    864  CD  PRO A 108       7.002  15.645  -6.512  1.00 97.13           C  
ATOM    865  N   CYS A 109       4.193  13.001  -3.832  1.00 97.77           N  
ATOM    866  CA  CYS A 109       3.085  12.062  -3.964  1.00 97.77           C  
ATOM    867  C   CYS A 109       1.799  12.651  -3.397  1.00 97.77           C  
ATOM    868  CB  CYS A 109       3.409  10.747  -3.256  1.00 97.77           C  
ATOM    869  O   CYS A 109       1.833  13.394  -2.414  1.00 97.77           O  
ATOM    870  SG  CYS A 109       4.803   9.855  -3.980  1.00 97.77           S  
ATOM    871  N   ARG A 110       0.764  12.426  -4.136  1.00 98.16           N  
ATOM    872  CA  ARG A 110      -0.565  12.718  -3.608  1.00 98.16           C  
ATOM    873  C   ARG A 110      -1.120  11.527  -2.834  1.00 98.16           C  
ATOM    874  CB  ARG A 110      -1.522  13.099  -4.740  1.00 98.16           C  
ATOM    875  O   ARG A 110      -1.215  10.421  -3.371  1.00 98.16           O  
ATOM    876  CG  ARG A 110      -2.897  13.537  -4.263  1.00 98.16           C  
ATOM    877  CD  ARG A 110      -3.801  13.924  -5.425  1.00 98.16           C  
ATOM    878  NE  ARG A 110      -3.352  15.155  -6.070  1.00 98.16           N  
ATOM    879  NH1 ARG A 110      -4.809  14.995  -7.856  1.00 98.16           N  
ATOM    880  NH2 ARG A 110      -3.360  16.765  -7.708  1.00 98.16           N  
ATOM    881  CZ  ARG A 110      -3.841  15.635  -7.210  1.00 98.16           C  
ATOM    882  N   VAL A 111      -1.441  11.750  -1.550  1.00 97.75           N  
ATOM    883  CA  VAL A 111      -1.952  10.686  -0.691  1.00 97.75           C  
ATOM    884  C   VAL A 111      -3.392  10.995  -0.288  1.00 97.75           C  
ATOM    885  CB  VAL A 111      -1.074  10.502   0.567  1.00 97.75           C  
ATOM    886  O   VAL A 111      -3.676  12.065   0.255  1.00 97.75           O  
ATOM    887  CG1 VAL A 111      -1.636   9.397   1.459  1.00 97.75           C  
ATOM    888  CG2 VAL A 111       0.368  10.191   0.169  1.00 97.75           C  
ATOM    889  N   ARG A 112      -4.318  10.014  -0.639  1.00 97.39           N  
ATOM    890  CA  ARG A 112      -5.714  10.105  -0.222  1.00 97.39           C  
ATOM    891  C   ARG A 112      -6.036   9.065   0.845  1.00 97.39           C  
ATOM    892  CB  ARG A 112      -6.647   9.931  -1.423  1.00 97.39           C  
ATOM    893  O   ARG A 112      -5.809   7.870   0.642  1.00 97.39           O  
ATOM    894  CG  ARG A 112      -6.627  11.101  -2.393  1.00 97.39           C  
ATOM    895  CD  ARG A 112      -7.646  10.924  -3.510  1.00 97.39           C  
ATOM    896  NE  ARG A 112      -7.321   9.783  -4.361  1.00 97.39           N  
ATOM    897  NH1 ARG A 112      -9.307   9.831  -5.539  1.00 97.39           N  
ATOM    898  NH2 ARG A 112      -7.722   8.247  -6.021  1.00 97.39           N  
ATOM    899  CZ  ARG A 112      -8.117   9.290  -5.305  1.00 97.39           C  
ATOM    900  N   VAL A 113      -6.476   9.533   1.971  1.00 95.79           N  
ATOM    901  CA  VAL A 113      -6.888   8.653   3.060  1.00 95.79           C  
ATOM    902  C   VAL A 113      -8.405   8.707   3.223  1.00 95.79           C  
ATOM    903  CB  VAL A 113      -6.195   9.030   4.388  1.00 95.79           C  
ATOM    904  O   VAL A 113      -8.967   9.765   3.516  1.00 95.79           O  
ATOM    905  CG1 VAL A 113      -6.604   8.069   5.503  1.00 95.79           C  
ATOM    906  CG2 VAL A 113      -4.677   9.037   4.215  1.00 95.79           C  
ATOM    907  N   THR A 114      -9.064   7.529   2.906  1.00 94.61           N  
ATOM    908  CA  THR A 114     -10.509   7.408   3.057  1.00 94.61           C  
ATOM    909  C   THR A 114     -10.855   6.523   4.252  1.00 94.61           C  
ATOM    910  CB  THR A 114     -11.158   6.833   1.785  1.00 94.61           C  
ATOM    911  O   THR A 114     -10.431   5.368   4.319  1.00 94.61           O  
ATOM    912  CG2 THR A 114     -12.679   6.819   1.901  1.00 94.61           C  
ATOM    913  OG1 THR A 114     -10.783   7.636   0.659  1.00 94.61           O  
ATOM    914  N   ALA A 115     -11.565   7.039   5.262  1.00 90.97           N  
ATOM    915  CA  ALA A 115     -12.007   6.315   6.451  1.00 90.97           C  
ATOM    916  C   ALA A 115     -13.309   6.897   6.995  1.00 90.97           C  
ATOM    917  CB  ALA A 115     -10.924   6.345   7.526  1.00 90.97           C  
ATOM    918  O   ALA A 115     -13.491   8.116   7.012  1.00 90.97           O  
ATOM    919  N   GLY A 116     -14.335   5.984   7.327  1.00 86.35           N  
ATOM    920  CA  GLY A 116     -15.568   6.441   7.948  1.00 86.35           C  
ATOM    921  C   GLY A 116     -16.399   7.328   7.040  1.00 86.35           C  
ATOM    922  O   GLY A 116     -17.060   8.259   7.508  1.00 86.35           O  
ATOM    923  N   GLY A 117     -16.251   7.185   5.682  1.00 87.84           N  
ATOM    924  CA  GLY A 117     -17.028   7.934   4.706  1.00 87.84           C  
ATOM    925  C   GLY A 117     -16.407   9.271   4.349  1.00 87.84           C  
ATOM    926  O   GLY A 117     -16.997  10.056   3.603  1.00 87.84           O  
ATOM    927  N   GLU A 118     -15.209   9.542   4.979  1.00 91.32           N  
ATOM    928  CA  GLU A 118     -14.509  10.790   4.693  1.00 91.32           C  
ATOM    929  C   GLU A 118     -13.215  10.534   3.926  1.00 91.32           C  
ATOM    930  CB  GLU A 118     -14.211  11.549   5.989  1.00 91.32           C  
ATOM    931  O   GLU A 118     -12.588   9.485   4.089  1.00 91.32           O  
ATOM    932  CG  GLU A 118     -15.456  11.993   6.742  1.00 91.32           C  
ATOM    933  CD  GLU A 118     -15.145  12.737   8.031  1.00 91.32           C  
ATOM    934  OE1 GLU A 118     -16.013  13.496   8.519  1.00 91.32           O  
ATOM    935  OE2 GLU A 118     -14.023  12.560   8.557  1.00 91.32           O  
ATOM    936  N   THR A 119     -12.955  11.555   2.995  1.00 95.54           N  
ATOM    937  CA  THR A 119     -11.704  11.492   2.248  1.00 95.54           C  
ATOM    938  C   THR A 119     -10.875  12.753   2.473  1.00 95.54           C  
ATOM    939  CB  THR A 119     -11.963  11.306   0.741  1.00 95.54           C  
ATOM    940  O   THR A 119     -11.380  13.868   2.328  1.00 95.54           O  
ATOM    941  CG2 THR A 119     -10.653  11.230  -0.037  1.00 95.54           C  
ATOM    942  OG1 THR A 119     -12.699  10.095   0.534  1.00 95.54           O  
ATOM    943  N   ARG A 120      -9.624  12.459   2.928  1.00 96.16           N  
ATOM    944  CA  ARG A 120      -8.666  13.553   3.054  1.00 96.16           C  
ATOM    945  C   ARG A 120      -7.498  13.372   2.090  1.00 96.16           C  
ATOM    946  CB  ARG A 120      -8.150  13.654   4.491  1.00 96.16           C  
ATOM    947  O   ARG A 120      -7.014  12.255   1.896  1.00 96.16           O  
ATOM    948  CG  ARG A 120      -9.225  13.998   5.509  1.00 96.16           C  
ATOM    949  CD  ARG A 120      -8.670  14.035   6.926  1.00 96.16           C  
ATOM    950  NE  ARG A 120      -8.576  12.697   7.502  1.00 96.16           N  
ATOM    951  NH1 ARG A 120      -7.899  13.419   9.590  1.00 96.16           N  
ATOM    952  NH2 ARG A 120      -8.160  11.180   9.176  1.00 96.16           N  
ATOM    953  CZ  ARG A 120      -8.212  12.435   8.755  1.00 96.16           C  
ATOM    954  N   GLU A 121      -7.031  14.473   1.562  1.00 97.68           N  
ATOM    955  CA  GLU A 121      -5.944  14.450   0.589  1.00 97.68           C  
ATOM    956  C   GLU A 121      -4.738  15.240   1.088  1.00 97.68           C  
ATOM    957  CB  GLU A 121      -6.416  15.005  -0.758  1.00 97.68           C  
ATOM    958  O   GLU A 121      -4.893  16.313   1.676  1.00 97.68           O  
ATOM    959  CG  GLU A 121      -5.398  14.849  -1.878  1.00 97.68           C  
ATOM    960  CD  GLU A 121      -5.923  15.300  -3.232  1.00 97.68           C  
ATOM    961  OE1 GLU A 121      -5.451  16.336  -3.752  1.00 97.68           O  
ATOM    962  OE2 GLU A 121      -6.814  14.611  -3.778  1.00 97.68           O  
ATOM    963  N   TYR A 122      -3.567  14.596   0.827  1.00 97.81           N  
ATOM    964  CA  TYR A 122      -2.314  15.208   1.256  1.00 97.81           C  
ATOM    965  C   TYR A 122      -1.263  15.130   0.155  1.00 97.81           C  
ATOM    966  CB  TYR A 122      -1.791  14.528   2.526  1.00 97.81           C  
ATOM    967  O   TYR A 122      -1.312  14.240  -0.697  1.00 97.81           O  
ATOM    968  CG  TYR A 122      -2.818  14.429   3.628  1.00 97.81           C  
ATOM    969  CD1 TYR A 122      -2.911  15.412   4.610  1.00 97.81           C  
ATOM    970  CD2 TYR A 122      -3.696  13.352   3.690  1.00 97.81           C  
ATOM    971  CE1 TYR A 122      -3.853  15.325   5.629  1.00 97.81           C  
ATOM    972  CE2 TYR A 122      -4.643  13.254   4.704  1.00 97.81           C  
ATOM    973  OH  TYR A 122      -5.649  14.152   6.674  1.00 97.81           O  
ATOM    974  CZ  TYR A 122      -4.714  14.244   5.667  1.00 97.81           C  
ATOM    975  N   THR A 123      -0.383  16.188   0.243  1.00 97.73           N  
ATOM    976  CA  THR A 123       0.828  16.095  -0.563  1.00 97.73           C  
ATOM    977  C   THR A 123       2.024  15.700   0.299  1.00 97.73           C  
ATOM    978  CB  THR A 123       1.126  17.426  -1.279  1.00 97.73           C  
ATOM    979  O   THR A 123       2.315  16.353   1.303  1.00 97.73           O  
ATOM    980  CG2 THR A 123       2.400  17.330  -2.112  1.00 97.73           C  
ATOM    981  OG1 THR A 123       0.029  17.756  -2.139  1.00 97.73           O  
ATOM    982  N   VAL A 124       2.723  14.619  -0.056  1.00 97.69           N  
ATOM    983  CA  VAL A 124       3.910  14.152   0.652  1.00 97.69           C  
ATOM    984  C   VAL A 124       5.144  14.337  -0.228  1.00 97.69           C  
ATOM    985  CB  VAL A 124       3.774  12.671   1.074  1.00 97.69           C  
ATOM    986  O   VAL A 124       5.249  13.732  -1.297  1.00 97.69           O  
ATOM    987  CG1 VAL A 124       4.956  12.247   1.944  1.00 97.69           C  
ATOM    988  CG2 VAL A 124       2.455  12.446   1.811  1.00 97.69           C  
ATOM    989  N   ASN A 125       6.066  15.178   0.227  1.00 97.91           N  
ATOM    990  CA  ASN A 125       7.281  15.454  -0.533  1.00 97.91           C  
ATOM    991  C   ASN A 125       8.295  14.322  -0.398  1.00 97.91           C  
ATOM    992  CB  ASN A 125       7.902  16.780  -0.090  1.00 97.91           C  
ATOM    993  O   ASN A 125       8.208  13.512   0.527  1.00 97.91           O  
ATOM    994  CG  ASN A 125       7.008  17.969  -0.381  1.00 97.91           C  
ATOM    995  ND2 ASN A 125       6.832  18.835   0.610  1.00 97.91           N  
ATOM    996  OD1 ASN A 125       6.480  18.109  -1.488  1.00 97.91           O  
ATOM    997  N   PRO A 126       9.214  14.234  -1.408  1.00 97.23           N  
ATOM    998  CA  PRO A 126      10.266  13.217  -1.340  1.00 97.23           C  
ATOM    999  C   PRO A 126      11.045  13.261  -0.027  1.00 97.23           C  
ATOM   1000  CB  PRO A 126      11.171  13.567  -2.524  1.00 97.23           C  
ATOM   1001  O   PRO A 126      11.424  14.340   0.434  1.00 97.23           O  
ATOM   1002  CG  PRO A 126      10.272  14.248  -3.504  1.00 97.23           C  
ATOM   1003  CD  PRO A 126       9.281  15.081  -2.743  1.00 97.23           C  
ATOM   1004  N   GLY A 127      11.230  12.050   0.546  1.00 94.40           N  
ATOM   1005  CA  GLY A 127      12.045  11.914   1.743  1.00 94.40           C  
ATOM   1006  C   GLY A 127      11.303  12.280   3.015  1.00 94.40           C  
ATOM   1007  O   GLY A 127      11.895  12.324   4.095  1.00 94.40           O  
ATOM   1008  N   THR A 128       9.969  12.604   2.849  1.00 96.67           N  
ATOM   1009  CA  THR A 128       9.194  12.999   4.019  1.00 96.67           C  
ATOM   1010  C   THR A 128       8.130  11.954   4.342  1.00 96.67           C  
ATOM   1011  CB  THR A 128       8.524  14.370   3.809  1.00 96.67           C  
ATOM   1012  O   THR A 128       7.969  10.978   3.607  1.00 96.67           O  
ATOM   1013  CG2 THR A 128       9.549  15.428   3.414  1.00 96.67           C  
ATOM   1014  OG1 THR A 128       7.542  14.261   2.771  1.00 96.67           O  
ATOM   1015  N   GLU A 129       7.461  12.229   5.525  1.00 96.50           N  
ATOM   1016  CA  GLU A 129       6.433  11.304   5.993  1.00 96.50           C  
ATOM   1017  C   GLU A 129       5.140  12.041   6.332  1.00 96.50           C  
ATOM   1018  CB  GLU A 129       6.927  10.522   7.212  1.00 96.50           C  
ATOM   1019  O   GLU A 129       5.171  13.202   6.745  1.00 96.50           O  
ATOM   1020  CG  GLU A 129       8.125   9.628   6.925  1.00 96.50           C  
ATOM   1021  CD  GLU A 129       8.647   8.910   8.159  1.00 96.50           C  
ATOM   1022  OE1 GLU A 129       9.393   7.915   8.013  1.00 96.50           O  
ATOM   1023  OE2 GLU A 129       8.306   9.344   9.282  1.00 96.50           O  
ATOM   1024  N   LEU A 130       4.051  11.426   5.986  1.00 97.05           N  
ATOM   1025  CA  LEU A 130       2.716  11.854   6.388  1.00 97.05           C  
ATOM   1026  C   LEU A 130       2.187  10.987   7.526  1.00 97.05           C  
ATOM   1027  CB  LEU A 130       1.754  11.799   5.199  1.00 97.05           C  
ATOM   1028  O   LEU A 130       2.297   9.760   7.480  1.00 97.05           O  
ATOM   1029  CG  LEU A 130       0.269  11.984   5.519  1.00 97.05           C  
ATOM   1030  CD1 LEU A 130      -0.011  13.429   5.918  1.00 97.05           C  
ATOM   1031  CD2 LEU A 130      -0.589  11.577   4.326  1.00 97.05           C  
ATOM   1032  N   GLU A 131       1.609  11.626   8.504  1.00 96.22           N  
ATOM   1033  CA  GLU A 131       0.943  10.910   9.588  1.00 96.22           C  
ATOM   1034  C   GLU A 131      -0.483  11.416   9.788  1.00 96.22           C  
ATOM   1035  CB  GLU A 131       1.736  11.044  10.890  1.00 96.22           C  
ATOM   1036  O   GLU A 131      -0.701  12.615   9.974  1.00 96.22           O  
ATOM   1037  CG  GLU A 131       1.233  10.148  12.012  1.00 96.22           C  
ATOM   1038  CD  GLU A 131       2.118  10.181  13.248  1.00 96.22           C  
ATOM   1039  OE1 GLU A 131       1.736  10.825  14.251  1.00 96.22           O  
ATOM   1040  OE2 GLU A 131       3.202   9.558  13.213  1.00 96.22           O  
ATOM   1041  N   VAL A 132      -1.374  10.452   9.783  1.00 95.02           N  
ATOM   1042  CA  VAL A 132      -2.787  10.787   9.928  1.00 95.02           C  
ATOM   1043  C   VAL A 132      -3.411   9.929  11.026  1.00 95.02           C  
ATOM   1044  CB  VAL A 132      -3.555  10.595   8.601  1.00 95.02           C  
ATOM   1045  O   VAL A 132      -3.285   8.702  11.011  1.00 95.02           O  
ATOM   1046  CG1 VAL A 132      -5.024  10.978   8.767  1.00 95.02           C  
ATOM   1047  CG2 VAL A 132      -2.908  11.418   7.488  1.00 95.02           C  
ATOM   1048  N   GLU A 133      -4.075  10.599  11.942  1.00 94.05           N  
ATOM   1049  CA  GLU A 133      -4.773   9.880  13.004  1.00 94.05           C  
ATOM   1050  C   GLU A 133      -6.196   9.521  12.584  1.00 94.05           C  
ATOM   1051  CB  GLU A 133      -4.798  10.711  14.289  1.00 94.05           C  
ATOM   1052  O   GLU A 133      -6.900  10.341  11.992  1.00 94.05           O  
ATOM   1053  CG  GLU A 133      -3.436  10.862  14.950  1.00 94.05           C  
ATOM   1054  CD  GLU A 133      -3.494  11.585  16.286  1.00 94.05           C  
ATOM   1055  OE1 GLU A 133      -2.567  11.413  17.110  1.00 94.05           O  
ATOM   1056  OE2 GLU A 133      -4.475  12.329  16.511  1.00 94.05           O  
ATOM   1057  N   LEU A 134      -6.571   8.169  12.874  1.00 90.10           N  
ATOM   1058  CA  LEU A 134      -7.926   7.712  12.588  1.00 90.10           C  
ATOM   1059  C   LEU A 134      -8.724   7.535  13.876  1.00 90.10           C  
ATOM   1060  CB  LEU A 134      -7.894   6.395  11.808  1.00 90.10           C  
ATOM   1061  O   LEU A 134      -8.162   7.179  14.914  1.00 90.10           O  
ATOM   1062  CG  LEU A 134      -7.123   6.407  10.487  1.00 90.10           C  
ATOM   1063  CD1 LEU A 134      -7.045   5.000   9.906  1.00 90.10           C  
ATOM   1064  CD2 LEU A 134      -7.775   7.365   9.496  1.00 90.10           C  
ATOM   1065  N   SER A 135      -9.966   7.986  13.885  1.00 89.88           N  
ATOM   1066  CA  SER A 135     -10.839   7.663  15.009  1.00 89.88           C  
ATOM   1067  C   SER A 135     -11.095   6.162  15.097  1.00 89.88           C  
ATOM   1068  CB  SER A 135     -12.169   8.409  14.886  1.00 89.88           C  
ATOM   1069  O   SER A 135     -10.889   5.434  14.123  1.00 89.88           O  
ATOM   1070  OG  SER A 135     -12.916   7.927  13.782  1.00 89.88           O  
ATOM   1071  N   PRO A 136     -11.486   5.709  16.269  1.00 85.65           N  
ATOM   1072  CA  PRO A 136     -11.768   4.283  16.452  1.00 85.65           C  
ATOM   1073  C   PRO A 136     -12.733   3.733  15.404  1.00 85.65           C  
ATOM   1074  CB  PRO A 136     -12.387   4.223  17.850  1.00 85.65           C  
ATOM   1075  O   PRO A 136     -12.571   2.600  14.944  1.00 85.65           O  
ATOM   1076  CG  PRO A 136     -11.782   5.374  18.586  1.00 85.65           C  
ATOM   1077  CD  PRO A 136     -11.622   6.521  17.630  1.00 85.65           C  
ATOM   1078  N   GLU A 137     -13.699   4.541  14.997  1.00 83.07           N  
ATOM   1079  CA  GLU A 137     -14.697   4.098  14.028  1.00 83.07           C  
ATOM   1080  C   GLU A 137     -14.098   3.991  12.628  1.00 83.07           C  
ATOM   1081  CB  GLU A 137     -15.896   5.049  14.016  1.00 83.07           C  
ATOM   1082  O   GLU A 137     -14.543   3.175  11.818  1.00 83.07           O  
ATOM   1083  CG  GLU A 137     -16.671   5.079  15.326  1.00 83.07           C  
ATOM   1084  CD  GLU A 137     -17.819   6.075  15.321  1.00 83.07           C  
ATOM   1085  OE1 GLU A 137     -18.706   5.984  16.200  1.00 83.07           O  
ATOM   1086  OE2 GLU A 137     -17.832   6.955  14.431  1.00 83.07           O  
ATOM   1087  N   GLN A 138     -12.974   4.675  12.426  1.00 87.54           N  
ATOM   1088  CA  GLN A 138     -12.337   4.742  11.115  1.00 87.54           C  
ATOM   1089  C   GLN A 138     -11.303   3.631  10.948  1.00 87.54           C  
ATOM   1090  CB  GLN A 138     -11.679   6.107  10.907  1.00 87.54           C  
ATOM   1091  O   GLN A 138     -10.954   3.265   9.824  1.00 87.54           O  
ATOM   1092  CG  GLN A 138     -12.671   7.254  10.772  1.00 87.54           C  
ATOM   1093  CD  GLN A 138     -11.996   8.612  10.728  1.00 87.54           C  
ATOM   1094  NE2 GLN A 138     -12.572   9.536   9.966  1.00 87.54           N  
ATOM   1095  OE1 GLN A 138     -10.966   8.829  11.373  1.00 87.54           O  
ATOM   1096  N   GLN A 139     -10.913   2.975  11.991  1.00 82.46           N  
ATOM   1097  CA  GLN A 139      -9.758   2.083  12.019  1.00 82.46           C  
ATOM   1098  C   GLN A 139     -10.058   0.772  11.298  1.00 82.46           C  
ATOM   1099  CB  GLN A 139      -9.329   1.804  13.460  1.00 82.46           C  
ATOM   1100  O   GLN A 139      -9.152   0.132  10.760  1.00 82.46           O  
ATOM   1101  CG  GLN A 139      -8.700   3.002  14.158  1.00 82.46           C  
ATOM   1102  CD  GLN A 139      -8.323   2.711  15.598  1.00 82.46           C  
ATOM   1103  NE2 GLN A 139      -7.990   3.757  16.347  1.00 82.46           N  
ATOM   1104  OE1 GLN A 139      -8.333   1.556  16.035  1.00 82.46           O  
ATOM   1105  N   ASN A 140     -11.322   0.474  11.112  1.00 76.93           N  
ATOM   1106  CA  ASN A 140     -11.671  -0.852  10.613  1.00 76.93           C  
ATOM   1107  C   ASN A 140     -11.995  -0.823   9.122  1.00 76.93           C  
ATOM   1108  CB  ASN A 140     -12.848  -1.430  11.401  1.00 76.93           C  
ATOM   1109  O   ASN A 140     -12.126  -1.873   8.491  1.00 76.93           O  
ATOM   1110  CG  ASN A 140     -12.494  -1.730  12.844  1.00 76.93           C  
ATOM   1111  ND2 ASN A 140     -13.353  -1.309  13.765  1.00 76.93           N  
ATOM   1112  OD1 ASN A 140     -11.457  -2.334  13.129  1.00 76.93           O  
ATOM   1113  N   ASN A 141     -11.934   0.363   8.591  1.00 83.85           N  
ATOM   1114  CA  ASN A 141     -12.264   0.502   7.177  1.00 83.85           C  
ATOM   1115  C   ASN A 141     -11.565   1.706   6.553  1.00 83.85           C  
ATOM   1116  CB  ASN A 141     -13.779   0.609   6.986  1.00 83.85           C  
ATOM   1117  O   ASN A 141     -12.211   2.706   6.233  1.00 83.85           O  
ATOM   1118  CG  ASN A 141     -14.204   0.388   5.548  1.00 83.85           C  
ATOM   1119  ND2 ASN A 141     -15.505   0.464   5.296  1.00 83.85           N  
ATOM   1120  OD1 ASN A 141     -13.369   0.149   4.671  1.00 83.85           O  
ATOM   1121  N   ALA A 142     -10.204   1.624   6.493  1.00 88.91           N  
ATOM   1122  CA  ALA A 142      -9.439   2.729   5.924  1.00 88.91           C  
ATOM   1123  C   ALA A 142      -8.826   2.339   4.582  1.00 88.91           C  
ATOM   1124  CB  ALA A 142      -8.347   3.176   6.894  1.00 88.91           C  
ATOM   1125  O   ALA A 142      -8.550   1.162   4.337  1.00 88.91           O  
ATOM   1126  N   GLU A 143      -8.869   3.265   3.762  1.00 93.52           N  
ATOM   1127  CA  GLU A 143      -8.223   3.130   2.460  1.00 93.52           C  
ATOM   1128  C   GLU A 143      -7.220   4.255   2.222  1.00 93.52           C  
ATOM   1129  CB  GLU A 143      -9.268   3.112   1.341  1.00 93.52           C  
ATOM   1130  O   GLU A 143      -7.515   5.423   2.483  1.00 93.52           O  
ATOM   1131  CG  GLU A 143      -8.677   2.922  -0.049  1.00 93.52           C  
ATOM   1132  CD  GLU A 143      -9.720   2.965  -1.155  1.00 93.52           C  
ATOM   1133  OE1 GLU A 143      -9.943   4.051  -1.736  1.00 93.52           O  
ATOM   1134  OE2 GLU A 143     -10.318   1.904  -1.442  1.00 93.52           O  
ATOM   1135  N   VAL A 144      -5.999   3.806   1.826  1.00 95.50           N  
ATOM   1136  CA  VAL A 144      -4.951   4.770   1.504  1.00 95.50           C  
ATOM   1137  C   VAL A 144      -4.561   4.638   0.033  1.00 95.50           C  
ATOM   1138  CB  VAL A 144      -3.710   4.580   2.404  1.00 95.50           C  
ATOM   1139  O   VAL A 144      -4.115   3.574  -0.404  1.00 95.50           O  
ATOM   1140  CG1 VAL A 144      -2.661   5.651   2.110  1.00 95.50           C  
ATOM   1141  CG2 VAL A 144      -4.110   4.609   3.878  1.00 95.50           C  
ATOM   1142  N   GLU A 145      -4.777   5.710  -0.695  1.00 96.23           N  
ATOM   1143  CA  GLU A 145      -4.350   5.767  -2.090  1.00 96.23           C  
ATOM   1144  C   GLU A 145      -3.167   6.714  -2.267  1.00 96.23           C  
ATOM   1145  CB  GLU A 145      -5.511   6.202  -2.990  1.00 96.23           C  
ATOM   1146  O   GLU A 145      -3.198   7.851  -1.791  1.00 96.23           O  
ATOM   1147  CG  GLU A 145      -6.668   5.214  -3.021  1.00 96.23           C  
ATOM   1148  CD  GLU A 145      -7.835   5.684  -3.874  1.00 96.23           C  
ATOM   1149  OE1 GLU A 145      -7.986   5.197  -5.018  1.00 96.23           O  
ATOM   1150  OE2 GLU A 145      -8.604   6.547  -3.396  1.00 96.23           O  
ATOM   1151  N   VAL A 146      -2.154   6.205  -2.864  1.00 96.67           N  
ATOM   1152  CA  VAL A 146      -0.949   6.994  -3.097  1.00 96.67           C  
ATOM   1153  C   VAL A 146      -0.694   7.117  -4.598  1.00 96.67           C  
ATOM   1154  CB  VAL A 146       0.281   6.374  -2.397  1.00 96.67           C  
ATOM   1155  O   VAL A 146      -0.649   6.111  -5.311  1.00 96.67           O  
ATOM   1156  CG1 VAL A 146       1.505   7.272  -2.560  1.00 96.67           C  
ATOM   1157  CG2 VAL A 146      -0.015   6.131  -0.918  1.00 96.67           C  
ATOM   1158  N   GLU A 147      -0.536   8.343  -5.015  1.00 96.87           N  
ATOM   1159  CA  GLU A 147      -0.216   8.619  -6.412  1.00 96.87           C  
ATOM   1160  C   GLU A 147       1.054   9.456  -6.533  1.00 96.87           C  
ATOM   1161  CB  GLU A 147      -1.383   9.330  -7.101  1.00 96.87           C  
ATOM   1162  O   GLU A 147       1.123  10.568  -6.006  1.00 96.87           O  
ATOM   1163  CG  GLU A 147      -1.191   9.517  -8.599  1.00 96.87           C  
ATOM   1164  CD  GLU A 147      -2.367  10.206  -9.273  1.00 96.87           C  
ATOM   1165  OE1 GLU A 147      -2.142  11.077 -10.145  1.00 96.87           O  
ATOM   1166  OE2 GLU A 147      -3.522   9.874  -8.926  1.00 96.87           O  
ATOM   1167  N   CYS A 148       2.050   8.904  -7.142  1.00 94.67           N  
ATOM   1168  CA  CYS A 148       3.290   9.606  -7.452  1.00 94.67           C  
ATOM   1169  C   CYS A 148       3.541   9.632  -8.955  1.00 94.67           C  
ATOM   1170  CB  CYS A 148       4.472   8.948  -6.740  1.00 94.67           C  
ATOM   1171  O   CYS A 148       4.018   8.649  -9.526  1.00 94.67           O  
ATOM   1172  SG  CYS A 148       4.204   8.690  -4.972  1.00 94.67           S  
ATOM   1173  N   GLY A 149       3.232  10.744  -9.714  1.00 91.40           N  
ATOM   1174  CA  GLY A 149       3.305  10.727 -11.166  1.00 91.40           C  
ATOM   1175  C   GLY A 149       2.306   9.779 -11.803  1.00 91.40           C  
ATOM   1176  O   GLY A 149       1.105   9.864 -11.537  1.00 91.40           O  
ATOM   1177  N   ASN A 150       2.760   8.707 -12.543  1.00 89.53           N  
ATOM   1178  CA  ASN A 150       1.884   7.763 -13.228  1.00 89.53           C  
ATOM   1179  C   ASN A 150       1.670   6.497 -12.402  1.00 89.53           C  
ATOM   1180  CB  ASN A 150       2.448   7.409 -14.606  1.00 89.53           C  
ATOM   1181  O   ASN A 150       1.012   5.559 -12.856  1.00 89.53           O  
ATOM   1182  CG  ASN A 150       2.454   8.591 -15.555  1.00 89.53           C  
ATOM   1183  ND2 ASN A 150       3.474   8.665 -16.403  1.00 89.53           N  
ATOM   1184  OD1 ASN A 150       1.551   9.430 -15.527  1.00 89.53           O  
ATOM   1185  N   GLU A 151       2.309   6.517 -11.220  1.00 87.92           N  
ATOM   1186  CA  GLU A 151       2.206   5.348 -10.352  1.00 87.92           C  
ATOM   1187  C   GLU A 151       1.082   5.515  -9.333  1.00 87.92           C  
ATOM   1188  CB  GLU A 151       3.533   5.093  -9.634  1.00 87.92           C  
ATOM   1189  O   GLU A 151       0.962   6.566  -8.701  1.00 87.92           O  
ATOM   1190  CG  GLU A 151       4.704   4.843 -10.575  1.00 87.92           C  
ATOM   1191  CD  GLU A 151       6.028   4.665  -9.850  1.00 87.92           C  
ATOM   1192  OE1 GLU A 151       6.734   3.665 -10.114  1.00 87.92           O  
ATOM   1193  OE2 GLU A 151       6.362   5.531  -9.011  1.00 87.92           O  
ATOM   1194  N   LYS A 152       0.248   4.502  -9.331  1.00 90.17           N  
ATOM   1195  CA  LYS A 152      -0.858   4.520  -8.378  1.00 90.17           C  
ATOM   1196  C   LYS A 152      -0.854   3.267  -7.507  1.00 90.17           C  
ATOM   1197  CB  LYS A 152      -2.195   4.645  -9.109  1.00 90.17           C  
ATOM   1198  O   LYS A 152      -0.614   2.163  -8.000  1.00 90.17           O  
ATOM   1199  CG  LYS A 152      -3.377   4.933  -8.194  1.00 90.17           C  
ATOM   1200  CD  LYS A 152      -4.655   5.168  -8.989  1.00 90.17           C  
ATOM   1201  CE  LYS A 152      -5.844   5.426  -8.073  1.00 90.17           C  
ATOM   1202  NZ  LYS A 152      -7.101   5.652  -8.848  1.00 90.17           N  
ATOM   1203  N   TYR A 153      -1.105   3.558  -6.178  1.00 88.55           N  
ATOM   1204  CA  TYR A 153      -1.118   2.456  -5.222  1.00 88.55           C  
ATOM   1205  C   TYR A 153      -2.297   2.578  -4.265  1.00 88.55           C  
ATOM   1206  CB  TYR A 153       0.194   2.415  -4.431  1.00 88.55           C  
ATOM   1207  O   TYR A 153      -2.684   3.685  -3.884  1.00 88.55           O  
ATOM   1208  CG  TYR A 153       1.419   2.675  -5.274  1.00 88.55           C  
ATOM   1209  CD1 TYR A 153       2.073   1.633  -5.928  1.00 88.55           C  
ATOM   1210  CD2 TYR A 153       1.926   3.963  -5.417  1.00 88.55           C  
ATOM   1211  CE1 TYR A 153       3.203   1.868  -6.704  1.00 88.55           C  
ATOM   1212  CE2 TYR A 153       3.055   4.209  -6.190  1.00 88.55           C  
ATOM   1213  OH  TYR A 153       4.805   3.395  -7.595  1.00 88.55           O  
ATOM   1214  CZ  TYR A 153       3.686   3.157  -6.829  1.00 88.55           C  
ATOM   1215  N   ARG A 154      -2.778   1.373  -3.981  1.00 93.24           N  
ATOM   1216  CA  ARG A 154      -3.909   1.387  -3.059  1.00 93.24           C  
ATOM   1217  C   ARG A 154      -3.726   0.353  -1.952  1.00 93.24           C  
ATOM   1218  CB  ARG A 154      -5.217   1.126  -3.808  1.00 93.24           C  
ATOM   1219  O   ARG A 154      -3.378  -0.798  -2.223  1.00 93.24           O  
ATOM   1220  CG  ARG A 154      -6.454   1.173  -2.925  1.00 93.24           C  
ATOM   1221  CD  ARG A 154      -7.724   0.896  -3.717  1.00 93.24           C  
ATOM   1222  NE  ARG A 154      -8.009   1.965  -4.670  1.00 93.24           N  
ATOM   1223  NH1 ARG A 154      -9.946   1.004  -5.483  1.00 93.24           N  
ATOM   1224  NH2 ARG A 154      -9.222   3.013  -6.315  1.00 93.24           N  
ATOM   1225  CZ  ARG A 154      -9.058   1.991  -5.487  1.00 93.24           C  
ATOM   1226  N   PHE A 155      -3.883   0.843  -0.707  1.00 90.52           N  
ATOM   1227  CA  PHE A 155      -3.830  -0.001   0.481  1.00 90.52           C  
ATOM   1228  C   PHE A 155      -5.131   0.094   1.270  1.00 90.52           C  
ATOM   1229  CB  PHE A 155      -2.647   0.394   1.370  1.00 90.52           C  
ATOM   1230  O   PHE A 155      -5.504   1.172   1.735  1.00 90.52           O  
ATOM   1231  CG  PHE A 155      -2.427  -0.533   2.535  1.00 90.52           C  
ATOM   1232  CD1 PHE A 155      -2.548  -0.073   3.840  1.00 90.52           C  
ATOM   1233  CD2 PHE A 155      -2.099  -1.866   2.324  1.00 90.52           C  
ATOM   1234  CE1 PHE A 155      -2.345  -0.929   4.920  1.00 90.52           C  
ATOM   1235  CE2 PHE A 155      -1.895  -2.727   3.398  1.00 90.52           C  
ATOM   1236  CZ  PHE A 155      -2.017  -2.256   4.696  1.00 90.52           C  
ATOM   1237  N   GLN A 156      -5.788  -1.073   1.342  1.00 86.83           N  
ATOM   1238  CA  GLN A 156      -7.092  -1.092   1.996  1.00 86.83           C  
ATOM   1239  C   GLN A 156      -7.076  -1.991   3.230  1.00 86.83           C  
ATOM   1240  CB  GLN A 156      -8.175  -1.558   1.022  1.00 86.83           C  
ATOM   1241  O   GLN A 156      -6.587  -3.121   3.174  1.00 86.83           O  
ATOM   1242  CG  GLN A 156      -9.591  -1.416   1.563  1.00 86.83           C  
ATOM   1243  CD  GLN A 156     -10.650  -1.774   0.537  1.00 86.83           C  
ATOM   1244  NE2 GLN A 156     -11.912  -1.540   0.880  1.00 86.83           N  
ATOM   1245  OE1 GLN A 156     -10.337  -2.257  -0.556  1.00 86.83           O  
ATOM   1246  N   LEU A 157      -7.654  -1.330   4.325  1.00 77.54           N  
ATOM   1247  CA  LEU A 157      -7.865  -2.116   5.536  1.00 77.54           C  
ATOM   1248  C   LEU A 157      -9.330  -2.515   5.677  1.00 77.54           C  
ATOM   1249  CB  LEU A 157      -7.417  -1.330   6.771  1.00 77.54           C  
ATOM   1250  O   LEU A 157     -10.224  -1.683   5.502  1.00 77.54           O  
ATOM   1251  CG  LEU A 157      -5.944  -0.920   6.815  1.00 77.54           C  
ATOM   1252  CD1 LEU A 157      -5.716   0.117   7.910  1.00 77.54           C  
ATOM   1253  CD2 LEU A 157      -5.055  -2.139   7.033  1.00 77.54           C  
ATOM   1254  N   GLY A 158      -9.658  -3.843   5.798  1.00 59.65           N  
ATOM   1255  CA  GLY A 158     -10.997  -4.365   6.020  1.00 59.65           C  
ATOM   1256  C   GLY A 158     -11.033  -5.506   7.020  1.00 59.65           C  
ATOM   1257  O   GLY A 158     -10.000  -6.105   7.324  1.00 59.65           O  
TER    1258      GLY A 158
ENDMDL
END
