# Supplementary material for: Single-chain dimers from de novo immunoglobulins as robust scaffolds for multiple binding loops
Source: Nat Commun. 2023 Sep 23;14:5939. doi: 10.1038/s41467-023-41717-5 (PMC10517939; doi:10.1038/s41467-023-41717-5)
Supplement: Supplementary file 3 — Supplementary Data 1 [file 41467_2023_41717_MOESM3_ESM.zip › design_models/scIg/scIg14d/scIg14d.pdb]

HEADER                                            13-JAN-22   XXXX              
EXPDTA    THEORETICAL MODEL                                                     
REMARK 220                                                                      
REMARK 220 EXPERIMENTAL DETAILS                                                 
REMARK 220  EXPERIMENT TYPE                : THEORETICAL MODELLING              
REMARK 220  DATE OF DATA COLLECTION        : 13-JAN-22                          
REMARK 220                                                                      
REMARK 220 REMARK: MODEL GENERATED BY ROSETTA                                   
REMARK 220  VERSION 2020.37+release.3ba1aaa                                     
SSBOND     CYS A   21    CYS A   60                                       2.02  
SSBOND     CYS A  109    CYS A  148                                       2.04  
ATOM      1  N   ARG A   1      33.846  14.370  58.545  1.00  0.00           N  
ATOM      2  CA  ARG A   1      34.708  14.132  57.394  1.00  0.00           C  
ATOM      3  C   ARG A   1      34.987  15.413  56.613  1.00  0.00           C  
ATOM      4  O   ARG A   1      35.684  16.303  57.107  1.00  0.00           O  
ATOM      5  CB  ARG A   1      34.076  13.107  56.464  1.00  0.00           C  
ATOM      6  CG  ARG A   1      34.043  11.686  57.005  1.00  0.00           C  
ATOM      7  CD  ARG A   1      35.407  11.185  57.315  1.00  0.00           C  
ATOM      8  NE  ARG A   1      35.446   9.734  57.392  1.00  0.00           N  
ATOM      9  CZ  ARG A   1      36.515   9.017  57.792  1.00  0.00           C  
ATOM     10  NH1 ARG A   1      37.623   9.631  58.145  1.00  0.00           N  
ATOM     11  NH2 ARG A   1      36.450   7.698  57.828  1.00  0.00           N  
ATOM     12 1H   ARG A   1      33.688  13.509  59.028  1.00  0.00           H  
ATOM     13 2H   ARG A   1      34.286  15.022  59.163  1.00  0.00           H  
ATOM     14 3H   ARG A   1      32.971  14.743  58.236  1.00  0.00           H  
ATOM     15  HA  ARG A   1      35.660  13.737  57.750  1.00  0.00           H  
ATOM     16 1HB  ARG A   1      33.051  13.399  56.243  1.00  0.00           H  
ATOM     17 2HB  ARG A   1      34.621  13.087  55.520  1.00  0.00           H  
ATOM     18 1HG  ARG A   1      33.452  11.660  57.922  1.00  0.00           H  
ATOM     19 2HG  ARG A   1      33.594  11.025  56.264  1.00  0.00           H  
ATOM     20 1HD  ARG A   1      36.097  11.502  56.533  1.00  0.00           H  
ATOM     21 2HD  ARG A   1      35.733  11.586  58.273  1.00  0.00           H  
ATOM     22  HE  ARG A   1      34.612   9.226  57.129  1.00  0.00           H  
ATOM     23 1HH1 ARG A   1      37.673  10.639  58.117  1.00  0.00           H  
ATOM     24 2HH1 ARG A   1      38.424   9.094  58.443  1.00  0.00           H  
ATOM     25 1HH2 ARG A   1      35.598   7.225  57.556  1.00  0.00           H  
ATOM     26 2HH2 ARG A   1      37.251   7.161  58.126  1.00  0.00           H  
ATOM     27  N   ILE A   2      34.460  15.520  55.394  1.00  0.00           N  
ATOM     28  CA  ILE A   2      34.761  16.636  54.500  1.00  0.00           C  
ATOM     29  C   ILE A   2      34.041  17.877  55.006  1.00  0.00           C  
ATOM     30  O   ILE A   2      32.837  17.831  55.285  1.00  0.00           O  
ATOM     31  CB  ILE A   2      34.338  16.333  53.051  1.00  0.00           C  
ATOM     32  CG1 ILE A   2      35.099  15.118  52.515  1.00  0.00           C  
ATOM     33  CG2 ILE A   2      34.572  17.546  52.164  1.00  0.00           C  
ATOM     34  CD1 ILE A   2      34.522  14.550  51.239  1.00  0.00           C  
ATOM     35  H   ILE A   2      33.829  14.797  55.084  1.00  0.00           H  
ATOM     36  HA  ILE A   2      35.840  16.799  54.501  1.00  0.00           H  
ATOM     37  HB  ILE A   2      33.279  16.077  53.028  1.00  0.00           H  
ATOM     38 1HG1 ILE A   2      36.137  15.393  52.328  1.00  0.00           H  
ATOM     39 2HG1 ILE A   2      35.101  14.329  53.268  1.00  0.00           H  
ATOM     40 1HG2 ILE A   2      34.268  17.314  51.144  1.00  0.00           H  
ATOM     41 2HG2 ILE A   2      33.986  18.386  52.535  1.00  0.00           H  
ATOM     42 3HG2 ILE A   2      35.630  17.807  52.177  1.00  0.00           H  
ATOM     43 1HD1 ILE A   2      35.115  13.692  50.921  1.00  0.00           H  
ATOM     44 2HD1 ILE A   2      33.493  14.235  51.413  1.00  0.00           H  
ATOM     45 3HD1 ILE A   2      34.542  15.312  50.460  1.00  0.00           H  
ATOM     46  N   GLU A   3      34.771  18.984  55.122  1.00  0.00           N  
ATOM     47  CA  GLU A   3      34.220  20.255  55.571  1.00  0.00           C  
ATOM     48  C   GLU A   3      34.717  21.358  54.650  1.00  0.00           C  
ATOM     49  O   GLU A   3      35.914  21.432  54.358  1.00  0.00           O  
ATOM     50  CB  GLU A   3      34.619  20.548  57.019  1.00  0.00           C  
ATOM     51  CG  GLU A   3      34.119  21.883  57.551  1.00  0.00           C  
ATOM     52  CD  GLU A   3      34.373  22.059  59.022  1.00  0.00           C  
ATOM     53  OE1 GLU A   3      34.861  21.140  59.635  1.00  0.00           O  
ATOM     54  OE2 GLU A   3      34.078  23.113  59.534  1.00  0.00           O  
ATOM     55  H   GLU A   3      35.752  18.928  54.885  1.00  0.00           H  
ATOM     56  HA  GLU A   3      33.132  20.194  55.531  1.00  0.00           H  
ATOM     57 1HB  GLU A   3      34.233  19.763  57.669  1.00  0.00           H  
ATOM     58 2HB  GLU A   3      35.706  20.539  57.105  1.00  0.00           H  
ATOM     59 1HG  GLU A   3      34.617  22.688  57.010  1.00  0.00           H  
ATOM     60 2HG  GLU A   3      33.050  21.961  57.360  1.00  0.00           H  
ATOM     61  N   VAL A   4      33.801  22.210  54.194  1.00  0.00           N  
ATOM     62  CA  VAL A   4      34.129  23.333  53.325  1.00  0.00           C  
ATOM     63  C   VAL A   4      33.662  24.615  53.996  1.00  0.00           C  
ATOM     64  O   VAL A   4      32.539  24.674  54.513  1.00  0.00           O  
ATOM     65  CB  VAL A   4      33.456  23.184  51.948  1.00  0.00           C  
ATOM     66  CG1 VAL A   4      33.728  24.408  51.086  1.00  0.00           C  
ATOM     67  CG2 VAL A   4      33.953  21.920  51.263  1.00  0.00           C  
ATOM     68  H   VAL A   4      32.839  22.065  54.468  1.00  0.00           H  
ATOM     69  HA  VAL A   4      35.210  23.353  53.178  1.00  0.00           H  
ATOM     70  HB  VAL A   4      32.376  23.123  52.086  1.00  0.00           H  
ATOM     71 1HG1 VAL A   4      33.244  24.285  50.116  1.00  0.00           H  
ATOM     72 2HG1 VAL A   4      33.332  25.295  51.579  1.00  0.00           H  
ATOM     73 3HG1 VAL A   4      34.803  24.520  50.943  1.00  0.00           H  
ATOM     74 1HG2 VAL A   4      33.472  21.820  50.290  1.00  0.00           H  
ATOM     75 2HG2 VAL A   4      35.033  21.979  51.129  1.00  0.00           H  
ATOM     76 3HG2 VAL A   4      33.710  21.053  51.878  1.00  0.00           H  
ATOM     77  N   ARG A   5      34.515  25.635  53.991  1.00  0.00           N  
ATOM     78  CA  ARG A   5      34.204  26.918  54.605  1.00  0.00           C  
ATOM     79  C   ARG A   5      34.543  28.040  53.636  1.00  0.00           C  
ATOM     80  O   ARG A   5      35.666  28.106  53.125  1.00  0.00           O  
ATOM     81  CB  ARG A   5      34.978  27.106  55.901  1.00  0.00           C  
ATOM     82  CG  ARG A   5      34.701  28.413  56.628  1.00  0.00           C  
ATOM     83  CD  ARG A   5      35.532  28.547  57.853  1.00  0.00           C  
ATOM     84  NE  ARG A   5      35.332  29.831  58.504  1.00  0.00           N  
ATOM     85  CZ  ARG A   5      36.202  30.395  59.366  1.00  0.00           C  
ATOM     86  NH1 ARG A   5      37.322  29.778  59.668  1.00  0.00           N  
ATOM     87  NH2 ARG A   5      35.928  31.570  59.906  1.00  0.00           N  
ATOM     88  H   ARG A   5      35.412  25.509  53.543  1.00  0.00           H  
ATOM     89  HA  ARG A   5      33.138  26.941  54.838  1.00  0.00           H  
ATOM     90 1HB  ARG A   5      34.743  26.292  56.587  1.00  0.00           H  
ATOM     91 2HB  ARG A   5      36.048  27.062  55.697  1.00  0.00           H  
ATOM     92 1HG  ARG A   5      34.926  29.251  55.967  1.00  0.00           H  
ATOM     93 2HG  ARG A   5      33.651  28.452  56.920  1.00  0.00           H  
ATOM     94 1HD  ARG A   5      35.267  27.762  58.560  1.00  0.00           H  
ATOM     95 2HD  ARG A   5      36.585  28.458  57.589  1.00  0.00           H  
ATOM     96  HE  ARG A   5      34.481  30.338  58.296  1.00  0.00           H  
ATOM     97 1HH1 ARG A   5      37.531  28.879  59.254  1.00  0.00           H  
ATOM     98 2HH1 ARG A   5      37.974  30.200  60.313  1.00  0.00           H  
ATOM     99 1HH2 ARG A   5      35.067  32.045  59.674  1.00  0.00           H  
ATOM    100 2HH2 ARG A   5      36.579  31.992  60.552  1.00  0.00           H  
ATOM    101  N   VAL A   6      33.571  28.911  53.381  1.00  0.00           N  
ATOM    102  CA  VAL A   6      33.693  29.987  52.402  1.00  0.00           C  
ATOM    103  C   VAL A   6      33.414  31.297  53.125  1.00  0.00           C  
ATOM    104  O   VAL A   6      32.482  31.376  53.935  1.00  0.00           O  
ATOM    105  CB  VAL A   6      32.703  29.800  51.237  1.00  0.00           C  
ATOM    106  CG1 VAL A   6      32.847  30.931  50.229  1.00  0.00           C  
ATOM    107  CG2 VAL A   6      32.935  28.452  50.571  1.00  0.00           C  
ATOM    108  H   VAL A   6      32.709  28.812  53.898  1.00  0.00           H  
ATOM    109  HA  VAL A   6      34.705  29.971  51.995  1.00  0.00           H  
ATOM    110  HB  VAL A   6      31.686  29.844  51.626  1.00  0.00           H  
ATOM    111 1HG1 VAL A   6      32.140  30.783  49.413  1.00  0.00           H  
ATOM    112 2HG1 VAL A   6      32.642  31.883  50.719  1.00  0.00           H  
ATOM    113 3HG1 VAL A   6      33.862  30.938  49.832  1.00  0.00           H  
ATOM    114 1HG2 VAL A   6      32.231  28.327  49.749  1.00  0.00           H  
ATOM    115 2HG2 VAL A   6      33.954  28.406  50.187  1.00  0.00           H  
ATOM    116 3HG2 VAL A   6      32.786  27.656  51.301  1.00  0.00           H  
ATOM    117  N   ASP A   7      34.215  32.321  52.833  1.00  0.00           N  
ATOM    118  CA  ASP A   7      34.015  33.651  53.412  1.00  0.00           C  
ATOM    119  C   ASP A   7      34.278  34.697  52.334  1.00  0.00           C  
ATOM    120  O   ASP A   7      35.411  35.158  52.173  1.00  0.00           O  
ATOM    121  CB  ASP A   7      34.939  33.882  54.611  1.00  0.00           C  
ATOM    122  CG  ASP A   7      34.691  35.216  55.302  1.00  0.00           C  
ATOM    123  OD1 ASP A   7      33.738  35.874  54.958  1.00  0.00           O  
ATOM    124  OD2 ASP A   7      35.458  35.564  56.168  1.00  0.00           O  
ATOM    125  H   ASP A   7      34.983  32.173  52.193  1.00  0.00           H  
ATOM    126  HA  ASP A   7      32.986  33.723  53.767  1.00  0.00           H  
ATOM    127 1HB  ASP A   7      34.798  33.081  55.337  1.00  0.00           H  
ATOM    128 2HB  ASP A   7      35.977  33.847  54.282  1.00  0.00           H  
ATOM    129  N   ASN A   8      33.221  35.069  51.606  1.00  0.00           N  
ATOM    130  CA  ASN A   8      33.248  36.199  50.673  1.00  0.00           C  
ATOM    131  C   ASN A   8      34.538  36.232  49.856  1.00  0.00           C  
ATOM    132  O   ASN A   8      35.364  37.136  50.001  1.00  0.00           O  
ATOM    133  CB  ASN A   8      33.062  37.507  51.419  1.00  0.00           C  
ATOM    134  CG  ASN A   8      31.717  37.606  52.085  1.00  0.00           C  
ATOM    135  OD1 ASN A   8      30.688  37.272  51.487  1.00  0.00           O  
ATOM    136  ND2 ASN A   8      31.706  38.058  53.314  1.00  0.00           N  
ATOM    137  H   ASN A   8      32.369  34.538  51.711  1.00  0.00           H  
ATOM    138  HA  ASN A   8      32.409  36.099  49.983  1.00  0.00           H  
ATOM    139 1HB  ASN A   8      33.839  37.608  52.178  1.00  0.00           H  
ATOM    140 2HB  ASN A   8      33.173  38.341  50.725  1.00  0.00           H  
ATOM    141 1HD2 ASN A   8      30.840  38.146  53.807  1.00  0.00           H  
ATOM    142 2HD2 ASN A   8      32.563  38.317  53.759  1.00  0.00           H  
ATOM    143  N   GLY A   9      34.714  35.238  48.988  1.00  0.00           N  
ATOM    144  CA  GLY A   9      35.884  35.152  48.147  1.00  0.00           C  
ATOM    145  C   GLY A   9      36.957  34.198  48.622  1.00  0.00           C  
ATOM    146  O   GLY A   9      37.763  33.742  47.801  1.00  0.00           O  
ATOM    147  H   GLY A   9      34.005  34.521  48.919  1.00  0.00           H  
ATOM    148 1HA  GLY A   9      35.590  34.841  47.145  1.00  0.00           H  
ATOM    149 2HA  GLY A   9      36.340  36.138  48.057  1.00  0.00           H  
ATOM    150  N   ARG A  10      36.998  33.879  49.912  1.00  0.00           N  
ATOM    151  CA  ARG A  10      37.920  32.880  50.434  1.00  0.00           C  
ATOM    152  C   ARG A  10      37.216  31.530  50.485  1.00  0.00           C  
ATOM    153  O   ARG A  10      36.081  31.436  50.967  1.00  0.00           O  
ATOM    154  CB  ARG A  10      38.415  33.260  51.821  1.00  0.00           C  
ATOM    155  CG  ARG A  10      39.210  34.555  51.884  1.00  0.00           C  
ATOM    156  CD  ARG A  10      39.857  34.737  53.208  1.00  0.00           C  
ATOM    157  NE  ARG A  10      38.880  34.905  54.272  1.00  0.00           N  
ATOM    158  CZ  ARG A  10      39.175  34.924  55.587  1.00  0.00           C  
ATOM    159  NH1 ARG A  10      40.422  34.784  55.983  1.00  0.00           N  
ATOM    160  NH2 ARG A  10      38.213  35.083  56.477  1.00  0.00           N  
ATOM    161  H   ARG A  10      36.368  34.346  50.549  1.00  0.00           H  
ATOM    162  HA  ARG A  10      38.783  32.825  49.769  1.00  0.00           H  
ATOM    163 1HB  ARG A  10      37.566  33.361  52.495  1.00  0.00           H  
ATOM    164 2HB  ARG A  10      39.050  32.464  52.212  1.00  0.00           H  
ATOM    165 1HG  ARG A  10      39.988  34.542  51.121  1.00  0.00           H  
ATOM    166 2HG  ARG A  10      38.543  35.400  51.709  1.00  0.00           H  
ATOM    167 1HD  ARG A  10      40.465  33.863  53.440  1.00  0.00           H  
ATOM    168 2HD  ARG A  10      40.491  35.623  53.185  1.00  0.00           H  
ATOM    169  HE  ARG A  10      37.911  35.016  54.007  1.00  0.00           H  
ATOM    170 1HH1 ARG A  10      41.157  34.662  55.301  1.00  0.00           H  
ATOM    171 2HH1 ARG A  10      40.643  34.798  56.967  1.00  0.00           H  
ATOM    172 1HH2 ARG A  10      37.255  35.191  56.173  1.00  0.00           H  
ATOM    173 2HH2 ARG A  10      38.434  35.096  57.462  1.00  0.00           H  
ATOM    174  N   VAL A  11      37.884  30.494  49.988  1.00  0.00           N  
ATOM    175  CA  VAL A  11      37.361  29.134  50.006  1.00  0.00           C  
ATOM    176  C   VAL A  11      38.398  28.228  50.652  1.00  0.00           C  
ATOM    177  O   VAL A  11      39.557  28.191  50.220  1.00  0.00           O  
ATOM    178  CB  VAL A  11      37.047  28.642  48.580  1.00  0.00           C  
ATOM    179  CG1 VAL A  11      36.550  27.204  48.611  1.00  0.00           C  
ATOM    180  CG2 VAL A  11      36.018  29.555  47.932  1.00  0.00           C  
ATOM    181  H   VAL A  11      38.792  30.667  49.583  1.00  0.00           H  
ATOM    182  HA  VAL A  11      36.436  29.126  50.583  1.00  0.00           H  
ATOM    183  HB  VAL A  11      37.965  28.652  47.992  1.00  0.00           H  
ATOM    184 1HG1 VAL A  11      36.333  26.873  47.595  1.00  0.00           H  
ATOM    185 2HG1 VAL A  11      37.316  26.563  49.045  1.00  0.00           H  
ATOM    186 3HG1 VAL A  11      35.643  27.146  49.212  1.00  0.00           H  
ATOM    187 1HG2 VAL A  11      35.802  29.202  46.925  1.00  0.00           H  
ATOM    188 2HG2 VAL A  11      35.102  29.549  48.524  1.00  0.00           H  
ATOM    189 3HG2 VAL A  11      36.412  30.571  47.884  1.00  0.00           H  
ATOM    190  N   ARG A  12      37.986  27.500  51.686  1.00  0.00           N  
ATOM    191  CA  ARG A  12      38.829  26.506  52.335  1.00  0.00           C  
ATOM    192  C   ARG A  12      38.141  25.151  52.284  1.00  0.00           C  
ATOM    193  O   ARG A  12      36.926  25.060  52.484  1.00  0.00           O  
ATOM    194  CB  ARG A  12      39.128  26.896  53.783  1.00  0.00           C  
ATOM    195  CG  ARG A  12      40.126  28.032  53.921  1.00  0.00           C  
ATOM    196  CD  ARG A  12      40.545  28.227  55.368  1.00  0.00           C  
ATOM    197  NE  ARG A  12      41.590  29.236  55.493  1.00  0.00           N  
ATOM    198  CZ  ARG A  12      42.225  29.519  56.622  1.00  0.00           C  
ATOM    199  NH1 ARG A  12      41.948  28.886  57.749  1.00  0.00           N  
ATOM    200  NH2 ARG A  12      43.161  30.463  56.620  1.00  0.00           N  
ATOM    201  H   ARG A  12      37.048  27.649  52.029  1.00  0.00           H  
ATOM    202  HA  ARG A  12      39.780  26.458  51.803  1.00  0.00           H  
ATOM    203 1HB  ARG A  12      38.205  27.194  54.278  1.00  0.00           H  
ATOM    204 2HB  ARG A  12      39.522  26.031  54.319  1.00  0.00           H  
ATOM    205 1HG  ARG A  12      41.015  27.809  53.331  1.00  0.00           H  
ATOM    206 2HG  ARG A  12      39.674  28.959  53.563  1.00  0.00           H  
ATOM    207 1HD  ARG A  12      39.686  28.548  55.956  1.00  0.00           H  
ATOM    208 2HD  ARG A  12      40.927  27.288  55.766  1.00  0.00           H  
ATOM    209  HE  ARG A  12      41.845  29.754  54.663  1.00  0.00           H  
ATOM    210 1HH1 ARG A  12      41.238  28.167  57.764  1.00  0.00           H  
ATOM    211 2HH1 ARG A  12      42.446  29.120  58.595  1.00  0.00           H  
ATOM    212 1HH2 ARG A  12      43.382  30.955  55.764  1.00  0.00           H  
ATOM    213 2HH2 ARG A  12      43.652  30.690  57.472  1.00  0.00           H  
ATOM    214  N   VAL A  13      38.920  24.105  52.017  1.00  0.00           N  
ATOM    215  CA  VAL A  13      38.420  22.737  51.950  1.00  0.00           C  
ATOM    216  C   VAL A  13      39.297  21.879  52.850  1.00  0.00           C  
ATOM    217  O   VAL A  13      40.519  21.826  52.660  1.00  0.00           O  
ATOM    218  CB  VAL A  13      38.453  22.199  50.507  1.00  0.00           C  
ATOM    219  CG1 VAL A  13      37.946  20.766  50.461  1.00  0.00           C  
ATOM    220  CG2 VAL A  13      37.621  23.095  49.602  1.00  0.00           C  
ATOM    221  H   VAL A  13      39.901  24.279  51.855  1.00  0.00           H  
ATOM    222  HA  VAL A  13      37.385  22.729  52.294  1.00  0.00           H  
ATOM    223  HB  VAL A  13      39.485  22.187  50.157  1.00  0.00           H  
ATOM    224 1HG1 VAL A  13      37.976  20.402  49.433  1.00  0.00           H  
ATOM    225 2HG1 VAL A  13      38.578  20.136  51.087  1.00  0.00           H  
ATOM    226 3HG1 VAL A  13      36.920  20.731  50.827  1.00  0.00           H  
ATOM    227 1HG2 VAL A  13      37.649  22.710  48.583  1.00  0.00           H  
ATOM    228 2HG2 VAL A  13      36.590  23.112  49.956  1.00  0.00           H  
ATOM    229 3HG2 VAL A  13      38.027  24.107  49.618  1.00  0.00           H  
ATOM    230  N   ARG A  14      38.684  21.206  53.817  1.00  0.00           N  
ATOM    231  CA  ARG A  14      39.404  20.378  54.773  1.00  0.00           C  
ATOM    232  C   ARG A  14      39.187  18.910  54.434  1.00  0.00           C  
ATOM    233  O   ARG A  14      38.052  18.486  54.188  1.00  0.00           O  
ATOM    234  CB  ARG A  14      38.939  20.652  56.196  1.00  0.00           C  
ATOM    235  CG  ARG A  14      39.623  19.814  57.265  1.00  0.00           C  
ATOM    236  CD  ARG A  14      39.120  20.141  58.624  1.00  0.00           C  
ATOM    237  NE  ARG A  14      39.512  21.477  59.041  1.00  0.00           N  
ATOM    238  CZ  ARG A  14      38.880  22.199  59.986  1.00  0.00           C  
ATOM    239  NH1 ARG A  14      37.829  21.702  60.601  1.00  0.00           N  
ATOM    240  NH2 ARG A  14      39.315  23.409  60.295  1.00  0.00           N  
ATOM    241  H   ARG A  14      37.678  21.277  53.887  1.00  0.00           H  
ATOM    242  HA  ARG A  14      40.466  20.619  54.709  1.00  0.00           H  
ATOM    243 1HB  ARG A  14      39.111  21.700  56.439  1.00  0.00           H  
ATOM    244 2HB  ARG A  14      37.867  20.470  56.270  1.00  0.00           H  
ATOM    245 1HG  ARG A  14      39.436  18.757  57.074  1.00  0.00           H  
ATOM    246 2HG  ARG A  14      40.698  20.003  57.243  1.00  0.00           H  
ATOM    247 1HD  ARG A  14      38.031  20.087  58.630  1.00  0.00           H  
ATOM    248 2HD  ARG A  14      39.523  19.427  59.342  1.00  0.00           H  
ATOM    249  HE  ARG A  14      40.315  21.893  58.591  1.00  0.00           H  
ATOM    250 1HH1 ARG A  14      37.496  20.778  60.365  1.00  0.00           H  
ATOM    251 2HH1 ARG A  14      37.355  22.243  61.310  1.00  0.00           H  
ATOM    252 1HH2 ARG A  14      40.122  23.792  59.823  1.00  0.00           H  
ATOM    253 2HH2 ARG A  14      38.842  23.950  61.003  1.00  0.00           H  
ATOM    254  N   ASN A  15      40.275  18.144  54.418  1.00  0.00           N  
ATOM    255  CA  ASN A  15      40.228  16.706  54.182  1.00  0.00           C  
ATOM    256  C   ASN A  15      40.153  15.998  55.530  1.00  0.00           C  
ATOM    257  O   ASN A  15      41.182  15.752  56.168  1.00  0.00           O  
ATOM    258  CB  ASN A  15      41.428  16.236  53.379  1.00  0.00           C  
ATOM    259  CG  ASN A  15      41.406  14.755  53.120  1.00  0.00           C  
ATOM    260  OD1 ASN A  15      40.663  14.010  53.769  1.00  0.00           O  
ATOM    261  ND2 ASN A  15      42.208  14.315  52.184  1.00  0.00           N  
ATOM    262  H   ASN A  15      41.168  18.587  54.577  1.00  0.00           H  
ATOM    263  HA  ASN A  15      39.343  16.482  53.585  1.00  0.00           H  
ATOM    264 1HB  ASN A  15      41.454  16.761  52.424  1.00  0.00           H  
ATOM    265 2HB  ASN A  15      42.344  16.486  53.915  1.00  0.00           H  
ATOM    266 1HD2 ASN A  15      42.236  13.338  51.969  1.00  0.00           H  
ATOM    267 2HD2 ASN A  15      42.792  14.954  51.685  1.00  0.00           H  
ATOM    268  N   GLY A  16      38.938  15.678  55.963  1.00  0.00           N  
ATOM    269  CA  GLY A  16      38.722  14.914  57.171  1.00  0.00           C  
ATOM    270  C   GLY A  16      38.606  13.423  56.970  1.00  0.00           C  
ATOM    271  O   GLY A  16      38.053  12.731  57.831  1.00  0.00           O  
ATOM    272  H   GLY A  16      38.139  15.983  55.425  1.00  0.00           H  
ATOM    273 1HA  GLY A  16      39.542  15.092  57.866  1.00  0.00           H  
ATOM    274 2HA  GLY A  16      37.809  15.254  57.658  1.00  0.00           H  
ATOM    275  N   THR A  17      39.113  12.900  55.856  1.00  0.00           N  
ATOM    276  CA  THR A  17      38.951  11.495  55.518  1.00  0.00           C  
ATOM    277  C   THR A  17      40.233  10.726  55.829  1.00  0.00           C  
ATOM    278  O   THR A  17      41.199  11.263  56.378  1.00  0.00           O  
ATOM    279  CB  THR A  17      38.577  11.318  54.035  1.00  0.00           C  
ATOM    280  OG1 THR A  17      39.748  11.471  53.223  1.00  0.00           O  
ATOM    281  CG2 THR A  17      37.538  12.348  53.619  1.00  0.00           C  
ATOM    282  H   THR A  17      39.626  13.502  55.227  1.00  0.00           H  
ATOM    283  HA  THR A  17      38.133  11.088  56.114  1.00  0.00           H  
ATOM    284  HB  THR A  17      38.172  10.319  53.879  1.00  0.00           H  
ATOM    285  HG1 THR A  17      40.080  12.369  53.306  1.00  0.00           H  
ATOM    286 1HG2 THR A  17      37.286  12.207  52.569  1.00  0.00           H  
ATOM    287 2HG2 THR A  17      36.643  12.227  54.228  1.00  0.00           H  
ATOM    288 3HG2 THR A  17      37.941  13.350  53.764  1.00  0.00           H  
ATOM    289  N   ASP A  18      40.237   9.442  55.477  1.00  0.00           N  
ATOM    290  CA  ASP A  18      41.374   8.566  55.722  1.00  0.00           C  
ATOM    291  C   ASP A  18      42.321   8.480  54.532  1.00  0.00           C  
ATOM    292  O   ASP A  18      43.339   7.785  54.617  1.00  0.00           O  
ATOM    293  CB  ASP A  18      40.885   7.161  56.082  1.00  0.00           C  
ATOM    294  CG  ASP A  18      39.997   7.142  57.320  1.00  0.00           C  
ATOM    295  OD1 ASP A  18      40.251   7.905  58.220  1.00  0.00           O  
ATOM    296  OD2 ASP A  18      39.074   6.365  57.351  1.00  0.00           O  
ATOM    297  H   ASP A  18      39.416   9.067  55.024  1.00  0.00           H  
ATOM    298  HA  ASP A  18      41.940   8.961  56.567  1.00  0.00           H  
ATOM    299 1HB  ASP A  18      40.326   6.745  55.245  1.00  0.00           H  
ATOM    300 2HB  ASP A  18      41.742   6.511  56.259  1.00  0.00           H  
ATOM    301  N   ARG A  19      42.017   9.165  53.435  1.00  0.00           N  
ATOM    302  CA  ARG A  19      42.790   9.082  52.207  1.00  0.00           C  
ATOM    303  C   ARG A  19      42.914  10.459  51.573  1.00  0.00           C  
ATOM    304  O   ARG A  19      42.058  11.325  51.790  1.00  0.00           O  
ATOM    305  CB  ARG A  19      42.140   8.121  51.222  1.00  0.00           C  
ATOM    306  CG  ARG A  19      42.115   6.668  51.668  1.00  0.00           C  
ATOM    307  CD  ARG A  19      43.474   6.069  51.664  1.00  0.00           C  
ATOM    308  NE  ARG A  19      43.441   4.648  51.973  1.00  0.00           N  
ATOM    309  CZ  ARG A  19      43.476   4.136  53.219  1.00  0.00           C  
ATOM    310  NH1 ARG A  19      43.545   4.938  54.258  1.00  0.00           N  
ATOM    311  NH2 ARG A  19      43.442   2.826  53.396  1.00  0.00           N  
ATOM    312  H   ARG A  19      41.210   9.771  53.467  1.00  0.00           H  
ATOM    313  HA  ARG A  19      43.784   8.704  52.449  1.00  0.00           H  
ATOM    314 1HB  ARG A  19      41.111   8.428  51.040  1.00  0.00           H  
ATOM    315 2HB  ARG A  19      42.668   8.165  50.269  1.00  0.00           H  
ATOM    316 1HG  ARG A  19      41.715   6.605  52.680  1.00  0.00           H  
ATOM    317 2HG  ARG A  19      41.484   6.091  50.991  1.00  0.00           H  
ATOM    318 1HD  ARG A  19      43.923   6.193  50.679  1.00  0.00           H  
ATOM    319 2HD  ARG A  19      44.093   6.566  52.410  1.00  0.00           H  
ATOM    320  HE  ARG A  19      43.388   4.000  51.199  1.00  0.00           H  
ATOM    321 1HH1 ARG A  19      43.572   5.939  54.123  1.00  0.00           H  
ATOM    322 2HH1 ARG A  19      43.571   4.554  55.191  1.00  0.00           H  
ATOM    323 1HH2 ARG A  19      43.389   2.210  52.597  1.00  0.00           H  
ATOM    324 2HH2 ARG A  19      43.468   2.443  54.329  1.00  0.00           H  
ATOM    325  N   PRO A  20      43.973  10.695  50.798  1.00  0.00           N  
ATOM    326  CA  PRO A  20      44.053  11.940  50.026  1.00  0.00           C  
ATOM    327  C   PRO A  20      42.830  12.126  49.141  1.00  0.00           C  
ATOM    328  O   PRO A  20      42.304  11.175  48.558  1.00  0.00           O  
ATOM    329  CB  PRO A  20      45.324  11.751  49.194  1.00  0.00           C  
ATOM    330  CG  PRO A  20      46.132  10.772  49.976  1.00  0.00           C  
ATOM    331  CD  PRO A  20      45.116   9.811  50.535  1.00  0.00           C  
ATOM    332  HA  PRO A  20      44.109  12.776  50.724  1.00  0.00           H  
ATOM    333 1HB  PRO A  20      45.066  11.384  48.189  1.00  0.00           H  
ATOM    334 2HB  PRO A  20      45.835  12.715  49.061  1.00  0.00           H  
ATOM    335 1HG  PRO A  20      46.868  10.278  49.324  1.00  0.00           H  
ATOM    336 2HG  PRO A  20      46.701  11.291  50.762  1.00  0.00           H  
ATOM    337 1HD  PRO A  20      44.891   9.038  49.785  1.00  0.00           H  
ATOM    338 2HD  PRO A  20      45.511   9.355  51.455  1.00  0.00           H  
ATOM    339  N   CYS A  21      42.378  13.375  49.047  1.00  0.00           N  
ATOM    340  CA  CYS A  21      41.184  13.713  48.289  1.00  0.00           C  
ATOM    341  C   CYS A  21      41.562  14.585  47.100  1.00  0.00           C  
ATOM    342  O   CYS A  21      42.576  15.288  47.118  1.00  0.00           O  
ATOM    343  CB  CYS A  21      40.169  14.448  49.165  1.00  0.00           C  
ATOM    344  SG  CYS A  21      39.491  13.446  50.510  1.00  0.00           S  
ATOM    345  H   CYS A  21      42.887  14.108  49.518  1.00  0.00           H  
ATOM    346  HA  CYS A  21      40.725  12.789  47.936  1.00  0.00           H  
ATOM    347 1HB  CYS A  21      40.639  15.329  49.605  1.00  0.00           H  
ATOM    348 2HB  CYS A  21      39.339  14.793  48.549  1.00  0.00           H  
ATOM    349  N   ARG A  22      40.737  14.519  46.060  1.00  0.00           N  
ATOM    350  CA  ARG A  22      40.836  15.418  44.918  1.00  0.00           C  
ATOM    351  C   ARG A  22      39.799  16.522  45.056  1.00  0.00           C  
ATOM    352  O   ARG A  22      38.604  16.243  45.204  1.00  0.00           O  
ATOM    353  CB  ARG A  22      40.623  14.670  43.610  1.00  0.00           C  
ATOM    354  CG  ARG A  22      41.682  13.627  43.290  1.00  0.00           C  
ATOM    355  CD  ARG A  22      41.302  12.801  42.115  1.00  0.00           C  
ATOM    356  NE  ARG A  22      41.319  13.571  40.882  1.00  0.00           N  
ATOM    357  CZ  ARG A  22      40.903  13.110  39.686  1.00  0.00           C  
ATOM    358  NH1 ARG A  22      40.441  11.884  39.579  1.00  0.00           N  
ATOM    359  NH2 ARG A  22      40.959  13.891  38.621  1.00  0.00           N  
ATOM    360  H   ARG A  22      40.014  13.815  46.071  1.00  0.00           H  
ATOM    361  HA  ARG A  22      41.838  15.849  44.903  1.00  0.00           H  
ATOM    362 1HB  ARG A  22      39.659  14.164  43.634  1.00  0.00           H  
ATOM    363 2HB  ARG A  22      40.599  15.381  42.784  1.00  0.00           H  
ATOM    364 1HG  ARG A  22      42.627  14.124  43.068  1.00  0.00           H  
ATOM    365 2HG  ARG A  22      41.813  12.966  44.147  1.00  0.00           H  
ATOM    366 1HD  ARG A  22      42.003  11.974  42.010  1.00  0.00           H  
ATOM    367 2HD  ARG A  22      40.296  12.408  42.258  1.00  0.00           H  
ATOM    368  HE  ARG A  22      41.668  14.520  40.925  1.00  0.00           H  
ATOM    369 1HH1 ARG A  22      40.398  11.288  40.393  1.00  0.00           H  
ATOM    370 2HH1 ARG A  22      40.129  11.539  38.683  1.00  0.00           H  
ATOM    371 1HH2 ARG A  22      41.314  14.834  38.704  1.00  0.00           H  
ATOM    372 2HH2 ARG A  22      40.647  13.546  37.726  1.00  0.00           H  
ATOM    373  N   VAL A  23      40.256  17.770  45.013  1.00  0.00           N  
ATOM    374  CA  VAL A  23      39.409  18.933  45.254  1.00  0.00           C  
ATOM    375  C   VAL A  23      39.454  19.828  44.026  1.00  0.00           C  
ATOM    376  O   VAL A  23      40.537  20.154  43.527  1.00  0.00           O  
ATOM    377  CB  VAL A  23      39.884  19.715  46.492  1.00  0.00           C  
ATOM    378  CG1 VAL A  23      39.006  20.936  46.720  1.00  0.00           C  
ATOM    379  CG2 VAL A  23      39.874  18.809  47.713  1.00  0.00           C  
ATOM    380  H   VAL A  23      41.234  17.908  44.805  1.00  0.00           H  
ATOM    381  HA  VAL A  23      38.390  18.588  45.435  1.00  0.00           H  
ATOM    382  HB  VAL A  23      40.898  20.077  46.316  1.00  0.00           H  
ATOM    383 1HG1 VAL A  23      39.356  21.478  47.599  1.00  0.00           H  
ATOM    384 2HG1 VAL A  23      39.057  21.589  45.849  1.00  0.00           H  
ATOM    385 3HG1 VAL A  23      37.975  20.619  46.877  1.00  0.00           H  
ATOM    386 1HG2 VAL A  23      40.211  19.369  48.586  1.00  0.00           H  
ATOM    387 2HG2 VAL A  23      38.862  18.443  47.887  1.00  0.00           H  
ATOM    388 3HG2 VAL A  23      40.542  17.963  47.544  1.00  0.00           H  
ATOM    389  N   ARG A  24      38.279  20.221  43.541  1.00  0.00           N  
ATOM    390  CA  ARG A  24      38.147  21.175  42.449  1.00  0.00           C  
ATOM    391  C   ARG A  24      37.317  22.353  42.939  1.00  0.00           C  
ATOM    392  O   ARG A  24      36.274  22.160  43.571  1.00  0.00           O  
ATOM    393  CB  ARG A  24      37.486  20.541  41.234  1.00  0.00           C  
ATOM    394  CG  ARG A  24      38.387  19.622  40.423  1.00  0.00           C  
ATOM    395  CD  ARG A  24      37.731  19.181  39.165  1.00  0.00           C  
ATOM    396  NE  ARG A  24      38.658  18.487  38.286  1.00  0.00           N  
ATOM    397  CZ  ARG A  24      38.338  17.994  37.073  1.00  0.00           C  
ATOM    398  NH1 ARG A  24      37.114  18.124  36.613  1.00  0.00           N  
ATOM    399  NH2 ARG A  24      39.255  17.378  36.347  1.00  0.00           N  
ATOM    400  H   ARG A  24      37.446  19.831  43.957  1.00  0.00           H  
ATOM    401  HA  ARG A  24      39.144  21.506  42.156  1.00  0.00           H  
ATOM    402 1HB  ARG A  24      36.622  19.959  41.552  1.00  0.00           H  
ATOM    403 2HB  ARG A  24      37.126  21.323  40.566  1.00  0.00           H  
ATOM    404 1HG  ARG A  24      39.305  20.149  40.165  1.00  0.00           H  
ATOM    405 2HG  ARG A  24      38.629  18.737  41.012  1.00  0.00           H  
ATOM    406 1HD  ARG A  24      36.912  18.502  39.401  1.00  0.00           H  
ATOM    407 2HD  ARG A  24      37.342  20.048  38.635  1.00  0.00           H  
ATOM    408  HE  ARG A  24      39.610  18.368  38.605  1.00  0.00           H  
ATOM    409 1HH1 ARG A  24      36.413  18.595  37.168  1.00  0.00           H  
ATOM    410 2HH1 ARG A  24      36.873  17.754  35.705  1.00  0.00           H  
ATOM    411 1HH2 ARG A  24      40.196  17.278  36.702  1.00  0.00           H  
ATOM    412 2HH2 ARG A  24      39.015  17.008  35.440  1.00  0.00           H  
ATOM    413  N   VAL A  25      37.779  23.567  42.650  1.00  0.00           N  
ATOM    414  CA  VAL A  25      37.032  24.789  42.922  1.00  0.00           C  
ATOM    415  C   VAL A  25      36.872  25.544  41.610  1.00  0.00           C  
ATOM    416  O   VAL A  25      37.866  25.896  40.962  1.00  0.00           O  
ATOM    417  CB  VAL A  25      37.730  25.659  43.979  1.00  0.00           C  
ATOM    418  CG1 VAL A  25      36.917  26.916  44.249  1.00  0.00           C  
ATOM    419  CG2 VAL A  25      37.945  24.868  45.262  1.00  0.00           C  
ATOM    420  H   VAL A  25      38.692  23.633  42.221  1.00  0.00           H  
ATOM    421  HA  VAL A  25      36.058  24.515  43.331  1.00  0.00           H  
ATOM    422  HB  VAL A  25      38.694  25.982  43.590  1.00  0.00           H  
ATOM    423 1HG1 VAL A  25      37.425  27.522  45.001  1.00  0.00           H  
ATOM    424 2HG1 VAL A  25      36.817  27.489  43.329  1.00  0.00           H  
ATOM    425 3HG1 VAL A  25      35.929  26.639  44.615  1.00  0.00           H  
ATOM    426 1HG2 VAL A  25      38.440  25.498  45.999  1.00  0.00           H  
ATOM    427 2HG2 VAL A  25      36.982  24.540  45.654  1.00  0.00           H  
ATOM    428 3HG2 VAL A  25      38.567  23.997  45.052  1.00  0.00           H  
ATOM    429  N   THR A  26      35.624  25.796  41.220  1.00  0.00           N  
ATOM    430  CA  THR A  26      35.306  26.457  39.961  1.00  0.00           C  
ATOM    431  C   THR A  26      34.566  27.755  40.248  1.00  0.00           C  
ATOM    432  O   THR A  26      33.629  27.775  41.052  1.00  0.00           O  
ATOM    433  CB  THR A  26      34.458  25.556  39.045  1.00  0.00           C  
ATOM    434  OG1 THR A  26      35.170  24.342  38.773  1.00  0.00           O  
ATOM    435  CG2 THR A  26      34.152  26.265  37.734  1.00  0.00           C  
ATOM    436  H   THR A  26      34.872  25.511  41.832  1.00  0.00           H  
ATOM    437  HA  THR A  26      36.238  26.669  39.437  1.00  0.00           H  
ATOM    438  HB  THR A  26      33.522  25.307  39.544  1.00  0.00           H  
ATOM    439  HG1 THR A  26      35.596  24.407  37.914  1.00  0.00           H  
ATOM    440 1HG2 THR A  26      33.552  25.613  37.100  1.00  0.00           H  
ATOM    441 2HG2 THR A  26      33.601  27.182  37.937  1.00  0.00           H  
ATOM    442 3HG2 THR A  26      35.084  26.507  37.226  1.00  0.00           H  
ATOM    443  N   ALA A  27      34.988  28.831  39.589  1.00  0.00           N  
ATOM    444  CA  ALA A  27      34.302  30.114  39.702  1.00  0.00           C  
ATOM    445  C   ALA A  27      34.636  30.961  38.485  1.00  0.00           C  
ATOM    446  O   ALA A  27      35.800  31.029  38.075  1.00  0.00           O  
ATOM    447  CB  ALA A  27      34.705  30.844  40.986  1.00  0.00           C  
ATOM    448  H   ALA A  27      35.802  28.760  38.995  1.00  0.00           H  
ATOM    449  HA  ALA A  27      33.228  29.930  39.748  1.00  0.00           H  
ATOM    450 1HB  ALA A  27      34.178  31.796  41.045  1.00  0.00           H  
ATOM    451 2HB  ALA A  27      34.442  30.232  41.850  1.00  0.00           H  
ATOM    452 3HB  ALA A  27      35.779  31.023  40.982  1.00  0.00           H  
ATOM    453  N   GLY A  28      33.619  31.604  37.917  1.00  0.00           N  
ATOM    454  CA  GLY A  28      33.822  32.461  36.760  1.00  0.00           C  
ATOM    455  C   GLY A  28      34.172  31.719  35.491  1.00  0.00           C  
ATOM    456  O   GLY A  28      34.606  32.335  34.510  1.00  0.00           O  
ATOM    457  H   GLY A  28      32.688  31.496  38.292  1.00  0.00           H  
ATOM    458 1HA  GLY A  28      32.918  33.042  36.574  1.00  0.00           H  
ATOM    459 2HA  GLY A  28      34.621  33.171  36.969  1.00  0.00           H  
ATOM    460  N   GLY A  29      33.996  30.400  35.484  1.00  0.00           N  
ATOM    461  CA  GLY A  29      34.417  29.577  34.372  1.00  0.00           C  
ATOM    462  C   GLY A  29      35.790  28.957  34.508  1.00  0.00           C  
ATOM    463  O   GLY A  29      36.138  28.080  33.705  1.00  0.00           O  
ATOM    464  H   GLY A  29      33.553  29.963  36.281  1.00  0.00           H  
ATOM    465 1HA  GLY A  29      33.703  28.765  34.229  1.00  0.00           H  
ATOM    466 2HA  GLY A  29      34.414  30.171  33.459  1.00  0.00           H  
ATOM    467  N   GLU A  30      36.580  29.375  35.492  1.00  0.00           N  
ATOM    468  CA  GLU A  30      37.924  28.856  35.704  1.00  0.00           C  
ATOM    469  C   GLU A  30      37.873  27.747  36.745  1.00  0.00           C  
ATOM    470  O   GLU A  30      37.287  27.924  37.819  1.00  0.00           O  
ATOM    471  CB  GLU A  30      38.876  29.967  36.154  1.00  0.00           C  
ATOM    472  CG  GLU A  30      40.317  29.518  36.350  1.00  0.00           C  
ATOM    473  CD  GLU A  30      41.231  30.645  36.744  1.00  0.00           C  
ATOM    474  OE1 GLU A  30      40.779  31.765  36.783  1.00  0.00           O  
ATOM    475  OE2 GLU A  30      42.381  30.386  37.007  1.00  0.00           O  
ATOM    476  H   GLU A  30      36.223  30.084  36.115  1.00  0.00           H  
ATOM    477  HA  GLU A  30      38.296  28.461  34.758  1.00  0.00           H  
ATOM    478 1HB  GLU A  30      38.872  30.769  35.416  1.00  0.00           H  
ATOM    479 2HB  GLU A  30      38.524  30.386  37.096  1.00  0.00           H  
ATOM    480 1HG  GLU A  30      40.346  28.754  37.125  1.00  0.00           H  
ATOM    481 2HG  GLU A  30      40.677  29.072  35.424  1.00  0.00           H  
ATOM    482  N   THR A  31      38.486  26.612  36.426  1.00  0.00           N  
ATOM    483  CA  THR A  31      38.538  25.462  37.319  1.00  0.00           C  
ATOM    484  C   THR A  31      39.986  25.159  37.679  1.00  0.00           C  
ATOM    485  O   THR A  31      40.855  25.117  36.801  1.00  0.00           O  
ATOM    486  CB  THR A  31      37.882  24.222  36.684  1.00  0.00           C  
ATOM    487  OG1 THR A  31      36.506  24.501  36.398  1.00  0.00           O  
ATOM    488  CG2 THR A  31      37.969  23.031  37.626  1.00  0.00           C  
ATOM    489  H   THR A  31      38.933  26.553  35.523  1.00  0.00           H  
ATOM    490  HA  THR A  31      37.978  25.701  38.224  1.00  0.00           H  
ATOM    491  HB  THR A  31      38.391  23.979  35.752  1.00  0.00           H  
ATOM    492  HG1 THR A  31      36.403  24.671  35.458  1.00  0.00           H  
ATOM    493 1HG2 THR A  31      37.501  22.164  37.161  1.00  0.00           H  
ATOM    494 2HG2 THR A  31      39.015  22.810  37.837  1.00  0.00           H  
ATOM    495 3HG2 THR A  31      37.454  23.265  38.557  1.00  0.00           H  
ATOM    496  N   ARG A  32      40.239  24.953  38.968  1.00  0.00           N  
ATOM    497  CA  ARG A  32      41.552  24.580  39.472  1.00  0.00           C  
ATOM    498  C   ARG A  32      41.415  23.345  40.350  1.00  0.00           C  
ATOM    499  O   ARG A  32      40.504  23.260  41.180  1.00  0.00           O  
ATOM    500  CB  ARG A  32      42.177  25.716  40.268  1.00  0.00           C  
ATOM    501  CG  ARG A  32      42.414  26.995  39.481  1.00  0.00           C  
ATOM    502  CD  ARG A  32      43.041  28.049  40.319  1.00  0.00           C  
ATOM    503  NE  ARG A  32      43.175  29.306  39.601  1.00  0.00           N  
ATOM    504  CZ  ARG A  32      43.720  30.425  40.115  1.00  0.00           C  
ATOM    505  NH1 ARG A  32      44.177  30.429  41.347  1.00  0.00           N  
ATOM    506  NH2 ARG A  32      43.795  31.521  39.379  1.00  0.00           N  
ATOM    507  H   ARG A  32      39.475  25.061  39.619  1.00  0.00           H  
ATOM    508  HA  ARG A  32      42.200  24.364  38.621  1.00  0.00           H  
ATOM    509 1HB  ARG A  32      41.536  25.963  41.113  1.00  0.00           H  
ATOM    510 2HB  ARG A  32      43.138  25.394  40.670  1.00  0.00           H  
ATOM    511 1HG  ARG A  32      43.076  26.787  38.639  1.00  0.00           H  
ATOM    512 2HG  ARG A  32      41.462  27.375  39.108  1.00  0.00           H  
ATOM    513 1HD  ARG A  32      42.428  28.224  41.203  1.00  0.00           H  
ATOM    514 2HD  ARG A  32      44.035  27.724  40.626  1.00  0.00           H  
ATOM    515  HE  ARG A  32      42.833  29.342  38.650  1.00  0.00           H  
ATOM    516 1HH1 ARG A  32      44.120  29.592  41.909  1.00  0.00           H  
ATOM    517 2HH1 ARG A  32      44.586  31.269  41.731  1.00  0.00           H  
ATOM    518 1HH2 ARG A  32      43.444  31.518  38.431  1.00  0.00           H  
ATOM    519 2HH2 ARG A  32      44.204  32.360  39.763  1.00  0.00           H  
ATOM    520  N   GLU A  33      42.323  22.390  40.164  1.00  0.00           N  
ATOM    521  CA  GLU A  33      42.265  21.110  40.853  1.00  0.00           C  
ATOM    522  C   GLU A  33      43.470  20.958  41.772  1.00  0.00           C  
ATOM    523  O   GLU A  33      44.599  21.280  41.389  1.00  0.00           O  
ATOM    524  CB  GLU A  33      42.218  19.957  39.849  1.00  0.00           C  
ATOM    525  CG  GLU A  33      42.097  18.577  40.482  1.00  0.00           C  
ATOM    526  CD  GLU A  33      41.830  17.493  39.474  1.00  0.00           C  
ATOM    527  OE1 GLU A  33      41.460  17.812  38.370  1.00  0.00           O  
ATOM    528  OE2 GLU A  33      41.998  16.344  39.810  1.00  0.00           O  
ATOM    529  H   GLU A  33      43.078  22.568  39.516  1.00  0.00           H  
ATOM    530  HA  GLU A  33      41.350  21.078  41.447  1.00  0.00           H  
ATOM    531 1HB  GLU A  33      41.369  20.093  39.178  1.00  0.00           H  
ATOM    532 2HB  GLU A  33      43.121  19.967  39.240  1.00  0.00           H  
ATOM    533 1HG  GLU A  33      43.022  18.348  41.008  1.00  0.00           H  
ATOM    534 2HG  GLU A  33      41.289  18.594  41.213  1.00  0.00           H  
ATOM    535  N   TYR A  34      43.218  20.468  42.984  1.00  0.00           N  
ATOM    536  CA  TYR A  34      44.260  20.290  43.984  1.00  0.00           C  
ATOM    537  C   TYR A  34      44.134  18.906  44.608  1.00  0.00           C  
ATOM    538  O   TYR A  34      43.073  18.277  44.568  1.00  0.00           O  
ATOM    539  CB  TYR A  34      44.178  21.378  45.058  1.00  0.00           C  
ATOM    540  CG  TYR A  34      44.210  22.785  44.504  1.00  0.00           C  
ATOM    541  CD1 TYR A  34      43.037  23.387  44.071  1.00  0.00           C  
ATOM    542  CD2 TYR A  34      45.411  23.474  44.429  1.00  0.00           C  
ATOM    543  CE1 TYR A  34      43.066  24.673  43.566  1.00  0.00           C  
ATOM    544  CE2 TYR A  34      45.440  24.759  43.923  1.00  0.00           C  
ATOM    545  CZ  TYR A  34      44.273  25.358  43.493  1.00  0.00           C  
ATOM    546  OH  TYR A  34      44.302  26.638  42.990  1.00  0.00           O  
ATOM    547  H   TYR A  34      42.268  20.211  43.212  1.00  0.00           H  
ATOM    548  HA  TYR A  34      45.230  20.388  43.495  1.00  0.00           H  
ATOM    549 1HB  TYR A  34      43.256  21.258  45.629  1.00  0.00           H  
ATOM    550 2HB  TYR A  34      45.010  21.267  45.752  1.00  0.00           H  
ATOM    551  HD1 TYR A  34      42.093  22.846  44.130  1.00  0.00           H  
ATOM    552  HD2 TYR A  34      46.333  23.001  44.768  1.00  0.00           H  
ATOM    553  HE1 TYR A  34      42.145  25.145  43.226  1.00  0.00           H  
ATOM    554  HE2 TYR A  34      46.385  25.301  43.864  1.00  0.00           H  
ATOM    555  HH  TYR A  34      45.195  26.985  43.052  1.00  0.00           H  
ATOM    556  N   THR A  35      45.239  18.439  45.180  1.00  0.00           N  
ATOM    557  CA  THR A  35      45.259  17.259  46.032  1.00  0.00           C  
ATOM    558  C   THR A  35      45.448  17.702  47.476  1.00  0.00           C  
ATOM    559  O   THR A  35      46.352  18.490  47.772  1.00  0.00           O  
ATOM    560  CB  THR A  35      46.374  16.278  45.625  1.00  0.00           C  
ATOM    561  OG1 THR A  35      46.162  15.844  44.276  1.00  0.00           O  
ATOM    562  CG2 THR A  35      46.384  15.069  46.548  1.00  0.00           C  
ATOM    563  H   THR A  35      46.102  18.935  45.008  1.00  0.00           H  
ATOM    564  HA  THR A  35      44.309  16.735  45.920  1.00  0.00           H  
ATOM    565  HB  THR A  35      47.339  16.781  45.683  1.00  0.00           H  
ATOM    566  HG1 THR A  35      45.487  15.160  44.262  1.00  0.00           H  
ATOM    567 1HG2 THR A  35      47.179  14.387  46.245  1.00  0.00           H  
ATOM    568 2HG2 THR A  35      46.556  15.396  47.573  1.00  0.00           H  
ATOM    569 3HG2 THR A  35      45.425  14.557  46.487  1.00  0.00           H  
ATOM    570  N   VAL A  36      44.598  17.200  48.366  1.00  0.00           N  
ATOM    571  CA  VAL A  36      44.625  17.562  49.780  1.00  0.00           C  
ATOM    572  C   VAL A  36      44.803  16.288  50.594  1.00  0.00           C  
ATOM    573  O   VAL A  36      44.021  15.338  50.456  1.00  0.00           O  
ATOM    574  CB  VAL A  36      43.325  18.277  50.195  1.00  0.00           C  
ATOM    575  CG1 VAL A  36      43.382  18.675  51.662  1.00  0.00           C  
ATOM    576  CG2 VAL A  36      43.102  19.497  49.314  1.00  0.00           C  
ATOM    577  H   VAL A  36      43.905  16.540  48.040  1.00  0.00           H  
ATOM    578  HA  VAL A  36      45.460  18.244  49.946  1.00  0.00           H  
ATOM    579  HB  VAL A  36      42.489  17.588  50.080  1.00  0.00           H  
ATOM    580 1HG1 VAL A  36      42.455  19.179  51.939  1.00  0.00           H  
ATOM    581 2HG1 VAL A  36      43.506  17.782  52.276  1.00  0.00           H  
ATOM    582 3HG1 VAL A  36      44.223  19.348  51.825  1.00  0.00           H  
ATOM    583 1HG2 VAL A  36      42.181  19.998  49.613  1.00  0.00           H  
ATOM    584 2HG2 VAL A  36      43.941  20.184  49.424  1.00  0.00           H  
ATOM    585 3HG2 VAL A  36      43.023  19.185  48.273  1.00  0.00           H  
ATOM    586  N   ASN A  37      45.827  16.271  51.441  1.00  0.00           N  
ATOM    587  CA  ASN A  37      46.129  15.096  52.237  1.00  0.00           C  
ATOM    588  C   ASN A  37      45.296  15.095  53.518  1.00  0.00           C  
ATOM    589  O   ASN A  37      44.842  16.148  53.974  1.00  0.00           O  
ATOM    590  CB  ASN A  37      47.612  15.028  52.552  1.00  0.00           C  
ATOM    591  CG  ASN A  37      48.449  14.749  51.334  1.00  0.00           C  
ATOM    592  OD1 ASN A  37      48.120  13.872  50.527  1.00  0.00           O  
ATOM    593  ND2 ASN A  37      49.526  15.479  51.187  1.00  0.00           N  
ATOM    594  H   ASN A  37      46.409  17.091  51.536  1.00  0.00           H  
ATOM    595  HA  ASN A  37      45.887  14.209  51.650  1.00  0.00           H  
ATOM    596 1HB  ASN A  37      47.934  15.972  52.992  1.00  0.00           H  
ATOM    597 2HB  ASN A  37      47.792  14.245  53.289  1.00  0.00           H  
ATOM    598 1HD2 ASN A  37      50.121  15.336  50.395  1.00  0.00           H  
ATOM    599 2HD2 ASN A  37      49.753  16.176  51.865  1.00  0.00           H  
ATOM    600  N   PRO A  38      45.064  13.920  54.106  1.00  0.00           N  
ATOM    601  CA  PRO A  38      44.307  13.866  55.362  1.00  0.00           C  
ATOM    602  C   PRO A  38      44.898  14.794  56.414  1.00  0.00           C  
ATOM    603  O   PRO A  38      46.110  14.814  56.642  1.00  0.00           O  
ATOM    604  CB  PRO A  38      44.431  12.397  55.777  1.00  0.00           C  
ATOM    605  CG  PRO A  38      44.590  11.665  54.489  1.00  0.00           C  
ATOM    606  CD  PRO A  38      45.467  12.561  53.655  1.00  0.00           C  
ATOM    607  HA  PRO A  38      43.281  14.179  55.161  1.00  0.00           H  
ATOM    608 1HB  PRO A  38      45.291  12.268  56.451  1.00  0.00           H  
ATOM    609 2HB  PRO A  38      43.535  12.087  56.336  1.00  0.00           H  
ATOM    610 1HG  PRO A  38      45.042  10.677  54.667  1.00  0.00           H  
ATOM    611 2HG  PRO A  38      43.607  11.486  54.029  1.00  0.00           H  
ATOM    612 1HD  PRO A  38      46.523  12.352  53.878  1.00  0.00           H  
ATOM    613 2HD  PRO A  38      45.254  12.393  52.589  1.00  0.00           H  
ATOM    614  N   GLY A  39      44.024  15.568  57.055  1.00  0.00           N  
ATOM    615  CA  GLY A  39      44.450  16.496  58.080  1.00  0.00           C  
ATOM    616  C   GLY A  39      44.915  17.842  57.578  1.00  0.00           C  
ATOM    617  O   GLY A  39      45.178  18.731  58.395  1.00  0.00           O  
ATOM    618  H   GLY A  39      43.043  15.507  56.823  1.00  0.00           H  
ATOM    619 1HA  GLY A  39      43.630  16.670  58.777  1.00  0.00           H  
ATOM    620 2HA  GLY A  39      45.268  16.057  58.650  1.00  0.00           H  
ATOM    621  N   THR A  40      45.025  18.024  56.264  1.00  0.00           N  
ATOM    622  CA  THR A  40      45.446  19.285  55.678  1.00  0.00           C  
ATOM    623  C   THR A  40      44.244  20.009  55.086  1.00  0.00           C  
ATOM    624  O   THR A  40      43.133  19.473  55.028  1.00  0.00           O  
ATOM    625  CB  THR A  40      46.519  19.071  54.594  1.00  0.00           C  
ATOM    626  OG1 THR A  40      45.937  18.399  53.470  1.00  0.00           O  
ATOM    627  CG2 THR A  40      47.669  18.238  55.139  1.00  0.00           C  
ATOM    628  H   THR A  40      44.805  17.249  55.657  1.00  0.00           H  
ATOM    629  HA  THR A  40      45.891  19.900  56.461  1.00  0.00           H  
ATOM    630  HB  THR A  40      46.902  20.036  54.264  1.00  0.00           H  
ATOM    631  HG1 THR A  40      45.275  17.776  53.777  1.00  0.00           H  
ATOM    632 1HG2 THR A  40      48.417  18.097  54.359  1.00  0.00           H  
ATOM    633 2HG2 THR A  40      48.121  18.752  55.987  1.00  0.00           H  
ATOM    634 3HG2 THR A  40      47.294  17.267  55.461  1.00  0.00           H  
ATOM    635  N   GLU A  41      44.478  21.243  54.650  1.00  0.00           N  
ATOM    636  CA  GLU A  41      43.432  22.099  54.107  1.00  0.00           C  
ATOM    637  C   GLU A  41      43.909  22.716  52.802  1.00  0.00           C  
ATOM    638  O   GLU A  41      45.097  23.020  52.650  1.00  0.00           O  
ATOM    639  CB  GLU A  41      43.051  23.195  55.105  1.00  0.00           C  
ATOM    640  CG  GLU A  41      42.437  22.681  56.400  1.00  0.00           C  
ATOM    641  CD  GLU A  41      42.014  23.786  57.326  1.00  0.00           C  
ATOM    642  OE1 GLU A  41      42.270  24.925  57.017  1.00  0.00           O  
ATOM    643  OE2 GLU A  41      41.435  23.492  58.345  1.00  0.00           O  
ATOM    644  H   GLU A  41      45.423  21.593  54.699  1.00  0.00           H  
ATOM    645  HA  GLU A  41      42.546  21.489  53.926  1.00  0.00           H  
ATOM    646 1HB  GLU A  41      43.937  23.775  55.363  1.00  0.00           H  
ATOM    647 2HB  GLU A  41      42.337  23.875  54.643  1.00  0.00           H  
ATOM    648 1HG  GLU A  41      41.566  22.071  56.159  1.00  0.00           H  
ATOM    649 2HG  GLU A  41      43.162  22.045  56.906  1.00  0.00           H  
ATOM    650  N   LEU A  42      42.984  22.900  51.866  1.00  0.00           N  
ATOM    651  CA  LEU A  42      43.209  23.747  50.705  1.00  0.00           C  
ATOM    652  C   LEU A  42      42.657  25.140  50.971  1.00  0.00           C  
ATOM    653  O   LEU A  42      41.569  25.289  51.535  1.00  0.00           O  
ATOM    654  CB  LEU A  42      42.545  23.145  49.460  1.00  0.00           C  
ATOM    655  CG  LEU A  42      42.514  24.047  48.220  1.00  0.00           C  
ATOM    656  CD1 LEU A  42      43.922  24.184  47.657  1.00  0.00           C  
ATOM    657  CD2 LEU A  42      41.567  23.457  47.186  1.00  0.00           C  
ATOM    658  H   LEU A  42      42.095  22.432  51.968  1.00  0.00           H  
ATOM    659  HA  LEU A  42      44.283  23.807  50.523  1.00  0.00           H  
ATOM    660 1HB  LEU A  42      43.073  22.231  49.192  1.00  0.00           H  
ATOM    661 2HB  LEU A  42      41.515  22.885  49.707  1.00  0.00           H  
ATOM    662  HG  LEU A  42      42.170  25.042  48.502  1.00  0.00           H  
ATOM    663 1HD1 LEU A  42      43.901  24.825  46.775  1.00  0.00           H  
ATOM    664 2HD1 LEU A  42      44.574  24.626  48.410  1.00  0.00           H  
ATOM    665 3HD1 LEU A  42      44.301  23.200  47.380  1.00  0.00           H  
ATOM    666 1HD2 LEU A  42      41.544  24.099  46.305  1.00  0.00           H  
ATOM    667 2HD2 LEU A  42      41.911  22.462  46.902  1.00  0.00           H  
ATOM    668 3HD2 LEU A  42      40.565  23.387  47.609  1.00  0.00           H  
ATOM    669  N   GLU A  43      43.415  26.160  50.572  1.00  0.00           N  
ATOM    670  CA  GLU A  43      42.946  27.540  50.604  1.00  0.00           C  
ATOM    671  C   GLU A  43      43.175  28.173  49.240  1.00  0.00           C  
ATOM    672  O   GLU A  43      44.303  28.180  48.738  1.00  0.00           O  
ATOM    673  CB  GLU A  43      43.670  28.341  51.689  1.00  0.00           C  
ATOM    674  CG  GLU A  43      43.220  29.791  51.808  1.00  0.00           C  
ATOM    675  CD  GLU A  43      43.879  30.517  52.946  1.00  0.00           C  
ATOM    676  OE1 GLU A  43      45.076  30.672  52.912  1.00  0.00           O  
ATOM    677  OE2 GLU A  43      43.186  30.918  53.851  1.00  0.00           O  
ATOM    678  H   GLU A  43      44.346  25.963  50.235  1.00  0.00           H  
ATOM    679  HA  GLU A  43      41.882  27.540  50.843  1.00  0.00           H  
ATOM    680 1HB  GLU A  43      43.517  27.863  52.657  1.00  0.00           H  
ATOM    681 2HB  GLU A  43      44.742  28.339  51.489  1.00  0.00           H  
ATOM    682 1HG  GLU A  43      43.451  30.308  50.878  1.00  0.00           H  
ATOM    683 2HG  GLU A  43      42.139  29.814  51.946  1.00  0.00           H  
ATOM    684  N   VAL A  44      42.104  28.700  48.646  1.00  0.00           N  
ATOM    685  CA  VAL A  44      42.169  29.429  47.387  1.00  0.00           C  
ATOM    686  C   VAL A  44      41.385  30.726  47.541  1.00  0.00           C  
ATOM    687  O   VAL A  44      40.588  30.883  48.471  1.00  0.00           O  
ATOM    688  CB  VAL A  44      41.586  28.594  46.231  1.00  0.00           C  
ATOM    689  CG1 VAL A  44      42.363  27.296  46.067  1.00  0.00           C  
ATOM    690  CG2 VAL A  44      40.113  28.311  46.490  1.00  0.00           C  
ATOM    691  H   VAL A  44      41.210  28.583  49.101  1.00  0.00           H  
ATOM    692  HA  VAL A  44      43.215  29.640  47.163  1.00  0.00           H  
ATOM    693  HB  VAL A  44      41.692  29.152  45.301  1.00  0.00           H  
ATOM    694 1HG1 VAL A  44      41.937  26.718  45.247  1.00  0.00           H  
ATOM    695 2HG1 VAL A  44      43.406  27.523  45.848  1.00  0.00           H  
ATOM    696 3HG1 VAL A  44      42.302  26.717  46.988  1.00  0.00           H  
ATOM    697 1HG2 VAL A  44      39.706  27.720  45.670  1.00  0.00           H  
ATOM    698 2HG2 VAL A  44      40.007  27.758  47.424  1.00  0.00           H  
ATOM    699 3HG2 VAL A  44      39.569  29.253  46.563  1.00  0.00           H  
ATOM    700  N   GLU A  45      41.616  31.660  46.621  1.00  0.00           N  
ATOM    701  CA  GLU A  45      40.892  32.921  46.573  1.00  0.00           C  
ATOM    702  C   GLU A  45      40.139  33.037  45.255  1.00  0.00           C  
ATOM    703  O   GLU A  45      40.626  32.595  44.208  1.00  0.00           O  
ATOM    704  CB  GLU A  45      41.849  34.102  46.742  1.00  0.00           C  
ATOM    705  CG  GLU A  45      42.547  34.159  48.093  1.00  0.00           C  
ATOM    706  CD  GLU A  45      43.460  35.346  48.231  1.00  0.00           C  
ATOM    707  OE1 GLU A  45      43.581  36.091  47.289  1.00  0.00           O  
ATOM    708  OE2 GLU A  45      44.038  35.506  49.280  1.00  0.00           O  
ATOM    709  H   GLU A  45      42.328  31.475  45.929  1.00  0.00           H  
ATOM    710  HA  GLU A  45      40.182  32.944  47.401  1.00  0.00           H  
ATOM    711 1HB  GLU A  45      42.617  34.062  45.970  1.00  0.00           H  
ATOM    712 2HB  GLU A  45      41.301  35.037  46.609  1.00  0.00           H  
ATOM    713 1HG  GLU A  45      41.793  34.203  48.878  1.00  0.00           H  
ATOM    714 2HG  GLU A  45      43.123  33.246  48.231  1.00  0.00           H  
ATOM    715  N   LEU A  46      38.952  33.632  45.307  1.00  0.00           N  
ATOM    716  CA  LEU A  46      38.140  33.874  44.123  1.00  0.00           C  
ATOM    717  C   LEU A  46      38.255  35.324  43.667  1.00  0.00           C  
ATOM    718  O   LEU A  46      38.677  36.210  44.415  1.00  0.00           O  
ATOM    719  CB  LEU A  46      36.672  33.535  44.409  1.00  0.00           C  
ATOM    720  CG  LEU A  46      36.416  32.150  45.016  1.00  0.00           C  
ATOM    721  CD1 LEU A  46      34.924  31.971  45.261  1.00  0.00           C  
ATOM    722  CD2 LEU A  46      36.948  31.077  44.076  1.00  0.00           C  
ATOM    723  H   LEU A  46      38.607  33.926  46.209  1.00  0.00           H  
ATOM    724  HA  LEU A  46      38.495  33.226  43.321  1.00  0.00           H  
ATOM    725 1HB  LEU A  46      36.272  34.277  45.097  1.00  0.00           H  
ATOM    726 2HB  LEU A  46      36.113  33.597  43.475  1.00  0.00           H  
ATOM    727  HG  LEU A  46      36.923  32.074  45.978  1.00  0.00           H  
ATOM    728 1HD1 LEU A  46      34.741  30.986  45.693  1.00  0.00           H  
ATOM    729 2HD1 LEU A  46      34.574  32.738  45.951  1.00  0.00           H  
ATOM    730 3HD1 LEU A  46      34.387  32.058  44.317  1.00  0.00           H  
ATOM    731 1HD2 LEU A  46      36.766  30.093  44.508  1.00  0.00           H  
ATOM    732 2HD2 LEU A  46      36.440  31.151  43.115  1.00  0.00           H  
ATOM    733 3HD2 LEU A  46      38.019  31.219  43.933  1.00  0.00           H  
ATOM    734  N   SER A  47      37.868  35.551  42.414  1.00  0.00           N  
ATOM    735  CA  SER A  47      37.804  36.899  41.879  1.00  0.00           C  
ATOM    736  C   SER A  47      36.762  37.722  42.640  1.00  0.00           C  
ATOM    737  O   SER A  47      35.832  37.166  43.230  1.00  0.00           O  
ATOM    738  CB  SER A  47      37.465  36.861  40.402  1.00  0.00           C  
ATOM    739  OG  SER A  47      36.166  36.377  40.195  1.00  0.00           O  
ATOM    740  H   SER A  47      37.612  34.774  41.822  1.00  0.00           H  
ATOM    741  HA  SER A  47      38.784  37.364  41.996  1.00  0.00           H  
ATOM    742 1HB  SER A  47      37.552  37.864  39.982  1.00  0.00           H  
ATOM    743 2HB  SER A  47      38.180  36.226  39.880  1.00  0.00           H  
ATOM    744  HG  SER A  47      36.268  35.523  39.769  1.00  0.00           H  
ATOM    745  N   PRO A  48      36.905  39.051  42.653  1.00  0.00           N  
ATOM    746  CA  PRO A  48      35.935  39.879  43.391  1.00  0.00           C  
ATOM    747  C   PRO A  48      34.514  39.762  42.870  1.00  0.00           C  
ATOM    748  O   PRO A  48      33.567  40.075  43.604  1.00  0.00           O  
ATOM    749  CB  PRO A  48      36.487  41.303  43.216  1.00  0.00           C  
ATOM    750  CG  PRO A  48      37.375  41.229  42.016  1.00  0.00           C  
ATOM    751  CD  PRO A  48      37.992  39.868  42.069  1.00  0.00           C  
ATOM    752  HA  PRO A  48      35.927  39.557  44.433  1.00  0.00           H  
ATOM    753 1HB  PRO A  48      35.658  42.013  43.082  1.00  0.00           H  
ATOM    754 2HB  PRO A  48      37.030  41.610  44.123  1.00  0.00           H  
ATOM    755 1HG  PRO A  48      36.789  41.386  41.098  1.00  0.00           H  
ATOM    756 2HG  PRO A  48      38.129  42.030  42.050  1.00  0.00           H  
ATOM    757 1HD  PRO A  48      38.254  39.542  41.051  1.00  0.00           H  
ATOM    758 2HD  PRO A  48      38.887  39.895  42.709  1.00  0.00           H  
ATOM    759  N   GLU A  49      34.330  39.316  41.629  1.00  0.00           N  
ATOM    760  CA  GLU A  49      32.996  39.131  41.074  1.00  0.00           C  
ATOM    761  C   GLU A  49      32.386  37.780  41.425  1.00  0.00           C  
ATOM    762  O   GLU A  49      31.219  37.543  41.093  1.00  0.00           O  
ATOM    763  CB  GLU A  49      33.040  39.289  39.552  1.00  0.00           C  
ATOM    764  CG  GLU A  49      33.411  40.686  39.076  1.00  0.00           C  
ATOM    765  CD  GLU A  49      33.479  40.795  37.578  1.00  0.00           C  
ATOM    766  OE1 GLU A  49      33.253  39.808  36.919  1.00  0.00           O  
ATOM    767  OE2 GLU A  49      33.756  41.866  37.092  1.00  0.00           O  
ATOM    768  H   GLU A  49      35.136  39.103  41.059  1.00  0.00           H  
ATOM    769  HA  GLU A  49      32.341  39.902  41.481  1.00  0.00           H  
ATOM    770 1HB  GLU A  49      33.765  38.589  39.135  1.00  0.00           H  
ATOM    771 2HB  GLU A  49      32.066  39.041  39.132  1.00  0.00           H  
ATOM    772 1HG  GLU A  49      32.671  41.394  39.448  1.00  0.00           H  
ATOM    773 2HG  GLU A  49      34.377  40.959  39.499  1.00  0.00           H  
ATOM    774  N   GLN A  50      33.136  36.889  42.085  1.00  0.00           N  
ATOM    775  CA  GLN A  50      32.609  35.566  42.399  1.00  0.00           C  
ATOM    776  C   GLN A  50      32.595  35.272  43.897  1.00  0.00           C  
ATOM    777  O   GLN A  50      32.724  34.106  44.288  1.00  0.00           O  
ATOM    778  CB  GLN A  50      33.425  34.493  41.673  1.00  0.00           C  
ATOM    779  CG  GLN A  50      33.455  34.649  40.162  1.00  0.00           C  
ATOM    780  CD  GLN A  50      32.115  34.337  39.521  1.00  0.00           C  
ATOM    781  OE1 GLN A  50      31.590  33.229  39.656  1.00  0.00           O  
ATOM    782  NE2 GLN A  50      31.554  35.315  38.820  1.00  0.00           N  
ATOM    783  H   GLN A  50      34.074  37.126  42.372  1.00  0.00           H  
ATOM    784  HA  GLN A  50      31.579  35.510  42.042  1.00  0.00           H  
ATOM    785 1HB  GLN A  50      34.453  34.512  42.033  1.00  0.00           H  
ATOM    786 2HB  GLN A  50      33.016  33.508  41.901  1.00  0.00           H  
ATOM    787 1HG  GLN A  50      33.719  35.678  39.918  1.00  0.00           H  
ATOM    788 2HG  GLN A  50      34.198  33.966  39.750  1.00  0.00           H  
ATOM    789 1HE2 GLN A  50      30.670  35.169  38.374  1.00  0.00           H  
ATOM    790 2HE2 GLN A  50      32.014  36.200  38.736  1.00  0.00           H  
ATOM    791  N   GLN A  51      32.444  36.292  44.747  1.00  0.00           N  
ATOM    792  CA  GLN A  51      32.715  36.099  46.169  1.00  0.00           C  
ATOM    793  C   GLN A  51      31.891  34.958  46.750  1.00  0.00           C  
ATOM    794  O   GLN A  51      32.394  34.198  47.586  1.00  0.00           O  
ATOM    795  CB  GLN A  51      32.437  37.389  46.945  1.00  0.00           C  
ATOM    796  CG  GLN A  51      33.458  38.488  46.713  1.00  0.00           C  
ATOM    797  CD  GLN A  51      33.025  39.816  47.307  1.00  0.00           C  
ATOM    798  OE1 GLN A  51      32.708  39.905  48.496  1.00  0.00           O  
ATOM    799  NE2 GLN A  51      33.009  40.855  46.481  1.00  0.00           N  
ATOM    800  H   GLN A  51      32.144  37.200  44.422  1.00  0.00           H  
ATOM    801  HA  GLN A  51      33.772  35.856  46.290  1.00  0.00           H  
ATOM    802 1HB  GLN A  51      31.456  37.775  46.666  1.00  0.00           H  
ATOM    803 2HB  GLN A  51      32.411  37.172  48.013  1.00  0.00           H  
ATOM    804 1HG  GLN A  51      34.400  38.198  47.177  1.00  0.00           H  
ATOM    805 2HG  GLN A  51      33.595  38.623  45.641  1.00  0.00           H  
ATOM    806 1HE2 GLN A  51      32.732  41.757  46.815  1.00  0.00           H  
ATOM    807 2HE2 GLN A  51      33.274  40.738  45.524  1.00  0.00           H  
ATOM    808  N   ASN A  52      30.634  34.824  46.333  1.00  0.00           N  
ATOM    809  CA  ASN A  52      29.787  33.715  46.746  1.00  0.00           C  
ATOM    810  C   ASN A  52      29.161  32.978  45.570  1.00  0.00           C  
ATOM    811  O   ASN A  52      27.981  32.620  45.639  1.00  0.00           O  
ATOM    812  CB  ASN A  52      28.707  34.208  47.691  1.00  0.00           C  
ATOM    813  CG  ASN A  52      29.264  34.710  48.994  1.00  0.00           C  
ATOM    814  OD1 ASN A  52      29.589  33.922  49.889  1.00  0.00           O  
ATOM    815  ND2 ASN A  52      29.381  36.008  49.118  1.00  0.00           N  
ATOM    816  H   ASN A  52      30.260  35.522  45.707  1.00  0.00           H  
ATOM    817  HA  ASN A  52      30.399  32.999  47.297  1.00  0.00           H  
ATOM    818 1HB  ASN A  52      28.146  35.013  47.214  1.00  0.00           H  
ATOM    819 2HB  ASN A  52      28.006  33.399  47.897  1.00  0.00           H  
ATOM    820 1HD2 ASN A  52      29.745  36.399  49.963  1.00  0.00           H  
ATOM    821 2HD2 ASN A  52      29.105  36.608  48.368  1.00  0.00           H  
ATOM    822  N   ASN A  53      29.919  32.742  44.498  1.00  0.00           N  
ATOM    823  CA  ASN A  53      29.403  32.108  43.280  1.00  0.00           C  
ATOM    824  C   ASN A  53      30.461  31.113  42.805  1.00  0.00           C  
ATOM    825  O   ASN A  53      31.308  31.442  41.970  1.00  0.00           O  
ATOM    826  CB  ASN A  53      29.077  33.130  42.207  1.00  0.00           C  
ATOM    827  CG  ASN A  53      28.285  32.544  41.072  1.00  0.00           C  
ATOM    828  OD1 ASN A  53      27.177  32.032  41.270  1.00  0.00           O  
ATOM    829  ND2 ASN A  53      28.832  32.607  39.884  1.00  0.00           N  
ATOM    830  H   ASN A  53      30.891  33.015  44.535  1.00  0.00           H  
ATOM    831  HA  ASN A  53      28.467  31.603  43.523  1.00  0.00           H  
ATOM    832 1HB  ASN A  53      28.507  33.950  42.646  1.00  0.00           H  
ATOM    833 2HB  ASN A  53      30.002  33.549  41.811  1.00  0.00           H  
ATOM    834 1HD2 ASN A  53      28.350  32.233  39.091  1.00  0.00           H  
ATOM    835 2HD2 ASN A  53      29.730  33.030  39.770  1.00  0.00           H  
ATOM    836  N   ALA A  54      30.405  29.896  43.341  1.00  0.00           N  
ATOM    837  CA  ALA A  54      31.497  28.949  43.193  1.00  0.00           C  
ATOM    838  C   ALA A  54      30.969  27.533  43.358  1.00  0.00           C  
ATOM    839  O   ALA A  54      29.981  27.293  44.060  1.00  0.00           O  
ATOM    840  CB  ALA A  54      32.618  29.220  44.203  1.00  0.00           C  
ATOM    841  H   ALA A  54      29.584  29.623  43.862  1.00  0.00           H  
ATOM    842  HA  ALA A  54      31.926  29.068  42.197  1.00  0.00           H  
ATOM    843 1HB  ALA A  54      33.417  28.492  44.063  1.00  0.00           H  
ATOM    844 2HB  ALA A  54      33.010  30.225  44.051  1.00  0.00           H  
ATOM    845 3HB  ALA A  54      32.224  29.134  45.214  1.00  0.00           H  
ATOM    846  N   LEU A  55      31.643  26.592  42.703  1.00  0.00           N  
ATOM    847  CA  LEU A  55      31.371  25.171  42.859  1.00  0.00           C  
ATOM    848  C   LEU A  55      32.593  24.495  43.459  1.00  0.00           C  
ATOM    849  O   LEU A  55      33.696  24.604  42.916  1.00  0.00           O  
ATOM    850  CB  LEU A  55      31.021  24.531  41.509  1.00  0.00           C  
ATOM    851  CG  LEU A  55      31.077  22.999  41.464  1.00  0.00           C  
ATOM    852  CD1 LEU A  55      29.981  22.424  42.352  1.00  0.00           C  
ATOM    853  CD2 LEU A  55      30.920  22.527  40.027  1.00  0.00           C  
ATOM    854  H   LEU A  55      32.374  26.888  42.071  1.00  0.00           H  
ATOM    855  HA  LEU A  55      30.514  25.053  43.523  1.00  0.00           H  
ATOM    856 1HB  LEU A  55      30.012  24.834  41.233  1.00  0.00           H  
ATOM    857 2HB  LEU A  55      31.711  24.910  40.755  1.00  0.00           H  
ATOM    858  HG  LEU A  55      32.036  22.658  41.856  1.00  0.00           H  
ATOM    859 1HD1 LEU A  55      30.021  21.336  42.320  1.00  0.00           H  
ATOM    860 2HD1 LEU A  55      30.129  22.762  43.378  1.00  0.00           H  
ATOM    861 3HD1 LEU A  55      29.009  22.762  41.994  1.00  0.00           H  
ATOM    862 1HD2 LEU A  55      30.961  21.438  39.995  1.00  0.00           H  
ATOM    863 2HD2 LEU A  55      29.961  22.866  39.635  1.00  0.00           H  
ATOM    864 3HD2 LEU A  55      31.726  22.938  39.419  1.00  0.00           H  
ATOM    865  N   VAL A  56      32.396  23.800  44.576  1.00  0.00           N  
ATOM    866  CA  VAL A  56      33.461  23.076  45.256  1.00  0.00           C  
ATOM    867  C   VAL A  56      33.114  21.596  45.226  1.00  0.00           C  
ATOM    868  O   VAL A  56      32.063  21.188  45.739  1.00  0.00           O  
ATOM    869  CB  VAL A  56      33.620  23.554  46.711  1.00  0.00           C  
ATOM    870  CG1 VAL A  56      34.720  22.771  47.412  1.00  0.00           C  
ATOM    871  CG2 VAL A  56      33.919  25.045  46.737  1.00  0.00           C  
ATOM    872  H   VAL A  56      31.463  23.778  44.962  1.00  0.00           H  
ATOM    873  HA  VAL A  56      34.398  23.264  44.730  1.00  0.00           H  
ATOM    874  HB  VAL A  56      32.693  23.359  47.251  1.00  0.00           H  
ATOM    875 1HG1 VAL A  56      34.819  23.122  48.440  1.00  0.00           H  
ATOM    876 2HG1 VAL A  56      34.468  21.711  47.414  1.00  0.00           H  
ATOM    877 3HG1 VAL A  56      35.664  22.920  46.887  1.00  0.00           H  
ATOM    878 1HG2 VAL A  56      34.029  25.377  47.769  1.00  0.00           H  
ATOM    879 2HG2 VAL A  56      34.843  25.240  46.192  1.00  0.00           H  
ATOM    880 3HG2 VAL A  56      33.099  25.589  46.267  1.00  0.00           H  
ATOM    881  N   VAL A  57      33.990  20.797  44.626  1.00  0.00           N  
ATOM    882  CA  VAL A  57      33.800  19.359  44.502  1.00  0.00           C  
ATOM    883  C   VAL A  57      34.955  18.651  45.191  1.00  0.00           C  
ATOM    884  O   VAL A  57      36.121  18.913  44.880  1.00  0.00           O  
ATOM    885  CB  VAL A  57      33.734  18.936  43.023  1.00  0.00           C  
ATOM    886  CG1 VAL A  57      33.580  17.427  42.906  1.00  0.00           C  
ATOM    887  CG2 VAL A  57      32.583  19.651  42.331  1.00  0.00           C  
ATOM    888  H   VAL A  57      34.823  21.219  44.240  1.00  0.00           H  
ATOM    889  HA  VAL A  57      32.857  19.092  44.979  1.00  0.00           H  
ATOM    890  HB  VAL A  57      34.672  19.202  42.536  1.00  0.00           H  
ATOM    891 1HG1 VAL A  57      33.535  17.146  41.854  1.00  0.00           H  
ATOM    892 2HG1 VAL A  57      34.432  16.937  43.376  1.00  0.00           H  
ATOM    893 3HG1 VAL A  57      32.661  17.116  43.404  1.00  0.00           H  
ATOM    894 1HG2 VAL A  57      32.542  19.348  41.285  1.00  0.00           H  
ATOM    895 2HG2 VAL A  57      31.645  19.390  42.822  1.00  0.00           H  
ATOM    896 3HG2 VAL A  57      32.735  20.729  42.391  1.00  0.00           H  
ATOM    897  N   VAL A  58      34.630  17.759  46.124  1.00  0.00           N  
ATOM    898  CA  VAL A  58      35.622  16.972  46.845  1.00  0.00           C  
ATOM    899  C   VAL A  58      35.321  15.498  46.619  1.00  0.00           C  
ATOM    900  O   VAL A  58      34.240  15.016  46.976  1.00  0.00           O  
ATOM    901  CB  VAL A  58      35.594  17.291  48.352  1.00  0.00           C  
ATOM    902  CG1 VAL A  58      36.672  16.504  49.083  1.00  0.00           C  
ATOM    903  CG2 VAL A  58      35.776  18.785  48.568  1.00  0.00           C  
ATOM    904  H   VAL A  58      33.651  17.630  46.335  1.00  0.00           H  
ATOM    905  HA  VAL A  58      36.611  17.223  46.460  1.00  0.00           H  
ATOM    906  HB  VAL A  58      34.634  16.978  48.762  1.00  0.00           H  
ATOM    907 1HG1 VAL A  58      36.638  16.742  50.146  1.00  0.00           H  
ATOM    908 2HG1 VAL A  58      36.502  15.437  48.944  1.00  0.00           H  
ATOM    909 3HG1 VAL A  58      37.651  16.771  48.684  1.00  0.00           H  
ATOM    910 1HG2 VAL A  58      35.755  19.004  49.636  1.00  0.00           H  
ATOM    911 2HG2 VAL A  58      36.734  19.099  48.153  1.00  0.00           H  
ATOM    912 3HG2 VAL A  58      34.970  19.326  48.071  1.00  0.00           H  
ATOM    913  N   THR A  59      36.276  14.787  46.021  1.00  0.00           N  
ATOM    914  CA  THR A  59      36.138  13.370  45.706  1.00  0.00           C  
ATOM    915  C   THR A  59      37.147  12.593  46.540  1.00  0.00           C  
ATOM    916  O   THR A  59      38.352  12.854  46.466  1.00  0.00           O  
ATOM    917  CB  THR A  59      36.354  13.092  44.207  1.00  0.00           C  
ATOM    918  OG1 THR A  59      35.369  13.797  43.440  1.00  0.00           O  
ATOM    919  CG2 THR A  59      36.243  11.602  43.920  1.00  0.00           C  
ATOM    920  H   THR A  59      37.132  15.265  45.780  1.00  0.00           H  
ATOM    921  HA  THR A  59      35.121  13.059  45.949  1.00  0.00           H  
ATOM    922  HB  THR A  59      37.343  13.440  43.911  1.00  0.00           H  
ATOM    923  HG1 THR A  59      34.526  13.341  43.506  1.00  0.00           H  
ATOM    924 1HG2 THR A  59      36.399  11.424  42.856  1.00  0.00           H  
ATOM    925 2HG2 THR A  59      36.998  11.064  44.493  1.00  0.00           H  
ATOM    926 3HG2 THR A  59      35.253  11.249  44.205  1.00  0.00           H  
ATOM    927  N   CYS A  60      36.657  11.645  47.331  1.00  0.00           N  
ATOM    928  CA  CYS A  60      37.495  10.839  48.215  1.00  0.00           C  
ATOM    929  C   CYS A  60      37.033   9.389  48.087  1.00  0.00           C  
ATOM    930  O   CYS A  60      35.857   9.071  48.265  1.00  0.00           O  
ATOM    931  CB  CYS A  60      37.386  11.302  49.669  1.00  0.00           C  
ATOM    932  SG  CYS A  60      37.599  13.084  49.895  1.00  0.00           S  
ATOM    933  H   CYS A  60      35.661  11.482  47.313  1.00  0.00           H  
ATOM    934  HA  CYS A  60      38.534  10.949  47.903  1.00  0.00           H  
ATOM    935 1HB  CYS A  60      36.410  11.025  50.067  1.00  0.00           H  
ATOM    936 2HB  CYS A  60      38.140  10.794  50.269  1.00  0.00           H  
ATOM    937  N   GLY A  61      37.980   8.508  47.772  1.00  0.00           N  
ATOM    938  CA  GLY A  61      37.659   7.122  47.500  1.00  0.00           C  
ATOM    939  C   GLY A  61      36.697   6.969  46.341  1.00  0.00           C  
ATOM    940  O   GLY A  61      37.017   7.343  45.207  1.00  0.00           O  
ATOM    941  H   GLY A  61      38.941   8.810  47.720  1.00  0.00           H  
ATOM    942 1HA  GLY A  61      38.575   6.574  47.279  1.00  0.00           H  
ATOM    943 2HA  GLY A  61      37.221   6.669  48.389  1.00  0.00           H  
ATOM    944  N   ASN A  62      35.515   6.420  46.609  1.00  0.00           N  
ATOM    945  CA  ASN A  62      34.512   6.202  45.577  1.00  0.00           C  
ATOM    946  C   ASN A  62      33.277   7.072  45.764  1.00  0.00           C  
ATOM    947  O   ASN A  62      32.224   6.761  45.195  1.00  0.00           O  
ATOM    948  CB  ASN A  62      34.119   4.737  45.530  1.00  0.00           C  
ATOM    949  CG  ASN A  62      35.240   3.853  45.056  1.00  0.00           C  
ATOM    950  OD1 ASN A  62      35.565   3.828  43.864  1.00  0.00           O  
ATOM    951  ND2 ASN A  62      35.837   3.128  45.968  1.00  0.00           N  
ATOM    952  H   ASN A  62      35.310   6.145  47.560  1.00  0.00           H  
ATOM    953  HA  ASN A  62      34.950   6.452  44.610  1.00  0.00           H  
ATOM    954 1HB  ASN A  62      33.810   4.411  46.524  1.00  0.00           H  
ATOM    955 2HB  ASN A  62      33.265   4.610  44.864  1.00  0.00           H  
ATOM    956 1HD2 ASN A  62      36.589   2.521  45.710  1.00  0.00           H  
ATOM    957 2HD2 ASN A  62      35.541   3.180  46.921  1.00  0.00           H  
ATOM    958  N   GLU A  63      33.379   8.150  46.534  1.00  0.00           N  
ATOM    959  CA  GLU A  63      32.262   9.044  46.801  1.00  0.00           C  
ATOM    960  C   GLU A  63      32.673  10.491  46.569  1.00  0.00           C  
ATOM    961  O   GLU A  63      33.825  10.867  46.806  1.00  0.00           O  
ATOM    962  CB  GLU A  63      31.759   8.862  48.235  1.00  0.00           C  
ATOM    963  CG  GLU A  63      31.262   7.460  48.554  1.00  0.00           C  
ATOM    964  CD  GLU A  63      30.669   7.350  49.931  1.00  0.00           C  
ATOM    965  OE1 GLU A  63      30.647   8.335  50.628  1.00  0.00           O  
ATOM    966  OE2 GLU A  63      30.237   6.278  50.286  1.00  0.00           O  
ATOM    967  H   GLU A  63      34.278   8.349  46.949  1.00  0.00           H  
ATOM    968  HA  GLU A  63      31.447   8.790  46.122  1.00  0.00           H  
ATOM    969 1HB  GLU A  63      32.560   9.102  48.934  1.00  0.00           H  
ATOM    970 2HB  GLU A  63      30.942   9.559  48.422  1.00  0.00           H  
ATOM    971 1HG  GLU A  63      30.507   7.178  47.821  1.00  0.00           H  
ATOM    972 2HG  GLU A  63      32.094   6.762  48.465  1.00  0.00           H  
ATOM    973  N   THR A  64      31.723  11.299  46.107  1.00  0.00           N  
ATOM    974  CA  THR A  64      31.934  12.724  45.895  1.00  0.00           C  
ATOM    975  C   THR A  64      30.925  13.520  46.711  1.00  0.00           C  
ATOM    976  O   THR A  64      29.744  13.159  46.779  1.00  0.00           O  
ATOM    977  CB  THR A  64      31.818  13.096  44.406  1.00  0.00           C  
ATOM    978  OG1 THR A  64      32.845  12.426  43.662  1.00  0.00           O  
ATOM    979  CG2 THR A  64      31.961  14.598  44.218  1.00  0.00           C  
ATOM    980  H   THR A  64      30.819  10.899  45.896  1.00  0.00           H  
ATOM    981  HA  THR A  64      32.945  12.976  46.218  1.00  0.00           H  
ATOM    982  HB  THR A  64      30.848  12.778  44.025  1.00  0.00           H  
ATOM    983  HG1 THR A  64      32.474  12.076  42.848  1.00  0.00           H  
ATOM    984 1HG2 THR A  64      31.876  14.842  43.159  1.00  0.00           H  
ATOM    985 2HG2 THR A  64      31.175  15.110  44.773  1.00  0.00           H  
ATOM    986 3HG2 THR A  64      32.934  14.920  44.588  1.00  0.00           H  
ATOM    987  N   TYR A  65      31.396  14.599  47.329  1.00  0.00           N  
ATOM    988  CA  TYR A  65      30.551  15.502  48.097  1.00  0.00           C  
ATOM    989  C   TYR A  65      30.766  16.920  47.587  1.00  0.00           C  
ATOM    990  O   TYR A  65      31.909  17.366  47.451  1.00  0.00           O  
ATOM    991  CB  TYR A  65      30.856  15.407  49.593  1.00  0.00           C  
ATOM    992  CG  TYR A  65      30.489  14.074  50.207  1.00  0.00           C  
ATOM    993  CD1 TYR A  65      31.313  12.974  50.020  1.00  0.00           C  
ATOM    994  CD2 TYR A  65      29.329  13.952  50.958  1.00  0.00           C  
ATOM    995  CE1 TYR A  65      30.978  11.757  50.581  1.00  0.00           C  
ATOM    996  CE2 TYR A  65      28.994  12.735  51.518  1.00  0.00           C  
ATOM    997  CZ  TYR A  65      29.814  11.640  51.332  1.00  0.00           C  
ATOM    998  OH  TYR A  65      29.480  10.428  51.890  1.00  0.00           O  
ATOM    999  H   TYR A  65      32.384  14.791  47.257  1.00  0.00           H  
ATOM   1000  HA  TYR A  65      29.511  15.205  47.959  1.00  0.00           H  
ATOM   1001 1HB  TYR A  65      31.921  15.577  49.760  1.00  0.00           H  
ATOM   1002 2HB  TYR A  65      30.313  16.187  50.126  1.00  0.00           H  
ATOM   1003  HD1 TYR A  65      32.225  13.070  49.430  1.00  0.00           H  
ATOM   1004  HD2 TYR A  65      28.681  14.816  51.104  1.00  0.00           H  
ATOM   1005  HE1 TYR A  65      31.625  10.892  50.433  1.00  0.00           H  
ATOM   1006  HE2 TYR A  65      28.082  12.639  52.108  1.00  0.00           H  
ATOM   1007  HH  TYR A  65      29.990   9.732  51.469  1.00  0.00           H  
ATOM   1008  N   VAL A  66      29.670  17.621  47.306  1.00  0.00           N  
ATOM   1009  CA  VAL A  66      29.708  18.879  46.572  1.00  0.00           C  
ATOM   1010  C   VAL A  66      29.072  19.980  47.405  1.00  0.00           C  
ATOM   1011  O   VAL A  66      28.033  19.768  48.038  1.00  0.00           O  
ATOM   1012  CB  VAL A  66      28.963  18.749  45.230  1.00  0.00           C  
ATOM   1013  CG1 VAL A  66      28.939  20.085  44.503  1.00  0.00           C  
ATOM   1014  CG2 VAL A  66      29.623  17.680  44.373  1.00  0.00           C  
ATOM   1015  H   VAL A  66      28.780  17.260  47.619  1.00  0.00           H  
ATOM   1016  HA  VAL A  66      30.749  19.130  46.368  1.00  0.00           H  
ATOM   1017  HB  VAL A  66      27.927  18.471  45.426  1.00  0.00           H  
ATOM   1018 1HG1 VAL A  66      28.409  19.975  43.557  1.00  0.00           H  
ATOM   1019 2HG1 VAL A  66      28.430  20.826  45.119  1.00  0.00           H  
ATOM   1020 3HG1 VAL A  66      29.961  20.412  44.309  1.00  0.00           H  
ATOM   1021 1HG2 VAL A  66      29.091  17.593  43.426  1.00  0.00           H  
ATOM   1022 2HG2 VAL A  66      30.661  17.955  44.183  1.00  0.00           H  
ATOM   1023 3HG2 VAL A  66      29.592  16.724  44.896  1.00  0.00           H  
ATOM   1024  N   PHE A  67      29.700  21.156  47.403  1.00  0.00           N  
ATOM   1025  CA  PHE A  67      29.195  22.322  48.113  1.00  0.00           C  
ATOM   1026  C   PHE A  67      29.205  23.508  47.160  1.00  0.00           C  
ATOM   1027  O   PHE A  67      30.210  23.757  46.489  1.00  0.00           O  
ATOM   1028  CB  PHE A  67      30.042  22.627  49.350  1.00  0.00           C  
ATOM   1029  CG  PHE A  67      30.189  21.460  50.285  1.00  0.00           C  
ATOM   1030  CD1 PHE A  67      31.175  20.507  50.078  1.00  0.00           C  
ATOM   1031  CD2 PHE A  67      29.343  21.314  51.373  1.00  0.00           C  
ATOM   1032  CE1 PHE A  67      31.312  19.434  50.938  1.00  0.00           C  
ATOM   1033  CE2 PHE A  67      29.477  20.243  52.235  1.00  0.00           C  
ATOM   1034  CZ  PHE A  67      30.463  19.302  52.017  1.00  0.00           C  
ATOM   1035  H   PHE A  67      30.562  21.231  46.883  1.00  0.00           H  
ATOM   1036  HA  PHE A  67      28.178  22.111  48.447  1.00  0.00           H  
ATOM   1037 1HB  PHE A  67      31.037  22.942  49.040  1.00  0.00           H  
ATOM   1038 2HB  PHE A  67      29.594  23.452  49.903  1.00  0.00           H  
ATOM   1039  HD1 PHE A  67      31.847  20.613  49.226  1.00  0.00           H  
ATOM   1040  HD2 PHE A  67      28.563  22.057  51.546  1.00  0.00           H  
ATOM   1041  HE1 PHE A  67      32.091  18.692  50.763  1.00  0.00           H  
ATOM   1042  HE2 PHE A  67      28.806  20.139  53.087  1.00  0.00           H  
ATOM   1043  HZ  PHE A  67      30.570  18.455  52.694  1.00  0.00           H  
ATOM   1044  N   ILE A  68      28.090  24.234  47.104  1.00  0.00           N  
ATOM   1045  CA  ILE A  68      27.865  25.240  46.074  1.00  0.00           C  
ATOM   1046  C   ILE A  68      27.386  26.538  46.702  1.00  0.00           C  
ATOM   1047  O   ILE A  68      26.609  26.528  47.656  1.00  0.00           O  
ATOM   1048  CB  ILE A  68      26.837  24.754  45.036  1.00  0.00           C  
ATOM   1049  CG1 ILE A  68      27.258  23.400  44.460  1.00  0.00           C  
ATOM   1050  CG2 ILE A  68      26.676  25.782  43.926  1.00  0.00           C  
ATOM   1051  CD1 ILE A  68      26.219  22.768  43.563  1.00  0.00           C  
ATOM   1052  H   ILE A  68      27.377  24.078  47.803  1.00  0.00           H  
ATOM   1053  HA  ILE A  68      28.807  25.418  45.553  1.00  0.00           H  
ATOM   1054  HB  ILE A  68      25.873  24.604  45.522  1.00  0.00           H  
ATOM   1055 1HG1 ILE A  68      28.177  23.519  43.887  1.00  0.00           H  
ATOM   1056 2HG1 ILE A  68      27.470  22.708  45.275  1.00  0.00           H  
ATOM   1057 1HG2 ILE A  68      25.946  25.422  43.201  1.00  0.00           H  
ATOM   1058 2HG2 ILE A  68      26.332  26.724  44.350  1.00  0.00           H  
ATOM   1059 3HG2 ILE A  68      27.634  25.935  43.430  1.00  0.00           H  
ATOM   1060 1HD1 ILE A  68      26.590  21.811  43.194  1.00  0.00           H  
ATOM   1061 2HD1 ILE A  68      25.300  22.607  44.128  1.00  0.00           H  
ATOM   1062 3HD1 ILE A  68      26.017  23.427  42.720  1.00  0.00           H  
ATOM   1063  N   LEU A  69      27.852  27.659  46.161  1.00  0.00           N  
ATOM   1064  CA  LEU A  69      27.179  28.938  46.348  1.00  0.00           C  
ATOM   1065  C   LEU A  69      26.832  29.579  45.010  1.00  0.00           C  
ATOM   1066  O   LEU A  69      27.554  29.415  44.027  1.00  0.00           O  
ATOM   1067  CB  LEU A  69      28.064  29.889  47.163  1.00  0.00           C  
ATOM   1068  CG  LEU A  69      28.416  29.419  48.580  1.00  0.00           C  
ATOM   1069  CD1 LEU A  69      29.425  30.378  49.198  1.00  0.00           C  
ATOM   1070  CD2 LEU A  69      27.150  29.341  49.420  1.00  0.00           C  
ATOM   1071  H   LEU A  69      28.696  27.623  45.606  1.00  0.00           H  
ATOM   1072  HA  LEU A  69      26.253  28.765  46.896  1.00  0.00           H  
ATOM   1073 1HB  LEU A  69      28.997  30.043  46.624  1.00  0.00           H  
ATOM   1074 2HB  LEU A  69      27.555  30.849  47.250  1.00  0.00           H  
ATOM   1075  HG  LEU A  69      28.881  28.433  48.532  1.00  0.00           H  
ATOM   1076 1HD1 LEU A  69      29.675  30.044  50.205  1.00  0.00           H  
ATOM   1077 2HD1 LEU A  69      30.328  30.399  48.588  1.00  0.00           H  
ATOM   1078 3HD1 LEU A  69      28.994  31.378  49.245  1.00  0.00           H  
ATOM   1079 1HD2 LEU A  69      27.400  29.006  50.427  1.00  0.00           H  
ATOM   1080 2HD2 LEU A  69      26.686  30.327  49.470  1.00  0.00           H  
ATOM   1081 3HD2 LEU A  69      26.455  28.636  48.965  1.00  0.00           H  
ATOM   1082  N   ALA A  70      25.723  30.310  44.980  1.00  0.00           N  
ATOM   1083  CA  ALA A  70      25.304  31.017  43.775  1.00  0.00           C  
ATOM   1084  C   ALA A  70      24.885  32.446  44.093  1.00  0.00           C  
ATOM   1085  O   ALA A  70      24.287  32.711  45.135  1.00  0.00           O  
ATOM   1086  CB  ALA A  70      24.166  30.271  43.092  1.00  0.00           C  
ATOM   1087  H   ALA A  70      25.156  30.378  45.812  1.00  0.00           H  
ATOM   1088  HA  ALA A  70      26.155  31.061  43.095  1.00  0.00           H  
ATOM   1089 1HB  ALA A  70      23.865  30.811  42.195  1.00  0.00           H  
ATOM   1090 2HB  ALA A  70      24.500  29.270  42.819  1.00  0.00           H  
ATOM   1091 3HB  ALA A  70      23.320  30.198  43.773  1.00  0.00           H  
ATOM   1092  N   HIS A  71      25.203  33.366  43.187  1.00  0.00           N  
ATOM   1093  CA  HIS A  71      24.644  34.712  43.233  1.00  0.00           C  
ATOM   1094  C   HIS A  71      23.252  34.752  42.616  1.00  0.00           C  
ATOM   1095  O   HIS A  71      22.502  35.707  42.816  1.00  0.00           O  
ATOM   1096  CB  HIS A  71      25.560  35.703  42.507  1.00  0.00           C  
ATOM   1097  CG  HIS A  71      26.841  35.978  43.230  1.00  0.00           C  
ATOM   1098  ND1 HIS A  71      27.881  36.682  42.659  1.00  0.00           N  
ATOM   1099  CD2 HIS A  71      27.252  35.645  44.477  1.00  0.00           C  
ATOM   1100  CE1 HIS A  71      28.876  36.770  43.525  1.00  0.00           C  
ATOM   1101  NE2 HIS A  71      28.520  36.149  44.634  1.00  0.00           N  
ATOM   1102  H   HIS A  71      25.848  33.126  42.448  1.00  0.00           H  
ATOM   1103  HA  HIS A  71      24.555  35.033  44.271  1.00  0.00           H  
ATOM   1104 1HB  HIS A  71      25.803  35.315  41.517  1.00  0.00           H  
ATOM   1105 2HB  HIS A  71      25.036  36.648  42.369  1.00  0.00           H  
ATOM   1106  HD1 HIS A  71      27.869  37.134  41.767  1.00  0.00           H  
ATOM   1107  HD2 HIS A  71      26.778  35.094  45.290  1.00  0.00           H  
ATOM   1108  HE1 HIS A  71      29.796  37.293  43.262  1.00  0.00           H  
ATOM   1109  N   ASP A  72      22.913  33.709  41.866  1.00  0.00           N  
ATOM   1110  CA  ASP A  72      21.668  33.684  41.107  1.00  0.00           C  
ATOM   1111  C   ASP A  72      21.182  32.256  40.894  1.00  0.00           C  
ATOM   1112  O   ASP A  72      21.967  31.364  40.574  1.00  0.00           O  
ATOM   1113  CB  ASP A  72      21.850  34.375  39.754  1.00  0.00           C  
ATOM   1114  CG  ASP A  72      20.528  34.738  39.091  1.00  0.00           C  
ATOM   1115  OD1 ASP A  72      19.809  33.843  38.716  1.00  0.00           O  
ATOM   1116  OD2 ASP A  72      20.250  35.907  38.967  1.00  0.00           O  
ATOM   1117  H   ASP A  72      23.534  32.914  41.819  1.00  0.00           H  
ATOM   1118  HA  ASP A  72      20.906  34.217  41.676  1.00  0.00           H  
ATOM   1119 1HB  ASP A  72      22.435  35.286  39.886  1.00  0.00           H  
ATOM   1120 2HB  ASP A  72      22.409  33.721  39.084  1.00  0.00           H  
ATOM   1121  N   PRO A  73      19.882  32.046  41.072  1.00  0.00           N  
ATOM   1122  CA  PRO A  73      19.276  30.743  40.829  1.00  0.00           C  
ATOM   1123  C   PRO A  73      19.733  30.163  39.496  1.00  0.00           C  
ATOM   1124  O   PRO A  73      19.907  28.952  39.362  1.00  0.00           O  
ATOM   1125  CB  PRO A  73      17.776  31.055  40.824  1.00  0.00           C  
ATOM   1126  CG  PRO A  73      17.635  32.183  41.789  1.00  0.00           C  
ATOM   1127  CD  PRO A  73      18.847  33.041  41.541  1.00  0.00           C  
ATOM   1128  HA  PRO A  73      19.590  30.062  41.620  1.00  0.00           H  
ATOM   1129 1HB  PRO A  73      17.450  31.320  39.807  1.00  0.00           H  
ATOM   1130 2HB  PRO A  73      17.205  30.164  41.123  1.00  0.00           H  
ATOM   1131 1HG  PRO A  73      16.692  32.720  41.609  1.00  0.00           H  
ATOM   1132 2HG  PRO A  73      17.591  31.799  42.818  1.00  0.00           H  
ATOM   1133 1HD  PRO A  73      18.619  33.783  40.761  1.00  0.00           H  
ATOM   1134 2HD  PRO A  73      19.141  33.540  42.477  1.00  0.00           H  
ATOM   1135  N   GLU A  74      19.926  31.036  38.512  1.00  0.00           N  
ATOM   1136  CA  GLU A  74      20.369  30.613  37.189  1.00  0.00           C  
ATOM   1137  C   GLU A  74      21.799  30.089  37.229  1.00  0.00           C  
ATOM   1138  O   GLU A  74      22.137  29.125  36.542  1.00  0.00           O  
ATOM   1139  CB  GLU A  74      20.268  31.773  36.197  1.00  0.00           C  
ATOM   1140  CG  GLU A  74      18.844  32.155  35.819  1.00  0.00           C  
ATOM   1141  CD  GLU A  74      18.096  31.037  35.148  1.00  0.00           C  
ATOM   1142  OE1 GLU A  74      18.590  30.518  34.176  1.00  0.00           O  
ATOM   1143  OE2 GLU A  74      17.030  30.702  35.608  1.00  0.00           O  
ATOM   1144  H   GLU A  74      19.760  32.017  38.685  1.00  0.00           H  
ATOM   1145  HA  GLU A  74      19.721  29.804  36.849  1.00  0.00           H  
ATOM   1146 1HB  GLU A  74      20.751  32.655  36.618  1.00  0.00           H  
ATOM   1147 2HB  GLU A  74      20.799  31.515  35.280  1.00  0.00           H  
ATOM   1148 1HG  GLU A  74      18.306  32.446  36.721  1.00  0.00           H  
ATOM   1149 2HG  GLU A  74      18.875  33.017  35.154  1.00  0.00           H  
ATOM   1150  N   GLU A  75      22.636  30.730  38.038  1.00  0.00           N  
ATOM   1151  CA  GLU A  75      23.995  30.253  38.268  1.00  0.00           C  
ATOM   1152  C   GLU A  75      23.994  28.925  39.013  1.00  0.00           C  
ATOM   1153  O   GLU A  75      24.815  28.049  38.741  1.00  0.00           O  
ATOM   1154  CB  GLU A  75      24.798  31.290  39.056  1.00  0.00           C  
ATOM   1155  CG  GLU A  75      25.079  32.578  38.295  1.00  0.00           C  
ATOM   1156  CD  GLU A  75      26.070  32.394  37.180  1.00  0.00           C  
ATOM   1157  OE1 GLU A  75      27.154  31.931  37.444  1.00  0.00           O  
ATOM   1158  OE2 GLU A  75      25.744  32.717  36.062  1.00  0.00           O  
ATOM   1159  H   GLU A  75      22.323  31.568  38.506  1.00  0.00           H  
ATOM   1160  HA  GLU A  75      24.476  30.100  37.301  1.00  0.00           H  
ATOM   1161 1HB  GLU A  75      24.260  31.551  39.967  1.00  0.00           H  
ATOM   1162 2HB  GLU A  75      25.755  30.861  39.352  1.00  0.00           H  
ATOM   1163 1HG  GLU A  75      24.145  32.952  37.876  1.00  0.00           H  
ATOM   1164 2HG  GLU A  75      25.457  33.325  38.992  1.00  0.00           H  
ATOM   1165  N   ALA A  76      23.067  28.781  39.955  1.00  0.00           N  
ATOM   1166  CA  ALA A  76      22.921  27.537  40.702  1.00  0.00           C  
ATOM   1167  C   ALA A  76      22.638  26.365  39.771  1.00  0.00           C  
ATOM   1168  O   ALA A  76      23.172  25.272  39.954  1.00  0.00           O  
ATOM   1169  CB  ALA A  76      21.814  27.669  41.738  1.00  0.00           C  
ATOM   1170  H   ALA A  76      22.448  29.553  40.158  1.00  0.00           H  
ATOM   1171  HA  ALA A  76      23.862  27.337  41.214  1.00  0.00           H  
ATOM   1172 1HB  ALA A  76      21.717  26.733  42.288  1.00  0.00           H  
ATOM   1173 2HB  ALA A  76      22.059  28.473  42.432  1.00  0.00           H  
ATOM   1174 3HB  ALA A  76      20.874  27.895  41.239  1.00  0.00           H  
ATOM   1175  N   LYS A  77      21.794  26.600  38.772  1.00  0.00           N  
ATOM   1176  CA  LYS A  77      21.468  25.575  37.788  1.00  0.00           C  
ATOM   1177  C   LYS A  77      22.719  25.077  37.076  1.00  0.00           C  
ATOM   1178  O   LYS A  77      22.901  23.874  36.890  1.00  0.00           O  
ATOM   1179  CB  LYS A  77      20.462  26.112  36.768  1.00  0.00           C  
ATOM   1180  CG  LYS A  77      19.061  26.333  37.323  1.00  0.00           C  
ATOM   1181  CD  LYS A  77      18.154  26.985  36.291  1.00  0.00           C  
ATOM   1182  CE  LYS A  77      16.780  27.286  36.871  1.00  0.00           C  
ATOM   1183  NZ  LYS A  77      15.930  28.055  35.921  1.00  0.00           N  
ATOM   1184  H   LYS A  77      21.367  27.512  38.692  1.00  0.00           H  
ATOM   1185  HA  LYS A  77      21.019  24.728  38.306  1.00  0.00           H  
ATOM   1186 1HB  LYS A  77      20.818  27.064  36.372  1.00  0.00           H  
ATOM   1187 2HB  LYS A  77      20.385  25.417  35.932  1.00  0.00           H  
ATOM   1188 1HG  LYS A  77      18.631  25.375  37.619  1.00  0.00           H  
ATOM   1189 2HG  LYS A  77      19.115  26.973  38.203  1.00  0.00           H  
ATOM   1190 1HD  LYS A  77      18.605  27.917  35.946  1.00  0.00           H  
ATOM   1191 2HD  LYS A  77      18.038  26.320  35.435  1.00  0.00           H  
ATOM   1192 1HE  LYS A  77      16.276  26.352  37.115  1.00  0.00           H  
ATOM   1193 2HE  LYS A  77      16.890  27.864  37.788  1.00  0.00           H  
ATOM   1194 1HZ  LYS A  77      15.030  28.234  36.343  1.00  0.00           H  
ATOM   1195 2HZ  LYS A  77      16.380  28.933  35.702  1.00  0.00           H  
ATOM   1196 3HZ  LYS A  77      15.804  27.521  35.073  1.00  0.00           H  
ATOM   1197  N   LYS A  78      23.579  26.009  36.679  1.00  0.00           N  
ATOM   1198  CA  LYS A  78      24.826  25.664  36.007  1.00  0.00           C  
ATOM   1199  C   LYS A  78      25.762  24.904  36.939  1.00  0.00           C  
ATOM   1200  O   LYS A  78      26.418  23.947  36.529  1.00  0.00           O  
ATOM   1201  CB  LYS A  78      25.516  26.924  35.481  1.00  0.00           C  
ATOM   1202  CG  LYS A  78      24.823  27.570  34.290  1.00  0.00           C  
ATOM   1203  CD  LYS A  78      25.670  28.685  33.695  1.00  0.00           C  
ATOM   1204  CE  LYS A  78      25.639  29.931  34.569  1.00  0.00           C  
ATOM   1205  NZ  LYS A  78      26.335  31.079  33.927  1.00  0.00           N  
ATOM   1206  H   LYS A  78      23.363  26.981  36.848  1.00  0.00           H  
ATOM   1207  HA  LYS A  78      24.596  25.014  35.163  1.00  0.00           H  
ATOM   1208 1HB  LYS A  78      25.575  27.666  36.277  1.00  0.00           H  
ATOM   1209 2HB  LYS A  78      26.537  26.682  35.183  1.00  0.00           H  
ATOM   1210 1HG  LYS A  78      24.639  26.817  33.523  1.00  0.00           H  
ATOM   1211 2HG  LYS A  78      23.865  27.982  34.606  1.00  0.00           H  
ATOM   1212 1HD  LYS A  78      26.702  28.346  33.597  1.00  0.00           H  
ATOM   1213 2HD  LYS A  78      25.293  28.939  32.704  1.00  0.00           H  
ATOM   1214 1HE  LYS A  78      24.605  30.212  34.765  1.00  0.00           H  
ATOM   1215 2HE  LYS A  78      26.121  29.718  35.523  1.00  0.00           H  
ATOM   1216 1HZ  LYS A  78      26.293  31.883  34.537  1.00  0.00           H  
ATOM   1217 2HZ  LYS A  78      27.301  30.835  33.757  1.00  0.00           H  
ATOM   1218 3HZ  LYS A  78      25.885  31.298  33.050  1.00  0.00           H  
ATOM   1219  N   TRP A  79      25.819  25.337  38.194  1.00  0.00           N  
ATOM   1220  CA  TRP A  79      26.638  24.668  39.198  1.00  0.00           C  
ATOM   1221  C   TRP A  79      26.147  23.249  39.453  1.00  0.00           C  
ATOM   1222  O   TRP A  79      26.945  22.327  39.621  1.00  0.00           O  
ATOM   1223  CB  TRP A  79      26.627  25.459  40.507  1.00  0.00           C  
ATOM   1224  CG  TRP A  79      27.305  26.792  40.408  1.00  0.00           C  
ATOM   1225  CD1 TRP A  79      26.840  27.980  40.885  1.00  0.00           C  
ATOM   1226  CD2 TRP A  79      28.582  27.080  39.789  1.00  0.00           C  
ATOM   1227  NE1 TRP A  79      27.735  28.984  40.606  1.00  0.00           N  
ATOM   1228  CE2 TRP A  79      28.807  28.451  39.937  1.00  0.00           C  
ATOM   1229  CE3 TRP A  79      29.538  26.295  39.131  1.00  0.00           C  
ATOM   1230  CZ2 TRP A  79      29.951  29.063  39.450  1.00  0.00           C  
ATOM   1231  CZ3 TRP A  79      30.686  26.909  38.644  1.00  0.00           C  
ATOM   1232  CH2 TRP A  79      30.887  28.258  38.801  1.00  0.00           C  
ATOM   1233  H   TRP A  79      25.281  26.150  38.459  1.00  0.00           H  
ATOM   1234  HA  TRP A  79      27.657  24.606  38.816  1.00  0.00           H  
ATOM   1235 1HB  TRP A  79      25.597  25.621  40.826  1.00  0.00           H  
ATOM   1236 2HB  TRP A  79      27.122  24.879  41.286  1.00  0.00           H  
ATOM   1237  HD1 TRP A  79      25.897  28.114  41.411  1.00  0.00           H  
ATOM   1238  HE1 TRP A  79      27.622  29.957  40.852  1.00  0.00           H  
ATOM   1239  HE3 TRP A  79      29.385  25.224  39.007  1.00  0.00           H  
ATOM   1240  HZ2 TRP A  79      30.129  30.133  39.564  1.00  0.00           H  
ATOM   1241  HZ3 TRP A  79      31.425  26.292  38.133  1.00  0.00           H  
ATOM   1242  HH2 TRP A  79      31.798  28.707  38.407  1.00  0.00           H  
ATOM   1243  N   HIS A  80      24.830  23.080  39.480  1.00  0.00           N  
ATOM   1244  CA  HIS A  80      24.230  21.768  39.694  1.00  0.00           C  
ATOM   1245  C   HIS A  80      24.555  20.820  38.546  1.00  0.00           C  
ATOM   1246  O   HIS A  80      24.903  19.660  38.766  1.00  0.00           O  
ATOM   1247  CB  HIS A  80      22.711  21.887  39.850  1.00  0.00           C  
ATOM   1248  CG  HIS A  80      22.282  22.382  41.197  1.00  0.00           C  
ATOM   1249  ND1 HIS A  80      22.655  21.763  42.371  1.00  0.00           N  
ATOM   1250  CD2 HIS A  80      21.511  23.436  41.555  1.00  0.00           C  
ATOM   1251  CE1 HIS A  80      22.133  22.416  43.394  1.00  0.00           C  
ATOM   1252  NE2 HIS A  80      21.434  23.434  42.926  1.00  0.00           N  
ATOM   1253  H   HIS A  80      24.228  23.880  39.349  1.00  0.00           H  
ATOM   1254  HA  HIS A  80      24.630  21.330  40.607  1.00  0.00           H  
ATOM   1255 1HB  HIS A  80      22.319  22.568  39.095  1.00  0.00           H  
ATOM   1256 2HB  HIS A  80      22.250  20.913  39.683  1.00  0.00           H  
ATOM   1257  HD1 HIS A  80      23.289  20.994  42.458  1.00  0.00           H  
ATOM   1258  HD2 HIS A  80      20.995  24.205  40.980  1.00  0.00           H  
ATOM   1259  HE1 HIS A  80      22.313  22.083  44.416  1.00  0.00           H  
ATOM   1260  N   GLU A  81      24.441  21.317  37.323  1.00  0.00           N  
ATOM   1261  CA  GLU A  81      24.752  20.510  36.149  1.00  0.00           C  
ATOM   1262  C   GLU A  81      26.158  19.929  36.237  1.00  0.00           C  
ATOM   1263  O   GLU A  81      26.370  18.748  35.964  1.00  0.00           O  
ATOM   1264  CB  GLU A  81      24.613  21.345  34.875  1.00  0.00           C  
ATOM   1265  CG  GLU A  81      24.958  20.600  33.594  1.00  0.00           C  
ATOM   1266  CD  GLU A  81      24.826  21.456  32.365  1.00  0.00           C  
ATOM   1267  OE1 GLU A  81      24.358  22.563  32.483  1.00  0.00           O  
ATOM   1268  OE2 GLU A  81      25.192  21.002  31.307  1.00  0.00           O  
ATOM   1269  H   GLU A  81      24.147  22.275  37.197  1.00  0.00           H  
ATOM   1270  HA  GLU A  81      24.045  19.681  36.103  1.00  0.00           H  
ATOM   1271 1HB  GLU A  81      23.588  21.706  34.786  1.00  0.00           H  
ATOM   1272 2HB  GLU A  81      25.262  22.218  34.940  1.00  0.00           H  
ATOM   1273 1HG  GLU A  81      25.984  20.238  33.661  1.00  0.00           H  
ATOM   1274 2HG  GLU A  81      24.302  19.735  33.501  1.00  0.00           H  
ATOM   1275  N   LEU A  82      27.116  20.767  36.618  1.00  0.00           N  
ATOM   1276  CA  LEU A  82      28.493  20.325  36.797  1.00  0.00           C  
ATOM   1277  C   LEU A  82      28.614  19.354  37.963  1.00  0.00           C  
ATOM   1278  O   LEU A  82      29.317  18.347  37.876  1.00  0.00           O  
ATOM   1279  CB  LEU A  82      29.411  21.532  37.032  1.00  0.00           C  
ATOM   1280  CG  LEU A  82      29.631  22.446  35.820  1.00  0.00           C  
ATOM   1281  CD1 LEU A  82      30.403  23.686  36.252  1.00  0.00           C  
ATOM   1282  CD2 LEU A  82      30.382  21.684  34.738  1.00  0.00           C  
ATOM   1283  H   LEU A  82      26.883  21.735  36.789  1.00  0.00           H  
ATOM   1284  HA  LEU A  82      28.812  19.811  35.891  1.00  0.00           H  
ATOM   1285 1HB  LEU A  82      28.989  22.139  37.831  1.00  0.00           H  
ATOM   1286 2HB  LEU A  82      30.386  21.169  37.355  1.00  0.00           H  
ATOM   1287  HG  LEU A  82      28.667  22.773  35.430  1.00  0.00           H  
ATOM   1288 1HD1 LEU A  82      30.560  24.336  35.391  1.00  0.00           H  
ATOM   1289 2HD1 LEU A  82      29.834  24.222  37.011  1.00  0.00           H  
ATOM   1290 3HD1 LEU A  82      31.368  23.389  36.662  1.00  0.00           H  
ATOM   1291 1HD2 LEU A  82      30.538  22.333  33.877  1.00  0.00           H  
ATOM   1292 2HD2 LEU A  82      31.347  21.358  35.127  1.00  0.00           H  
ATOM   1293 3HD2 LEU A  82      29.800  20.813  34.436  1.00  0.00           H  
ATOM   1294  N   ALA A  83      27.922  19.660  39.056  1.00  0.00           N  
ATOM   1295  CA  ALA A  83      28.006  18.853  40.267  1.00  0.00           C  
ATOM   1296  C   ALA A  83      27.607  17.408  39.994  1.00  0.00           C  
ATOM   1297  O   ALA A  83      28.251  16.475  40.473  1.00  0.00           O  
ATOM   1298  CB  ALA A  83      27.130  19.446  41.361  1.00  0.00           C  
ATOM   1299  H   ALA A  83      27.324  20.474  39.047  1.00  0.00           H  
ATOM   1300  HA  ALA A  83      29.042  18.855  40.605  1.00  0.00           H  
ATOM   1301 1HB  ALA A  83      27.203  18.832  42.258  1.00  0.00           H  
ATOM   1302 2HB  ALA A  83      27.464  20.459  41.586  1.00  0.00           H  
ATOM   1303 3HB  ALA A  83      26.095  19.473  41.023  1.00  0.00           H  
ATOM   1304  N   GLU A  84      26.540  17.230  39.223  1.00  0.00           N  
ATOM   1305  CA  GLU A  84      25.981  15.905  38.982  1.00  0.00           C  
ATOM   1306  C   GLU A  84      26.961  15.023  38.220  1.00  0.00           C  
ATOM   1307  O   GLU A  84      26.890  13.796  38.287  1.00  0.00           O  
ATOM   1308  CB  GLU A  84      24.667  16.013  38.205  1.00  0.00           C  
ATOM   1309  CG  GLU A  84      23.509  16.594  39.005  1.00  0.00           C  
ATOM   1310  CD  GLU A  84      22.261  16.768  38.185  1.00  0.00           C  
ATOM   1311  OE1 GLU A  84      22.305  16.506  37.007  1.00  0.00           O  
ATOM   1312  OE2 GLU A  84      21.262  17.164  38.738  1.00  0.00           O  
ATOM   1313  H   GLU A  84      26.105  18.033  38.791  1.00  0.00           H  
ATOM   1314  HA  GLU A  84      25.779  15.435  39.945  1.00  0.00           H  
ATOM   1315 1HB  GLU A  84      24.815  16.641  37.326  1.00  0.00           H  
ATOM   1316 2HB  GLU A  84      24.369  15.025  37.855  1.00  0.00           H  
ATOM   1317 1HG  GLU A  84      23.291  15.931  39.842  1.00  0.00           H  
ATOM   1318 2HG  GLU A  84      23.810  17.559  39.410  1.00  0.00           H  
ATOM   1319  N   ARG A  85      27.878  15.656  37.495  1.00  0.00           N  
ATOM   1320  CA  ARG A  85      28.774  14.938  36.597  1.00  0.00           C  
ATOM   1321  C   ARG A  85      29.910  14.275  37.366  1.00  0.00           C  
ATOM   1322  O   ARG A  85      30.721  13.549  36.791  1.00  0.00           O  
ATOM   1323  CB  ARG A  85      29.355  15.881  35.553  1.00  0.00           C  
ATOM   1324  CG  ARG A  85      28.347  16.431  34.557  1.00  0.00           C  
ATOM   1325  CD  ARG A  85      28.963  17.429  33.646  1.00  0.00           C  
ATOM   1326  NE  ARG A  85      27.977  18.056  32.781  1.00  0.00           N  
ATOM   1327  CZ  ARG A  85      27.575  17.559  31.595  1.00  0.00           C  
ATOM   1328  NH1 ARG A  85      28.082  16.432  31.148  1.00  0.00           N  
ATOM   1329  NH2 ARG A  85      26.670  18.206  30.880  1.00  0.00           N  
ATOM   1330  H   ARG A  85      27.956  16.660  37.568  1.00  0.00           H  
ATOM   1331  HA  ARG A  85      28.203  14.162  36.085  1.00  0.00           H  
ATOM   1332 1HB  ARG A  85      29.824  16.729  36.050  1.00  0.00           H  
ATOM   1333 2HB  ARG A  85      30.130  15.364  34.987  1.00  0.00           H  
ATOM   1334 1HG  ARG A  85      27.949  15.615  33.953  1.00  0.00           H  
ATOM   1335 2HG  ARG A  85      27.530  16.915  35.095  1.00  0.00           H  
ATOM   1336 1HD  ARG A  85      29.445  18.210  34.235  1.00  0.00           H  
ATOM   1337 2HD  ARG A  85      29.706  16.939  33.018  1.00  0.00           H  
ATOM   1338  HE  ARG A  85      27.564  18.925  33.091  1.00  0.00           H  
ATOM   1339 1HH1 ARG A  85      28.774  15.938  31.694  1.00  0.00           H  
ATOM   1340 2HH1 ARG A  85      27.781  16.060  30.259  1.00  0.00           H  
ATOM   1341 1HH2 ARG A  85      26.280  19.073  31.224  1.00  0.00           H  
ATOM   1342 2HH2 ARG A  85      26.369  17.834  29.992  1.00  0.00           H  
ATOM   1343  N   TYR A  86      29.962  14.528  38.669  1.00  0.00           N  
ATOM   1344  CA  TYR A  86      30.987  13.940  39.523  1.00  0.00           C  
ATOM   1345  C   TYR A  86      30.417  12.805  40.365  1.00  0.00           C  
ATOM   1346  O   TYR A  86      31.098  12.263  41.236  1.00  0.00           O  
ATOM   1347  CB  TYR A  86      31.610  15.008  40.424  1.00  0.00           C  
ATOM   1348  CG  TYR A  86      32.349  16.089  39.668  1.00  0.00           C  
ATOM   1349  CD1 TYR A  86      31.730  17.304  39.412  1.00  0.00           C  
ATOM   1350  CD2 TYR A  86      33.646  15.866  39.230  1.00  0.00           C  
ATOM   1351  CE1 TYR A  86      32.405  18.292  38.721  1.00  0.00           C  
ATOM   1352  CE2 TYR A  86      34.321  16.854  38.539  1.00  0.00           C  
ATOM   1353  CZ  TYR A  86      33.705  18.062  38.285  1.00  0.00           C  
ATOM   1354  OH  TYR A  86      34.378  19.046  37.596  1.00  0.00           O  
ATOM   1355  H   TYR A  86      29.274  15.144  39.078  1.00  0.00           H  
ATOM   1356  HA  TYR A  86      31.774  13.535  38.889  1.00  0.00           H  
ATOM   1357 1HB  TYR A  86      30.830  15.482  41.021  1.00  0.00           H  
ATOM   1358 2HB  TYR A  86      32.309  14.538  41.115  1.00  0.00           H  
ATOM   1359  HD1 TYR A  86      30.711  17.479  39.757  1.00  0.00           H  
ATOM   1360  HD2 TYR A  86      34.132  14.911  39.429  1.00  0.00           H  
ATOM   1361  HE1 TYR A  86      31.919  19.246  38.521  1.00  0.00           H  
ATOM   1362  HE2 TYR A  86      35.340  16.678  38.193  1.00  0.00           H  
ATOM   1363  HH  TYR A  86      33.772  19.761  37.390  1.00  0.00           H  
ATOM   1364  N   ASN A  87      29.164  12.450  40.101  1.00  0.00           N  
ATOM   1365  CA  ASN A  87      28.491  11.398  40.852  1.00  0.00           C  
ATOM   1366  C   ASN A  87      28.499  11.696  42.346  1.00  0.00           C  
ATOM   1367  O   ASN A  87      29.085  10.954  43.134  1.00  0.00           O  
ATOM   1368  CB  ASN A  87      29.131  10.050  40.574  1.00  0.00           C  
ATOM   1369  CG  ASN A  87      29.028   9.649  39.128  1.00  0.00           C  
ATOM   1370  OD1 ASN A  87      27.934   9.635  38.551  1.00  0.00           O  
ATOM   1371  ND2 ASN A  87      30.146   9.324  38.531  1.00  0.00           N  
ATOM   1372  H   ASN A  87      28.665  12.922  39.360  1.00  0.00           H  
ATOM   1373  HA  ASN A  87      27.448  11.359  40.536  1.00  0.00           H  
ATOM   1374 1HB  ASN A  87      30.184  10.082  40.856  1.00  0.00           H  
ATOM   1375 2HB  ASN A  87      28.651   9.286  41.185  1.00  0.00           H  
ATOM   1376 1HD2 ASN A  87      30.138   9.049  37.569  1.00  0.00           H  
ATOM   1377 2HD2 ASN A  87      31.008   9.350  39.036  1.00  0.00           H  
ATOM   1378  N   PRO A  88      27.844  12.787  42.730  1.00  0.00           N  
ATOM   1379  CA  PRO A  88      27.814  13.212  44.124  1.00  0.00           C  
ATOM   1380  C   PRO A  88      26.906  12.314  44.954  1.00  0.00           C  
ATOM   1381  O   PRO A  88      25.999  11.673  44.425  1.00  0.00           O  
ATOM   1382  CB  PRO A  88      27.269  14.641  44.037  1.00  0.00           C  
ATOM   1383  CG  PRO A  88      26.429  14.638  42.806  1.00  0.00           C  
ATOM   1384  CD  PRO A  88      27.178  13.754  41.844  1.00  0.00           C  
ATOM   1385  HA  PRO A  88      28.838  13.205  44.526  1.00  0.00           H  
ATOM   1386 1HB  PRO A  88      26.696  14.881  44.944  1.00  0.00           H  
ATOM   1387 2HB  PRO A  88      28.101  15.359  43.984  1.00  0.00           H  
ATOM   1388 1HG  PRO A  88      25.422  14.257  43.034  1.00  0.00           H  
ATOM   1389 2HG  PRO A  88      26.303  15.663  42.429  1.00  0.00           H  
ATOM   1390 1HD  PRO A  88      26.465  13.261  41.167  1.00  0.00           H  
ATOM   1391 2HD  PRO A  88      27.899  14.360  41.274  1.00  0.00           H  
ATOM   1392  N   LYS A  89      27.157  12.273  46.259  1.00  0.00           N  
ATOM   1393  CA  LYS A  89      26.231  11.649  47.197  1.00  0.00           C  
ATOM   1394  C   LYS A  89      25.209  12.654  47.713  1.00  0.00           C  
ATOM   1395  O   LYS A  89      24.003  12.418  47.644  1.00  0.00           O  
ATOM   1396  CB  LYS A  89      26.993  11.026  48.368  1.00  0.00           C  
ATOM   1397  CG  LYS A  89      27.813   9.796  48.001  1.00  0.00           C  
ATOM   1398  CD  LYS A  89      26.928   8.685  47.456  1.00  0.00           C  
ATOM   1399  CE  LYS A  89      27.741   7.442  47.124  1.00  0.00           C  
ATOM   1400  NZ  LYS A  89      26.908   6.387  46.485  1.00  0.00           N  
ATOM   1401  H   LYS A  89      28.010  12.684  46.609  1.00  0.00           H  
ATOM   1402  HA  LYS A  89      25.698  10.852  46.679  1.00  0.00           H  
ATOM   1403 1HB  LYS A  89      27.672  11.765  48.794  1.00  0.00           H  
ATOM   1404 2HB  LYS A  89      26.289  10.739  49.148  1.00  0.00           H  
ATOM   1405 1HG  LYS A  89      28.553  10.063  47.246  1.00  0.00           H  
ATOM   1406 2HG  LYS A  89      28.337   9.432  48.884  1.00  0.00           H  
ATOM   1407 1HD  LYS A  89      26.171   8.426  48.197  1.00  0.00           H  
ATOM   1408 2HD  LYS A  89      26.425   9.030  46.553  1.00  0.00           H  
ATOM   1409 1HE  LYS A  89      28.551   7.708  46.447  1.00  0.00           H  
ATOM   1410 2HE  LYS A  89      28.178   7.038  48.037  1.00  0.00           H  
ATOM   1411 1HZ  LYS A  89      27.483   5.581  46.281  1.00  0.00           H  
ATOM   1412 2HZ  LYS A  89      26.163   6.119  47.113  1.00  0.00           H  
ATOM   1413 3HZ  LYS A  89      26.513   6.743  45.627  1.00  0.00           H  
ATOM   1414  N   ILE A  90      25.699  13.776  48.230  1.00  0.00           N  
ATOM   1415  CA  ILE A  90      24.831  14.876  48.633  1.00  0.00           C  
ATOM   1416  C   ILE A  90      25.344  16.206  48.096  1.00  0.00           C  
ATOM   1417  O   ILE A  90      26.543  16.378  47.877  1.00  0.00           O  
ATOM   1418  CB  ILE A  90      24.715  14.951  50.166  1.00  0.00           C  
ATOM   1419  CG1 ILE A  90      26.091  15.183  50.795  1.00  0.00           C  
ATOM   1420  CG2 ILE A  90      24.083  13.681  50.714  1.00  0.00           C  
ATOM   1421  CD1 ILE A  90      26.044  15.461  52.280  1.00  0.00           C  
ATOM   1422  H   ILE A  90      26.698  13.868  48.347  1.00  0.00           H  
ATOM   1423  HA  ILE A  90      23.838  14.702  48.220  1.00  0.00           H  
ATOM   1424  HB  ILE A  90      24.094  15.803  50.443  1.00  0.00           H  
ATOM   1425 1HG1 ILE A  90      26.718  14.307  50.631  1.00  0.00           H  
ATOM   1426 2HG1 ILE A  90      26.577  16.028  50.306  1.00  0.00           H  
ATOM   1427 1HG2 ILE A  90      24.009  13.750  51.799  1.00  0.00           H  
ATOM   1428 2HG2 ILE A  90      23.087  13.558  50.290  1.00  0.00           H  
ATOM   1429 3HG2 ILE A  90      24.700  12.823  50.447  1.00  0.00           H  
ATOM   1430 1HD1 ILE A  90      27.057  15.616  52.654  1.00  0.00           H  
ATOM   1431 2HD1 ILE A  90      25.450  16.357  52.464  1.00  0.00           H  
ATOM   1432 3HD1 ILE A  90      25.594  14.614  52.795  1.00  0.00           H  
ATOM   1433  N   ILE A  91      24.429  17.146  47.886  1.00  0.00           N  
ATOM   1434  CA  ILE A  91      24.794  18.488  47.450  1.00  0.00           C  
ATOM   1435  C   ILE A  91      24.210  19.501  48.420  1.00  0.00           C  
ATOM   1436  O   ILE A  91      23.011  19.462  48.714  1.00  0.00           O  
ATOM   1437  CB  ILE A  91      24.294  18.775  46.023  1.00  0.00           C  
ATOM   1438  CG1 ILE A  91      24.856  17.743  45.042  1.00  0.00           C  
ATOM   1439  CG2 ILE A  91      24.678  20.184  45.597  1.00  0.00           C  
ATOM   1440  CD1 ILE A  91      24.305  17.869  43.640  1.00  0.00           C  
ATOM   1441  H   ILE A  91      23.454  16.925  48.033  1.00  0.00           H  
ATOM   1442  HA  ILE A  91      25.882  18.564  47.440  1.00  0.00           H  
ATOM   1443  HB  ILE A  91      23.209  18.680  45.992  1.00  0.00           H  
ATOM   1444 1HG1 ILE A  91      25.940  17.842  44.992  1.00  0.00           H  
ATOM   1445 2HG1 ILE A  91      24.637  16.739  45.405  1.00  0.00           H  
ATOM   1446 1HG2 ILE A  91      24.317  20.370  44.586  1.00  0.00           H  
ATOM   1447 2HG2 ILE A  91      24.231  20.904  46.280  1.00  0.00           H  
ATOM   1448 3HG2 ILE A  91      25.763  20.287  45.620  1.00  0.00           H  
ATOM   1449 1HD1 ILE A  91      24.750  17.104  43.004  1.00  0.00           H  
ATOM   1450 2HD1 ILE A  91      23.222  17.738  43.662  1.00  0.00           H  
ATOM   1451 3HD1 ILE A  91      24.543  18.854  43.243  1.00  0.00           H  
ATOM   1452  N   VAL A  92      25.055  20.402  48.915  1.00  0.00           N  
ATOM   1453  CA  VAL A  92      24.632  21.490  49.786  1.00  0.00           C  
ATOM   1454  C   VAL A  92      24.885  22.804  49.064  1.00  0.00           C  
ATOM   1455  O   VAL A  92      26.022  23.098  48.683  1.00  0.00           O  
ATOM   1456  CB  VAL A  92      25.401  21.463  51.120  1.00  0.00           C  
ATOM   1457  CG1 VAL A  92      24.976  22.627  52.003  1.00  0.00           C  
ATOM   1458  CG2 VAL A  92      25.167  20.137  51.826  1.00  0.00           C  
ATOM   1459  H   VAL A  92      26.031  20.320  48.670  1.00  0.00           H  
ATOM   1460  HA  VAL A  92      23.570  21.369  50.000  1.00  0.00           H  
ATOM   1461  HB  VAL A  92      26.465  21.586  50.918  1.00  0.00           H  
ATOM   1462 1HG1 VAL A  92      25.529  22.593  52.942  1.00  0.00           H  
ATOM   1463 2HG1 VAL A  92      25.186  23.567  51.492  1.00  0.00           H  
ATOM   1464 3HG1 VAL A  92      23.908  22.556  52.209  1.00  0.00           H  
ATOM   1465 1HG2 VAL A  92      25.714  20.125  52.768  1.00  0.00           H  
ATOM   1466 2HG2 VAL A  92      24.102  20.012  52.023  1.00  0.00           H  
ATOM   1467 3HG2 VAL A  92      25.517  19.321  51.193  1.00  0.00           H  
ATOM   1468  N   ILE A  93      23.828  23.591  48.876  1.00  0.00           N  
ATOM   1469  CA  ILE A  93      23.914  24.855  48.160  1.00  0.00           C  
ATOM   1470  C   ILE A  93      23.143  25.918  48.924  1.00  0.00           C  
ATOM   1471  O   ILE A  93      22.092  25.630  49.508  1.00  0.00           O  
ATOM   1472  CB  ILE A  93      23.361  24.731  46.728  1.00  0.00           C  
ATOM   1473  CG1 ILE A  93      23.596  26.028  45.950  1.00  0.00           C  
ATOM   1474  CG2 ILE A  93      21.880  24.386  46.759  1.00  0.00           C  
ATOM   1475  CD1 ILE A  93      23.321  25.910  44.469  1.00  0.00           C  
ATOM   1476  H   ILE A  93      22.936  23.296  49.247  1.00  0.00           H  
ATOM   1477  HA  ILE A  93      24.964  25.140  48.085  1.00  0.00           H  
ATOM   1478  HB  ILE A  93      23.896  23.944  46.198  1.00  0.00           H  
ATOM   1479 1HG1 ILE A  93      22.960  26.815  46.354  1.00  0.00           H  
ATOM   1480 2HG1 ILE A  93      24.631  26.347  46.079  1.00  0.00           H  
ATOM   1481 1HG2 ILE A  93      21.504  24.303  45.740  1.00  0.00           H  
ATOM   1482 2HG2 ILE A  93      21.738  23.439  47.277  1.00  0.00           H  
ATOM   1483 3HG2 ILE A  93      21.334  25.171  47.283  1.00  0.00           H  
ATOM   1484 1HD1 ILE A  93      23.511  26.869  43.986  1.00  0.00           H  
ATOM   1485 2HD1 ILE A  93      23.974  25.151  44.037  1.00  0.00           H  
ATOM   1486 3HD1 ILE A  93      22.281  25.626  44.314  1.00  0.00           H  
ATOM   1487  N   VAL A  94      23.668  27.140  48.926  1.00  0.00           N  
ATOM   1488  CA  VAL A  94      22.963  28.314  49.428  1.00  0.00           C  
ATOM   1489  C   VAL A  94      22.880  29.318  48.288  1.00  0.00           C  
ATOM   1490  O   VAL A  94      23.912  29.759  47.767  1.00  0.00           O  
ATOM   1491  CB  VAL A  94      23.694  28.935  50.633  1.00  0.00           C  
ATOM   1492  CG1 VAL A  94      22.911  30.121  51.177  1.00  0.00           C  
ATOM   1493  CG2 VAL A  94      23.899  27.883  51.712  1.00  0.00           C  
ATOM   1494  H   VAL A  94      24.603  27.248  48.558  1.00  0.00           H  
ATOM   1495  HA  VAL A  94      21.968  28.007  49.753  1.00  0.00           H  
ATOM   1496  HB  VAL A  94      24.662  29.312  50.304  1.00  0.00           H  
ATOM   1497 1HG1 VAL A  94      23.443  30.547  52.028  1.00  0.00           H  
ATOM   1498 2HG1 VAL A  94      22.808  30.876  50.398  1.00  0.00           H  
ATOM   1499 3HG1 VAL A  94      21.923  29.789  51.496  1.00  0.00           H  
ATOM   1500 1HG2 VAL A  94      24.417  28.328  52.561  1.00  0.00           H  
ATOM   1501 2HG2 VAL A  94      22.930  27.501  52.037  1.00  0.00           H  
ATOM   1502 3HG2 VAL A  94      24.496  27.063  51.313  1.00  0.00           H  
ATOM   1503  N   VAL A  95      21.658  29.677  47.897  1.00  0.00           N  
ATOM   1504  CA  VAL A  95      21.435  30.624  46.806  1.00  0.00           C  
ATOM   1505  C   VAL A  95      20.780  31.875  47.383  1.00  0.00           C  
ATOM   1506  O   VAL A  95      19.561  31.905  47.588  1.00  0.00           O  
ATOM   1507  CB  VAL A  95      20.535  30.012  45.716  1.00  0.00           C  
ATOM   1508  CG1 VAL A  95      20.391  30.973  44.544  1.00  0.00           C  
ATOM   1509  CG2 VAL A  95      21.112  28.683  45.255  1.00  0.00           C  
ATOM   1510  H   VAL A  95      20.861  29.279  48.374  1.00  0.00           H  
ATOM   1511  HA  VAL A  95      22.399  30.869  46.358  1.00  0.00           H  
ATOM   1512  HB  VAL A  95      19.538  29.854  46.127  1.00  0.00           H  
ATOM   1513 1HG1 VAL A  95      19.751  30.524  43.783  1.00  0.00           H  
ATOM   1514 2HG1 VAL A  95      19.943  31.904  44.891  1.00  0.00           H  
ATOM   1515 3HG1 VAL A  95      21.372  31.177  44.118  1.00  0.00           H  
ATOM   1516 1HG2 VAL A  95      20.470  28.255  44.484  1.00  0.00           H  
ATOM   1517 2HG2 VAL A  95      22.111  28.840  44.849  1.00  0.00           H  
ATOM   1518 3HG2 VAL A  95      21.168  27.997  46.101  1.00  0.00           H  
ATOM   1519  N   ASN A  96      21.595  32.899  47.639  1.00  0.00           N  
ATOM   1520  CA  ASN A  96      21.145  34.166  48.217  1.00  0.00           C  
ATOM   1521  C   ASN A  96      20.282  33.937  49.461  1.00  0.00           C  
ATOM   1522  O   ASN A  96      19.242  34.570  49.663  1.00  0.00           O  
ATOM   1523  CB  ASN A  96      20.388  34.982  47.185  1.00  0.00           C  
ATOM   1524  CG  ASN A  96      21.251  35.388  46.023  1.00  0.00           C  
ATOM   1525  OD1 ASN A  96      22.431  35.716  46.195  1.00  0.00           O  
ATOM   1526  ND2 ASN A  96      20.686  35.373  44.843  1.00  0.00           N  
ATOM   1527  H   ASN A  96      22.573  32.779  47.418  1.00  0.00           H  
ATOM   1528  HA  ASN A  96      22.022  34.747  48.505  1.00  0.00           H  
ATOM   1529 1HB  ASN A  96      19.543  34.402  46.811  1.00  0.00           H  
ATOM   1530 2HB  ASN A  96      19.985  35.880  47.655  1.00  0.00           H  
ATOM   1531 1HD2 ASN A  96      21.212  35.634  44.033  1.00  0.00           H  
ATOM   1532 2HD2 ASN A  96      19.728  35.101  44.750  1.00  0.00           H  
ATOM   1533  N   GLY A  97      20.741  33.011  50.299  1.00  0.00           N  
ATOM   1534  CA  GLY A  97      20.039  32.694  51.526  1.00  0.00           C  
ATOM   1535  C   GLY A  97      19.060  31.542  51.409  1.00  0.00           C  
ATOM   1536  O   GLY A  97      18.533  31.066  52.417  1.00  0.00           O  
ATOM   1537  H   GLY A  97      21.594  32.518  50.079  1.00  0.00           H  
ATOM   1538 1HA  GLY A  97      20.760  32.445  52.305  1.00  0.00           H  
ATOM   1539 2HA  GLY A  97      19.488  33.570  51.867  1.00  0.00           H  
ATOM   1540  N   ARG A  98      18.800  31.088  50.187  1.00  0.00           N  
ATOM   1541  CA  ARG A  98      17.954  29.919  49.993  1.00  0.00           C  
ATOM   1542  C   ARG A  98      18.776  28.641  50.110  1.00  0.00           C  
ATOM   1543  O   ARG A  98      19.587  28.326  49.233  1.00  0.00           O  
ATOM   1544  CB  ARG A  98      17.275  29.965  48.632  1.00  0.00           C  
ATOM   1545  CG  ARG A  98      16.317  28.816  48.356  1.00  0.00           C  
ATOM   1546  CD  ARG A  98      15.703  28.925  47.009  1.00  0.00           C  
ATOM   1547  NE  ARG A  98      14.790  27.825  46.738  1.00  0.00           N  
ATOM   1548  CZ  ARG A  98      14.196  27.599  45.550  1.00  0.00           C  
ATOM   1549  NH1 ARG A  98      14.427  28.402  44.536  1.00  0.00           N  
ATOM   1550  NH2 ARG A  98      13.381  26.569  45.405  1.00  0.00           N  
ATOM   1551  H   ARG A  98      19.188  31.554  49.379  1.00  0.00           H  
ATOM   1552  HA  ARG A  98      17.182  29.919  50.762  1.00  0.00           H  
ATOM   1553 1HB  ARG A  98      16.712  30.892  48.538  1.00  0.00           H  
ATOM   1554 2HB  ARG A  98      18.031  29.959  47.847  1.00  0.00           H  
ATOM   1555 1HG  ARG A  98      16.858  27.871  48.412  1.00  0.00           H  
ATOM   1556 2HG  ARG A  98      15.519  28.821  49.099  1.00  0.00           H  
ATOM   1557 1HD  ARG A  98      15.143  29.857  46.938  1.00  0.00           H  
ATOM   1558 2HD  ARG A  98      16.485  28.913  46.250  1.00  0.00           H  
ATOM   1559  HE  ARG A  98      14.588  27.185  47.495  1.00  0.00           H  
ATOM   1560 1HH1 ARG A  98      15.051  29.189  44.647  1.00  0.00           H  
ATOM   1561 2HH1 ARG A  98      13.982  28.232  43.646  1.00  0.00           H  
ATOM   1562 1HH2 ARG A  98      13.203  25.951  46.186  1.00  0.00           H  
ATOM   1563 2HH2 ARG A  98      12.935  26.399  44.516  1.00  0.00           H  
ATOM   1564  N   VAL A  99      18.563  27.904  51.196  1.00  0.00           N  
ATOM   1565  CA  VAL A  99      19.382  26.752  51.553  1.00  0.00           C  
ATOM   1566  C   VAL A  99      18.690  25.512  51.012  1.00  0.00           C  
ATOM   1567  O   VAL A  99      17.524  25.250  51.336  1.00  0.00           O  
ATOM   1568  CB  VAL A  99      19.558  26.639  53.079  1.00  0.00           C  
ATOM   1569  CG1 VAL A  99      20.395  25.418  53.431  1.00  0.00           C  
ATOM   1570  CG2 VAL A  99      20.200  27.907  53.622  1.00  0.00           C  
ATOM   1571  H   VAL A  99      17.794  28.165  51.797  1.00  0.00           H  
ATOM   1572  HA  VAL A  99      20.369  26.876  51.105  1.00  0.00           H  
ATOM   1573  HB  VAL A  99      18.579  26.501  53.539  1.00  0.00           H  
ATOM   1574 1HG1 VAL A  99      20.509  25.354  54.513  1.00  0.00           H  
ATOM   1575 2HG1 VAL A  99      19.899  24.520  53.065  1.00  0.00           H  
ATOM   1576 3HG1 VAL A  99      21.378  25.506  52.968  1.00  0.00           H  
ATOM   1577 1HG2 VAL A  99      20.320  27.821  54.701  1.00  0.00           H  
ATOM   1578 2HG2 VAL A  99      21.176  28.048  53.157  1.00  0.00           H  
ATOM   1579 3HG2 VAL A  99      19.563  28.763  53.395  1.00  0.00           H  
ATOM   1580  N   ARG A 100      19.403  24.750  50.190  1.00  0.00           N  
ATOM   1581  CA  ARG A 100      18.874  23.524  49.605  1.00  0.00           C  
ATOM   1582  C   ARG A 100      19.893  22.410  49.817  1.00  0.00           C  
ATOM   1583  O   ARG A 100      21.095  22.615  49.627  1.00  0.00           O  
ATOM   1584  CB  ARG A 100      18.590  23.695  48.120  1.00  0.00           C  
ATOM   1585  CG  ARG A 100      17.544  24.747  47.787  1.00  0.00           C  
ATOM   1586  CD  ARG A 100      17.506  25.042  46.331  1.00  0.00           C  
ATOM   1587  NE  ARG A 100      17.060  23.894  45.557  1.00  0.00           N  
ATOM   1588  CZ  ARG A 100      17.087  23.822  44.212  1.00  0.00           C  
ATOM   1589  NH1 ARG A 100      17.541  24.835  43.508  1.00  0.00           N  
ATOM   1590  NH2 ARG A 100      16.658  22.731  43.601  1.00  0.00           N  
ATOM   1591  H   ARG A 100      20.345  25.036  49.965  1.00  0.00           H  
ATOM   1592  HA  ARG A 100      17.935  23.280  50.103  1.00  0.00           H  
ATOM   1593 1HB  ARG A 100      19.508  23.968  47.603  1.00  0.00           H  
ATOM   1594 2HB  ARG A 100      18.249  22.748  47.703  1.00  0.00           H  
ATOM   1595 1HG  ARG A 100      16.559  24.391  48.090  1.00  0.00           H  
ATOM   1596 2HG  ARG A 100      17.775  25.672  48.318  1.00  0.00           H  
ATOM   1597 1HD  ARG A 100      16.819  25.867  46.145  1.00  0.00           H  
ATOM   1598 2HD  ARG A 100      18.503  25.316  45.990  1.00  0.00           H  
ATOM   1599  HE  ARG A 100      16.704  23.095  46.064  1.00  0.00           H  
ATOM   1600 1HH1 ARG A 100      17.869  25.668  43.976  1.00  0.00           H  
ATOM   1601 2HH1 ARG A 100      17.562  24.780  42.500  1.00  0.00           H  
ATOM   1602 1HH2 ARG A 100      16.309  21.952  44.142  1.00  0.00           H  
ATOM   1603 2HH2 ARG A 100      16.679  22.677  42.593  1.00  0.00           H  
ATOM   1604  N   VAL A 101      19.411  21.236  50.207  1.00  0.00           N  
ATOM   1605  CA  VAL A 101      20.261  20.069  50.416  1.00  0.00           C  
ATOM   1606  C   VAL A 101      19.640  18.889  49.696  1.00  0.00           C  
ATOM   1607  O   VAL A 101      18.475  18.546  49.936  1.00  0.00           O  
ATOM   1608  CB  VAL A 101      20.410  19.751  51.915  1.00  0.00           C  
ATOM   1609  CG1 VAL A 101      21.272  18.513  52.114  1.00  0.00           C  
ATOM   1610  CG2 VAL A 101      21.006  20.946  52.642  1.00  0.00           C  
ATOM   1611  H   VAL A 101      18.416  21.154  50.362  1.00  0.00           H  
ATOM   1612  HA  VAL A 101      21.251  20.286  50.012  1.00  0.00           H  
ATOM   1613  HB  VAL A 101      19.426  19.527  52.329  1.00  0.00           H  
ATOM   1614 1HG1 VAL A 101      21.366  18.302  53.180  1.00  0.00           H  
ATOM   1615 2HG1 VAL A 101      20.808  17.662  51.616  1.00  0.00           H  
ATOM   1616 3HG1 VAL A 101      22.261  18.687  51.691  1.00  0.00           H  
ATOM   1617 1HG2 VAL A 101      21.108  20.714  53.702  1.00  0.00           H  
ATOM   1618 2HG2 VAL A 101      21.987  21.173  52.225  1.00  0.00           H  
ATOM   1619 3HG2 VAL A 101      20.352  21.809  52.521  1.00  0.00           H  
ATOM   1620  N   ARG A 102      20.407  18.261  48.812  1.00  0.00           N  
ATOM   1621  CA  ARG A 102      19.893  17.119  48.081  1.00  0.00           C  
ATOM   1622  C   ARG A 102      20.465  15.821  48.632  1.00  0.00           C  
ATOM   1623  O   ARG A 102      21.670  15.716  48.880  1.00  0.00           O  
ATOM   1624  CB  ARG A 102      20.231  17.235  46.601  1.00  0.00           C  
ATOM   1625  CG  ARG A 102      19.801  16.047  45.752  1.00  0.00           C  
ATOM   1626  CD  ARG A 102      20.247  16.192  44.343  1.00  0.00           C  
ATOM   1627  NE  ARG A 102      19.504  17.227  43.642  1.00  0.00           N  
ATOM   1628  CZ  ARG A 102      19.745  17.616  42.375  1.00  0.00           C  
ATOM   1629  NH1 ARG A 102      20.710  17.049  41.685  1.00  0.00           N  
ATOM   1630  NH2 ARG A 102      19.011  18.569  41.826  1.00  0.00           N  
ATOM   1631  H   ARG A 102      21.353  18.570  48.640  1.00  0.00           H  
ATOM   1632  HA  ARG A 102      18.808  17.099  48.187  1.00  0.00           H  
ATOM   1633 1HB  ARG A 102      19.754  18.124  46.188  1.00  0.00           H  
ATOM   1634 2HB  ARG A 102      21.307  17.354  46.481  1.00  0.00           H  
ATOM   1635 1HG  ARG A 102      20.237  15.134  46.158  1.00  0.00           H  
ATOM   1636 2HG  ARG A 102      18.715  15.967  45.762  1.00  0.00           H  
ATOM   1637 1HD  ARG A 102      21.304  16.455  44.320  1.00  0.00           H  
ATOM   1638 2HD  ARG A 102      20.098  15.249  43.817  1.00  0.00           H  
ATOM   1639  HE  ARG A 102      18.754  17.685  44.140  1.00  0.00           H  
ATOM   1640 1HH1 ARG A 102      21.271  16.321  42.105  1.00  0.00           H  
ATOM   1641 2HH1 ARG A 102      20.890  17.342  40.736  1.00  0.00           H  
ATOM   1642 1HH2 ARG A 102      18.270  19.005  42.357  1.00  0.00           H  
ATOM   1643 2HH2 ARG A 102      19.192  18.861  40.878  1.00  0.00           H  
ATOM   1644  N   ASN A 103      19.587  14.838  48.817  1.00  0.00           N  
ATOM   1645  CA  ASN A 103      19.971  13.503  49.247  1.00  0.00           C  
ATOM   1646  C   ASN A 103      20.042  12.576  48.038  1.00  0.00           C  
ATOM   1647  O   ASN A 103      19.014  12.069  47.574  1.00  0.00           O  
ATOM   1648  CB  ASN A 103      19.004  12.969  50.288  1.00  0.00           C  
ATOM   1649  CG  ASN A 103      19.392  11.607  50.791  1.00  0.00           C  
ATOM   1650  OD1 ASN A 103      20.168  10.891  50.149  1.00  0.00           O  
ATOM   1651  ND2 ASN A 103      18.865  11.232  51.930  1.00  0.00           N  
ATOM   1652  H   ASN A 103      18.612  15.039  48.648  1.00  0.00           H  
ATOM   1653  HA  ASN A 103      20.950  13.561  49.722  1.00  0.00           H  
ATOM   1654 1HB  ASN A 103      18.961  13.658  51.133  1.00  0.00           H  
ATOM   1655 2HB  ASN A 103      18.003  12.914  49.860  1.00  0.00           H  
ATOM   1656 1HD2 ASN A 103      19.088  10.336  52.313  1.00  0.00           H  
ATOM   1657 2HD2 ASN A 103      18.241  11.844  52.416  1.00  0.00           H  
ATOM   1658  N   GLY A 104      21.256  12.351  47.541  1.00  0.00           N  
ATOM   1659  CA  GLY A 104      21.471  11.510  46.381  1.00  0.00           C  
ATOM   1660  C   GLY A 104      21.937  10.119  46.761  1.00  0.00           C  
ATOM   1661  O   GLY A 104      22.523   9.401  45.944  1.00  0.00           O  
ATOM   1662  H   GLY A 104      22.052  12.781  47.991  1.00  0.00           H  
ATOM   1663 1HA  GLY A 104      20.545  11.435  45.810  1.00  0.00           H  
ATOM   1664 2HA  GLY A 104      22.213  11.972  45.730  1.00  0.00           H  
ATOM   1665  N   THR A 105      21.682   9.731  48.008  1.00  0.00           N  
ATOM   1666  CA  THR A 105      22.164   8.477  48.561  1.00  0.00           C  
ATOM   1667  C   THR A 105      21.047   7.434  48.532  1.00  0.00           C  
ATOM   1668  O   THR A 105      19.952   7.670  48.017  1.00  0.00           O  
ATOM   1669  CB  THR A 105      22.678   8.662  50.000  1.00  0.00           C  
ATOM   1670  OG1 THR A 105      21.567   8.729  50.904  1.00  0.00           O  
ATOM   1671  CG2 THR A 105      23.498   9.938  50.114  1.00  0.00           C  
ATOM   1672  H   THR A 105      21.127  10.343  48.588  1.00  0.00           H  
ATOM   1673  HA  THR A 105      23.001   8.131  47.955  1.00  0.00           H  
ATOM   1674  HB  THR A 105      23.302   7.810  50.275  1.00  0.00           H  
ATOM   1675  HG1 THR A 105      21.057   9.522  50.723  1.00  0.00           H  
ATOM   1676 1HG2 THR A 105      23.855  10.051  51.137  1.00  0.00           H  
ATOM   1677 2HG2 THR A 105      24.350   9.885  49.437  1.00  0.00           H  
ATOM   1678 3HG2 THR A 105      22.878  10.793  49.849  1.00  0.00           H  
ATOM   1679  N   ASP A 106      21.335   6.261  49.091  1.00  0.00           N  
ATOM   1680  CA  ASP A 106      20.352   5.191  49.212  1.00  0.00           C  
ATOM   1681  C   ASP A 106      19.664   5.162  50.571  1.00  0.00           C  
ATOM   1682  O   ASP A 106      18.877   4.245  50.830  1.00  0.00           O  
ATOM   1683  CB  ASP A 106      21.019   3.839  48.955  1.00  0.00           C  
ATOM   1684  CG  ASP A 106      21.538   3.695  47.530  1.00  0.00           C  
ATOM   1685  OD1 ASP A 106      20.853   4.109  46.625  1.00  0.00           O  
ATOM   1686  OD2 ASP A 106      22.613   3.172  47.361  1.00  0.00           O  
ATOM   1687  H   ASP A 106      22.269   6.111  49.442  1.00  0.00           H  
ATOM   1688  HA  ASP A 106      19.580   5.344  48.457  1.00  0.00           H  
ATOM   1689 1HB  ASP A 106      21.853   3.706  49.644  1.00  0.00           H  
ATOM   1690 2HB  ASP A 106      20.304   3.037  49.148  1.00  0.00           H  
ATOM   1691  N   ARG A 107      19.934   6.132  51.437  1.00  0.00           N  
ATOM   1692  CA  ARG A 107      19.387   6.163  52.784  1.00  0.00           C  
ATOM   1693  C   ARG A 107      18.948   7.577  53.130  1.00  0.00           C  
ATOM   1694  O   ARG A 107      19.491   8.548  52.594  1.00  0.00           O  
ATOM   1695  CB  ARG A 107      20.413   5.682  53.800  1.00  0.00           C  
ATOM   1696  CG  ARG A 107      20.822   4.225  53.654  1.00  0.00           C  
ATOM   1697  CD  ARG A 107      19.718   3.304  54.029  1.00  0.00           C  
ATOM   1698  NE  ARG A 107      20.138   1.912  53.995  1.00  0.00           N  
ATOM   1699  CZ  ARG A 107      20.089   1.126  52.902  1.00  0.00           C  
ATOM   1700  NH1 ARG A 107      19.638   1.607  51.765  1.00  0.00           N  
ATOM   1701  NH2 ARG A 107      20.495  -0.130  52.973  1.00  0.00           N  
ATOM   1702  H   ARG A 107      20.548   6.876  51.138  1.00  0.00           H  
ATOM   1703  HA  ARG A 107      18.527   5.494  52.824  1.00  0.00           H  
ATOM   1704 1HB  ARG A 107      21.315   6.287  53.720  1.00  0.00           H  
ATOM   1705 2HB  ARG A 107      20.018   5.814  54.807  1.00  0.00           H  
ATOM   1706 1HG  ARG A 107      21.097   4.026  52.618  1.00  0.00           H  
ATOM   1707 2HG  ARG A 107      21.675   4.020  54.302  1.00  0.00           H  
ATOM   1708 1HD  ARG A 107      19.381   3.534  55.040  1.00  0.00           H  
ATOM   1709 2HD  ARG A 107      18.889   3.428  53.334  1.00  0.00           H  
ATOM   1710  HE  ARG A 107      20.490   1.506  54.851  1.00  0.00           H  
ATOM   1711 1HH1 ARG A 107      19.328   2.567  51.710  1.00  0.00           H  
ATOM   1712 2HH1 ARG A 107      19.602   1.018  50.946  1.00  0.00           H  
ATOM   1713 1HH2 ARG A 107      20.841  -0.501  53.847  1.00  0.00           H  
ATOM   1714 2HH2 ARG A 107      20.458  -0.719  52.155  1.00  0.00           H  
ATOM   1715  N   PRO A 108      17.961   7.725  54.014  1.00  0.00           N  
ATOM   1716  CA  PRO A 108      17.615   9.063  54.503  1.00  0.00           C  
ATOM   1717  C   PRO A 108      18.734   9.653  55.345  1.00  0.00           C  
ATOM   1718  O   PRO A 108      19.483   8.942  56.019  1.00  0.00           O  
ATOM   1719  CB  PRO A 108      16.357   8.811  55.340  1.00  0.00           C  
ATOM   1720  CG  PRO A 108      16.518   7.413  55.831  1.00  0.00           C  
ATOM   1721  CD  PRO A 108      17.149   6.681  54.676  1.00  0.00           C  
ATOM   1722  HA  PRO A 108      17.446   9.713  53.644  1.00  0.00           H  
ATOM   1723 1HB  PRO A 108      16.295   9.545  56.157  1.00  0.00           H  
ATOM   1724 2HB  PRO A 108      15.459   8.945  54.720  1.00  0.00           H  
ATOM   1725 1HG  PRO A 108      17.145   7.398  56.735  1.00  0.00           H  
ATOM   1726 2HG  PRO A 108      15.541   6.995  56.115  1.00  0.00           H  
ATOM   1727 1HD  PRO A 108      17.775   5.863  55.059  1.00  0.00           H  
ATOM   1728 2HD  PRO A 108      16.360   6.290  54.016  1.00  0.00           H  
ATOM   1729  N   CYS A 109      18.841  10.979  55.298  1.00  0.00           N  
ATOM   1730  CA  CYS A 109      19.857  11.722  56.028  1.00  0.00           C  
ATOM   1731  C   CYS A 109      19.193  12.732  56.952  1.00  0.00           C  
ATOM   1732  O   CYS A 109      18.074  13.182  56.696  1.00  0.00           O  
ATOM   1733  CB  CYS A 109      20.801  12.447  55.069  1.00  0.00           C  
ATOM   1734  SG  CYS A 109      21.757  11.344  53.999  1.00  0.00           S  
ATOM   1735  H   CYS A 109      18.180  11.484  54.724  1.00  0.00           H  
ATOM   1736  HA  CYS A 109      20.443  11.017  56.619  1.00  0.00           H  
ATOM   1737 1HB  CYS A 109      20.227  13.120  54.432  1.00  0.00           H  
ATOM   1738 2HB  CYS A 109      21.503  13.055  55.639  1.00  0.00           H  
ATOM   1739  N   ARG A 110      19.900  13.091  58.020  1.00  0.00           N  
ATOM   1740  CA  ARG A 110      19.522  14.199  58.884  1.00  0.00           C  
ATOM   1741  C   ARG A 110      20.233  15.460  58.411  1.00  0.00           C  
ATOM   1742  O   ARG A 110      21.441  15.437  58.154  1.00  0.00           O  
ATOM   1743  CB  ARG A 110      19.883  13.914  60.335  1.00  0.00           C  
ATOM   1744  CG  ARG A 110      19.625  15.064  61.296  1.00  0.00           C  
ATOM   1745  CD  ARG A 110      19.995  14.708  62.690  1.00  0.00           C  
ATOM   1746  NE  ARG A 110      19.033  13.797  63.290  1.00  0.00           N  
ATOM   1747  CZ  ARG A 110      19.265  12.492  63.535  1.00  0.00           C  
ATOM   1748  NH1 ARG A 110      20.427  11.962  63.226  1.00  0.00           N  
ATOM   1749  NH2 ARG A 110      18.323  11.747  64.086  1.00  0.00           N  
ATOM   1750  H   ARG A 110      20.736  12.565  58.232  1.00  0.00           H  
ATOM   1751  HA  ARG A 110      18.442  14.333  58.823  1.00  0.00           H  
ATOM   1752 1HB  ARG A 110      19.315  13.055  60.688  1.00  0.00           H  
ATOM   1753 2HB  ARG A 110      20.940  13.658  60.403  1.00  0.00           H  
ATOM   1754 1HG  ARG A 110      20.216  15.930  60.995  1.00  0.00           H  
ATOM   1755 2HG  ARG A 110      18.566  15.324  61.277  1.00  0.00           H  
ATOM   1756 1HD  ARG A 110      20.972  14.224  62.695  1.00  0.00           H  
ATOM   1757 2HD  ARG A 110      20.034  15.611  63.298  1.00  0.00           H  
ATOM   1758  HE  ARG A 110      18.127  14.169  63.542  1.00  0.00           H  
ATOM   1759 1HH1 ARG A 110      21.147  12.533  62.805  1.00  0.00           H  
ATOM   1760 2HH1 ARG A 110      20.600  10.985  63.409  1.00  0.00           H  
ATOM   1761 1HH2 ARG A 110      17.429  12.154  64.322  1.00  0.00           H  
ATOM   1762 2HH2 ARG A 110      18.497  10.770  64.269  1.00  0.00           H  
ATOM   1763  N   VAL A 111      19.482  16.551  58.291  1.00  0.00           N  
ATOM   1764  CA  VAL A 111      20.012  17.828  57.831  1.00  0.00           C  
ATOM   1765  C   VAL A 111      19.629  18.891  58.848  1.00  0.00           C  
ATOM   1766  O   VAL A 111      18.467  18.969  59.263  1.00  0.00           O  
ATOM   1767  CB  VAL A 111      19.452  18.196  56.444  1.00  0.00           C  
ATOM   1768  CG1 VAL A 111      20.005  19.537  55.986  1.00  0.00           C  
ATOM   1769  CG2 VAL A 111      19.789  17.103  55.443  1.00  0.00           C  
ATOM   1770  H   VAL A 111      18.503  16.482  58.532  1.00  0.00           H  
ATOM   1771  HA  VAL A 111      21.096  17.744  57.751  1.00  0.00           H  
ATOM   1772  HB  VAL A 111      18.369  18.303  56.516  1.00  0.00           H  
ATOM   1773 1HG1 VAL A 111      19.599  19.782  55.004  1.00  0.00           H  
ATOM   1774 2HG1 VAL A 111      19.721  20.311  56.698  1.00  0.00           H  
ATOM   1775 3HG1 VAL A 111      21.092  19.481  55.924  1.00  0.00           H  
ATOM   1776 1HG2 VAL A 111      19.390  17.369  54.465  1.00  0.00           H  
ATOM   1777 2HG2 VAL A 111      20.872  16.992  55.375  1.00  0.00           H  
ATOM   1778 3HG2 VAL A 111      19.348  16.161  55.770  1.00  0.00           H  
ATOM   1779  N   ARG A 112      20.600  19.708  59.245  1.00  0.00           N  
ATOM   1780  CA  ARG A 112      20.371  20.828  60.150  1.00  0.00           C  
ATOM   1781  C   ARG A 112      20.817  22.108  59.455  1.00  0.00           C  
ATOM   1782  O   ARG A 112      21.867  22.133  58.806  1.00  0.00           O  
ATOM   1783  CB  ARG A 112      21.132  20.650  61.455  1.00  0.00           C  
ATOM   1784  CG  ARG A 112      20.553  19.606  62.395  1.00  0.00           C  
ATOM   1785  CD  ARG A 112      21.304  19.543  63.675  1.00  0.00           C  
ATOM   1786  NE  ARG A 112      20.667  18.656  64.635  1.00  0.00           N  
ATOM   1787  CZ  ARG A 112      21.137  18.402  65.873  1.00  0.00           C  
ATOM   1788  NH1 ARG A 112      22.247  18.975  66.284  1.00  0.00           N  
ATOM   1789  NH2 ARG A 112      20.483  17.579  66.672  1.00  0.00           N  
ATOM   1790  H   ARG A 112      21.534  19.538  58.900  1.00  0.00           H  
ATOM   1791  HA  ARG A 112      19.306  20.872  60.383  1.00  0.00           H  
ATOM   1792 1HB  ARG A 112      22.161  20.366  61.239  1.00  0.00           H  
ATOM   1793 2HB  ARG A 112      21.160  21.599  61.991  1.00  0.00           H  
ATOM   1794 1HG  ARG A 112      19.515  19.853  62.618  1.00  0.00           H  
ATOM   1795 2HG  ARG A 112      20.599  18.624  61.923  1.00  0.00           H  
ATOM   1796 1HD  ARG A 112      22.312  19.175  63.488  1.00  0.00           H  
ATOM   1797 2HD  ARG A 112      21.357  20.538  64.115  1.00  0.00           H  
ATOM   1798  HE  ARG A 112      19.811  18.196  64.354  1.00  0.00           H  
ATOM   1799 1HH1 ARG A 112      22.746  19.606  65.673  1.00  0.00           H  
ATOM   1800 2HH1 ARG A 112      22.599  18.786  67.211  1.00  0.00           H  
ATOM   1801 1HH2 ARG A 112      19.630  17.137  66.355  1.00  0.00           H  
ATOM   1802 2HH2 ARG A 112      20.835  17.389  67.598  1.00  0.00           H  
ATOM   1803  N   VAL A 113      20.022  23.164  59.596  1.00  0.00           N  
ATOM   1804  CA  VAL A 113      20.337  24.477  59.046  1.00  0.00           C  
ATOM   1805  C   VAL A 113      20.307  25.484  60.187  1.00  0.00           C  
ATOM   1806  O   VAL A 113      19.300  25.598  60.897  1.00  0.00           O  
ATOM   1807  CB  VAL A 113      19.328  24.882  57.955  1.00  0.00           C  
ATOM   1808  CG1 VAL A 113      19.672  26.253  57.394  1.00  0.00           C  
ATOM   1809  CG2 VAL A 113      19.311  23.836  56.851  1.00  0.00           C  
ATOM   1810  H   VAL A 113      19.161  23.041  60.110  1.00  0.00           H  
ATOM   1811  HA  VAL A 113      21.329  24.435  58.594  1.00  0.00           H  
ATOM   1812  HB  VAL A 113      18.335  24.957  58.401  1.00  0.00           H  
ATOM   1813 1HG1 VAL A 113      18.948  26.525  56.625  1.00  0.00           H  
ATOM   1814 2HG1 VAL A 113      19.642  26.992  58.195  1.00  0.00           H  
ATOM   1815 3HG1 VAL A 113      20.670  26.228  56.959  1.00  0.00           H  
ATOM   1816 1HG2 VAL A 113      18.594  24.128  56.084  1.00  0.00           H  
ATOM   1817 2HG2 VAL A 113      20.304  23.757  56.409  1.00  0.00           H  
ATOM   1818 3HG2 VAL A 113      19.022  22.872  57.268  1.00  0.00           H  
ATOM   1819  N   THR A 114      21.406  26.212  60.362  1.00  0.00           N  
ATOM   1820  CA  THR A 114      21.557  27.175  61.448  1.00  0.00           C  
ATOM   1821  C   THR A 114      21.656  28.569  60.845  1.00  0.00           C  
ATOM   1822  O   THR A 114      22.380  28.779  59.865  1.00  0.00           O  
ATOM   1823  CB  THR A 114      22.796  26.876  62.312  1.00  0.00           C  
ATOM   1824  OG1 THR A 114      22.682  25.566  62.881  1.00  0.00           O  
ATOM   1825  CG2 THR A 114      22.927  27.900  63.429  1.00  0.00           C  
ATOM   1826  H   THR A 114      22.165  26.086  59.707  1.00  0.00           H  
ATOM   1827  HA  THR A 114      20.685  27.102  62.099  1.00  0.00           H  
ATOM   1828  HB  THR A 114      23.690  26.911  61.689  1.00  0.00           H  
ATOM   1829  HG1 THR A 114      23.434  25.033  62.611  1.00  0.00           H  
ATOM   1830 1HG2 THR A 114      23.808  27.674  64.029  1.00  0.00           H  
ATOM   1831 2HG2 THR A 114      23.026  28.897  63.000  1.00  0.00           H  
ATOM   1832 3HG2 THR A 114      22.040  27.864  64.061  1.00  0.00           H  
ATOM   1833  N   ALA A 115      20.926  29.518  61.428  1.00  0.00           N  
ATOM   1834  CA  ALA A 115      21.019  30.915  61.035  1.00  0.00           C  
ATOM   1835  C   ALA A 115      20.463  31.777  62.157  1.00  0.00           C  
ATOM   1836  O   ALA A 115      19.468  31.416  62.791  1.00  0.00           O  
ATOM   1837  CB  ALA A 115      20.267  31.185  59.729  1.00  0.00           C  
ATOM   1838  H   ALA A 115      20.288  29.255  62.165  1.00  0.00           H  
ATOM   1839  HA  ALA A 115      22.069  31.156  60.860  1.00  0.00           H  
ATOM   1840 1HB  ALA A 115      20.359  32.240  59.467  1.00  0.00           H  
ATOM   1841 2HB  ALA A 115      20.690  30.574  58.932  1.00  0.00           H  
ATOM   1842 3HB  ALA A 115      19.214  30.935  59.857  1.00  0.00           H  
ATOM   1843  N   GLY A 116      21.109  32.918  62.394  1.00  0.00           N  
ATOM   1844  CA  GLY A 116      20.652  33.824  63.425  1.00  0.00           C  
ATOM   1845  C   GLY A 116      20.809  33.308  64.836  1.00  0.00           C  
ATOM   1846  O   GLY A 116      20.218  33.872  65.761  1.00  0.00           O  
ATOM   1847  H   GLY A 116      21.927  33.159  61.853  1.00  0.00           H  
ATOM   1848 1HA  GLY A 116      21.197  34.765  63.351  1.00  0.00           H  
ATOM   1849 2HA  GLY A 116      19.598  34.051  63.269  1.00  0.00           H  
ATOM   1850  N   GLY A 117      21.590  32.249  65.032  1.00  0.00           N  
ATOM   1851  CA  GLY A 117      21.692  31.610  66.326  1.00  0.00           C  
ATOM   1852  C   GLY A 117      20.686  30.515  66.588  1.00  0.00           C  
ATOM   1853  O   GLY A 117      20.738  29.890  67.654  1.00  0.00           O  
ATOM   1854  H   GLY A 117      22.123  31.879  64.257  1.00  0.00           H  
ATOM   1855 1HA  GLY A 117      22.686  31.177  66.440  1.00  0.00           H  
ATOM   1856 2HA  GLY A 117      21.576  32.358  67.110  1.00  0.00           H  
ATOM   1857  N   GLU A 118      19.772  30.256  65.655  1.00  0.00           N  
ATOM   1858  CA  GLU A 118      18.751  29.233  65.815  1.00  0.00           C  
ATOM   1859  C   GLU A 118      19.013  28.097  64.840  1.00  0.00           C  
ATOM   1860  O   GLU A 118      19.356  28.322  63.676  1.00  0.00           O  
ATOM   1861  CB  GLU A 118      17.354  29.817  65.588  1.00  0.00           C  
ATOM   1862  CG  GLU A 118      16.217  28.826  65.797  1.00  0.00           C  
ATOM   1863  CD  GLU A 118      14.860  29.462  65.684  1.00  0.00           C  
ATOM   1864  OE1 GLU A 118      14.796  30.656  65.522  1.00  0.00           O  
ATOM   1865  OE2 GLU A 118      13.885  28.751  65.761  1.00  0.00           O  
ATOM   1866  H   GLU A 118      19.797  30.798  64.802  1.00  0.00           H  
ATOM   1867  HA  GLU A 118      18.795  28.858  66.839  1.00  0.00           H  
ATOM   1868 1HB  GLU A 118      17.195  30.656  66.265  1.00  0.00           H  
ATOM   1869 2HB  GLU A 118      17.281  30.199  64.569  1.00  0.00           H  
ATOM   1870 1HG  GLU A 118      16.298  28.035  65.052  1.00  0.00           H  
ATOM   1871 2HG  GLU A 118      16.321  28.373  66.782  1.00  0.00           H  
ATOM   1872  N   THR A 119      18.847  26.870  65.326  1.00  0.00           N  
ATOM   1873  CA  THR A 119      19.066  25.669  64.532  1.00  0.00           C  
ATOM   1874  C   THR A 119      17.759  24.902  64.396  1.00  0.00           C  
ATOM   1875  O   THR A 119      17.035  24.718  65.380  1.00  0.00           O  
ATOM   1876  CB  THR A 119      20.145  24.766  65.158  1.00  0.00           C  
ATOM   1877  OG1 THR A 119      21.377  25.490  65.261  1.00  0.00           O  
ATOM   1878  CG2 THR A 119      20.360  23.524  64.307  1.00  0.00           C  
ATOM   1879  H   THR A 119      18.556  26.777  66.289  1.00  0.00           H  
ATOM   1880  HA  THR A 119      19.422  25.966  63.545  1.00  0.00           H  
ATOM   1881  HB  THR A 119      19.832  24.464  66.158  1.00  0.00           H  
ATOM   1882  HG1 THR A 119      21.811  25.506  64.404  1.00  0.00           H  
ATOM   1883 1HG2 THR A 119      21.126  22.897  64.765  1.00  0.00           H  
ATOM   1884 2HG2 THR A 119      19.427  22.964  64.236  1.00  0.00           H  
ATOM   1885 3HG2 THR A 119      20.683  23.818  63.309  1.00  0.00           H  
ATOM   1886  N   ARG A 120      17.462  24.458  63.176  1.00  0.00           N  
ATOM   1887  CA  ARG A 120      16.330  23.585  62.901  1.00  0.00           C  
ATOM   1888  C   ARG A 120      16.838  22.283  62.299  1.00  0.00           C  
ATOM   1889  O   ARG A 120      17.851  22.268  61.594  1.00  0.00           O  
ATOM   1890  CB  ARG A 120      15.347  24.246  61.946  1.00  0.00           C  
ATOM   1891  CG  ARG A 120      14.758  25.558  62.441  1.00  0.00           C  
ATOM   1892  CD  ARG A 120      13.846  25.349  63.594  1.00  0.00           C  
ATOM   1893  NE  ARG A 120      13.250  26.595  64.048  1.00  0.00           N  
ATOM   1894  CZ  ARG A 120      12.084  27.096  63.596  1.00  0.00           C  
ATOM   1895  NH1 ARG A 120      11.401  26.445  62.681  1.00  0.00           N  
ATOM   1896  NH2 ARG A 120      11.627  28.240  64.074  1.00  0.00           N  
ATOM   1897  H   ARG A 120      18.058  24.749  62.414  1.00  0.00           H  
ATOM   1898  HA  ARG A 120      15.811  23.384  63.839  1.00  0.00           H  
ATOM   1899 1HB  ARG A 120      15.840  24.445  60.996  1.00  0.00           H  
ATOM   1900 2HB  ARG A 120      14.518  23.566  61.749  1.00  0.00           H  
ATOM   1901 1HG  ARG A 120      15.563  26.222  62.757  1.00  0.00           H  
ATOM   1902 2HG  ARG A 120      14.192  26.030  61.638  1.00  0.00           H  
ATOM   1903 1HD  ARG A 120      13.041  24.673  63.305  1.00  0.00           H  
ATOM   1904 2HD  ARG A 120      14.402  24.915  64.425  1.00  0.00           H  
ATOM   1905  HE  ARG A 120      13.748  27.125  64.753  1.00  0.00           H  
ATOM   1906 1HH1 ARG A 120      11.750  25.570  62.316  1.00  0.00           H  
ATOM   1907 2HH1 ARG A 120      10.526  26.821  62.342  1.00  0.00           H  
ATOM   1908 1HH2 ARG A 120      12.153  28.740  64.777  1.00  0.00           H  
ATOM   1909 2HH2 ARG A 120      10.753  28.615  63.735  1.00  0.00           H  
ATOM   1910  N   GLU A 121      16.132  21.192  62.580  1.00  0.00           N  
ATOM   1911  CA  GLU A 121      16.506  19.872  62.094  1.00  0.00           C  
ATOM   1912  C   GLU A 121      15.454  19.351  61.125  1.00  0.00           C  
ATOM   1913  O   GLU A 121      14.251  19.508  61.352  1.00  0.00           O  
ATOM   1914  CB  GLU A 121      16.675  18.897  63.260  1.00  0.00           C  
ATOM   1915  CG  GLU A 121      17.141  17.506  62.855  1.00  0.00           C  
ATOM   1916  CD  GLU A 121      17.420  16.614  64.032  1.00  0.00           C  
ATOM   1917  OE1 GLU A 121      18.241  16.971  64.842  1.00  0.00           O  
ATOM   1918  OE2 GLU A 121      16.810  15.575  64.122  1.00  0.00           O  
ATOM   1919  H   GLU A 121      15.305  21.290  63.152  1.00  0.00           H  
ATOM   1920  HA  GLU A 121      17.463  19.952  61.579  1.00  0.00           H  
ATOM   1921 1HB  GLU A 121      17.401  19.298  63.968  1.00  0.00           H  
ATOM   1922 2HB  GLU A 121      15.728  18.791  63.788  1.00  0.00           H  
ATOM   1923 1HG  GLU A 121      16.373  17.042  62.236  1.00  0.00           H  
ATOM   1924 2HG  GLU A 121      18.045  17.598  62.253  1.00  0.00           H  
ATOM   1925  N   TYR A 122      15.921  18.733  60.042  1.00  0.00           N  
ATOM   1926  CA  TYR A 122      15.056  18.200  59.003  1.00  0.00           C  
ATOM   1927  C   TYR A 122      15.499  16.785  58.659  1.00  0.00           C  
ATOM   1928  O   TYR A 122      16.642  16.392  58.900  1.00  0.00           O  
ATOM   1929  CB  TYR A 122      15.076  19.093  57.761  1.00  0.00           C  
ATOM   1930  CG  TYR A 122      14.836  20.557  58.058  1.00  0.00           C  
ATOM   1931  CD1 TYR A 122      15.903  21.386  58.370  1.00  0.00           C  
ATOM   1932  CD2 TYR A 122      13.548  21.070  58.019  1.00  0.00           C  
ATOM   1933  CE1 TYR A 122      15.683  22.723  58.641  1.00  0.00           C  
ATOM   1934  CE2 TYR A 122      13.328  22.407  58.290  1.00  0.00           C  
ATOM   1935  CZ  TYR A 122      14.390  23.231  58.601  1.00  0.00           C  
ATOM   1936  OH  TYR A 122      14.171  24.563  58.870  1.00  0.00           O  
ATOM   1937  H   TYR A 122      16.921  18.636  59.947  1.00  0.00           H  
ATOM   1938  HA  TYR A 122      14.032  18.188  59.377  1.00  0.00           H  
ATOM   1939 1HB  TYR A 122      16.042  19.001  57.262  1.00  0.00           H  
ATOM   1940 2HB  TYR A 122      14.312  18.759  57.059  1.00  0.00           H  
ATOM   1941  HD1 TYR A 122      16.915  20.982  58.402  1.00  0.00           H  
ATOM   1942  HD2 TYR A 122      12.709  20.418  57.774  1.00  0.00           H  
ATOM   1943  HE1 TYR A 122      16.522  23.373  58.887  1.00  0.00           H  
ATOM   1944  HE2 TYR A 122      12.316  22.810  58.259  1.00  0.00           H  
ATOM   1945  HH  TYR A 122      13.253  24.778  58.688  1.00  0.00           H  
ATOM   1946  N   THR A 123      14.569  16.020  58.094  1.00  0.00           N  
ATOM   1947  CA  THR A 123      14.867  14.732  57.483  1.00  0.00           C  
ATOM   1948  C   THR A 123      14.657  14.836  55.980  1.00  0.00           C  
ATOM   1949  O   THR A 123      13.619  15.329  55.529  1.00  0.00           O  
ATOM   1950  CB  THR A 123      13.989  13.609  58.066  1.00  0.00           C  
ATOM   1951  OG1 THR A 123      14.230  13.493  59.475  1.00  0.00           O  
ATOM   1952  CG2 THR A 123      14.302  12.282  57.391  1.00  0.00           C  
ATOM   1953  H   THR A 123      13.618  16.357  58.093  1.00  0.00           H  
ATOM   1954  HA  THR A 123      15.905  14.478  57.700  1.00  0.00           H  
ATOM   1955  HB  THR A 123      12.938  13.851  57.910  1.00  0.00           H  
ATOM   1956  HG1 THR A 123      15.157  13.295  59.625  1.00  0.00           H  
ATOM   1957 1HG2 THR A 123      13.672  11.501  57.815  1.00  0.00           H  
ATOM   1958 2HG2 THR A 123      14.108  12.364  56.322  1.00  0.00           H  
ATOM   1959 3HG2 THR A 123      15.349  12.031  57.552  1.00  0.00           H  
ATOM   1960  N   VAL A 124      15.642  14.379  55.213  1.00  0.00           N  
ATOM   1961  CA  VAL A 124      15.591  14.416  53.758  1.00  0.00           C  
ATOM   1962  C   VAL A 124      15.723  12.986  53.245  1.00  0.00           C  
ATOM   1963  O   VAL A 124      16.699  12.291  53.558  1.00  0.00           O  
ATOM   1964  CB  VAL A 124      16.721  15.292  53.184  1.00  0.00           C  
ATOM   1965  CG1 VAL A 124      16.646  15.332  51.665  1.00  0.00           C  
ATOM   1966  CG2 VAL A 124      16.634  16.695  53.766  1.00  0.00           C  
ATOM   1967  H   VAL A 124      16.456  13.992  55.668  1.00  0.00           H  
ATOM   1968  HA  VAL A 124      14.636  14.847  53.455  1.00  0.00           H  
ATOM   1969  HB  VAL A 124      17.681  14.848  53.447  1.00  0.00           H  
ATOM   1970 1HG1 VAL A 124      17.451  15.955  51.277  1.00  0.00           H  
ATOM   1971 2HG1 VAL A 124      16.746  14.321  51.270  1.00  0.00           H  
ATOM   1972 3HG1 VAL A 124      15.686  15.748  51.360  1.00  0.00           H  
ATOM   1973 1HG2 VAL A 124      17.436  17.309  53.356  1.00  0.00           H  
ATOM   1974 2HG2 VAL A 124      15.671  17.137  53.508  1.00  0.00           H  
ATOM   1975 3HG2 VAL A 124      16.732  16.646  54.850  1.00  0.00           H  
ATOM   1976  N   ASN A 125      14.729  12.545  52.481  1.00  0.00           N  
ATOM   1977  CA  ASN A 125      14.677  11.193  51.955  1.00  0.00           C  
ATOM   1978  C   ASN A 125      15.418  11.096  50.623  1.00  0.00           C  
ATOM   1979  O   ASN A 125      15.608  12.103  49.936  1.00  0.00           O  
ATOM   1980  CB  ASN A 125      13.237  10.735  51.806  1.00  0.00           C  
ATOM   1981  CG  ASN A 125      12.540  10.577  53.128  1.00  0.00           C  
ATOM   1982  OD1 ASN A 125      13.114  10.047  54.087  1.00  0.00           O  
ATOM   1983  ND2 ASN A 125      11.314  11.028  53.200  1.00  0.00           N  
ATOM   1984  H   ASN A 125      13.982  13.189  52.262  1.00  0.00           H  
ATOM   1985  HA  ASN A 125      15.154  10.524  52.673  1.00  0.00           H  
ATOM   1986 1HB  ASN A 125      12.687  11.458  51.202  1.00  0.00           H  
ATOM   1987 2HB  ASN A 125      13.211   9.781  51.279  1.00  0.00           H  
ATOM   1988 1HD2 ASN A 125      10.801  10.949  54.056  1.00  0.00           H  
ATOM   1989 2HD2 ASN A 125      10.889  11.449  52.399  1.00  0.00           H  
ATOM   1990  N   PRO A 126      15.874   9.899  50.252  1.00  0.00           N  
ATOM   1991  CA  PRO A 126      16.554   9.742  48.960  1.00  0.00           C  
ATOM   1992  C   PRO A 126      15.722  10.307  47.816  1.00  0.00           C  
ATOM   1993  O   PRO A 126      14.527  10.030  47.693  1.00  0.00           O  
ATOM   1994  CB  PRO A 126      16.714   8.223  48.838  1.00  0.00           C  
ATOM   1995  CG  PRO A 126      16.798   7.749  50.248  1.00  0.00           C  
ATOM   1996  CD  PRO A 126      15.806   8.605  50.990  1.00  0.00           C  
ATOM   1997  HA  PRO A 126      17.501  10.281  48.999  1.00  0.00           H  
ATOM   1998 1HB  PRO A 126      15.858   7.796  48.294  1.00  0.00           H  
ATOM   1999 2HB  PRO A 126      17.616   7.987  48.253  1.00  0.00           H  
ATOM   2000 1HG  PRO A 126      16.558   6.677  50.304  1.00  0.00           H  
ATOM   2001 2HG  PRO A 126      17.824   7.866  50.627  1.00  0.00           H  
ATOM   2002 1HD  PRO A 126      14.806   8.150  50.923  1.00  0.00           H  
ATOM   2003 2HD  PRO A 126      16.118   8.703  52.040  1.00  0.00           H  
ATOM   2004  N   GLY A 127      16.373  11.105  46.973  1.00  0.00           N  
ATOM   2005  CA  GLY A 127      15.708  11.671  45.814  1.00  0.00           C  
ATOM   2006  C   GLY A 127      14.944  12.942  46.103  1.00  0.00           C  
ATOM   2007  O   GLY A 127      14.392  13.550  45.181  1.00  0.00           O  
ATOM   2008  H   GLY A 127      17.345  11.324  47.138  1.00  0.00           H  
ATOM   2009 1HA  GLY A 127      16.445  11.884  45.040  1.00  0.00           H  
ATOM   2010 2HA  GLY A 127      15.012  10.941  45.403  1.00  0.00           H  
ATOM   2011  N   THR A 128      14.901  13.364  47.365  1.00  0.00           N  
ATOM   2012  CA  THR A 128      14.189  14.564  47.772  1.00  0.00           C  
ATOM   2013  C   THR A 128      15.207  15.635  48.138  1.00  0.00           C  
ATOM   2014  O   THR A 128      16.413  15.379  48.179  1.00  0.00           O  
ATOM   2015  CB  THR A 128      13.247  14.292  48.959  1.00  0.00           C  
ATOM   2016  OG1 THR A 128      14.022  14.029  50.137  1.00  0.00           O  
ATOM   2017  CG2 THR A 128      12.353  13.095  48.669  1.00  0.00           C  
ATOM   2018  H   THR A 128      15.389  12.820  48.061  1.00  0.00           H  
ATOM   2019  HA  THR A 128      13.571  14.899  46.939  1.00  0.00           H  
ATOM   2020  HB  THR A 128      12.625  15.168  49.139  1.00  0.00           H  
ATOM   2021  HG1 THR A 128      14.846  13.602  49.889  1.00  0.00           H  
ATOM   2022 1HG2 THR A 128      11.695  12.919  49.518  1.00  0.00           H  
ATOM   2023 2HG2 THR A 128      11.754  13.297  47.781  1.00  0.00           H  
ATOM   2024 3HG2 THR A 128      12.969  12.214  48.498  1.00  0.00           H  
ATOM   2025  N   GLU A 129      14.714  16.849  48.363  1.00  0.00           N  
ATOM   2026  CA  GLU A 129      15.543  17.998  48.703  1.00  0.00           C  
ATOM   2027  C   GLU A 129      14.940  18.736  49.890  1.00  0.00           C  
ATOM   2028  O   GLU A 129      13.718  18.741  50.069  1.00  0.00           O  
ATOM   2029  CB  GLU A 129      15.679  18.942  47.506  1.00  0.00           C  
ATOM   2030  CG  GLU A 129      16.378  18.331  46.299  1.00  0.00           C  
ATOM   2031  CD  GLU A 129      16.549  19.305  45.167  1.00  0.00           C  
ATOM   2032  OE1 GLU A 129      15.969  20.362  45.226  1.00  0.00           O  
ATOM   2033  OE2 GLU A 129      17.260  18.990  44.242  1.00  0.00           O  
ATOM   2034  H   GLU A 129      13.714  16.968  48.291  1.00  0.00           H  
ATOM   2035  HA  GLU A 129      16.540  17.640  48.963  1.00  0.00           H  
ATOM   2036 1HB  GLU A 129      14.690  19.271  47.188  1.00  0.00           H  
ATOM   2037 2HB  GLU A 129      16.240  19.828  47.803  1.00  0.00           H  
ATOM   2038 1HG  GLU A 129      17.360  17.971  46.605  1.00  0.00           H  
ATOM   2039 2HG  GLU A 129      15.800  17.475  45.953  1.00  0.00           H  
ATOM   2040  N   LEU A 130      15.798  19.356  50.697  1.00  0.00           N  
ATOM   2041  CA  LEU A 130      15.381  20.310  51.715  1.00  0.00           C  
ATOM   2042  C   LEU A 130      15.318  21.712  51.121  1.00  0.00           C  
ATOM   2043  O   LEU A 130      16.171  22.093  50.314  1.00  0.00           O  
ATOM   2044  CB  LEU A 130      16.350  20.286  52.904  1.00  0.00           C  
ATOM   2045  CG  LEU A 130      16.086  21.327  53.999  1.00  0.00           C  
ATOM   2046  CD1 LEU A 130      14.745  21.039  54.660  1.00  0.00           C  
ATOM   2047  CD2 LEU A 130      17.216  21.293  55.016  1.00  0.00           C  
ATOM   2048  H   LEU A 130      16.781  19.149  50.590  1.00  0.00           H  
ATOM   2049  HA  LEU A 130      14.392  20.023  52.073  1.00  0.00           H  
ATOM   2050 1HB  LEU A 130      16.308  19.301  53.366  1.00  0.00           H  
ATOM   2051 2HB  LEU A 130      17.362  20.447  52.531  1.00  0.00           H  
ATOM   2052  HG  LEU A 130      16.030  22.320  53.551  1.00  0.00           H  
ATOM   2053 1HD1 LEU A 130      14.557  21.780  55.439  1.00  0.00           H  
ATOM   2054 2HD1 LEU A 130      13.952  21.090  53.914  1.00  0.00           H  
ATOM   2055 3HD1 LEU A 130      14.764  20.045  55.104  1.00  0.00           H  
ATOM   2056 1HD2 LEU A 130      17.029  22.034  55.794  1.00  0.00           H  
ATOM   2057 2HD2 LEU A 130      17.272  20.301  55.465  1.00  0.00           H  
ATOM   2058 3HD2 LEU A 130      18.160  21.519  54.519  1.00  0.00           H  
ATOM   2059  N   GLU A 131      14.303  22.475  51.526  1.00  0.00           N  
ATOM   2060  CA  GLU A 131      14.176  23.879  51.152  1.00  0.00           C  
ATOM   2061  C   GLU A 131      13.963  24.712  52.407  1.00  0.00           C  
ATOM   2062  O   GLU A 131      12.912  24.612  53.049  1.00  0.00           O  
ATOM   2063  CB  GLU A 131      13.016  24.083  50.175  1.00  0.00           C  
ATOM   2064  CG  GLU A 131      13.215  23.425  48.817  1.00  0.00           C  
ATOM   2065  CD  GLU A 131      12.051  23.637  47.888  1.00  0.00           C  
ATOM   2066  OE1 GLU A 131      11.055  22.975  48.055  1.00  0.00           O  
ATOM   2067  OE2 GLU A 131      12.159  24.461  47.011  1.00  0.00           O  
ATOM   2068  H   GLU A 131      13.598  22.057  52.115  1.00  0.00           H  
ATOM   2069  HA  GLU A 131      15.094  24.188  50.650  1.00  0.00           H  
ATOM   2070 1HB  GLU A 131      12.100  23.684  50.609  1.00  0.00           H  
ATOM   2071 2HB  GLU A 131      12.863  25.150  50.010  1.00  0.00           H  
ATOM   2072 1HG  GLU A 131      14.113  23.834  48.354  1.00  0.00           H  
ATOM   2073 2HG  GLU A 131      13.369  22.357  48.961  1.00  0.00           H  
ATOM   2074  N   VAL A 132      14.957  25.529  52.753  1.00  0.00           N  
ATOM   2075  CA  VAL A 132      14.874  26.464  53.871  1.00  0.00           C  
ATOM   2076  C   VAL A 132      15.268  27.848  53.373  1.00  0.00           C  
ATOM   2077  O   VAL A 132      16.303  28.010  52.718  1.00  0.00           O  
ATOM   2078  CB  VAL A 132      15.804  26.035  55.022  1.00  0.00           C  
ATOM   2079  CG1 VAL A 132      15.788  27.072  56.135  1.00  0.00           C  
ATOM   2080  CG2 VAL A 132      15.381  24.672  55.549  1.00  0.00           C  
ATOM   2081  H   VAL A 132      15.804  25.491  52.204  1.00  0.00           H  
ATOM   2082  HA  VAL A 132      13.849  26.470  54.242  1.00  0.00           H  
ATOM   2083  HB  VAL A 132      16.827  25.980  54.649  1.00  0.00           H  
ATOM   2084 1HG1 VAL A 132      16.451  26.753  56.939  1.00  0.00           H  
ATOM   2085 2HG1 VAL A 132      16.129  28.031  55.743  1.00  0.00           H  
ATOM   2086 3HG1 VAL A 132      14.774  27.176  56.520  1.00  0.00           H  
ATOM   2087 1HG2 VAL A 132      16.043  24.375  56.361  1.00  0.00           H  
ATOM   2088 2HG2 VAL A 132      14.356  24.727  55.916  1.00  0.00           H  
ATOM   2089 3HG2 VAL A 132      15.440  23.937  54.746  1.00  0.00           H  
ATOM   2090  N   GLU A 133      14.441  28.845  53.680  1.00  0.00           N  
ATOM   2091  CA  GLU A 133      14.717  30.231  53.331  1.00  0.00           C  
ATOM   2092  C   GLU A 133      15.184  31.004  54.558  1.00  0.00           C  
ATOM   2093  O   GLU A 133      14.600  30.886  55.639  1.00  0.00           O  
ATOM   2094  CB  GLU A 133      13.473  30.893  52.734  1.00  0.00           C  
ATOM   2095  CG  GLU A 133      13.025  30.305  51.403  1.00  0.00           C  
ATOM   2096  CD  GLU A 133      11.813  30.993  50.838  1.00  0.00           C  
ATOM   2097  OE1 GLU A 133      11.287  31.861  51.492  1.00  0.00           O  
ATOM   2098  OE2 GLU A 133      11.412  30.649  49.751  1.00  0.00           O  
ATOM   2099  H   GLU A 133      13.590  28.622  54.177  1.00  0.00           H  
ATOM   2100  HA  GLU A 133      15.503  30.247  52.575  1.00  0.00           H  
ATOM   2101 1HB  GLU A 133      12.642  30.806  53.435  1.00  0.00           H  
ATOM   2102 2HB  GLU A 133      13.664  31.956  52.582  1.00  0.00           H  
ATOM   2103 1HG  GLU A 133      13.842  30.388  50.687  1.00  0.00           H  
ATOM   2104 2HG  GLU A 133      12.805  29.247  51.541  1.00  0.00           H  
ATOM   2105  N   LEU A 134      16.239  31.795  54.383  1.00  0.00           N  
ATOM   2106  CA  LEU A 134      16.790  32.624  55.444  1.00  0.00           C  
ATOM   2107  C   LEU A 134      16.458  34.092  55.204  1.00  0.00           C  
ATOM   2108  O   LEU A 134      16.191  34.511  54.075  1.00  0.00           O  
ATOM   2109  CB  LEU A 134      18.310  32.439  55.531  1.00  0.00           C  
ATOM   2110  CG  LEU A 134      18.796  30.992  55.686  1.00  0.00           C  
ATOM   2111  CD1 LEU A 134      20.315  30.975  55.791  1.00  0.00           C  
ATOM   2112  CD2 LEU A 134      18.156  30.371  56.919  1.00  0.00           C  
ATOM   2113  H   LEU A 134      16.670  31.814  53.470  1.00  0.00           H  
ATOM   2114  HA  LEU A 134      16.351  32.310  56.392  1.00  0.00           H  
ATOM   2115 1HB  LEU A 134      18.761  32.844  54.626  1.00  0.00           H  
ATOM   2116 2HB  LEU A 134      18.681  33.007  56.383  1.00  0.00           H  
ATOM   2117  HG  LEU A 134      18.517  30.417  54.803  1.00  0.00           H  
ATOM   2118 1HD1 LEU A 134      20.661  29.947  55.902  1.00  0.00           H  
ATOM   2119 2HD1 LEU A 134      20.747  31.407  54.889  1.00  0.00           H  
ATOM   2120 3HD1 LEU A 134      20.626  31.557  56.658  1.00  0.00           H  
ATOM   2121 1HD2 LEU A 134      18.501  29.343  57.029  1.00  0.00           H  
ATOM   2122 2HD2 LEU A 134      18.436  30.945  57.803  1.00  0.00           H  
ATOM   2123 3HD2 LEU A 134      17.071  30.380  56.809  1.00  0.00           H  
ATOM   2124  N   SER A 135      16.483  34.866  56.285  1.00  0.00           N  
ATOM   2125  CA  SER A 135      16.263  36.299  56.188  1.00  0.00           C  
ATOM   2126  C   SER A 135      17.429  36.965  55.455  1.00  0.00           C  
ATOM   2127  O   SER A 135      18.528  36.409  55.391  1.00  0.00           O  
ATOM   2128  CB  SER A 135      16.100  36.899  57.571  1.00  0.00           C  
ATOM   2129  OG  SER A 135      17.291  36.806  58.303  1.00  0.00           O  
ATOM   2130  H   SER A 135      16.658  34.455  57.191  1.00  0.00           H  
ATOM   2131  HA  SER A 135      15.342  36.470  55.629  1.00  0.00           H  
ATOM   2132 1HB  SER A 135      15.805  37.943  57.482  1.00  0.00           H  
ATOM   2133 2HB  SER A 135      15.303  36.378  58.102  1.00  0.00           H  
ATOM   2134  HG  SER A 135      17.223  37.459  59.003  1.00  0.00           H  
ATOM   2135  N   PRO A 136      17.212  38.153  54.883  1.00  0.00           N  
ATOM   2136  CA  PRO A 136      18.314  38.832  54.178  1.00  0.00           C  
ATOM   2137  C   PRO A 136      19.589  38.936  54.997  1.00  0.00           C  
ATOM   2138  O   PRO A 136      20.686  38.833  54.431  1.00  0.00           O  
ATOM   2139  CB  PRO A 136      17.729  40.221  53.899  1.00  0.00           C  
ATOM   2140  CG  PRO A 136      16.267  39.977  53.747  1.00  0.00           C  
ATOM   2141  CD  PRO A 136      15.948  38.943  54.792  1.00  0.00           C  
ATOM   2142  HA  PRO A 136      18.552  38.264  53.278  1.00  0.00           H  
ATOM   2143 1HB  PRO A 136      17.964  40.902  54.730  1.00  0.00           H  
ATOM   2144 2HB  PRO A 136      18.187  40.647  52.995  1.00  0.00           H  
ATOM   2145 1HG  PRO A 136      15.708  40.913  53.893  1.00  0.00           H  
ATOM   2146 2HG  PRO A 136      16.044  39.631  52.727  1.00  0.00           H  
ATOM   2147 1HD  PRO A 136      15.718  39.442  55.746  1.00  0.00           H  
ATOM   2148 2HD  PRO A 136      15.096  38.333  54.459  1.00  0.00           H  
ATOM   2149  N   GLU A 137      19.484  39.130  56.309  1.00  0.00           N  
ATOM   2150  CA  GLU A 137      20.645  39.311  57.169  1.00  0.00           C  
ATOM   2151  C   GLU A 137      21.517  38.063  57.257  1.00  0.00           C  
ATOM   2152  O   GLU A 137      22.702  38.172  57.587  1.00  0.00           O  
ATOM   2153  CB  GLU A 137      20.194  39.719  58.573  1.00  0.00           C  
ATOM   2154  CG  GLU A 137      19.564  41.102  58.654  1.00  0.00           C  
ATOM   2155  CD  GLU A 137      19.124  41.464  60.045  1.00  0.00           C  
ATOM   2156  OE1 GLU A 137      19.221  40.631  60.914  1.00  0.00           O  
ATOM   2157  OE2 GLU A 137      18.690  42.575  60.239  1.00  0.00           O  
ATOM   2158  H   GLU A 137      18.561  39.151  56.718  1.00  0.00           H  
ATOM   2159  HA  GLU A 137      21.259  40.114  56.758  1.00  0.00           H  
ATOM   2160 1HB  GLU A 137      19.467  38.997  58.946  1.00  0.00           H  
ATOM   2161 2HB  GLU A 137      21.049  39.701  59.249  1.00  0.00           H  
ATOM   2162 1HG  GLU A 137      20.288  41.840  58.311  1.00  0.00           H  
ATOM   2163 2HG  GLU A 137      18.705  41.137  57.985  1.00  0.00           H  
ATOM   2164  N   GLN A 138      20.957  36.882  56.976  1.00  0.00           N  
ATOM   2165  CA  GLN A 138      21.695  35.638  57.150  1.00  0.00           C  
ATOM   2166  C   GLN A 138      22.074  34.986  55.825  1.00  0.00           C  
ATOM   2167  O   GLN A 138      22.509  33.827  55.827  1.00  0.00           O  
ATOM   2168  CB  GLN A 138      20.873  34.656  57.989  1.00  0.00           C  
ATOM   2169  CG  GLN A 138      20.595  35.127  59.407  1.00  0.00           C  
ATOM   2170  CD  GLN A 138      21.854  35.195  60.250  1.00  0.00           C  
ATOM   2171  OE1 GLN A 138      22.553  34.194  60.430  1.00  0.00           O  
ATOM   2172  NE2 GLN A 138      22.151  36.380  60.773  1.00  0.00           N  
ATOM   2173  H   GLN A 138      20.006  36.848  56.639  1.00  0.00           H  
ATOM   2174  HA  GLN A 138      22.618  35.856  57.688  1.00  0.00           H  
ATOM   2175 1HB  GLN A 138      19.916  34.473  57.502  1.00  0.00           H  
ATOM   2176 2HB  GLN A 138      21.397  33.701  58.048  1.00  0.00           H  
ATOM   2177 1HG  GLN A 138      20.156  36.124  59.367  1.00  0.00           H  
ATOM   2178 2HG  GLN A 138      19.903  34.431  59.881  1.00  0.00           H  
ATOM   2179 1HE2 GLN A 138      22.970  36.487  61.339  1.00  0.00           H  
ATOM   2180 2HE2 GLN A 138      21.557  37.166  60.602  1.00  0.00           H  
ATOM   2181  N   GLN A 139      21.928  35.686  54.697  1.00  0.00           N  
ATOM   2182  CA  GLN A 139      22.134  35.058  53.397  1.00  0.00           C  
ATOM   2183  C   GLN A 139      23.509  34.417  53.267  1.00  0.00           C  
ATOM   2184  O   GLN A 139      23.615  33.326  52.695  1.00  0.00           O  
ATOM   2185  CB  GLN A 139      21.940  36.087  52.280  1.00  0.00           C  
ATOM   2186  CG  GLN A 139      20.499  36.526  52.082  1.00  0.00           C  
ATOM   2187  CD  GLN A 139      20.368  37.635  51.055  1.00  0.00           C  
ATOM   2188  OE1 GLN A 139      21.318  38.378  50.798  1.00  0.00           O  
ATOM   2189  NE2 GLN A 139      19.186  37.751  50.460  1.00  0.00           N  
ATOM   2190  H   GLN A 139      21.672  36.663  54.737  1.00  0.00           H  
ATOM   2191  HA  GLN A 139      21.387  34.274  53.270  1.00  0.00           H  
ATOM   2192 1HB  GLN A 139      22.535  36.974  52.495  1.00  0.00           H  
ATOM   2193 2HB  GLN A 139      22.297  35.673  51.338  1.00  0.00           H  
ATOM   2194 1HG  GLN A 139      19.913  35.673  51.741  1.00  0.00           H  
ATOM   2195 2HG  GLN A 139      20.108  36.892  53.032  1.00  0.00           H  
ATOM   2196 1HE2 GLN A 139      19.040  38.465  49.773  1.00  0.00           H  
ATOM   2197 2HE2 GLN A 139      18.442  37.127  50.698  1.00  0.00           H  
ATOM   2198  N   ASN A 140      24.559  35.061  53.776  1.00  0.00           N  
ATOM   2199  CA  ASN A 140      25.908  34.509  53.735  1.00  0.00           C  
ATOM   2200  C   ASN A 140      26.409  34.065  55.104  1.00  0.00           C  
ATOM   2201  O   ASN A 140      27.620  33.906  55.286  1.00  0.00           O  
ATOM   2202  CB  ASN A 140      26.866  35.518  53.129  1.00  0.00           C  
ATOM   2203  CG  ASN A 140      26.569  35.799  51.682  1.00  0.00           C  
ATOM   2204  OD1 ASN A 140      26.284  34.881  50.904  1.00  0.00           O  
ATOM   2205  ND2 ASN A 140      26.630  37.051  51.306  1.00  0.00           N  
ATOM   2206  H   ASN A 140      24.409  35.963  54.205  1.00  0.00           H  
ATOM   2207  HA  ASN A 140      25.904  33.633  53.085  1.00  0.00           H  
ATOM   2208 1HB  ASN A 140      26.811  36.453  53.687  1.00  0.00           H  
ATOM   2209 2HB  ASN A 140      27.887  35.146  53.212  1.00  0.00           H  
ATOM   2210 1HD2 ASN A 140      26.443  37.298  50.355  1.00  0.00           H  
ATOM   2211 2HD2 ASN A 140      26.865  37.761  51.969  1.00  0.00           H  
ATOM   2212  N   ASN A 141      25.516  33.865  56.068  1.00  0.00           N  
ATOM   2213  CA  ASN A 141      25.899  33.470  57.422  1.00  0.00           C  
ATOM   2214  C   ASN A 141      25.313  32.101  57.752  1.00  0.00           C  
ATOM   2215  O   ASN A 141      25.214  31.701  58.912  1.00  0.00           O  
ATOM   2216  CB  ASN A 141      25.455  34.508  58.436  1.00  0.00           C  
ATOM   2217  CG  ASN A 141      26.205  35.804  58.302  1.00  0.00           C  
ATOM   2218  OD1 ASN A 141      27.421  35.857  58.524  1.00  0.00           O  
ATOM   2219  ND2 ASN A 141      25.505  36.850  57.944  1.00  0.00           N  
ATOM   2220  H   ASN A 141      24.538  33.991  55.851  1.00  0.00           H  
ATOM   2221  HA  ASN A 141      26.987  33.420  57.473  1.00  0.00           H  
ATOM   2222 1HB  ASN A 141      24.389  34.704  58.313  1.00  0.00           H  
ATOM   2223 2HB  ASN A 141      25.602  34.119  59.443  1.00  0.00           H  
ATOM   2224 1HD2 ASN A 141      25.953  37.739  57.840  1.00  0.00           H  
ATOM   2225 2HD2 ASN A 141      24.524  36.761  57.776  1.00  0.00           H  
ATOM   2226  N   ALA A 142      24.914  31.365  56.720  1.00  0.00           N  
ATOM   2227  CA  ALA A 142      24.323  30.044  56.872  1.00  0.00           C  
ATOM   2228  C   ALA A 142      25.376  29.030  57.305  1.00  0.00           C  
ATOM   2229  O   ALA A 142      26.550  29.108  56.931  1.00  0.00           O  
ATOM   2230  CB  ALA A 142      23.660  29.594  55.565  1.00  0.00           C  
ATOM   2231  H   ALA A 142      25.031  31.748  55.794  1.00  0.00           H  
ATOM   2232  HA  ALA A 142      23.547  30.098  57.636  1.00  0.00           H  
ATOM   2233 1HB  ALA A 142      23.224  28.604  55.701  1.00  0.00           H  
ATOM   2234 2HB  ALA A 142      22.876  30.301  55.294  1.00  0.00           H  
ATOM   2235 3HB  ALA A 142      24.405  29.556  54.773  1.00  0.00           H  
ATOM   2236  N   GLU A 143      24.930  28.068  58.110  1.00  0.00           N  
ATOM   2237  CA  GLU A 143      25.686  26.853  58.388  1.00  0.00           C  
ATOM   2238  C   GLU A 143      24.765  25.656  58.218  1.00  0.00           C  
ATOM   2239  O   GLU A 143      23.647  25.652  58.742  1.00  0.00           O  
ATOM   2240  CB  GLU A 143      26.272  26.879  59.802  1.00  0.00           C  
ATOM   2241  CG  GLU A 143      27.203  28.052  60.075  1.00  0.00           C  
ATOM   2242  CD  GLU A 143      27.832  27.993  61.439  1.00  0.00           C  
ATOM   2243  OE1 GLU A 143      27.551  27.069  62.163  1.00  0.00           O  
ATOM   2244  OE2 GLU A 143      28.596  28.875  61.758  1.00  0.00           O  
ATOM   2245  H   GLU A 143      24.026  28.196  58.543  1.00  0.00           H  
ATOM   2246  HA  GLU A 143      26.517  26.793  57.684  1.00  0.00           H  
ATOM   2247 1HB  GLU A 143      25.462  26.918  60.531  1.00  0.00           H  
ATOM   2248 2HB  GLU A 143      26.830  25.960  59.982  1.00  0.00           H  
ATOM   2249 1HG  GLU A 143      27.992  28.058  59.323  1.00  0.00           H  
ATOM   2250 2HG  GLU A 143      26.640  28.979  59.980  1.00  0.00           H  
ATOM   2251  N   VAL A 144      25.231  24.649  57.486  1.00  0.00           N  
ATOM   2252  CA  VAL A 144      24.442  23.463  57.171  1.00  0.00           C  
ATOM   2253  C   VAL A 144      25.258  22.236  57.550  1.00  0.00           C  
ATOM   2254  O   VAL A 144      26.446  22.146  57.217  1.00  0.00           O  
ATOM   2255  CB  VAL A 144      24.082  23.415  55.674  1.00  0.00           C  
ATOM   2256  CG1 VAL A 144      23.260  22.174  55.363  1.00  0.00           C  
ATOM   2257  CG2 VAL A 144      23.325  24.675  55.283  1.00  0.00           C  
ATOM   2258  H   VAL A 144      26.176  24.718  57.135  1.00  0.00           H  
ATOM   2259  HA  VAL A 144      23.516  23.500  57.745  1.00  0.00           H  
ATOM   2260  HB  VAL A 144      25.001  23.347  55.091  1.00  0.00           H  
ATOM   2261 1HG1 VAL A 144      23.015  22.156  54.300  1.00  0.00           H  
ATOM   2262 2HG1 VAL A 144      23.836  21.283  55.616  1.00  0.00           H  
ATOM   2263 3HG1 VAL A 144      22.340  22.191  55.947  1.00  0.00           H  
ATOM   2264 1HG2 VAL A 144      23.074  24.635  54.224  1.00  0.00           H  
ATOM   2265 2HG2 VAL A 144      22.409  24.746  55.871  1.00  0.00           H  
ATOM   2266 3HG2 VAL A 144      23.948  25.549  55.476  1.00  0.00           H  
ATOM   2267  N   GLU A 145      24.620  21.295  58.240  1.00  0.00           N  
ATOM   2268  CA  GLU A 145      25.236  20.025  58.603  1.00  0.00           C  
ATOM   2269  C   GLU A 145      24.355  18.887  58.115  1.00  0.00           C  
ATOM   2270  O   GLU A 145      23.126  18.949  58.243  1.00  0.00           O  
ATOM   2271  CB  GLU A 145      25.441  19.930  60.117  1.00  0.00           C  
ATOM   2272  CG  GLU A 145      26.407  20.957  60.688  1.00  0.00           C  
ATOM   2273  CD  GLU A 145      26.624  20.798  62.167  1.00  0.00           C  
ATOM   2274  OE1 GLU A 145      25.855  20.109  62.789  1.00  0.00           O  
ATOM   2275  OE2 GLU A 145      27.562  21.368  62.673  1.00  0.00           O  
ATOM   2276  H   GLU A 145      23.667  21.477  58.519  1.00  0.00           H  
ATOM   2277  HA  GLU A 145      26.216  19.968  58.129  1.00  0.00           H  
ATOM   2278 1HB  GLU A 145      24.483  20.055  60.623  1.00  0.00           H  
ATOM   2279 2HB  GLU A 145      25.817  18.939  60.371  1.00  0.00           H  
ATOM   2280 1HG  GLU A 145      27.366  20.860  60.178  1.00  0.00           H  
ATOM   2281 2HG  GLU A 145      26.020  21.955  60.486  1.00  0.00           H  
ATOM   2282  N   VAL A 146      24.980  17.851  57.561  1.00  0.00           N  
ATOM   2283  CA  VAL A 146      24.278  16.696  57.012  1.00  0.00           C  
ATOM   2284  C   VAL A 146      24.897  15.438  57.599  1.00  0.00           C  
ATOM   2285  O   VAL A 146      26.126  15.292  57.614  1.00  0.00           O  
ATOM   2286  CB  VAL A 146      24.377  16.665  55.475  1.00  0.00           C  
ATOM   2287  CG1 VAL A 146      23.618  15.471  54.917  1.00  0.00           C  
ATOM   2288  CG2 VAL A 146      23.841  17.965  54.895  1.00  0.00           C  
ATOM   2289  H   VAL A 146      25.989  17.877  57.526  1.00  0.00           H  
ATOM   2290  HA  VAL A 146      23.225  16.768  57.286  1.00  0.00           H  
ATOM   2291  HB  VAL A 146      25.423  16.543  55.190  1.00  0.00           H  
ATOM   2292 1HG1 VAL A 146      23.699  15.464  53.830  1.00  0.00           H  
ATOM   2293 2HG1 VAL A 146      24.042  14.550  55.317  1.00  0.00           H  
ATOM   2294 3HG1 VAL A 146      22.568  15.542  55.201  1.00  0.00           H  
ATOM   2295 1HG2 VAL A 146      23.915  17.936  53.809  1.00  0.00           H  
ATOM   2296 2HG2 VAL A 146      22.798  18.090  55.185  1.00  0.00           H  
ATOM   2297 3HG2 VAL A 146      24.426  18.802  55.276  1.00  0.00           H  
ATOM   2298  N   GLU A 147      24.051  14.531  58.083  1.00  0.00           N  
ATOM   2299  CA  GLU A 147      24.491  13.270  58.672  1.00  0.00           C  
ATOM   2300  C   GLU A 147      23.926  12.121  57.848  1.00  0.00           C  
ATOM   2301  O   GLU A 147      22.712  11.886  57.852  1.00  0.00           O  
ATOM   2302  CB  GLU A 147      24.039  13.155  60.129  1.00  0.00           C  
ATOM   2303  CG  GLU A 147      24.612  14.224  61.051  1.00  0.00           C  
ATOM   2304  CD  GLU A 147      24.056  14.150  62.447  1.00  0.00           C  
ATOM   2305  OE1 GLU A 147      23.224  13.310  62.691  1.00  0.00           O  
ATOM   2306  OE2 GLU A 147      24.464  14.937  63.268  1.00  0.00           O  
ATOM   2307  H   GLU A 147      23.062  14.734  58.036  1.00  0.00           H  
ATOM   2308  HA  GLU A 147      25.581  13.244  58.659  1.00  0.00           H  
ATOM   2309 1HB  GLU A 147      22.953  13.217  60.180  1.00  0.00           H  
ATOM   2310 2HB  GLU A 147      24.330  12.182  60.525  1.00  0.00           H  
ATOM   2311 1HG  GLU A 147      25.694  14.107  61.097  1.00  0.00           H  
ATOM   2312 2HG  GLU A 147      24.397  15.204  60.631  1.00  0.00           H  
ATOM   2313  N   CYS A 148      24.804  11.411  57.144  1.00  0.00           N  
ATOM   2314  CA  CYS A 148      24.419  10.293  56.290  1.00  0.00           C  
ATOM   2315  C   CYS A 148      25.235   9.074  56.692  1.00  0.00           C  
ATOM   2316  O   CYS A 148      26.449   9.174  56.899  1.00  0.00           O  
ATOM   2317  CB  CYS A 148      24.654  10.613  54.814  1.00  0.00           C  
ATOM   2318  SG  CYS A 148      23.680  12.005  54.195  1.00  0.00           S  
ATOM   2319  H   CYS A 148      25.778  11.666  57.211  1.00  0.00           H  
ATOM   2320  HA  CYS A 148      23.355  10.101  56.430  1.00  0.00           H  
ATOM   2321 1HB  CYS A 148      25.708  10.841  54.654  1.00  0.00           H  
ATOM   2322 2HB  CYS A 148      24.414   9.738  54.209  1.00  0.00           H  
ATOM   2323  N   GLY A 149      24.571   7.927  56.791  1.00  0.00           N  
ATOM   2324  CA  GLY A 149      25.255   6.734  57.261  1.00  0.00           C  
ATOM   2325  C   GLY A 149      25.792   6.977  58.657  1.00  0.00           C  
ATOM   2326  O   GLY A 149      25.037   7.251  59.599  1.00  0.00           O  
ATOM   2327  H   GLY A 149      23.594   7.868  56.546  1.00  0.00           H  
ATOM   2328 1HA  GLY A 149      24.562   5.892  57.258  1.00  0.00           H  
ATOM   2329 2HA  GLY A 149      26.066   6.486  56.577  1.00  0.00           H  
ATOM   2330  N   ASN A 150      27.111   6.880  58.806  1.00  0.00           N  
ATOM   2331  CA  ASN A 150      27.773   7.076  60.090  1.00  0.00           C  
ATOM   2332  C   ASN A 150      28.850   8.154  60.005  1.00  0.00           C  
ATOM   2333  O   ASN A 150      29.827   8.130  60.758  1.00  0.00           O  
ATOM   2334  CB  ASN A 150      28.365   5.770  60.587  1.00  0.00           C  
ATOM   2335  CG  ASN A 150      27.311   4.755  60.936  1.00  0.00           C  
ATOM   2336  OD1 ASN A 150      26.666   4.848  61.986  1.00  0.00           O  
ATOM   2337  ND2 ASN A 150      27.125   3.786  60.075  1.00  0.00           N  
ATOM   2338  H   ASN A 150      27.669   6.662  57.993  1.00  0.00           H  
ATOM   2339  HA  ASN A 150      27.026   7.390  60.820  1.00  0.00           H  
ATOM   2340 1HB  ASN A 150      29.017   5.350  59.820  1.00  0.00           H  
ATOM   2341 2HB  ASN A 150      28.976   5.959  61.469  1.00  0.00           H  
ATOM   2342 1HD2 ASN A 150      26.437   3.082  60.255  1.00  0.00           H  
ATOM   2343 2HD2 ASN A 150      27.670   3.750  59.238  1.00  0.00           H  
ATOM   2344  N   GLU A 151      28.681   9.104  59.089  1.00  0.00           N  
ATOM   2345  CA  GLU A 151      29.623  10.195  58.886  1.00  0.00           C  
ATOM   2346  C   GLU A 151      28.866  11.515  58.822  1.00  0.00           C  
ATOM   2347  O   GLU A 151      27.757  11.580  58.282  1.00  0.00           O  
ATOM   2348  CB  GLU A 151      30.432   9.985  57.604  1.00  0.00           C  
ATOM   2349  CG  GLU A 151      31.380   8.794  57.647  1.00  0.00           C  
ATOM   2350  CD  GLU A 151      32.198   8.653  56.394  1.00  0.00           C  
ATOM   2351  OE1 GLU A 151      31.802   9.186  55.385  1.00  0.00           O  
ATOM   2352  OE2 GLU A 151      33.221   8.010  56.446  1.00  0.00           O  
ATOM   2353  H   GLU A 151      27.854   9.055  58.512  1.00  0.00           H  
ATOM   2354  HA  GLU A 151      30.320  10.210  59.724  1.00  0.00           H  
ATOM   2355 1HB  GLU A 151      29.753   9.841  56.764  1.00  0.00           H  
ATOM   2356 2HB  GLU A 151      31.025  10.876  57.397  1.00  0.00           H  
ATOM   2357 1HG  GLU A 151      32.053   8.910  58.495  1.00  0.00           H  
ATOM   2358 2HG  GLU A 151      30.798   7.886  57.800  1.00  0.00           H  
ATOM   2359  N   LYS A 152      29.470  12.564  59.372  1.00  0.00           N  
ATOM   2360  CA  LYS A 152      28.881  13.894  59.391  1.00  0.00           C  
ATOM   2361  C   LYS A 152      29.696  14.843  58.522  1.00  0.00           C  
ATOM   2362  O   LYS A 152      30.930  14.819  58.546  1.00  0.00           O  
ATOM   2363  CB  LYS A 152      28.789  14.426  60.822  1.00  0.00           C  
ATOM   2364  CG  LYS A 152      28.135  15.796  60.943  1.00  0.00           C  
ATOM   2365  CD  LYS A 152      27.936  16.186  62.400  1.00  0.00           C  
ATOM   2366  CE  LYS A 152      27.184  17.503  62.523  1.00  0.00           C  
ATOM   2367  NZ  LYS A 152      27.021  17.920  63.942  1.00  0.00           N  
ATOM   2368  H   LYS A 152      30.378  12.423  59.792  1.00  0.00           H  
ATOM   2369  HA  LYS A 152      27.865  13.828  58.998  1.00  0.00           H  
ATOM   2370 1HB  LYS A 152      28.219  13.727  61.434  1.00  0.00           H  
ATOM   2371 2HB  LYS A 152      29.790  14.494  61.250  1.00  0.00           H  
ATOM   2372 1HG  LYS A 152      28.764  16.543  60.458  1.00  0.00           H  
ATOM   2373 2HG  LYS A 152      27.167  15.782  60.443  1.00  0.00           H  
ATOM   2374 1HD  LYS A 152      27.371  15.406  62.912  1.00  0.00           H  
ATOM   2375 2HD  LYS A 152      28.906  16.286  62.887  1.00  0.00           H  
ATOM   2376 1HE  LYS A 152      27.726  18.283  61.989  1.00  0.00           H  
ATOM   2377 2HE  LYS A 152      26.197  17.404  62.071  1.00  0.00           H  
ATOM   2378 1HZ  LYS A 152      26.518  18.796  63.981  1.00  0.00           H  
ATOM   2379 2HZ  LYS A 152      26.502  17.212  64.444  1.00  0.00           H  
ATOM   2380 3HZ  LYS A 152      27.929  18.035  64.367  1.00  0.00           H  
ATOM   2381  N   TYR A 153      28.993  15.674  57.756  1.00  0.00           N  
ATOM   2382  CA  TYR A 153      29.610  16.623  56.838  1.00  0.00           C  
ATOM   2383  C   TYR A 153      29.078  18.011  57.155  1.00  0.00           C  
ATOM   2384  O   TYR A 153      27.930  18.151  57.592  1.00  0.00           O  
ATOM   2385  CB  TYR A 153      29.330  16.249  55.381  1.00  0.00           C  
ATOM   2386  CG  TYR A 153      29.925  14.921  54.966  1.00  0.00           C  
ATOM   2387  CD1 TYR A 153      29.254  13.741  55.254  1.00  0.00           C  
ATOM   2388  CD2 TYR A 153      31.140  14.882  54.299  1.00  0.00           C  
ATOM   2389  CE1 TYR A 153      29.797  12.528  54.875  1.00  0.00           C  
ATOM   2390  CE2 TYR A 153      31.683  13.670  53.921  1.00  0.00           C  
ATOM   2391  CZ  TYR A 153      31.015  12.497  54.207  1.00  0.00           C  
ATOM   2392  OH  TYR A 153      31.556  11.289  53.831  1.00  0.00           O  
ATOM   2393  H   TYR A 153      27.986  15.637  57.822  1.00  0.00           H  
ATOM   2394  HA  TYR A 153      30.691  16.587  56.977  1.00  0.00           H  
ATOM   2395 1HB  TYR A 153      28.253  16.206  55.215  1.00  0.00           H  
ATOM   2396 2HB  TYR A 153      29.731  17.020  54.723  1.00  0.00           H  
ATOM   2397  HD1 TYR A 153      28.298  13.771  55.778  1.00  0.00           H  
ATOM   2398  HD2 TYR A 153      31.667  15.809  54.075  1.00  0.00           H  
ATOM   2399  HE1 TYR A 153      29.269  11.602  55.100  1.00  0.00           H  
ATOM   2400  HE2 TYR A 153      32.638  13.640  53.398  1.00  0.00           H  
ATOM   2401  HH  TYR A 153      31.411  10.643  54.527  1.00  0.00           H  
ATOM   2402  N   ARG A 154      29.903  19.030  56.937  1.00  0.00           N  
ATOM   2403  CA  ARG A 154      29.601  20.388  57.368  1.00  0.00           C  
ATOM   2404  C   ARG A 154      29.896  21.377  56.249  1.00  0.00           C  
ATOM   2405  O   ARG A 154      30.915  21.264  55.558  1.00  0.00           O  
ATOM   2406  CB  ARG A 154      30.412  20.758  58.601  1.00  0.00           C  
ATOM   2407  CG  ARG A 154      30.186  22.170  59.115  1.00  0.00           C  
ATOM   2408  CD  ARG A 154      30.829  22.382  60.438  1.00  0.00           C  
ATOM   2409  NE  ARG A 154      30.805  23.782  60.834  1.00  0.00           N  
ATOM   2410  CZ  ARG A 154      29.825  24.355  61.558  1.00  0.00           C  
ATOM   2411  NH1 ARG A 154      28.798  23.640  61.958  1.00  0.00           N  
ATOM   2412  NH2 ARG A 154      29.898  25.639  61.868  1.00  0.00           N  
ATOM   2413  H   ARG A 154      30.772  18.849  56.455  1.00  0.00           H  
ATOM   2414  HA  ARG A 154      28.542  20.442  57.624  1.00  0.00           H  
ATOM   2415 1HB  ARG A 154      30.174  20.070  59.412  1.00  0.00           H  
ATOM   2416 2HB  ARG A 154      31.474  20.651  58.383  1.00  0.00           H  
ATOM   2417 1HG  ARG A 154      30.609  22.886  58.410  1.00  0.00           H  
ATOM   2418 2HG  ARG A 154      29.116  22.353  59.221  1.00  0.00           H  
ATOM   2419 1HD  ARG A 154      30.300  21.805  61.196  1.00  0.00           H  
ATOM   2420 2HD  ARG A 154      31.868  22.058  60.394  1.00  0.00           H  
ATOM   2421  HE  ARG A 154      31.580  24.365  60.544  1.00  0.00           H  
ATOM   2422 1HH1 ARG A 154      28.743  22.659  61.722  1.00  0.00           H  
ATOM   2423 2HH1 ARG A 154      28.063  24.069  62.501  1.00  0.00           H  
ATOM   2424 1HH2 ARG A 154      30.688  26.189  61.560  1.00  0.00           H  
ATOM   2425 2HH2 ARG A 154      29.164  26.069  62.411  1.00  0.00           H  
ATOM   2426  N   PHE A 155      28.997  22.346  56.077  1.00  0.00           N  
ATOM   2427  CA  PHE A 155      29.203  23.484  55.189  1.00  0.00           C  
ATOM   2428  C   PHE A 155      29.020  24.757  56.006  1.00  0.00           C  
ATOM   2429  O   PHE A 155      27.938  24.995  56.553  1.00  0.00           O  
ATOM   2430  CB  PHE A 155      28.224  23.458  54.013  1.00  0.00           C  
ATOM   2431  CG  PHE A 155      28.517  24.485  52.958  1.00  0.00           C  
ATOM   2432  CD1 PHE A 155      29.822  24.740  52.561  1.00  0.00           C  
ATOM   2433  CD2 PHE A 155      27.490  25.200  52.360  1.00  0.00           C  
ATOM   2434  CE1 PHE A 155      30.093  25.685  51.589  1.00  0.00           C  
ATOM   2435  CE2 PHE A 155      27.758  26.144  51.388  1.00  0.00           C  
ATOM   2436  CZ  PHE A 155      29.061  26.387  51.003  1.00  0.00           C  
ATOM   2437  H   PHE A 155      28.133  22.276  56.596  1.00  0.00           H  
ATOM   2438  HA  PHE A 155      30.213  23.428  54.783  1.00  0.00           H  
ATOM   2439 1HB  PHE A 155      28.244  22.474  53.546  1.00  0.00           H  
ATOM   2440 2HB  PHE A 155      27.212  23.625  54.379  1.00  0.00           H  
ATOM   2441  HD1 PHE A 155      30.637  24.184  53.024  1.00  0.00           H  
ATOM   2442  HD2 PHE A 155      26.461  25.008  52.664  1.00  0.00           H  
ATOM   2443  HE1 PHE A 155      31.122  25.875  51.287  1.00  0.00           H  
ATOM   2444  HE2 PHE A 155      26.942  26.699  50.926  1.00  0.00           H  
ATOM   2445  HZ  PHE A 155      29.274  27.133  50.238  1.00  0.00           H  
ATOM   2446  N   GLN A 156      30.070  25.568  56.095  1.00  0.00           N  
ATOM   2447  CA  GLN A 156      30.079  26.757  56.936  1.00  0.00           C  
ATOM   2448  C   GLN A 156      30.343  27.989  56.080  1.00  0.00           C  
ATOM   2449  O   GLN A 156      31.248  27.996  55.247  1.00  0.00           O  
ATOM   2450  CB  GLN A 156      31.136  26.638  58.038  1.00  0.00           C  
ATOM   2451  CG  GLN A 156      31.219  27.848  58.953  1.00  0.00           C  
ATOM   2452  CD  GLN A 156      32.200  27.645  60.093  1.00  0.00           C  
ATOM   2453  OE1 GLN A 156      32.308  26.549  60.649  1.00  0.00           O  
ATOM   2454  NE2 GLN A 156      32.921  28.702  60.447  1.00  0.00           N  
ATOM   2455  H   GLN A 156      30.892  25.341  55.552  1.00  0.00           H  
ATOM   2456  HA  GLN A 156      29.105  26.847  57.419  1.00  0.00           H  
ATOM   2457 1HB  GLN A 156      30.922  25.764  58.654  1.00  0.00           H  
ATOM   2458 2HB  GLN A 156      32.117  26.489  57.587  1.00  0.00           H  
ATOM   2459 1HG  GLN A 156      31.545  28.709  58.371  1.00  0.00           H  
ATOM   2460 2HG  GLN A 156      30.234  28.036  59.380  1.00  0.00           H  
ATOM   2461 1HE2 GLN A 156      33.585  28.629  61.192  1.00  0.00           H  
ATOM   2462 2HE2 GLN A 156      32.801  29.573  59.969  1.00  0.00           H  
ATOM   2463  N   LEU A 157      29.546  29.031  56.291  1.00  0.00           N  
ATOM   2464  CA  LEU A 157      29.838  30.345  55.732  1.00  0.00           C  
ATOM   2465  C   LEU A 157      30.271  31.322  56.818  1.00  0.00           C  
ATOM   2466  O   LEU A 157      29.677  31.372  57.895  1.00  0.00           O  
ATOM   2467  CB  LEU A 157      28.606  30.896  55.002  1.00  0.00           C  
ATOM   2468  CG  LEU A 157      28.024  29.994  53.906  1.00  0.00           C  
ATOM   2469  CD1 LEU A 157      26.843  30.693  53.247  1.00  0.00           C  
ATOM   2470  CD2 LEU A 157      29.106  29.669  52.887  1.00  0.00           C  
ATOM   2471  H   LEU A 157      28.715  28.909  56.854  1.00  0.00           H  
ATOM   2472  HA  LEU A 157      30.649  30.242  55.011  1.00  0.00           H  
ATOM   2473 1HB  LEU A 157      27.821  31.077  55.734  1.00  0.00           H  
ATOM   2474 2HB  LEU A 157      28.872  31.847  54.542  1.00  0.00           H  
ATOM   2475  HG  LEU A 157      27.657  29.069  54.353  1.00  0.00           H  
ATOM   2476 1HD1 LEU A 157      26.429  30.051  52.468  1.00  0.00           H  
ATOM   2477 2HD1 LEU A 157      26.076  30.895  53.995  1.00  0.00           H  
ATOM   2478 3HD1 LEU A 157      27.176  31.631  52.805  1.00  0.00           H  
ATOM   2479 1HD2 LEU A 157      28.692  29.027  52.109  1.00  0.00           H  
ATOM   2480 2HD2 LEU A 157      29.473  30.593  52.439  1.00  0.00           H  
ATOM   2481 3HD2 LEU A 157      29.930  29.155  53.382  1.00  0.00           H  
ATOM   2482  N   GLY A 158      31.309  32.099  56.528  1.00  0.00           N  
ATOM   2483  CA  GLY A 158      31.849  33.048  57.494  1.00  0.00           C  
ATOM   2484  C   GLY A 158      32.848  32.375  58.427  1.00  0.00           C  
ATOM   2485  O   GLY A 158      32.739  31.183  58.714  1.00  0.00           O  
ATOM   2486  OXT GLY A 158      33.755  33.008  58.893  1.00  0.00           O  
ATOM   2487  H   GLY A 158      31.735  32.030  55.614  1.00  0.00           H  
ATOM   2488 1HA  GLY A 158      32.335  33.868  56.965  1.00  0.00           H  
ATOM   2489 2HA  GLY A 158      31.035  33.478  58.076  1.00  0.00           H  
TER                                                                             
# All scores below are weighted scores, not raw scores.
#BEGIN_POSE_ENERGIES_TABLE models/design14bab_gba0005_9.pdb
label fa_atr fa_rep fa_sol fa_intra_rep fa_intra_sol_xover4 lk_ball_wtd fa_elec pro_close hbond_sr_bb hbond_lr_bb hbond_bb_sc hbond_sc dslf_fa13 atom_pair_constraint coordinate_constraint angle_constraint dihedral_constraint metalbinding_constraint omega fa_dun p_aa_pp yhh_planarity ref chainbreak rama_prepro res_type_constraint total
weights 1 0.55 1 0.005 1 1 1 1.25 1 1 1 1 1.25 1 1 1 1 1 0.4 0.7 0.6 0.625 1 1 0.45 1 NA
pose -850.096 94.849 493.41 1.60996 29.647 -4.71508 -311.407 0.50919 -31.1298 -81.0252 -25.7968 -49.755 -1.69686 0 0 0 0 0 17.9727 189.856 -53.9125 0.33068 27.5993 0 -15.3824 0 -569.133
ARG:NtermProteinFull_1 -7.32498 0.9491 7.43032 0.01702 0.37529 -0.18131 -6.15115 0 0 0 -0.74472 -1.21977 0 0 0 0 0 0 0.20868 2.72675 0 0 -0.09474 0 0 0 -4.00951
ILE_2 -7.00669 1.17784 0.30717 0.02299 0.07044 -0.15607 -1.19797 0 0 0 0 0 0 0 0 0 0 0 -0.06227 0.40038 -0.42051 0 2.30374 0 -0.24812 0 -4.80908
GLU_3 -5.51271 0.34584 5.111 0.00753 0.30003 -0.28822 -3.05515 0 0 0 0 0 0 0 0 0 0 0 -0.00953 2.65873 0.02732 0 -2.72453 0 -0.12981 0 -3.26949
VAL_4 -7.13311 0.81286 0.13351 0.01536 0.04049 0.12402 -1.84641 0 0 0 0 0 0 0 0 0 0 0 -0.05679 0.06897 -0.77936 0 2.64269 0 -0.05311 0 -6.03088
ARG_5 -6.31329 0.62255 5.96677 0.01448 0.27065 0.29094 -4.63845 0 0 0 -1.22686 0 0 0 0 0 0 0 0.09057 1.97484 -0.06903 0 -0.09474 0 -0.1186 0 -3.23018
VAL_6 -6.32158 1.19293 1.09108 0.01412 0.03765 0.1962 -1.86456 0 0 0 0 0 0 0 0 0 0 0 -0.02959 0.1738 -0.74269 0 2.64269 0 -0.09302 0 -3.70297
ASP_7 -4.72747 0.26258 5.48739 0.00684 0.70943 0.17565 -2.69735 0 0 0 0 -0.67412 0 0 0 0 0 0 1.16046 1.64551 -0.6438 0 -2.14574 0 0.09273 0 -1.34789
ASN_8 -3.89126 0.2465 3.60402 0.00685 0.31136 -0.08575 -0.03171 0 0 0 0 -0.81535 0 0 0 0 0 0 -0.00724 1.87395 -0.9278 0 -1.34026 0 0.58142 0 -0.47526
GLY_9 -3.85161 0.30701 3.17813 0.00016 0 0.13782 -1.86586 0 0 0 0 0 0 0 0 0 0 0 0.26096 0 -1.49061 0 0.79816 0 0.2431 0 -2.28275
ARG_10 -4.83346 0.47073 4.7693 0.01267 0.39314 0.33093 -4.15489 0 0 0 0 -0.67412 0 0 0 0 0 0 -0.0268 2.10205 0.01778 0 -0.09474 0 -0.14211 0 -1.82952
VAL_11 -6.45047 0.64129 0.2362 0.01512 0.04371 0.09217 -1.71755 0 0 0 0 0 0 0 0 0 0 0 0.19457 0.04578 -0.71893 0 2.64269 0 -0.21275 0 -5.18818
ARG_12 -5.77474 0.77229 5.37945 0.01011 0.17679 0.44517 -4.62493 0 0 0 0 -0.94912 0 0 0 0 0 0 -0.0199 2.22017 -0.02245 0 -0.09474 0 -0.2123 0 -2.69418
VAL_13 -6.62391 0.83907 0.39401 0.01454 0.04421 0.06669 -2.06303 0 0 0 0 0 0 0 0 0 0 0 -0.06633 0.03448 -0.66084 0 2.64269 0 -0.18128 0 -5.5597
ARG_14 -5.53945 0.23441 5.47589 0.01682 0.42833 0.09913 -4.48038 0 0 0 0 -1.03425 0 0 0 0 0 0 0.01739 2.09527 0.12046 0 -0.09474 0 -0.1299 0 -2.79102
ASN_15 -8.56704 0.68393 6.94989 0.01561 0.67286 -0.00489 -3.08047 0 0 0 -1.56133 -0.78733 0 0 0 0 0 0 0.56528 1.63045 -0.57383 0 -1.34026 0 -0.02334 0 -5.42048
GLY_16 -3.0339 0.24192 2.80484 0.00014 0 -0.0398 -1.37459 0 0 0 -0.74472 0 0 0 0 0 0 0 0.05056 0 0.26429 0 0.79816 0 0.23021 0 -0.8029
THR_17 -6.38113 0.71311 4.41626 0.01128 0.06723 -0.16243 -0.80832 0 0 0 -1.66225 -0.78733 0 0 0 0 0 0 -0.02156 0.94382 -0.59898 0 1.15175 0 0.46538 0 -2.65317
ASP_18 -3.14442 0.19664 4.06694 0.00431 0.33773 0.05962 -2.78831 0 0 0 -0.34015 -0.82863 0 0 0 0 0 0 0.02842 2.32602 -0.23646 0 -2.14574 0 -0.10069 0 -2.56472
ARG_19 -4.51899 0.60795 4.5148 0.01916 0.63008 0.19686 -0.76393 0.04154 0 0 -2.05141 0 0 0 0 0 0 0 0.12653 1.32342 -0.21026 0 -0.09474 0 -0.3775 0 -0.55649
PRO_20 -4.07518 0.53896 1.66051 0.00294 0.07538 -0.07234 -0.49847 0.09472 0 0 0 0 0 0 0 0 0 0 -0.01258 0.17762 -1.01042 0 -1.64321 0 -0.40021 0 -5.1623
CYS:disulfide_21 -6.40665 0.34853 3.61939 0.00195 0.0099 -0.18342 -1.86017 0 0 0 0 0 -0.37105 0 0 0 0 0 0.19912 0.15837 -0.10079 0 3.25479 0 -0.25073 0 -1.58075
ARG_22 -4.12417 0.12661 4.37825 0.013 0.34062 0.31299 -3.77038 0 0 0 0 -1.04565 0 0 0 0 0 0 0.12968 2.3008 0.13625 0 -0.09474 0 0.1307 0 -1.16604
VAL_23 -7.2524 0.85498 1.08546 0.01502 0.04129 0.07987 -2.31567 0 0 0 0 0 0 0 0 0 0 0 0.18434 0.06497 -0.79144 0 2.64269 0 -0.14388 0 -5.53476
ARG_24 -6.88761 0.4653 5.51161 0.01063 0.18552 0.21927 -4.04489 0 0 0 0 -1.46257 0 0 0 0 0 0 0.21522 2.5438 0.04518 0 -0.09474 0 -0.20861 0 -3.50188
VAL_25 -5.45543 0.31626 0.32954 0.01403 0.04325 0.02227 -1.7173 0 0 0 0 0 0 0 0 0 0 0 -0.03826 0.06293 -0.70613 0 2.64269 0 -0.16456 0 -4.65071
THR_26 -6.20211 0.78399 3.65214 0.00807 0.05225 0.20379 -2.99344 0 0 0 0 -0.79844 0 0 0 0 0 0 0.06573 0.0685 -0.2117 0 1.15175 0 -0.11496 0 -4.33444
ALA_27 -4.48132 0.5473 1.43776 0.00125 0 -0.03202 -0.99305 0 0 0 0 0 0 0 0 0 0 0 -0.0271 0 -0.17464 0 1.32468 0 0.27696 0 -2.12019
GLY_28 -1.56447 0.07565 1.50465 0.0001 0 -0.18922 0.14333 0 0 0 0 0 0 0 0 0 0 0 0.0474 0 -1.1404 0 0.79816 0 -0.07446 0 -0.39926
GLY_29 -1.21246 0.18832 1.12356 0.00012 0 -0.18298 0.15141 0 0 0 0 0 0 0 0 0 0 0 -0.14406 0 -1.48925 0 0.79816 0 -0.69534 0 -1.46253
GLU_30 -3.66784 0.31336 4.46196 0.0073 0.31327 -0.03139 -2.76192 0 0 0 0 -0.97594 0 0 0 0 0 0 -0.04313 2.47056 0.17121 0 -2.72453 0 -0.36846 0 -2.83557
THR_31 -3.68787 0.28383 2.13633 0.00864 0.05273 -0.13976 -0.77947 0 0 0 0 -0.79844 0 0 0 0 0 0 0.01987 0.03974 -0.20849 0 1.15175 0 0.05594 0 -1.86517
ARG_32 -4.54763 0.33463 4.34699 0.01076 0.2129 0.13508 -3.2621 0 0 0 0 -0.97594 0 0 0 0 0 0 0.19731 1.88529 -0.07889 0 -0.09474 0 -0.00189 0 -1.83823
GLU_33 -4.68936 0.36893 4.45021 0.00725 0.27082 0.07932 -3.6451 0 0 0 0 -1.75979 0 0 0 0 0 0 0.00463 3.06178 0.24281 0 -2.72453 0 0.03363 0 -4.29941
TYR_34 -6.99511 0.6956 2.57716 0.02294 0.27967 -0.01857 -2.18625 0 0 0 0 0 0 0 0 0 0 0 0.39417 1.68222 -0.37611 0.00179 0.58223 0 -0.06278 0 -3.40305
THR_35 -2.25916 0.14691 0.9972 0.00826 0.0538 -0.31278 -0.4906 0 0 0 0 0 0 0 0 0 0 0 -0.00704 0.05009 -0.14155 0 1.15175 0 -0.1014 0 -0.90452
VAL_36 -7.09885 0.6949 2.49892 0.01465 0.04237 0.07273 -2.29139 0 0 0 0 0 0 0 0 0 0 0 -0.0391 0.12956 -0.75157 0 2.64269 0 -0.15009 0 -4.23516
ASN_37 -4.96961 0.40861 3.99358 0.00524 0.21727 -0.01094 -2.13803 4e-05 0 0 0 0 0 0 0 0 0 0 0.00151 1.38792 0.05562 0 -1.34026 0 0.03796 0 -2.35109
PRO_38 -5.42428 0.76003 2.6155 0.0029 0.07161 -0.48708 -0.5576 0.01934 0 0 0 0 0 0 0 0 0 0 -0.08761 0.05101 -0.81312 0 -1.64321 0 0.00306 0 -5.48947
GLY_39 -1.43166 0.03887 1.64236 0.00011 0 0.00834 -1.3579 0 0 0 0 0 0 0 0 0 0 0 -0.07623 0 -1.44222 0 0.79816 0 -0.64706 0 -2.46723
THR_40 -4.6967 0.2511 4.33704 0.00768 0.07247 -0.0961 -2.78678 0 0 0 0 0 0 0 0 0 0 0 0.07984 0.06546 -0.60975 0 1.15175 0 -0.45585 0 -2.67985
GLU_41 -4.00788 0.29089 3.42316 0.00596 0.26427 -0.03767 -2.26254 0 0 0 0 -1.03425 0 0 0 0 0 0 0.79406 2.50192 -0.02584 0 -2.72453 0 -0.0189 0 -2.83135
LEU_42 -6.90457 1.53334 0.92658 0.01709 0.07739 0.20891 -2.0093 0 0 0 0 0 0 0 0 0 0 0 0.24632 1.58227 -0.36188 0 1.66147 0 -0.08175 0 -3.10411
GLU_43 -3.72447 0.30328 2.9361 0.00607 0.31601 0.07298 -2.26293 0 0 0 0 -0.94912 0 0 0 0 0 0 0.16777 3.14313 0.21292 0 -2.72453 0 0.10795 0 -2.39482
VAL_44 -5.15816 0.5776 0.8737 0.01821 0.04979 0.10705 -1.63671 0 0 0 0 0 0 0 0 0 0 0 -0.00733 0.02174 -0.38513 0 2.64269 0 -0.00625 0 -2.90279
GLU_45 -2.07224 0.08958 1.03711 0.00606 0.27109 -0.19952 -0.46336 0 0 0 0 0 0 0 0 0 0 0 -0.00766 2.39463 0.10861 0 -2.72453 0 -0.16749 0 -1.72773
LEU_46 -5.64394 0.51859 0.64326 0.01639 0.05217 -0.09881 -1.07387 0 0 0 0 0 0 0 0 0 0 0 0.0377 0.38869 -0.27737 0 1.66147 0 0.01175 0 -3.76397
SER_47 -3.14212 0.57018 3.63007 0.00153 0.07724 -0.30943 -0.89665 1e-05 0 0 0 0 0 0 0 0 0 0 0.0497 0.24619 -0.21695 0 -0.28969 0 -0.28728 0 -0.56719
PRO_48 -2.5211 0.42497 1.69853 0.00264 0.04417 0.09299 -0.24596 0.01632 0 0 -0.86123 0 0 0 0 0 0 0 -0.02686 0.57049 -0.40142 0 -1.64321 0 -0.48042 0 -3.33011
GLU_49 -2.7768 0.30417 2.50845 0.00709 0.3377 -0.24873 -0.25951 0 0 0 0 0 0 0 0 0 0 0 -0.05713 2.36842 -0.09882 0 -2.72453 0 -0.48238 0 -1.12207
GLN_50 -8.10878 0.60408 6.25768 0.01173 0.64157 -0.22986 -1.81755 0 0 0 0 -0.92054 0 0 0 0 0 0 1.24365 2.45126 -0.04697 0 -1.45095 0 -0.06963 0 -1.43429
GLN_51 -5.91726 0.37988 4.56907 0.0061 0.22704 0.03085 -1.49937 0 0 0 -0.86123 0 0 0 0 0 0 0 0.24431 3.1628 -0.11729 0 -1.45095 0 0.11088 0 -1.11519
ASN_52 -6.50729 0.49365 5.28252 0.00812 0.33788 -0.33 -1.12355 0 0 0 -0.72193 -0.81535 0 0 0 0 0 0 0.04986 1.43356 -0.70925 0 -1.34026 0 0.05778 0 -3.88425
ASN_53 -8.65491 0.71532 6.98943 0.00623 0.6194 0.26679 -2.12079 0 0 0 -0.75915 -2.18614 0 0 0 0 0 0 0.41609 3.6363 -0.66653 0 -1.34026 0 0.46988 0 -2.60834
ALA_54 -4.91624 0.25766 2.1364 0.00119 0 0.11623 -1.69932 0 0 0 0 0 0 0 0 0 0 0 0.05487 0 -0.51257 0 1.32468 0 0.32858 0 -2.90852
LEU_55 -8.8439 1.75958 1.37495 0.01881 0.11419 0.14899 -2.18543 0 0 0 0 0 0 0 0 0 0 0 -0.02945 1.37619 -0.2144 0 1.66147 0 0.03586 0 -4.78314
VAL_56 -7.04215 0.47831 0.68941 0.01474 0.04517 0.12216 -2.09795 0 0 0 0 0 0 0 0 0 0 0 -0.03075 0.01008 -0.69688 0 2.64269 0 -0.11954 0 -5.98468
VAL_57 -7.10291 1.065 0.79747 0.0154 0.04398 0.04556 -2.24237 0 0 0 0 0 0 0 0 0 0 0 -0.01983 0.03814 -0.76118 0 2.64269 0 -0.35123 0 -5.82928
VAL_58 -7.27705 0.95604 0.38188 0.0149 0.04464 -0.07522 -2.05154 0 0 0 0 0 0 0 0 0 0 0 -0.04226 0.1561 -0.67569 0 2.64269 0 -0.32203 0 -6.24755
THR_59 -5.19105 0.20979 3.93819 0.00838 0.05752 0.05996 -2.91065 0 0 0 0 -0.81607 0 0 0 0 0 0 -0.05751 0.03278 -0.0322 0 1.15175 0 -0.05307 0 -3.60218
CYS:disulfide_60 -4.54762 0.61768 2.15979 0.0028 0.01426 0.00477 -1.44976 0 0 0 0 0 -0.37105 0 0 0 0 0 0.13442 1.56037 -0.15149 0 3.25479 0 0.37585 0 1.60483
GLY_61 -1.10512 0.05719 1.1313 3e-05 0 -0.27182 0.33807 0 0 0 0 0 0 0 0 0 0 0 -0.26466 0 -1.28605 0 0.79816 0 0.44659 0 -0.15632
ASN_62 -1.38078 0.08605 1.35643 0.00691 0.32455 -0.19569 -0.09616 0 0 0 0 0 0 0 0 0 0 0 -0.04501 1.59175 -0.58503 0 -1.34026 0 -0.06656 0 -0.34378
GLU_63 -4.62069 0.22367 4.59779 0.00634 0.26515 -0.04288 -2.49995 0 0 0 0 -0.42468 0 0 0 0 0 0 -0.00413 2.5243 -0.01414 0 -2.72453 0 -0.20918 0 -2.92294
THR_64 -7.14279 1.15149 3.61232 0.00967 0.05101 -0.19498 -2.79979 0 0 0 0 -0.81607 0 0 0 0 0 0 -0.00988 0.21676 -0.22741 0 1.15175 0 0.04599 0 -4.95194
TYR_65 -8.93495 1.17835 3.07467 0.02277 0.24359 0.08024 -2.9926 0 0 0 0 -0.42468 0 0 0 0 0 0 0.99458 1.88996 -0.0603 0.04996 0.58223 0 0.02615 0 -4.27003
VAL_66 -7.73778 1.76037 0.21103 0.01619 0.03954 -0.01671 -1.56735 0 0 0 0 0 0 0 0 0 0 0 -0.05027 0.13291 -0.74063 0 2.64269 0 -0.15747 0 -5.46748
PHE_67 -9.36414 1.34821 1.90699 0.02357 0.29733 -0.06268 -2.08658 0 0 0 0 0 0 0 0 0 0 0 0.85049 1.83985 -0.09124 0 1.21829 0 -0.14326 0 -4.26317
ILE_68 -9.54448 2.65911 1.29118 0.02595 0.06091 -0.06736 -2.03546 0 0 0 0 0 0 0 0 0 0 0 2.28279 0.94683 -0.38228 0 2.30374 0 -0.04522 0 -2.5043
LEU_69 -8.23494 1.59661 1.83436 0.01567 0.04716 0.13103 -1.98131 0 0 0 0 0 0 0 0 0 0 0 -0.00459 0.13289 -0.03173 0 1.66147 0 -0.08325 0 -4.91664
ALA_70 -5.87034 0.77509 1.66436 0.00127 0 -0.1117 -0.34307 0 0 0 0 0 0 0 0 0 0 0 0.52274 0 0.06573 0 1.32468 0 0.13667 0 -1.83457
HIS_D_71 -6.19395 0.51179 5.07466 0.007 0.36449 -0.14858 -1.59427 0 0 0 -1.90306 0 0 0 0 0 0 0 0.06451 2.58027 -0.11699 0 -0.30065 0 -0.02936 0 -1.68414
ASP_72 -5.86463 1.50013 5.86582 0.00356 0.43038 -0.00746 -2.48931 0.00101 0 0 -0.9959 0 0 0 0 0 0 0 -0.0102 2.20319 0.16715 0 -2.14574 0 0.69978 0 -0.64222
PRO_73 -4.50541 1.10782 2.74819 0.00226 0.03545 -0.12494 -0.9822 0.17467 0 0 0 0 0 0 0 0 0 0 -0.11339 0.1729 -0.58873 0 -1.64321 0 1.10019 0 -2.6164
GLU_74 -4.97046 0.57476 5.99014 0.00752 0.79726 0.14971 -4.06425 0 0 0 -0.9959 -0.70607 0 0 0 0 0 0 0.43838 2.82189 -0.29848 0 -2.72453 0 -0.01569 0 -2.99573
GLU_75 -7.61897 0.73056 7.74002 0.00664 0.70427 0.2963 -4.00494 0 0 0 0 -1.31997 0 0 0 0 0 0 0.12668 2.98128 -0.30399 0 -2.72453 0 -0.44174 0 -3.82839
ALA_76 -6.55766 0.86155 3.0918 0.00136 0 -0.18124 -1.86584 0 0 0 0 0 0 0 0 0 0 0 0.0481 0 -0.27595 0 1.32468 0 -0.41898 0 -3.97218
LYS_77 -5.47663 0.36912 6.03432 0.00737 0.11894 0.1176 -3.74975 0 0 0 0 -0.70607 0 0 0 0 0 0 0.02347 1.32938 0.02866 0 -0.71458 0 -0.31237 0 -2.93054
LYS_78 -5.36518 0.28585 6.06043 0.01087 0.2062 0.03518 -3.62601 0 0 0 0 -0.53042 0 0 0 0 0 0 0.09484 2.23185 -0.01482 0 -0.71458 0 -0.29923 0 -1.62503
TRP_79 -13.2203 1.30836 5.273 0.038 0.33975 -0.48952 -1.82125 0 0 0 0 -0.47605 0 0 0 0 0 0 0.02325 3.16357 0.04251 0 2.26099 0 -0.30221 0 -3.85988
HIS_D_80 -7.73509 0.63276 5.49754 0.00494 0.37718 -0.47257 -1.82453 0 0 0 0 0 0 0 0 0 0 0 0.04174 2.51882 -0.03189 0 -0.30065 0 -0.17823 0 -1.46999
GLU_81 -4.71398 0.30186 5.06543 0.00924 0.35973 0.12419 -2.00734 0 0 0 0 -0.82277 0 0 0 0 0 0 0.09225 2.69941 -0.08695 0 -2.72453 0 -0.13751 0 -1.84096
LEU_82 -6.25571 0.64621 3.40715 0.01708 0.07423 -0.20601 -1.22079 0 0 0 0 0 0 0 0 0 0 0 -0.0265 0.35368 -0.24951 0 1.66147 0 -0.17817 0 -1.97685
ALA_83 -6.28788 1.10924 2.20368 0.00136 0 0.0929 -1.76929 0 0 0 0 0 0 0 0 0 0 0 0.06178 0 -0.21761 0 1.32468 0 -0.22228 0 -3.70344
GLU_84 -4.76158 0.44039 4.77864 0.00606 0.28888 -0.2035 -2.17022 0 0 0 0 -0.80882 0 0 0 0 0 0 0.19835 2.70404 -0.29319 0 -2.72453 0 -0.4565 0 -3.002
ARG_85 -4.41645 0.52147 3.9627 0.01512 0.35052 0.08843 -2.01337 0 0 0 0 -0.82277 0 0 0 0 0 0 -0.0196 1.78023 -0.04073 0 -0.09474 0 -0.51425 0 -1.20345
TYR_86 -7.05955 1.12519 2.97455 0.0214 0.27882 -0.16117 -1.47571 0 0 0 0 -0.74843 0 0 0 0 0 0 -0.04666 1.54765 -0.26841 0.01363 0.58223 0 -0.43033 0 -3.6468
ASN_87 -2.63075 0.53127 2.9693 0.00654 0.3185 -0.40219 -0.53205 0.00395 0 0 0 0 0 0 0 0 0 0 -0.04561 1.66446 -1.00306 0 -1.34026 0 -0.18162 0 -0.64151
PRO_88 -5.71047 1.15219 2.23504 0.00358 0.10937 -0.23723 -0.04512 0.01801 0 0 0 0 0 0 0 0 0 0 0.2482 0.12061 -0.85711 0 -1.64321 0 -0.10295 0 -4.7091
LYS_89 -5.84158 0.52326 4.04162 0.01964 0.30903 -0.19954 -2.16356 0 0 0 0 0 0 0 0 0 0 0 0.48815 1.82253 -0.0189 0 -0.71458 0 0.06984 0 -1.66411
ILE_90 -6.58222 1.02071 0.8927 0.02697 0.12566 0.05424 -0.76628 0 0 0 0 0 0 0 0 0 0 0 -0.01543 0.05117 -0.00348 0 2.30374 0 0.1713 0 -2.72091
ILE_91 -7.13837 0.70464 1.84871 0.0258 0.06972 0.05389 -1.65268 0 0 0 0 0 0 0 0 0 0 0 0.06243 0.25504 -0.67783 0 2.30374 0 -0.21634 0 -4.36124
VAL_92 -6.54286 0.61198 0.48642 0.01502 0.04523 0.07523 -2.13417 0 0 0 0 0 0 0 0 0 0 0 -0.03699 0.01478 -0.70941 0 2.64269 0 -0.3271 0 -5.85919
ILE_93 -8.98867 2.15922 1.99273 0.02713 0.08556 0.13048 -2.01705 0 0 0 0 0 0 0 0 0 0 0 0.36023 0.71321 -0.2689 0 2.30374 0 -0.18324 0 -3.68554
VAL_94 -6.97537 0.63742 0.43953 0.01435 0.0439 -0.05876 -1.0336 0 0 0 0 0 0 0 0 0 0 0 -0.03773 0.16851 -0.68853 0 2.64269 0 -0.15018 0 -4.99776
VAL_95 -6.88912 0.9737 1.76898 0.01614 0.05468 -0.20959 -1.54956 0 0 0 0 0 0 0 0 0 0 0 0.04445 0.16257 -0.24469 0 2.64269 0 0.06571 0 -3.16404
ASN_96 -4.08269 0.27883 3.45085 0.00712 0.3079 -0.46493 -0.57055 0 0 0 -0.42197 0 0 0 0 0 0 0 -0.06123 1.48799 -1.02684 0 -1.34026 0 -0.18414 0 -2.61992
GLY_97 -4.2929 0.63071 2.79384 9e-05 0 -0.01859 -0.83284 0 0 0 0 0 0 0 0 0 0 0 0.18472 0 -1.48576 0 0.79816 0 -0.79369 0 -3.01626
ARG_98 -6.16701 0.34784 5.47364 0.01309 0.30834 0.01387 -3.21994 0 0 0 0 -0.56047 0 0 0 0 0 0 0.0987 1.62917 0.12978 0 -0.09474 0 -0.28516 0 -2.31289
VAL_99 -7.11947 0.64411 1.0818 0.01444 0.04373 0.11336 -2.30752 0 0 0 0 0 0 0 0 0 0 0 -0.01384 0.03235 -0.49778 0 2.64269 0 -0.0731 0 -5.43923
ARG_100 -6.56006 1.22806 5.30941 0.01351 0.34534 0.24734 -3.41201 0 0 0 0 -0.85491 0 0 0 0 0 0 -0.01104 2.06743 -0.12382 0 -0.09474 0 -0.24595 0 -2.09146
VAL_101 -6.72281 0.91004 0.52225 0.0151 0.04405 0.0648 -1.59475 0 0 0 0 0 0 0 0 0 0 0 -0.07086 0.03308 -0.61703 0 2.64269 0 -0.17327 0 -4.9467
ARG_102 -6.23458 0.34441 5.49098 0.0161 0.38168 0.57852 -4.3644 0 0 0 0 -1.84257 0 0 0 0 0 0 0.05059 2.14557 0.09175 0 -0.09474 0 -0.12247 0 -3.55915
ASN_103 -8.56979 0.57514 6.818 0.01546 0.64473 0.02183 -3.39044 0 0 0 -1.59803 -0.82263 0 0 0 0 0 0 0.02719 1.55738 -0.48815 0 -1.34026 0 -0.03088 0 -6.58047
GLY_104 -2.42633 0.18015 2.33121 8e-05 0 0.01642 -0.93902 0 0 0 0 0 0 0 0 0 0 0 0.05003 0 0.42329 0 0.79816 0 0.19546 0 0.62946
THR_105 -5.44994 0.43253 4.10702 0.01135 0.06764 -0.19612 -0.97216 0 0 0 -1.83104 -0.82263 0 0 0 0 0 0 0.10211 0.9892 -0.58016 0 1.15175 0 0.41977 0 -2.57069
ASP_106 -2.32838 0.16646 2.21551 0.00477 0.34207 -0.13321 -0.60518 0 0 0 -0.34192 0 0 0 0 0 0 0 -0.01358 2.15584 -0.32213 0 -2.14574 0 -0.15336 0 -1.15884
ARG_107 -4.44799 0.48295 4.5339 0.01931 0.63877 0.12571 -1.03727 0.00835 0 0 -2.25048 0 0 0 0 0 0 0 0.10833 1.30462 -0.23372 0 -0.09474 0 -0.43396 0 -1.27621
PRO_108 -3.71133 0.39989 1.50509 0.00346 0.11286 -0.03256 -0.45937 0.04228 0 0 0 0 0 0 0 0 0 0 0.03975 0.61656 -0.92784 0 -1.64321 0 -0.38751 0 -4.44193
CYS:disulfide_109 -5.64212 0.12976 3.24787 0.002 0.01021 -0.14113 -1.84609 0 0 0 0 0 -0.47738 0 0 0 0 0 0.32129 0.11775 -0.03874 0 3.25479 0 -0.19224 0 -1.25402
ARG_110 -5.92338 0.62774 5.87924 0.02476 0.7589 -0.23663 -4.67556 0 0 0 0 -0.62214 0 0 0 0 0 0 -0.02583 3.17089 0.01267 0 -0.09474 0 0.06239 0 -1.04168
VAL_111 -7.79619 1.03596 1.08492 0.0146 0.04018 0.05447 -2.14984 0 0 0 0 0 0 0 0 0 0 0 0.02486 0.06758 -0.75204 0 2.64269 0 -0.22143 0 -5.95425
ARG_112 -6.61275 0.52984 4.90463 0.01028 0.18802 0.38816 -3.83993 0 0 0 0 -1.00156 0 0 0 0 0 0 -0.0111 2.11517 -0.00246 0 -0.09474 0 -0.20692 0 -3.63337
VAL_113 -6.26357 0.23151 0.26023 0.01457 0.04295 -0.03008 -1.79148 0 0 0 0 0 0 0 0 0 0 0 -0.02432 0.06212 -0.73686 0 2.64269 0 -0.21316 0 -5.80541
THR_114 -4.92334 0.50636 3.68582 0.00773 0.0511 0.05819 -2.67232 0 0 0 0 -0.81717 0 0 0 0 0 0 0.13338 0.06527 -0.21169 0 1.15175 0 -0.13464 0 -3.09955
ALA_115 -3.79122 0.67089 1.65021 0.00121 0 -0.07717 -1.06004 0 0 0 0 0 0 0 0 0 0 0 -0.00582 0 -0.29588 0 1.32468 0 0.21436 0 -1.36878
GLY_116 -1.48698 0.18996 1.51326 0.00011 0 -0.20786 -0.30089 0 0 0 -0.35045 0 0 0 0 0 0 0 0.05252 0 -1.08854 0 0.79816 0 -0.08573 0 -0.96644
GLY_117 -1.06871 0.19283 1.02582 0.0001 0 -0.18268 0.18585 0 0 0 0 0 0 0 0 0 0 0 -0.13783 0 -1.46873 0 0.79816 0 -0.69959 0 -1.35476
GLU_118 -3.72597 0.26356 4.54712 0.00709 0.27888 0.03826 -2.86746 0 0 0 0 -0.97871 0 0 0 0 0 0 -0.00354 2.7283 0.22001 0 -2.72453 0 -0.38027 0 -2.59726
THR_119 -3.96181 0.30312 2.22274 0.0082 0.05167 -0.16402 -0.90629 0 0 0 0 -0.81717 0 0 0 0 0 0 0.22898 0.07151 -0.21724 0 1.15175 0 0.10675 0 -1.9218
ARG_120 -4.74228 0.40304 4.4647 0.02031 0.41034 0.26351 -3.70085 0 0 0 0 -0.97871 0 0 0 0 0 0 0.07546 2.69206 -0.12142 0 -0.09474 0 -0.02115 0 -1.32972
GLU_121 -4.90951 0.3679 4.30107 0.006 0.24744 -0.21545 -3.05103 0 0 0 0 -1.32431 0 0 0 0 0 0 0.01956 3.44424 0.21215 0 -2.72453 0 0.00125 0 -3.62522
TYR_122 -7.8616 0.70578 2.52931 0.02288 0.2984 -0.05555 -2.09035 0 0 0 0 0 0 0 0 0 0 0 0.3618 1.99376 -0.37517 0.0103 0.58223 0 -0.07481 0 -3.95303
THR_123 -2.24957 0.12591 1.01563 0.00843 0.05362 -0.347 -0.45289 0 0 0 0 0 0 0 0 0 0 0 -0.0427 0.04118 -0.17275 0 1.15175 0 -0.10432 0 -0.97272
VAL_124 -6.98946 0.66119 2.18729 0.01455 0.04306 0.0395 -2.14878 0 0 0 0 0 0 0 0 0 0 0 -0.04023 0.06777 -0.72387 0 2.64269 0 -0.1312 0 -4.37749
ASN_125 -4.9234 0.42216 4.01211 0.00525 0.22021 -0.08069 -2.14021 0.00043 0 0 0 0 0 0 0 0 0 0 -0.00148 1.37711 0.03526 0 -1.34026 0 0.10486 0 -2.30864
PRO_126 -5.38318 0.76808 2.61548 0.0029 0.07095 -0.49284 -0.55102 0.03476 0 0 0 0 0 0 0 0 0 0 -0.00936 0.0457 -0.8138 0 -1.64321 0 0.0953 0 -5.26023
GLY_127 -1.46925 0.04746 1.70825 9e-05 0 0.00134 -1.4841 0 0 0 0 0 0 0 0 0 0 0 -0.13213 0 -1.43898 0 0.79816 0 -0.64923 0 -2.61839
THR_128 -4.7918 0.25176 4.45428 0.00795 0.07332 -0.12359 -2.71112 0 0 0 0 0 0 0 0 0 0 0 0.02646 0.12611 -0.60566 0 1.15175 0 -0.52058 0 -2.66111
GLU_129 -4.33818 0.32885 3.99728 0.006 0.26271 0.29399 -3.18463 0 0 0 0 -1.88866 0 0 0 0 0 0 0.46848 2.5112 -0.03917 0 -2.72453 0 -0.05727 0 -4.36393
LEU_130 -7.36325 1.91425 0.95197 0.01651 0.06483 0.05139 -1.43943 0 0 0 0 0 0 0 0 0 0 0 0.07005 1.607 -0.31607 0 1.66147 0 -0.15522 0 -2.9365
GLU_131 -2.82998 0.2525 2.0402 0.005 0.27885 0.10098 -1.34173 0 0 0 0 -0.56047 0 0 0 0 0 0 0.31161 3.32634 0.27018 0 -2.72453 0 0.2405 0 -0.63055
VAL_132 -5.81824 0.7028 1.34149 0.01542 0.0423 0.17561 -1.84341 0 0 0 0 0 0 0 0 0 0 0 -0.00783 0.12239 -0.73867 0 2.64269 0 0.2139 0 -3.15155
GLU_133 -2.16028 0.11199 0.91244 0.00606 0.28537 -0.25254 -0.38612 0 0 0 0 0 0 0 0 0 0 0 -0.02815 2.63968 0.22313 0 -2.72453 0 -0.12883 0 -1.50179
LEU_134 -5.58936 0.68641 0.45642 0.01751 0.05293 -0.15583 -0.72851 0 0 0 0 0 0 0 0 0 0 0 0.00154 0.28699 -0.29472 0 1.66147 0 -0.0253 0 -3.63046
SER_135 -3.03762 0.4366 3.53028 0.00152 0.07486 -0.1563 -1.08021 0.00109 0 0 0 0 0 0 0 0 0 0 0.01353 0.16691 -0.27865 0 -0.28969 0 -0.34236 0 -0.96005
PRO_136 -2.97578 0.76843 2.0038 0.0024 0.03586 -0.14176 0.06404 0.05266 0 0 0 0 0 0 0 0 0 0 -0.07354 0.05842 -0.14101 0 -1.64321 0 -0.21297 0 -2.20266
GLU_137 -2.53411 0.22197 2.56825 0.00634 0.29747 -0.05741 -0.3253 0 0 0 -0.40759 0 0 0 0 0 0 0 0.05172 2.63511 -0.27669 0 -2.72453 0 -0.25617 0 -0.80095
GLN_138 -7.34216 0.7413 5.37353 0.01034 0.66592 -0.78074 -2.3668 0 0 0 -0.35045 0 0 0 0 0 0 0 0.23802 2.08575 -0.04076 0 -1.45095 0 -0.42255 0 -3.63955
GLN_139 -6.03796 0.95546 4.33086 0.00728 0.19467 -0.47024 -0.62558 0 0 0 0 0 0 0 0 0 0 0 0.04459 2.36375 -0.08391 0 -1.45095 0 -0.17022 0 -0.94226
ASN_140 -3.83742 0.24902 3.09433 0.00759 0.31281 -0.8778 0.33292 0 0 0 0 0 0 0 0 0 0 0 -0.03565 1.73859 -0.58946 0 -1.34026 0 -0.31873 0 -1.26405
ASN_141 -4.19694 0.1634 3.6997 0.00569 0.29899 -0.46822 -0.73145 0 0 0 -0.40759 0 0 0 0 0 0 0 -0.04615 1.82653 -0.57271 0 -1.34026 0 -0.41376 0 -2.18277
ALA_142 -4.26392 0.35047 1.70848 0.00119 0 -0.02694 -1.11442 0 0 0 0 0 0 0 0 0 0 0 0.78526 0 -0.06557 0 1.32468 0 -0.43941 0 -1.74017
GLU_143 -5.39284 0.53 5.45223 0.00642 0.28957 -0.15347 -3.41703 0 0 0 0 -0.21141 0 0 0 0 0 0 0.07763 2.83867 0.08033 0 -2.72453 0 -0.16466 0 -2.78909
VAL_144 -6.44937 0.65658 0.63985 0.01459 0.03956 0.18103 -2.46878 0 0 0 0 0 0 0 0 0 0 0 0.0251 0.0888 -0.74442 0 2.64269 0 -0.04945 0 -5.42384
GLU_145 -5.97954 0.70141 6.40124 0.00587 0.27818 0.50081 -5.75605 0 0 0 0 -0.71046 0 0 0 0 0 0 0.03635 2.67239 0.12581 0 -2.72453 0 -0.09994 0 -4.54847
VAL_146 -6.83946 0.8518 0.62909 0.01464 0.0397 0.05579 -2.16531 0 0 0 0 0 0 0 0 0 0 0 -0.06651 0.12814 -0.72828 0 2.64269 0 -0.09757 0 -5.53527
GLU_147 -5.64652 0.49257 5.04447 0.00702 0.35017 0.17082 -3.82408 0 0 0 0 -0.29938 0 0 0 0 0 0 -0.03229 2.72056 0.31898 0 -2.72453 0 0.13362 0 -3.2886
CYS:disulfide_148 -3.81588 0.31635 2.02032 0.00201 0.01221 0.02574 -1.30319 0 0 0 0 0 -0.47738 0 0 0 0 0 0.15976 0.31326 0.15088 0 3.25479 0 0.46057 0 1.11944
GLY_149 -1.0862 0.06602 1.13921 2e-05 0 -0.28744 0.23274 0 0 0 0 0 0 0 0 0 0 0 -0.25858 0 -1.29589 0 0.79816 0 0.25682 0 -0.43513
ASN_150 -1.38886 0.08657 1.40026 0.00661 0.32036 -0.18755 0.00209 0 0 0 0 0 0 0 0 0 0 0 -0.04263 1.63863 -0.66027 0 -1.34026 0 0.03682 0 -0.12824
GLU_151 -4.54491 0.19684 5.01875 0.00558 0.26281 -0.09321 -3.13965 0 0 0 0 -0.75762 0 0 0 0 0 0 0.0261 2.79174 -0.01535 0 -2.72453 0 -0.03129 0 -3.00473
LYS_152 -4.8378 0.54901 5.40447 0.00829 0.12912 -0.11681 -4.63217 0 0 0 0 -0.2521 0 0 0 0 0 0 0.03185 1.60671 0.22278 0 -0.71458 0 -0.00135 0 -2.60257
TYR_153 -9.1633 1.19965 4.11259 0.02197 0.24704 0.14268 -2.9334 0 0 0 0 -0.36648 0 0 0 0 0 0 0.77173 1.37214 -0.35357 0.255 0.58223 0 -0.17441 0 -4.28615
ARG_154 -7.1726 0.47594 7.49417 0.0163 0.33304 0.37018 -5.43605 0 0 0 0 -1.51004 0 0 0 0 0 0 0.28835 2.88157 -0.17887 0 -0.09474 0 -0.21675 0 -2.74948
PHE_155 -9.00103 1.10095 1.86066 0.03179 0.05892 0.0727 -2.36274 0 0 0 0 0 0 0 0 0 0 0 0.04839 3.02543 -0.14323 0 1.21829 0 0.0176 0 -4.07226
GLN_156 -7.35895 0.66182 6.62233 0.00825 0.18233 0.17961 -3.97518 0 0 0 -0.59031 -0.84026 0 0 0 0 0 0 0.81546 2.81528 0.24033 0 -1.45095 0 0.13219 0 -2.55806
LEU_157 -7.33669 0.79107 1.47429 0.01802 0.06309 0.03192 -0.92453 0 0 0 0 0 0 0 0 0 0 0 0.03377 0.53232 -0.28017 0 1.66147 0 -0.01848 0 -3.95392
GLY:CtermProteinFull_158 -2.74853 0.04471 4.68899 0.00012 0 0.54767 -4.26561 0 0 0 -1.81717 0 0 0 0 0 0 0 0 0 0 0 0.79816 0 -0.06489 0 -2.81654
#END_POSE_ENERGIES_TABLE models/design14bab_gba0005_9.pdb

defaultscorename 2
                                                             
