# Supplementary material for: Single-chain dimers from de novo immunoglobulins as robust scaffolds for multiple binding loops
Source: Nat Commun. 2023 Sep 23;14:5939. doi: 10.1038/s41467-023-41717-5 (PMC10517939; doi:10.1038/s41467-023-41717-5)
Supplement: Supplementary file 3 — Supplementary Data 1 [file 41467_2023_41717_MOESM3_ESM.zip › design_models/scIg/scIg14d/ranked_4.pdb]

MODEL     1
ATOM      1  N   ARG A   1       2.464 -13.004  -7.983  1.00 83.48           N  
ATOM      2  CA  ARG A   1       1.489 -12.109  -7.367  1.00 83.48           C  
ATOM      3  C   ARG A   1       1.671 -12.060  -5.854  1.00 83.48           C  
ATOM      4  CB  ARG A   1       0.064 -12.548  -7.710  1.00 83.48           C  
ATOM      5  O   ARG A   1       2.029 -13.063  -5.233  1.00 83.48           O  
ATOM      6  CG  ARG A   1      -0.357 -13.848  -7.043  1.00 83.48           C  
ATOM      7  CD  ARG A   1      -1.787 -14.229  -7.403  1.00 83.48           C  
ATOM      8  NE  ARG A   1      -2.073 -15.621  -7.070  1.00 83.48           N  
ATOM      9  NH1 ARG A   1      -4.166 -15.640  -8.048  1.00 83.48           N  
ATOM     10  NH2 ARG A   1      -3.354 -17.527  -7.031  1.00 83.48           N  
ATOM     11  CZ  ARG A   1      -3.197 -16.260  -7.384  1.00 83.48           C  
ATOM     12  N   ILE A   2       1.751 -11.015  -5.296  1.00 87.12           N  
ATOM     13  CA  ILE A   2       1.800 -10.803  -3.853  1.00 87.12           C  
ATOM     14  C   ILE A   2       0.449 -10.291  -3.359  1.00 87.12           C  
ATOM     15  CB  ILE A   2       2.922  -9.814  -3.465  1.00 87.12           C  
ATOM     16  O   ILE A   2      -0.094  -9.328  -3.906  1.00 87.12           O  
ATOM     17  CG1 ILE A   2       4.282 -10.335  -3.943  1.00 87.12           C  
ATOM     18  CG2 ILE A   2       2.929  -9.571  -1.953  1.00 87.12           C  
ATOM     19  CD1 ILE A   2       4.723 -11.626  -3.268  1.00 87.12           C  
ATOM     20  N   GLU A   3      -0.142 -10.966  -2.335  1.00 87.34           N  
ATOM     21  CA  GLU A   3      -1.409 -10.552  -1.738  1.00 87.34           C  
ATOM     22  C   GLU A   3      -1.232 -10.184  -0.268  1.00 87.34           C  
ATOM     23  CB  GLU A   3      -2.457 -11.658  -1.881  1.00 87.34           C  
ATOM     24  O   GLU A   3      -0.732 -10.987   0.523  1.00 87.34           O  
ATOM     25  CG  GLU A   3      -2.769 -12.027  -3.324  1.00 87.34           C  
ATOM     26  CD  GLU A   3      -3.771 -13.164  -3.450  1.00 87.34           C  
ATOM     27  OE1 GLU A   3      -3.373 -14.282  -3.849  1.00 87.34           O  
ATOM     28  OE2 GLU A   3      -4.963 -12.935  -3.147  1.00 87.34           O  
ATOM     29  N   VAL A   4      -1.565  -8.950   0.041  1.00 88.53           N  
ATOM     30  CA  VAL A   4      -1.499  -8.524   1.435  1.00 88.53           C  
ATOM     31  C   VAL A   4      -2.903  -8.211   1.947  1.00 88.53           C  
ATOM     32  CB  VAL A   4      -0.581  -7.294   1.610  1.00 88.53           C  
ATOM     33  O   VAL A   4      -3.634  -7.429   1.334  1.00 88.53           O  
ATOM     34  CG1 VAL A   4      -0.483  -6.899   3.082  1.00 88.53           C  
ATOM     35  CG2 VAL A   4       0.806  -7.578   1.036  1.00 88.53           C  
ATOM     36  N   ARG A   5      -3.252  -8.878   3.016  1.00 83.29           N  
ATOM     37  CA  ARG A   5      -4.558  -8.664   3.632  1.00 83.29           C  
ATOM     38  C   ARG A   5      -4.412  -8.211   5.081  1.00 83.29           C  
ATOM     39  CB  ARG A   5      -5.400  -9.940   3.564  1.00 83.29           C  
ATOM     40  O   ARG A   5      -3.691  -8.835   5.862  1.00 83.29           O  
ATOM     41  CG  ARG A   5      -5.755 -10.369   2.149  1.00 83.29           C  
ATOM     42  CD  ARG A   5      -6.593 -11.640   2.139  1.00 83.29           C  
ATOM     43  NE  ARG A   5      -6.912 -12.064   0.778  1.00 83.29           N  
ATOM     44  NH1 ARG A   5      -8.175 -13.888   1.422  1.00 83.29           N  
ATOM     45  NH2 ARG A   5      -7.883 -13.418  -0.802  1.00 83.29           N  
ATOM     46  CZ  ARG A   5      -7.656 -13.122   0.469  1.00 83.29           C  
ATOM     47  N   VAL A   6      -5.067  -7.089   5.305  1.00 78.99           N  
ATOM     48  CA  VAL A   6      -5.115  -6.662   6.700  1.00 78.99           C  
ATOM     49  C   VAL A   6      -6.556  -6.707   7.205  1.00 78.99           C  
ATOM     50  CB  VAL A   6      -4.532  -5.243   6.879  1.00 78.99           C  
ATOM     51  O   VAL A   6      -7.427  -6.012   6.677  1.00 78.99           O  
ATOM     52  CG1 VAL A   6      -4.494  -4.857   8.356  1.00 78.99           C  
ATOM     53  CG2 VAL A   6      -3.135  -5.160   6.266  1.00 78.99           C  
ATOM     54  N   ASP A   7      -6.834  -7.699   8.049  1.00 74.69           N  
ATOM     55  CA  ASP A   7      -8.186  -7.796   8.590  1.00 74.69           C  
ATOM     56  C   ASP A   7      -8.160  -8.191  10.065  1.00 74.69           C  
ATOM     57  CB  ASP A   7      -9.013  -8.805   7.790  1.00 74.69           C  
ATOM     58  O   ASP A   7      -7.106  -8.535  10.603  1.00 74.69           O  
ATOM     59  CG  ASP A   7      -8.477 -10.222   7.889  1.00 74.69           C  
ATOM     60  OD1 ASP A   7      -8.589 -10.843   8.968  1.00 74.69           O  
ATOM     61  OD2 ASP A   7      -7.935 -10.722   6.880  1.00 74.69           O  
ATOM     62  N   ASN A   8      -9.211  -7.933  10.868  1.00 67.89           N  
ATOM     63  CA  ASN A   8      -9.583  -8.389  12.203  1.00 67.89           C  
ATOM     64  C   ASN A   8      -8.354  -8.673  13.062  1.00 67.89           C  
ATOM     65  CB  ASN A   8     -10.470  -9.633  12.117  1.00 67.89           C  
ATOM     66  O   ASN A   8      -8.267  -9.723  13.700  1.00 67.89           O  
ATOM     67  CG  ASN A   8     -11.838  -9.336  11.535  1.00 67.89           C  
ATOM     68  ND2 ASN A   8     -12.392 -10.295  10.803  1.00 67.89           N  
ATOM     69  OD1 ASN A   8     -12.392  -8.253  11.742  1.00 67.89           O  
ATOM     70  N   GLY A   9      -7.295  -7.833  12.871  1.00 78.01           N  
ATOM     71  CA  GLY A   9      -6.177  -7.941  13.795  1.00 78.01           C  
ATOM     72  C   GLY A   9      -5.022  -8.753  13.241  1.00 78.01           C  
ATOM     73  O   GLY A   9      -4.173  -9.230  13.997  1.00 78.01           O  
ATOM     74  N   ARG A  10      -5.131  -9.001  11.918  1.00 85.95           N  
ATOM     75  CA  ARG A  10      -4.094  -9.857  11.350  1.00 85.95           C  
ATOM     76  C   ARG A  10      -3.602  -9.309  10.015  1.00 85.95           C  
ATOM     77  CB  ARG A  10      -4.614 -11.285  11.170  1.00 85.95           C  
ATOM     78  O   ARG A  10      -4.382  -8.744   9.244  1.00 85.95           O  
ATOM     79  CG  ARG A  10      -5.010 -11.965  12.472  1.00 85.95           C  
ATOM     80  CD  ARG A  10      -5.583 -13.354  12.231  1.00 85.95           C  
ATOM     81  NE  ARG A  10      -6.093 -13.948  13.463  1.00 85.95           N  
ATOM     82  NH1 ARG A  10      -6.896 -15.864  12.452  1.00 85.95           N  
ATOM     83  NH2 ARG A  10      -7.129 -15.572  14.714  1.00 85.95           N  
ATOM     84  CZ  ARG A  10      -6.705 -15.127  13.540  1.00 85.95           C  
ATOM     85  N   VAL A  11      -2.324  -9.311   9.865  1.00 90.09           N  
ATOM     86  CA  VAL A  11      -1.722  -9.091   8.554  1.00 90.09           C  
ATOM     87  C   VAL A  11      -1.389 -10.433   7.907  1.00 90.09           C  
ATOM     88  CB  VAL A  11      -0.451  -8.217   8.653  1.00 90.09           C  
ATOM     89  O   VAL A  11      -0.731 -11.279   8.518  1.00 90.09           O  
ATOM     90  CG1 VAL A  11       0.229  -8.097   7.290  1.00 90.09           C  
ATOM     91  CG2 VAL A  11      -0.796  -6.835   9.205  1.00 90.09           C  
ATOM     92  N   ARG A  12      -1.963 -10.658   6.703  1.00 92.19           N  
ATOM     93  CA  ARG A  12      -1.678 -11.870   5.940  1.00 92.19           C  
ATOM     94  C   ARG A  12      -0.963 -11.539   4.634  1.00 92.19           C  
ATOM     95  CB  ARG A  12      -2.968 -12.639   5.651  1.00 92.19           C  
ATOM     96  O   ARG A  12      -1.418 -10.684   3.871  1.00 92.19           O  
ATOM     97  CG  ARG A  12      -3.656 -13.179   6.895  1.00 92.19           C  
ATOM     98  CD  ARG A  12      -4.944 -13.915   6.553  1.00 92.19           C  
ATOM     99  NE  ARG A  12      -6.057 -12.990   6.359  1.00 92.19           N  
ATOM    100  NH1 ARG A  12      -7.664 -14.639   6.168  1.00 92.19           N  
ATOM    101  NH2 ARG A  12      -8.258 -12.431   6.014  1.00 92.19           N  
ATOM    102  CZ  ARG A  12      -7.324 -13.356   6.181  1.00 92.19           C  
ATOM    103  N   VAL A  13       0.091 -12.144   4.462  1.00 93.67           N  
ATOM    104  CA  VAL A  13       0.846 -11.959   3.227  1.00 93.67           C  
ATOM    105  C   VAL A  13       0.996 -13.298   2.508  1.00 93.67           C  
ATOM    106  CB  VAL A  13       2.236 -11.341   3.499  1.00 93.67           C  
ATOM    107  O   VAL A  13       1.557 -14.247   3.060  1.00 93.67           O  
ATOM    108  CG1 VAL A  13       2.990 -11.112   2.190  1.00 93.67           C  
ATOM    109  CG2 VAL A  13       2.095 -10.033   4.275  1.00 93.67           C  
ATOM    110  N   ARG A  14       0.440 -13.393   1.359  1.00 94.84           N  
ATOM    111  CA  ARG A  14       0.603 -14.580   0.526  1.00 94.84           C  
ATOM    112  C   ARG A  14       1.584 -14.321  -0.613  1.00 94.84           C  
ATOM    113  CB  ARG A  14      -0.747 -15.030  -0.038  1.00 94.84           C  
ATOM    114  O   ARG A  14       1.433 -13.353  -1.361  1.00 94.84           O  
ATOM    115  CG  ARG A  14      -0.688 -16.341  -0.805  1.00 94.84           C  
ATOM    116  CD  ARG A  14      -2.069 -16.790  -1.262  1.00 94.84           C  
ATOM    117  NE  ARG A  14      -1.994 -17.951  -2.145  1.00 94.84           N  
ATOM    118  NH1 ARG A  14      -3.810 -19.035  -1.216  1.00 94.84           N  
ATOM    119  NH2 ARG A  14      -2.663 -19.994  -2.953  1.00 94.84           N  
ATOM    120  CZ  ARG A  14      -2.822 -18.991  -2.102  1.00 94.84           C  
ATOM    121  N   ASN A  15       2.664 -15.227  -0.677  1.00 93.42           N  
ATOM    122  CA  ASN A  15       3.677 -15.112  -1.721  1.00 93.42           C  
ATOM    123  C   ASN A  15       3.368 -16.026  -2.904  1.00 93.42           C  
ATOM    124  CB  ASN A  15       5.065 -15.422  -1.159  1.00 93.42           C  
ATOM    125  O   ASN A  15       3.616 -17.231  -2.844  1.00 93.42           O  
ATOM    126  CG  ASN A  15       6.163 -15.258  -2.191  1.00 93.42           C  
ATOM    127  ND2 ASN A  15       7.378 -15.660  -1.834  1.00 93.42           N  
ATOM    128  OD1 ASN A  15       5.923 -14.773  -3.299  1.00 93.42           O  
ATOM    129  N   GLY A  16       2.745 -15.444  -3.927  1.00 91.38           N  
ATOM    130  CA  GLY A  16       2.447 -16.202  -5.132  1.00 91.38           C  
ATOM    131  C   GLY A  16       3.546 -16.121  -6.175  1.00 91.38           C  
ATOM    132  O   GLY A  16       3.357 -16.544  -7.318  1.00 91.38           O  
ATOM    133  N   THR A  17       4.630 -15.556  -5.811  1.00 90.64           N  
ATOM    134  CA  THR A  17       5.744 -15.448  -6.746  1.00 90.64           C  
ATOM    135  C   THR A  17       6.562 -16.736  -6.764  1.00 90.64           C  
ATOM    136  CB  THR A  17       6.659 -14.261  -6.390  1.00 90.64           C  
ATOM    137  O   THR A  17       6.220 -17.704  -6.081  1.00 90.64           O  
ATOM    138  CG2 THR A  17       5.842 -13.012  -6.075  1.00 90.64           C  
ATOM    139  OG1 THR A  17       7.450 -14.603  -5.245  1.00 90.64           O  
ATOM    140  N   ASP A  18       7.683 -16.768  -7.591  1.00 92.59           N  
ATOM    141  CA  ASP A  18       8.537 -17.948  -7.689  1.00 92.59           C  
ATOM    142  C   ASP A  18       9.781 -17.799  -6.817  1.00 92.59           C  
ATOM    143  CB  ASP A  18       8.941 -18.199  -9.143  1.00 92.59           C  
ATOM    144  O   ASP A  18      10.698 -18.620  -6.888  1.00 92.59           O  
ATOM    145  CG  ASP A  18       9.693 -17.033  -9.760  1.00 92.59           C  
ATOM    146  OD1 ASP A  18       9.647 -15.915  -9.204  1.00 92.59           O  
ATOM    147  OD2 ASP A  18      10.336 -17.234 -10.813  1.00 92.59           O  
ATOM    148  N   ARG A  19       9.821 -16.710  -5.995  1.00 93.20           N  
ATOM    149  CA  ARG A  19      10.946 -16.423  -5.111  1.00 93.20           C  
ATOM    150  C   ARG A  19      10.469 -16.155  -3.687  1.00 93.20           C  
ATOM    151  CB  ARG A  19      11.746 -15.226  -5.630  1.00 93.20           C  
ATOM    152  O   ARG A  19       9.337 -15.713  -3.479  1.00 93.20           O  
ATOM    153  CG  ARG A  19      12.286 -15.411  -7.039  1.00 93.20           C  
ATOM    154  CD  ARG A  19      12.918 -14.133  -7.572  1.00 93.20           C  
ATOM    155  NE  ARG A  19      11.908 -13.144  -7.936  1.00 93.20           N  
ATOM    156  NH1 ARG A  19      13.409 -11.645  -8.852  1.00 93.20           N  
ATOM    157  NH2 ARG A  19      11.169 -11.157  -8.821  1.00 93.20           N  
ATOM    158  CZ  ARG A  19      12.164 -11.984  -8.536  1.00 93.20           C  
ATOM    159  N   PRO A  20      11.449 -16.430  -2.691  1.00 94.57           N  
ATOM    160  CA  PRO A  20      11.099 -16.049  -1.320  1.00 94.57           C  
ATOM    161  C   PRO A  20      10.987 -14.537  -1.139  1.00 94.57           C  
ATOM    162  CB  PRO A  20      12.256 -16.613  -0.492  1.00 94.57           C  
ATOM    163  O   PRO A  20      11.678 -13.776  -1.821  1.00 94.57           O  
ATOM    164  CG  PRO A  20      13.393 -16.734  -1.455  1.00 94.57           C  
ATOM    165  CD  PRO A  20      12.832 -16.974  -2.827  1.00 94.57           C  
ATOM    166  N   CYS A  21      10.037 -14.229  -0.305  1.00 96.01           N  
ATOM    167  CA  CYS A  21       9.870 -12.810  -0.013  1.00 96.01           C  
ATOM    168  C   CYS A  21      10.217 -12.508   1.440  1.00 96.01           C  
ATOM    169  CB  CYS A  21       8.437 -12.367  -0.307  1.00 96.01           C  
ATOM    170  O   CYS A  21       9.950 -13.319   2.328  1.00 96.01           O  
ATOM    171  SG  CYS A  21       7.973 -12.512  -2.046  1.00 96.01           S  
ATOM    172  N   ARG A  22      10.897 -11.404   1.610  1.00 96.68           N  
ATOM    173  CA  ARG A  22      11.112 -10.876   2.953  1.00 96.68           C  
ATOM    174  C   ARG A  22      10.018  -9.883   3.332  1.00 96.68           C  
ATOM    175  CB  ARG A  22      12.484 -10.207   3.055  1.00 96.68           C  
ATOM    176  O   ARG A  22       9.781  -8.908   2.614  1.00 96.68           O  
ATOM    177  CG  ARG A  22      12.868  -9.802   4.469  1.00 96.68           C  
ATOM    178  CD  ARG A  22      14.282  -9.240   4.531  1.00 96.68           C  
ATOM    179  NE  ARG A  22      15.286 -10.287   4.371  1.00 96.68           N  
ATOM    180  NH1 ARG A  22      17.060  -8.833   4.101  1.00 96.68           N  
ATOM    181  NH2 ARG A  22      17.409 -11.097   4.039  1.00 96.68           N  
ATOM    182  CZ  ARG A  22      16.583 -10.070   4.171  1.00 96.68           C  
ATOM    183  N   VAL A  23       9.352 -10.178   4.429  1.00 95.54           N  
ATOM    184  CA  VAL A  23       8.241  -9.335   4.858  1.00 95.54           C  
ATOM    185  C   VAL A  23       8.579  -8.674   6.193  1.00 95.54           C  
ATOM    186  CB  VAL A  23       6.930 -10.143   4.980  1.00 95.54           C  
ATOM    187  O   VAL A  23       8.872  -9.359   7.175  1.00 95.54           O  
ATOM    188  CG1 VAL A  23       5.781  -9.243   5.433  1.00 95.54           C  
ATOM    189  CG2 VAL A  23       6.593 -10.817   3.652  1.00 95.54           C  
ATOM    190  N   ARG A  24       8.538  -7.346   6.162  1.00 95.48           N  
ATOM    191  CA  ARG A  24       8.757  -6.564   7.374  1.00 95.48           C  
ATOM    192  C   ARG A  24       7.466  -5.898   7.838  1.00 95.48           C  
ATOM    193  CB  ARG A  24       9.839  -5.507   7.144  1.00 95.48           C  
ATOM    194  O   ARG A  24       6.823  -5.179   7.070  1.00 95.48           O  
ATOM    195  CG  ARG A  24      10.245  -4.756   8.402  1.00 95.48           C  
ATOM    196  CD  ARG A  24      11.415  -3.817   8.146  1.00 95.48           C  
ATOM    197  NE  ARG A  24      11.513  -2.785   9.174  1.00 95.48           N  
ATOM    198  NH1 ARG A  24      13.740  -2.311   8.779  1.00 95.48           N  
ATOM    199  NH2 ARG A  24      12.594  -1.177  10.408  1.00 95.48           N  
ATOM    200  CZ  ARG A  24      12.615  -2.093   9.451  1.00 95.48           C  
ATOM    201  N   VAL A  25       7.069  -6.156   9.074  1.00 94.12           N  
ATOM    202  CA  VAL A  25       5.869  -5.560   9.653  1.00 94.12           C  
ATOM    203  C   VAL A  25       6.255  -4.646  10.815  1.00 94.12           C  
ATOM    204  CB  VAL A  25       4.873  -6.640  10.133  1.00 94.12           C  
ATOM    205  O   VAL A  25       6.816  -5.105  11.813  1.00 94.12           O  
ATOM    206  CG1 VAL A  25       3.601  -5.995  10.681  1.00 94.12           C  
ATOM    207  CG2 VAL A  25       4.541  -7.601   8.994  1.00 94.12           C  
ATOM    208  N   THR A  26       6.018  -3.338  10.648  1.00 93.47           N  
ATOM    209  CA  THR A  26       6.236  -2.362  11.709  1.00 93.47           C  
ATOM    210  C   THR A  26       4.906  -1.842  12.247  1.00 93.47           C  
ATOM    211  CB  THR A  26       7.089  -1.179  11.213  1.00 93.47           C  
ATOM    212  O   THR A  26       4.103  -1.283  11.498  1.00 93.47           O  
ATOM    213  CG2 THR A  26       7.441  -0.237  12.359  1.00 93.47           C  
ATOM    214  OG1 THR A  26       8.300  -1.682  10.633  1.00 93.47           O  
ATOM    215  N   ALA A  27       4.645  -2.102  13.487  1.00 91.32           N  
ATOM    216  CA  ALA A  27       3.413  -1.688  14.154  1.00 91.32           C  
ATOM    217  C   ALA A  27       3.658  -1.405  15.633  1.00 91.32           C  
ATOM    218  CB  ALA A  27       2.334  -2.756  13.991  1.00 91.32           C  
ATOM    219  O   ALA A  27       4.412  -2.124  16.292  1.00 91.32           O  
ATOM    220  N   GLY A  28       3.083  -0.278  16.168  1.00 85.65           N  
ATOM    221  CA  GLY A  28       3.167   0.037  17.585  1.00 85.65           C  
ATOM    222  C   GLY A  28       4.591   0.237  18.068  1.00 85.65           C  
ATOM    223  O   GLY A  28       4.928  -0.134  19.195  1.00 85.65           O  
ATOM    224  N   GLY A  29       5.505   0.605  17.129  1.00 85.51           N  
ATOM    225  CA  GLY A  29       6.895   0.851  17.477  1.00 85.51           C  
ATOM    226  C   GLY A  29       7.765  -0.387  17.373  1.00 85.51           C  
ATOM    227  O   GLY A  29       8.965  -0.335  17.650  1.00 85.51           O  
ATOM    228  N   GLU A  30       7.161  -1.471  17.096  1.00 91.36           N  
ATOM    229  CA  GLU A  30       7.901  -2.722  16.953  1.00 91.36           C  
ATOM    230  C   GLU A  30       7.997  -3.141  15.489  1.00 91.36           C  
ATOM    231  CB  GLU A  30       7.244  -3.833  17.776  1.00 91.36           C  
ATOM    232  O   GLU A  30       7.072  -2.907  14.708  1.00 91.36           O  
ATOM    233  CG  GLU A  30       7.285  -3.592  19.278  1.00 91.36           C  
ATOM    234  CD  GLU A  30       6.644  -4.711  20.083  1.00 91.36           C  
ATOM    235  OE1 GLU A  30       6.847  -4.763  21.318  1.00 91.36           O  
ATOM    236  OE2 GLU A  30       5.935  -5.542  19.474  1.00 91.36           O  
ATOM    237  N   THR A  31       9.216  -3.687  15.200  1.00 93.64           N  
ATOM    238  CA  THR A  31       9.433  -4.207  13.855  1.00 93.64           C  
ATOM    239  C   THR A  31       9.738  -5.702  13.895  1.00 93.64           C  
ATOM    240  CB  THR A  31      10.582  -3.465  13.147  1.00 93.64           C  
ATOM    241  O   THR A  31      10.603  -6.144  14.654  1.00 93.64           O  
ATOM    242  CG2 THR A  31      10.810  -4.014  11.743  1.00 93.64           C  
ATOM    243  OG1 THR A  31      10.259  -2.072  13.057  1.00 93.64           O  
ATOM    244  N   ARG A  32       8.919  -6.451  13.114  1.00 94.84           N  
ATOM    245  CA  ARG A  32       9.167  -7.880  12.952  1.00 94.84           C  
ATOM    246  C   ARG A  32       9.471  -8.221  11.497  1.00 94.84           C  
ATOM    247  CB  ARG A  32       7.966  -8.693  13.441  1.00 94.84           C  
ATOM    248  O   ARG A  32       8.866  -7.658  10.583  1.00 94.84           O  
ATOM    249  CG  ARG A  32       7.633  -8.477  14.909  1.00 94.84           C  
ATOM    250  CD  ARG A  32       6.306  -9.121  15.286  1.00 94.84           C  
ATOM    251  NE  ARG A  32       5.769  -8.562  16.524  1.00 94.84           N  
ATOM    252  NH1 ARG A  32       3.820  -9.802  16.480  1.00 94.84           N  
ATOM    253  NH2 ARG A  32       4.208  -8.328  18.192  1.00 94.84           N  
ATOM    254  CZ  ARG A  32       4.600  -8.899  17.063  1.00 94.84           C  
ATOM    255  N   GLU A  33      10.323  -9.148  11.310  1.00 96.63           N  
ATOM    256  CA  GLU A  33      10.714  -9.554   9.963  1.00 96.63           C  
ATOM    257  C   GLU A  33      10.493 -11.050   9.752  1.00 96.63           C  
ATOM    258  CB  GLU A  33      12.178  -9.196   9.697  1.00 96.63           C  
ATOM    259  O   GLU A  33      10.794 -11.857  10.633  1.00 96.63           O  
ATOM    260  CG  GLU A  33      12.443  -7.698   9.635  1.00 96.63           C  
ATOM    261  CD  GLU A  33      13.869  -7.357   9.233  1.00 96.63           C  
ATOM    262  OE1 GLU A  33      14.212  -6.155   9.174  1.00 96.63           O  
ATOM    263  OE2 GLU A  33      14.649  -8.300   8.973  1.00 96.63           O  
ATOM    264  N   TYR A  34       9.952 -11.356   8.535  1.00 95.99           N  
ATOM    265  CA  TYR A  34       9.646 -12.743   8.204  1.00 95.99           C  
ATOM    266  C   TYR A  34      10.094 -13.078   6.787  1.00 95.99           C  
ATOM    267  CB  TYR A  34       8.146 -13.014   8.356  1.00 95.99           C  
ATOM    268  O   TYR A  34      10.186 -12.193   5.933  1.00 95.99           O  
ATOM    269  CG  TYR A  34       7.593 -12.627   9.706  1.00 95.99           C  
ATOM    270  CD1 TYR A  34       7.535 -13.551  10.747  1.00 95.99           C  
ATOM    271  CD2 TYR A  34       7.125 -11.339   9.942  1.00 95.99           C  
ATOM    272  CE1 TYR A  34       7.024 -13.200  11.992  1.00 95.99           C  
ATOM    273  CE2 TYR A  34       6.612 -10.977  11.183  1.00 95.99           C  
ATOM    274  OH  TYR A  34       6.059 -11.560  13.431  1.00 95.99           O  
ATOM    275  CZ  TYR A  34       6.566 -11.913  12.201  1.00 95.99           C  
ATOM    276  N   THR A  35      10.458 -14.393   6.671  1.00 96.25           N  
ATOM    277  CA  THR A  35      10.641 -14.905   5.317  1.00 96.25           C  
ATOM    278  C   THR A  35       9.424 -15.714   4.876  1.00 96.25           C  
ATOM    279  CB  THR A  35      11.905 -15.778   5.216  1.00 96.25           C  
ATOM    280  O   THR A  35       8.993 -16.629   5.581  1.00 96.25           O  
ATOM    281  CG2 THR A  35      12.094 -16.311   3.799  1.00 96.25           C  
ATOM    282  OG1 THR A  35      13.050 -14.994   5.576  1.00 96.25           O  
ATOM    283  N   VAL A  36       8.805 -15.349   3.720  1.00 95.89           N  
ATOM    284  CA  VAL A  36       7.652 -16.057   3.175  1.00 95.89           C  
ATOM    285  C   VAL A  36       8.050 -16.784   1.892  1.00 95.89           C  
ATOM    286  CB  VAL A  36       6.474 -15.096   2.899  1.00 95.89           C  
ATOM    287  O   VAL A  36       8.403 -16.149   0.895  1.00 95.89           O  
ATOM    288  CG1 VAL A  36       5.234 -15.873   2.460  1.00 95.89           C  
ATOM    289  CG2 VAL A  36       6.171 -14.255   4.137  1.00 95.89           C  
ATOM    290  N   ASN A  37       8.031 -18.119   1.914  1.00 96.55           N  
ATOM    291  CA  ASN A  37       8.382 -18.937   0.757  1.00 96.55           C  
ATOM    292  C   ASN A  37       7.281 -18.914  -0.299  1.00 96.55           C  
ATOM    293  CB  ASN A  37       8.677 -20.375   1.186  1.00 96.55           C  
ATOM    294  O   ASN A  37       6.125 -18.620   0.009  1.00 96.55           O  
ATOM    295  CG  ASN A  37       9.886 -20.478   2.095  1.00 96.55           C  
ATOM    296  ND2 ASN A  37       9.756 -21.245   3.171  1.00 96.55           N  
ATOM    297  OD1 ASN A  37      10.928 -19.871   1.833  1.00 96.55           O  
ATOM    298  N   PRO A  38       7.709 -19.163  -1.529  1.00 95.58           N  
ATOM    299  CA  PRO A  38       6.712 -19.241  -2.599  1.00 95.58           C  
ATOM    300  C   PRO A  38       5.575 -20.208  -2.276  1.00 95.58           C  
ATOM    301  CB  PRO A  38       7.522 -19.733  -3.801  1.00 95.58           C  
ATOM    302  O   PRO A  38       5.822 -21.320  -1.800  1.00 95.58           O  
ATOM    303  CG  PRO A  38       8.922 -19.288  -3.526  1.00 95.58           C  
ATOM    304  CD  PRO A  38       9.170 -19.378  -2.047  1.00 95.58           C  
ATOM    305  N   GLY A  39       4.303 -19.770  -2.495  1.00 94.10           N  
ATOM    306  CA  GLY A  39       3.139 -20.624  -2.320  1.00 94.10           C  
ATOM    307  C   GLY A  39       2.679 -20.719  -0.878  1.00 94.10           C  
ATOM    308  O   GLY A  39       1.776 -21.495  -0.558  1.00 94.10           O  
ATOM    309  N   THR A  40       3.385 -19.946   0.037  1.00 95.48           N  
ATOM    310  CA  THR A  40       3.019 -20.001   1.447  1.00 95.48           C  
ATOM    311  C   THR A  40       2.404 -18.679   1.899  1.00 95.48           C  
ATOM    312  CB  THR A  40       4.237 -20.332   2.329  1.00 95.48           C  
ATOM    313  O   THR A  40       2.392 -17.704   1.144  1.00 95.48           O  
ATOM    314  CG2 THR A  40       4.889 -21.641   1.898  1.00 95.48           C  
ATOM    315  OG1 THR A  40       5.198 -19.274   2.221  1.00 95.48           O  
ATOM    316  N   GLU A  41       1.868 -18.727   3.074  1.00 94.46           N  
ATOM    317  CA  GLU A  41       1.204 -17.551   3.628  1.00 94.46           C  
ATOM    318  C   GLU A  41       1.718 -17.235   5.030  1.00 94.46           C  
ATOM    319  CB  GLU A  41      -0.313 -17.753   3.657  1.00 94.46           C  
ATOM    320  O   GLU A  41       1.911 -18.140   5.844  1.00 94.46           O  
ATOM    321  CG  GLU A  41      -1.082 -16.562   4.211  1.00 94.46           C  
ATOM    322  CD  GLU A  41      -2.585 -16.786   4.253  1.00 94.46           C  
ATOM    323  OE1 GLU A  41      -3.106 -17.215   5.308  1.00 94.46           O  
ATOM    324  OE2 GLU A  41      -3.248 -16.531   3.222  1.00 94.46           O  
ATOM    325  N   LEU A  42       2.025 -15.946   5.255  1.00 95.12           N  
ATOM    326  CA  LEU A  42       2.395 -15.448   6.575  1.00 95.12           C  
ATOM    327  C   LEU A  42       1.195 -14.821   7.275  1.00 95.12           C  
ATOM    328  CB  LEU A  42       3.528 -14.424   6.463  1.00 95.12           C  
ATOM    329  O   LEU A  42       0.434 -14.071   6.660  1.00 95.12           O  
ATOM    330  CG  LEU A  42       3.886 -13.667   7.743  1.00 95.12           C  
ATOM    331  CD1 LEU A  42       4.590 -14.595   8.728  1.00 95.12           C  
ATOM    332  CD2 LEU A  42       4.758 -12.458   7.423  1.00 95.12           C  
ATOM    333  N   GLU A  43       1.079 -15.154   8.516  1.00 94.06           N  
ATOM    334  CA  GLU A  43       0.046 -14.540   9.344  1.00 94.06           C  
ATOM    335  C   GLU A  43       0.645 -13.917  10.602  1.00 94.06           C  
ATOM    336  CB  GLU A  43      -1.022 -15.569   9.725  1.00 94.06           C  
ATOM    337  O   GLU A  43       1.267 -14.611  11.409  1.00 94.06           O  
ATOM    338  CG  GLU A  43      -2.216 -14.975  10.458  1.00 94.06           C  
ATOM    339  CD  GLU A  43      -3.306 -15.993  10.752  1.00 94.06           C  
ATOM    340  OE1 GLU A  43      -3.616 -16.223  11.943  1.00 94.06           O  
ATOM    341  OE2 GLU A  43      -3.854 -16.566   9.784  1.00 94.06           O  
ATOM    342  N   VAL A  44       0.427 -12.556  10.726  1.00 92.92           N  
ATOM    343  CA  VAL A  44       0.951 -11.845  11.888  1.00 92.92           C  
ATOM    344  C   VAL A  44      -0.198 -11.198  12.659  1.00 92.92           C  
ATOM    345  CB  VAL A  44       1.988 -10.776  11.479  1.00 92.92           C  
ATOM    346  O   VAL A  44      -0.999 -10.456  12.085  1.00 92.92           O  
ATOM    347  CG1 VAL A  44       2.548 -10.068  12.712  1.00 92.92           C  
ATOM    348  CG2 VAL A  44       3.115 -11.410  10.665  1.00 92.92           C  
ATOM    349  N   GLU A  45      -0.231 -11.460  13.853  1.00 91.24           N  
ATOM    350  CA  GLU A  45      -1.257 -10.870  14.708  1.00 91.24           C  
ATOM    351  C   GLU A  45      -0.846  -9.481  15.186  1.00 91.24           C  
ATOM    352  CB  GLU A  45      -1.543 -11.776  15.908  1.00 91.24           C  
ATOM    353  O   GLU A  45       0.291  -9.278  15.618  1.00 91.24           O  
ATOM    354  CG  GLU A  45      -2.212 -13.092  15.540  1.00 91.24           C  
ATOM    355  CD  GLU A  45      -2.623 -13.916  16.750  1.00 91.24           C  
ATOM    356  OE1 GLU A  45      -3.832 -14.197  16.911  1.00 91.24           O  
ATOM    357  OE2 GLU A  45      -1.729 -14.282  17.545  1.00 91.24           O  
ATOM    358  N   LEU A  46      -1.876  -8.536  15.000  1.00 88.98           N  
ATOM    359  CA  LEU A  46      -1.640  -7.175  15.471  1.00 88.98           C  
ATOM    360  C   LEU A  46      -2.586  -6.825  16.615  1.00 88.98           C  
ATOM    361  CB  LEU A  46      -1.811  -6.174  14.326  1.00 88.98           C  
ATOM    362  O   LEU A  46      -3.721  -7.305  16.657  1.00 88.98           O  
ATOM    363  CG  LEU A  46      -0.894  -6.363  13.117  1.00 88.98           C  
ATOM    364  CD1 LEU A  46      -1.264  -5.379  12.012  1.00 88.98           C  
ATOM    365  CD2 LEU A  46       0.566  -6.197  13.521  1.00 88.98           C  
ATOM    366  N   SER A  47      -2.004  -6.164  17.575  1.00 89.31           N  
ATOM    367  CA  SER A  47      -2.899  -5.620  18.591  1.00 89.31           C  
ATOM    368  C   SER A  47      -3.795  -4.531  18.013  1.00 89.31           C  
ATOM    369  CB  SER A  47      -2.098  -5.062  19.768  1.00 89.31           C  
ATOM    370  O   SER A  47      -3.502  -3.977  16.951  1.00 89.31           O  
ATOM    371  OG  SER A  47      -1.416  -3.876  19.395  1.00 89.31           O  
ATOM    372  N   PRO A  48      -4.932  -4.230  18.664  1.00 82.70           N  
ATOM    373  CA  PRO A  48      -5.845  -3.191  18.180  1.00 82.70           C  
ATOM    374  C   PRO A  48      -5.140  -1.861  17.921  1.00 82.70           C  
ATOM    375  CB  PRO A  48      -6.861  -3.057  19.317  1.00 82.70           C  
ATOM    376  O   PRO A  48      -5.462  -1.166  16.954  1.00 82.70           O  
ATOM    377  CG  PRO A  48      -6.885  -4.402  19.968  1.00 82.70           C  
ATOM    378  CD  PRO A  48      -5.496  -4.973  19.935  1.00 82.70           C  
ATOM    379  N   GLU A  49      -4.249  -1.581  18.762  1.00 81.96           N  
ATOM    380  CA  GLU A  49      -3.499  -0.342  18.579  1.00 81.96           C  
ATOM    381  C   GLU A  49      -2.611  -0.412  17.340  1.00 81.96           C  
ATOM    382  CB  GLU A  49      -2.651  -0.040  19.817  1.00 81.96           C  
ATOM    383  O   GLU A  49      -2.485   0.569  16.604  1.00 81.96           O  
ATOM    384  CG  GLU A  49      -3.468   0.310  21.052  1.00 81.96           C  
ATOM    385  CD  GLU A  49      -2.613   0.593  22.277  1.00 81.96           C  
ATOM    386  OE1 GLU A  49      -3.174   0.944  23.341  1.00 81.96           O  
ATOM    387  OE2 GLU A  49      -1.373   0.465  22.173  1.00 81.96           O  
ATOM    388  N   GLN A  50      -2.080  -1.615  17.086  1.00 86.13           N  
ATOM    389  CA  GLN A  50      -1.187  -1.830  15.953  1.00 86.13           C  
ATOM    390  C   GLN A  50      -1.964  -1.871  14.640  1.00 86.13           C  
ATOM    391  CB  GLN A  50      -0.391  -3.124  16.132  1.00 86.13           C  
ATOM    392  O   GLN A  50      -1.457  -1.449  13.599  1.00 86.13           O  
ATOM    393  CG  GLN A  50       0.655  -3.054  17.236  1.00 86.13           C  
ATOM    394  CD  GLN A  50       1.326  -4.390  17.494  1.00 86.13           C  
ATOM    395  NE2 GLN A  50       2.600  -4.351  17.872  1.00 86.13           N  
ATOM    396  OE1 GLN A  50       0.705  -5.449  17.356  1.00 86.13           O  
ATOM    397  N   GLN A  51      -3.145  -2.212  14.705  1.00 80.21           N  
ATOM    398  CA  GLN A  51      -3.991  -2.384  13.529  1.00 80.21           C  
ATOM    399  C   GLN A  51      -4.312  -1.041  12.880  1.00 80.21           C  
ATOM    400  CB  GLN A  51      -5.285  -3.111  13.898  1.00 80.21           C  
ATOM    401  O   GLN A  51      -4.586  -0.974  11.680  1.00 80.21           O  
ATOM    402  CG  GLN A  51      -5.085  -4.578  14.256  1.00 80.21           C  
ATOM    403  CD  GLN A  51      -6.366  -5.249  14.718  1.00 80.21           C  
ATOM    404  NE2 GLN A  51      -6.234  -6.422  15.328  1.00 80.21           N  
ATOM    405  OE1 GLN A  51      -7.464  -4.717  14.528  1.00 80.21           O  
ATOM    406  N   ASN A  52      -4.213  -0.106  13.659  1.00 79.82           N  
ATOM    407  CA  ASN A  52      -4.594   1.209  13.156  1.00 79.82           C  
ATOM    408  C   ASN A  52      -3.387   1.976  12.622  1.00 79.82           C  
ATOM    409  CB  ASN A  52      -5.297   2.019  14.248  1.00 79.82           C  
ATOM    410  O   ASN A  52      -3.540   3.040  12.019  1.00 79.82           O  
ATOM    411  CG  ASN A  52      -6.653   1.450  14.615  1.00 79.82           C  
ATOM    412  ND2 ASN A  52      -7.003   1.528  15.893  1.00 79.82           N  
ATOM    413  OD1 ASN A  52      -7.380   0.943  13.756  1.00 79.82           O  
ATOM    414  N   ASN A  53      -2.237   1.340  12.797  1.00 86.78           N  
ATOM    415  CA  ASN A  53      -0.983   1.974  12.406  1.00 86.78           C  
ATOM    416  C   ASN A  53       0.108   0.941  12.138  1.00 86.78           C  
ATOM    417  CB  ASN A  53      -0.525   2.964  13.479  1.00 86.78           C  
ATOM    418  O   ASN A  53       0.825   0.537  13.055  1.00 86.78           O  
ATOM    419  CG  ASN A  53       0.559   3.902  12.983  1.00 86.78           C  
ATOM    420  ND2 ASN A  53       1.085   4.726  13.881  1.00 86.78           N  
ATOM    421  OD1 ASN A  53       0.918   3.887  11.803  1.00 86.78           O  
ATOM    422  N   ALA A  54       0.178   0.557  10.887  1.00 90.43           N  
ATOM    423  CA  ALA A  54       1.149  -0.484  10.559  1.00 90.43           C  
ATOM    424  C   ALA A  54       1.783  -0.232   9.193  1.00 90.43           C  
ATOM    425  CB  ALA A  54       0.487  -1.859  10.589  1.00 90.43           C  
ATOM    426  O   ALA A  54       1.166   0.383   8.320  1.00 90.43           O  
ATOM    427  N   LEU A  55       2.992  -0.597   9.077  1.00 93.19           N  
ATOM    428  CA  LEU A  55       3.755  -0.580   7.834  1.00 93.19           C  
ATOM    429  C   LEU A  55       4.224  -1.983   7.464  1.00 93.19           C  
ATOM    430  CB  LEU A  55       4.958   0.358   7.957  1.00 93.19           C  
ATOM    431  O   LEU A  55       4.903  -2.643   8.254  1.00 93.19           O  
ATOM    432  CG  LEU A  55       5.922   0.383   6.770  1.00 93.19           C  
ATOM    433  CD1 LEU A  55       5.259   1.037   5.562  1.00 93.19           C  
ATOM    434  CD2 LEU A  55       7.209   1.113   7.140  1.00 93.19           C  
ATOM    435  N   VAL A  56       3.817  -2.436   6.316  1.00 93.60           N  
ATOM    436  CA  VAL A  56       4.229  -3.748   5.828  1.00 93.60           C  
ATOM    437  C   VAL A  56       5.089  -3.587   4.576  1.00 93.60           C  
ATOM    438  CB  VAL A  56       3.012  -4.650   5.525  1.00 93.60           C  
ATOM    439  O   VAL A  56       4.630  -3.051   3.565  1.00 93.60           O  
ATOM    440  CG1 VAL A  56       3.466  -6.041   5.087  1.00 93.60           C  
ATOM    441  CG2 VAL A  56       2.100  -4.742   6.747  1.00 93.60           C  
ATOM    442  N   VAL A  57       6.284  -4.023   4.636  1.00 95.06           N  
ATOM    443  CA  VAL A  57       7.212  -3.974   3.510  1.00 95.06           C  
ATOM    444  C   VAL A  57       7.494  -5.389   3.011  1.00 95.06           C  
ATOM    445  CB  VAL A  57       8.533  -3.270   3.893  1.00 95.06           C  
ATOM    446  O   VAL A  57       7.989  -6.232   3.763  1.00 95.06           O  
ATOM    447  CG1 VAL A  57       9.471  -3.191   2.691  1.00 95.06           C  
ATOM    448  CG2 VAL A  57       8.252  -1.876   4.449  1.00 95.06           C  
ATOM    449  N   VAL A  58       7.180  -5.640   1.765  1.00 94.93           N  
ATOM    450  CA  VAL A  58       7.404  -6.944   1.149  1.00 94.93           C  
ATOM    451  C   VAL A  58       8.469  -6.826   0.061  1.00 94.93           C  
ATOM    452  CB  VAL A  58       6.100  -7.524   0.558  1.00 94.93           C  
ATOM    453  O   VAL A  58       8.287  -6.098  -0.918  1.00 94.93           O  
ATOM    454  CG1 VAL A  58       6.329  -8.939   0.029  1.00 94.93           C  
ATOM    455  CG2 VAL A  58       4.989  -7.516   1.607  1.00 94.93           C  
ATOM    456  N   THR A  59       9.535  -7.565   0.240  1.00 94.61           N  
ATOM    457  CA  THR A  59      10.613  -7.578  -0.742  1.00 94.61           C  
ATOM    458  C   THR A  59      10.806  -8.979  -1.315  1.00 94.61           C  
ATOM    459  CB  THR A  59      11.936  -7.086  -0.126  1.00 94.61           C  
ATOM    460  O   THR A  59      11.079  -9.926  -0.575  1.00 94.61           O  
ATOM    461  CG2 THR A  59      13.034  -6.995  -1.180  1.00 94.61           C  
ATOM    462  OG1 THR A  59      11.734  -5.790   0.451  1.00 94.61           O  
ATOM    463  N   CYS A  60      10.561  -9.164  -2.589  1.00 92.77           N  
ATOM    464  CA  CYS A  60      10.826 -10.398  -3.319  1.00 92.77           C  
ATOM    465  C   CYS A  60      11.919 -10.192  -4.360  1.00 92.77           C  
ATOM    466  CB  CYS A  60       9.553 -10.905  -3.996  1.00 92.77           C  
ATOM    467  O   CYS A  60      11.702  -9.521  -5.370  1.00 92.77           O  
ATOM    468  SG  CYS A  60       8.135 -11.023  -2.884  1.00 92.77           S  
ATOM    469  N   GLY A  61      13.145 -10.724  -4.191  1.00 88.08           N  
ATOM    470  CA  GLY A  61      14.231 -10.383  -5.096  1.00 88.08           C  
ATOM    471  C   GLY A  61      14.578  -8.907  -5.082  1.00 88.08           C  
ATOM    472  O   GLY A  61      14.862  -8.340  -4.025  1.00 88.08           O  
ATOM    473  N   ASN A  62      14.447  -8.226  -6.269  1.00 86.96           N  
ATOM    474  CA  ASN A  62      14.807  -6.817  -6.381  1.00 86.96           C  
ATOM    475  C   ASN A  62      13.581  -5.915  -6.269  1.00 86.96           C  
ATOM    476  CB  ASN A  62      15.541  -6.554  -7.698  1.00 86.96           C  
ATOM    477  O   ASN A  62      13.683  -4.698  -6.435  1.00 86.96           O  
ATOM    478  CG  ASN A  62      16.918  -7.186  -7.735  1.00 86.96           C  
ATOM    479  ND2 ASN A  62      17.368  -7.557  -8.928  1.00 86.96           N  
ATOM    480  OD1 ASN A  62      17.571  -7.342  -6.700  1.00 86.96           O  
ATOM    481  N   GLU A  63      12.411  -6.567  -5.933  1.00 89.51           N  
ATOM    482  CA  GLU A  63      11.167  -5.803  -5.945  1.00 89.51           C  
ATOM    483  C   GLU A  63      10.630  -5.600  -4.530  1.00 89.51           C  
ATOM    484  CB  GLU A  63      10.115  -6.502  -6.810  1.00 89.51           C  
ATOM    485  O   GLU A  63      10.591  -6.541  -3.735  1.00 89.51           O  
ATOM    486  CG  GLU A  63      10.531  -6.674  -8.264  1.00 89.51           C  
ATOM    487  CD  GLU A  63       9.459  -7.328  -9.122  1.00 89.51           C  
ATOM    488  OE1 GLU A  63       9.405  -7.051 -10.341  1.00 89.51           O  
ATOM    489  OE2 GLU A  63       8.667  -8.123  -8.569  1.00 89.51           O  
ATOM    490  N   THR A  64      10.329  -4.308  -4.295  1.00 92.54           N  
ATOM    491  CA  THR A  64       9.809  -3.969  -2.975  1.00 92.54           C  
ATOM    492  C   THR A  64       8.426  -3.336  -3.084  1.00 92.54           C  
ATOM    493  CB  THR A  64      10.758  -3.012  -2.230  1.00 92.54           C  
ATOM    494  O   THR A  64       8.206  -2.451  -3.914  1.00 92.54           O  
ATOM    495  CG2 THR A  64      10.218  -2.669  -0.846  1.00 92.54           C  
ATOM    496  OG1 THR A  64      12.041  -3.633  -2.089  1.00 92.54           O  
ATOM    497  N   TYR A  65       7.539  -3.802  -2.261  1.00 90.68           N  
ATOM    498  CA  TYR A  65       6.180  -3.279  -2.171  1.00 90.68           C  
ATOM    499  C   TYR A  65       5.856  -2.846  -0.746  1.00 90.68           C  
ATOM    500  CB  TYR A  65       5.168  -4.328  -2.640  1.00 90.68           C  
ATOM    501  O   TYR A  65       6.160  -3.561   0.212  1.00 90.68           O  
ATOM    502  CG  TYR A  65       5.516  -4.957  -3.967  1.00 90.68           C  
ATOM    503  CD1 TYR A  65       5.090  -4.385  -5.164  1.00 90.68           C  
ATOM    504  CD2 TYR A  65       6.270  -6.124  -4.027  1.00 90.68           C  
ATOM    505  CE1 TYR A  65       5.407  -4.962  -6.389  1.00 90.68           C  
ATOM    506  CE2 TYR A  65       6.593  -6.709  -5.247  1.00 90.68           C  
ATOM    507  OH  TYR A  65       6.475  -6.698  -7.631  1.00 90.68           O  
ATOM    508  CZ  TYR A  65       6.158  -6.122  -6.421  1.00 90.68           C  
ATOM    509  N   VAL A  66       5.222  -1.762  -0.674  1.00 93.61           N  
ATOM    510  CA  VAL A  66       4.980  -1.231   0.663  1.00 93.61           C  
ATOM    511  C   VAL A  66       3.484  -1.005   0.867  1.00 93.61           C  
ATOM    512  CB  VAL A  66       5.755   0.085   0.899  1.00 93.61           C  
ATOM    513  O   VAL A  66       2.810  -0.445  -0.002  1.00 93.61           O  
ATOM    514  CG1 VAL A  66       5.399   0.684   2.259  1.00 93.61           C  
ATOM    515  CG2 VAL A  66       7.260  -0.156   0.795  1.00 93.61           C  
ATOM    516  N   PHE A  67       2.981  -1.382   2.054  1.00 90.91           N  
ATOM    517  CA  PHE A  67       1.596  -1.183   2.465  1.00 90.91           C  
ATOM    518  C   PHE A  67       1.527  -0.428   3.787  1.00 90.91           C  
ATOM    519  CB  PHE A  67       0.872  -2.527   2.589  1.00 90.91           C  
ATOM    520  O   PHE A  67       2.110  -0.858   4.784  1.00 90.91           O  
ATOM    521  CG  PHE A  67       0.874  -3.337   1.321  1.00 90.91           C  
ATOM    522  CD1 PHE A  67      -0.182  -3.248   0.421  1.00 90.91           C  
ATOM    523  CD2 PHE A  67       1.932  -4.188   1.027  1.00 90.91           C  
ATOM    524  CE1 PHE A  67      -0.183  -3.996  -0.754  1.00 90.91           C  
ATOM    525  CE2 PHE A  67       1.938  -4.939  -0.145  1.00 90.91           C  
ATOM    526  CZ  PHE A  67       0.879  -4.842  -1.033  1.00 90.91           C  
ATOM    527  N   ILE A  68       0.814   0.638   3.716  1.00 90.01           N  
ATOM    528  CA  ILE A  68       0.715   1.471   4.910  1.00 90.01           C  
ATOM    529  C   ILE A  68      -0.737   1.534   5.376  1.00 90.01           C  
ATOM    530  CB  ILE A  68       1.258   2.894   4.652  1.00 90.01           C  
ATOM    531  O   ILE A  68      -1.631   1.880   4.600  1.00 90.01           O  
ATOM    532  CG1 ILE A  68       2.730   2.836   4.228  1.00 90.01           C  
ATOM    533  CG2 ILE A  68       1.080   3.773   5.894  1.00 90.01           C  
ATOM    534  CD1 ILE A  68       3.299   4.176   3.782  1.00 90.01           C  
ATOM    535  N   LEU A  69      -0.895   1.099   6.602  1.00 87.34           N  
ATOM    536  CA  LEU A  69      -2.167   1.288   7.290  1.00 87.34           C  
ATOM    537  C   LEU A  69      -2.031   2.309   8.415  1.00 87.34           C  
ATOM    538  CB  LEU A  69      -2.676  -0.043   7.851  1.00 87.34           C  
ATOM    539  O   LEU A  69      -1.262   2.102   9.356  1.00 87.34           O  
ATOM    540  CG  LEU A  69      -4.035  -0.007   8.554  1.00 87.34           C  
ATOM    541  CD1 LEU A  69      -5.152   0.203   7.537  1.00 87.34           C  
ATOM    542  CD2 LEU A  69      -4.261  -1.290   9.347  1.00 87.34           C  
ATOM    543  N   ALA A  70      -2.711   3.423   8.144  1.00 87.74           N  
ATOM    544  CA  ALA A  70      -2.622   4.471   9.157  1.00 87.74           C  
ATOM    545  C   ALA A  70      -3.975   5.143   9.373  1.00 87.74           C  
ATOM    546  CB  ALA A  70      -1.574   5.508   8.760  1.00 87.74           C  
ATOM    547  O   ALA A  70      -4.707   5.401   8.414  1.00 87.74           O  
ATOM    548  N   HIS A  71      -4.353   5.394  10.542  1.00 83.80           N  
ATOM    549  CA  HIS A  71      -5.581   6.116  10.854  1.00 83.80           C  
ATOM    550  C   HIS A  71      -5.345   7.622  10.873  1.00 83.80           C  
ATOM    551  CB  HIS A  71      -6.146   5.656  12.199  1.00 83.80           C  
ATOM    552  O   HIS A  71      -6.254   8.401  10.577  1.00 83.80           O  
ATOM    553  CG  HIS A  71      -7.482   6.246  12.522  1.00 83.80           C  
ATOM    554  CD2 HIS A  71      -8.733   5.848  12.193  1.00 83.80           C  
ATOM    555  ND1 HIS A  71      -7.627   7.394  13.272  1.00 83.80           N  
ATOM    556  CE1 HIS A  71      -8.913   7.675  13.391  1.00 83.80           C  
ATOM    557  NE2 HIS A  71      -9.606   6.752  12.746  1.00 83.80           N  
ATOM    558  N   ASP A  72      -4.112   7.961  11.173  1.00 87.37           N  
ATOM    559  CA  ASP A  72      -3.677   9.352  11.259  1.00 87.37           C  
ATOM    560  C   ASP A  72      -2.873   9.753  10.024  1.00 87.37           C  
ATOM    561  CB  ASP A  72      -2.847   9.578  12.524  1.00 87.37           C  
ATOM    562  O   ASP A  72      -1.840   9.150   9.727  1.00 87.37           O  
ATOM    563  CG  ASP A  72      -2.443  11.029  12.717  1.00 87.37           C  
ATOM    564  OD1 ASP A  72      -3.193  11.933  12.289  1.00 87.37           O  
ATOM    565  OD2 ASP A  72      -1.364  11.270  13.300  1.00 87.37           O  
ATOM    566  N   PRO A  73      -3.334  10.764   9.233  1.00 86.34           N  
ATOM    567  CA  PRO A  73      -2.620  11.219   8.037  1.00 86.34           C  
ATOM    568  C   PRO A  73      -1.177  11.623   8.329  1.00 86.34           C  
ATOM    569  CB  PRO A  73      -3.442  12.424   7.573  1.00 86.34           C  
ATOM    570  O   PRO A  73      -0.294  11.422   7.492  1.00 86.34           O  
ATOM    571  CG  PRO A  73      -4.808  12.195   8.135  1.00 86.34           C  
ATOM    572  CD  PRO A  73      -4.671  11.455   9.434  1.00 86.34           C  
ATOM    573  N   GLU A  74      -0.970  12.206   9.476  1.00 90.22           N  
ATOM    574  CA  GLU A  74       0.384  12.617   9.834  1.00 90.22           C  
ATOM    575  C   GLU A  74       1.303  11.408   9.994  1.00 90.22           C  
ATOM    576  CB  GLU A  74       0.373  13.444  11.122  1.00 90.22           C  
ATOM    577  O   GLU A  74       2.448  11.428   9.538  1.00 90.22           O  
ATOM    578  CG  GLU A  74      -0.255  14.821  10.963  1.00 90.22           C  
ATOM    579  CD  GLU A  74      -0.144  15.678  12.214  1.00 90.22           C  
ATOM    580  OE1 GLU A  74       0.136  16.893  12.094  1.00 90.22           O  
ATOM    581  OE2 GLU A  74      -0.338  15.131  13.322  1.00 90.22           O  
ATOM    582  N   GLU A  75       0.721  10.405  10.636  1.00 89.10           N  
ATOM    583  CA  GLU A  75       1.465   9.157  10.781  1.00 89.10           C  
ATOM    584  C   GLU A  75       1.713   8.501   9.426  1.00 89.10           C  
ATOM    585  CB  GLU A  75       0.720   8.191  11.705  1.00 89.10           C  
ATOM    586  O   GLU A  75       2.801   7.979   9.174  1.00 89.10           O  
ATOM    587  CG  GLU A  75       1.527   6.959  12.087  1.00 89.10           C  
ATOM    588  CD  GLU A  75       2.725   7.276  12.968  1.00 89.10           C  
ATOM    589  OE1 GLU A  75       3.615   6.409  13.118  1.00 89.10           O  
ATOM    590  OE2 GLU A  75       2.773   8.401  13.514  1.00 89.10           O  
ATOM    591  N   ALA A  76       0.685   8.540   8.623  1.00 88.82           N  
ATOM    592  CA  ALA A  76       0.808   7.998   7.272  1.00 88.82           C  
ATOM    593  C   ALA A  76       1.943   8.676   6.510  1.00 88.82           C  
ATOM    594  CB  ALA A  76      -0.507   8.158   6.513  1.00 88.82           C  
ATOM    595  O   ALA A  76       2.706   8.014   5.803  1.00 88.82           O  
ATOM    596  N   LYS A  77       2.046   9.962   6.696  1.00 90.19           N  
ATOM    597  CA  LYS A  77       3.114  10.721   6.051  1.00 90.19           C  
ATOM    598  C   LYS A  77       4.486  10.258   6.533  1.00 90.19           C  
ATOM    599  CB  LYS A  77       2.943  12.218   6.314  1.00 90.19           C  
ATOM    600  O   LYS A  77       5.411  10.103   5.733  1.00 90.19           O  
ATOM    601  CG  LYS A  77       3.878  13.100   5.499  1.00 90.19           C  
ATOM    602  CD  LYS A  77       3.611  14.579   5.750  1.00 90.19           C  
ATOM    603  CE  LYS A  77       4.598  15.461   4.998  1.00 90.19           C  
ATOM    604  NZ  LYS A  77       4.370  16.910   5.278  1.00 90.19           N  
ATOM    605  N   LYS A  78       4.604  10.051   7.779  1.00 91.85           N  
ATOM    606  CA  LYS A  78       5.862   9.566   8.339  1.00 91.85           C  
ATOM    607  C   LYS A  78       6.223   8.195   7.775  1.00 91.85           C  
ATOM    608  CB  LYS A  78       5.780   9.500   9.865  1.00 91.85           C  
ATOM    609  O   LYS A  78       7.370   7.960   7.389  1.00 91.85           O  
ATOM    610  CG  LYS A  78       5.722  10.862  10.542  1.00 91.85           C  
ATOM    611  CD  LYS A  78       5.665  10.731  12.058  1.00 91.85           C  
ATOM    612  CE  LYS A  78       5.516  12.088  12.733  1.00 91.85           C  
ATOM    613  NZ  LYS A  78       5.424  11.961  14.218  1.00 91.85           N  
ATOM    614  N   TRP A  79       5.220   7.312   7.751  1.00 92.39           N  
ATOM    615  CA  TRP A  79       5.444   5.973   7.218  1.00 92.39           C  
ATOM    616  C   TRP A  79       5.798   6.030   5.736  1.00 92.39           C  
ATOM    617  CB  TRP A  79       4.207   5.096   7.427  1.00 92.39           C  
ATOM    618  O   TRP A  79       6.650   5.272   5.265  1.00 92.39           O  
ATOM    619  CG  TRP A  79       3.986   4.683   8.851  1.00 92.39           C  
ATOM    620  CD1 TRP A  79       2.902   4.969   9.633  1.00 92.39           C  
ATOM    621  CD2 TRP A  79       4.876   3.913   9.665  1.00 92.39           C  
ATOM    622  CE2 TRP A  79       4.266   3.769  10.930  1.00 92.39           C  
ATOM    623  CE3 TRP A  79       6.131   3.330   9.446  1.00 92.39           C  
ATOM    624  NE1 TRP A  79       3.064   4.421  10.885  1.00 92.39           N  
ATOM    625  CH2 TRP A  79       6.098   2.503  11.734  1.00 92.39           C  
ATOM    626  CZ2 TRP A  79       4.870   3.064  11.974  1.00 92.39           C  
ATOM    627  CZ3 TRP A  79       6.731   2.629  10.486  1.00 92.39           C  
ATOM    628  N   HIS A  80       5.126   6.959   5.081  1.00 90.91           N  
ATOM    629  CA  HIS A  80       5.410   7.127   3.660  1.00 90.91           C  
ATOM    630  C   HIS A  80       6.858   7.550   3.434  1.00 90.91           C  
ATOM    631  CB  HIS A  80       4.460   8.154   3.042  1.00 90.91           C  
ATOM    632  O   HIS A  80       7.532   7.022   2.546  1.00 90.91           O  
ATOM    633  CG  HIS A  80       4.704   8.396   1.586  1.00 90.91           C  
ATOM    634  CD2 HIS A  80       5.358   9.396   0.949  1.00 90.91           C  
ATOM    635  ND1 HIS A  80       4.243   7.547   0.603  1.00 90.91           N  
ATOM    636  CE1 HIS A  80       4.606   8.015  -0.580  1.00 90.91           C  
ATOM    637  NE2 HIS A  80       5.283   9.136  -0.398  1.00 90.91           N  
ATOM    638  N   GLU A  81       7.329   8.420   4.146  1.00 92.34           N  
ATOM    639  CA  GLU A  81       8.715   8.870   4.054  1.00 92.34           C  
ATOM    640  C   GLU A  81       9.686   7.724   4.324  1.00 92.34           C  
ATOM    641  CB  GLU A  81       8.974  10.020   5.031  1.00 92.34           C  
ATOM    642  O   GLU A  81      10.678   7.563   3.610  1.00 92.34           O  
ATOM    643  CG  GLU A  81       8.307  11.328   4.631  1.00 92.34           C  
ATOM    644  CD  GLU A  81       8.499  12.436   5.655  1.00 92.34           C  
ATOM    645  OE1 GLU A  81       8.079  13.586   5.390  1.00 92.34           O  
ATOM    646  OE2 GLU A  81       9.074  12.153   6.729  1.00 92.34           O  
ATOM    647  N   LEU A  82       9.359   6.990   5.363  1.00 91.89           N  
ATOM    648  CA  LEU A  82      10.177   5.829   5.697  1.00 91.89           C  
ATOM    649  C   LEU A  82      10.142   4.798   4.574  1.00 91.89           C  
ATOM    650  CB  LEU A  82       9.697   5.193   7.004  1.00 91.89           C  
ATOM    651  O   LEU A  82      11.178   4.239   4.206  1.00 91.89           O  
ATOM    652  CG  LEU A  82      10.481   3.974   7.493  1.00 91.89           C  
ATOM    653  CD1 LEU A  82      11.932   4.353   7.770  1.00 91.89           C  
ATOM    654  CD2 LEU A  82       9.830   3.385   8.740  1.00 91.89           C  
ATOM    655  N   ALA A  83       8.980   4.548   4.052  1.00 91.48           N  
ATOM    656  CA  ALA A  83       8.786   3.572   2.983  1.00 91.48           C  
ATOM    657  C   ALA A  83       9.607   3.939   1.750  1.00 91.48           C  
ATOM    658  CB  ALA A  83       7.306   3.467   2.620  1.00 91.48           C  
ATOM    659  O   ALA A  83      10.148   3.061   1.073  1.00 91.48           O  
ATOM    660  N   GLU A  84       9.711   5.181   1.465  1.00 90.74           N  
ATOM    661  CA  GLU A  84      10.408   5.650   0.271  1.00 90.74           C  
ATOM    662  C   GLU A  84      11.888   5.282   0.316  1.00 90.74           C  
ATOM    663  CB  GLU A  84      10.246   7.164   0.114  1.00 90.74           C  
ATOM    664  O   GLU A  84      12.544   5.199  -0.724  1.00 90.74           O  
ATOM    665  CG  GLU A  84       8.848   7.593  -0.306  1.00 90.74           C  
ATOM    666  CD  GLU A  84       8.498   7.188  -1.729  1.00 90.74           C  
ATOM    667  OE1 GLU A  84       7.311   6.899  -2.004  1.00 90.74           O  
ATOM    668  OE2 GLU A  84       9.419   7.159  -2.577  1.00 90.74           O  
ATOM    669  N   ARG A  85      12.400   5.019   1.443  1.00 91.42           N  
ATOM    670  CA  ARG A  85      13.804   4.654   1.595  1.00 91.42           C  
ATOM    671  C   ARG A  85      14.065   3.249   1.065  1.00 91.42           C  
ATOM    672  CB  ARG A  85      14.229   4.748   3.062  1.00 91.42           C  
ATOM    673  O   ARG A  85      15.206   2.897   0.758  1.00 91.42           O  
ATOM    674  CG  ARG A  85      14.211   6.163   3.619  1.00 91.42           C  
ATOM    675  CD  ARG A  85      14.605   6.195   5.089  1.00 91.42           C  
ATOM    676  NE  ARG A  85      14.547   7.549   5.633  1.00 91.42           N  
ATOM    677  NH1 ARG A  85      15.541   7.005   7.646  1.00 91.42           N  
ATOM    678  NH2 ARG A  85      14.890   9.163   7.231  1.00 91.42           N  
ATOM    679  CZ  ARG A  85      14.993   7.903   6.836  1.00 91.42           C  
ATOM    680  N   TYR A  86      12.961   2.553   0.918  1.00 89.63           N  
ATOM    681  CA  TYR A  86      13.079   1.194   0.401  1.00 89.63           C  
ATOM    682  C   TYR A  86      12.957   1.175  -1.118  1.00 89.63           C  
ATOM    683  CB  TYR A  86      12.012   0.288   1.022  1.00 89.63           C  
ATOM    684  O   TYR A  86      12.973   0.107  -1.735  1.00 89.63           O  
ATOM    685  CG  TYR A  86      12.162   0.107   2.513  1.00 89.63           C  
ATOM    686  CD1 TYR A  86      13.073  -0.809   3.035  1.00 89.63           C  
ATOM    687  CD2 TYR A  86      11.393   0.849   3.403  1.00 89.63           C  
ATOM    688  CE1 TYR A  86      13.214  -0.981   4.408  1.00 89.63           C  
ATOM    689  CE2 TYR A  86      11.525   0.686   4.778  1.00 89.63           C  
ATOM    690  OH  TYR A  86      12.572  -0.396   6.631  1.00 89.63           O  
ATOM    691  CZ  TYR A  86      12.437  -0.230   5.270  1.00 89.63           C  
ATOM    692  N   ASN A  87      12.852   2.317  -1.743  1.00 88.48           N  
ATOM    693  CA  ASN A  87      12.666   2.424  -3.187  1.00 88.48           C  
ATOM    694  C   ASN A  87      11.613   1.442  -3.691  1.00 88.48           C  
ATOM    695  CB  ASN A  87      13.992   2.201  -3.917  1.00 88.48           C  
ATOM    696  O   ASN A  87      11.896   0.610  -4.554  1.00 88.48           O  
ATOM    697  CG  ASN A  87      13.975   2.735  -5.335  1.00 88.48           C  
ATOM    698  ND2 ASN A  87      14.836   2.189  -6.185  1.00 88.48           N  
ATOM    699  OD1 ASN A  87      13.194   3.632  -5.665  1.00 88.48           O  
ATOM    700  N   PRO A  88      10.314   1.601  -3.083  1.00 90.76           N  
ATOM    701  CA  PRO A  88       9.262   0.656  -3.466  1.00 90.76           C  
ATOM    702  C   PRO A  88       8.763   0.874  -4.892  1.00 90.76           C  
ATOM    703  CB  PRO A  88       8.152   0.935  -2.450  1.00 90.76           C  
ATOM    704  O   PRO A  88       8.743   2.009  -5.376  1.00 90.76           O  
ATOM    705  CG  PRO A  88       8.326   2.372  -2.078  1.00 90.76           C  
ATOM    706  CD  PRO A  88       9.793   2.693  -2.088  1.00 90.76           C  
ATOM    707  N   LYS A  89       8.345  -0.206  -5.564  1.00 89.04           N  
ATOM    708  CA  LYS A  89       7.712  -0.100  -6.875  1.00 89.04           C  
ATOM    709  C   LYS A  89       6.293   0.451  -6.758  1.00 89.04           C  
ATOM    710  CB  LYS A  89       7.689  -1.461  -7.572  1.00 89.04           C  
ATOM    711  O   LYS A  89       5.866   1.261  -7.582  1.00 89.04           O  
ATOM    712  CG  LYS A  89       9.041  -1.902  -8.113  1.00 89.04           C  
ATOM    713  CD  LYS A  89       8.914  -3.137  -8.997  1.00 89.04           C  
ATOM    714  CE  LYS A  89      10.231  -3.473  -9.682  1.00 89.04           C  
ATOM    715  NZ  LYS A  89      10.115  -4.692 -10.537  1.00 89.04           N  
ATOM    716  N   ILE A  90       5.636   0.030  -5.780  1.00 90.32           N  
ATOM    717  CA  ILE A  90       4.264   0.457  -5.530  1.00 90.32           C  
ATOM    718  C   ILE A  90       4.080   0.760  -4.045  1.00 90.32           C  
ATOM    719  CB  ILE A  90       3.247  -0.612  -5.989  1.00 90.32           C  
ATOM    720  O   ILE A  90       4.526  -0.007  -3.188  1.00 90.32           O  
ATOM    721  CG1 ILE A  90       3.384  -0.867  -7.494  1.00 90.32           C  
ATOM    722  CG2 ILE A  90       1.819  -0.187  -5.633  1.00 90.32           C  
ATOM    723  CD1 ILE A  90       3.032   0.334  -8.361  1.00 90.32           C  
ATOM    724  N   ILE A  91       3.459   1.853  -3.666  1.00 90.54           N  
ATOM    725  CA  ILE A  91       3.059   2.151  -2.296  1.00 90.54           C  
ATOM    726  C   ILE A  91       1.541   2.307  -2.223  1.00 90.54           C  
ATOM    727  CB  ILE A  91       3.754   3.427  -1.769  1.00 90.54           C  
ATOM    728  O   ILE A  91       0.960   3.125  -2.939  1.00 90.54           O  
ATOM    729  CG1 ILE A  91       5.277   3.285  -1.870  1.00 90.54           C  
ATOM    730  CG2 ILE A  91       3.325   3.720  -0.328  1.00 90.54           C  
ATOM    731  CD1 ILE A  91       6.042   4.549  -1.503  1.00 90.54           C  
ATOM    732  N   VAL A  92       0.919   1.500  -1.449  1.00 89.99           N  
ATOM    733  CA  VAL A  92      -0.512   1.636  -1.200  1.00 89.99           C  
ATOM    734  C   VAL A  92      -0.743   2.161   0.215  1.00 89.99           C  
ATOM    735  CB  VAL A  92      -1.254   0.295  -1.399  1.00 89.99           C  
ATOM    736  O   VAL A  92      -0.302   1.548   1.191  1.00 89.99           O  
ATOM    737  CG1 VAL A  92      -2.754   0.469  -1.170  1.00 89.99           C  
ATOM    738  CG2 VAL A  92      -0.984  -0.261  -2.796  1.00 89.99           C  
ATOM    739  N   ILE A  93      -1.444   3.337   0.321  1.00 88.73           N  
ATOM    740  CA  ILE A  93      -1.699   3.962   1.614  1.00 88.73           C  
ATOM    741  C   ILE A  93      -3.203   4.027   1.868  1.00 88.73           C  
ATOM    742  CB  ILE A  93      -1.081   5.376   1.690  1.00 88.73           C  
ATOM    743  O   ILE A  93      -3.956   4.553   1.046  1.00 88.73           O  
ATOM    744  CG1 ILE A  93       0.409   5.328   1.331  1.00 88.73           C  
ATOM    745  CG2 ILE A  93      -1.289   5.982   3.081  1.00 88.73           C  
ATOM    746  CD1 ILE A  93       1.040   6.698   1.122  1.00 88.73           C  
ATOM    747  N   VAL A  94      -3.517   3.539   3.009  1.00 85.26           N  
ATOM    748  CA  VAL A  94      -4.906   3.666   3.438  1.00 85.26           C  
ATOM    749  C   VAL A  94      -4.981   4.524   4.699  1.00 85.26           C  
ATOM    750  CB  VAL A  94      -5.550   2.285   3.693  1.00 85.26           C  
ATOM    751  O   VAL A  94      -4.464   4.140   5.750  1.00 85.26           O  
ATOM    752  CG1 VAL A  94      -7.020   2.437   4.077  1.00 85.26           C  
ATOM    753  CG2 VAL A  94      -5.405   1.393   2.462  1.00 85.26           C  
ATOM    754  N   VAL A  95      -5.670   5.692   4.541  1.00 84.48           N  
ATOM    755  CA  VAL A  95      -5.764   6.597   5.681  1.00 84.48           C  
ATOM    756  C   VAL A  95      -7.162   7.208   5.742  1.00 84.48           C  
ATOM    757  CB  VAL A  95      -4.697   7.712   5.611  1.00 84.48           C  
ATOM    758  O   VAL A  95      -7.618   7.825   4.777  1.00 84.48           O  
ATOM    759  CG1 VAL A  95      -4.794   8.629   6.829  1.00 84.48           C  
ATOM    760  CG2 VAL A  95      -3.299   7.106   5.505  1.00 84.48           C  
ATOM    761  N   ASN A  96      -7.895   7.075   6.769  1.00 79.78           N  
ATOM    762  CA  ASN A  96      -9.155   7.745   7.071  1.00 79.78           C  
ATOM    763  C   ASN A  96     -10.087   7.757   5.862  1.00 79.78           C  
ATOM    764  CB  ASN A  96      -8.901   9.173   7.559  1.00 79.78           C  
ATOM    765  O   ASN A  96     -10.607   8.808   5.484  1.00 79.78           O  
ATOM    766  CG  ASN A  96      -8.490   9.227   9.017  1.00 79.78           C  
ATOM    767  ND2 ASN A  96      -7.936  10.359   9.436  1.00 79.78           N  
ATOM    768  OD1 ASN A  96      -8.667   8.259   9.761  1.00 79.78           O  
ATOM    769  N   GLY A  97     -10.243   6.611   5.266  1.00 79.23           N  
ATOM    770  CA  GLY A  97     -11.247   6.568   4.215  1.00 79.23           C  
ATOM    771  C   GLY A  97     -10.694   6.922   2.847  1.00 79.23           C  
ATOM    772  O   GLY A  97     -11.454   7.207   1.919  1.00 79.23           O  
ATOM    773  N   ARG A  98      -9.358   7.065   2.836  1.00 86.81           N  
ATOM    774  CA  ARG A  98      -8.709   7.434   1.582  1.00 86.81           C  
ATOM    775  C   ARG A  98      -7.674   6.391   1.174  1.00 86.81           C  
ATOM    776  CB  ARG A  98      -8.048   8.809   1.702  1.00 86.81           C  
ATOM    777  O   ARG A  98      -6.891   5.927   2.006  1.00 86.81           O  
ATOM    778  CG  ARG A  98      -9.036   9.955   1.849  1.00 86.81           C  
ATOM    779  CD  ARG A  98      -8.328  11.300   1.942  1.00 86.81           C  
ATOM    780  NE  ARG A  98      -7.952  11.618   3.316  1.00 86.81           N  
ATOM    781  NH1 ARG A  98      -6.984  13.651   2.800  1.00 86.81           N  
ATOM    782  NH2 ARG A  98      -7.028  12.916   4.971  1.00 86.81           N  
ATOM    783  CZ  ARG A  98      -7.322  12.728   3.692  1.00 86.81           C  
ATOM    784  N   VAL A  99      -7.833   5.900   0.017  1.00 89.72           N  
ATOM    785  CA  VAL A  99      -6.839   5.001  -0.560  1.00 89.72           C  
ATOM    786  C   VAL A  99      -5.931   5.776  -1.512  1.00 89.72           C  
ATOM    787  CB  VAL A  99      -7.504   3.820  -1.302  1.00 89.72           C  
ATOM    788  O   VAL A  99      -6.412   6.497  -2.389  1.00 89.72           O  
ATOM    789  CG1 VAL A  99      -6.452   2.951  -1.988  1.00 89.72           C  
ATOM    790  CG2 VAL A  99      -8.341   2.986  -0.334  1.00 89.72           C  
ATOM    791  N   ARG A 100      -4.674   5.671  -1.177  1.00 91.26           N  
ATOM    792  CA  ARG A 100      -3.681   6.296  -2.046  1.00 91.26           C  
ATOM    793  C   ARG A 100      -2.756   5.252  -2.661  1.00 91.26           C  
ATOM    794  CB  ARG A 100      -2.862   7.330  -1.269  1.00 91.26           C  
ATOM    795  O   ARG A 100      -2.292   4.342  -1.970  1.00 91.26           O  
ATOM    796  CG  ARG A 100      -3.663   8.544  -0.827  1.00 91.26           C  
ATOM    797  CD  ARG A 100      -2.814   9.516  -0.021  1.00 91.26           C  
ATOM    798  NE  ARG A 100      -1.698  10.037  -0.806  1.00 91.26           N  
ATOM    799  NH1 ARG A 100      -0.762  11.234   0.935  1.00 91.26           N  
ATOM    800  NH2 ARG A 100       0.220  11.255  -1.136  1.00 91.26           N  
ATOM    801  CZ  ARG A 100      -0.749  10.841  -0.334  1.00 91.26           C  
ATOM    802  N   VAL A 101      -2.592   5.348  -3.887  1.00 93.12           N  
ATOM    803  CA  VAL A 101      -1.686   4.440  -4.582  1.00 93.12           C  
ATOM    804  C   VAL A 101      -0.622   5.241  -5.328  1.00 93.12           C  
ATOM    805  CB  VAL A 101      -2.447   3.520  -5.563  1.00 93.12           C  
ATOM    806  O   VAL A 101      -0.946   6.099  -6.152  1.00 93.12           O  
ATOM    807  CG1 VAL A 101      -1.483   2.565  -6.265  1.00 93.12           C  
ATOM    808  CG2 VAL A 101      -3.537   2.741  -4.829  1.00 93.12           C  
ATOM    809  N   ARG A 102       0.619   5.008  -5.004  1.00 93.53           N  
ATOM    810  CA  ARG A 102       1.736   5.625  -5.711  1.00 93.53           C  
ATOM    811  C   ARG A 102       2.438   4.616  -6.613  1.00 93.53           C  
ATOM    812  CB  ARG A 102       2.735   6.225  -4.719  1.00 93.53           C  
ATOM    813  O   ARG A 102       2.809   3.528  -6.167  1.00 93.53           O  
ATOM    814  CG  ARG A 102       3.886   6.969  -5.378  1.00 93.53           C  
ATOM    815  CD  ARG A 102       4.929   7.410  -4.360  1.00 93.53           C  
ATOM    816  NE  ARG A 102       6.082   8.032  -5.004  1.00 93.53           N  
ATOM    817  NH1 ARG A 102       7.478   6.212  -4.727  1.00 93.53           N  
ATOM    818  NH2 ARG A 102       8.248   8.106  -5.765  1.00 93.53           N  
ATOM    819  CZ  ARG A 102       7.267   7.448  -5.164  1.00 93.53           C  
ATOM    820  N   ASN A 103       2.650   5.075  -7.941  1.00 92.92           N  
ATOM    821  CA  ASN A 103       3.307   4.217  -8.921  1.00 92.92           C  
ATOM    822  C   ASN A 103       4.768   4.611  -9.120  1.00 92.92           C  
ATOM    823  CB  ASN A 103       2.560   4.256 -10.256  1.00 92.92           C  
ATOM    824  O   ASN A 103       5.064   5.592  -9.804  1.00 92.92           O  
ATOM    825  CG  ASN A 103       3.177   3.343 -11.297  1.00 92.92           C  
ATOM    826  ND2 ASN A 103       2.685   3.429 -12.528  1.00 92.92           N  
ATOM    827  OD1 ASN A 103       4.088   2.566 -10.999  1.00 92.92           O  
ATOM    828  N   GLY A 104       5.638   3.819  -8.425  1.00 90.16           N  
ATOM    829  CA  GLY A 104       7.063   4.076  -8.560  1.00 90.16           C  
ATOM    830  C   GLY A 104       7.712   3.270  -9.670  1.00 90.16           C  
ATOM    831  O   GLY A 104       8.938   3.257  -9.800  1.00 90.16           O  
ATOM    832  N   THR A 105       6.951   2.635 -10.414  1.00 90.55           N  
ATOM    833  CA  THR A 105       7.489   1.835 -11.508  1.00 90.55           C  
ATOM    834  C   THR A 105       7.769   2.706 -12.729  1.00 90.55           C  
ATOM    835  CB  THR A 105       6.526   0.698 -11.895  1.00 90.55           C  
ATOM    836  O   THR A 105       7.580   3.923 -12.686  1.00 90.55           O  
ATOM    837  CG2 THR A 105       5.992  -0.017 -10.657  1.00 90.55           C  
ATOM    838  OG1 THR A 105       5.423   1.243 -12.630  1.00 90.55           O  
ATOM    839  N   ASP A 106       8.271   2.073 -13.806  1.00 91.48           N  
ATOM    840  CA  ASP A 106       8.572   2.808 -15.031  1.00 91.48           C  
ATOM    841  C   ASP A 106       7.451   2.650 -16.055  1.00 91.48           C  
ATOM    842  CB  ASP A 106       9.900   2.337 -15.627  1.00 91.48           C  
ATOM    843  O   ASP A 106       7.599   3.052 -17.212  1.00 91.48           O  
ATOM    844  CG  ASP A 106       9.913   0.852 -15.946  1.00 91.48           C  
ATOM    845  OD1 ASP A 106       9.080   0.102 -15.392  1.00 91.48           O  
ATOM    846  OD2 ASP A 106      10.766   0.428 -16.755  1.00 91.48           O  
ATOM    847  N   ARG A 107       6.283   2.033 -15.567  1.00 92.31           N  
ATOM    848  CA  ARG A 107       5.129   1.781 -16.425  1.00 92.31           C  
ATOM    849  C   ARG A 107       3.836   2.223 -15.748  1.00 92.31           C  
ATOM    850  CB  ARG A 107       5.047   0.298 -16.793  1.00 92.31           C  
ATOM    851  O   ARG A 107       3.763   2.284 -14.519  1.00 92.31           O  
ATOM    852  CG  ARG A 107       6.305  -0.244 -17.452  1.00 92.31           C  
ATOM    853  CD  ARG A 107       6.222  -1.747 -17.676  1.00 92.31           C  
ATOM    854  NE  ARG A 107       6.377  -2.488 -16.427  1.00 92.31           N  
ATOM    855  NH1 ARG A 107       6.303  -4.575 -17.414  1.00 92.31           N  
ATOM    856  NH2 ARG A 107       6.557  -4.384 -15.143  1.00 92.31           N  
ATOM    857  CZ  ARG A 107       6.412  -3.814 -16.331  1.00 92.31           C  
ATOM    858  N   PRO A 108       2.795   2.486 -16.654  1.00 94.09           N  
ATOM    859  CA  PRO A 108       1.486   2.782 -16.065  1.00 94.09           C  
ATOM    860  C   PRO A 108       0.870   1.575 -15.360  1.00 94.09           C  
ATOM    861  CB  PRO A 108       0.642   3.197 -17.273  1.00 94.09           C  
ATOM    862  O   PRO A 108       1.093   0.434 -15.773  1.00 94.09           O  
ATOM    863  CG  PRO A 108       1.637   3.503 -18.347  1.00 94.09           C  
ATOM    864  CD  PRO A 108       2.893   2.728 -18.068  1.00 94.09           C  
ATOM    865  N   CYS A 109       0.202   1.854 -14.299  1.00 95.24           N  
ATOM    866  CA  CYS A 109      -0.474   0.803 -13.546  1.00 95.24           C  
ATOM    867  C   CYS A 109      -1.987   0.978 -13.604  1.00 95.24           C  
ATOM    868  CB  CYS A 109      -0.008   0.801 -12.091  1.00 95.24           C  
ATOM    869  O   CYS A 109      -2.487   2.103 -13.587  1.00 95.24           O  
ATOM    870  SG  CYS A 109       1.749   0.434 -11.890  1.00 95.24           S  
ATOM    871  N   ARG A 110      -2.623  -0.133 -13.805  1.00 95.93           N  
ATOM    872  CA  ARG A 110      -4.075  -0.150 -13.659  1.00 95.93           C  
ATOM    873  C   ARG A 110      -4.477  -0.452 -12.219  1.00 95.93           C  
ATOM    874  CB  ARG A 110      -4.698  -1.180 -14.604  1.00 95.93           C  
ATOM    875  O   ARG A 110      -4.116  -1.497 -11.674  1.00 95.93           O  
ATOM    876  CG  ARG A 110      -6.218  -1.180 -14.599  1.00 95.93           C  
ATOM    877  CD  ARG A 110      -6.786  -2.224 -15.550  1.00 95.93           C  
ATOM    878  NE  ARG A 110      -6.542  -1.871 -16.946  1.00 95.93           N  
ATOM    879  NH1 ARG A 110      -6.982  -3.983 -17.772  1.00 95.93           N  
ATOM    880  NH2 ARG A 110      -6.398  -2.287 -19.200  1.00 95.93           N  
ATOM    881  CZ  ARG A 110      -6.641  -2.715 -17.969  1.00 95.93           C  
ATOM    882  N   VAL A 111      -5.203   0.470 -11.618  1.00 94.76           N  
ATOM    883  CA  VAL A 111      -5.606   0.313 -10.224  1.00 94.76           C  
ATOM    884  C   VAL A 111      -7.121   0.145 -10.139  1.00 94.76           C  
ATOM    885  CB  VAL A 111      -5.153   1.515  -9.364  1.00 94.76           C  
ATOM    886  O   VAL A 111      -7.874   1.005 -10.602  1.00 94.76           O  
ATOM    887  CG1 VAL A 111      -5.594   1.336  -7.912  1.00 94.76           C  
ATOM    888  CG2 VAL A 111      -3.638   1.690  -9.448  1.00 94.76           C  
ATOM    889  N   ARG A 112      -7.541  -0.989  -9.562  1.00 94.44           N  
ATOM    890  CA  ARG A 112      -8.960  -1.253  -9.347  1.00 94.44           C  
ATOM    891  C   ARG A 112      -9.313  -1.175  -7.865  1.00 94.44           C  
ATOM    892  CB  ARG A 112      -9.343  -2.625  -9.906  1.00 94.44           C  
ATOM    893  O   ARG A 112      -8.732  -1.888  -7.045  1.00 94.44           O  
ATOM    894  CG  ARG A 112      -9.307  -2.704 -11.424  1.00 94.44           C  
ATOM    895  CD  ARG A 112      -9.745  -4.072 -11.928  1.00 94.44           C  
ATOM    896  NE  ARG A 112      -9.096  -5.152 -11.190  1.00 94.44           N  
ATOM    897  NH1 ARG A 112     -10.426  -6.826 -12.064  1.00 94.44           N  
ATOM    898  NH2 ARG A 112      -8.776  -7.336 -10.556  1.00 94.44           N  
ATOM    899  CZ  ARG A 112      -9.434  -6.435 -11.272  1.00 94.44           C  
ATOM    900  N   VAL A 113     -10.201  -0.297  -7.521  1.00 92.64           N  
ATOM    901  CA  VAL A 113     -10.676  -0.155  -6.149  1.00 92.64           C  
ATOM    902  C   VAL A 113     -12.108  -0.675  -6.042  1.00 92.64           C  
ATOM    903  CB  VAL A 113     -10.605   1.313  -5.673  1.00 92.64           C  
ATOM    904  O   VAL A 113     -13.020  -0.137  -6.675  1.00 92.64           O  
ATOM    905  CG1 VAL A 113     -11.061   1.432  -4.220  1.00 92.64           C  
ATOM    906  CG2 VAL A 113      -9.189   1.859  -5.838  1.00 92.64           C  
ATOM    907  N   THR A 114     -12.261  -1.825  -5.347  1.00 91.89           N  
ATOM    908  CA  THR A 114     -13.585  -2.381  -5.091  1.00 91.89           C  
ATOM    909  C   THR A 114     -14.035  -2.071  -3.666  1.00 91.89           C  
ATOM    910  CB  THR A 114     -13.606  -3.903  -5.319  1.00 91.89           C  
ATOM    911  O   THR A 114     -13.375  -2.463  -2.702  1.00 91.89           O  
ATOM    912  CG2 THR A 114     -15.019  -4.461  -5.185  1.00 91.89           C  
ATOM    913  OG1 THR A 114     -13.114  -4.190  -6.635  1.00 91.89           O  
ATOM    914  N   ALA A 115     -15.070  -1.233  -3.475  1.00 89.12           N  
ATOM    915  CA  ALA A 115     -15.637  -0.851  -2.184  1.00 89.12           C  
ATOM    916  C   ALA A 115     -17.156  -0.729  -2.266  1.00 89.12           C  
ATOM    917  CB  ALA A 115     -15.026   0.462  -1.702  1.00 89.12           C  
ATOM    918  O   ALA A 115     -17.690  -0.202  -3.245  1.00 89.12           O  
ATOM    919  N   GLY A 116     -17.888  -1.333  -1.225  1.00 85.08           N  
ATOM    920  CA  GLY A 116     -19.331  -1.162  -1.156  1.00 85.08           C  
ATOM    921  C   GLY A 116     -20.063  -1.799  -2.322  1.00 85.08           C  
ATOM    922  O   GLY A 116     -21.088  -1.283  -2.774  1.00 85.08           O  
ATOM    923  N   GLY A 117     -19.429  -2.793  -3.022  1.00 86.88           N  
ATOM    924  CA  GLY A 117     -20.036  -3.489  -4.145  1.00 86.88           C  
ATOM    925  C   GLY A 117     -19.740  -2.836  -5.482  1.00 86.88           C  
ATOM    926  O   GLY A 117     -20.220  -3.293  -6.522  1.00 86.88           O  
ATOM    927  N   GLU A 118     -19.030  -1.706  -5.416  1.00 91.08           N  
ATOM    928  CA  GLU A 118     -18.678  -1.002  -6.645  1.00 91.08           C  
ATOM    929  C   GLU A 118     -17.182  -1.105  -6.931  1.00 91.08           C  
ATOM    930  CB  GLU A 118     -19.097   0.468  -6.562  1.00 91.08           C  
ATOM    931  O   GLU A 118     -16.367  -1.116  -6.006  1.00 91.08           O  
ATOM    932  CG  GLU A 118     -20.604   0.676  -6.507  1.00 91.08           C  
ATOM    933  CD  GLU A 118     -21.006   2.141  -6.451  1.00 91.08           C  
ATOM    934  OE1 GLU A 118     -22.221   2.439  -6.499  1.00 91.08           O  
ATOM    935  OE2 GLU A 118     -20.099   2.998  -6.359  1.00 91.08           O  
ATOM    936  N   THR A 119     -16.893  -1.323  -8.268  1.00 93.71           N  
ATOM    937  CA  THR A 119     -15.501  -1.356  -8.705  1.00 93.71           C  
ATOM    938  C   THR A 119     -15.187  -0.161  -9.600  1.00 93.71           C  
ATOM    939  CB  THR A 119     -15.183  -2.662  -9.457  1.00 93.71           C  
ATOM    940  O   THR A 119     -15.895   0.093 -10.577  1.00 93.71           O  
ATOM    941  CG2 THR A 119     -13.736  -2.681  -9.937  1.00 93.71           C  
ATOM    942  OG1 THR A 119     -15.399  -3.775  -8.581  1.00 93.71           O  
ATOM    943  N   ARG A 120     -14.198   0.633  -9.137  1.00 93.94           N  
ATOM    944  CA  ARG A 120     -13.698   1.724  -9.966  1.00 93.94           C  
ATOM    945  C   ARG A 120     -12.294   1.424 -10.479  1.00 93.94           C  
ATOM    946  CB  ARG A 120     -13.699   3.039  -9.183  1.00 93.94           C  
ATOM    947  O   ARG A 120     -11.457   0.898  -9.741  1.00 93.94           O  
ATOM    948  CG  ARG A 120     -15.078   3.474  -8.711  1.00 93.94           C  
ATOM    949  CD  ARG A 120     -15.005   4.695  -7.805  1.00 93.94           C  
ATOM    950  NE  ARG A 120     -16.230   4.863  -7.028  1.00 93.94           N  
ATOM    951  NH1 ARG A 120     -15.485   6.717  -5.869  1.00 93.94           N  
ATOM    952  NH2 ARG A 120     -17.583   5.881  -5.477  1.00 93.94           N  
ATOM    953  CZ  ARG A 120     -16.430   5.820  -6.126  1.00 93.94           C  
ATOM    954  N   GLU A 121     -12.075   1.754 -11.675  1.00 96.21           N  
ATOM    955  CA  GLU A 121     -10.781   1.499 -12.301  1.00 96.21           C  
ATOM    956  C   GLU A 121     -10.092   2.802 -12.694  1.00 96.21           C  
ATOM    957  CB  GLU A 121     -10.945   0.599 -13.528  1.00 96.21           C  
ATOM    958  O   GLU A 121     -10.725   3.702 -13.251  1.00 96.21           O  
ATOM    959  CG  GLU A 121      -9.627   0.171 -14.158  1.00 96.21           C  
ATOM    960  CD  GLU A 121      -9.803  -0.792 -15.321  1.00 96.21           C  
ATOM    961  OE1 GLU A 121      -9.353  -0.474 -16.445  1.00 96.21           O  
ATOM    962  OE2 GLU A 121     -10.395  -1.873 -15.106  1.00 96.21           O  
ATOM    963  N   TYR A 122      -8.757   2.874 -12.353  1.00 95.35           N  
ATOM    964  CA  TYR A 122      -7.954   4.057 -12.643  1.00 95.35           C  
ATOM    965  C   TYR A 122      -6.632   3.672 -13.295  1.00 95.35           C  
ATOM    966  CB  TYR A 122      -7.692   4.856 -11.363  1.00 95.35           C  
ATOM    967  O   TYR A 122      -6.132   2.563 -13.093  1.00 95.35           O  
ATOM    968  CG  TYR A 122      -8.945   5.196 -10.592  1.00 95.35           C  
ATOM    969  CD1 TYR A 122      -9.610   6.402 -10.802  1.00 95.35           C  
ATOM    970  CD2 TYR A 122      -9.465   4.313  -9.652  1.00 95.35           C  
ATOM    971  CE1 TYR A 122     -10.764   6.720 -10.093  1.00 95.35           C  
ATOM    972  CE2 TYR A 122     -10.618   4.621  -8.937  1.00 95.35           C  
ATOM    973  OH  TYR A 122     -12.401   6.134  -8.459  1.00 95.35           O  
ATOM    974  CZ  TYR A 122     -11.259   5.824  -9.164  1.00 95.35           C  
ATOM    975  N   THR A 123      -6.155   4.632 -14.145  1.00 95.55           N  
ATOM    976  CA  THR A 123      -4.784   4.506 -14.628  1.00 95.55           C  
ATOM    977  C   THR A 123      -3.851   5.436 -13.857  1.00 95.55           C  
ATOM    978  CB  THR A 123      -4.691   4.815 -16.134  1.00 95.55           C  
ATOM    979  O   THR A 123      -4.105   6.638 -13.760  1.00 95.55           O  
ATOM    980  CG2 THR A 123      -3.255   4.694 -16.633  1.00 95.55           C  
ATOM    981  OG1 THR A 123      -5.516   3.892 -16.856  1.00 95.55           O  
ATOM    982  N   VAL A 124      -2.790   4.884 -13.232  1.00 94.66           N  
ATOM    983  CA  VAL A 124      -1.791   5.664 -12.510  1.00 94.66           C  
ATOM    984  C   VAL A 124      -0.469   5.644 -13.275  1.00 94.66           C  
ATOM    985  CB  VAL A 124      -1.584   5.132 -11.074  1.00 94.66           C  
ATOM    986  O   VAL A 124       0.146   4.588 -13.437  1.00 94.66           O  
ATOM    987  CG1 VAL A 124      -0.634   6.039 -10.294  1.00 94.66           C  
ATOM    988  CG2 VAL A 124      -2.925   5.010 -10.353  1.00 94.66           C  
ATOM    989  N   ASN A 125      -0.035   6.802 -13.780  1.00 95.57           N  
ATOM    990  CA  ASN A 125       1.208   6.923 -14.533  1.00 95.57           C  
ATOM    991  C   ASN A 125       2.427   6.852 -13.618  1.00 95.57           C  
ATOM    992  CB  ASN A 125       1.224   8.224 -15.339  1.00 95.57           C  
ATOM    993  O   ASN A 125       2.319   7.091 -12.414  1.00 95.57           O  
ATOM    994  CG  ASN A 125       0.153   8.261 -16.410  1.00 95.57           C  
ATOM    995  ND2 ASN A 125      -0.548   9.384 -16.510  1.00 95.57           N  
ATOM    996  OD1 ASN A 125      -0.045   7.287 -17.142  1.00 95.57           O  
ATOM    997  N   PRO A 126       3.534   6.391 -14.197  1.00 93.90           N  
ATOM    998  CA  PRO A 126       4.766   6.366 -13.405  1.00 93.90           C  
ATOM    999  C   PRO A 126       5.048   7.697 -12.711  1.00 93.90           C  
ATOM   1000  CB  PRO A 126       5.847   6.052 -14.443  1.00 93.90           C  
ATOM   1001  O   PRO A 126       4.932   8.757 -13.331  1.00 93.90           O  
ATOM   1002  CG  PRO A 126       5.130   5.317 -15.529  1.00 93.90           C  
ATOM   1003  CD  PRO A 126       3.749   5.890 -15.662  1.00 93.90           C  
ATOM   1004  N   GLY A 127       5.330   7.607 -11.396  1.00 90.53           N  
ATOM   1005  CA  GLY A 127       5.711   8.786 -10.635  1.00 90.53           C  
ATOM   1006  C   GLY A 127       4.522   9.591 -10.146  1.00 90.53           C  
ATOM   1007  O   GLY A 127       4.689  10.666  -9.566  1.00 90.53           O  
ATOM   1008  N   THR A 128       3.278   9.150 -10.490  1.00 93.83           N  
ATOM   1009  CA  THR A 128       2.078   9.867 -10.074  1.00 93.83           C  
ATOM   1010  C   THR A 128       1.341   9.100  -8.979  1.00 93.83           C  
ATOM   1011  CB  THR A 128       1.129  10.107 -11.263  1.00 93.83           C  
ATOM   1012  O   THR A 128       1.726   7.982  -8.631  1.00 93.83           O  
ATOM   1013  CG2 THR A 128       1.834  10.863 -12.384  1.00 93.83           C  
ATOM   1014  OG1 THR A 128       0.674   8.844 -11.765  1.00 93.83           O  
ATOM   1015  N   GLU A 129       0.342   9.740  -8.439  1.00 91.80           N  
ATOM   1016  CA  GLU A 129      -0.414   9.154  -7.337  1.00 91.80           C  
ATOM   1017  C   GLU A 129      -1.916   9.241  -7.590  1.00 91.80           C  
ATOM   1018  CB  GLU A 129      -0.062   9.843  -6.016  1.00 91.80           C  
ATOM   1019  O   GLU A 129      -2.389  10.180  -8.234  1.00 91.80           O  
ATOM   1020  CG  GLU A 129       1.400   9.701  -5.619  1.00 91.80           C  
ATOM   1021  CD  GLU A 129       1.750  10.449  -4.342  1.00 91.80           C  
ATOM   1022  OE1 GLU A 129       2.916  10.371  -3.894  1.00 91.80           O  
ATOM   1023  OE2 GLU A 129       0.850  11.116  -3.785  1.00 91.80           O  
ATOM   1024  N   LEU A 130      -2.609   8.164  -7.196  1.00 93.84           N  
ATOM   1025  CA  LEU A 130      -4.068   8.125  -7.200  1.00 93.84           C  
ATOM   1026  C   LEU A 130      -4.618   8.260  -5.784  1.00 93.84           C  
ATOM   1027  CB  LEU A 130      -4.568   6.825  -7.833  1.00 93.84           C  
ATOM   1028  O   LEU A 130      -4.106   7.636  -4.852  1.00 93.84           O  
ATOM   1029  CG  LEU A 130      -6.065   6.540  -7.704  1.00 93.84           C  
ATOM   1030  CD1 LEU A 130      -6.864   7.497  -8.582  1.00 93.84           C  
ATOM   1031  CD2 LEU A 130      -6.368   5.091  -8.071  1.00 93.84           C  
ATOM   1032  N   GLU A 131      -5.597   9.060  -5.667  1.00 92.16           N  
ATOM   1033  CA  GLU A 131      -6.295   9.186  -4.391  1.00 92.16           C  
ATOM   1034  C   GLU A 131      -7.795   8.961  -4.558  1.00 92.16           C  
ATOM   1035  CB  GLU A 131      -6.036  10.561  -3.770  1.00 92.16           C  
ATOM   1036  O   GLU A 131      -8.446   9.640  -5.355  1.00 92.16           O  
ATOM   1037  CG  GLU A 131      -6.601  10.718  -2.366  1.00 92.16           C  
ATOM   1038  CD  GLU A 131      -6.239  12.045  -1.718  1.00 92.16           C  
ATOM   1039  OE1 GLU A 131      -7.157  12.829  -1.387  1.00 92.16           O  
ATOM   1040  OE2 GLU A 131      -5.027  12.303  -1.541  1.00 92.16           O  
ATOM   1041  N   VAL A 132      -8.284   7.980  -3.803  1.00 91.53           N  
ATOM   1042  CA  VAL A 132      -9.704   7.652  -3.872  1.00 91.53           C  
ATOM   1043  C   VAL A 132     -10.332   7.781  -2.487  1.00 91.53           C  
ATOM   1044  CB  VAL A 132      -9.931   6.229  -4.431  1.00 91.53           C  
ATOM   1045  O   VAL A 132      -9.819   7.227  -1.512  1.00 91.53           O  
ATOM   1046  CG1 VAL A 132     -11.423   5.906  -4.494  1.00 91.53           C  
ATOM   1047  CG2 VAL A 132      -9.293   6.090  -5.811  1.00 91.53           C  
ATOM   1048  N   GLU A 133     -11.349   8.477  -2.427  1.00 89.53           N  
ATOM   1049  CA  GLU A 133     -12.083   8.634  -1.175  1.00 89.53           C  
ATOM   1050  C   GLU A 133     -13.140   7.544  -1.015  1.00 89.53           C  
ATOM   1051  CB  GLU A 133     -12.738  10.016  -1.105  1.00 89.53           C  
ATOM   1052  O   GLU A 133     -13.901   7.268  -1.945  1.00 89.53           O  
ATOM   1053  CG  GLU A 133     -11.743  11.163  -1.001  1.00 89.53           C  
ATOM   1054  CD  GLU A 133     -12.407  12.515  -0.795  1.00 89.53           C  
ATOM   1055  OE1 GLU A 133     -12.097  13.197   0.208  1.00 89.53           O  
ATOM   1056  OE2 GLU A 133     -13.244  12.896  -1.644  1.00 89.53           O  
ATOM   1057  N   LEU A 134     -13.036   6.866   0.199  1.00 87.14           N  
ATOM   1058  CA  LEU A 134     -14.013   5.824   0.493  1.00 87.14           C  
ATOM   1059  C   LEU A 134     -14.929   6.244   1.638  1.00 87.14           C  
ATOM   1060  CB  LEU A 134     -13.307   4.511   0.845  1.00 87.14           C  
ATOM   1061  O   LEU A 134     -14.523   7.012   2.513  1.00 87.14           O  
ATOM   1062  CG  LEU A 134     -12.364   3.943  -0.217  1.00 87.14           C  
ATOM   1063  CD1 LEU A 134     -11.604   2.743   0.337  1.00 87.14           C  
ATOM   1064  CD2 LEU A 134     -13.141   3.558  -1.471  1.00 87.14           C  
ATOM   1065  N   SER A 135     -16.203   5.925   1.493  1.00 87.33           N  
ATOM   1066  CA  SER A 135     -17.076   6.095   2.650  1.00 87.33           C  
ATOM   1067  C   SER A 135     -16.727   5.104   3.755  1.00 87.33           C  
ATOM   1068  CB  SER A 135     -18.541   5.925   2.246  1.00 87.33           C  
ATOM   1069  O   SER A 135     -16.087   4.082   3.501  1.00 87.33           O  
ATOM   1070  OG  SER A 135     -18.819   4.574   1.919  1.00 87.33           O  
ATOM   1071  N   PRO A 136     -17.048   5.461   4.996  1.00 79.35           N  
ATOM   1072  CA  PRO A 136     -16.764   4.560   6.116  1.00 79.35           C  
ATOM   1073  C   PRO A 136     -17.255   3.136   5.867  1.00 79.35           C  
ATOM   1074  CB  PRO A 136     -17.518   5.202   7.284  1.00 79.35           C  
ATOM   1075  O   PRO A 136     -16.590   2.173   6.259  1.00 79.35           O  
ATOM   1076  CG  PRO A 136     -17.573   6.657   6.950  1.00 79.35           C  
ATOM   1077  CD  PRO A 136     -17.715   6.800   5.462  1.00 79.35           C  
ATOM   1078  N   GLU A 137     -18.360   3.023   5.224  1.00 79.37           N  
ATOM   1079  CA  GLU A 137     -18.913   1.705   4.928  1.00 79.37           C  
ATOM   1080  C   GLU A 137     -18.076   0.978   3.879  1.00 79.37           C  
ATOM   1081  CB  GLU A 137     -20.363   1.825   4.453  1.00 79.37           C  
ATOM   1082  O   GLU A 137     -17.895  -0.239   3.957  1.00 79.37           O  
ATOM   1083  CG  GLU A 137     -21.315   2.365   5.511  1.00 79.37           C  
ATOM   1084  CD  GLU A 137     -22.752   2.473   5.027  1.00 79.37           C  
ATOM   1085  OE1 GLU A 137     -23.656   2.713   5.859  1.00 79.37           O  
ATOM   1086  OE2 GLU A 137     -22.975   2.315   3.806  1.00 79.37           O  
ATOM   1087  N   GLN A 138     -17.528   1.765   2.989  1.00 83.87           N  
ATOM   1088  CA  GLN A 138     -16.716   1.215   1.909  1.00 83.87           C  
ATOM   1089  C   GLN A 138     -15.333   0.810   2.412  1.00 83.87           C  
ATOM   1090  CB  GLN A 138     -16.583   2.225   0.768  1.00 83.87           C  
ATOM   1091  O   GLN A 138     -14.770  -0.189   1.960  1.00 83.87           O  
ATOM   1092  CG  GLN A 138     -17.869   2.436  -0.019  1.00 83.87           C  
ATOM   1093  CD  GLN A 138     -17.753   3.546  -1.047  1.00 83.87           C  
ATOM   1094  NE2 GLN A 138     -18.361   3.342  -2.211  1.00 83.87           N  
ATOM   1095  OE1 GLN A 138     -17.124   4.578  -0.797  1.00 83.87           O  
ATOM   1096  N   GLN A 139     -14.912   1.434   3.340  1.00 78.48           N  
ATOM   1097  CA  GLN A 139     -13.550   1.296   3.843  1.00 78.48           C  
ATOM   1098  C   GLN A 139     -13.336  -0.071   4.486  1.00 78.48           C  
ATOM   1099  CB  GLN A 139     -13.234   2.404   4.850  1.00 78.48           C  
ATOM   1100  O   GLN A 139     -12.268  -0.670   4.344  1.00 78.48           O  
ATOM   1101  CG  GLN A 139     -11.828   2.325   5.430  1.00 78.48           C  
ATOM   1102  CD  GLN A 139     -11.564   3.393   6.475  1.00 78.48           C  
ATOM   1103  NE2 GLN A 139     -10.372   3.367   7.061  1.00 78.48           N  
ATOM   1104  OE1 GLN A 139     -12.424   4.235   6.753  1.00 78.48           O  
ATOM   1105  N   ASN A 140     -14.309  -0.540   5.195  1.00 72.82           N  
ATOM   1106  CA  ASN A 140     -14.173  -1.763   5.978  1.00 72.82           C  
ATOM   1107  C   ASN A 140     -14.098  -2.997   5.082  1.00 72.82           C  
ATOM   1108  CB  ASN A 140     -15.331  -1.897   6.970  1.00 72.82           C  
ATOM   1109  O   ASN A 140     -13.674  -4.065   5.525  1.00 72.82           O  
ATOM   1110  CG  ASN A 140     -15.255  -0.885   8.096  1.00 72.82           C  
ATOM   1111  ND2 ASN A 140     -16.411  -0.438   8.570  1.00 72.82           N  
ATOM   1112  OD1 ASN A 140     -14.165  -0.508   8.536  1.00 72.82           O  
ATOM   1113  N   ASN A 141     -14.288  -2.816   3.754  1.00 78.15           N  
ATOM   1114  CA  ASN A 141     -14.275  -3.949   2.834  1.00 78.15           C  
ATOM   1115  C   ASN A 141     -13.667  -3.570   1.486  1.00 78.15           C  
ATOM   1116  CB  ASN A 141     -15.689  -4.502   2.642  1.00 78.15           C  
ATOM   1117  O   ASN A 141     -14.004  -4.162   0.460  1.00 78.15           O  
ATOM   1118  CG  ASN A 141     -16.265  -5.086   3.916  1.00 78.15           C  
ATOM   1119  ND2 ASN A 141     -17.539  -4.814   4.171  1.00 78.15           N  
ATOM   1120  OD1 ASN A 141     -15.570  -5.777   4.667  1.00 78.15           O  
ATOM   1121  N   ALA A 142     -12.823  -2.556   1.547  1.00 85.83           N  
ATOM   1122  CA  ALA A 142     -12.276  -2.104   0.270  1.00 85.83           C  
ATOM   1123  C   ALA A 142     -11.156  -3.025  -0.203  1.00 85.83           C  
ATOM   1124  CB  ALA A 142     -11.768  -0.669   0.388  1.00 85.83           C  
ATOM   1125  O   ALA A 142     -10.465  -3.642   0.611  1.00 85.83           O  
ATOM   1126  N   GLU A 143     -11.133  -3.240  -1.395  1.00 88.53           N  
ATOM   1127  CA  GLU A 143     -10.078  -3.994  -2.065  1.00 88.53           C  
ATOM   1128  C   GLU A 143      -9.417  -3.164  -3.162  1.00 88.53           C  
ATOM   1129  CB  GLU A 143     -10.635  -5.293  -2.652  1.00 88.53           C  
ATOM   1130  O   GLU A 143     -10.104  -2.543  -3.976  1.00 88.53           O  
ATOM   1131  CG  GLU A 143      -9.584  -6.165  -3.325  1.00 88.53           C  
ATOM   1132  CD  GLU A 143     -10.163  -7.414  -3.969  1.00 88.53           C  
ATOM   1133  OE1 GLU A 143     -10.564  -7.355  -5.154  1.00 88.53           O  
ATOM   1134  OE2 GLU A 143     -10.217  -8.459  -3.284  1.00 88.53           O  
ATOM   1135  N   VAL A 144      -8.124  -3.144  -3.067  1.00 90.83           N  
ATOM   1136  CA  VAL A 144      -7.376  -2.421  -4.089  1.00 90.83           C  
ATOM   1137  C   VAL A 144      -6.482  -3.391  -4.859  1.00 90.83           C  
ATOM   1138  CB  VAL A 144      -6.526  -1.287  -3.474  1.00 90.83           C  
ATOM   1139  O   VAL A 144      -5.658  -4.091  -4.264  1.00 90.83           O  
ATOM   1140  CG1 VAL A 144      -5.787  -0.513  -4.565  1.00 90.83           C  
ATOM   1141  CG2 VAL A 144      -7.406  -0.348  -2.651  1.00 90.83           C  
ATOM   1142  N   GLU A 145      -6.646  -3.467  -6.079  1.00 92.03           N  
ATOM   1143  CA  GLU A 145      -5.813  -4.276  -6.964  1.00 92.03           C  
ATOM   1144  C   GLU A 145      -4.989  -3.397  -7.901  1.00 92.03           C  
ATOM   1145  CB  GLU A 145      -6.674  -5.247  -7.776  1.00 92.03           C  
ATOM   1146  O   GLU A 145      -5.530  -2.511  -8.566  1.00 92.03           O  
ATOM   1147  CG  GLU A 145      -5.869  -6.233  -8.610  1.00 92.03           C  
ATOM   1148  CD  GLU A 145      -6.737  -7.212  -9.384  1.00 92.03           C  
ATOM   1149  OE1 GLU A 145      -7.209  -6.863 -10.490  1.00 92.03           O  
ATOM   1150  OE2 GLU A 145      -6.948  -8.338  -8.880  1.00 92.03           O  
ATOM   1151  N   VAL A 146      -3.741  -3.593  -7.898  1.00 92.80           N  
ATOM   1152  CA  VAL A 146      -2.828  -2.833  -8.745  1.00 92.80           C  
ATOM   1153  C   VAL A 146      -2.164  -3.765  -9.756  1.00 92.80           C  
ATOM   1154  CB  VAL A 146      -1.754  -2.101  -7.909  1.00 92.80           C  
ATOM   1155  O   VAL A 146      -1.570  -4.778  -9.379  1.00 92.80           O  
ATOM   1156  CG1 VAL A 146      -0.885  -1.216  -8.801  1.00 92.80           C  
ATOM   1157  CG2 VAL A 146      -2.410  -1.273  -6.806  1.00 92.80           C  
ATOM   1158  N   GLU A 147      -2.258  -3.380 -10.995  1.00 92.83           N  
ATOM   1159  CA  GLU A 147      -1.630  -4.130 -12.078  1.00 92.83           C  
ATOM   1160  C   GLU A 147      -0.699  -3.242 -12.898  1.00 92.83           C  
ATOM   1161  CB  GLU A 147      -2.693  -4.756 -12.986  1.00 92.83           C  
ATOM   1162  O   GLU A 147      -1.139  -2.260 -13.499  1.00 92.83           O  
ATOM   1163  CG  GLU A 147      -2.122  -5.661 -14.068  1.00 92.83           C  
ATOM   1164  CD  GLU A 147      -3.188  -6.266 -14.968  1.00 92.83           C  
ATOM   1165  OE1 GLU A 147      -2.841  -6.792 -16.050  1.00 92.83           O  
ATOM   1166  OE2 GLU A 147      -4.379  -6.211 -14.589  1.00 92.83           O  
ATOM   1167  N   CYS A 148       0.566  -3.550 -12.875  1.00 90.69           N  
ATOM   1168  CA  CYS A 148       1.563  -2.875 -13.698  1.00 90.69           C  
ATOM   1169  C   CYS A 148       2.202  -3.843 -14.685  1.00 90.69           C  
ATOM   1170  CB  CYS A 148       2.643  -2.242 -12.820  1.00 90.69           C  
ATOM   1171  O   CYS A 148       3.114  -4.591 -14.327  1.00 90.69           O  
ATOM   1172  SG  CYS A 148       1.986  -1.247 -11.462  1.00 90.69           S  
ATOM   1173  N   GLY A 149       1.764  -3.907 -15.963  1.00 86.22           N  
ATOM   1174  CA  GLY A 149       2.254  -4.939 -16.862  1.00 86.22           C  
ATOM   1175  C   GLY A 149       1.847  -6.339 -16.442  1.00 86.22           C  
ATOM   1176  O   GLY A 149       0.658  -6.624 -16.283  1.00 86.22           O  
ATOM   1177  N   ASN A 150       2.877  -7.243 -16.167  1.00 83.91           N  
ATOM   1178  CA  ASN A 150       2.601  -8.627 -15.798  1.00 83.91           C  
ATOM   1179  C   ASN A 150       2.537  -8.801 -14.283  1.00 83.91           C  
ATOM   1180  CB  ASN A 150       3.654  -9.562 -16.396  1.00 83.91           C  
ATOM   1181  O   ASN A 150       2.400  -9.921 -13.788  1.00 83.91           O  
ATOM   1182  CG  ASN A 150       3.590  -9.623 -17.909  1.00 83.91           C  
ATOM   1183  ND2 ASN A 150       4.746  -9.756 -18.547  1.00 83.91           N  
ATOM   1184  OD1 ASN A 150       2.509  -9.549 -18.500  1.00 83.91           O  
ATOM   1185  N   GLU A 151       2.611  -7.664 -13.548  1.00 84.67           N  
ATOM   1186  CA  GLU A 151       2.631  -7.734 -12.090  1.00 84.67           C  
ATOM   1187  C   GLU A 151       1.283  -7.330 -11.499  1.00 84.67           C  
ATOM   1188  CB  GLU A 151       3.741  -6.844 -11.524  1.00 84.67           C  
ATOM   1189  O   GLU A 151       0.659  -6.372 -11.961  1.00 84.67           O  
ATOM   1190  CG  GLU A 151       5.134  -7.217 -12.008  1.00 84.67           C  
ATOM   1191  CD  GLU A 151       6.208  -6.240 -11.556  1.00 84.67           C  
ATOM   1192  OE1 GLU A 151       7.303  -6.688 -11.147  1.00 84.67           O  
ATOM   1193  OE2 GLU A 151       5.951  -5.017 -11.609  1.00 84.67           O  
ATOM   1194  N   LYS A 152       0.808  -8.162 -10.721  1.00 84.50           N  
ATOM   1195  CA  LYS A 152      -0.481  -7.893 -10.089  1.00 84.50           C  
ATOM   1196  C   LYS A 152      -0.370  -7.952  -8.568  1.00 84.50           C  
ATOM   1197  CB  LYS A 152      -1.535  -8.888 -10.576  1.00 84.50           C  
ATOM   1198  O   LYS A 152       0.311  -8.823  -8.023  1.00 84.50           O  
ATOM   1199  CG  LYS A 152      -2.961  -8.510 -10.203  1.00 84.50           C  
ATOM   1200  CD  LYS A 152      -3.972  -9.474 -10.810  1.00 84.50           C  
ATOM   1201  CE  LYS A 152      -5.396  -9.125 -10.399  1.00 84.50           C  
ATOM   1202  NZ  LYS A 152      -6.391 -10.067 -10.993  1.00 84.50           N  
ATOM   1203  N   TYR A 153      -1.053  -7.003  -7.933  1.00 84.51           N  
ATOM   1204  CA  TYR A 153      -1.033  -6.915  -6.477  1.00 84.51           C  
ATOM   1205  C   TYR A 153      -2.423  -6.611  -5.930  1.00 84.51           C  
ATOM   1206  CB  TYR A 153      -0.044  -5.841  -6.015  1.00 84.51           C  
ATOM   1207  O   TYR A 153      -3.174  -5.834  -6.524  1.00 84.51           O  
ATOM   1208  CG  TYR A 153       1.300  -5.919  -6.699  1.00 84.51           C  
ATOM   1209  CD1 TYR A 153       2.322  -6.712  -6.182  1.00 84.51           C  
ATOM   1210  CD2 TYR A 153       1.550  -5.200  -7.863  1.00 84.51           C  
ATOM   1211  CE1 TYR A 153       3.562  -6.786  -6.807  1.00 84.51           C  
ATOM   1212  CE2 TYR A 153       2.787  -5.266  -8.497  1.00 84.51           C  
ATOM   1213  OH  TYR A 153       5.010  -6.130  -8.586  1.00 84.51           O  
ATOM   1214  CZ  TYR A 153       3.784  -6.061  -7.963  1.00 84.51           C  
ATOM   1215  N   ARG A 154      -2.725  -7.271  -4.913  1.00 86.46           N  
ATOM   1216  CA  ARG A 154      -4.045  -7.074  -4.324  1.00 86.46           C  
ATOM   1217  C   ARG A 154      -3.938  -6.738  -2.840  1.00 86.46           C  
ATOM   1218  CB  ARG A 154      -4.912  -8.320  -4.517  1.00 86.46           C  
ATOM   1219  O   ARG A 154      -3.180  -7.376  -2.107  1.00 86.46           O  
ATOM   1220  CG  ARG A 154      -6.341  -8.158  -4.024  1.00 86.46           C  
ATOM   1221  CD  ARG A 154      -7.180  -9.396  -4.310  1.00 86.46           C  
ATOM   1222  NE  ARG A 154      -6.358 -10.602  -4.372  1.00 86.46           N  
ATOM   1223  NH1 ARG A 154      -8.118 -12.028  -4.823  1.00 86.46           N  
ATOM   1224  NH2 ARG A 154      -5.985 -12.851  -4.649  1.00 86.46           N  
ATOM   1225  CZ  ARG A 154      -6.822 -11.824  -4.615  1.00 86.46           C  
ATOM   1226  N   PHE A 155      -4.702  -5.693  -2.476  1.00 82.19           N  
ATOM   1227  CA  PHE A 155      -4.779  -5.257  -1.087  1.00 82.19           C  
ATOM   1228  C   PHE A 155      -6.224  -5.247  -0.602  1.00 82.19           C  
ATOM   1229  CB  PHE A 155      -4.161  -3.865  -0.923  1.00 82.19           C  
ATOM   1230  O   PHE A 155      -7.084  -4.605  -1.209  1.00 82.19           O  
ATOM   1231  CG  PHE A 155      -4.013  -3.431   0.510  1.00 82.19           C  
ATOM   1232  CD1 PHE A 155      -4.878  -2.492   1.059  1.00 82.19           C  
ATOM   1233  CD2 PHE A 155      -3.009  -3.962   1.308  1.00 82.19           C  
ATOM   1234  CE1 PHE A 155      -4.743  -2.088   2.386  1.00 82.19           C  
ATOM   1235  CE2 PHE A 155      -2.868  -3.563   2.635  1.00 82.19           C  
ATOM   1236  CZ  PHE A 155      -3.735  -2.625   3.171  1.00 82.19           C  
ATOM   1237  N   GLN A 156      -6.429  -5.988   0.373  1.00 77.92           N  
ATOM   1238  CA  GLN A 156      -7.779  -6.018   0.927  1.00 77.92           C  
ATOM   1239  C   GLN A 156      -7.812  -5.409   2.326  1.00 77.92           C  
ATOM   1240  CB  GLN A 156      -8.313  -7.450   0.966  1.00 77.92           C  
ATOM   1241  O   GLN A 156      -7.028  -5.794   3.196  1.00 77.92           O  
ATOM   1242  CG  GLN A 156      -9.777  -7.550   1.371  1.00 77.92           C  
ATOM   1243  CD  GLN A 156     -10.318  -8.964   1.275  1.00 77.92           C  
ATOM   1244  NE2 GLN A 156     -11.640  -9.092   1.230  1.00 77.92           N  
ATOM   1245  OE1 GLN A 156      -9.554  -9.934   1.239  1.00 77.92           O  
ATOM   1246  N   LEU A 157      -8.798  -4.404   2.471  1.00 71.82           N  
ATOM   1247  CA  LEU A 157      -9.059  -3.806   3.776  1.00 71.82           C  
ATOM   1248  C   LEU A 157     -10.245  -4.482   4.456  1.00 71.82           C  
ATOM   1249  CB  LEU A 157      -9.323  -2.305   3.635  1.00 71.82           C  
ATOM   1250  O   LEU A 157     -11.275  -4.722   3.822  1.00 71.82           O  
ATOM   1251  CG  LEU A 157      -8.188  -1.470   3.041  1.00 71.82           C  
ATOM   1252  CD1 LEU A 157      -8.702  -0.094   2.629  1.00 71.82           C  
ATOM   1253  CD2 LEU A 157      -7.040  -1.341   4.037  1.00 71.82           C  
ATOM   1254  N   GLY A 158      -9.979  -5.223   5.627  1.00 60.95           N  
ATOM   1255  CA  GLY A 158     -11.038  -5.763   6.465  1.00 60.95           C  
ATOM   1256  C   GLY A 158     -10.823  -5.499   7.943  1.00 60.95           C  
ATOM   1257  O   GLY A 158      -9.685  -5.352   8.394  1.00 60.95           O  
TER    1258      GLY A 158
ENDMDL
END
