# Supplementary material for: Single-chain dimers from de novo immunoglobulins as robust scaffolds for multiple binding loops
Source: Nat Commun. 2023 Sep 23;14:5939. doi: 10.1038/s41467-023-41717-5 (PMC10517939; doi:10.1038/s41467-023-41717-5)
Supplement: Supplementary file 3 — Supplementary Data 1 [file 41467_2023_41717_MOESM3_ESM.zip › design_models/scIg/scIg14d/ranked_5.pdb]

MODEL     1
ATOM      1  N   ARG A   1      -2.823   2.631  16.079  1.00 85.13           N  
ATOM      2  CA  ARG A   1      -1.664   3.009  15.277  1.00 85.13           C  
ATOM      3  C   ARG A   1      -1.008   1.782  14.652  1.00 85.13           C  
ATOM      4  CB  ARG A   1      -0.646   3.771  16.128  1.00 85.13           C  
ATOM      5  O   ARG A   1      -0.808   0.768  15.324  1.00 85.13           O  
ATOM      6  CG  ARG A   1       0.597   4.199  15.365  1.00 85.13           C  
ATOM      7  CD  ARG A   1       1.589   4.923  16.264  1.00 85.13           C  
ATOM      8  NE  ARG A   1       2.837   5.216  15.564  1.00 85.13           N  
ATOM      9  NH1 ARG A   1       3.828   6.292  17.352  1.00 85.13           N  
ATOM     10  NH2 ARG A   1       4.958   6.074  15.369  1.00 85.13           N  
ATOM     11  CZ  ARG A   1       3.872   5.860  16.096  1.00 85.13           C  
ATOM     12  N   ILE A   2      -0.895   1.653  13.438  1.00 85.97           N  
ATOM     13  CA  ILE A   2      -0.182   0.616  12.699  1.00 85.97           C  
ATOM     14  C   ILE A   2       1.101   1.194  12.107  1.00 85.97           C  
ATOM     15  CB  ILE A   2      -1.063   0.012  11.582  1.00 85.97           C  
ATOM     16  O   ILE A   2       1.072   2.227  11.434  1.00 85.97           O  
ATOM     17  CG1 ILE A   2      -2.350  -0.572  12.175  1.00 85.97           C  
ATOM     18  CG2 ILE A   2      -0.287  -1.052  10.800  1.00 85.97           C  
ATOM     19  CD1 ILE A   2      -3.361  -1.026  11.131  1.00 85.97           C  
ATOM     20  N   GLU A   3       2.258   0.562  12.428  1.00 87.80           N  
ATOM     21  CA  GLU A   3       3.547   0.972  11.878  1.00 87.80           C  
ATOM     22  C   GLU A   3       4.119  -0.100  10.955  1.00 87.80           C  
ATOM     23  CB  GLU A   3       4.538   1.280  13.003  1.00 87.80           C  
ATOM     24  O   GLU A   3       4.255  -1.260  11.351  1.00 87.80           O  
ATOM     25  CG  GLU A   3       4.110   2.433  13.900  1.00 87.80           C  
ATOM     26  CD  GLU A   3       5.103   2.727  15.014  1.00 87.80           C  
ATOM     27  OE1 GLU A   3       4.832   3.619  15.849  1.00 87.80           O  
ATOM     28  OE2 GLU A   3       6.161   2.060  15.050  1.00 87.80           O  
ATOM     29  N   VAL A   4       4.248   0.290   9.705  1.00 86.85           N  
ATOM     30  CA  VAL A   4       4.860  -0.633   8.755  1.00 86.85           C  
ATOM     31  C   VAL A   4       6.216  -0.091   8.309  1.00 86.85           C  
ATOM     32  CB  VAL A   4       3.951  -0.871   7.528  1.00 86.85           C  
ATOM     33  O   VAL A   4       6.319   1.057   7.870  1.00 86.85           O  
ATOM     34  CG1 VAL A   4       4.582  -1.886   6.578  1.00 86.85           C  
ATOM     35  CG2 VAL A   4       2.567  -1.339   7.974  1.00 86.85           C  
ATOM     36  N   ARG A   5       7.188  -0.905   8.560  1.00 83.49           N  
ATOM     37  CA  ARG A   5       8.531  -0.560   8.104  1.00 83.49           C  
ATOM     38  C   ARG A   5       9.030  -1.560   7.066  1.00 83.49           C  
ATOM     39  CB  ARG A   5       9.502  -0.502   9.284  1.00 83.49           C  
ATOM     40  O   ARG A   5       8.974  -2.772   7.287  1.00 83.49           O  
ATOM     41  CG  ARG A   5       8.910   0.121  10.539  1.00 83.49           C  
ATOM     42  CD  ARG A   5       9.901   0.112  11.694  1.00 83.49           C  
ATOM     43  NE  ARG A   5       9.358   0.777  12.875  1.00 83.49           N  
ATOM     44  NH1 ARG A   5      11.266   0.520  14.152  1.00 83.49           N  
ATOM     45  NH2 ARG A   5       9.429   1.575  15.028  1.00 83.49           N  
ATOM     46  CZ  ARG A   5      10.019   0.956  14.016  1.00 83.49           C  
ATOM     47  N   VAL A   6       9.356  -0.952   5.952  1.00 76.58           N  
ATOM     48  CA  VAL A   6      10.008  -1.799   4.959  1.00 76.58           C  
ATOM     49  C   VAL A   6      11.448  -1.336   4.750  1.00 76.58           C  
ATOM     50  CB  VAL A   6       9.245  -1.788   3.615  1.00 76.58           C  
ATOM     51  O   VAL A   6      11.687  -0.221   4.280  1.00 76.58           O  
ATOM     52  CG1 VAL A   6       9.872  -2.773   2.630  1.00 76.58           C  
ATOM     53  CG2 VAL A   6       7.770  -2.116   3.838  1.00 76.58           C  
ATOM     54  N   ASP A   7      12.476  -2.027   5.337  1.00 74.20           N  
ATOM     55  CA  ASP A   7      13.886  -1.693   5.158  1.00 74.20           C  
ATOM     56  C   ASP A   7      14.634  -2.827   4.460  1.00 74.20           C  
ATOM     57  CB  ASP A   7      14.540  -1.383   6.506  1.00 74.20           C  
ATOM     58  O   ASP A   7      14.031  -3.829   4.071  1.00 74.20           O  
ATOM     59  CG  ASP A   7      14.466  -2.544   7.482  1.00 74.20           C  
ATOM     60  OD1 ASP A   7      14.747  -3.695   7.083  1.00 74.20           O  
ATOM     61  OD2 ASP A   7      14.121  -2.306   8.660  1.00 74.20           O  
ATOM     62  N   ASN A   8      16.007  -2.592   3.941  1.00 68.37           N  
ATOM     63  CA  ASN A   8      16.898  -3.406   3.121  1.00 68.37           C  
ATOM     64  C   ASN A   8      16.806  -4.884   3.491  1.00 68.37           C  
ATOM     65  CB  ASN A   8      18.342  -2.916   3.247  1.00 68.37           C  
ATOM     66  O   ASN A   8      17.767  -5.460   4.005  1.00 68.37           O  
ATOM     67  CG  ASN A   8      18.585  -1.619   2.500  1.00 68.37           C  
ATOM     68  ND2 ASN A   8      19.629  -0.898   2.889  1.00 68.37           N  
ATOM     69  OD1 ASN A   8      17.840  -1.268   1.582  1.00 68.37           O  
ATOM     70  N   GLY A   9      15.535  -5.452   3.565  1.00 76.79           N  
ATOM     71  CA  GLY A   9      15.435  -6.900   3.646  1.00 76.79           C  
ATOM     72  C   GLY A   9      14.398  -7.373   4.646  1.00 76.79           C  
ATOM     73  O   GLY A   9      14.272  -8.573   4.898  1.00 76.79           O  
ATOM     74  N   ARG A  10      13.737  -6.421   5.176  1.00 88.06           N  
ATOM     75  CA  ARG A  10      12.805  -6.839   6.218  1.00 88.06           C  
ATOM     76  C   ARG A  10      11.543  -5.983   6.200  1.00 88.06           C  
ATOM     77  CB  ARG A  10      13.469  -6.764   7.595  1.00 88.06           C  
ATOM     78  O   ARG A  10      11.602  -4.787   5.908  1.00 88.06           O  
ATOM     79  CG  ARG A  10      14.580  -7.781   7.799  1.00 88.06           C  
ATOM     80  CD  ARG A  10      15.153  -7.716   9.208  1.00 88.06           C  
ATOM     81  NE  ARG A  10      16.240  -6.746   9.303  1.00 88.06           N  
ATOM     82  NH1 ARG A  10      16.476  -6.925  11.594  1.00 88.06           N  
ATOM     83  NH2 ARG A  10      17.822  -5.500  10.407  1.00 88.06           N  
ATOM     84  CZ  ARG A  10      16.844  -6.393  10.435  1.00 88.06           C  
ATOM     85  N   VAL A  11      10.407  -6.644   6.347  1.00 89.19           N  
ATOM     86  CA  VAL A  11       9.134  -5.980   6.612  1.00 89.19           C  
ATOM     87  C   VAL A  11       8.779  -6.115   8.091  1.00 89.19           C  
ATOM     88  CB  VAL A  11       8.000  -6.559   5.737  1.00 89.19           C  
ATOM     89  O   VAL A  11       8.768  -7.222   8.635  1.00 89.19           O  
ATOM     90  CG1 VAL A  11       6.660  -5.923   6.101  1.00 89.19           C  
ATOM     91  CG2 VAL A  11       8.310  -6.349   4.256  1.00 89.19           C  
ATOM     92  N   ARG A  12       8.589  -4.953   8.740  1.00 92.35           N  
ATOM     93  CA  ARG A  12       8.185  -4.936  10.142  1.00 92.35           C  
ATOM     94  C   ARG A  12       6.822  -4.274  10.312  1.00 92.35           C  
ATOM     95  CB  ARG A  12       9.229  -4.211  10.994  1.00 92.35           C  
ATOM     96  O   ARG A  12       6.592  -3.175   9.803  1.00 92.35           O  
ATOM     97  CG  ARG A  12      10.568  -4.928  11.071  1.00 92.35           C  
ATOM     98  CD  ARG A  12      11.554  -4.187  11.963  1.00 92.35           C  
ATOM     99  NE  ARG A  12      11.920  -2.890  11.402  1.00 92.35           N  
ATOM    100  NH1 ARG A  12      13.313  -2.296  13.146  1.00 92.35           N  
ATOM    101  NH2 ARG A  12      13.011  -0.869  11.378  1.00 92.35           N  
ATOM    102  CZ  ARG A  12      12.747  -2.021  11.976  1.00 92.35           C  
ATOM    103  N   VAL A  13       5.975  -5.037  10.933  1.00 92.67           N  
ATOM    104  CA  VAL A  13       4.645  -4.505  11.212  1.00 92.67           C  
ATOM    105  C   VAL A  13       4.398  -4.494  12.719  1.00 92.67           C  
ATOM    106  CB  VAL A  13       3.546  -5.322  10.497  1.00 92.67           C  
ATOM    107  O   VAL A  13       4.550  -5.520  13.386  1.00 92.67           O  
ATOM    108  CG1 VAL A  13       2.167  -4.722  10.766  1.00 92.67           C  
ATOM    109  CG2 VAL A  13       3.821  -5.387   8.996  1.00 92.67           C  
ATOM    110  N   ARG A  14       4.162  -3.362  13.238  1.00 94.65           N  
ATOM    111  CA  ARG A  14       3.758  -3.227  14.634  1.00 94.65           C  
ATOM    112  C   ARG A  14       2.283  -2.857  14.745  1.00 94.65           C  
ATOM    113  CB  ARG A  14       4.616  -2.176  15.342  1.00 94.65           C  
ATOM    114  O   ARG A  14       1.836  -1.878  14.143  1.00 94.65           O  
ATOM    115  CG  ARG A  14       4.368  -2.085  16.839  1.00 94.65           C  
ATOM    116  CD  ARG A  14       5.311  -1.095  17.509  1.00 94.65           C  
ATOM    117  NE  ARG A  14       5.031  -0.963  18.936  1.00 94.65           N  
ATOM    118  NH1 ARG A  14       6.866   0.366  19.384  1.00 94.65           N  
ATOM    119  NH2 ARG A  14       5.429  -0.219  21.071  1.00 94.65           N  
ATOM    120  CZ  ARG A  14       5.776  -0.273  19.794  1.00 94.65           C  
ATOM    121  N   ASN A  15       1.548  -3.728  15.537  1.00 93.56           N  
ATOM    122  CA  ASN A  15       0.115  -3.515  15.711  1.00 93.56           C  
ATOM    123  C   ASN A  15      -0.189  -2.784  17.016  1.00 93.56           C  
ATOM    124  CB  ASN A  15      -0.636  -4.847  15.661  1.00 93.56           C  
ATOM    125  O   ASN A  15      -0.186  -3.392  18.088  1.00 93.56           O  
ATOM    126  CG  ASN A  15      -2.139  -4.674  15.751  1.00 93.56           C  
ATOM    127  ND2 ASN A  15      -2.863  -5.786  15.790  1.00 93.56           N  
ATOM    128  OD1 ASN A  15      -2.646  -3.550  15.783  1.00 93.56           O  
ATOM    129  N   GLY A  16      -0.486  -1.431  16.858  1.00 90.05           N  
ATOM    130  CA  GLY A  16      -0.817  -0.622  18.020  1.00 90.05           C  
ATOM    131  C   GLY A  16      -2.311  -0.493  18.252  1.00 90.05           C  
ATOM    132  O   GLY A  16      -2.748   0.295  19.092  1.00 90.05           O  
ATOM    133  N   THR A  17      -3.087  -1.271  17.535  1.00 89.61           N  
ATOM    134  CA  THR A  17      -4.534  -1.226  17.713  1.00 89.61           C  
ATOM    135  C   THR A  17      -4.972  -2.170  18.829  1.00 89.61           C  
ATOM    136  CB  THR A  17      -5.269  -1.592  16.410  1.00 89.61           C  
ATOM    137  O   THR A  17      -4.136  -2.811  19.470  1.00 89.61           O  
ATOM    138  CG2 THR A  17      -4.682  -0.842  15.218  1.00 89.61           C  
ATOM    139  OG1 THR A  17      -5.148  -3.001  16.180  1.00 89.61           O  
ATOM    140  N   ASP A  18      -6.340  -2.197  19.101  1.00 91.59           N  
ATOM    141  CA  ASP A  18      -6.874  -3.050  20.158  1.00 91.59           C  
ATOM    142  C   ASP A  18      -7.395  -4.368  19.589  1.00 91.59           C  
ATOM    143  CB  ASP A  18      -7.987  -2.328  20.920  1.00 91.59           C  
ATOM    144  O   ASP A  18      -8.022  -5.153  20.303  1.00 91.59           O  
ATOM    145  CG  ASP A  18      -9.130  -1.888  20.022  1.00 91.59           C  
ATOM    146  OD1 ASP A  18      -8.976  -1.910  18.782  1.00 91.59           O  
ATOM    147  OD2 ASP A  18     -10.195  -1.513  20.560  1.00 91.59           O  
ATOM    148  N   ARG A  19      -7.165  -4.621  18.293  1.00 93.96           N  
ATOM    149  CA  ARG A  19      -7.611  -5.841  17.630  1.00 93.96           C  
ATOM    150  C   ARG A  19      -6.473  -6.485  16.844  1.00 93.96           C  
ATOM    151  CB  ARG A  19      -8.789  -5.548  16.699  1.00 93.96           C  
ATOM    152  O   ARG A  19      -5.508  -5.812  16.476  1.00 93.96           O  
ATOM    153  CG  ARG A  19      -8.497  -4.487  15.650  1.00 93.96           C  
ATOM    154  CD  ARG A  19      -9.755  -4.074  14.900  1.00 93.96           C  
ATOM    155  NE  ARG A  19     -10.274  -2.796  15.379  1.00 93.96           N  
ATOM    156  NH1 ARG A  19     -12.132  -2.800  14.007  1.00 93.96           N  
ATOM    157  NH2 ARG A  19     -11.770  -1.056  15.450  1.00 93.96           N  
ATOM    158  CZ  ARG A  19     -11.391  -2.220  14.944  1.00 93.96           C  
ATOM    159  N   PRO A  20      -6.691  -7.883  16.591  1.00 95.45           N  
ATOM    160  CA  PRO A  20      -5.695  -8.538  15.740  1.00 95.45           C  
ATOM    161  C   PRO A  20      -5.738  -8.046  14.295  1.00 95.45           C  
ATOM    162  CB  PRO A  20      -6.076 -10.018  15.824  1.00 95.45           C  
ATOM    163  O   PRO A  20      -6.801  -7.655  13.803  1.00 95.45           O  
ATOM    164  CG  PRO A  20      -6.935 -10.122  17.043  1.00 95.45           C  
ATOM    165  CD  PRO A  20      -7.578  -8.787  17.289  1.00 95.45           C  
ATOM    166  N   CYS A  21      -4.558  -8.008  13.739  1.00 96.37           N  
ATOM    167  CA  CYS A  21      -4.468  -7.615  12.337  1.00 96.37           C  
ATOM    168  C   CYS A  21      -3.952  -8.765  11.480  1.00 96.37           C  
ATOM    169  CB  CYS A  21      -3.556  -6.399  12.179  1.00 96.37           C  
ATOM    170  O   CYS A  21      -3.100  -9.539  11.921  1.00 96.37           O  
ATOM    171  SG  CYS A  21      -4.183  -4.909  12.985  1.00 96.37           S  
ATOM    172  N   ARG A  22      -4.605  -8.875  10.323  1.00 97.19           N  
ATOM    173  CA  ARG A  22      -4.085  -9.798   9.320  1.00 97.19           C  
ATOM    174  C   ARG A  22      -3.125  -9.091   8.370  1.00 97.19           C  
ATOM    175  CB  ARG A  22      -5.231 -10.434   8.530  1.00 97.19           C  
ATOM    176  O   ARG A  22      -3.472  -8.068   7.777  1.00 97.19           O  
ATOM    177  CG  ARG A  22      -6.050 -11.435   9.329  1.00 97.19           C  
ATOM    178  CD  ARG A  22      -6.957 -12.266   8.433  1.00 97.19           C  
ATOM    179  NE  ARG A  22      -8.316 -11.733   8.399  1.00 97.19           N  
ATOM    180  NH1 ARG A  22      -9.091 -13.246   6.834  1.00 97.19           N  
ATOM    181  NH2 ARG A  22     -10.498 -11.650   7.687  1.00 97.19           N  
ATOM    182  CZ  ARG A  22      -9.299 -12.211   7.640  1.00 97.19           C  
ATOM    183  N   VAL A  23      -1.913  -9.651   8.304  1.00 96.09           N  
ATOM    184  CA  VAL A  23      -0.892  -9.041   7.459  1.00 96.09           C  
ATOM    185  C   VAL A  23      -0.528  -9.991   6.320  1.00 96.09           C  
ATOM    186  CB  VAL A  23       0.371  -8.673   8.270  1.00 96.09           C  
ATOM    187  O   VAL A  23      -0.133 -11.135   6.559  1.00 96.09           O  
ATOM    188  CG1 VAL A  23       1.423  -8.029   7.370  1.00 96.09           C  
ATOM    189  CG2 VAL A  23       0.009  -7.742   9.426  1.00 96.09           C  
ATOM    190  N   ARG A  24      -0.740  -9.487   5.134  1.00 95.36           N  
ATOM    191  CA  ARG A  24      -0.348 -10.228   3.939  1.00 95.36           C  
ATOM    192  C   ARG A  24       0.855  -9.580   3.263  1.00 95.36           C  
ATOM    193  CB  ARG A  24      -1.517 -10.317   2.955  1.00 95.36           C  
ATOM    194  O   ARG A  24       0.820  -8.395   2.922  1.00 95.36           O  
ATOM    195  CG  ARG A  24      -1.225 -11.167   1.728  1.00 95.36           C  
ATOM    196  CD  ARG A  24      -2.439 -11.274   0.815  1.00 95.36           C  
ATOM    197  NE  ARG A  24      -2.156 -12.089  -0.363  1.00 95.36           N  
ATOM    198  NH1 ARG A  24      -4.367 -12.608  -0.789  1.00 95.36           N  
ATOM    199  NH2 ARG A  24      -2.711 -13.420  -2.151  1.00 95.36           N  
ATOM    200  CZ  ARG A  24      -3.078 -12.704  -1.099  1.00 95.36           C  
ATOM    201  N   VAL A  25       1.919 -10.353   3.104  1.00 94.09           N  
ATOM    202  CA  VAL A  25       3.126  -9.862   2.448  1.00 94.09           C  
ATOM    203  C   VAL A  25       3.348 -10.618   1.140  1.00 94.09           C  
ATOM    204  CB  VAL A  25       4.365 -10.001   3.361  1.00 94.09           C  
ATOM    205  O   VAL A  25       3.496 -11.842   1.141  1.00 94.09           O  
ATOM    206  CG1 VAL A  25       5.607  -9.432   2.677  1.00 94.09           C  
ATOM    207  CG2 VAL A  25       4.122  -9.305   4.699  1.00 94.09           C  
ATOM    208  N   THR A  26       3.245  -9.873   0.085  1.00 92.37           N  
ATOM    209  CA  THR A  26       3.551 -10.433  -1.226  1.00 92.37           C  
ATOM    210  C   THR A  26       4.846  -9.843  -1.777  1.00 92.37           C  
ATOM    211  CB  THR A  26       2.405 -10.182  -2.223  1.00 92.37           C  
ATOM    212  O   THR A  26       4.981  -8.623  -1.889  1.00 92.37           O  
ATOM    213  CG2 THR A  26       2.654 -10.906  -3.542  1.00 92.37           C  
ATOM    214  OG1 THR A  26       1.176 -10.653  -1.657  1.00 92.37           O  
ATOM    215  N   ALA A  27       5.845 -10.734  -2.035  1.00 89.79           N  
ATOM    216  CA  ALA A  27       7.137 -10.337  -2.586  1.00 89.79           C  
ATOM    217  C   ALA A  27       7.706 -11.427  -3.491  1.00 89.79           C  
ATOM    218  CB  ALA A  27       8.120 -10.016  -1.462  1.00 89.79           C  
ATOM    219  O   ALA A  27       7.645 -12.613  -3.158  1.00 89.79           O  
ATOM    220  N   GLY A  28       8.218 -11.045  -4.712  1.00 84.03           N  
ATOM    221  CA  GLY A  28       8.869 -11.969  -5.628  1.00 84.03           C  
ATOM    222  C   GLY A  28       7.965 -13.102  -6.075  1.00 84.03           C  
ATOM    223  O   GLY A  28       8.423 -14.230  -6.270  1.00 84.03           O  
ATOM    224  N   GLY A  29       6.696 -12.949  -6.057  1.00 83.50           N  
ATOM    225  CA  GLY A  29       5.733 -13.942  -6.505  1.00 83.50           C  
ATOM    226  C   GLY A  29       5.224 -14.828  -5.384  1.00 83.50           C  
ATOM    227  O   GLY A  29       4.446 -15.754  -5.623  1.00 83.50           O  
ATOM    228  N   GLU A  30       5.699 -14.635  -4.215  1.00 90.03           N  
ATOM    229  CA  GLU A  30       5.273 -15.396  -3.044  1.00 90.03           C  
ATOM    230  C   GLU A  30       4.440 -14.535  -2.099  1.00 90.03           C  
ATOM    231  CB  GLU A  30       6.484 -15.968  -2.304  1.00 90.03           C  
ATOM    232  O   GLU A  30       4.683 -13.333  -1.968  1.00 90.03           O  
ATOM    233  CG  GLU A  30       7.249 -17.018  -3.097  1.00 90.03           C  
ATOM    234  CD  GLU A  30       8.429 -17.603  -2.336  1.00 90.03           C  
ATOM    235  OE1 GLU A  30       9.132 -18.480  -2.888  1.00 90.03           O  
ATOM    236  OE2 GLU A  30       8.651 -17.182  -1.179  1.00 90.03           O  
ATOM    237  N   THR A  31       3.393 -15.283  -1.601  1.00 92.63           N  
ATOM    238  CA  THR A  31       2.536 -14.619  -0.625  1.00 92.63           C  
ATOM    239  C   THR A  31       2.545 -15.370   0.703  1.00 92.63           C  
ATOM    240  CB  THR A  31       1.089 -14.501  -1.141  1.00 92.63           C  
ATOM    241  O   THR A  31       2.409 -16.595   0.731  1.00 92.63           O  
ATOM    242  CG2 THR A  31       0.192 -13.823  -0.111  1.00 92.63           C  
ATOM    243  OG1 THR A  31       1.080 -13.729  -2.348  1.00 92.63           O  
ATOM    244  N   ARG A  32       2.766 -14.508   1.787  1.00 94.27           N  
ATOM    245  CA  ARG A  32       2.665 -15.045   3.140  1.00 94.27           C  
ATOM    246  C   ARG A  32       1.673 -14.242   3.976  1.00 94.27           C  
ATOM    247  CB  ARG A  32       4.036 -15.054   3.820  1.00 94.27           C  
ATOM    248  O   ARG A  32       1.601 -13.017   3.855  1.00 94.27           O  
ATOM    249  CG  ARG A  32       5.051 -15.963   3.145  1.00 94.27           C  
ATOM    250  CD  ARG A  32       6.413 -15.886   3.822  1.00 94.27           C  
ATOM    251  NE  ARG A  32       7.446 -16.549   3.030  1.00 94.27           N  
ATOM    252  NH1 ARG A  32       9.175 -16.031   4.473  1.00 94.27           N  
ATOM    253  NH2 ARG A  32       9.588 -17.232   2.565  1.00 94.27           N  
ATOM    254  CZ  ARG A  32       8.734 -16.602   3.358  1.00 94.27           C  
ATOM    255  N   GLU A  33       0.934 -14.960   4.798  1.00 96.21           N  
ATOM    256  CA  GLU A  33      -0.058 -14.323   5.659  1.00 96.21           C  
ATOM    257  C   GLU A  33       0.256 -14.560   7.133  1.00 96.21           C  
ATOM    258  CB  GLU A  33      -1.463 -14.835   5.331  1.00 96.21           C  
ATOM    259  O   GLU A  33       0.670 -15.657   7.516  1.00 96.21           O  
ATOM    260  CG  GLU A  33      -1.950 -14.447   3.942  1.00 96.21           C  
ATOM    261  CD  GLU A  33      -3.382 -14.878   3.667  1.00 96.21           C  
ATOM    262  OE1 GLU A  33      -3.844 -14.746   2.511  1.00 96.21           O  
ATOM    263  OE2 GLU A  33      -4.047 -15.352   4.615  1.00 96.21           O  
ATOM    264  N   TYR A  34       0.068 -13.404   7.880  1.00 96.56           N  
ATOM    265  CA  TYR A  34       0.351 -13.472   9.309  1.00 96.56           C  
ATOM    266  C   TYR A  34      -0.735 -12.769  10.114  1.00 96.56           C  
ATOM    267  CB  TYR A  34       1.716 -12.849   9.617  1.00 96.56           C  
ATOM    268  O   TYR A  34      -1.410 -11.870   9.606  1.00 96.56           O  
ATOM    269  CG  TYR A  34       2.839 -13.398   8.771  1.00 96.56           C  
ATOM    270  CD1 TYR A  34       3.558 -14.520   9.176  1.00 96.56           C  
ATOM    271  CD2 TYR A  34       3.183 -12.795   7.566  1.00 96.56           C  
ATOM    272  CE1 TYR A  34       4.595 -15.027   8.401  1.00 96.56           C  
ATOM    273  CE2 TYR A  34       4.218 -13.294   6.782  1.00 96.56           C  
ATOM    274  OH  TYR A  34       5.943 -14.908   6.435  1.00 96.56           O  
ATOM    275  CZ  TYR A  34       4.917 -14.409   7.207  1.00 96.56           C  
ATOM    276  N   THR A  35      -0.846 -13.353  11.328  1.00 96.49           N  
ATOM    277  CA  THR A  35      -1.671 -12.633  12.292  1.00 96.49           C  
ATOM    278  C   THR A  35      -0.799 -11.893  13.304  1.00 96.49           C  
ATOM    279  CB  THR A  35      -2.625 -13.587  13.033  1.00 96.49           C  
ATOM    280  O   THR A  35       0.107 -12.482  13.898  1.00 96.49           O  
ATOM    281  CG2 THR A  35      -3.497 -12.829  14.029  1.00 96.49           C  
ATOM    282  OG1 THR A  35      -3.469 -14.244  12.080  1.00 96.49           O  
ATOM    283  N   VAL A  36      -1.033 -10.570  13.405  1.00 96.23           N  
ATOM    284  CA  VAL A  36      -0.319  -9.750  14.378  1.00 96.23           C  
ATOM    285  C   VAL A  36      -1.277  -9.298  15.477  1.00 96.23           C  
ATOM    286  CB  VAL A  36       0.343  -8.524  13.710  1.00 96.23           C  
ATOM    287  O   VAL A  36      -2.231  -8.562  15.213  1.00 96.23           O  
ATOM    288  CG1 VAL A  36       1.228  -7.778  14.707  1.00 96.23           C  
ATOM    289  CG2 VAL A  36       1.153  -8.955  12.489  1.00 96.23           C  
ATOM    290  N   ASN A  37      -1.013  -9.740  16.772  1.00 96.56           N  
ATOM    291  CA  ASN A  37      -1.856  -9.394  17.912  1.00 96.56           C  
ATOM    292  C   ASN A  37      -1.532  -8.002  18.447  1.00 96.56           C  
ATOM    293  CB  ASN A  37      -1.714 -10.437  19.022  1.00 96.56           C  
ATOM    294  O   ASN A  37      -0.442  -7.479  18.209  1.00 96.56           O  
ATOM    295  CG  ASN A  37      -2.202 -11.809  18.601  1.00 96.56           C  
ATOM    296  ND2 ASN A  37      -1.425 -12.838  18.917  1.00 96.56           N  
ATOM    297  OD1 ASN A  37      -3.269 -11.943  17.995  1.00 96.56           O  
ATOM    298  N   PRO A  38      -2.524  -7.432  19.082  1.00 95.94           N  
ATOM    299  CA  PRO A  38      -2.299  -6.122  19.698  1.00 95.94           C  
ATOM    300  C   PRO A  38      -1.055  -6.092  20.583  1.00 95.94           C  
ATOM    301  CB  PRO A  38      -3.566  -5.900  20.528  1.00 95.94           C  
ATOM    302  O   PRO A  38      -0.841  -7.006  21.383  1.00 95.94           O  
ATOM    303  CG  PRO A  38      -4.621  -6.702  19.836  1.00 95.94           C  
ATOM    304  CD  PRO A  38      -3.992  -7.955  19.299  1.00 95.94           C  
ATOM    305  N   GLY A  39      -0.196  -5.023  20.335  1.00 93.87           N  
ATOM    306  CA  GLY A  39       0.983  -4.817  21.161  1.00 93.87           C  
ATOM    307  C   GLY A  39       2.168  -5.658  20.729  1.00 93.87           C  
ATOM    308  O   GLY A  39       3.205  -5.668  21.397  1.00 93.87           O  
ATOM    309  N   THR A  40       1.963  -6.435  19.597  1.00 94.99           N  
ATOM    310  CA  THR A  40       3.053  -7.283  19.127  1.00 94.99           C  
ATOM    311  C   THR A  40       3.607  -6.767  17.802  1.00 94.99           C  
ATOM    312  CB  THR A  40       2.595  -8.743  18.962  1.00 94.99           C  
ATOM    313  O   THR A  40       3.068  -5.821  17.224  1.00 94.99           O  
ATOM    314  CG2 THR A  40       2.048  -9.300  20.272  1.00 94.99           C  
ATOM    315  OG1 THR A  40       1.568  -8.806  17.964  1.00 94.99           O  
ATOM    316  N   GLU A  41       4.711  -7.401  17.427  1.00 94.60           N  
ATOM    317  CA  GLU A  41       5.384  -7.026  16.188  1.00 94.60           C  
ATOM    318  C   GLU A  41       5.645  -8.246  15.310  1.00 94.60           C  
ATOM    319  CB  GLU A  41       6.699  -6.302  16.488  1.00 94.60           C  
ATOM    320  O   GLU A  41       5.836  -9.354  15.818  1.00 94.60           O  
ATOM    321  CG  GLU A  41       7.452  -5.853  15.244  1.00 94.60           C  
ATOM    322  CD  GLU A  41       8.742  -5.112  15.558  1.00 94.60           C  
ATOM    323  OE1 GLU A  41       9.639  -5.059  14.687  1.00 94.60           O  
ATOM    324  OE2 GLU A  41       8.856  -4.580  16.685  1.00 94.60           O  
ATOM    325  N   LEU A  42       5.469  -8.052  13.993  1.00 94.43           N  
ATOM    326  CA  LEU A  42       5.823  -9.050  12.989  1.00 94.43           C  
ATOM    327  C   LEU A  42       7.059  -8.619  12.207  1.00 94.43           C  
ATOM    328  CB  LEU A  42       4.653  -9.282  12.030  1.00 94.43           C  
ATOM    329  O   LEU A  42       7.162  -7.465  11.787  1.00 94.43           O  
ATOM    330  CG  LEU A  42       4.944 -10.148  10.803  1.00 94.43           C  
ATOM    331  CD1 LEU A  42       5.126 -11.605  11.213  1.00 94.43           C  
ATOM    332  CD2 LEU A  42       3.826 -10.011   9.774  1.00 94.43           C  
ATOM    333  N   GLU A  43       7.938  -9.591  12.097  1.00 94.02           N  
ATOM    334  CA  GLU A  43       9.107  -9.366  11.252  1.00 94.02           C  
ATOM    335  C   GLU A  43       9.224 -10.440  10.174  1.00 94.02           C  
ATOM    336  CB  GLU A  43      10.383  -9.329  12.097  1.00 94.02           C  
ATOM    337  O   GLU A  43       9.243 -11.634  10.479  1.00 94.02           O  
ATOM    338  CG  GLU A  43      11.628  -8.938  11.315  1.00 94.02           C  
ATOM    339  CD  GLU A  43      12.869  -8.813  12.185  1.00 94.02           C  
ATOM    340  OE1 GLU A  43      13.857  -9.542  11.941  1.00 94.02           O  
ATOM    341  OE2 GLU A  43      12.852  -7.980  13.118  1.00 94.02           O  
ATOM    342  N   VAL A  44       9.254  -9.973   8.909  1.00 91.45           N  
ATOM    343  CA  VAL A  44       9.376 -10.887   7.778  1.00 91.45           C  
ATOM    344  C   VAL A  44      10.636 -10.556   6.980  1.00 91.45           C  
ATOM    345  CB  VAL A  44       8.134 -10.825   6.862  1.00 91.45           C  
ATOM    346  O   VAL A  44      10.815  -9.421   6.534  1.00 91.45           O  
ATOM    347  CG1 VAL A  44       8.264 -11.818   5.708  1.00 91.45           C  
ATOM    348  CG2 VAL A  44       6.864 -11.099   7.666  1.00 91.45           C  
ATOM    349  N   GLU A  45      11.440 -11.559   6.861  1.00 91.40           N  
ATOM    350  CA  GLU A  45      12.664 -11.387   6.083  1.00 91.40           C  
ATOM    351  C   GLU A  45      12.398 -11.567   4.591  1.00 91.40           C  
ATOM    352  CB  GLU A  45      13.740 -12.371   6.548  1.00 91.40           C  
ATOM    353  O   GLU A  45      11.704 -12.502   4.187  1.00 91.40           O  
ATOM    354  CG  GLU A  45      14.310 -12.054   7.923  1.00 91.40           C  
ATOM    355  CD  GLU A  45      15.457 -12.969   8.323  1.00 91.40           C  
ATOM    356  OE1 GLU A  45      16.105 -12.711   9.362  1.00 91.40           O  
ATOM    357  OE2 GLU A  45      15.710 -13.950   7.589  1.00 91.40           O  
ATOM    358  N   LEU A  46      12.962 -10.541   3.791  1.00 88.63           N  
ATOM    359  CA  LEU A  46      12.831 -10.625   2.341  1.00 88.63           C  
ATOM    360  C   LEU A  46      14.168 -10.972   1.694  1.00 88.63           C  
ATOM    361  CB  LEU A  46      12.303  -9.305   1.773  1.00 88.63           C  
ATOM    362  O   LEU A  46      15.222 -10.547   2.171  1.00 88.63           O  
ATOM    363  CG  LEU A  46      10.954  -8.827   2.311  1.00 88.63           C  
ATOM    364  CD1 LEU A  46      10.625  -7.443   1.762  1.00 88.63           C  
ATOM    365  CD2 LEU A  46       9.854  -9.823   1.959  1.00 88.63           C  
ATOM    366  N   SER A  47      14.114 -11.883   0.774  1.00 87.64           N  
ATOM    367  CA  SER A  47      15.316 -12.117  -0.020  1.00 87.64           C  
ATOM    368  C   SER A  47      15.697 -10.878  -0.824  1.00 87.64           C  
ATOM    369  CB  SER A  47      15.114 -13.304  -0.962  1.00 87.64           C  
ATOM    370  O   SER A  47      14.876  -9.978  -1.013  1.00 87.64           O  
ATOM    371  OG  SER A  47      14.167 -12.991  -1.969  1.00 87.64           O  
ATOM    372  N   PRO A  48      16.981 -10.751  -1.264  1.00 81.68           N  
ATOM    373  CA  PRO A  48      17.443  -9.595  -2.035  1.00 81.68           C  
ATOM    374  C   PRO A  48      16.532  -9.273  -3.218  1.00 81.68           C  
ATOM    375  CB  PRO A  48      18.831 -10.024  -2.516  1.00 81.68           C  
ATOM    376  O   PRO A  48      16.273  -8.100  -3.501  1.00 81.68           O  
ATOM    377  CG  PRO A  48      19.319 -10.978  -1.474  1.00 81.68           C  
ATOM    378  CD  PRO A  48      18.146 -11.762  -0.959  1.00 81.68           C  
ATOM    379  N   GLU A  49      16.072 -10.314  -3.820  1.00 76.09           N  
ATOM    380  CA  GLU A  49      15.203 -10.118  -4.977  1.00 76.09           C  
ATOM    381  C   GLU A  49      13.829  -9.605  -4.555  1.00 76.09           C  
ATOM    382  CB  GLU A  49      15.058 -11.421  -5.767  1.00 76.09           C  
ATOM    383  O   GLU A  49      13.216  -8.803  -5.262  1.00 76.09           O  
ATOM    384  CG  GLU A  49      16.350 -11.891  -6.420  1.00 76.09           C  
ATOM    385  CD  GLU A  49      17.083 -12.947  -5.609  1.00 76.09           C  
ATOM    386  OE1 GLU A  49      18.187 -13.371  -6.020  1.00 76.09           O  
ATOM    387  OE2 GLU A  49      16.548 -13.355  -4.553  1.00 76.09           O  
ATOM    388  N   GLN A  50      13.414 -10.001  -3.319  1.00 84.15           N  
ATOM    389  CA  GLN A  50      12.089  -9.655  -2.816  1.00 84.15           C  
ATOM    390  C   GLN A  50      12.062  -8.231  -2.268  1.00 84.15           C  
ATOM    391  CB  GLN A  50      11.650 -10.643  -1.733  1.00 84.15           C  
ATOM    392  O   GLN A  50      11.006  -7.598  -2.221  1.00 84.15           O  
ATOM    393  CG  GLN A  50      11.323 -12.032  -2.264  1.00 84.15           C  
ATOM    394  CD  GLN A  50      11.041 -13.032  -1.158  1.00 84.15           C  
ATOM    395  NE2 GLN A  50      10.154 -13.983  -1.430  1.00 84.15           N  
ATOM    396  OE1 GLN A  50      11.617 -12.951  -0.069  1.00 84.15           O  
ATOM    397  N   GLN A  51      13.251  -7.686  -1.964  1.00 80.46           N  
ATOM    398  CA  GLN A  51      13.351  -6.396  -1.291  1.00 80.46           C  
ATOM    399  C   GLN A  51      13.016  -5.251  -2.242  1.00 80.46           C  
ATOM    400  CB  GLN A  51      14.752  -6.201  -0.708  1.00 80.46           C  
ATOM    401  O   GLN A  51      12.691  -4.146  -1.802  1.00 80.46           O  
ATOM    402  CG  GLN A  51      15.099  -7.184   0.402  1.00 80.46           C  
ATOM    403  CD  GLN A  51      16.552  -7.099   0.829  1.00 80.46           C  
ATOM    404  NE2 GLN A  51      16.931  -7.912   1.809  1.00 80.46           N  
ATOM    405  OE1 GLN A  51      17.328  -6.309   0.282  1.00 80.46           O  
ATOM    406  N   ASN A  52      13.027  -5.608  -3.488  1.00 79.88           N  
ATOM    407  CA  ASN A  52      12.835  -4.540  -4.463  1.00 79.88           C  
ATOM    408  C   ASN A  52      11.359  -4.352  -4.805  1.00 79.88           C  
ATOM    409  CB  ASN A  52      13.643  -4.819  -5.732  1.00 79.88           C  
ATOM    410  O   ASN A  52      10.961  -3.295  -5.296  1.00 79.88           O  
ATOM    411  CG  ASN A  52      15.138  -4.723  -5.505  1.00 79.88           C  
ATOM    412  ND2 ASN A  52      15.899  -5.558  -6.202  1.00 79.88           N  
ATOM    413  OD1 ASN A  52      15.606  -3.905  -4.708  1.00 79.88           O  
ATOM    414  N   ASN A  53      10.554  -5.332  -4.497  1.00 85.54           N  
ATOM    415  CA  ASN A  53       9.130  -5.319  -4.816  1.00 85.54           C  
ATOM    416  C   ASN A  53       8.310  -6.035  -3.747  1.00 85.54           C  
ATOM    417  CB  ASN A  53       8.881  -5.950  -6.188  1.00 85.54           C  
ATOM    418  O   ASN A  53       8.428  -7.249  -3.577  1.00 85.54           O  
ATOM    419  CG  ASN A  53       9.623  -5.238  -7.302  1.00 85.54           C  
ATOM    420  ND2 ASN A  53      10.286  -6.006  -8.158  1.00 85.54           N  
ATOM    421  OD1 ASN A  53       9.602  -4.008  -7.391  1.00 85.54           O  
ATOM    422  N   ALA A  54       7.560  -5.278  -3.079  1.00 88.81           N  
ATOM    423  CA  ALA A  54       6.737  -5.927  -2.062  1.00 88.81           C  
ATOM    424  C   ALA A  54       5.395  -5.216  -1.906  1.00 88.81           C  
ATOM    425  CB  ALA A  54       7.474  -5.964  -0.726  1.00 88.81           C  
ATOM    426  O   ALA A  54       5.293  -4.011  -2.145  1.00 88.81           O  
ATOM    427  N   LEU A  55       4.403  -6.008  -1.691  1.00 91.53           N  
ATOM    428  CA  LEU A  55       3.070  -5.547  -1.318  1.00 91.53           C  
ATOM    429  C   LEU A  55       2.698  -6.031   0.079  1.00 91.53           C  
ATOM    430  CB  LEU A  55       2.032  -6.034  -2.333  1.00 91.53           C  
ATOM    431  O   LEU A  55       2.733  -7.232   0.355  1.00 91.53           O  
ATOM    432  CG  LEU A  55       0.568  -5.752  -1.993  1.00 91.53           C  
ATOM    433  CD1 LEU A  55       0.280  -4.257  -2.090  1.00 91.53           C  
ATOM    434  CD2 LEU A  55      -0.357  -6.541  -2.913  1.00 91.53           C  
ATOM    435  N   VAL A  56       2.458  -5.075   0.911  1.00 92.82           N  
ATOM    436  CA  VAL A  56       2.041  -5.397   2.272  1.00 92.82           C  
ATOM    437  C   VAL A  56       0.616  -4.900   2.508  1.00 92.82           C  
ATOM    438  CB  VAL A  56       2.999  -4.785   3.319  1.00 92.82           C  
ATOM    439  O   VAL A  56       0.344  -3.702   2.397  1.00 92.82           O  
ATOM    440  CG1 VAL A  56       2.596  -5.207   4.731  1.00 92.82           C  
ATOM    441  CG2 VAL A  56       4.441  -5.195   3.026  1.00 92.82           C  
ATOM    442  N   VAL A  57      -0.278  -5.815   2.767  1.00 94.23           N  
ATOM    443  CA  VAL A  57      -1.672  -5.503   3.064  1.00 94.23           C  
ATOM    444  C   VAL A  57      -1.965  -5.793   4.535  1.00 94.23           C  
ATOM    445  CB  VAL A  57      -2.638  -6.304   2.161  1.00 94.23           C  
ATOM    446  O   VAL A  57      -1.769  -6.917   5.003  1.00 94.23           O  
ATOM    447  CG1 VAL A  57      -4.088  -5.917   2.445  1.00 94.23           C  
ATOM    448  CG2 VAL A  57      -2.299  -6.079   0.688  1.00 94.23           C  
ATOM    449  N   VAL A  58      -2.394  -4.771   5.224  1.00 94.45           N  
ATOM    450  CA  VAL A  58      -2.737  -4.910   6.635  1.00 94.45           C  
ATOM    451  C   VAL A  58      -4.235  -4.686   6.828  1.00 94.45           C  
ATOM    452  CB  VAL A  58      -1.933  -3.926   7.515  1.00 94.45           C  
ATOM    453  O   VAL A  58      -4.755  -3.614   6.510  1.00 94.45           O  
ATOM    454  CG1 VAL A  58      -2.222  -4.166   8.996  1.00 94.45           C  
ATOM    455  CG2 VAL A  58      -0.438  -4.056   7.230  1.00 94.45           C  
ATOM    456  N   THR A  59      -4.857  -5.730   7.379  1.00 94.92           N  
ATOM    457  CA  THR A  59      -6.288  -5.636   7.648  1.00 94.92           C  
ATOM    458  C   THR A  59      -6.572  -5.823   9.135  1.00 94.92           C  
ATOM    459  CB  THR A  59      -7.079  -6.678   6.836  1.00 94.92           C  
ATOM    460  O   THR A  59      -6.206  -6.845   9.719  1.00 94.92           O  
ATOM    461  CG2 THR A  59      -8.581  -6.508   7.037  1.00 94.92           C  
ATOM    462  OG1 THR A  59      -6.774  -6.523   5.444  1.00 94.92           O  
ATOM    463  N   CYS A  60      -7.122  -4.795   9.757  1.00 92.71           N  
ATOM    464  CA  CYS A  60      -7.585  -4.853  11.139  1.00 92.71           C  
ATOM    465  C   CYS A  60      -9.091  -4.632  11.219  1.00 92.71           C  
ATOM    466  CB  CYS A  60      -6.862  -3.811  11.991  1.00 92.71           C  
ATOM    467  O   CYS A  60      -9.571  -3.516  11.013  1.00 92.71           O  
ATOM    468  SG  CYS A  60      -5.061  -3.929  11.912  1.00 92.71           S  
ATOM    469  N   GLY A  61      -9.887  -5.640  11.487  1.00 89.52           N  
ATOM    470  CA  GLY A  61     -11.330  -5.481  11.404  1.00 89.52           C  
ATOM    471  C   GLY A  61     -11.819  -5.196   9.996  1.00 89.52           C  
ATOM    472  O   GLY A  61     -11.531  -5.954   9.068  1.00 89.52           O  
ATOM    473  N   ASN A  62     -12.446  -4.030   9.760  1.00 88.37           N  
ATOM    474  CA  ASN A  62     -12.985  -3.681   8.450  1.00 88.37           C  
ATOM    475  C   ASN A  62     -12.069  -2.714   7.706  1.00 88.37           C  
ATOM    476  CB  ASN A  62     -14.387  -3.084   8.589  1.00 88.37           C  
ATOM    477  O   ASN A  62     -12.392  -2.272   6.602  1.00 88.37           O  
ATOM    478  CG  ASN A  62     -15.410  -4.099   9.060  1.00 88.37           C  
ATOM    479  ND2 ASN A  62     -16.475  -3.619   9.692  1.00 88.37           N  
ATOM    480  OD1 ASN A  62     -15.245  -5.305   8.859  1.00 88.37           O  
ATOM    481  N   GLU A  63     -10.896  -2.514   8.346  1.00 90.49           N  
ATOM    482  CA  GLU A  63      -9.999  -1.517   7.769  1.00 90.49           C  
ATOM    483  C   GLU A  63      -8.784  -2.176   7.123  1.00 90.49           C  
ATOM    484  CB  GLU A  63      -9.550  -0.516   8.837  1.00 90.49           C  
ATOM    485  O   GLU A  63      -8.195  -3.098   7.691  1.00 90.49           O  
ATOM    486  CG  GLU A  63     -10.693   0.263   9.469  1.00 90.49           C  
ATOM    487  CD  GLU A  63     -10.228   1.282  10.498  1.00 90.49           C  
ATOM    488  OE1 GLU A  63     -10.914   2.313  10.685  1.00 90.49           O  
ATOM    489  OE2 GLU A  63      -9.168   1.049  11.120  1.00 90.49           O  
ATOM    490  N   THR A  64      -8.556  -1.715   5.885  1.00 92.72           N  
ATOM    491  CA  THR A  64      -7.428  -2.255   5.134  1.00 92.72           C  
ATOM    492  C   THR A  64      -6.473  -1.141   4.718  1.00 92.72           C  
ATOM    493  CB  THR A  64      -7.904  -3.020   3.885  1.00 92.72           C  
ATOM    494  O   THR A  64      -6.905  -0.096   4.227  1.00 92.72           O  
ATOM    495  CG2 THR A  64      -6.725  -3.611   3.119  1.00 92.72           C  
ATOM    496  OG1 THR A  64      -8.779  -4.081   4.286  1.00 92.72           O  
ATOM    497  N   TYR A  65      -5.194  -1.367   4.953  1.00 90.90           N  
ATOM    498  CA  TYR A  65      -4.118  -0.457   4.573  1.00 90.90           C  
ATOM    499  C   TYR A  65      -3.099  -1.159   3.684  1.00 90.90           C  
ATOM    500  CB  TYR A  65      -3.425   0.106   5.817  1.00 90.90           C  
ATOM    501  O   TYR A  65      -2.692  -2.288   3.967  1.00 90.90           O  
ATOM    502  CG  TYR A  65      -4.381   0.650   6.851  1.00 90.90           C  
ATOM    503  CD1 TYR A  65      -4.818   1.972   6.796  1.00 90.90           C  
ATOM    504  CD2 TYR A  65      -4.849  -0.155   7.883  1.00 90.90           C  
ATOM    505  CE1 TYR A  65      -5.698   2.479   7.748  1.00 90.90           C  
ATOM    506  CE2 TYR A  65      -5.729   0.341   8.840  1.00 90.90           C  
ATOM    507  OH  TYR A  65      -7.018   2.153   9.708  1.00 90.90           O  
ATOM    508  CZ  TYR A  65      -6.147   1.656   8.764  1.00 90.90           C  
ATOM    509  N   VAL A  66      -2.723  -0.489   2.674  1.00 92.42           N  
ATOM    510  CA  VAL A  66      -1.837  -1.137   1.713  1.00 92.42           C  
ATOM    511  C   VAL A  66      -0.546  -0.333   1.576  1.00 92.42           C  
ATOM    512  CB  VAL A  66      -2.514  -1.296   0.334  1.00 92.42           C  
ATOM    513  O   VAL A  66      -0.580   0.895   1.466  1.00 92.42           O  
ATOM    514  CG1 VAL A  66      -1.525  -1.843  -0.694  1.00 92.42           C  
ATOM    515  CG2 VAL A  66      -3.736  -2.207   0.442  1.00 92.42           C  
ATOM    516  N   PHE A  67       0.593  -1.080   1.579  1.00 90.78           N  
ATOM    517  CA  PHE A  67       1.915  -0.496   1.387  1.00 90.78           C  
ATOM    518  C   PHE A  67       2.640  -1.166   0.226  1.00 90.78           C  
ATOM    519  CB  PHE A  67       2.749  -0.616   2.667  1.00 90.78           C  
ATOM    520  O   PHE A  67       2.807  -2.388   0.215  1.00 90.78           O  
ATOM    521  CG  PHE A  67       2.090  -0.014   3.879  1.00 90.78           C  
ATOM    522  CD1 PHE A  67       2.352   1.299   4.249  1.00 90.78           C  
ATOM    523  CD2 PHE A  67       1.209  -0.763   4.648  1.00 90.78           C  
ATOM    524  CE1 PHE A  67       1.745   1.859   5.371  1.00 90.78           C  
ATOM    525  CE2 PHE A  67       0.598  -0.210   5.770  1.00 90.78           C  
ATOM    526  CZ  PHE A  67       0.868   1.100   6.130  1.00 90.78           C  
ATOM    527  N   ILE A  68       3.026  -0.302  -0.698  1.00 88.55           N  
ATOM    528  CA  ILE A  68       3.661  -0.839  -1.896  1.00 88.55           C  
ATOM    529  C   ILE A  68       5.094  -0.321  -1.996  1.00 88.55           C  
ATOM    530  CB  ILE A  68       2.868  -0.471  -3.170  1.00 88.55           C  
ATOM    531  O   ILE A  68       5.332   0.886  -1.914  1.00 88.55           O  
ATOM    532  CG1 ILE A  68       1.436  -1.009  -3.081  1.00 88.55           C  
ATOM    533  CG2 ILE A  68       3.577  -1.002  -4.419  1.00 88.55           C  
ATOM    534  CD1 ILE A  68       0.521  -0.523  -4.197  1.00 88.55           C  
ATOM    535  N   LEU A  69       5.967  -1.277  -2.064  1.00 85.92           N  
ATOM    536  CA  LEU A  69       7.356  -0.991  -2.404  1.00 85.92           C  
ATOM    537  C   LEU A  69       7.709  -1.560  -3.774  1.00 85.92           C  
ATOM    538  CB  LEU A  69       8.297  -1.566  -1.342  1.00 85.92           C  
ATOM    539  O   LEU A  69       7.622  -2.772  -3.989  1.00 85.92           O  
ATOM    540  CG  LEU A  69       9.793  -1.343  -1.569  1.00 85.92           C  
ATOM    541  CD1 LEU A  69      10.136   0.137  -1.429  1.00 85.92           C  
ATOM    542  CD2 LEU A  69      10.613  -2.182  -0.595  1.00 85.92           C  
ATOM    543  N   ALA A  70       8.006  -0.620  -4.635  1.00 85.89           N  
ATOM    544  CA  ALA A  70       8.347  -1.059  -5.986  1.00 85.89           C  
ATOM    545  C   ALA A  70       9.543  -0.282  -6.529  1.00 85.89           C  
ATOM    546  CB  ALA A  70       7.146  -0.900  -6.915  1.00 85.89           C  
ATOM    547  O   ALA A  70       9.709   0.903  -6.230  1.00 85.89           O  
ATOM    548  N   HIS A  71      10.459  -0.947  -7.203  1.00 82.31           N  
ATOM    549  CA  HIS A  71      11.610  -0.312  -7.834  1.00 82.31           C  
ATOM    550  C   HIS A  71      11.254   0.225  -9.216  1.00 82.31           C  
ATOM    551  CB  HIS A  71      12.776  -1.298  -7.938  1.00 82.31           C  
ATOM    552  O   HIS A  71      11.857   1.194  -9.685  1.00 82.31           O  
ATOM    553  CG  HIS A  71      14.001  -0.714  -8.566  1.00 82.31           C  
ATOM    554  CD2 HIS A  71      14.901  -1.249  -9.425  1.00 82.31           C  
ATOM    555  ND1 HIS A  71      14.418   0.577  -8.325  1.00 82.31           N  
ATOM    556  CE1 HIS A  71      15.524   0.812  -9.011  1.00 82.31           C  
ATOM    557  NE2 HIS A  71      15.838  -0.280  -9.687  1.00 82.31           N  
ATOM    558  N   ASP A  72      10.284  -0.379  -9.887  1.00 85.75           N  
ATOM    559  CA  ASP A  72       9.873   0.014 -11.231  1.00 85.75           C  
ATOM    560  C   ASP A  72       8.418   0.475 -11.248  1.00 85.75           C  
ATOM    561  CB  ASP A  72      10.070  -1.144 -12.212  1.00 85.75           C  
ATOM    562  O   ASP A  72       7.570  -0.101 -10.563  1.00 85.75           O  
ATOM    563  CG  ASP A  72       9.132  -2.309 -11.950  1.00 85.75           C  
ATOM    564  OD1 ASP A  72       8.069  -2.394 -12.601  1.00 85.75           O  
ATOM    565  OD2 ASP A  72       9.458  -3.147 -11.082  1.00 85.75           O  
ATOM    566  N   PRO A  73       8.059   1.604 -11.911  1.00 84.37           N  
ATOM    567  CA  PRO A  73       6.706   2.157 -12.001  1.00 84.37           C  
ATOM    568  C   PRO A  73       5.698   1.162 -12.573  1.00 84.37           C  
ATOM    569  CB  PRO A  73       6.878   3.357 -12.936  1.00 84.37           C  
ATOM    570  O   PRO A  73       4.531   1.160 -12.172  1.00 84.37           O  
ATOM    571  CG  PRO A  73       8.323   3.723 -12.827  1.00 84.37           C  
ATOM    572  CD  PRO A  73       9.110   2.476 -12.539  1.00 84.37           C  
ATOM    573  N   GLU A  74       6.121   0.344 -13.481  1.00 87.69           N  
ATOM    574  CA  GLU A  74       5.211  -0.627 -14.081  1.00 87.69           C  
ATOM    575  C   GLU A  74       4.759  -1.665 -13.058  1.00 87.69           C  
ATOM    576  CB  GLU A  74       5.875  -1.320 -15.275  1.00 87.69           C  
ATOM    577  O   GLU A  74       3.575  -2.004 -12.992  1.00 87.69           O  
ATOM    578  CG  GLU A  74       6.064  -0.415 -16.484  1.00 87.69           C  
ATOM    579  CD  GLU A  74       6.642  -1.138 -17.690  1.00 87.69           C  
ATOM    580  OE1 GLU A  74       6.532  -0.614 -18.822  1.00 87.69           O  
ATOM    581  OE2 GLU A  74       7.210  -2.237 -17.501  1.00 87.69           O  
ATOM    582  N   GLU A  75       5.733  -2.077 -12.261  1.00 87.50           N  
ATOM    583  CA  GLU A  75       5.414  -3.012 -11.187  1.00 87.50           C  
ATOM    584  C   GLU A  75       4.504  -2.367 -10.146  1.00 87.50           C  
ATOM    585  CB  GLU A  75       6.695  -3.523 -10.521  1.00 87.50           C  
ATOM    586  O   GLU A  75       3.571  -3.002  -9.650  1.00 87.50           O  
ATOM    587  CG  GLU A  75       7.435  -4.573 -11.337  1.00 87.50           C  
ATOM    588  CD  GLU A  75       8.625  -5.173 -10.605  1.00 87.50           C  
ATOM    589  OE1 GLU A  75       9.168  -6.201 -11.070  1.00 87.50           O  
ATOM    590  OE2 GLU A  75       9.015  -4.612  -9.557  1.00 87.50           O  
ATOM    591  N   ALA A  76       4.826  -1.115  -9.872  1.00 87.22           N  
ATOM    592  CA  ALA A  76       3.995  -0.367  -8.931  1.00 87.22           C  
ATOM    593  C   ALA A  76       2.547  -0.305  -9.408  1.00 87.22           C  
ATOM    594  CB  ALA A  76       4.549   1.042  -8.736  1.00 87.22           C  
ATOM    595  O   ALA A  76       1.617  -0.446  -8.609  1.00 87.22           O  
ATOM    596  N   LYS A  77       2.361  -0.164 -10.691  1.00 88.14           N  
ATOM    597  CA  LYS A  77       1.018  -0.112 -11.262  1.00 88.14           C  
ATOM    598  C   LYS A  77       0.288  -1.438 -11.071  1.00 88.14           C  
ATOM    599  CB  LYS A  77       1.080   0.244 -12.748  1.00 88.14           C  
ATOM    600  O   LYS A  77      -0.897  -1.457 -10.730  1.00 88.14           O  
ATOM    601  CG  LYS A  77       1.398   1.706 -13.022  1.00 88.14           C  
ATOM    602  CD  LYS A  77       1.400   2.007 -14.516  1.00 88.14           C  
ATOM    603  CE  LYS A  77       1.820   3.443 -14.797  1.00 88.14           C  
ATOM    604  NZ  LYS A  77       1.821   3.744 -16.260  1.00 88.14           N  
ATOM    605  N   LYS A  78       1.032  -2.519 -11.269  1.00 89.61           N  
ATOM    606  CA  LYS A  78       0.435  -3.840 -11.091  1.00 89.61           C  
ATOM    607  C   LYS A  78       0.007  -4.060  -9.643  1.00 89.61           C  
ATOM    608  CB  LYS A  78       1.415  -4.934 -11.520  1.00 89.61           C  
ATOM    609  O   LYS A  78      -1.105  -4.524  -9.382  1.00 89.61           O  
ATOM    610  CG  LYS A  78       1.655  -4.996 -13.021  1.00 89.61           C  
ATOM    611  CD  LYS A  78       2.621  -6.115 -13.387  1.00 89.61           C  
ATOM    612  CE  LYS A  78       2.916  -6.135 -14.880  1.00 89.61           C  
ATOM    613  NZ  LYS A  78       3.891  -7.208 -15.239  1.00 89.61           N  
ATOM    614  N   TRP A  79       0.905  -3.656  -8.741  1.00 90.25           N  
ATOM    615  CA  TRP A  79       0.608  -3.817  -7.321  1.00 90.25           C  
ATOM    616  C   TRP A  79      -0.546  -2.913  -6.900  1.00 90.25           C  
ATOM    617  CB  TRP A  79       1.846  -3.513  -6.474  1.00 90.25           C  
ATOM    618  O   TRP A  79      -1.393  -3.311  -6.097  1.00 90.25           O  
ATOM    619  CG  TRP A  79       2.901  -4.577  -6.534  1.00 90.25           C  
ATOM    620  CD1 TRP A  79       4.214  -4.418  -6.880  1.00 90.25           C  
ATOM    621  CD2 TRP A  79       2.729  -5.968  -6.242  1.00 90.25           C  
ATOM    622  CE2 TRP A  79       3.981  -6.593  -6.432  1.00 90.25           C  
ATOM    623  CE3 TRP A  79       1.636  -6.746  -5.837  1.00 90.25           C  
ATOM    624  NE1 TRP A  79       4.869  -5.626  -6.821  1.00 90.25           N  
ATOM    625  CH2 TRP A  79       3.085  -8.700  -5.835  1.00 90.25           C  
ATOM    626  CZ2 TRP A  79       4.171  -7.962  -6.231  1.00 90.25           C  
ATOM    627  CZ3 TRP A  79       1.827  -8.109  -5.637  1.00 90.25           C  
ATOM    628  N   HIS A  80      -0.561  -1.728  -7.489  1.00 88.47           N  
ATOM    629  CA  HIS A  80      -1.642  -0.795  -7.194  1.00 88.47           C  
ATOM    630  C   HIS A  80      -2.992  -1.362  -7.622  1.00 88.47           C  
ATOM    631  CB  HIS A  80      -1.394   0.548  -7.883  1.00 88.47           C  
ATOM    632  O   HIS A  80      -3.972  -1.270  -6.879  1.00 88.47           O  
ATOM    633  CG  HIS A  80      -2.461   1.563  -7.622  1.00 88.47           C  
ATOM    634  CD2 HIS A  80      -3.809   1.480  -7.715  1.00 88.47           C  
ATOM    635  ND1 HIS A  80      -2.181   2.848  -7.213  1.00 88.47           N  
ATOM    636  CE1 HIS A  80      -3.314   3.514  -7.064  1.00 88.47           C  
ATOM    637  NE2 HIS A  80      -4.317   2.706  -7.363  1.00 88.47           N  
ATOM    638  N   GLU A  81      -3.085  -1.927  -8.736  1.00 90.73           N  
ATOM    639  CA  GLU A  81      -4.316  -2.534  -9.233  1.00 90.73           C  
ATOM    640  C   GLU A  81      -4.772  -3.677  -8.331  1.00 90.73           C  
ATOM    641  CB  GLU A  81      -4.126  -3.039 -10.666  1.00 90.73           C  
ATOM    642  O   GLU A  81      -5.957  -3.789  -8.012  1.00 90.73           O  
ATOM    643  CG  GLU A  81      -4.019  -1.927 -11.700  1.00 90.73           C  
ATOM    644  CD  GLU A  81      -3.730  -2.439 -13.102  1.00 90.73           C  
ATOM    645  OE1 GLU A  81      -3.609  -1.614 -14.036  1.00 90.73           O  
ATOM    646  OE2 GLU A  81      -3.623  -3.674 -13.269  1.00 90.73           O  
ATOM    647  N   LEU A  82      -3.827  -4.472  -7.957  1.00 88.51           N  
ATOM    648  CA  LEU A  82      -4.108  -5.574  -7.044  1.00 88.51           C  
ATOM    649  C   LEU A  82      -4.593  -5.053  -5.695  1.00 88.51           C  
ATOM    650  CB  LEU A  82      -2.860  -6.440  -6.850  1.00 88.51           C  
ATOM    651  O   LEU A  82      -5.557  -5.577  -5.133  1.00 88.51           O  
ATOM    652  CG  LEU A  82      -3.020  -7.668  -5.951  1.00 88.51           C  
ATOM    653  CD1 LEU A  82      -4.047  -8.628  -6.543  1.00 88.51           C  
ATOM    654  CD2 LEU A  82      -1.679  -8.366  -5.755  1.00 88.51           C  
ATOM    655  N   ALA A  83      -3.964  -4.018  -5.237  1.00 88.41           N  
ATOM    656  CA  ALA A  83      -4.299  -3.428  -3.944  1.00 88.41           C  
ATOM    657  C   ALA A  83      -5.724  -2.880  -3.943  1.00 88.41           C  
ATOM    658  CB  ALA A  83      -3.307  -2.322  -3.590  1.00 88.41           C  
ATOM    659  O   ALA A  83      -6.427  -2.963  -2.933  1.00 88.41           O  
ATOM    660  N   GLU A  84      -6.131  -2.346  -4.996  1.00 90.02           N  
ATOM    661  CA  GLU A  84      -7.442  -1.713  -5.099  1.00 90.02           C  
ATOM    662  C   GLU A  84      -8.562  -2.725  -4.874  1.00 90.02           C  
ATOM    663  CB  GLU A  84      -7.609  -1.039  -6.464  1.00 90.02           C  
ATOM    664  O   GLU A  84      -9.671  -2.355  -4.483  1.00 90.02           O  
ATOM    665  CG  GLU A  84      -6.783   0.228  -6.628  1.00 90.02           C  
ATOM    666  CD  GLU A  84      -7.222   1.354  -5.705  1.00 90.02           C  
ATOM    667  OE1 GLU A  84      -6.362   2.154  -5.273  1.00 90.02           O  
ATOM    668  OE2 GLU A  84      -8.436   1.436  -5.412  1.00 90.02           O  
ATOM    669  N   ARG A  85      -8.300  -3.923  -5.012  1.00 90.25           N  
ATOM    670  CA  ARG A  85      -9.296  -4.973  -4.827  1.00 90.25           C  
ATOM    671  C   ARG A  85      -9.627  -5.161  -3.351  1.00 90.25           C  
ATOM    672  CB  ARG A  85      -8.804  -6.293  -5.426  1.00 90.25           C  
ATOM    673  O   ARG A  85     -10.687  -5.690  -3.009  1.00 90.25           O  
ATOM    674  CG  ARG A  85      -8.674  -6.271  -6.941  1.00 90.25           C  
ATOM    675  CD  ARG A  85      -8.141  -7.591  -7.480  1.00 90.25           C  
ATOM    676  NE  ARG A  85      -7.927  -7.537  -8.923  1.00 90.25           N  
ATOM    677  NH1 ARG A  85      -7.320  -9.757  -9.125  1.00 90.25           N  
ATOM    678  NH2 ARG A  85      -7.377  -8.407 -10.977  1.00 90.25           N  
ATOM    679  CZ  ARG A  85      -7.542  -8.567  -9.672  1.00 90.25           C  
ATOM    680  N   TYR A  86      -8.757  -4.593  -2.551  1.00 86.96           N  
ATOM    681  CA  TYR A  86      -8.961  -4.714  -1.112  1.00 86.96           C  
ATOM    682  C   TYR A  86      -9.714  -3.507  -0.564  1.00 86.96           C  
ATOM    683  CB  TYR A  86      -7.620  -4.865  -0.389  1.00 86.96           C  
ATOM    684  O   TYR A  86      -9.928  -3.398   0.645  1.00 86.96           O  
ATOM    685  CG  TYR A  86      -6.889  -6.142  -0.727  1.00 86.96           C  
ATOM    686  CD1 TYR A  86      -7.234  -7.347  -0.119  1.00 86.96           C  
ATOM    687  CD2 TYR A  86      -5.851  -6.146  -1.653  1.00 86.96           C  
ATOM    688  CE1 TYR A  86      -6.562  -8.525  -0.425  1.00 86.96           C  
ATOM    689  CE2 TYR A  86      -5.172  -7.319  -1.966  1.00 86.96           C  
ATOM    690  OH  TYR A  86      -4.866  -9.666  -1.655  1.00 86.96           O  
ATOM    691  CZ  TYR A  86      -5.535  -8.502  -1.349  1.00 86.96           C  
ATOM    692  N   ASN A  87     -10.117  -2.565  -1.368  1.00 87.69           N  
ATOM    693  CA  ASN A  87     -10.780  -1.336  -0.946  1.00 87.69           C  
ATOM    694  C   ASN A  87     -10.086  -0.711   0.261  1.00 87.69           C  
ATOM    695  CB  ASN A  87     -12.254  -1.602  -0.632  1.00 87.69           C  
ATOM    696  O   ASN A  87     -10.707  -0.513   1.306  1.00 87.69           O  
ATOM    697  CG  ASN A  87     -13.055  -1.975  -1.863  1.00 87.69           C  
ATOM    698  ND2 ASN A  87     -13.967  -2.928  -1.711  1.00 87.69           N  
ATOM    699  OD1 ASN A  87     -12.856  -1.411  -2.943  1.00 87.69           O  
ATOM    700  N   PRO A  88      -8.707  -0.413  -0.010  1.00 90.40           N  
ATOM    701  CA  PRO A  88      -7.923   0.123   1.106  1.00 90.40           C  
ATOM    702  C   PRO A  88      -8.334   1.543   1.487  1.00 90.40           C  
ATOM    703  CB  PRO A  88      -6.488   0.093   0.575  1.00 90.40           C  
ATOM    704  O   PRO A  88      -8.760   2.318   0.627  1.00 90.40           O  
ATOM    705  CG  PRO A  88      -6.627   0.208  -0.909  1.00 90.40           C  
ATOM    706  CD  PRO A  88      -7.900  -0.473  -1.323  1.00 90.40           C  
ATOM    707  N   LYS A  89      -8.228   1.873   2.786  1.00 89.21           N  
ATOM    708  CA  LYS A  89      -8.437   3.245   3.239  1.00 89.21           C  
ATOM    709  C   LYS A  89      -7.281   4.147   2.815  1.00 89.21           C  
ATOM    710  CB  LYS A  89      -8.606   3.289   4.758  1.00 89.21           C  
ATOM    711  O   LYS A  89      -7.496   5.290   2.407  1.00 89.21           O  
ATOM    712  CG  LYS A  89      -9.959   2.792   5.245  1.00 89.21           C  
ATOM    713  CD  LYS A  89     -10.159   3.076   6.728  1.00 89.21           C  
ATOM    714  CE  LYS A  89     -11.562   2.702   7.186  1.00 89.21           C  
ATOM    715  NZ  LYS A  89     -11.761   2.975   8.641  1.00 89.21           N  
ATOM    716  N   ILE A  90      -6.104   3.643   2.887  1.00 89.30           N  
ATOM    717  CA  ILE A  90      -4.907   4.394   2.525  1.00 89.30           C  
ATOM    718  C   ILE A  90      -3.965   3.506   1.716  1.00 89.30           C  
ATOM    719  CB  ILE A  90      -4.185   4.943   3.776  1.00 89.30           C  
ATOM    720  O   ILE A  90      -3.740   2.345   2.069  1.00 89.30           O  
ATOM    721  CG1 ILE A  90      -5.125   5.847   4.582  1.00 89.30           C  
ATOM    722  CG2 ILE A  90      -2.911   5.694   3.378  1.00 89.30           C  
ATOM    723  CD1 ILE A  90      -5.534   7.120   3.854  1.00 89.30           C  
ATOM    724  N   ILE A  91      -3.442   4.007   0.633  1.00 87.65           N  
ATOM    725  CA  ILE A  91      -2.394   3.335  -0.127  1.00 87.65           C  
ATOM    726  C   ILE A  91      -1.142   4.207  -0.163  1.00 87.65           C  
ATOM    727  CB  ILE A  91      -2.860   3.006  -1.563  1.00 87.65           C  
ATOM    728  O   ILE A  91      -1.198   5.368  -0.574  1.00 87.65           O  
ATOM    729  CG1 ILE A  91      -4.137   2.158  -1.530  1.00 87.65           C  
ATOM    730  CG2 ILE A  91      -1.750   2.295  -2.342  1.00 87.65           C  
ATOM    731  CD1 ILE A  91      -4.742   1.895  -2.902  1.00 87.65           C  
ATOM    732  N   VAL A  92      -0.107   3.692   0.311  1.00 87.28           N  
ATOM    733  CA  VAL A  92       1.179   4.374   0.211  1.00 87.28           C  
ATOM    734  C   VAL A  92       2.086   3.626  -0.763  1.00 87.28           C  
ATOM    735  CB  VAL A  92       1.864   4.498   1.590  1.00 87.28           C  
ATOM    736  O   VAL A  92       2.364   2.439  -0.575  1.00 87.28           O  
ATOM    737  CG1 VAL A  92       3.183   5.260   1.471  1.00 87.28           C  
ATOM    738  CG2 VAL A  92       0.934   5.185   2.588  1.00 87.28           C  
ATOM    739  N   ILE A  93       2.506   4.386  -1.811  1.00 85.31           N  
ATOM    740  CA  ILE A  93       3.358   3.789  -2.834  1.00 85.31           C  
ATOM    741  C   ILE A  93       4.717   4.485  -2.844  1.00 85.31           C  
ATOM    742  CB  ILE A  93       2.704   3.868  -4.231  1.00 85.31           C  
ATOM    743  O   ILE A  93       4.792   5.711  -2.949  1.00 85.31           O  
ATOM    744  CG1 ILE A  93       1.287   3.285  -4.192  1.00 85.31           C  
ATOM    745  CG2 ILE A  93       3.565   3.145  -5.272  1.00 85.31           C  
ATOM    746  CD1 ILE A  93       0.457   3.590  -5.431  1.00 85.31           C  
ATOM    747  N   VAL A  94       5.633   3.656  -2.840  1.00 83.27           N  
ATOM    748  CA  VAL A  94       6.984   4.184  -2.994  1.00 83.27           C  
ATOM    749  C   VAL A  94       7.661   3.531  -4.198  1.00 83.27           C  
ATOM    750  CB  VAL A  94       7.830   3.959  -1.721  1.00 83.27           C  
ATOM    751  O   VAL A  94       7.839   2.311  -4.231  1.00 83.27           O  
ATOM    752  CG1 VAL A  94       9.216   4.582  -1.876  1.00 83.27           C  
ATOM    753  CG2 VAL A  94       7.116   4.535  -0.499  1.00 83.27           C  
ATOM    754  N   VAL A  95       8.011   4.402  -5.150  1.00 81.90           N  
ATOM    755  CA  VAL A  95       8.717   3.932  -6.337  1.00 81.90           C  
ATOM    756  C   VAL A  95       9.947   4.802  -6.585  1.00 81.90           C  
ATOM    757  CB  VAL A  95       7.801   3.937  -7.581  1.00 81.90           C  
ATOM    758  O   VAL A  95       9.825   6.006  -6.826  1.00 81.90           O  
ATOM    759  CG1 VAL A  95       8.530   3.354  -8.791  1.00 81.90           C  
ATOM    760  CG2 VAL A  95       6.517   3.158  -7.301  1.00 81.90           C  
ATOM    761  N   ASN A  96      11.119   4.335  -6.656  1.00 77.73           N  
ATOM    762  CA  ASN A  96      12.338   5.009  -7.091  1.00 77.73           C  
ATOM    763  C   ASN A  96      12.396   6.446  -6.580  1.00 77.73           C  
ATOM    764  CB  ASN A  96      12.451   4.983  -8.617  1.00 77.73           C  
ATOM    765  O   ASN A  96      12.619   7.377  -7.356  1.00 77.73           O  
ATOM    766  CG  ASN A  96      12.942   3.649  -9.143  1.00 77.73           C  
ATOM    767  ND2 ASN A  96      12.684   3.383 -10.418  1.00 77.73           N  
ATOM    768  OD1 ASN A  96      13.548   2.863  -8.410  1.00 77.73           O  
ATOM    769  N   GLY A  97      12.058   6.671  -5.307  1.00 77.92           N  
ATOM    770  CA  GLY A  97      12.224   8.015  -4.778  1.00 77.92           C  
ATOM    771  C   GLY A  97      10.974   8.865  -4.906  1.00 77.92           C  
ATOM    772  O   GLY A  97      11.023  10.083  -4.724  1.00 77.92           O  
ATOM    773  N   ARG A  98       9.980   8.255  -5.409  1.00 87.09           N  
ATOM    774  CA  ARG A  98       8.673   8.891  -5.533  1.00 87.09           C  
ATOM    775  C   ARG A  98       7.676   8.292  -4.547  1.00 87.09           C  
ATOM    776  CB  ARG A  98       8.142   8.756  -6.962  1.00 87.09           C  
ATOM    777  O   ARG A  98       7.520   7.071  -4.479  1.00 87.09           O  
ATOM    778  CG  ARG A  98       6.847   9.513  -7.212  1.00 87.09           C  
ATOM    779  CD  ARG A  98       6.383   9.375  -8.655  1.00 87.09           C  
ATOM    780  NE  ARG A  98       7.328   9.984  -9.587  1.00 87.09           N  
ATOM    781  NH1 ARG A  98       6.588   8.807 -11.431  1.00 87.09           N  
ATOM    782  NH2 ARG A  98       8.301  10.315 -11.640  1.00 87.09           N  
ATOM    783  CZ  ARG A  98       7.403   9.701 -10.884  1.00 87.09           C  
ATOM    784  N   VAL A  99       7.118   9.158  -3.733  1.00 89.03           N  
ATOM    785  CA  VAL A  99       6.115   8.743  -2.758  1.00 89.03           C  
ATOM    786  C   VAL A  99       4.727   9.163  -3.234  1.00 89.03           C  
ATOM    787  CB  VAL A  99       6.402   9.336  -1.360  1.00 89.03           C  
ATOM    788  O   VAL A  99       4.519  10.315  -3.621  1.00 89.03           O  
ATOM    789  CG1 VAL A  99       5.292   8.965  -0.378  1.00 89.03           C  
ATOM    790  CG2 VAL A  99       7.757   8.855  -0.845  1.00 89.03           C  
ATOM    791  N   ARG A 100       3.879   8.227  -3.257  1.00 91.49           N  
ATOM    792  CA  ARG A 100       2.483   8.480  -3.601  1.00 91.49           C  
ATOM    793  C   ARG A 100       1.551   8.011  -2.489  1.00 91.49           C  
ATOM    794  CB  ARG A 100       2.120   7.787  -4.917  1.00 91.49           C  
ATOM    795  O   ARG A 100       1.701   6.902  -1.972  1.00 91.49           O  
ATOM    796  CG  ARG A 100       2.769   8.411  -6.141  1.00 91.49           C  
ATOM    797  CD  ARG A 100       2.482   7.609  -7.403  1.00 91.49           C  
ATOM    798  NE  ARG A 100       1.059   7.615  -7.733  1.00 91.49           N  
ATOM    799  NH1 ARG A 100       1.208   5.940  -9.316  1.00 91.49           N  
ATOM    800  NH2 ARG A 100      -0.816   6.911  -8.856  1.00 91.49           N  
ATOM    801  CZ  ARG A 100       0.487   6.822  -8.634  1.00 91.49           C  
ATOM    802  N   VAL A 101       0.669   8.868  -2.108  1.00 92.54           N  
ATOM    803  CA  VAL A 101      -0.313   8.535  -1.081  1.00 92.54           C  
ATOM    804  C   VAL A 101      -1.723   8.749  -1.625  1.00 92.54           C  
ATOM    805  CB  VAL A 101      -0.103   9.374   0.199  1.00 92.54           C  
ATOM    806  O   VAL A 101      -2.038   9.821  -2.148  1.00 92.54           O  
ATOM    807  CG1 VAL A 101      -1.130   8.999   1.266  1.00 92.54           C  
ATOM    808  CG2 VAL A 101       1.317   9.188   0.731  1.00 92.54           C  
ATOM    809  N   ARG A 102      -2.524   7.765  -1.530  1.00 93.70           N  
ATOM    810  CA  ARG A 102      -3.938   7.865  -1.876  1.00 93.70           C  
ATOM    811  C   ARG A 102      -4.814   7.779  -0.630  1.00 93.70           C  
ATOM    812  CB  ARG A 102      -4.328   6.766  -2.867  1.00 93.70           C  
ATOM    813  O   ARG A 102      -4.644   6.877   0.193  1.00 93.70           O  
ATOM    814  CG  ARG A 102      -5.767   6.853  -3.349  1.00 93.70           C  
ATOM    815  CD  ARG A 102      -6.149   5.655  -4.206  1.00 93.70           C  
ATOM    816  NE  ARG A 102      -6.401   4.469  -3.393  1.00 93.70           N  
ATOM    817  NH1 ARG A 102      -8.354   3.885  -4.480  1.00 93.70           N  
ATOM    818  NH2 ARG A 102      -7.574   2.603  -2.747  1.00 93.70           N  
ATOM    819  CZ  ARG A 102      -7.442   3.655  -3.542  1.00 93.70           C  
ATOM    820  N   ASN A 103      -5.750   8.735  -0.620  1.00 93.60           N  
ATOM    821  CA  ASN A 103      -6.653   8.800   0.524  1.00 93.60           C  
ATOM    822  C   ASN A 103      -8.046   8.290   0.168  1.00 93.60           C  
ATOM    823  CB  ASN A 103      -6.733  10.229   1.065  1.00 93.60           C  
ATOM    824  O   ASN A 103      -8.830   9.001  -0.463  1.00 93.60           O  
ATOM    825  CG  ASN A 103      -7.608  10.339   2.298  1.00 93.60           C  
ATOM    826  ND2 ASN A 103      -7.805  11.561   2.778  1.00 93.60           N  
ATOM    827  OD1 ASN A 103      -8.101   9.333   2.815  1.00 93.60           O  
ATOM    828  N   GLY A 104      -8.334   7.023   0.661  1.00 90.21           N  
ATOM    829  CA  GLY A 104      -9.635   6.425   0.407  1.00 90.21           C  
ATOM    830  C   GLY A 104     -10.615   6.620   1.549  1.00 90.21           C  
ATOM    831  O   GLY A 104     -11.700   6.035   1.549  1.00 90.21           O  
ATOM    832  N   THR A 105     -10.270   7.398   2.484  1.00 90.32           N  
ATOM    833  CA  THR A 105     -11.147   7.660   3.619  1.00 90.32           C  
ATOM    834  C   THR A 105     -12.154   8.756   3.284  1.00 90.32           C  
ATOM    835  CB  THR A 105     -10.340   8.066   4.867  1.00 90.32           C  
ATOM    836  O   THR A 105     -12.176   9.264   2.160  1.00 90.32           O  
ATOM    837  CG2 THR A 105      -9.158   7.127   5.086  1.00 90.32           C  
ATOM    838  OG1 THR A 105      -9.850   9.402   4.698  1.00 90.32           O  
ATOM    839  N   ASP A 106     -13.043   9.047   4.279  1.00 91.31           N  
ATOM    840  CA  ASP A 106     -14.055  10.075   4.060  1.00 91.31           C  
ATOM    841  C   ASP A 106     -13.622  11.410   4.663  1.00 91.31           C  
ATOM    842  CB  ASP A 106     -15.398   9.642   4.652  1.00 91.31           C  
ATOM    843  O   ASP A 106     -14.411  12.355   4.724  1.00 91.31           O  
ATOM    844  CG  ASP A 106     -15.320   9.338   6.138  1.00 91.31           C  
ATOM    845  OD1 ASP A 106     -14.199   9.228   6.680  1.00 91.31           O  
ATOM    846  OD2 ASP A 106     -16.390   9.204   6.771  1.00 91.31           O  
ATOM    847  N   ARG A 107     -12.336  11.507   5.116  1.00 93.22           N  
ATOM    848  CA  ARG A 107     -11.796  12.720   5.722  1.00 93.22           C  
ATOM    849  C   ARG A 107     -10.427  13.058   5.143  1.00 93.22           C  
ATOM    850  CB  ARG A 107     -11.700  12.565   7.241  1.00 93.22           C  
ATOM    851  O   ARG A 107      -9.742  12.186   4.605  1.00 93.22           O  
ATOM    852  CG  ARG A 107     -10.848  11.388   7.688  1.00 93.22           C  
ATOM    853  CD  ARG A 107     -10.966  11.143   9.185  1.00 93.22           C  
ATOM    854  NE  ARG A 107     -11.941  10.098   9.485  1.00 93.22           N  
ATOM    855  NH1 ARG A 107     -11.744  10.284  11.779  1.00 93.22           N  
ATOM    856  NH2 ARG A 107     -13.186   8.753  10.869  1.00 93.22           N  
ATOM    857  CZ  ARG A 107     -12.288   9.714  10.710  1.00 93.22           C  
ATOM    858  N   PRO A 108     -10.078  14.400   5.290  1.00 94.27           N  
ATOM    859  CA  PRO A 108      -8.728  14.769   4.857  1.00 94.27           C  
ATOM    860  C   PRO A 108      -7.639  14.147   5.729  1.00 94.27           C  
ATOM    861  CB  PRO A 108      -8.723  16.294   4.981  1.00 94.27           C  
ATOM    862  O   PRO A 108      -7.857  13.909   6.919  1.00 94.27           O  
ATOM    863  CG  PRO A 108     -10.166  16.678   5.037  1.00 94.27           C  
ATOM    864  CD  PRO A 108     -10.950  15.512   5.568  1.00 94.27           C  
ATOM    865  N   CYS A 109      -6.536  13.829   5.087  1.00 94.82           N  
ATOM    866  CA  CYS A 109      -5.397  13.266   5.803  1.00 94.82           C  
ATOM    867  C   CYS A 109      -4.195  14.200   5.736  1.00 94.82           C  
ATOM    868  CB  CYS A 109      -5.025  11.899   5.230  1.00 94.82           C  
ATOM    869  O   CYS A 109      -3.972  14.860   4.719  1.00 94.82           O  
ATOM    870  SG  CYS A 109      -6.302  10.642   5.458  1.00 94.82           S  
ATOM    871  N   ARG A 110      -3.591  14.314   6.851  1.00 96.07           N  
ATOM    872  CA  ARG A 110      -2.311  15.014   6.885  1.00 96.07           C  
ATOM    873  C   ARG A 110      -1.155  14.055   6.620  1.00 96.07           C  
ATOM    874  CB  ARG A 110      -2.115  15.712   8.232  1.00 96.07           C  
ATOM    875  O   ARG A 110      -1.017  13.038   7.302  1.00 96.07           O  
ATOM    876  CG  ARG A 110      -0.927  16.660   8.268  1.00 96.07           C  
ATOM    877  CD  ARG A 110      -0.832  17.395   9.598  1.00 96.07           C  
ATOM    878  NE  ARG A 110      -1.875  18.408   9.730  1.00 96.07           N  
ATOM    879  NH1 ARG A 110      -1.674  18.613  12.022  1.00 96.07           N  
ATOM    880  NH2 ARG A 110      -3.211  19.877  10.884  1.00 96.07           N  
ATOM    881  CZ  ARG A 110      -2.251  18.964  10.878  1.00 96.07           C  
ATOM    882  N   VAL A 111      -0.390  14.380   5.570  1.00 94.08           N  
ATOM    883  CA  VAL A 111       0.737  13.530   5.199  1.00 94.08           C  
ATOM    884  C   VAL A 111       2.048  14.276   5.437  1.00 94.08           C  
ATOM    885  CB  VAL A 111       0.643  13.074   3.726  1.00 94.08           C  
ATOM    886  O   VAL A 111       2.249  15.373   4.912  1.00 94.08           O  
ATOM    887  CG1 VAL A 111       1.835  12.192   3.356  1.00 94.08           C  
ATOM    888  CG2 VAL A 111      -0.670  12.333   3.480  1.00 94.08           C  
ATOM    889  N   ARG A 112       2.850  13.684   6.286  1.00 94.18           N  
ATOM    890  CA  ARG A 112       4.174  14.236   6.553  1.00 94.18           C  
ATOM    891  C   ARG A 112       5.264  13.382   5.914  1.00 94.18           C  
ATOM    892  CB  ARG A 112       4.415  14.352   8.060  1.00 94.18           C  
ATOM    893  O   ARG A 112       5.362  12.184   6.189  1.00 94.18           O  
ATOM    894  CG  ARG A 112       5.724  15.034   8.424  1.00 94.18           C  
ATOM    895  CD  ARG A 112       5.940  15.073   9.931  1.00 94.18           C  
ATOM    896  NE  ARG A 112       4.899  15.844  10.604  1.00 94.18           N  
ATOM    897  NH1 ARG A 112       5.301  14.949  12.696  1.00 94.18           N  
ATOM    898  NH2 ARG A 112       3.651  16.515  12.412  1.00 94.18           N  
ATOM    899  CZ  ARG A 112       4.619  15.768  11.902  1.00 94.18           C  
ATOM    900  N   VAL A 113       6.027  13.960   5.011  1.00 91.87           N  
ATOM    901  CA  VAL A 113       7.135  13.274   4.354  1.00 91.87           C  
ATOM    902  C   VAL A 113       8.462  13.815   4.881  1.00 91.87           C  
ATOM    903  CB  VAL A 113       7.069  13.430   2.818  1.00 91.87           C  
ATOM    904  O   VAL A 113       8.745  15.009   4.760  1.00 91.87           O  
ATOM    905  CG1 VAL A 113       8.207  12.662   2.148  1.00 91.87           C  
ATOM    906  CG2 VAL A 113       5.716  12.953   2.293  1.00 91.87           C  
ATOM    907  N   THR A 114       9.197  12.992   5.603  1.00 90.74           N  
ATOM    908  CA  THR A 114      10.526  13.338   6.094  1.00 90.74           C  
ATOM    909  C   THR A 114      11.604  12.611   5.296  1.00 90.74           C  
ATOM    910  CB  THR A 114      10.674  13.001   7.589  1.00 90.74           C  
ATOM    911  O   THR A 114      11.610  11.380   5.230  1.00 90.74           O  
ATOM    912  CG2 THR A 114      12.014  13.488   8.133  1.00 90.74           C  
ATOM    913  OG1 THR A 114       9.616  13.631   8.323  1.00 90.74           O  
ATOM    914  N   ALA A 115      12.493  13.362   4.599  1.00 87.69           N  
ATOM    915  CA  ALA A 115      13.594  12.834   3.798  1.00 87.69           C  
ATOM    916  C   ALA A 115      14.787  13.786   3.810  1.00 87.69           C  
ATOM    917  CB  ALA A 115      13.136  12.578   2.364  1.00 87.69           C  
ATOM    918  O   ALA A 115      14.615  15.006   3.752  1.00 87.69           O  
ATOM    919  N   GLY A 116      16.011  13.262   4.006  1.00 83.60           N  
ATOM    920  CA  GLY A 116      17.230  14.049   3.908  1.00 83.60           C  
ATOM    921  C   GLY A 116      17.308  15.159   4.939  1.00 83.60           C  
ATOM    922  O   GLY A 116      17.860  16.227   4.668  1.00 83.60           O  
ATOM    923  N   GLY A 117      16.636  15.043   6.104  1.00 84.46           N  
ATOM    924  CA  GLY A 117      16.669  16.017   7.183  1.00 84.46           C  
ATOM    925  C   GLY A 117      15.589  17.076   7.064  1.00 84.46           C  
ATOM    926  O   GLY A 117      15.556  18.026   7.848  1.00 84.46           O  
ATOM    927  N   GLU A 118      14.777  16.991   6.002  1.00 89.92           N  
ATOM    928  CA  GLU A 118      13.678  17.929   5.795  1.00 89.92           C  
ATOM    929  C   GLU A 118      12.327  17.239   5.951  1.00 89.92           C  
ATOM    930  CB  GLU A 118      13.780  18.580   4.413  1.00 89.92           C  
ATOM    931  O   GLU A 118      12.203  16.039   5.695  1.00 89.92           O  
ATOM    932  CG  GLU A 118      15.018  19.447   4.231  1.00 89.92           C  
ATOM    933  CD  GLU A 118      15.101  20.095   2.858  1.00 89.92           C  
ATOM    934  OE1 GLU A 118      16.017  20.916   2.629  1.00 89.92           O  
ATOM    935  OE2 GLU A 118      14.241  19.780   2.006  1.00 89.92           O  
ATOM    936  N   THR A 119      11.398  18.087   6.579  1.00 92.76           N  
ATOM    937  CA  THR A 119      10.023  17.619   6.714  1.00 92.76           C  
ATOM    938  C   THR A 119       9.061  18.545   5.975  1.00 92.76           C  
ATOM    939  CB  THR A 119       9.609  17.521   8.194  1.00 92.76           C  
ATOM    940  O   THR A 119       9.120  19.766   6.135  1.00 92.76           O  
ATOM    941  CG2 THR A 119       8.164  17.055   8.332  1.00 92.76           C  
ATOM    942  OG1 THR A 119      10.466  16.586   8.863  1.00 92.76           O  
ATOM    943  N   ARG A 120       8.266  17.833   5.124  1.00 93.39           N  
ATOM    944  CA  ARG A 120       7.189  18.556   4.455  1.00 93.39           C  
ATOM    945  C   ARG A 120       5.830  17.960   4.803  1.00 93.39           C  
ATOM    946  CB  ARG A 120       7.394  18.544   2.939  1.00 93.39           C  
ATOM    947  O   ARG A 120       5.682  16.738   4.874  1.00 93.39           O  
ATOM    948  CG  ARG A 120       8.624  19.310   2.477  1.00 93.39           C  
ATOM    949  CD  ARG A 120       8.777  19.272   0.963  1.00 93.39           C  
ATOM    950  NE  ARG A 120      10.046  19.852   0.535  1.00 93.39           N  
ATOM    951  NH1 ARG A 120       9.706  19.453  -1.715  1.00 93.39           N  
ATOM    952  NH2 ARG A 120      11.633  20.473  -1.006  1.00 93.39           N  
ATOM    953  CZ  ARG A 120      10.459  19.925  -0.728  1.00 93.39           C  
ATOM    954  N   GLU A 121       4.843  18.845   4.998  1.00 95.35           N  
ATOM    955  CA  GLU A 121       3.491  18.414   5.340  1.00 95.35           C  
ATOM    956  C   GLU A 121       2.504  18.758   4.228  1.00 95.35           C  
ATOM    957  CB  GLU A 121       3.041  19.050   6.658  1.00 95.35           C  
ATOM    958  O   GLU A 121       2.587  19.832   3.627  1.00 95.35           O  
ATOM    959  CG  GLU A 121       3.830  18.577   7.870  1.00 95.35           C  
ATOM    960  CD  GLU A 121       3.288  19.113   9.185  1.00 95.35           C  
ATOM    961  OE1 GLU A 121       3.898  18.849  10.246  1.00 95.35           O  
ATOM    962  OE2 GLU A 121       2.244  19.802   9.155  1.00 95.35           O  
ATOM    963  N   TYR A 122       1.650  17.735   3.971  1.00 95.16           N  
ATOM    964  CA  TYR A 122       0.637  17.900   2.935  1.00 95.16           C  
ATOM    965  C   TYR A 122      -0.735  17.468   3.439  1.00 95.16           C  
ATOM    966  CB  TYR A 122       1.011  17.098   1.685  1.00 95.16           C  
ATOM    967  O   TYR A 122      -0.837  16.636   4.344  1.00 95.16           O  
ATOM    968  CG  TYR A 122       2.403  17.382   1.175  1.00 95.16           C  
ATOM    969  CD1 TYR A 122       2.628  18.375   0.224  1.00 95.16           C  
ATOM    970  CD2 TYR A 122       3.494  16.659   1.642  1.00 95.16           C  
ATOM    971  CE1 TYR A 122       3.909  18.639  -0.250  1.00 95.16           C  
ATOM    972  CE2 TYR A 122       4.780  16.914   1.175  1.00 95.16           C  
ATOM    973  OH  TYR A 122       6.246  18.162  -0.235  1.00 95.16           O  
ATOM    974  CZ  TYR A 122       4.976  17.905   0.231  1.00 95.16           C  
ATOM    975  N   THR A 123      -1.698  18.178   2.846  1.00 94.95           N  
ATOM    976  CA  THR A 123      -3.061  17.709   3.068  1.00 94.95           C  
ATOM    977  C   THR A 123      -3.579  16.954   1.847  1.00 94.95           C  
ATOM    978  CB  THR A 123      -4.009  18.879   3.391  1.00 94.95           C  
ATOM    979  O   THR A 123      -3.509  17.457   0.724  1.00 94.95           O  
ATOM    980  CG2 THR A 123      -5.430  18.383   3.640  1.00 94.95           C  
ATOM    981  OG1 THR A 123      -3.539  19.557   4.564  1.00 94.95           O  
ATOM    982  N   VAL A 124      -4.026  15.716   2.086  1.00 94.29           N  
ATOM    983  CA  VAL A 124      -4.623  14.902   1.032  1.00 94.29           C  
ATOM    984  C   VAL A 124      -6.117  14.731   1.294  1.00 94.29           C  
ATOM    985  CB  VAL A 124      -3.939  13.521   0.925  1.00 94.29           C  
ATOM    986  O   VAL A 124      -6.514  14.140   2.301  1.00 94.29           O  
ATOM    987  CG1 VAL A 124      -4.463  12.751  -0.286  1.00 94.29           C  
ATOM    988  CG2 VAL A 124      -2.422  13.682   0.844  1.00 94.29           C  
ATOM    989  N   ASN A 125      -6.967  15.276   0.361  1.00 95.42           N  
ATOM    990  CA  ASN A 125      -8.417  15.197   0.502  1.00 95.42           C  
ATOM    991  C   ASN A 125      -8.946  13.826   0.090  1.00 95.42           C  
ATOM    992  CB  ASN A 125      -9.098  16.296  -0.317  1.00 95.42           C  
ATOM    993  O   ASN A 125      -8.273  13.087  -0.631  1.00 95.42           O  
ATOM    994  CG  ASN A 125      -8.746  17.688   0.169  1.00 95.42           C  
ATOM    995  ND2 ASN A 125      -8.446  18.584  -0.764  1.00 95.42           N  
ATOM    996  OD1 ASN A 125      -8.744  17.957   1.373  1.00 95.42           O  
ATOM    997  N   PRO A 126     -10.092  13.480   0.634  1.00 94.00           N  
ATOM    998  CA  PRO A 126     -10.719  12.215   0.241  1.00 94.00           C  
ATOM    999  C   PRO A 126     -10.825  12.055  -1.274  1.00 94.00           C  
ATOM   1000  CB  PRO A 126     -12.107  12.296   0.881  1.00 94.00           C  
ATOM   1001  O   PRO A 126     -11.225  12.992  -1.970  1.00 94.00           O  
ATOM   1002  CG  PRO A 126     -11.935  13.206   2.054  1.00 94.00           C  
ATOM   1003  CD  PRO A 126     -10.943  14.273   1.688  1.00 94.00           C  
ATOM   1004  N   GLY A 127     -10.363  10.870  -1.746  1.00 91.09           N  
ATOM   1005  CA  GLY A 127     -10.485  10.538  -3.156  1.00 91.09           C  
ATOM   1006  C   GLY A 127      -9.376  11.130  -4.006  1.00 91.09           C  
ATOM   1007  O   GLY A 127      -9.402  11.021  -5.234  1.00 91.09           O  
ATOM   1008  N   THR A 128      -8.437  11.844  -3.325  1.00 93.37           N  
ATOM   1009  CA  THR A 128      -7.333  12.447  -4.064  1.00 93.37           C  
ATOM   1010  C   THR A 128      -6.018  11.741  -3.744  1.00 93.37           C  
ATOM   1011  CB  THR A 128      -7.203  13.948  -3.748  1.00 93.37           C  
ATOM   1012  O   THR A 128      -5.975  10.856  -2.887  1.00 93.37           O  
ATOM   1013  CG2 THR A 128      -8.499  14.690  -4.059  1.00 93.37           C  
ATOM   1014  OG1 THR A 128      -6.893  14.113  -2.359  1.00 93.37           O  
ATOM   1015  N   GLU A 129      -4.991  12.143  -4.496  1.00 92.86           N  
ATOM   1016  CA  GLU A 129      -3.669  11.547  -4.331  1.00 92.86           C  
ATOM   1017  C   GLU A 129      -2.593  12.620  -4.191  1.00 92.86           C  
ATOM   1018  CB  GLU A 129      -3.343  10.625  -5.509  1.00 92.86           C  
ATOM   1019  O   GLU A 129      -2.747  13.731  -4.702  1.00 92.86           O  
ATOM   1020  CG  GLU A 129      -4.300   9.451  -5.654  1.00 92.86           C  
ATOM   1021  CD  GLU A 129      -3.956   8.537  -6.819  1.00 92.86           C  
ATOM   1022  OE1 GLU A 129      -4.676   7.537  -7.039  1.00 92.86           O  
ATOM   1023  OE2 GLU A 129      -2.957   8.823  -7.517  1.00 92.86           O  
ATOM   1024  N   LEU A 130      -1.613  12.297  -3.376  1.00 93.48           N  
ATOM   1025  CA  LEU A 130      -0.402  13.098  -3.239  1.00 93.48           C  
ATOM   1026  C   LEU A 130       0.791  12.394  -3.877  1.00 93.48           C  
ATOM   1027  CB  LEU A 130      -0.112  13.385  -1.764  1.00 93.48           C  
ATOM   1028  O   LEU A 130       0.985  11.192  -3.679  1.00 93.48           O  
ATOM   1029  CG  LEU A 130       1.236  14.038  -1.452  1.00 93.48           C  
ATOM   1030  CD1 LEU A 130       1.237  15.493  -1.909  1.00 93.48           C  
ATOM   1031  CD2 LEU A 130       1.546  13.940   0.038  1.00 93.48           C  
ATOM   1032  N   GLU A 131       1.512  13.164  -4.641  1.00 92.62           N  
ATOM   1033  CA  GLU A 131       2.758  12.648  -5.201  1.00 92.62           C  
ATOM   1034  C   GLU A 131       3.935  13.555  -4.856  1.00 92.62           C  
ATOM   1035  CB  GLU A 131       2.640  12.494  -6.720  1.00 92.62           C  
ATOM   1036  O   GLU A 131       3.892  14.761  -5.107  1.00 92.62           O  
ATOM   1037  CG  GLU A 131       3.826  11.786  -7.360  1.00 92.62           C  
ATOM   1038  CD  GLU A 131       3.637  11.522  -8.845  1.00 92.62           C  
ATOM   1039  OE1 GLU A 131       4.609  11.678  -9.618  1.00 92.62           O  
ATOM   1040  OE2 GLU A 131       2.507  11.156  -9.239  1.00 92.62           O  
ATOM   1041  N   VAL A 132       4.927  12.938  -4.274  1.00 90.74           N  
ATOM   1042  CA  VAL A 132       6.115  13.686  -3.878  1.00 90.74           C  
ATOM   1043  C   VAL A 132       7.362  13.019  -4.455  1.00 90.74           C  
ATOM   1044  CB  VAL A 132       6.231  13.795  -2.341  1.00 90.74           C  
ATOM   1045  O   VAL A 132       7.568  11.816  -4.279  1.00 90.74           O  
ATOM   1046  CG1 VAL A 132       7.478  14.586  -1.949  1.00 90.74           C  
ATOM   1047  CG2 VAL A 132       4.978  14.444  -1.757  1.00 90.74           C  
ATOM   1048  N   GLU A 133       8.113  13.841  -5.125  1.00 89.74           N  
ATOM   1049  CA  GLU A 133       9.378  13.358  -5.669  1.00 89.74           C  
ATOM   1050  C   GLU A 133      10.531  13.622  -4.704  1.00 89.74           C  
ATOM   1051  CB  GLU A 133       9.666  14.011  -7.023  1.00 89.74           C  
ATOM   1052  O   GLU A 133      10.673  14.733  -4.188  1.00 89.74           O  
ATOM   1053  CG  GLU A 133      10.803  13.355  -7.794  1.00 89.74           C  
ATOM   1054  CD  GLU A 133      10.952  13.884  -9.211  1.00 89.74           C  
ATOM   1055  OE1 GLU A 133      11.885  13.453  -9.925  1.00 89.74           O  
ATOM   1056  OE2 GLU A 133      10.129  14.739  -9.610  1.00 89.74           O  
ATOM   1057  N   LEU A 134      11.306  12.482  -4.424  1.00 87.09           N  
ATOM   1058  CA  LEU A 134      12.452  12.617  -3.532  1.00 87.09           C  
ATOM   1059  C   LEU A 134      13.757  12.623  -4.321  1.00 87.09           C  
ATOM   1060  CB  LEU A 134      12.469  11.483  -2.504  1.00 87.09           C  
ATOM   1061  O   LEU A 134      13.863  11.964  -5.358  1.00 87.09           O  
ATOM   1062  CG  LEU A 134      11.216  11.332  -1.640  1.00 87.09           C  
ATOM   1063  CD1 LEU A 134      11.314  10.079  -0.776  1.00 87.09           C  
ATOM   1064  CD2 LEU A 134      11.011  12.570  -0.774  1.00 87.09           C  
ATOM   1065  N   SER A 135      14.671  13.539  -3.943  1.00 86.02           N  
ATOM   1066  CA  SER A 135      16.011  13.477  -4.517  1.00 86.02           C  
ATOM   1067  C   SER A 135      16.717  12.181  -4.134  1.00 86.02           C  
ATOM   1068  CB  SER A 135      16.845  14.675  -4.064  1.00 86.02           C  
ATOM   1069  O   SER A 135      16.325  11.514  -3.174  1.00 86.02           O  
ATOM   1070  OG  SER A 135      17.087  14.620  -2.668  1.00 86.02           O  
ATOM   1071  N   PRO A 136      17.730  11.735  -4.950  1.00 78.85           N  
ATOM   1072  CA  PRO A 136      18.461  10.498  -4.669  1.00 78.85           C  
ATOM   1073  C   PRO A 136      18.952  10.418  -3.225  1.00 78.85           C  
ATOM   1074  CB  PRO A 136      19.640  10.555  -5.643  1.00 78.85           C  
ATOM   1075  O   PRO A 136      18.908   9.348  -2.612  1.00 78.85           O  
ATOM   1076  CG  PRO A 136      19.143  11.364  -6.797  1.00 78.85           C  
ATOM   1077  CD  PRO A 136      18.211  12.419  -6.274  1.00 78.85           C  
ATOM   1078  N   GLU A 137      19.368  11.560  -2.697  1.00 75.18           N  
ATOM   1079  CA  GLU A 137      19.884  11.602  -1.332  1.00 75.18           C  
ATOM   1080  C   GLU A 137      18.763  11.425  -0.313  1.00 75.18           C  
ATOM   1081  CB  GLU A 137      20.624  12.918  -1.077  1.00 75.18           C  
ATOM   1082  O   GLU A 137      18.974  10.848   0.756  1.00 75.18           O  
ATOM   1083  CG  GLU A 137      21.886  13.085  -1.910  1.00 75.18           C  
ATOM   1084  CD  GLU A 137      22.425  14.507  -1.905  1.00 75.18           C  
ATOM   1085  OE1 GLU A 137      23.612  14.708  -2.248  1.00 75.18           O  
ATOM   1086  OE2 GLU A 137      21.654  15.427  -1.553  1.00 75.18           O  
ATOM   1087  N   GLN A 138      17.535  11.826  -0.761  1.00 81.80           N  
ATOM   1088  CA  GLN A 138      16.377  11.786   0.127  1.00 81.80           C  
ATOM   1089  C   GLN A 138      15.735  10.401   0.132  1.00 81.80           C  
ATOM   1090  CB  GLN A 138      15.348  12.840  -0.285  1.00 81.80           C  
ATOM   1091  O   GLN A 138      15.023  10.045   1.073  1.00 81.80           O  
ATOM   1092  CG  GLN A 138      15.778  14.269   0.015  1.00 81.80           C  
ATOM   1093  CD  GLN A 138      14.800  15.300  -0.517  1.00 81.80           C  
ATOM   1094  NE2 GLN A 138      14.551  16.342   0.269  1.00 81.80           N  
ATOM   1095  OE1 GLN A 138      14.272  15.161  -1.625  1.00 81.80           O  
ATOM   1096  N   GLN A 139      16.121   9.581  -0.834  1.00 76.73           N  
ATOM   1097  CA  GLN A 139      15.437   8.312  -1.061  1.00 76.73           C  
ATOM   1098  C   GLN A 139      15.868   7.265  -0.038  1.00 76.73           C  
ATOM   1099  CB  GLN A 139      15.705   7.803  -2.478  1.00 76.73           C  
ATOM   1100  O   GLN A 139      15.097   6.363   0.297  1.00 76.73           O  
ATOM   1101  CG  GLN A 139      15.085   8.666  -3.569  1.00 76.73           C  
ATOM   1102  CD  GLN A 139      15.478   8.220  -4.964  1.00 76.73           C  
ATOM   1103  NE2 GLN A 139      15.187   9.053  -5.957  1.00 76.73           N  
ATOM   1104  OE1 GLN A 139      16.039   7.135  -5.149  1.00 76.73           O  
ATOM   1105  N   ASN A 140      17.116   7.390   0.551  1.00 69.79           N  
ATOM   1106  CA  ASN A 140      17.735   6.347   1.362  1.00 69.79           C  
ATOM   1107  C   ASN A 140      17.195   6.352   2.789  1.00 69.79           C  
ATOM   1108  CB  ASN A 140      19.257   6.505   1.369  1.00 69.79           C  
ATOM   1109  O   ASN A 140      17.203   5.321   3.464  1.00 69.79           O  
ATOM   1110  CG  ASN A 140      19.887   6.153   0.036  1.00 69.79           C  
ATOM   1111  ND2 ASN A 140      20.992   6.813  -0.291  1.00 69.79           N  
ATOM   1112  OD1 ASN A 140      19.384   5.295  -0.695  1.00 69.79           O  
ATOM   1113  N   ASN A 141      16.190   7.215   3.136  1.00 75.18           N  
ATOM   1114  CA  ASN A 141      15.678   7.285   4.501  1.00 75.18           C  
ATOM   1115  C   ASN A 141      14.423   8.148   4.586  1.00 75.18           C  
ATOM   1116  CB  ASN A 141      16.754   7.817   5.451  1.00 75.18           C  
ATOM   1117  O   ASN A 141      14.326   9.028   5.443  1.00 75.18           O  
ATOM   1118  CG  ASN A 141      17.941   6.882   5.572  1.00 75.18           C  
ATOM   1119  ND2 ASN A 141      19.140   7.450   5.627  1.00 75.18           N  
ATOM   1120  OD1 ASN A 141      17.782   5.659   5.614  1.00 75.18           O  
ATOM   1121  N   ALA A 142      13.560   7.897   3.660  1.00 83.05           N  
ATOM   1122  CA  ALA A 142      12.332   8.687   3.682  1.00 83.05           C  
ATOM   1123  C   ALA A 142      11.300   8.070   4.622  1.00 83.05           C  
ATOM   1124  CB  ALA A 142      11.755   8.814   2.274  1.00 83.05           C  
ATOM   1125  O   ALA A 142      11.297   6.856   4.841  1.00 83.05           O  
ATOM   1126  N   GLU A 143      10.658   8.905   5.318  1.00 87.21           N  
ATOM   1127  CA  GLU A 143       9.556   8.524   6.196  1.00 87.21           C  
ATOM   1128  C   GLU A 143       8.268   9.247   5.812  1.00 87.21           C  
ATOM   1129  CB  GLU A 143       9.908   8.815   7.658  1.00 87.21           C  
ATOM   1130  O   GLU A 143       8.283  10.450   5.543  1.00 87.21           O  
ATOM   1131  CG  GLU A 143       8.846   8.360   8.648  1.00 87.21           C  
ATOM   1132  CD  GLU A 143       9.209   8.654  10.095  1.00 87.21           C  
ATOM   1133  OE1 GLU A 143       8.299   8.958  10.899  1.00 87.21           O  
ATOM   1134  OE2 GLU A 143      10.414   8.582  10.426  1.00 87.21           O  
ATOM   1135  N   VAL A 144       7.244   8.422   5.678  1.00 89.13           N  
ATOM   1136  CA  VAL A 144       5.931   8.992   5.394  1.00 89.13           C  
ATOM   1137  C   VAL A 144       4.970   8.671   6.536  1.00 89.13           C  
ATOM   1138  CB  VAL A 144       5.363   8.467   4.056  1.00 89.13           C  
ATOM   1139  O   VAL A 144       4.801   7.507   6.905  1.00 89.13           O  
ATOM   1140  CG1 VAL A 144       4.005   9.101   3.761  1.00 89.13           C  
ATOM   1141  CG2 VAL A 144       6.343   8.741   2.916  1.00 89.13           C  
ATOM   1142  N   GLU A 145       4.472   9.718   7.143  1.00 91.40           N  
ATOM   1143  CA  GLU A 145       3.449   9.583   8.176  1.00 91.40           C  
ATOM   1144  C   GLU A 145       2.100  10.103   7.687  1.00 91.40           C  
ATOM   1145  CB  GLU A 145       3.868  10.323   9.449  1.00 91.40           C  
ATOM   1146  O   GLU A 145       2.016  11.200   7.130  1.00 91.40           O  
ATOM   1147  CG  GLU A 145       5.112   9.750  10.111  1.00 91.40           C  
ATOM   1148  CD  GLU A 145       5.528  10.507  11.363  1.00 91.40           C  
ATOM   1149  OE1 GLU A 145       5.607   9.888  12.448  1.00 91.40           O  
ATOM   1150  OE2 GLU A 145       5.775  11.729  11.257  1.00 91.40           O  
ATOM   1151  N   VAL A 146       1.146   9.280   7.771  1.00 91.05           N  
ATOM   1152  CA  VAL A 146      -0.201   9.660   7.357  1.00 91.05           C  
ATOM   1153  C   VAL A 146      -1.126   9.689   8.572  1.00 91.05           C  
ATOM   1154  CB  VAL A 146      -0.759   8.697   6.286  1.00 91.05           C  
ATOM   1155  O   VAL A 146      -1.212   8.711   9.318  1.00 91.05           O  
ATOM   1156  CG1 VAL A 146      -2.118   9.179   5.781  1.00 91.05           C  
ATOM   1157  CG2 VAL A 146       0.227   8.560   5.127  1.00 91.05           C  
ATOM   1158  N   GLU A 147      -1.773  10.844   8.747  1.00 92.41           N  
ATOM   1159  CA  GLU A 147      -2.741  11.020   9.826  1.00 92.41           C  
ATOM   1160  C   GLU A 147      -4.110  11.413   9.280  1.00 92.41           C  
ATOM   1161  CB  GLU A 147      -2.250  12.074  10.822  1.00 92.41           C  
ATOM   1162  O   GLU A 147      -4.244  12.432   8.598  1.00 92.41           O  
ATOM   1163  CG  GLU A 147      -3.145  12.232  12.042  1.00 92.41           C  
ATOM   1164  CD  GLU A 147      -2.641  13.277  13.025  1.00 92.41           C  
ATOM   1165  OE1 GLU A 147      -3.406  13.673  13.934  1.00 92.41           O  
ATOM   1166  OE2 GLU A 147      -1.473  13.703  12.884  1.00 92.41           O  
ATOM   1167  N   CYS A 148      -5.051  10.580   9.559  1.00 89.01           N  
ATOM   1168  CA  CYS A 148      -6.439  10.869   9.216  1.00 89.01           C  
ATOM   1169  C   CYS A 148      -7.318  10.878  10.462  1.00 89.01           C  
ATOM   1170  CB  CYS A 148      -6.969   9.842   8.215  1.00 89.01           C  
ATOM   1171  O   CYS A 148      -7.715   9.821  10.954  1.00 89.01           O  
ATOM   1172  SG  CYS A 148      -5.941   9.666   6.741  1.00 89.01           S  
ATOM   1173  N   GLY A 149      -7.638  12.035  11.037  1.00 85.09           N  
ATOM   1174  CA  GLY A 149      -8.343  12.064  12.309  1.00 85.09           C  
ATOM   1175  C   GLY A 149      -7.512  11.538  13.464  1.00 85.09           C  
ATOM   1176  O   GLY A 149      -6.419  12.043  13.730  1.00 85.09           O  
ATOM   1177  N   ASN A 150      -7.922  10.384  14.103  1.00 81.00           N  
ATOM   1178  CA  ASN A 150      -7.216   9.804  15.240  1.00 81.00           C  
ATOM   1179  C   ASN A 150      -6.294   8.668  14.808  1.00 81.00           C  
ATOM   1180  CB  ASN A 150      -8.210   9.310  16.294  1.00 81.00           C  
ATOM   1181  O   ASN A 150      -5.623   8.056  15.640  1.00 81.00           O  
ATOM   1182  CG  ASN A 150      -8.950  10.443  16.976  1.00 81.00           C  
ATOM   1183  ND2 ASN A 150     -10.185  10.181  17.389  1.00 81.00           N  
ATOM   1184  OD1 ASN A 150      -8.418  11.545  17.129  1.00 81.00           O  
ATOM   1185  N   GLU A 151      -6.298   8.448  13.438  1.00 82.95           N  
ATOM   1186  CA  GLU A 151      -5.496   7.349  12.907  1.00 82.95           C  
ATOM   1187  C   GLU A 151      -4.143   7.844  12.405  1.00 82.95           C  
ATOM   1188  CB  GLU A 151      -6.245   6.632  11.781  1.00 82.95           C  
ATOM   1189  O   GLU A 151      -4.059   8.897  11.769  1.00 82.95           O  
ATOM   1190  CG  GLU A 151      -7.577   6.034  12.211  1.00 82.95           C  
ATOM   1191  CD  GLU A 151      -8.368   5.439  11.056  1.00 82.95           C  
ATOM   1192  OE1 GLU A 151      -9.130   4.471  11.278  1.00 82.95           O  
ATOM   1193  OE2 GLU A 151      -8.223   5.944   9.921  1.00 82.95           O  
ATOM   1194  N   LYS A 152      -3.160   7.220  12.886  1.00 82.27           N  
ATOM   1195  CA  LYS A 152      -1.807   7.584  12.475  1.00 82.27           C  
ATOM   1196  C   LYS A 152      -1.051   6.373  11.937  1.00 82.27           C  
ATOM   1197  CB  LYS A 152      -1.040   8.204  13.644  1.00 82.27           C  
ATOM   1198  O   LYS A 152      -1.116   5.287  12.516  1.00 82.27           O  
ATOM   1199  CG  LYS A 152       0.277   8.855  13.245  1.00 82.27           C  
ATOM   1200  CD  LYS A 152       0.944   9.539  14.431  1.00 82.27           C  
ATOM   1201  CE  LYS A 152       2.276  10.164  14.040  1.00 82.27           C  
ATOM   1202  NZ  LYS A 152       2.931  10.844  15.198  1.00 82.27           N  
ATOM   1203  N   TYR A 153      -0.355   6.625  10.792  1.00 80.69           N  
ATOM   1204  CA  TYR A 153       0.410   5.571  10.135  1.00 80.69           C  
ATOM   1205  C   TYR A 153       1.806   6.059   9.767  1.00 80.69           C  
ATOM   1206  CB  TYR A 153      -0.319   5.080   8.881  1.00 80.69           C  
ATOM   1207  O   TYR A 153       1.982   7.212   9.368  1.00 80.69           O  
ATOM   1208  CG  TYR A 153      -1.791   4.825   9.095  1.00 80.69           C  
ATOM   1209  CD1 TYR A 153      -2.243   3.595   9.569  1.00 80.69           C  
ATOM   1210  CD2 TYR A 153      -2.733   5.811   8.823  1.00 80.69           C  
ATOM   1211  CE1 TYR A 153      -3.599   3.354   9.766  1.00 80.69           C  
ATOM   1212  CE2 TYR A 153      -4.091   5.582   9.017  1.00 80.69           C  
ATOM   1213  OH  TYR A 153      -5.857   4.119   9.682  1.00 80.69           O  
ATOM   1214  CZ  TYR A 153      -4.514   4.352   9.488  1.00 80.69           C  
ATOM   1215  N   ARG A 154       2.673   5.288  10.014  1.00 82.71           N  
ATOM   1216  CA  ARG A 154       4.045   5.666   9.690  1.00 82.71           C  
ATOM   1217  C   ARG A 154       4.693   4.641   8.765  1.00 82.71           C  
ATOM   1218  CB  ARG A 154       4.876   5.820  10.966  1.00 82.71           C  
ATOM   1219  O   ARG A 154       4.582   3.435   8.993  1.00 82.71           O  
ATOM   1220  CG  ARG A 154       6.292   6.316  10.722  1.00 82.71           C  
ATOM   1221  CD  ARG A 154       7.057   6.500  12.026  1.00 82.71           C  
ATOM   1222  NE  ARG A 154       8.450   6.866  11.786  1.00 82.71           N  
ATOM   1223  NH1 ARG A 154       9.034   6.929  14.021  1.00 82.71           N  
ATOM   1224  NH2 ARG A 154      10.597   7.392  12.410  1.00 82.71           N  
ATOM   1225  CZ  ARG A 154       9.357   7.061  12.739  1.00 82.71           C  
ATOM   1226  N   PHE A 155       5.286   5.169   7.682  1.00 77.76           N  
ATOM   1227  CA  PHE A 155       6.033   4.357   6.729  1.00 77.76           C  
ATOM   1228  C   PHE A 155       7.477   4.832   6.627  1.00 77.76           C  
ATOM   1229  CB  PHE A 155       5.368   4.397   5.349  1.00 77.76           C  
ATOM   1230  O   PHE A 155       7.731   6.011   6.370  1.00 77.76           O  
ATOM   1231  CG  PHE A 155       5.945   3.413   4.368  1.00 77.76           C  
ATOM   1232  CD1 PHE A 155       6.709   3.848   3.293  1.00 77.76           C  
ATOM   1233  CD2 PHE A 155       5.722   2.050   4.522  1.00 77.76           C  
ATOM   1234  CE1 PHE A 155       7.244   2.939   2.383  1.00 77.76           C  
ATOM   1235  CE2 PHE A 155       6.253   1.136   3.617  1.00 77.76           C  
ATOM   1236  CZ  PHE A 155       7.013   1.582   2.548  1.00 77.76           C  
ATOM   1237  N   GLN A 156       8.362   3.968   6.921  1.00 74.39           N  
ATOM   1238  CA  GLN A 156       9.771   4.302   6.743  1.00 74.39           C  
ATOM   1239  C   GLN A 156      10.381   3.515   5.587  1.00 74.39           C  
ATOM   1240  CB  GLN A 156      10.553   4.036   8.030  1.00 74.39           C  
ATOM   1241  O   GLN A 156      10.214   2.297   5.503  1.00 74.39           O  
ATOM   1242  CG  GLN A 156      11.981   4.564   8.003  1.00 74.39           C  
ATOM   1243  CD  GLN A 156      12.672   4.458   9.349  1.00 74.39           C  
ATOM   1244  NE2 GLN A 156      13.807   5.134   9.488  1.00 74.39           N  
ATOM   1245  OE1 GLN A 156      12.189   3.774  10.257  1.00 74.39           O  
ATOM   1246  N   LEU A 157      11.048   4.325   4.688  1.00 66.49           N  
ATOM   1247  CA  LEU A 157      11.791   3.744   3.576  1.00 66.49           C  
ATOM   1248  C   LEU A 157      13.263   3.572   3.936  1.00 66.49           C  
ATOM   1249  CB  LEU A 157      11.659   4.620   2.327  1.00 66.49           C  
ATOM   1250  O   LEU A 157      13.896   4.502   4.442  1.00 66.49           O  
ATOM   1251  CG  LEU A 157      10.244   4.807   1.777  1.00 66.49           C  
ATOM   1252  CD1 LEU A 157      10.203   5.987   0.811  1.00 66.49           C  
ATOM   1253  CD2 LEU A 157       9.764   3.532   1.093  1.00 66.49           C  
ATOM   1254  N   GLY A 158      13.845   2.271   4.107  1.00 57.18           N  
ATOM   1255  CA  GLY A 158      15.257   1.940   4.213  1.00 57.18           C  
ATOM   1256  C   GLY A 158      15.717   0.947   3.163  1.00 57.18           C  
ATOM   1257  O   GLY A 158      14.902   0.231   2.578  1.00 57.18           O  
TER    1258      GLY A 158
ENDMDL
END
