# Supplementary material for: Single-chain dimers from de novo immunoglobulins as robust scaffolds for multiple binding loops
Source: Nat Commun. 2023 Sep 23;14:5939. doi: 10.1038/s41467-023-41717-5 (PMC10517939; doi:10.1038/s41467-023-41717-5)
Supplement: Supplementary file 3 — Supplementary Data 1 [file 41467_2023_41717_MOESM3_ESM.zip › design_models/scIg/scIg14k/ranked_2.pdb]

MODEL     1
ATOM      1  N   ARG A   1       3.815   9.014 -13.830  1.00 86.26           N  
ATOM      2  CA  ARG A   1       2.841   9.127 -12.749  1.00 86.26           C  
ATOM      3  C   ARG A   1       1.868   7.954 -12.763  1.00 86.26           C  
ATOM      4  CB  ARG A   1       2.073  10.447 -12.853  1.00 86.26           C  
ATOM      5  O   ARG A   1       1.366   7.569 -13.822  1.00 86.26           O  
ATOM      6  CG  ARG A   1       2.960  11.681 -12.812  1.00 86.26           C  
ATOM      7  CD  ARG A   1       2.142  12.964 -12.845  1.00 86.26           C  
ATOM      8  NE  ARG A   1       1.599  13.223 -14.175  1.00 86.26           N  
ATOM      9  NH1 ARG A   1       0.530  15.184 -13.583  1.00 86.26           N  
ATOM     10  NH2 ARG A   1       0.405  14.410 -15.737  1.00 86.26           N  
ATOM     11  CZ  ARG A   1       0.846  14.272 -14.495  1.00 86.26           C  
ATOM     12  N   ILE A   2       1.687   7.335 -11.746  1.00 91.91           N  
ATOM     13  CA  ILE A   2       0.693   6.294 -11.513  1.00 91.91           C  
ATOM     14  C   ILE A   2      -0.309   6.763 -10.460  1.00 91.91           C  
ATOM     15  CB  ILE A   2       1.355   4.969 -11.070  1.00 91.91           C  
ATOM     16  O   ILE A   2       0.081   7.186  -9.369  1.00 91.91           O  
ATOM     17  CG1 ILE A   2       2.377   4.508 -12.115  1.00 91.91           C  
ATOM     18  CG2 ILE A   2       0.295   3.891 -10.827  1.00 91.91           C  
ATOM     19  CD1 ILE A   2       1.761   4.101 -13.447  1.00 91.91           C  
ATOM     20  N   GLU A   3      -1.614   6.751 -10.832  1.00 93.03           N  
ATOM     21  CA  GLU A   3      -2.675   7.121  -9.899  1.00 93.03           C  
ATOM     22  C   GLU A   3      -3.591   5.936  -9.607  1.00 93.03           C  
ATOM     23  CB  GLU A   3      -3.491   8.294 -10.450  1.00 93.03           C  
ATOM     24  O   GLU A   3      -4.121   5.313 -10.529  1.00 93.03           O  
ATOM     25  CG  GLU A   3      -2.676   9.561 -10.668  1.00 93.03           C  
ATOM     26  CD  GLU A   3      -3.494  10.709 -11.237  1.00 93.03           C  
ATOM     27  OE1 GLU A   3      -2.920  11.789 -11.506  1.00 93.03           O  
ATOM     28  OE2 GLU A   3      -4.720  10.528 -11.414  1.00 93.03           O  
ATOM     29  N   VAL A   4      -3.655   5.605  -8.361  1.00 93.27           N  
ATOM     30  CA  VAL A   4      -4.545   4.531  -7.936  1.00 93.27           C  
ATOM     31  C   VAL A   4      -5.601   5.082  -6.980  1.00 93.27           C  
ATOM     32  CB  VAL A   4      -3.765   3.380  -7.262  1.00 93.27           C  
ATOM     33  O   VAL A   4      -5.269   5.746  -5.994  1.00 93.27           O  
ATOM     34  CG1 VAL A   4      -4.711   2.251  -6.857  1.00 93.27           C  
ATOM     35  CG2 VAL A   4      -2.674   2.858  -8.194  1.00 93.27           C  
ATOM     36  N   ARG A   5      -6.804   4.727  -7.368  1.00 89.94           N  
ATOM     37  CA  ARG A   5      -7.918   5.106  -6.505  1.00 89.94           C  
ATOM     38  C   ARG A   5      -8.738   3.886  -6.100  1.00 89.94           C  
ATOM     39  CB  ARG A   5      -8.815   6.131  -7.203  1.00 89.94           C  
ATOM     40  O   ARG A   5      -9.108   3.071  -6.948  1.00 89.94           O  
ATOM     41  CG  ARG A   5      -9.911   6.698  -6.314  1.00 89.94           C  
ATOM     42  CD  ARG A   5     -10.681   7.812  -7.009  1.00 89.94           C  
ATOM     43  NE  ARG A   5     -11.762   8.324  -6.171  1.00 89.94           N  
ATOM     44  NH1 ARG A   5     -12.417   9.965  -7.659  1.00 89.94           N  
ATOM     45  NH2 ARG A   5     -13.513   9.719  -5.661  1.00 89.94           N  
ATOM     46  CZ  ARG A   5     -12.561   9.335  -6.499  1.00 89.94           C  
ATOM     47  N   VAL A   6      -8.895   3.794  -4.789  1.00 86.64           N  
ATOM     48  CA  VAL A   6      -9.811   2.769  -4.300  1.00 86.64           C  
ATOM     49  C   VAL A   6     -10.999   3.428  -3.602  1.00 86.64           C  
ATOM     50  CB  VAL A   6      -9.104   1.789  -3.337  1.00 86.64           C  
ATOM     51  O   VAL A   6     -10.829   4.126  -2.600  1.00 86.64           O  
ATOM     52  CG1 VAL A   6     -10.060   0.683  -2.894  1.00 86.64           C  
ATOM     53  CG2 VAL A   6      -7.863   1.194  -3.999  1.00 86.64           C  
ATOM     54  N   ASP A   7     -12.191   3.388  -4.268  1.00 80.46           N  
ATOM     55  CA  ASP A   7     -13.373   3.979  -3.649  1.00 80.46           C  
ATOM     56  C   ASP A   7     -14.587   3.064  -3.798  1.00 80.46           C  
ATOM     57  CB  ASP A   7     -13.670   5.350  -4.259  1.00 80.46           C  
ATOM     58  O   ASP A   7     -14.504   2.014  -4.439  1.00 80.46           O  
ATOM     59  CG  ASP A   7     -13.948   5.288  -5.750  1.00 80.46           C  
ATOM     60  OD1 ASP A   7     -14.889   4.577  -6.166  1.00 80.46           O  
ATOM     61  OD2 ASP A   7     -13.218   5.952  -6.517  1.00 80.46           O  
ATOM     62  N   ASN A   8     -15.820   3.267  -3.050  1.00 71.91           N  
ATOM     63  CA  ASN A   8     -17.050   2.515  -2.830  1.00 71.91           C  
ATOM     64  C   ASN A   8     -17.249   1.441  -3.895  1.00 71.91           C  
ATOM     65  CB  ASN A   8     -18.256   3.457  -2.795  1.00 71.91           C  
ATOM     66  O   ASN A   8     -18.184   1.517  -4.694  1.00 71.91           O  
ATOM     67  CG  ASN A   8     -18.352   4.235  -1.498  1.00 71.91           C  
ATOM     68  ND2 ASN A   8     -19.085   5.342  -1.523  1.00 71.91           N  
ATOM     69  OD1 ASN A   8     -17.772   3.844  -0.481  1.00 71.91           O  
ATOM     70  N   GLY A   9     -16.236   0.449  -4.063  1.00 83.06           N  
ATOM     71  CA  GLY A   9     -16.457  -0.752  -4.851  1.00 83.06           C  
ATOM     72  C   GLY A   9     -15.691  -0.756  -6.160  1.00 83.06           C  
ATOM     73  O   GLY A   9     -15.969  -1.568  -7.045  1.00 83.06           O  
ATOM     74  N   ARG A  10     -14.787   0.238  -6.235  1.00 90.88           N  
ATOM     75  CA  ARG A  10     -14.102   0.323  -7.521  1.00 90.88           C  
ATOM     76  C   ARG A  10     -12.617   0.618  -7.332  1.00 90.88           C  
ATOM     77  CB  ARG A  10     -14.742   1.399  -8.401  1.00 90.88           C  
ATOM     78  O   ARG A  10     -12.237   1.362  -6.426  1.00 90.88           O  
ATOM     79  CG  ARG A  10     -16.149   1.059  -8.864  1.00 90.88           C  
ATOM     80  CD  ARG A  10     -16.732   2.153  -9.748  1.00 90.88           C  
ATOM     81  NE  ARG A  10     -17.592   3.058  -8.990  1.00 90.88           N  
ATOM     82  NH1 ARG A  10     -18.036   4.461 -10.770  1.00 90.88           N  
ATOM     83  NH2 ARG A  10     -18.953   4.887  -8.713  1.00 90.88           N  
ATOM     84  CZ  ARG A  10     -18.192   4.133  -9.493  1.00 90.88           C  
ATOM     85  N   VAL A  11     -11.835  -0.056  -8.068  1.00 93.18           N  
ATOM     86  CA  VAL A  11     -10.414   0.252  -8.199  1.00 93.18           C  
ATOM     87  C   VAL A  11     -10.150   0.904  -9.554  1.00 93.18           C  
ATOM     88  CB  VAL A  11      -9.542  -1.013  -8.037  1.00 93.18           C  
ATOM     89  O   VAL A  11     -10.537   0.367 -10.594  1.00 93.18           O  
ATOM     90  CG1 VAL A  11      -8.072  -0.693  -8.301  1.00 93.18           C  
ATOM     91  CG2 VAL A  11      -9.720  -1.608  -6.641  1.00 93.18           C  
ATOM     92  N   ARG A  12      -9.526   2.121  -9.475  1.00 94.49           N  
ATOM     93  CA  ARG A  12      -9.158   2.830 -10.696  1.00 94.49           C  
ATOM     94  C   ARG A  12      -7.651   3.052 -10.768  1.00 94.49           C  
ATOM     95  CB  ARG A  12      -9.890   4.171 -10.781  1.00 94.49           C  
ATOM     96  O   ARG A  12      -7.037   3.495  -9.795  1.00 94.49           O  
ATOM     97  CG  ARG A  12     -11.396   4.042 -10.948  1.00 94.49           C  
ATOM     98  CD  ARG A  12     -12.071   5.403 -11.049  1.00 94.49           C  
ATOM     99  NE  ARG A  12     -12.211   6.033  -9.739  1.00 94.49           N  
ATOM    100  NH1 ARG A  12     -13.270   7.926 -10.534  1.00 94.49           N  
ATOM    101  NH2 ARG A  12     -12.853   7.697  -8.292  1.00 94.49           N  
ATOM    102  CZ  ARG A  12     -12.778   7.217  -9.525  1.00 94.49           C  
ATOM    103  N   VAL A  13      -7.174   2.664 -11.857  1.00 96.14           N  
ATOM    104  CA  VAL A  13      -5.744   2.863 -12.067  1.00 96.14           C  
ATOM    105  C   VAL A  13      -5.517   3.681 -13.337  1.00 96.14           C  
ATOM    106  CB  VAL A  13      -4.991   1.517 -12.159  1.00 96.14           C  
ATOM    107  O   VAL A  13      -5.984   3.307 -14.416  1.00 96.14           O  
ATOM    108  CG1 VAL A  13      -3.489   1.748 -12.312  1.00 96.14           C  
ATOM    109  CG2 VAL A  13      -5.280   0.660 -10.928  1.00 96.14           C  
ATOM    110  N   ARG A  14      -4.894   4.807 -13.166  1.00 96.26           N  
ATOM    111  CA  ARG A  14      -4.503   5.629 -14.307  1.00 96.26           C  
ATOM    112  C   ARG A  14      -2.998   5.560 -14.542  1.00 96.26           C  
ATOM    113  CB  ARG A  14      -4.935   7.081 -14.096  1.00 96.26           C  
ATOM    114  O   ARG A  14      -2.210   5.751 -13.613  1.00 96.26           O  
ATOM    115  CG  ARG A  14      -4.691   7.977 -15.300  1.00 96.26           C  
ATOM    116  CD  ARG A  14      -5.205   9.391 -15.065  1.00 96.26           C  
ATOM    117  NE  ARG A  14      -4.795  10.298 -16.132  1.00 96.26           N  
ATOM    118  NH1 ARG A  14      -5.951  12.121 -15.308  1.00 96.26           N  
ATOM    119  NH2 ARG A  14      -4.727  12.311 -17.237  1.00 96.26           N  
ATOM    120  CZ  ARG A  14      -5.159  11.575 -16.224  1.00 96.26           C  
ATOM    121  N   ASN A  15      -2.670   5.224 -15.832  1.00 95.93           N  
ATOM    122  CA  ASN A  15      -1.262   5.105 -16.197  1.00 95.93           C  
ATOM    123  C   ASN A  15      -0.765   6.349 -16.927  1.00 95.93           C  
ATOM    124  CB  ASN A  15      -1.034   3.858 -17.055  1.00 95.93           C  
ATOM    125  O   ASN A  15      -1.051   6.534 -18.111  1.00 95.93           O  
ATOM    126  CG  ASN A  15       0.423   3.663 -17.425  1.00 95.93           C  
ATOM    127  ND2 ASN A  15       0.686   2.722 -18.324  1.00 95.93           N  
ATOM    128  OD1 ASN A  15       1.306   4.352 -16.907  1.00 95.93           O  
ATOM    129  N   GLY A  16       0.023   7.197 -16.210  1.00 93.32           N  
ATOM    130  CA  GLY A  16       0.573   8.405 -16.804  1.00 93.32           C  
ATOM    131  C   GLY A  16       2.012   8.245 -17.258  1.00 93.32           C  
ATOM    132  O   GLY A  16       2.686   9.232 -17.562  1.00 93.32           O  
ATOM    133  N   THR A  17       2.439   7.043 -17.277  1.00 92.78           N  
ATOM    134  CA  THR A  17       3.811   6.795 -17.706  1.00 92.78           C  
ATOM    135  C   THR A  17       3.885   6.647 -19.223  1.00 92.78           C  
ATOM    136  CB  THR A  17       4.386   5.534 -17.036  1.00 92.78           C  
ATOM    137  O   THR A  17       2.878   6.804 -19.918  1.00 92.78           O  
ATOM    138  CG2 THR A  17       4.062   5.507 -15.546  1.00 92.78           C  
ATOM    139  OG1 THR A  17       3.825   4.371 -17.657  1.00 92.78           O  
ATOM    140  N   ASP A  18       5.156   6.409 -19.742  1.00 93.25           N  
ATOM    141  CA  ASP A  18       5.338   6.308 -21.187  1.00 93.25           C  
ATOM    142  C   ASP A  18       5.353   4.849 -21.637  1.00 93.25           C  
ATOM    143  CB  ASP A  18       6.632   7.004 -21.614  1.00 93.25           C  
ATOM    144  O   ASP A  18       5.675   4.553 -22.790  1.00 93.25           O  
ATOM    145  CG  ASP A  18       7.865   6.433 -20.935  1.00 93.25           C  
ATOM    146  OD1 ASP A  18       7.723   5.685 -19.944  1.00 93.25           O  
ATOM    147  OD2 ASP A  18       8.987   6.738 -21.393  1.00 93.25           O  
ATOM    148  N   ARG A  19       5.057   3.873 -20.673  1.00 94.52           N  
ATOM    149  CA  ARG A  19       5.058   2.448 -20.990  1.00 94.52           C  
ATOM    150  C   ARG A  19       3.824   1.759 -20.419  1.00 94.52           C  
ATOM    151  CB  ARG A  19       6.326   1.779 -20.456  1.00 94.52           C  
ATOM    152  O   ARG A  19       3.211   2.257 -19.472  1.00 94.52           O  
ATOM    153  CG  ARG A  19       6.507   1.913 -18.952  1.00 94.52           C  
ATOM    154  CD  ARG A  19       7.863   1.391 -18.499  1.00 94.52           C  
ATOM    155  NE  ARG A  19       8.413   2.193 -17.410  1.00 94.52           N  
ATOM    156  NH1 ARG A  19      10.406   1.032 -17.283  1.00 94.52           N  
ATOM    157  NH2 ARG A  19      10.009   2.794 -15.872  1.00 94.52           N  
ATOM    158  CZ  ARG A  19       9.608   2.004 -16.857  1.00 94.52           C  
ATOM    159  N   PRO A  20       3.480   0.573 -21.063  1.00 95.84           N  
ATOM    160  CA  PRO A  20       2.363  -0.192 -20.503  1.00 95.84           C  
ATOM    161  C   PRO A  20       2.666  -0.748 -19.114  1.00 95.84           C  
ATOM    162  CB  PRO A  20       2.169  -1.325 -21.514  1.00 95.84           C  
ATOM    163  O   PRO A  20       3.814  -1.091 -18.819  1.00 95.84           O  
ATOM    164  CG  PRO A  20       3.486  -1.445 -22.211  1.00 95.84           C  
ATOM    165  CD  PRO A  20       4.162  -0.104 -22.187  1.00 95.84           C  
ATOM    166  N   CYS A  21       1.656  -0.680 -18.268  1.00 97.16           N  
ATOM    167  CA  CYS A  21       1.775  -1.222 -16.919  1.00 97.16           C  
ATOM    168  C   CYS A  21       0.878  -2.441 -16.740  1.00 97.16           C  
ATOM    169  CB  CYS A  21       1.418  -0.158 -15.881  1.00 97.16           C  
ATOM    170  O   CYS A  21      -0.209  -2.508 -17.317  1.00 97.16           O  
ATOM    171  SG  CYS A  21       2.506   1.283 -15.913  1.00 97.16           S  
ATOM    172  N   ARG A  22       1.415  -3.419 -16.076  1.00 97.64           N  
ATOM    173  CA  ARG A  22       0.605  -4.573 -15.698  1.00 97.64           C  
ATOM    174  C   ARG A  22       0.039  -4.407 -14.292  1.00 97.64           C  
ATOM    175  CB  ARG A  22       1.429  -5.860 -15.783  1.00 97.64           C  
ATOM    176  O   ARG A  22       0.787  -4.186 -13.338  1.00 97.64           O  
ATOM    177  CG  ARG A  22       1.794  -6.265 -17.202  1.00 97.64           C  
ATOM    178  CD  ARG A  22       2.480  -7.624 -17.241  1.00 97.64           C  
ATOM    179  NE  ARG A  22       3.928  -7.493 -17.382  1.00 97.64           N  
ATOM    180  NH1 ARG A  22       4.365  -9.745 -17.115  1.00 97.64           N  
ATOM    181  NH2 ARG A  22       6.087  -8.271 -17.461  1.00 97.64           N  
ATOM    182  CZ  ARG A  22       4.790  -8.503 -17.319  1.00 97.64           C  
ATOM    183  N   VAL A  23      -1.267  -4.451 -14.223  1.00 97.38           N  
ATOM    184  CA  VAL A  23      -1.931  -4.201 -12.948  1.00 97.38           C  
ATOM    185  C   VAL A  23      -2.615  -5.477 -12.463  1.00 97.38           C  
ATOM    186  CB  VAL A  23      -2.960  -3.054 -13.059  1.00 97.38           C  
ATOM    187  O   VAL A  23      -3.410  -6.077 -13.190  1.00 97.38           O  
ATOM    188  CG1 VAL A  23      -3.636  -2.803 -11.712  1.00 97.38           C  
ATOM    189  CG2 VAL A  23      -2.285  -1.780 -13.567  1.00 97.38           C  
ATOM    190  N   ARG A  24      -2.183  -5.871 -11.266  1.00 96.66           N  
ATOM    191  CA  ARG A  24      -2.811  -7.015 -10.613  1.00 96.66           C  
ATOM    192  C   ARG A  24      -3.652  -6.572  -9.421  1.00 96.66           C  
ATOM    193  CB  ARG A  24      -1.752  -8.023 -10.161  1.00 96.66           C  
ATOM    194  O   ARG A  24      -3.153  -5.897  -8.519  1.00 96.66           O  
ATOM    195  CG  ARG A  24      -2.330  -9.309  -9.591  1.00 96.66           C  
ATOM    196  CD  ARG A  24      -1.236 -10.273  -9.152  1.00 96.66           C  
ATOM    197  NE  ARG A  24      -0.498 -10.807 -10.293  1.00 96.66           N  
ATOM    198  NH1 ARG A  24       1.066 -11.933  -9.018  1.00 96.66           N  
ATOM    199  NH2 ARG A  24       1.173 -12.013 -11.306  1.00 96.66           N  
ATOM    200  CZ  ARG A  24       0.579 -11.583 -10.203  1.00 96.66           C  
ATOM    201  N   VAL A  25      -4.949  -6.913  -9.439  1.00 95.31           N  
ATOM    202  CA  VAL A  25      -5.860  -6.562  -8.355  1.00 95.31           C  
ATOM    203  C   VAL A  25      -6.310  -7.827  -7.628  1.00 95.31           C  
ATOM    204  CB  VAL A  25      -7.087  -5.781  -8.875  1.00 95.31           C  
ATOM    205  O   VAL A  25      -6.867  -8.739  -8.243  1.00 95.31           O  
ATOM    206  CG1 VAL A  25      -7.991  -5.362  -7.717  1.00 95.31           C  
ATOM    207  CG2 VAL A  25      -6.641  -4.560  -9.677  1.00 95.31           C  
ATOM    208  N   THR A  26      -5.931  -7.852  -6.331  1.00 93.64           N  
ATOM    209  CA  THR A  26      -6.386  -8.953  -5.489  1.00 93.64           C  
ATOM    210  C   THR A  26      -7.352  -8.452  -4.419  1.00 93.64           C  
ATOM    211  CB  THR A  26      -5.200  -9.672  -4.819  1.00 93.64           C  
ATOM    212  O   THR A  26      -7.023  -7.541  -3.657  1.00 93.64           O  
ATOM    213  CG2 THR A  26      -5.671 -10.884  -4.022  1.00 93.64           C  
ATOM    214  OG1 THR A  26      -4.280 -10.105  -5.828  1.00 93.64           O  
ATOM    215  N   ALA A  27      -8.581  -9.050  -4.486  1.00 91.41           N  
ATOM    216  CA  ALA A  27      -9.617  -8.711  -3.514  1.00 91.41           C  
ATOM    217  C   ALA A  27     -10.479  -9.927  -3.185  1.00 91.41           C  
ATOM    218  CB  ALA A  27     -10.488  -7.572  -4.040  1.00 91.41           C  
ATOM    219  O   ALA A  27     -10.859 -10.687  -4.079  1.00 91.41           O  
ATOM    220  N   GLY A  28     -10.798 -10.161  -1.842  1.00 85.12           N  
ATOM    221  CA  GLY A  28     -11.650 -11.257  -1.409  1.00 85.12           C  
ATOM    222  C   GLY A  28     -11.130 -12.619  -1.832  1.00 85.12           C  
ATOM    223  O   GLY A  28     -11.914 -13.528  -2.114  1.00 85.12           O  
ATOM    224  N   GLY A  29      -9.829 -12.726  -2.091  1.00 85.47           N  
ATOM    225  CA  GLY A  29      -9.223 -13.987  -2.487  1.00 85.47           C  
ATOM    226  C   GLY A  29      -9.139 -14.162  -3.992  1.00 85.47           C  
ATOM    227  O   GLY A  29      -8.609 -15.163  -4.477  1.00 85.47           O  
ATOM    228  N   GLU A  30      -9.717 -13.255  -4.694  1.00 91.10           N  
ATOM    229  CA  GLU A  30      -9.677 -13.304  -6.153  1.00 91.10           C  
ATOM    230  C   GLU A  30      -8.608 -12.367  -6.707  1.00 91.10           C  
ATOM    231  CB  GLU A  30     -11.045 -12.949  -6.741  1.00 91.10           C  
ATOM    232  O   GLU A  30      -8.413 -11.265  -6.190  1.00 91.10           O  
ATOM    233  CG  GLU A  30     -12.143 -13.941  -6.387  1.00 91.10           C  
ATOM    234  CD  GLU A  30     -13.480 -13.613  -7.033  1.00 91.10           C  
ATOM    235  OE1 GLU A  30     -14.086 -14.509  -7.663  1.00 91.10           O  
ATOM    236  OE2 GLU A  30     -13.924 -12.450  -6.909  1.00 91.10           O  
ATOM    237  N   THR A  31      -7.927 -12.929  -7.703  1.00 94.66           N  
ATOM    238  CA  THR A  31      -6.912 -12.113  -8.360  1.00 94.66           C  
ATOM    239  C   THR A  31      -7.239 -11.930  -9.839  1.00 94.66           C  
ATOM    240  CB  THR A  31      -5.512 -12.739  -8.215  1.00 94.66           C  
ATOM    241  O   THR A  31      -7.567 -12.896 -10.532  1.00 94.66           O  
ATOM    242  CG2 THR A  31      -4.455 -11.888  -8.910  1.00 94.66           C  
ATOM    243  OG1 THR A  31      -5.185 -12.845  -6.824  1.00 94.66           O  
ATOM    244  N   ARG A  32      -7.213 -10.657 -10.226  1.00 95.21           N  
ATOM    245  CA  ARG A  32      -7.385 -10.326 -11.637  1.00 95.21           C  
ATOM    246  C   ARG A  32      -6.198  -9.525 -12.160  1.00 95.21           C  
ATOM    247  CB  ARG A  32      -8.682  -9.543 -11.851  1.00 95.21           C  
ATOM    248  O   ARG A  32      -5.644  -8.688 -11.444  1.00 95.21           O  
ATOM    249  CG  ARG A  32      -9.938 -10.320 -11.491  1.00 95.21           C  
ATOM    250  CD  ARG A  32     -11.194  -9.478 -11.673  1.00 95.21           C  
ATOM    251  NE  ARG A  32     -12.374 -10.147 -11.133  1.00 95.21           N  
ATOM    252  NH1 ARG A  32     -13.832  -8.425 -11.629  1.00 95.21           N  
ATOM    253  NH2 ARG A  32     -14.602 -10.327 -10.607  1.00 95.21           N  
ATOM    254  CZ  ARG A  32     -13.600  -9.631 -11.124  1.00 95.21           C  
ATOM    255  N   GLU A  33      -5.895  -9.718 -13.428  1.00 97.52           N  
ATOM    256  CA  GLU A  33      -4.744  -9.048 -14.027  1.00 97.52           C  
ATOM    257  C   GLU A  33      -5.148  -8.263 -15.272  1.00 97.52           C  
ATOM    258  CB  GLU A  33      -3.653 -10.063 -14.376  1.00 97.52           C  
ATOM    259  O   GLU A  33      -5.975  -8.725 -16.062  1.00 97.52           O  
ATOM    260  CG  GLU A  33      -3.037 -10.746 -13.164  1.00 97.52           C  
ATOM    261  CD  GLU A  33      -1.897 -11.687 -13.520  1.00 97.52           C  
ATOM    262  OE1 GLU A  33      -1.256 -12.240 -12.597  1.00 97.52           O  
ATOM    263  OE2 GLU A  33      -1.643 -11.873 -14.731  1.00 97.52           O  
ATOM    264  N   TYR A  34      -4.497  -7.072 -15.358  1.00 97.23           N  
ATOM    265  CA  TYR A  34      -4.808  -6.197 -16.483  1.00 97.23           C  
ATOM    266  C   TYR A  34      -3.549  -5.526 -17.018  1.00 97.23           C  
ATOM    267  CB  TYR A  34      -5.831  -5.135 -16.071  1.00 97.23           C  
ATOM    268  O   TYR A  34      -2.574  -5.347 -16.284  1.00 97.23           O  
ATOM    269  CG  TYR A  34      -7.065  -5.703 -15.412  1.00 97.23           C  
ATOM    270  CD1 TYR A  34      -8.175  -6.073 -16.168  1.00 97.23           C  
ATOM    271  CD2 TYR A  34      -7.123  -5.870 -14.032  1.00 97.23           C  
ATOM    272  CE1 TYR A  34      -9.314  -6.595 -15.565  1.00 97.23           C  
ATOM    273  CE2 TYR A  34      -8.257  -6.391 -13.418  1.00 97.23           C  
ATOM    274  OH  TYR A  34     -10.471  -7.267 -13.589  1.00 97.23           O  
ATOM    275  CZ  TYR A  34      -9.346  -6.750 -14.192  1.00 97.23           C  
ATOM    276  N   THR A  35      -3.677  -5.204 -18.306  1.00 97.08           N  
ATOM    277  CA  THR A  35      -2.669  -4.325 -18.887  1.00 97.08           C  
ATOM    278  C   THR A  35      -3.236  -2.926 -19.113  1.00 97.08           C  
ATOM    279  CB  THR A  35      -2.137  -4.887 -20.219  1.00 97.08           C  
ATOM    280  O   THR A  35      -4.291  -2.771 -19.731  1.00 97.08           O  
ATOM    281  CG2 THR A  35      -1.056  -3.985 -20.804  1.00 97.08           C  
ATOM    282  OG1 THR A  35      -1.587  -6.191 -19.994  1.00 97.08           O  
ATOM    283  N   VAL A  36      -2.564  -1.902 -18.544  1.00 97.34           N  
ATOM    284  CA  VAL A  36      -2.993  -0.515 -18.688  1.00 97.34           C  
ATOM    285  C   VAL A  36      -1.999   0.245 -19.563  1.00 97.34           C  
ATOM    286  CB  VAL A  36      -3.136   0.180 -17.315  1.00 97.34           C  
ATOM    287  O   VAL A  36      -0.831   0.395 -19.199  1.00 97.34           O  
ATOM    288  CG1 VAL A  36      -3.743   1.573 -17.476  1.00 97.34           C  
ATOM    289  CG2 VAL A  36      -3.985  -0.670 -16.372  1.00 97.34           C  
ATOM    290  N   ASN A  37      -2.462   0.680 -20.746  1.00 97.20           N  
ATOM    291  CA  ASN A  37      -1.615   1.426 -21.671  1.00 97.20           C  
ATOM    292  C   ASN A  37      -1.424   2.870 -21.216  1.00 97.20           C  
ATOM    293  CB  ASN A  37      -2.200   1.388 -23.085  1.00 97.20           C  
ATOM    294  O   ASN A  37      -2.242   3.401 -20.462  1.00 97.20           O  
ATOM    295  CG  ASN A  37      -2.211  -0.008 -23.675  1.00 97.20           C  
ATOM    296  ND2 ASN A  37      -3.343  -0.402 -24.247  1.00 97.20           N  
ATOM    297  OD1 ASN A  37      -1.210  -0.728 -23.616  1.00 97.20           O  
ATOM    298  N   PRO A  38      -0.343   3.452 -21.736  1.00 96.64           N  
ATOM    299  CA  PRO A  38      -0.094   4.853 -21.386  1.00 96.64           C  
ATOM    300  C   PRO A  38      -1.261   5.768 -21.749  1.00 96.64           C  
ATOM    301  CB  PRO A  38       1.151   5.205 -22.205  1.00 96.64           C  
ATOM    302  O   PRO A  38      -1.823   5.655 -22.842  1.00 96.64           O  
ATOM    303  CG  PRO A  38       1.858   3.903 -22.403  1.00 96.64           C  
ATOM    304  CD  PRO A  38       0.829   2.822 -22.571  1.00 96.64           C  
ATOM    305  N   GLY A  39      -1.612   6.617 -20.803  1.00 95.07           N  
ATOM    306  CA  GLY A  39      -2.652   7.609 -21.028  1.00 95.07           C  
ATOM    307  C   GLY A  39      -4.053   7.052 -20.867  1.00 95.07           C  
ATOM    308  O   GLY A  39      -5.036   7.730 -21.175  1.00 95.07           O  
ATOM    309  N   THR A  40      -4.164   5.756 -20.388  1.00 96.24           N  
ATOM    310  CA  THR A  40      -5.476   5.137 -20.239  1.00 96.24           C  
ATOM    311  C   THR A  40      -5.788   4.879 -18.768  1.00 96.24           C  
ATOM    312  CB  THR A  40      -5.562   3.815 -21.024  1.00 96.24           C  
ATOM    313  O   THR A  40      -4.921   5.039 -17.906  1.00 96.24           O  
ATOM    314  CG2 THR A  40      -5.246   4.030 -22.501  1.00 96.24           C  
ATOM    315  OG1 THR A  40      -4.624   2.879 -20.478  1.00 96.24           O  
ATOM    316  N   GLU A  41      -7.025   4.531 -18.524  1.00 94.61           N  
ATOM    317  CA  GLU A  41      -7.497   4.270 -17.168  1.00 94.61           C  
ATOM    318  C   GLU A  41      -8.165   2.901 -17.070  1.00 94.61           C  
ATOM    319  CB  GLU A  41      -8.468   5.363 -16.716  1.00 94.61           C  
ATOM    320  O   GLU A  41      -8.866   2.480 -17.992  1.00 94.61           O  
ATOM    321  CG  GLU A  41      -8.988   5.176 -15.298  1.00 94.61           C  
ATOM    322  CD  GLU A  41      -9.940   6.277 -14.858  1.00 94.61           C  
ATOM    323  OE1 GLU A  41     -11.174   6.083 -14.941  1.00 94.61           O  
ATOM    324  OE2 GLU A  41      -9.447   7.344 -14.427  1.00 94.61           O  
ATOM    325  N   LEU A  42      -7.838   2.176 -16.017  1.00 95.70           N  
ATOM    326  CA  LEU A  42      -8.469   0.901 -15.693  1.00 95.70           C  
ATOM    327  C   LEU A  42      -9.497   1.072 -14.580  1.00 95.70           C  
ATOM    328  CB  LEU A  42      -7.415  -0.129 -15.278  1.00 95.70           C  
ATOM    329  O   LEU A  42      -9.241   1.764 -13.593  1.00 95.70           O  
ATOM    330  CG  LEU A  42      -7.943  -1.446 -14.707  1.00 95.70           C  
ATOM    331  CD1 LEU A  42      -8.563  -2.293 -15.813  1.00 95.70           C  
ATOM    332  CD2 LEU A  42      -6.826  -2.210 -14.004  1.00 95.70           C  
ATOM    333  N   GLU A  43     -10.654   0.411 -14.835  1.00 94.82           N  
ATOM    334  CA  GLU A  43     -11.668   0.373 -13.786  1.00 94.82           C  
ATOM    335  C   GLU A  43     -12.078  -1.061 -13.465  1.00 94.82           C  
ATOM    336  CB  GLU A  43     -12.896   1.192 -14.195  1.00 94.82           C  
ATOM    337  O   GLU A  43     -12.505  -1.803 -14.352  1.00 94.82           O  
ATOM    338  CG  GLU A  43     -13.683   1.750 -13.018  1.00 94.82           C  
ATOM    339  CD  GLU A  43     -14.879   2.588 -13.440  1.00 94.82           C  
ATOM    340  OE1 GLU A  43     -16.012   2.295 -12.995  1.00 94.82           O  
ATOM    341  OE2 GLU A  43     -14.682   3.544 -14.222  1.00 94.82           O  
ATOM    342  N   VAL A  44     -11.949  -1.378 -12.159  1.00 94.14           N  
ATOM    343  CA  VAL A  44     -12.306  -2.722 -11.716  1.00 94.14           C  
ATOM    344  C   VAL A  44     -13.373  -2.640 -10.627  1.00 94.14           C  
ATOM    345  CB  VAL A  44     -11.073  -3.495 -11.197  1.00 94.14           C  
ATOM    346  O   VAL A  44     -13.194  -1.945  -9.624  1.00 94.14           O  
ATOM    347  CG1 VAL A  44     -11.456  -4.919 -10.801  1.00 94.14           C  
ATOM    348  CG2 VAL A  44      -9.969  -3.509 -12.253  1.00 94.14           C  
ATOM    349  N   GLU A  45     -14.397  -3.366 -10.868  1.00 93.54           N  
ATOM    350  CA  GLU A  45     -15.473  -3.389  -9.881  1.00 93.54           C  
ATOM    351  C   GLU A  45     -15.203  -4.426  -8.795  1.00 93.54           C  
ATOM    352  CB  GLU A  45     -16.816  -3.673 -10.558  1.00 93.54           C  
ATOM    353  O   GLU A  45     -14.775  -5.544  -9.089  1.00 93.54           O  
ATOM    354  CG  GLU A  45     -17.290  -2.556 -11.477  1.00 93.54           C  
ATOM    355  CD  GLU A  45     -18.745  -2.699 -11.893  1.00 93.54           C  
ATOM    356  OE1 GLU A  45     -19.543  -1.768 -11.640  1.00 93.54           O  
ATOM    357  OE2 GLU A  45     -19.091  -3.750 -12.477  1.00 93.54           O  
ATOM    358  N   LEU A  46     -15.449  -3.929  -7.480  1.00 91.01           N  
ATOM    359  CA  LEU A  46     -15.260  -4.837  -6.355  1.00 91.01           C  
ATOM    360  C   LEU A  46     -16.598  -5.204  -5.722  1.00 91.01           C  
ATOM    361  CB  LEU A  46     -14.341  -4.207  -5.305  1.00 91.01           C  
ATOM    362  O   LEU A  46     -17.513  -4.378  -5.671  1.00 91.01           O  
ATOM    363  CG  LEU A  46     -12.948  -3.796  -5.782  1.00 91.01           C  
ATOM    364  CD1 LEU A  46     -12.204  -3.057  -4.674  1.00 91.01           C  
ATOM    365  CD2 LEU A  46     -12.158  -5.017  -6.241  1.00 91.01           C  
ATOM    366  N   SER A  47     -16.780  -6.501  -5.473  1.00 89.92           N  
ATOM    367  CA  SER A  47     -17.961  -6.878  -4.703  1.00 89.92           C  
ATOM    368  C   SER A  47     -17.888  -6.340  -3.279  1.00 89.92           C  
ATOM    369  CB  SER A  47     -18.119  -8.399  -4.675  1.00 89.92           C  
ATOM    370  O   SER A  47     -16.808  -5.992  -2.796  1.00 89.92           O  
ATOM    371  OG  SER A  47     -17.074  -9.000  -3.929  1.00 89.92           O  
ATOM    372  N   PRO A  48     -19.082  -6.233  -2.612  1.00 83.88           N  
ATOM    373  CA  PRO A  48     -19.120  -5.728  -1.237  1.00 83.88           C  
ATOM    374  C   PRO A  48     -18.140  -6.452  -0.316  1.00 83.88           C  
ATOM    375  CB  PRO A  48     -20.566  -5.985  -0.806  1.00 83.88           C  
ATOM    376  O   PRO A  48     -17.544  -5.830   0.567  1.00 83.88           O  
ATOM    377  CG  PRO A  48     -21.355  -5.946  -2.075  1.00 83.88           C  
ATOM    378  CD  PRO A  48     -20.514  -6.523  -3.178  1.00 83.88           C  
ATOM    379  N   GLU A  49     -17.921  -7.689  -0.595  1.00 80.88           N  
ATOM    380  CA  GLU A  49     -17.024  -8.476   0.245  1.00 80.88           C  
ATOM    381  C   GLU A  49     -15.563  -8.132  -0.034  1.00 80.88           C  
ATOM    382  CB  GLU A  49     -17.262  -9.973   0.032  1.00 80.88           C  
ATOM    383  O   GLU A  49     -14.710  -8.263   0.846  1.00 80.88           O  
ATOM    384  CG  GLU A  49     -18.640 -10.445   0.470  1.00 80.88           C  
ATOM    385  CD  GLU A  49     -19.437 -11.094  -0.651  1.00 80.88           C  
ATOM    386  OE1 GLU A  49     -20.594 -11.507  -0.412  1.00 80.88           O  
ATOM    387  OE2 GLU A  49     -18.899 -11.190  -1.776  1.00 80.88           O  
ATOM    388  N   GLN A  50     -15.374  -7.598  -1.251  1.00 86.47           N  
ATOM    389  CA  GLN A  50     -14.016  -7.337  -1.716  1.00 86.47           C  
ATOM    390  C   GLN A  50     -13.573  -5.922  -1.354  1.00 86.47           C  
ATOM    391  CB  GLN A  50     -13.915  -7.549  -3.227  1.00 86.47           C  
ATOM    392  O   GLN A  50     -12.375  -5.631  -1.319  1.00 86.47           O  
ATOM    393  CG  GLN A  50     -14.100  -8.998  -3.659  1.00 86.47           C  
ATOM    394  CD  GLN A  50     -14.191  -9.154  -5.165  1.00 86.47           C  
ATOM    395  NE2 GLN A  50     -13.873 -10.346  -5.658  1.00 86.47           N  
ATOM    396  OE1 GLN A  50     -14.547  -8.212  -5.880  1.00 86.47           O  
ATOM    397  N   GLN A  51     -14.439  -5.068  -0.917  1.00 82.78           N  
ATOM    398  CA  GLN A  51     -14.208  -3.633  -0.786  1.00 82.78           C  
ATOM    399  C   GLN A  51     -13.333  -3.325   0.426  1.00 82.78           C  
ATOM    400  CB  GLN A  51     -15.536  -2.882  -0.680  1.00 82.78           C  
ATOM    401  O   GLN A  51     -12.652  -2.298   0.462  1.00 82.78           O  
ATOM    402  CG  GLN A  51     -16.336  -2.862  -1.975  1.00 82.78           C  
ATOM    403  CD  GLN A  51     -17.690  -2.194  -1.818  1.00 82.78           C  
ATOM    404  NE2 GLN A  51     -18.536  -2.323  -2.835  1.00 82.78           N  
ATOM    405  OE1 GLN A  51     -17.974  -1.570  -0.791  1.00 82.78           O  
ATOM    406  N   ASN A  52     -13.276  -4.290   1.334  1.00 82.42           N  
ATOM    407  CA  ASN A  52     -12.599  -3.977   2.588  1.00 82.42           C  
ATOM    408  C   ASN A  52     -11.160  -4.484   2.590  1.00 82.42           C  
ATOM    409  CB  ASN A  52     -13.370  -4.562   3.774  1.00 82.42           C  
ATOM    410  O   ASN A  52     -10.327  -3.999   3.358  1.00 82.42           O  
ATOM    411  CG  ASN A  52     -14.724  -3.909   3.969  1.00 82.42           C  
ATOM    412  ND2 ASN A  52     -15.730  -4.714   4.286  1.00 82.42           N  
ATOM    413  OD1 ASN A  52     -14.864  -2.690   3.835  1.00 82.42           O  
ATOM    414  N   ASN A  53     -10.837  -5.331   1.656  1.00 88.27           N  
ATOM    415  CA  ASN A  53      -9.508  -5.929   1.574  1.00 88.27           C  
ATOM    416  C   ASN A  53      -9.039  -6.057   0.127  1.00 88.27           C  
ATOM    417  CB  ASN A  53      -9.491  -7.296   2.260  1.00 88.27           C  
ATOM    418  O   ASN A  53      -9.526  -6.912  -0.614  1.00 88.27           O  
ATOM    419  CG  ASN A  53      -9.986  -7.237   3.692  1.00 88.27           C  
ATOM    420  ND2 ASN A  53     -10.899  -8.136   4.041  1.00 88.27           N  
ATOM    421  OD1 ASN A  53      -9.552  -6.390   4.477  1.00 88.27           O  
ATOM    422  N   ALA A  54      -8.136  -5.115  -0.246  1.00 91.56           N  
ATOM    423  CA  ALA A  54      -7.673  -5.186  -1.630  1.00 91.56           C  
ATOM    424  C   ALA A  54      -6.197  -4.811  -1.734  1.00 91.56           C  
ATOM    425  CB  ALA A  54      -8.514  -4.274  -2.520  1.00 91.56           C  
ATOM    426  O   ALA A  54      -5.697  -4.009  -0.942  1.00 91.56           O  
ATOM    427  N   ILE A  55      -5.543  -5.482  -2.605  1.00 93.70           N  
ATOM    428  CA  ILE A  55      -4.169  -5.137  -2.954  1.00 93.70           C  
ATOM    429  C   ILE A  55      -4.069  -4.877  -4.456  1.00 93.70           C  
ATOM    430  CB  ILE A  55      -3.183  -6.250  -2.536  1.00 93.70           C  
ATOM    431  O   ILE A  55      -4.619  -5.632  -5.261  1.00 93.70           O  
ATOM    432  CG1 ILE A  55      -1.745  -5.848  -2.884  1.00 93.70           C  
ATOM    433  CG2 ILE A  55      -3.555  -7.580  -3.199  1.00 93.70           C  
ATOM    434  CD1 ILE A  55      -0.685  -6.769  -2.295  1.00 93.70           C  
ATOM    435  N   VAL A  56      -3.513  -3.725  -4.764  1.00 95.59           N  
ATOM    436  CA  VAL A  56      -3.257  -3.373  -6.156  1.00 95.59           C  
ATOM    437  C   VAL A  56      -1.752  -3.329  -6.410  1.00 95.59           C  
ATOM    438  CB  VAL A  56      -3.901  -2.018  -6.527  1.00 95.59           C  
ATOM    439  O   VAL A  56      -1.035  -2.539  -5.791  1.00 95.59           O  
ATOM    440  CG1 VAL A  56      -3.693  -1.709  -8.009  1.00 95.59           C  
ATOM    441  CG2 VAL A  56      -5.389  -2.023  -6.183  1.00 95.59           C  
ATOM    442  N   VAL A  57      -1.316  -4.232  -7.290  1.00 96.50           N  
ATOM    443  CA  VAL A  57       0.093  -4.285  -7.663  1.00 96.50           C  
ATOM    444  C   VAL A  57       0.271  -3.765  -9.087  1.00 96.50           C  
ATOM    445  CB  VAL A  57       0.658  -5.719  -7.545  1.00 96.50           C  
ATOM    446  O   VAL A  57      -0.346  -4.277 -10.024  1.00 96.50           O  
ATOM    447  CG1 VAL A  57       2.155  -5.736  -7.848  1.00 96.50           C  
ATOM    448  CG2 VAL A  57       0.385  -6.286  -6.153  1.00 96.50           C  
ATOM    449  N   VAL A  58       1.095  -2.750  -9.195  1.00 96.69           N  
ATOM    450  CA  VAL A  58       1.330  -2.148 -10.503  1.00 96.69           C  
ATOM    451  C   VAL A  58       2.773  -2.401 -10.936  1.00 96.69           C  
ATOM    452  CB  VAL A  58       1.035  -0.632 -10.492  1.00 96.69           C  
ATOM    453  O   VAL A  58       3.713  -1.978 -10.261  1.00 96.69           O  
ATOM    454  CG1 VAL A  58       1.193  -0.040 -11.891  1.00 96.69           C  
ATOM    455  CG2 VAL A  58      -0.369  -0.366  -9.950  1.00 96.69           C  
ATOM    456  N   HIS A  59       2.881  -3.139 -12.099  1.00 96.15           N  
ATOM    457  CA  HIS A  59       4.180  -3.376 -12.718  1.00 96.15           C  
ATOM    458  C   HIS A  59       4.364  -2.511 -13.961  1.00 96.15           C  
ATOM    459  CB  HIS A  59       4.341  -4.854 -13.079  1.00 96.15           C  
ATOM    460  O   HIS A  59       3.586  -2.611 -14.912  1.00 96.15           O  
ATOM    461  CG  HIS A  59       4.443  -5.754 -11.889  1.00 96.15           C  
ATOM    462  CD2 HIS A  59       3.486  -6.374 -11.159  1.00 96.15           C  
ATOM    463  ND1 HIS A  59       5.649  -6.103 -11.322  1.00 96.15           N  
ATOM    464  CE1 HIS A  59       5.429  -6.902 -10.291  1.00 96.15           C  
ATOM    465  NE2 HIS A  59       4.125  -7.082 -10.171  1.00 96.15           N  
ATOM    466  N   CYS A  60       5.299  -1.584 -13.932  1.00 93.10           N  
ATOM    467  CA  CYS A  60       5.699  -0.829 -15.114  1.00 93.10           C  
ATOM    468  C   CYS A  60       7.164  -1.076 -15.449  1.00 93.10           C  
ATOM    469  CB  CYS A  60       5.460   0.666 -14.901  1.00 93.10           C  
ATOM    470  O   CYS A  60       8.051  -0.423 -14.897  1.00 93.10           O  
ATOM    471  SG  CYS A  60       3.755   1.077 -14.470  1.00 93.10           S  
ATOM    472  N   GLY A  61       7.410  -2.103 -16.341  1.00 90.88           N  
ATOM    473  CA  GLY A  61       8.774  -2.573 -16.525  1.00 90.88           C  
ATOM    474  C   GLY A  61       9.314  -3.322 -15.322  1.00 90.88           C  
ATOM    475  O   GLY A  61       8.696  -4.278 -14.850  1.00 90.88           O  
ATOM    476  N   ASN A  62      10.431  -2.768 -14.739  1.00 90.36           N  
ATOM    477  CA  ASN A  62      11.055  -3.424 -13.595  1.00 90.36           C  
ATOM    478  C   ASN A  62      10.592  -2.811 -12.276  1.00 90.36           C  
ATOM    479  CB  ASN A  62      12.579  -3.360 -13.705  1.00 90.36           C  
ATOM    480  O   ASN A  62      10.954  -3.294 -11.202  1.00 90.36           O  
ATOM    481  CG  ASN A  62      13.118  -4.194 -14.850  1.00 90.36           C  
ATOM    482  ND2 ASN A  62      14.184  -3.716 -15.482  1.00 90.36           N  
ATOM    483  OD1 ASN A  62      12.581  -5.258 -15.166  1.00 90.36           O  
ATOM    484  N   GLU A  63       9.694  -1.812 -12.483  1.00 91.22           N  
ATOM    485  CA  GLU A  63       9.263  -1.094 -11.287  1.00 91.22           C  
ATOM    486  C   GLU A  63       7.936  -1.639 -10.765  1.00 91.22           C  
ATOM    487  CB  GLU A  63       9.139   0.404 -11.574  1.00 91.22           C  
ATOM    488  O   GLU A  63       7.015  -1.895 -11.543  1.00 91.22           O  
ATOM    489  CG  GLU A  63      10.415   1.035 -12.112  1.00 91.22           C  
ATOM    490  CD  GLU A  63      11.546   1.063 -11.096  1.00 91.22           C  
ATOM    491  OE1 GLU A  63      12.715   0.839 -11.482  1.00 91.22           O  
ATOM    492  OE2 GLU A  63      11.259   1.311  -9.903  1.00 91.22           O  
ATOM    493  N   ILE A  64       7.947  -1.862  -9.454  1.00 94.27           N  
ATOM    494  CA  ILE A  64       6.753  -2.422  -8.832  1.00 94.27           C  
ATOM    495  C   ILE A  64       6.222  -1.458  -7.774  1.00 94.27           C  
ATOM    496  CB  ILE A  64       7.039  -3.804  -8.202  1.00 94.27           C  
ATOM    497  O   ILE A  64       6.972  -1.001  -6.908  1.00 94.27           O  
ATOM    498  CG1 ILE A  64       7.637  -4.753  -9.247  1.00 94.27           C  
ATOM    499  CG2 ILE A  64       5.764  -4.394  -7.592  1.00 94.27           C  
ATOM    500  CD1 ILE A  64       8.172  -6.055  -8.666  1.00 94.27           C  
ATOM    501  N   TYR A  65       4.985  -1.099  -7.827  1.00 93.68           N  
ATOM    502  CA  TYR A  65       4.298  -0.258  -6.853  1.00 93.68           C  
ATOM    503  C   TYR A  65       3.121  -0.997  -6.228  1.00 93.68           C  
ATOM    504  CB  TYR A  65       3.811   1.038  -7.510  1.00 93.68           C  
ATOM    505  O   TYR A  65       2.278  -1.549  -6.940  1.00 93.68           O  
ATOM    506  CG  TYR A  65       4.867   1.734  -8.335  1.00 93.68           C  
ATOM    507  CD1 TYR A  65       5.732   2.660  -7.757  1.00 93.68           C  
ATOM    508  CD2 TYR A  65       5.000   1.467  -9.693  1.00 93.68           C  
ATOM    509  CE1 TYR A  65       6.705   3.305  -8.513  1.00 93.68           C  
ATOM    510  CE2 TYR A  65       5.969   2.106 -10.459  1.00 93.68           C  
ATOM    511  OH  TYR A  65       7.777   3.657 -10.615  1.00 93.68           O  
ATOM    512  CZ  TYR A  65       6.816   3.022  -9.861  1.00 93.68           C  
ATOM    513  N   VAL A  66       3.047  -1.002  -4.923  1.00 95.39           N  
ATOM    514  CA  VAL A  66       2.017  -1.780  -4.241  1.00 95.39           C  
ATOM    515  C   VAL A  66       1.147  -0.854  -3.393  1.00 95.39           C  
ATOM    516  CB  VAL A  66       2.633  -2.888  -3.359  1.00 95.39           C  
ATOM    517  O   VAL A  66       1.663  -0.043  -2.621  1.00 95.39           O  
ATOM    518  CG1 VAL A  66       1.544  -3.639  -2.595  1.00 95.39           C  
ATOM    519  CG2 VAL A  66       3.453  -3.854  -4.213  1.00 95.39           C  
ATOM    520  N   PHE A  67      -0.227  -0.951  -3.584  1.00 94.11           N  
ATOM    521  CA  PHE A  67      -1.205  -0.191  -2.815  1.00 94.11           C  
ATOM    522  C   PHE A  67      -2.173  -1.124  -2.096  1.00 94.11           C  
ATOM    523  CB  PHE A  67      -1.979   0.768  -3.725  1.00 94.11           C  
ATOM    524  O   PHE A  67      -2.848  -1.936  -2.732  1.00 94.11           O  
ATOM    525  CG  PHE A  67      -1.098   1.678  -4.537  1.00 94.11           C  
ATOM    526  CD1 PHE A  67      -0.730   2.927  -4.052  1.00 94.11           C  
ATOM    527  CD2 PHE A  67      -0.636   1.284  -5.787  1.00 94.11           C  
ATOM    528  CE1 PHE A  67       0.085   3.772  -4.801  1.00 94.11           C  
ATOM    529  CE2 PHE A  67       0.179   2.123  -6.541  1.00 94.11           C  
ATOM    530  CZ  PHE A  67       0.538   3.367  -6.047  1.00 94.11           C  
ATOM    531  N   ILE A  68      -2.179  -1.060  -0.793  1.00 91.86           N  
ATOM    532  CA  ILE A  68      -2.967  -1.991   0.007  1.00 91.86           C  
ATOM    533  C   ILE A  68      -4.034  -1.227   0.787  1.00 91.86           C  
ATOM    534  CB  ILE A  68      -2.074  -2.801   0.973  1.00 91.86           C  
ATOM    535  O   ILE A  68      -3.736  -0.223   1.439  1.00 91.86           O  
ATOM    536  CG1 ILE A  68      -1.005  -3.574   0.192  1.00 91.86           C  
ATOM    537  CG2 ILE A  68      -2.922  -3.750   1.825  1.00 91.86           C  
ATOM    538  CD1 ILE A  68       0.039  -4.247   1.072  1.00 91.86           C  
ATOM    539  N   LEU A  69      -5.271  -1.686   0.610  1.00 90.45           N  
ATOM    540  CA  LEU A  69      -6.368  -1.272   1.478  1.00 90.45           C  
ATOM    541  C   LEU A  69      -6.922  -2.460   2.257  1.00 90.45           C  
ATOM    542  CB  LEU A  69      -7.484  -0.620   0.657  1.00 90.45           C  
ATOM    543  O   LEU A  69      -7.510  -3.373   1.672  1.00 90.45           O  
ATOM    544  CG  LEU A  69      -8.745  -0.220   1.424  1.00 90.45           C  
ATOM    545  CD1 LEU A  69      -8.444   0.936   2.372  1.00 90.45           C  
ATOM    546  CD2 LEU A  69      -9.864   0.150   0.458  1.00 90.45           C  
ATOM    547  N   VAL A  70      -6.710  -2.442   3.574  1.00 89.57           N  
ATOM    548  CA  VAL A  70      -7.185  -3.570   4.370  1.00 89.57           C  
ATOM    549  C   VAL A  70      -7.812  -3.061   5.666  1.00 89.57           C  
ATOM    550  CB  VAL A  70      -6.044  -4.564   4.683  1.00 89.57           C  
ATOM    551  O   VAL A  70      -7.374  -2.049   6.218  1.00 89.57           O  
ATOM    552  CG1 VAL A  70      -5.584  -5.276   3.413  1.00 89.57           C  
ATOM    553  CG2 VAL A  70      -4.874  -3.840   5.347  1.00 89.57           C  
ATOM    554  N   THR A  71      -8.869  -3.706   6.054  1.00 87.96           N  
ATOM    555  CA  THR A  71      -9.542  -3.338   7.295  1.00 87.96           C  
ATOM    556  C   THR A  71      -9.422  -4.454   8.328  1.00 87.96           C  
ATOM    557  CB  THR A  71     -11.029  -3.020   7.050  1.00 87.96           C  
ATOM    558  O   THR A  71      -9.728  -4.253   9.505  1.00 87.96           O  
ATOM    559  CG2 THR A  71     -11.190  -1.777   6.181  1.00 87.96           C  
ATOM    560  OG1 THR A  71     -11.648  -4.132   6.393  1.00 87.96           O  
ATOM    561  N   SER A  72      -8.868  -5.662   7.944  1.00 88.87           N  
ATOM    562  CA  SER A  72      -8.709  -6.788   8.859  1.00 88.87           C  
ATOM    563  C   SER A  72      -7.237  -7.071   9.137  1.00 88.87           C  
ATOM    564  CB  SER A  72      -9.380  -8.040   8.291  1.00 88.87           C  
ATOM    565  O   SER A  72      -6.394  -6.929   8.249  1.00 88.87           O  
ATOM    566  OG  SER A  72      -8.584  -8.617   7.270  1.00 88.87           O  
ATOM    567  N   GLU A  73      -6.923  -7.370  10.401  1.00 89.48           N  
ATOM    568  CA  GLU A  73      -5.557  -7.720  10.779  1.00 89.48           C  
ATOM    569  C   GLU A  73      -5.068  -8.942  10.008  1.00 89.48           C  
ATOM    570  CB  GLU A  73      -5.465  -7.977  12.285  1.00 89.48           C  
ATOM    571  O   GLU A  73      -3.913  -8.990   9.577  1.00 89.48           O  
ATOM    572  CG  GLU A  73      -5.545  -6.715  13.131  1.00 89.48           C  
ATOM    573  CD  GLU A  73      -4.432  -5.722  12.833  1.00 89.48           C  
ATOM    574  OE1 GLU A  73      -4.729  -4.525  12.616  1.00 89.48           O  
ATOM    575  OE2 GLU A  73      -3.255  -6.145  12.817  1.00 89.48           O  
ATOM    576  N   GLU A  74      -5.941  -9.920   9.909  1.00 90.39           N  
ATOM    577  CA  GLU A  74      -5.601 -11.118   9.147  1.00 90.39           C  
ATOM    578  C   GLU A  74      -5.224 -10.770   7.710  1.00 90.39           C  
ATOM    579  CB  GLU A  74      -6.764 -12.112   9.160  1.00 90.39           C  
ATOM    580  O   GLU A  74      -4.212 -11.249   7.195  1.00 90.39           O  
ATOM    581  CG  GLU A  74      -6.443 -13.444   8.497  1.00 90.39           C  
ATOM    582  CD  GLU A  74      -7.614 -14.413   8.500  1.00 90.39           C  
ATOM    583  OE1 GLU A  74      -8.016 -14.883   7.411  1.00 90.39           O  
ATOM    584  OE2 GLU A  74      -8.135 -14.705   9.599  1.00 90.39           O  
ATOM    585  N   ALA A  75      -5.988  -9.967   7.054  1.00 89.20           N  
ATOM    586  CA  ALA A  75      -5.722  -9.544   5.682  1.00 89.20           C  
ATOM    587  C   ALA A  75      -4.436  -8.725   5.601  1.00 89.20           C  
ATOM    588  CB  ALA A  75      -6.898  -8.737   5.136  1.00 89.20           C  
ATOM    589  O   ALA A  75      -3.659  -8.871   4.654  1.00 89.20           O  
ATOM    590  N   ARG A  76      -4.250  -7.933   6.605  1.00 91.75           N  
ATOM    591  CA  ARG A  76      -3.042  -7.115   6.650  1.00 91.75           C  
ATOM    592  C   ARG A  76      -1.791  -7.986   6.642  1.00 91.75           C  
ATOM    593  CB  ARG A  76      -3.047  -6.216   7.888  1.00 91.75           C  
ATOM    594  O   ARG A  76      -0.854  -7.730   5.883  1.00 91.75           O  
ATOM    595  CG  ARG A  76      -1.847  -5.287   7.979  1.00 91.75           C  
ATOM    596  CD  ARG A  76      -1.749  -4.625   9.346  1.00 91.75           C  
ATOM    597  NE  ARG A  76      -1.448  -5.595  10.395  1.00 91.75           N  
ATOM    598  NH1 ARG A  76       0.828  -5.629   9.996  1.00 91.75           N  
ATOM    599  NH2 ARG A  76      -0.070  -6.932  11.655  1.00 91.75           N  
ATOM    600  CZ  ARG A  76      -0.231  -6.050  10.680  1.00 91.75           C  
ATOM    601  N   LYS A  77      -1.819  -9.009   7.479  1.00 92.01           N  
ATOM    602  CA  LYS A  77      -0.678  -9.916   7.567  1.00 92.01           C  
ATOM    603  C   LYS A  77      -0.449 -10.642   6.244  1.00 92.01           C  
ATOM    604  CB  LYS A  77      -0.883 -10.931   8.692  1.00 92.01           C  
ATOM    605  O   LYS A  77       0.689 -10.772   5.789  1.00 92.01           O  
ATOM    606  CG  LYS A  77      -0.768 -10.338  10.089  1.00 92.01           C  
ATOM    607  CD  LYS A  77      -0.948 -11.402  11.164  1.00 92.01           C  
ATOM    608  CE  LYS A  77      -0.888 -10.801  12.562  1.00 92.01           C  
ATOM    609  NZ  LYS A  77      -1.128 -11.830  13.618  1.00 92.01           N  
ATOM    610  N   HIS A  78      -1.566 -11.061   5.748  1.00 91.30           N  
ATOM    611  CA  HIS A  78      -1.480 -11.787   4.486  1.00 91.30           C  
ATOM    612  C   HIS A  78      -0.920 -10.901   3.378  1.00 91.30           C  
ATOM    613  CB  HIS A  78      -2.854 -12.327   4.084  1.00 91.30           C  
ATOM    614  O   HIS A  78       0.035 -11.281   2.697  1.00 91.30           O  
ATOM    615  CG  HIS A  78      -2.860 -13.023   2.760  1.00 91.30           C  
ATOM    616  CD2 HIS A  78      -3.387 -12.660   1.567  1.00 91.30           C  
ATOM    617  ND1 HIS A  78      -2.273 -14.254   2.564  1.00 91.30           N  
ATOM    618  CE1 HIS A  78      -2.438 -14.618   1.303  1.00 91.30           C  
ATOM    619  NE2 HIS A  78      -3.111 -13.668   0.677  1.00 91.30           N  
ATOM    620  N   PHE A  79      -1.432  -9.734   3.127  1.00 93.05           N  
ATOM    621  CA  PHE A  79      -1.049  -8.857   2.027  1.00 93.05           C  
ATOM    622  C   PHE A  79       0.334  -8.262   2.265  1.00 93.05           C  
ATOM    623  CB  PHE A  79      -2.079  -7.737   1.849  1.00 93.05           C  
ATOM    624  O   PHE A  79       1.083  -8.021   1.316  1.00 93.05           O  
ATOM    625  CG  PHE A  79      -3.350  -8.182   1.178  1.00 93.05           C  
ATOM    626  CD1 PHE A  79      -3.334  -9.200   0.232  1.00 93.05           C  
ATOM    627  CD2 PHE A  79      -4.562  -7.582   1.494  1.00 93.05           C  
ATOM    628  CE1 PHE A  79      -4.510  -9.614  -0.390  1.00 93.05           C  
ATOM    629  CE2 PHE A  79      -5.741  -7.990   0.876  1.00 93.05           C  
ATOM    630  CZ  PHE A  79      -5.712  -9.006  -0.066  1.00 93.05           C  
ATOM    631  N   GLU A  80       0.649  -8.045   3.508  1.00 91.04           N  
ATOM    632  CA  GLU A  80       1.991  -7.576   3.840  1.00 91.04           C  
ATOM    633  C   GLU A  80       3.048  -8.601   3.439  1.00 91.04           C  
ATOM    634  CB  GLU A  80       2.098  -7.267   5.336  1.00 91.04           C  
ATOM    635  O   GLU A  80       4.130  -8.235   2.974  1.00 91.04           O  
ATOM    636  CG  GLU A  80       1.514  -5.918   5.728  1.00 91.04           C  
ATOM    637  CD  GLU A  80       1.774  -5.551   7.181  1.00 91.04           C  
ATOM    638  OE1 GLU A  80       1.694  -4.351   7.528  1.00 91.04           O  
ATOM    639  OE2 GLU A  80       2.061  -6.472   7.978  1.00 91.04           O  
ATOM    640  N   LYS A  81       2.763  -9.776   3.720  1.00 92.17           N  
ATOM    641  CA  LYS A  81       3.679 -10.838   3.313  1.00 92.17           C  
ATOM    642  C   LYS A  81       3.907 -10.819   1.804  1.00 92.17           C  
ATOM    643  CB  LYS A  81       3.143 -12.204   3.745  1.00 92.17           C  
ATOM    644  O   LYS A  81       5.045 -10.919   1.342  1.00 92.17           O  
ATOM    645  CG  LYS A  81       4.100 -13.357   3.477  1.00 92.17           C  
ATOM    646  CD  LYS A  81       3.531 -14.681   3.969  1.00 92.17           C  
ATOM    647  CE  LYS A  81       4.465 -15.842   3.658  1.00 92.17           C  
ATOM    648  NZ  LYS A  81       3.895 -17.148   4.108  1.00 92.17           N  
ATOM    649  N   ILE A  82       2.842 -10.723   1.085  1.00 92.31           N  
ATOM    650  CA  ILE A  82       2.923 -10.671  -0.371  1.00 92.31           C  
ATOM    651  C   ILE A  82       3.774  -9.476  -0.797  1.00 92.31           C  
ATOM    652  CB  ILE A  82       1.520 -10.586  -1.012  1.00 92.31           C  
ATOM    653  O   ILE A  82       4.668  -9.611  -1.635  1.00 92.31           O  
ATOM    654  CG1 ILE A  82       0.733 -11.874  -0.748  1.00 92.31           C  
ATOM    655  CG2 ILE A  82       1.629 -10.309  -2.514  1.00 92.31           C  
ATOM    656  CD1 ILE A  82      -0.721 -11.815  -1.196  1.00 92.31           C  
ATOM    657  N   ALA A  83       3.448  -8.326  -0.225  1.00 92.55           N  
ATOM    658  CA  ALA A  83       4.151  -7.093  -0.570  1.00 92.55           C  
ATOM    659  C   ALA A  83       5.646  -7.218  -0.292  1.00 92.55           C  
ATOM    660  CB  ALA A  83       3.566  -5.913   0.201  1.00 92.55           C  
ATOM    661  O   ALA A  83       6.472  -6.767  -1.089  1.00 92.55           O  
ATOM    662  N   ARG A  84       5.994  -7.747   0.736  1.00 90.32           N  
ATOM    663  CA  ARG A  84       7.392  -7.909   1.120  1.00 90.32           C  
ATOM    664  C   ARG A  84       8.140  -8.774   0.111  1.00 90.32           C  
ATOM    665  CB  ARG A  84       7.499  -8.523   2.517  1.00 90.32           C  
ATOM    666  O   ARG A  84       9.298  -8.499  -0.212  1.00 90.32           O  
ATOM    667  CG  ARG A  84       8.912  -8.535   3.079  1.00 90.32           C  
ATOM    668  CD  ARG A  84       8.948  -9.073   4.503  1.00 90.32           C  
ATOM    669  NE  ARG A  84       8.414  -8.106   5.458  1.00 90.32           N  
ATOM    670  NH1 ARG A  84       8.905  -9.372   7.327  1.00 90.32           N  
ATOM    671  NH2 ARG A  84       7.895  -7.327   7.555  1.00 90.32           N  
ATOM    672  CZ  ARG A  84       8.406  -8.271   6.778  1.00 90.32           C  
ATOM    673  N   GLU A  85       7.549  -9.778  -0.387  1.00 94.24           N  
ATOM    674  CA  GLU A  85       8.169 -10.697  -1.337  1.00 94.24           C  
ATOM    675  C   GLU A  85       8.373 -10.032  -2.695  1.00 94.24           C  
ATOM    676  CB  GLU A  85       7.323 -11.962  -1.492  1.00 94.24           C  
ATOM    677  O   GLU A  85       9.278 -10.404  -3.445  1.00 94.24           O  
ATOM    678  CG  GLU A  85       7.302 -12.844  -0.251  1.00 94.24           C  
ATOM    679  CD  GLU A  85       6.475 -14.108  -0.427  1.00 94.24           C  
ATOM    680  OE1 GLU A  85       6.760 -15.119   0.253  1.00 94.24           O  
ATOM    681  OE2 GLU A  85       5.535 -14.086  -1.253  1.00 94.24           O  
ATOM    682  N   LEU A  86       7.524  -9.060  -2.901  1.00 94.38           N  
ATOM    683  CA  LEU A  86       7.568  -8.401  -4.202  1.00 94.38           C  
ATOM    684  C   LEU A  86       8.646  -7.322  -4.229  1.00 94.38           C  
ATOM    685  CB  LEU A  86       6.207  -7.786  -4.538  1.00 94.38           C  
ATOM    686  O   LEU A  86       9.070  -6.889  -5.303  1.00 94.38           O  
ATOM    687  CG  LEU A  86       5.068  -8.770  -4.813  1.00 94.38           C  
ATOM    688  CD1 LEU A  86       3.748  -8.022  -4.969  1.00 94.38           C  
ATOM    689  CD2 LEU A  86       5.368  -9.601  -6.055  1.00 94.38           C  
ATOM    690  N   LYS A  87       9.144  -6.931  -3.071  1.00 92.74           N  
ATOM    691  CA  LYS A  87      10.150  -5.880  -2.949  1.00 92.74           C  
ATOM    692  C   LYS A  87       9.766  -4.653  -3.771  1.00 92.74           C  
ATOM    693  CB  LYS A  87      11.522  -6.396  -3.387  1.00 92.74           C  
ATOM    694  O   LYS A  87      10.488  -4.266  -4.692  1.00 92.74           O  
ATOM    695  CG  LYS A  87      12.041  -7.559  -2.555  1.00 92.74           C  
ATOM    696  CD  LYS A  87      13.430  -7.993  -3.004  1.00 92.74           C  
ATOM    697  CE  LYS A  87      13.937  -9.178  -2.194  1.00 92.74           C  
ATOM    698  NZ  LYS A  87      15.297  -9.609  -2.635  1.00 92.74           N  
ATOM    699  N   PRO A  88       8.631  -3.967  -3.410  1.00 94.06           N  
ATOM    700  CA  PRO A  88       8.150  -2.829  -4.196  1.00 94.06           C  
ATOM    701  C   PRO A  88       9.011  -1.580  -4.013  1.00 94.06           C  
ATOM    702  CB  PRO A  88       6.736  -2.601  -3.658  1.00 94.06           C  
ATOM    703  O   PRO A  88       9.582  -1.372  -2.940  1.00 94.06           O  
ATOM    704  CG  PRO A  88       6.778  -3.099  -2.250  1.00 94.06           C  
ATOM    705  CD  PRO A  88       7.713  -4.272  -2.187  1.00 94.06           C  
ATOM    706  N   LYS A  89       9.085  -0.804  -5.093  1.00 93.19           N  
ATOM    707  CA  LYS A  89       9.736   0.497  -4.967  1.00 93.19           C  
ATOM    708  C   LYS A  89       9.004   1.384  -3.964  1.00 93.19           C  
ATOM    709  CB  LYS A  89       9.810   1.194  -6.327  1.00 93.19           C  
ATOM    710  O   LYS A  89       9.635   2.096  -3.180  1.00 93.19           O  
ATOM    711  CG  LYS A  89      10.976   0.740  -7.192  1.00 93.19           C  
ATOM    712  CD  LYS A  89      11.185   1.670  -8.381  1.00 93.19           C  
ATOM    713  CE  LYS A  89      12.445   1.312  -9.156  1.00 93.19           C  
ATOM    714  NZ  LYS A  89      12.671   2.240 -10.305  1.00 93.19           N  
ATOM    715  N   ILE A  90       7.756   1.331  -4.030  1.00 94.76           N  
ATOM    716  CA  ILE A  90       6.908   2.079  -3.109  1.00 94.76           C  
ATOM    717  C   ILE A  90       5.776   1.185  -2.608  1.00 94.76           C  
ATOM    718  CB  ILE A  90       6.332   3.349  -3.776  1.00 94.76           C  
ATOM    719  O   ILE A  90       5.130   0.490  -3.395  1.00 94.76           O  
ATOM    720  CG1 ILE A  90       7.466   4.244  -4.289  1.00 94.76           C  
ATOM    721  CG2 ILE A  90       5.432   4.111  -2.798  1.00 94.76           C  
ATOM    722  CD1 ILE A  90       8.396   4.752  -3.196  1.00 94.76           C  
ATOM    723  N   LEU A  91       5.557   1.197  -1.284  1.00 95.27           N  
ATOM    724  CA  LEU A  91       4.437   0.498  -0.662  1.00 95.27           C  
ATOM    725  C   LEU A  91       3.579   1.462   0.150  1.00 95.27           C  
ATOM    726  CB  LEU A  91       4.944  -0.634   0.236  1.00 95.27           C  
ATOM    727  O   LEU A  91       4.091   2.180   1.012  1.00 95.27           O  
ATOM    728  CG  LEU A  91       3.902  -1.308   1.130  1.00 95.27           C  
ATOM    729  CD1 LEU A  91       2.889  -2.069   0.282  1.00 95.27           C  
ATOM    730  CD2 LEU A  91       4.578  -2.240   2.130  1.00 95.27           C  
ATOM    731  N   VAL A  92       2.375   1.609  -0.280  1.00 95.11           N  
ATOM    732  CA  VAL A  92       1.414   2.395   0.488  1.00 95.11           C  
ATOM    733  C   VAL A  92       0.325   1.480   1.045  1.00 95.11           C  
ATOM    734  CB  VAL A  92       0.783   3.514  -0.369  1.00 95.11           C  
ATOM    735  O   VAL A  92      -0.315   0.739   0.295  1.00 95.11           O  
ATOM    736  CG1 VAL A  92      -0.159   4.373   0.473  1.00 95.11           C  
ATOM    737  CG2 VAL A  92       1.871   4.377  -1.006  1.00 95.11           C  
ATOM    738  N   MET A  93       0.178   1.598   2.347  1.00 93.08           N  
ATOM    739  CA  MET A  93      -0.819   0.759   3.005  1.00 93.08           C  
ATOM    740  C   MET A  93      -1.713   1.590   3.919  1.00 93.08           C  
ATOM    741  CB  MET A  93      -0.142  -0.355   3.806  1.00 93.08           C  
ATOM    742  O   MET A  93      -1.224   2.436   4.670  1.00 93.08           O  
ATOM    743  CG  MET A  93      -1.116  -1.253   4.551  1.00 93.08           C  
ATOM    744  SD  MET A  93      -0.264  -2.508   5.584  1.00 93.08           S  
ATOM    745  CE  MET A  93       0.451  -3.558   4.288  1.00 93.08           C  
ATOM    746  N   VAL A  94      -2.989   1.284   3.809  1.00 90.88           N  
ATOM    747  CA  VAL A  94      -3.958   1.902   4.709  1.00 90.88           C  
ATOM    748  C   VAL A  94      -4.692   0.821   5.499  1.00 90.88           C  
ATOM    749  CB  VAL A  94      -4.970   2.778   3.937  1.00 90.88           C  
ATOM    750  O   VAL A  94      -5.271  -0.098   4.916  1.00 90.88           O  
ATOM    751  CG1 VAL A  94      -5.935   3.465   4.902  1.00 90.88           C  
ATOM    752  CG2 VAL A  94      -4.238   3.811   3.083  1.00 90.88           C  
ATOM    753  N   HIS A  95      -4.594   0.928   6.813  1.00 87.91           N  
ATOM    754  CA  HIS A  95      -5.233  -0.029   7.709  1.00 87.91           C  
ATOM    755  C   HIS A  95      -5.814   0.668   8.935  1.00 87.91           C  
ATOM    756  CB  HIS A  95      -4.236  -1.106   8.140  1.00 87.91           C  
ATOM    757  O   HIS A  95      -5.081   1.297   9.702  1.00 87.91           O  
ATOM    758  CG  HIS A  95      -4.801  -2.091   9.114  1.00 87.91           C  
ATOM    759  CD2 HIS A  95      -6.018  -2.680   9.178  1.00 87.91           C  
ATOM    760  ND1 HIS A  95      -4.082  -2.573  10.186  1.00 87.91           N  
ATOM    761  CE1 HIS A  95      -4.835  -3.420  10.868  1.00 87.91           C  
ATOM    762  NE2 HIS A  95      -6.014  -3.502  10.278  1.00 87.91           N  
ATOM    763  N   ASN A  96      -7.130   0.534   9.156  1.00 85.11           N  
ATOM    764  CA  ASN A  96      -7.849   1.014  10.331  1.00 85.11           C  
ATOM    765  C   ASN A  96      -7.374   2.403  10.749  1.00 85.11           C  
ATOM    766  CB  ASN A  96      -7.699   0.030  11.492  1.00 85.11           C  
ATOM    767  O   ASN A  96      -7.054   2.628  11.918  1.00 85.11           O  
ATOM    768  CG  ASN A  96      -8.495  -1.244  11.284  1.00 85.11           C  
ATOM    769  ND2 ASN A  96      -8.067  -2.323  11.929  1.00 85.11           N  
ATOM    770  OD1 ASN A  96      -9.485  -1.259  10.549  1.00 85.11           O  
ATOM    771  N   GLY A  97      -7.214   3.344   9.764  1.00 86.30           N  
ATOM    772  CA  GLY A  97      -6.879   4.717  10.107  1.00 86.30           C  
ATOM    773  C   GLY A  97      -5.384   4.971  10.156  1.00 86.30           C  
ATOM    774  O   GLY A  97      -4.942   6.011  10.650  1.00 86.30           O  
ATOM    775  N   ARG A  98      -4.692   3.962   9.748  1.00 91.44           N  
ATOM    776  CA  ARG A  98      -3.239   4.095   9.731  1.00 91.44           C  
ATOM    777  C   ARG A  98      -2.698   4.009   8.308  1.00 91.44           C  
ATOM    778  CB  ARG A  98      -2.590   3.018  10.604  1.00 91.44           C  
ATOM    779  O   ARG A  98      -2.988   3.054   7.584  1.00 91.44           O  
ATOM    780  CG  ARG A  98      -2.845   3.195  12.092  1.00 91.44           C  
ATOM    781  CD  ARG A  98      -2.093   2.163  12.921  1.00 91.44           C  
ATOM    782  NE  ARG A  98      -2.996   1.165  13.487  1.00 91.44           N  
ATOM    783  NH1 ARG A  98      -1.315  -0.229  14.241  1.00 91.44           N  
ATOM    784  NH2 ARG A  98      -3.512  -0.788  14.580  1.00 91.44           N  
ATOM    785  CZ  ARG A  98      -2.606   0.052  14.102  1.00 91.44           C  
ATOM    786  N   VAL A  99      -1.992   5.032   7.952  1.00 93.38           N  
ATOM    787  CA  VAL A  99      -1.320   5.060   6.657  1.00 93.38           C  
ATOM    788  C   VAL A  99       0.161   4.735   6.836  1.00 93.38           C  
ATOM    789  CB  VAL A  99      -1.485   6.430   5.962  1.00 93.38           C  
ATOM    790  O   VAL A  99       0.838   5.335   7.674  1.00 93.38           O  
ATOM    791  CG1 VAL A  99      -0.702   6.467   4.650  1.00 93.38           C  
ATOM    792  CG2 VAL A  99      -2.963   6.728   5.714  1.00 93.38           C  
ATOM    793  N   ARG A 100       0.556   3.741   6.090  1.00 94.46           N  
ATOM    794  CA  ARG A 100       1.966   3.365   6.103  1.00 94.46           C  
ATOM    795  C   ARG A 100       2.577   3.482   4.711  1.00 94.46           C  
ATOM    796  CB  ARG A 100       2.138   1.939   6.632  1.00 94.46           C  
ATOM    797  O   ARG A 100       1.983   3.038   3.727  1.00 94.46           O  
ATOM    798  CG  ARG A 100       3.581   1.560   6.926  1.00 94.46           C  
ATOM    799  CD  ARG A 100       3.675   0.241   7.680  1.00 94.46           C  
ATOM    800  NE  ARG A 100       3.237  -0.883   6.858  1.00 94.46           N  
ATOM    801  NH1 ARG A 100       3.448  -2.459   8.534  1.00 94.46           N  
ATOM    802  NH2 ARG A 100       2.730  -3.085   6.449  1.00 94.46           N  
ATOM    803  CZ  ARG A 100       3.139  -2.140   7.282  1.00 94.46           C  
ATOM    804  N   VAL A 101       3.663   4.086   4.671  1.00 96.28           N  
ATOM    805  CA  VAL A 101       4.387   4.236   3.413  1.00 96.28           C  
ATOM    806  C   VAL A 101       5.811   3.705   3.570  1.00 96.28           C  
ATOM    807  CB  VAL A 101       4.416   5.709   2.947  1.00 96.28           C  
ATOM    808  O   VAL A 101       6.530   4.103   4.489  1.00 96.28           O  
ATOM    809  CG1 VAL A 101       5.145   5.838   1.610  1.00 96.28           C  
ATOM    810  CG2 VAL A 101       2.996   6.262   2.840  1.00 96.28           C  
ATOM    811  N   ARG A 102       6.127   2.791   2.730  1.00 96.06           N  
ATOM    812  CA  ARG A 102       7.495   2.282   2.695  1.00 96.06           C  
ATOM    813  C   ARG A 102       8.212   2.727   1.424  1.00 96.06           C  
ATOM    814  CB  ARG A 102       7.504   0.755   2.794  1.00 96.06           C  
ATOM    815  O   ARG A 102       7.663   2.620   0.326  1.00 96.06           O  
ATOM    816  CG  ARG A 102       8.897   0.149   2.845  1.00 96.06           C  
ATOM    817  CD  ARG A 102       8.850  -1.372   2.885  1.00 96.06           C  
ATOM    818  NE  ARG A 102      10.162  -1.959   2.627  1.00 96.06           N  
ATOM    819  NH1 ARG A 102       9.339  -3.867   1.619  1.00 96.06           N  
ATOM    820  NH2 ARG A 102      11.600  -3.570   1.847  1.00 96.06           N  
ATOM    821  CZ  ARG A 102      10.364  -3.131   2.032  1.00 96.06           C  
ATOM    822  N   ASN A 103       9.406   3.223   1.654  1.00 96.60           N  
ATOM    823  CA  ASN A 103      10.233   3.666   0.537  1.00 96.60           C  
ATOM    824  C   ASN A 103      11.311   2.640   0.196  1.00 96.60           C  
ATOM    825  CB  ASN A 103      10.870   5.023   0.845  1.00 96.60           C  
ATOM    826  O   ASN A 103      12.316   2.532   0.901  1.00 96.60           O  
ATOM    827  CG  ASN A 103      11.714   5.546  -0.301  1.00 96.60           C  
ATOM    828  ND2 ASN A 103      12.415   6.649  -0.066  1.00 96.60           N  
ATOM    829  OD1 ASN A 103      11.735   4.963  -1.388  1.00 96.60           O  
ATOM    830  N   GLY A 104      11.105   1.900  -0.949  1.00 94.21           N  
ATOM    831  CA  GLY A 104      12.056   0.887  -1.378  1.00 94.21           C  
ATOM    832  C   GLY A 104      13.007   1.378  -2.454  1.00 94.21           C  
ATOM    833  O   GLY A 104      13.757   0.590  -3.034  1.00 94.21           O  
ATOM    834  N   THR A 105      12.996   2.671  -2.693  1.00 94.20           N  
ATOM    835  CA  THR A 105      13.879   3.246  -3.701  1.00 94.20           C  
ATOM    836  C   THR A 105      15.247   3.564  -3.103  1.00 94.20           C  
ATOM    837  CB  THR A 105      13.274   4.524  -4.311  1.00 94.20           C  
ATOM    838  O   THR A 105      15.501   3.274  -1.932  1.00 94.20           O  
ATOM    839  CG2 THR A 105      11.793   4.335  -4.623  1.00 94.20           C  
ATOM    840  OG1 THR A 105      13.421   5.606  -3.383  1.00 94.20           O  
ATOM    841  N   ASP A 106      16.112   4.135  -3.989  1.00 94.46           N  
ATOM    842  CA  ASP A 106      17.456   4.465  -3.524  1.00 94.46           C  
ATOM    843  C   ASP A 106      17.569   5.948  -3.180  1.00 94.46           C  
ATOM    844  CB  ASP A 106      18.496   4.089  -4.582  1.00 94.46           C  
ATOM    845  O   ASP A 106      18.667   6.451  -2.934  1.00 94.46           O  
ATOM    846  CG  ASP A 106      18.264   4.780  -5.914  1.00 94.46           C  
ATOM    847  OD1 ASP A 106      17.188   5.386  -6.107  1.00 94.46           O  
ATOM    848  OD2 ASP A 106      19.163   4.715  -6.779  1.00 94.46           O  
ATOM    849  N   ARG A 107      16.470   6.678  -3.158  1.00 95.01           N  
ATOM    850  CA  ARG A 107      16.445   8.106  -2.859  1.00 95.01           C  
ATOM    851  C   ARG A 107      15.311   8.444  -1.897  1.00 95.01           C  
ATOM    852  CB  ARG A 107      16.302   8.922  -4.145  1.00 95.01           C  
ATOM    853  O   ARG A 107      14.341   7.692  -1.784  1.00 95.01           O  
ATOM    854  CG  ARG A 107      15.059   8.586  -4.953  1.00 95.01           C  
ATOM    855  CD  ARG A 107      15.058   9.285  -6.305  1.00 95.01           C  
ATOM    856  NE  ARG A 107      14.679   8.376  -7.383  1.00 95.01           N  
ATOM    857  NH1 ARG A 107      15.008   9.913  -9.076  1.00 95.01           N  
ATOM    858  NH2 ARG A 107      14.301   7.790  -9.571  1.00 95.01           N  
ATOM    859  CZ  ARG A 107      14.663   8.695  -8.674  1.00 95.01           C  
ATOM    860  N   PRO A 108      15.495   9.639  -1.254  1.00 96.41           N  
ATOM    861  CA  PRO A 108      14.418  10.076  -0.362  1.00 96.41           C  
ATOM    862  C   PRO A 108      13.144  10.452  -1.115  1.00 96.41           C  
ATOM    863  CB  PRO A 108      15.017  11.297   0.342  1.00 96.41           C  
ATOM    864  O   PRO A 108      13.213  10.953  -2.241  1.00 96.41           O  
ATOM    865  CG  PRO A 108      16.487  11.201   0.089  1.00 96.41           C  
ATOM    866  CD  PRO A 108      16.704  10.410  -1.169  1.00 96.41           C  
ATOM    867  N   CYS A 109      12.019  10.127  -0.490  1.00 97.11           N  
ATOM    868  CA  CYS A 109      10.726  10.463  -1.076  1.00 97.11           C  
ATOM    869  C   CYS A 109       9.980  11.470  -0.209  1.00 97.11           C  
ATOM    870  CB  CYS A 109       9.877   9.205  -1.259  1.00 97.11           C  
ATOM    871  O   CYS A 109      10.104  11.452   1.017  1.00 97.11           O  
ATOM    872  SG  CYS A 109      10.570   8.024  -2.436  1.00 97.11           S  
ATOM    873  N   ARG A 110       9.348  12.343  -0.881  1.00 97.69           N  
ATOM    874  CA  ARG A 110       8.434  13.248  -0.190  1.00 97.69           C  
ATOM    875  C   ARG A 110       7.014  12.692  -0.184  1.00 97.69           C  
ATOM    876  CB  ARG A 110       8.453  14.632  -0.842  1.00 97.69           C  
ATOM    877  O   ARG A 110       6.457  12.387  -1.240  1.00 97.69           O  
ATOM    878  CG  ARG A 110       9.740  15.406  -0.606  1.00 97.69           C  
ATOM    879  CD  ARG A 110       9.645  16.832  -1.132  1.00 97.69           C  
ATOM    880  NE  ARG A 110      10.924  17.529  -1.035  1.00 97.69           N  
ATOM    881  NH1 ARG A 110      10.280  19.325  -2.337  1.00 97.69           N  
ATOM    882  NH2 ARG A 110      12.394  19.242  -1.456  1.00 97.69           N  
ATOM    883  CZ  ARG A 110      11.196  18.697  -1.609  1.00 97.69           C  
ATOM    884  N   VAL A 111       6.473  12.531   0.996  1.00 97.04           N  
ATOM    885  CA  VAL A 111       5.140  11.953   1.134  1.00 97.04           C  
ATOM    886  C   VAL A 111       4.179  13.000   1.693  1.00 97.04           C  
ATOM    887  CB  VAL A 111       5.155  10.703   2.042  1.00 97.04           C  
ATOM    888  O   VAL A 111       4.443  13.599   2.738  1.00 97.04           O  
ATOM    889  CG1 VAL A 111       3.749  10.124   2.185  1.00 97.04           C  
ATOM    890  CG2 VAL A 111       6.115   9.653   1.487  1.00 97.04           C  
ATOM    891  N   ARG A 112       3.128  13.171   0.885  1.00 96.09           N  
ATOM    892  CA  ARG A 112       2.072  14.075   1.332  1.00 96.09           C  
ATOM    893  C   ARG A 112       0.794  13.307   1.653  1.00 96.09           C  
ATOM    894  CB  ARG A 112       1.791  15.139   0.269  1.00 96.09           C  
ATOM    895  O   ARG A 112       0.280  12.567   0.813  1.00 96.09           O  
ATOM    896  CG  ARG A 112       2.916  16.146   0.093  1.00 96.09           C  
ATOM    897  CD  ARG A 112       2.580  17.188  -0.965  1.00 96.09           C  
ATOM    898  NE  ARG A 112       1.156  17.508  -0.974  1.00 96.09           N  
ATOM    899  NH1 ARG A 112       1.357  19.307  -2.408  1.00 96.09           N  
ATOM    900  NH2 ARG A 112      -0.701  18.708  -1.595  1.00 96.09           N  
ATOM    901  CZ  ARG A 112       0.607  18.507  -1.659  1.00 96.09           C  
ATOM    902  N   VAL A 113       0.332  13.467   2.868  1.00 94.65           N  
ATOM    903  CA  VAL A 113      -0.902  12.828   3.311  1.00 94.65           C  
ATOM    904  C   VAL A 113      -1.977  13.886   3.548  1.00 94.65           C  
ATOM    905  CB  VAL A 113      -0.682  11.995   4.593  1.00 94.65           C  
ATOM    906  O   VAL A 113      -1.802  14.783   4.377  1.00 94.65           O  
ATOM    907  CG1 VAL A 113      -1.976  11.302   5.016  1.00 94.65           C  
ATOM    908  CG2 VAL A 113       0.431  10.971   4.379  1.00 94.65           C  
ATOM    909  N   THR A 114      -3.032  13.757   2.660  1.00 93.18           N  
ATOM    910  CA  THR A 114      -4.155  14.678   2.795  1.00 93.18           C  
ATOM    911  C   THR A 114      -5.389  13.952   3.321  1.00 93.18           C  
ATOM    912  CB  THR A 114      -4.487  15.354   1.452  1.00 93.18           C  
ATOM    913  O   THR A 114      -5.839  12.970   2.726  1.00 93.18           O  
ATOM    914  CG2 THR A 114      -5.594  16.390   1.617  1.00 93.18           C  
ATOM    915  OG1 THR A 114      -3.313  16.002   0.946  1.00 93.18           O  
ATOM    916  N   ALA A 115      -5.913  14.384   4.500  1.00 90.20           N  
ATOM    917  CA  ALA A 115      -7.107  13.818   5.122  1.00 90.20           C  
ATOM    918  C   ALA A 115      -7.878  14.881   5.899  1.00 90.20           C  
ATOM    919  CB  ALA A 115      -6.728  12.660   6.043  1.00 90.20           C  
ATOM    920  O   ALA A 115      -7.282  15.694   6.609  1.00 90.20           O  
ATOM    921  N   GLY A 116      -9.279  14.923   5.661  1.00 85.81           N  
ATOM    922  CA  GLY A 116     -10.122  15.861   6.385  1.00 85.81           C  
ATOM    923  C   GLY A 116      -9.800  17.312   6.079  1.00 85.81           C  
ATOM    924  O   GLY A 116      -9.894  18.172   6.957  1.00 85.81           O  
ATOM    925  N   GLY A 117      -9.200  17.595   4.914  1.00 88.28           N  
ATOM    926  CA  GLY A 117      -8.878  18.951   4.500  1.00 88.28           C  
ATOM    927  C   GLY A 117      -7.496  19.397   4.940  1.00 88.28           C  
ATOM    928  O   GLY A 117      -7.077  20.518   4.645  1.00 88.28           O  
ATOM    929  N   GLU A 118      -6.808  18.533   5.679  1.00 91.53           N  
ATOM    930  CA  GLU A 118      -5.464  18.860   6.146  1.00 91.53           C  
ATOM    931  C   GLU A 118      -4.407  18.066   5.383  1.00 91.53           C  
ATOM    932  CB  GLU A 118      -5.338  18.596   7.648  1.00 91.53           C  
ATOM    933  O   GLU A 118      -4.628  16.905   5.033  1.00 91.53           O  
ATOM    934  CG  GLU A 118      -6.207  19.504   8.507  1.00 91.53           C  
ATOM    935  CD  GLU A 118      -6.038  19.260   9.998  1.00 91.53           C  
ATOM    936  OE1 GLU A 118      -6.172  20.221  10.789  1.00 91.53           O  
ATOM    937  OE2 GLU A 118      -5.769  18.099  10.379  1.00 91.53           O  
ATOM    938  N   THR A 119      -3.343  18.828   5.047  1.00 95.26           N  
ATOM    939  CA  THR A 119      -2.226  18.178   4.371  1.00 95.26           C  
ATOM    940  C   THR A 119      -0.980  18.188   5.252  1.00 95.26           C  
ATOM    941  CB  THR A 119      -1.912  18.861   3.027  1.00 95.26           C  
ATOM    942  O   THR A 119      -0.603  19.231   5.791  1.00 95.26           O  
ATOM    943  CG2 THR A 119      -0.743  18.179   2.323  1.00 95.26           C  
ATOM    944  OG1 THR A 119      -3.068  18.794   2.182  1.00 95.26           O  
ATOM    945  N   ARG A 120      -0.458  16.958   5.462  1.00 95.02           N  
ATOM    946  CA  ARG A 120       0.824  16.832   6.148  1.00 95.02           C  
ATOM    947  C   ARG A 120       1.900  16.302   5.206  1.00 95.02           C  
ATOM    948  CB  ARG A 120       0.694  15.912   7.365  1.00 95.02           C  
ATOM    949  O   ARG A 120       1.642  15.400   4.406  1.00 95.02           O  
ATOM    950  CG  ARG A 120      -0.251  16.435   8.434  1.00 95.02           C  
ATOM    951  CD  ARG A 120      -0.377  15.464   9.600  1.00 95.02           C  
ATOM    952  NE  ARG A 120      -1.393  15.897  10.555  1.00 95.02           N  
ATOM    953  NH1 ARG A 120      -1.129  14.089  11.970  1.00 95.02           N  
ATOM    954  NH2 ARG A 120      -2.666  15.719  12.458  1.00 95.02           N  
ATOM    955  CZ  ARG A 120      -1.727  15.234  11.659  1.00 95.02           C  
ATOM    956  N   GLU A 121       3.047  16.868   5.336  1.00 97.65           N  
ATOM    957  CA  GLU A 121       4.151  16.485   4.462  1.00 97.65           C  
ATOM    958  C   GLU A 121       5.286  15.843   5.255  1.00 97.65           C  
ATOM    959  CB  GLU A 121       4.671  17.700   3.689  1.00 97.65           C  
ATOM    960  O   GLU A 121       5.624  16.302   6.348  1.00 97.65           O  
ATOM    961  CG  GLU A 121       5.705  17.356   2.626  1.00 97.65           C  
ATOM    962  CD  GLU A 121       6.167  18.563   1.826  1.00 97.65           C  
ATOM    963  OE1 GLU A 121       7.299  19.046   2.055  1.00 97.65           O  
ATOM    964  OE2 GLU A 121       5.391  19.030   0.963  1.00 97.65           O  
ATOM    965  N   TYR A 122       5.851  14.715   4.653  1.00 96.90           N  
ATOM    966  CA  TYR A 122       6.935  13.978   5.294  1.00 96.90           C  
ATOM    967  C   TYR A 122       8.032  13.640   4.293  1.00 96.90           C  
ATOM    968  CB  TYR A 122       6.404  12.695   5.941  1.00 96.90           C  
ATOM    969  O   TYR A 122       7.774  13.533   3.092  1.00 96.90           O  
ATOM    970  CG  TYR A 122       5.245  12.923   6.880  1.00 96.90           C  
ATOM    971  CD1 TYR A 122       5.456  13.127   8.242  1.00 96.90           C  
ATOM    972  CD2 TYR A 122       3.936  12.935   6.408  1.00 96.90           C  
ATOM    973  CE1 TYR A 122       4.391  13.336   9.112  1.00 96.90           C  
ATOM    974  CE2 TYR A 122       2.864  13.143   7.269  1.00 96.90           C  
ATOM    975  OH  TYR A 122       2.042  13.549   9.473  1.00 96.90           O  
ATOM    976  CZ  TYR A 122       3.100  13.343   8.617  1.00 96.90           C  
ATOM    977  N   THR A 123       9.183  13.486   4.856  1.00 96.99           N  
ATOM    978  CA  THR A 123      10.270  12.914   4.069  1.00 96.99           C  
ATOM    979  C   THR A 123      10.559  11.480   4.505  1.00 96.99           C  
ATOM    980  CB  THR A 123      11.553  13.758   4.191  1.00 96.99           C  
ATOM    981  O   THR A 123      10.772  11.218   5.691  1.00 96.99           O  
ATOM    982  CG2 THR A 123      12.686  13.159   3.366  1.00 96.99           C  
ATOM    983  OG1 THR A 123      11.288  15.088   3.727  1.00 96.99           O  
ATOM    984  N   VAL A 124      10.582  10.518   3.575  1.00 97.00           N  
ATOM    985  CA  VAL A 124      10.846   9.113   3.869  1.00 97.00           C  
ATOM    986  C   VAL A 124      12.142   8.678   3.189  1.00 97.00           C  
ATOM    987  CB  VAL A 124       9.677   8.210   3.416  1.00 97.00           C  
ATOM    988  O   VAL A 124      12.251   8.721   1.961  1.00 97.00           O  
ATOM    989  CG1 VAL A 124       9.919   6.762   3.837  1.00 97.00           C  
ATOM    990  CG2 VAL A 124       8.355   8.722   3.986  1.00 97.00           C  
ATOM    991  N   ASN A 125      13.111   8.324   3.981  1.00 97.39           N  
ATOM    992  CA  ASN A 125      14.408   7.901   3.465  1.00 97.39           C  
ATOM    993  C   ASN A 125      14.354   6.480   2.910  1.00 97.39           C  
ATOM    994  CB  ASN A 125      15.479   8.005   4.553  1.00 97.39           C  
ATOM    995  O   ASN A 125      13.476   5.698   3.279  1.00 97.39           O  
ATOM    996  CG  ASN A 125      15.739   9.436   4.981  1.00 97.39           C  
ATOM    997  ND2 ASN A 125      15.850   9.653   6.286  1.00 97.39           N  
ATOM    998  OD1 ASN A 125      15.838  10.339   4.146  1.00 97.39           O  
ATOM    999  N   PRO A 126      15.283   6.212   2.051  1.00 96.45           N  
ATOM   1000  CA  PRO A 126      15.338   4.861   1.488  1.00 96.45           C  
ATOM   1001  C   PRO A 126      15.398   3.777   2.561  1.00 96.45           C  
ATOM   1002  CB  PRO A 126      16.624   4.878   0.657  1.00 96.45           C  
ATOM   1003  O   PRO A 126      16.140   3.910   3.538  1.00 96.45           O  
ATOM   1004  CG  PRO A 126      16.826   6.314   0.295  1.00 96.45           C  
ATOM   1005  CD  PRO A 126      16.358   7.165   1.440  1.00 96.45           C  
ATOM   1006  N   GLY A 127      14.595   2.770   2.354  1.00 94.33           N  
ATOM   1007  CA  GLY A 127      14.609   1.622   3.246  1.00 94.33           C  
ATOM   1008  C   GLY A 127      13.846   1.859   4.536  1.00 94.33           C  
ATOM   1009  O   GLY A 127      13.829   0.999   5.420  1.00 94.33           O  
ATOM   1010  N   THR A 128      13.234   3.053   4.684  1.00 96.01           N  
ATOM   1011  CA  THR A 128      12.523   3.378   5.916  1.00 96.01           C  
ATOM   1012  C   THR A 128      11.017   3.416   5.678  1.00 96.01           C  
ATOM   1013  CB  THR A 128      12.989   4.728   6.491  1.00 96.01           C  
ATOM   1014  O   THR A 128      10.560   3.293   4.539  1.00 96.01           O  
ATOM   1015  CG2 THR A 128      14.502   4.752   6.683  1.00 96.01           C  
ATOM   1016  OG1 THR A 128      12.617   5.778   5.589  1.00 96.01           O  
ATOM   1017  N   GLU A 129      10.270   3.513   6.750  1.00 95.04           N  
ATOM   1018  CA  GLU A 129       8.812   3.515   6.683  1.00 95.04           C  
ATOM   1019  C   GLU A 129       8.226   4.711   7.427  1.00 95.04           C  
ATOM   1020  CB  GLU A 129       8.246   2.212   7.253  1.00 95.04           C  
ATOM   1021  O   GLU A 129       8.814   5.194   8.397  1.00 95.04           O  
ATOM   1022  CG  GLU A 129       8.715   0.964   6.520  1.00 95.04           C  
ATOM   1023  CD  GLU A 129       8.186  -0.325   7.129  1.00 95.04           C  
ATOM   1024  OE1 GLU A 129       8.134  -1.355   6.419  1.00 95.04           O  
ATOM   1025  OE2 GLU A 129       7.820  -0.304   8.325  1.00 95.04           O  
ATOM   1026  N   LEU A 130       7.186   5.233   6.928  1.00 96.07           N  
ATOM   1027  CA  LEU A 130       6.396   6.274   7.576  1.00 96.07           C  
ATOM   1028  C   LEU A 130       5.047   5.729   8.033  1.00 96.07           C  
ATOM   1029  CB  LEU A 130       6.186   7.457   6.627  1.00 96.07           C  
ATOM   1030  O   LEU A 130       4.386   4.997   7.294  1.00 96.07           O  
ATOM   1031  CG  LEU A 130       5.167   8.509   7.069  1.00 96.07           C  
ATOM   1032  CD1 LEU A 130       5.711   9.313   8.245  1.00 96.07           C  
ATOM   1033  CD2 LEU A 130       4.808   9.428   5.906  1.00 96.07           C  
ATOM   1034  N   GLU A 131       4.687   6.105   9.216  1.00 95.63           N  
ATOM   1035  CA  GLU A 131       3.363   5.758   9.723  1.00 95.63           C  
ATOM   1036  C   GLU A 131       2.598   7.001  10.166  1.00 95.63           C  
ATOM   1037  CB  GLU A 131       3.474   4.767  10.884  1.00 95.63           C  
ATOM   1038  O   GLU A 131       3.104   7.799  10.958  1.00 95.63           O  
ATOM   1039  CG  GLU A 131       3.957   3.384  10.469  1.00 95.63           C  
ATOM   1040  CD  GLU A 131       3.929   2.373  11.604  1.00 95.63           C  
ATOM   1041  OE1 GLU A 131       3.436   1.241  11.396  1.00 95.63           O  
ATOM   1042  OE2 GLU A 131       4.403   2.716  12.710  1.00 95.63           O  
ATOM   1043  N   VAL A 132       1.447   7.104   9.651  1.00 94.26           N  
ATOM   1044  CA  VAL A 132       0.608   8.243  10.008  1.00 94.26           C  
ATOM   1045  C   VAL A 132      -0.746   7.750  10.514  1.00 94.26           C  
ATOM   1046  CB  VAL A 132       0.413   9.201   8.812  1.00 94.26           C  
ATOM   1047  O   VAL A 132      -1.407   6.945   9.854  1.00 94.26           O  
ATOM   1048  CG1 VAL A 132      -0.414  10.418   9.223  1.00 94.26           C  
ATOM   1049  CG2 VAL A 132       1.765   9.636   8.250  1.00 94.26           C  
ATOM   1050  N   GLU A 133      -1.084   8.229  11.611  1.00 93.69           N  
ATOM   1051  CA  GLU A 133      -2.383   7.901  12.191  1.00 93.69           C  
ATOM   1052  C   GLU A 133      -3.442   8.923  11.788  1.00 93.69           C  
ATOM   1053  CB  GLU A 133      -2.285   7.820  13.717  1.00 93.69           C  
ATOM   1054  O   GLU A 133      -3.202  10.131  11.849  1.00 93.69           O  
ATOM   1055  CG  GLU A 133      -1.453   6.648  14.218  1.00 93.69           C  
ATOM   1056  CD  GLU A 133      -1.532   6.458  15.725  1.00 93.69           C  
ATOM   1057  OE1 GLU A 133      -1.986   5.384  16.178  1.00 93.69           O  
ATOM   1058  OE2 GLU A 133      -1.136   7.392  16.458  1.00 93.69           O  
ATOM   1059  N   LEU A 134      -4.594   8.375  11.324  1.00 90.33           N  
ATOM   1060  CA  LEU A 134      -5.691   9.251  10.928  1.00 90.33           C  
ATOM   1061  C   LEU A 134      -6.824   9.199  11.948  1.00 90.33           C  
ATOM   1062  CB  LEU A 134      -6.217   8.859   9.544  1.00 90.33           C  
ATOM   1063  O   LEU A 134      -7.054   8.162  12.574  1.00 90.33           O  
ATOM   1064  CG  LEU A 134      -5.187   8.817   8.414  1.00 90.33           C  
ATOM   1065  CD1 LEU A 134      -5.824   8.281   7.136  1.00 90.33           C  
ATOM   1066  CD2 LEU A 134      -4.592  10.202   8.181  1.00 90.33           C  
ATOM   1067  N   SER A 135      -7.384  10.386  12.235  1.00 89.01           N  
ATOM   1068  CA  SER A 135      -8.592  10.394  13.054  1.00 89.01           C  
ATOM   1069  C   SER A 135      -9.762   9.748  12.320  1.00 89.01           C  
ATOM   1070  CB  SER A 135      -8.958  11.823  13.457  1.00 89.01           C  
ATOM   1071  O   SER A 135      -9.753   9.652  11.091  1.00 89.01           O  
ATOM   1072  OG  SER A 135      -9.360  12.577  12.326  1.00 89.01           O  
ATOM   1073  N   PRO A 136     -10.778   9.274  13.071  1.00 82.12           N  
ATOM   1074  CA  PRO A 136     -11.956   8.648  12.467  1.00 82.12           C  
ATOM   1075  C   PRO A 136     -12.578   9.501  11.364  1.00 82.12           C  
ATOM   1076  CB  PRO A 136     -12.919   8.496  13.648  1.00 82.12           C  
ATOM   1077  O   PRO A 136     -13.040   8.968  10.352  1.00 82.12           O  
ATOM   1078  CG  PRO A 136     -12.035   8.392  14.850  1.00 82.12           C  
ATOM   1079  CD  PRO A 136     -10.832   9.264  14.634  1.00 82.12           C  
ATOM   1080  N   GLU A 137     -12.555  10.799  11.483  1.00 82.31           N  
ATOM   1081  CA  GLU A 137     -13.132  11.707  10.497  1.00 82.31           C  
ATOM   1082  C   GLU A 137     -12.270  11.775   9.239  1.00 82.31           C  
ATOM   1083  CB  GLU A 137     -13.306  13.107  11.091  1.00 82.31           C  
ATOM   1084  O   GLU A 137     -12.780  12.013   8.143  1.00 82.31           O  
ATOM   1085  CG  GLU A 137     -14.299  13.167  12.243  1.00 82.31           C  
ATOM   1086  CD  GLU A 137     -14.132  14.400  13.116  1.00 82.31           C  
ATOM   1087  OE1 GLU A 137     -15.136  14.878  13.691  1.00 82.31           O  
ATOM   1088  OE2 GLU A 137     -12.987  14.893  13.226  1.00 82.31           O  
ATOM   1089  N   GLN A 138     -11.017  11.462   9.415  1.00 85.36           N  
ATOM   1090  CA  GLN A 138     -10.038  11.582   8.340  1.00 85.36           C  
ATOM   1091  C   GLN A 138      -9.949  10.292   7.530  1.00 85.36           C  
ATOM   1092  CB  GLN A 138      -8.663  11.945   8.903  1.00 85.36           C  
ATOM   1093  O   GLN A 138      -9.464  10.296   6.397  1.00 85.36           O  
ATOM   1094  CG  GLN A 138      -8.593  13.344   9.499  1.00 85.36           C  
ATOM   1095  CD  GLN A 138      -7.270  13.622  10.189  1.00 85.36           C  
ATOM   1096  NE2 GLN A 138      -6.828  14.874  10.142  1.00 85.36           N  
ATOM   1097  OE1 GLN A 138      -6.652  12.719  10.761  1.00 85.36           O  
ATOM   1098  N   GLN A 139     -10.501   9.218   7.955  1.00 81.40           N  
ATOM   1099  CA  GLN A 139     -10.269   7.884   7.412  1.00 81.40           C  
ATOM   1100  C   GLN A 139     -11.040   7.677   6.112  1.00 81.40           C  
ATOM   1101  CB  GLN A 139     -10.663   6.814   8.432  1.00 81.40           C  
ATOM   1102  O   GLN A 139     -10.631   6.885   5.261  1.00 81.40           O  
ATOM   1103  CG  GLN A 139      -9.728   6.732   9.630  1.00 81.40           C  
ATOM   1104  CD  GLN A 139     -10.170   5.700  10.651  1.00 81.40           C  
ATOM   1105  NE2 GLN A 139      -9.639   5.801  11.865  1.00 81.40           N  
ATOM   1106  OE1 GLN A 139     -10.982   4.819  10.351  1.00 81.40           O  
ATOM   1107  N   ASN A 140     -12.145   8.514   5.867  1.00 74.63           N  
ATOM   1108  CA  ASN A 140     -13.029   8.244   4.738  1.00 74.63           C  
ATOM   1109  C   ASN A 140     -12.543   8.936   3.468  1.00 74.63           C  
ATOM   1110  CB  ASN A 140     -14.461   8.675   5.063  1.00 74.63           C  
ATOM   1111  O   ASN A 140     -12.902   8.532   2.360  1.00 74.63           O  
ATOM   1112  CG  ASN A 140     -15.084   7.846   6.168  1.00 74.63           C  
ATOM   1113  ND2 ASN A 140     -15.849   8.496   7.038  1.00 74.63           N  
ATOM   1114  OD1 ASN A 140     -14.879   6.632   6.241  1.00 74.63           O  
ATOM   1115  N   ASN A 141     -11.417   9.719   3.529  1.00 78.84           N  
ATOM   1116  CA  ASN A 141     -10.980  10.466   2.355  1.00 78.84           C  
ATOM   1117  C   ASN A 141      -9.479  10.741   2.392  1.00 78.84           C  
ATOM   1118  CB  ASN A 141     -11.757  11.779   2.233  1.00 78.84           C  
ATOM   1119  O   ASN A 141      -9.033  11.823   2.008  1.00 78.84           O  
ATOM   1120  CG  ASN A 141     -13.219  11.563   1.894  1.00 78.84           C  
ATOM   1121  ND2 ASN A 141     -14.093  12.353   2.506  1.00 78.84           N  
ATOM   1122  OD1 ASN A 141     -13.560  10.693   1.088  1.00 78.84           O  
ATOM   1123  N   ALA A 142      -8.751   9.707   2.697  1.00 87.29           N  
ATOM   1124  CA  ALA A 142      -7.317   9.966   2.786  1.00 87.29           C  
ATOM   1125  C   ALA A 142      -6.651   9.843   1.418  1.00 87.29           C  
ATOM   1126  CB  ALA A 142      -6.664   9.008   3.780  1.00 87.29           C  
ATOM   1127  O   ALA A 142      -7.077   9.042   0.583  1.00 87.29           O  
ATOM   1128  N   GLU A 143      -5.839  10.763   1.157  1.00 91.55           N  
ATOM   1129  CA  GLU A 143      -5.023  10.759  -0.054  1.00 91.55           C  
ATOM   1130  C   GLU A 143      -3.535  10.778   0.284  1.00 91.55           C  
ATOM   1131  CB  GLU A 143      -5.375  11.954  -0.944  1.00 91.55           C  
ATOM   1132  O   GLU A 143      -3.100  11.531   1.158  1.00 91.55           O  
ATOM   1133  CG  GLU A 143      -4.578  12.013  -2.238  1.00 91.55           C  
ATOM   1134  CD  GLU A 143      -4.879  13.248  -3.073  1.00 91.55           C  
ATOM   1135  OE1 GLU A 143      -4.231  14.298  -2.859  1.00 91.55           O  
ATOM   1136  OE2 GLU A 143      -5.771  13.165  -3.946  1.00 91.55           O  
ATOM   1137  N   VAL A 144      -2.833   9.849  -0.357  1.00 93.83           N  
ATOM   1138  CA  VAL A 144      -1.389   9.797  -0.153  1.00 93.83           C  
ATOM   1139  C   VAL A 144      -0.671  10.052  -1.476  1.00 93.83           C  
ATOM   1140  CB  VAL A 144      -0.948   8.440   0.440  1.00 93.83           C  
ATOM   1141  O   VAL A 144      -0.916   9.359  -2.467  1.00 93.83           O  
ATOM   1142  CG1 VAL A 144       0.555   8.432   0.712  1.00 93.83           C  
ATOM   1143  CG2 VAL A 144      -1.728   8.138   1.718  1.00 93.83           C  
ATOM   1144  N   GLU A 145       0.117  11.057  -1.479  1.00 95.10           N  
ATOM   1145  CA  GLU A 145       0.953  11.369  -2.634  1.00 95.10           C  
ATOM   1146  C   GLU A 145       2.430  11.150  -2.321  1.00 95.10           C  
ATOM   1147  CB  GLU A 145       0.720  12.811  -3.092  1.00 95.10           C  
ATOM   1148  O   GLU A 145       2.930  11.622  -1.298  1.00 95.10           O  
ATOM   1149  CG  GLU A 145       1.466  13.179  -4.367  1.00 95.10           C  
ATOM   1150  CD  GLU A 145       1.213  14.609  -4.818  1.00 95.10           C  
ATOM   1151  OE1 GLU A 145       1.969  15.518  -4.406  1.00 95.10           O  
ATOM   1152  OE2 GLU A 145       0.251  14.821  -5.590  1.00 95.10           O  
ATOM   1153  N   VAL A 146       3.055  10.388  -3.148  1.00 95.30           N  
ATOM   1154  CA  VAL A 146       4.472  10.090  -2.965  1.00 95.30           C  
ATOM   1155  C   VAL A 146       5.270  10.624  -4.152  1.00 95.30           C  
ATOM   1156  CB  VAL A 146       4.715   8.573  -2.799  1.00 95.30           C  
ATOM   1157  O   VAL A 146       4.962  10.315  -5.306  1.00 95.30           O  
ATOM   1158  CG1 VAL A 146       6.181   8.295  -2.470  1.00 95.30           C  
ATOM   1159  CG2 VAL A 146       3.803   8.002  -1.715  1.00 95.30           C  
ATOM   1160  N   GLU A 147       6.284  11.424  -3.792  1.00 95.40           N  
ATOM   1161  CA  GLU A 147       7.184  11.963  -4.807  1.00 95.40           C  
ATOM   1162  C   GLU A 147       8.626  11.538  -4.547  1.00 95.40           C  
ATOM   1163  CB  GLU A 147       7.086  13.490  -4.857  1.00 95.40           C  
ATOM   1164  O   GLU A 147       9.174  11.806  -3.476  1.00 95.40           O  
ATOM   1165  CG  GLU A 147       7.876  14.120  -5.994  1.00 95.40           C  
ATOM   1166  CD  GLU A 147       7.777  15.637  -6.025  1.00 95.40           C  
ATOM   1167  OE1 GLU A 147       8.664  16.292  -6.618  1.00 95.40           O  
ATOM   1168  OE2 GLU A 147       6.805  16.176  -5.450  1.00 95.40           O  
ATOM   1169  N   CYS A 148       9.185  10.799  -5.485  1.00 92.24           N  
ATOM   1170  CA  CYS A 148      10.595  10.427  -5.439  1.00 92.24           C  
ATOM   1171  C   CYS A 148      11.328  10.916  -6.682  1.00 92.24           C  
ATOM   1172  CB  CYS A 148      10.746   8.912  -5.309  1.00 92.24           C  
ATOM   1173  O   CYS A 148      11.307  10.254  -7.721  1.00 92.24           O  
ATOM   1174  SG  CYS A 148       9.722   8.187  -4.009  1.00 92.24           S  
ATOM   1175  N   GLY A 149      12.027  12.138  -6.636  1.00 89.26           N  
ATOM   1176  CA  GLY A 149      12.615  12.696  -7.843  1.00 89.26           C  
ATOM   1177  C   GLY A 149      11.584  13.083  -8.885  1.00 89.26           C  
ATOM   1178  O   GLY A 149      10.661  13.849  -8.599  1.00 89.26           O  
ATOM   1179  N   ASN A 150      11.581  12.375 -10.130  1.00 87.53           N  
ATOM   1180  CA  ASN A 150      10.663  12.711 -11.213  1.00 87.53           C  
ATOM   1181  C   ASN A 150       9.424  11.820 -11.194  1.00 87.53           C  
ATOM   1182  CB  ASN A 150      11.369  12.610 -12.566  1.00 87.53           C  
ATOM   1183  O   ASN A 150       8.546  11.952 -12.049  1.00 87.53           O  
ATOM   1184  CG  ASN A 150      12.464  13.645 -12.732  1.00 87.53           C  
ATOM   1185  ND2 ASN A 150      13.547  13.262 -13.398  1.00 87.53           N  
ATOM   1186  OD1 ASN A 150      12.338  14.780 -12.265  1.00 87.53           O  
ATOM   1187  N   GLU A 151       9.405  10.950 -10.182  1.00 86.68           N  
ATOM   1188  CA  GLU A 151       8.298  10.002 -10.100  1.00 86.68           C  
ATOM   1189  C   GLU A 151       7.257  10.457  -9.081  1.00 86.68           C  
ATOM   1190  CB  GLU A 151       8.811   8.605  -9.741  1.00 86.68           C  
ATOM   1191  O   GLU A 151       7.605  10.886  -7.979  1.00 86.68           O  
ATOM   1192  CG  GLU A 151       9.802   8.037 -10.745  1.00 86.68           C  
ATOM   1193  CD  GLU A 151      10.339   6.670 -10.350  1.00 86.68           C  
ATOM   1194  OE1 GLU A 151      10.220   5.716 -11.152  1.00 86.68           O  
ATOM   1195  OE2 GLU A 151      10.883   6.553  -9.230  1.00 86.68           O  
ATOM   1196  N   LYS A 152       6.063  10.530  -9.579  1.00 89.08           N  
ATOM   1197  CA  LYS A 152       4.969  10.921  -8.695  1.00 89.08           C  
ATOM   1198  C   LYS A 152       3.879   9.853  -8.664  1.00 89.08           C  
ATOM   1199  CB  LYS A 152       4.377  12.261  -9.133  1.00 89.08           C  
ATOM   1200  O   LYS A 152       3.492   9.323  -9.708  1.00 89.08           O  
ATOM   1201  CG  LYS A 152       5.290  13.453  -8.882  1.00 89.08           C  
ATOM   1202  CD  LYS A 152       4.634  14.759  -9.310  1.00 89.08           C  
ATOM   1203  CE  LYS A 152       5.590  15.937  -9.172  1.00 89.08           C  
ATOM   1204  NZ  LYS A 152       4.959  17.217  -9.614  1.00 89.08           N  
ATOM   1205  N   TYR A 153       3.416   9.527  -7.386  1.00 87.39           N  
ATOM   1206  CA  TYR A 153       2.389   8.509  -7.193  1.00 87.39           C  
ATOM   1207  C   TYR A 153       1.282   9.019  -6.277  1.00 87.39           C  
ATOM   1208  CB  TYR A 153       3.000   7.231  -6.611  1.00 87.39           C  
ATOM   1209  O   TYR A 153       1.551   9.710  -5.292  1.00 87.39           O  
ATOM   1210  CG  TYR A 153       4.271   6.798  -7.300  1.00 87.39           C  
ATOM   1211  CD1 TYR A 153       4.230   6.001  -8.442  1.00 87.39           C  
ATOM   1212  CD2 TYR A 153       5.515   7.184  -6.812  1.00 87.39           C  
ATOM   1213  CE1 TYR A 153       5.399   5.598  -9.080  1.00 87.39           C  
ATOM   1214  CE2 TYR A 153       6.690   6.786  -7.441  1.00 87.39           C  
ATOM   1215  OH  TYR A 153       7.782   5.599  -9.201  1.00 87.39           O  
ATOM   1216  CZ  TYR A 153       6.622   5.995  -8.573  1.00 87.39           C  
ATOM   1217  N   ARG A 154       0.118   8.677  -6.705  1.00 89.77           N  
ATOM   1218  CA  ARG A 154      -1.016   9.138  -5.910  1.00 89.77           C  
ATOM   1219  C   ARG A 154      -1.951   7.983  -5.568  1.00 89.77           C  
ATOM   1220  CB  ARG A 154      -1.785  10.232  -6.654  1.00 89.77           C  
ATOM   1221  O   ARG A 154      -2.297   7.180  -6.436  1.00 89.77           O  
ATOM   1222  CG  ARG A 154      -2.928  10.835  -5.852  1.00 89.77           C  
ATOM   1223  CD  ARG A 154      -3.645  11.931  -6.629  1.00 89.77           C  
ATOM   1224  NE  ARG A 154      -2.872  13.169  -6.652  1.00 89.77           N  
ATOM   1225  NH1 ARG A 154      -4.368  14.321  -7.983  1.00 89.77           N  
ATOM   1226  NH2 ARG A 154      -2.454  15.347  -7.249  1.00 89.77           N  
ATOM   1227  CZ  ARG A 154      -3.233  14.276  -7.295  1.00 89.77           C  
ATOM   1228  N   PHE A 155      -2.200   7.810  -4.246  1.00 87.06           N  
ATOM   1229  CA  PHE A 155      -3.129   6.806  -3.740  1.00 87.06           C  
ATOM   1230  C   PHE A 155      -4.259   7.462  -2.956  1.00 87.06           C  
ATOM   1231  CB  PHE A 155      -2.397   5.791  -2.857  1.00 87.06           C  
ATOM   1232  O   PHE A 155      -4.015   8.151  -1.963  1.00 87.06           O  
ATOM   1233  CG  PHE A 155      -3.230   4.594  -2.489  1.00 87.06           C  
ATOM   1234  CD1 PHE A 155      -3.400   4.229  -1.159  1.00 87.06           C  
ATOM   1235  CD2 PHE A 155      -3.846   3.832  -3.474  1.00 87.06           C  
ATOM   1236  CE1 PHE A 155      -4.171   3.121  -0.816  1.00 87.06           C  
ATOM   1237  CE2 PHE A 155      -4.618   2.724  -3.139  1.00 87.06           C  
ATOM   1238  CZ  PHE A 155      -4.778   2.369  -1.809  1.00 87.06           C  
ATOM   1239  N   GLN A 156      -5.413   7.297  -3.459  1.00 83.73           N  
ATOM   1240  CA  GLN A 156      -6.571   7.899  -2.806  1.00 83.73           C  
ATOM   1241  C   GLN A 156      -7.531   6.829  -2.295  1.00 83.73           C  
ATOM   1242  CB  GLN A 156      -7.299   8.842  -3.765  1.00 83.73           C  
ATOM   1243  O   GLN A 156      -7.842   5.873  -3.009  1.00 83.73           O  
ATOM   1244  CG  GLN A 156      -8.424   9.634  -3.113  1.00 83.73           C  
ATOM   1245  CD  GLN A 156      -9.055  10.642  -4.055  1.00 83.73           C  
ATOM   1246  NE2 GLN A 156      -9.648  11.689  -3.493  1.00 83.73           N  
ATOM   1247  OE1 GLN A 156      -9.008  10.482  -5.279  1.00 83.73           O  
ATOM   1248  N   LEU A 157      -7.887   7.081  -0.972  1.00 74.76           N  
ATOM   1249  CA  LEU A 157      -8.948   6.269  -0.387  1.00 74.76           C  
ATOM   1250  C   LEU A 157     -10.279   7.013  -0.411  1.00 74.76           C  
ATOM   1251  CB  LEU A 157      -8.594   5.878   1.050  1.00 74.76           C  
ATOM   1252  O   LEU A 157     -10.324   8.220  -0.162  1.00 74.76           O  
ATOM   1253  CG  LEU A 157      -7.289   5.104   1.241  1.00 74.76           C  
ATOM   1254  CD1 LEU A 157      -6.789   5.252   2.674  1.00 74.76           C  
ATOM   1255  CD2 LEU A 157      -7.483   3.633   0.886  1.00 74.76           C  
ATOM   1256  N   GLY A 158     -11.408   6.329  -1.010  1.00 58.42           N  
ATOM   1257  CA  GLY A 158     -12.793   6.765  -0.925  1.00 58.42           C  
ATOM   1258  C   GLY A 158     -13.784   5.618  -0.984  1.00 58.42           C  
ATOM   1259  O   GLY A 158     -13.452   4.527  -1.451  1.00 58.42           O  
TER    1260      GLY A 158
ENDMDL
END
