# Supplementary material for: Single-chain dimers from de novo immunoglobulins as robust scaffolds for multiple binding loops
Source: Nat Commun. 2023 Sep 23;14:5939. doi: 10.1038/s41467-023-41717-5 (PMC10517939; doi:10.1038/s41467-023-41717-5)
Supplement: Supplementary file 3 — Supplementary Data 1 [file 41467_2023_41717_MOESM3_ESM.zip › design_models/scIg/scIg14k/ranked_3.pdb]

MODEL     1
ATOM      1  N   ARG A   1       6.061  -4.994 -13.923  1.00 86.53           N  
ATOM      2  CA  ARG A   1       4.901  -4.844 -13.051  1.00 86.53           C  
ATOM      3  C   ARG A   1       5.159  -5.470 -11.685  1.00 86.53           C  
ATOM      4  CB  ARG A   1       3.662  -5.474 -13.691  1.00 86.53           C  
ATOM      5  O   ARG A   1       5.690  -6.579 -11.594  1.00 86.53           O  
ATOM      6  CG  ARG A   1       2.404  -5.354 -12.846  1.00 86.53           C  
ATOM      7  CD  ARG A   1       1.207  -6.011 -13.519  1.00 86.53           C  
ATOM      8  NE  ARG A   1       0.010  -5.933 -12.687  1.00 86.53           N  
ATOM      9  NH1 ARG A   1      -1.375  -6.964 -14.221  1.00 86.53           N  
ATOM     10  NH2 ARG A   1      -2.211  -6.265 -12.204  1.00 86.53           N  
ATOM     11  CZ  ARG A   1      -1.189  -6.387 -13.039  1.00 86.53           C  
ATOM     12  N   ILE A   2       4.998  -4.831 -10.632  1.00 87.59           N  
ATOM     13  CA  ILE A   2       5.047  -5.338  -9.265  1.00 87.59           C  
ATOM     14  C   ILE A   2       3.644  -5.328  -8.660  1.00 87.59           C  
ATOM     15  CB  ILE A   2       6.014  -4.510  -8.389  1.00 87.59           C  
ATOM     16  O   ILE A   2       2.991  -4.283  -8.610  1.00 87.59           O  
ATOM     17  CG1 ILE A   2       7.419  -4.508  -9.001  1.00 87.59           C  
ATOM     18  CG2 ILE A   2       6.041  -5.049  -6.956  1.00 87.59           C  
ATOM     19  CD1 ILE A   2       8.080  -5.879  -9.040  1.00 87.59           C  
ATOM     20  N   GLU A   3       3.193  -6.532  -8.249  1.00 89.16           N  
ATOM     21  CA  GLU A   3       1.878  -6.664  -7.629  1.00 89.16           C  
ATOM     22  C   GLU A   3       1.998  -7.051  -6.158  1.00 89.16           C  
ATOM     23  CB  GLU A   3       1.033  -7.698  -8.378  1.00 89.16           C  
ATOM     24  O   GLU A   3       2.642  -8.048  -5.823  1.00 89.16           O  
ATOM     25  CG  GLU A   3       0.764  -7.336  -9.831  1.00 89.16           C  
ATOM     26  CD  GLU A   3      -0.026  -8.399 -10.578  1.00 89.16           C  
ATOM     27  OE1 GLU A   3       0.281  -8.663 -11.763  1.00 89.16           O  
ATOM     28  OE2 GLU A   3      -0.959  -8.973  -9.974  1.00 89.16           O  
ATOM     29  N   VAL A   4       1.498  -6.145  -5.277  1.00 88.06           N  
ATOM     30  CA  VAL A   4       1.519  -6.427  -3.846  1.00 88.06           C  
ATOM     31  C   VAL A   4       0.090  -6.544  -3.321  1.00 88.06           C  
ATOM     32  CB  VAL A   4       2.287  -5.338  -3.064  1.00 88.06           C  
ATOM     33  O   VAL A   4      -0.721  -5.633  -3.503  1.00 88.06           O  
ATOM     34  CG1 VAL A   4       2.370  -5.696  -1.581  1.00 88.06           C  
ATOM     35  CG2 VAL A   4       3.685  -5.147  -3.650  1.00 88.06           C  
ATOM     36  N   ARG A   5      -0.192  -7.704  -2.771  1.00 85.16           N  
ATOM     37  CA  ARG A   5      -1.500  -7.955  -2.175  1.00 85.16           C  
ATOM     38  C   ARG A   5      -1.373  -8.266  -0.687  1.00 85.16           C  
ATOM     39  CB  ARG A   5      -2.205  -9.108  -2.893  1.00 85.16           C  
ATOM     40  O   ARG A   5      -0.589  -9.132  -0.293  1.00 85.16           O  
ATOM     41  CG  ARG A   5      -2.545  -8.813  -4.345  1.00 85.16           C  
ATOM     42  CD  ARG A   5      -3.206 -10.005  -5.023  1.00 85.16           C  
ATOM     43  NE  ARG A   5      -3.525  -9.723  -6.419  1.00 85.16           N  
ATOM     44  NH1 ARG A   5      -4.377 -11.823  -6.865  1.00 85.16           N  
ATOM     45  NH2 ARG A   5      -4.322 -10.230  -8.513  1.00 85.16           N  
ATOM     46  CZ  ARG A   5      -4.074 -10.593  -7.263  1.00 85.16           C  
ATOM     47  N   VAL A   6      -2.124  -7.416   0.120  1.00 79.57           N  
ATOM     48  CA  VAL A   6      -2.200  -7.721   1.544  1.00 79.57           C  
ATOM     49  C   VAL A   6      -3.638  -8.071   1.921  1.00 79.57           C  
ATOM     50  CB  VAL A   6      -1.696  -6.542   2.406  1.00 79.57           C  
ATOM     51  O   VAL A   6      -4.518  -7.207   1.907  1.00 79.57           O  
ATOM     52  CG1 VAL A   6      -1.696  -6.916   3.887  1.00 79.57           C  
ATOM     53  CG2 VAL A   6      -0.299  -6.115   1.959  1.00 79.57           C  
ATOM     54  N   ASP A   7      -3.965  -9.352   1.876  1.00 74.04           N  
ATOM     55  CA  ASP A   7      -5.336  -9.749   2.181  1.00 74.04           C  
ATOM     56  C   ASP A   7      -5.364 -10.968   3.099  1.00 74.04           C  
ATOM     57  CB  ASP A   7      -6.109 -10.042   0.893  1.00 74.04           C  
ATOM     58  O   ASP A   7      -4.454 -11.799   3.064  1.00 74.04           O  
ATOM     59  CG  ASP A   7      -5.579 -11.254   0.147  1.00 74.04           C  
ATOM     60  OD1 ASP A   7      -6.040 -12.385   0.415  1.00 74.04           O  
ATOM     61  OD2 ASP A   7      -4.690 -11.077  -0.714  1.00 74.04           O  
ATOM     62  N   ASN A   8      -6.354 -10.966   4.172  1.00 71.70           N  
ATOM     63  CA  ASN A   8      -6.751 -12.124   4.967  1.00 71.70           C  
ATOM     64  C   ASN A   8      -5.542 -12.828   5.575  1.00 71.70           C  
ATOM     65  CB  ASN A   8      -7.565 -13.103   4.119  1.00 71.70           C  
ATOM     66  O   ASN A   8      -5.432 -14.053   5.505  1.00 71.70           O  
ATOM     67  CG  ASN A   8      -8.938 -12.567   3.763  1.00 71.70           C  
ATOM     68  ND2 ASN A   8      -9.470 -13.005   2.628  1.00 71.70           N  
ATOM     69  OD1 ASN A   8      -9.515 -11.765   4.501  1.00 71.70           O  
ATOM     70  N   GLY A   9      -4.506 -12.044   6.016  1.00 76.51           N  
ATOM     71  CA  GLY A   9      -3.449 -12.660   6.802  1.00 76.51           C  
ATOM     72  C   GLY A   9      -2.259 -13.093   5.966  1.00 76.51           C  
ATOM     73  O   GLY A   9      -1.403 -13.844   6.438  1.00 76.51           O  
ATOM     74  N   ARG A  10      -2.263 -12.597   4.648  1.00 89.42           N  
ATOM     75  CA  ARG A  10      -1.174 -12.969   3.750  1.00 89.42           C  
ATOM     76  C   ARG A  10      -0.685 -11.763   2.954  1.00 89.42           C  
ATOM     77  CB  ARG A  10      -1.618 -14.081   2.797  1.00 89.42           C  
ATOM     78  O   ARG A  10      -1.476 -10.892   2.588  1.00 89.42           O  
ATOM     79  CG  ARG A  10      -1.922 -15.400   3.489  1.00 89.42           C  
ATOM     80  CD  ARG A  10      -2.402 -16.456   2.503  1.00 89.42           C  
ATOM     81  NE  ARG A  10      -3.784 -16.849   2.764  1.00 89.42           N  
ATOM     82  NH1 ARG A  10      -3.956 -18.232   0.922  1.00 89.42           N  
ATOM     83  NH2 ARG A  10      -5.741 -17.972   2.336  1.00 89.42           N  
ATOM     84  CZ  ARG A  10      -4.490 -17.683   2.007  1.00 89.42           C  
ATOM     85  N   VAL A  11       0.609 -11.698   2.834  1.00 90.36           N  
ATOM     86  CA  VAL A  11       1.242 -10.775   1.898  1.00 90.36           C  
ATOM     87  C   VAL A  11       1.706 -11.534   0.657  1.00 90.36           C  
ATOM     88  CB  VAL A  11       2.434 -10.036   2.548  1.00 90.36           C  
ATOM     89  O   VAL A  11       2.435 -12.523   0.763  1.00 90.36           O  
ATOM     90  CG1 VAL A  11       3.133  -9.139   1.529  1.00 90.36           C  
ATOM     91  CG2 VAL A  11       1.963  -9.219   3.750  1.00 90.36           C  
ATOM     92  N   ARG A  12       1.176 -11.108  -0.475  1.00 92.91           N  
ATOM     93  CA  ARG A  12       1.595 -11.695  -1.744  1.00 92.91           C  
ATOM     94  C   ARG A  12       2.288 -10.660  -2.623  1.00 92.91           C  
ATOM     95  CB  ARG A  12       0.395 -12.291  -2.483  1.00 92.91           C  
ATOM     96  O   ARG A  12       1.774  -9.556  -2.815  1.00 92.91           O  
ATOM     97  CG  ARG A  12      -0.216 -13.500  -1.791  1.00 92.91           C  
ATOM     98  CD  ARG A  12      -1.425 -14.031  -2.548  1.00 92.91           C  
ATOM     99  NE  ARG A  12      -2.570 -13.133  -2.435  1.00 92.91           N  
ATOM    100  NH1 ARG A  12      -3.971 -14.417  -3.748  1.00 92.91           N  
ATOM    101  NH2 ARG A  12      -4.727 -12.453  -2.839  1.00 92.91           N  
ATOM    102  CZ  ARG A  12      -3.753 -13.336  -3.008  1.00 92.91           C  
ATOM    103  N   VAL A  13       3.425 -11.016  -3.052  1.00 93.29           N  
ATOM    104  CA  VAL A  13       4.181 -10.141  -3.942  1.00 93.29           C  
ATOM    105  C   VAL A  13       4.527 -10.887  -5.228  1.00 93.29           C  
ATOM    106  CB  VAL A  13       5.468  -9.619  -3.266  1.00 93.29           C  
ATOM    107  O   VAL A  13       5.141 -11.956  -5.187  1.00 93.29           O  
ATOM    108  CG1 VAL A  13       6.214  -8.660  -4.192  1.00 93.29           C  
ATOM    109  CG2 VAL A  13       5.135  -8.936  -1.940  1.00 93.29           C  
ATOM    110  N   ARG A  14       4.029 -10.424  -6.322  1.00 94.30           N  
ATOM    111  CA  ARG A  14       4.393 -10.957  -7.631  1.00 94.30           C  
ATOM    112  C   ARG A  14       5.341 -10.012  -8.362  1.00 94.30           C  
ATOM    113  CB  ARG A  14       3.143 -11.203  -8.478  1.00 94.30           C  
ATOM    114  O   ARG A  14       5.069  -8.815  -8.474  1.00 94.30           O  
ATOM    115  CG  ARG A  14       3.426 -11.875  -9.813  1.00 94.30           C  
ATOM    116  CD  ARG A  14       2.143 -12.185 -10.571  1.00 94.30           C  
ATOM    117  NE  ARG A  14       2.418 -12.778 -11.877  1.00 94.30           N  
ATOM    118  NH1 ARG A  14       0.258 -13.520 -12.226  1.00 94.30           N  
ATOM    119  NH2 ARG A  14       1.876 -13.901 -13.805  1.00 94.30           N  
ATOM    120  CZ  ARG A  14       1.517 -13.398 -12.633  1.00 94.30           C  
ATOM    121  N   ASN A  15       6.490 -10.604  -8.768  1.00 93.48           N  
ATOM    122  CA  ASN A  15       7.493  -9.809  -9.468  1.00 93.48           C  
ATOM    123  C   ASN A  15       7.385  -9.975 -10.981  1.00 93.48           C  
ATOM    124  CB  ASN A  15       8.899 -10.179  -8.991  1.00 93.48           C  
ATOM    125  O   ASN A  15       7.815 -10.991 -11.530  1.00 93.48           O  
ATOM    126  CG  ASN A  15       9.977  -9.336  -9.645  1.00 93.48           C  
ATOM    127  ND2 ASN A  15      11.234  -9.701  -9.417  1.00 93.48           N  
ATOM    128  OD1 ASN A  15       9.683  -8.366 -10.347  1.00 93.48           O  
ATOM    129  N   GLY A  16       6.777  -8.945 -11.643  1.00 91.13           N  
ATOM    130  CA  GLY A  16       6.623  -8.968 -13.089  1.00 91.13           C  
ATOM    131  C   GLY A  16       7.739  -8.245 -13.820  1.00 91.13           C  
ATOM    132  O   GLY A  16       7.674  -8.061 -15.037  1.00 91.13           O  
ATOM    133  N   THR A  17       8.766  -7.861 -13.103  1.00 89.59           N  
ATOM    134  CA  THR A  17       9.897  -7.163 -13.703  1.00 89.59           C  
ATOM    135  C   THR A  17      10.911  -8.157 -14.264  1.00 89.59           C  
ATOM    136  CB  THR A  17      10.590  -6.240 -12.683  1.00 89.59           C  
ATOM    137  O   THR A  17      10.723  -9.370 -14.156  1.00 89.59           O  
ATOM    138  CG2 THR A  17       9.570  -5.410 -11.911  1.00 89.59           C  
ATOM    139  OG1 THR A  17      11.338  -7.038 -11.757  1.00 89.59           O  
ATOM    140  N   ASP A  18      11.991  -7.613 -14.947  1.00 92.31           N  
ATOM    141  CA  ASP A  18      13.019  -8.471 -15.529  1.00 92.31           C  
ATOM    142  C   ASP A  18      14.192  -8.652 -14.569  1.00 92.31           C  
ATOM    143  CB  ASP A  18      13.511  -7.893 -16.858  1.00 92.31           C  
ATOM    144  O   ASP A  18      15.248  -9.153 -14.959  1.00 92.31           O  
ATOM    145  CG  ASP A  18      14.069  -6.487 -16.722  1.00 92.31           C  
ATOM    146  OD1 ASP A  18      13.866  -5.849 -15.666  1.00 92.31           O  
ATOM    147  OD2 ASP A  18      14.714  -6.011 -17.681  1.00 92.31           O  
ATOM    148  N   ARG A  19      14.094  -8.199 -13.303  1.00 93.60           N  
ATOM    149  CA  ARG A  19      15.135  -8.325 -12.289  1.00 93.60           C  
ATOM    150  C   ARG A  19      14.556  -8.819 -10.968  1.00 93.60           C  
ATOM    151  CB  ARG A  19      15.848  -6.986 -12.081  1.00 93.60           C  
ATOM    152  O   ARG A  19      13.357  -8.679 -10.719  1.00 93.60           O  
ATOM    153  CG  ARG A  19      14.924  -5.857 -11.652  1.00 93.60           C  
ATOM    154  CD  ARG A  19      15.634  -4.510 -11.671  1.00 93.60           C  
ATOM    155  NE  ARG A  19      15.466  -3.831 -12.953  1.00 93.60           N  
ATOM    156  NH1 ARG A  19      16.961  -2.134 -12.483  1.00 93.60           N  
ATOM    157  NH2 ARG A  19      15.873  -2.184 -14.501  1.00 93.60           N  
ATOM    158  CZ  ARG A  19      16.101  -2.718 -13.309  1.00 93.60           C  
ATOM    159  N   PRO A  20      15.520  -9.411 -10.115  1.00 95.75           N  
ATOM    160  CA  PRO A  20      15.054  -9.835  -8.792  1.00 95.75           C  
ATOM    161  C   PRO A  20      14.669  -8.659  -7.898  1.00 95.75           C  
ATOM    162  CB  PRO A  20      16.258 -10.587  -8.218  1.00 95.75           C  
ATOM    163  O   PRO A  20      15.234  -7.570  -8.026  1.00 95.75           O  
ATOM    164  CG  PRO A  20      17.343 -10.400  -9.229  1.00 95.75           C  
ATOM    165  CD  PRO A  20      16.785  -9.626 -10.389  1.00 95.75           C  
ATOM    166  N   CYS A  21      13.627  -8.890  -7.096  1.00 96.19           N  
ATOM    167  CA  CYS A  21      13.198  -7.895  -6.120  1.00 96.19           C  
ATOM    168  C   CYS A  21      13.411  -8.398  -4.697  1.00 96.19           C  
ATOM    169  CB  CYS A  21      11.727  -7.539  -6.329  1.00 96.19           C  
ATOM    170  O   CYS A  21      13.190  -9.576  -4.412  1.00 96.19           O  
ATOM    171  SG  CYS A  21      11.391  -6.732  -7.910  1.00 96.19           S  
ATOM    172  N   ARG A  22      13.976  -7.495  -3.896  1.00 97.32           N  
ATOM    173  CA  ARG A  22      14.050  -7.788  -2.469  1.00 97.32           C  
ATOM    174  C   ARG A  22      12.809  -7.282  -1.741  1.00 97.32           C  
ATOM    175  CB  ARG A  22      15.307  -7.167  -1.856  1.00 97.32           C  
ATOM    176  O   ARG A  22      12.452  -6.108  -1.855  1.00 97.32           O  
ATOM    177  CG  ARG A  22      16.601  -7.828  -2.303  1.00 97.32           C  
ATOM    178  CD  ARG A  22      17.798  -7.319  -1.511  1.00 97.32           C  
ATOM    179  NE  ARG A  22      19.018  -8.043  -1.854  1.00 97.32           N  
ATOM    180  NH1 ARG A  22      20.375  -6.855  -0.410  1.00 97.32           N  
ATOM    181  NH2 ARG A  22      21.259  -8.525  -1.707  1.00 97.32           N  
ATOM    182  CZ  ARG A  22      20.215  -7.806  -1.323  1.00 97.32           C  
ATOM    183  N   VAL A  23      12.135  -8.213  -1.101  1.00 96.66           N  
ATOM    184  CA  VAL A  23      10.900  -7.858  -0.409  1.00 96.66           C  
ATOM    185  C   VAL A  23      11.095  -7.993   1.099  1.00 96.66           C  
ATOM    186  CB  VAL A  23       9.717  -8.736  -0.874  1.00 96.66           C  
ATOM    187  O   VAL A  23      11.515  -9.046   1.586  1.00 96.66           O  
ATOM    188  CG1 VAL A  23       8.435  -8.349  -0.138  1.00 96.66           C  
ATOM    189  CG2 VAL A  23       9.526  -8.617  -2.385  1.00 96.66           C  
ATOM    190  N   ARG A  24      10.848  -6.867   1.818  1.00 96.31           N  
ATOM    191  CA  ARG A  24      10.886  -6.839   3.277  1.00 96.31           C  
ATOM    192  C   ARG A  24       9.486  -6.670   3.858  1.00 96.31           C  
ATOM    193  CB  ARG A  24      11.797  -5.713   3.769  1.00 96.31           C  
ATOM    194  O   ARG A  24       8.775  -5.724   3.514  1.00 96.31           O  
ATOM    195  CG  ARG A  24      12.027  -5.720   5.272  1.00 96.31           C  
ATOM    196  CD  ARG A  24      13.036  -4.660   5.693  1.00 96.31           C  
ATOM    197  NE  ARG A  24      12.720  -3.356   5.117  1.00 96.31           N  
ATOM    198  NH1 ARG A  24      14.540  -2.275   6.041  1.00 96.31           N  
ATOM    199  NH2 ARG A  24      13.063  -1.119   4.724  1.00 96.31           N  
ATOM    200  CZ  ARG A  24      13.442  -2.253   5.295  1.00 96.31           C  
ATOM    201  N   VAL A  25       9.076  -7.631   4.669  1.00 94.73           N  
ATOM    202  CA  VAL A  25       7.774  -7.572   5.325  1.00 94.73           C  
ATOM    203  C   VAL A  25       7.961  -7.400   6.831  1.00 94.73           C  
ATOM    204  CB  VAL A  25       6.934  -8.836   5.034  1.00 94.73           C  
ATOM    205  O   VAL A  25       8.580  -8.242   7.486  1.00 94.73           O  
ATOM    206  CG1 VAL A  25       5.551  -8.725   5.674  1.00 94.73           C  
ATOM    207  CG2 VAL A  25       6.813  -9.060   3.528  1.00 94.73           C  
ATOM    208  N   THR A  26       7.523  -6.248   7.362  1.00 93.21           N  
ATOM    209  CA  THR A  26       7.512  -5.982   8.796  1.00 93.21           C  
ATOM    210  C   THR A  26       6.084  -5.964   9.332  1.00 93.21           C  
ATOM    211  CB  THR A  26       8.202  -4.644   9.120  1.00 93.21           C  
ATOM    212  O   THR A  26       5.250  -5.183   8.867  1.00 93.21           O  
ATOM    213  CG2 THR A  26       8.265  -4.409  10.626  1.00 93.21           C  
ATOM    214  OG1 THR A  26       9.535  -4.661   8.595  1.00 93.21           O  
ATOM    215  N   ALA A  27       5.772  -6.938  10.223  1.00 89.73           N  
ATOM    216  CA  ALA A  27       4.463  -7.054  10.861  1.00 89.73           C  
ATOM    217  C   ALA A  27       4.597  -7.514  12.309  1.00 89.73           C  
ATOM    218  CB  ALA A  27       3.574  -8.018  10.079  1.00 89.73           C  
ATOM    219  O   ALA A  27       5.341  -8.453  12.603  1.00 89.73           O  
ATOM    220  N   GLY A  28       3.887  -6.765  13.316  1.00 82.40           N  
ATOM    221  CA  GLY A  28       3.883  -7.215  14.699  1.00 82.40           C  
ATOM    222  C   GLY A  28       5.265  -7.238  15.323  1.00 82.40           C  
ATOM    223  O   GLY A  28       5.562  -8.096  16.156  1.00 82.40           O  
ATOM    224  N   GLY A  29       6.275  -6.315  14.765  1.00 82.60           N  
ATOM    225  CA  GLY A  29       7.604  -6.198  15.343  1.00 82.60           C  
ATOM    226  C   GLY A  29       8.600  -7.180  14.754  1.00 82.60           C  
ATOM    227  O   GLY A  29       9.775  -7.177  15.125  1.00 82.60           O  
ATOM    228  N   GLU A  30       8.145  -8.038  13.870  1.00 89.91           N  
ATOM    229  CA  GLU A  30       8.989  -8.998  13.165  1.00 89.91           C  
ATOM    230  C   GLU A  30       9.246  -8.557  11.727  1.00 89.91           C  
ATOM    231  CB  GLU A  30       8.351 -10.390  13.182  1.00 89.91           C  
ATOM    232  O   GLU A  30       8.345  -8.045  11.060  1.00 89.91           O  
ATOM    233  CG  GLU A  30       8.252 -11.004  14.571  1.00 89.91           C  
ATOM    234  CD  GLU A  30       7.673 -12.410  14.566  1.00 89.91           C  
ATOM    235  OE1 GLU A  30       7.921 -13.172  15.527  1.00 89.91           O  
ATOM    236  OE2 GLU A  30       6.967 -12.752  13.591  1.00 89.91           O  
ATOM    237  N   THR A  31      10.561  -8.744  11.361  1.00 93.37           N  
ATOM    238  CA  THR A  31      10.944  -8.422   9.991  1.00 93.37           C  
ATOM    239  C   THR A  31      11.446  -9.666   9.263  1.00 93.37           C  
ATOM    240  CB  THR A  31      12.030  -7.331   9.956  1.00 93.37           C  
ATOM    241  O   THR A  31      12.302 -10.390   9.778  1.00 93.37           O  
ATOM    242  CG2 THR A  31      12.428  -6.995   8.523  1.00 93.37           C  
ATOM    243  OG1 THR A  31      11.530  -6.147  10.591  1.00 93.37           O  
ATOM    244  N   ARG A  32      10.800  -9.902   8.114  1.00 94.69           N  
ATOM    245  CA  ARG A  32      11.255 -10.980   7.241  1.00 94.69           C  
ATOM    246  C   ARG A  32      11.656 -10.444   5.871  1.00 94.69           C  
ATOM    247  CB  ARG A  32      10.165 -12.044   7.089  1.00 94.69           C  
ATOM    248  O   ARG A  32      10.992  -9.559   5.327  1.00 94.69           O  
ATOM    249  CG  ARG A  32       9.803 -12.745   8.388  1.00 94.69           C  
ATOM    250  CD  ARG A  32       8.681 -13.755   8.191  1.00 94.69           C  
ATOM    251  NE  ARG A  32       7.378 -13.102   8.096  1.00 94.69           N  
ATOM    252  NH1 ARG A  32       6.165 -15.068   8.064  1.00 94.69           N  
ATOM    253  NH2 ARG A  32       5.087 -13.048   7.953  1.00 94.69           N  
ATOM    254  CZ  ARG A  32       6.213 -13.741   8.038  1.00 94.69           C  
ATOM    255  N   GLU A  33      12.756 -11.003   5.308  1.00 96.57           N  
ATOM    256  CA  GLU A  33      13.265 -10.578   4.007  1.00 96.57           C  
ATOM    257  C   GLU A  33      13.272 -11.735   3.012  1.00 96.57           C  
ATOM    258  CB  GLU A  33      14.674  -9.995   4.145  1.00 96.57           C  
ATOM    259  O   GLU A  33      13.636 -12.859   3.362  1.00 96.57           O  
ATOM    260  CG  GLU A  33      14.729  -8.699   4.942  1.00 96.57           C  
ATOM    261  CD  GLU A  33      16.121  -8.092   5.005  1.00 96.57           C  
ATOM    262  OE1 GLU A  33      16.312  -7.085   5.724  1.00 96.57           O  
ATOM    263  OE2 GLU A  33      17.028  -8.626   4.329  1.00 96.57           O  
ATOM    264  N   TYR A  34      12.819 -11.378   1.759  1.00 96.87           N  
ATOM    265  CA  TYR A  34      12.728 -12.388   0.711  1.00 96.87           C  
ATOM    266  C   TYR A  34      13.249 -11.846  -0.615  1.00 96.87           C  
ATOM    267  CB  TYR A  34      11.282 -12.865   0.548  1.00 96.87           C  
ATOM    268  O   TYR A  34      13.170 -10.643  -0.875  1.00 96.87           O  
ATOM    269  CG  TYR A  34      10.641 -13.312   1.839  1.00 96.87           C  
ATOM    270  CD1 TYR A  34      10.704 -14.642   2.246  1.00 96.87           C  
ATOM    271  CD2 TYR A  34       9.970 -12.406   2.653  1.00 96.87           C  
ATOM    272  CE1 TYR A  34      10.113 -15.060   3.434  1.00 96.87           C  
ATOM    273  CE2 TYR A  34       9.375 -12.812   3.843  1.00 96.87           C  
ATOM    274  OH  TYR A  34       8.866 -14.546   5.402  1.00 96.87           O  
ATOM    275  CZ  TYR A  34       9.452 -14.138   4.225  1.00 96.87           C  
ATOM    276  N   THR A  35      13.879 -12.836  -1.351  1.00 96.71           N  
ATOM    277  CA  THR A  35      14.162 -12.507  -2.744  1.00 96.71           C  
ATOM    278  C   THR A  35      13.075 -13.061  -3.661  1.00 96.71           C  
ATOM    279  CB  THR A  35      15.533 -13.055  -3.180  1.00 96.71           C  
ATOM    280  O   THR A  35      12.752 -14.249  -3.603  1.00 96.71           O  
ATOM    281  CG2 THR A  35      15.820 -12.720  -4.640  1.00 96.71           C  
ATOM    282  OG1 THR A  35      16.555 -12.477  -2.359  1.00 96.71           O  
ATOM    283  N   VAL A  36      12.415 -12.213  -4.484  1.00 96.43           N  
ATOM    284  CA  VAL A  36      11.406 -12.625  -5.455  1.00 96.43           C  
ATOM    285  C   VAL A  36      11.971 -12.512  -6.869  1.00 96.43           C  
ATOM    286  CB  VAL A  36      10.118 -11.782  -5.327  1.00 96.43           C  
ATOM    287  O   VAL A  36      12.273 -11.412  -7.337  1.00 96.43           O  
ATOM    288  CG1 VAL A  36       9.015 -12.341  -6.223  1.00 96.43           C  
ATOM    289  CG2 VAL A  36       9.655 -11.733  -3.872  1.00 96.43           C  
ATOM    290  N   ASN A  37      12.205 -13.680  -7.512  1.00 96.44           N  
ATOM    291  CA  ASN A  37      12.762 -13.704  -8.860  1.00 96.44           C  
ATOM    292  C   ASN A  37      11.722 -13.307  -9.904  1.00 96.44           C  
ATOM    293  CB  ASN A  37      13.335 -15.087  -9.180  1.00 96.44           C  
ATOM    294  O   ASN A  37      10.519 -13.390  -9.650  1.00 96.44           O  
ATOM    295  CG  ASN A  37      14.520 -15.444  -8.306  1.00 96.44           C  
ATOM    296  ND2 ASN A  37      14.525 -16.665  -7.784  1.00 96.44           N  
ATOM    297  OD1 ASN A  37      15.424 -14.630  -8.101  1.00 96.44           O  
ATOM    298  N   PRO A  38      12.221 -12.847 -11.081  1.00 95.48           N  
ATOM    299  CA  PRO A  38      11.306 -12.499 -12.171  1.00 95.48           C  
ATOM    300  C   PRO A  38      10.332 -13.627 -12.505  1.00 95.48           C  
ATOM    301  CB  PRO A  38      12.246 -12.224 -13.347  1.00 95.48           C  
ATOM    302  O   PRO A  38      10.741 -14.784 -12.629  1.00 95.48           O  
ATOM    303  CG  PRO A  38      13.527 -11.781 -12.716  1.00 95.48           C  
ATOM    304  CD  PRO A  38      13.735 -12.569 -11.455  1.00 95.48           C  
ATOM    305  N   GLY A  39       9.025 -13.249 -12.596  1.00 93.84           N  
ATOM    306  CA  GLY A  39       8.007 -14.211 -12.988  1.00 93.84           C  
ATOM    307  C   GLY A  39       7.527 -15.075 -11.837  1.00 93.84           C  
ATOM    308  O   GLY A  39       6.700 -15.969 -12.027  1.00 93.84           O  
ATOM    309  N   THR A  40       8.112 -14.826 -10.566  1.00 95.83           N  
ATOM    310  CA  THR A  40       7.733 -15.636  -9.413  1.00 95.83           C  
ATOM    311  C   THR A  40       6.866 -14.832  -8.449  1.00 95.83           C  
ATOM    312  CB  THR A  40       8.974 -16.167  -8.671  1.00 95.83           C  
ATOM    313  O   THR A  40       6.752 -13.611  -8.578  1.00 95.83           O  
ATOM    314  CG2 THR A  40       9.894 -16.933  -9.616  1.00 95.83           C  
ATOM    315  OG1 THR A  40       9.696 -15.064  -8.109  1.00 95.83           O  
ATOM    316  N   GLU A  41       6.320 -15.593  -7.525  1.00 94.90           N  
ATOM    317  CA  GLU A  41       5.440 -14.993  -6.527  1.00 94.90           C  
ATOM    318  C   GLU A  41       5.870 -15.373  -5.112  1.00 94.90           C  
ATOM    319  CB  GLU A  41       3.988 -15.416  -6.766  1.00 94.90           C  
ATOM    320  O   GLU A  41       6.285 -16.508  -4.868  1.00 94.90           O  
ATOM    321  CG  GLU A  41       2.999 -14.801  -5.787  1.00 94.90           C  
ATOM    322  CD  GLU A  41       1.563 -15.236  -6.033  1.00 94.90           C  
ATOM    323  OE1 GLU A  41       1.061 -16.117  -5.298  1.00 94.90           O  
ATOM    324  OE2 GLU A  41       0.934 -14.691  -6.968  1.00 94.90           O  
ATOM    325  N   LEU A  42       5.878 -14.416  -4.220  1.00 95.13           N  
ATOM    326  CA  LEU A  42       6.127 -14.597  -2.794  1.00 95.13           C  
ATOM    327  C   LEU A  42       4.820 -14.583  -2.008  1.00 95.13           C  
ATOM    328  CB  LEU A  42       7.063 -13.504  -2.270  1.00 95.13           C  
ATOM    329  O   LEU A  42       3.962 -13.728  -2.238  1.00 95.13           O  
ATOM    330  CG  LEU A  42       7.253 -13.443  -0.754  1.00 95.13           C  
ATOM    331  CD1 LEU A  42       8.076 -14.635  -0.275  1.00 95.13           C  
ATOM    332  CD2 LEU A  42       7.917 -12.131  -0.350  1.00 95.13           C  
ATOM    333  N   GLU A  43       4.680 -15.511  -1.118  1.00 94.30           N  
ATOM    334  CA  GLU A  43       3.557 -15.530  -0.186  1.00 94.30           C  
ATOM    335  C   GLU A  43       4.040 -15.611   1.259  1.00 94.30           C  
ATOM    336  CB  GLU A  43       2.621 -16.702  -0.495  1.00 94.30           C  
ATOM    337  O   GLU A  43       4.782 -16.526   1.620  1.00 94.30           O  
ATOM    338  CG  GLU A  43       1.330 -16.687   0.310  1.00 94.30           C  
ATOM    339  CD  GLU A  43       0.383 -17.820  -0.053  1.00 94.30           C  
ATOM    340  OE1 GLU A  43       0.217 -18.756   0.762  1.00 94.30           O  
ATOM    341  OE2 GLU A  43      -0.196 -17.771  -1.161  1.00 94.30           O  
ATOM    342  N   VAL A  44       3.600 -14.635   2.094  1.00 92.16           N  
ATOM    343  CA  VAL A  44       3.983 -14.573   3.501  1.00 92.16           C  
ATOM    344  C   VAL A  44       2.732 -14.569   4.378  1.00 92.16           C  
ATOM    345  CB  VAL A  44       4.847 -13.327   3.799  1.00 92.16           C  
ATOM    346  O   VAL A  44       1.836 -13.742   4.188  1.00 92.16           O  
ATOM    347  CG1 VAL A  44       5.286 -13.312   5.262  1.00 92.16           C  
ATOM    348  CG2 VAL A  44       6.060 -13.286   2.873  1.00 92.16           C  
ATOM    349  N   GLU A  45       2.716 -15.542   5.225  1.00 91.54           N  
ATOM    350  CA  GLU A  45       1.580 -15.607   6.139  1.00 91.54           C  
ATOM    351  C   GLU A  45       1.775 -14.671   7.329  1.00 91.54           C  
ATOM    352  CB  GLU A  45       1.365 -17.042   6.628  1.00 91.54           C  
ATOM    353  O   GLU A  45       2.867 -14.598   7.896  1.00 91.54           O  
ATOM    354  CG  GLU A  45       0.858 -17.989   5.551  1.00 91.54           C  
ATOM    355  CD  GLU A  45       0.534 -19.378   6.077  1.00 91.54           C  
ATOM    356  OE1 GLU A  45      -0.282 -20.090   5.449  1.00 91.54           O  
ATOM    357  OE2 GLU A  45       1.100 -19.757   7.127  1.00 91.54           O  
ATOM    358  N   LEU A  46       0.590 -13.871   7.665  1.00 88.92           N  
ATOM    359  CA  LEU A  46       0.601 -12.993   8.829  1.00 88.92           C  
ATOM    360  C   LEU A  46      -0.304 -13.537   9.929  1.00 88.92           C  
ATOM    361  CB  LEU A  46       0.156 -11.580   8.439  1.00 88.92           C  
ATOM    362  O   LEU A  46      -1.363 -14.101   9.646  1.00 88.92           O  
ATOM    363  CG  LEU A  46       0.993 -10.878   7.369  1.00 88.92           C  
ATOM    364  CD1 LEU A  46       0.345  -9.555   6.974  1.00 88.92           C  
ATOM    365  CD2 LEU A  46       2.418 -10.654   7.865  1.00 88.92           C  
ATOM    366  N   SER A  47       0.209 -13.585  11.126  1.00 87.68           N  
ATOM    367  CA  SER A  47      -0.676 -13.914  12.239  1.00 87.68           C  
ATOM    368  C   SER A  47      -1.768 -12.862  12.406  1.00 87.68           C  
ATOM    369  CB  SER A  47       0.121 -14.044  13.537  1.00 87.68           C  
ATOM    370  O   SER A  47      -1.639 -11.741  11.909  1.00 87.68           O  
ATOM    371  OG  SER A  47       0.638 -12.786  13.938  1.00 87.68           O  
ATOM    372  N   PRO A  48      -2.875 -13.222  13.021  1.00 82.30           N  
ATOM    373  CA  PRO A  48      -3.971 -12.283  13.271  1.00 82.30           C  
ATOM    374  C   PRO A  48      -3.494 -10.967  13.883  1.00 82.30           C  
ATOM    375  CB  PRO A  48      -4.871 -13.044  14.248  1.00 82.30           C  
ATOM    376  O   PRO A  48      -4.030  -9.903  13.563  1.00 82.30           O  
ATOM    377  CG  PRO A  48      -4.643 -14.487  13.933  1.00 82.30           C  
ATOM    378  CD  PRO A  48      -3.196 -14.674  13.577  1.00 82.30           C  
ATOM    379  N   GLU A  49      -2.503 -11.089  14.729  1.00 77.01           N  
ATOM    380  CA  GLU A  49      -1.967  -9.913  15.408  1.00 77.01           C  
ATOM    381  C   GLU A  49      -1.129  -9.061  14.458  1.00 77.01           C  
ATOM    382  CB  GLU A  49      -1.129 -10.327  16.620  1.00 77.01           C  
ATOM    383  O   GLU A  49      -1.027  -7.845  14.633  1.00 77.01           O  
ATOM    384  CG  GLU A  49      -1.940 -10.966  17.739  1.00 77.01           C  
ATOM    385  CD  GLU A  49      -1.093 -11.385  18.930  1.00 77.01           C  
ATOM    386  OE1 GLU A  49      -1.661 -11.832  19.952  1.00 77.01           O  
ATOM    387  OE2 GLU A  49       0.150 -11.264  18.841  1.00 77.01           O  
ATOM    388  N   GLN A  50      -0.635  -9.639  13.318  1.00 84.47           N  
ATOM    389  CA  GLN A  50       0.252  -8.996  12.355  1.00 84.47           C  
ATOM    390  C   GLN A  50      -0.539  -8.373  11.208  1.00 84.47           C  
ATOM    391  CB  GLN A  50       1.269  -9.999  11.808  1.00 84.47           C  
ATOM    392  O   GLN A  50      -0.060  -7.452  10.545  1.00 84.47           O  
ATOM    393  CG  GLN A  50       2.300 -10.451  12.833  1.00 84.47           C  
ATOM    394  CD  GLN A  50       3.183 -11.574  12.321  1.00 84.47           C  
ATOM    395  NE2 GLN A  50       4.416 -11.629  12.812  1.00 84.47           N  
ATOM    396  OE1 GLN A  50       2.760 -12.386  11.492  1.00 84.47           O  
ATOM    397  N   GLN A  51      -1.838  -8.727  11.022  1.00 79.50           N  
ATOM    398  CA  GLN A  51      -2.663  -8.423   9.858  1.00 79.50           C  
ATOM    399  C   GLN A  51      -3.093  -6.959   9.856  1.00 79.50           C  
ATOM    400  CB  GLN A  51      -3.893  -9.331   9.818  1.00 79.50           C  
ATOM    401  O   GLN A  51      -3.335  -6.379   8.795  1.00 79.50           O  
ATOM    402  CG  GLN A  51      -3.573 -10.785   9.499  1.00 79.50           C  
ATOM    403  CD  GLN A  51      -4.797 -11.681   9.551  1.00 79.50           C  
ATOM    404  NE2 GLN A  51      -4.583 -12.986   9.429  1.00 79.50           N  
ATOM    405  OE1 GLN A  51      -5.926 -11.203   9.700  1.00 79.50           O  
ATOM    406  N   ASN A  52      -2.909  -6.267  10.982  1.00 78.14           N  
ATOM    407  CA  ASN A  52      -3.459  -4.922  11.113  1.00 78.14           C  
ATOM    408  C   ASN A  52      -2.356  -3.873  11.223  1.00 78.14           C  
ATOM    409  CB  ASN A  52      -4.392  -4.839  12.323  1.00 78.14           C  
ATOM    410  O   ASN A  52      -2.627  -2.672  11.173  1.00 78.14           O  
ATOM    411  CG  ASN A  52      -5.646  -5.673  12.152  1.00 78.14           C  
ATOM    412  ND2 ASN A  52      -6.034  -6.383  13.205  1.00 78.14           N  
ATOM    413  OD1 ASN A  52      -6.260  -5.680  11.082  1.00 78.14           O  
ATOM    414  N   ASN A  53      -1.182  -4.371  11.125  1.00 87.75           N  
ATOM    415  CA  ASN A  53      -0.014  -3.498  11.178  1.00 87.75           C  
ATOM    416  C   ASN A  53       1.165  -4.092  10.413  1.00 87.75           C  
ATOM    417  CB  ASN A  53       0.382  -3.218  12.629  1.00 87.75           C  
ATOM    418  O   ASN A  53       1.910  -4.912  10.952  1.00 87.75           O  
ATOM    419  CG  ASN A  53      -0.725  -2.544  13.417  1.00 87.75           C  
ATOM    420  ND2 ASN A  53      -1.200  -3.211  14.461  1.00 87.75           N  
ATOM    421  OD1 ASN A  53      -1.149  -1.433  13.088  1.00 87.75           O  
ATOM    422  N   ALA A  54       1.216  -3.777   9.111  1.00 90.30           N  
ATOM    423  CA  ALA A  54       2.296  -4.351   8.312  1.00 90.30           C  
ATOM    424  C   ALA A  54       2.832  -3.338   7.305  1.00 90.30           C  
ATOM    425  CB  ALA A  54       1.815  -5.609   7.593  1.00 90.30           C  
ATOM    426  O   ALA A  54       2.090  -2.475   6.828  1.00 90.30           O  
ATOM    427  N   ILE A  55       4.070  -3.352   7.074  1.00 93.29           N  
ATOM    428  CA  ILE A  55       4.722  -2.606   6.004  1.00 93.29           C  
ATOM    429  C   ILE A  55       5.462  -3.570   5.079  1.00 93.29           C  
ATOM    430  CB  ILE A  55       5.697  -1.547   6.565  1.00 93.29           C  
ATOM    431  O   ILE A  55       6.116  -4.507   5.544  1.00 93.29           O  
ATOM    432  CG1 ILE A  55       6.341  -0.754   5.422  1.00 93.29           C  
ATOM    433  CG2 ILE A  55       6.764  -2.207   7.443  1.00 93.29           C  
ATOM    434  CD1 ILE A  55       7.119   0.472   5.880  1.00 93.29           C  
ATOM    435  N   VAL A  56       5.209  -3.456   3.774  1.00 94.18           N  
ATOM    436  CA  VAL A  56       5.895  -4.232   2.746  1.00 94.18           C  
ATOM    437  C   VAL A  56       6.784  -3.313   1.912  1.00 94.18           C  
ATOM    438  CB  VAL A  56       4.894  -4.976   1.834  1.00 94.18           C  
ATOM    439  O   VAL A  56       6.297  -2.372   1.281  1.00 94.18           O  
ATOM    440  CG1 VAL A  56       5.632  -5.865   0.834  1.00 94.18           C  
ATOM    441  CG2 VAL A  56       3.922  -5.804   2.673  1.00 94.18           C  
ATOM    442  N   VAL A  57       8.047  -3.550   1.947  1.00 95.68           N  
ATOM    443  CA  VAL A  57       9.014  -2.773   1.178  1.00 95.68           C  
ATOM    444  C   VAL A  57       9.586  -3.630   0.051  1.00 95.68           C  
ATOM    445  CB  VAL A  57      10.154  -2.240   2.074  1.00 95.68           C  
ATOM    446  O   VAL A  57      10.132  -4.707   0.297  1.00 95.68           O  
ATOM    447  CG1 VAL A  57      11.106  -1.358   1.268  1.00 95.68           C  
ATOM    448  CG2 VAL A  57       9.583  -1.469   3.262  1.00 95.68           C  
ATOM    449  N   VAL A  58       9.452  -3.160  -1.172  1.00 95.26           N  
ATOM    450  CA  VAL A  58       9.930  -3.893  -2.339  1.00 95.26           C  
ATOM    451  C   VAL A  58      11.074  -3.125  -2.999  1.00 95.26           C  
ATOM    452  CB  VAL A  58       8.796  -4.140  -3.358  1.00 95.26           C  
ATOM    453  O   VAL A  58      10.898  -1.980  -3.422  1.00 95.26           O  
ATOM    454  CG1 VAL A  58       9.292  -4.994  -4.523  1.00 95.26           C  
ATOM    455  CG2 VAL A  58       7.601  -4.804  -2.676  1.00 95.26           C  
ATOM    456  N   HIS A  59      12.264  -3.766  -3.022  1.00 95.48           N  
ATOM    457  CA  HIS A  59      13.428  -3.231  -3.720  1.00 95.48           C  
ATOM    458  C   HIS A  59      13.677  -3.977  -5.027  1.00 95.48           C  
ATOM    459  CB  HIS A  59      14.668  -3.305  -2.828  1.00 95.48           C  
ATOM    460  O   HIS A  59      13.942  -5.181  -5.019  1.00 95.48           O  
ATOM    461  CG  HIS A  59      14.593  -2.425  -1.622  1.00 95.48           C  
ATOM    462  CD2 HIS A  59      13.958  -2.591  -0.438  1.00 95.48           C  
ATOM    463  ND1 HIS A  59      15.224  -1.202  -1.553  1.00 95.48           N  
ATOM    464  CE1 HIS A  59      14.980  -0.653  -0.374  1.00 95.48           C  
ATOM    465  NE2 HIS A  59      14.214  -1.476   0.321  1.00 95.48           N  
ATOM    466  N   CYS A  60      13.491  -3.303  -6.161  1.00 92.30           N  
ATOM    467  CA  CYS A  60      13.866  -3.835  -7.466  1.00 92.30           C  
ATOM    468  C   CYS A  60      14.940  -2.973  -8.119  1.00 92.30           C  
ATOM    469  CB  CYS A  60      12.645  -3.924  -8.380  1.00 92.30           C  
ATOM    470  O   CYS A  60      14.629  -1.967  -8.760  1.00 92.30           O  
ATOM    471  SG  CYS A  60      11.319  -4.962  -7.726  1.00 92.30           S  
ATOM    472  N   GLY A  61      16.304  -3.367  -7.943  1.00 90.63           N  
ATOM    473  CA  GLY A  61      17.367  -2.448  -8.316  1.00 90.63           C  
ATOM    474  C   GLY A  61      17.451  -1.233  -7.413  1.00 90.63           C  
ATOM    475  O   GLY A  61      17.539  -1.367  -6.190  1.00 90.63           O  
ATOM    476  N   ASN A  62      17.272  -0.012  -7.948  1.00 89.97           N  
ATOM    477  CA  ASN A  62      17.351   1.231  -7.188  1.00 89.97           C  
ATOM    478  C   ASN A  62      15.965   1.773  -6.852  1.00 89.97           C  
ATOM    479  CB  ASN A  62      18.159   2.279  -7.957  1.00 89.97           C  
ATOM    480  O   ASN A  62      15.840   2.833  -6.237  1.00 89.97           O  
ATOM    481  CG  ASN A  62      19.620   1.900  -8.101  1.00 89.97           C  
ATOM    482  ND2 ASN A  62      20.206   2.222  -9.248  1.00 89.97           N  
ATOM    483  OD1 ASN A  62      20.217   1.322  -7.189  1.00 89.97           O  
ATOM    484  N   GLU A  63      15.008   0.987  -7.282  1.00 91.30           N  
ATOM    485  CA  GLU A  63      13.637   1.451  -7.088  1.00 91.30           C  
ATOM    486  C   GLU A  63      13.023   0.848  -5.828  1.00 91.30           C  
ATOM    487  CB  GLU A  63      12.776   1.112  -8.307  1.00 91.30           C  
ATOM    488  O   GLU A  63      13.140  -0.356  -5.590  1.00 91.30           O  
ATOM    489  CG  GLU A  63      13.283   1.720  -9.607  1.00 91.30           C  
ATOM    490  CD  GLU A  63      12.433   1.353 -10.813  1.00 91.30           C  
ATOM    491  OE1 GLU A  63      12.211   2.223 -11.686  1.00 91.30           O  
ATOM    492  OE2 GLU A  63      11.984   0.187 -10.884  1.00 91.30           O  
ATOM    493  N   ILE A  64      12.399   1.771  -5.013  1.00 94.24           N  
ATOM    494  CA  ILE A  64      11.800   1.344  -3.753  1.00 94.24           C  
ATOM    495  C   ILE A  64      10.296   1.609  -3.781  1.00 94.24           C  
ATOM    496  CB  ILE A  64      12.448   2.062  -2.548  1.00 94.24           C  
ATOM    497  O   ILE A  64       9.861   2.718  -4.098  1.00 94.24           O  
ATOM    498  CG1 ILE A  64      13.966   1.844  -2.550  1.00 94.24           C  
ATOM    499  CG2 ILE A  64      11.828   1.578  -1.234  1.00 94.24           C  
ATOM    500  CD1 ILE A  64      14.714   2.695  -1.533  1.00 94.24           C  
ATOM    501  N   TYR A  65       9.486   0.621  -3.487  1.00 93.58           N  
ATOM    502  CA  TYR A  65       8.036   0.715  -3.360  1.00 93.58           C  
ATOM    503  C   TYR A  65       7.584   0.314  -1.961  1.00 93.58           C  
ATOM    504  CB  TYR A  65       7.347  -0.168  -4.404  1.00 93.58           C  
ATOM    505  O   TYR A  65       7.987  -0.732  -1.448  1.00 93.58           O  
ATOM    506  CG  TYR A  65       7.888   0.010  -5.802  1.00 93.58           C  
ATOM    507  CD1 TYR A  65       7.399   1.012  -6.637  1.00 93.58           C  
ATOM    508  CD2 TYR A  65       8.887  -0.825  -6.291  1.00 93.58           C  
ATOM    509  CE1 TYR A  65       7.893   1.179  -7.926  1.00 93.58           C  
ATOM    510  CE2 TYR A  65       9.388  -0.667  -7.579  1.00 93.58           C  
ATOM    511  OH  TYR A  65       9.379   0.496  -9.664  1.00 93.58           O  
ATOM    512  CZ  TYR A  65       8.886   0.336  -8.388  1.00 93.58           C  
ATOM    513  N   VAL A  66       6.793   1.147  -1.394  1.00 95.16           N  
ATOM    514  CA  VAL A  66       6.394   0.907  -0.011  1.00 95.16           C  
ATOM    515  C   VAL A  66       4.873   0.807   0.078  1.00 95.16           C  
ATOM    516  CB  VAL A  66       6.911   2.018   0.930  1.00 95.16           C  
ATOM    517  O   VAL A  66       4.157   1.676  -0.426  1.00 95.16           O  
ATOM    518  CG1 VAL A  66       6.444   1.772   2.363  1.00 95.16           C  
ATOM    519  CG2 VAL A  66       8.436   2.101   0.868  1.00 95.16           C  
ATOM    520  N   PHE A  67       4.374  -0.262   0.733  1.00 93.31           N  
ATOM    521  CA  PHE A  67       2.957  -0.510   0.968  1.00 93.31           C  
ATOM    522  C   PHE A  67       2.681  -0.713   2.453  1.00 93.31           C  
ATOM    523  CB  PHE A  67       2.485  -1.733   0.175  1.00 93.31           C  
ATOM    524  O   PHE A  67       3.262  -1.600   3.082  1.00 93.31           O  
ATOM    525  CG  PHE A  67       2.795  -1.659  -1.296  1.00 93.31           C  
ATOM    526  CD1 PHE A  67       1.862  -1.153  -2.192  1.00 93.31           C  
ATOM    527  CD2 PHE A  67       4.021  -2.095  -1.782  1.00 93.31           C  
ATOM    528  CE1 PHE A  67       2.146  -1.084  -3.554  1.00 93.31           C  
ATOM    529  CE2 PHE A  67       4.312  -2.029  -3.141  1.00 93.31           C  
ATOM    530  CZ  PHE A  67       3.373  -1.524  -4.026  1.00 93.31           C  
ATOM    531  N   ILE A  68       1.845   0.183   3.019  1.00 91.63           N  
ATOM    532  CA  ILE A  68       1.592   0.161   4.456  1.00 91.63           C  
ATOM    533  C   ILE A  68       0.115  -0.127   4.715  1.00 91.63           C  
ATOM    534  CB  ILE A  68       2.002   1.493   5.122  1.00 91.63           C  
ATOM    535  O   ILE A  68      -0.762   0.524   4.141  1.00 91.63           O  
ATOM    536  CG1 ILE A  68       3.485   1.785   4.863  1.00 91.63           C  
ATOM    537  CG2 ILE A  68       1.705   1.460   6.624  1.00 91.63           C  
ATOM    538  CD1 ILE A  68       3.929   3.174   5.302  1.00 91.63           C  
ATOM    539  N   LEU A  69      -0.130  -1.187   5.571  1.00 89.14           N  
ATOM    540  CA  LEU A  69      -1.449  -1.441   6.141  1.00 89.14           C  
ATOM    541  C   LEU A  69      -1.411  -1.343   7.663  1.00 89.14           C  
ATOM    542  CB  LEU A  69      -1.959  -2.821   5.719  1.00 89.14           C  
ATOM    543  O   LEU A  69      -0.809  -2.189   8.328  1.00 89.14           O  
ATOM    544  CG  LEU A  69      -3.320  -3.241   6.277  1.00 89.14           C  
ATOM    545  CD1 LEU A  69      -4.428  -2.388   5.669  1.00 89.14           C  
ATOM    546  CD2 LEU A  69      -3.572  -4.721   6.014  1.00 89.14           C  
ATOM    547  N   VAL A  70      -2.067  -0.316   8.222  1.00 89.01           N  
ATOM    548  CA  VAL A  70      -2.001  -0.143   9.670  1.00 89.01           C  
ATOM    549  C   VAL A  70      -3.375   0.254  10.206  1.00 89.01           C  
ATOM    550  CB  VAL A  70      -0.947   0.914  10.068  1.00 89.01           C  
ATOM    551  O   VAL A  70      -4.147   0.925   9.518  1.00 89.01           O  
ATOM    552  CG1 VAL A  70       0.463   0.415   9.759  1.00 89.01           C  
ATOM    553  CG2 VAL A  70      -1.220   2.235   9.349  1.00 89.01           C  
ATOM    554  N   THR A  71      -3.753  -0.135  11.382  1.00 84.57           N  
ATOM    555  CA  THR A  71      -4.996   0.221  12.058  1.00 84.57           C  
ATOM    556  C   THR A  71      -4.713   1.050  13.307  1.00 84.57           C  
ATOM    557  CB  THR A  71      -5.801  -1.034  12.444  1.00 84.57           C  
ATOM    558  O   THR A  71      -5.596   1.751  13.807  1.00 84.57           O  
ATOM    559  CG2 THR A  71      -6.257  -1.797  11.204  1.00 84.57           C  
ATOM    560  OG1 THR A  71      -4.980  -1.894  13.244  1.00 84.57           O  
ATOM    561  N   SER A  72      -3.422   1.084  13.741  1.00 87.37           N  
ATOM    562  CA  SER A  72      -3.043   1.838  14.932  1.00 87.37           C  
ATOM    563  C   SER A  72      -2.312   3.124  14.563  1.00 87.37           C  
ATOM    564  CB  SER A  72      -2.163   0.986  15.848  1.00 87.37           C  
ATOM    565  O   SER A  72      -1.504   3.140  13.633  1.00 87.37           O  
ATOM    566  OG  SER A  72      -0.856   0.861  15.315  1.00 87.37           O  
ATOM    567  N   GLU A  73      -2.647   4.236  15.271  1.00 90.07           N  
ATOM    568  CA  GLU A  73      -1.969   5.510  15.056  1.00 90.07           C  
ATOM    569  C   GLU A  73      -0.474   5.394  15.339  1.00 90.07           C  
ATOM    570  CB  GLU A  73      -2.587   6.603  15.933  1.00 90.07           C  
ATOM    571  O   GLU A  73       0.345   5.978  14.626  1.00 90.07           O  
ATOM    572  CG  GLU A  73      -2.046   7.997  15.651  1.00 90.07           C  
ATOM    573  CD  GLU A  73      -2.417   8.517  14.272  1.00 90.07           C  
ATOM    574  OE1 GLU A  73      -1.805   9.508  13.812  1.00 90.07           O  
ATOM    575  OE2 GLU A  73      -3.327   7.929  13.646  1.00 90.07           O  
ATOM    576  N   GLU A  74      -0.107   4.674  16.375  1.00 90.45           N  
ATOM    577  CA  GLU A  74       1.290   4.448  16.734  1.00 90.45           C  
ATOM    578  C   GLU A  74       2.050   3.770  15.597  1.00 90.45           C  
ATOM    579  CB  GLU A  74       1.388   3.604  18.008  1.00 90.45           C  
ATOM    580  O   GLU A  74       3.153   4.192  15.243  1.00 90.45           O  
ATOM    581  CG  GLU A  74       2.808   3.437  18.528  1.00 90.45           C  
ATOM    582  CD  GLU A  74       2.891   2.588  19.786  1.00 90.45           C  
ATOM    583  OE1 GLU A  74       3.823   1.759  19.899  1.00 90.45           O  
ATOM    584  OE2 GLU A  74       2.016   2.751  20.665  1.00 90.45           O  
ATOM    585  N   ALA A  75       1.568   2.710  14.989  1.00 88.24           N  
ATOM    586  CA  ALA A  75       2.157   1.984  13.867  1.00 88.24           C  
ATOM    587  C   ALA A  75       2.233   2.864  12.623  1.00 88.24           C  
ATOM    588  CB  ALA A  75       1.355   0.719  13.572  1.00 88.24           C  
ATOM    589  O   ALA A  75       3.220   2.822  11.884  1.00 88.24           O  
ATOM    590  N   ARG A  76       1.175   3.721  12.486  1.00 92.16           N  
ATOM    591  CA  ARG A  76       1.155   4.654  11.364  1.00 92.16           C  
ATOM    592  C   ARG A  76       2.345   5.605  11.421  1.00 92.16           C  
ATOM    593  CB  ARG A  76      -0.152   5.451  11.351  1.00 92.16           C  
ATOM    594  O   ARG A  76       3.056   5.779  10.429  1.00 92.16           O  
ATOM    595  CG  ARG A  76      -0.264   6.431  10.194  1.00 92.16           C  
ATOM    596  CD  ARG A  76      -1.457   7.363  10.358  1.00 92.16           C  
ATOM    597  NE  ARG A  76      -1.269   8.288  11.472  1.00 92.16           N  
ATOM    598  NH1 ARG A  76      -0.278   9.943  10.201  1.00 92.16           N  
ATOM    599  NH2 ARG A  76      -0.592  10.253  12.450  1.00 92.16           N  
ATOM    600  CZ  ARG A  76      -0.714   9.492  11.372  1.00 92.16           C  
ATOM    601  N   LYS A  77       2.512   6.208  12.576  1.00 92.15           N  
ATOM    602  CA  LYS A  77       3.610   7.153  12.762  1.00 92.15           C  
ATOM    603  C   LYS A  77       4.960   6.475  12.549  1.00 92.15           C  
ATOM    604  CB  LYS A  77       3.551   7.777  14.157  1.00 92.15           C  
ATOM    605  O   LYS A  77       5.841   7.028  11.888  1.00 92.15           O  
ATOM    606  CG  LYS A  77       2.429   8.790  14.335  1.00 92.15           C  
ATOM    607  CD  LYS A  77       2.449   9.406  15.728  1.00 92.15           C  
ATOM    608  CE  LYS A  77       1.292  10.376  15.927  1.00 92.15           C  
ATOM    609  NZ  LYS A  77       1.281  10.948  17.307  1.00 92.15           N  
ATOM    610  N   HIS A  78       5.074   5.366  13.195  1.00 91.93           N  
ATOM    611  CA  HIS A  78       6.319   4.612  13.099  1.00 91.93           C  
ATOM    612  C   HIS A  78       6.627   4.238  11.653  1.00 91.93           C  
ATOM    613  CB  HIS A  78       6.250   3.352  13.964  1.00 91.93           C  
ATOM    614  O   HIS A  78       7.729   4.494  11.163  1.00 91.93           O  
ATOM    615  CG  HIS A  78       7.463   2.483  13.858  1.00 91.93           C  
ATOM    616  CD2 HIS A  78       7.637   1.265  13.294  1.00 91.93           C  
ATOM    617  ND1 HIS A  78       8.686   2.848  14.377  1.00 91.93           N  
ATOM    618  CE1 HIS A  78       9.564   1.888  14.135  1.00 91.93           C  
ATOM    619  NE2 HIS A  78       8.953   0.916  13.479  1.00 91.93           N  
ATOM    620  N   PHE A  79       5.747   3.571  10.889  1.00 93.62           N  
ATOM    621  CA  PHE A  79       5.970   3.086   9.532  1.00 93.62           C  
ATOM    622  C   PHE A  79       6.102   4.249   8.556  1.00 93.62           C  
ATOM    623  CB  PHE A  79       4.828   2.162   9.097  1.00 93.62           C  
ATOM    624  O   PHE A  79       6.843   4.161   7.575  1.00 93.62           O  
ATOM    625  CG  PHE A  79       4.854   0.811   9.760  1.00 93.62           C  
ATOM    626  CD1 PHE A  79       6.042   0.286  10.253  1.00 93.62           C  
ATOM    627  CD2 PHE A  79       3.689   0.067   9.891  1.00 93.62           C  
ATOM    628  CE1 PHE A  79       6.069  -0.964  10.868  1.00 93.62           C  
ATOM    629  CE2 PHE A  79       3.708  -1.183  10.504  1.00 93.62           C  
ATOM    630  CZ  PHE A  79       4.899  -1.697  10.991  1.00 93.62           C  
ATOM    631  N   GLU A  80       5.351   5.298   8.844  1.00 92.04           N  
ATOM    632  CA  GLU A  80       5.490   6.497   8.023  1.00 92.04           C  
ATOM    633  C   GLU A  80       6.912   7.049   8.088  1.00 92.04           C  
ATOM    634  CB  GLU A  80       4.490   7.569   8.462  1.00 92.04           C  
ATOM    635  O   GLU A  80       7.458   7.493   7.076  1.00 92.04           O  
ATOM    636  CG  GLU A  80       4.414   8.762   7.521  1.00 92.04           C  
ATOM    637  CD  GLU A  80       3.305   9.739   7.878  1.00 92.04           C  
ATOM    638  OE1 GLU A  80       3.196  10.800   7.223  1.00 92.04           O  
ATOM    639  OE2 GLU A  80       2.539   9.442   8.822  1.00 92.04           O  
ATOM    640  N   LYS A  81       7.436   7.163   9.253  1.00 92.71           N  
ATOM    641  CA  LYS A  81       8.819   7.601   9.417  1.00 92.71           C  
ATOM    642  C   LYS A  81       9.770   6.739   8.592  1.00 92.71           C  
ATOM    643  CB  LYS A  81       9.222   7.563  10.892  1.00 92.71           C  
ATOM    644  O   LYS A  81      10.643   7.261   7.895  1.00 92.71           O  
ATOM    645  CG  LYS A  81      10.616   8.109  11.167  1.00 92.71           C  
ATOM    646  CD  LYS A  81      10.956   8.052  12.650  1.00 92.71           C  
ATOM    647  CE  LYS A  81      12.375   8.536  12.919  1.00 92.71           C  
ATOM    648  NZ  LYS A  81      12.733   8.428  14.364  1.00 92.71           N  
ATOM    649  N   ILE A  82       9.656   5.415   8.682  1.00 92.53           N  
ATOM    650  CA  ILE A  82      10.479   4.470   7.935  1.00 92.53           C  
ATOM    651  C   ILE A  82      10.346   4.741   6.438  1.00 92.53           C  
ATOM    652  CB  ILE A  82      10.090   3.008   8.252  1.00 92.53           C  
ATOM    653  O   ILE A  82      11.346   4.795   5.719  1.00 92.53           O  
ATOM    654  CG1 ILE A  82      10.436   2.667   9.706  1.00 92.53           C  
ATOM    655  CG2 ILE A  82      10.781   2.044   7.284  1.00 92.53           C  
ATOM    656  CD1 ILE A  82       9.930   1.305  10.159  1.00 92.53           C  
ATOM    657  N   ALA A  83       9.076   4.840   5.953  1.00 92.55           N  
ATOM    658  CA  ALA A  83       8.795   5.068   4.538  1.00 92.55           C  
ATOM    659  C   ALA A  83       9.445   6.360   4.051  1.00 92.55           C  
ATOM    660  CB  ALA A  83       7.288   5.111   4.295  1.00 92.55           C  
ATOM    661  O   ALA A  83      10.022   6.399   2.961  1.00 92.55           O  
ATOM    662  N   ARG A  84       9.392   7.417   4.805  1.00 91.29           N  
ATOM    663  CA  ARG A  84       9.983   8.701   4.442  1.00 91.29           C  
ATOM    664  C   ARG A  84      11.497   8.586   4.299  1.00 91.29           C  
ATOM    665  CB  ARG A  84       9.634   9.767   5.482  1.00 91.29           C  
ATOM    666  O   ARG A  84      12.090   9.198   3.408  1.00 91.29           O  
ATOM    667  CG  ARG A  84       8.198  10.262   5.399  1.00 91.29           C  
ATOM    668  CD  ARG A  84       7.929  11.379   6.398  1.00 91.29           C  
ATOM    669  NE  ARG A  84       6.521  11.766   6.407  1.00 91.29           N  
ATOM    670  NH1 ARG A  84       6.926  14.011   6.771  1.00 91.29           N  
ATOM    671  NH2 ARG A  84       4.773  13.247   6.574  1.00 91.29           N  
ATOM    672  CZ  ARG A  84       6.076  13.007   6.584  1.00 91.29           C  
ATOM    673  N   GLU A  85      12.133   7.855   5.131  1.00 94.67           N  
ATOM    674  CA  GLU A  85      13.580   7.666   5.120  1.00 94.67           C  
ATOM    675  C   GLU A  85      14.025   6.877   3.892  1.00 94.67           C  
ATOM    676  CB  GLU A  85      14.040   6.956   6.397  1.00 94.67           C  
ATOM    677  O   GLU A  85      15.126   7.086   3.378  1.00 94.67           O  
ATOM    678  CG  GLU A  85      13.928   7.811   7.650  1.00 94.67           C  
ATOM    679  CD  GLU A  85      14.309   7.067   8.920  1.00 94.67           C  
ATOM    680  OE1 GLU A  85      14.283   7.678  10.013  1.00 94.67           O  
ATOM    681  OE2 GLU A  85      14.637   5.863   8.822  1.00 94.67           O  
ATOM    682  N   LEU A  86      13.138   6.066   3.464  1.00 94.08           N  
ATOM    683  CA  LEU A  86      13.461   5.186   2.346  1.00 94.08           C  
ATOM    684  C   LEU A  86      13.292   5.912   1.016  1.00 94.08           C  
ATOM    685  CB  LEU A  86      12.575   3.937   2.375  1.00 94.08           C  
ATOM    686  O   LEU A  86      13.800   5.458  -0.012  1.00 94.08           O  
ATOM    687  CG  LEU A  86      12.815   2.963   3.530  1.00 94.08           C  
ATOM    688  CD1 LEU A  86      11.749   1.872   3.532  1.00 94.08           C  
ATOM    689  CD2 LEU A  86      14.210   2.354   3.436  1.00 94.08           C  
ATOM    690  N   LYS A  87      12.622   7.054   0.975  1.00 93.78           N  
ATOM    691  CA  LYS A  87      12.365   7.830  -0.235  1.00 93.78           C  
ATOM    692  C   LYS A  87      11.821   6.944  -1.352  1.00 93.78           C  
ATOM    693  CB  LYS A  87      13.640   8.537  -0.700  1.00 93.78           C  
ATOM    694  O   LYS A  87      12.450   6.804  -2.403  1.00 93.78           O  
ATOM    695  CG  LYS A  87      14.178   9.558   0.290  1.00 93.78           C  
ATOM    696  CD  LYS A  87      15.434  10.240  -0.237  1.00 93.78           C  
ATOM    697  CE  LYS A  87      15.992  11.240   0.767  1.00 93.78           C  
ATOM    698  NZ  LYS A  87      17.225  11.909   0.255  1.00 93.78           N  
ATOM    699  N   PRO A  88      10.591   6.328  -1.127  1.00 94.34           N  
ATOM    700  CA  PRO A  88      10.047   5.401  -2.121  1.00 94.34           C  
ATOM    701  C   PRO A  88       9.555   6.109  -3.382  1.00 94.34           C  
ATOM    702  CB  PRO A  88       8.885   4.733  -1.381  1.00 94.34           C  
ATOM    703  O   PRO A  88       9.130   7.265  -3.318  1.00 94.34           O  
ATOM    704  CG  PRO A  88       8.413   5.761  -0.404  1.00 94.34           C  
ATOM    705  CD  PRO A  88       9.604   6.530   0.091  1.00 94.34           C  
ATOM    706  N   LYS A  89       9.624   5.382  -4.529  1.00 92.86           N  
ATOM    707  CA  LYS A  89       9.011   5.866  -5.762  1.00 92.86           C  
ATOM    708  C   LYS A  89       7.492   5.934  -5.632  1.00 92.86           C  
ATOM    709  CB  LYS A  89       9.396   4.970  -6.941  1.00 92.86           C  
ATOM    710  O   LYS A  89       6.863   6.869  -6.131  1.00 92.86           O  
ATOM    711  CG  LYS A  89      10.805   5.208  -7.464  1.00 92.86           C  
ATOM    712  CD  LYS A  89      11.028   4.514  -8.802  1.00 92.86           C  
ATOM    713  CE  LYS A  89      12.346   4.935  -9.438  1.00 92.86           C  
ATOM    714  NZ  LYS A  89      12.563   4.268 -10.757  1.00 92.86           N  
ATOM    715  N   ILE A  90       6.981   5.044  -4.941  1.00 94.08           N  
ATOM    716  CA  ILE A  90       5.549   4.998  -4.671  1.00 94.08           C  
ATOM    717  C   ILE A  90       5.310   4.574  -3.223  1.00 94.08           C  
ATOM    718  CB  ILE A  90       4.821   4.036  -5.637  1.00 94.08           C  
ATOM    719  O   ILE A  90       5.906   3.604  -2.748  1.00 94.08           O  
ATOM    720  CG1 ILE A  90       5.015   4.491  -7.089  1.00 94.08           C  
ATOM    721  CG2 ILE A  90       3.334   3.942  -5.287  1.00 94.08           C  
ATOM    722  CD1 ILE A  90       4.467   5.881  -7.380  1.00 94.08           C  
ATOM    723  N   LEU A  91       4.498   5.294  -2.502  1.00 94.78           N  
ATOM    724  CA  LEU A  91       4.047   4.948  -1.158  1.00 94.78           C  
ATOM    725  C   LEU A  91       2.527   4.838  -1.107  1.00 94.78           C  
ATOM    726  CB  LEU A  91       4.529   5.990  -0.146  1.00 94.78           C  
ATOM    727  O   LEU A  91       1.819   5.775  -1.481  1.00 94.78           O  
ATOM    728  CG  LEU A  91       3.948   5.885   1.265  1.00 94.78           C  
ATOM    729  CD1 LEU A  91       4.416   4.598   1.936  1.00 94.78           C  
ATOM    730  CD2 LEU A  91       4.339   7.102   2.097  1.00 94.78           C  
ATOM    731  N   VAL A  92       2.054   3.662  -0.840  1.00 93.73           N  
ATOM    732  CA  VAL A  92       0.630   3.444  -0.610  1.00 93.73           C  
ATOM    733  C   VAL A  92       0.390   3.102   0.859  1.00 93.73           C  
ATOM    734  CB  VAL A  92       0.073   2.323  -1.516  1.00 93.73           C  
ATOM    735  O   VAL A  92       0.986   2.162   1.389  1.00 93.73           O  
ATOM    736  CG1 VAL A  92      -1.428   2.146  -1.295  1.00 93.73           C  
ATOM    737  CG2 VAL A  92       0.369   2.627  -2.983  1.00 93.73           C  
ATOM    738  N   MET A  93      -0.437   3.883   1.512  1.00 92.31           N  
ATOM    739  CA  MET A  93      -0.750   3.662   2.921  1.00 92.31           C  
ATOM    740  C   MET A  93      -2.258   3.595   3.139  1.00 92.31           C  
ATOM    741  CB  MET A  93      -0.145   4.768   3.787  1.00 92.31           C  
ATOM    742  O   MET A  93      -2.998   4.452   2.653  1.00 92.31           O  
ATOM    743  CG  MET A  93      -0.451   4.623   5.269  1.00 92.31           C  
ATOM    744  SD  MET A  93       0.228   6.006   6.266  1.00 92.31           S  
ATOM    745  CE  MET A  93       2.005   5.718   6.044  1.00 92.31           C  
ATOM    746  N   VAL A  94      -2.610   2.644   3.903  1.00 89.06           N  
ATOM    747  CA  VAL A  94      -4.007   2.501   4.301  1.00 89.06           C  
ATOM    748  C   VAL A  94      -4.118   2.543   5.823  1.00 89.06           C  
ATOM    749  CB  VAL A  94      -4.621   1.191   3.758  1.00 89.06           C  
ATOM    750  O   VAL A  94      -3.481   1.750   6.521  1.00 89.06           O  
ATOM    751  CG1 VAL A  94      -6.091   1.077   4.157  1.00 89.06           C  
ATOM    752  CG2 VAL A  94      -4.469   1.121   2.239  1.00 89.06           C  
ATOM    753  N   HIS A  95      -4.880   3.468   6.304  1.00 89.05           N  
ATOM    754  CA  HIS A  95      -5.074   3.663   7.736  1.00 89.05           C  
ATOM    755  C   HIS A  95      -6.490   4.141   8.041  1.00 89.05           C  
ATOM    756  CB  HIS A  95      -4.053   4.662   8.284  1.00 89.05           C  
ATOM    757  O   HIS A  95      -6.906   5.203   7.570  1.00 89.05           O  
ATOM    758  CG  HIS A  95      -4.207   4.936   9.746  1.00 89.05           C  
ATOM    759  CD2 HIS A  95      -4.331   4.095  10.800  1.00 89.05           C  
ATOM    760  ND1 HIS A  95      -4.250   6.212  10.264  1.00 89.05           N  
ATOM    761  CE1 HIS A  95      -4.393   6.144  11.577  1.00 89.05           C  
ATOM    762  NE2 HIS A  95      -4.445   4.871  11.927  1.00 89.05           N  
ATOM    763  N   ASN A  96      -7.333   3.326   8.827  1.00 83.99           N  
ATOM    764  CA  ASN A  96      -8.651   3.674   9.345  1.00 83.99           C  
ATOM    765  C   ASN A  96      -9.567   4.197   8.242  1.00 83.99           C  
ATOM    766  CB  ASN A  96      -8.531   4.706  10.469  1.00 83.99           C  
ATOM    767  O   ASN A  96     -10.206   5.239   8.402  1.00 83.99           O  
ATOM    768  CG  ASN A  96      -7.973   4.114  11.748  1.00 83.99           C  
ATOM    769  ND2 ASN A  96      -7.421   4.965  12.604  1.00 83.99           N  
ATOM    770  OD1 ASN A  96      -8.037   2.901  11.965  1.00 83.99           O  
ATOM    771  N   GLY A  97      -9.561   3.463   7.050  1.00 83.96           N  
ATOM    772  CA  GLY A  97     -10.536   3.820   6.032  1.00 83.96           C  
ATOM    773  C   GLY A  97     -10.061   4.931   5.115  1.00 83.96           C  
ATOM    774  O   GLY A  97     -10.857   5.518   4.378  1.00 83.96           O  
ATOM    775  N   ARG A  98      -8.754   5.218   5.283  1.00 90.91           N  
ATOM    776  CA  ARG A  98      -8.122   6.234   4.447  1.00 90.91           C  
ATOM    777  C   ARG A  98      -6.991   5.634   3.618  1.00 90.91           C  
ATOM    778  CB  ARG A  98      -7.590   7.383   5.306  1.00 90.91           C  
ATOM    779  O   ARG A  98      -6.150   4.902   4.144  1.00 90.91           O  
ATOM    780  CG  ARG A  98      -8.679   8.225   5.952  1.00 90.91           C  
ATOM    781  CD  ARG A  98      -8.099   9.402   6.724  1.00 90.91           C  
ATOM    782  NE  ARG A  98      -9.015   9.872   7.759  1.00 90.91           N  
ATOM    783  NH1 ARG A  98      -7.391  10.950   8.998  1.00 90.91           N  
ATOM    784  NH2 ARG A  98      -9.574  10.971   9.696  1.00 90.91           N  
ATOM    785  CZ  ARG A  98      -8.658  10.597   8.815  1.00 90.91           C  
ATOM    786  N   VAL A  99      -7.066   5.870   2.330  1.00 92.20           N  
ATOM    787  CA  VAL A  99      -5.993   5.470   1.426  1.00 92.20           C  
ATOM    788  C   VAL A  99      -5.144   6.685   1.061  1.00 92.20           C  
ATOM    789  CB  VAL A  99      -6.548   4.805   0.146  1.00 92.20           C  
ATOM    790  O   VAL A  99      -5.672   7.713   0.630  1.00 92.20           O  
ATOM    791  CG1 VAL A  99      -5.414   4.455  -0.816  1.00 92.20           C  
ATOM    792  CG2 VAL A  99      -7.355   3.557   0.501  1.00 92.20           C  
ATOM    793  N   ARG A 100      -3.862   6.554   1.332  1.00 94.17           N  
ATOM    794  CA  ARG A 100      -2.923   7.603   0.948  1.00 94.17           C  
ATOM    795  C   ARG A 100      -1.909   7.086  -0.067  1.00 94.17           C  
ATOM    796  CB  ARG A 100      -2.199   8.153   2.178  1.00 94.17           C  
ATOM    797  O   ARG A 100      -1.349   6.001   0.105  1.00 94.17           O  
ATOM    798  CG  ARG A 100      -3.095   8.942   3.119  1.00 94.17           C  
ATOM    799  CD  ARG A 100      -2.344   9.401   4.361  1.00 94.17           C  
ATOM    800  NE  ARG A 100      -1.047   9.980   4.023  1.00 94.17           N  
ATOM    801  NH1 ARG A 100      -0.288  10.072   6.203  1.00 94.17           N  
ATOM    802  NH2 ARG A 100       1.044  10.808   4.489  1.00 94.17           N  
ATOM    803  CZ  ARG A 100      -0.100  10.285   4.906  1.00 94.17           C  
ATOM    804  N   VAL A 101      -1.753   7.826  -1.104  1.00 95.32           N  
ATOM    805  CA  VAL A 101      -0.771   7.485  -2.128  1.00 95.32           C  
ATOM    806  C   VAL A 101       0.182   8.659  -2.341  1.00 95.32           C  
ATOM    807  CB  VAL A 101      -1.452   7.103  -3.462  1.00 95.32           C  
ATOM    808  O   VAL A 101      -0.256   9.789  -2.572  1.00 95.32           O  
ATOM    809  CG1 VAL A 101      -0.409   6.706  -4.505  1.00 95.32           C  
ATOM    810  CG2 VAL A 101      -2.452   5.969  -3.243  1.00 95.32           C  
ATOM    811  N   ARG A 102       1.451   8.412  -2.178  1.00 95.88           N  
ATOM    812  CA  ARG A 102       2.473   9.410  -2.477  1.00 95.88           C  
ATOM    813  C   ARG A 102       3.268   9.024  -3.719  1.00 95.88           C  
ATOM    814  CB  ARG A 102       3.416   9.588  -1.285  1.00 95.88           C  
ATOM    815  O   ARG A 102       3.697   7.876  -3.857  1.00 95.88           O  
ATOM    816  CG  ARG A 102       4.462  10.673  -1.484  1.00 95.88           C  
ATOM    817  CD  ARG A 102       5.376  10.804  -0.274  1.00 95.88           C  
ATOM    818  NE  ARG A 102       6.529  11.654  -0.558  1.00 95.88           N  
ATOM    819  NH1 ARG A 102       7.514  11.364   1.511  1.00 95.88           N  
ATOM    820  NH2 ARG A 102       8.519  12.688  -0.067  1.00 95.88           N  
ATOM    821  CZ  ARG A 102       7.518  11.900   0.296  1.00 95.88           C  
ATOM    822  N   ASN A 103       3.382  10.017  -4.605  1.00 95.77           N  
ATOM    823  CA  ASN A 103       4.126   9.813  -5.843  1.00 95.77           C  
ATOM    824  C   ASN A 103       5.527  10.413  -5.760  1.00 95.77           C  
ATOM    825  CB  ASN A 103       3.365  10.405  -7.031  1.00 95.77           C  
ATOM    826  O   ASN A 103       5.692  11.631  -5.855  1.00 95.77           O  
ATOM    827  CG  ASN A 103       4.087  10.201  -8.348  1.00 95.77           C  
ATOM    828  ND2 ASN A 103       3.601  10.853  -9.398  1.00 95.77           N  
ATOM    829  OD1 ASN A 103       5.073   9.463  -8.422  1.00 95.77           O  
ATOM    830  N   GLY A 104       6.539   9.496  -5.579  1.00 94.29           N  
ATOM    831  CA  GLY A 104       7.923   9.933  -5.488  1.00 94.29           C  
ATOM    832  C   GLY A 104       8.660   9.859  -6.811  1.00 94.29           C  
ATOM    833  O   GLY A 104       9.875  10.065  -6.863  1.00 94.29           O  
ATOM    834  N   THR A 105       7.976   9.594  -7.856  1.00 92.67           N  
ATOM    835  CA  THR A 105       8.564   9.506  -9.188  1.00 92.67           C  
ATOM    836  C   THR A 105       8.702  10.893  -9.811  1.00 92.67           C  
ATOM    837  CB  THR A 105       7.722   8.607 -10.112  1.00 92.67           C  
ATOM    838  O   THR A 105       8.310  11.893  -9.206  1.00 92.67           O  
ATOM    839  CG2 THR A 105       7.345   7.303  -9.416  1.00 92.67           C  
ATOM    840  OG1 THR A 105       6.524   9.301 -10.483  1.00 92.67           O  
ATOM    841  N   ASP A 106       9.313  10.946 -11.037  1.00 93.61           N  
ATOM    842  CA  ASP A 106       9.482  12.214 -11.740  1.00 93.61           C  
ATOM    843  C   ASP A 106       8.366  12.430 -12.759  1.00 93.61           C  
ATOM    844  CB  ASP A 106      10.845  12.266 -12.433  1.00 93.61           C  
ATOM    845  O   ASP A 106       8.462  13.312 -13.616  1.00 93.61           O  
ATOM    846  CG  ASP A 106      11.060  11.118 -13.404  1.00 93.61           C  
ATOM    847  OD1 ASP A 106      10.279  10.143 -13.380  1.00 93.61           O  
ATOM    848  OD2 ASP A 106      12.022  11.188 -14.199  1.00 93.61           O  
ATOM    849  N   ARG A 107       7.309  11.575 -12.715  1.00 94.53           N  
ATOM    850  CA  ARG A 107       6.174  11.666 -13.627  1.00 94.53           C  
ATOM    851  C   ARG A 107       4.855  11.513 -12.876  1.00 94.53           C  
ATOM    852  CB  ARG A 107       6.278  10.603 -14.723  1.00 94.53           C  
ATOM    853  O   ARG A 107       4.821  10.958 -11.776  1.00 94.53           O  
ATOM    854  CG  ARG A 107       6.335   9.178 -14.196  1.00 94.53           C  
ATOM    855  CD  ARG A 107       6.667   8.182 -15.299  1.00 94.53           C  
ATOM    856  NE  ARG A 107       8.095   8.168 -15.601  1.00 94.53           N  
ATOM    857  NH1 ARG A 107       7.903   6.787 -17.442  1.00 94.53           N  
ATOM    858  NH2 ARG A 107       9.961   7.563 -16.795  1.00 94.53           N  
ATOM    859  CZ  ARG A 107       8.650   7.506 -16.612  1.00 94.53           C  
ATOM    860  N   PRO A 108       3.745  12.013 -13.578  1.00 96.33           N  
ATOM    861  CA  PRO A 108       2.433  11.830 -12.953  1.00 96.33           C  
ATOM    862  C   PRO A 108       1.996  10.367 -12.916  1.00 96.33           C  
ATOM    863  CB  PRO A 108       1.500  12.657 -13.841  1.00 96.33           C  
ATOM    864  O   PRO A 108       2.366   9.586 -13.796  1.00 96.33           O  
ATOM    865  CG  PRO A 108       2.407  13.563 -14.608  1.00 96.33           C  
ATOM    866  CD  PRO A 108       3.757  12.912 -14.712  1.00 96.33           C  
ATOM    867  N   CYS A 109       1.300  10.007 -11.822  1.00 96.50           N  
ATOM    868  CA  CYS A 109       0.763   8.659 -11.673  1.00 96.50           C  
ATOM    869  C   CYS A 109      -0.761   8.671 -11.707  1.00 96.50           C  
ATOM    870  CB  CYS A 109       1.247   8.030 -10.367  1.00 96.50           C  
ATOM    871  O   CYS A 109      -1.390   9.591 -11.180  1.00 96.50           O  
ATOM    872  SG  CYS A 109       3.032   7.758 -10.308  1.00 96.50           S  
ATOM    873  N   ARG A 110      -1.256   7.751 -12.462  1.00 97.07           N  
ATOM    874  CA  ARG A 110      -2.692   7.496 -12.399  1.00 97.07           C  
ATOM    875  C   ARG A 110      -3.026   6.521 -11.276  1.00 97.07           C  
ATOM    876  CB  ARG A 110      -3.200   6.950 -13.735  1.00 97.07           C  
ATOM    877  O   ARG A 110      -2.491   5.412 -11.229  1.00 97.07           O  
ATOM    878  CG  ARG A 110      -4.713   6.820 -13.812  1.00 97.07           C  
ATOM    879  CD  ARG A 110      -5.166   6.297 -15.168  1.00 97.07           C  
ATOM    880  NE  ARG A 110      -4.904   7.261 -16.233  1.00 97.07           N  
ATOM    881  NH1 ARG A 110      -5.448   5.820 -17.954  1.00 97.07           N  
ATOM    882  NH2 ARG A 110      -4.777   7.963 -18.416  1.00 97.07           N  
ATOM    883  CZ  ARG A 110      -5.043   7.012 -17.532  1.00 97.07           C  
ATOM    884  N   VAL A 111      -3.870   6.980 -10.324  1.00 96.12           N  
ATOM    885  CA  VAL A 111      -4.253   6.156  -9.183  1.00 96.12           C  
ATOM    886  C   VAL A 111      -5.738   5.810  -9.269  1.00 96.12           C  
ATOM    887  CB  VAL A 111      -3.947   6.863  -7.844  1.00 96.12           C  
ATOM    888  O   VAL A 111      -6.584   6.702  -9.363  1.00 96.12           O  
ATOM    889  CG1 VAL A 111      -4.374   5.992  -6.664  1.00 96.12           C  
ATOM    890  CG2 VAL A 111      -2.461   7.205  -7.749  1.00 96.12           C  
ATOM    891  N   ARG A 112      -6.020   4.463  -9.311  1.00 95.47           N  
ATOM    892  CA  ARG A 112      -7.392   3.964  -9.288  1.00 95.47           C  
ATOM    893  C   ARG A 112      -7.708   3.293  -7.955  1.00 95.47           C  
ATOM    894  CB  ARG A 112      -7.626   2.981 -10.437  1.00 95.47           C  
ATOM    895  O   ARG A 112      -6.997   2.381  -7.529  1.00 95.47           O  
ATOM    896  CG  ARG A 112      -7.619   3.630 -11.813  1.00 95.47           C  
ATOM    897  CD  ARG A 112      -7.904   2.618 -12.914  1.00 95.47           C  
ATOM    898  NE  ARG A 112      -6.803   1.675 -13.078  1.00 95.47           N  
ATOM    899  NH1 ARG A 112      -7.853   0.413 -14.704  1.00 95.47           N  
ATOM    900  NH2 ARG A 112      -5.747  -0.148 -13.993  1.00 95.47           N  
ATOM    901  CZ  ARG A 112      -6.803   0.648 -13.925  1.00 95.47           C  
ATOM    902  N   VAL A 113      -8.678   3.809  -7.246  1.00 93.63           N  
ATOM    903  CA  VAL A 113      -9.136   3.238  -5.984  1.00 93.63           C  
ATOM    904  C   VAL A 113     -10.500   2.580  -6.179  1.00 93.63           C  
ATOM    905  CB  VAL A 113      -9.214   4.308  -4.871  1.00 93.63           C  
ATOM    906  O   VAL A 113     -11.479   3.252  -6.509  1.00 93.63           O  
ATOM    907  CG1 VAL A 113      -9.645   3.679  -3.547  1.00 93.63           C  
ATOM    908  CG2 VAL A 113      -7.870   5.017  -4.718  1.00 93.63           C  
ATOM    909  N   THR A 114     -10.472   1.216  -6.125  1.00 92.11           N  
ATOM    910  CA  THR A 114     -11.703   0.440  -6.222  1.00 92.11           C  
ATOM    911  C   THR A 114     -12.159  -0.026  -4.842  1.00 92.11           C  
ATOM    912  CB  THR A 114     -11.523  -0.780  -7.144  1.00 92.11           C  
ATOM    913  O   THR A 114     -11.425  -0.729  -4.144  1.00 92.11           O  
ATOM    914  CG2 THR A 114     -12.840  -1.527  -7.333  1.00 92.11           C  
ATOM    915  OG1 THR A 114     -11.049  -0.339  -8.423  1.00 92.11           O  
ATOM    916  N   ALA A 115     -13.347   0.436  -4.338  1.00 88.95           N  
ATOM    917  CA  ALA A 115     -13.927   0.063  -3.050  1.00 88.95           C  
ATOM    918  C   ALA A 115     -15.451   0.049  -3.119  1.00 88.95           C  
ATOM    919  CB  ALA A 115     -13.455   1.020  -1.958  1.00 88.95           C  
ATOM    920  O   ALA A 115     -16.063   0.966  -3.672  1.00 88.95           O  
ATOM    921  N   GLY A 116     -16.092  -1.125  -2.570  1.00 84.64           N  
ATOM    922  CA  GLY A 116     -17.544  -1.164  -2.493  1.00 84.64           C  
ATOM    923  C   GLY A 116     -18.215  -1.135  -3.854  1.00 84.64           C  
ATOM    924  O   GLY A 116     -19.301  -0.572  -4.004  1.00 84.64           O  
ATOM    925  N   GLY A 117     -17.459  -1.669  -4.975  1.00 85.81           N  
ATOM    926  CA  GLY A 117     -18.030  -1.771  -6.308  1.00 85.81           C  
ATOM    927  C   GLY A 117     -17.886  -0.496  -7.118  1.00 85.81           C  
ATOM    928  O   GLY A 117     -18.352  -0.422  -8.257  1.00 85.81           O  
ATOM    929  N   GLU A 118     -17.260   0.564  -6.503  1.00 90.69           N  
ATOM    930  CA  GLU A 118     -16.998   1.833  -7.175  1.00 90.69           C  
ATOM    931  C   GLU A 118     -15.506   2.024  -7.433  1.00 90.69           C  
ATOM    932  CB  GLU A 118     -17.542   3.001  -6.348  1.00 90.69           C  
ATOM    933  O   GLU A 118     -14.673   1.617  -6.620  1.00 90.69           O  
ATOM    934  CG  GLU A 118     -19.056   2.997  -6.199  1.00 90.69           C  
ATOM    935  CD  GLU A 118     -19.583   4.170  -5.389  1.00 90.69           C  
ATOM    936  OE1 GLU A 118     -20.749   4.576  -5.596  1.00 90.69           O  
ATOM    937  OE2 GLU A 118     -18.823   4.690  -4.542  1.00 90.69           O  
ATOM    938  N   THR A 119     -15.204   2.566  -8.690  1.00 93.72           N  
ATOM    939  CA  THR A 119     -13.826   2.900  -9.030  1.00 93.72           C  
ATOM    940  C   THR A 119     -13.666   4.405  -9.223  1.00 93.72           C  
ATOM    941  CB  THR A 119     -13.371   2.165 -10.304  1.00 93.72           C  
ATOM    942  O   THR A 119     -14.404   5.019  -9.997  1.00 93.72           O  
ATOM    943  CG2 THR A 119     -11.932   2.523 -10.661  1.00 93.72           C  
ATOM    944  OG1 THR A 119     -13.461   0.750 -10.090  1.00 93.72           O  
ATOM    945  N   ARG A 120     -12.773   4.961  -8.375  1.00 94.47           N  
ATOM    946  CA  ARG A 120     -12.412   6.365  -8.544  1.00 94.47           C  
ATOM    947  C   ARG A 120     -10.991   6.504  -9.079  1.00 94.47           C  
ATOM    948  CB  ARG A 120     -12.550   7.118  -7.219  1.00 94.47           C  
ATOM    949  O   ARG A 120     -10.084   5.794  -8.639  1.00 94.47           O  
ATOM    950  CG  ARG A 120     -13.967   7.146  -6.670  1.00 94.47           C  
ATOM    951  CD  ARG A 120     -14.050   7.918  -5.361  1.00 94.47           C  
ATOM    952  NE  ARG A 120     -13.411   7.193  -4.266  1.00 94.47           N  
ATOM    953  NH1 ARG A 120     -13.955   8.746  -2.645  1.00 94.47           N  
ATOM    954  NH2 ARG A 120     -12.771   6.865  -2.085  1.00 94.47           N  
ATOM    955  CZ  ARG A 120     -13.380   7.603  -3.001  1.00 94.47           C  
ATOM    956  N   GLU A 121     -10.806   7.415 -10.038  1.00 96.55           N  
ATOM    957  CA  GLU A 121      -9.507   7.632 -10.668  1.00 96.55           C  
ATOM    958  C   GLU A 121      -8.965   9.023 -10.352  1.00 96.55           C  
ATOM    959  CB  GLU A 121      -9.606   7.438 -12.184  1.00 96.55           C  
ATOM    960  O   GLU A 121      -9.709  10.005 -10.378  1.00 96.55           O  
ATOM    961  CG  GLU A 121      -8.261   7.469 -12.896  1.00 96.55           C  
ATOM    962  CD  GLU A 121      -8.366   7.193 -14.388  1.00 96.55           C  
ATOM    963  OE1 GLU A 121      -8.072   8.103 -15.196  1.00 96.55           O  
ATOM    964  OE2 GLU A 121      -8.746   6.058 -14.751  1.00 96.55           O  
ATOM    965  N   TYR A 122      -7.618   9.019  -9.989  1.00 96.69           N  
ATOM    966  CA  TYR A 122      -6.946  10.265  -9.640  1.00 96.69           C  
ATOM    967  C   TYR A 122      -5.605  10.381 -10.354  1.00 96.69           C  
ATOM    968  CB  TYR A 122      -6.741  10.360  -8.125  1.00 96.69           C  
ATOM    969  O   TYR A 122      -4.963   9.371 -10.649  1.00 96.69           O  
ATOM    970  CG  TYR A 122      -8.002  10.137  -7.326  1.00 96.69           C  
ATOM    971  CD1 TYR A 122      -8.812  11.207  -6.954  1.00 96.69           C  
ATOM    972  CD2 TYR A 122      -8.386   8.856  -6.943  1.00 96.69           C  
ATOM    973  CE1 TYR A 122      -9.975  11.007  -6.216  1.00 96.69           C  
ATOM    974  CE2 TYR A 122      -9.547   8.644  -6.205  1.00 96.69           C  
ATOM    975  OH  TYR A 122     -11.483   9.520  -5.117  1.00 96.69           O  
ATOM    976  CZ  TYR A 122     -10.333   9.724  -5.847  1.00 96.69           C  
ATOM    977  N   THR A 123      -5.300  11.690 -10.684  1.00 96.78           N  
ATOM    978  CA  THR A 123      -3.930  11.958 -11.106  1.00 96.78           C  
ATOM    979  C   THR A 123      -3.097  12.481  -9.939  1.00 96.78           C  
ATOM    980  CB  THR A 123      -3.890  12.974 -12.263  1.00 96.78           C  
ATOM    981  O   THR A 123      -3.476  13.456  -9.287  1.00 96.78           O  
ATOM    982  CG2 THR A 123      -2.456  13.260 -12.695  1.00 96.78           C  
ATOM    983  OG1 THR A 123      -4.617  12.445 -13.379  1.00 96.78           O  
ATOM    984  N   VAL A 124      -1.984  11.830  -9.593  1.00 96.79           N  
ATOM    985  CA  VAL A 124      -1.067  12.257  -8.541  1.00 96.79           C  
ATOM    986  C   VAL A 124       0.234  12.760  -9.161  1.00 96.79           C  
ATOM    987  CB  VAL A 124      -0.775  11.112  -7.545  1.00 96.79           C  
ATOM    988  O   VAL A 124       0.959  11.996  -9.803  1.00 96.79           O  
ATOM    989  CG1 VAL A 124       0.073  11.615  -6.378  1.00 96.79           C  
ATOM    990  CG2 VAL A 124      -2.080  10.501  -7.037  1.00 96.79           C  
ATOM    991  N   ASN A 125       0.491  14.099  -9.045  1.00 96.85           N  
ATOM    992  CA  ASN A 125       1.688  14.708  -9.615  1.00 96.85           C  
ATOM    993  C   ASN A 125       2.931  14.376  -8.794  1.00 96.85           C  
ATOM    994  CB  ASN A 125       1.517  16.224  -9.730  1.00 96.85           C  
ATOM    995  O   ASN A 125       2.827  14.027  -7.617  1.00 96.85           O  
ATOM    996  CG  ASN A 125       0.416  16.616 -10.696  1.00 96.85           C  
ATOM    997  ND2 ASN A 125      -0.433  17.548 -10.281  1.00 96.85           N  
ATOM    998  OD1 ASN A 125       0.329  16.084 -11.806  1.00 96.85           O  
ATOM    999  N   PRO A 126       4.109  14.435  -9.439  1.00 96.38           N  
ATOM   1000  CA  PRO A 126       5.363  14.196  -8.720  1.00 96.38           C  
ATOM   1001  C   PRO A 126       5.488  15.043  -7.456  1.00 96.38           C  
ATOM   1002  CB  PRO A 126       6.435  14.580  -9.743  1.00 96.38           C  
ATOM   1003  O   PRO A 126       5.226  16.248  -7.487  1.00 96.38           O  
ATOM   1004  CG  PRO A 126       5.789  14.363 -11.073  1.00 96.38           C  
ATOM   1005  CD  PRO A 126       4.342  14.750 -10.969  1.00 96.38           C  
ATOM   1006  N   GLY A 127       5.824  14.325  -6.349  1.00 93.60           N  
ATOM   1007  CA  GLY A 127       6.072  15.028  -5.100  1.00 93.60           C  
ATOM   1008  C   GLY A 127       4.804  15.342  -4.330  1.00 93.60           C  
ATOM   1009  O   GLY A 127       4.853  15.992  -3.283  1.00 93.60           O  
ATOM   1010  N   THR A 128       3.606  14.893  -4.929  1.00 95.75           N  
ATOM   1011  CA  THR A 128       2.335  15.175  -4.271  1.00 95.75           C  
ATOM   1012  C   THR A 128       1.739  13.901  -3.678  1.00 95.75           C  
ATOM   1013  CB  THR A 128       1.329  15.809  -5.249  1.00 95.75           C  
ATOM   1014  O   THR A 128       2.209  12.798  -3.964  1.00 95.75           O  
ATOM   1015  CG2 THR A 128       1.917  17.047  -5.917  1.00 95.75           C  
ATOM   1016  OG1 THR A 128       0.985  14.852  -6.259  1.00 95.75           O  
ATOM   1017  N   GLU A 129       0.691  14.166  -2.901  1.00 95.60           N  
ATOM   1018  CA  GLU A 129       0.022  13.067  -2.210  1.00 95.60           C  
ATOM   1019  C   GLU A 129      -1.481  13.081  -2.478  1.00 95.60           C  
ATOM   1020  CB  GLU A 129       0.288  13.136  -0.704  1.00 95.60           C  
ATOM   1021  O   GLU A 129      -2.075  14.146  -2.658  1.00 95.60           O  
ATOM   1022  CG  GLU A 129       1.752  12.957  -0.330  1.00 95.60           C  
ATOM   1023  CD  GLU A 129       2.008  13.067   1.165  1.00 95.60           C  
ATOM   1024  OE1 GLU A 129       3.163  12.860   1.600  1.00 95.60           O  
ATOM   1025  OE2 GLU A 129       1.044  13.362   1.906  1.00 95.60           O  
ATOM   1026  N   LEU A 130      -2.039  11.912  -2.637  1.00 95.78           N  
ATOM   1027  CA  LEU A 130      -3.477  11.692  -2.745  1.00 95.78           C  
ATOM   1028  C   LEU A 130      -4.029  11.068  -1.468  1.00 95.78           C  
ATOM   1029  CB  LEU A 130      -3.793  10.793  -3.944  1.00 95.78           C  
ATOM   1030  O   LEU A 130      -3.444  10.126  -0.929  1.00 95.78           O  
ATOM   1031  CG  LEU A 130      -5.234  10.294  -4.056  1.00 95.78           C  
ATOM   1032  CD1 LEU A 130      -6.164  11.441  -4.437  1.00 95.78           C  
ATOM   1033  CD2 LEU A 130      -5.330   9.161  -5.072  1.00 95.78           C  
ATOM   1034  N   GLU A 131      -5.113  11.618  -0.973  1.00 95.06           N  
ATOM   1035  CA  GLU A 131      -5.829  11.036   0.158  1.00 95.06           C  
ATOM   1036  C   GLU A 131      -7.289  10.764  -0.193  1.00 95.06           C  
ATOM   1037  CB  GLU A 131      -5.744  11.957   1.379  1.00 95.06           C  
ATOM   1038  O   GLU A 131      -8.007  11.667  -0.627  1.00 95.06           O  
ATOM   1039  CG  GLU A 131      -6.285  11.334   2.657  1.00 95.06           C  
ATOM   1040  CD  GLU A 131      -6.108  12.222   3.879  1.00 95.06           C  
ATOM   1041  OE1 GLU A 131      -7.104  12.818   4.346  1.00 95.06           O  
ATOM   1042  OE2 GLU A 131      -4.962  12.322   4.372  1.00 95.06           O  
ATOM   1043  N   VAL A 132      -7.682   9.488   0.006  1.00 93.13           N  
ATOM   1044  CA  VAL A 132      -9.046   9.073  -0.306  1.00 93.13           C  
ATOM   1045  C   VAL A 132      -9.688   8.441   0.927  1.00 93.13           C  
ATOM   1046  CB  VAL A 132      -9.080   8.083  -1.491  1.00 93.13           C  
ATOM   1047  O   VAL A 132      -9.115   7.537   1.539  1.00 93.13           O  
ATOM   1048  CG1 VAL A 132     -10.518   7.688  -1.823  1.00 93.13           C  
ATOM   1049  CG2 VAL A 132      -8.394   8.690  -2.713  1.00 93.13           C  
ATOM   1050  N   GLU A 133     -10.804   9.055   1.287  1.00 92.36           N  
ATOM   1051  CA  GLU A 133     -11.547   8.497   2.413  1.00 92.36           C  
ATOM   1052  C   GLU A 133     -12.507   7.403   1.954  1.00 92.36           C  
ATOM   1053  CB  GLU A 133     -12.316   9.597   3.149  1.00 92.36           C  
ATOM   1054  O   GLU A 133     -13.222   7.574   0.964  1.00 92.36           O  
ATOM   1055  CG  GLU A 133     -12.912   9.149   4.475  1.00 92.36           C  
ATOM   1056  CD  GLU A 133     -13.539  10.287   5.266  1.00 92.36           C  
ATOM   1057  OE1 GLU A 133     -14.231  10.016   6.274  1.00 92.36           O  
ATOM   1058  OE2 GLU A 133     -13.336  11.458   4.875  1.00 92.36           O  
ATOM   1059  N   LEU A 134     -12.441   6.113   2.685  1.00 89.23           N  
ATOM   1060  CA  LEU A 134     -13.335   5.001   2.383  1.00 89.23           C  
ATOM   1061  C   LEU A 134     -14.435   4.885   3.433  1.00 89.23           C  
ATOM   1062  CB  LEU A 134     -12.551   3.689   2.301  1.00 89.23           C  
ATOM   1063  O   LEU A 134     -14.200   5.150   4.615  1.00 89.23           O  
ATOM   1064  CG  LEU A 134     -11.411   3.642   1.283  1.00 89.23           C  
ATOM   1065  CD1 LEU A 134     -10.612   2.353   1.441  1.00 89.23           C  
ATOM   1066  CD2 LEU A 134     -11.955   3.770  -0.136  1.00 89.23           C  
ATOM   1067  N   SER A 135     -15.648   4.702   3.003  1.00 88.23           N  
ATOM   1068  CA  SER A 135     -16.714   4.388   3.949  1.00 88.23           C  
ATOM   1069  C   SER A 135     -16.473   3.043   4.626  1.00 88.23           C  
ATOM   1070  CB  SER A 135     -18.071   4.378   3.244  1.00 88.23           C  
ATOM   1071  O   SER A 135     -15.716   2.213   4.118  1.00 88.23           O  
ATOM   1072  OG  SER A 135     -18.155   3.298   2.330  1.00 88.23           O  
ATOM   1073  N   PRO A 136     -17.044   2.847   5.803  1.00 82.14           N  
ATOM   1074  CA  PRO A 136     -16.916   1.578   6.523  1.00 82.14           C  
ATOM   1075  C   PRO A 136     -17.220   0.368   5.643  1.00 82.14           C  
ATOM   1076  CB  PRO A 136     -17.945   1.707   7.649  1.00 82.14           C  
ATOM   1077  O   PRO A 136     -16.572  -0.674   5.775  1.00 82.14           O  
ATOM   1078  CG  PRO A 136     -18.043   3.175   7.911  1.00 82.14           C  
ATOM   1079  CD  PRO A 136     -17.913   3.902   6.604  1.00 82.14           C  
ATOM   1080  N   GLU A 137     -18.158   0.497   4.735  1.00 80.55           N  
ATOM   1081  CA  GLU A 137     -18.553  -0.580   3.832  1.00 80.55           C  
ATOM   1082  C   GLU A 137     -17.506  -0.798   2.743  1.00 80.55           C  
ATOM   1083  CB  GLU A 137     -19.914  -0.279   3.199  1.00 80.55           C  
ATOM   1084  O   GLU A 137     -17.345  -1.914   2.245  1.00 80.55           O  
ATOM   1085  CG  GLU A 137     -21.059  -0.228   4.200  1.00 80.55           C  
ATOM   1086  CD  GLU A 137     -22.398   0.107   3.563  1.00 80.55           C  
ATOM   1087  OE1 GLU A 137     -23.445  -0.046   4.233  1.00 80.55           O  
ATOM   1088  OE2 GLU A 137     -22.401   0.525   2.383  1.00 80.55           O  
ATOM   1089  N   GLN A 138     -16.638   0.236   2.457  1.00 84.45           N  
ATOM   1090  CA  GLN A 138     -15.632   0.237   1.400  1.00 84.45           C  
ATOM   1091  C   GLN A 138     -14.287  -0.260   1.921  1.00 84.45           C  
ATOM   1092  CB  GLN A 138     -15.480   1.637   0.803  1.00 84.45           C  
ATOM   1093  O   GLN A 138     -13.430  -0.680   1.140  1.00 84.45           O  
ATOM   1094  CG  GLN A 138     -16.682   2.092  -0.013  1.00 84.45           C  
ATOM   1095  CD  GLN A 138     -16.581   3.542  -0.448  1.00 84.45           C  
ATOM   1096  NE2 GLN A 138     -17.072   3.837  -1.647  1.00 84.45           N  
ATOM   1097  OE1 GLN A 138     -16.067   4.390   0.288  1.00 84.45           O  
ATOM   1098  N   GLN A 139     -14.130  -0.374   3.258  1.00 79.20           N  
ATOM   1099  CA  GLN A 139     -12.846  -0.619   3.905  1.00 79.20           C  
ATOM   1100  C   GLN A 139     -12.468  -2.096   3.836  1.00 79.20           C  
ATOM   1101  CB  GLN A 139     -12.880  -0.154   5.362  1.00 79.20           C  
ATOM   1102  O   GLN A 139     -11.286  -2.442   3.870  1.00 79.20           O  
ATOM   1103  CG  GLN A 139     -12.939   1.360   5.522  1.00 79.20           C  
ATOM   1104  CD  GLN A 139     -13.006   1.794   6.974  1.00 79.20           C  
ATOM   1105  NE2 GLN A 139     -13.561   2.977   7.215  1.00 79.20           N  
ATOM   1106  OE1 GLN A 139     -12.564   1.071   7.873  1.00 79.20           O  
ATOM   1107  N   ASN A 140     -13.422  -3.068   3.524  1.00 71.77           N  
ATOM   1108  CA  ASN A 140     -13.236  -4.510   3.643  1.00 71.77           C  
ATOM   1109  C   ASN A 140     -12.899  -5.145   2.297  1.00 71.77           C  
ATOM   1110  CB  ASN A 140     -14.483  -5.164   4.241  1.00 71.77           C  
ATOM   1111  O   ASN A 140     -12.442  -6.288   2.242  1.00 71.77           O  
ATOM   1112  CG  ASN A 140     -14.667  -4.837   5.710  1.00 71.77           C  
ATOM   1113  ND2 ASN A 140     -15.918  -4.728   6.142  1.00 71.77           N  
ATOM   1114  OD1 ASN A 140     -13.692  -4.682   6.451  1.00 71.77           O  
ATOM   1115  N   ASN A 141     -12.572  -4.232   1.239  1.00 77.74           N  
ATOM   1116  CA  ASN A 141     -12.220  -4.747  -0.080  1.00 77.74           C  
ATOM   1117  C   ASN A 141     -11.796  -3.626  -1.025  1.00 77.74           C  
ATOM   1118  CB  ASN A 141     -13.388  -5.533  -0.679  1.00 77.74           C  
ATOM   1119  O   ASN A 141     -12.407  -3.431  -2.077  1.00 77.74           O  
ATOM   1120  CG  ASN A 141     -12.963  -6.428  -1.827  1.00 77.74           C  
ATOM   1121  ND2 ASN A 141     -13.924  -6.837  -2.647  1.00 77.74           N  
ATOM   1122  OD1 ASN A 141     -11.781  -6.749  -1.974  1.00 77.74           O  
ATOM   1123  N   ALA A 142     -10.841  -2.827  -0.567  1.00 84.78           N  
ATOM   1124  CA  ALA A 142     -10.368  -1.715  -1.389  1.00 84.78           C  
ATOM   1125  C   ALA A 142      -9.134  -2.114  -2.192  1.00 84.78           C  
ATOM   1126  CB  ALA A 142     -10.061  -0.501  -0.515  1.00 84.78           C  
ATOM   1127  O   ALA A 142      -8.318  -2.916  -1.732  1.00 84.78           O  
ATOM   1128  N   GLU A 143      -9.149  -1.750  -3.342  1.00 89.23           N  
ATOM   1129  CA  GLU A 143      -8.017  -1.957  -4.241  1.00 89.23           C  
ATOM   1130  C   GLU A 143      -7.475  -0.628  -4.760  1.00 89.23           C  
ATOM   1131  CB  GLU A 143      -8.419  -2.855  -5.414  1.00 89.23           C  
ATOM   1132  O   GLU A 143      -8.245   0.259  -5.134  1.00 89.23           O  
ATOM   1133  CG  GLU A 143      -7.276  -3.169  -6.368  1.00 89.23           C  
ATOM   1134  CD  GLU A 143      -7.703  -4.011  -7.560  1.00 89.23           C  
ATOM   1135  OE1 GLU A 143      -8.006  -3.438  -8.630  1.00 89.23           O  
ATOM   1136  OE2 GLU A 143      -7.735  -5.255  -7.421  1.00 89.23           O  
ATOM   1137  N   VAL A 144      -6.124  -0.529  -4.642  1.00 91.60           N  
ATOM   1138  CA  VAL A 144      -5.459   0.663  -5.158  1.00 91.60           C  
ATOM   1139  C   VAL A 144      -4.519   0.277  -6.299  1.00 91.60           C  
ATOM   1140  CB  VAL A 144      -4.676   1.401  -4.049  1.00 91.60           C  
ATOM   1141  O   VAL A 144      -3.621  -0.549  -6.119  1.00 91.60           O  
ATOM   1142  CG1 VAL A 144      -4.056   2.687  -4.591  1.00 91.60           C  
ATOM   1143  CG2 VAL A 144      -5.590   1.703  -2.863  1.00 91.60           C  
ATOM   1144  N   GLU A 145      -4.784   0.790  -7.456  1.00 92.72           N  
ATOM   1145  CA  GLU A 145      -3.917   0.612  -8.617  1.00 92.72           C  
ATOM   1146  C   GLU A 145      -3.183   1.905  -8.961  1.00 92.72           C  
ATOM   1147  CB  GLU A 145      -4.725   0.128  -9.823  1.00 92.72           C  
ATOM   1148  O   GLU A 145      -3.802   2.965  -9.074  1.00 92.72           O  
ATOM   1149  CG  GLU A 145      -5.344  -1.250  -9.636  1.00 92.72           C  
ATOM   1150  CD  GLU A 145      -6.114  -1.732 -10.856  1.00 92.72           C  
ATOM   1151  OE1 GLU A 145      -5.670  -2.703 -11.509  1.00 92.72           O  
ATOM   1152  OE2 GLU A 145      -7.170  -1.133 -11.160  1.00 92.72           O  
ATOM   1153  N   VAL A 146      -1.895   1.802  -9.019  1.00 93.72           N  
ATOM   1154  CA  VAL A 146      -1.070   2.962  -9.336  1.00 93.72           C  
ATOM   1155  C   VAL A 146      -0.319   2.721 -10.644  1.00 93.72           C  
ATOM   1156  CB  VAL A 146      -0.072   3.277  -8.199  1.00 93.72           C  
ATOM   1157  O   VAL A 146       0.388   1.720 -10.785  1.00 93.72           O  
ATOM   1158  CG1 VAL A 146       0.713   4.550  -8.507  1.00 93.72           C  
ATOM   1159  CG2 VAL A 146      -0.808   3.408  -6.866  1.00 93.72           C  
ATOM   1160  N   GLU A 147      -0.496   3.601 -11.589  1.00 93.99           N  
ATOM   1161  CA  GLU A 147       0.196   3.543 -12.874  1.00 93.99           C  
ATOM   1162  C   GLU A 147       1.005   4.812 -13.123  1.00 93.99           C  
ATOM   1163  CB  GLU A 147      -0.803   3.323 -14.013  1.00 93.99           C  
ATOM   1164  O   GLU A 147       0.449   5.913 -13.153  1.00 93.99           O  
ATOM   1165  CG  GLU A 147      -0.151   3.144 -15.376  1.00 93.99           C  
ATOM   1166  CD  GLU A 147      -1.155   2.941 -16.500  1.00 93.99           C  
ATOM   1167  OE1 GLU A 147      -1.069   3.653 -17.526  1.00 93.99           O  
ATOM   1168  OE2 GLU A 147      -2.036   2.065 -16.352  1.00 93.99           O  
ATOM   1169  N   CYS A 148       2.323   4.694 -13.178  1.00 92.37           N  
ATOM   1170  CA  CYS A 148       3.230   5.789 -13.505  1.00 92.37           C  
ATOM   1171  C   CYS A 148       4.003   5.494 -14.785  1.00 92.37           C  
ATOM   1172  CB  CYS A 148       4.205   6.039 -12.355  1.00 92.37           C  
ATOM   1173  O   CYS A 148       5.051   4.847 -14.746  1.00 92.37           O  
ATOM   1174  SG  CYS A 148       3.404   6.213 -10.746  1.00 92.37           S  
ATOM   1175  N   GLY A 149       3.513   5.947 -16.032  1.00 88.90           N  
ATOM   1176  CA  GLY A 149       4.130   5.523 -17.279  1.00 88.90           C  
ATOM   1177  C   GLY A 149       3.936   4.047 -17.570  1.00 88.90           C  
ATOM   1178  O   GLY A 149       2.804   3.562 -17.617  1.00 88.90           O  
ATOM   1179  N   ASN A 150       5.021   3.229 -17.594  1.00 84.90           N  
ATOM   1180  CA  ASN A 150       4.991   1.804 -17.907  1.00 84.90           C  
ATOM   1181  C   ASN A 150       4.985   0.952 -16.641  1.00 84.90           C  
ATOM   1182  CB  ASN A 150       6.178   1.425 -18.796  1.00 84.90           C  
ATOM   1183  O   ASN A 150       4.988  -0.278 -16.715  1.00 84.90           O  
ATOM   1184  CG  ASN A 150       6.101   2.055 -20.172  1.00 84.90           C  
ATOM   1185  ND2 ASN A 150       7.250   2.448 -20.709  1.00 84.90           N  
ATOM   1186  OD1 ASN A 150       5.018   2.189 -20.748  1.00 84.90           O  
ATOM   1187  N   GLU A 151       5.013   1.650 -15.483  1.00 85.84           N  
ATOM   1188  CA  GLU A 151       5.030   0.954 -14.200  1.00 85.84           C  
ATOM   1189  C   GLU A 151       3.628   0.856 -13.606  1.00 85.84           C  
ATOM   1190  CB  GLU A 151       5.969   1.660 -13.217  1.00 85.84           C  
ATOM   1191  O   GLU A 151       2.895   1.846 -13.565  1.00 85.84           O  
ATOM   1192  CG  GLU A 151       7.409   1.752 -13.701  1.00 85.84           C  
ATOM   1193  CD  GLU A 151       8.313   2.523 -12.752  1.00 85.84           C  
ATOM   1194  OE1 GLU A 151       9.307   1.945 -12.258  1.00 85.84           O  
ATOM   1195  OE2 GLU A 151       8.023   3.714 -12.500  1.00 85.84           O  
ATOM   1196  N   LYS A 152       3.298  -0.365 -13.291  1.00 86.25           N  
ATOM   1197  CA  LYS A 152       1.980  -0.591 -12.705  1.00 86.25           C  
ATOM   1198  C   LYS A 152       2.090  -1.314 -11.366  1.00 86.25           C  
ATOM   1199  CB  LYS A 152       1.097  -1.393 -13.662  1.00 86.25           C  
ATOM   1200  O   LYS A 152       2.873  -2.256 -11.226  1.00 86.25           O  
ATOM   1201  CG  LYS A 152      -0.372  -1.427 -13.268  1.00 86.25           C  
ATOM   1202  CD  LYS A 152      -1.220  -2.118 -14.328  1.00 86.25           C  
ATOM   1203  CE  LYS A 152      -2.686  -2.178 -13.922  1.00 86.25           C  
ATOM   1204  NZ  LYS A 152      -3.523  -2.846 -14.963  1.00 86.25           N  
ATOM   1205  N   TYR A 153       1.298  -0.795 -10.343  1.00 85.33           N  
ATOM   1206  CA  TYR A 153       1.297  -1.363  -8.999  1.00 85.33           C  
ATOM   1207  C   TYR A 153      -0.126  -1.571  -8.495  1.00 85.33           C  
ATOM   1208  CB  TYR A 153       2.067  -0.459  -8.032  1.00 85.33           C  
ATOM   1209  O   TYR A 153      -1.003  -0.736  -8.732  1.00 85.33           O  
ATOM   1210  CG  TYR A 153       3.371   0.056  -8.591  1.00 85.33           C  
ATOM   1211  CD1 TYR A 153       4.545  -0.684  -8.468  1.00 85.33           C  
ATOM   1212  CD2 TYR A 153       3.433   1.284  -9.241  1.00 85.33           C  
ATOM   1213  CE1 TYR A 153       5.749  -0.213  -8.979  1.00 85.33           C  
ATOM   1214  CE2 TYR A 153       4.632   1.765  -9.756  1.00 85.33           C  
ATOM   1215  OH  TYR A 153       6.973   1.482 -10.129  1.00 85.33           O  
ATOM   1216  CZ  TYR A 153       5.783   1.011  -9.621  1.00 85.33           C  
ATOM   1217  N   ARG A 154      -0.269  -2.664  -7.972  1.00 86.39           N  
ATOM   1218  CA  ARG A 154      -1.584  -2.958  -7.412  1.00 86.39           C  
ATOM   1219  C   ARG A 154      -1.482  -3.316  -5.933  1.00 86.39           C  
ATOM   1220  CB  ARG A 154      -2.255  -4.098  -8.182  1.00 86.39           C  
ATOM   1221  O   ARG A 154      -0.634  -4.121  -5.541  1.00 86.39           O  
ATOM   1222  CG  ARG A 154      -3.678  -4.390  -7.734  1.00 86.39           C  
ATOM   1223  CD  ARG A 154      -4.320  -5.484  -8.576  1.00 86.39           C  
ATOM   1224  NE  ARG A 154      -3.359  -6.522  -8.935  1.00 86.39           N  
ATOM   1225  NH1 ARG A 154      -4.870  -7.798 -10.129  1.00 86.39           N  
ATOM   1226  NH2 ARG A 154      -2.690  -8.479  -9.933  1.00 86.39           N  
ATOM   1227  CZ  ARG A 154      -3.641  -7.598  -9.665  1.00 86.39           C  
ATOM   1228  N   PHE A 155      -2.314  -2.603  -5.164  1.00 81.92           N  
ATOM   1229  CA  PHE A 155      -2.404  -2.834  -3.727  1.00 81.92           C  
ATOM   1230  C   PHE A 155      -3.838  -3.144  -3.317  1.00 81.92           C  
ATOM   1231  CB  PHE A 155      -1.888  -1.616  -2.954  1.00 81.92           C  
ATOM   1232  O   PHE A 155      -4.747  -2.351  -3.569  1.00 81.92           O  
ATOM   1233  CG  PHE A 155      -1.751  -1.851  -1.474  1.00 81.92           C  
ATOM   1234  CD1 PHE A 155      -2.654  -1.289  -0.579  1.00 81.92           C  
ATOM   1235  CD2 PHE A 155      -0.717  -2.634  -0.976  1.00 81.92           C  
ATOM   1236  CE1 PHE A 155      -2.529  -1.505   0.791  1.00 81.92           C  
ATOM   1237  CE2 PHE A 155      -0.586  -2.854   0.392  1.00 81.92           C  
ATOM   1238  CZ  PHE A 155      -1.492  -2.288   1.274  1.00 81.92           C  
ATOM   1239  N   GLN A 156      -4.033  -4.374  -2.886  1.00 79.55           N  
ATOM   1240  CA  GLN A 156      -5.373  -4.807  -2.503  1.00 79.55           C  
ATOM   1241  C   GLN A 156      -5.484  -4.980  -0.991  1.00 79.55           C  
ATOM   1242  CB  GLN A 156      -5.737  -6.114  -3.209  1.00 79.55           C  
ATOM   1243  O   GLN A 156      -4.619  -5.597  -0.366  1.00 79.55           O  
ATOM   1244  CG  GLN A 156      -7.186  -6.538  -3.009  1.00 79.55           C  
ATOM   1245  CD  GLN A 156      -7.563  -7.750  -3.839  1.00 79.55           C  
ATOM   1246  NE2 GLN A 156      -8.854  -8.063  -3.880  1.00 79.55           N  
ATOM   1247  OE1 GLN A 156      -6.701  -8.401  -4.438  1.00 79.55           O  
ATOM   1248  N   LEU A 157      -6.638  -4.383  -0.415  1.00 70.02           N  
ATOM   1249  CA  LEU A 157      -6.982  -4.531   0.995  1.00 70.02           C  
ATOM   1250  C   LEU A 157      -8.029  -5.623   1.188  1.00 70.02           C  
ATOM   1251  CB  LEU A 157      -7.498  -3.207   1.564  1.00 70.02           C  
ATOM   1252  O   LEU A 157      -9.037  -5.655   0.478  1.00 70.02           O  
ATOM   1253  CG  LEU A 157      -6.539  -2.018   1.489  1.00 70.02           C  
ATOM   1254  CD1 LEU A 157      -7.304  -0.709   1.651  1.00 70.02           C  
ATOM   1255  CD2 LEU A 157      -5.450  -2.141   2.550  1.00 70.02           C  
ATOM   1256  N   GLY A 158      -7.762  -6.780   1.937  1.00 61.15           N  
ATOM   1257  CA  GLY A 158      -8.677  -7.841   2.324  1.00 61.15           C  
ATOM   1258  C   GLY A 158      -8.649  -8.141   3.811  1.00 61.15           C  
ATOM   1259  O   GLY A 158      -7.679  -7.813   4.497  1.00 61.15           O  
TER    1260      GLY A 158
ENDMDL
END
