# Supplementary material for: Single-chain dimers from de novo immunoglobulins as robust scaffolds for multiple binding loops
Source: Nat Commun. 2023 Sep 23;14:5939. doi: 10.1038/s41467-023-41717-5 (PMC10517939; doi:10.1038/s41467-023-41717-5)
Supplement: Supplementary file 3 — Supplementary Data 1 [file 41467_2023_41717_MOESM3_ESM.zip › design_models/scIg/scIg14k/scIg14k.pdb]

HEADER                                            13-JAN-22   XXXX              
EXPDTA    THEORETICAL MODEL                                                     
REMARK 220                                                                      
REMARK 220 EXPERIMENTAL DETAILS                                                 
REMARK 220  EXPERIMENT TYPE                : THEORETICAL MODELLING              
REMARK 220  DATE OF DATA COLLECTION        : 13-JAN-22                          
REMARK 220                                                                      
REMARK 220 REMARK: MODEL GENERATED BY ROSETTA                                   
REMARK 220  VERSION 2020.37+release.3ba1aaa                                     
SSBOND     CYS A   21    CYS A   60                                       2.07  
SSBOND     CYS A  109    CYS A  148                                       2.04  
ATOM      1  N   ARG A   1      33.846  14.370  58.545  1.00  0.00           N  
ATOM      2  CA  ARG A   1      34.708  14.132  57.394  1.00  0.00           C  
ATOM      3  C   ARG A   1      34.987  15.413  56.613  1.00  0.00           C  
ATOM      4  O   ARG A   1      35.648  16.321  57.124  1.00  0.00           O  
ATOM      5  CB  ARG A   1      34.076  13.107  56.464  1.00  0.00           C  
ATOM      6  CG  ARG A   1      33.991  11.697  57.029  1.00  0.00           C  
ATOM      7  CD  ARG A   1      35.335  11.156  57.359  1.00  0.00           C  
ATOM      8  NE  ARG A   1      35.308   9.714  57.538  1.00  0.00           N  
ATOM      9  CZ  ARG A   1      36.273   9.001  58.151  1.00  0.00           C  
ATOM     10  NH1 ARG A   1      37.332   9.611  58.637  1.00  0.00           N  
ATOM     11  NH2 ARG A   1      36.156   7.690  58.264  1.00  0.00           N  
ATOM     12 1H   ARG A   1      33.688  13.509  59.028  1.00  0.00           H  
ATOM     13 2H   ARG A   1      34.286  15.022  59.163  1.00  0.00           H  
ATOM     14 3H   ARG A   1      32.971  14.743  58.236  1.00  0.00           H  
ATOM     15  HA  ARG A   1      35.660  13.737  57.750  1.00  0.00           H  
ATOM     16 1HB  ARG A   1      33.066  13.421  56.209  1.00  0.00           H  
ATOM     17 2HB  ARG A   1      34.647  13.056  55.537  1.00  0.00           H  
ATOM     18 1HG  ARG A   1      33.391  11.707  57.940  1.00  0.00           H  
ATOM     19 2HG  ARG A   1      33.527  11.039  56.294  1.00  0.00           H  
ATOM     20 1HD  ARG A   1      36.028  11.386  56.551  1.00  0.00           H  
ATOM     21 2HD  ARG A   1      35.691  11.607  58.284  1.00  0.00           H  
ATOM     22  HE  ARG A   1      34.509   9.209  57.178  1.00  0.00           H  
ATOM     23 1HH1 ARG A   1      37.422  10.613  58.551  1.00  0.00           H  
ATOM     24 2HH1 ARG A   1      38.056   9.077  59.096  1.00  0.00           H  
ATOM     25 1HH2 ARG A   1      35.342   7.220  57.890  1.00  0.00           H  
ATOM     26 2HH2 ARG A   1      36.880   7.156  58.723  1.00  0.00           H  
ATOM     27  N   ILE A   2      34.500  15.501  55.376  1.00  0.00           N  
ATOM     28  CA  ILE A   2      34.776  16.635  54.498  1.00  0.00           C  
ATOM     29  C   ILE A   2      33.906  17.808  54.925  1.00  0.00           C  
ATOM     30  O   ILE A   2      32.688  17.660  55.082  1.00  0.00           O  
ATOM     31  CB  ILE A   2      34.508  16.290  53.022  1.00  0.00           C  
ATOM     32  CG1 ILE A   2      35.411  15.138  52.571  1.00  0.00           C  
ATOM     33  CG2 ILE A   2      34.720  17.512  52.143  1.00  0.00           C  
ATOM     34  CD1 ILE A   2      36.888  15.427  52.718  1.00  0.00           C  
ATOM     35  H   ILE A   2      33.917  14.749  55.040  1.00  0.00           H  
ATOM     36  HA  ILE A   2      35.831  16.895  54.590  1.00  0.00           H  
ATOM     37  HB  ILE A   2      33.481  15.946  52.909  1.00  0.00           H  
ATOM     38 1HG1 ILE A   2      35.179  14.246  53.151  1.00  0.00           H  
ATOM     39 2HG1 ILE A   2      35.212  14.908  51.524  1.00  0.00           H  
ATOM     40 1HG2 ILE A   2      34.528  17.250  51.103  1.00  0.00           H  
ATOM     41 2HG2 ILE A   2      34.038  18.303  52.449  1.00  0.00           H  
ATOM     42 3HG2 ILE A   2      35.749  17.860  52.245  1.00  0.00           H  
ATOM     43 1HD1 ILE A   2      37.463  14.565  52.378  1.00  0.00           H  
ATOM     44 2HD1 ILE A   2      37.150  16.298  52.116  1.00  0.00           H  
ATOM     45 3HD1 ILE A   2      37.118  15.626  53.764  1.00  0.00           H  
ATOM     46  N   GLU A   3      34.525  18.972  55.112  1.00  0.00           N  
ATOM     47  CA  GLU A   3      33.822  20.195  55.475  1.00  0.00           C  
ATOM     48  C   GLU A   3      34.275  21.314  54.550  1.00  0.00           C  
ATOM     49  O   GLU A   3      35.465  21.419  54.238  1.00  0.00           O  
ATOM     50  CB  GLU A   3      34.087  20.569  56.935  1.00  0.00           C  
ATOM     51  CG  GLU A   3      33.676  19.503  57.941  1.00  0.00           C  
ATOM     52  CD  GLU A   3      33.787  19.970  59.366  1.00  0.00           C  
ATOM     53  OE1 GLU A   3      34.218  21.078  59.576  1.00  0.00           O  
ATOM     54  OE2 GLU A   3      33.441  19.217  60.245  1.00  0.00           O  
ATOM     55  H   GLU A   3      35.528  18.997  54.992  1.00  0.00           H  
ATOM     56  HA  GLU A   3      32.751  20.025  55.363  1.00  0.00           H  
ATOM     57 1HB  GLU A   3      35.150  20.767  57.073  1.00  0.00           H  
ATOM     58 2HB  GLU A   3      33.549  21.485  57.179  1.00  0.00           H  
ATOM     59 1HG  GLU A   3      32.644  19.213  57.746  1.00  0.00           H  
ATOM     60 2HG  GLU A   3      34.305  18.625  57.801  1.00  0.00           H  
ATOM     61  N   VAL A   4      33.331  22.145  54.115  1.00  0.00           N  
ATOM     62  CA  VAL A   4      33.614  23.278  53.242  1.00  0.00           C  
ATOM     63  C   VAL A   4      33.058  24.536  53.890  1.00  0.00           C  
ATOM     64  O   VAL A   4      31.926  24.532  54.389  1.00  0.00           O  
ATOM     65  CB  VAL A   4      32.983  23.078  51.852  1.00  0.00           C  
ATOM     66  CG1 VAL A   4      33.231  24.296  50.974  1.00  0.00           C  
ATOM     67  CG2 VAL A   4      33.546  21.823  51.203  1.00  0.00           C  
ATOM     68  H   VAL A   4      32.378  21.977  54.407  1.00  0.00           H  
ATOM     69  HA  VAL A   4      34.695  23.358  53.120  1.00  0.00           H  
ATOM     70  HB  VAL A   4      31.904  22.977  51.964  1.00  0.00           H  
ATOM     71 1HG1 VAL A   4      32.777  24.138  49.995  1.00  0.00           H  
ATOM     72 2HG1 VAL A   4      32.788  25.176  51.441  1.00  0.00           H  
ATOM     73 3HG1 VAL A   4      34.303  24.448  50.856  1.00  0.00           H  
ATOM     74 1HG2 VAL A   4      33.095  21.687  50.221  1.00  0.00           H  
ATOM     75 2HG2 VAL A   4      34.627  21.922  51.096  1.00  0.00           H  
ATOM     76 3HG2 VAL A   4      33.321  20.958  51.828  1.00  0.00           H  
ATOM     77  N   ARG A   5      33.847  25.607  53.885  1.00  0.00           N  
ATOM     78  CA  ARG A   5      33.437  26.884  54.451  1.00  0.00           C  
ATOM     79  C   ARG A   5      33.743  27.998  53.463  1.00  0.00           C  
ATOM     80  O   ARG A   5      34.865  28.092  52.953  1.00  0.00           O  
ATOM     81  CB  ARG A   5      34.150  27.152  55.767  1.00  0.00           C  
ATOM     82  CG  ARG A   5      33.754  28.449  56.456  1.00  0.00           C  
ATOM     83  CD  ARG A   5      34.488  28.638  57.735  1.00  0.00           C  
ATOM     84  NE  ARG A   5      34.132  29.890  58.383  1.00  0.00           N  
ATOM     85  CZ  ARG A   5      34.871  30.496  59.333  1.00  0.00           C  
ATOM     86  NH1 ARG A   5      36.000  29.955  59.733  1.00  0.00           N  
ATOM     87  NH2 ARG A   5      34.460  31.636  59.863  1.00  0.00           N  
ATOM     88  H   ARG A   5      34.766  25.525  53.471  1.00  0.00           H  
ATOM     89  HA  ARG A   5      32.365  26.847  54.645  1.00  0.00           H  
ATOM     90 1HB  ARG A   5      33.953  26.336  56.462  1.00  0.00           H  
ATOM     91 2HB  ARG A   5      35.227  27.185  55.599  1.00  0.00           H  
ATOM     92 1HG  ARG A   5      33.979  29.292  55.803  1.00  0.00           H  
ATOM     93 2HG  ARG A   5      32.685  28.434  56.674  1.00  0.00           H  
ATOM     94 1HD  ARG A   5      34.250  27.822  58.415  1.00  0.00           H  
ATOM     95 2HD  ARG A   5      35.560  28.648  57.540  1.00  0.00           H  
ATOM     96  HE  ARG A   5      33.269  30.337  58.102  1.00  0.00           H  
ATOM     97 1HH1 ARG A   5      36.314  29.084  59.327  1.00  0.00           H  
ATOM     98 2HH1 ARG A   5      36.554  30.410  60.444  1.00  0.00           H  
ATOM     99 1HH2 ARG A   5      33.591  32.051  59.556  1.00  0.00           H  
ATOM    100 2HH2 ARG A   5      35.013  32.089  60.575  1.00  0.00           H  
ATOM    101  N   VAL A   6      32.744  28.833  53.190  1.00  0.00           N  
ATOM    102  CA  VAL A   6      32.852  29.927  52.229  1.00  0.00           C  
ATOM    103  C   VAL A   6      32.545  31.220  52.972  1.00  0.00           C  
ATOM    104  O   VAL A   6      31.583  31.281  53.748  1.00  0.00           O  
ATOM    105  CB  VAL A   6      31.871  29.742  51.056  1.00  0.00           C  
ATOM    106  CG1 VAL A   6      31.989  30.899  50.075  1.00  0.00           C  
ATOM    107  CG2 VAL A   6      32.141  28.416  50.361  1.00  0.00           C  
ATOM    108  H   VAL A   6      31.872  28.693  53.680  1.00  0.00           H  
ATOM    109  HA  VAL A   6      33.866  29.937  51.828  1.00  0.00           H  
ATOM    110  HB  VAL A   6      30.852  29.750  51.442  1.00  0.00           H  
ATOM    111 1HG1 VAL A   6      31.289  30.752  49.253  1.00  0.00           H  
ATOM    112 2HG1 VAL A   6      31.757  31.833  50.586  1.00  0.00           H  
ATOM    113 3HG1 VAL A   6      33.005  30.941  49.683  1.00  0.00           H  
ATOM    114 1HG2 VAL A   6      31.443  28.291  49.533  1.00  0.00           H  
ATOM    115 2HG2 VAL A   6      33.162  28.406  49.980  1.00  0.00           H  
ATOM    116 3HG2 VAL A   6      32.010  27.599  51.071  1.00  0.00           H  
ATOM    117  N   ASP A   7      33.357  32.251  52.736  1.00  0.00           N  
ATOM    118  CA  ASP A   7      33.158  33.555  53.370  1.00  0.00           C  
ATOM    119  C   ASP A   7      33.536  34.645  52.373  1.00  0.00           C  
ATOM    120  O   ASP A   7      34.697  35.060  52.311  1.00  0.00           O  
ATOM    121  CB  ASP A   7      33.995  33.688  54.644  1.00  0.00           C  
ATOM    122  CG  ASP A   7      33.746  34.995  55.384  1.00  0.00           C  
ATOM    123  OD1 ASP A   7      32.874  35.727  54.980  1.00  0.00           O  
ATOM    124  OD2 ASP A   7      34.430  35.250  56.346  1.00  0.00           O  
ATOM    125  H   ASP A   7      34.131  32.125  52.100  1.00  0.00           H  
ATOM    126  HA  ASP A   7      32.108  33.647  53.651  1.00  0.00           H  
ATOM    127 1HB  ASP A   7      33.770  32.860  55.316  1.00  0.00           H  
ATOM    128 2HB  ASP A   7      35.054  33.627  54.392  1.00  0.00           H  
ATOM    129  N   ASN A   8      32.547  35.106  51.602  1.00  0.00           N  
ATOM    130  CA  ASN A   8      32.675  36.300  50.762  1.00  0.00           C  
ATOM    131  C   ASN A   8      33.983  36.304  49.975  1.00  0.00           C  
ATOM    132  O   ASN A   8      34.801  37.219  50.096  1.00  0.00           O  
ATOM    133  CB  ASN A   8      32.562  37.556  51.606  1.00  0.00           C  
ATOM    134  CG  ASN A   8      31.205  37.711  52.233  1.00  0.00           C  
ATOM    135  OD1 ASN A   8      30.177  37.483  51.584  1.00  0.00           O  
ATOM    136  ND2 ASN A   8      31.180  38.093  53.485  1.00  0.00           N  
ATOM    137  H   ASN A   8      31.675  34.598  51.606  1.00  0.00           H  
ATOM    138  HA  ASN A   8      31.848  36.313  50.051  1.00  0.00           H  
ATOM    139 1HB  ASN A   8      33.315  37.534  52.395  1.00  0.00           H  
ATOM    140 2HB  ASN A   8      32.766  38.431  50.986  1.00  0.00           H  
ATOM    141 1HD2 ASN A   8      30.305  38.213  53.954  1.00  0.00           H  
ATOM    142 2HD2 ASN A   8      32.036  38.266  53.971  1.00  0.00           H  
ATOM    143  N   GLY A   9      34.186  35.272  49.158  1.00  0.00           N  
ATOM    144  CA  GLY A   9      35.378  35.153  48.353  1.00  0.00           C  
ATOM    145  C   GLY A   9      36.422  34.193  48.877  1.00  0.00           C  
ATOM    146  O   GLY A   9      37.260  33.727  48.093  1.00  0.00           O  
ATOM    147  H   GLY A   9      33.481  34.549  49.103  1.00  0.00           H  
ATOM    148 1HA  GLY A   9      35.108  34.827  47.349  1.00  0.00           H  
ATOM    149 2HA  GLY A   9      35.851  36.130  48.257  1.00  0.00           H  
ATOM    150  N   ARG A  10      36.406  33.879  50.169  1.00  0.00           N  
ATOM    151  CA  ARG A  10      37.304  32.881  50.734  1.00  0.00           C  
ATOM    152  C   ARG A  10      36.609  31.526  50.731  1.00  0.00           C  
ATOM    153  O   ARG A  10      35.447  31.418  51.138  1.00  0.00           O  
ATOM    154  CB  ARG A  10      37.712  33.251  52.152  1.00  0.00           C  
ATOM    155  CG  ARG A  10      38.483  34.556  52.276  1.00  0.00           C  
ATOM    156  CD  ARG A  10      39.041  34.737  53.641  1.00  0.00           C  
ATOM    157  NE  ARG A  10      37.994  34.854  54.644  1.00  0.00           N  
ATOM    158  CZ  ARG A  10      38.210  34.910  55.973  1.00  0.00           C  
ATOM    159  NH1 ARG A  10      39.437  34.859  56.442  1.00  0.00           N  
ATOM    160  NH2 ARG A  10      37.189  35.017  56.804  1.00  0.00           N  
ATOM    161  H   ARG A  10      35.748  34.348  50.775  1.00  0.00           H  
ATOM    162  HA  ARG A  10      38.205  32.840  50.121  1.00  0.00           H  
ATOM    163 1HB  ARG A  10      36.824  33.332  52.777  1.00  0.00           H  
ATOM    164 2HB  ARG A  10      38.335  32.459  52.570  1.00  0.00           H  
ATOM    165 1HG  ARG A  10      39.309  34.560  51.565  1.00  0.00           H  
ATOM    166 2HG  ARG A  10      37.817  35.393  52.064  1.00  0.00           H  
ATOM    167 1HD  ARG A  10      39.662  33.879  53.897  1.00  0.00           H  
ATOM    168 2HD  ARG A  10      39.644  35.643  53.671  1.00  0.00           H  
ATOM    169  HE  ARG A  10      37.037  34.897  54.321  1.00  0.00           H  
ATOM    170 1HH1 ARG A  10      40.218  34.777  55.806  1.00  0.00           H  
ATOM    171 2HH1 ARG A  10      39.599  34.901  57.437  1.00  0.00           H  
ATOM    172 1HH2 ARG A  10      36.246  35.057  56.443  1.00  0.00           H  
ATOM    173 2HH2 ARG A  10      37.351  35.059  57.799  1.00  0.00           H  
ATOM    174  N   VAL A  11      37.316  30.499  50.269  1.00  0.00           N  
ATOM    175  CA  VAL A  11      36.814  29.131  50.264  1.00  0.00           C  
ATOM    176  C   VAL A  11      37.842  28.238  50.941  1.00  0.00           C  
ATOM    177  O   VAL A  11      39.017  28.225  50.550  1.00  0.00           O  
ATOM    178  CB  VAL A  11      36.554  28.641  48.828  1.00  0.00           C  
ATOM    179  CG1 VAL A  11      36.049  27.206  48.837  1.00  0.00           C  
ATOM    180  CG2 VAL A  11      35.555  29.559  48.140  1.00  0.00           C  
ATOM    181  H   VAL A  11      38.240  30.685  49.908  1.00  0.00           H  
ATOM    182  HA  VAL A  11      35.870  29.107  50.811  1.00  0.00           H  
ATOM    183  HB  VAL A  11      37.494  28.647  48.276  1.00  0.00           H  
ATOM    184 1HG1 VAL A  11      35.872  26.875  47.813  1.00  0.00           H  
ATOM    185 2HG1 VAL A  11      36.796  26.561  49.302  1.00  0.00           H  
ATOM    186 3HG1 VAL A  11      35.119  27.151  49.403  1.00  0.00           H  
ATOM    187 1HG2 VAL A  11      35.377  29.207  47.125  1.00  0.00           H  
ATOM    188 2HG2 VAL A  11      34.617  29.557  48.696  1.00  0.00           H  
ATOM    189 3HG2 VAL A  11      35.955  30.573  48.107  1.00  0.00           H  
ATOM    190  N   ARG A  12      37.406  27.494  51.953  1.00  0.00           N  
ATOM    191  CA  ARG A  12      38.254  26.536  52.648  1.00  0.00           C  
ATOM    192  C   ARG A  12      37.621  25.155  52.573  1.00  0.00           C  
ATOM    193  O   ARG A  12      36.400  25.020  52.702  1.00  0.00           O  
ATOM    194  CB  ARG A  12      38.467  26.944  54.107  1.00  0.00           C  
ATOM    195  CG  ARG A  12      39.408  28.122  54.286  1.00  0.00           C  
ATOM    196  CD  ARG A  12      39.747  28.342  55.750  1.00  0.00           C  
ATOM    197  NE  ARG A  12      40.732  29.403  55.920  1.00  0.00           N  
ATOM    198  CZ  ARG A  12      41.310  29.709  57.072  1.00  0.00           C  
ATOM    199  NH1 ARG A  12      41.026  29.052  58.184  1.00  0.00           N  
ATOM    200  NH2 ARG A  12      42.195  30.701  57.110  1.00  0.00           N  
ATOM    201  H   ARG A  12      36.446  27.604  52.246  1.00  0.00           H  
ATOM    202  HA  ARG A  12      39.230  26.522  52.163  1.00  0.00           H  
ATOM    203 1HB  ARG A  12      37.510  27.203  54.556  1.00  0.00           H  
ATOM    204 2HB  ARG A  12      38.871  26.099  54.666  1.00  0.00           H  
ATOM    205 1HG  ARG A  12      40.334  27.934  53.741  1.00  0.00           H  
ATOM    206 2HG  ARG A  12      38.936  29.027  53.899  1.00  0.00           H  
ATOM    207 1HD  ARG A  12      38.845  28.620  56.294  1.00  0.00           H  
ATOM    208 2HD  ARG A  12      40.156  27.424  56.170  1.00  0.00           H  
ATOM    209  HE  ARG A  12      40.989  29.941  55.103  1.00  0.00           H  
ATOM    210 1HH1 ARG A  12      40.355  28.297  58.168  1.00  0.00           H  
ATOM    211 2HH1 ARG A  12      41.482  29.305  59.050  1.00  0.00           H  
ATOM    212 1HH2 ARG A  12      42.420  31.211  56.267  1.00  0.00           H  
ATOM    213 2HH2 ARG A  12      42.643  30.945  57.982  1.00  0.00           H  
ATOM    214  N   VAL A  13      38.453  24.138  52.364  1.00  0.00           N  
ATOM    215  CA  VAL A  13      38.010  22.750  52.286  1.00  0.00           C  
ATOM    216  C   VAL A  13      38.904  21.926  53.200  1.00  0.00           C  
ATOM    217  O   VAL A  13      40.133  21.954  53.057  1.00  0.00           O  
ATOM    218  CB  VAL A  13      38.090  22.219  50.842  1.00  0.00           C  
ATOM    219  CG1 VAL A  13      37.597  20.781  50.776  1.00  0.00           C  
ATOM    220  CG2 VAL A  13      37.278  23.110  49.916  1.00  0.00           C  
ATOM    221  H   VAL A  13      39.435  24.347  52.256  1.00  0.00           H  
ATOM    222  HA  VAL A  13      36.970  22.700  52.611  1.00  0.00           H  
ATOM    223  HB  VAL A  13      39.133  22.216  50.524  1.00  0.00           H  
ATOM    224 1HG1 VAL A  13      37.662  20.421  49.749  1.00  0.00           H  
ATOM    225 2HG1 VAL A  13      38.216  20.154  51.419  1.00  0.00           H  
ATOM    226 3HG1 VAL A  13      36.561  20.735  51.112  1.00  0.00           H  
ATOM    227 1HG2 VAL A  13      37.340  22.729  48.897  1.00  0.00           H  
ATOM    228 2HG2 VAL A  13      36.236  23.117  50.238  1.00  0.00           H  
ATOM    229 3HG2 VAL A  13      37.674  24.125  49.948  1.00  0.00           H  
ATOM    230  N   ARG A  14      38.297  21.192  54.126  1.00  0.00           N  
ATOM    231  CA  ARG A  14      39.031  20.376  55.083  1.00  0.00           C  
ATOM    232  C   ARG A  14      38.881  18.908  54.714  1.00  0.00           C  
ATOM    233  O   ARG A  14      37.773  18.448  54.415  1.00  0.00           O  
ATOM    234  CB  ARG A  14      38.526  20.606  56.500  1.00  0.00           C  
ATOM    235  CG  ARG A  14      39.222  19.778  57.569  1.00  0.00           C  
ATOM    236  CD  ARG A  14      38.646  20.025  58.916  1.00  0.00           C  
ATOM    237  NE  ARG A  14      38.952  21.361  59.401  1.00  0.00           N  
ATOM    238  CZ  ARG A  14      38.332  21.961  60.434  1.00  0.00           C  
ATOM    239  NH1 ARG A  14      37.374  21.332  61.080  1.00  0.00           N  
ATOM    240  NH2 ARG A  14      38.684  23.181  60.799  1.00  0.00           N  
ATOM    241  H   ARG A  14      37.287  21.206  54.163  1.00  0.00           H  
ATOM    242  HA  ARG A  14      40.083  20.661  55.046  1.00  0.00           H  
ATOM    243 1HB  ARG A  14      38.649  21.656  56.764  1.00  0.00           H  
ATOM    244 2HB  ARG A  14      37.461  20.379  56.548  1.00  0.00           H  
ATOM    245 1HG  ARG A  14      39.111  18.718  57.338  1.00  0.00           H  
ATOM    246 2HG  ARG A  14      40.282  20.036  57.597  1.00  0.00           H  
ATOM    247 1HD  ARG A  14      37.563  19.918  58.873  1.00  0.00           H  
ATOM    248 2HD  ARG A  14      39.054  19.303  59.623  1.00  0.00           H  
ATOM    249  HE  ARG A  14      39.683  21.876  58.928  1.00  0.00           H  
ATOM    250 1HH1 ARG A  14      37.105  20.399  60.802  1.00  0.00           H  
ATOM    251 2HH1 ARG A  14      36.909  21.782  61.856  1.00  0.00           H  
ATOM    252 1HH2 ARG A  14      39.420  23.665  60.303  1.00  0.00           H  
ATOM    253 2HH2 ARG A  14      38.219  23.631  61.574  1.00  0.00           H  
ATOM    254  N   ASN A  15      39.995  18.180  54.732  1.00  0.00           N  
ATOM    255  CA  ASN A  15      40.008  16.744  54.480  1.00  0.00           C  
ATOM    256  C   ASN A  15      39.961  16.019  55.821  1.00  0.00           C  
ATOM    257  O   ASN A  15      40.989  15.871  56.491  1.00  0.00           O  
ATOM    258  CB  ASN A  15      41.228  16.334  53.674  1.00  0.00           C  
ATOM    259  CG  ASN A  15      41.260  14.860  53.384  1.00  0.00           C  
ATOM    260  OD1 ASN A  15      40.488  14.084  53.961  1.00  0.00           O  
ATOM    261  ND2 ASN A  15      42.138  14.457  52.502  1.00  0.00           N  
ATOM    262  H   ASN A  15      40.865  18.653  54.931  1.00  0.00           H  
ATOM    263  HA  ASN A  15      39.134  16.491  53.880  1.00  0.00           H  
ATOM    264 1HB  ASN A  15      41.239  16.880  52.730  1.00  0.00           H  
ATOM    265 2HB  ASN A  15      42.132  16.605  54.219  1.00  0.00           H  
ATOM    266 1HD2 ASN A  15      42.204  13.487  52.269  1.00  0.00           H  
ATOM    267 2HD2 ASN A  15      42.742  15.120  52.060  1.00  0.00           H  
ATOM    268  N   GLY A  16      38.771  15.574  56.210  1.00  0.00           N  
ATOM    269  CA  GLY A  16      38.589  14.811  57.424  1.00  0.00           C  
ATOM    270  C   GLY A  16      38.573  13.313  57.240  1.00  0.00           C  
ATOM    271  O   GLY A  16      38.057  12.597  58.105  1.00  0.00           O  
ATOM    272  H   GLY A  16      37.968  15.779  55.634  1.00  0.00           H  
ATOM    273 1HA  GLY A  16      39.387  15.050  58.128  1.00  0.00           H  
ATOM    274 2HA  GLY A  16      37.650  15.096  57.896  1.00  0.00           H  
ATOM    275  N   THR A  17      39.125  12.812  56.138  1.00  0.00           N  
ATOM    276  CA  THR A  17      39.084  11.392  55.831  1.00  0.00           C  
ATOM    277  C   THR A  17      40.415  10.734  56.192  1.00  0.00           C  
ATOM    278  O   THR A  17      41.310  11.353  56.776  1.00  0.00           O  
ATOM    279  CB  THR A  17      38.765  11.151  54.344  1.00  0.00           C  
ATOM    280  OG1 THR A  17      39.936  11.401  53.555  1.00  0.00           O  
ATOM    281  CG2 THR A  17      37.643  12.069  53.883  1.00  0.00           C  
ATOM    282  H   THR A  17      39.585  13.442  55.496  1.00  0.00           H  
ATOM    283  HA  THR A  17      38.286  10.933  56.416  1.00  0.00           H  
ATOM    284  HB  THR A  17      38.462  10.115  54.199  1.00  0.00           H  
ATOM    285  HG1 THR A  17      40.135  12.341  53.567  1.00  0.00           H  
ATOM    286 1HG2 THR A  17      37.432  11.885  52.831  1.00  0.00           H  
ATOM    287 2HG2 THR A  17      36.749  11.874  54.474  1.00  0.00           H  
ATOM    288 3HG2 THR A  17      37.945  13.108  54.016  1.00  0.00           H  
ATOM    289  N   ASP A  18      40.542   9.456  55.845  1.00  0.00           N  
ATOM    290  CA  ASP A  18      41.759   8.695  56.089  1.00  0.00           C  
ATOM    291  C   ASP A  18      42.701   8.685  54.892  1.00  0.00           C  
ATOM    292  O   ASP A  18      43.765   8.062  54.964  1.00  0.00           O  
ATOM    293  CB  ASP A  18      41.408   7.254  56.469  1.00  0.00           C  
ATOM    294  CG  ASP A  18      40.617   7.160  57.768  1.00  0.00           C  
ATOM    295  OD1 ASP A  18      40.932   7.880  58.685  1.00  0.00           O  
ATOM    296  OD2 ASP A  18      39.708   6.369  57.828  1.00  0.00           O  
ATOM    297  H   ASP A  18      39.760   9.002  55.395  1.00  0.00           H  
ATOM    298  HA  ASP A  18      42.291   9.151  56.925  1.00  0.00           H  
ATOM    299 1HB  ASP A  18      40.824   6.799  55.671  1.00  0.00           H  
ATOM    300 2HB  ASP A  18      42.324   6.673  56.577  1.00  0.00           H  
ATOM    301  N   ARG A  19      42.342   9.356  53.803  1.00  0.00           N  
ATOM    302  CA  ARG A  19      43.116   9.347  52.573  1.00  0.00           C  
ATOM    303  C   ARG A  19      43.156  10.743  51.971  1.00  0.00           C  
ATOM    304  O   ARG A  19      42.227  11.534  52.168  1.00  0.00           O  
ATOM    305  CB  ARG A  19      42.523   8.372  51.567  1.00  0.00           C  
ATOM    306  CG  ARG A  19      42.579   6.910  51.983  1.00  0.00           C  
ATOM    307  CD  ARG A  19      43.970   6.389  51.972  1.00  0.00           C  
ATOM    308  NE  ARG A  19      44.017   4.965  52.259  1.00  0.00           N  
ATOM    309  CZ  ARG A  19      44.084   4.435  53.496  1.00  0.00           C  
ATOM    310  NH1 ARG A  19      44.112   5.223  54.548  1.00  0.00           N  
ATOM    311  NH2 ARG A  19      44.123   3.123  53.652  1.00  0.00           N  
ATOM    312  H   ARG A  19      41.489   9.896  53.843  1.00  0.00           H  
ATOM    313  HA  ARG A  19      44.131   9.024  52.806  1.00  0.00           H  
ATOM    314 1HB  ARG A  19      41.479   8.624  51.388  1.00  0.00           H  
ATOM    315 2HB  ARG A  19      43.049   8.465  50.617  1.00  0.00           H  
ATOM    316 1HG  ARG A  19      42.180   6.804  52.992  1.00  0.00           H  
ATOM    317 2HG  ARG A  19      41.983   6.312  51.292  1.00  0.00           H  
ATOM    318 1HD  ARG A  19      44.412   6.554  50.990  1.00  0.00           H  
ATOM    319 2HD  ARG A  19      44.558   6.909  52.727  1.00  0.00           H  
ATOM    320  HE  ARG A  19      43.998   4.326  51.475  1.00  0.00           H  
ATOM    321 1HH1 ARG A  19      44.082   6.226  54.429  1.00  0.00           H  
ATOM    322 2HH1 ARG A  19      44.162   4.827  55.475  1.00  0.00           H  
ATOM    323 1HH2 ARG A  19      44.103   2.517  52.844  1.00  0.00           H  
ATOM    324 2HH2 ARG A  19      44.174   2.727  54.579  1.00  0.00           H  
ATOM    325  N   PRO A  20      44.223  11.078  51.246  1.00  0.00           N  
ATOM    326  CA  PRO A  20      44.242  12.348  50.512  1.00  0.00           C  
ATOM    327  C   PRO A  20      43.063  12.456  49.556  1.00  0.00           C  
ATOM    328  O   PRO A  20      42.631  11.472  48.950  1.00  0.00           O  
ATOM    329  CB  PRO A  20      45.573  12.293  49.757  1.00  0.00           C  
ATOM    330  CG  PRO A  20      46.407  11.348  50.553  1.00  0.00           C  
ATOM    331  CD  PRO A  20      45.438  10.292  51.015  1.00  0.00           C  
ATOM    332  HA  PRO A  20      44.182  13.165  51.232  1.00  0.00           H  
ATOM    333 1HB  PRO A  20      45.406  11.950  48.724  1.00  0.00           H  
ATOM    334 2HB  PRO A  20      46.012  13.299  49.693  1.00  0.00           H  
ATOM    335 1HG  PRO A  20      47.215  10.937  49.930  1.00  0.00           H  
ATOM    336 2HG  PRO A  20      46.887  11.878  51.389  1.00  0.00           H  
ATOM    337 1HD  PRO A  20      45.310   9.539  50.223  1.00  0.00           H  
ATOM    338 2HD  PRO A  20      45.815   9.827  51.937  1.00  0.00           H  
ATOM    339  N   CYS A  21      42.542  13.674  49.427  1.00  0.00           N  
ATOM    340  CA  CYS A  21      41.430  13.952  48.532  1.00  0.00           C  
ATOM    341  C   CYS A  21      41.853  14.986  47.498  1.00  0.00           C  
ATOM    342  O   CYS A  21      42.731  15.817  47.744  1.00  0.00           O  
ATOM    343  CB  CYS A  21      40.195  14.447  49.303  1.00  0.00           C  
ATOM    344  SG  CYS A  21      39.531  13.248  50.493  1.00  0.00           S  
ATOM    345  H   CYS A  21      42.937  14.427  49.971  1.00  0.00           H  
ATOM    346  HA  CYS A  21      41.150  13.025  48.030  1.00  0.00           H  
ATOM    347 1HB  CYS A  21      40.447  15.357  49.848  1.00  0.00           H  
ATOM    348 2HB  CYS A  21      39.402  14.696  48.599  1.00  0.00           H  
ATOM    349  N   ARG A  22      41.221  14.915  46.330  1.00  0.00           N  
ATOM    350  CA  ARG A  22      41.409  15.900  45.273  1.00  0.00           C  
ATOM    351  C   ARG A  22      40.262  16.899  45.309  1.00  0.00           C  
ATOM    352  O   ARG A  22      39.091  16.510  45.235  1.00  0.00           O  
ATOM    353  CB  ARG A  22      41.470  15.233  43.906  1.00  0.00           C  
ATOM    354  CG  ARG A  22      42.668  14.323  43.692  1.00  0.00           C  
ATOM    355  CD  ARG A  22      42.506  13.477  42.482  1.00  0.00           C  
ATOM    356  NE  ARG A  22      42.565  14.261  41.259  1.00  0.00           N  
ATOM    357  CZ  ARG A  22      42.336  13.773  40.025  1.00  0.00           C  
ATOM    358  NH1 ARG A  22      42.035  12.503  39.866  1.00  0.00           N  
ATOM    359  NH2 ARG A  22      42.414  14.570  38.974  1.00  0.00           N  
ATOM    360  H   ARG A  22      40.587  14.144  46.179  1.00  0.00           H  
ATOM    361  HA  ARG A  22      42.355  16.414  45.443  1.00  0.00           H  
ATOM    362 1HB  ARG A  22      40.571  14.637  43.752  1.00  0.00           H  
ATOM    363 2HB  ARG A  22      41.493  15.997  43.129  1.00  0.00           H  
ATOM    364 1HG  ARG A  22      43.567  14.928  43.569  1.00  0.00           H  
ATOM    365 2HG  ARG A  22      42.787  13.667  44.556  1.00  0.00           H  
ATOM    366 1HD  ARG A  22      43.302  12.733  42.449  1.00  0.00           H  
ATOM    367 2HD  ARG A  22      41.541  12.973  42.518  1.00  0.00           H  
ATOM    368  HE  ARG A  22      42.794  15.243  41.341  1.00  0.00           H  
ATOM    369 1HH1 ARG A  22      41.975  11.894  40.670  1.00  0.00           H  
ATOM    370 2HH1 ARG A  22      41.863  12.137  38.941  1.00  0.00           H  
ATOM    371 1HH2 ARG A  22      42.645  15.546  39.096  1.00  0.00           H  
ATOM    372 2HH2 ARG A  22      42.242  14.204  38.049  1.00  0.00           H  
ATOM    373  N   VAL A  23      40.599  18.180  45.426  1.00  0.00           N  
ATOM    374  CA  VAL A  23      39.621  19.241  45.637  1.00  0.00           C  
ATOM    375  C   VAL A  23      39.679  20.196  44.455  1.00  0.00           C  
ATOM    376  O   VAL A  23      40.759  20.665  44.080  1.00  0.00           O  
ATOM    377  CB  VAL A  23      39.906  20.004  46.944  1.00  0.00           C  
ATOM    378  CG1 VAL A  23      38.893  21.121  47.140  1.00  0.00           C  
ATOM    379  CG2 VAL A  23      39.882  19.041  48.121  1.00  0.00           C  
ATOM    380  H   VAL A  23      41.578  18.418  45.367  1.00  0.00           H  
ATOM    381  HA  VAL A  23      38.631  18.789  45.712  1.00  0.00           H  
ATOM    382  HB  VAL A  23      40.889  20.470  46.875  1.00  0.00           H  
ATOM    383 1HG1 VAL A  23      39.109  21.650  48.068  1.00  0.00           H  
ATOM    384 2HG1 VAL A  23      38.952  21.817  46.304  1.00  0.00           H  
ATOM    385 3HG1 VAL A  23      37.889  20.698  47.191  1.00  0.00           H  
ATOM    386 1HG2 VAL A  23      40.086  19.588  49.042  1.00  0.00           H  
ATOM    387 2HG2 VAL A  23      38.902  18.571  48.188  1.00  0.00           H  
ATOM    388 3HG2 VAL A  23      40.645  18.274  47.980  1.00  0.00           H  
ATOM    389  N   ARG A  24      38.518  20.479  43.870  1.00  0.00           N  
ATOM    390  CA  ARG A  24      38.388  21.433  42.779  1.00  0.00           C  
ATOM    391  C   ARG A  24      37.425  22.530  43.210  1.00  0.00           C  
ATOM    392  O   ARG A  24      36.365  22.240  43.775  1.00  0.00           O  
ATOM    393  CB  ARG A  24      37.880  20.762  41.511  1.00  0.00           C  
ATOM    394  CG  ARG A  24      38.909  19.912  40.782  1.00  0.00           C  
ATOM    395  CD  ARG A  24      38.356  19.335  39.530  1.00  0.00           C  
ATOM    396  NE  ARG A  24      39.382  18.678  38.736  1.00  0.00           N  
ATOM    397  CZ  ARG A  24      39.143  17.957  37.623  1.00  0.00           C  
ATOM    398  NH1 ARG A  24      37.912  17.808  37.188  1.00  0.00           N  
ATOM    399  NH2 ARG A  24      40.148  17.400  36.969  1.00  0.00           N  
ATOM    400  H   ARG A  24      37.694  20.004  44.209  1.00  0.00           H  
ATOM    401  HA  ARG A  24      39.372  21.853  42.567  1.00  0.00           H  
ATOM    402 1HB  ARG A  24      37.035  20.119  41.754  1.00  0.00           H  
ATOM    403 2HB  ARG A  24      37.525  21.520  40.814  1.00  0.00           H  
ATOM    404 1HG  ARG A  24      39.771  20.528  40.523  1.00  0.00           H  
ATOM    405 2HG  ARG A  24      39.228  19.093  41.426  1.00  0.00           H  
ATOM    406 1HD  ARG A  24      37.593  18.597  39.777  1.00  0.00           H  
ATOM    407 2HD  ARG A  24      37.913  20.127  38.929  1.00  0.00           H  
ATOM    408  HE  ARG A  24      40.342  18.771  39.039  1.00  0.00           H  
ATOM    409 1HH1 ARG A  24      37.145  18.235  37.687  1.00  0.00           H  
ATOM    410 2HH1 ARG A  24      37.733  17.267  36.354  1.00  0.00           H  
ATOM    411 1HH2 ARG A  24      41.094  17.514  37.305  1.00  0.00           H  
ATOM    412 2HH2 ARG A  24      39.969  16.859  36.136  1.00  0.00           H  
ATOM    413  N   VAL A  25      37.791  23.781  42.947  1.00  0.00           N  
ATOM    414  CA  VAL A  25      36.920  24.929  43.168  1.00  0.00           C  
ATOM    415  C   VAL A  25      36.782  25.676  41.849  1.00  0.00           C  
ATOM    416  O   VAL A  25      37.783  26.108  41.264  1.00  0.00           O  
ATOM    417  CB  VAL A  25      37.463  25.851  44.272  1.00  0.00           C  
ATOM    418  CG1 VAL A  25      36.515  27.018  44.499  1.00  0.00           C  
ATOM    419  CG2 VAL A  25      37.678  25.070  45.560  1.00  0.00           C  
ATOM    420  H   VAL A  25      38.719  23.932  42.576  1.00  0.00           H  
ATOM    421  HA  VAL A  25      35.949  24.566  43.509  1.00  0.00           H  
ATOM    422  HB  VAL A  25      38.412  26.272  43.945  1.00  0.00           H  
ATOM    423 1HG1 VAL A  25      36.913  27.663  45.284  1.00  0.00           H  
ATOM    424 2HG1 VAL A  25      36.414  27.590  43.578  1.00  0.00           H  
ATOM    425 3HG1 VAL A  25      35.539  26.641  44.802  1.00  0.00           H  
ATOM    426 1HG2 VAL A  25      38.063  25.737  46.330  1.00  0.00           H  
ATOM    427 2HG2 VAL A  25      36.730  24.643  45.891  1.00  0.00           H  
ATOM    428 3HG2 VAL A  25      38.394  24.267  45.383  1.00  0.00           H  
ATOM    429  N   THR A  26      35.545  25.830  41.383  1.00  0.00           N  
ATOM    430  CA  THR A  26      35.254  26.475  40.109  1.00  0.00           C  
ATOM    431  C   THR A  26      34.357  27.680  40.348  1.00  0.00           C  
ATOM    432  O   THR A  26      33.351  27.579  41.058  1.00  0.00           O  
ATOM    433  CB  THR A  26      34.582  25.503  39.121  1.00  0.00           C  
ATOM    434  OG1 THR A  26      35.469  24.412  38.842  1.00  0.00           O  
ATOM    435  CG2 THR A  26      34.237  26.216  37.822  1.00  0.00           C  
ATOM    436  H   THR A  26      34.782  25.481  41.945  1.00  0.00           H  
ATOM    437  HA  THR A  26      36.195  26.796  39.660  1.00  0.00           H  
ATOM    438  HB  THR A  26      33.669  25.107  39.565  1.00  0.00           H  
ATOM    439  HG1 THR A  26      36.141  24.697  38.219  1.00  0.00           H  
ATOM    440 1HG2 THR A  26      33.763  25.514  37.137  1.00  0.00           H  
ATOM    441 2HG2 THR A  26      33.554  27.039  38.029  1.00  0.00           H  
ATOM    442 3HG2 THR A  26      35.148  26.605  37.369  1.00  0.00           H  
ATOM    443  N   ALA A  27      34.722  28.814  39.754  1.00  0.00           N  
ATOM    444  CA  ALA A  27      33.902  30.017  39.832  1.00  0.00           C  
ATOM    445  C   ALA A  27      34.276  30.945  38.689  1.00  0.00           C  
ATOM    446  O   ALA A  27      35.465  31.157  38.425  1.00  0.00           O  
ATOM    447  CB  ALA A  27      34.087  30.725  41.178  1.00  0.00           C  
ATOM    448  H   ALA A  27      35.589  28.843  39.235  1.00  0.00           H  
ATOM    449  HA  ALA A  27      32.853  29.727  39.752  1.00  0.00           H  
ATOM    450 1HB  ALA A  27      33.462  31.617  41.208  1.00  0.00           H  
ATOM    451 2HB  ALA A  27      33.796  30.052  41.986  1.00  0.00           H  
ATOM    452 3HB  ALA A  27      35.131  31.008  41.300  1.00  0.00           H  
ATOM    453  N   GLY A  28      33.266  31.497  38.022  1.00  0.00           N  
ATOM    454  CA  GLY A  28      33.504  32.427  36.929  1.00  0.00           C  
ATOM    455  C   GLY A  28      34.079  31.789  35.686  1.00  0.00           C  
ATOM    456  O   GLY A  28      34.557  32.496  34.789  1.00  0.00           O  
ATOM    457  H   GLY A  28      32.316  31.267  38.274  1.00  0.00           H  
ATOM    458 1HA  GLY A  28      32.568  32.916  36.658  1.00  0.00           H  
ATOM    459 2HA  GLY A  28      34.189  33.207  37.258  1.00  0.00           H  
ATOM    460  N   GLY A  29      34.046  30.462  35.606  1.00  0.00           N  
ATOM    461  CA  GLY A  29      34.671  29.744  34.517  1.00  0.00           C  
ATOM    462  C   GLY A  29      36.080  29.262  34.783  1.00  0.00           C  
ATOM    463  O   GLY A  29      36.611  28.481  33.982  1.00  0.00           O  
ATOM    464  H   GLY A  29      33.569  29.942  36.330  1.00  0.00           H  
ATOM    465 1HA  GLY A  29      34.069  28.871  34.264  1.00  0.00           H  
ATOM    466 2HA  GLY A  29      34.703  30.380  33.634  1.00  0.00           H  
ATOM    467  N   GLU A  30      36.703  29.693  35.876  1.00  0.00           N  
ATOM    468  CA  GLU A  30      38.060  29.296  36.224  1.00  0.00           C  
ATOM    469  C   GLU A  30      38.005  28.132  37.203  1.00  0.00           C  
ATOM    470  O   GLU A  30      37.266  28.182  38.193  1.00  0.00           O  
ATOM    471  CB  GLU A  30      38.835  30.468  36.831  1.00  0.00           C  
ATOM    472  CG  GLU A  30      40.283  30.152  37.176  1.00  0.00           C  
ATOM    473  CD  GLU A  30      41.029  31.342  37.712  1.00  0.00           C  
ATOM    474  OE1 GLU A  30      40.467  32.411  37.733  1.00  0.00           O  
ATOM    475  OE2 GLU A  30      42.162  31.182  38.100  1.00  0.00           O  
ATOM    476  H   GLU A  30      36.203  30.324  36.486  1.00  0.00           H  
ATOM    477  HA  GLU A  30      38.576  28.991  35.312  1.00  0.00           H  
ATOM    478 1HB  GLU A  30      38.832  31.305  36.133  1.00  0.00           H  
ATOM    479 2HB  GLU A  30      38.337  30.798  37.742  1.00  0.00           H  
ATOM    480 1HG  GLU A  30      40.303  29.359  37.923  1.00  0.00           H  
ATOM    481 2HG  GLU A  30      40.787  29.785  36.283  1.00  0.00           H  
ATOM    482  N   THR A  31      38.784  27.092  36.925  1.00  0.00           N  
ATOM    483  CA  THR A  31      38.864  25.913  37.776  1.00  0.00           C  
ATOM    484  C   THR A  31      40.291  25.736  38.274  1.00  0.00           C  
ATOM    485  O   THR A  31      41.244  25.829  37.493  1.00  0.00           O  
ATOM    486  CB  THR A  31      38.405  24.646  37.031  1.00  0.00           C  
ATOM    487  OG1 THR A  31      37.042  24.801  36.614  1.00  0.00           O  
ATOM    488  CG2 THR A  31      38.519  23.426  37.932  1.00  0.00           C  
ATOM    489  H   THR A  31      39.343  27.131  36.085  1.00  0.00           H  
ATOM    490  HA  THR A  31      38.193  26.053  38.625  1.00  0.00           H  
ATOM    491  HB  THR A  31      39.026  24.498  36.148  1.00  0.00           H  
ATOM    492  HG1 THR A  31      36.471  24.292  37.194  1.00  0.00           H  
ATOM    493 1HG2 THR A  31      38.191  22.540  37.389  1.00  0.00           H  
ATOM    494 2HG2 THR A  31      39.557  23.299  38.242  1.00  0.00           H  
ATOM    495 3HG2 THR A  31      37.893  23.564  38.812  1.00  0.00           H  
ATOM    496  N   ARG A  32      40.433  25.485  39.573  1.00  0.00           N  
ATOM    497  CA  ARG A  32      41.719  25.211  40.194  1.00  0.00           C  
ATOM    498  C   ARG A  32      41.617  23.921  40.996  1.00  0.00           C  
ATOM    499  O   ARG A  32      40.633  23.699  41.709  1.00  0.00           O  
ATOM    500  CB  ARG A  32      42.144  26.354  41.103  1.00  0.00           C  
ATOM    501  CG  ARG A  32      42.305  27.698  40.408  1.00  0.00           C  
ATOM    502  CD  ARG A  32      42.696  28.767  41.362  1.00  0.00           C  
ATOM    503  NE  ARG A  32      42.758  30.070  40.722  1.00  0.00           N  
ATOM    504  CZ  ARG A  32      43.068  31.219  41.353  1.00  0.00           C  
ATOM    505  NH1 ARG A  32      43.342  31.210  42.639  1.00  0.00           N  
ATOM    506  NH2 ARG A  32      43.097  32.356  40.680  1.00  0.00           N  
ATOM    507  H   ARG A  32      39.600  25.487  40.144  1.00  0.00           H  
ATOM    508  HA  ARG A  32      42.467  25.104  39.408  1.00  0.00           H  
ATOM    509 1HB  ARG A  32      41.410  26.480  41.898  1.00  0.00           H  
ATOM    510 2HB  ARG A  32      43.097  26.111  41.574  1.00  0.00           H  
ATOM    511 1HG  ARG A  32      43.079  27.621  39.644  1.00  0.00           H  
ATOM    512 2HG  ARG A  32      41.361  27.982  39.943  1.00  0.00           H  
ATOM    513 1HD  ARG A  32      41.966  28.818  42.171  1.00  0.00           H  
ATOM    514 2HD  ARG A  32      43.679  28.543  41.776  1.00  0.00           H  
ATOM    515  HE  ARG A  32      42.553  30.117  39.732  1.00  0.00           H  
ATOM    516 1HH1 ARG A  32      43.320  30.341  43.153  1.00  0.00           H  
ATOM    517 2HH1 ARG A  32      43.574  32.071  43.112  1.00  0.00           H  
ATOM    518 1HH2 ARG A  32      42.887  32.363  39.691  1.00  0.00           H  
ATOM    519 2HH2 ARG A  32      43.330  33.217  41.152  1.00  0.00           H  
ATOM    520  N   GLU A  33      42.637  23.076  40.878  1.00  0.00           N  
ATOM    521  CA  GLU A  33      42.642  21.762  41.504  1.00  0.00           C  
ATOM    522  C   GLU A  33      43.819  21.647  42.463  1.00  0.00           C  
ATOM    523  O   GLU A  33      44.946  22.023  42.127  1.00  0.00           O  
ATOM    524  CB  GLU A  33      42.713  20.659  40.446  1.00  0.00           C  
ATOM    525  CG  GLU A  33      42.706  19.245  41.011  1.00  0.00           C  
ATOM    526  CD  GLU A  33      42.639  18.189  39.943  1.00  0.00           C  
ATOM    527  OE1 GLU A  33      42.221  18.499  38.853  1.00  0.00           O  
ATOM    528  OE2 GLU A  33      43.007  17.071  40.217  1.00  0.00           O  
ATOM    529  H   GLU A  33      43.436  23.363  40.329  1.00  0.00           H  
ATOM    530  HA  GLU A  33      41.710  21.639  42.057  1.00  0.00           H  
ATOM    531 1HB  GLU A  33      41.865  20.752  39.767  1.00  0.00           H  
ATOM    532 2HB  GLU A  33      43.621  20.779  39.855  1.00  0.00           H  
ATOM    533 1HG  GLU A  33      43.612  19.096  41.597  1.00  0.00           H  
ATOM    534 2HG  GLU A  33      41.852  19.136  41.678  1.00  0.00           H  
ATOM    535  N   TYR A  34      43.545  21.125  43.657  1.00  0.00           N  
ATOM    536  CA  TYR A  34      44.571  20.912  44.668  1.00  0.00           C  
ATOM    537  C   TYR A  34      44.395  19.532  45.286  1.00  0.00           C  
ATOM    538  O   TYR A  34      43.325  18.923  45.207  1.00  0.00           O  
ATOM    539  CB  TYR A  34      44.514  22.000  45.743  1.00  0.00           C  
ATOM    540  CG  TYR A  34      44.628  23.405  45.196  1.00  0.00           C  
ATOM    541  CD1 TYR A  34      43.497  24.067  44.741  1.00  0.00           C  
ATOM    542  CD2 TYR A  34      45.865  24.033  45.150  1.00  0.00           C  
ATOM    543  CE1 TYR A  34      43.602  25.351  44.241  1.00  0.00           C  
ATOM    544  CE2 TYR A  34      45.969  25.316  44.650  1.00  0.00           C  
ATOM    545  CZ  TYR A  34      44.844  25.975  44.198  1.00  0.00           C  
ATOM    546  OH  TYR A  34      44.948  27.253  43.700  1.00  0.00           O  
ATOM    547  H   TYR A  34      42.591  20.870  43.865  1.00  0.00           H  
ATOM    548  HA  TYR A  34      45.548  20.980  44.188  1.00  0.00           H  
ATOM    549 1HB  TYR A  34      43.572  21.923  46.289  1.00  0.00           H  
ATOM    550 2HB  TYR A  34      45.321  21.846  46.459  1.00  0.00           H  
ATOM    551  HD1 TYR A  34      42.526  23.574  44.777  1.00  0.00           H  
ATOM    552  HD2 TYR A  34      46.753  23.512  45.507  1.00  0.00           H  
ATOM    553  HE1 TYR A  34      42.714  25.871  43.884  1.00  0.00           H  
ATOM    554  HE2 TYR A  34      46.941  25.809  44.613  1.00  0.00           H  
ATOM    555  HH  TYR A  34      45.862  27.545  43.758  1.00  0.00           H  
ATOM    556  N   THR A  35      45.469  19.043  45.899  1.00  0.00           N  
ATOM    557  CA  THR A  35      45.443  17.838  46.716  1.00  0.00           C  
ATOM    558  C   THR A  35      45.524  18.239  48.182  1.00  0.00           C  
ATOM    559  O   THR A  35      46.385  19.040  48.562  1.00  0.00           O  
ATOM    560  CB  THR A  35      46.595  16.882  46.360  1.00  0.00           C  
ATOM    561  OG1 THR A  35      46.487  16.489  44.985  1.00  0.00           O  
ATOM    562  CG2 THR A  35      46.553  15.643  47.242  1.00  0.00           C  
ATOM    563  H   THR A  35      46.340  19.541  45.787  1.00  0.00           H  
ATOM    564  HA  THR A  35      44.510  17.308  46.521  1.00  0.00           H  
ATOM    565  HB  THR A  35      47.548  17.391  46.504  1.00  0.00           H  
ATOM    566  HG1 THR A  35      46.406  15.534  44.932  1.00  0.00           H  
ATOM    567 1HG2 THR A  35      47.375  14.979  46.976  1.00  0.00           H  
ATOM    568 2HG2 THR A  35      46.647  15.938  48.287  1.00  0.00           H  
ATOM    569 3HG2 THR A  35      45.606  15.125  47.095  1.00  0.00           H  
ATOM    570  N   VAL A  36      44.631  17.688  48.998  1.00  0.00           N  
ATOM    571  CA  VAL A  36      44.557  18.002  50.421  1.00  0.00           C  
ATOM    572  C   VAL A  36      44.767  16.714  51.205  1.00  0.00           C  
ATOM    573  O   VAL A  36      44.042  15.731  51.008  1.00  0.00           O  
ATOM    574  CB  VAL A  36      43.194  18.624  50.781  1.00  0.00           C  
ATOM    575  CG1 VAL A  36      43.144  18.974  52.261  1.00  0.00           C  
ATOM    576  CG2 VAL A  36      42.945  19.857  49.927  1.00  0.00           C  
ATOM    577  H   VAL A  36      43.979  17.022  48.606  1.00  0.00           H  
ATOM    578  HA  VAL A  36      45.337  18.727  50.656  1.00  0.00           H  
ATOM    579  HB  VAL A  36      42.410  17.889  50.598  1.00  0.00           H  
ATOM    580 1HG1 VAL A  36      42.174  19.412  52.499  1.00  0.00           H  
ATOM    581 2HG1 VAL A  36      43.288  18.071  52.854  1.00  0.00           H  
ATOM    582 3HG1 VAL A  36      43.931  19.691  52.493  1.00  0.00           H  
ATOM    583 1HG2 VAL A  36      41.980  20.291  50.187  1.00  0.00           H  
ATOM    584 2HG2 VAL A  36      43.733  20.589  50.106  1.00  0.00           H  
ATOM    585 3HG2 VAL A  36      42.944  19.576  48.874  1.00  0.00           H  
ATOM    586  N   ASN A  37      45.757  16.723  52.093  1.00  0.00           N  
ATOM    587  CA  ASN A  37      46.084  15.542  52.870  1.00  0.00           C  
ATOM    588  C   ASN A  37      45.196  15.462  54.111  1.00  0.00           C  
ATOM    589  O   ASN A  37      44.659  16.475  54.567  1.00  0.00           O  
ATOM    590  CB  ASN A  37      47.553  15.540  53.250  1.00  0.00           C  
ATOM    591  CG  ASN A  37      48.456  15.337  52.065  1.00  0.00           C  
ATOM    592  OD1 ASN A  37      48.211  14.466  51.224  1.00  0.00           O  
ATOM    593  ND2 ASN A  37      49.497  16.126  51.983  1.00  0.00           N  
ATOM    594  H   ASN A  37      46.293  17.567  52.233  1.00  0.00           H  
ATOM    595  HA  ASN A  37      45.914  14.661  52.249  1.00  0.00           H  
ATOM    596 1HB  ASN A  37      47.806  16.487  53.728  1.00  0.00           H  
ATOM    597 2HB  ASN A  37      47.741  14.747  53.975  1.00  0.00           H  
ATOM    598 1HD2 ASN A  37      50.133  16.036  51.216  1.00  0.00           H  
ATOM    599 2HD2 ASN A  37      49.657  16.817  52.687  1.00  0.00           H  
ATOM    600  N   PRO A  38      45.011  14.263  54.665  1.00  0.00           N  
ATOM    601  CA  PRO A  38      44.207  14.135  55.885  1.00  0.00           C  
ATOM    602  C   PRO A  38      44.687  15.084  56.975  1.00  0.00           C  
ATOM    603  O   PRO A  38      45.882  15.171  57.267  1.00  0.00           O  
ATOM    604  CB  PRO A  38      44.414  12.671  56.285  1.00  0.00           C  
ATOM    605  CG  PRO A  38      44.670  11.972  54.994  1.00  0.00           C  
ATOM    606  CD  PRO A  38      45.516  12.937  54.207  1.00  0.00           C  
ATOM    607  HA  PRO A  38      43.172  14.380  55.644  1.00  0.00           H  
ATOM    608 1HB  PRO A  38      45.256  12.589  56.989  1.00  0.00           H  
ATOM    609 2HB  PRO A  38      43.523  12.292  56.806  1.00  0.00           H  
ATOM    610 1HG  PRO A  38      45.178  11.014  55.174  1.00  0.00           H  
ATOM    611 2HG  PRO A  38      43.719  11.737  54.493  1.00  0.00           H  
ATOM    612 1HD  PRO A  38      46.575  12.792  54.465  1.00  0.00           H  
ATOM    613 2HD  PRO A  38      45.354  12.775  53.131  1.00  0.00           H  
ATOM    614  N   GLY A  39      43.737  15.798  57.576  1.00  0.00           N  
ATOM    615  CA  GLY A  39      44.053  16.736  58.631  1.00  0.00           C  
ATOM    616  C   GLY A  39      44.474  18.110  58.167  1.00  0.00           C  
ATOM    617  O   GLY A  39      44.660  18.997  59.006  1.00  0.00           O  
ATOM    618  H   GLY A  39      42.775  15.684  57.291  1.00  0.00           H  
ATOM    619 1HA  GLY A  39      43.187  16.859  59.281  1.00  0.00           H  
ATOM    620 2HA  GLY A  39      44.860  16.335  59.244  1.00  0.00           H  
ATOM    621  N   THR A  40      44.630  18.317  56.862  1.00  0.00           N  
ATOM    622  CA  THR A  40      45.020  19.604  56.311  1.00  0.00           C  
ATOM    623  C   THR A  40      43.818  20.274  55.658  1.00  0.00           C  
ATOM    624  O   THR A  40      42.738  19.689  55.543  1.00  0.00           O  
ATOM    625  CB  THR A  40      46.162  19.455  55.288  1.00  0.00           C  
ATOM    626  OG1 THR A  40      45.677  18.774  54.124  1.00  0.00           O  
ATOM    627  CG2 THR A  40      47.316  18.666  55.888  1.00  0.00           C  
ATOM    628  H   THR A  40      44.469  17.542  56.236  1.00  0.00           H  
ATOM    629  HA  THR A  40      45.389  20.231  57.124  1.00  0.00           H  
ATOM    630  HB  THR A  40      46.518  20.441  54.994  1.00  0.00           H  
ATOM    631  HG1 THR A  40      45.023  18.121  54.384  1.00  0.00           H  
ATOM    632 1HG2 THR A  40      48.113  18.571  55.151  1.00  0.00           H  
ATOM    633 2HG2 THR A  40      47.695  19.187  56.767  1.00  0.00           H  
ATOM    634 3HG2 THR A  40      46.968  17.675  56.176  1.00  0.00           H  
ATOM    635  N   GLU A  41      44.019  21.518  55.234  1.00  0.00           N  
ATOM    636  CA  GLU A  41      42.964  22.329  54.643  1.00  0.00           C  
ATOM    637  C   GLU A  41      43.478  22.977  53.367  1.00  0.00           C  
ATOM    638  O   GLU A  41      44.662  23.313  53.267  1.00  0.00           O  
ATOM    639  CB  GLU A  41      42.483  23.399  55.625  1.00  0.00           C  
ATOM    640  CG  GLU A  41      41.826  22.849  56.883  1.00  0.00           C  
ATOM    641  CD  GLU A  41      41.300  23.928  57.788  1.00  0.00           C  
ATOM    642  OE1 GLU A  41      41.516  25.080  57.496  1.00  0.00           O  
ATOM    643  OE2 GLU A  41      40.681  23.600  58.773  1.00  0.00           O  
ATOM    644  H   GLU A  41      44.945  21.909  55.329  1.00  0.00           H  
ATOM    645  HA  GLU A  41      42.117  21.681  54.414  1.00  0.00           H  
ATOM    646 1HB  GLU A  41      43.327  24.018  55.932  1.00  0.00           H  
ATOM    647 2HB  GLU A  41      41.763  24.051  55.130  1.00  0.00           H  
ATOM    648 1HG  GLU A  41      41.001  22.198  56.595  1.00  0.00           H  
ATOM    649 2HG  GLU A  41      42.554  22.248  57.427  1.00  0.00           H  
ATOM    650  N   LEU A  42      42.587  23.149  52.395  1.00  0.00           N  
ATOM    651  CA  LEU A  42      42.836  24.019  51.257  1.00  0.00           C  
ATOM    652  C   LEU A  42      42.212  25.384  51.508  1.00  0.00           C  
ATOM    653  O   LEU A  42      41.102  25.481  52.040  1.00  0.00           O  
ATOM    654  CB  LEU A  42      42.264  23.405  49.973  1.00  0.00           C  
ATOM    655  CG  LEU A  42      42.262  24.320  48.741  1.00  0.00           C  
ATOM    656  CD1 LEU A  42      43.694  24.557  48.281  1.00  0.00           C  
ATOM    657  CD2 LEU A  42      41.431  23.684  47.637  1.00  0.00           C  
ATOM    658  H   LEU A  42      41.708  22.655  52.454  1.00  0.00           H  
ATOM    659  HA  LEU A  42      43.915  24.127  51.133  1.00  0.00           H  
ATOM    660 1HB  LEU A  42      42.844  22.517  49.724  1.00  0.00           H  
ATOM    661 2HB  LEU A  42      41.235  23.101  50.162  1.00  0.00           H  
ATOM    662  HG  LEU A  42      41.833  25.287  49.007  1.00  0.00           H  
ATOM    663 1HD1 LEU A  42      43.692  25.208  47.406  1.00  0.00           H  
ATOM    664 2HD1 LEU A  42      44.260  25.031  49.083  1.00  0.00           H  
ATOM    665 3HD1 LEU A  42      44.155  23.605  48.024  1.00  0.00           H  
ATOM    666 1HD2 LEU A  42      41.428  24.335  46.762  1.00  0.00           H  
ATOM    667 2HD2 LEU A  42      41.860  22.718  47.370  1.00  0.00           H  
ATOM    668 3HD2 LEU A  42      40.408  23.542  47.987  1.00  0.00           H  
ATOM    669  N   GLU A  43      42.932  26.439  51.131  1.00  0.00           N  
ATOM    670  CA  GLU A  43      42.389  27.793  51.120  1.00  0.00           C  
ATOM    671  C   GLU A  43      42.662  28.425  49.765  1.00  0.00           C  
ATOM    672  O   GLU A  43      43.813  28.475  49.321  1.00  0.00           O  
ATOM    673  CB  GLU A  43      43.004  28.641  52.236  1.00  0.00           C  
ATOM    674  CG  GLU A  43      42.467  30.063  52.315  1.00  0.00           C  
ATOM    675  CD  GLU A  43      43.025  30.836  53.476  1.00  0.00           C  
ATOM    676  OE1 GLU A  43      44.210  31.068  53.496  1.00  0.00           O  
ATOM    677  OE2 GLU A  43      42.266  31.196  54.345  1.00  0.00           O  
ATOM    678  H   GLU A  43      43.888  26.290  50.843  1.00  0.00           H  
ATOM    679  HA  GLU A  43      41.314  27.736  51.298  1.00  0.00           H  
ATOM    680 1HB  GLU A  43      42.824  28.162  53.199  1.00  0.00           H  
ATOM    681 2HB  GLU A  43      44.084  28.698  52.097  1.00  0.00           H  
ATOM    682 1HG  GLU A  43      42.716  30.585  51.392  1.00  0.00           H  
ATOM    683 2HG  GLU A  43      41.381  30.026  52.397  1.00  0.00           H  
ATOM    684  N   VAL A  44      41.603  28.905  49.112  1.00  0.00           N  
ATOM    685  CA  VAL A  44      41.703  29.627  47.852  1.00  0.00           C  
ATOM    686  C   VAL A  44      40.877  30.902  47.962  1.00  0.00           C  
ATOM    687  O   VAL A  44      40.039  31.044  48.858  1.00  0.00           O  
ATOM    688  CB  VAL A  44      41.194  28.768  46.679  1.00  0.00           C  
ATOM    689  CG1 VAL A  44      42.014  27.492  46.559  1.00  0.00           C  
ATOM    690  CG2 VAL A  44      39.720  28.445  46.875  1.00  0.00           C  
ATOM    691  H   VAL A  44      40.691  28.754  49.522  1.00  0.00           H  
ATOM    692  HA  VAL A  44      42.751  29.867  47.673  1.00  0.00           H  
ATOM    693  HB  VAL A  44      41.325  29.323  45.750  1.00  0.00           H  
ATOM    694 1HG1 VAL A  44      41.641  26.897  45.725  1.00  0.00           H  
ATOM    695 2HG1 VAL A  44      43.059  27.747  46.383  1.00  0.00           H  
ATOM    696 3HG1 VAL A  44      41.930  26.917  47.481  1.00  0.00           H  
ATOM    697 1HG2 VAL A  44      39.367  27.838  46.042  1.00  0.00           H  
ATOM    698 2HG2 VAL A  44      39.589  27.895  47.807  1.00  0.00           H  
ATOM    699 3HG2 VAL A  44      39.147  29.371  46.917  1.00  0.00           H  
ATOM    700  N   GLU A  45      41.117  31.834  47.043  1.00  0.00           N  
ATOM    701  CA  GLU A  45      40.348  33.065  46.942  1.00  0.00           C  
ATOM    702  C   GLU A  45      39.640  33.126  45.596  1.00  0.00           C  
ATOM    703  O   GLU A  45      40.178  32.676  44.578  1.00  0.00           O  
ATOM    704  CB  GLU A  45      41.254  34.286  47.119  1.00  0.00           C  
ATOM    705  CG  GLU A  45      41.898  34.398  48.493  1.00  0.00           C  
ATOM    706  CD  GLU A  45      42.762  35.620  48.637  1.00  0.00           C  
ATOM    707  OE1 GLU A  45      42.892  36.347  47.682  1.00  0.00           O  
ATOM    708  OE2 GLU A  45      43.292  35.826  49.703  1.00  0.00           O  
ATOM    709  H   GLU A  45      41.870  31.669  46.389  1.00  0.00           H  
ATOM    710  HA  GLU A  45      39.608  33.078  47.744  1.00  0.00           H  
ATOM    711 1HB  GLU A  45      42.051  34.258  46.377  1.00  0.00           H  
ATOM    712 2HB  GLU A  45      40.677  35.195  46.945  1.00  0.00           H  
ATOM    713 1HG  GLU A  45      41.115  34.430  49.249  1.00  0.00           H  
ATOM    714 2HG  GLU A  45      42.502  33.510  48.673  1.00  0.00           H  
ATOM    715  N   LEU A  46      38.433  33.682  45.592  1.00  0.00           N  
ATOM    716  CA  LEU A  46      37.658  33.873  44.375  1.00  0.00           C  
ATOM    717  C   LEU A  46      37.765  35.310  43.877  1.00  0.00           C  
ATOM    718  O   LEU A  46      38.150  36.225  44.610  1.00  0.00           O  
ATOM    719  CB  LEU A  46      36.186  33.517  44.622  1.00  0.00           C  
ATOM    720  CG  LEU A  46      35.931  32.137  45.241  1.00  0.00           C  
ATOM    721  CD1 LEU A  46      34.436  31.948  45.460  1.00  0.00           C  
ATOM    722  CD2 LEU A  46      36.490  31.059  44.325  1.00  0.00           C  
ATOM    723  H   LEU A  46      38.045  33.982  46.475  1.00  0.00           H  
ATOM    724  HA  LEU A  46      38.050  33.206  43.606  1.00  0.00           H  
ATOM    725 1HB  LEU A  46      35.756  34.264  45.287  1.00  0.00           H  
ATOM    726 2HB  LEU A  46      35.655  33.558  43.671  1.00  0.00           H  
ATOM    727  HG  LEU A  46      36.420  32.078  46.213  1.00  0.00           H  
ATOM    728 1HD1 LEU A  46      34.254  30.967  45.900  1.00  0.00           H  
ATOM    729 2HD1 LEU A  46      34.066  32.721  46.134  1.00  0.00           H  
ATOM    730 3HD1 LEU A  46      33.916  32.018  44.505  1.00  0.00           H  
ATOM    731 1HD2 LEU A  46      36.309  30.078  44.765  1.00  0.00           H  
ATOM    732 2HD2 LEU A  46      36.000  31.116  43.353  1.00  0.00           H  
ATOM    733 3HD2 LEU A  46      37.563  31.208  44.200  1.00  0.00           H  
ATOM    734  N   SER A  47      37.413  35.492  42.607  1.00  0.00           N  
ATOM    735  CA  SER A  47      37.370  36.820  42.021  1.00  0.00           C  
ATOM    736  C   SER A  47      36.328  37.681  42.739  1.00  0.00           C  
ATOM    737  O   SER A  47      35.394  37.157  43.351  1.00  0.00           O  
ATOM    738  CB  SER A  47      37.047  36.730  40.542  1.00  0.00           C  
ATOM    739  OG  SER A  47      35.743  36.255  40.340  1.00  0.00           O  
ATOM    740  H   SER A  47      37.169  34.694  42.036  1.00  0.00           H  
ATOM    741  HA  SER A  47      38.353  37.279  42.131  1.00  0.00           H  
ATOM    742 1HB  SER A  47      37.152  37.714  40.086  1.00  0.00           H  
ATOM    743 2HB  SER A  47      37.758  36.065  40.054  1.00  0.00           H  
ATOM    744  HG  SER A  47      35.837  35.393  39.929  1.00  0.00           H  
ATOM    745  N   PRO A  48      36.476  39.009  42.690  1.00  0.00           N  
ATOM    746  CA  PRO A  48      35.508  39.874  43.387  1.00  0.00           C  
ATOM    747  C   PRO A  48      34.085  39.729  42.878  1.00  0.00           C  
ATOM    748  O   PRO A  48      33.140  40.066  43.603  1.00  0.00           O  
ATOM    749  CB  PRO A  48      36.058  41.287  43.135  1.00  0.00           C  
ATOM    750  CG  PRO A  48      36.950  41.149  41.943  1.00  0.00           C  
ATOM    751  CD  PRO A  48      37.568  39.792  42.073  1.00  0.00           C  
ATOM    752  HA  PRO A  48      35.504  39.607  44.444  1.00  0.00           H  
ATOM    753 1HB  PRO A  48      35.228  41.987  42.959  1.00  0.00           H  
ATOM    754 2HB  PRO A  48      36.598  41.645  44.025  1.00  0.00           H  
ATOM    755 1HG  PRO A  48      36.367  41.255  41.017  1.00  0.00           H  
ATOM    756 2HG  PRO A  48      37.703  41.950  41.936  1.00  0.00           H  
ATOM    757 1HD  PRO A  48      37.839  39.414  41.076  1.00  0.00           H  
ATOM    758 2HD  PRO A  48      38.457  39.854  42.718  1.00  0.00           H  
ATOM    759  N   GLU A  49      33.897  39.233  41.656  1.00  0.00           N  
ATOM    760  CA  GLU A  49      32.562  38.998  41.124  1.00  0.00           C  
ATOM    761  C   GLU A  49      31.981  37.653  41.542  1.00  0.00           C  
ATOM    762  O   GLU A  49      30.812  37.386  41.244  1.00  0.00           O  
ATOM    763  CB  GLU A  49      32.589  39.088  39.596  1.00  0.00           C  
ATOM    764  CG  GLU A  49      32.926  40.470  39.055  1.00  0.00           C  
ATOM    765  CD  GLU A  49      32.973  40.514  37.553  1.00  0.00           C  
ATOM    766  OE1 GLU A  49      32.759  39.495  36.941  1.00  0.00           O  
ATOM    767  OE2 GLU A  49      33.223  41.568  37.017  1.00  0.00           O  
ATOM    768  H   GLU A  49      34.701  39.015  41.086  1.00  0.00           H  
ATOM    769  HA  GLU A  49      31.897  39.774  41.503  1.00  0.00           H  
ATOM    770 1HB  GLU A  49      33.324  38.386  39.204  1.00  0.00           H  
ATOM    771 2HB  GLU A  49      31.616  38.802  39.198  1.00  0.00           H  
ATOM    772 1HG  GLU A  49      32.176  41.180  39.405  1.00  0.00           H  
ATOM    773 2HG  GLU A  49      33.891  40.780  39.452  1.00  0.00           H  
ATOM    774  N   GLN A  50      32.758  36.801  42.220  1.00  0.00           N  
ATOM    775  CA  GLN A  50      32.265  35.478  42.583  1.00  0.00           C  
ATOM    776  C   GLN A  50      32.243  35.245  44.092  1.00  0.00           C  
ATOM    777  O   GLN A  50      32.351  34.093  44.531  1.00  0.00           O  
ATOM    778  CB  GLN A  50      33.119  34.399  41.910  1.00  0.00           C  
ATOM    779  CG  GLN A  50      33.096  34.445  40.392  1.00  0.00           C  
ATOM    780  CD  GLN A  50      31.772  33.978  39.817  1.00  0.00           C  
ATOM    781  OE1 GLN A  50      31.343  32.844  40.051  1.00  0.00           O  
ATOM    782  NE2 GLN A  50      31.115  34.850  39.062  1.00  0.00           N  
ATOM    783  H   GLN A  50      33.695  37.068  42.488  1.00  0.00           H  
ATOM    784  HA  GLN A  50      31.241  35.378  42.219  1.00  0.00           H  
ATOM    785 1HB  GLN A  50      34.154  34.499  42.234  1.00  0.00           H  
ATOM    786 2HB  GLN A  50      32.772  33.413  42.222  1.00  0.00           H  
ATOM    787 1HG  GLN A  50      33.266  35.471  40.067  1.00  0.00           H  
ATOM    788 2HG  GLN A  50      33.884  33.797  40.007  1.00  0.00           H  
ATOM    789 1HE2 GLN A  50      30.236  34.598  38.656  1.00  0.00           H  
ATOM    790 2HE2 GLN A  50      31.499  35.759  38.897  1.00  0.00           H  
ATOM    791  N   GLN A  51      32.108  36.301  44.900  1.00  0.00           N  
ATOM    792  CA  GLN A  51      32.365  36.159  46.330  1.00  0.00           C  
ATOM    793  C   GLN A  51      31.517  35.056  46.949  1.00  0.00           C  
ATOM    794  O   GLN A  51      31.993  34.336  47.834  1.00  0.00           O  
ATOM    795  CB  GLN A  51      32.103  37.482  47.053  1.00  0.00           C  
ATOM    796  CG  GLN A  51      33.141  38.557  46.781  1.00  0.00           C  
ATOM    797  CD  GLN A  51      32.739  39.907  47.344  1.00  0.00           C  
ATOM    798  OE1 GLN A  51      32.473  40.041  48.542  1.00  0.00           O  
ATOM    799  NE2 GLN A  51      32.691  40.917  46.483  1.00  0.00           N  
ATOM    800  H   GLN A  51      31.830  37.201  44.537  1.00  0.00           H  
ATOM    801  HA  GLN A  51      33.416  35.903  46.469  1.00  0.00           H  
ATOM    802 1HB  GLN A  51      31.129  37.871  46.756  1.00  0.00           H  
ATOM    803 2HB  GLN A  51      32.072  37.310  48.129  1.00  0.00           H  
ATOM    804 1HG  GLN A  51      34.084  38.262  47.241  1.00  0.00           H  
ATOM    805 2HG  GLN A  51      33.267  38.661  45.704  1.00  0.00           H  
ATOM    806 1HE2 GLN A  51      32.432  41.831  46.797  1.00  0.00           H  
ATOM    807 2HE2 GLN A  51      32.914  40.764  45.521  1.00  0.00           H  
ATOM    808  N   ASN A  52      30.269  34.911  46.509  1.00  0.00           N  
ATOM    809  CA  ASN A  52      29.389  33.856  46.989  1.00  0.00           C  
ATOM    810  C   ASN A  52      28.812  33.008  45.864  1.00  0.00           C  
ATOM    811  O   ASN A  52      27.678  32.533  45.984  1.00  0.00           O  
ATOM    812  CB  ASN A  52      28.270  34.451  47.824  1.00  0.00           C  
ATOM    813  CG  ASN A  52      28.763  35.036  49.119  1.00  0.00           C  
ATOM    814  OD1 ASN A  52      29.016  34.309  50.086  1.00  0.00           O  
ATOM    815  ND2 ASN A  52      28.905  36.337  49.155  1.00  0.00           N  
ATOM    816  H   ASN A  52      29.927  35.561  45.816  1.00  0.00           H  
ATOM    817  HA  ASN A  52      29.963  33.195  47.639  1.00  0.00           H  
ATOM    818 1HB  ASN A  52      27.766  35.233  47.254  1.00  0.00           H  
ATOM    819 2HB  ASN A  52      27.532  33.680  48.046  1.00  0.00           H  
ATOM    820 1HD2 ASN A  52      29.230  36.781  49.990  1.00  0.00           H  
ATOM    821 2HD2 ASN A  52      28.688  36.886  48.349  1.00  0.00           H  
ATOM    822  N   ASN A  53      29.560  32.806  44.779  1.00  0.00           N  
ATOM    823  CA  ASN A  53      29.098  32.028  43.625  1.00  0.00           C  
ATOM    824  C   ASN A  53      30.235  31.085  43.230  1.00  0.00           C  
ATOM    825  O   ASN A  53      31.279  31.525  42.740  1.00  0.00           O  
ATOM    826  CB  ASN A  53      28.689  32.922  42.469  1.00  0.00           C  
ATOM    827  CG  ASN A  53      27.960  32.173  41.388  1.00  0.00           C  
ATOM    828  OD1 ASN A  53      26.764  31.887  41.513  1.00  0.00           O  
ATOM    829  ND2 ASN A  53      28.657  31.849  40.329  1.00  0.00           N  
ATOM    830  H   ASN A  53      30.486  33.211  44.760  1.00  0.00           H  
ATOM    831  HA  ASN A  53      28.207  31.471  43.917  1.00  0.00           H  
ATOM    832 1HB  ASN A  53      28.046  33.722  42.838  1.00  0.00           H  
ATOM    833 2HB  ASN A  53      29.576  33.387  42.037  1.00  0.00           H  
ATOM    834 1HD2 ASN A  53      28.224  31.350  39.578  1.00  0.00           H  
ATOM    835 2HD2 ASN A  53      29.623  32.101  40.271  1.00  0.00           H  
ATOM    836  N   ALA A  54      30.025  29.789  43.447  1.00  0.00           N  
ATOM    837  CA  ALA A  54      31.082  28.807  43.269  1.00  0.00           C  
ATOM    838  C   ALA A  54      30.500  27.407  43.385  1.00  0.00           C  
ATOM    839  O   ALA A  54      29.403  27.209  43.918  1.00  0.00           O  
ATOM    840  CB  ALA A  54      32.208  29.002  44.291  1.00  0.00           C  
ATOM    841  H   ALA A  54      29.109  29.480  43.740  1.00  0.00           H  
ATOM    842  HA  ALA A  54      31.518  28.944  42.279  1.00  0.00           H  
ATOM    843 1HB  ALA A  54      32.980  28.250  44.128  1.00  0.00           H  
ATOM    844 2HB  ALA A  54      32.638  29.996  44.173  1.00  0.00           H  
ATOM    845 3HB  ALA A  54      31.807  28.897  45.297  1.00  0.00           H  
ATOM    846  N   ILE A  55      31.253  26.434  42.881  1.00  0.00           N  
ATOM    847  CA  ILE A  55      31.024  25.026  43.174  1.00  0.00           C  
ATOM    848  C   ILE A  55      32.314  24.411  43.690  1.00  0.00           C  
ATOM    849  O   ILE A  55      33.387  24.646  43.126  1.00  0.00           O  
ATOM    850  CB  ILE A  55      30.538  24.262  41.928  1.00  0.00           C  
ATOM    851  CG1 ILE A  55      30.286  22.791  42.269  1.00  0.00           C  
ATOM    852  CG2 ILE A  55      31.550  24.385  40.800  1.00  0.00           C  
ATOM    853  CD1 ILE A  55      29.520  22.040  41.204  1.00  0.00           C  
ATOM    854  H   ILE A  55      32.014  26.692  42.269  1.00  0.00           H  
ATOM    855  HA  ILE A  55      30.244  24.953  43.932  1.00  0.00           H  
ATOM    856  HB  ILE A  55      29.586  24.676  41.597  1.00  0.00           H  
ATOM    857 1HG1 ILE A  55      31.238  22.286  42.425  1.00  0.00           H  
ATOM    858 2HG1 ILE A  55      29.725  22.724  43.202  1.00  0.00           H  
ATOM    859 1HG2 ILE A  55      31.191  23.839  39.928  1.00  0.00           H  
ATOM    860 2HG2 ILE A  55      31.681  25.435  40.542  1.00  0.00           H  
ATOM    861 3HG2 ILE A  55      32.505  23.968  41.121  1.00  0.00           H  
ATOM    862 1HD1 ILE A  55      29.380  21.006  41.517  1.00  0.00           H  
ATOM    863 2HD1 ILE A  55      28.546  22.510  41.057  1.00  0.00           H  
ATOM    864 3HD1 ILE A  55      30.079  22.063  40.270  1.00  0.00           H  
ATOM    865  N   VAL A  56      32.209  23.627  44.760  1.00  0.00           N  
ATOM    866  CA  VAL A  56      33.346  22.926  45.342  1.00  0.00           C  
ATOM    867  C   VAL A  56      33.101  21.433  45.194  1.00  0.00           C  
ATOM    868  O   VAL A  56      32.050  20.926  45.609  1.00  0.00           O  
ATOM    869  CB  VAL A  56      33.524  23.290  46.828  1.00  0.00           C  
ATOM    870  CG1 VAL A  56      34.695  22.525  47.427  1.00  0.00           C  
ATOM    871  CG2 VAL A  56      33.729  24.790  46.973  1.00  0.00           C  
ATOM    872  H   VAL A  56      31.297  23.518  45.180  1.00  0.00           H  
ATOM    873  HA  VAL A  56      34.248  23.225  44.807  1.00  0.00           H  
ATOM    874  HB  VAL A  56      32.631  22.989  47.376  1.00  0.00           H  
ATOM    875 1HG1 VAL A  56      34.806  22.794  48.478  1.00  0.00           H  
ATOM    876 2HG1 VAL A  56      34.511  21.454  47.345  1.00  0.00           H  
ATOM    877 3HG1 VAL A  56      35.609  22.780  46.890  1.00  0.00           H  
ATOM    878 1HG2 VAL A  56      33.853  25.040  48.027  1.00  0.00           H  
ATOM    879 2HG2 VAL A  56      34.619  25.091  46.421  1.00  0.00           H  
ATOM    880 3HG2 VAL A  56      32.860  25.316  46.576  1.00  0.00           H  
ATOM    881  N   VAL A  57      34.063  20.734  44.601  1.00  0.00           N  
ATOM    882  CA  VAL A  57      33.970  19.302  44.357  1.00  0.00           C  
ATOM    883  C   VAL A  57      35.158  18.615  45.008  1.00  0.00           C  
ATOM    884  O   VAL A  57      36.306  19.013  44.789  1.00  0.00           O  
ATOM    885  CB  VAL A  57      33.953  19.000  42.846  1.00  0.00           C  
ATOM    886  CG1 VAL A  57      33.856  17.501  42.604  1.00  0.00           C  
ATOM    887  CG2 VAL A  57      32.794  19.729  42.185  1.00  0.00           C  
ATOM    888  H   VAL A  57      34.894  21.230  44.311  1.00  0.00           H  
ATOM    889  HA  VAL A  57      33.039  18.936  44.791  1.00  0.00           H  
ATOM    890  HB  VAL A  57      34.893  19.336  42.408  1.00  0.00           H  
ATOM    891 1HG1 VAL A  57      33.846  17.306  41.531  1.00  0.00           H  
ATOM    892 2HG1 VAL A  57      34.715  17.003  43.054  1.00  0.00           H  
ATOM    893 3HG1 VAL A  57      32.938  17.119  43.050  1.00  0.00           H  
ATOM    894 1HG2 VAL A  57      32.789  19.512  41.118  1.00  0.00           H  
ATOM    895 2HG2 VAL A  57      31.855  19.397  42.628  1.00  0.00           H  
ATOM    896 3HG2 VAL A  57      32.906  20.803  42.336  1.00  0.00           H  
ATOM    897  N   VAL A  58      34.882  17.587  45.807  1.00  0.00           N  
ATOM    898  CA  VAL A  58      35.911  16.835  46.515  1.00  0.00           C  
ATOM    899  C   VAL A  58      35.818  15.378  46.088  1.00  0.00           C  
ATOM    900  O   VAL A  58      34.745  14.769  46.167  1.00  0.00           O  
ATOM    901  CB  VAL A  58      35.734  16.951  48.040  1.00  0.00           C  
ATOM    902  CG1 VAL A  58      36.823  16.175  48.764  1.00  0.00           C  
ATOM    903  CG2 VAL A  58      35.749  18.415  48.453  1.00  0.00           C  
ATOM    904  H   VAL A  58      33.914  17.325  45.924  1.00  0.00           H  
ATOM    905  HA  VAL A  58      36.885  17.249  46.250  1.00  0.00           H  
ATOM    906  HB  VAL A  58      34.780  16.504  48.320  1.00  0.00           H  
ATOM    907 1HG1 VAL A  58      36.682  16.268  49.841  1.00  0.00           H  
ATOM    908 2HG1 VAL A  58      36.770  15.124  48.481  1.00  0.00           H  
ATOM    909 3HG1 VAL A  58      37.799  16.577  48.491  1.00  0.00           H  
ATOM    910 1HG2 VAL A  58      35.622  18.490  49.533  1.00  0.00           H  
ATOM    911 2HG2 VAL A  58      36.701  18.864  48.167  1.00  0.00           H  
ATOM    912 3HG2 VAL A  58      34.935  18.943  47.955  1.00  0.00           H  
ATOM    913  N   HIS A  59      36.941  14.824  45.634  1.00  0.00           N  
ATOM    914  CA  HIS A  59      37.039  13.423  45.242  1.00  0.00           C  
ATOM    915  C   HIS A  59      37.888  12.695  46.274  1.00  0.00           C  
ATOM    916  O   HIS A  59      39.097  12.932  46.369  1.00  0.00           O  
ATOM    917  CB  HIS A  59      37.650  13.273  43.845  1.00  0.00           C  
ATOM    918  CG  HIS A  59      36.822  13.882  42.757  1.00  0.00           C  
ATOM    919  ND1 HIS A  59      36.048  13.127  41.901  1.00  0.00           N  
ATOM    920  CD2 HIS A  59      36.646  15.171  42.385  1.00  0.00           C  
ATOM    921  CE1 HIS A  59      35.431  13.927  41.049  1.00  0.00           C  
ATOM    922  NE2 HIS A  59      35.777  15.172  41.321  1.00  0.00           N  
ATOM    923  H   HIS A  59      37.757  15.415  45.563  1.00  0.00           H  
ATOM    924  HA  HIS A  59      36.033  13.002  45.208  1.00  0.00           H  
ATOM    925 1HB  HIS A  59      38.635  13.741  43.826  1.00  0.00           H  
ATOM    926 2HB  HIS A  59      37.786  12.216  43.619  1.00  0.00           H  
ATOM    927  HD1 HIS A  59      35.897  12.139  41.955  1.00  0.00           H  
ATOM    928  HD2 HIS A  59      37.048  16.112  42.762  1.00  0.00           H  
ATOM    929  HE1 HIS A  59      34.767  13.521  40.286  1.00  0.00           H  
ATOM    930  N   CYS A  60      37.259  11.815  47.045  1.00  0.00           N  
ATOM    931  CA  CYS A  60      37.939  11.033  48.074  1.00  0.00           C  
ATOM    932  C   CYS A  60      37.790   9.559  47.702  1.00  0.00           C  
ATOM    933  O   CYS A  60      36.787   8.916  48.012  1.00  0.00           O  
ATOM    934  CB  CYS A  60      37.348  11.290  49.460  1.00  0.00           C  
ATOM    935  SG  CYS A  60      37.525  12.997  50.034  1.00  0.00           S  
ATOM    936  H   CYS A  60      36.267  11.689  46.906  1.00  0.00           H  
ATOM    937  HA  CYS A  60      38.989  11.328  48.095  1.00  0.00           H  
ATOM    938 1HB  CYS A  60      36.286  11.045  49.454  1.00  0.00           H  
ATOM    939 2HB  CYS A  60      37.830  10.638  50.188  1.00  0.00           H  
ATOM    940  N   GLY A  61      38.808   9.029  47.027  1.00  0.00           N  
ATOM    941  CA  GLY A  61      38.717   7.707  46.442  1.00  0.00           C  
ATOM    942  C   GLY A  61      37.601   7.603  45.424  1.00  0.00           C  
ATOM    943  O   GLY A  61      37.598   8.322  44.420  1.00  0.00           O  
ATOM    944  H   GLY A  61      39.661   9.557  46.919  1.00  0.00           H  
ATOM    945 1HA  GLY A  61      39.663   7.457  45.961  1.00  0.00           H  
ATOM    946 2HA  GLY A  61      38.553   6.972  47.228  1.00  0.00           H  
ATOM    947  N   ASN A  62      36.645   6.709  45.670  1.00  0.00           N  
ATOM    948  CA  ASN A  62      35.523   6.508  44.765  1.00  0.00           C  
ATOM    949  C   ASN A  62      34.290   7.302  45.171  1.00  0.00           C  
ATOM    950  O   ASN A  62      33.232   7.138  44.552  1.00  0.00           O  
ATOM    951  CB  ASN A  62      35.188   5.031  44.668  1.00  0.00           C  
ATOM    952  CG  ASN A  62      36.262   4.239  43.974  1.00  0.00           C  
ATOM    953  OD1 ASN A  62      36.862   4.706  42.999  1.00  0.00           O  
ATOM    954  ND2 ASN A  62      36.514   3.049  44.457  1.00  0.00           N  
ATOM    955  H   ASN A  62      36.703   6.153  46.513  1.00  0.00           H  
ATOM    956  HA  ASN A  62      35.819   6.839  43.769  1.00  0.00           H  
ATOM    957 1HB  ASN A  62      35.043   4.625  45.670  1.00  0.00           H  
ATOM    958 2HB  ASN A  62      34.252   4.905  44.125  1.00  0.00           H  
ATOM    959 1HD2 ASN A  62      37.219   2.478  44.035  1.00  0.00           H  
ATOM    960 2HD2 ASN A  62      36.003   2.712  45.247  1.00  0.00           H  
ATOM    961  N   GLU A  63      34.400   8.159  46.180  1.00  0.00           N  
ATOM    962  CA  GLU A  63      33.292   8.976  46.652  1.00  0.00           C  
ATOM    963  C   GLU A  63      33.469  10.421  46.205  1.00  0.00           C  
ATOM    964  O   GLU A  63      34.590  10.936  46.164  1.00  0.00           O  
ATOM    965  CB  GLU A  63      33.182   8.907  48.176  1.00  0.00           C  
ATOM    966  CG  GLU A  63      32.825   7.531  48.719  1.00  0.00           C  
ATOM    967  CD  GLU A  63      32.654   7.517  50.213  1.00  0.00           C  
ATOM    968  OE1 GLU A  63      33.230   8.355  50.865  1.00  0.00           O  
ATOM    969  OE2 GLU A  63      31.946   6.668  50.702  1.00  0.00           O  
ATOM    970  H   GLU A  63      35.298   8.239  46.636  1.00  0.00           H  
ATOM    971  HA  GLU A  63      32.367   8.582  46.229  1.00  0.00           H  
ATOM    972 1HB  GLU A  63      34.131   9.207  48.623  1.00  0.00           H  
ATOM    973 2HB  GLU A  63      32.423   9.609  48.519  1.00  0.00           H  
ATOM    974 1HG  GLU A  63      31.896   7.199  48.256  1.00  0.00           H  
ATOM    975 2HG  GLU A  63      33.609   6.827  48.442  1.00  0.00           H  
ATOM    976  N   ILE A  64      32.357  11.069  45.875  1.00  0.00           N  
ATOM    977  CA  ILE A  64      32.349  12.467  45.469  1.00  0.00           C  
ATOM    978  C   ILE A  64      31.363  13.247  46.327  1.00  0.00           C  
ATOM    979  O   ILE A  64      30.251  12.779  46.592  1.00  0.00           O  
ATOM    980  CB  ILE A  64      31.980  12.615  43.982  1.00  0.00           C  
ATOM    981  CG1 ILE A  64      32.904  11.757  43.114  1.00  0.00           C  
ATOM    982  CG2 ILE A  64      32.051  14.074  43.559  1.00  0.00           C  
ATOM    983  CD1 ILE A  64      32.465  11.654  41.671  1.00  0.00           C  
ATOM    984  H   ILE A  64      31.483  10.562  45.909  1.00  0.00           H  
ATOM    985  HA  ILE A  64      33.353  12.872  45.605  1.00  0.00           H  
ATOM    986  HB  ILE A  64      30.966  12.249  43.820  1.00  0.00           H  
ATOM    987 1HG1 ILE A  64      33.911  12.171  43.135  1.00  0.00           H  
ATOM    988 2HG1 ILE A  64      32.958  10.749  43.526  1.00  0.00           H  
ATOM    989 1HG2 ILE A  64      31.787  14.161  42.505  1.00  0.00           H  
ATOM    990 2HG2 ILE A  64      31.353  14.660  44.156  1.00  0.00           H  
ATOM    991 3HG2 ILE A  64      33.063  14.449  43.711  1.00  0.00           H  
ATOM    992 1HD1 ILE A  64      33.169  11.029  41.120  1.00  0.00           H  
ATOM    993 2HD1 ILE A  64      31.471  11.207  41.624  1.00  0.00           H  
ATOM    994 3HD1 ILE A  64      32.439  12.648  41.227  1.00  0.00           H  
ATOM    995  N   TYR A  65      31.780  14.433  46.762  1.00  0.00           N  
ATOM    996  CA  TYR A  65      30.942  15.325  47.549  1.00  0.00           C  
ATOM    997  C   TYR A  65      31.014  16.720  46.946  1.00  0.00           C  
ATOM    998  O   TYR A  65      32.102  17.198  46.611  1.00  0.00           O  
ATOM    999  CB  TYR A  65      31.377  15.341  49.017  1.00  0.00           C  
ATOM   1000  CG  TYR A  65      31.399  13.973  49.662  1.00  0.00           C  
ATOM   1001  CD1 TYR A  65      32.550  13.200  49.611  1.00  0.00           C  
ATOM   1002  CD2 TYR A  65      30.268  13.491  50.304  1.00  0.00           C  
ATOM   1003  CE1 TYR A  65      32.570  11.951  50.200  1.00  0.00           C  
ATOM   1004  CE2 TYR A  65      30.288  12.242  50.893  1.00  0.00           C  
ATOM   1005  CZ  TYR A  65      31.433  11.473  50.843  1.00  0.00           C  
ATOM   1006  OH  TYR A  65      31.453  10.229  51.429  1.00  0.00           O  
ATOM   1007  H   TYR A  65      32.719  14.718  46.529  1.00  0.00           H  
ATOM   1008  HA  TYR A  65      29.917  14.953  47.520  1.00  0.00           H  
ATOM   1009 1HB  TYR A  65      32.377  15.770  49.095  1.00  0.00           H  
ATOM   1010 2HB  TYR A  65      30.702  15.976  49.589  1.00  0.00           H  
ATOM   1011  HD1 TYR A  65      33.439  13.579  49.106  1.00  0.00           H  
ATOM   1012  HD2 TYR A  65      29.363  14.098  50.343  1.00  0.00           H  
ATOM   1013  HE1 TYR A  65      33.474  11.344  50.161  1.00  0.00           H  
ATOM   1014  HE2 TYR A  65      29.399  11.862  51.397  1.00  0.00           H  
ATOM   1015  HH  TYR A  65      32.283   9.792  51.223  1.00  0.00           H  
ATOM   1016  N   VAL A  66      29.858  17.365  46.806  1.00  0.00           N  
ATOM   1017  CA  VAL A  66      29.736  18.606  46.052  1.00  0.00           C  
ATOM   1018  C   VAL A  66      28.955  19.627  46.862  1.00  0.00           C  
ATOM   1019  O   VAL A  66      27.930  19.297  47.468  1.00  0.00           O  
ATOM   1020  CB  VAL A  66      29.026  18.358  44.708  1.00  0.00           C  
ATOM   1021  CG1 VAL A  66      28.836  19.667  43.956  1.00  0.00           C  
ATOM   1022  CG2 VAL A  66      29.827  17.369  43.874  1.00  0.00           C  
ATOM   1023  H   VAL A  66      29.038  16.974  47.246  1.00  0.00           H  
ATOM   1024  HA  VAL A  66      30.737  18.988  45.850  1.00  0.00           H  
ATOM   1025  HB  VAL A  66      28.033  17.951  44.901  1.00  0.00           H  
ATOM   1026 1HG1 VAL A  66      28.332  19.473  43.009  1.00  0.00           H  
ATOM   1027 2HG1 VAL A  66      28.230  20.346  44.556  1.00  0.00           H  
ATOM   1028 3HG1 VAL A  66      29.808  20.120  43.764  1.00  0.00           H  
ATOM   1029 1HG2 VAL A  66      29.319  17.197  42.926  1.00  0.00           H  
ATOM   1030 2HG2 VAL A  66      30.821  17.773  43.686  1.00  0.00           H  
ATOM   1031 3HG2 VAL A  66      29.915  16.426  44.414  1.00  0.00           H  
ATOM   1032  N   PHE A  67      29.441  20.867  46.872  1.00  0.00           N  
ATOM   1033  CA  PHE A  67      28.781  21.970  47.556  1.00  0.00           C  
ATOM   1034  C   PHE A  67      28.678  23.142  46.593  1.00  0.00           C  
ATOM   1035  O   PHE A  67      29.685  23.566  46.019  1.00  0.00           O  
ATOM   1036  CB  PHE A  67      29.550  22.380  48.813  1.00  0.00           C  
ATOM   1037  CG  PHE A  67      29.807  21.245  49.763  1.00  0.00           C  
ATOM   1038  CD1 PHE A  67      30.896  20.405  49.584  1.00  0.00           C  
ATOM   1039  CD2 PHE A  67      28.961  21.015  50.838  1.00  0.00           C  
ATOM   1040  CE1 PHE A  67      31.134  19.360  50.457  1.00  0.00           C  
ATOM   1041  CE2 PHE A  67      29.197  19.972  51.713  1.00  0.00           C  
ATOM   1042  CZ  PHE A  67      30.285  19.144  51.522  1.00  0.00           C  
ATOM   1043  H   PHE A  67      30.305  21.041  46.379  1.00  0.00           H  
ATOM   1044  HA  PHE A  67      27.787  21.641  47.863  1.00  0.00           H  
ATOM   1045 1HB  PHE A  67      30.509  22.810  48.529  1.00  0.00           H  
ATOM   1046 2HB  PHE A  67      28.992  23.149  49.346  1.00  0.00           H  
ATOM   1047  HD1 PHE A  67      31.568  20.577  48.743  1.00  0.00           H  
ATOM   1048  HD2 PHE A  67      28.101  21.669  50.988  1.00  0.00           H  
ATOM   1049  HE1 PHE A  67      31.993  18.708  50.305  1.00  0.00           H  
ATOM   1050  HE2 PHE A  67      28.524  19.802  52.553  1.00  0.00           H  
ATOM   1051  HZ  PHE A  67      30.471  18.321  52.210  1.00  0.00           H  
ATOM   1052  N   ILE A  68      27.465  23.664  46.419  1.00  0.00           N  
ATOM   1053  CA  ILE A  68      27.186  24.669  45.402  1.00  0.00           C  
ATOM   1054  C   ILE A  68      26.641  25.933  46.046  1.00  0.00           C  
ATOM   1055  O   ILE A  68      25.795  25.872  46.938  1.00  0.00           O  
ATOM   1056  CB  ILE A  68      26.182  24.143  44.360  1.00  0.00           C  
ATOM   1057  CG1 ILE A  68      26.756  22.925  43.633  1.00  0.00           C  
ATOM   1058  CG2 ILE A  68      25.822  25.239  43.368  1.00  0.00           C  
ATOM   1059  CD1 ILE A  68      25.777  22.258  42.693  1.00  0.00           C  
ATOM   1060  H   ILE A  68      26.714  23.347  47.017  1.00  0.00           H  
ATOM   1061  HA  ILE A  68      28.116  24.901  44.881  1.00  0.00           H  
ATOM   1062  HB  ILE A  68      25.275  23.811  44.864  1.00  0.00           H  
ATOM   1063 1HG1 ILE A  68      27.632  23.223  43.058  1.00  0.00           H  
ATOM   1064 2HG1 ILE A  68      27.082  22.185  44.364  1.00  0.00           H  
ATOM   1065 1HG2 ILE A  68      25.112  24.850  42.639  1.00  0.00           H  
ATOM   1066 2HG2 ILE A  68      25.374  26.077  43.899  1.00  0.00           H  
ATOM   1067 3HG2 ILE A  68      26.723  25.574  42.854  1.00  0.00           H  
ATOM   1068 1HD1 ILE A  68      26.256  21.403  42.216  1.00  0.00           H  
ATOM   1069 2HD1 ILE A  68      24.906  21.918  43.255  1.00  0.00           H  
ATOM   1070 3HD1 ILE A  68      25.463  22.969  41.931  1.00  0.00           H  
ATOM   1071  N   LEU A  69      27.130  27.081  45.590  1.00  0.00           N  
ATOM   1072  CA  LEU A  69      26.481  28.356  45.871  1.00  0.00           C  
ATOM   1073  C   LEU A  69      26.034  29.042  44.586  1.00  0.00           C  
ATOM   1074  O   LEU A  69      26.829  29.234  43.665  1.00  0.00           O  
ATOM   1075  CB  LEU A  69      27.432  29.277  46.645  1.00  0.00           C  
ATOM   1076  CG  LEU A  69      27.848  28.784  48.037  1.00  0.00           C  
ATOM   1077  CD1 LEU A  69      28.837  29.767  48.650  1.00  0.00           C  
ATOM   1078  CD2 LEU A  69      26.612  28.635  48.913  1.00  0.00           C  
ATOM   1079  H   LEU A  69      27.974  27.071  45.034  1.00  0.00           H  
ATOM   1080  HA  LEU A  69      25.599  28.168  46.483  1.00  0.00           H  
ATOM   1081 1HB  LEU A  69      28.339  29.412  46.058  1.00  0.00           H  
ATOM   1082 2HB  LEU A  69      26.954  30.248  46.766  1.00  0.00           H  
ATOM   1083  HG  LEU A  69      28.348  27.820  47.948  1.00  0.00           H  
ATOM   1084 1HD1 LEU A  69      29.132  29.417  49.639  1.00  0.00           H  
ATOM   1085 2HD1 LEU A  69      29.719  29.840  48.013  1.00  0.00           H  
ATOM   1086 3HD1 LEU A  69      28.369  30.747  48.736  1.00  0.00           H  
ATOM   1087 1HD2 LEU A  69      26.908  28.284  49.902  1.00  0.00           H  
ATOM   1088 2HD2 LEU A  69      26.112  29.599  49.004  1.00  0.00           H  
ATOM   1089 3HD2 LEU A  69      25.931  27.914  48.461  1.00  0.00           H  
ATOM   1090  N   VAL A  70      24.759  29.409  44.529  1.00  0.00           N  
ATOM   1091  CA  VAL A  70      24.187  30.012  43.331  1.00  0.00           C  
ATOM   1092  C   VAL A  70      23.734  31.442  43.596  1.00  0.00           C  
ATOM   1093  O   VAL A  70      22.977  31.700  44.532  1.00  0.00           O  
ATOM   1094  CB  VAL A  70      22.990  29.180  42.834  1.00  0.00           C  
ATOM   1095  CG1 VAL A  70      22.368  29.824  41.604  1.00  0.00           C  
ATOM   1096  CG2 VAL A  70      23.437  27.758  42.531  1.00  0.00           C  
ATOM   1097  H   VAL A  70      24.170  29.268  45.338  1.00  0.00           H  
ATOM   1098  HA  VAL A  70      24.963  30.044  42.565  1.00  0.00           H  
ATOM   1099  HB  VAL A  70      22.224  29.163  43.609  1.00  0.00           H  
ATOM   1100 1HG1 VAL A  70      21.523  29.223  41.266  1.00  0.00           H  
ATOM   1101 2HG1 VAL A  70      22.023  30.827  41.853  1.00  0.00           H  
ATOM   1102 3HG1 VAL A  70      23.112  29.883  40.809  1.00  0.00           H  
ATOM   1103 1HG2 VAL A  70      22.586  27.176  42.180  1.00  0.00           H  
ATOM   1104 2HG2 VAL A  70      24.208  27.776  41.759  1.00  0.00           H  
ATOM   1105 3HG2 VAL A  70      23.841  27.303  43.435  1.00  0.00           H  
ATOM   1106  N   THR A  71      24.200  32.369  42.766  1.00  0.00           N  
ATOM   1107  CA  THR A  71      23.742  33.751  42.826  1.00  0.00           C  
ATOM   1108  C   THR A  71      22.944  34.121  41.582  1.00  0.00           C  
ATOM   1109  O   THR A  71      22.388  35.216  41.492  1.00  0.00           O  
ATOM   1110  CB  THR A  71      24.926  34.722  42.988  1.00  0.00           C  
ATOM   1111  OG1 THR A  71      25.817  34.584  41.873  1.00  0.00           O  
ATOM   1112  CG2 THR A  71      25.683  34.430  44.275  1.00  0.00           C  
ATOM   1113  H   THR A  71      24.891  32.109  42.077  1.00  0.00           H  
ATOM   1114  HA  THR A  71      23.088  33.881  43.688  1.00  0.00           H  
ATOM   1115  HB  THR A  71      24.556  35.746  43.015  1.00  0.00           H  
ATOM   1116  HG1 THR A  71      26.003  33.653  41.726  1.00  0.00           H  
ATOM   1117 1HG2 THR A  71      26.516  35.126  44.373  1.00  0.00           H  
ATOM   1118 2HG2 THR A  71      25.011  34.545  45.126  1.00  0.00           H  
ATOM   1119 3HG2 THR A  71      26.064  33.410  44.250  1.00  0.00           H  
ATOM   1120  N   SER A  72      22.890  33.201  40.625  1.00  0.00           N  
ATOM   1121  CA  SER A  72      22.208  33.450  39.361  1.00  0.00           C  
ATOM   1122  C   SER A  72      21.724  32.151  38.730  1.00  0.00           C  
ATOM   1123  O   SER A  72      22.232  31.073  39.040  1.00  0.00           O  
ATOM   1124  CB  SER A  72      23.133  34.174  38.402  1.00  0.00           C  
ATOM   1125  OG  SER A  72      24.190  33.345  38.002  1.00  0.00           O  
ATOM   1126  H   SER A  72      23.334  32.307  40.776  1.00  0.00           H  
ATOM   1127  HA  SER A  72      21.336  34.075  39.555  1.00  0.00           H  
ATOM   1128 1HB  SER A  72      22.570  34.497  37.527  1.00  0.00           H  
ATOM   1129 2HB  SER A  72      23.530  35.067  38.883  1.00  0.00           H  
ATOM   1130  HG  SER A  72      24.983  33.885  38.053  1.00  0.00           H  
ATOM   1131  N   GLU A  73      20.740  32.259  37.845  1.00  0.00           N  
ATOM   1132  CA  GLU A  73      20.217  31.098  37.134  1.00  0.00           C  
ATOM   1133  C   GLU A  73      21.288  30.458  36.262  1.00  0.00           C  
ATOM   1134  O   GLU A  73      21.350  29.235  36.135  1.00  0.00           O  
ATOM   1135  CB  GLU A  73      19.015  31.495  36.275  1.00  0.00           C  
ATOM   1136  CG  GLU A  73      17.765  31.851  37.067  1.00  0.00           C  
ATOM   1137  CD  GLU A  73      17.201  30.682  37.825  1.00  0.00           C  
ATOM   1138  OE1 GLU A  73      17.375  29.571  37.383  1.00  0.00           O  
ATOM   1139  OE2 GLU A  73      16.595  30.899  38.848  1.00  0.00           O  
ATOM   1140  H   GLU A  73      20.343  33.169  37.658  1.00  0.00           H  
ATOM   1141  HA  GLU A  73      19.892  30.360  37.869  1.00  0.00           H  
ATOM   1142 1HB  GLU A  73      19.277  32.356  35.659  1.00  0.00           H  
ATOM   1143 2HB  GLU A  73      18.763  30.676  35.601  1.00  0.00           H  
ATOM   1144 1HG  GLU A  73      18.009  32.644  37.774  1.00  0.00           H  
ATOM   1145 2HG  GLU A  73      17.009  32.232  36.382  1.00  0.00           H  
ATOM   1146  N   GLU A  74      22.131  31.291  35.661  1.00  0.00           N  
ATOM   1147  CA  GLU A  74      23.206  30.807  34.803  1.00  0.00           C  
ATOM   1148  C   GLU A  74      24.251  30.043  35.607  1.00  0.00           C  
ATOM   1149  O   GLU A  74      24.803  29.048  35.138  1.00  0.00           O  
ATOM   1150  CB  GLU A  74      23.868  31.975  34.068  1.00  0.00           C  
ATOM   1151  CG  GLU A  74      22.977  32.656  33.039  1.00  0.00           C  
ATOM   1152  CD  GLU A  74      22.501  31.718  31.964  1.00  0.00           C  
ATOM   1153  OE1 GLU A  74      23.323  31.074  31.358  1.00  0.00           O  
ATOM   1154  OE2 GLU A  74      21.314  31.646  31.750  1.00  0.00           O  
ATOM   1155  H   GLU A  74      22.025  32.285  35.803  1.00  0.00           H  
ATOM   1156  HA  GLU A  74      22.781  30.126  34.066  1.00  0.00           H  
ATOM   1157 1HB  GLU A  74      24.182  32.728  34.790  1.00  0.00           H  
ATOM   1158 2HB  GLU A  74      24.762  31.621  33.554  1.00  0.00           H  
ATOM   1159 1HG  GLU A  74      22.110  33.077  33.547  1.00  0.00           H  
ATOM   1160 2HG  GLU A  74      23.529  33.475  32.581  1.00  0.00           H  
ATOM   1161  N   ALA A  75      24.518  30.515  36.820  1.00  0.00           N  
ATOM   1162  CA  ALA A  75      25.395  29.804  37.743  1.00  0.00           C  
ATOM   1163  C   ALA A  75      24.835  28.429  38.085  1.00  0.00           C  
ATOM   1164  O   ALA A  75      25.570  27.443  38.133  1.00  0.00           O  
ATOM   1165  CB  ALA A  75      25.605  30.620  39.010  1.00  0.00           C  
ATOM   1166  H   ALA A  75      24.104  31.389  37.110  1.00  0.00           H  
ATOM   1167  HA  ALA A  75      26.358  29.659  37.252  1.00  0.00           H  
ATOM   1168 1HB  ALA A  75      26.261  30.076  39.689  1.00  0.00           H  
ATOM   1169 2HB  ALA A  75      26.060  31.577  38.755  1.00  0.00           H  
ATOM   1170 3HB  ALA A  75      24.645  30.793  39.494  1.00  0.00           H  
ATOM   1171  N   ARG A  76      23.529  28.371  38.323  1.00  0.00           N  
ATOM   1172  CA  ARG A  76      22.859  27.108  38.612  1.00  0.00           C  
ATOM   1173  C   ARG A  76      23.048  26.111  37.476  1.00  0.00           C  
ATOM   1174  O   ARG A  76      23.389  24.951  37.706  1.00  0.00           O  
ATOM   1175  CB  ARG A  76      21.371  27.333  38.843  1.00  0.00           C  
ATOM   1176  CG  ARG A  76      20.588  26.086  39.222  1.00  0.00           C  
ATOM   1177  CD  ARG A  76      19.165  26.398  39.509  1.00  0.00           C  
ATOM   1178  NE  ARG A  76      18.480  26.933  38.343  1.00  0.00           N  
ATOM   1179  CZ  ARG A  76      18.056  26.194  37.299  1.00  0.00           C  
ATOM   1180  NH1 ARG A  76      18.253  24.894  37.290  1.00  0.00           N  
ATOM   1181  NH2 ARG A  76      17.443  26.776  36.284  1.00  0.00           N  
ATOM   1182  H   ARG A  76      22.986  29.222  38.302  1.00  0.00           H  
ATOM   1183  HA  ARG A  76      23.289  26.688  39.521  1.00  0.00           H  
ATOM   1184 1HB  ARG A  76      21.233  28.063  39.639  1.00  0.00           H  
ATOM   1185 2HB  ARG A  76      20.921  27.744  37.940  1.00  0.00           H  
ATOM   1186 1HG  ARG A  76      20.623  25.370  38.400  1.00  0.00           H  
ATOM   1187 2HG  ARG A  76      21.028  25.636  40.113  1.00  0.00           H  
ATOM   1188 1HD  ARG A  76      18.649  25.490  39.820  1.00  0.00           H  
ATOM   1189 2HD  ARG A  76      19.108  27.138  40.307  1.00  0.00           H  
ATOM   1190  HE  ARG A  76      18.311  27.929  38.314  1.00  0.00           H  
ATOM   1191 1HH1 ARG A  76      18.723  24.449  38.066  1.00  0.00           H  
ATOM   1192 2HH1 ARG A  76      17.936  24.341  36.508  1.00  0.00           H  
ATOM   1193 1HH2 ARG A  76      17.291  27.776  36.291  1.00  0.00           H  
ATOM   1194 2HH2 ARG A  76      17.125  26.223  35.502  1.00  0.00           H  
ATOM   1195  N   LYS A  77      22.834  26.573  36.248  1.00  0.00           N  
ATOM   1196  CA  LYS A  77      22.957  25.716  35.074  1.00  0.00           C  
ATOM   1197  C   LYS A  77      24.320  25.040  35.026  1.00  0.00           C  
ATOM   1198  O   LYS A  77      24.418  23.835  34.793  1.00  0.00           O  
ATOM   1199  CB  LYS A  77      22.725  26.524  33.796  1.00  0.00           C  
ATOM   1200  CG  LYS A  77      21.284  26.968  33.585  1.00  0.00           C  
ATOM   1201  CD  LYS A  77      21.152  27.848  32.351  1.00  0.00           C  
ATOM   1202  CE  LYS A  77      19.745  28.415  32.222  1.00  0.00           C  
ATOM   1203  NZ  LYS A  77      19.637  29.385  31.099  1.00  0.00           N  
ATOM   1204  H   LYS A  77      22.580  27.543  36.125  1.00  0.00           H  
ATOM   1205  HA  LYS A  77      22.198  24.935  35.135  1.00  0.00           H  
ATOM   1206 1HB  LYS A  77      23.351  27.416  33.810  1.00  0.00           H  
ATOM   1207 2HB  LYS A  77      23.022  25.929  32.931  1.00  0.00           H  
ATOM   1208 1HG  LYS A  77      20.646  26.091  33.465  1.00  0.00           H  
ATOM   1209 2HG  LYS A  77      20.944  27.526  34.457  1.00  0.00           H  
ATOM   1210 1HD  LYS A  77      21.862  28.674  32.415  1.00  0.00           H  
ATOM   1211 2HD  LYS A  77      21.380  27.263  31.460  1.00  0.00           H  
ATOM   1212 1HE  LYS A  77      19.040  27.602  32.053  1.00  0.00           H  
ATOM   1213 2HE  LYS A  77      19.470  28.919  33.148  1.00  0.00           H  
ATOM   1214 1HZ  LYS A  77      18.691  29.737  31.047  1.00  0.00           H  
ATOM   1215 2HZ  LYS A  77      20.274  30.154  31.254  1.00  0.00           H  
ATOM   1216 3HZ  LYS A  77      19.872  28.924  30.231  1.00  0.00           H  
ATOM   1217  N   HIS A  78      25.371  25.821  35.248  1.00  0.00           N  
ATOM   1218  CA  HIS A  78      26.733  25.302  35.215  1.00  0.00           C  
ATOM   1219  C   HIS A  78      26.995  24.366  36.388  1.00  0.00           C  
ATOM   1220  O   HIS A  78      27.435  23.231  36.203  1.00  0.00           O  
ATOM   1221  CB  HIS A  78      27.750  26.448  35.232  1.00  0.00           C  
ATOM   1222  CG  HIS A  78      29.160  26.004  34.993  1.00  0.00           C  
ATOM   1223  ND1 HIS A  78      29.600  25.551  33.767  1.00  0.00           N  
ATOM   1224  CD2 HIS A  78      30.228  25.944  35.823  1.00  0.00           C  
ATOM   1225  CE1 HIS A  78      30.880  25.231  33.853  1.00  0.00           C  
ATOM   1226  NE2 HIS A  78      31.284  25.460  35.089  1.00  0.00           N  
ATOM   1227  H   HIS A  78      25.223  26.801  35.446  1.00  0.00           H  
ATOM   1228  HA  HIS A  78      26.861  24.727  34.298  1.00  0.00           H  
ATOM   1229 1HB  HIS A  78      27.488  27.178  34.466  1.00  0.00           H  
ATOM   1230 2HB  HIS A  78      27.711  26.955  36.195  1.00  0.00           H  
ATOM   1231  HD1 HIS A  78      29.073  25.540  32.917  1.00  0.00           H  
ATOM   1232  HD2 HIS A  78      30.364  26.194  36.875  1.00  0.00           H  
ATOM   1233  HE1 HIS A  78      31.416  24.851  32.985  1.00  0.00           H  
ATOM   1234  N   PHE A  79      26.723  24.849  37.595  1.00  0.00           N  
ATOM   1235  CA  PHE A  79      27.060  24.113  38.808  1.00  0.00           C  
ATOM   1236  C   PHE A  79      26.221  22.848  38.936  1.00  0.00           C  
ATOM   1237  O   PHE A  79      26.730  21.789  39.304  1.00  0.00           O  
ATOM   1238  CB  PHE A  79      26.854  24.994  40.042  1.00  0.00           C  
ATOM   1239  CG  PHE A  79      27.760  26.191  40.090  1.00  0.00           C  
ATOM   1240  CD1 PHE A  79      28.953  26.205  39.382  1.00  0.00           C  
ATOM   1241  CD2 PHE A  79      27.422  27.305  40.843  1.00  0.00           C  
ATOM   1242  CE1 PHE A  79      29.787  27.306  39.426  1.00  0.00           C  
ATOM   1243  CE2 PHE A  79      28.253  28.408  40.887  1.00  0.00           C  
ATOM   1244  CZ  PHE A  79      29.437  28.407  40.178  1.00  0.00           C  
ATOM   1245  H   PHE A  79      26.271  25.748  37.675  1.00  0.00           H  
ATOM   1246  HA  PHE A  79      28.106  23.815  38.744  1.00  0.00           H  
ATOM   1247 1HB  PHE A  79      25.823  25.346  40.070  1.00  0.00           H  
ATOM   1248 2HB  PHE A  79      27.022  24.404  40.942  1.00  0.00           H  
ATOM   1249  HD1 PHE A  79      29.229  25.334  38.787  1.00  0.00           H  
ATOM   1250  HD2 PHE A  79      26.486  27.306  41.403  1.00  0.00           H  
ATOM   1251  HE1 PHE A  79      30.721  27.303  38.865  1.00  0.00           H  
ATOM   1252  HE2 PHE A  79      27.975  29.278  41.482  1.00  0.00           H  
ATOM   1253  HZ  PHE A  79      30.095  29.275  40.213  1.00  0.00           H  
ATOM   1254  N   GLU A  80      24.934  22.964  38.630  1.00  0.00           N  
ATOM   1255  CA  GLU A  80      24.022  21.828  38.709  1.00  0.00           C  
ATOM   1256  C   GLU A  80      24.413  20.739  37.719  1.00  0.00           C  
ATOM   1257  O   GLU A  80      24.443  19.557  38.062  1.00  0.00           O  
ATOM   1258  CB  GLU A  80      22.584  22.280  38.443  1.00  0.00           C  
ATOM   1259  CG  GLU A  80      21.543  21.178  38.587  1.00  0.00           C  
ATOM   1260  CD  GLU A  80      20.139  21.669  38.372  1.00  0.00           C  
ATOM   1261  OE1 GLU A  80      19.842  22.764  38.787  1.00  0.00           O  
ATOM   1262  OE2 GLU A  80      19.361  20.949  37.792  1.00  0.00           O  
ATOM   1263  H   GLU A  80      24.577  23.862  38.336  1.00  0.00           H  
ATOM   1264  HA  GLU A  80      24.070  21.415  39.716  1.00  0.00           H  
ATOM   1265 1HB  GLU A  80      22.321  23.081  39.134  1.00  0.00           H  
ATOM   1266 2HB  GLU A  80      22.509  22.681  37.433  1.00  0.00           H  
ATOM   1267 1HG  GLU A  80      21.757  20.394  37.860  1.00  0.00           H  
ATOM   1268 2HG  GLU A  80      21.623  20.745  39.582  1.00  0.00           H  
ATOM   1269  N   LYS A  81      24.713  21.143  36.489  1.00  0.00           N  
ATOM   1270  CA  LYS A  81      25.153  20.208  35.461  1.00  0.00           C  
ATOM   1271  C   LYS A  81      26.344  19.386  35.936  1.00  0.00           C  
ATOM   1272  O   LYS A  81      26.379  18.168  35.763  1.00  0.00           O  
ATOM   1273  CB  LYS A  81      25.509  20.954  34.174  1.00  0.00           C  
ATOM   1274  CG  LYS A  81      25.945  20.055  33.025  1.00  0.00           C  
ATOM   1275  CD  LYS A  81      26.216  20.862  31.764  1.00  0.00           C  
ATOM   1276  CE  LYS A  81      26.516  19.955  30.580  1.00  0.00           C  
ATOM   1277  NZ  LYS A  81      27.806  19.232  30.746  1.00  0.00           N  
ATOM   1278  H   LYS A  81      24.635  22.124  36.261  1.00  0.00           H  
ATOM   1279  HA  LYS A  81      24.333  19.522  35.243  1.00  0.00           H  
ATOM   1280 1HB  LYS A  81      24.647  21.532  33.838  1.00  0.00           H  
ATOM   1281 2HB  LYS A  81      26.317  21.658  34.374  1.00  0.00           H  
ATOM   1282 1HG  LYS A  81      26.853  19.520  33.306  1.00  0.00           H  
ATOM   1283 2HG  LYS A  81      25.163  19.325  32.818  1.00  0.00           H  
ATOM   1284 1HD  LYS A  81      25.344  21.475  31.530  1.00  0.00           H  
ATOM   1285 2HD  LYS A  81      27.068  21.521  31.930  1.00  0.00           H  
ATOM   1286 1HE  LYS A  81      25.716  19.225  30.469  1.00  0.00           H  
ATOM   1287 2HE  LYS A  81      26.564  20.551  29.668  1.00  0.00           H  
ATOM   1288 1HZ  LYS A  81      27.969  18.643  29.941  1.00  0.00           H  
ATOM   1289 2HZ  LYS A  81      28.559  19.901  30.831  1.00  0.00           H  
ATOM   1290 3HZ  LYS A  81      27.768  18.661  31.578  1.00  0.00           H  
ATOM   1291  N   ILE A  82      27.319  20.059  36.537  1.00  0.00           N  
ATOM   1292  CA  ILE A  82      28.500  19.388  37.067  1.00  0.00           C  
ATOM   1293  C   ILE A  82      28.118  18.341  38.105  1.00  0.00           C  
ATOM   1294  O   ILE A  82      28.582  17.202  38.051  1.00  0.00           O  
ATOM   1295  CB  ILE A  82      29.473  20.403  37.695  1.00  0.00           C  
ATOM   1296  CG1 ILE A  82      30.098  21.284  36.611  1.00  0.00           C  
ATOM   1297  CG2 ILE A  82      30.552  19.684  38.490  1.00  0.00           C  
ATOM   1298  CD1 ILE A  82      30.821  22.497  37.151  1.00  0.00           C  
ATOM   1299  H   ILE A  82      27.240  21.062  36.629  1.00  0.00           H  
ATOM   1300  HA  ILE A  82      29.011  18.886  36.245  1.00  0.00           H  
ATOM   1301  HB  ILE A  82      28.925  21.067  38.363  1.00  0.00           H  
ATOM   1302 1HG1 ILE A  82      30.807  20.696  36.028  1.00  0.00           H  
ATOM   1303 2HG1 ILE A  82      29.321  21.628  35.928  1.00  0.00           H  
ATOM   1304 1HG2 ILE A  82      31.231  20.416  38.926  1.00  0.00           H  
ATOM   1305 2HG2 ILE A  82      30.090  19.099  39.284  1.00  0.00           H  
ATOM   1306 3HG2 ILE A  82      31.109  19.021  37.828  1.00  0.00           H  
ATOM   1307 1HD1 ILE A  82      31.237  23.071  36.323  1.00  0.00           H  
ATOM   1308 2HD1 ILE A  82      30.121  23.119  37.709  1.00  0.00           H  
ATOM   1309 3HD1 ILE A  82      31.627  22.176  37.810  1.00  0.00           H  
ATOM   1310  N   ALA A  83      27.270  18.732  39.050  1.00  0.00           N  
ATOM   1311  CA  ALA A  83      26.831  17.829  40.107  1.00  0.00           C  
ATOM   1312  C   ALA A  83      26.111  16.616  39.532  1.00  0.00           C  
ATOM   1313  O   ALA A  83      26.287  15.495  40.007  1.00  0.00           O  
ATOM   1314  CB  ALA A  83      25.929  18.563  41.089  1.00  0.00           C  
ATOM   1315  H   ALA A  83      26.921  19.680  39.035  1.00  0.00           H  
ATOM   1316  HA  ALA A  83      27.714  17.473  40.637  1.00  0.00           H  
ATOM   1317 1HB  ALA A  83      25.609  17.875  41.872  1.00  0.00           H  
ATOM   1318 2HB  ALA A  83      26.476  19.393  41.536  1.00  0.00           H  
ATOM   1319 3HB  ALA A  83      25.055  18.946  40.564  1.00  0.00           H  
ATOM   1320  N   ARG A  84      25.300  16.848  38.505  1.00  0.00           N  
ATOM   1321  CA  ARG A  84      24.549  15.775  37.865  1.00  0.00           C  
ATOM   1322  C   ARG A  84      25.482  14.759  37.218  1.00  0.00           C  
ATOM   1323  O   ARG A  84      25.247  13.553  37.289  1.00  0.00           O  
ATOM   1324  CB  ARG A  84      23.606  16.336  36.810  1.00  0.00           C  
ATOM   1325  CG  ARG A  84      22.368  17.024  37.361  1.00  0.00           C  
ATOM   1326  CD  ARG A  84      21.516  17.573  36.275  1.00  0.00           C  
ATOM   1327  NE  ARG A  84      20.308  18.194  36.795  1.00  0.00           N  
ATOM   1328  CZ  ARG A  84      19.160  17.538  37.052  1.00  0.00           C  
ATOM   1329  NH1 ARG A  84      19.079  16.244  36.833  1.00  0.00           N  
ATOM   1330  NH2 ARG A  84      18.115  18.195  37.524  1.00  0.00           N  
ATOM   1331  H   ARG A  84      25.201  17.792  38.159  1.00  0.00           H  
ATOM   1332  HA  ARG A  84      23.963  15.260  38.627  1.00  0.00           H  
ATOM   1333 1HB  ARG A  84      24.139  17.059  36.195  1.00  0.00           H  
ATOM   1334 2HB  ARG A  84      23.273  15.531  36.155  1.00  0.00           H  
ATOM   1335 1HG  ARG A  84      21.776  16.307  37.931  1.00  0.00           H  
ATOM   1336 2HG  ARG A  84      22.667  17.847  38.011  1.00  0.00           H  
ATOM   1337 1HD  ARG A  84      22.075  18.326  35.720  1.00  0.00           H  
ATOM   1338 2HD  ARG A  84      21.223  16.769  35.601  1.00  0.00           H  
ATOM   1339  HE  ARG A  84      20.332  19.189  36.976  1.00  0.00           H  
ATOM   1340 1HH1 ARG A  84      19.878  15.742  36.472  1.00  0.00           H  
ATOM   1341 2HH1 ARG A  84      18.219  15.752  37.025  1.00  0.00           H  
ATOM   1342 1HH2 ARG A  84      18.177  19.190  37.693  1.00  0.00           H  
ATOM   1343 2HH2 ARG A  84      17.255  17.703  37.716  1.00  0.00           H  
ATOM   1344  N   GLU A  85      26.542  15.254  36.588  1.00  0.00           N  
ATOM   1345  CA  GLU A  85      27.542  14.388  35.974  1.00  0.00           C  
ATOM   1346  C   GLU A  85      28.335  13.628  37.029  1.00  0.00           C  
ATOM   1347  O   GLU A  85      28.654  12.452  36.851  1.00  0.00           O  
ATOM   1348  CB  GLU A  85      28.493  15.209  35.100  1.00  0.00           C  
ATOM   1349  CG  GLU A  85      27.854  15.783  33.843  1.00  0.00           C  
ATOM   1350  CD  GLU A  85      28.781  16.684  33.075  1.00  0.00           C  
ATOM   1351  OE1 GLU A  85      29.890  16.877  33.514  1.00  0.00           O  
ATOM   1352  OE2 GLU A  85      28.380  17.179  32.048  1.00  0.00           O  
ATOM   1353  H   GLU A  85      26.658  16.256  36.533  1.00  0.00           H  
ATOM   1354  HA  GLU A  85      27.030  13.666  35.337  1.00  0.00           H  
ATOM   1355 1HB  GLU A  85      28.895  16.039  35.680  1.00  0.00           H  
ATOM   1356 2HB  GLU A  85      29.333  14.586  34.793  1.00  0.00           H  
ATOM   1357 1HG  GLU A  85      27.546  14.962  33.197  1.00  0.00           H  
ATOM   1358 2HG  GLU A  85      26.963  16.342  34.124  1.00  0.00           H  
ATOM   1359  N   LEU A  86      28.650  14.306  38.127  1.00  0.00           N  
ATOM   1360  CA  LEU A  86      29.454  13.712  39.189  1.00  0.00           C  
ATOM   1361  C   LEU A  86      28.679  12.629  39.928  1.00  0.00           C  
ATOM   1362  O   LEU A  86      29.234  11.591  40.288  1.00  0.00           O  
ATOM   1363  CB  LEU A  86      29.905  14.793  40.179  1.00  0.00           C  
ATOM   1364  CG  LEU A  86      30.942  15.792  39.649  1.00  0.00           C  
ATOM   1365  CD1 LEU A  86      31.084  16.947  40.630  1.00  0.00           C  
ATOM   1366  CD2 LEU A  86      32.272  15.082  39.443  1.00  0.00           C  
ATOM   1367  H   LEU A  86      28.325  15.256  38.229  1.00  0.00           H  
ATOM   1368  HA  LEU A  86      30.327  13.245  38.732  1.00  0.00           H  
ATOM   1369 1HB  LEU A  86      29.031  15.360  40.496  1.00  0.00           H  
ATOM   1370 2HB  LEU A  86      30.333  14.306  41.055  1.00  0.00           H  
ATOM   1371  HG  LEU A  86      30.599  16.202  38.698  1.00  0.00           H  
ATOM   1372 1HD1 LEU A  86      31.820  17.656  40.253  1.00  0.00           H  
ATOM   1373 2HD1 LEU A  86      30.123  17.449  40.743  1.00  0.00           H  
ATOM   1374 3HD1 LEU A  86      31.410  16.565  41.597  1.00  0.00           H  
ATOM   1375 1HD2 LEU A  86      33.008  15.791  39.065  1.00  0.00           H  
ATOM   1376 2HD2 LEU A  86      32.616  14.672  40.393  1.00  0.00           H  
ATOM   1377 3HD2 LEU A  86      32.145  14.272  38.724  1.00  0.00           H  
ATOM   1378  N   LYS A  87      27.392  12.877  40.150  1.00  0.00           N  
ATOM   1379  CA  LYS A  87      26.562  11.972  40.935  1.00  0.00           C  
ATOM   1380  C   LYS A  87      27.153  11.746  42.321  1.00  0.00           C  
ATOM   1381  O   LYS A  87      27.519  10.625  42.676  1.00  0.00           O  
ATOM   1382  CB  LYS A  87      26.394  10.635  40.211  1.00  0.00           C  
ATOM   1383  CG  LYS A  87      25.724  10.738  38.848  1.00  0.00           C  
ATOM   1384  CD  LYS A  87      25.547   9.367  38.214  1.00  0.00           C  
ATOM   1385  CE  LYS A  87      24.912   9.471  36.835  1.00  0.00           C  
ATOM   1386  NZ  LYS A  87      24.766   8.140  36.187  1.00  0.00           N  
ATOM   1387  H   LYS A  87      26.979  13.714  39.765  1.00  0.00           H  
ATOM   1388  HA  LYS A  87      25.579  12.426  41.062  1.00  0.00           H  
ATOM   1389 1HB  LYS A  87      27.371  10.172  40.070  1.00  0.00           H  
ATOM   1390 2HB  LYS A  87      25.799   9.960  40.827  1.00  0.00           H  
ATOM   1391 1HG  LYS A  87      24.746  11.208  38.958  1.00  0.00           H  
ATOM   1392 2HG  LYS A  87      26.332  11.358  38.189  1.00  0.00           H  
ATOM   1393 1HD  LYS A  87      26.518   8.880  38.122  1.00  0.00           H  
ATOM   1394 2HD  LYS A  87      24.911   8.751  38.850  1.00  0.00           H  
ATOM   1395 1HE  LYS A  87      23.928   9.929  36.922  1.00  0.00           H  
ATOM   1396 2HE  LYS A  87      25.528  10.105  36.198  1.00  0.00           H  
ATOM   1397 1HZ  LYS A  87      24.342   8.252  35.277  1.00  0.00           H  
ATOM   1398 2HZ  LYS A  87      25.676   7.713  36.084  1.00  0.00           H  
ATOM   1399 3HZ  LYS A  87      24.180   7.549  36.759  1.00  0.00           H  
ATOM   1400  N   PRO A  88      27.243  12.817  43.102  1.00  0.00           N  
ATOM   1401  CA  PRO A  88      27.807  12.741  44.445  1.00  0.00           C  
ATOM   1402  C   PRO A  88      26.853  12.042  45.404  1.00  0.00           C  
ATOM   1403  O   PRO A  88      25.653  11.946  45.143  1.00  0.00           O  
ATOM   1404  CB  PRO A  88      28.005  14.214  44.819  1.00  0.00           C  
ATOM   1405  CG  PRO A  88      26.949  14.932  44.050  1.00  0.00           C  
ATOM   1406  CD  PRO A  88      26.889  14.208  42.731  1.00  0.00           C  
ATOM   1407  HA  PRO A  88      28.770  12.212  44.403  1.00  0.00           H  
ATOM   1408 1HB  PRO A  88      27.903  14.342  45.907  1.00  0.00           H  
ATOM   1409 2HB  PRO A  88      29.022  14.536  44.551  1.00  0.00           H  
ATOM   1410 1HG  PRO A  88      25.994  14.899  44.595  1.00  0.00           H  
ATOM   1411 2HG  PRO A  88      27.215  15.993  43.940  1.00  0.00           H  
ATOM   1412 1HD  PRO A  88      25.869  14.273  42.323  1.00  0.00           H  
ATOM   1413 2HD  PRO A  88      27.615  14.654  42.035  1.00  0.00           H  
ATOM   1414  N   LYS A  89      27.392  11.554  46.516  1.00  0.00           N  
ATOM   1415  CA  LYS A  89      26.576  10.949  47.562  1.00  0.00           C  
ATOM   1416  C   LYS A  89      25.809  12.007  48.344  1.00  0.00           C  
ATOM   1417  O   LYS A  89      24.636  11.823  48.671  1.00  0.00           O  
ATOM   1418  CB  LYS A  89      27.446  10.123  48.510  1.00  0.00           C  
ATOM   1419  CG  LYS A  89      27.926   8.799  47.931  1.00  0.00           C  
ATOM   1420  CD  LYS A  89      28.649   7.966  48.980  1.00  0.00           C  
ATOM   1421  CE  LYS A  89      28.974   6.575  48.456  1.00  0.00           C  
ATOM   1422  NZ  LYS A  89      29.571   5.709  49.509  1.00  0.00           N  
ATOM   1423  H   LYS A  89      28.393  11.603  46.640  1.00  0.00           H  
ATOM   1424  HA  LYS A  89      25.847  10.287  47.093  1.00  0.00           H  
ATOM   1425 1HB  LYS A  89      28.325  10.702  48.795  1.00  0.00           H  
ATOM   1426 2HB  LYS A  89      26.888   9.907  49.421  1.00  0.00           H  
ATOM   1427 1HG  LYS A  89      27.072   8.234  47.557  1.00  0.00           H  
ATOM   1428 2HG  LYS A  89      28.605   8.990  47.100  1.00  0.00           H  
ATOM   1429 1HD  LYS A  89      29.577   8.464  49.264  1.00  0.00           H  
ATOM   1430 2HD  LYS A  89      28.022   7.873  49.866  1.00  0.00           H  
ATOM   1431 1HE  LYS A  89      28.064   6.104  48.088  1.00  0.00           H  
ATOM   1432 2HE  LYS A  89      29.677   6.653  47.627  1.00  0.00           H  
ATOM   1433 1HZ  LYS A  89      29.772   4.798  49.122  1.00  0.00           H  
ATOM   1434 2HZ  LYS A  89      30.427   6.128  49.845  1.00  0.00           H  
ATOM   1435 3HZ  LYS A  89      28.920   5.613  50.275  1.00  0.00           H  
ATOM   1436  N   ILE A  90      26.477  13.117  48.640  1.00  0.00           N  
ATOM   1437  CA  ILE A  90      25.836  14.241  49.311  1.00  0.00           C  
ATOM   1438  C   ILE A  90      26.009  15.529  48.517  1.00  0.00           C  
ATOM   1439  O   ILE A  90      27.130  15.931  48.206  1.00  0.00           O  
ATOM   1440  CB  ILE A  90      26.405  14.431  50.729  1.00  0.00           C  
ATOM   1441  CG1 ILE A  90      26.195  13.164  51.563  1.00  0.00           C  
ATOM   1442  CG2 ILE A  90      25.759  15.630  51.405  1.00  0.00           C  
ATOM   1443  CD1 ILE A  90      26.904  13.188  52.898  1.00  0.00           C  
ATOM   1444  H   ILE A  90      27.454  13.183  48.394  1.00  0.00           H  
ATOM   1445  HA  ILE A  90      24.770  14.033  49.393  1.00  0.00           H  
ATOM   1446  HB  ILE A  90      27.480  14.595  50.670  1.00  0.00           H  
ATOM   1447 1HG1 ILE A  90      25.131  13.020  51.744  1.00  0.00           H  
ATOM   1448 2HG1 ILE A  90      26.551  12.298  51.004  1.00  0.00           H  
ATOM   1449 1HG2 ILE A  90      26.172  15.750  52.407  1.00  0.00           H  
ATOM   1450 2HG2 ILE A  90      25.958  16.528  50.821  1.00  0.00           H  
ATOM   1451 3HG2 ILE A  90      24.682  15.473  51.474  1.00  0.00           H  
ATOM   1452 1HD1 ILE A  90      26.708  12.257  53.430  1.00  0.00           H  
ATOM   1453 2HD1 ILE A  90      27.977  13.296  52.738  1.00  0.00           H  
ATOM   1454 3HD1 ILE A  90      26.539  14.026  53.489  1.00  0.00           H  
ATOM   1455  N   LEU A  91      24.893  16.172  48.191  1.00  0.00           N  
ATOM   1456  CA  LEU A  91      24.922  17.437  47.467  1.00  0.00           C  
ATOM   1457  C   LEU A  91      24.185  18.490  48.279  1.00  0.00           C  
ATOM   1458  O   LEU A  91      23.020  18.295  48.641  1.00  0.00           O  
ATOM   1459  CB  LEU A  91      24.277  17.289  46.083  1.00  0.00           C  
ATOM   1460  CG  LEU A  91      24.103  18.589  45.288  1.00  0.00           C  
ATOM   1461  CD1 LEU A  91      25.471  19.155  44.933  1.00  0.00           C  
ATOM   1462  CD2 LEU A  91      23.285  18.312  44.035  1.00  0.00           C  
ATOM   1463  H   LEU A  91      24.002  15.775  48.452  1.00  0.00           H  
ATOM   1464  HA  LEU A  91      25.962  17.732  47.327  1.00  0.00           H  
ATOM   1465 1HB  LEU A  91      24.889  16.614  45.486  1.00  0.00           H  
ATOM   1466 2HB  LEU A  91      23.292  16.840  46.205  1.00  0.00           H  
ATOM   1467  HG  LEU A  91      23.586  19.326  45.903  1.00  0.00           H  
ATOM   1468 1HD1 LEU A  91      25.348  20.079  44.368  1.00  0.00           H  
ATOM   1469 2HD1 LEU A  91      26.027  19.362  45.848  1.00  0.00           H  
ATOM   1470 3HD1 LEU A  91      26.019  18.432  44.330  1.00  0.00           H  
ATOM   1471 1HD2 LEU A  91      23.160  19.236  43.470  1.00  0.00           H  
ATOM   1472 2HD2 LEU A  91      23.801  17.576  43.418  1.00  0.00           H  
ATOM   1473 3HD2 LEU A  91      22.306  17.925  44.318  1.00  0.00           H  
ATOM   1474  N   VAL A  92      24.864  19.598  48.565  1.00  0.00           N  
ATOM   1475  CA  VAL A  92      24.283  20.717  49.292  1.00  0.00           C  
ATOM   1476  C   VAL A  92      24.413  21.964  48.431  1.00  0.00           C  
ATOM   1477  O   VAL A  92      25.510  22.290  47.967  1.00  0.00           O  
ATOM   1478  CB  VAL A  92      24.993  20.931  50.642  1.00  0.00           C  
ATOM   1479  CG1 VAL A  92      24.393  22.121  51.376  1.00  0.00           C  
ATOM   1480  CG2 VAL A  92      24.892  19.670  51.485  1.00  0.00           C  
ATOM   1481  H   VAL A  92      25.825  19.656  48.259  1.00  0.00           H  
ATOM   1482  HA  VAL A  92      23.233  20.495  49.487  1.00  0.00           H  
ATOM   1483  HB  VAL A  92      26.042  21.163  50.457  1.00  0.00           H  
ATOM   1484 1HG1 VAL A  92      24.907  22.258  52.328  1.00  0.00           H  
ATOM   1485 2HG1 VAL A  92      24.509  23.019  50.770  1.00  0.00           H  
ATOM   1486 3HG1 VAL A  92      23.334  21.940  51.559  1.00  0.00           H  
ATOM   1487 1HG2 VAL A  92      25.396  19.828  52.438  1.00  0.00           H  
ATOM   1488 2HG2 VAL A  92      23.842  19.435  51.665  1.00  0.00           H  
ATOM   1489 3HG2 VAL A  92      25.364  18.840  50.958  1.00  0.00           H  
ATOM   1490  N   MET A  93      23.297  22.657  48.218  1.00  0.00           N  
ATOM   1491  CA  MET A  93      23.281  23.894  47.451  1.00  0.00           C  
ATOM   1492  C   MET A  93      22.521  24.956  48.227  1.00  0.00           C  
ATOM   1493  O   MET A  93      21.530  24.651  48.899  1.00  0.00           O  
ATOM   1494  CB  MET A  93      22.654  23.672  46.076  1.00  0.00           C  
ATOM   1495  CG  MET A  93      22.569  24.923  45.213  1.00  0.00           C  
ATOM   1496  SD  MET A  93      21.961  24.580  43.549  1.00  0.00           S  
ATOM   1497  CE  MET A  93      20.209  24.382  43.864  1.00  0.00           C  
ATOM   1498  H   MET A  93      22.432  22.308  48.605  1.00  0.00           H  
ATOM   1499  HA  MET A  93      24.311  24.216  47.292  1.00  0.00           H  
ATOM   1500 1HB  MET A  93      23.231  22.928  45.529  1.00  0.00           H  
ATOM   1501 2HB  MET A  93      21.644  23.279  46.195  1.00  0.00           H  
ATOM   1502 1HG  MET A  93      21.901  25.644  45.682  1.00  0.00           H  
ATOM   1503 2HG  MET A  93      23.557  25.376  45.131  1.00  0.00           H  
ATOM   1504 1HE  MET A  93      19.694  24.165  42.928  1.00  0.00           H  
ATOM   1505 2HE  MET A  93      20.056  23.560  44.564  1.00  0.00           H  
ATOM   1506 3HE  MET A  93      19.810  25.302  44.293  1.00  0.00           H  
ATOM   1507  N   VAL A  94      22.990  26.198  48.141  1.00  0.00           N  
ATOM   1508  CA  VAL A  94      22.259  27.365  48.621  1.00  0.00           C  
ATOM   1509  C   VAL A  94      22.065  28.300  47.438  1.00  0.00           C  
ATOM   1510  O   VAL A  94      23.040  28.840  46.901  1.00  0.00           O  
ATOM   1511  CB  VAL A  94      23.027  28.082  49.748  1.00  0.00           C  
ATOM   1512  CG1 VAL A  94      22.231  29.275  50.258  1.00  0.00           C  
ATOM   1513  CG2 VAL A  94      23.321  27.107  50.877  1.00  0.00           C  
ATOM   1514  H   VAL A  94      23.899  26.326  47.719  1.00  0.00           H  
ATOM   1515  HA  VAL A  94      21.300  27.032  49.020  1.00  0.00           H  
ATOM   1516  HB  VAL A  94      23.964  28.469  49.347  1.00  0.00           H  
ATOM   1517 1HG1 VAL A  94      22.789  29.771  51.053  1.00  0.00           H  
ATOM   1518 2HG1 VAL A  94      22.064  29.977  49.441  1.00  0.00           H  
ATOM   1519 3HG1 VAL A  94      21.272  28.933  50.647  1.00  0.00           H  
ATOM   1520 1HG2 VAL A  94      23.864  27.621  51.669  1.00  0.00           H  
ATOM   1521 2HG2 VAL A  94      22.383  26.716  51.274  1.00  0.00           H  
ATOM   1522 3HG2 VAL A  94      23.926  26.283  50.498  1.00  0.00           H  
ATOM   1523  N   HIS A  95      20.812  28.491  47.028  1.00  0.00           N  
ATOM   1524  CA  HIS A  95      20.486  29.347  45.888  1.00  0.00           C  
ATOM   1525  C   HIS A  95      19.683  30.540  46.398  1.00  0.00           C  
ATOM   1526  O   HIS A  95      18.490  30.411  46.693  1.00  0.00           O  
ATOM   1527  CB  HIS A  95      19.691  28.585  44.823  1.00  0.00           C  
ATOM   1528  CG  HIS A  95      19.338  29.414  43.628  1.00  0.00           C  
ATOM   1529  ND1 HIS A  95      18.538  28.945  42.607  1.00  0.00           N  
ATOM   1530  CD2 HIS A  95      19.676  30.681  43.290  1.00  0.00           C  
ATOM   1531  CE1 HIS A  95      18.399  29.890  41.692  1.00  0.00           C  
ATOM   1532  NE2 HIS A  95      19.080  30.951  42.083  1.00  0.00           N  
ATOM   1533  H   HIS A  95      20.065  28.027  47.525  1.00  0.00           H  
ATOM   1534  HA  HIS A  95      21.417  29.680  45.429  1.00  0.00           H  
ATOM   1535 1HB  HIS A  95      20.269  27.725  44.483  1.00  0.00           H  
ATOM   1536 2HB  HIS A  95      18.767  28.206  45.260  1.00  0.00           H  
ATOM   1537  HD2 HIS A  95      20.304  31.359  43.868  1.00  0.00           H  
ATOM   1538  HE1 HIS A  95      17.821  29.806  40.772  1.00  0.00           H  
ATOM   1539  HE2 HIS A  95      19.153  31.824  41.580  1.00  0.00           H  
ATOM   1540  N   ASN A  96      20.346  31.693  46.496  1.00  0.00           N  
ATOM   1541  CA  ASN A  96      19.769  32.911  47.068  1.00  0.00           C  
ATOM   1542  C   ASN A  96      19.093  32.629  48.413  1.00  0.00           C  
ATOM   1543  O   ASN A  96      18.020  33.150  48.728  1.00  0.00           O  
ATOM   1544  CB  ASN A  96      18.787  33.541  46.098  1.00  0.00           C  
ATOM   1545  CG  ASN A  96      19.462  34.119  44.886  1.00  0.00           C  
ATOM   1546  OD1 ASN A  96      20.591  34.617  44.967  1.00  0.00           O  
ATOM   1547  ND2 ASN A  96      18.793  34.063  43.762  1.00  0.00           N  
ATOM   1548  H   ASN A  96      21.296  31.713  46.154  1.00  0.00           H  
ATOM   1549  HA  ASN A  96      20.572  33.632  47.227  1.00  0.00           H  
ATOM   1550 1HB  ASN A  96      18.064  32.791  45.774  1.00  0.00           H  
ATOM   1551 2HB  ASN A  96      18.233  34.332  46.604  1.00  0.00           H  
ATOM   1552 1HD2 ASN A  96      19.193  34.432  42.923  1.00  0.00           H  
ATOM   1553 2HD2 ASN A  96      17.883  33.651  43.743  1.00  0.00           H  
ATOM   1554  N   GLY A  97      19.752  31.789  49.207  1.00  0.00           N  
ATOM   1555  CA  GLY A  97      19.237  31.430  50.513  1.00  0.00           C  
ATOM   1556  C   GLY A  97      18.387  30.175  50.529  1.00  0.00           C  
ATOM   1557  O   GLY A  97      18.086  29.638  51.597  1.00  0.00           O  
ATOM   1558  H   GLY A  97      20.626  31.391  48.897  1.00  0.00           H  
ATOM   1559 1HA  GLY A  97      20.068  31.282  51.203  1.00  0.00           H  
ATOM   1560 2HA  GLY A  97      18.636  32.249  50.905  1.00  0.00           H  
ATOM   1561  N   ARG A  98      17.983  29.700  49.354  1.00  0.00           N  
ATOM   1562  CA  ARG A  98      17.204  28.473  49.277  1.00  0.00           C  
ATOM   1563  C   ARG A  98      18.113  27.255  49.394  1.00  0.00           C  
ATOM   1564  O   ARG A  98      18.935  26.991  48.511  1.00  0.00           O  
ATOM   1565  CB  ARG A  98      16.429  28.407  47.970  1.00  0.00           C  
ATOM   1566  CG  ARG A  98      15.464  27.237  47.856  1.00  0.00           C  
ATOM   1567  CD  ARG A  98      14.821  27.183  46.518  1.00  0.00           C  
ATOM   1568  NE  ARG A  98      14.039  28.378  46.243  1.00  0.00           N  
ATOM   1569  CZ  ARG A  98      12.780  28.584  46.678  1.00  0.00           C  
ATOM   1570  NH1 ARG A  98      12.178  27.670  47.405  1.00  0.00           N  
ATOM   1571  NH2 ARG A  98      12.152  29.707  46.374  1.00  0.00           N  
ATOM   1572  H   ARG A  98      18.215  30.190  48.502  1.00  0.00           H  
ATOM   1573  HA  ARG A  98      16.488  28.464  50.101  1.00  0.00           H  
ATOM   1574 1HB  ARG A  98      15.854  29.322  47.841  1.00  0.00           H  
ATOM   1575 2HB  ARG A  98      17.128  28.340  47.136  1.00  0.00           H  
ATOM   1576 1HG  ARG A  98      16.003  26.303  48.015  1.00  0.00           H  
ATOM   1577 2HG  ARG A  98      14.681  27.337  48.609  1.00  0.00           H  
ATOM   1578 1HD  ARG A  98      15.589  27.095  45.749  1.00  0.00           H  
ATOM   1579 2HD  ARG A  98      14.157  26.321  46.468  1.00  0.00           H  
ATOM   1580  HE  ARG A  98      14.469  29.104  45.687  1.00  0.00           H  
ATOM   1581 1HH1 ARG A  98      12.658  26.812  47.638  1.00  0.00           H  
ATOM   1582 2HH1 ARG A  98      11.235  27.825  47.731  1.00  0.00           H  
ATOM   1583 1HH2 ARG A  98      12.616  30.410  45.815  1.00  0.00           H  
ATOM   1584 2HH2 ARG A  98      11.210  29.861  46.700  1.00  0.00           H  
ATOM   1585  N   VAL A  99      17.961  26.513  50.487  1.00  0.00           N  
ATOM   1586  CA  VAL A  99      18.861  25.421  50.841  1.00  0.00           C  
ATOM   1587  C   VAL A  99      18.291  24.146  50.241  1.00  0.00           C  
ATOM   1588  O   VAL A  99      17.128  23.798  50.487  1.00  0.00           O  
ATOM   1589  CB  VAL A  99      18.993  25.276  52.369  1.00  0.00           C  
ATOM   1590  CG1 VAL A  99      19.880  24.090  52.717  1.00  0.00           C  
ATOM   1591  CG2 VAL A  99      19.552  26.560  52.964  1.00  0.00           C  
ATOM   1592  H   VAL A  99      17.183  26.725  51.094  1.00  0.00           H  
ATOM   1593  HA  VAL A  99      19.848  25.639  50.433  1.00  0.00           H  
ATOM   1594  HB  VAL A  99      18.009  25.077  52.793  1.00  0.00           H  
ATOM   1595 1HG1 VAL A  99      19.963  24.002  53.800  1.00  0.00           H  
ATOM   1596 2HG1 VAL A  99      19.442  23.177  52.312  1.00  0.00           H  
ATOM   1597 3HG1 VAL A  99      20.871  24.238  52.289  1.00  0.00           H  
ATOM   1598 1HG2 VAL A  99      19.643  26.451  54.044  1.00  0.00           H  
ATOM   1599 2HG2 VAL A  99      20.534  26.762  52.536  1.00  0.00           H  
ATOM   1600 3HG2 VAL A  99      18.880  27.388  52.738  1.00  0.00           H  
ATOM   1601  N   ARG A 100      19.105  23.449  49.456  1.00  0.00           N  
ATOM   1602  CA  ARG A 100      18.709  22.188  48.841  1.00  0.00           C  
ATOM   1603  C   ARG A 100      19.749  21.132  49.192  1.00  0.00           C  
ATOM   1604  O   ARG A 100      20.944  21.320  48.945  1.00  0.00           O  
ATOM   1605  CB  ARG A 100      18.589  22.320  47.330  1.00  0.00           C  
ATOM   1606  CG  ARG A 100      18.010  21.104  46.626  1.00  0.00           C  
ATOM   1607  CD  ARG A 100      17.927  21.308  45.157  1.00  0.00           C  
ATOM   1608  NE  ARG A 100      17.129  22.475  44.817  1.00  0.00           N  
ATOM   1609  CZ  ARG A 100      15.783  22.487  44.747  1.00  0.00           C  
ATOM   1610  NH1 ARG A 100      15.102  21.391  44.994  1.00  0.00           N  
ATOM   1611  NH2 ARG A 100      15.148  23.602  44.428  1.00  0.00           N  
ATOM   1612  H   ARG A 100      20.032  23.811  49.282  1.00  0.00           H  
ATOM   1613  HA  ARG A 100      17.731  21.904  49.234  1.00  0.00           H  
ATOM   1614 1HB  ARG A 100      17.956  23.173  47.089  1.00  0.00           H  
ATOM   1615 2HB  ARG A 100      19.573  22.513  46.903  1.00  0.00           H  
ATOM   1616 1HG  ARG A 100      18.645  20.237  46.816  1.00  0.00           H  
ATOM   1617 2HG  ARG A 100      17.007  20.907  47.002  1.00  0.00           H  
ATOM   1618 1HD  ARG A 100      18.928  21.451  44.752  1.00  0.00           H  
ATOM   1619 2HD  ARG A 100      17.469  20.435  44.693  1.00  0.00           H  
ATOM   1620  HE  ARG A 100      17.617  23.338  44.619  1.00  0.00           H  
ATOM   1621 1HH1 ARG A 100      15.587  20.538  45.238  1.00  0.00           H  
ATOM   1622 2HH1 ARG A 100      14.094  21.400  44.941  1.00  0.00           H  
ATOM   1623 1HH2 ARG A 100      15.672  24.446  44.237  1.00  0.00           H  
ATOM   1624 2HH2 ARG A 100      14.141  23.611  44.375  1.00  0.00           H  
ATOM   1625  N   VAL A 101      19.295  20.024  49.766  1.00  0.00           N  
ATOM   1626  CA  VAL A 101      20.174  18.929  50.164  1.00  0.00           C  
ATOM   1627  C   VAL A 101      19.652  17.647  49.545  1.00  0.00           C  
ATOM   1628  O   VAL A 101      18.480  17.292  49.727  1.00  0.00           O  
ATOM   1629  CB  VAL A 101      20.229  18.787  51.696  1.00  0.00           C  
ATOM   1630  CG1 VAL A 101      21.144  17.638  52.093  1.00  0.00           C  
ATOM   1631  CG2 VAL A 101      20.700  20.092  52.320  1.00  0.00           C  
ATOM   1632  H   VAL A 101      18.302  19.942  49.930  1.00  0.00           H  
ATOM   1633  HA  VAL A 101      21.181  19.145  49.803  1.00  0.00           H  
ATOM   1634  HB  VAL A 101      19.232  18.547  52.066  1.00  0.00           H  
ATOM   1635 1HG1 VAL A 101      21.170  17.552  53.179  1.00  0.00           H  
ATOM   1636 2HG1 VAL A 101      20.767  16.709  51.665  1.00  0.00           H  
ATOM   1637 3HG1 VAL A 101      22.150  17.829  51.720  1.00  0.00           H  
ATOM   1638 1HG2 VAL A 101      20.736  19.985  53.404  1.00  0.00           H  
ATOM   1639 2HG2 VAL A 101      21.695  20.336  51.946  1.00  0.00           H  
ATOM   1640 3HG2 VAL A 101      20.008  20.892  52.058  1.00  0.00           H  
ATOM   1641  N   ARG A 102      20.511  16.948  48.813  1.00  0.00           N  
ATOM   1642  CA  ARG A 102      20.090  15.717  48.171  1.00  0.00           C  
ATOM   1643  C   ARG A 102      20.774  14.514  48.804  1.00  0.00           C  
ATOM   1644  O   ARG A 102      21.981  14.538  49.066  1.00  0.00           O  
ATOM   1645  CB  ARG A 102      20.404  15.755  46.683  1.00  0.00           C  
ATOM   1646  CG  ARG A 102      19.994  14.510  45.910  1.00  0.00           C  
ATOM   1647  CD  ARG A 102      20.445  14.568  44.497  1.00  0.00           C  
ATOM   1648  NE  ARG A 102      19.767  15.618  43.754  1.00  0.00           N  
ATOM   1649  CZ  ARG A 102      20.249  16.199  42.638  1.00  0.00           C  
ATOM   1650  NH1 ARG A 102      21.411  15.822  42.149  1.00  0.00           N  
ATOM   1651  NH2 ARG A 102      19.555  17.148  42.034  1.00  0.00           N  
ATOM   1652  H   ARG A 102      21.463  17.263  48.695  1.00  0.00           H  
ATOM   1653  HA  ARG A 102      19.011  15.614  48.293  1.00  0.00           H  
ATOM   1654 1HB  ARG A 102      19.901  16.606  46.226  1.00  0.00           H  
ATOM   1655 2HB  ARG A 102      21.476  15.893  46.540  1.00  0.00           H  
ATOM   1656 1HG  ARG A 102      20.438  13.630  46.376  1.00  0.00           H  
ATOM   1657 2HG  ARG A 102      18.908  14.417  45.921  1.00  0.00           H  
ATOM   1658 1HD  ARG A 102      21.516  14.764  44.463  1.00  0.00           H  
ATOM   1659 2HD  ARG A 102      20.236  13.616  44.009  1.00  0.00           H  
ATOM   1660  HE  ARG A 102      18.871  15.934  44.098  1.00  0.00           H  
ATOM   1661 1HH1 ARG A 102      21.941  15.098  42.611  1.00  0.00           H  
ATOM   1662 2HH1 ARG A 102      21.771  16.259  41.313  1.00  0.00           H  
ATOM   1663 1HH2 ARG A 102      18.662  17.438  42.409  1.00  0.00           H  
ATOM   1664 2HH2 ARG A 102      19.916  17.583  41.198  1.00  0.00           H  
ATOM   1665  N   ASN A 103      19.989  13.467  49.045  1.00  0.00           N  
ATOM   1666  CA  ASN A 103      20.486  12.213  49.589  1.00  0.00           C  
ATOM   1667  C   ASN A 103      20.793  11.246  48.450  1.00  0.00           C  
ATOM   1668  O   ASN A 103      19.885  10.608  47.906  1.00  0.00           O  
ATOM   1669  CB  ASN A 103      19.490  11.611  50.563  1.00  0.00           C  
ATOM   1670  CG  ASN A 103      19.978  10.323  51.166  1.00  0.00           C  
ATOM   1671  OD1 ASN A 103      20.919   9.703  50.659  1.00  0.00           O  
ATOM   1672  ND2 ASN A 103      19.355   9.908  52.239  1.00  0.00           N  
ATOM   1673  H   ASN A 103      19.006  13.556  48.836  1.00  0.00           H  
ATOM   1674  HA  ASN A 103      21.398  12.417  50.152  1.00  0.00           H  
ATOM   1675 1HB  ASN A 103      19.290  12.322  51.365  1.00  0.00           H  
ATOM   1676 2HB  ASN A 103      18.547  11.423  50.049  1.00  0.00           H  
ATOM   1677 1HD2 ASN A 103      19.637   9.057  52.683  1.00  0.00           H  
ATOM   1678 2HD2 ASN A 103      18.598  10.442  52.615  1.00  0.00           H  
ATOM   1679  N   GLY A 104      22.074  11.133  48.104  1.00  0.00           N  
ATOM   1680  CA  GLY A 104      22.505  10.284  47.012  1.00  0.00           C  
ATOM   1681  C   GLY A 104      23.073   8.968  47.503  1.00  0.00           C  
ATOM   1682  O   GLY A 104      23.819   8.291  46.787  1.00  0.00           O  
ATOM   1683  H   GLY A 104      22.765  11.658  48.621  1.00  0.00           H  
ATOM   1684 1HA  GLY A 104      21.663  10.086  46.350  1.00  0.00           H  
ATOM   1685 2HA  GLY A 104      23.261  10.803  46.424  1.00  0.00           H  
ATOM   1686  N   THR A 105      22.726   8.596  48.733  1.00  0.00           N  
ATOM   1687  CA  THR A 105      23.253   7.407  49.380  1.00  0.00           C  
ATOM   1688  C   THR A 105      22.237   6.269  49.281  1.00  0.00           C  
ATOM   1689  O   THR A 105      21.176   6.399  48.666  1.00  0.00           O  
ATOM   1690  CB  THR A 105      23.601   7.679  50.854  1.00  0.00           C  
ATOM   1691  OG1 THR A 105      22.401   7.686  51.639  1.00  0.00           O  
ATOM   1692  CG2 THR A 105      24.305   9.020  50.997  1.00  0.00           C  
ATOM   1693  H   THR A 105      22.066   9.175  49.232  1.00  0.00           H  
ATOM   1694  HA  THR A 105      24.174   7.117  48.873  1.00  0.00           H  
ATOM   1695  HB  THR A 105      24.256   6.890  51.225  1.00  0.00           H  
ATOM   1696  HG1 THR A 105      21.858   8.436  51.383  1.00  0.00           H  
ATOM   1697 1HG2 THR A 105      24.544   9.195  52.046  1.00  0.00           H  
ATOM   1698 2HG2 THR A 105      25.223   9.014  50.412  1.00  0.00           H  
ATOM   1699 3HG2 THR A 105      23.651   9.814  50.637  1.00  0.00           H  
ATOM   1700  N   ASP A 106      22.573   5.137  49.894  1.00  0.00           N  
ATOM   1701  CA  ASP A 106      21.671   3.995  49.974  1.00  0.00           C  
ATOM   1702  C   ASP A 106      20.880   3.947  51.275  1.00  0.00           C  
ATOM   1703  O   ASP A 106      20.158   2.971  51.508  1.00  0.00           O  
ATOM   1704  CB  ASP A 106      22.461   2.694  49.816  1.00  0.00           C  
ATOM   1705  CG  ASP A 106      23.099   2.552  48.440  1.00  0.00           C  
ATOM   1706  OD1 ASP A 106      22.460   2.891  47.473  1.00  0.00           O  
ATOM   1707  OD2 ASP A 106      24.219   2.104  48.370  1.00  0.00           O  
ATOM   1708  H   ASP A 106      23.487   5.071  50.318  1.00  0.00           H  
ATOM   1709  HA  ASP A 106      20.953   4.063  49.156  1.00  0.00           H  
ATOM   1710 1HB  ASP A 106      23.247   2.652  50.571  1.00  0.00           H  
ATOM   1711 2HB  ASP A 106      21.800   1.843  49.984  1.00  0.00           H  
ATOM   1712  N   ARG A 107      20.991   4.965  52.120  1.00  0.00           N  
ATOM   1713  CA  ARG A 107      20.335   4.990  53.418  1.00  0.00           C  
ATOM   1714  C   ARG A 107      19.742   6.367  53.670  1.00  0.00           C  
ATOM   1715  O   ARG A 107      20.221   7.363  53.120  1.00  0.00           O  
ATOM   1716  CB  ARG A 107      21.314   4.641  54.529  1.00  0.00           C  
ATOM   1717  CG  ARG A 107      21.864   3.224  54.476  1.00  0.00           C  
ATOM   1718  CD  ARG A 107      20.821   2.218  54.801  1.00  0.00           C  
ATOM   1719  NE  ARG A 107      21.366   0.871  54.855  1.00  0.00           N  
ATOM   1720  CZ  ARG A 107      21.476   0.046  53.795  1.00  0.00           C  
ATOM   1721  NH1 ARG A 107      21.076   0.445  52.608  1.00  0.00           N  
ATOM   1722  NH2 ARG A 107      21.986  -1.163  53.948  1.00  0.00           N  
ATOM   1723  H   ARG A 107      21.559   5.752  51.841  1.00  0.00           H  
ATOM   1724  HA  ARG A 107      19.539   4.244  53.417  1.00  0.00           H  
ATOM   1725 1HB  ARG A 107      22.161   5.324  54.496  1.00  0.00           H  
ATOM   1726 2HB  ARG A 107      20.828   4.769  55.496  1.00  0.00           H  
ATOM   1727 1HG  ARG A 107      22.240   3.017  53.473  1.00  0.00           H  
ATOM   1728 2HG  ARG A 107      22.676   3.122  55.196  1.00  0.00           H  
ATOM   1729 1HD  ARG A 107      20.384   2.448  55.772  1.00  0.00           H  
ATOM   1730 2HD  ARG A 107      20.044   2.240  54.038  1.00  0.00           H  
ATOM   1731  HE  ARG A 107      21.685   0.528  55.752  1.00  0.00           H  
ATOM   1732 1HH1 ARG A 107      20.685   1.370  52.491  1.00  0.00           H  
ATOM   1733 2HH1 ARG A 107      21.158  -0.172  51.814  1.00  0.00           H  
ATOM   1734 1HH2 ARG A 107      22.294  -1.470  54.861  1.00  0.00           H  
ATOM   1735 2HH2 ARG A 107      22.069  -1.780  53.154  1.00  0.00           H  
ATOM   1736  N   PRO A 108      18.695   6.454  54.490  1.00  0.00           N  
ATOM   1737  CA  PRO A 108      18.201   7.771  54.903  1.00  0.00           C  
ATOM   1738  C   PRO A 108      19.227   8.512  55.744  1.00  0.00           C  
ATOM   1739  O   PRO A 108      19.982   7.917  56.517  1.00  0.00           O  
ATOM   1740  CB  PRO A 108      16.949   7.431  55.718  1.00  0.00           C  
ATOM   1741  CG  PRO A 108      17.224   6.071  56.263  1.00  0.00           C  
ATOM   1742  CD  PRO A 108      17.953   5.363  55.151  1.00  0.00           C  
ATOM   1743  HA  PRO A 108      17.994   8.359  54.008  1.00  0.00           H  
ATOM   1744 1HB  PRO A 108      16.796   8.184  56.506  1.00  0.00           H  
ATOM   1745 2HB  PRO A 108      16.059   7.460  55.071  1.00  0.00           H  
ATOM   1746 1HG  PRO A 108      17.824   6.145  57.182  1.00  0.00           H  
ATOM   1747 2HG  PRO A 108      16.283   5.573  56.536  1.00  0.00           H  
ATOM   1748 1HD  PRO A 108      18.630   4.610  55.578  1.00  0.00           H  
ATOM   1749 2HD  PRO A 108      17.222   4.891  54.476  1.00  0.00           H  
ATOM   1750  N   CYS A 109      19.247   9.832  55.582  1.00  0.00           N  
ATOM   1751  CA  CYS A 109      20.195  10.703  56.262  1.00  0.00           C  
ATOM   1752  C   CYS A 109      19.445  11.711  57.120  1.00  0.00           C  
ATOM   1753  O   CYS A 109      18.293  12.049  56.838  1.00  0.00           O  
ATOM   1754  CB  CYS A 109      21.079  11.441  55.257  1.00  0.00           C  
ATOM   1755  SG  CYS A 109      22.129  10.356  54.261  1.00  0.00           S  
ATOM   1756  H   CYS A 109      18.567  10.240  54.955  1.00  0.00           H  
ATOM   1757  HA  CYS A 109      20.836  10.088  56.896  1.00  0.00           H  
ATOM   1758 1HB  CYS A 109      20.452  12.020  54.578  1.00  0.00           H  
ATOM   1759 2HB  CYS A 109      21.724  12.143  55.785  1.00  0.00           H  
ATOM   1760  N   ARG A 110      20.116  12.196  58.162  1.00  0.00           N  
ATOM   1761  CA  ARG A 110      19.652  13.333  58.942  1.00  0.00           C  
ATOM   1762  C   ARG A 110      20.285  14.603  58.391  1.00  0.00           C  
ATOM   1763  O   ARG A 110      21.499  14.648  58.164  1.00  0.00           O  
ATOM   1764  CB  ARG A 110      20.008  13.173  60.413  1.00  0.00           C  
ATOM   1765  CG  ARG A 110      19.659  14.366  61.289  1.00  0.00           C  
ATOM   1766  CD  ARG A 110      20.044  14.139  62.705  1.00  0.00           C  
ATOM   1767  NE  ARG A 110      19.166  13.181  63.358  1.00  0.00           N  
ATOM   1768  CZ  ARG A 110      19.519  11.923  63.692  1.00  0.00           C  
ATOM   1769  NH1 ARG A 110      20.731  11.489  63.428  1.00  0.00           N  
ATOM   1770  NH2 ARG A 110      18.646  11.128  64.284  1.00  0.00           N  
ATOM   1771  H   ARG A 110      20.985  11.749  58.413  1.00  0.00           H  
ATOM   1772  HA  ARG A 110      18.566  13.390  58.859  1.00  0.00           H  
ATOM   1773 1HB  ARG A 110      19.492  12.304  60.819  1.00  0.00           H  
ATOM   1774 2HB  ARG A 110      21.079  12.993  60.511  1.00  0.00           H  
ATOM   1775 1HG  ARG A 110      20.188  15.250  60.928  1.00  0.00           H  
ATOM   1776 2HG  ARG A 110      18.585  14.546  61.250  1.00  0.00           H  
ATOM   1777 1HD  ARG A 110      21.062  13.752  62.748  1.00  0.00           H  
ATOM   1778 2HD  ARG A 110      19.989  15.078  63.253  1.00  0.00           H  
ATOM   1779  HE  ARG A 110      18.225  13.478  63.577  1.00  0.00           H  
ATOM   1780 1HH1 ARG A 110      21.399  12.098  62.975  1.00  0.00           H  
ATOM   1781 2HH1 ARG A 110      20.995  10.547  63.677  1.00  0.00           H  
ATOM   1782 1HH2 ARG A 110      17.713  11.461  64.486  1.00  0.00           H  
ATOM   1783 2HH2 ARG A 110      18.910  10.186  64.534  1.00  0.00           H  
ATOM   1784  N   VAL A 111      19.463  15.626  58.170  1.00  0.00           N  
ATOM   1785  CA  VAL A 111      19.917  16.904  57.638  1.00  0.00           C  
ATOM   1786  C   VAL A 111      19.427  18.002  58.567  1.00  0.00           C  
ATOM   1787  O   VAL A 111      18.245  18.030  58.932  1.00  0.00           O  
ATOM   1788  CB  VAL A 111      19.380  17.136  56.213  1.00  0.00           C  
ATOM   1789  CG1 VAL A 111      19.845  18.483  55.682  1.00  0.00           C  
ATOM   1790  CG2 VAL A 111      19.835  16.009  55.299  1.00  0.00           C  
ATOM   1791  H   VAL A 111      18.484  15.501  58.385  1.00  0.00           H  
ATOM   1792  HA  VAL A 111      21.007  16.893  57.596  1.00  0.00           H  
ATOM   1793  HB  VAL A 111      18.291  17.162  56.245  1.00  0.00           H  
ATOM   1794 1HG1 VAL A 111      19.456  18.631  54.674  1.00  0.00           H  
ATOM   1795 2HG1 VAL A 111      19.478  19.277  56.332  1.00  0.00           H  
ATOM   1796 3HG1 VAL A 111      20.935  18.508  55.657  1.00  0.00           H  
ATOM   1797 1HG2 VAL A 111      19.451  16.179  54.293  1.00  0.00           H  
ATOM   1798 2HG2 VAL A 111      20.925  15.980  55.271  1.00  0.00           H  
ATOM   1799 3HG2 VAL A 111      19.456  15.059  55.675  1.00  0.00           H  
ATOM   1800  N   ARG A 112      20.327  18.905  58.945  1.00  0.00           N  
ATOM   1801  CA  ARG A 112      19.993  20.055  59.776  1.00  0.00           C  
ATOM   1802  C   ARG A 112      20.360  21.322  59.016  1.00  0.00           C  
ATOM   1803  O   ARG A 112      21.414  21.382  58.374  1.00  0.00           O  
ATOM   1804  CB  ARG A 112      20.733  20.010  61.105  1.00  0.00           C  
ATOM   1805  CG  ARG A 112      20.205  18.987  62.097  1.00  0.00           C  
ATOM   1806  CD  ARG A 112      20.926  19.057  63.394  1.00  0.00           C  
ATOM   1807  NE  ARG A 112      20.327  18.189  64.395  1.00  0.00           N  
ATOM   1808  CZ  ARG A 112      20.782  18.047  65.656  1.00  0.00           C  
ATOM   1809  NH1 ARG A 112      21.838  18.721  66.053  1.00  0.00           N  
ATOM   1810  NH2 ARG A 112      20.165  17.231  66.492  1.00  0.00           N  
ATOM   1811  H   ARG A 112      21.281  18.780  58.639  1.00  0.00           H  
ATOM   1812  HA  ARG A 112      18.923  20.032  59.985  1.00  0.00           H  
ATOM   1813 1HB  ARG A 112      21.784  19.787  60.928  1.00  0.00           H  
ATOM   1814 2HB  ARG A 112      20.682  20.990  61.582  1.00  0.00           H  
ATOM   1815 1HG  ARG A 112      19.147  19.173  62.283  1.00  0.00           H  
ATOM   1816 2HG  ARG A 112      20.331  17.984  61.688  1.00  0.00           H  
ATOM   1817 1HD  ARG A 112      21.961  18.749  63.252  1.00  0.00           H  
ATOM   1818 2HD  ARG A 112      20.900  20.079  63.770  1.00  0.00           H  
ATOM   1819  HE  ARG A 112      19.512  17.654  64.126  1.00  0.00           H  
ATOM   1820 1HH1 ARG A 112      22.309  19.346  65.413  1.00  0.00           H  
ATOM   1821 2HH1 ARG A 112      22.179  18.615  66.998  1.00  0.00           H  
ATOM   1822 1HH2 ARG A 112      19.353  16.712  66.187  1.00  0.00           H  
ATOM   1823 2HH2 ARG A 112      20.505  17.125  67.436  1.00  0.00           H  
ATOM   1824  N   VAL A 113      19.495  22.328  59.092  1.00  0.00           N  
ATOM   1825  CA  VAL A 113      19.732  23.631  58.481  1.00  0.00           C  
ATOM   1826  C   VAL A 113      19.585  24.690  59.564  1.00  0.00           C  
ATOM   1827  O   VAL A 113      18.554  24.753  60.246  1.00  0.00           O  
ATOM   1828  CB  VAL A 113      18.736  23.900  57.337  1.00  0.00           C  
ATOM   1829  CG1 VAL A 113      18.999  25.262  56.712  1.00  0.00           C  
ATOM   1830  CG2 VAL A 113      18.837  22.799  56.293  1.00  0.00           C  
ATOM   1831  H   VAL A 113      18.635  22.173  59.600  1.00  0.00           H  
ATOM   1832  HA  VAL A 113      20.740  23.640  58.066  1.00  0.00           H  
ATOM   1833  HB  VAL A 113      17.725  23.924  57.745  1.00  0.00           H  
ATOM   1834 1HG1 VAL A 113      18.286  25.437  55.906  1.00  0.00           H  
ATOM   1835 2HG1 VAL A 113      18.886  26.038  57.470  1.00  0.00           H  
ATOM   1836 3HG1 VAL A 113      20.012  25.289  56.312  1.00  0.00           H  
ATOM   1837 1HG2 VAL A 113      18.129  22.995  55.488  1.00  0.00           H  
ATOM   1838 2HG2 VAL A 113      19.849  22.772  55.889  1.00  0.00           H  
ATOM   1839 3HG2 VAL A 113      18.604  21.839  56.753  1.00  0.00           H  
ATOM   1840  N   THR A 114      20.611  25.521  59.721  1.00  0.00           N  
ATOM   1841  CA  THR A 114      20.655  26.543  60.762  1.00  0.00           C  
ATOM   1842  C   THR A 114      20.668  27.911  60.093  1.00  0.00           C  
ATOM   1843  O   THR A 114      21.403  28.129  59.124  1.00  0.00           O  
ATOM   1844  CB  THR A 114      21.886  26.382  61.673  1.00  0.00           C  
ATOM   1845  OG1 THR A 114      21.842  25.103  62.319  1.00  0.00           O  
ATOM   1846  CG2 THR A 114      21.915  27.477  62.728  1.00  0.00           C  
ATOM   1847  H   THR A 114      21.392  25.433  59.085  1.00  0.00           H  
ATOM   1848  HA  THR A 114      19.771  26.434  61.391  1.00  0.00           H  
ATOM   1849  HB  THR A 114      22.794  26.440  61.073  1.00  0.00           H  
ATOM   1850  HG1 THR A 114      21.214  25.133  63.045  1.00  0.00           H  
ATOM   1851 1HG2 THR A 114      22.792  27.348  63.363  1.00  0.00           H  
ATOM   1852 2HG2 THR A 114      21.960  28.451  62.241  1.00  0.00           H  
ATOM   1853 3HG2 THR A 114      21.015  27.419  63.338  1.00  0.00           H  
ATOM   1854  N   ALA A 115      19.851  28.827  60.610  1.00  0.00           N  
ATOM   1855  CA  ALA A 115      19.855  30.209  60.154  1.00  0.00           C  
ATOM   1856  C   ALA A 115      19.190  31.075  61.212  1.00  0.00           C  
ATOM   1857  O   ALA A 115      18.204  30.664  61.830  1.00  0.00           O  
ATOM   1858  CB  ALA A 115      19.138  30.361  58.810  1.00  0.00           C  
ATOM   1859  H   ALA A 115      19.211  28.551  61.339  1.00  0.00           H  
ATOM   1860  HA  ALA A 115      20.889  30.522  60.007  1.00  0.00           H  
ATOM   1861 1HB  ALA A 115      19.161  31.407  58.501  1.00  0.00           H  
ATOM   1862 2HB  ALA A 115      19.638  29.750  58.059  1.00  0.00           H  
ATOM   1863 3HB  ALA A 115      18.103  30.037  58.910  1.00  0.00           H  
ATOM   1864  N   GLY A 116      19.733  32.274  61.414  1.00  0.00           N  
ATOM   1865  CA  GLY A 116      19.166  33.189  62.381  1.00  0.00           C  
ATOM   1866  C   GLY A 116      19.313  32.758  63.821  1.00  0.00           C  
ATOM   1867  O   GLY A 116      18.637  33.309  64.694  1.00  0.00           O  
ATOM   1868  H   GLY A 116      20.550  32.555  60.890  1.00  0.00           H  
ATOM   1869 1HA  GLY A 116      19.635  34.167  62.275  1.00  0.00           H  
ATOM   1870 2HA  GLY A 116      18.103  33.318  62.178  1.00  0.00           H  
ATOM   1871  N   GLY A 117      20.178  31.786  64.098  1.00  0.00           N  
ATOM   1872  CA  GLY A 117      20.287  31.223  65.426  1.00  0.00           C  
ATOM   1873  C   GLY A 117      19.354  30.071  65.719  1.00  0.00           C  
ATOM   1874  O   GLY A 117      19.404  29.520  66.825  1.00  0.00           O  
ATOM   1875  H   GLY A 117      20.774  31.430  63.363  1.00  0.00           H  
ATOM   1876 1HA  GLY A 117      21.305  30.870  65.590  1.00  0.00           H  
ATOM   1877 2HA  GLY A 117      20.093  31.998  66.167  1.00  0.00           H  
ATOM   1878  N   GLU A 118      18.506  29.685  64.767  1.00  0.00           N  
ATOM   1879  CA  GLU A 118      17.560  28.596  64.952  1.00  0.00           C  
ATOM   1880  C   GLU A 118      17.946  27.431  64.056  1.00  0.00           C  
ATOM   1881  O   GLU A 118      18.318  27.615  62.894  1.00  0.00           O  
ATOM   1882  CB  GLU A 118      16.133  29.054  64.640  1.00  0.00           C  
ATOM   1883  CG  GLU A 118      15.067  27.992  64.868  1.00  0.00           C  
ATOM   1884  CD  GLU A 118      13.671  28.514  64.675  1.00  0.00           C  
ATOM   1885  OE1 GLU A 118      13.523  29.690  64.446  1.00  0.00           O  
ATOM   1886  OE2 GLU A 118      12.751  27.735  64.758  1.00  0.00           O  
ATOM   1887  H   GLU A 118      18.528  30.173  63.883  1.00  0.00           H  
ATOM   1888  HA  GLU A 118      17.591  28.284  65.997  1.00  0.00           H  
ATOM   1889 1HB  GLU A 118      15.884  29.917  65.259  1.00  0.00           H  
ATOM   1890 2HB  GLU A 118      16.073  29.371  63.599  1.00  0.00           H  
ATOM   1891 1HG  GLU A 118      15.235  27.170  64.172  1.00  0.00           H  
ATOM   1892 2HG  GLU A 118      15.169  27.602  65.880  1.00  0.00           H  
ATOM   1893  N   THR A 119      17.855  26.223  64.607  1.00  0.00           N  
ATOM   1894  CA  THR A 119      18.188  24.999  63.892  1.00  0.00           C  
ATOM   1895  C   THR A 119      16.942  24.138  63.747  1.00  0.00           C  
ATOM   1896  O   THR A 119      16.193  23.952  64.712  1.00  0.00           O  
ATOM   1897  CB  THR A 119      19.296  24.208  64.611  1.00  0.00           C  
ATOM   1898  OG1 THR A 119      20.474  25.018  64.718  1.00  0.00           O  
ATOM   1899  CG2 THR A 119      19.627  22.937  63.844  1.00  0.00           C  
ATOM   1900  H   THR A 119      17.539  26.163  65.565  1.00  0.00           H  
ATOM   1901  HA  THR A 119      18.567  25.267  62.905  1.00  0.00           H  
ATOM   1902  HB  THR A 119      18.962  23.943  65.614  1.00  0.00           H  
ATOM   1903  HG1 THR A 119      21.138  24.698  64.103  1.00  0.00           H  
ATOM   1904 1HG2 THR A 119      20.412  22.390  64.367  1.00  0.00           H  
ATOM   1905 2HG2 THR A 119      18.736  22.313  63.772  1.00  0.00           H  
ATOM   1906 3HG2 THR A 119      19.971  23.195  62.844  1.00  0.00           H  
ATOM   1907  N   ARG A 120      16.725  23.616  62.542  1.00  0.00           N  
ATOM   1908  CA  ARG A 120      15.669  22.651  62.270  1.00  0.00           C  
ATOM   1909  C   ARG A 120      16.291  21.359  61.763  1.00  0.00           C  
ATOM   1910  O   ARG A 120      17.321  21.381  61.081  1.00  0.00           O  
ATOM   1911  CB  ARG A 120      14.686  23.190  61.241  1.00  0.00           C  
ATOM   1912  CG  ARG A 120      13.982  24.476  61.642  1.00  0.00           C  
ATOM   1913  CD  ARG A 120      13.037  24.258  62.767  1.00  0.00           C  
ATOM   1914  NE  ARG A 120      12.337  25.478  63.134  1.00  0.00           N  
ATOM   1915  CZ  ARG A 120      11.160  25.873  62.611  1.00  0.00           C  
ATOM   1916  NH1 ARG A 120      10.564  25.134  61.703  1.00  0.00           N  
ATOM   1917  NH2 ARG A 120      10.605  27.004  63.012  1.00  0.00           N  
ATOM   1918  H   ARG A 120      17.329  23.912  61.788  1.00  0.00           H  
ATOM   1919  HA  ARG A 120      15.125  22.464  63.197  1.00  0.00           H  
ATOM   1920 1HB  ARG A 120      15.207  23.378  60.304  1.00  0.00           H  
ATOM   1921 2HB  ARG A 120      13.918  22.441  61.045  1.00  0.00           H  
ATOM   1922 1HG  ARG A 120      14.721  25.214  61.954  1.00  0.00           H  
ATOM   1923 2HG  ARG A 120      13.419  24.864  60.792  1.00  0.00           H  
ATOM   1924 1HD  ARG A 120      12.294  23.514  62.479  1.00  0.00           H  
ATOM   1925 2HD  ARG A 120      13.585  23.904  63.639  1.00  0.00           H  
ATOM   1926  HE  ARG A 120      12.766  26.075  63.831  1.00  0.00           H  
ATOM   1927 1HH1 ARG A 120      10.989  24.270  61.396  1.00  0.00           H  
ATOM   1928 2HH1 ARG A 120       9.682  25.430  61.310  1.00  0.00           H  
ATOM   1929 1HH2 ARG A 120      11.064  27.572  63.711  1.00  0.00           H  
ATOM   1930 2HH2 ARG A 120       9.724  27.300  62.620  1.00  0.00           H  
ATOM   1931  N   GLU A 121      15.664  20.235  62.097  1.00  0.00           N  
ATOM   1932  CA  GLU A 121      16.149  18.922  61.701  1.00  0.00           C  
ATOM   1933  C   GLU A 121      15.159  18.258  60.754  1.00  0.00           C  
ATOM   1934  O   GLU A 121      13.944  18.321  60.964  1.00  0.00           O  
ATOM   1935  CB  GLU A 121      16.376  18.037  62.929  1.00  0.00           C  
ATOM   1936  CG  GLU A 121      16.953  16.664  62.617  1.00  0.00           C  
ATOM   1937  CD  GLU A 121      17.274  15.869  63.852  1.00  0.00           C  
ATOM   1938  OE1 GLU A 121      18.039  16.342  64.658  1.00  0.00           O  
ATOM   1939  OE2 GLU A 121      16.752  14.788  63.990  1.00  0.00           O  
ATOM   1940  H   GLU A 121      14.820  20.302  62.647  1.00  0.00           H  
ATOM   1941  HA  GLU A 121      17.107  19.045  61.193  1.00  0.00           H  
ATOM   1942 1HB  GLU A 121      17.058  18.538  63.617  1.00  0.00           H  
ATOM   1943 2HB  GLU A 121      15.431  17.892  63.452  1.00  0.00           H  
ATOM   1944 1HG  GLU A 121      16.235  16.106  62.016  1.00  0.00           H  
ATOM   1945 2HG  GLU A 121      17.860  16.788  62.026  1.00  0.00           H  
ATOM   1946  N   TYR A 122      15.690  17.627  59.709  1.00  0.00           N  
ATOM   1947  CA  TYR A 122      14.888  16.963  58.697  1.00  0.00           C  
ATOM   1948  C   TYR A 122      15.443  15.566  58.454  1.00  0.00           C  
ATOM   1949  O   TYR A 122      16.615  15.285  58.711  1.00  0.00           O  
ATOM   1950  CB  TYR A 122      14.864  17.771  57.398  1.00  0.00           C  
ATOM   1951  CG  TYR A 122      14.502  19.228  57.593  1.00  0.00           C  
ATOM   1952  CD1 TYR A 122      15.491  20.154  57.887  1.00  0.00           C  
ATOM   1953  CD2 TYR A 122      13.181  19.636  57.478  1.00  0.00           C  
ATOM   1954  CE1 TYR A 122      15.160  21.484  58.065  1.00  0.00           C  
ATOM   1955  CE2 TYR A 122      12.851  20.965  57.655  1.00  0.00           C  
ATOM   1956  CZ  TYR A 122      13.835  21.887  57.948  1.00  0.00           C  
ATOM   1957  OH  TYR A 122      13.506  23.211  58.125  1.00  0.00           O  
ATOM   1958  H   TYR A 122      16.696  17.616  59.625  1.00  0.00           H  
ATOM   1959  HA  TYR A 122      13.861  16.897  59.058  1.00  0.00           H  
ATOM   1960 1HB  TYR A 122      15.843  17.725  56.922  1.00  0.00           H  
ATOM   1961 2HB  TYR A 122      14.143  17.332  56.709  1.00  0.00           H  
ATOM   1962  HD1 TYR A 122      16.528  19.833  57.978  1.00  0.00           H  
ATOM   1963  HD2 TYR A 122      12.404  18.907  57.247  1.00  0.00           H  
ATOM   1964  HE1 TYR A 122      15.937  22.212  58.296  1.00  0.00           H  
ATOM   1965  HE2 TYR A 122      11.813  21.285  57.565  1.00  0.00           H  
ATOM   1966  HH  TYR A 122      12.581  23.343  57.902  1.00  0.00           H  
ATOM   1967  N   THR A 123      14.575  14.688  57.958  1.00  0.00           N  
ATOM   1968  CA  THR A 123      14.974  13.387  57.440  1.00  0.00           C  
ATOM   1969  C   THR A 123      14.796  13.379  55.929  1.00  0.00           C  
ATOM   1970  O   THR A 123      13.732  13.751  55.425  1.00  0.00           O  
ATOM   1971  CB  THR A 123      14.158  12.247  58.077  1.00  0.00           C  
ATOM   1972  OG1 THR A 123      14.371  12.237  59.495  1.00  0.00           O  
ATOM   1973  CG2 THR A 123      14.575  10.904  57.497  1.00  0.00           C  
ATOM   1974  H   THR A 123      13.600  14.946  57.943  1.00  0.00           H  
ATOM   1975  HA  THR A 123      16.021  13.219  57.695  1.00  0.00           H  
ATOM   1976  HB  THR A 123      13.098  12.406  57.884  1.00  0.00           H  
ATOM   1977  HG1 THR A 123      15.306  12.113  59.676  1.00  0.00           H  
ATOM   1978 1HG2 THR A 123      13.988  10.110  57.958  1.00  0.00           H  
ATOM   1979 2HG2 THR A 123      14.404  10.904  56.420  1.00  0.00           H  
ATOM   1980 3HG2 THR A 123      15.633  10.735  57.695  1.00  0.00           H  
ATOM   1981  N   VAL A 124      15.837  12.965  55.214  1.00  0.00           N  
ATOM   1982  CA  VAL A 124      15.833  12.935  53.757  1.00  0.00           C  
ATOM   1983  C   VAL A 124      16.115  11.503  53.315  1.00  0.00           C  
ATOM   1984  O   VAL A 124      17.138  10.917  53.691  1.00  0.00           O  
ATOM   1985  CB  VAL A 124      16.895  13.889  53.179  1.00  0.00           C  
ATOM   1986  CG1 VAL A 124      16.862  13.863  51.658  1.00  0.00           C  
ATOM   1987  CG2 VAL A 124      16.662  15.299  53.699  1.00  0.00           C  
ATOM   1988  H   VAL A 124      16.662  12.660  55.710  1.00  0.00           H  
ATOM   1989  HA  VAL A 124      14.853  13.260  53.407  1.00  0.00           H  
ATOM   1990  HB  VAL A 124      17.883  13.546  53.484  1.00  0.00           H  
ATOM   1991 1HG1 VAL A 124      17.618  14.542  51.265  1.00  0.00           H  
ATOM   1992 2HG1 VAL A 124      17.066  12.851  51.307  1.00  0.00           H  
ATOM   1993 3HG1 VAL A 124      15.878  14.177  51.310  1.00  0.00           H  
ATOM   1994 1HG2 VAL A 124      17.417  15.968  53.286  1.00  0.00           H  
ATOM   1995 2HG2 VAL A 124      15.671  15.639  53.398  1.00  0.00           H  
ATOM   1996 3HG2 VAL A 124      16.732  15.301  54.787  1.00  0.00           H  
ATOM   1997  N   ASN A 125      15.195  10.939  52.540  1.00  0.00           N  
ATOM   1998  CA  ASN A 125      15.295   9.572  52.060  1.00  0.00           C  
ATOM   1999  C   ASN A 125      16.116   9.504  50.774  1.00  0.00           C  
ATOM   2000  O   ASN A 125      16.241  10.499  50.055  1.00  0.00           O  
ATOM   2001  CB  ASN A 125      13.914   8.978  51.851  1.00  0.00           C  
ATOM   2002  CG  ASN A 125      13.172   8.770  53.142  1.00  0.00           C  
ATOM   2003  OD1 ASN A 125      13.737   8.276  54.124  1.00  0.00           O  
ATOM   2004  ND2 ASN A 125      11.917   9.140  53.160  1.00  0.00           N  
ATOM   2005  H   ASN A 125      14.394  11.496  52.277  1.00  0.00           H  
ATOM   2006  HA  ASN A 125      15.790   8.972  52.825  1.00  0.00           H  
ATOM   2007 1HB  ASN A 125      13.328   9.638  51.210  1.00  0.00           H  
ATOM   2008 2HB  ASN A 125      14.003   8.020  51.339  1.00  0.00           H  
ATOM   2009 1HD2 ASN A 125      11.374   9.025  53.993  1.00  0.00           H  
ATOM   2010 2HD2 ASN A 125      11.501   9.536  52.342  1.00  0.00           H  
ATOM   2011  N   PRO A 126      16.711   8.348  50.477  1.00  0.00           N  
ATOM   2012  CA  PRO A 126      17.483   8.217  49.235  1.00  0.00           C  
ATOM   2013  C   PRO A 126      16.671   8.651  48.022  1.00  0.00           C  
ATOM   2014  O   PRO A 126      15.523   8.244  47.839  1.00  0.00           O  
ATOM   2015  CB  PRO A 126      17.806   6.720  49.186  1.00  0.00           C  
ATOM   2016  CG  PRO A 126      17.850   6.308  50.617  1.00  0.00           C  
ATOM   2017  CD  PRO A 126      16.731   7.081  51.264  1.00  0.00           C  
ATOM   2018  HA  PRO A 126      18.366   8.854  49.308  1.00  0.00           H  
ATOM   2019 1HB  PRO A 126      17.034   6.187  48.611  1.00  0.00           H  
ATOM   2020 2HB  PRO A 126      18.762   6.559  48.665  1.00  0.00           H  
ATOM   2021 1HG  PRO A 126      17.718   5.219  50.704  1.00  0.00           H  
ATOM   2022 2HG  PRO A 126      18.833   6.544  51.050  1.00  0.00           H  
ATOM   2023 1HD  PRO A 126      15.789   6.522  51.158  1.00  0.00           H  
ATOM   2024 2HD  PRO A 126      16.966   7.248  52.326  1.00  0.00           H  
ATOM   2025  N   GLY A 127      17.287   9.486  47.189  1.00  0.00           N  
ATOM   2026  CA  GLY A 127      16.642   9.936  45.970  1.00  0.00           C  
ATOM   2027  C   GLY A 127      15.752  11.143  46.154  1.00  0.00           C  
ATOM   2028  O   GLY A 127      15.241  11.686  45.170  1.00  0.00           O  
ATOM   2029  H   GLY A 127      18.218   9.815  47.403  1.00  0.00           H  
ATOM   2030 1HA  GLY A 127      17.401  10.182  45.226  1.00  0.00           H  
ATOM   2031 2HA  GLY A 127      16.039   9.128  45.558  1.00  0.00           H  
ATOM   2032  N   THR A 128      15.555  11.582  47.395  1.00  0.00           N  
ATOM   2033  CA  THR A 128      14.714  12.726  47.704  1.00  0.00           C  
ATOM   2034  C   THR A 128      15.607  13.913  48.037  1.00  0.00           C  
ATOM   2035  O   THR A 128      16.829  13.780  48.138  1.00  0.00           O  
ATOM   2036  CB  THR A 128      13.757  12.431  48.873  1.00  0.00           C  
ATOM   2037  OG1 THR A 128      14.508  12.302  50.088  1.00  0.00           O  
ATOM   2038  CG2 THR A 128      12.986  11.144  48.620  1.00  0.00           C  
ATOM   2039  H   THR A 128      16.016  11.092  48.148  1.00  0.00           H  
ATOM   2040  HA  THR A 128      14.100  12.950  46.831  1.00  0.00           H  
ATOM   2041  HB  THR A 128      13.052  13.254  48.984  1.00  0.00           H  
ATOM   2042  HG1 THR A 128      15.368  11.920  49.893  1.00  0.00           H  
ATOM   2043 1HG2 THR A 128      12.315  10.952  49.457  1.00  0.00           H  
ATOM   2044 2HG2 THR A 128      12.405  11.243  47.704  1.00  0.00           H  
ATOM   2045 3HG2 THR A 128      13.685  10.315  48.518  1.00  0.00           H  
ATOM   2046  N   GLU A 129      14.991  15.084  48.165  1.00  0.00           N  
ATOM   2047  CA  GLU A 129      15.693  16.332  48.428  1.00  0.00           C  
ATOM   2048  C   GLU A 129      14.990  17.095  49.544  1.00  0.00           C  
ATOM   2049  O   GLU A 129      13.769  16.992  49.699  1.00  0.00           O  
ATOM   2050  CB  GLU A 129      15.766  17.191  47.164  1.00  0.00           C  
ATOM   2051  CG  GLU A 129      16.561  16.569  46.026  1.00  0.00           C  
ATOM   2052  CD  GLU A 129      16.650  17.460  44.818  1.00  0.00           C  
ATOM   2053  OE1 GLU A 129      15.992  18.473  44.801  1.00  0.00           O  
ATOM   2054  OE2 GLU A 129      17.376  17.127  43.911  1.00  0.00           O  
ATOM   2055  H   GLU A 129      13.986  15.095  48.072  1.00  0.00           H  
ATOM   2056  HA  GLU A 129      16.714  16.097  48.734  1.00  0.00           H  
ATOM   2057 1HB  GLU A 129      14.757  17.388  46.799  1.00  0.00           H  
ATOM   2058 2HB  GLU A 129      16.220  18.153  47.403  1.00  0.00           H  
ATOM   2059 1HG  GLU A 129      17.570  16.352  46.377  1.00  0.00           H  
ATOM   2060 2HG  GLU A 129      16.094  15.627  45.743  1.00  0.00           H  
ATOM   2061  N   LEU A 130      15.762  17.856  50.316  1.00  0.00           N  
ATOM   2062  CA  LEU A 130      15.227  18.797  51.289  1.00  0.00           C  
ATOM   2063  C   LEU A 130      15.209  20.202  50.700  1.00  0.00           C  
ATOM   2064  O   LEU A 130      16.181  20.635  50.074  1.00  0.00           O  
ATOM   2065  CB  LEU A 130      16.064  18.777  52.574  1.00  0.00           C  
ATOM   2066  CG  LEU A 130      15.751  19.882  53.590  1.00  0.00           C  
ATOM   2067  CD1 LEU A 130      14.366  19.652  54.181  1.00  0.00           C  
ATOM   2068  CD2 LEU A 130      16.815  19.889  54.678  1.00  0.00           C  
ATOM   2069  H   LEU A 130      16.764  17.769  50.215  1.00  0.00           H  
ATOM   2070  HA  LEU A 130      14.209  18.496  51.539  1.00  0.00           H  
ATOM   2071 1HB  LEU A 130      15.915  17.819  53.070  1.00  0.00           H  
ATOM   2072 2HB  LEU A 130      17.117  18.863  52.305  1.00  0.00           H  
ATOM   2073  HG  LEU A 130      15.742  20.849  53.086  1.00  0.00           H  
ATOM   2074 1HD1 LEU A 130      14.143  20.438  54.903  1.00  0.00           H  
ATOM   2075 2HD1 LEU A 130      13.623  19.672  53.383  1.00  0.00           H  
ATOM   2076 3HD1 LEU A 130      14.339  18.684  54.679  1.00  0.00           H  
ATOM   2077 1HD2 LEU A 130      16.592  20.675  55.400  1.00  0.00           H  
ATOM   2078 2HD2 LEU A 130      16.823  18.923  55.184  1.00  0.00           H  
ATOM   2079 3HD2 LEU A 130      17.791  20.073  54.230  1.00  0.00           H  
ATOM   2080  N   GLU A 131      14.098  20.909  50.905  1.00  0.00           N  
ATOM   2081  CA  GLU A 131      13.969  22.305  50.503  1.00  0.00           C  
ATOM   2082  C   GLU A 131      13.635  23.148  51.725  1.00  0.00           C  
ATOM   2083  O   GLU A 131      12.590  22.945  52.353  1.00  0.00           O  
ATOM   2084  CB  GLU A 131      12.888  22.470  49.432  1.00  0.00           C  
ATOM   2085  CG  GLU A 131      13.232  21.840  48.089  1.00  0.00           C  
ATOM   2086  CD  GLU A 131      12.144  22.012  47.066  1.00  0.00           C  
ATOM   2087  OE1 GLU A 131      11.109  22.532  47.409  1.00  0.00           O  
ATOM   2088  OE2 GLU A 131      12.347  21.622  45.941  1.00  0.00           O  
ATOM   2089  H   GLU A 131      13.319  20.454  51.357  1.00  0.00           H  
ATOM   2090  HA  GLU A 131      14.917  22.631  50.073  1.00  0.00           H  
ATOM   2091 1HB  GLU A 131      11.957  22.023  49.782  1.00  0.00           H  
ATOM   2092 2HB  GLU A 131      12.700  23.530  49.265  1.00  0.00           H  
ATOM   2093 1HG  GLU A 131      14.147  22.295  47.710  1.00  0.00           H  
ATOM   2094 2HG  GLU A 131      13.421  20.777  48.236  1.00  0.00           H  
ATOM   2095  N   VAL A 132      14.518  24.088  52.058  1.00  0.00           N  
ATOM   2096  CA  VAL A 132      14.309  25.035  53.149  1.00  0.00           C  
ATOM   2097  C   VAL A 132      14.516  26.444  52.610  1.00  0.00           C  
ATOM   2098  O   VAL A 132      15.515  26.720  51.938  1.00  0.00           O  
ATOM   2099  CB  VAL A 132      15.285  24.766  54.310  1.00  0.00           C  
ATOM   2100  CG1 VAL A 132      15.114  25.812  55.402  1.00  0.00           C  
ATOM   2101  CG2 VAL A 132      15.060  23.367  54.863  1.00  0.00           C  
ATOM   2102  H   VAL A 132      15.372  24.138  51.519  1.00  0.00           H  
ATOM   2103  HA  VAL A 132      13.291  24.915  53.521  1.00  0.00           H  
ATOM   2104  HB  VAL A 132      16.307  24.852  53.941  1.00  0.00           H  
ATOM   2105 1HG1 VAL A 132      15.811  25.607  56.215  1.00  0.00           H  
ATOM   2106 2HG1 VAL A 132      15.315  26.802  54.993  1.00  0.00           H  
ATOM   2107 3HG1 VAL A 132      14.094  25.776  55.783  1.00  0.00           H  
ATOM   2108 1HG2 VAL A 132      15.753  23.184  55.683  1.00  0.00           H  
ATOM   2109 2HG2 VAL A 132      14.036  23.280  55.227  1.00  0.00           H  
ATOM   2110 3HG2 VAL A 132      15.228  22.633  54.075  1.00  0.00           H  
ATOM   2111  N   GLU A 133      13.571  27.334  52.905  1.00  0.00           N  
ATOM   2112  CA  GLU A 133      13.658  28.732  52.507  1.00  0.00           C  
ATOM   2113  C   GLU A 133      14.119  29.589  53.680  1.00  0.00           C  
ATOM   2114  O   GLU A 133      13.691  29.384  54.819  1.00  0.00           O  
ATOM   2115  CB  GLU A 133      12.305  29.230  51.992  1.00  0.00           C  
ATOM   2116  CG  GLU A 133      11.836  28.560  50.708  1.00  0.00           C  
ATOM   2117  CD  GLU A 133      10.490  29.048  50.252  1.00  0.00           C  
ATOM   2118  OE1 GLU A 133       9.885  29.814  50.962  1.00  0.00           O  
ATOM   2119  OE2 GLU A 133      10.065  28.654  49.191  1.00  0.00           O  
ATOM   2120  H   GLU A 133      12.765  27.019  53.425  1.00  0.00           H  
ATOM   2121  HA  GLU A 133      14.380  28.817  51.695  1.00  0.00           H  
ATOM   2122 1HB  GLU A 133      11.543  29.065  52.753  1.00  0.00           H  
ATOM   2123 2HB  GLU A 133      12.358  30.303  51.809  1.00  0.00           H  
ATOM   2124 1HG  GLU A 133      12.566  28.754  49.922  1.00  0.00           H  
ATOM   2125 2HG  GLU A 133      11.793  27.484  50.868  1.00  0.00           H  
ATOM   2126  N   LEU A 134      14.993  30.549  53.393  1.00  0.00           N  
ATOM   2127  CA  LEU A 134      15.535  31.451  54.399  1.00  0.00           C  
ATOM   2128  C   LEU A 134      15.159  32.893  54.083  1.00  0.00           C  
ATOM   2129  O   LEU A 134      14.868  33.243  52.937  1.00  0.00           O  
ATOM   2130  CB  LEU A 134      17.061  31.312  54.472  1.00  0.00           C  
ATOM   2131  CG  LEU A 134      17.590  29.892  54.707  1.00  0.00           C  
ATOM   2132  CD1 LEU A 134      19.112  29.910  54.709  1.00  0.00           C  
ATOM   2133  CD2 LEU A 134      17.048  29.360  56.025  1.00  0.00           C  
ATOM   2134  H   LEU A 134      15.288  30.650  52.432  1.00  0.00           H  
ATOM   2135  HA  LEU A 134      15.118  31.178  55.369  1.00  0.00           H  
ATOM   2136 1HB  LEU A 134      17.487  31.674  53.537  1.00  0.00           H  
ATOM   2137 2HB  LEU A 134      17.429  31.941  55.282  1.00  0.00           H  
ATOM   2138  HG  LEU A 134      17.265  29.243  53.893  1.00  0.00           H  
ATOM   2139 1HD1 LEU A 134      19.488  28.900  54.876  1.00  0.00           H  
ATOM   2140 2HD1 LEU A 134      19.473  30.276  53.748  1.00  0.00           H  
ATOM   2141 3HD1 LEU A 134      19.467  30.565  55.504  1.00  0.00           H  
ATOM   2142 1HD2 LEU A 134      17.423  28.350  56.192  1.00  0.00           H  
ATOM   2143 2HD2 LEU A 134      17.373  30.007  56.840  1.00  0.00           H  
ATOM   2144 3HD2 LEU A 134      15.958  29.341  55.990  1.00  0.00           H  
ATOM   2145  N   SER A 135      15.172  33.726  55.120  1.00  0.00           N  
ATOM   2146  CA  SER A 135      14.935  35.148  54.945  1.00  0.00           C  
ATOM   2147  C   SER A 135      16.103  35.792  54.197  1.00  0.00           C  
ATOM   2148  O   SER A 135      17.220  35.267  54.208  1.00  0.00           O  
ATOM   2149  CB  SER A 135      14.741  35.817  56.293  1.00  0.00           C  
ATOM   2150  OG  SER A 135      15.919  35.773  57.049  1.00  0.00           O  
ATOM   2151  H   SER A 135      15.351  33.367  56.048  1.00  0.00           H  
ATOM   2152  HA  SER A 135      14.021  35.277  54.363  1.00  0.00           H  
ATOM   2153 1HB  SER A 135      14.439  36.853  56.144  1.00  0.00           H  
ATOM   2154 2HB  SER A 135      13.939  35.317  56.835  1.00  0.00           H  
ATOM   2155  HG  SER A 135      15.829  36.455  57.719  1.00  0.00           H  
ATOM   2156  N   PRO A 136      15.871  36.926  53.529  1.00  0.00           N  
ATOM   2157  CA  PRO A 136      16.980  37.595  52.825  1.00  0.00           C  
ATOM   2158  C   PRO A 136      18.209  37.810  53.691  1.00  0.00           C  
ATOM   2159  O   PRO A 136      19.335  37.727  53.182  1.00  0.00           O  
ATOM   2160  CB  PRO A 136      16.358  38.935  52.416  1.00  0.00           C  
ATOM   2161  CG  PRO A 136      14.912  38.623  52.229  1.00  0.00           C  
ATOM   2162  CD  PRO A 136      14.589  37.661  53.340  1.00  0.00           C  
ATOM   2163  HA  PRO A 136      17.282  36.972  51.983  1.00  0.00           H  
ATOM   2164 1HB  PRO A 136      16.535  39.686  53.199  1.00  0.00           H  
ATOM   2165 2HB  PRO A 136      16.836  39.307  51.498  1.00  0.00           H  
ATOM   2166 1HG  PRO A 136      14.316  39.546  52.281  1.00  0.00           H  
ATOM   2167 2HG  PRO A 136      14.743  38.191  51.231  1.00  0.00           H  
ATOM   2168 1HD  PRO A 136      14.310  38.223  54.244  1.00  0.00           H  
ATOM   2169 2HD  PRO A 136      13.768  37.000  53.026  1.00  0.00           H  
ATOM   2170  N   GLU A 137      18.034  38.079  54.982  1.00  0.00           N  
ATOM   2171  CA  GLU A 137      19.144  38.372  55.879  1.00  0.00           C  
ATOM   2172  C   GLU A 137      20.078  37.182  56.072  1.00  0.00           C  
ATOM   2173  O   GLU A 137      21.241  37.377  56.441  1.00  0.00           O  
ATOM   2174  CB  GLU A 137      18.610  38.827  57.238  1.00  0.00           C  
ATOM   2175  CG  GLU A 137      17.901  40.174  57.217  1.00  0.00           C  
ATOM   2176  CD  GLU A 137      17.375  40.578  58.565  1.00  0.00           C  
ATOM   2177  OE1 GLU A 137      17.475  39.798  59.481  1.00  0.00           O  
ATOM   2178  OE2 GLU A 137      16.872  41.672  58.681  1.00  0.00           O  
ATOM   2179  H   GLU A 137      17.093  38.078  55.349  1.00  0.00           H  
ATOM   2180  HA  GLU A 137      19.729  39.186  55.451  1.00  0.00           H  
ATOM   2181 1HB  GLU A 137      17.908  38.084  57.620  1.00  0.00           H  
ATOM   2182 2HB  GLU A 137      19.433  38.893  57.949  1.00  0.00           H  
ATOM   2183 1HG  GLU A 137      18.599  40.933  56.868  1.00  0.00           H  
ATOM   2184 2HG  GLU A 137      17.074  40.126  56.508  1.00  0.00           H  
ATOM   2185  N   GLN A 138      19.597  35.958  55.835  1.00  0.00           N  
ATOM   2186  CA  GLN A 138      20.395  34.770  56.107  1.00  0.00           C  
ATOM   2187  C   GLN A 138      20.889  34.087  54.836  1.00  0.00           C  
ATOM   2188  O   GLN A 138      21.409  32.966  54.918  1.00  0.00           O  
ATOM   2189  CB  GLN A 138      19.583  33.775  56.942  1.00  0.00           C  
ATOM   2190  CG  GLN A 138      19.190  34.291  58.316  1.00  0.00           C  
ATOM   2191  CD  GLN A 138      20.390  34.505  59.218  1.00  0.00           C  
ATOM   2192  OE1 GLN A 138      21.159  33.577  59.483  1.00  0.00           O  
ATOM   2193  NE2 GLN A 138      20.557  35.733  59.697  1.00  0.00           N  
ATOM   2194  H   GLN A 138      18.664  35.851  55.463  1.00  0.00           H  
ATOM   2195  HA  GLN A 138      21.270  35.065  56.686  1.00  0.00           H  
ATOM   2196 1HB  GLN A 138      18.670  33.511  56.409  1.00  0.00           H  
ATOM   2197 2HB  GLN A 138      20.159  32.859  57.078  1.00  0.00           H  
ATOM   2198 1HG  GLN A 138      18.674  35.244  58.201  1.00  0.00           H  
ATOM   2199 2HG  GLN A 138      18.530  33.564  58.790  1.00  0.00           H  
ATOM   2200 1HE2 GLN A 138      21.331  35.935  60.298  1.00  0.00           H  
ATOM   2201 2HE2 GLN A 138      19.910  36.457  59.457  1.00  0.00           H  
ATOM   2202  N   GLN A 139      20.748  34.718  53.668  1.00  0.00           N  
ATOM   2203  CA  GLN A 139      21.091  34.056  52.416  1.00  0.00           C  
ATOM   2204  C   GLN A 139      22.528  33.552  52.393  1.00  0.00           C  
ATOM   2205  O   GLN A 139      22.780  32.467  51.857  1.00  0.00           O  
ATOM   2206  CB  GLN A 139      20.862  35.008  51.238  1.00  0.00           C  
ATOM   2207  CG  GLN A 139      19.399  35.290  50.941  1.00  0.00           C  
ATOM   2208  CD  GLN A 139      19.220  36.309  49.832  1.00  0.00           C  
ATOM   2209  OE1 GLN A 139      19.847  37.373  49.840  1.00  0.00           O  
ATOM   2210  NE2 GLN A 139      18.362  35.990  48.870  1.00  0.00           N  
ATOM   2211  H   GLN A 139      20.400  35.667  53.645  1.00  0.00           H  
ATOM   2212  HA  GLN A 139      20.434  33.195  52.288  1.00  0.00           H  
ATOM   2213 1HB  GLN A 139      21.355  35.959  51.439  1.00  0.00           H  
ATOM   2214 2HB  GLN A 139      21.313  34.589  50.339  1.00  0.00           H  
ATOM   2215 1HG  GLN A 139      18.916  34.362  50.635  1.00  0.00           H  
ATOM   2216 2HG  GLN A 139      18.925  35.678  51.842  1.00  0.00           H  
ATOM   2217 1HE2 GLN A 139      18.202  36.624  48.111  1.00  0.00           H  
ATOM   2218 2HE2 GLN A 139      17.875  35.118  48.902  1.00  0.00           H  
ATOM   2219  N   ASN A 140      23.472  34.307  52.955  1.00  0.00           N  
ATOM   2220  CA  ASN A 140      24.868  33.891  53.018  1.00  0.00           C  
ATOM   2221  C   ASN A 140      25.320  33.542  54.430  1.00  0.00           C  
ATOM   2222  O   ASN A 140      26.526  33.517  54.695  1.00  0.00           O  
ATOM   2223  CB  ASN A 140      25.761  34.971  52.434  1.00  0.00           C  
ATOM   2224  CG  ASN A 140      25.533  35.177  50.963  1.00  0.00           C  
ATOM   2225  OD1 ASN A 140      25.404  34.211  50.201  1.00  0.00           O  
ATOM   2226  ND2 ASN A 140      25.480  36.417  50.548  1.00  0.00           N  
ATOM   2227  H   ASN A 140      23.206  35.197  53.350  1.00  0.00           H  
ATOM   2228  HA  ASN A 140      24.992  32.999  52.402  1.00  0.00           H  
ATOM   2229 1HB  ASN A 140      25.579  35.913  52.954  1.00  0.00           H  
ATOM   2230 2HB  ASN A 140      26.806  34.705  52.595  1.00  0.00           H  
ATOM   2231 1HD2 ASN A 140      25.330  36.614  49.578  1.00  0.00           H  
ATOM   2232 2HD2 ASN A 140      25.589  37.167  51.199  1.00  0.00           H  
ATOM   2233  N   ASN A 141      24.390  33.276  55.343  1.00  0.00           N  
ATOM   2234  CA  ASN A 141      24.720  32.969  56.732  1.00  0.00           C  
ATOM   2235  C   ASN A 141      24.192  31.587  57.102  1.00  0.00           C  
ATOM   2236  O   ASN A 141      24.098  31.221  58.274  1.00  0.00           O  
ATOM   2237  CB  ASN A 141      24.167  34.028  57.668  1.00  0.00           C  
ATOM   2238  CG  ASN A 141      24.835  35.363  57.488  1.00  0.00           C  
ATOM   2239  OD1 ASN A 141      26.028  35.518  57.773  1.00  0.00           O  
ATOM   2240  ND2 ASN A 141      24.088  36.331  57.020  1.00  0.00           N  
ATOM   2241  H   ASN A 141      23.421  33.286  55.058  1.00  0.00           H  
ATOM   2242  HA  ASN A 141      25.805  32.983  56.841  1.00  0.00           H  
ATOM   2243 1HB  ASN A 141      23.096  34.144  57.494  1.00  0.00           H  
ATOM   2244 2HB  ASN A 141      24.298  33.706  58.701  1.00  0.00           H  
ATOM   2245 1HD2 ASN A 141      24.480  37.242  56.881  1.00  0.00           H  
ATOM   2246 2HD2 ASN A 141      23.127  36.161  56.804  1.00  0.00           H  
ATOM   2247  N   ALA A 142      23.838  30.800  56.091  1.00  0.00           N  
ATOM   2248  CA  ALA A 142      23.306  29.459  56.280  1.00  0.00           C  
ATOM   2249  C   ALA A 142      24.410  28.496  56.703  1.00  0.00           C  
ATOM   2250  O   ALA A 142      25.575  28.632  56.320  1.00  0.00           O  
ATOM   2251  CB  ALA A 142      22.628  28.960  55.000  1.00  0.00           C  
ATOM   2252  H   ALA A 142      23.947  31.158  55.154  1.00  0.00           H  
ATOM   2253  HA  ALA A 142      22.547  29.495  57.064  1.00  0.00           H  
ATOM   2254 1HB  ALA A 142      22.236  27.956  55.163  1.00  0.00           H  
ATOM   2255 2HB  ALA A 142      21.809  29.629  54.737  1.00  0.00           H  
ATOM   2256 3HB  ALA A 142      23.354  28.938  54.189  1.00  0.00           H  
ATOM   2257  N   GLU A 143      24.018  27.514  57.510  1.00  0.00           N  
ATOM   2258  CA  GLU A 143      24.850  26.355  57.810  1.00  0.00           C  
ATOM   2259  C   GLU A 143      24.020  25.096  57.620  1.00  0.00           C  
ATOM   2260  O   GLU A 143      22.863  25.043  58.047  1.00  0.00           O  
ATOM   2261  CB  GLU A 143      25.397  26.423  59.238  1.00  0.00           C  
ATOM   2262  CG  GLU A 143      26.210  27.674  59.541  1.00  0.00           C  
ATOM   2263  CD  GLU A 143      26.780  27.678  60.932  1.00  0.00           C  
ATOM   2264  OE1 GLU A 143      26.551  26.736  61.650  1.00  0.00           O  
ATOM   2265  OE2 GLU A 143      27.446  28.627  61.277  1.00  0.00           O  
ATOM   2266  H   GLU A 143      23.101  27.583  57.929  1.00  0.00           H  
ATOM   2267  HA  GLU A 143      25.700  26.353  57.127  1.00  0.00           H  
ATOM   2268 1HB  GLU A 143      24.569  26.383  59.947  1.00  0.00           H  
ATOM   2269 2HB  GLU A 143      26.032  25.558  59.427  1.00  0.00           H  
ATOM   2270 1HG  GLU A 143      27.028  27.745  58.825  1.00  0.00           H  
ATOM   2271 2HG  GLU A 143      25.573  28.548  59.412  1.00  0.00           H  
ATOM   2272  N   VAL A 144      24.607  24.090  56.980  1.00  0.00           N  
ATOM   2273  CA  VAL A 144      23.934  22.828  56.693  1.00  0.00           C  
ATOM   2274  C   VAL A 144      24.820  21.694  57.185  1.00  0.00           C  
ATOM   2275  O   VAL A 144      26.028  21.680  56.917  1.00  0.00           O  
ATOM   2276  CB  VAL A 144      23.666  22.671  55.184  1.00  0.00           C  
ATOM   2277  CG1 VAL A 144      22.972  21.347  54.901  1.00  0.00           C  
ATOM   2278  CG2 VAL A 144      22.827  23.838  54.684  1.00  0.00           C  
ATOM   2279  H   VAL A 144      25.565  24.215  56.682  1.00  0.00           H  
ATOM   2280  HA  VAL A 144      22.976  22.820  57.213  1.00  0.00           H  
ATOM   2281  HB  VAL A 144      24.618  22.654  54.655  1.00  0.00           H  
ATOM   2282 1HG1 VAL A 144      22.790  21.253  53.830  1.00  0.00           H  
ATOM   2283 2HG1 VAL A 144      23.606  20.526  55.234  1.00  0.00           H  
ATOM   2284 3HG1 VAL A 144      22.022  21.313  55.434  1.00  0.00           H  
ATOM   2285 1HG2 VAL A 144      22.642  23.721  53.616  1.00  0.00           H  
ATOM   2286 2HG2 VAL A 144      21.877  23.858  55.217  1.00  0.00           H  
ATOM   2287 3HG2 VAL A 144      23.361  24.772  54.859  1.00  0.00           H  
ATOM   2288  N   GLU A 145      24.220  20.745  57.898  1.00  0.00           N  
ATOM   2289  CA  GLU A 145      24.909  19.546  58.358  1.00  0.00           C  
ATOM   2290  C   GLU A 145      24.151  18.320  57.876  1.00  0.00           C  
ATOM   2291  O   GLU A 145      22.917  18.284  57.939  1.00  0.00           O  
ATOM   2292  CB  GLU A 145      25.027  19.534  59.885  1.00  0.00           C  
ATOM   2293  CG  GLU A 145      25.904  20.637  60.457  1.00  0.00           C  
ATOM   2294  CD  GLU A 145      26.029  20.567  61.954  1.00  0.00           C  
ATOM   2295  OE1 GLU A 145      25.279  19.843  62.560  1.00  0.00           O  
ATOM   2296  OE2 GLU A 145      26.878  21.240  62.490  1.00  0.00           O  
ATOM   2297  H   GLU A 145      23.245  20.869  58.126  1.00  0.00           H  
ATOM   2298  HA  GLU A 145      25.919  19.547  57.946  1.00  0.00           H  
ATOM   2299 1HB  GLU A 145      24.035  19.632  60.327  1.00  0.00           H  
ATOM   2300 2HB  GLU A 145      25.436  18.577  60.209  1.00  0.00           H  
ATOM   2301 1HG  GLU A 145      26.898  20.561  60.016  1.00  0.00           H  
ATOM   2302 2HG  GLU A 145      25.485  21.602  60.176  1.00  0.00           H  
ATOM   2303  N   VAL A 146      24.887  17.320  57.398  1.00  0.00           N  
ATOM   2304  CA  VAL A 146      24.313  16.083  56.881  1.00  0.00           C  
ATOM   2305  C   VAL A 146      24.987  14.913  57.581  1.00  0.00           C  
ATOM   2306  O   VAL A 146      26.221  14.849  57.645  1.00  0.00           O  
ATOM   2307  CB  VAL A 146      24.513  15.972  55.358  1.00  0.00           C  
ATOM   2308  CG1 VAL A 146      23.914  14.675  54.835  1.00  0.00           C  
ATOM   2309  CG2 VAL A 146      23.888  17.173  54.665  1.00  0.00           C  
ATOM   2310  H   VAL A 146      25.891  17.434  57.401  1.00  0.00           H  
ATOM   2311  HA  VAL A 146      23.242  16.086  57.087  1.00  0.00           H  
ATOM   2312  HB  VAL A 146      25.581  15.943  55.142  1.00  0.00           H  
ATOM   2313 1HG1 VAL A 146      24.065  14.613  53.757  1.00  0.00           H  
ATOM   2314 2HG1 VAL A 146      24.402  13.828  55.318  1.00  0.00           H  
ATOM   2315 3HG1 VAL A 146      22.847  14.653  55.053  1.00  0.00           H  
ATOM   2316 1HG2 VAL A 146      24.034  17.088  53.588  1.00  0.00           H  
ATOM   2317 2HG2 VAL A 146      22.821  17.205  54.885  1.00  0.00           H  
ATOM   2318 3HG2 VAL A 146      24.360  18.087  55.024  1.00  0.00           H  
ATOM   2319  N   GLU A 147      24.182  13.992  58.105  1.00  0.00           N  
ATOM   2320  CA  GLU A 147      24.677  12.805  58.795  1.00  0.00           C  
ATOM   2321  C   GLU A 147      24.182  11.568  58.059  1.00  0.00           C  
ATOM   2322  O   GLU A 147      22.979  11.279  58.060  1.00  0.00           O  
ATOM   2323  CB  GLU A 147      24.214  12.782  60.253  1.00  0.00           C  
ATOM   2324  CG  GLU A 147      24.729  13.941  61.095  1.00  0.00           C  
ATOM   2325  CD  GLU A 147      24.182  13.934  62.496  1.00  0.00           C  
ATOM   2326  OE1 GLU A 147      23.401  13.066  62.805  1.00  0.00           O  
ATOM   2327  OE2 GLU A 147      24.543  14.800  63.257  1.00  0.00           O  
ATOM   2328  H   GLU A 147      23.184  14.129  58.016  1.00  0.00           H  
ATOM   2329  HA  GLU A 147      25.768  12.834  58.794  1.00  0.00           H  
ATOM   2330 1HB  GLU A 147      23.125  12.800  60.290  1.00  0.00           H  
ATOM   2331 2HB  GLU A 147      24.542  11.855  60.725  1.00  0.00           H  
ATOM   2332 1HG  GLU A 147      25.816  13.887  61.143  1.00  0.00           H  
ATOM   2333 2HG  GLU A 147      24.460  14.877  60.610  1.00  0.00           H  
ATOM   2334  N   CYS A 148      25.105  10.842  57.434  1.00  0.00           N  
ATOM   2335  CA  CYS A 148      24.788   9.642  56.668  1.00  0.00           C  
ATOM   2336  C   CYS A 148      25.665   8.504  57.168  1.00  0.00           C  
ATOM   2337  O   CYS A 148      26.881   8.667  57.308  1.00  0.00           O  
ATOM   2338  CB  CYS A 148      25.019   9.859  55.173  1.00  0.00           C  
ATOM   2339  SG  CYS A 148      23.992  11.159  54.447  1.00  0.00           S  
ATOM   2340  H   CYS A 148      26.066  11.145  57.500  1.00  0.00           H  
ATOM   2341  HA  CYS A 148      23.735   9.404  56.818  1.00  0.00           H  
ATOM   2342 1HB  CYS A 148      26.064  10.118  55.000  1.00  0.00           H  
ATOM   2343 2HB  CYS A 148      24.819   8.932  54.636  1.00  0.00           H  
ATOM   2344  N   GLY A 149      25.049   7.355  57.425  1.00  0.00           N  
ATOM   2345  CA  GLY A 149      25.794   6.248  57.999  1.00  0.00           C  
ATOM   2346  C   GLY A 149      26.376   6.668  59.333  1.00  0.00           C  
ATOM   2347  O   GLY A 149      25.651   7.050  60.260  1.00  0.00           O  
ATOM   2348  H   GLY A 149      24.066   7.236  57.228  1.00  0.00           H  
ATOM   2349 1HA  GLY A 149      25.134   5.389  58.122  1.00  0.00           H  
ATOM   2350 2HA  GLY A 149      26.586   5.948  57.313  1.00  0.00           H  
ATOM   2351  N   ASN A 150      27.701   6.606  59.444  1.00  0.00           N  
ATOM   2352  CA  ASN A 150      28.405   6.968  60.667  1.00  0.00           C  
ATOM   2353  C   ASN A 150      29.375   8.123  60.433  1.00  0.00           C  
ATOM   2354  O   ASN A 150      30.354   8.283  61.166  1.00  0.00           O  
ATOM   2355  CB  ASN A 150      29.136   5.766  61.236  1.00  0.00           C  
ATOM   2356  CG  ASN A 150      28.197   4.700  61.730  1.00  0.00           C  
ATOM   2357  OD1 ASN A 150      27.581   4.843  62.792  1.00  0.00           O  
ATOM   2358  ND2 ASN A 150      28.077   3.634  60.981  1.00  0.00           N  
ATOM   2359  H   ASN A 150      28.234   6.293  58.644  1.00  0.00           H  
ATOM   2360  HA  ASN A 150      27.670   7.280  61.410  1.00  0.00           H  
ATOM   2361 1HB  ASN A 150      29.783   5.337  60.469  1.00  0.00           H  
ATOM   2362 2HB  ASN A 150      29.773   6.083  62.062  1.00  0.00           H  
ATOM   2363 1HD2 ASN A 150      27.466   2.893  61.259  1.00  0.00           H  
ATOM   2364 2HD2 ASN A 150      28.595   3.561  60.129  1.00  0.00           H  
ATOM   2365  N   GLU A 151      29.113   8.934  59.410  1.00  0.00           N  
ATOM   2366  CA  GLU A 151      29.958  10.060  59.046  1.00  0.00           C  
ATOM   2367  C   GLU A 151      29.109  11.319  58.938  1.00  0.00           C  
ATOM   2368  O   GLU A 151      27.944  11.262  58.531  1.00  0.00           O  
ATOM   2369  CB  GLU A 151      30.682   9.792  57.724  1.00  0.00           C  
ATOM   2370  CG  GLU A 151      31.681   8.646  57.775  1.00  0.00           C  
ATOM   2371  CD  GLU A 151      32.414   8.450  56.477  1.00  0.00           C  
ATOM   2372  OE1 GLU A 151      31.967   8.966  55.481  1.00  0.00           O  
ATOM   2373  OE2 GLU A 151      33.422   7.783  56.482  1.00  0.00           O  
ATOM   2374  H   GLU A 151      28.281   8.747  58.869  1.00  0.00           H  
ATOM   2375  HA  GLU A 151      30.714  10.190  59.821  1.00  0.00           H  
ATOM   2376 1HB  GLU A 151      29.950   9.564  56.949  1.00  0.00           H  
ATOM   2377 2HB  GLU A 151      31.217  10.690  57.414  1.00  0.00           H  
ATOM   2378 1HG  GLU A 151      32.408   8.846  58.562  1.00  0.00           H  
ATOM   2379 2HG  GLU A 151      31.153   7.728  58.031  1.00  0.00           H  
ATOM   2380  N   LYS A 152      29.697  12.455  59.302  1.00  0.00           N  
ATOM   2381  CA  LYS A 152      29.018  13.741  59.270  1.00  0.00           C  
ATOM   2382  C   LYS A 152      29.776  14.715  58.377  1.00  0.00           C  
ATOM   2383  O   LYS A 152      31.009  14.773  58.409  1.00  0.00           O  
ATOM   2384  CB  LYS A 152      28.873  14.313  60.682  1.00  0.00           C  
ATOM   2385  CG  LYS A 152      28.138  15.645  60.748  1.00  0.00           C  
ATOM   2386  CD  LYS A 152      27.865  16.054  62.188  1.00  0.00           C  
ATOM   2387  CE  LYS A 152      26.963  17.278  62.255  1.00  0.00           C  
ATOM   2388  NZ  LYS A 152      26.669  17.676  63.658  1.00  0.00           N  
ATOM   2389  H   LYS A 152      30.658  12.415  59.612  1.00  0.00           H  
ATOM   2390  HA  LYS A 152      28.014  13.593  58.870  1.00  0.00           H  
ATOM   2391 1HB  LYS A 152      28.335  13.602  61.308  1.00  0.00           H  
ATOM   2392 2HB  LYS A 152      29.861  14.454  61.120  1.00  0.00           H  
ATOM   2393 1HG  LYS A 152      28.741  16.417  60.268  1.00  0.00           H  
ATOM   2394 2HG  LYS A 152      27.191  15.565  60.216  1.00  0.00           H  
ATOM   2395 1HD  LYS A 152      27.383  15.230  62.715  1.00  0.00           H  
ATOM   2396 2HD  LYS A 152      28.807  16.281  62.687  1.00  0.00           H  
ATOM   2397 1HE  LYS A 152      27.445  18.113  61.748  1.00  0.00           H  
ATOM   2398 2HE  LYS A 152      26.023  17.067  61.745  1.00  0.00           H  
ATOM   2399 1HZ  LYS A 152      26.069  18.489  63.659  1.00  0.00           H  
ATOM   2400 2HZ  LYS A 152      26.204  16.914  64.134  1.00  0.00           H  
ATOM   2401 3HZ  LYS A 152      27.531  17.893  64.136  1.00  0.00           H  
ATOM   2402  N   TYR A 153      29.027  15.475  57.582  1.00  0.00           N  
ATOM   2403  CA  TYR A 153      29.586  16.449  56.654  1.00  0.00           C  
ATOM   2404  C   TYR A 153      28.947  17.800  56.936  1.00  0.00           C  
ATOM   2405  O   TYR A 153      27.792  17.862  57.369  1.00  0.00           O  
ATOM   2406  CB  TYR A 153      29.359  16.028  55.201  1.00  0.00           C  
ATOM   2407  CG  TYR A 153      30.023  14.719  54.834  1.00  0.00           C  
ATOM   2408  CD1 TYR A 153      29.442  13.517  55.212  1.00  0.00           C  
ATOM   2409  CD2 TYR A 153      31.212  14.720  54.120  1.00  0.00           C  
ATOM   2410  CE1 TYR A 153      30.048  12.322  54.877  1.00  0.00           C  
ATOM   2411  CE2 TYR A 153      31.818  13.525  53.786  1.00  0.00           C  
ATOM   2412  CZ  TYR A 153      31.240  12.330  54.162  1.00  0.00           C  
ATOM   2413  OH  TYR A 153      31.844  11.139  53.829  1.00  0.00           O  
ATOM   2414  H   TYR A 153      28.024  15.363  57.632  1.00  0.00           H  
ATOM   2415  HA  TYR A 153      30.664  16.497  56.811  1.00  0.00           H  
ATOM   2416 1HB  TYR A 153      28.289  15.932  55.012  1.00  0.00           H  
ATOM   2417 2HB  TYR A 153      29.741  16.800  54.534  1.00  0.00           H  
ATOM   2418  HD1 TYR A 153      28.507  13.516  55.773  1.00  0.00           H  
ATOM   2419  HD2 TYR A 153      31.669  15.664  53.825  1.00  0.00           H  
ATOM   2420  HE1 TYR A 153      29.592  11.378  55.173  1.00  0.00           H  
ATOM   2421  HE2 TYR A 153      32.753  13.526  53.226  1.00  0.00           H  
ATOM   2422  HH  TYR A 153      31.670  10.490  54.514  1.00  0.00           H  
ATOM   2423  N   ARG A 154      29.692  18.874  56.690  1.00  0.00           N  
ATOM   2424  CA  ARG A 154      29.277  20.217  57.072  1.00  0.00           C  
ATOM   2425  C   ARG A 154      29.533  21.194  55.934  1.00  0.00           C  
ATOM   2426  O   ARG A 154      30.589  21.154  55.292  1.00  0.00           O  
ATOM   2427  CB  ARG A 154      30.020  20.680  58.317  1.00  0.00           C  
ATOM   2428  CG  ARG A 154      29.614  22.051  58.831  1.00  0.00           C  
ATOM   2429  CD  ARG A 154      30.223  22.343  60.155  1.00  0.00           C  
ATOM   2430  NE  ARG A 154      30.064  23.740  60.529  1.00  0.00           N  
ATOM   2431  CZ  ARG A 154      29.024  24.230  61.231  1.00  0.00           C  
ATOM   2432  NH1 ARG A 154      28.061  23.427  61.627  1.00  0.00           N  
ATOM   2433  NH2 ARG A 154      28.972  25.519  61.521  1.00  0.00           N  
ATOM   2434  H   ARG A 154      30.578  18.747  56.223  1.00  0.00           H  
ATOM   2435  HA  ARG A 154      28.209  20.199  57.297  1.00  0.00           H  
ATOM   2436 1HB  ARG A 154      29.859  19.964  59.123  1.00  0.00           H  
ATOM   2437 2HB  ARG A 154      31.090  20.706  58.113  1.00  0.00           H  
ATOM   2438 1HG  ARG A 154      29.942  22.815  58.127  1.00  0.00           H  
ATOM   2439 2HG  ARG A 154      28.530  22.095  58.936  1.00  0.00           H  
ATOM   2440 1HD  ARG A 154      29.746  21.730  60.919  1.00  0.00           H  
ATOM   2441 2HD  ARG A 154      31.289  22.118  60.123  1.00  0.00           H  
ATOM   2442  HE  ARG A 154      30.785  24.389  60.240  1.00  0.00           H  
ATOM   2443 1HH1 ARG A 154      28.102  22.442  61.406  1.00  0.00           H  
ATOM   2444 2HH1 ARG A 154      27.282  23.794  62.154  1.00  0.00           H  
ATOM   2445 1HH2 ARG A 154      29.711  26.136  61.215  1.00  0.00           H  
ATOM   2446 2HH2 ARG A 154      28.193  25.886  62.047  1.00  0.00           H  
ATOM   2447  N   PHE A 155      28.558  22.071  55.690  1.00  0.00           N  
ATOM   2448  CA  PHE A 155      28.704  23.199  54.778  1.00  0.00           C  
ATOM   2449  C   PHE A 155      28.387  24.473  55.551  1.00  0.00           C  
ATOM   2450  O   PHE A 155      27.249  24.668  55.990  1.00  0.00           O  
ATOM   2451  CB  PHE A 155      27.775  23.062  53.570  1.00  0.00           C  
ATOM   2452  CG  PHE A 155      28.048  24.058  52.479  1.00  0.00           C  
ATOM   2453  CD1 PHE A 155      29.343  24.473  52.208  1.00  0.00           C  
ATOM   2454  CD2 PHE A 155      27.011  24.582  51.722  1.00  0.00           C  
ATOM   2455  CE1 PHE A 155      29.596  25.389  51.204  1.00  0.00           C  
ATOM   2456  CE2 PHE A 155      27.260  25.497  50.718  1.00  0.00           C  
ATOM   2457  CZ  PHE A 155      28.555  25.901  50.459  1.00  0.00           C  
ATOM   2458  H   PHE A 155      27.680  21.936  56.171  1.00  0.00           H  
ATOM   2459  HA  PHE A 155      29.730  23.216  54.409  1.00  0.00           H  
ATOM   2460 1HB  PHE A 155      27.871  22.062  53.149  1.00  0.00           H  
ATOM   2461 2HB  PHE A 155      26.741  23.184  53.891  1.00  0.00           H  
ATOM   2462  HD1 PHE A 155      30.167  24.068  52.796  1.00  0.00           H  
ATOM   2463  HD2 PHE A 155      25.988  24.263  51.927  1.00  0.00           H  
ATOM   2464  HE1 PHE A 155      30.618  25.707  51.002  1.00  0.00           H  
ATOM   2465  HE2 PHE A 155      26.436  25.900  50.130  1.00  0.00           H  
ATOM   2466  HZ  PHE A 155      28.753  26.624  49.669  1.00  0.00           H  
ATOM   2467  N   GLN A 156      29.387  25.333  55.723  1.00  0.00           N  
ATOM   2468  CA  GLN A 156      29.269  26.523  56.555  1.00  0.00           C  
ATOM   2469  C   GLN A 156      29.474  27.768  55.702  1.00  0.00           C  
ATOM   2470  O   GLN A 156      30.422  27.848  54.922  1.00  0.00           O  
ATOM   2471  CB  GLN A 156      30.282  26.491  57.702  1.00  0.00           C  
ATOM   2472  CG  GLN A 156      30.244  27.714  58.602  1.00  0.00           C  
ATOM   2473  CD  GLN A 156      31.183  27.592  59.787  1.00  0.00           C  
ATOM   2474  OE1 GLN A 156      31.380  26.501  60.329  1.00  0.00           O  
ATOM   2475  NE2 GLN A 156      31.768  28.711  60.196  1.00  0.00           N  
ATOM   2476  H   GLN A 156      30.261  25.145  55.254  1.00  0.00           H  
ATOM   2477  HA  GLN A 156      28.270  26.540  56.995  1.00  0.00           H  
ATOM   2478 1HB  GLN A 156      30.103  25.612  58.322  1.00  0.00           H  
ATOM   2479 2HB  GLN A 156      31.290  26.404  57.295  1.00  0.00           H  
ATOM   2480 1HG  GLN A 156      30.540  28.589  58.021  1.00  0.00           H  
ATOM   2481 2HG  GLN A 156      29.230  27.843  58.980  1.00  0.00           H  
ATOM   2482 1HE2 GLN A 156      32.398  28.692  60.973  1.00  0.00           H  
ATOM   2483 2HE2 GLN A 156      31.580  29.574  59.727  1.00  0.00           H  
ATOM   2484  N   LEU A 157      28.579  28.739  55.855  1.00  0.00           N  
ATOM   2485  CA  LEU A 157      28.783  30.066  55.288  1.00  0.00           C  
ATOM   2486  C   LEU A 157      29.043  31.097  56.379  1.00  0.00           C  
ATOM   2487  O   LEU A 157      28.326  31.151  57.379  1.00  0.00           O  
ATOM   2488  CB  LEU A 157      27.560  30.483  54.462  1.00  0.00           C  
ATOM   2489  CG  LEU A 157      27.134  29.502  53.362  1.00  0.00           C  
ATOM   2490  CD1 LEU A 157      25.930  30.063  52.619  1.00  0.00           C  
ATOM   2491  CD2 LEU A 157      28.301  29.266  52.414  1.00  0.00           C  
ATOM   2492  H   LEU A 157      27.735  28.551  56.378  1.00  0.00           H  
ATOM   2493  HA  LEU A 157      29.650  30.031  54.627  1.00  0.00           H  
ATOM   2494 1HB  LEU A 157      26.714  30.612  55.136  1.00  0.00           H  
ATOM   2495 2HB  LEU A 157      27.770  31.441  53.989  1.00  0.00           H  
ATOM   2496  HG  LEU A 157      26.836  28.556  53.813  1.00  0.00           H  
ATOM   2497 1HD1 LEU A 157      25.628  29.367  51.837  1.00  0.00           H  
ATOM   2498 2HD1 LEU A 157      25.105  30.204  53.317  1.00  0.00           H  
ATOM   2499 3HD1 LEU A 157      26.193  31.020  52.169  1.00  0.00           H  
ATOM   2500 1HD2 LEU A 157      27.998  28.568  51.632  1.00  0.00           H  
ATOM   2501 2HD2 LEU A 157      28.599  30.212  51.961  1.00  0.00           H  
ATOM   2502 3HD2 LEU A 157      29.141  28.848  52.968  1.00  0.00           H  
ATOM   2503  N   GLY A 158      30.070  31.915  56.181  1.00  0.00           N  
ATOM   2504  CA  GLY A 158      30.470  32.899  57.179  1.00  0.00           C  
ATOM   2505  C   GLY A 158      31.445  32.299  58.185  1.00  0.00           C  
ATOM   2506  O   GLY A 158      31.400  31.102  58.469  1.00  0.00           O  
ATOM   2507  OXT GLY A 158      32.268  32.996  58.712  1.00  0.00           O  
ATOM   2508  H   GLY A 158      30.588  31.853  55.315  1.00  0.00           H  
ATOM   2509 1HA  GLY A 158      30.933  33.753  56.683  1.00  0.00           H  
ATOM   2510 2HA  GLY A 158      29.587  33.270  57.698  1.00  0.00           H  
TER                                                                             
# All scores below are weighted scores, not raw scores.
#BEGIN_POSE_ENERGIES_TABLE models/design14bab_gba0192_0.pdb
label fa_atr fa_rep fa_sol fa_intra_rep fa_intra_sol_xover4 lk_ball_wtd fa_elec pro_close hbond_sr_bb hbond_lr_bb hbond_bb_sc hbond_sc dslf_fa13 atom_pair_constraint coordinate_constraint angle_constraint dihedral_constraint metalbinding_constraint omega fa_dun p_aa_pp yhh_planarity ref chainbreak rama_prepro res_type_constraint total
weights 1 0.55 1 0.005 1 1 1 1.25 1 1 1 1 1.25 1 1 1 1 1 0.4 0.7 0.6 0.625 1 1 0.45 1 NA
pose -845.323 91.9009 493.581 1.6554 30.5467 -6.25636 -317.136 0.31286 -32.0094 -84.9053 -23.6571 -45.7423 -2.02997 0 0 0 0 0 13.7856 189.484 -56.1606 0.1956 31.1886 0 -18.127 0 -578.696
ARG:NtermProteinFull_1 -7.56496 0.79901 7.12458 0.0177 0.38707 -0.472 -5.27888 0 0 0 -0.63995 -0.42483 0 0 0 0 0 0 0.10222 2.42829 0 0 -0.09474 0 0 0 -3.6165
ILE_2 -7.62666 1.11716 0.72498 0.03537 0.08105 -0.10082 -1.07811 0 0 0 0 0 0 0 0 0 0 0 -0.02165 1.02572 -0.46232 0 2.30374 0 -0.25731 0 -4.25885
GLU_3 -5.459 0.42505 4.79506 0.0063 0.27062 -0.19562 -2.66416 0 0 0 0 0 0 0 0 0 0 0 -0.00469 2.78952 0.0268 0 -2.72453 0 -0.20078 0 -2.93544
VAL_4 -6.99343 0.97663 0.1095 0.01513 0.03985 0.12722 -2.13573 0 0 0 0 0 0 0 0 0 0 0 -0.06365 0.07041 -0.75907 0 2.64269 0 -0.10709 0 -6.07756
ARG_5 -6.47645 0.68246 6.0705 0.01363 0.25432 0.22455 -4.55888 0 0 0 -1.17126 0 0 0 0 0 0 0 0.01362 1.90298 -0.08994 0 -0.09474 0 -0.14449 0 -3.37371
VAL_6 -6.17044 0.94619 1.04641 0.01418 0.03867 0.1524 -1.92881 0 0 0 0 0 0 0 0 0 0 0 -0.06219 0.08511 -0.77495 0 2.64269 0 -0.14592 0 -4.15666
ASP_7 -4.8341 0.24373 5.75232 0.00703 0.71183 0.14935 -2.9413 0 0 0 0 -0.57848 0 0 0 0 0 0 1.31821 1.56652 -0.72694 0 -2.14574 0 0.0785 0 -1.39907
ASN_8 -3.94369 0.29775 3.65915 0.00725 0.31222 -0.07967 -0.13007 0 0 0 0 -0.80913 0 0 0 0 0 0 -0.00018 1.80934 -1.0012 0 -1.34026 0 0.26221 0 -0.95629
GLY_9 -3.96777 0.46082 3.34382 0.00015 0 0.1624 -1.91956 0 0 0 0 0 0 0 0 0 0 0 0.18716 0 -1.49674 0 0.79816 0 -0.09812 0 -2.52968
ARG_10 -4.81805 0.4048 4.88366 0.01267 0.39226 0.26897 -4.26105 0 0 0 0 -0.57848 0 0 0 0 0 0 0.00153 2.08699 0.00884 0 -0.09474 0 -0.17055 0 -1.86314
VAL_11 -6.49861 0.67097 0.34567 0.01501 0.04308 0.09424 -1.77993 0 0 0 0 0 0 0 0 0 0 0 0.05295 0.04623 -0.70925 0 2.64269 0 -0.21922 0 -5.29617
ARG_12 -5.75059 0.86597 5.36178 0.01013 0.17706 0.41368 -4.69391 0 0 0 0 -0.95097 0 0 0 0 0 0 -0.01732 2.18747 -0.03627 0 -0.09474 0 -0.21224 0 -2.73996
VAL_13 -6.65275 0.82278 0.46248 0.01439 0.04248 0.07395 -2.04344 0 0 0 0 0 0 0 0 0 0 0 -0.07245 0.0976 -0.64149 0 2.64269 0 -0.17853 0 -5.43229
ARG_14 -5.75019 0.2891 5.31582 0.01573 0.40466 0.21828 -4.24861 0 0 0 0 -1.0225 0 0 0 0 0 0 0.02083 2.04187 0.11422 0 -0.09474 0 -0.13004 0 -2.82558
ASN_15 -8.84666 0.68145 6.6864 0.01389 0.62597 -0.00682 -3.13381 0 0 0 -1.57167 -0.81075 0 0 0 0 0 0 0.36676 1.55869 -0.53726 0 -1.34026 0 -0.04939 0 -6.36348
GLY_16 -3.22796 0.24347 2.87581 0.00014 0 -0.05515 -1.12812 0 0 0 -0.63995 0 0 0 0 0 0 0 -0.01038 0 0.33162 0 0.79816 0 0.18123 0 -0.63113
THR_17 -6.13333 0.5595 4.2873 0.0109 0.06591 -0.19602 -0.88641 0 0 0 -1.73424 -0.81075 0 0 0 0 0 0 0.01593 0.85151 -0.55603 0 1.15175 0 0.47465 0 -2.89933
ASP_18 -2.71487 0.17978 3.10365 0.00438 0.3372 -0.21121 -1.51243 0 0 0 -0.34004 0 0 0 0 0 0 0 0.00871 2.10297 -0.26176 0 -2.14574 0 -0.08108 0 -1.53044
ARG_19 -4.48245 0.62103 4.5271 0.01924 0.63563 0.17212 -0.89201 0.03606 0 0 -2.18881 0 0 0 0 0 0 0 0.09707 1.3065 -0.22769 0 -0.09474 0 -0.39198 0 -0.86293
PRO_20 -4.17227 0.59167 1.72014 0.00297 0.07613 -0.04733 -0.41394 0.10907 0 0 0 0 0 0 0 0 0 0 -0.06944 0.18674 -1.04547 0 -1.64321 0 -0.40927 0 -5.11422
CYS:disulfide_21 -6.57642 0.25525 3.49253 0.00182 0.00993 -0.08994 -1.78173 0 0 0 0 0 -0.51403 0 0 0 0 0 0.0493 0.1016 -0.02111 0 3.25479 0 -0.2424 0 -2.06039
ARG_22 -4.69563 0.26278 4.65944 0.01309 0.3434 0.31027 -4.06463 0 0 0 0 -1.03014 0 0 0 0 0 0 0.26917 2.4445 0.12546 0 -0.09474 0 0.15322 0 -1.30381
VAL_23 -7.08539 0.74214 1.00012 0.01504 0.04172 0.05743 -2.22869 0 0 0 0 0 0 0 0 0 0 0 0.04675 0.06148 -0.78728 0 2.64269 0 -0.14359 0 -5.63756
ARG_24 -6.06817 0.419 4.95006 0.01052 0.18834 0.03314 -3.80463 0 0 0 0 -0.80223 0 0 0 0 0 0 0.19556 2.33052 0.0492 0 -0.09474 0 -0.212 0 -2.80543
VAL_25 -5.41343 0.2723 0.29113 0.01397 0.04263 -0.00155 -1.74174 0 0 0 0 0 0 0 0 0 0 0 -0.04211 0.10919 -0.71342 0 2.64269 0 -0.17526 0 -4.71559
THR_26 -5.69638 1.09489 3.23773 0.00912 0.05374 0.2721 -2.93434 0 0 0 0 -1.03643 0 0 0 0 0 0 0.05376 0.06475 -0.19864 0 1.15175 0 -0.12179 0 -4.04975
ALA_27 -4.41849 0.54699 1.47057 0.00126 0 -0.05565 -1.11617 0 0 0 0 0 0 0 0 0 0 0 -0.02898 0 -0.16225 0 1.32468 0 0.30577 0 -2.13226
GLY_28 -1.47411 0.08846 1.43168 0.0001 0 -0.19254 0.24162 0 0 0 0 0 0 0 0 0 0 0 0.00892 0 -1.1503 0 0.79816 0 -0.06572 0 -0.31373
GLY_29 -1.14393 0.17999 1.09628 0.00011 0 -0.16752 0.24109 0 0 0 0 0 0 0 0 0 0 0 -0.14331 0 -1.48937 0 0.79816 0 -0.7217 0 -1.3502
GLU_30 -3.63379 0.3261 4.47972 0.00724 0.30613 0.00642 -2.9147 0 0 0 0 -0.96606 0 0 0 0 0 0 -0.03813 2.50437 0.16805 0 -2.72453 0 -0.37695 0 -2.85613
THR_31 -3.5504 0.50668 2.12765 0.00879 0.05252 -0.08756 -0.80773 0 0 0 0 -1.03643 0 0 0 0 0 0 0.03378 0.04125 -0.21375 0 1.15175 0 0.05411 0 -1.71934
ARG_32 -4.56931 0.38825 4.47234 0.01098 0.21587 0.11982 -3.36787 0 0 0 0 -0.96606 0 0 0 0 0 0 0.19139 1.92232 -0.08462 0 -0.09474 0 -0.00695 0 -1.76857
GLU_33 -4.65437 0.38332 4.47547 0.00745 0.28735 0.12392 -3.72869 0 0 0 0 -1.83237 0 0 0 0 0 0 -0.02936 3.01118 0.24503 0 -2.72453 0 0.03931 0 -4.39628
TYR_34 -6.41022 0.80353 2.46208 0.02264 0.27289 0.03844 -2.1047 0 0 0 0 0 0 0 0 0 0 0 0.22528 1.68073 -0.38182 0.00033 0.58223 0 -0.04176 0 -2.85036
THR_35 -2.45016 0.13772 1.03935 0.00828 0.05332 -0.32401 -0.45113 0 0 0 0 0 0 0 0 0 0 0 -0.00321 0.05652 -0.1414 0 1.15175 0 -0.0899 0 -1.01289
VAL_36 -7.24089 0.76541 2.5317 0.01468 0.04287 0.07428 -2.36914 0 0 0 0 0 0 0 0 0 0 0 -0.04382 0.12169 -0.74596 0 2.64269 0 -0.14428 0 -4.35079
ASN_37 -5.01206 0.38465 4.02877 0.00524 0.21649 0.01702 -2.15211 0 0 0 0 0 0 0 0 0 0 0 -0.00089 1.40129 0.05214 0 -1.34026 0 0.04291 0 -2.35681
PRO_38 -5.41101 0.74226 2.61335 0.00291 0.07122 -0.45542 -0.55288 0.02765 0 0 0 0 0 0 0 0 0 0 -0.08421 0.04843 -0.80582 0 -1.64321 0 0.03805 0 -5.40869
GLY_39 -1.4316 0.04006 1.63565 0.00011 0 0.00293 -1.36358 0 0 0 0 0 0 0 0 0 0 0 -0.09011 0 -1.43924 0 0.79816 0 -0.62734 0 -2.47496
THR_40 -4.78293 0.26108 4.40439 0.00778 0.07212 -0.11563 -2.81687 0 0 0 0 0 0 0 0 0 0 0 0.08811 0.07365 -0.6236 0 1.15175 0 -0.45989 0 -2.74005
GLU_41 -4.05666 0.29777 3.38625 0.00594 0.26142 -0.03761 -2.2524 0 0 0 0 -1.0225 0 0 0 0 0 0 0.78888 2.50046 -0.03286 0 -2.72453 0 -0.01728 0 -2.90312
LEU_42 -6.90441 1.70981 1.02104 0.017 0.07394 0.19845 -1.95846 0 0 0 0 0 0 0 0 0 0 0 0.36076 1.68121 -0.36289 0 1.66147 0 -0.09863 0 -2.60071
GLU_43 -3.82196 0.33474 3.01095 0.00605 0.31316 0.04364 -2.29948 0 0 0 0 -0.95097 0 0 0 0 0 0 0.15578 3.13082 0.19717 0 -2.72453 0 0.08905 0 -2.51557
VAL_44 -5.25003 0.61561 0.92724 0.0182 0.04964 0.09181 -1.61659 0 0 0 0 0 0 0 0 0 0 0 0.00385 0.0181 -0.40882 0 2.64269 0 -0.01479 0 -2.92306
GLU_45 -2.19699 0.12589 1.31162 0.00606 0.27068 -0.23375 -0.62525 0 0 0 0 0 0 0 0 0 0 0 -0.00525 2.39185 0.10931 0 -2.72453 0 -0.16608 0 -1.73646
LEU_46 -5.80761 0.47821 0.68607 0.01626 0.05082 -0.11016 -1.0936 0 0 0 0 0 0 0 0 0 0 0 0.00157 0.28533 -0.27628 0 1.66147 0 0.01035 0 -4.09756
SER_47 -3.24345 0.60432 3.75543 0.00154 0.07657 -0.27869 -0.96963 0.00013 0 0 0 0 0 0 0 0 0 0 0.0504 0.23408 -0.2307 0 -0.28969 0 -0.26649 0 -0.55616
PRO_48 -2.53143 0.4547 1.69826 0.00264 0.04383 0.09476 -0.20906 0.02327 0 0 -0.88547 0 0 0 0 0 0 0 0.0536 0.59466 -0.3916 0 -1.64321 0 -0.46155 0 -3.15659
GLU_49 -2.42062 0.27572 2.17677 0.00704 0.33599 -0.26465 -0.0891 0 0 0 0 0 0 0 0 0 0 0 -0.04689 2.37183 -0.10072 0 -2.72453 0 -0.48539 0 -0.96455
GLN_50 -7.99567 0.77605 6.20865 0.01136 0.61861 -0.13061 -1.79814 0 0 0 0 -0.93468 0 0 0 0 0 0 1.16682 2.51408 -0.03581 0 -1.45095 0 -0.11502 0 -1.1653
GLN_51 -5.67542 0.5475 4.39938 0.00605 0.22534 -0.04552 -1.5244 0 0 0 -0.88547 0 0 0 0 0 0 0 0.08636 3.14957 -0.14012 0 -1.45095 0 0.05891 0 -1.24876
ASN_52 -4.99622 0.29798 3.7507 0.00813 0.33502 -0.66677 -0.38503 0 0 0 0 -0.80913 0 0 0 0 0 0 -0.03062 1.53478 -0.69029 0 -1.34026 0 -0.08674 0 -3.07844
ASN_53 -7.54589 0.51508 5.44736 0.00481 0.52856 0.0872 -2.06152 0 0 0 -0.59028 -1.27251 0 0 0 0 0 0 0.11703 3.88175 -0.43388 0 -1.34026 0 0.17422 0 -2.48833
ALA_54 -5.09232 0.35952 1.99323 0.00121 0 0.08209 -2.06874 0 0 0 0 0 0 0 0 0 0 0 0.61255 0 -0.40887 0 1.32468 0 0.38069 0 -2.81597
ILE_55 -9.16642 1.37921 0.84408 0.02838 0.0986 0.11903 -1.96961 0 0 0 0 0 0 0 0 0 0 0 -0.04264 1.66804 -0.6193 0 2.30374 0 0.08403 0 -5.27287
VAL_56 -6.94952 0.62132 0.5085 0.01465 0.04271 0.10534 -2.26743 0 0 0 0 0 0 0 0 0 0 0 -0.04789 0.04157 -0.75821 0 2.64269 0 -0.31678 0 -6.36305
VAL_57 -7.03189 1.04759 1.00522 0.01514 0.04186 0.10352 -2.32431 0 0 0 0 0 0 0 0 0 0 0 -0.06343 0.08729 -0.77686 0 2.64269 0 -0.39168 0 -5.64487
VAL_58 -7.37578 0.87106 0.60684 0.01476 0.04206 -0.06307 -1.92608 0 0 0 0 0 0 0 0 0 0 0 0.0116 0.10751 -0.76893 0 2.64269 0 -0.39385 0 -6.23119
HIS_D_59 -6.52479 0.62997 3.72374 0.00481 0.3869 -0.08298 -2.81115 0 0 0 0 0 0 0 0 0 0 0 0.02762 2.21371 -0.21543 0 -0.30065 0 0.05628 0 -2.89197
CYS:disulfide_60 -4.6105 0.5031 2.32326 0.00281 0.01517 -0.1397 -1.42564 0 0 0 0 0 -0.51403 0 0 0 0 0 0.11362 0.32576 -0.21359 0 3.25479 0 0.88928 0 0.52434
GLY_61 -1.21776 0.06924 1.39417 3e-05 0 -0.26823 0.27808 0 0 0 0 0 0 0 0 0 0 0 -0.25673 0 -1.3001 0 0.79816 0 0.71396 0 0.21082
ASN_62 -1.23178 0.04858 1.22364 0.00708 0.30456 -0.16855 -0.12763 0 0 0 0 0 0 0 0 0 0 0 -0.04975 1.55753 -0.42124 0 -1.34026 0 -0.2877 0 -0.48552
GLU_63 -5.05538 0.31617 5.94473 0.00562 0.26457 0.03658 -3.82082 0 0 0 0 -1.00324 0 0 0 0 0 0 -0.00979 2.62715 0.11597 0 -2.72453 0 -0.35634 0 -3.65932
ILE_64 -7.25545 1.0172 1.37838 0.02479 0.06476 -0.42364 -1.23014 0 0 0 0 0 0 0 0 0 0 0 -0.04354 0.595 -0.59514 0 2.30374 0 -0.10056 0 -4.26462
TYR_65 -9.04671 0.86337 3.89645 0.02174 0.2864 0.02347 -2.80889 0 0 0 0 -0.30738 0 0 0 0 0 0 0.75851 1.60854 -0.13075 0.00705 0.58223 0 -0.14214 0 -4.3881
VAL_66 -8.02864 1.5938 0.10573 0.01617 0.04015 -0.05177 -1.53887 0 0 0 0 0 0 0 0 0 0 0 -0.03917 0.09992 -0.65413 0 2.64269 0 -0.15456 0 -5.96868
PHE_67 -8.99803 1.10314 1.97062 0.02387 0.29994 -0.00577 -2.36165 0 0 0 0 0 0 0 0 0 0 0 0.36627 1.8983 -0.12358 0 1.21829 0 -0.0773 0 -4.68589
ILE_68 -9.46294 2.23516 1.41471 0.02716 0.06404 0.0807 -2.27339 0 0 0 0 0 0 0 0 0 0 0 1.56781 0.32477 -0.65071 0 2.30374 0 -0.07807 0 -4.44701
LEU_69 -7.9114 1.30628 1.65752 0.01836 0.0593 0.02929 -2.03293 0 0 0 0 0 0 0 0 0 0 0 -0.00039 0.72433 -0.17237 0 1.66147 0 -0.08649 0 -4.74704
VAL_70 -8.50159 2.01277 1.72672 0.0169 0.04413 -0.15601 -1.29199 0 0 0 0 0 0 0 0 0 0 0 0.2637 0.04434 -0.7674 0 2.64269 0 -0.15996 0 -4.12571
THR_71 -3.75234 0.27436 2.4851 0.0062 0.06992 -0.22865 -0.6298 0 0 0 -0.59028 -0.33783 0 0 0 0 0 0 -0.05197 0.0127 -0.6144 0 1.15175 0 -0.34828 0 -2.55353
SER_72 -4.21139 0.63892 4.18927 0.00161 0.0758 -0.14109 -1.34714 0 0 0 -0.82096 0 0 0 0 0 0 0 0.0008 0.16662 -0.49983 0 -0.28969 0 -0.29382 0 -2.53091
GLU_73 -4.26926 0.31436 4.77434 0.00791 0.79376 -0.02499 -2.78492 0 0 0 0 -0.72266 0 0 0 0 0 0 -0.01257 3.26995 -0.30564 0 -2.72453 0 -0.43019 0 -2.11444
GLU_74 -4.00607 0.22718 4.87948 0.00774 0.8175 0.01797 -2.64229 0 0 0 0 -0.73019 0 0 0 0 0 0 0.47103 2.81226 -0.31178 0 -2.72453 0 -0.51655 0 -1.69825
ALA_75 -5.89924 0.5204 3.13885 0.00136 0 0.16213 -1.34357 0 0 0 -0.82096 0 0 0 0 0 0 0 0.08695 0 -0.17835 0 1.32468 0 -0.35919 0 -3.36693
ARG_76 -7.91047 0.97068 7.57354 0.01948 0.68358 0.14754 -4.46048 0 0 0 0 -1.21397 0 0 0 0 0 0 -0.01625 1.71895 -0.05514 0 -0.09474 0 -0.18346 0 -2.82072
LYS_77 -5.27602 0.33246 6.1432 0.00741 0.11883 -0.08925 -3.60866 0 0 0 0 -0.73019 0 0 0 0 0 0 -0.01593 1.4842 0.02242 0 -0.71458 0 -0.09355 0 -2.41964
HIS_D_78 -5.40883 0.42591 3.79887 0.00397 0.55787 -0.19808 -1.45716 0 0 0 0 0 0 0 0 0 0 0 0.10512 1.49513 -0.27319 0 -0.30065 0 0.09313 0 -1.15792
PHE_79 -12.3812 1.37169 3.34003 0.04061 0.24962 -0.45549 -1.78114 0 0 0 0 0 0 0 0 0 0 0 0.00278 3.29321 -0.03281 0 1.21829 0 0.08295 0 -5.05146
GLU_80 -6.3363 0.58573 6.84222 0.00717 0.33082 0.31325 -4.82571 0 0 0 0 -1.53094 0 0 0 0 0 0 0.09691 3.30765 -0.10272 0 -2.72453 0 -0.16223 0 -4.19867
LYS_81 -5.34636 0.46352 6.39299 0.01045 0.34901 -0.06422 -3.90195 0 0 0 0 0 0 0 0 0 0 0 0.03876 1.70225 0.00905 0 -0.71458 0 -0.1631 0 -1.22419
ILE_82 -7.62721 0.9517 3.29461 0.02807 0.07139 -0.32557 -1.64224 0 0 0 0 0 0 0 0 0 0 0 -0.01697 0.09757 -0.3643 0 2.30374 0 0.04172 0 -3.18749
ALA_83 -6.05214 0.50047 2.59965 0.00136 0 -0.06543 -1.92558 0 0 0 0 0 0 0 0 0 0 0 -0.02486 0 -0.28606 0 1.32468 0 -0.12563 0 -4.05353
ARG_84 -5.19851 0.32175 5.40288 0.01424 0.32513 0.02201 -2.7058 0 0 0 0 -1.03963 0 0 0 0 0 0 0.10308 2.23412 -0.08988 0 -0.09474 0 -0.4119 0 -1.11726
GLU_85 -4.14881 0.31294 5.22297 0.0062 0.27207 -0.11079 -2.81552 0 0 0 0 0 0 0 0 0 0 0 -0.03879 2.6181 -0.27029 0 -2.72453 0 -0.37731 0 -2.05375
LEU_86 -7.52246 1.71552 1.06887 0.01461 0.07439 -0.20287 -0.38374 0 0 0 0 0 0 0 0 0 0 0 -0.00065 0.36554 -0.26493 0 1.66147 0 -0.28028 0 -3.75453
LYS_87 -3.05457 0.55476 3.17682 0.00963 0.17959 -0.19213 -0.89644 0.00407 0 0 0 0 0 0 0 0 0 0 -0.05388 0.91099 -0.24265 0 -0.71458 0 0.02928 0 -0.28911
PRO_88 -6.15646 1.00194 2.35553 0.00365 0.10751 -0.20257 -0.05942 0.01423 0 0 0 0 0 0 0 0 0 0 -0.0055 0.13978 -0.92579 0 -1.64321 0 -0.02017 0 -5.39048
LYS_89 -5.21704 0.37963 4.66023 0.00734 0.10848 0.21973 -3.3855 0 0 0 0 -0.69586 0 0 0 0 0 0 0.24162 1.67365 -0.10052 0 -0.71458 0 -0.2132 0 -3.03603
ILE_90 -6.37981 0.64771 0.66889 0.02641 0.07483 -0.15957 -0.83683 0 0 0 0 0 0 0 0 0 0 0 -0.01761 0.13447 -0.65983 0 2.30374 0 -0.20622 0 -4.40383
LEU_91 -6.84129 1.08873 1.86607 0.01645 0.09728 -0.06152 -1.73448 0 0 0 0 0 0 0 0 0 0 0 0.01254 0.46076 -0.14877 0 1.66147 0 -0.06055 0 -3.6433
VAL_92 -6.76212 0.72455 0.55716 0.01486 0.04252 0.07827 -2.03817 0 0 0 0 0 0 0 0 0 0 0 -0.02711 0.05282 -0.77042 0 2.64269 0 -0.11949 0 -5.60444
MET_93 -7.75826 0.88137 3.29881 0.00745 0.00527 0.23422 -2.23623 0 0 0 0 0 0 0 0 0 0 0 0.43034 1.73359 -0.06047 0 1.65735 0 -0.13451 0 -1.94105
VAL_94 -6.75441 0.55513 1.05793 0.01454 0.04699 0.00951 -1.71565 0 0 0 0 0 0 0 0 0 0 0 -0.00554 0.06433 -0.59172 0 2.64269 0 0.00152 0 -4.67469
HIS_95 -7.83473 1.18271 5.33901 0.01264 0.51646 -0.66041 -2.32593 0 0 0 0 0 0 0 0 0 0 0 -0.04952 2.23161 -0.26851 0 -0.30065 0 0.32753 0 -1.82977
ASN_96 -4.06339 0.45267 3.64713 0.00817 0.30464 -0.46422 -0.91899 0 0 0 -0.39626 0 0 0 0 0 0 0 -0.04231 1.5442 -1.01913 0 -1.34026 0 0.06131 0 -2.22644
GLY_97 -4.16965 0.67892 2.60403 9e-05 0 -0.12163 -0.39237 0 0 0 0 0 0 0 0 0 0 0 -0.04217 0 -1.4829 0 0.79816 0 -0.69422 0 -2.82174
ARG_98 -5.55402 0.35539 5.50402 0.01903 0.58663 -0.01069 -3.63367 0 0 0 0 -0.68982 0 0 0 0 0 0 0.13974 1.98022 0.08822 0 -0.09474 0 -0.26705 0 -1.57673
VAL_99 -6.73439 0.70934 0.93717 0.01462 0.04359 0.18834 -2.01994 0 0 0 0 0 0 0 0 0 0 0 0.00407 0.01023 -0.48156 0 2.64269 0 -0.11338 0 -4.79923
ARG_100 -6.3721 0.78203 5.80862 0.01915 0.56755 0.28846 -4.46811 0 0 0 0 -0.92908 0 0 0 0 0 0 -0.04613 2.41436 0.02629 0 -0.09474 0 -0.15061 0 -2.15431
VAL_101 -6.88885 1.04176 0.51829 0.01495 0.04303 0.07398 -1.93064 0 0 0 0 0 0 0 0 0 0 0 -0.07094 0.05899 -0.72318 0 2.64269 0 -0.1092 0 -5.32912
ARG_102 -5.94063 0.49675 4.89536 0.01782 0.43884 0.18352 -3.43594 0 0 0 0 -1.03789 0 0 0 0 0 0 -0.00891 2.29218 0.10977 0 -0.09474 0 -0.18087 0 -2.26474
ASN_103 -8.48615 0.56604 7.05045 0.01582 0.6405 -0.04839 -3.33395 0 0 0 -1.57774 -0.82962 0 0 0 0 0 0 -0.00806 1.551 -0.53254 0 -1.34026 0 -0.07599 0 -6.40889
GLY_104 -2.63727 0.1171 2.39019 8e-05 0 0.042 -1.37752 0 0 0 0 0 0 0 0 0 0 0 -0.0193 0 0.43259 0 0.79816 0 0.15412 0 -0.09985
THR_105 -5.47574 0.39177 4.22668 0.01117 0.06816 -0.13397 -1.05622 0 0 0 -1.81223 -0.82962 0 0 0 0 0 0 0.14587 0.91112 -0.59281 0 1.15175 0 0.39445 0 -2.59961
ASP_106 -2.30378 0.16316 2.17729 0.00485 0.3429 -0.12824 -0.56356 0 0 0 -0.34122 0 0 0 0 0 0 0 -0.01124 2.18269 -0.33729 0 -2.14574 0 -0.1848 0 -1.14497
ARG_107 -4.53684 0.51899 4.60962 0.01934 0.63797 0.14145 -1.01127 0.00977 0 0 -2.23952 0 0 0 0 0 0 0 0.13256 1.311 -0.23156 0 -0.09474 0 -0.44662 0 -1.17986
PRO_108 -3.64066 0.44807 1.48337 0.00342 0.11265 -0.05473 -0.44939 0.02222 0 0 0 0 0 0 0 0 0 0 0.10026 0.82612 -0.88817 0 -1.64321 0 -0.41509 0 -4.09513
CYS:disulfide_109 -5.81355 0.16854 3.46868 0.002 0.0102 -0.12877 -1.8871 0 0 0 0 0 -0.50096 0 0 0 0 0 0.39942 0.11214 -0.06667 0 3.25479 0 -0.22002 0 -1.20129
ARG_110 -5.8858 0.58114 5.89361 0.02501 0.76703 -0.2304 -4.64731 0 0 0 0 -0.62565 0 0 0 0 0 0 -0.03868 3.13545 0.02027 0 -0.09474 0 0.06724 0 -1.03283
VAL_111 -7.65568 0.85691 1.12932 0.01465 0.04058 0.04848 -2.17521 0 0 0 0 0 0 0 0 0 0 0 -0.00593 0.05889 -0.75338 0 2.64269 0 -0.21459 0 -6.01328
ARG_112 -6.6289 0.5042 4.95265 0.01028 0.18694 0.37383 -3.84109 0 0 0 0 -0.99792 0 0 0 0 0 0 -0.0018 2.12192 -0.00569 0 -0.09474 0 -0.21281 0 -3.63314
VAL_113 -6.20418 0.28177 0.25325 0.01455 0.0425 -0.04076 -1.88292 0 0 0 0 0 0 0 0 0 0 0 0.00258 0.06936 -0.73699 0 2.64269 0 -0.21661 0 -5.77477
THR_114 -4.92535 0.78075 3.65545 0.00809 0.05131 0.03922 -2.7171 0 0 0 0 -1.03068 0 0 0 0 0 0 0.15005 0.05535 -0.21519 0 1.15175 0 -0.13545 0 -3.1318
ALA_115 -3.78022 0.66306 1.61626 0.00121 0 -0.08061 -1.06858 0 0 0 0 0 0 0 0 0 0 0 -0.0058 0 -0.30339 0 1.32468 0 0.21496 0 -1.41843
GLY_116 -1.5048 0.21144 1.5326 0.00012 0 -0.21244 -0.32403 0 0 0 -0.35801 0 0 0 0 0 0 0 0.05133 0 -1.09193 0 0.79816 0 -0.10187 0 -0.99943
GLY_117 -1.05575 0.18443 1.02206 0.0001 0 -0.19138 0.18065 0 0 0 0 0 0 0 0 0 0 0 -0.13929 0 -1.46147 0 0.79816 0 -0.7325 0 -1.39499
GLU_118 -3.73116 0.26529 4.56225 0.00707 0.27798 0.06637 -2.92316 0 0 0 0 -0.97228 0 0 0 0 0 0 -0.01231 2.73656 0.22013 0 -2.72453 0 -0.39561 0 -2.62341
THR_119 -3.9162 0.54877 2.16564 0.00837 0.05191 -0.14796 -0.95372 0 0 0 0 -1.03068 0 0 0 0 0 0 0.24888 0.06211 -0.21379 0 1.15175 0 0.10673 0 -1.91817
ARG_120 -4.72423 0.37981 4.45589 0.02039 0.41015 0.26515 -3.66463 0 0 0 0 -0.97228 0 0 0 0 0 0 0.06343 2.71316 -0.10571 0 -0.09474 0 -0.0186 0 -1.2722
GLU_121 -4.89834 0.37431 4.30643 0.00606 0.25135 -0.23464 -3.07127 0 0 0 0 -1.32453 0 0 0 0 0 0 0.00763 3.40991 0.22555 0 -2.72453 0 0.00869 0 -3.66338
TYR_122 -7.76333 0.68994 2.48292 0.0231 0.29827 -0.07284 -2.07472 0 0 0 0 0 0 0 0 0 0 0 0.36651 1.95078 -0.37447 0.0096 0.58223 0 -0.07542 0 -3.95744
THR_123 -2.17155 0.12388 1.00136 0.00846 0.0542 -0.33646 -0.45691 0 0 0 0 0 0 0 0 0 0 0 -0.02345 0.04308 -0.14996 0 1.15175 0 -0.10885 0 -0.86445
VAL_124 -6.93862 0.61078 2.22972 0.01454 0.04284 0.0403 -2.21207 0 0 0 0 0 0 0 0 0 0 0 -0.05361 0.08762 -0.72202 0 2.64269 0 -0.13018 0 -4.38801
ASN_125 -4.88459 0.44504 3.98815 0.00523 0.21834 -0.03952 -2.15086 1e-05 0 0 0 0 0 0 0 0 0 0 0.00705 1.3765 0.05144 0 -1.34026 0 0.06976 0 -2.25372
PRO_126 -5.41091 0.7501 2.63717 0.00291 0.07093 -0.51387 -0.55294 0.03317 0 0 0 0 0 0 0 0 0 0 -0.0032 0.04731 -0.80386 0 -1.64321 0 0.06008 0 -5.3263
GLY_127 -1.48089 0.04126 1.70192 9e-05 0 0.01676 -1.42004 0 0 0 0 0 0 0 0 0 0 0 -0.12069 0 -1.44791 0 0.79816 0 -0.61875 0 -2.5301
THR_128 -4.8082 0.27009 4.44315 0.00777 0.07329 -0.14514 -2.77037 0 0 0 0 0 0 0 0 0 0 0 0.08552 0.10818 -0.58035 0 1.15175 0 -0.49468 0 -2.65899
GLU_129 -4.67185 0.41238 4.30314 0.00603 0.26357 0.12772 -3.05487 0 0 0 0 -1.33014 0 0 0 0 0 0 0.23417 2.49589 -0.04267 0 -2.72453 0 -0.06094 0 -4.0421
LEU_130 -7.19951 1.71299 0.94015 0.01725 0.08226 0.06548 -1.55042 0 0 0 0 0 0 0 0 0 0 0 0.08246 1.29767 -0.36547 0 1.66147 0 -0.08269 0 -3.33835
GLU_131 -2.97098 0.2289 2.4159 0.00604 0.31281 -0.12581 -1.39735 0 0 0 0 -0.63683 0 0 0 0 0 0 0.19331 2.71003 0.32411 0 -2.72453 0 0.163 0 -1.50139
VAL_132 -5.74569 0.6779 1.18513 0.01524 0.04162 0.08331 -1.75292 0 0 0 0 0 0 0 0 0 0 0 -0.02937 0.07897 -0.75423 0 2.64269 0 0.05908 0 -3.49827
GLU_133 -2.64692 0.21076 1.99558 0.00615 0.28531 -0.11811 -1.43197 0 0 0 0 -0.68982 0 0 0 0 0 0 -0.00246 2.50181 0.1353 0 -2.72453 0 -0.17811 0 -2.65702
LEU_134 -5.16866 0.64432 0.3541 0.0164 0.051 -0.10989 -0.38865 0 0 0 0 0 0 0 0 0 0 0 0.02164 0.20458 -0.09918 0 1.66147 0 -0.02854 0 -2.84141
SER_135 -2.99778 0.42724 3.46676 0.0015 0.07639 -0.16399 -1.12744 7e-05 0 0 0 0 0 0 0 0 0 0 -0.00073 0.21427 -0.23062 0 -0.28969 0 -0.31891 0 -0.94293
PRO_136 -2.94245 0.70904 1.97312 0.00241 0.03602 -0.08705 0.09317 0.03313 0 0 0 0 0 0 0 0 0 0 -0.07227 0.05187 -0.2119 0 -1.64321 0 -0.2408 0 -2.2989
GLU_137 -2.58334 0.23154 2.63293 0.00635 0.29759 -0.07008 -0.31531 0 0 0 -0.4363 0 0 0 0 0 0 0 0.05088 2.65157 -0.28042 0 -2.72453 0 -0.27102 0 -0.81016
GLN_138 -7.26412 0.75082 5.38328 0.01032 0.67726 -0.76545 -2.41535 0 0 0 -0.35801 0 0 0 0 0 0 0 0.12973 1.99426 -0.04772 0 -1.45095 0 -0.44546 0 -3.80139
GLN_139 -5.98444 0.90286 4.4091 0.00653 0.18747 -0.19846 -0.75501 0 0 0 -0.39626 0 0 0 0 0 0 0 0.04242 2.47834 -0.12752 0 -1.45095 0 -0.21428 0 -1.10021
ASN_140 -3.96036 0.26769 3.11027 0.00759 0.31301 -0.93775 0.38984 0 0 0 0 0 0 0 0 0 0 0 -0.02682 1.74246 -0.59085 0 -1.34026 0 -0.33632 0 -1.36149
ASN_141 -4.28229 0.1626 3.80205 0.00545 0.29793 -0.48927 -0.68822 0 0 0 -0.4363 0 0 0 0 0 0 0 -0.04464 1.85897 -0.55387 0 -1.34026 0 -0.35384 0 -2.06169
ALA_142 -4.19442 0.28875 1.91474 0.00119 0 0.009 -1.15119 0 0 0 0 0 0 0 0 0 0 0 0.50877 0 -0.06669 0 1.32468 0 -0.35499 0 -1.72014
GLU_143 -5.50494 0.6125 5.54615 0.0066 0.28868 -0.18841 -3.25072 0 0 0 0 -0.18506 0 0 0 0 0 0 0.03524 2.766 0.05083 0 -2.72453 0 -0.17028 0 -2.71795
VAL_144 -6.44213 0.6449 0.5829 0.01462 0.03981 0.16853 -2.42522 0 0 0 0 0 0 0 0 0 0 0 0.05489 0.07373 -0.73964 0 2.64269 0 -0.08675 0 -5.47167
GLU_145 -5.94011 0.65874 6.35422 0.00582 0.27764 0.46629 -5.5936 0 0 0 0 -0.65292 0 0 0 0 0 0 0.00239 2.66474 0.14878 0 -2.72453 0 -0.09512 0 -4.42766
VAL_146 -6.87265 0.57539 0.72949 0.01476 0.041 0.05771 -2.22709 0 0 0 0 0 0 0 0 0 0 0 -0.06909 0.07286 -0.74443 0 2.64269 0 -0.10813 0 -5.8875
GLU_147 -5.82813 0.50337 5.3364 0.00683 0.34356 0.26551 -4.15408 0 0 0 0 -0.29904 0 0 0 0 0 0 -0.03947 2.66523 0.32055 0 -2.72453 0 0.12073 0 -3.48305
CYS:disulfide_148 -4.17465 0.28554 2.16004 0.00207 0.01263 0.04602 -1.30566 0 0 0 0 0 -0.50096 0 0 0 0 0 0.13374 0.45829 0.1046 0 3.25479 0 0.49024 0 0.96669
GLY_149 -1.09944 0.06779 1.16423 2e-05 0 -0.27593 0.2673 0 0 0 0 0 0 0 0 0 0 0 -0.25531 0 -1.3008 0 0.79816 0 0.24905 0 -0.38492
ASN_150 -1.35412 0.07975 1.34893 0.00643 0.31764 -0.19567 0.00109 0 0 0 0 0 0 0 0 0 0 0 -0.02945 1.69066 -0.62606 0 -1.34026 0 -0.06517 0 -0.16621
GLU_151 -4.76146 0.2555 5.32175 0.00575 0.26268 0.0617 -3.18973 0 0 0 0 -0.77868 0 0 0 0 0 0 0.05645 2.5758 0.01914 0 -2.72453 0 -0.10922 0 -3.00485
LYS_152 -5.21664 0.54478 5.88017 0.00847 0.1286 -0.12501 -4.82763 0 0 0 0 -0.26907 0 0 0 0 0 0 0.00143 1.72681 0.20287 0 -0.71458 0 -0.00655 0 -2.66634
TYR_153 -9.09632 0.8971 4.18163 0.02348 0.25485 0.1259 -2.94487 0 0 0 0 -0.35385 0 0 0 0 0 0 0.68717 1.60481 -0.36936 0.17862 0.58223 0 -0.16946 0 -4.39808
ARG_154 -7.05056 0.59106 7.35962 0.01585 0.3277 0.51339 -5.21354 0 0 0 0 -1.44427 0 0 0 0 0 0 0.32738 2.76637 -0.18345 0 -0.09474 0 -0.20624 0 -2.29143
PHE_155 -8.90289 1.10313 1.61754 0.0384 0.06857 0.12116 -2.33008 0 0 0 0 0 0 0 0 0 0 0 0.06664 3.1945 -0.17804 0 1.21829 0 0.06584 0 -3.91694
GLN_156 -7.54085 0.73792 6.74316 0.00845 0.18694 0.21245 -4.33687 0 0 0 -0.62733 -0.87535 0 0 0 0 0 0 0.77108 2.76957 0.26551 0 -1.45095 0 0.16477 0 -2.97151
LEU_157 -7.37046 0.7878 1.5722 0.01755 0.06594 0.06405 -0.86187 0 0 0 0 0 0 0 0 0 0 0 0.05989 0.69319 -0.2634 0 1.66147 0 0.00112 0 -3.57253
GLY:CtermProteinFull_158 -2.75398 0.03916 4.72518 0.00012 0 0.52624 -4.17642 0 0 0 -1.7986 0 0 0 0 0 0 0 0 0 0 0 0.79816 0 -0.04191 0 -2.68204
#END_POSE_ENERGIES_TABLE models/design14bab_gba0192_0.pdb

defaultscorename 2
                                                             
