# Supplementary material for: Single-chain dimers from de novo immunoglobulins as robust scaffolds for multiple binding loops
Source: Nat Commun. 2023 Sep 23;14:5939. doi: 10.1038/s41467-023-41717-5 (PMC10517939; doi:10.1038/s41467-023-41717-5)
Supplement: Supplementary file 3 — Supplementary Data 1 [file 41467_2023_41717_MOESM3_ESM.zip › design_models/scIg/scIg14k/ranked_1.pdb]

MODEL     1
ATOM      1  N   ARG A   1      -0.725  -1.053 -11.870  1.00 88.30           N  
ATOM      2  CA  ARG A   1      -1.526  -0.997 -10.652  1.00 88.30           C  
ATOM      3  C   ARG A   1      -1.207  -2.170  -9.732  1.00 88.30           C  
ATOM      4  CB  ARG A   1      -3.019  -0.986 -10.989  1.00 88.30           C  
ATOM      5  O   ARG A   1      -1.128  -3.315 -10.182  1.00 88.30           O  
ATOM      6  CG  ARG A   1      -3.925  -0.919  -9.771  1.00 88.30           C  
ATOM      7  CD  ARG A   1      -5.397  -0.936 -10.161  1.00 88.30           C  
ATOM      8  NE  ARG A   1      -6.266  -0.870  -8.989  1.00 88.30           N  
ATOM      9  NH1 ARG A   1      -8.237  -0.892 -10.193  1.00 88.30           N  
ATOM     10  NH2 ARG A   1      -8.288  -0.789  -7.904  1.00 88.30           N  
ATOM     11  CZ  ARG A   1      -7.595  -0.850  -9.031  1.00 88.30           C  
ATOM     12  N   ILE A   2      -0.826  -1.998  -8.581  1.00 90.93           N  
ATOM     13  CA  ILE A   2      -0.640  -3.017  -7.553  1.00 90.93           C  
ATOM     14  C   ILE A   2      -1.699  -2.853  -6.466  1.00 90.93           C  
ATOM     15  CB  ILE A   2       0.776  -2.948  -6.938  1.00 90.93           C  
ATOM     16  O   ILE A   2      -1.842  -1.772  -5.889  1.00 90.93           O  
ATOM     17  CG1 ILE A   2       1.841  -3.135  -8.025  1.00 90.93           C  
ATOM     18  CG2 ILE A   2       0.935  -3.993  -5.830  1.00 90.93           C  
ATOM     19  CD1 ILE A   2       1.844  -4.520  -8.656  1.00 90.93           C  
ATOM     20  N   GLU A   3      -2.448  -3.916  -6.213  1.00 92.95           N  
ATOM     21  CA  GLU A   3      -3.468  -3.895  -5.169  1.00 92.95           C  
ATOM     22  C   GLU A   3      -3.151  -4.901  -4.067  1.00 92.95           C  
ATOM     23  CB  GLU A   3      -4.850  -4.182  -5.761  1.00 92.95           C  
ATOM     24  O   GLU A   3      -2.937  -6.084  -4.341  1.00 92.95           O  
ATOM     25  CG  GLU A   3      -5.291  -3.173  -6.812  1.00 92.95           C  
ATOM     26  CD  GLU A   3      -6.620  -3.524  -7.461  1.00 92.95           C  
ATOM     27  OE1 GLU A   3      -6.649  -3.782  -8.685  1.00 92.95           O  
ATOM     28  OE2 GLU A   3      -7.642  -3.541  -6.738  1.00 92.95           O  
ATOM     29  N   VAL A   4      -3.047  -4.325  -2.889  1.00 93.21           N  
ATOM     30  CA  VAL A   4      -2.798  -5.192  -1.742  1.00 93.21           C  
ATOM     31  C   VAL A   4      -3.979  -5.123  -0.776  1.00 93.21           C  
ATOM     32  CB  VAL A   4      -1.490  -4.808  -1.014  1.00 93.21           C  
ATOM     33  O   VAL A   4      -4.385  -4.035  -0.360  1.00 93.21           O  
ATOM     34  CG1 VAL A   4      -1.237  -5.742   0.169  1.00 93.21           C  
ATOM     35  CG2 VAL A   4      -0.311  -4.838  -1.984  1.00 93.21           C  
ATOM     36  N   ARG A   5      -4.514  -6.290  -0.499  1.00 90.86           N  
ATOM     37  CA  ARG A   5      -5.606  -6.399   0.464  1.00 90.86           C  
ATOM     38  C   ARG A   5      -5.221  -7.306   1.628  1.00 90.86           C  
ATOM     39  CB  ARG A   5      -6.871  -6.926  -0.215  1.00 90.86           C  
ATOM     40  O   ARG A   5      -4.779  -8.438   1.420  1.00 90.86           O  
ATOM     41  CG  ARG A   5      -8.089  -6.962   0.694  1.00 90.86           C  
ATOM     42  CD  ARG A   5      -9.334  -7.427  -0.048  1.00 90.86           C  
ATOM     43  NE  ARG A   5     -10.489  -7.519   0.841  1.00 90.86           N  
ATOM     44  NH1 ARG A   5     -11.948  -8.254  -0.792  1.00 90.86           N  
ATOM     45  NH2 ARG A   5     -12.683  -7.956   1.359  1.00 90.86           N  
ATOM     46  CZ  ARG A   5     -11.704  -7.909   0.467  1.00 90.86           C  
ATOM     47  N   VAL A   6      -5.350  -6.685   2.803  1.00 84.92           N  
ATOM     48  CA  VAL A   6      -5.138  -7.501   3.994  1.00 84.92           C  
ATOM     49  C   VAL A   6      -6.444  -7.622   4.777  1.00 84.92           C  
ATOM     50  CB  VAL A   6      -4.029  -6.913   4.895  1.00 84.92           C  
ATOM     51  O   VAL A   6      -6.998  -6.617   5.230  1.00 84.92           O  
ATOM     52  CG1 VAL A   6      -3.761  -7.828   6.088  1.00 84.92           C  
ATOM     53  CG2 VAL A   6      -2.750  -6.693   4.089  1.00 84.92           C  
ATOM     54  N   ASP A   7      -7.082  -8.821   4.736  1.00 80.28           N  
ATOM     55  CA  ASP A   7      -8.312  -9.052   5.488  1.00 80.28           C  
ATOM     56  C   ASP A   7      -8.128 -10.173   6.509  1.00 80.28           C  
ATOM     57  CB  ASP A   7      -9.466  -9.387   4.541  1.00 80.28           C  
ATOM     58  O   ASP A   7      -7.038 -10.735   6.633  1.00 80.28           O  
ATOM     59  CG  ASP A   7      -9.214 -10.638   3.718  1.00 80.28           C  
ATOM     60  OD1 ASP A   7      -8.962 -11.713   4.305  1.00 80.28           O  
ATOM     61  OD2 ASP A   7      -9.266 -10.548   2.473  1.00 80.28           O  
ATOM     62  N   ASN A   8      -9.155 -10.415   7.498  1.00 72.49           N  
ATOM     63  CA  ASN A   8      -9.078 -11.333   8.629  1.00 72.49           C  
ATOM     64  C   ASN A   8      -8.677 -12.737   8.185  1.00 72.49           C  
ATOM     65  CB  ASN A   8     -10.412 -11.374   9.378  1.00 72.49           C  
ATOM     66  O   ASN A   8      -9.528 -13.535   7.790  1.00 72.49           O  
ATOM     67  CG  ASN A   8     -10.593 -10.194  10.312  1.00 72.49           C  
ATOM     68  ND2 ASN A   8     -11.842  -9.890  10.649  1.00 72.49           N  
ATOM     69  OD1 ASN A   8      -9.620  -9.560  10.728  1.00 72.49           O  
ATOM     70  N   GLY A   9      -7.298 -12.835   7.764  1.00 82.02           N  
ATOM     71  CA  GLY A   9      -6.758 -14.176   7.600  1.00 82.02           C  
ATOM     72  C   GLY A   9      -6.079 -14.387   6.260  1.00 82.02           C  
ATOM     73  O   GLY A   9      -5.575 -15.476   5.978  1.00 82.02           O  
ATOM     74  N   ARG A  10      -6.041 -13.255   5.550  1.00 92.17           N  
ATOM     75  CA  ARG A  10      -5.513 -13.483   4.208  1.00 92.17           C  
ATOM     76  C   ARG A  10      -4.885 -12.212   3.644  1.00 92.17           C  
ATOM     77  CB  ARG A  10      -6.617 -13.982   3.273  1.00 92.17           C  
ATOM     78  O   ARG A  10      -5.355 -11.106   3.920  1.00 92.17           O  
ATOM     79  CG  ARG A  10      -6.113 -14.431   1.911  1.00 92.17           C  
ATOM     80  CD  ARG A  10      -7.243 -14.963   1.039  1.00 92.17           C  
ATOM     81  NE  ARG A  10      -7.812 -16.191   1.586  1.00 92.17           N  
ATOM     82  NH1 ARG A  10      -9.555 -16.300   0.074  1.00 92.17           N  
ATOM     83  NH2 ARG A  10      -9.329 -17.912   1.688  1.00 92.17           N  
ATOM     84  CZ  ARG A  10      -8.897 -16.798   1.114  1.00 92.17           C  
ATOM     85  N   VAL A  11      -3.746 -12.378   2.962  1.00 93.70           N  
ATOM     86  CA  VAL A  11      -3.138 -11.330   2.150  1.00 93.70           C  
ATOM     87  C   VAL A  11      -3.358 -11.630   0.669  1.00 93.70           C  
ATOM     88  CB  VAL A  11      -1.628 -11.187   2.445  1.00 93.70           C  
ATOM     89  O   VAL A  11      -3.065 -12.733   0.202  1.00 93.70           O  
ATOM     90  CG1 VAL A  11      -0.986 -10.172   1.500  1.00 93.70           C  
ATOM     91  CG2 VAL A  11      -1.406 -10.781   3.901  1.00 93.70           C  
ATOM     92  N   ARG A  12      -3.973 -10.606  -0.003  1.00 95.63           N  
ATOM     93  CA  ARG A  12      -4.160 -10.733  -1.444  1.00 95.63           C  
ATOM     94  C   ARG A  12      -3.394  -9.648  -2.193  1.00 95.63           C  
ATOM     95  CB  ARG A  12      -5.646 -10.667  -1.802  1.00 95.63           C  
ATOM     96  O   ARG A  12      -3.457  -8.472  -1.828  1.00 95.63           O  
ATOM     97  CG  ARG A  12      -6.456 -11.848  -1.289  1.00 95.63           C  
ATOM     98  CD  ARG A  12      -7.931 -11.714  -1.640  1.00 95.63           C  
ATOM     99  NE  ARG A  12      -8.583 -10.677  -0.846  1.00 95.63           N  
ATOM    100  NH1 ARG A  12     -10.674 -10.988  -1.777  1.00 95.63           N  
ATOM    101  NH2 ARG A  12     -10.360  -9.395  -0.158  1.00 95.63           N  
ATOM    102  CZ  ARG A  12      -9.871 -10.356  -0.929  1.00 95.63           C  
ATOM    103  N   VAL A  13      -2.653 -10.115  -3.117  1.00 96.57           N  
ATOM    104  CA  VAL A  13      -1.911  -9.173  -3.948  1.00 96.57           C  
ATOM    105  C   VAL A  13      -2.290  -9.367  -5.414  1.00 96.57           C  
ATOM    106  CB  VAL A  13      -0.385  -9.336  -3.766  1.00 96.57           C  
ATOM    107  O   VAL A  13      -2.176 -10.472  -5.950  1.00 96.57           O  
ATOM    108  CG1 VAL A  13       0.372  -8.302  -4.597  1.00 96.57           C  
ATOM    109  CG2 VAL A  13      -0.009  -9.219  -2.290  1.00 96.57           C  
ATOM    110  N   ARG A  14      -2.861  -8.347  -5.994  1.00 96.89           N  
ATOM    111  CA  ARG A  14      -3.151  -8.356  -7.424  1.00 96.89           C  
ATOM    112  C   ARG A  14      -2.137  -7.516  -8.194  1.00 96.89           C  
ATOM    113  CB  ARG A  14      -4.568  -7.841  -7.689  1.00 96.89           C  
ATOM    114  O   ARG A  14      -1.862  -6.373  -7.824  1.00 96.89           O  
ATOM    115  CG  ARG A  14      -4.997  -7.941  -9.144  1.00 96.89           C  
ATOM    116  CD  ARG A  14      -6.439  -7.493  -9.338  1.00 96.89           C  
ATOM    117  NE  ARG A  14      -6.820  -7.496 -10.748  1.00 96.89           N  
ATOM    118  NH1 ARG A  14      -9.007  -6.855 -10.372  1.00 96.89           N  
ATOM    119  NH2 ARG A  14      -8.268  -7.229 -12.510  1.00 96.89           N  
ATOM    120  CZ  ARG A  14      -8.031  -7.194 -11.207  1.00 96.89           C  
ATOM    121  N   ASN A  15      -1.583  -8.183  -9.257  1.00 96.28           N  
ATOM    122  CA  ASN A  15      -0.567  -7.510 -10.059  1.00 96.28           C  
ATOM    123  C   ASN A  15      -1.137  -7.013 -11.384  1.00 96.28           C  
ATOM    124  CB  ASN A  15       0.623  -8.439 -10.308  1.00 96.28           C  
ATOM    125  O   ASN A  15      -1.359  -7.801 -12.304  1.00 96.28           O  
ATOM    126  CG  ASN A  15       1.726  -7.773 -11.107  1.00 96.28           C  
ATOM    127  ND2 ASN A  15       2.705  -8.560 -11.537  1.00 96.28           N  
ATOM    128  OD1 ASN A  15       1.699  -6.561 -11.335  1.00 96.28           O  
ATOM    129  N   GLY A  16      -1.332  -5.702 -11.450  1.00 93.20           N  
ATOM    130  CA  GLY A  16      -1.848  -5.093 -12.666  1.00 93.20           C  
ATOM    131  C   GLY A  16      -0.764  -4.478 -13.531  1.00 93.20           C  
ATOM    132  O   GLY A  16      -1.060  -3.769 -14.495  1.00 93.20           O  
ATOM    133  N   THR A  17       0.419  -4.732 -13.224  1.00 92.16           N  
ATOM    134  CA  THR A  17       1.528  -4.198 -14.007  1.00 92.16           C  
ATOM    135  C   THR A  17       1.786  -5.061 -15.239  1.00 92.16           C  
ATOM    136  CB  THR A  17       2.813  -4.104 -13.164  1.00 92.16           C  
ATOM    137  O   THR A  17       1.070  -6.035 -15.482  1.00 92.16           O  
ATOM    138  CG2 THR A  17       2.538  -3.450 -11.814  1.00 92.16           C  
ATOM    139  OG1 THR A  17       3.332  -5.422 -12.947  1.00 92.16           O  
ATOM    140  N   ASP A  18       2.819  -4.647 -16.061  1.00 93.41           N  
ATOM    141  CA  ASP A  18       3.138  -5.389 -17.277  1.00 93.41           C  
ATOM    142  C   ASP A  18       4.319  -6.331 -17.052  1.00 93.41           C  
ATOM    143  CB  ASP A  18       3.443  -4.428 -18.428  1.00 93.41           C  
ATOM    144  O   ASP A  18       4.881  -6.869 -18.008  1.00 93.41           O  
ATOM    145  CG  ASP A  18       4.575  -3.466 -18.113  1.00 93.41           C  
ATOM    146  OD1 ASP A  18       5.017  -3.406 -16.945  1.00 93.41           O  
ATOM    147  OD2 ASP A  18       5.028  -2.760 -19.040  1.00 93.41           O  
ATOM    148  N   ARG A  19       4.796  -6.446 -15.797  1.00 95.06           N  
ATOM    149  CA  ARG A  19       5.908  -7.326 -15.453  1.00 95.06           C  
ATOM    150  C   ARG A  19       5.599  -8.135 -14.198  1.00 95.06           C  
ATOM    151  CB  ARG A  19       7.191  -6.517 -15.252  1.00 95.06           C  
ATOM    152  O   ARG A  19       4.704  -7.778 -13.428  1.00 95.06           O  
ATOM    153  CG  ARG A  19       7.095  -5.472 -14.152  1.00 95.06           C  
ATOM    154  CD  ARG A  19       8.303  -4.545 -14.146  1.00 95.06           C  
ATOM    155  NE  ARG A  19       8.049  -3.325 -14.907  1.00 95.06           N  
ATOM    156  NH1 ARG A  19      10.203  -2.511 -14.714  1.00 95.06           N  
ATOM    157  NH2 ARG A  19       8.619  -1.316 -15.863  1.00 95.06           N  
ATOM    158  CZ  ARG A  19       8.958  -2.387 -15.159  1.00 95.06           C  
ATOM    159  N   PRO A  20       6.434  -9.242 -14.031  1.00 96.89           N  
ATOM    160  CA  PRO A  20       6.246 -10.004 -12.794  1.00 96.89           C  
ATOM    161  C   PRO A  20       6.710  -9.242 -11.555  1.00 96.89           C  
ATOM    162  CB  PRO A  20       7.099 -11.255 -13.017  1.00 96.89           C  
ATOM    163  O   PRO A  20       7.610  -8.403 -11.643  1.00 96.89           O  
ATOM    164  CG  PRO A  20       8.117 -10.847 -14.033  1.00 96.89           C  
ATOM    165  CD  PRO A  20       7.514  -9.792 -14.916  1.00 96.89           C  
ATOM    166  N   CYS A  21       6.006  -9.512 -10.458  1.00 97.67           N  
ATOM    167  CA  CYS A  21       6.371  -8.908  -9.182  1.00 97.67           C  
ATOM    168  C   CYS A  21       6.753  -9.974  -8.162  1.00 97.67           C  
ATOM    169  CB  CYS A  21       5.220  -8.061  -8.641  1.00 97.67           C  
ATOM    170  O   CYS A  21       6.174 -11.062  -8.149  1.00 97.67           O  
ATOM    171  SG  CYS A  21       4.813  -6.638  -9.676  1.00 97.67           S  
ATOM    172  N   ARG A  22       7.825  -9.641  -7.466  1.00 98.15           N  
ATOM    173  CA  ARG A  22       8.179 -10.479  -6.325  1.00 98.15           C  
ATOM    174  C   ARG A  22       7.535  -9.959  -5.044  1.00 98.15           C  
ATOM    175  CB  ARG A  22       9.699 -10.546  -6.158  1.00 98.15           C  
ATOM    176  O   ARG A  22       7.707  -8.792  -4.686  1.00 98.15           O  
ATOM    177  CG  ARG A  22      10.404 -11.337  -7.248  1.00 98.15           C  
ATOM    178  CD  ARG A  22      11.890 -11.497  -6.958  1.00 98.15           C  
ATOM    179  NE  ARG A  22      12.576 -12.207  -8.033  1.00 98.15           N  
ATOM    180  NH1 ARG A  22      14.677 -12.029  -7.090  1.00 98.15           N  
ATOM    181  NH2 ARG A  22      14.404 -13.100  -9.098  1.00 98.15           N  
ATOM    182  CZ  ARG A  22      13.884 -12.444  -8.071  1.00 98.15           C  
ATOM    183  N   VAL A  23       6.777 -10.841  -4.410  1.00 98.09           N  
ATOM    184  CA  VAL A  23       6.045 -10.438  -3.213  1.00 98.09           C  
ATOM    185  C   VAL A  23       6.576 -11.202  -2.002  1.00 98.09           C  
ATOM    186  CB  VAL A  23       4.527 -10.676  -3.369  1.00 98.09           C  
ATOM    187  O   VAL A  23       6.657 -12.432  -2.022  1.00 98.09           O  
ATOM    188  CG1 VAL A  23       3.783 -10.268  -2.099  1.00 98.09           C  
ATOM    189  CG2 VAL A  23       3.989  -9.909  -4.576  1.00 98.09           C  
ATOM    190  N   ARG A  24       6.975 -10.399  -0.977  1.00 97.65           N  
ATOM    191  CA  ARG A  24       7.405 -10.957   0.301  1.00 97.65           C  
ATOM    192  C   ARG A  24       6.400 -10.638   1.403  1.00 97.65           C  
ATOM    193  CB  ARG A  24       8.787 -10.425   0.683  1.00 97.65           C  
ATOM    194  O   ARG A  24       6.069  -9.472   1.630  1.00 97.65           O  
ATOM    195  CG  ARG A  24       9.385 -11.087   1.914  1.00 97.65           C  
ATOM    196  CD  ARG A  24      10.806 -10.610   2.178  1.00 97.65           C  
ATOM    197  NE  ARG A  24      10.851  -9.178   2.456  1.00 97.65           N  
ATOM    198  NH1 ARG A  24      13.145  -9.089   2.709  1.00 97.65           N  
ATOM    199  NH2 ARG A  24      11.887  -7.187   2.943  1.00 97.65           N  
ATOM    200  CZ  ARG A  24      11.961  -8.488   2.702  1.00 97.65           C  
ATOM    201  N   VAL A  25       5.913 -11.675   2.047  1.00 96.63           N  
ATOM    202  CA  VAL A  25       4.982 -11.505   3.157  1.00 96.63           C  
ATOM    203  C   VAL A  25       5.630 -11.987   4.453  1.00 96.63           C  
ATOM    204  CB  VAL A  25       3.658 -12.263   2.909  1.00 96.63           C  
ATOM    205  O   VAL A  25       6.019 -13.152   4.564  1.00 96.63           O  
ATOM    206  CG1 VAL A  25       2.677 -12.025   4.056  1.00 96.63           C  
ATOM    207  CG2 VAL A  25       3.043 -11.839   1.577  1.00 96.63           C  
ATOM    208  N   THR A  26       5.800 -11.022   5.378  1.00 94.97           N  
ATOM    209  CA  THR A  26       6.324 -11.353   6.699  1.00 94.97           C  
ATOM    210  C   THR A  26       5.256 -11.151   7.770  1.00 94.97           C  
ATOM    211  CB  THR A  26       7.563 -10.504   7.038  1.00 94.97           C  
ATOM    212  O   THR A  26       4.695 -10.061   7.897  1.00 94.97           O  
ATOM    213  CG2 THR A  26       8.163 -10.916   8.378  1.00 94.97           C  
ATOM    214  OG1 THR A  26       8.548 -10.676   6.012  1.00 94.97           O  
ATOM    215  N   ALA A  27       4.947 -12.245   8.497  1.00 91.96           N  
ATOM    216  CA  ALA A  27       3.969 -12.229   9.581  1.00 91.96           C  
ATOM    217  C   ALA A  27       4.319 -13.260  10.651  1.00 91.96           C  
ATOM    218  CB  ALA A  27       2.566 -12.489   9.036  1.00 91.96           C  
ATOM    219  O   ALA A  27       4.745 -14.373  10.333  1.00 91.96           O  
ATOM    220  N   GLY A  28       4.239 -12.862  11.980  1.00 85.05           N  
ATOM    221  CA  GLY A  28       4.486 -13.792  13.070  1.00 85.05           C  
ATOM    222  C   GLY A  28       5.896 -14.351  13.070  1.00 85.05           C  
ATOM    223  O   GLY A  28       6.112 -15.504  13.449  1.00 85.05           O  
ATOM    224  N   GLY A  29       6.874 -13.595  12.433  1.00 84.70           N  
ATOM    225  CA  GLY A  29       8.265 -14.019  12.414  1.00 84.70           C  
ATOM    226  C   GLY A  29       8.604 -14.901  11.228  1.00 84.70           C  
ATOM    227  O   GLY A  29       9.736 -15.375  11.102  1.00 84.70           O  
ATOM    228  N   GLU A  30       7.616 -15.150  10.406  1.00 91.21           N  
ATOM    229  CA  GLU A  30       7.828 -15.962   9.211  1.00 91.21           C  
ATOM    230  C   GLU A  30       7.786 -15.105   7.948  1.00 91.21           C  
ATOM    231  CB  GLU A  30       6.782 -17.076   9.125  1.00 91.21           C  
ATOM    232  O   GLU A  30       7.033 -14.131   7.877  1.00 91.21           O  
ATOM    233  CG  GLU A  30       6.874 -18.093  10.254  1.00 91.21           C  
ATOM    234  CD  GLU A  30       5.848 -19.210  10.140  1.00 91.21           C  
ATOM    235  OE1 GLU A  30       5.978 -20.228  10.857  1.00 91.21           O  
ATOM    236  OE2 GLU A  30       4.909 -19.066   9.326  1.00 91.21           O  
ATOM    237  N   THR A  31       8.733 -15.573   7.026  1.00 95.29           N  
ATOM    238  CA  THR A  31       8.770 -14.876   5.745  1.00 95.29           C  
ATOM    239  C   THR A  31       8.552 -15.852   4.592  1.00 95.29           C  
ATOM    240  CB  THR A  31      10.106 -14.137   5.549  1.00 95.29           C  
ATOM    241  O   THR A  31       9.188 -16.907   4.535  1.00 95.29           O  
ATOM    242  CG2 THR A  31      10.136 -13.399   4.215  1.00 95.29           C  
ATOM    243  OG1 THR A  31      10.282 -13.190   6.610  1.00 95.29           O  
ATOM    244  N   ARG A  32       7.581 -15.431   3.760  1.00 96.31           N  
ATOM    245  CA  ARG A  32       7.333 -16.191   2.539  1.00 96.31           C  
ATOM    246  C   ARG A  32       7.472 -15.305   1.306  1.00 96.31           C  
ATOM    247  CB  ARG A  32       5.942 -16.827   2.574  1.00 96.31           C  
ATOM    248  O   ARG A  32       7.082 -14.136   1.328  1.00 96.31           O  
ATOM    249  CG  ARG A  32       5.760 -17.851   3.684  1.00 96.31           C  
ATOM    250  CD  ARG A  32       4.334 -18.380   3.735  1.00 96.31           C  
ATOM    251  NE  ARG A  32       3.434 -17.441   4.398  1.00 96.31           N  
ATOM    252  NH1 ARG A  32       1.610 -18.858   4.384  1.00 96.31           N  
ATOM    253  NH2 ARG A  32       1.432 -16.763   5.296  1.00 96.31           N  
ATOM    254  CZ  ARG A  32       2.161 -17.689   4.691  1.00 96.31           C  
ATOM    255  N   GLU A  33       7.952 -15.868   0.231  1.00 97.74           N  
ATOM    256  CA  GLU A  33       8.167 -15.131  -1.010  1.00 97.74           C  
ATOM    257  C   GLU A  33       7.441 -15.793  -2.178  1.00 97.74           C  
ATOM    258  CB  GLU A  33       9.662 -15.019  -1.316  1.00 97.74           C  
ATOM    259  O   GLU A  33       7.402 -17.021  -2.276  1.00 97.74           O  
ATOM    260  CG  GLU A  33      10.437 -14.187  -0.304  1.00 97.74           C  
ATOM    261  CD  GLU A  33      11.896 -13.987  -0.682  1.00 97.74           C  
ATOM    262  OE1 GLU A  33      12.689 -13.537   0.176  1.00 97.74           O  
ATOM    263  OE2 GLU A  33      12.248 -14.281  -1.846  1.00 97.74           O  
ATOM    264  N   TYR A  34       6.893 -14.863  -2.999  1.00 97.95           N  
ATOM    265  CA  TYR A  34       6.123 -15.339  -4.142  1.00 97.95           C  
ATOM    266  C   TYR A  34       6.408 -14.499  -5.381  1.00 97.95           C  
ATOM    267  CB  TYR A  34       4.624 -15.314  -3.828  1.00 97.95           C  
ATOM    268  O   TYR A  34       6.797 -13.334  -5.272  1.00 97.95           O  
ATOM    269  CG  TYR A  34       4.264 -15.994  -2.529  1.00 97.95           C  
ATOM    270  CD1 TYR A  34       3.916 -17.342  -2.500  1.00 97.95           C  
ATOM    271  CD2 TYR A  34       4.271 -15.290  -1.330  1.00 97.95           C  
ATOM    272  CE1 TYR A  34       3.581 -17.973  -1.305  1.00 97.95           C  
ATOM    273  CE2 TYR A  34       3.938 -15.910  -0.130  1.00 97.95           C  
ATOM    274  OH  TYR A  34       3.266 -17.868   1.057  1.00 97.95           O  
ATOM    275  CZ  TYR A  34       3.596 -17.249  -0.128  1.00 97.95           C  
ATOM    276  N   THR A  35       6.255 -15.239  -6.511  1.00 97.83           N  
ATOM    277  CA  THR A  35       6.218 -14.497  -7.767  1.00 97.83           C  
ATOM    278  C   THR A  35       4.784 -14.347  -8.265  1.00 97.83           C  
ATOM    279  CB  THR A  35       7.071 -15.187  -8.848  1.00 97.83           C  
ATOM    280  O   THR A  35       4.052 -15.334  -8.373  1.00 97.83           O  
ATOM    281  CG2 THR A  35       7.028 -14.411 -10.160  1.00 97.83           C  
ATOM    282  OG1 THR A  35       8.428 -15.269  -8.397  1.00 97.83           O  
ATOM    283  N   VAL A  36       4.343 -13.108  -8.516  1.00 97.74           N  
ATOM    284  CA  VAL A  36       3.012 -12.820  -9.041  1.00 97.74           C  
ATOM    285  C   VAL A  36       3.123 -12.296 -10.471  1.00 97.74           C  
ATOM    286  CB  VAL A  36       2.262 -11.800  -8.156  1.00 97.74           C  
ATOM    287  O   VAL A  36       3.699 -11.230 -10.705  1.00 97.74           O  
ATOM    288  CG1 VAL A  36       0.814 -11.646  -8.619  1.00 97.74           C  
ATOM    289  CG2 VAL A  36       2.314 -12.227  -6.690  1.00 97.74           C  
ATOM    290  N   ASN A  37       2.576 -13.038 -11.416  1.00 97.89           N  
ATOM    291  CA  ASN A  37       2.633 -12.647 -12.821  1.00 97.89           C  
ATOM    292  C   ASN A  37       1.590 -11.583 -13.149  1.00 97.89           C  
ATOM    293  CB  ASN A  37       2.449 -13.867 -13.726  1.00 97.89           C  
ATOM    294  O   ASN A  37       0.626 -11.401 -12.403  1.00 97.89           O  
ATOM    295  CG  ASN A  37       3.573 -14.875 -13.583  1.00 97.89           C  
ATOM    296  ND2 ASN A  37       3.215 -16.138 -13.383  1.00 97.89           N  
ATOM    297  OD1 ASN A  37       4.753 -14.521 -13.652  1.00 97.89           O  
ATOM    298  N   PRO A  38       1.862 -10.839 -14.263  1.00 97.22           N  
ATOM    299  CA  PRO A  38       0.892  -9.829 -14.692  1.00 97.22           C  
ATOM    300  C   PRO A  38      -0.513 -10.399 -14.871  1.00 97.22           C  
ATOM    301  CB  PRO A  38       1.458  -9.342 -16.028  1.00 97.22           C  
ATOM    302  O   PRO A  38      -0.678 -11.473 -15.454  1.00 97.22           O  
ATOM    303  CG  PRO A  38       2.931  -9.579 -15.929  1.00 97.22           C  
ATOM    304  CD  PRO A  38       3.158 -10.859 -15.177  1.00 97.22           C  
ATOM    305  N   GLY A  39      -1.489  -9.661 -14.315  1.00 95.71           N  
ATOM    306  CA  GLY A  39      -2.888 -10.015 -14.494  1.00 95.71           C  
ATOM    307  C   GLY A  39      -3.353 -11.108 -13.551  1.00 95.71           C  
ATOM    308  O   GLY A  39      -4.472 -11.608 -13.676  1.00 95.71           O  
ATOM    309  N   THR A  40      -2.432 -11.507 -12.615  1.00 97.13           N  
ATOM    310  CA  THR A  40      -2.791 -12.583 -11.698  1.00 97.13           C  
ATOM    311  C   THR A  40      -2.892 -12.063 -10.267  1.00 97.13           C  
ATOM    312  CB  THR A  40      -1.768 -13.733 -11.758  1.00 97.13           C  
ATOM    313  O   THR A  40      -2.580 -10.901 -10.000  1.00 97.13           O  
ATOM    314  CG2 THR A  40      -1.571 -14.220 -13.190  1.00 97.13           C  
ATOM    315  OG1 THR A  40      -0.512 -13.274 -11.244  1.00 97.13           O  
ATOM    316  N   GLU A  41      -3.353 -13.029  -9.425  1.00 96.76           N  
ATOM    317  CA  GLU A  41      -3.547 -12.697  -8.016  1.00 96.76           C  
ATOM    318  C   GLU A  41      -2.909 -13.745  -7.109  1.00 96.76           C  
ATOM    319  CB  GLU A  41      -5.038 -12.561  -7.696  1.00 96.76           C  
ATOM    320  O   GLU A  41      -2.955 -14.941  -7.406  1.00 96.76           O  
ATOM    321  CG  GLU A  41      -5.323 -12.147  -6.260  1.00 96.76           C  
ATOM    322  CD  GLU A  41      -6.806 -11.996  -5.962  1.00 96.76           C  
ATOM    323  OE1 GLU A  41      -7.427 -12.965  -5.467  1.00 96.76           O  
ATOM    324  OE2 GLU A  41      -7.353 -10.902  -6.226  1.00 96.76           O  
ATOM    325  N   LEU A  42      -2.218 -13.247  -6.104  1.00 97.20           N  
ATOM    326  CA  LEU A  42      -1.665 -14.079  -5.041  1.00 97.20           C  
ATOM    327  C   LEU A  42      -2.562 -14.052  -3.807  1.00 97.20           C  
ATOM    328  CB  LEU A  42      -0.255 -13.609  -4.671  1.00 97.20           C  
ATOM    329  O   LEU A  42      -3.026 -12.987  -3.395  1.00 97.20           O  
ATOM    330  CG  LEU A  42       0.357 -14.227  -3.413  1.00 97.20           C  
ATOM    331  CD1 LEU A  42       0.709 -15.691  -3.659  1.00 97.20           C  
ATOM    332  CD2 LEU A  42       1.589 -13.442  -2.977  1.00 97.20           C  
ATOM    333  N   GLU A  43      -2.721 -15.239  -3.230  1.00 96.27           N  
ATOM    334  CA  GLU A  43      -3.436 -15.341  -1.962  1.00 96.27           C  
ATOM    335  C   GLU A  43      -2.624 -16.119  -0.931  1.00 96.27           C  
ATOM    336  CB  GLU A  43      -4.801 -16.005  -2.166  1.00 96.27           C  
ATOM    337  O   GLU A  43      -2.229 -17.260  -1.177  1.00 96.27           O  
ATOM    338  CG  GLU A  43      -5.704 -15.944  -0.943  1.00 96.27           C  
ATOM    339  CD  GLU A  43      -7.103 -16.480  -1.202  1.00 96.27           C  
ATOM    340  OE1 GLU A  43      -7.484 -17.503  -0.590  1.00 96.27           O  
ATOM    341  OE2 GLU A  43      -7.823 -15.872  -2.025  1.00 96.27           O  
ATOM    342  N   VAL A  44      -2.444 -15.438   0.209  1.00 94.94           N  
ATOM    343  CA  VAL A  44      -1.666 -16.050   1.281  1.00 94.94           C  
ATOM    344  C   VAL A  44      -2.489 -16.076   2.567  1.00 94.94           C  
ATOM    345  CB  VAL A  44      -0.336 -15.300   1.516  1.00 94.94           C  
ATOM    346  O   VAL A  44      -2.981 -15.039   3.019  1.00 94.94           O  
ATOM    347  CG1 VAL A  44       0.490 -15.991   2.600  1.00 94.94           C  
ATOM    348  CG2 VAL A  44       0.459 -15.204   0.214  1.00 94.94           C  
ATOM    349  N   GLU A  45      -2.556 -17.258   3.143  1.00 94.23           N  
ATOM    350  CA  GLU A  45      -3.299 -17.387   4.393  1.00 94.23           C  
ATOM    351  C   GLU A  45      -2.428 -17.024   5.593  1.00 94.23           C  
ATOM    352  CB  GLU A  45      -3.844 -18.809   4.550  1.00 94.23           C  
ATOM    353  O   GLU A  45      -1.250 -17.384   5.644  1.00 94.23           O  
ATOM    354  CG  GLU A  45      -4.972 -19.145   3.585  1.00 94.23           C  
ATOM    355  CD  GLU A  45      -5.626 -20.488   3.871  1.00 94.23           C  
ATOM    356  OE1 GLU A  45      -6.851 -20.624   3.655  1.00 94.23           O  
ATOM    357  OE2 GLU A  45      -4.907 -21.411   4.315  1.00 94.23           O  
ATOM    358  N   LEU A  46      -3.126 -16.236   6.559  1.00 90.56           N  
ATOM    359  CA  LEU A  46      -2.441 -15.873   7.795  1.00 90.56           C  
ATOM    360  C   LEU A  46      -3.088 -16.555   8.996  1.00 90.56           C  
ATOM    361  CB  LEU A  46      -2.454 -14.354   7.989  1.00 90.56           C  
ATOM    362  O   LEU A  46      -4.309 -16.721   9.038  1.00 90.56           O  
ATOM    363  CG  LEU A  46      -1.803 -13.524   6.881  1.00 90.56           C  
ATOM    364  CD1 LEU A  46      -2.023 -12.036   7.135  1.00 90.56           C  
ATOM    365  CD2 LEU A  46      -0.314 -13.840   6.781  1.00 90.56           C  
ATOM    366  N   SER A  47      -2.265 -17.115   9.831  1.00 90.41           N  
ATOM    367  CA  SER A  47      -2.810 -17.599  11.095  1.00 90.41           C  
ATOM    368  C   SER A  47      -3.342 -16.449  11.944  1.00 90.41           C  
ATOM    369  CB  SER A  47      -1.746 -18.370  11.877  1.00 90.41           C  
ATOM    370  O   SER A  47      -3.002 -15.288  11.710  1.00 90.41           O  
ATOM    371  OG  SER A  47      -0.722 -17.500  12.327  1.00 90.41           O  
ATOM    372  N   PRO A  48      -4.193 -16.736  12.882  1.00 87.00           N  
ATOM    373  CA  PRO A  48      -4.755 -15.701  13.752  1.00 87.00           C  
ATOM    374  C   PRO A  48      -3.683 -14.826  14.398  1.00 87.00           C  
ATOM    375  CB  PRO A  48      -5.515 -16.504  14.811  1.00 87.00           C  
ATOM    376  O   PRO A  48      -3.881 -13.620  14.561  1.00 87.00           O  
ATOM    377  CG  PRO A  48      -5.922 -17.763  14.116  1.00 87.00           C  
ATOM    378  CD  PRO A  48      -4.819 -18.170  13.182  1.00 87.00           C  
ATOM    379  N   GLU A  49      -2.567 -15.458  14.662  1.00 81.53           N  
ATOM    380  CA  GLU A  49      -1.495 -14.726  15.330  1.00 81.53           C  
ATOM    381  C   GLU A  49      -0.790 -13.777  14.365  1.00 81.53           C  
ATOM    382  CB  GLU A  49      -0.484 -15.696  15.947  1.00 81.53           C  
ATOM    383  O   GLU A  49      -0.230 -12.762  14.783  1.00 81.53           O  
ATOM    384  CG  GLU A  49      -1.050 -16.532  17.086  1.00 81.53           C  
ATOM    385  CD  GLU A  49      -0.042 -17.508  17.672  1.00 81.53           C  
ATOM    386  OE1 GLU A  49      -0.318 -18.094  18.744  1.00 81.53           O  
ATOM    387  OE2 GLU A  49       1.032 -17.686  17.056  1.00 81.53           O  
ATOM    388  N   GLN A  50      -0.948 -14.031  13.086  1.00 88.25           N  
ATOM    389  CA  GLN A  50      -0.235 -13.280  12.058  1.00 88.25           C  
ATOM    390  C   GLN A  50      -1.072 -12.108  11.553  1.00 88.25           C  
ATOM    391  CB  GLN A  50       0.147 -14.193  10.892  1.00 88.25           C  
ATOM    392  O   GLN A  50      -0.532 -11.139  11.014  1.00 88.25           O  
ATOM    393  CG  GLN A  50       1.205 -15.230  11.244  1.00 88.25           C  
ATOM    394  CD  GLN A  50       1.433 -16.237  10.132  1.00 88.25           C  
ATOM    395  NE2 GLN A  50       2.632 -16.808  10.086  1.00 88.25           N  
ATOM    396  OE1 GLN A  50       0.538 -16.500   9.322  1.00 88.25           O  
ATOM    397  N   GLN A  51      -2.372 -12.080  11.830  1.00 84.21           N  
ATOM    398  CA  GLN A  51      -3.341 -11.183  11.210  1.00 84.21           C  
ATOM    399  C   GLN A  51      -3.148  -9.748  11.691  1.00 84.21           C  
ATOM    400  CB  GLN A  51      -4.768 -11.648  11.503  1.00 84.21           C  
ATOM    401  O   GLN A  51      -3.496  -8.799  10.985  1.00 84.21           O  
ATOM    402  CG  GLN A  51      -5.149 -12.945  10.802  1.00 84.21           C  
ATOM    403  CD  GLN A  51      -6.522 -13.449  11.204  1.00 84.21           C  
ATOM    404  NE2 GLN A  51      -6.899 -14.615  10.692  1.00 84.21           N  
ATOM    405  OE1 GLN A  51      -7.237 -12.795  11.970  1.00 84.21           O  
ATOM    406  N   ASN A  52      -2.403  -9.633  12.720  1.00 83.41           N  
ATOM    407  CA  ASN A  52      -2.371  -8.302  13.317  1.00 83.41           C  
ATOM    408  C   ASN A  52      -0.987  -7.669  13.201  1.00 83.41           C  
ATOM    409  CB  ASN A  52      -2.807  -8.360  14.782  1.00 83.41           C  
ATOM    410  O   ASN A  52      -0.807  -6.495  13.532  1.00 83.41           O  
ATOM    411  CG  ASN A  52      -4.261  -8.759  14.944  1.00 83.41           C  
ATOM    412  ND2 ASN A  52      -4.510  -9.774  15.764  1.00 83.41           N  
ATOM    413  OD1 ASN A  52      -5.152  -8.162  14.336  1.00 83.41           O  
ATOM    414  N   ASN A  53      -0.125  -8.384  12.635  1.00 89.88           N  
ATOM    415  CA  ASN A  53       1.234  -7.897  12.427  1.00 89.88           C  
ATOM    416  C   ASN A  53       1.850  -8.478  11.158  1.00 89.88           C  
ATOM    417  CB  ASN A  53       2.111  -8.220  13.639  1.00 89.88           C  
ATOM    418  O   ASN A  53       2.328  -9.613  11.158  1.00 89.88           O  
ATOM    419  CG  ASN A  53       1.567  -7.634  14.927  1.00 89.88           C  
ATOM    420  ND2 ASN A  53       1.200  -8.501  15.864  1.00 89.88           N  
ATOM    421  OD1 ASN A  53       1.475  -6.413  15.078  1.00 89.88           O  
ATOM    422  N   ALA A  54       1.760  -7.667  10.099  1.00 92.06           N  
ATOM    423  CA  ALA A  54       2.290  -8.177   8.838  1.00 92.06           C  
ATOM    424  C   ALA A  54       2.904  -7.054   8.006  1.00 92.06           C  
ATOM    425  CB  ALA A  54       1.192  -8.882   8.045  1.00 92.06           C  
ATOM    426  O   ALA A  54       2.496  -5.896   8.119  1.00 92.06           O  
ATOM    427  N   ILE A  55       3.893  -7.413   7.278  1.00 95.18           N  
ATOM    428  CA  ILE A  55       4.476  -6.537   6.267  1.00 95.18           C  
ATOM    429  C   ILE A  55       4.468  -7.238   4.910  1.00 95.18           C  
ATOM    430  CB  ILE A  55       5.914  -6.117   6.644  1.00 95.18           C  
ATOM    431  O   ILE A  55       4.795  -8.424   4.815  1.00 95.18           O  
ATOM    432  CG1 ILE A  55       6.489  -5.171   5.584  1.00 95.18           C  
ATOM    433  CG2 ILE A  55       6.807  -7.348   6.823  1.00 95.18           C  
ATOM    434  CD1 ILE A  55       7.795  -4.503   5.993  1.00 95.18           C  
ATOM    435  N   VAL A  56       3.954  -6.548   3.942  1.00 96.57           N  
ATOM    436  CA  VAL A  56       3.951  -7.021   2.562  1.00 96.57           C  
ATOM    437  C   VAL A  56       4.865  -6.141   1.712  1.00 96.57           C  
ATOM    438  CB  VAL A  56       2.524  -7.035   1.969  1.00 96.57           C  
ATOM    439  O   VAL A  56       4.636  -4.936   1.586  1.00 96.57           O  
ATOM    440  CG1 VAL A  56       2.530  -7.630   0.562  1.00 96.57           C  
ATOM    441  CG2 VAL A  56       1.577  -7.815   2.879  1.00 96.57           C  
ATOM    442  N   VAL A  57       5.878  -6.769   1.176  1.00 97.47           N  
ATOM    443  CA  VAL A  57       6.817  -6.055   0.317  1.00 97.47           C  
ATOM    444  C   VAL A  57       6.659  -6.527  -1.127  1.00 97.47           C  
ATOM    445  CB  VAL A  57       8.277  -6.252   0.784  1.00 97.47           C  
ATOM    446  O   VAL A  57       6.757  -7.723  -1.410  1.00 97.47           O  
ATOM    447  CG1 VAL A  57       9.235  -5.431  -0.077  1.00 97.47           C  
ATOM    448  CG2 VAL A  57       8.420  -5.873   2.257  1.00 97.47           C  
ATOM    449  N   VAL A  58       6.434  -5.611  -2.015  1.00 97.44           N  
ATOM    450  CA  VAL A  58       6.234  -5.932  -3.424  1.00 97.44           C  
ATOM    451  C   VAL A  58       7.352  -5.312  -4.259  1.00 97.44           C  
ATOM    452  CB  VAL A  58       4.858  -5.443  -3.928  1.00 97.44           C  
ATOM    453  O   VAL A  58       7.519  -4.090  -4.274  1.00 97.44           O  
ATOM    454  CG1 VAL A  58       4.618  -5.895  -5.368  1.00 97.44           C  
ATOM    455  CG2 VAL A  58       3.744  -5.950  -3.013  1.00 97.44           C  
ATOM    456  N   HIS A  59       8.093  -6.233  -4.932  1.00 97.29           N  
ATOM    457  CA  HIS A  59       9.108  -5.795  -5.883  1.00 97.29           C  
ATOM    458  C   HIS A  59       8.636  -5.988  -7.320  1.00 97.29           C  
ATOM    459  CB  HIS A  59      10.418  -6.552  -5.654  1.00 97.29           C  
ATOM    460  O   HIS A  59       8.377  -7.116  -7.747  1.00 97.29           O  
ATOM    461  CG  HIS A  59      11.045  -6.277  -4.325  1.00 97.29           C  
ATOM    462  CD2 HIS A  59      11.929  -5.327  -3.938  1.00 97.29           C  
ATOM    463  ND1 HIS A  59      10.780  -7.037  -3.206  1.00 97.29           N  
ATOM    464  CE1 HIS A  59      11.475  -6.563  -2.185  1.00 97.29           C  
ATOM    465  NE2 HIS A  59      12.180  -5.526  -2.603  1.00 97.29           N  
ATOM    466  N   CYS A  60       8.503  -4.914  -8.043  1.00 94.32           N  
ATOM    467  CA  CYS A  60       8.228  -4.962  -9.475  1.00 94.32           C  
ATOM    468  C   CYS A  60       9.300  -4.218 -10.262  1.00 94.32           C  
ATOM    469  CB  CYS A  60       6.854  -4.366  -9.777  1.00 94.32           C  
ATOM    470  O   CYS A  60       9.261  -2.990 -10.363  1.00 94.32           O  
ATOM    471  SG  CYS A  60       5.488  -5.249  -8.991  1.00 94.32           S  
ATOM    472  N   GLY A  61      10.287  -4.991 -10.858  1.00 92.14           N  
ATOM    473  CA  GLY A  61      11.469  -4.332 -11.391  1.00 92.14           C  
ATOM    474  C   GLY A  61      12.328  -3.691 -10.318  1.00 92.14           C  
ATOM    475  O   GLY A  61      12.714  -4.348  -9.349  1.00 92.14           O  
ATOM    476  N   ASN A  62      12.541  -2.366 -10.395  1.00 92.08           N  
ATOM    477  CA  ASN A  62      13.355  -1.652  -9.417  1.00 92.08           C  
ATOM    478  C   ASN A  62      12.491  -0.930  -8.387  1.00 92.08           C  
ATOM    479  CB  ASN A  62      14.288  -0.661 -10.117  1.00 92.08           C  
ATOM    480  O   ASN A  62      13.012  -0.256  -7.497  1.00 92.08           O  
ATOM    481  CG  ASN A  62      15.348  -1.349 -10.955  1.00 92.08           C  
ATOM    482  ND2 ASN A  62      15.739  -0.714 -12.054  1.00 92.08           N  
ATOM    483  OD1 ASN A  62      15.810  -2.442 -10.619  1.00 92.08           O  
ATOM    484  N   GLU A  63      11.229  -1.167  -8.568  1.00 93.05           N  
ATOM    485  CA  GLU A  63      10.312  -0.440  -7.694  1.00 93.05           C  
ATOM    486  C   GLU A  63       9.903  -1.290  -6.495  1.00 93.05           C  
ATOM    487  CB  GLU A  63       9.070   0.007  -8.470  1.00 93.05           C  
ATOM    488  O   GLU A  63       9.604  -2.477  -6.641  1.00 93.05           O  
ATOM    489  CG  GLU A  63       9.376   0.924  -9.645  1.00 93.05           C  
ATOM    490  CD  GLU A  63       8.129   1.421 -10.358  1.00 93.05           C  
ATOM    491  OE1 GLU A  63       8.155   2.543 -10.915  1.00 93.05           O  
ATOM    492  OE2 GLU A  63       7.118   0.685 -10.360  1.00 93.05           O  
ATOM    493  N   ILE A  64       9.945  -0.630  -5.325  1.00 95.84           N  
ATOM    494  CA  ILE A  64       9.597  -1.325  -4.091  1.00 95.84           C  
ATOM    495  C   ILE A  64       8.396  -0.646  -3.437  1.00 95.84           C  
ATOM    496  CB  ILE A  64      10.790  -1.366  -3.109  1.00 95.84           C  
ATOM    497  O   ILE A  64       8.394   0.571  -3.239  1.00 95.84           O  
ATOM    498  CG1 ILE A  64      12.020  -1.977  -3.789  1.00 95.84           C  
ATOM    499  CG2 ILE A  64      10.421  -2.143  -1.842  1.00 95.84           C  
ATOM    500  CD1 ILE A  64      13.296  -1.880  -2.963  1.00 95.84           C  
ATOM    501  N   TYR A  65       7.387  -1.435  -3.112  1.00 94.97           N  
ATOM    502  CA  TYR A  65       6.203  -0.973  -2.397  1.00 94.97           C  
ATOM    503  C   TYR A  65       6.026  -1.733  -1.088  1.00 94.97           C  
ATOM    504  CB  TYR A  65       4.953  -1.134  -3.267  1.00 94.97           C  
ATOM    505  O   TYR A  65       6.103  -2.964  -1.062  1.00 94.97           O  
ATOM    506  CG  TYR A  65       5.120  -0.612  -4.673  1.00 94.97           C  
ATOM    507  CD1 TYR A  65       4.867   0.724  -4.976  1.00 94.97           C  
ATOM    508  CD2 TYR A  65       5.531  -1.453  -5.702  1.00 94.97           C  
ATOM    509  CE1 TYR A  65       5.018   1.210  -6.271  1.00 94.97           C  
ATOM    510  CE2 TYR A  65       5.686  -0.978  -7.000  1.00 94.97           C  
ATOM    511  OH  TYR A  65       5.579   0.827  -8.558  1.00 94.97           O  
ATOM    512  CZ  TYR A  65       5.428   0.352  -7.274  1.00 94.97           C  
ATOM    513  N   VAL A  66       5.775  -0.964  -0.061  1.00 96.77           N  
ATOM    514  CA  VAL A  66       5.695  -1.614   1.243  1.00 96.77           C  
ATOM    515  C   VAL A  66       4.357  -1.286   1.903  1.00 96.77           C  
ATOM    516  CB  VAL A  66       6.861  -1.188   2.163  1.00 96.77           C  
ATOM    517  O   VAL A  66       3.959  -0.120   1.967  1.00 96.77           O  
ATOM    518  CG1 VAL A  66       6.707  -1.804   3.552  1.00 96.77           C  
ATOM    519  CG2 VAL A  66       8.200  -1.585   1.544  1.00 96.77           C  
ATOM    520  N   PHE A  67       3.669  -2.345   2.369  1.00 95.20           N  
ATOM    521  CA  PHE A  67       2.403  -2.226   3.083  1.00 95.20           C  
ATOM    522  C   PHE A  67       2.486  -2.897   4.449  1.00 95.20           C  
ATOM    523  CB  PHE A  67       1.263  -2.842   2.265  1.00 95.20           C  
ATOM    524  O   PHE A  67       2.792  -4.088   4.544  1.00 95.20           O  
ATOM    525  CG  PHE A  67       1.167  -2.308   0.861  1.00 95.20           C  
ATOM    526  CD1 PHE A  67       0.315  -1.252   0.561  1.00 95.20           C  
ATOM    527  CD2 PHE A  67       1.929  -2.862  -0.159  1.00 95.20           C  
ATOM    528  CE1 PHE A  67       0.223  -0.755  -0.737  1.00 95.20           C  
ATOM    529  CE2 PHE A  67       1.843  -2.371  -1.459  1.00 95.20           C  
ATOM    530  CZ  PHE A  67       0.989  -1.319  -1.746  1.00 95.20           C  
ATOM    531  N   ILE A  68       2.278  -2.085   5.458  1.00 93.47           N  
ATOM    532  CA  ILE A  68       2.431  -2.596   6.816  1.00 93.47           C  
ATOM    533  C   ILE A  68       1.096  -2.512   7.552  1.00 93.47           C  
ATOM    534  CB  ILE A  68       3.520  -1.821   7.592  1.00 93.47           C  
ATOM    535  O   ILE A  68       0.440  -1.467   7.546  1.00 93.47           O  
ATOM    536  CG1 ILE A  68       4.863  -1.910   6.859  1.00 93.47           C  
ATOM    537  CG2 ILE A  68       3.641  -2.348   9.024  1.00 93.47           C  
ATOM    538  CD1 ILE A  68       5.948  -1.015   7.443  1.00 93.47           C  
ATOM    539  N   LEU A  69       0.710  -3.673   8.141  1.00 90.97           N  
ATOM    540  CA  LEU A  69      -0.387  -3.735   9.102  1.00 90.97           C  
ATOM    541  C   LEU A  69       0.107  -4.225  10.459  1.00 90.97           C  
ATOM    542  CB  LEU A  69      -1.498  -4.653   8.588  1.00 90.97           C  
ATOM    543  O   LEU A  69       0.515  -5.380  10.596  1.00 90.97           O  
ATOM    544  CG  LEU A  69      -2.684  -4.874   9.528  1.00 90.97           C  
ATOM    545  CD1 LEU A  69      -3.509  -3.597   9.649  1.00 90.97           C  
ATOM    546  CD2 LEU A  69      -3.549  -6.030   9.036  1.00 90.97           C  
ATOM    547  N   VAL A  70       0.026  -3.333  11.423  1.00 90.81           N  
ATOM    548  CA  VAL A  70       0.550  -3.768  12.714  1.00 90.81           C  
ATOM    549  C   VAL A  70      -0.326  -3.221  13.838  1.00 90.81           C  
ATOM    550  CB  VAL A  70       2.015  -3.318  12.913  1.00 90.81           C  
ATOM    551  O   VAL A  70      -0.890  -2.130  13.720  1.00 90.81           O  
ATOM    552  CG1 VAL A  70       2.947  -4.085  11.976  1.00 90.81           C  
ATOM    553  CG2 VAL A  70       2.145  -1.813  12.688  1.00 90.81           C  
ATOM    554  N   THR A  71      -0.535  -3.917  14.934  1.00 87.51           N  
ATOM    555  CA  THR A  71      -1.279  -3.496  16.116  1.00 87.51           C  
ATOM    556  C   THR A  71      -0.352  -3.371  17.322  1.00 87.51           C  
ATOM    557  CB  THR A  71      -2.416  -4.482  16.440  1.00 87.51           C  
ATOM    558  O   THR A  71      -0.681  -2.693  18.297  1.00 87.51           O  
ATOM    559  CG2 THR A  71      -3.465  -4.495  15.334  1.00 87.51           C  
ATOM    560  OG1 THR A  71      -1.872  -5.800  16.583  1.00 87.51           O  
ATOM    561  N   SER A  72       0.852  -3.907  17.186  1.00 89.55           N  
ATOM    562  CA  SER A  72       1.816  -3.867  18.281  1.00 89.55           C  
ATOM    563  C   SER A  72       2.886  -2.808  18.038  1.00 89.55           C  
ATOM    564  CB  SER A  72       2.475  -5.235  18.466  1.00 89.55           C  
ATOM    565  O   SER A  72       3.407  -2.687  16.928  1.00 89.55           O  
ATOM    566  OG  SER A  72       3.632  -5.131  19.277  1.00 89.55           O  
ATOM    567  N   GLU A  73       3.231  -2.073  19.079  1.00 91.64           N  
ATOM    568  CA  GLU A  73       4.289  -1.074  18.968  1.00 91.64           C  
ATOM    569  C   GLU A  73       5.626  -1.723  18.619  1.00 91.64           C  
ATOM    570  CB  GLU A  73       4.416  -0.276  20.268  1.00 91.64           C  
ATOM    571  O   GLU A  73       6.391  -1.186  17.815  1.00 91.64           O  
ATOM    572  CG  GLU A  73       5.344   0.926  20.165  1.00 91.64           C  
ATOM    573  CD  GLU A  73       4.849   1.984  19.192  1.00 91.64           C  
ATOM    574  OE1 GLU A  73       5.664   2.818  18.737  1.00 91.64           O  
ATOM    575  OE2 GLU A  73       3.637   1.980  18.883  1.00 91.64           O  
ATOM    576  N   GLU A  74       5.899  -2.793  19.234  1.00 92.17           N  
ATOM    577  CA  GLU A  74       7.132  -3.522  18.952  1.00 92.17           C  
ATOM    578  C   GLU A  74       7.218  -3.911  17.479  1.00 92.17           C  
ATOM    579  CB  GLU A  74       7.233  -4.770  19.832  1.00 92.17           C  
ATOM    580  O   GLU A  74       8.253  -3.716  16.839  1.00 92.17           O  
ATOM    581  CG  GLU A  74       8.550  -5.519  19.688  1.00 92.17           C  
ATOM    582  CD  GLU A  74       8.630  -6.765  20.556  1.00 92.17           C  
ATOM    583  OE1 GLU A  74       9.556  -7.584  20.359  1.00 92.17           O  
ATOM    584  OE2 GLU A  74       7.758  -6.924  21.440  1.00 92.17           O  
ATOM    585  N   ALA A  75       6.203  -4.491  16.925  1.00 90.57           N  
ATOM    586  CA  ALA A  75       6.155  -4.863  15.513  1.00 90.57           C  
ATOM    587  C   ALA A  75       6.288  -3.635  14.618  1.00 90.57           C  
ATOM    588  CB  ALA A  75       4.857  -5.605  15.203  1.00 90.57           C  
ATOM    589  O   ALA A  75       6.971  -3.678  13.592  1.00 90.57           O  
ATOM    590  N   ARG A  76       5.650  -2.559  15.074  1.00 94.26           N  
ATOM    591  CA  ARG A  76       5.733  -1.315  14.316  1.00 94.26           C  
ATOM    592  C   ARG A  76       7.181  -0.863  14.162  1.00 94.26           C  
ATOM    593  CB  ARG A  76       4.910  -0.217  14.993  1.00 94.26           C  
ATOM    594  O   ARG A  76       7.633  -0.577  13.051  1.00 94.26           O  
ATOM    595  CG  ARG A  76       4.940   1.115  14.260  1.00 94.26           C  
ATOM    596  CD  ARG A  76       4.320   2.230  15.091  1.00 94.26           C  
ATOM    597  NE  ARG A  76       5.143   2.558  16.252  1.00 94.26           N  
ATOM    598  NH1 ARG A  76       6.479   4.077  15.136  1.00 94.26           N  
ATOM    599  NH2 ARG A  76       6.832   3.650  17.361  1.00 94.26           N  
ATOM    600  CZ  ARG A  76       6.149   3.427  16.247  1.00 94.26           C  
ATOM    601  N   LYS A  77       7.876  -0.827  15.243  1.00 94.11           N  
ATOM    602  CA  LYS A  77       9.270  -0.392  15.220  1.00 94.11           C  
ATOM    603  C   LYS A  77      10.115  -1.303  14.336  1.00 94.11           C  
ATOM    604  CB  LYS A  77       9.844  -0.357  16.637  1.00 94.11           C  
ATOM    605  O   LYS A  77      10.933  -0.826  13.546  1.00 94.11           O  
ATOM    606  CG  LYS A  77       9.301   0.775  17.497  1.00 94.11           C  
ATOM    607  CD  LYS A  77       9.929   0.772  18.886  1.00 94.11           C  
ATOM    608  CE  LYS A  77       9.343   1.867  19.767  1.00 94.11           C  
ATOM    609  NZ  LYS A  77       9.912   1.832  21.147  1.00 94.11           N  
ATOM    610  N   HIS A  78       9.912  -2.528  14.552  1.00 93.99           N  
ATOM    611  CA  HIS A  78      10.660  -3.513  13.779  1.00 93.99           C  
ATOM    612  C   HIS A  78      10.400  -3.354  12.285  1.00 93.99           C  
ATOM    613  CB  HIS A  78      10.300  -4.931  14.226  1.00 93.99           C  
ATOM    614  O   HIS A  78      11.341  -3.251  11.494  1.00 93.99           O  
ATOM    615  CG  HIS A  78      10.947  -6.001  13.406  1.00 93.99           C  
ATOM    616  CD2 HIS A  78      10.425  -6.869  12.507  1.00 93.99           C  
ATOM    617  ND1 HIS A  78      12.296  -6.273  13.467  1.00 93.99           N  
ATOM    618  CE1 HIS A  78      12.578  -7.264  12.638  1.00 93.99           C  
ATOM    619  NE2 HIS A  78      11.460  -7.644  12.043  1.00 93.99           N  
ATOM    620  N   PHE A  79       9.160  -3.338  11.827  1.00 95.15           N  
ATOM    621  CA  PHE A  79       8.812  -3.286  10.412  1.00 95.15           C  
ATOM    622  C   PHE A  79       9.170  -1.930   9.815  1.00 95.15           C  
ATOM    623  CB  PHE A  79       7.319  -3.568  10.213  1.00 95.15           C  
ATOM    624  O   PHE A  79       9.543  -1.841   8.643  1.00 95.15           O  
ATOM    625  CG  PHE A  79       6.939  -5.007  10.436  1.00 95.15           C  
ATOM    626  CD1 PHE A  79       7.837  -6.030  10.157  1.00 95.15           C  
ATOM    627  CD2 PHE A  79       5.682  -5.337  10.926  1.00 95.15           C  
ATOM    628  CE1 PHE A  79       7.488  -7.362  10.362  1.00 95.15           C  
ATOM    629  CE2 PHE A  79       5.326  -6.667  11.134  1.00 95.15           C  
ATOM    630  CZ  PHE A  79       6.230  -7.678  10.851  1.00 95.15           C  
ATOM    631  N   GLU A  80       9.124  -0.874  10.633  1.00 94.14           N  
ATOM    632  CA  GLU A  80       9.559   0.441  10.173  1.00 94.14           C  
ATOM    633  C   GLU A  80      11.043   0.439   9.818  1.00 94.14           C  
ATOM    634  CB  GLU A  80       9.274   1.504  11.237  1.00 94.14           C  
ATOM    635  O   GLU A  80      11.455   1.073   8.843  1.00 94.14           O  
ATOM    636  CG  GLU A  80       7.825   1.968  11.270  1.00 94.14           C  
ATOM    637  CD  GLU A  80       7.576   3.089  12.266  1.00 94.14           C  
ATOM    638  OE1 GLU A  80       6.439   3.610  12.323  1.00 94.14           O  
ATOM    639  OE2 GLU A  80       8.527   3.450  12.996  1.00 94.14           O  
ATOM    640  N   LYS A  81      11.771  -0.190  10.647  1.00 95.00           N  
ATOM    641  CA  LYS A  81      13.199  -0.301  10.362  1.00 95.00           C  
ATOM    642  C   LYS A  81      13.439  -0.994   9.024  1.00 95.00           C  
ATOM    643  CB  LYS A  81      13.912  -1.061  11.481  1.00 95.00           C  
ATOM    644  O   LYS A  81      14.249  -0.533   8.217  1.00 95.00           O  
ATOM    645  CG  LYS A  81      15.425  -1.116  11.325  1.00 95.00           C  
ATOM    646  CD  LYS A  81      16.077  -1.884  12.468  1.00 95.00           C  
ATOM    647  CE  LYS A  81      17.582  -2.005  12.274  1.00 95.00           C  
ATOM    648  NZ  LYS A  81      18.218  -2.808  13.361  1.00 95.00           N  
ATOM    649  N   ILE A  82      12.765  -2.090   8.819  1.00 95.36           N  
ATOM    650  CA  ILE A  82      12.879  -2.833   7.569  1.00 95.36           C  
ATOM    651  C   ILE A  82      12.515  -1.928   6.395  1.00 95.36           C  
ATOM    652  CB  ILE A  82      11.981  -4.091   7.575  1.00 95.36           C  
ATOM    653  O   ILE A  82      13.242  -1.867   5.401  1.00 95.36           O  
ATOM    654  CG1 ILE A  82      12.478  -5.097   8.620  1.00 95.36           C  
ATOM    655  CG2 ILE A  82      11.933  -4.726   6.182  1.00 95.36           C  
ATOM    656  CD1 ILE A  82      11.560  -6.297   8.809  1.00 95.36           C  
ATOM    657  N   ALA A  83      11.367  -1.276   6.514  1.00 94.78           N  
ATOM    658  CA  ALA A  83      10.891  -0.397   5.448  1.00 94.78           C  
ATOM    659  C   ALA A  83      11.903   0.707   5.155  1.00 94.78           C  
ATOM    660  CB  ALA A  83       9.540   0.209   5.822  1.00 94.78           C  
ATOM    661  O   ALA A  83      12.153   1.035   3.992  1.00 94.78           O  
ATOM    662  N   ARG A  84      12.471   1.286   6.144  1.00 95.13           N  
ATOM    663  CA  ARG A  84      13.460   2.345   5.970  1.00 95.13           C  
ATOM    664  C   ARG A  84      14.656   1.850   5.163  1.00 95.13           C  
ATOM    665  CB  ARG A  84      13.926   2.874   7.328  1.00 95.13           C  
ATOM    666  O   ARG A  84      15.163   2.563   4.294  1.00 95.13           O  
ATOM    667  CG  ARG A  84      14.838   4.087   7.237  1.00 95.13           C  
ATOM    668  CD  ARG A  84      15.279   4.566   8.613  1.00 95.13           C  
ATOM    669  NE  ARG A  84      14.159   5.106   9.380  1.00 95.13           N  
ATOM    670  NH1 ARG A  84      15.465   6.441  10.739  1.00 95.13           N  
ATOM    671  NH2 ARG A  84      13.189   6.409  11.002  1.00 95.13           N  
ATOM    672  CZ  ARG A  84      14.274   5.984  10.372  1.00 95.13           C  
ATOM    673  N   GLU A  85      15.055   0.693   5.364  1.00 96.54           N  
ATOM    674  CA  GLU A  85      16.203   0.105   4.681  1.00 96.54           C  
ATOM    675  C   GLU A  85      15.891  -0.171   3.213  1.00 96.54           C  
ATOM    676  CB  GLU A  85      16.639  -1.187   5.378  1.00 96.54           C  
ATOM    677  O   GLU A  85      16.758  -0.020   2.349  1.00 96.54           O  
ATOM    678  CG  GLU A  85      17.252  -0.967   6.753  1.00 96.54           C  
ATOM    679  CD  GLU A  85      17.594  -2.263   7.472  1.00 96.54           C  
ATOM    680  OE1 GLU A  85      18.082  -2.207   8.623  1.00 96.54           O  
ATOM    681  OE2 GLU A  85      17.373  -3.342   6.878  1.00 96.54           O  
ATOM    682  N   LEU A  86      14.718  -0.424   2.994  1.00 96.10           N  
ATOM    683  CA  LEU A  86      14.307  -0.810   1.648  1.00 96.10           C  
ATOM    684  C   LEU A  86      14.110   0.419   0.767  1.00 96.10           C  
ATOM    685  CB  LEU A  86      13.015  -1.630   1.696  1.00 96.10           C  
ATOM    686  O   LEU A  86      14.171   0.324  -0.461  1.00 96.10           O  
ATOM    687  CG  LEU A  86      13.122  -3.029   2.305  1.00 96.10           C  
ATOM    688  CD1 LEU A  86      11.741  -3.664   2.421  1.00 96.10           C  
ATOM    689  CD2 LEU A  86      14.051  -3.906   1.471  1.00 96.10           C  
ATOM    690  N   LYS A  87      13.906   1.587   1.403  1.00 95.79           N  
ATOM    691  CA  LYS A  87      13.677   2.832   0.677  1.00 95.79           C  
ATOM    692  C   LYS A  87      12.578   2.665  -0.369  1.00 95.79           C  
ATOM    693  CB  LYS A  87      14.967   3.309   0.008  1.00 95.79           C  
ATOM    694  O   LYS A  87      12.821   2.834  -1.565  1.00 95.79           O  
ATOM    695  CG  LYS A  87      16.088   3.632   0.986  1.00 95.79           C  
ATOM    696  CD  LYS A  87      17.336   4.121   0.263  1.00 95.79           C  
ATOM    697  CE  LYS A  87      18.468   4.417   1.238  1.00 95.79           C  
ATOM    698  NZ  LYS A  87      19.698   4.887   0.533  1.00 95.79           N  
ATOM    699  N   PRO A  88      11.310   2.371   0.122  1.00 96.07           N  
ATOM    700  CA  PRO A  88      10.238   2.103  -0.839  1.00 96.07           C  
ATOM    701  C   PRO A  88       9.781   3.359  -1.578  1.00 96.07           C  
ATOM    702  CB  PRO A  88       9.112   1.545   0.036  1.00 96.07           C  
ATOM    703  O   PRO A  88       9.873   4.465  -1.040  1.00 96.07           O  
ATOM    704  CG  PRO A  88       9.308   2.193   1.369  1.00 96.07           C  
ATOM    705  CD  PRO A  88      10.782   2.340   1.616  1.00 96.07           C  
ATOM    706  N   LYS A  89       9.267   3.097  -2.749  1.00 94.97           N  
ATOM    707  CA  LYS A  89       8.626   4.181  -3.487  1.00 94.97           C  
ATOM    708  C   LYS A  89       7.383   4.683  -2.758  1.00 94.97           C  
ATOM    709  CB  LYS A  89       8.256   3.725  -4.899  1.00 94.97           C  
ATOM    710  O   LYS A  89       7.139   5.889  -2.693  1.00 94.97           O  
ATOM    711  CG  LYS A  89       7.944   4.866  -5.856  1.00 94.97           C  
ATOM    712  CD  LYS A  89       7.755   4.364  -7.282  1.00 94.97           C  
ATOM    713  CE  LYS A  89       7.377   5.495  -8.229  1.00 94.97           C  
ATOM    714  NZ  LYS A  89       7.275   5.024  -9.642  1.00 94.97           N  
ATOM    715  N   ILE A  90       6.638   3.785  -2.283  1.00 95.97           N  
ATOM    716  CA  ILE A  90       5.456   4.091  -1.485  1.00 95.97           C  
ATOM    717  C   ILE A  90       5.428   3.202  -0.243  1.00 95.97           C  
ATOM    718  CB  ILE A  90       4.159   3.908  -2.304  1.00 95.97           C  
ATOM    719  O   ILE A  90       5.658   1.994  -0.331  1.00 95.97           O  
ATOM    720  CG1 ILE A  90       4.158   4.843  -3.519  1.00 95.97           C  
ATOM    721  CG2 ILE A  90       2.927   4.149  -1.426  1.00 95.97           C  
ATOM    722  CD1 ILE A  90       4.201   6.322  -3.161  1.00 95.97           C  
ATOM    723  N   LEU A  91       5.173   3.812   0.931  1.00 96.67           N  
ATOM    724  CA  LEU A  91       4.952   3.090   2.179  1.00 96.67           C  
ATOM    725  C   LEU A  91       3.593   3.440   2.777  1.00 96.67           C  
ATOM    726  CB  LEU A  91       6.062   3.406   3.185  1.00 96.67           C  
ATOM    727  O   LEU A  91       3.275   4.618   2.957  1.00 96.67           O  
ATOM    728  CG  LEU A  91       5.835   2.923   4.619  1.00 96.67           C  
ATOM    729  CD1 LEU A  91       5.880   1.400   4.678  1.00 96.67           C  
ATOM    730  CD2 LEU A  91       6.872   3.531   5.558  1.00 96.67           C  
ATOM    731  N   VAL A  92       2.799   2.445   2.876  1.00 95.90           N  
ATOM    732  CA  VAL A  92       1.538   2.601   3.593  1.00 95.90           C  
ATOM    733  C   VAL A  92       1.569   1.778   4.879  1.00 95.90           C  
ATOM    734  CB  VAL A  92       0.333   2.182   2.721  1.00 95.90           C  
ATOM    735  O   VAL A  92       1.810   0.569   4.844  1.00 95.90           O  
ATOM    736  CG1 VAL A  92      -0.980   2.420   3.464  1.00 95.90           C  
ATOM    737  CG2 VAL A  92       0.346   2.940   1.395  1.00 95.90           C  
ATOM    738  N   MET A  93       1.300   2.454   5.958  1.00 94.81           N  
ATOM    739  CA  MET A  93       1.298   1.769   7.247  1.00 94.81           C  
ATOM    740  C   MET A  93       0.024   2.078   8.026  1.00 94.81           C  
ATOM    741  CB  MET A  93       2.524   2.168   8.070  1.00 94.81           C  
ATOM    742  O   MET A  93      -0.391   3.236   8.111  1.00 94.81           O  
ATOM    743  CG  MET A  93       2.592   1.498   9.433  1.00 94.81           C  
ATOM    744  SD  MET A  93       4.012   2.086  10.435  1.00 94.81           S  
ATOM    745  CE  MET A  93       5.389   1.408   9.468  1.00 94.81           C  
ATOM    746  N   VAL A  94      -0.515   1.052   8.595  1.00 91.34           N  
ATOM    747  CA  VAL A  94      -1.668   1.192   9.479  1.00 91.34           C  
ATOM    748  C   VAL A  94      -1.321   0.665  10.869  1.00 91.34           C  
ATOM    749  CB  VAL A  94      -2.904   0.451   8.922  1.00 91.34           C  
ATOM    750  O   VAL A  94      -0.916  -0.490  11.019  1.00 91.34           O  
ATOM    751  CG1 VAL A  94      -4.110   0.648   9.838  1.00 91.34           C  
ATOM    752  CG2 VAL A  94      -3.220   0.931   7.506  1.00 91.34           C  
ATOM    753  N   HIS A  95      -1.464   1.536  11.789  1.00 90.81           N  
ATOM    754  CA  HIS A  95      -1.155   1.194  13.173  1.00 90.81           C  
ATOM    755  C   HIS A  95      -2.100   1.901  14.139  1.00 90.81           C  
ATOM    756  CB  HIS A  95       0.296   1.552  13.502  1.00 90.81           C  
ATOM    757  O   HIS A  95      -2.135   3.133  14.190  1.00 90.81           O  
ATOM    758  CG  HIS A  95       0.667   1.300  14.929  1.00 90.81           C  
ATOM    759  CD2 HIS A  95       0.463   0.224  15.725  1.00 90.81           C  
ATOM    760  ND1 HIS A  95       1.331   2.230  15.700  1.00 90.81           N  
ATOM    761  CE1 HIS A  95       1.521   1.734  16.911  1.00 90.81           C  
ATOM    762  NE2 HIS A  95       1.003   0.518  16.952  1.00 90.81           N  
ATOM    763  N   ASN A  96      -2.854   1.127  15.026  1.00 85.55           N  
ATOM    764  CA  ASN A  96      -3.703   1.599  16.114  1.00 85.55           C  
ATOM    765  C   ASN A  96      -4.578   2.769  15.676  1.00 85.55           C  
ATOM    766  CB  ASN A  96      -2.854   1.994  17.324  1.00 85.55           C  
ATOM    767  O   ASN A  96      -4.642   3.793  16.360  1.00 85.55           O  
ATOM    768  CG  ASN A  96      -2.264   0.796  18.041  1.00 85.55           C  
ATOM    769  ND2 ASN A  96      -1.174   1.016  18.766  1.00 85.55           N  
ATOM    770  OD1 ASN A  96      -2.783  -0.319  17.942  1.00 85.55           O  
ATOM    771  N   GLY A  97      -5.195   2.615  14.452  1.00 86.17           N  
ATOM    772  CA  GLY A  97      -6.168   3.627  14.071  1.00 86.17           C  
ATOM    773  C   GLY A  97      -5.552   4.795  13.325  1.00 86.17           C  
ATOM    774  O   GLY A  97      -6.169   5.855  13.203  1.00 86.17           O  
ATOM    775  N   ARG A  98      -4.305   4.549  12.965  1.00 92.57           N  
ATOM    776  CA  ARG A  98      -3.596   5.599  12.242  1.00 92.57           C  
ATOM    777  C   ARG A  98      -3.050   5.078  10.916  1.00 92.57           C  
ATOM    778  CB  ARG A  98      -2.455   6.163  13.092  1.00 92.57           C  
ATOM    779  O   ARG A  98      -2.451   4.002  10.866  1.00 92.57           O  
ATOM    780  CG  ARG A  98      -1.788   7.390  12.492  1.00 92.57           C  
ATOM    781  CD  ARG A  98      -0.715   7.956  13.412  1.00 92.57           C  
ATOM    782  NE  ARG A  98      -1.293   8.535  14.621  1.00 92.57           N  
ATOM    783  NH1 ARG A  98       0.738   9.071  15.584  1.00 92.57           N  
ATOM    784  NH2 ARG A  98      -1.217   9.553  16.679  1.00 92.57           N  
ATOM    785  CZ  ARG A  98      -0.589   9.052  15.625  1.00 92.57           C  
ATOM    786  N   VAL A  99      -3.345   5.841   9.888  1.00 94.49           N  
ATOM    787  CA  VAL A  99      -2.793   5.544   8.571  1.00 94.49           C  
ATOM    788  C   VAL A  99      -1.639   6.498   8.267  1.00 94.49           C  
ATOM    789  CB  VAL A  99      -3.871   5.643   7.468  1.00 94.49           C  
ATOM    790  O   VAL A  99      -1.779   7.715   8.404  1.00 94.49           O  
ATOM    791  CG1 VAL A  99      -3.252   5.436   6.087  1.00 94.49           C  
ATOM    792  CG2 VAL A  99      -4.983   4.625   7.717  1.00 94.49           C  
ATOM    793  N   ARG A 100      -0.537   5.874   7.965  1.00 95.96           N  
ATOM    794  CA  ARG A 100       0.624   6.653   7.547  1.00 95.96           C  
ATOM    795  C   ARG A 100       1.026   6.313   6.116  1.00 95.96           C  
ATOM    796  CB  ARG A 100       1.802   6.412   8.494  1.00 95.96           C  
ATOM    797  O   ARG A 100       1.125   5.138   5.756  1.00 95.96           O  
ATOM    798  CG  ARG A 100       2.987   7.332   8.249  1.00 95.96           C  
ATOM    799  CD  ARG A 100       4.047   7.188   9.333  1.00 95.96           C  
ATOM    800  NE  ARG A 100       4.578   5.829   9.389  1.00 95.96           N  
ATOM    801  NH1 ARG A 100       6.401   6.375  10.699  1.00 95.96           N  
ATOM    802  NH2 ARG A 100       6.077   4.208  10.023  1.00 95.96           N  
ATOM    803  CZ  ARG A 100       5.684   5.474  10.037  1.00 95.96           C  
ATOM    804  N   VAL A 101       1.174   7.362   5.333  1.00 97.15           N  
ATOM    805  CA  VAL A 101       1.624   7.185   3.957  1.00 97.15           C  
ATOM    806  C   VAL A 101       2.903   7.985   3.724  1.00 97.15           C  
ATOM    807  CB  VAL A 101       0.537   7.612   2.945  1.00 97.15           C  
ATOM    808  O   VAL A 101       2.947   9.189   3.988  1.00 97.15           O  
ATOM    809  CG1 VAL A 101       1.014   7.384   1.512  1.00 97.15           C  
ATOM    810  CG2 VAL A 101      -0.763   6.852   3.206  1.00 97.15           C  
ATOM    811  N   ARG A 102       3.952   7.291   3.341  1.00 97.44           N  
ATOM    812  CA  ARG A 102       5.192   7.953   2.949  1.00 97.44           C  
ATOM    813  C   ARG A 102       5.395   7.888   1.439  1.00 97.44           C  
ATOM    814  CB  ARG A 102       6.388   7.322   3.666  1.00 97.44           C  
ATOM    815  O   ARG A 102       5.225   6.830   0.830  1.00 97.44           O  
ATOM    816  CG  ARG A 102       7.709   8.024   3.395  1.00 97.44           C  
ATOM    817  CD  ARG A 102       8.861   7.367   4.143  1.00 97.44           C  
ATOM    818  NE  ARG A 102       9.233   6.089   3.543  1.00 97.44           N  
ATOM    819  NH1 ARG A 102      10.893   5.617   5.079  1.00 97.44           N  
ATOM    820  NH2 ARG A 102      10.447   4.146   3.378  1.00 97.44           N  
ATOM    821  CZ  ARG A 102      10.190   5.287   4.001  1.00 97.44           C  
ATOM    822  N   ASN A 103       5.731   9.098   0.909  1.00 97.49           N  
ATOM    823  CA  ASN A 103       5.946   9.219  -0.530  1.00 97.49           C  
ATOM    824  C   ASN A 103       7.431   9.311  -0.869  1.00 97.49           C  
ATOM    825  CB  ASN A 103       5.198  10.433  -1.084  1.00 97.49           C  
ATOM    826  O   ASN A 103       8.049  10.362  -0.689  1.00 97.49           O  
ATOM    827  CG  ASN A 103       5.375  10.595  -2.581  1.00 97.49           C  
ATOM    828  ND2 ASN A 103       4.947  11.736  -3.109  1.00 97.49           N  
ATOM    829  OD1 ASN A 103       5.891   9.701  -3.257  1.00 97.49           O  
ATOM    830  N   GLY A 104       7.962   8.151  -1.371  1.00 95.78           N  
ATOM    831  CA  GLY A 104       9.364   8.113  -1.755  1.00 95.78           C  
ATOM    832  C   GLY A 104       9.584   8.351  -3.237  1.00 95.78           C  
ATOM    833  O   GLY A 104      10.692   8.165  -3.743  1.00 95.78           O  
ATOM    834  N   THR A 105       8.603   8.729  -3.943  1.00 94.90           N  
ATOM    835  CA  THR A 105       8.710   9.007  -5.371  1.00 94.90           C  
ATOM    836  C   THR A 105       9.307  10.390  -5.610  1.00 94.90           C  
ATOM    837  CB  THR A 105       7.337   8.911  -6.062  1.00 94.90           C  
ATOM    838  O   THR A 105       9.655  11.094  -4.660  1.00 94.90           O  
ATOM    839  CG2 THR A 105       6.587   7.657  -5.625  1.00 94.90           C  
ATOM    840  OG1 THR A 105       6.556  10.064  -5.723  1.00 94.90           O  
ATOM    841  N   ASP A 106       9.436  10.744  -6.900  1.00 95.05           N  
ATOM    842  CA  ASP A 106       9.985  12.051  -7.250  1.00 95.05           C  
ATOM    843  C   ASP A 106       8.875  13.031  -7.623  1.00 95.05           C  
ATOM    844  CB  ASP A 106      10.983  11.922  -8.403  1.00 95.05           C  
ATOM    845  O   ASP A 106       9.143  14.095  -8.184  1.00 95.05           O  
ATOM    846  CG  ASP A 106      10.380  11.283  -9.641  1.00 95.05           C  
ATOM    847  OD1 ASP A 106       9.261  10.732  -9.559  1.00 95.05           O  
ATOM    848  OD2 ASP A 106      11.030  11.328 -10.707  1.00 95.05           O  
ATOM    849  N   ARG A 107       7.627  12.635  -7.404  1.00 96.18           N  
ATOM    850  CA  ARG A 107       6.476  13.478  -7.709  1.00 96.18           C  
ATOM    851  C   ARG A 107       5.454  13.440  -6.578  1.00 96.18           C  
ATOM    852  CB  ARG A 107       5.822  13.041  -9.021  1.00 96.18           C  
ATOM    853  O   ARG A 107       5.478  12.533  -5.743  1.00 96.18           O  
ATOM    854  CG  ARG A 107       5.349  11.596  -9.022  1.00 96.18           C  
ATOM    855  CD  ARG A 107       4.931  11.140 -10.413  1.00 96.18           C  
ATOM    856  NE  ARG A 107       6.076  10.683 -11.197  1.00 96.18           N  
ATOM    857  NH1 ARG A 107       4.894  10.443 -13.167  1.00 96.18           N  
ATOM    858  NH2 ARG A 107       7.133   9.959 -13.102  1.00 96.18           N  
ATOM    859  CZ  ARG A 107       6.032  10.363 -12.487  1.00 96.18           C  
ATOM    860  N   PRO A 108       4.534  14.478  -6.649  1.00 97.36           N  
ATOM    861  CA  PRO A 108       3.476  14.452  -5.638  1.00 97.36           C  
ATOM    862  C   PRO A 108       2.471  13.325  -5.863  1.00 97.36           C  
ATOM    863  CB  PRO A 108       2.806  15.820  -5.795  1.00 97.36           C  
ATOM    864  O   PRO A 108       2.261  12.898  -7.001  1.00 97.36           O  
ATOM    865  CG  PRO A 108       3.105  16.233  -7.199  1.00 97.36           C  
ATOM    866  CD  PRO A 108       4.413  15.619  -7.608  1.00 97.36           C  
ATOM    867  N   CYS A 109       1.991  12.809  -4.714  1.00 97.90           N  
ATOM    868  CA  CYS A 109       0.990  11.749  -4.776  1.00 97.90           C  
ATOM    869  C   CYS A 109      -0.339  12.221  -4.199  1.00 97.90           C  
ATOM    870  CB  CYS A 109       1.473  10.511  -4.021  1.00 97.90           C  
ATOM    871  O   CYS A 109      -0.366  13.001  -3.246  1.00 97.90           O  
ATOM    872  SG  CYS A 109       2.938   9.742  -4.746  1.00 97.90           S  
ATOM    873  N   ARG A 110      -1.356  11.865  -4.905  1.00 98.21           N  
ATOM    874  CA  ARG A 110      -2.696  12.027  -4.351  1.00 98.21           C  
ATOM    875  C   ARG A 110      -3.097  10.811  -3.523  1.00 98.21           C  
ATOM    876  CB  ARG A 110      -3.716  12.260  -5.468  1.00 98.21           C  
ATOM    877  O   ARG A 110      -3.080   9.682  -4.019  1.00 98.21           O  
ATOM    878  CG  ARG A 110      -5.113  12.591  -4.968  1.00 98.21           C  
ATOM    879  CD  ARG A 110      -6.059  12.920  -6.115  1.00 98.21           C  
ATOM    880  NE  ARG A 110      -5.741  14.208  -6.723  1.00 98.21           N  
ATOM    881  NH1 ARG A 110      -7.156  13.937  -8.530  1.00 98.21           N  
ATOM    882  NH2 ARG A 110      -5.910  15.849  -8.321  1.00 98.21           N  
ATOM    883  CZ  ARG A 110      -6.270  14.662  -7.857  1.00 98.21           C  
ATOM    884  N   VAL A 111      -3.420  11.050  -2.246  1.00 97.89           N  
ATOM    885  CA  VAL A 111      -3.783   9.967  -1.339  1.00 97.89           C  
ATOM    886  C   VAL A 111      -5.241  10.118  -0.911  1.00 97.89           C  
ATOM    887  CB  VAL A 111      -2.863   9.933  -0.098  1.00 97.89           C  
ATOM    888  O   VAL A 111      -5.640  11.170  -0.405  1.00 97.89           O  
ATOM    889  CG1 VAL A 111      -3.272   8.803   0.846  1.00 97.89           C  
ATOM    890  CG2 VAL A 111      -1.404   9.778  -0.520  1.00 97.89           C  
ATOM    891  N   ARG A 112      -6.026   9.028  -1.193  1.00 97.39           N  
ATOM    892  CA  ARG A 112      -7.415   8.968  -0.748  1.00 97.39           C  
ATOM    893  C   ARG A 112      -7.592   7.929   0.355  1.00 97.39           C  
ATOM    894  CB  ARG A 112      -8.343   8.650  -1.922  1.00 97.39           C  
ATOM    895  O   ARG A 112      -7.237   6.762   0.178  1.00 97.39           O  
ATOM    896  CG  ARG A 112      -8.482   9.786  -2.922  1.00 97.39           C  
ATOM    897  CD  ARG A 112      -9.509   9.466  -4.000  1.00 97.39           C  
ATOM    898  NE  ARG A 112      -9.097   8.326  -4.815  1.00 97.39           N  
ATOM    899  NH1 ARG A 112     -11.089   8.171  -5.974  1.00 97.39           N  
ATOM    900  NH2 ARG A 112      -9.382   6.707  -6.418  1.00 97.39           N  
ATOM    901  CZ  ARG A 112      -9.857   7.737  -5.734  1.00 97.39           C  
ATOM    902  N   VAL A 113      -8.076   8.378   1.469  1.00 95.96           N  
ATOM    903  CA  VAL A 113      -8.361   7.488   2.590  1.00 95.96           C  
ATOM    904  C   VAL A 113      -9.870   7.375   2.790  1.00 95.96           C  
ATOM    905  CB  VAL A 113      -7.686   7.980   3.890  1.00 95.96           C  
ATOM    906  O   VAL A 113     -10.541   8.371   3.072  1.00 95.96           O  
ATOM    907  CG1 VAL A 113      -7.952   7.007   5.037  1.00 95.96           C  
ATOM    908  CG2 VAL A 113      -6.184   8.160   3.676  1.00 95.96           C  
ATOM    909  N   THR A 114     -10.384   6.129   2.536  1.00 94.70           N  
ATOM    910  CA  THR A 114     -11.803   5.851   2.725  1.00 94.70           C  
ATOM    911  C   THR A 114     -12.024   4.969   3.950  1.00 94.70           C  
ATOM    912  CB  THR A 114     -12.409   5.170   1.483  1.00 94.70           C  
ATOM    913  O   THR A 114     -11.467   3.873   4.041  1.00 94.70           O  
ATOM    914  CG2 THR A 114     -13.915   4.989   1.636  1.00 94.70           C  
ATOM    915  OG1 THR A 114     -12.150   5.978   0.329  1.00 94.70           O  
ATOM    916  N   ALA A 115     -12.773   5.429   4.965  1.00 91.19           N  
ATOM    917  CA  ALA A 115     -13.105   4.695   6.183  1.00 91.19           C  
ATOM    918  C   ALA A 115     -14.454   5.139   6.741  1.00 91.19           C  
ATOM    919  CB  ALA A 115     -12.012   4.884   7.232  1.00 91.19           C  
ATOM    920  O   ALA A 115     -14.770   6.331   6.744  1.00 91.19           O  
ATOM    921  N   GLY A 116     -15.359   4.119   7.117  1.00 86.49           N  
ATOM    922  CA  GLY A 116     -16.625   4.446   7.752  1.00 86.49           C  
ATOM    923  C   GLY A 116     -17.566   5.216   6.845  1.00 86.49           C  
ATOM    924  O   GLY A 116     -18.312   6.083   7.307  1.00 86.49           O  
ATOM    925  N   GLY A 117     -17.424   5.052   5.493  1.00 88.00           N  
ATOM    926  CA  GLY A 117     -18.298   5.690   4.521  1.00 88.00           C  
ATOM    927  C   GLY A 117     -17.840   7.081   4.128  1.00 88.00           C  
ATOM    928  O   GLY A 117     -18.526   7.778   3.378  1.00 88.00           O  
ATOM    929  N   GLU A 118     -16.669   7.494   4.732  1.00 91.45           N  
ATOM    930  CA  GLU A 118     -16.119   8.807   4.408  1.00 91.45           C  
ATOM    931  C   GLU A 118     -14.824   8.681   3.611  1.00 91.45           C  
ATOM    932  CB  GLU A 118     -15.874   9.618   5.683  1.00 91.45           C  
ATOM    933  O   GLU A 118     -14.077   7.714   3.778  1.00 91.45           O  
ATOM    934  CG  GLU A 118     -17.143   9.942   6.459  1.00 91.45           C  
ATOM    935  CD  GLU A 118     -16.883  10.740   7.727  1.00 91.45           C  
ATOM    936  OE1 GLU A 118     -17.830  11.368   8.253  1.00 91.45           O  
ATOM    937  OE2 GLU A 118     -15.724  10.738   8.197  1.00 91.45           O  
ATOM    938  N   THR A 119     -14.705   9.702   2.649  1.00 95.63           N  
ATOM    939  CA  THR A 119     -13.476   9.759   1.865  1.00 95.63           C  
ATOM    940  C   THR A 119     -12.782  11.106   2.043  1.00 95.63           C  
ATOM    941  CB  THR A 119     -13.755   9.516   0.370  1.00 95.63           C  
ATOM    942  O   THR A 119     -13.412  12.158   1.906  1.00 95.63           O  
ATOM    943  CG2 THR A 119     -12.466   9.559  -0.444  1.00 95.63           C  
ATOM    944  OG1 THR A 119     -14.367   8.231   0.207  1.00 95.63           O  
ATOM    945  N   ARG A 120     -11.494  10.955   2.459  1.00 96.08           N  
ATOM    946  CA  ARG A 120     -10.659  12.149   2.536  1.00 96.08           C  
ATOM    947  C   ARG A 120      -9.508  12.078   1.538  1.00 96.08           C  
ATOM    948  CB  ARG A 120     -10.112  12.332   3.954  1.00 96.08           C  
ATOM    949  O   ARG A 120      -8.905  11.019   1.352  1.00 96.08           O  
ATOM    950  CG  ARG A 120     -11.187  12.570   5.002  1.00 96.08           C  
ATOM    951  CD  ARG A 120     -10.595  12.688   6.400  1.00 96.08           C  
ATOM    952  NE  ARG A 120     -10.320  11.377   6.981  1.00 96.08           N  
ATOM    953  NH1 ARG A 120      -9.678  12.196   9.043  1.00 96.08           N  
ATOM    954  NH2 ARG A 120      -9.673   9.937   8.650  1.00 96.08           N  
ATOM    955  CZ  ARG A 120      -9.891  11.173   8.223  1.00 96.08           C  
ATOM    956  N   GLU A 121      -9.182  13.205   0.976  1.00 97.73           N  
ATOM    957  CA  GLU A 121      -8.132  13.279  -0.036  1.00 97.73           C  
ATOM    958  C   GLU A 121      -7.012  14.221   0.397  1.00 97.73           C  
ATOM    959  CB  GLU A 121      -8.711  13.733  -1.379  1.00 97.73           C  
ATOM    960  O   GLU A 121      -7.273  15.283   0.966  1.00 97.73           O  
ATOM    961  CG  GLU A 121      -7.724  13.647  -2.534  1.00 97.73           C  
ATOM    962  CD  GLU A 121      -8.346  13.980  -3.881  1.00 97.73           C  
ATOM    963  OE1 GLU A 121      -7.980  15.017  -4.479  1.00 97.73           O  
ATOM    964  OE2 GLU A 121      -9.208  13.198  -4.341  1.00 97.73           O  
ATOM    965  N   TYR A 122      -5.786  13.708   0.110  1.00 97.87           N  
ATOM    966  CA  TYR A 122      -4.602  14.476   0.480  1.00 97.87           C  
ATOM    967  C   TYR A 122      -3.578  14.477  -0.649  1.00 97.87           C  
ATOM    968  CB  TYR A 122      -3.971  13.911   1.756  1.00 97.87           C  
ATOM    969  O   TYR A 122      -3.549  13.557  -1.470  1.00 97.87           O  
ATOM    970  CG  TYR A 122      -4.951  13.733   2.890  1.00 97.87           C  
ATOM    971  CD1 TYR A 122      -5.127  14.730   3.847  1.00 97.87           C  
ATOM    972  CD2 TYR A 122      -5.703  12.569   3.008  1.00 97.87           C  
ATOM    973  CE1 TYR A 122      -6.027  14.571   4.896  1.00 97.87           C  
ATOM    974  CE2 TYR A 122      -6.606  12.399   4.052  1.00 97.87           C  
ATOM    975  OH  TYR A 122      -7.654  13.240   6.025  1.00 97.87           O  
ATOM    976  CZ  TYR A 122      -6.762  13.403   4.989  1.00 97.87           C  
ATOM    977  N   THR A 123      -2.833  15.626  -0.621  1.00 97.94           N  
ATOM    978  CA  THR A 123      -1.640  15.638  -1.460  1.00 97.94           C  
ATOM    979  C   THR A 123      -0.386  15.408  -0.621  1.00 97.94           C  
ATOM    980  CB  THR A 123      -1.510  16.967  -2.228  1.00 97.94           C  
ATOM    981  O   THR A 123      -0.150  16.117   0.359  1.00 97.94           O  
ATOM    982  CG2 THR A 123      -0.259  16.977  -3.100  1.00 97.94           C  
ATOM    983  OG1 THR A 123      -2.662  17.145  -3.061  1.00 97.94           O  
ATOM    984  N   VAL A 124       0.437  14.416  -0.961  1.00 97.92           N  
ATOM    985  CA  VAL A 124       1.687  14.113  -0.271  1.00 97.92           C  
ATOM    986  C   VAL A 124       2.869  14.396  -1.195  1.00 97.92           C  
ATOM    987  CB  VAL A 124       1.727  12.646   0.212  1.00 97.92           C  
ATOM    988  O   VAL A 124       3.013  13.759  -2.242  1.00 97.92           O  
ATOM    989  CG1 VAL A 124       2.974  12.390   1.057  1.00 97.92           C  
ATOM    990  CG2 VAL A 124       0.464  12.310   1.003  1.00 97.92           C  
ATOM    991  N   ASN A 125       3.695  15.351  -0.809  1.00 98.13           N  
ATOM    992  CA  ASN A 125       4.850  15.728  -1.618  1.00 98.13           C  
ATOM    993  C   ASN A 125       5.990  14.725  -1.470  1.00 98.13           C  
ATOM    994  CB  ASN A 125       5.328  17.134  -1.247  1.00 98.13           C  
ATOM    995  O   ASN A 125       6.019  13.948  -0.514  1.00 98.13           O  
ATOM    996  CG  ASN A 125       4.296  18.201  -1.552  1.00 98.13           C  
ATOM    997  ND2 ASN A 125       4.049  19.080  -0.588  1.00 98.13           N  
ATOM    998  OD1 ASN A 125       3.724  18.235  -2.645  1.00 98.13           O  
ATOM    999  N   PRO A 126       6.900  14.704  -2.481  1.00 97.67           N  
ATOM   1000  CA  PRO A 126       8.059  13.811  -2.411  1.00 97.67           C  
ATOM   1001  C   PRO A 126       8.858  13.982  -1.121  1.00 97.67           C  
ATOM   1002  CB  PRO A 126       8.893  14.218  -3.628  1.00 97.67           C  
ATOM   1003  O   PRO A 126       9.129  15.111  -0.704  1.00 97.67           O  
ATOM   1004  CG  PRO A 126       7.903  14.771  -4.602  1.00 97.67           C  
ATOM   1005  CD  PRO A 126       6.851  15.524  -3.838  1.00 97.67           C  
ATOM   1006  N   GLY A 127       9.168  12.814  -0.518  1.00 95.36           N  
ATOM   1007  CA  GLY A 127      10.023  12.804   0.658  1.00 95.36           C  
ATOM   1008  C   GLY A 127       9.279  13.133   1.939  1.00 95.36           C  
ATOM   1009  O   GLY A 127       9.891  13.274   3.000  1.00 95.36           O  
ATOM   1010  N   THR A 128       7.911  13.312   1.796  1.00 97.35           N  
ATOM   1011  CA  THR A 128       7.130  13.667   2.975  1.00 97.35           C  
ATOM   1012  C   THR A 128       6.185  12.533   3.361  1.00 97.35           C  
ATOM   1013  CB  THR A 128       6.321  14.957   2.742  1.00 97.35           C  
ATOM   1014  O   THR A 128       6.112  11.516   2.668  1.00 97.35           O  
ATOM   1015  CG2 THR A 128       7.226  16.100   2.295  1.00 97.35           C  
ATOM   1016  OG1 THR A 128       5.335  14.719   1.730  1.00 97.35           O  
ATOM   1017  N   GLU A 129       5.530  12.798   4.553  1.00 97.00           N  
ATOM   1018  CA  GLU A 129       4.623  11.783   5.081  1.00 97.00           C  
ATOM   1019  C   GLU A 129       3.269  12.386   5.444  1.00 97.00           C  
ATOM   1020  CB  GLU A 129       5.237  11.096   6.304  1.00 97.00           C  
ATOM   1021  O   GLU A 129       3.184  13.564   5.797  1.00 97.00           O  
ATOM   1022  CG  GLU A 129       6.531  10.353   6.006  1.00 97.00           C  
ATOM   1023  CD  GLU A 129       7.186   9.766   7.247  1.00 97.00           C  
ATOM   1024  OE1 GLU A 129       8.039   8.860   7.112  1.00 97.00           O  
ATOM   1025  OE2 GLU A 129       6.841  10.216   8.362  1.00 97.00           O  
ATOM   1026  N   LEU A 130       2.241  11.610   5.186  1.00 97.45           N  
ATOM   1027  CA  LEU A 130       0.878  11.907   5.615  1.00 97.45           C  
ATOM   1028  C   LEU A 130       0.467  11.012   6.778  1.00 97.45           C  
ATOM   1029  CB  LEU A 130      -0.100  11.733   4.450  1.00 97.45           C  
ATOM   1030  O   LEU A 130       0.697   9.800   6.746  1.00 97.45           O  
ATOM   1031  CG  LEU A 130      -1.588  11.770   4.804  1.00 97.45           C  
ATOM   1032  CD1 LEU A 130      -2.006  13.185   5.188  1.00 97.45           C  
ATOM   1033  CD2 LEU A 130      -2.428  11.256   3.639  1.00 97.45           C  
ATOM   1034  N   GLU A 131      -0.148  11.612   7.780  1.00 96.67           N  
ATOM   1035  CA  GLU A 131      -0.720  10.852   8.887  1.00 96.67           C  
ATOM   1036  C   GLU A 131      -2.192  11.197   9.092  1.00 96.67           C  
ATOM   1037  CB  GLU A 131       0.064  11.108  10.177  1.00 96.67           C  
ATOM   1038  O   GLU A 131      -2.545  12.368   9.246  1.00 96.67           O  
ATOM   1039  CG  GLU A 131       1.478  10.544  10.159  1.00 96.67           C  
ATOM   1040  CD  GLU A 131       2.195  10.682  11.493  1.00 96.67           C  
ATOM   1041  OE1 GLU A 131       2.875   9.721  11.918  1.00 96.67           O  
ATOM   1042  OE2 GLU A 131       2.076  11.760  12.117  1.00 96.67           O  
ATOM   1043  N   VAL A 132      -2.945  10.146   9.106  1.00 95.51           N  
ATOM   1044  CA  VAL A 132      -4.386  10.322   9.255  1.00 95.51           C  
ATOM   1045  C   VAL A 132      -4.898   9.452  10.401  1.00 95.51           C  
ATOM   1046  CB  VAL A 132      -5.138   9.981   7.949  1.00 95.51           C  
ATOM   1047  O   VAL A 132      -4.635   8.248  10.439  1.00 95.51           O  
ATOM   1048  CG1 VAL A 132      -6.640  10.201   8.118  1.00 95.51           C  
ATOM   1049  CG2 VAL A 132      -4.599  10.816   6.789  1.00 95.51           C  
ATOM   1050  N   GLU A 133      -5.614  10.090  11.306  1.00 94.65           N  
ATOM   1051  CA  GLU A 133      -6.205   9.353  12.420  1.00 94.65           C  
ATOM   1052  C   GLU A 133      -7.569   8.784  12.043  1.00 94.65           C  
ATOM   1053  CB  GLU A 133      -6.331  10.252  13.652  1.00 94.65           C  
ATOM   1054  O   GLU A 133      -8.379   9.466  11.411  1.00 94.65           O  
ATOM   1055  CG  GLU A 133      -4.999  10.594  14.304  1.00 94.65           C  
ATOM   1056  CD  GLU A 133      -5.146  11.418  15.573  1.00 94.65           C  
ATOM   1057  OE1 GLU A 133      -4.157  11.550  16.329  1.00 94.65           O  
ATOM   1058  OE2 GLU A 133      -6.260  11.935  15.814  1.00 94.65           O  
ATOM   1059  N   LEU A 134      -7.772   7.413  12.422  1.00 90.53           N  
ATOM   1060  CA  LEU A 134      -9.054   6.757  12.186  1.00 90.53           C  
ATOM   1061  C   LEU A 134      -9.811   6.557  13.494  1.00 90.53           C  
ATOM   1062  CB  LEU A 134      -8.846   5.409  11.491  1.00 90.53           C  
ATOM   1063  O   LEU A 134      -9.201   6.332  14.542  1.00 90.53           O  
ATOM   1064  CG  LEU A 134      -8.093   5.440  10.161  1.00 90.53           C  
ATOM   1065  CD1 LEU A 134      -7.814   4.022   9.675  1.00 90.53           C  
ATOM   1066  CD2 LEU A 134      -8.883   6.223   9.117  1.00 90.53           C  
ATOM   1067  N   SER A 135     -11.082   6.827  13.481  1.00 90.04           N  
ATOM   1068  CA  SER A 135     -11.899   6.465  14.635  1.00 90.04           C  
ATOM   1069  C   SER A 135     -11.969   4.952  14.809  1.00 90.04           C  
ATOM   1070  CB  SER A 135     -13.310   7.037  14.493  1.00 90.04           C  
ATOM   1071  O   SER A 135     -11.686   4.200  13.873  1.00 90.04           O  
ATOM   1072  OG  SER A 135     -14.008   6.399  13.437  1.00 90.04           O  
ATOM   1073  N   PRO A 136     -12.280   4.517  16.011  1.00 85.90           N  
ATOM   1074  CA  PRO A 136     -12.386   3.080  16.275  1.00 85.90           C  
ATOM   1075  C   PRO A 136     -13.287   2.360  15.274  1.00 85.90           C  
ATOM   1076  CB  PRO A 136     -12.980   3.024  17.684  1.00 85.90           C  
ATOM   1077  O   PRO A 136     -12.991   1.233  14.871  1.00 85.90           O  
ATOM   1078  CG  PRO A 136     -12.517   4.281  18.345  1.00 85.90           C  
ATOM   1079  CD  PRO A 136     -12.507   5.382  17.323  1.00 85.90           C  
ATOM   1080  N   GLU A 137     -14.351   3.019  14.838  1.00 83.41           N  
ATOM   1081  CA  GLU A 137     -15.296   2.409  13.908  1.00 83.41           C  
ATOM   1082  C   GLU A 137     -14.701   2.304  12.507  1.00 83.41           C  
ATOM   1083  CB  GLU A 137     -16.602   3.208  13.867  1.00 83.41           C  
ATOM   1084  O   GLU A 137     -15.072   1.417  11.734  1.00 83.41           O  
ATOM   1085  CG  GLU A 137     -17.352   3.229  15.190  1.00 83.41           C  
ATOM   1086  CD  GLU A 137     -18.608   4.085  15.155  1.00 83.41           C  
ATOM   1087  OE1 GLU A 137     -19.474   3.929  16.045  1.00 83.41           O  
ATOM   1088  OE2 GLU A 137     -18.727   4.918  14.229  1.00 83.41           O  
ATOM   1089  N   GLN A 138     -13.655   3.087  12.258  1.00 87.91           N  
ATOM   1090  CA  GLN A 138     -13.049   3.171  10.934  1.00 87.91           C  
ATOM   1091  C   GLN A 138     -11.880   2.199  10.801  1.00 87.91           C  
ATOM   1092  CB  GLN A 138     -12.579   4.598  10.647  1.00 87.91           C  
ATOM   1093  O   GLN A 138     -11.501   1.823   9.690  1.00 87.91           O  
ATOM   1094  CG  GLN A 138     -13.715   5.600  10.491  1.00 87.91           C  
ATOM   1095  CD  GLN A 138     -13.225   7.031  10.382  1.00 87.91           C  
ATOM   1096  NE2 GLN A 138     -13.952   7.852   9.630  1.00 87.91           N  
ATOM   1097  OE1 GLN A 138     -12.202   7.398  10.968  1.00 87.91           O  
ATOM   1098  N   GLN A 139     -11.379   1.672  11.869  1.00 82.91           N  
ATOM   1099  CA  GLN A 139     -10.110   0.954  11.917  1.00 82.91           C  
ATOM   1100  C   GLN A 139     -10.225  -0.411  11.244  1.00 82.91           C  
ATOM   1101  CB  GLN A 139      -9.640   0.788  13.363  1.00 82.91           C  
ATOM   1102  O   GLN A 139      -9.239  -0.939  10.726  1.00 82.91           O  
ATOM   1103  CG  GLN A 139      -9.166   2.084  14.008  1.00 82.91           C  
ATOM   1104  CD  GLN A 139      -8.713   1.894  15.443  1.00 82.91           C  
ATOM   1105  NE2 GLN A 139      -8.524   2.999  16.156  1.00 82.91           N  
ATOM   1106  OE1 GLN A 139      -8.536   0.763  15.907  1.00 82.91           O  
ATOM   1107  N   ASN A 140     -11.441  -0.882  11.072  1.00 77.26           N  
ATOM   1108  CA  ASN A 140     -11.596  -2.250  10.591  1.00 77.26           C  
ATOM   1109  C   ASN A 140     -12.036  -2.285   9.130  1.00 77.26           C  
ATOM   1110  CB  ASN A 140     -12.592  -3.017  11.464  1.00 77.26           C  
ATOM   1111  O   ASN A 140     -12.115  -3.357   8.526  1.00 77.26           O  
ATOM   1112  CG  ASN A 140     -12.093  -3.216  12.881  1.00 77.26           C  
ATOM   1113  ND2 ASN A 140     -12.928  -2.876  13.857  1.00 77.26           N  
ATOM   1114  OD1 ASN A 140     -10.967  -3.671  13.098  1.00 77.26           O  
ATOM   1115  N   ASN A 141     -12.143  -1.132   8.594  1.00 84.35           N  
ATOM   1116  CA  ASN A 141     -12.597  -1.054   7.210  1.00 84.35           C  
ATOM   1117  C   ASN A 141     -12.084   0.208   6.522  1.00 84.35           C  
ATOM   1118  CB  ASN A 141     -14.124  -1.112   7.141  1.00 84.35           C  
ATOM   1119  O   ASN A 141     -12.856   1.130   6.250  1.00 84.35           O  
ATOM   1120  CG  ASN A 141     -14.636  -1.391   5.741  1.00 84.35           C  
ATOM   1121  ND2 ASN A 141     -15.954  -1.394   5.581  1.00 84.35           N  
ATOM   1122  OD1 ASN A 141     -13.853  -1.603   4.812  1.00 84.35           O  
ATOM   1123  N   ALA A 142     -10.735   0.265   6.334  1.00 88.65           N  
ATOM   1124  CA  ALA A 142     -10.140   1.436   5.695  1.00 88.65           C  
ATOM   1125  C   ALA A 142      -9.508   1.068   4.356  1.00 88.65           C  
ATOM   1126  CB  ALA A 142      -9.100   2.072   6.614  1.00 88.65           C  
ATOM   1127  O   ALA A 142      -9.082  -0.072   4.155  1.00 88.65           O  
ATOM   1128  N   GLU A 143      -9.688   1.941   3.502  1.00 93.51           N  
ATOM   1129  CA  GLU A 143      -9.053   1.834   2.192  1.00 93.51           C  
ATOM   1130  C   GLU A 143      -8.199   3.062   1.890  1.00 93.51           C  
ATOM   1131  CB  GLU A 143     -10.107   1.644   1.098  1.00 93.51           C  
ATOM   1132  O   GLU A 143      -8.633   4.195   2.109  1.00 93.51           O  
ATOM   1133  CG  GLU A 143      -9.521   1.461  -0.295  1.00 93.51           C  
ATOM   1134  CD  GLU A 143     -10.580   1.321  -1.377  1.00 93.51           C  
ATOM   1135  OE1 GLU A 143     -10.941   2.340  -2.008  1.00 93.51           O  
ATOM   1136  OE2 GLU A 143     -11.053   0.183  -1.595  1.00 93.51           O  
ATOM   1137  N   VAL A 144      -6.939   2.746   1.483  1.00 95.46           N  
ATOM   1138  CA  VAL A 144      -6.024   3.819   1.108  1.00 95.46           C  
ATOM   1139  C   VAL A 144      -5.646   3.684  -0.366  1.00 95.46           C  
ATOM   1140  CB  VAL A 144      -4.753   3.815   1.986  1.00 95.46           C  
ATOM   1141  O   VAL A 144      -5.086   2.666  -0.779  1.00 95.46           O  
ATOM   1142  CG1 VAL A 144      -3.854   5.000   1.640  1.00 95.46           C  
ATOM   1143  CG2 VAL A 144      -5.129   3.839   3.467  1.00 95.46           C  
ATOM   1144  N   GLU A 145      -5.982   4.691  -1.107  1.00 96.08           N  
ATOM   1145  CA  GLU A 145      -5.591   4.751  -2.512  1.00 96.08           C  
ATOM   1146  C   GLU A 145      -4.527   5.820  -2.743  1.00 96.08           C  
ATOM   1147  CB  GLU A 145      -6.809   5.020  -3.399  1.00 96.08           C  
ATOM   1148  O   GLU A 145      -4.679   6.961  -2.300  1.00 96.08           O  
ATOM   1149  CG  GLU A 145      -7.851   3.911  -3.365  1.00 96.08           C  
ATOM   1150  CD  GLU A 145      -9.087   4.224  -4.193  1.00 96.08           C  
ATOM   1151  OE1 GLU A 145      -9.255   3.627  -5.281  1.00 96.08           O  
ATOM   1152  OE2 GLU A 145      -9.893   5.073  -3.752  1.00 96.08           O  
ATOM   1153  N   VAL A 146      -3.484   5.402  -3.358  1.00 96.63           N  
ATOM   1154  CA  VAL A 146      -2.384   6.317  -3.644  1.00 96.63           C  
ATOM   1155  C   VAL A 146      -2.172   6.415  -5.153  1.00 96.63           C  
ATOM   1156  CB  VAL A 146      -1.078   5.870  -2.950  1.00 96.63           C  
ATOM   1157  O   VAL A 146      -2.012   5.397  -5.831  1.00 96.63           O  
ATOM   1158  CG1 VAL A 146       0.029   6.900  -3.167  1.00 96.63           C  
ATOM   1159  CG2 VAL A 146      -1.318   5.643  -1.459  1.00 96.63           C  
ATOM   1160  N   GLU A 147      -2.177   7.633  -5.603  1.00 96.93           N  
ATOM   1161  CA  GLU A 147      -1.927   7.889  -7.018  1.00 96.93           C  
ATOM   1162  C   GLU A 147      -0.769   8.866  -7.205  1.00 96.93           C  
ATOM   1163  CB  GLU A 147      -3.187   8.430  -7.698  1.00 96.93           C  
ATOM   1164  O   GLU A 147      -0.821   9.998  -6.722  1.00 96.93           O  
ATOM   1165  CG  GLU A 147      -3.054   8.582  -9.206  1.00 96.93           C  
ATOM   1166  CD  GLU A 147      -4.320   9.099  -9.871  1.00 96.93           C  
ATOM   1167  OE1 GLU A 147      -4.220   9.836 -10.878  1.00 96.93           O  
ATOM   1168  OE2 GLU A 147      -5.422   8.765  -9.380  1.00 96.93           O  
ATOM   1169  N   CYS A 148       0.264   8.416  -7.839  1.00 94.92           N  
ATOM   1170  CA  CYS A 148       1.407   9.246  -8.203  1.00 94.92           C  
ATOM   1171  C   CYS A 148       1.626   9.243  -9.711  1.00 94.92           C  
ATOM   1172  CB  CYS A 148       2.671   8.759  -7.494  1.00 94.92           C  
ATOM   1173  O   CYS A 148       2.205   8.302 -10.256  1.00 94.92           O  
ATOM   1174  SG  CYS A 148       2.467   8.538  -5.713  1.00 94.92           S  
ATOM   1175  N   GLY A 149       1.193  10.300 -10.488  1.00 91.74           N  
ATOM   1176  CA  GLY A 149       1.250  10.245 -11.940  1.00 91.74           C  
ATOM   1177  C   GLY A 149       0.361   9.168 -12.532  1.00 91.74           C  
ATOM   1178  O   GLY A 149      -0.840   9.128 -12.258  1.00 91.74           O  
ATOM   1179  N   ASN A 150       0.938   8.118 -13.249  1.00 89.92           N  
ATOM   1180  CA  ASN A 150       0.169   7.058 -13.893  1.00 89.92           C  
ATOM   1181  C   ASN A 150       0.109   5.803 -13.026  1.00 89.92           C  
ATOM   1182  CB  ASN A 150       0.756   6.726 -15.266  1.00 89.92           C  
ATOM   1183  O   ASN A 150      -0.431   4.779 -13.446  1.00 89.92           O  
ATOM   1184  CG  ASN A 150       0.628   7.874 -16.248  1.00 89.92           C  
ATOM   1185  ND2 ASN A 150       1.619   8.021 -17.120  1.00 89.92           N  
ATOM   1186  OD1 ASN A 150      -0.352   8.624 -16.223  1.00 89.92           O  
ATOM   1187  N   GLU A 151       0.743   5.924 -11.856  1.00 88.51           N  
ATOM   1188  CA  GLU A 151       0.784   4.776 -10.954  1.00 88.51           C  
ATOM   1189  C   GLU A 151      -0.327   4.854  -9.910  1.00 88.51           C  
ATOM   1190  CB  GLU A 151       2.147   4.683 -10.264  1.00 88.51           C  
ATOM   1191  O   GLU A 151      -0.555   5.910  -9.316  1.00 88.51           O  
ATOM   1192  CG  GLU A 151       3.314   4.522 -11.228  1.00 88.51           C  
ATOM   1193  CD  GLU A 151       4.665   4.480 -10.532  1.00 88.51           C  
ATOM   1194  OE1 GLU A 151       5.410   3.490 -10.712  1.00 88.51           O  
ATOM   1195  OE2 GLU A 151       4.982   5.445  -9.801  1.00 88.51           O  
ATOM   1196  N   LYS A 152      -1.032   3.764  -9.845  1.00 90.37           N  
ATOM   1197  CA  LYS A 152      -2.109   3.693  -8.862  1.00 90.37           C  
ATOM   1198  C   LYS A 152      -1.939   2.485  -7.945  1.00 90.37           C  
ATOM   1199  CB  LYS A 152      -3.469   3.634  -9.558  1.00 90.37           C  
ATOM   1200  O   LYS A 152      -1.589   1.395  -8.404  1.00 90.37           O  
ATOM   1201  CG  LYS A 152      -4.653   3.830  -8.623  1.00 90.37           C  
ATOM   1202  CD  LYS A 152      -5.969   3.884  -9.389  1.00 90.37           C  
ATOM   1203  CE  LYS A 152      -7.156   4.060  -8.452  1.00 90.37           C  
ATOM   1204  NZ  LYS A 152      -8.449   4.102  -9.198  1.00 90.37           N  
ATOM   1205  N   TYR A 153      -2.190   2.790  -6.603  1.00 88.04           N  
ATOM   1206  CA  TYR A 153      -2.038   1.744  -5.598  1.00 88.04           C  
ATOM   1207  C   TYR A 153      -3.214   1.743  -4.629  1.00 88.04           C  
ATOM   1208  CB  TYR A 153      -0.726   1.925  -4.827  1.00 88.04           C  
ATOM   1209  O   TYR A 153      -3.754   2.801  -4.297  1.00 88.04           O  
ATOM   1210  CG  TYR A 153       0.444   2.304  -5.701  1.00 88.04           C  
ATOM   1211  CD1 TYR A 153       1.219   1.328  -6.323  1.00 88.04           C  
ATOM   1212  CD2 TYR A 153       0.778   3.639  -5.907  1.00 88.04           C  
ATOM   1213  CE1 TYR A 153       2.300   1.672  -7.128  1.00 88.04           C  
ATOM   1214  CE2 TYR A 153       1.857   3.995  -6.709  1.00 88.04           C  
ATOM   1215  OH  TYR A 153       3.679   3.353  -8.111  1.00 88.04           O  
ATOM   1216  CZ  TYR A 153       2.610   3.006  -7.315  1.00 88.04           C  
ATOM   1217  N   ARG A 154      -3.523   0.513  -4.305  1.00 92.24           N  
ATOM   1218  CA  ARG A 154      -4.635   0.410  -3.365  1.00 92.24           C  
ATOM   1219  C   ARG A 154      -4.300  -0.542  -2.222  1.00 92.24           C  
ATOM   1220  CB  ARG A 154      -5.903  -0.058  -4.083  1.00 92.24           C  
ATOM   1221  O   ARG A 154      -3.787  -1.639  -2.451  1.00 92.24           O  
ATOM   1222  CG  ARG A 154      -7.126  -0.137  -3.183  1.00 92.24           C  
ATOM   1223  CD  ARG A 154      -8.352  -0.631  -3.939  1.00 92.24           C  
ATOM   1224  NE  ARG A 154      -8.804   0.343  -4.928  1.00 92.24           N  
ATOM   1225  NH1 ARG A 154     -10.586  -0.927  -5.668  1.00 92.24           N  
ATOM   1226  NH2 ARG A 154     -10.178   1.131  -6.591  1.00 92.24           N  
ATOM   1227  CZ  ARG A 154      -9.855   0.180  -5.727  1.00 92.24           C  
ATOM   1228  N   PHE A 155      -4.533  -0.015  -1.002  1.00 89.04           N  
ATOM   1229  CA  PHE A 155      -4.343  -0.792   0.217  1.00 89.04           C  
ATOM   1230  C   PHE A 155      -5.625  -0.826   1.042  1.00 89.04           C  
ATOM   1231  CB  PHE A 155      -3.197  -0.212   1.053  1.00 89.04           C  
ATOM   1232  O   PHE A 155      -6.135   0.219   1.450  1.00 89.04           O  
ATOM   1233  CG  PHE A 155      -2.843  -1.043   2.257  1.00 89.04           C  
ATOM   1234  CD1 PHE A 155      -3.071  -0.564   3.541  1.00 89.04           C  
ATOM   1235  CD2 PHE A 155      -2.283  -2.305   2.104  1.00 89.04           C  
ATOM   1236  CE1 PHE A 155      -2.744  -1.331   4.657  1.00 89.04           C  
ATOM   1237  CE2 PHE A 155      -1.954  -3.077   3.214  1.00 89.04           C  
ATOM   1238  CZ  PHE A 155      -2.184  -2.588   4.490  1.00 89.04           C  
ATOM   1239  N   GLN A 156      -6.118  -2.035   1.197  1.00 85.43           N  
ATOM   1240  CA  GLN A 156      -7.389  -2.188   1.898  1.00 85.43           C  
ATOM   1241  C   GLN A 156      -7.218  -3.006   3.175  1.00 85.43           C  
ATOM   1242  CB  GLN A 156      -8.428  -2.846   0.989  1.00 85.43           C  
ATOM   1243  O   GLN A 156      -6.582  -4.063   3.161  1.00 85.43           O  
ATOM   1244  CG  GLN A 156      -9.835  -2.858   1.571  1.00 85.43           C  
ATOM   1245  CD  GLN A 156     -10.872  -3.374   0.591  1.00 85.43           C  
ATOM   1246  NE2 GLN A 156     -12.145  -3.233   0.945  1.00 85.43           N  
ATOM   1247  OE1 GLN A 156     -10.532  -3.893  -0.477  1.00 85.43           O  
ATOM   1248  N   LEU A 157      -7.862  -2.365   4.259  1.00 75.62           N  
ATOM   1249  CA  LEU A 157      -7.937  -3.099   5.517  1.00 75.62           C  
ATOM   1250  C   LEU A 157      -9.331  -3.685   5.722  1.00 75.62           C  
ATOM   1251  CB  LEU A 157      -7.576  -2.187   6.693  1.00 75.62           C  
ATOM   1252  O   LEU A 157     -10.333  -2.991   5.537  1.00 75.62           O  
ATOM   1253  CG  LEU A 157      -6.172  -1.583   6.676  1.00 75.62           C  
ATOM   1254  CD1 LEU A 157      -6.088  -0.408   7.644  1.00 75.62           C  
ATOM   1255  CD2 LEU A 157      -5.130  -2.642   7.021  1.00 75.62           C  
ATOM   1256  N   GLY A 158      -9.471  -5.058   5.916  1.00 60.40           N  
ATOM   1257  CA  GLY A 158     -10.725  -5.734   6.212  1.00 60.40           C  
ATOM   1258  C   GLY A 158     -10.558  -6.915   7.149  1.00 60.40           C  
ATOM   1259  O   GLY A 158      -9.453  -7.440   7.305  1.00 60.40           O  
TER    1260      GLY A 158
ENDMDL
END
