# Supplementary material for: Single-chain dimers from de novo immunoglobulins as robust scaffolds for multiple binding loops
Source: Nat Commun. 2023 Sep 23;14:5939. doi: 10.1038/s41467-023-41717-5 (PMC10517939; doi:10.1038/s41467-023-41717-5)
Supplement: Supplementary file 3 — Supplementary Data 1 [file 41467_2023_41717_MOESM3_ESM.zip › design_models/scIg/scIg14k/ranked_4.pdb]

MODEL     1
ATOM      1  N   ARG A   1      -6.259   3.797  14.124  1.00 83.82           N  
ATOM      2  CA  ARG A   1      -5.153   4.271  13.298  1.00 83.82           C  
ATOM      3  C   ARG A   1      -4.097   3.185  13.122  1.00 83.82           C  
ATOM      4  CB  ARG A   1      -4.521   5.522  13.911  1.00 83.82           C  
ATOM      5  O   ARG A   1      -3.727   2.509  14.084  1.00 83.82           O  
ATOM      6  CG  ARG A   1      -3.368   6.091  13.100  1.00 83.82           C  
ATOM      7  CD  ARG A   1      -2.740   7.298  13.782  1.00 83.82           C  
ATOM      8  NE  ARG A   1      -1.534   7.742  13.089  1.00 83.82           N  
ATOM      9  NH1 ARG A   1      -1.113   9.507  14.517  1.00 83.82           N  
ATOM     10  NH2 ARG A   1       0.289   9.097  12.751  1.00 83.82           N  
ATOM     11  CZ  ARG A   1      -0.789   8.781  13.454  1.00 83.82           C  
ATOM     12  N   ILE A   2      -3.885   2.722  11.980  1.00 83.81           N  
ATOM     13  CA  ILE A   2      -2.797   1.807  11.652  1.00 83.81           C  
ATOM     14  C   ILE A   2      -1.668   2.572  10.966  1.00 83.81           C  
ATOM     15  CB  ILE A   2      -3.284   0.649  10.752  1.00 83.81           C  
ATOM     16  O   ILE A   2      -1.899   3.285   9.986  1.00 83.81           O  
ATOM     17  CG1 ILE A   2      -4.424  -0.115  11.435  1.00 83.81           C  
ATOM     18  CG2 ILE A   2      -2.126  -0.291  10.406  1.00 83.81           C  
ATOM     19  CD1 ILE A   2      -5.056  -1.193  10.565  1.00 83.81           C  
ATOM     20  N   GLU A   3      -0.426   2.478  11.534  1.00 85.34           N  
ATOM     21  CA  GLU A   3       0.755   3.106  10.949  1.00 85.34           C  
ATOM     22  C   GLU A   3       1.751   2.058  10.459  1.00 85.34           C  
ATOM     23  CB  GLU A   3       1.427   4.037  11.961  1.00 85.34           C  
ATOM     24  O   GLU A   3       2.160   1.179  11.220  1.00 85.34           O  
ATOM     25  CG  GLU A   3       0.546   5.194  12.410  1.00 85.34           C  
ATOM     26  CD  GLU A   3       1.214   6.092  13.440  1.00 85.34           C  
ATOM     27  OE1 GLU A   3       0.553   7.022  13.955  1.00 85.34           O  
ATOM     28  OE2 GLU A   3       2.409   5.864  13.733  1.00 85.34           O  
ATOM     29  N   VAL A   4       1.926   2.066   9.159  1.00 84.27           N  
ATOM     30  CA  VAL A   4       2.905   1.138   8.601  1.00 84.27           C  
ATOM     31  C   VAL A   4       4.092   1.916   8.038  1.00 84.27           C  
ATOM     32  CB  VAL A   4       2.281   0.248   7.503  1.00 84.27           C  
ATOM     33  O   VAL A   4       3.915   2.845   7.247  1.00 84.27           O  
ATOM     34  CG1 VAL A   4       3.309  -0.747   6.966  1.00 84.27           C  
ATOM     35  CG2 VAL A   4       1.055  -0.485   8.043  1.00 84.27           C  
ATOM     36  N   ARG A   5       5.260   1.553   8.551  1.00 82.19           N  
ATOM     37  CA  ARG A   5       6.494   2.136   8.035  1.00 82.19           C  
ATOM     38  C   ARG A   5       7.404   1.062   7.449  1.00 82.19           C  
ATOM     39  CB  ARG A   5       7.229   2.901   9.138  1.00 82.19           C  
ATOM     40  O   ARG A   5       7.671   0.047   8.095  1.00 82.19           O  
ATOM     41  CG  ARG A   5       6.489   4.134   9.631  1.00 82.19           C  
ATOM     42  CD  ARG A   5       7.277   4.875  10.702  1.00 82.19           C  
ATOM     43  NE  ARG A   5       6.586   6.083  11.142  1.00 82.19           N  
ATOM     44  NH1 ARG A   5       8.295   6.811  12.514  1.00 82.19           N  
ATOM     45  NH2 ARG A   5       6.369   8.040  12.325  1.00 82.19           N  
ATOM     46  CZ  ARG A   5       7.085   6.975  11.993  1.00 82.19           C  
ATOM     47  N   VAL A   6       7.689   1.291   6.190  1.00 76.65           N  
ATOM     48  CA  VAL A   6       8.699   0.436   5.574  1.00 76.65           C  
ATOM     49  C   VAL A   6       9.934   1.264   5.224  1.00 76.65           C  
ATOM     50  CB  VAL A   6       8.153  -0.268   4.312  1.00 76.65           C  
ATOM     51  O   VAL A   6       9.876   2.139   4.358  1.00 76.65           O  
ATOM     52  CG1 VAL A   6       9.175  -1.262   3.763  1.00 76.65           C  
ATOM     53  CG2 VAL A   6       6.833  -0.970   4.622  1.00 76.65           C  
ATOM     54  N   ASP A   7      11.023   1.206   6.064  1.00 74.73           N  
ATOM     55  CA  ASP A   7      12.245   1.956   5.790  1.00 74.73           C  
ATOM     56  C   ASP A   7      13.457   1.029   5.736  1.00 74.73           C  
ATOM     57  CB  ASP A   7      12.459   3.040   6.848  1.00 74.73           C  
ATOM     58  O   ASP A   7      13.313  -0.194   5.787  1.00 74.73           O  
ATOM     59  CG  ASP A   7      12.587   2.480   8.253  1.00 74.73           C  
ATOM     60  OD1 ASP A   7      13.299   1.470   8.445  1.00 74.73           O  
ATOM     61  OD2 ASP A   7      11.969   3.052   9.177  1.00 74.73           O  
ATOM     62  N   ASN A   8      14.803   1.516   5.346  1.00 69.10           N  
ATOM     63  CA  ASN A   8      16.087   0.885   5.058  1.00 69.10           C  
ATOM     64  C   ASN A   8      16.292  -0.376   5.893  1.00 69.10           C  
ATOM     65  CB  ASN A   8      17.234   1.870   5.294  1.00 69.10           C  
ATOM     66  O   ASN A   8      17.206  -0.438   6.717  1.00 69.10           O  
ATOM     67  CG  ASN A   8      17.373   2.884   4.175  1.00 69.10           C  
ATOM     68  ND2 ASN A   8      18.105   3.960   4.437  1.00 69.10           N  
ATOM     69  OD1 ASN A   8      16.825   2.701   3.084  1.00 69.10           O  
ATOM     70  N   GLY A   9      15.292  -1.319   5.874  1.00 78.22           N  
ATOM     71  CA  GLY A   9      15.555  -2.641   6.418  1.00 78.22           C  
ATOM     72  C   GLY A   9      14.579  -3.044   7.507  1.00 78.22           C  
ATOM     73  O   GLY A   9      14.782  -4.050   8.189  1.00 78.22           O  
ATOM     74  N   ARG A  10      13.611  -2.193   7.638  1.00 88.30           N  
ATOM     75  CA  ARG A  10      12.716  -2.495   8.751  1.00 88.30           C  
ATOM     76  C   ARG A  10      11.266  -2.193   8.386  1.00 88.30           C  
ATOM     77  CB  ARG A  10      13.119  -1.702   9.996  1.00 88.30           C  
ATOM     78  O   ARG A  10      10.989  -1.222   7.678  1.00 88.30           O  
ATOM     79  CG  ARG A  10      12.400  -2.137  11.263  1.00 88.30           C  
ATOM     80  CD  ARG A  10      12.838  -1.319  12.470  1.00 88.30           C  
ATOM     81  NE  ARG A  10      14.254  -1.512  12.767  1.00 88.30           N  
ATOM     82  NH1 ARG A  10      14.361   0.160  14.357  1.00 88.30           N  
ATOM     83  NH2 ARG A  10      16.230  -1.065  13.848  1.00 88.30           N  
ATOM     84  CZ  ARG A  10      14.945  -0.806  13.657  1.00 88.30           C  
ATOM     85  N   VAL A  11      10.393  -3.087   8.751  1.00 89.32           N  
ATOM     86  CA  VAL A  11       8.952  -2.866   8.703  1.00 89.32           C  
ATOM     87  C   VAL A  11       8.418  -2.624  10.113  1.00 89.32           C  
ATOM     88  CB  VAL A  11       8.216  -4.058   8.051  1.00 89.32           C  
ATOM     89  O   VAL A  11       8.680  -3.411  11.026  1.00 89.32           O  
ATOM     90  CG1 VAL A  11       6.703  -3.852   8.103  1.00 89.32           C  
ATOM     91  CG2 VAL A  11       8.683  -4.248   6.609  1.00 89.32           C  
ATOM     92  N   ARG A  12       7.754  -1.467  10.280  1.00 91.96           N  
ATOM     93  CA  ARG A  12       7.134  -1.142  11.560  1.00 91.96           C  
ATOM     94  C   ARG A  12       5.626  -0.968  11.409  1.00 91.96           C  
ATOM     95  CB  ARG A  12       7.751   0.128  12.150  1.00 91.96           C  
ATOM     96  O   ARG A  12       5.164  -0.256  10.515  1.00 91.96           O  
ATOM     97  CG  ARG A  12       9.208  -0.026  12.555  1.00 91.96           C  
ATOM     98  CD  ARG A  12       9.766   1.258  13.153  1.00 91.96           C  
ATOM     99  NE  ARG A  12       9.920   2.301  12.142  1.00 91.96           N  
ATOM    100  NH1 ARG A  12      10.793   3.870  13.596  1.00 91.96           N  
ATOM    101  NH2 ARG A  12      10.500   4.389  11.382  1.00 91.96           N  
ATOM    102  CZ  ARG A  12      10.404   3.517  12.375  1.00 91.96           C  
ATOM    103  N   VAL A  13       4.952  -1.721  12.213  1.00 91.79           N  
ATOM    104  CA  VAL A  13       3.497  -1.608  12.221  1.00 91.79           C  
ATOM    105  C   VAL A  13       3.016  -1.225  13.619  1.00 91.79           C  
ATOM    106  CB  VAL A  13       2.823  -2.922  11.767  1.00 91.79           C  
ATOM    107  O   VAL A  13       3.360  -1.885  14.603  1.00 91.79           O  
ATOM    108  CG1 VAL A  13       1.303  -2.769  11.742  1.00 91.79           C  
ATOM    109  CG2 VAL A  13       3.344  -3.342  10.394  1.00 91.79           C  
ATOM    110  N   ARG A  14       2.368  -0.145  13.710  1.00 93.64           N  
ATOM    111  CA  ARG A  14       1.719   0.265  14.951  1.00 93.64           C  
ATOM    112  C   ARG A  14       0.203   0.138  14.844  1.00 93.64           C  
ATOM    113  CB  ARG A  14       2.101   1.703  15.308  1.00 93.64           C  
ATOM    114  O   ARG A  14      -0.406   0.676  13.917  1.00 93.64           O  
ATOM    115  CG  ARG A  14       1.600   2.153  16.671  1.00 93.64           C  
ATOM    116  CD  ARG A  14       2.087   3.553  17.018  1.00 93.64           C  
ATOM    117  NE  ARG A  14       1.570   4.000  18.308  1.00 93.64           N  
ATOM    118  NH1 ARG A  14       2.743   5.990  18.322  1.00 93.64           N  
ATOM    119  NH2 ARG A  14       1.363   5.456  20.072  1.00 93.64           N  
ATOM    120  CZ  ARG A  14       1.893   5.148  18.898  1.00 93.64           C  
ATOM    121  N   ASN A  15      -0.366  -0.640  15.843  1.00 93.01           N  
ATOM    122  CA  ASN A  15      -1.806  -0.876  15.836  1.00 93.01           C  
ATOM    123  C   ASN A  15      -2.530   0.044  16.814  1.00 93.01           C  
ATOM    124  CB  ASN A  15      -2.112  -2.340  16.158  1.00 93.01           C  
ATOM    125  O   ASN A  15      -2.528  -0.202  18.022  1.00 93.01           O  
ATOM    126  CG  ASN A  15      -3.593  -2.657  16.089  1.00 93.01           C  
ATOM    127  ND2 ASN A  15      -3.954  -3.884  16.444  1.00 93.01           N  
ATOM    128  OD1 ASN A  15      -4.405  -1.805  15.718  1.00 93.01           O  
ATOM    129  N   GLY A  16      -3.197   1.123  16.211  1.00 89.66           N  
ATOM    130  CA  GLY A  16      -3.943   2.073  17.020  1.00 89.66           C  
ATOM    131  C   GLY A  16      -5.427   1.762  17.088  1.00 89.66           C  
ATOM    132  O   GLY A  16      -6.214   2.573  17.580  1.00 89.66           O  
ATOM    133  N   THR A  17      -5.796   0.613  16.607  1.00 88.92           N  
ATOM    134  CA  THR A  17      -7.203   0.228  16.649  1.00 88.92           C  
ATOM    135  C   THR A  17      -7.542  -0.439  17.978  1.00 88.92           C  
ATOM    136  CB  THR A  17      -7.557  -0.721  15.489  1.00 88.92           C  
ATOM    137  O   THR A  17      -6.688  -0.544  18.862  1.00 88.92           O  
ATOM    138  CG2 THR A  17      -7.003  -0.203  14.166  1.00 88.92           C  
ATOM    139  OG1 THR A  17      -7.003  -2.016  15.753  1.00 88.92           O  
ATOM    140  N   ASP A  18      -8.884  -0.837  18.131  1.00 91.48           N  
ATOM    141  CA  ASP A  18      -9.326  -1.468  19.371  1.00 91.48           C  
ATOM    142  C   ASP A  18      -9.328  -2.989  19.244  1.00 91.48           C  
ATOM    143  CB  ASP A  18     -10.720  -0.971  19.759  1.00 91.48           C  
ATOM    144  O   ASP A  18      -9.841  -3.690  20.118  1.00 91.48           O  
ATOM    145  CG  ASP A  18     -11.762  -1.231  18.685  1.00 91.48           C  
ATOM    146  OD1 ASP A  18     -11.391  -1.613  17.554  1.00 91.48           O  
ATOM    147  OD2 ASP A  18     -12.965  -1.049  18.971  1.00 91.48           O  
ATOM    148  N   ARG A  19      -8.803  -3.531  18.157  1.00 93.49           N  
ATOM    149  CA  ARG A  19      -8.743  -4.970  17.924  1.00 93.49           C  
ATOM    150  C   ARG A  19      -7.355  -5.391  17.451  1.00 93.49           C  
ATOM    151  CB  ARG A  19      -9.796  -5.393  16.898  1.00 93.49           C  
ATOM    152  O   ARG A  19      -6.587  -4.566  16.953  1.00 93.49           O  
ATOM    153  CG  ARG A  19      -9.666  -4.690  15.556  1.00 93.49           C  
ATOM    154  CD  ARG A  19     -10.849  -4.990  14.645  1.00 93.49           C  
ATOM    155  NE  ARG A  19     -11.710  -3.822  14.478  1.00 93.49           N  
ATOM    156  NH1 ARG A  19     -13.288  -4.913  13.191  1.00 93.49           N  
ATOM    157  NH2 ARG A  19     -13.554  -2.694  13.703  1.00 93.49           N  
ATOM    158  CZ  ARG A  19     -12.849  -3.812  13.791  1.00 93.49           C  
ATOM    159  N   PRO A  20      -7.106  -6.761  17.626  1.00 95.08           N  
ATOM    160  CA  PRO A  20      -5.828  -7.265  17.119  1.00 95.08           C  
ATOM    161  C   PRO A  20      -5.756  -7.263  15.593  1.00 95.08           C  
ATOM    162  CB  PRO A  20      -5.770  -8.694  17.666  1.00 95.08           C  
ATOM    163  O   PRO A  20      -6.783  -7.403  14.923  1.00 95.08           O  
ATOM    164  CG  PRO A  20      -6.755  -8.712  18.790  1.00 95.08           C  
ATOM    165  CD  PRO A  20      -7.799  -7.665  18.527  1.00 95.08           C  
ATOM    166  N   CYS A  21      -4.552  -7.014  15.121  1.00 96.17           N  
ATOM    167  CA  CYS A  21      -4.315  -7.063  13.683  1.00 96.17           C  
ATOM    168  C   CYS A  21      -3.347  -8.184  13.327  1.00 96.17           C  
ATOM    169  CB  CYS A  21      -3.768  -5.726  13.184  1.00 96.17           C  
ATOM    170  O   CYS A  21      -2.417  -8.470  14.083  1.00 96.17           O  
ATOM    171  SG  CYS A  21      -4.916  -4.347  13.389  1.00 96.17           S  
ATOM    172  N   ARG A  22      -3.725  -8.833  12.233  1.00 97.28           N  
ATOM    173  CA  ARG A  22      -2.797  -9.812  11.676  1.00 97.28           C  
ATOM    174  C   ARG A  22      -1.939  -9.190  10.579  1.00 97.28           C  
ATOM    175  CB  ARG A  22      -3.556 -11.021  11.124  1.00 97.28           C  
ATOM    176  O   ARG A  22      -2.464  -8.607   9.628  1.00 97.28           O  
ATOM    177  CG  ARG A  22      -4.193 -11.890  12.197  1.00 97.28           C  
ATOM    178  CD  ARG A  22      -4.613 -13.246  11.648  1.00 97.28           C  
ATOM    179  NE  ARG A  22      -6.050 -13.304  11.398  1.00 97.28           N  
ATOM    180  NH1 ARG A  22      -6.066 -15.537  10.807  1.00 97.28           N  
ATOM    181  NH2 ARG A  22      -8.017 -14.332  10.805  1.00 97.28           N  
ATOM    182  CZ  ARG A  22      -6.708 -14.391  11.004  1.00 97.28           C  
ATOM    183  N   VAL A  23      -0.658  -9.283  10.786  1.00 96.32           N  
ATOM    184  CA  VAL A  23       0.270  -8.669   9.841  1.00 96.32           C  
ATOM    185  C   VAL A  23       1.092  -9.752   9.147  1.00 96.32           C  
ATOM    186  CB  VAL A  23       1.204  -7.656  10.539  1.00 96.32           C  
ATOM    187  O   VAL A  23       1.731 -10.574   9.808  1.00 96.32           O  
ATOM    188  CG1 VAL A  23       2.176  -7.038   9.536  1.00 96.32           C  
ATOM    189  CG2 VAL A  23       0.386  -6.569  11.235  1.00 96.32           C  
ATOM    190  N   ARG A  24       0.961  -9.747   7.856  1.00 95.89           N  
ATOM    191  CA  ARG A  24       1.764 -10.649   7.037  1.00 95.89           C  
ATOM    192  C   ARG A  24       2.836  -9.883   6.269  1.00 95.89           C  
ATOM    193  CB  ARG A  24       0.875 -11.426   6.064  1.00 95.89           C  
ATOM    194  O   ARG A  24       2.526  -8.948   5.527  1.00 95.89           O  
ATOM    195  CG  ARG A  24       1.621 -12.470   5.247  1.00 95.89           C  
ATOM    196  CD  ARG A  24       0.682 -13.257   4.344  1.00 95.89           C  
ATOM    197  NE  ARG A  24      -0.078 -12.378   3.460  1.00 95.89           N  
ATOM    198  NH1 ARG A  24      -1.146 -14.090   2.336  1.00 95.89           N  
ATOM    199  NH2 ARG A  24      -1.567 -11.907   1.777  1.00 95.89           N  
ATOM    200  CZ  ARG A  24      -0.929 -12.794   2.526  1.00 95.89           C  
ATOM    201  N   VAL A  25       4.089 -10.261   6.485  1.00 94.58           N  
ATOM    202  CA  VAL A  25       5.210  -9.650   5.778  1.00 94.58           C  
ATOM    203  C   VAL A  25       5.853 -10.673   4.846  1.00 94.58           C  
ATOM    204  CB  VAL A  25       6.262  -9.089   6.761  1.00 94.58           C  
ATOM    205  O   VAL A  25       6.326 -11.720   5.294  1.00 94.58           O  
ATOM    206  CG1 VAL A  25       7.399  -8.407   6.003  1.00 94.58           C  
ATOM    207  CG2 VAL A  25       5.610  -8.115   7.741  1.00 94.58           C  
ATOM    208  N   THR A  26       5.756 -10.403   3.601  1.00 92.58           N  
ATOM    209  CA  THR A  26       6.443 -11.213   2.601  1.00 92.58           C  
ATOM    210  C   THR A  26       7.589 -10.432   1.966  1.00 92.58           C  
ATOM    211  CB  THR A  26       5.472 -11.689   1.505  1.00 92.58           C  
ATOM    212  O   THR A  26       7.382  -9.339   1.434  1.00 92.58           O  
ATOM    213  CG2 THR A  26       6.166 -12.629   0.525  1.00 92.58           C  
ATOM    214  OG1 THR A  26       4.372 -12.377   2.113  1.00 92.58           O  
ATOM    215  N   ALA A  27       8.836 -10.965   2.113  1.00 89.84           N  
ATOM    216  CA  ALA A  27      10.035 -10.339   1.563  1.00 89.84           C  
ATOM    217  C   ALA A  27      11.039 -11.390   1.098  1.00 89.84           C  
ATOM    218  CB  ALA A  27      10.676  -9.416   2.597  1.00 89.84           C  
ATOM    219  O   ALA A  27      11.289 -12.372   1.801  1.00 89.84           O  
ATOM    220  N   GLY A  28      11.611 -11.225  -0.133  1.00 83.67           N  
ATOM    221  CA  GLY A  28      12.642 -12.102  -0.665  1.00 83.67           C  
ATOM    222  C   GLY A  28      12.206 -13.552  -0.752  1.00 83.67           C  
ATOM    223  O   GLY A  28      13.009 -14.462  -0.537  1.00 83.67           O  
ATOM    224  N   GLY A  29      10.968 -13.840  -0.843  1.00 83.27           N  
ATOM    225  CA  GLY A  29      10.436 -15.186  -0.987  1.00 83.27           C  
ATOM    226  C   GLY A  29      10.003 -15.801   0.331  1.00 83.27           C  
ATOM    227  O   GLY A  29       9.561 -16.951   0.370  1.00 83.27           O  
ATOM    228  N   GLU A  30      10.174 -15.138   1.399  1.00 90.15           N  
ATOM    229  CA  GLU A  30       9.784 -15.606   2.726  1.00 90.15           C  
ATOM    230  C   GLU A  30       8.589 -14.821   3.258  1.00 90.15           C  
ATOM    231  CB  GLU A  30      10.960 -15.501   3.700  1.00 90.15           C  
ATOM    232  O   GLU A  30       8.461 -13.623   2.999  1.00 90.15           O  
ATOM    233  CG  GLU A  30      12.118 -16.432   3.371  1.00 90.15           C  
ATOM    234  CD  GLU A  30      13.263 -16.341   4.366  1.00 90.15           C  
ATOM    235  OE1 GLU A  30      14.282 -17.045   4.186  1.00 90.15           O  
ATOM    236  OE2 GLU A  30      13.140 -15.559   5.336  1.00 90.15           O  
ATOM    237  N   THR A  31       7.741 -15.677   3.913  1.00 93.35           N  
ATOM    238  CA  THR A  31       6.567 -15.071   4.530  1.00 93.35           C  
ATOM    239  C   THR A  31       6.562 -15.316   6.037  1.00 93.35           C  
ATOM    240  CB  THR A  31       5.267 -15.618   3.914  1.00 93.35           C  
ATOM    241  O   THR A  31       6.797 -16.438   6.489  1.00 93.35           O  
ATOM    242  CG2 THR A  31       4.041 -14.999   4.577  1.00 93.35           C  
ATOM    243  OG1 THR A  31       5.243 -15.314   2.514  1.00 93.35           O  
ATOM    244  N   ARG A  32       6.294 -14.121   6.763  1.00 94.73           N  
ATOM    245  CA  ARG A  32       6.108 -14.208   8.207  1.00 94.73           C  
ATOM    246  C   ARG A  32       4.800 -13.549   8.632  1.00 94.73           C  
ATOM    247  CB  ARG A  32       7.284 -13.560   8.941  1.00 94.73           C  
ATOM    248  O   ARG A  32       4.405 -12.524   8.073  1.00 94.73           O  
ATOM    249  CG  ARG A  32       8.616 -14.254   8.704  1.00 94.73           C  
ATOM    250  CD  ARG A  32       9.762 -13.524   9.390  1.00 94.73           C  
ATOM    251  NE  ARG A  32      11.061 -14.023   8.948  1.00 94.73           N  
ATOM    252  NH1 ARG A  32      12.295 -12.526  10.202  1.00 94.73           N  
ATOM    253  NH2 ARG A  32      13.356 -14.067   8.877  1.00 94.73           N  
ATOM    254  CZ  ARG A  32      12.234 -13.537   9.343  1.00 94.73           C  
ATOM    255  N   GLU A  33       4.181 -14.161   9.620  1.00 96.52           N  
ATOM    256  CA  GLU A  33       2.916 -13.641  10.131  1.00 96.52           C  
ATOM    257  C   GLU A  33       3.021 -13.287  11.611  1.00 96.52           C  
ATOM    258  CB  GLU A  33       1.790 -14.654   9.911  1.00 96.52           C  
ATOM    259  O   GLU A  33       3.658 -14.007  12.383  1.00 96.52           O  
ATOM    260  CG  GLU A  33       1.470 -14.910   8.445  1.00 96.52           C  
ATOM    261  CD  GLU A  33       0.285 -15.841   8.244  1.00 96.52           C  
ATOM    262  OE1 GLU A  33      -0.013 -16.202   7.082  1.00 96.52           O  
ATOM    263  OE2 GLU A  33      -0.352 -16.212   9.255  1.00 96.52           O  
ATOM    264  N   TYR A  34       2.390 -12.091  11.877  1.00 96.80           N  
ATOM    265  CA  TYR A  34       2.426 -11.608  13.253  1.00 96.80           C  
ATOM    266  C   TYR A  34       1.056 -11.103  13.689  1.00 96.80           C  
ATOM    267  CB  TYR A  34       3.466 -10.495  13.405  1.00 96.80           C  
ATOM    268  O   TYR A  34       0.246 -10.689  12.856  1.00 96.80           O  
ATOM    269  CG  TYR A  34       4.831 -10.862  12.875  1.00 96.80           C  
ATOM    270  CD1 TYR A  34       5.766 -11.500  13.687  1.00 96.80           C  
ATOM    271  CD2 TYR A  34       5.188 -10.571  11.563  1.00 96.80           C  
ATOM    272  CE1 TYR A  34       7.026 -11.839  13.204  1.00 96.80           C  
ATOM    273  CE2 TYR A  34       6.445 -10.906  11.069  1.00 96.80           C  
ATOM    274  OH  TYR A  34       8.601 -11.871  11.412  1.00 96.80           O  
ATOM    275  CZ  TYR A  34       7.355 -11.538  11.896  1.00 96.80           C  
ATOM    276  N   THR A  35       0.907 -11.295  15.015  1.00 96.61           N  
ATOM    277  CA  THR A  35      -0.244 -10.625  15.612  1.00 96.61           C  
ATOM    278  C   THR A  35       0.190  -9.364  16.353  1.00 96.61           C  
ATOM    279  CB  THR A  35      -0.995 -11.560  16.578  1.00 96.61           C  
ATOM    280  O   THR A  35       1.113  -9.403  17.169  1.00 96.61           O  
ATOM    281  CG2 THR A  35      -2.197 -10.857  17.200  1.00 96.61           C  
ATOM    282  OG1 THR A  35      -1.449 -12.714  15.861  1.00 96.61           O  
ATOM    283  N   VAL A  36      -0.424  -8.233  15.960  1.00 96.37           N  
ATOM    284  CA  VAL A  36      -0.162  -6.969  16.641  1.00 96.37           C  
ATOM    285  C   VAL A  36      -1.385  -6.561  17.459  1.00 96.37           C  
ATOM    286  CB  VAL A  36       0.207  -5.851  15.640  1.00 96.37           C  
ATOM    287  O   VAL A  36      -2.446  -6.273  16.901  1.00 96.37           O  
ATOM    288  CG1 VAL A  36       0.654  -4.591  16.379  1.00 96.37           C  
ATOM    289  CG2 VAL A  36       1.299  -6.330  14.686  1.00 96.37           C  
ATOM    290  N   ASN A  37      -1.210  -6.508  18.851  1.00 96.51           N  
ATOM    291  CA  ASN A  37      -2.302  -6.148  19.751  1.00 96.51           C  
ATOM    292  C   ASN A  37      -2.504  -4.637  19.811  1.00 96.51           C  
ATOM    293  CB  ASN A  37      -2.048  -6.707  21.152  1.00 96.51           C  
ATOM    294  O   ASN A  37      -1.594  -3.871  19.486  1.00 96.51           O  
ATOM    295  CG  ASN A  37      -2.027  -8.223  21.182  1.00 96.51           C  
ATOM    296  ND2 ASN A  37      -1.044  -8.788  21.873  1.00 96.51           N  
ATOM    297  OD1 ASN A  37      -2.886  -8.879  20.588  1.00 96.51           O  
ATOM    298  N   PRO A  38      -3.720  -4.264  20.151  1.00 95.73           N  
ATOM    299  CA  PRO A  38      -4.000  -2.836  20.313  1.00 95.73           C  
ATOM    300  C   PRO A  38      -2.986  -2.134  21.215  1.00 95.73           C  
ATOM    301  CB  PRO A  38      -5.395  -2.819  20.943  1.00 95.73           C  
ATOM    302  O   PRO A  38      -2.639  -2.652  22.279  1.00 95.73           O  
ATOM    303  CG  PRO A  38      -6.036  -4.089  20.484  1.00 95.73           C  
ATOM    304  CD  PRO A  38      -4.987  -5.162  20.433  1.00 95.73           C  
ATOM    305  N   GLY A  39      -2.446  -0.979  20.681  1.00 94.29           N  
ATOM    306  CA  GLY A  39      -1.538  -0.160  21.468  1.00 94.29           C  
ATOM    307  C   GLY A  39      -0.102  -0.648  21.422  1.00 94.29           C  
ATOM    308  O   GLY A  39       0.761  -0.121  22.126  1.00 94.29           O  
ATOM    309  N   THR A  40       0.112  -1.729  20.579  1.00 95.20           N  
ATOM    310  CA  THR A  40       1.465  -2.265  20.493  1.00 95.20           C  
ATOM    311  C   THR A  40       2.058  -2.017  19.108  1.00 95.20           C  
ATOM    312  CB  THR A  40       1.489  -3.774  20.801  1.00 95.20           C  
ATOM    313  O   THR A  40       1.371  -1.520  18.213  1.00 95.20           O  
ATOM    314  CG2 THR A  40       0.905  -4.062  22.180  1.00 95.20           C  
ATOM    315  OG1 THR A  40       0.720  -4.470  19.814  1.00 95.20           O  
ATOM    316  N   GLU A  41       3.335  -2.328  19.031  1.00 94.82           N  
ATOM    317  CA  GLU A  41       4.076  -2.127  17.789  1.00 94.82           C  
ATOM    318  C   GLU A  41       4.841  -3.387  17.393  1.00 94.82           C  
ATOM    319  CB  GLU A  41       5.040  -0.946  17.923  1.00 94.82           C  
ATOM    320  O   GLU A  41       5.272  -4.155  18.256  1.00 94.82           O  
ATOM    321  CG  GLU A  41       5.840  -0.659  16.660  1.00 94.82           C  
ATOM    322  CD  GLU A  41       6.764   0.541  16.795  1.00 94.82           C  
ATOM    323  OE1 GLU A  41       7.692   0.689  15.967  1.00 94.82           O  
ATOM    324  OE2 GLU A  41       6.558   1.340  17.736  1.00 94.82           O  
ATOM    325  N   LEU A  42       4.847  -3.655  16.072  1.00 94.51           N  
ATOM    326  CA  LEU A  42       5.651  -4.724  15.490  1.00 94.51           C  
ATOM    327  C   LEU A  42       6.828  -4.153  14.707  1.00 94.51           C  
ATOM    328  CB  LEU A  42       4.793  -5.603  14.577  1.00 94.51           C  
ATOM    329  O   LEU A  42       6.666  -3.202  13.939  1.00 94.51           O  
ATOM    330  CG  LEU A  42       5.542  -6.630  13.726  1.00 94.51           C  
ATOM    331  CD1 LEU A  42       6.084  -7.753  14.605  1.00 94.51           C  
ATOM    332  CD2 LEU A  42       4.632  -7.188  12.637  1.00 94.51           C  
ATOM    333  N   GLU A  43       7.958  -4.767  14.973  1.00 94.35           N  
ATOM    334  CA  GLU A  43       9.143  -4.436  14.186  1.00 94.35           C  
ATOM    335  C   GLU A  43       9.757  -5.685  13.560  1.00 94.35           C  
ATOM    336  CB  GLU A  43      10.181  -3.718  15.053  1.00 94.35           C  
ATOM    337  O   GLU A  43      10.067  -6.649  14.263  1.00 94.35           O  
ATOM    338  CG  GLU A  43      11.373  -3.186  14.272  1.00 94.35           C  
ATOM    339  CD  GLU A  43      12.336  -2.374  15.124  1.00 94.35           C  
ATOM    340  OE1 GLU A  43      13.554  -2.661  15.103  1.00 94.35           O  
ATOM    341  OE2 GLU A  43      11.867  -1.446  15.820  1.00 94.35           O  
ATOM    342  N   VAL A  44       9.874  -5.645  12.234  1.00 92.04           N  
ATOM    343  CA  VAL A  44      10.452  -6.770  11.507  1.00 92.04           C  
ATOM    344  C   VAL A  44      11.680  -6.305  10.727  1.00 92.04           C  
ATOM    345  CB  VAL A  44       9.425  -7.415  10.549  1.00 92.04           C  
ATOM    346  O   VAL A  44      11.597  -5.369   9.928  1.00 92.04           O  
ATOM    347  CG1 VAL A  44      10.039  -8.612   9.826  1.00 92.04           C  
ATOM    348  CG2 VAL A  44       8.172  -7.834  11.316  1.00 92.04           C  
ATOM    349  N   GLU A  45      12.738  -6.981  11.006  1.00 92.02           N  
ATOM    350  CA  GLU A  45      13.968  -6.669  10.285  1.00 92.02           C  
ATOM    351  C   GLU A  45      14.031  -7.411   8.953  1.00 92.02           C  
ATOM    352  CB  GLU A  45      15.193  -7.013  11.137  1.00 92.02           C  
ATOM    353  O   GLU A  45      13.728  -8.604   8.887  1.00 92.02           O  
ATOM    354  CG  GLU A  45      15.389  -6.091  12.332  1.00 92.02           C  
ATOM    355  CD  GLU A  45      16.676  -6.363  13.095  1.00 92.02           C  
ATOM    356  OE1 GLU A  45      16.994  -5.604  14.038  1.00 92.02           O  
ATOM    357  OE2 GLU A  45      17.371  -7.344  12.747  1.00 92.02           O  
ATOM    358  N   LEU A  46      14.416  -6.580   7.874  1.00 89.53           N  
ATOM    359  CA  LEU A  46      14.567  -7.183   6.554  1.00 89.53           C  
ATOM    360  C   LEU A  46      16.038  -7.269   6.161  1.00 89.53           C  
ATOM    361  CB  LEU A  46      13.794  -6.379   5.505  1.00 89.53           C  
ATOM    362  O   LEU A  46      16.823  -6.371   6.476  1.00 89.53           O  
ATOM    363  CG  LEU A  46      12.293  -6.211   5.751  1.00 89.53           C  
ATOM    364  CD1 LEU A  46      11.684  -5.287   4.702  1.00 89.53           C  
ATOM    365  CD2 LEU A  46      11.595  -7.567   5.748  1.00 89.53           C  
ATOM    366  N   SER A  47      16.408  -8.410   5.672  1.00 88.59           N  
ATOM    367  CA  SER A  47      17.745  -8.494   5.094  1.00 88.59           C  
ATOM    368  C   SER A  47      17.885  -7.571   3.888  1.00 88.59           C  
ATOM    369  CB  SER A  47      18.064  -9.933   4.685  1.00 88.59           C  
ATOM    370  O   SER A  47      16.885  -7.132   3.316  1.00 88.59           O  
ATOM    371  OG  SER A  47      17.272 -10.328   3.578  1.00 88.59           O  
ATOM    372  N   PRO A  48      19.130  -7.194   3.523  1.00 82.93           N  
ATOM    373  CA  PRO A  48      19.356  -6.316   2.373  1.00 82.93           C  
ATOM    374  C   PRO A  48      18.616  -6.782   1.121  1.00 82.93           C  
ATOM    375  CB  PRO A  48      20.872  -6.387   2.168  1.00 82.93           C  
ATOM    376  O   PRO A  48      18.066  -5.960   0.383  1.00 82.93           O  
ATOM    377  CG  PRO A  48      21.429  -6.649   3.530  1.00 82.93           C  
ATOM    378  CD  PRO A  48      20.481  -7.550   4.268  1.00 82.93           C  
ATOM    379  N   GLU A  49      18.575  -8.052   0.962  1.00 77.93           N  
ATOM    380  CA  GLU A  49      17.905  -8.598  -0.214  1.00 77.93           C  
ATOM    381  C   GLU A  49      16.390  -8.458  -0.102  1.00 77.93           C  
ATOM    382  CB  GLU A  49      18.284 -10.068  -0.416  1.00 77.93           C  
ATOM    383  O   GLU A  49      15.705  -8.237  -1.103  1.00 77.93           O  
ATOM    384  CG  GLU A  49      19.752 -10.283  -0.756  1.00 77.93           C  
ATOM    385  CD  GLU A  49      20.658 -10.276   0.465  1.00 77.93           C  
ATOM    386  OE1 GLU A  49      21.896 -10.361   0.303  1.00 77.93           O  
ATOM    387  OE2 GLU A  49      20.125 -10.186   1.594  1.00 77.93           O  
ATOM    388  N   GLN A  50      15.929  -8.492   1.148  1.00 85.74           N  
ATOM    389  CA  GLN A  50      14.493  -8.451   1.400  1.00 85.74           C  
ATOM    390  C   GLN A  50      13.959  -7.024   1.312  1.00 85.74           C  
ATOM    391  CB  GLN A  50      14.171  -9.048   2.772  1.00 85.74           C  
ATOM    392  O   GLN A  50      12.772  -6.815   1.055  1.00 85.74           O  
ATOM    393  CG  GLN A  50      14.353 -10.558   2.843  1.00 85.74           C  
ATOM    394  CD  GLN A  50      14.165 -11.106   4.245  1.00 85.74           C  
ATOM    395  NE2 GLN A  50      13.618 -12.313   4.342  1.00 85.74           N  
ATOM    396  OE1 GLN A  50      14.510 -10.450   5.234  1.00 85.74           O  
ATOM    397  N   GLN A  51      14.875  -6.043   1.412  1.00 81.49           N  
ATOM    398  CA  GLN A  51      14.487  -4.639   1.492  1.00 81.49           C  
ATOM    399  C   GLN A  51      13.989  -4.128   0.143  1.00 81.49           C  
ATOM    400  CB  GLN A  51      15.659  -3.785   1.977  1.00 81.49           C  
ATOM    401  O   GLN A  51      13.242  -3.150   0.081  1.00 81.49           O  
ATOM    402  CG  GLN A  51      16.063  -4.057   3.420  1.00 81.49           C  
ATOM    403  CD  GLN A  51      17.322  -3.315   3.827  1.00 81.49           C  
ATOM    404  NE2 GLN A  51      17.876  -3.675   4.980  1.00 81.49           N  
ATOM    405  OE1 GLN A  51      17.793  -2.425   3.111  1.00 81.49           O  
ATOM    406  N   ASN A  52      14.323  -4.896  -0.882  1.00 80.99           N  
ATOM    407  CA  ASN A  52      14.008  -4.402  -2.218  1.00 80.99           C  
ATOM    408  C   ASN A  52      12.631  -4.870  -2.679  1.00 80.99           C  
ATOM    409  CB  ASN A  52      15.080  -4.841  -3.218  1.00 80.99           C  
ATOM    410  O   ASN A  52      12.004  -4.229  -3.525  1.00 80.99           O  
ATOM    411  CG  ASN A  52      16.421  -4.182  -2.963  1.00 80.99           C  
ATOM    412  ND2 ASN A  52      17.499  -4.920  -3.201  1.00 80.99           N  
ATOM    413  OD1 ASN A  52      16.488  -3.019  -2.556  1.00 80.99           O  
ATOM    414  N   ASN A  53      12.136  -5.903  -2.133  1.00 87.57           N  
ATOM    415  CA  ASN A  53      10.862  -6.498  -2.522  1.00 87.57           C  
ATOM    416  C   ASN A  53      10.082  -6.996  -1.308  1.00 87.57           C  
ATOM    417  CB  ASN A  53      11.083  -7.639  -3.516  1.00 87.57           C  
ATOM    418  O   ASN A  53      10.384  -8.060  -0.765  1.00 87.57           O  
ATOM    419  CG  ASN A  53      11.906  -7.216  -4.717  1.00 87.57           C  
ATOM    420  ND2 ASN A  53      12.833  -8.071  -5.132  1.00 87.57           N  
ATOM    421  OD1 ASN A  53      11.710  -6.130  -5.268  1.00 87.57           O  
ATOM    422  N   ALA A  54       9.146  -6.174  -0.920  1.00 89.36           N  
ATOM    423  CA  ALA A  54       8.377  -6.580   0.253  1.00 89.36           C  
ATOM    424  C   ALA A  54       6.912  -6.177   0.115  1.00 89.36           C  
ATOM    425  CB  ALA A  54       8.976  -5.973   1.519  1.00 89.36           C  
ATOM    426  O   ALA A  54       6.596  -5.173  -0.527  1.00 89.36           O  
ATOM    427  N   ILE A  55       6.104  -6.985   0.608  1.00 91.50           N  
ATOM    428  CA  ILE A  55       4.681  -6.691   0.746  1.00 91.50           C  
ATOM    429  C   ILE A  55       4.255  -6.879   2.201  1.00 91.50           C  
ATOM    430  CB  ILE A  55       3.827  -7.583  -0.182  1.00 91.50           C  
ATOM    431  O   ILE A  55       4.647  -7.852   2.848  1.00 91.50           O  
ATOM    432  CG1 ILE A  55       2.344  -7.218  -0.058  1.00 91.50           C  
ATOM    433  CG2 ILE A  55       4.055  -9.065   0.133  1.00 91.50           C  
ATOM    434  CD1 ILE A  55       1.457  -7.859  -1.116  1.00 91.50           C  
ATOM    435  N   VAL A  56       3.591  -5.898   2.688  1.00 92.94           N  
ATOM    436  CA  VAL A  56       3.023  -5.957   4.031  1.00 92.94           C  
ATOM    437  C   VAL A  56       1.499  -5.903   3.950  1.00 92.94           C  
ATOM    438  CB  VAL A  56       3.550  -4.809   4.921  1.00 92.94           C  
ATOM    439  O   VAL A  56       0.932  -4.937   3.435  1.00 92.94           O  
ATOM    440  CG1 VAL A  56       3.022  -4.945   6.348  1.00 92.94           C  
ATOM    441  CG2 VAL A  56       5.078  -4.787   4.914  1.00 92.94           C  
ATOM    442  N   VAL A  57       0.875  -6.945   4.424  1.00 94.40           N  
ATOM    443  CA  VAL A  57      -0.582  -7.025   4.464  1.00 94.40           C  
ATOM    444  C   VAL A  57      -1.063  -6.967   5.912  1.00 94.40           C  
ATOM    445  CB  VAL A  57      -1.098  -8.312   3.782  1.00 94.40           C  
ATOM    446  O   VAL A  57      -0.643  -7.773   6.745  1.00 94.40           O  
ATOM    447  CG1 VAL A  57      -2.625  -8.329   3.748  1.00 94.40           C  
ATOM    448  CG2 VAL A  57      -0.528  -8.432   2.370  1.00 94.40           C  
ATOM    449  N   VAL A  58      -1.919  -6.014   6.189  1.00 94.13           N  
ATOM    450  CA  VAL A  58      -2.446  -5.847   7.539  1.00 94.13           C  
ATOM    451  C   VAL A  58      -3.946  -6.136   7.547  1.00 94.13           C  
ATOM    452  CB  VAL A  58      -2.174  -4.427   8.083  1.00 94.13           C  
ATOM    453  O   VAL A  58      -4.720  -5.449   6.876  1.00 94.13           O  
ATOM    454  CG1 VAL A  58      -2.628  -4.310   9.537  1.00 94.13           C  
ATOM    455  CG2 VAL A  58      -0.691  -4.082   7.954  1.00 94.13           C  
ATOM    456  N   HIS A  59      -4.267  -7.200   8.322  1.00 94.95           N  
ATOM    457  CA  HIS A  59      -5.670  -7.532   8.542  1.00 94.95           C  
ATOM    458  C   HIS A  59      -6.125  -7.107   9.934  1.00 94.95           C  
ATOM    459  CB  HIS A  59      -5.902  -9.032   8.350  1.00 94.95           C  
ATOM    460  O   HIS A  59      -5.575  -7.564  10.939  1.00 94.95           O  
ATOM    461  CG  HIS A  59      -5.720  -9.491   6.938  1.00 94.95           C  
ATOM    462  CD2 HIS A  59      -4.601  -9.801   6.242  1.00 94.95           C  
ATOM    463  ND1 HIS A  59      -6.776  -9.675   6.073  1.00 94.95           N  
ATOM    464  CE1 HIS A  59      -6.314 -10.080   4.902  1.00 94.95           C  
ATOM    465  NE2 HIS A  59      -4.996 -10.164   4.978  1.00 94.95           N  
ATOM    466  N   CYS A  60      -7.117  -6.184   9.996  1.00 91.44           N  
ATOM    467  CA  CYS A  60      -7.783  -5.848  11.249  1.00 91.44           C  
ATOM    468  C   CYS A  60      -9.284  -6.088  11.150  1.00 91.44           C  
ATOM    469  CB  CYS A  60      -7.514  -4.391  11.626  1.00 91.44           C  
ATOM    470  O   CYS A  60     -10.025  -5.226  10.672  1.00 91.44           O  
ATOM    471  SG  CYS A  60      -5.761  -4.002  11.824  1.00 91.44           S  
ATOM    472  N   GLY A  61      -9.786  -7.239  11.495  1.00 88.54           N  
ATOM    473  CA  GLY A  61     -11.157  -7.606  11.178  1.00 88.54           C  
ATOM    474  C   GLY A  61     -11.379  -7.862   9.699  1.00 88.54           C  
ATOM    475  O   GLY A  61     -10.671  -8.667   9.090  1.00 88.54           O  
ATOM    476  N   ASN A  62     -12.314  -7.093   9.084  1.00 87.92           N  
ATOM    477  CA  ASN A  62     -12.606  -7.280   7.667  1.00 87.92           C  
ATOM    478  C   ASN A  62     -11.849  -6.276   6.802  1.00 87.92           C  
ATOM    479  CB  ASN A  62     -14.110  -7.174   7.410  1.00 87.92           C  
ATOM    480  O   ASN A  62     -11.954  -6.305   5.574  1.00 87.92           O  
ATOM    481  CG  ASN A  62     -14.887  -8.331   8.005  1.00 87.92           C  
ATOM    482  ND2 ASN A  62     -16.142  -8.083   8.361  1.00 87.92           N  
ATOM    483  OD1 ASN A  62     -14.364  -9.440   8.144  1.00 87.92           O  
ATOM    484  N   GLU A  63     -11.001  -5.484   7.526  1.00 89.72           N  
ATOM    485  CA  GLU A  63     -10.287  -4.444   6.791  1.00 89.72           C  
ATOM    486  C   GLU A  63      -8.880  -4.899   6.416  1.00 89.72           C  
ATOM    487  CB  GLU A  63     -10.221  -3.154   7.612  1.00 89.72           C  
ATOM    488  O   GLU A  63      -8.167  -5.474   7.242  1.00 89.72           O  
ATOM    489  CG  GLU A  63     -11.585  -2.568   7.947  1.00 89.72           C  
ATOM    490  CD  GLU A  63     -11.504  -1.235   8.675  1.00 89.72           C  
ATOM    491  OE1 GLU A  63     -12.499  -0.476   8.665  1.00 89.72           O  
ATOM    492  OE2 GLU A  63     -10.435  -0.948   9.260  1.00 89.72           O  
ATOM    493  N   ILE A  64      -8.546  -4.692   5.134  1.00 90.43           N  
ATOM    494  CA  ILE A  64      -7.243  -5.118   4.634  1.00 90.43           C  
ATOM    495  C   ILE A  64      -6.485  -3.914   4.079  1.00 90.43           C  
ATOM    496  CB  ILE A  64      -7.383  -6.210   3.550  1.00 90.43           C  
ATOM    497  O   ILE A  64      -7.010  -3.173   3.244  1.00 90.43           O  
ATOM    498  CG1 ILE A  64      -8.202  -7.391   4.083  1.00 90.43           C  
ATOM    499  CG2 ILE A  64      -6.004  -6.672   3.069  1.00 90.43           C  
ATOM    500  CD1 ILE A  64      -8.598  -8.402   3.016  1.00 90.43           C  
ATOM    501  N   TYR A  65      -5.279  -3.724   4.518  1.00 90.25           N  
ATOM    502  CA  TYR A  65      -4.377  -2.689   4.026  1.00 90.25           C  
ATOM    503  C   TYR A  65      -3.111  -3.303   3.441  1.00 90.25           C  
ATOM    504  CB  TYR A  65      -4.013  -1.714   5.149  1.00 90.25           C  
ATOM    505  O   TYR A  65      -2.463  -4.135   4.081  1.00 90.25           O  
ATOM    506  CG  TYR A  65      -5.206  -1.199   5.917  1.00 90.25           C  
ATOM    507  CD1 TYR A  65      -5.908  -0.077   5.482  1.00 90.25           C  
ATOM    508  CD2 TYR A  65      -5.634  -1.833   7.079  1.00 90.25           C  
ATOM    509  CE1 TYR A  65      -7.007   0.402   6.187  1.00 90.25           C  
ATOM    510  CE2 TYR A  65      -6.731  -1.362   7.792  1.00 90.25           C  
ATOM    511  OH  TYR A  65      -8.498   0.223   8.040  1.00 90.25           O  
ATOM    512  CZ  TYR A  65      -7.411  -0.247   7.338  1.00 90.25           C  
ATOM    513  N   VAL A  66      -2.795  -2.905   2.282  1.00 90.38           N  
ATOM    514  CA  VAL A  66      -1.649  -3.511   1.612  1.00 90.38           C  
ATOM    515  C   VAL A  66      -0.614  -2.438   1.286  1.00 90.38           C  
ATOM    516  CB  VAL A  66      -2.072  -4.253   0.324  1.00 90.38           C  
ATOM    517  O   VAL A  66      -0.949  -1.395   0.718  1.00 90.38           O  
ATOM    518  CG1 VAL A  66      -0.851  -4.811  -0.403  1.00 90.38           C  
ATOM    519  CG2 VAL A  66      -3.060  -5.371   0.653  1.00 90.38           C  
ATOM    520  N   PHE A  67       0.684  -2.757   1.615  1.00 89.93           N  
ATOM    521  CA  PHE A  67       1.814  -1.881   1.328  1.00 89.93           C  
ATOM    522  C   PHE A  67       2.905  -2.635   0.577  1.00 89.93           C  
ATOM    523  CB  PHE A  67       2.379  -1.289   2.622  1.00 89.93           C  
ATOM    524  O   PHE A  67       3.402  -3.657   1.055  1.00 89.93           O  
ATOM    525  CG  PHE A  67       1.362  -0.545   3.445  1.00 89.93           C  
ATOM    526  CD1 PHE A  67       1.191   0.825   3.290  1.00 89.93           C  
ATOM    527  CD2 PHE A  67       0.577  -1.216   4.373  1.00 89.93           C  
ATOM    528  CE1 PHE A  67       0.250   1.517   4.049  1.00 89.93           C  
ATOM    529  CE2 PHE A  67      -0.365  -0.532   5.136  1.00 89.93           C  
ATOM    530  CZ  PHE A  67      -0.527   0.835   4.973  1.00 89.93           C  
ATOM    531  N   ILE A  68       3.249  -2.070  -0.550  1.00 87.58           N  
ATOM    532  CA  ILE A  68       4.194  -2.783  -1.403  1.00 87.58           C  
ATOM    533  C   ILE A  68       5.399  -1.892  -1.695  1.00 87.58           C  
ATOM    534  CB  ILE A  68       3.532  -3.238  -2.723  1.00 87.58           C  
ATOM    535  O   ILE A  68       5.242  -0.730  -2.077  1.00 87.58           O  
ATOM    536  CG1 ILE A  68       2.316  -4.126  -2.432  1.00 87.58           C  
ATOM    537  CG2 ILE A  68       4.544  -3.969  -3.610  1.00 87.58           C  
ATOM    538  CD1 ILE A  68       1.490  -4.466  -3.665  1.00 87.58           C  
ATOM    539  N   LEU A  69       6.595  -2.455  -1.436  1.00 87.25           N  
ATOM    540  CA  LEU A  69       7.857  -1.877  -1.884  1.00 87.25           C  
ATOM    541  C   LEU A  69       8.592  -2.833  -2.817  1.00 87.25           C  
ATOM    542  CB  LEU A  69       8.744  -1.533  -0.685  1.00 87.25           C  
ATOM    543  O   LEU A  69       9.054  -3.893  -2.389  1.00 87.25           O  
ATOM    544  CG  LEU A  69      10.121  -0.948  -1.006  1.00 87.25           C  
ATOM    545  CD1 LEU A  69       9.976   0.437  -1.629  1.00 87.25           C  
ATOM    546  CD2 LEU A  69      10.982  -0.887   0.251  1.00 87.25           C  
ATOM    547  N   VAL A  70       8.674  -2.421  -4.056  1.00 87.77           N  
ATOM    548  CA  VAL A  70       9.317  -3.338  -4.992  1.00 87.77           C  
ATOM    549  C   VAL A  70      10.266  -2.564  -5.904  1.00 87.77           C  
ATOM    550  CB  VAL A  70       8.278  -4.109  -5.835  1.00 87.77           C  
ATOM    551  O   VAL A  70      10.024  -1.394  -6.212  1.00 87.77           O  
ATOM    552  CG1 VAL A  70       7.514  -5.109  -4.968  1.00 87.77           C  
ATOM    553  CG2 VAL A  70       7.313  -3.138  -6.511  1.00 87.77           C  
ATOM    554  N   THR A  71      11.376  -3.113  -6.244  1.00 84.37           N  
ATOM    555  CA  THR A  71      12.331  -2.508  -7.166  1.00 84.37           C  
ATOM    556  C   THR A  71      12.389  -3.290  -8.475  1.00 84.37           C  
ATOM    557  CB  THR A  71      13.738  -2.436  -6.544  1.00 84.37           C  
ATOM    558  O   THR A  71      12.961  -2.819  -9.460  1.00 84.37           O  
ATOM    559  CG2 THR A  71      13.759  -1.505  -5.337  1.00 84.37           C  
ATOM    560  OG1 THR A  71      14.138  -3.748  -6.129  1.00 84.37           O  
ATOM    561  N   SER A  72      11.765  -4.490  -8.519  1.00 85.38           N  
ATOM    562  CA  SER A  72      11.785  -5.340  -9.705  1.00 85.38           C  
ATOM    563  C   SER A  72      10.412  -5.401 -10.366  1.00 85.38           C  
ATOM    564  CB  SER A  72      12.249  -6.752  -9.346  1.00 85.38           C  
ATOM    565  O   SER A  72       9.391  -5.489  -9.680  1.00 85.38           O  
ATOM    566  OG  SER A  72      11.991  -7.653 -10.409  1.00 85.38           O  
ATOM    567  N   GLU A  73      10.450  -5.376 -11.789  1.00 89.05           N  
ATOM    568  CA  GLU A  73       9.206  -5.503 -12.542  1.00 89.05           C  
ATOM    569  C   GLU A  73       8.525  -6.840 -12.263  1.00 89.05           C  
ATOM    570  CB  GLU A  73       9.467  -5.349 -14.043  1.00 89.05           C  
ATOM    571  O   GLU A  73       7.302  -6.903 -12.125  1.00 89.05           O  
ATOM    572  CG  GLU A  73       9.771  -3.921 -14.471  1.00 89.05           C  
ATOM    573  CD  GLU A  73       8.597  -2.974 -14.278  1.00 89.05           C  
ATOM    574  OE1 GLU A  73       8.819  -1.801 -13.903  1.00 89.05           O  
ATOM    575  OE2 GLU A  73       7.446  -3.410 -14.503  1.00 89.05           O  
ATOM    576  N   GLU A  74       9.271  -7.866 -12.185  1.00 88.73           N  
ATOM    577  CA  GLU A  74       8.745  -9.196 -11.895  1.00 88.73           C  
ATOM    578  C   GLU A  74       8.041  -9.228 -10.541  1.00 88.73           C  
ATOM    579  CB  GLU A  74       9.867 -10.237 -11.929  1.00 88.73           C  
ATOM    580  O   GLU A  74       6.932  -9.754 -10.425  1.00 88.73           O  
ATOM    581  CG  GLU A  74       9.379 -11.672 -11.783  1.00 88.73           C  
ATOM    582  CD  GLU A  74      10.504 -12.694 -11.816  1.00 88.73           C  
ATOM    583  OE1 GLU A  74      10.272 -13.865 -11.438  1.00 88.73           O  
ATOM    584  OE2 GLU A  74      11.628 -12.321 -12.222  1.00 88.73           O  
ATOM    585  N   ALA A  75       8.688  -8.653  -9.487  1.00 87.26           N  
ATOM    586  CA  ALA A  75       8.084  -8.603  -8.158  1.00 87.26           C  
ATOM    587  C   ALA A  75       6.828  -7.735  -8.159  1.00 87.26           C  
ATOM    588  CB  ALA A  75       9.089  -8.078  -7.136  1.00 87.26           C  
ATOM    589  O   ALA A  75       5.835  -8.070  -7.509  1.00 87.26           O  
ATOM    590  N   ARG A  76       6.898  -6.691  -8.956  1.00 90.15           N  
ATOM    591  CA  ARG A  76       5.747  -5.801  -9.063  1.00 90.15           C  
ATOM    592  C   ARG A  76       4.523  -6.548  -9.582  1.00 90.15           C  
ATOM    593  CB  ARG A  76       6.065  -4.617  -9.978  1.00 90.15           C  
ATOM    594  O   ARG A  76       3.439  -6.454  -9.002  1.00 90.15           O  
ATOM    595  CG  ARG A  76       4.913  -3.640 -10.145  1.00 90.15           C  
ATOM    596  CD  ARG A  76       5.209  -2.596 -11.213  1.00 90.15           C  
ATOM    597  NE  ARG A  76       5.184  -3.173 -12.554  1.00 90.15           N  
ATOM    598  NH1 ARG A  76       2.975  -2.640 -12.967  1.00 90.15           N  
ATOM    599  NH2 ARG A  76       4.212  -3.734 -14.557  1.00 90.15           N  
ATOM    600  CZ  ARG A  76       4.124  -3.181 -13.356  1.00 90.15           C  
ATOM    601  N   LYS A  77       4.729  -7.282 -10.617  1.00 91.00           N  
ATOM    602  CA  LYS A  77       3.631  -8.032 -11.220  1.00 91.00           C  
ATOM    603  C   LYS A  77       3.081  -9.075 -10.251  1.00 91.00           C  
ATOM    604  CB  LYS A  77       4.088  -8.707 -12.513  1.00 91.00           C  
ATOM    605  O   LYS A  77       1.864  -9.221 -10.112  1.00 91.00           O  
ATOM    606  CG  LYS A  77       4.309  -7.744 -13.670  1.00 91.00           C  
ATOM    607  CD  LYS A  77       4.714  -8.480 -14.941  1.00 91.00           C  
ATOM    608  CE  LYS A  77       4.986  -7.513 -16.085  1.00 91.00           C  
ATOM    609  NZ  LYS A  77       5.423  -8.227 -17.322  1.00 91.00           N  
ATOM    610  N   HIS A  78       4.023  -9.750  -9.680  1.00 90.81           N  
ATOM    611  CA  HIS A  78       3.632 -10.787  -8.731  1.00 90.81           C  
ATOM    612  C   HIS A  78       2.821 -10.203  -7.579  1.00 90.81           C  
ATOM    613  CB  HIS A  78       4.867 -11.511  -8.190  1.00 90.81           C  
ATOM    614  O   HIS A  78       1.729 -10.688  -7.275  1.00 90.81           O  
ATOM    615  CG  HIS A  78       4.558 -12.503  -7.115  1.00 90.81           C  
ATOM    616  CD2 HIS A  78       4.821 -12.487  -5.787  1.00 90.81           C  
ATOM    617  ND1 HIS A  78       3.899 -13.688  -7.363  1.00 90.81           N  
ATOM    618  CE1 HIS A  78       3.769 -14.358  -6.230  1.00 90.81           C  
ATOM    619  NE2 HIS A  78       4.320 -13.651  -5.259  1.00 90.81           N  
ATOM    620  N   PHE A  79       3.252  -9.135  -6.871  1.00 91.36           N  
ATOM    621  CA  PHE A  79       2.597  -8.575  -5.695  1.00 91.36           C  
ATOM    622  C   PHE A  79       1.314  -7.850  -6.083  1.00 91.36           C  
ATOM    623  CB  PHE A  79       3.539  -7.617  -4.958  1.00 91.36           C  
ATOM    624  O   PHE A  79       0.367  -7.790  -5.297  1.00 91.36           O  
ATOM    625  CG  PHE A  79       4.631  -8.311  -4.190  1.00 91.36           C  
ATOM    626  CD1 PHE A  79       4.444  -9.596  -3.695  1.00 91.36           C  
ATOM    627  CD2 PHE A  79       5.846  -7.678  -3.963  1.00 91.36           C  
ATOM    628  CE1 PHE A  79       5.453 -10.241  -2.984  1.00 91.36           C  
ATOM    629  CE2 PHE A  79       6.860  -8.316  -3.253  1.00 91.36           C  
ATOM    630  CZ  PHE A  79       6.661  -9.597  -2.764  1.00 91.36           C  
ATOM    631  N   GLU A  80       1.279  -7.336  -7.308  1.00 90.38           N  
ATOM    632  CA  GLU A  80       0.044  -6.729  -7.796  1.00 90.38           C  
ATOM    633  C   GLU A  80      -1.074  -7.762  -7.901  1.00 90.38           C  
ATOM    634  CB  GLU A  80       0.273  -6.061  -9.154  1.00 90.38           C  
ATOM    635  O   GLU A  80      -2.230  -7.468  -7.586  1.00 90.38           O  
ATOM    636  CG  GLU A  80       0.971  -4.712  -9.066  1.00 90.38           C  
ATOM    637  CD  GLU A  80       1.114  -4.021 -10.413  1.00 90.38           C  
ATOM    638  OE1 GLU A  80       1.559  -2.851 -10.451  1.00 90.38           O  
ATOM    639  OE2 GLU A  80       0.777  -4.654 -11.438  1.00 90.38           O  
ATOM    640  N   LYS A  81      -0.748  -8.832  -8.362  1.00 90.84           N  
ATOM    641  CA  LYS A  81      -1.726  -9.913  -8.447  1.00 90.84           C  
ATOM    642  C   LYS A  81      -2.269 -10.272  -7.067  1.00 90.84           C  
ATOM    643  CB  LYS A  81      -1.106 -11.147  -9.104  1.00 90.84           C  
ATOM    644  O   LYS A  81      -3.479 -10.426  -6.890  1.00 90.84           O  
ATOM    645  CG  LYS A  81      -2.096 -12.273  -9.363  1.00 90.84           C  
ATOM    646  CD  LYS A  81      -1.427 -13.460 -10.045  1.00 90.84           C  
ATOM    647  CE  LYS A  81      -2.400 -14.615 -10.240  1.00 90.84           C  
ATOM    648  NZ  LYS A  81      -1.739 -15.795 -10.874  1.00 90.84           N  
ATOM    649  N   ILE A  82      -1.390 -10.393  -6.133  1.00 90.49           N  
ATOM    650  CA  ILE A  82      -1.785 -10.715  -4.766  1.00 90.49           C  
ATOM    651  C   ILE A  82      -2.716  -9.631  -4.228  1.00 90.49           C  
ATOM    652  CB  ILE A  82      -0.555 -10.871  -3.844  1.00 90.49           C  
ATOM    653  O   ILE A  82      -3.774  -9.933  -3.670  1.00 90.49           O  
ATOM    654  CG1 ILE A  82       0.276 -12.089  -4.264  1.00 90.49           C  
ATOM    655  CG2 ILE A  82      -0.988 -10.982  -2.379  1.00 90.49           C  
ATOM    656  CD1 ILE A  82       1.596 -12.225  -3.516  1.00 90.49           C  
ATOM    657  N   ALA A  83      -2.301  -8.378  -4.396  1.00 89.70           N  
ATOM    658  CA  ALA A  83      -3.091  -7.259  -3.888  1.00 89.70           C  
ATOM    659  C   ALA A  83      -4.478  -7.233  -4.522  1.00 89.70           C  
ATOM    660  CB  ALA A  83      -2.368  -5.938  -4.143  1.00 89.70           C  
ATOM    661  O   ALA A  83      -5.473  -6.964  -3.844  1.00 89.70           O  
ATOM    662  N   ARG A  84      -4.567  -7.454  -5.739  1.00 90.23           N  
ATOM    663  CA  ARG A  84      -5.845  -7.456  -6.442  1.00 90.23           C  
ATOM    664  C   ARG A  84      -6.792  -8.498  -5.856  1.00 90.23           C  
ATOM    665  CB  ARG A  84      -5.638  -7.718  -7.936  1.00 90.23           C  
ATOM    666  O   ARG A  84      -7.990  -8.245  -5.713  1.00 90.23           O  
ATOM    667  CG  ARG A  84      -6.890  -7.524  -8.775  1.00 90.23           C  
ATOM    668  CD  ARG A  84      -6.612  -7.724 -10.258  1.00 90.23           C  
ATOM    669  NE  ARG A  84      -7.157  -6.633 -11.061  1.00 90.23           N  
ATOM    670  NH1 ARG A  84      -6.490  -7.515 -13.089  1.00 90.23           N  
ATOM    671  NH2 ARG A  84      -7.616  -5.520 -13.017  1.00 90.23           N  
ATOM    672  CZ  ARG A  84      -7.086  -6.559 -12.387  1.00 90.23           C  
ATOM    673  N   GLU A  85      -6.312  -9.590  -5.501  1.00 92.30           N  
ATOM    674  CA  GLU A  85      -7.111 -10.684  -4.958  1.00 92.30           C  
ATOM    675  C   GLU A  85      -7.605 -10.361  -3.551  1.00 92.30           C  
ATOM    676  CB  GLU A  85      -6.304 -11.985  -4.946  1.00 92.30           C  
ATOM    677  O   GLU A  85      -8.687 -10.797  -3.152  1.00 92.30           O  
ATOM    678  CG  GLU A  85      -6.036 -12.555  -6.331  1.00 92.30           C  
ATOM    679  CD  GLU A  85      -5.129 -13.775  -6.313  1.00 92.30           C  
ATOM    680  OE1 GLU A  85      -4.822 -14.320  -7.398  1.00 92.30           O  
ATOM    681  OE2 GLU A  85      -4.721 -14.189  -5.205  1.00 92.30           O  
ATOM    682  N   LEU A  86      -6.863  -9.582  -2.919  1.00 92.30           N  
ATOM    683  CA  LEU A  86      -7.193  -9.275  -1.532  1.00 92.30           C  
ATOM    684  C   LEU A  86      -8.226  -8.156  -1.454  1.00 92.30           C  
ATOM    685  CB  LEU A  86      -5.933  -8.877  -0.757  1.00 92.30           C  
ATOM    686  O   LEU A  86      -8.930  -8.025  -0.450  1.00 92.30           O  
ATOM    687  CG  LEU A  86      -4.895  -9.979  -0.540  1.00 92.30           C  
ATOM    688  CD1 LEU A  86      -3.646  -9.407   0.121  1.00 92.30           C  
ATOM    689  CD2 LEU A  86      -5.481 -11.108   0.300  1.00 92.30           C  
ATOM    690  N   LYS A  87      -8.347  -7.316  -2.497  1.00 90.59           N  
ATOM    691  CA  LYS A  87      -9.256  -6.174  -2.524  1.00 90.59           C  
ATOM    692  C   LYS A  87      -9.064  -5.289  -1.295  1.00 90.59           C  
ATOM    693  CB  LYS A  87     -10.708  -6.645  -2.608  1.00 90.59           C  
ATOM    694  O   LYS A  87     -10.003  -5.072  -0.527  1.00 90.59           O  
ATOM    695  CG  LYS A  87     -11.038  -7.412  -3.880  1.00 90.59           C  
ATOM    696  CD  LYS A  87     -12.508  -7.806  -3.931  1.00 90.59           C  
ATOM    697  CE  LYS A  87     -12.832  -8.601  -5.189  1.00 90.59           C  
ATOM    698  NZ  LYS A  87     -14.275  -8.983  -5.247  1.00 90.59           N  
ATOM    699  N   PRO A  88      -7.822  -4.722  -1.166  1.00 92.49           N  
ATOM    700  CA  PRO A  88      -7.533  -3.912   0.020  1.00 92.49           C  
ATOM    701  C   PRO A  88      -8.324  -2.606   0.048  1.00 92.49           C  
ATOM    702  CB  PRO A  88      -6.032  -3.639  -0.096  1.00 92.49           C  
ATOM    703  O   PRO A  88      -8.649  -2.054  -1.006  1.00 92.49           O  
ATOM    704  CG  PRO A  88      -5.745  -3.698  -1.562  1.00 92.49           C  
ATOM    705  CD  PRO A  88      -6.654  -4.718  -2.185  1.00 92.49           C  
ATOM    706  N   LYS A  89      -8.615  -2.197   1.265  1.00 90.48           N  
ATOM    707  CA  LYS A  89      -9.194  -0.867   1.430  1.00 90.48           C  
ATOM    708  C   LYS A  89      -8.241   0.214   0.929  1.00 90.48           C  
ATOM    709  CB  LYS A  89      -9.549  -0.614   2.896  1.00 90.48           C  
ATOM    710  O   LYS A  89      -8.663   1.162   0.263  1.00 90.48           O  
ATOM    711  CG  LYS A  89     -10.411   0.620   3.120  1.00 90.48           C  
ATOM    712  CD  LYS A  89     -10.844   0.742   4.576  1.00 90.48           C  
ATOM    713  CE  LYS A  89     -11.646   2.014   4.816  1.00 90.48           C  
ATOM    714  NZ  LYS A  89     -12.108   2.118   6.233  1.00 90.48           N  
ATOM    715  N   ILE A  90      -7.001   0.127   1.210  1.00 92.20           N  
ATOM    716  CA  ILE A  90      -5.959   1.036   0.744  1.00 92.20           C  
ATOM    717  C   ILE A  90      -4.770   0.233   0.221  1.00 92.20           C  
ATOM    718  CB  ILE A  90      -5.506   1.998   1.864  1.00 92.20           C  
ATOM    719  O   ILE A  90      -4.306  -0.700   0.880  1.00 92.20           O  
ATOM    720  CG1 ILE A  90      -6.695   2.817   2.379  1.00 92.20           C  
ATOM    721  CG2 ILE A  90      -4.384   2.915   1.367  1.00 92.20           C  
ATOM    722  CD1 ILE A  90      -7.330   3.716   1.326  1.00 92.20           C  
ATOM    723  N   LEU A  91      -4.299   0.579  -0.948  1.00 93.11           N  
ATOM    724  CA  LEU A  91      -3.088   0.007  -1.527  1.00 93.11           C  
ATOM    725  C   LEU A  91      -2.073   1.098  -1.852  1.00 93.11           C  
ATOM    726  CB  LEU A  91      -3.423  -0.788  -2.791  1.00 93.11           C  
ATOM    727  O   LEU A  91      -2.396   2.064  -2.547  1.00 93.11           O  
ATOM    728  CG  LEU A  91      -2.236  -1.227  -3.650  1.00 93.11           C  
ATOM    729  CD1 LEU A  91      -1.429  -2.302  -2.930  1.00 93.11           C  
ATOM    730  CD2 LEU A  91      -2.714  -1.730  -5.008  1.00 93.11           C  
ATOM    731  N   VAL A  92      -0.975   0.991  -1.213  1.00 92.15           N  
ATOM    732  CA  VAL A  92       0.140   1.872  -1.541  1.00 92.15           C  
ATOM    733  C   VAL A  92       1.293   1.054  -2.120  1.00 92.15           C  
ATOM    734  CB  VAL A  92       0.619   2.665  -0.304  1.00 92.15           C  
ATOM    735  O   VAL A  92       1.772   0.110  -1.487  1.00 92.15           O  
ATOM    736  CG1 VAL A  92       1.737   3.634  -0.683  1.00 92.15           C  
ATOM    737  CG2 VAL A  92      -0.550   3.416   0.332  1.00 92.15           C  
ATOM    738  N   MET A  93       1.656   1.439  -3.303  1.00 91.27           N  
ATOM    739  CA  MET A  93       2.756   0.739  -3.960  1.00 91.27           C  
ATOM    740  C   MET A  93       3.850   1.716  -4.379  1.00 91.27           C  
ATOM    741  CB  MET A  93       2.250  -0.034  -5.180  1.00 91.27           C  
ATOM    742  O   MET A  93       3.562   2.770  -4.947  1.00 91.27           O  
ATOM    743  CG  MET A  93       3.336  -0.807  -5.910  1.00 91.27           C  
ATOM    744  SD  MET A  93       2.700  -1.686  -7.390  1.00 91.27           S  
ATOM    745  CE  MET A  93       1.155  -2.362  -6.720  1.00 91.27           C  
ATOM    746  N   VAL A  94       5.017   1.274  -4.127  1.00 88.07           N  
ATOM    747  CA  VAL A  94       6.175   2.051  -4.556  1.00 88.07           C  
ATOM    748  C   VAL A  94       7.081   1.189  -5.431  1.00 88.07           C  
ATOM    749  CB  VAL A  94       6.967   2.603  -3.349  1.00 88.07           C  
ATOM    750  O   VAL A  94       7.506   0.107  -5.020  1.00 88.07           O  
ATOM    751  CG1 VAL A  94       8.138   3.465  -3.820  1.00 88.07           C  
ATOM    752  CG2 VAL A  94       6.047   3.402  -2.428  1.00 88.07           C  
ATOM    753  N   HIS A  95       7.316   1.734  -6.569  1.00 87.21           N  
ATOM    754  CA  HIS A  95       8.168   1.041  -7.529  1.00 87.21           C  
ATOM    755  C   HIS A  95       9.022   2.027  -8.320  1.00 87.21           C  
ATOM    756  CB  HIS A  95       7.323   0.195  -8.483  1.00 87.21           C  
ATOM    757  O   HIS A  95       8.494   2.832  -9.091  1.00 87.21           O  
ATOM    758  CG  HIS A  95       8.129  -0.541  -9.506  1.00 87.21           C  
ATOM    759  CD2 HIS A  95       9.315  -1.185  -9.408  1.00 87.21           C  
ATOM    760  ND1 HIS A  95       7.727  -0.669 -10.818  1.00 87.21           N  
ATOM    761  CE1 HIS A  95       8.634  -1.363 -11.484  1.00 87.21           C  
ATOM    762  NE2 HIS A  95       9.608  -1.688 -10.651  1.00 87.21           N  
ATOM    763  N   ASN A  96      10.393   1.957  -8.257  1.00 83.29           N  
ATOM    764  CA  ASN A  96      11.374   2.724  -9.016  1.00 83.29           C  
ATOM    765  C   ASN A  96      10.997   4.201  -9.088  1.00 83.29           C  
ATOM    766  CB  ASN A  96      11.533   2.148 -10.425  1.00 83.29           C  
ATOM    767  O   ASN A  96      11.007   4.797 -10.167  1.00 83.29           O  
ATOM    768  CG  ASN A  96      12.240   0.806 -10.430  1.00 83.29           C  
ATOM    769  ND2 ASN A  96      11.964  -0.005 -11.445  1.00 83.29           N  
ATOM    770  OD1 ASN A  96      13.025   0.501  -9.529  1.00 83.29           O  
ATOM    771  N   GLY A  97      10.560   4.781  -7.954  1.00 83.30           N  
ATOM    772  CA  GLY A  97      10.304   6.213  -7.925  1.00 83.30           C  
ATOM    773  C   GLY A  97       8.872   6.570  -8.275  1.00 83.30           C  
ATOM    774  O   GLY A  97       8.540   7.748  -8.427  1.00 83.30           O  
ATOM    775  N   ARG A  98       8.140   5.557  -8.514  1.00 89.93           N  
ATOM    776  CA  ARG A  98       6.719   5.732  -8.797  1.00 89.93           C  
ATOM    777  C   ARG A  98       5.867   5.297  -7.609  1.00 89.93           C  
ATOM    778  CB  ARG A  98       6.318   4.945 -10.046  1.00 89.93           C  
ATOM    779  O   ARG A  98       5.996   4.171  -7.126  1.00 89.93           O  
ATOM    780  CG  ARG A  98       4.892   5.204 -10.505  1.00 89.93           C  
ATOM    781  CD  ARG A  98       4.576   4.475 -11.804  1.00 89.93           C  
ATOM    782  NE  ARG A  98       5.333   5.022 -12.926  1.00 89.93           N  
ATOM    783  NH1 ARG A  98       4.848   3.283 -14.368  1.00 89.93           N  
ATOM    784  NH2 ARG A  98       6.158   5.028 -15.069  1.00 89.93           N  
ATOM    785  CZ  ARG A  98       5.445   4.443 -14.119  1.00 89.93           C  
ATOM    786  N   VAL A  99       5.069   6.216  -7.154  1.00 90.96           N  
ATOM    787  CA  VAL A  99       4.157   5.940  -6.049  1.00 90.96           C  
ATOM    788  C   VAL A  99       2.736   5.769  -6.583  1.00 90.96           C  
ATOM    789  CB  VAL A  99       4.196   7.061  -4.987  1.00 90.96           C  
ATOM    790  O   VAL A  99       2.238   6.621  -7.323  1.00 90.96           O  
ATOM    791  CG1 VAL A  99       3.196   6.779  -3.867  1.00 90.96           C  
ATOM    792  CG2 VAL A  99       5.608   7.209  -4.421  1.00 90.96           C  
ATOM    793  N   ARG A 100       2.151   4.669  -6.218  1.00 93.33           N  
ATOM    794  CA  ARG A 100       0.769   4.397  -6.599  1.00 93.33           C  
ATOM    795  C   ARG A 100      -0.103   4.167  -5.370  1.00 93.33           C  
ATOM    796  CB  ARG A 100       0.697   3.182  -7.528  1.00 93.33           C  
ATOM    797  O   ARG A 100       0.260   3.394  -4.480  1.00 93.33           O  
ATOM    798  CG  ARG A 100      -0.692   2.917  -8.087  1.00 93.33           C  
ATOM    799  CD  ARG A 100      -0.666   1.861  -9.183  1.00 93.33           C  
ATOM    800  NE  ARG A 100      -0.254   0.559  -8.667  1.00 93.33           N  
ATOM    801  NH1 ARG A 100      -0.406  -0.526 -10.701  1.00 93.33           N  
ATOM    802  NH2 ARG A 100       0.242  -1.678  -8.828  1.00 93.33           N  
ATOM    803  CZ  ARG A 100      -0.141  -0.546  -9.400  1.00 93.33           C  
ATOM    804  N   VAL A 101      -1.191   4.889  -5.364  1.00 94.42           N  
ATOM    805  CA  VAL A 101      -2.156   4.744  -4.279  1.00 94.42           C  
ATOM    806  C   VAL A 101      -3.526   4.386  -4.849  1.00 94.42           C  
ATOM    807  CB  VAL A 101      -2.251   6.031  -3.429  1.00 94.42           C  
ATOM    808  O   VAL A 101      -4.032   5.071  -5.741  1.00 94.42           O  
ATOM    809  CG1 VAL A 101      -3.254   5.853  -2.290  1.00 94.42           C  
ATOM    810  CG2 VAL A 101      -0.877   6.412  -2.881  1.00 94.42           C  
ATOM    811  N   ARG A 102      -4.075   3.335  -4.373  1.00 95.12           N  
ATOM    812  CA  ARG A 102      -5.442   2.960  -4.719  1.00 95.12           C  
ATOM    813  C   ARG A 102      -6.363   3.069  -3.509  1.00 95.12           C  
ATOM    814  CB  ARG A 102      -5.483   1.538  -5.282  1.00 95.12           C  
ATOM    815  O   ARG A 102      -6.026   2.596  -2.421  1.00 95.12           O  
ATOM    816  CG  ARG A 102      -6.858   1.107  -5.768  1.00 95.12           C  
ATOM    817  CD  ARG A 102      -6.843  -0.314  -6.314  1.00 95.12           C  
ATOM    818  NE  ARG A 102      -6.716  -1.301  -5.245  1.00 95.12           N  
ATOM    819  NH1 ARG A 102      -6.797  -3.135  -6.648  1.00 95.12           N  
ATOM    820  NH2 ARG A 102      -6.576  -3.426  -4.384  1.00 95.12           N  
ATOM    821  CZ  ARG A 102      -6.697  -2.618  -5.428  1.00 95.12           C  
ATOM    822  N   ASN A 103      -7.494   3.723  -3.820  1.00 95.07           N  
ATOM    823  CA  ASN A 103      -8.483   3.927  -2.767  1.00 95.07           C  
ATOM    824  C   ASN A 103      -9.678   2.992  -2.931  1.00 95.07           C  
ATOM    825  CB  ASN A 103      -8.948   5.384  -2.741  1.00 95.07           C  
ATOM    826  O   ASN A 103     -10.553   3.237  -3.763  1.00 95.07           O  
ATOM    827  CG  ASN A 103      -9.956   5.656  -1.642  1.00 95.07           C  
ATOM    828  ND2 ASN A 103     -10.517   6.860  -1.636  1.00 95.07           N  
ATOM    829  OD1 ASN A 103     -10.228   4.792  -0.804  1.00 95.07           O  
ATOM    830  N   GLY A 104      -9.690   1.913  -2.037  1.00 92.74           N  
ATOM    831  CA  GLY A 104     -10.785   0.957  -2.080  1.00 92.74           C  
ATOM    832  C   GLY A 104     -11.880   1.260  -1.075  1.00 92.74           C  
ATOM    833  O   GLY A 104     -12.779   0.443  -0.863  1.00 92.74           O  
ATOM    834  N   THR A 105     -11.826   2.364  -0.468  1.00 91.74           N  
ATOM    835  CA  THR A 105     -12.838   2.751   0.508  1.00 91.74           C  
ATOM    836  C   THR A 105     -14.054   3.359  -0.186  1.00 91.74           C  
ATOM    837  CB  THR A 105     -12.273   3.753   1.531  1.00 91.74           C  
ATOM    838  O   THR A 105     -14.102   3.430  -1.416  1.00 91.74           O  
ATOM    839  CG2 THR A 105     -10.910   3.304   2.046  1.00 91.74           C  
ATOM    840  OG1 THR A 105     -12.138   5.037   0.910  1.00 91.74           O  
ATOM    841  N   ASP A 106     -15.073   3.771   0.668  1.00 92.43           N  
ATOM    842  CA  ASP A 106     -16.284   4.367   0.114  1.00 92.43           C  
ATOM    843  C   ASP A 106     -16.245   5.890   0.221  1.00 92.43           C  
ATOM    844  CB  ASP A 106     -17.525   3.821   0.824  1.00 92.43           C  
ATOM    845  O   ASP A 106     -17.253   6.560  -0.015  1.00 92.43           O  
ATOM    846  CG  ASP A 106     -17.501   4.057   2.324  1.00 92.43           C  
ATOM    847  OD1 ASP A 106     -16.451   4.471   2.860  1.00 92.43           O  
ATOM    848  OD2 ASP A 106     -18.542   3.823   2.976  1.00 92.43           O  
ATOM    849  N   ARG A 107     -15.080   6.452   0.579  1.00 94.17           N  
ATOM    850  CA  ARG A 107     -14.905   7.894   0.719  1.00 94.17           C  
ATOM    851  C   ARG A 107     -13.605   8.353   0.065  1.00 94.17           C  
ATOM    852  CB  ARG A 107     -14.920   8.298   2.195  1.00 94.17           C  
ATOM    853  O   ARG A 107     -12.692   7.552  -0.141  1.00 94.17           O  
ATOM    854  CG  ARG A 107     -13.865   7.597   3.036  1.00 94.17           C  
ATOM    855  CD  ARG A 107     -14.062   7.861   4.522  1.00 94.17           C  
ATOM    856  NE  ARG A 107     -14.623   6.699   5.206  1.00 94.17           N  
ATOM    857  NH1 ARG A 107     -14.828   7.745   7.255  1.00 94.17           N  
ATOM    858  NH2 ARG A 107     -15.474   5.559   7.009  1.00 94.17           N  
ATOM    859  CZ  ARG A 107     -14.974   6.670   6.489  1.00 94.17           C  
ATOM    860  N   PRO A 108     -13.576   9.710  -0.240  1.00 95.41           N  
ATOM    861  CA  PRO A 108     -12.325  10.240  -0.786  1.00 95.41           C  
ATOM    862  C   PRO A 108     -11.187  10.235   0.232  1.00 95.41           C  
ATOM    863  CB  PRO A 108     -12.693  11.671  -1.187  1.00 95.41           C  
ATOM    864  O   PRO A 108     -11.431  10.347   1.436  1.00 95.41           O  
ATOM    865  CG  PRO A 108     -14.185  11.671  -1.275  1.00 95.41           C  
ATOM    866  CD  PRO A 108     -14.717  10.605  -0.360  1.00 95.41           C  
ATOM    867  N   CYS A 109      -9.989   9.990  -0.292  1.00 95.98           N  
ATOM    868  CA  CYS A 109      -8.803  10.023   0.555  1.00 95.98           C  
ATOM    869  C   CYS A 109      -7.881  11.170   0.159  1.00 95.98           C  
ATOM    870  CB  CYS A 109      -8.046   8.698   0.472  1.00 95.98           C  
ATOM    871  O   CYS A 109      -7.773  11.505  -1.022  1.00 95.98           O  
ATOM    872  SG  CYS A 109      -8.965   7.292   1.138  1.00 95.98           S  
ATOM    873  N   ARG A 110      -7.384  11.802   1.176  1.00 96.75           N  
ATOM    874  CA  ARG A 110      -6.328  12.783   0.952  1.00 96.75           C  
ATOM    875  C   ARG A 110      -4.951  12.130   1.015  1.00 96.75           C  
ATOM    876  CB  ARG A 110      -6.418  13.915   1.979  1.00 96.75           C  
ATOM    877  O   ARG A 110      -4.617  11.466   1.998  1.00 96.75           O  
ATOM    878  CG  ARG A 110      -5.530  15.107   1.661  1.00 96.75           C  
ATOM    879  CD  ARG A 110      -5.777  16.265   2.618  1.00 96.75           C  
ATOM    880  NE  ARG A 110      -7.036  16.944   2.330  1.00 96.75           N  
ATOM    881  NH1 ARG A 110      -7.160  18.024   4.369  1.00 96.75           N  
ATOM    882  NH2 ARG A 110      -8.806  18.329   2.804  1.00 96.75           N  
ATOM    883  CZ  ARG A 110      -7.665  17.764   3.168  1.00 96.75           C  
ATOM    884  N   VAL A 111      -4.202  12.272  -0.087  1.00 95.35           N  
ATOM    885  CA  VAL A 111      -2.871  11.677  -0.162  1.00 95.35           C  
ATOM    886  C   VAL A 111      -1.815  12.779  -0.213  1.00 95.35           C  
ATOM    887  CB  VAL A 111      -2.733  10.749  -1.390  1.00 95.35           C  
ATOM    888  O   VAL A 111      -1.866  13.656  -1.078  1.00 95.35           O  
ATOM    889  CG1 VAL A 111      -1.329  10.152  -1.460  1.00 95.35           C  
ATOM    890  CG2 VAL A 111      -3.785   9.642  -1.342  1.00 95.35           C  
ATOM    891  N   ARG A 112      -0.940  12.723   0.762  1.00 94.92           N  
ATOM    892  CA  ARG A 112       0.175  13.662   0.808  1.00 94.92           C  
ATOM    893  C   ARG A 112       1.493  12.963   0.492  1.00 94.92           C  
ATOM    894  CB  ARG A 112       0.256  14.335   2.180  1.00 94.92           C  
ATOM    895  O   ARG A 112       1.861  11.991   1.155  1.00 94.92           O  
ATOM    896  CG  ARG A 112       1.312  15.425   2.271  1.00 94.92           C  
ATOM    897  CD  ARG A 112       1.395  16.015   3.672  1.00 94.92           C  
ATOM    898  NE  ARG A 112       0.140  16.652   4.063  1.00 94.92           N  
ATOM    899  NH1 ARG A 112       0.570  16.575   6.332  1.00 94.92           N  
ATOM    900  NH2 ARG A 112      -1.387  17.487   5.562  1.00 94.92           N  
ATOM    901  CZ  ARG A 112      -0.223  16.903   5.318  1.00 94.92           C  
ATOM    902  N   VAL A 113       2.156  13.396  -0.557  1.00 93.02           N  
ATOM    903  CA  VAL A 113       3.456  12.857  -0.942  1.00 93.02           C  
ATOM    904  C   VAL A 113       4.548  13.883  -0.650  1.00 93.02           C  
ATOM    905  CB  VAL A 113       3.485  12.456  -2.434  1.00 93.02           C  
ATOM    906  O   VAL A 113       4.528  14.991  -1.192  1.00 93.02           O  
ATOM    907  CG1 VAL A 113       4.836  11.845  -2.803  1.00 93.02           C  
ATOM    908  CG2 VAL A 113       2.351  11.482  -2.747  1.00 93.02           C  
ATOM    909  N   THR A 114       5.404  13.569   0.296  1.00 91.72           N  
ATOM    910  CA  THR A 114       6.550  14.408   0.626  1.00 91.72           C  
ATOM    911  C   THR A 114       7.845  13.782   0.114  1.00 91.72           C  
ATOM    912  CB  THR A 114       6.654  14.640   2.145  1.00 91.72           C  
ATOM    913  O   THR A 114       8.173  12.648   0.467  1.00 91.72           O  
ATOM    914  CG2 THR A 114       7.771  15.624   2.476  1.00 91.72           C  
ATOM    915  OG1 THR A 114       5.411  15.165   2.628  1.00 91.72           O  
ATOM    916  N   ALA A 115       8.570  14.474  -0.790  1.00 89.23           N  
ATOM    917  CA  ALA A 115       9.833  14.030  -1.376  1.00 89.23           C  
ATOM    918  C   ALA A 115      10.722  15.219  -1.730  1.00 89.23           C  
ATOM    919  CB  ALA A 115       9.573  13.176  -2.615  1.00 89.23           C  
ATOM    920  O   ALA A 115      10.235  16.245  -2.210  1.00 89.23           O  
ATOM    921  N   GLY A 116      12.001  15.137  -1.388  1.00 85.15           N  
ATOM    922  CA  GLY A 116      12.970  16.146  -1.787  1.00 85.15           C  
ATOM    923  C   GLY A 116      12.680  17.515  -1.202  1.00 85.15           C  
ATOM    924  O   GLY A 116      12.923  18.536  -1.848  1.00 85.15           O  
ATOM    925  N   GLY A 117      11.998  17.604  -0.063  1.00 85.79           N  
ATOM    926  CA  GLY A 117      11.692  18.857   0.610  1.00 85.79           C  
ATOM    927  C   GLY A 117      10.389  19.481   0.146  1.00 85.79           C  
ATOM    928  O   GLY A 117      10.050  20.595   0.549  1.00 85.79           O  
ATOM    929  N   GLU A 118       9.711  18.829  -0.800  1.00 90.57           N  
ATOM    930  CA  GLU A 118       8.428  19.310  -1.305  1.00 90.57           C  
ATOM    931  C   GLU A 118       7.291  18.375  -0.901  1.00 90.57           C  
ATOM    932  CB  GLU A 118       8.471  19.459  -2.828  1.00 90.57           C  
ATOM    933  O   GLU A 118       7.504  17.176  -0.713  1.00 90.57           O  
ATOM    934  CG  GLU A 118       9.451  20.516  -3.315  1.00 90.57           C  
ATOM    935  CD  GLU A 118       9.490  20.646  -4.829  1.00 90.57           C  
ATOM    936  OE1 GLU A 118      10.256  21.491  -5.347  1.00 90.57           O  
ATOM    937  OE2 GLU A 118       8.748  19.898  -5.504  1.00 90.57           O  
ATOM    938  N   THR A 119       6.117  19.096  -0.619  1.00 93.85           N  
ATOM    939  CA  THR A 119       4.902  18.351  -0.311  1.00 93.85           C  
ATOM    940  C   THR A 119       3.803  18.666  -1.321  1.00 93.85           C  
ATOM    941  CB  THR A 119       4.401  18.663   1.111  1.00 93.85           C  
ATOM    942  O   THR A 119       3.532  19.834  -1.607  1.00 93.85           O  
ATOM    943  CG2 THR A 119       3.121  17.894   1.424  1.00 93.85           C  
ATOM    944  OG1 THR A 119       5.410  18.294   2.059  1.00 93.85           O  
ATOM    945  N   ARG A 120       3.295  17.498  -1.854  1.00 94.08           N  
ATOM    946  CA  ARG A 120       2.128  17.623  -2.722  1.00 94.08           C  
ATOM    947  C   ARG A 120       0.938  16.856  -2.154  1.00 94.08           C  
ATOM    948  CB  ARG A 120       2.450  17.120  -4.132  1.00 94.08           C  
ATOM    949  O   ARG A 120       1.096  15.747  -1.640  1.00 94.08           O  
ATOM    950  CG  ARG A 120       3.497  17.951  -4.857  1.00 94.08           C  
ATOM    951  CD  ARG A 120       3.796  17.396  -6.243  1.00 94.08           C  
ATOM    952  NE  ARG A 120       4.941  18.063  -6.855  1.00 94.08           N  
ATOM    953  NH1 ARG A 120       4.907  16.799  -8.788  1.00 94.08           N  
ATOM    954  NH2 ARG A 120       6.488  18.435  -8.512  1.00 94.08           N  
ATOM    955  CZ  ARG A 120       5.443  17.764  -8.050  1.00 94.08           C  
ATOM    956  N   GLU A 121      -0.231  17.470  -2.284  1.00 96.33           N  
ATOM    957  CA  GLU A 121      -1.457  16.855  -1.782  1.00 96.33           C  
ATOM    958  C   GLU A 121      -2.421  16.535  -2.921  1.00 96.33           C  
ATOM    959  CB  GLU A 121      -2.136  17.769  -0.758  1.00 96.33           C  
ATOM    960  O   GLU A 121      -2.566  17.323  -3.858  1.00 96.33           O  
ATOM    961  CG  GLU A 121      -1.343  17.948   0.528  1.00 96.33           C  
ATOM    962  CD  GLU A 121      -2.089  18.745   1.586  1.00 96.33           C  
ATOM    963  OE1 GLU A 121      -1.498  19.046   2.648  1.00 96.33           O  
ATOM    964  OE2 GLU A 121      -3.274  19.070   1.352  1.00 96.33           O  
ATOM    965  N   TYR A 122      -2.970  15.282  -2.780  1.00 96.33           N  
ATOM    966  CA  TYR A 122      -3.918  14.822  -3.789  1.00 96.33           C  
ATOM    967  C   TYR A 122      -5.173  14.253  -3.139  1.00 96.33           C  
ATOM    968  CB  TYR A 122      -3.273  13.765  -4.691  1.00 96.33           C  
ATOM    969  O   TYR A 122      -5.130  13.777  -2.002  1.00 96.33           O  
ATOM    970  CG  TYR A 122      -1.954  14.198  -5.284  1.00 96.33           C  
ATOM    971  CD1 TYR A 122      -1.900  14.830  -6.524  1.00 96.33           C  
ATOM    972  CD2 TYR A 122      -0.760  13.974  -4.607  1.00 96.33           C  
ATOM    973  CE1 TYR A 122      -0.687  15.229  -7.076  1.00 96.33           C  
ATOM    974  CE2 TYR A 122       0.459  14.368  -5.150  1.00 96.33           C  
ATOM    975  OH  TYR A 122       1.689  15.386  -6.924  1.00 96.33           O  
ATOM    976  CZ  TYR A 122       0.485  14.994  -6.382  1.00 96.33           C  
ATOM    977  N   THR A 123      -6.251  14.451  -3.935  1.00 96.35           N  
ATOM    978  CA  THR A 123      -7.465  13.741  -3.549  1.00 96.35           C  
ATOM    979  C   THR A 123      -7.676  12.512  -4.428  1.00 96.35           C  
ATOM    980  CB  THR A 123      -8.700  14.656  -3.637  1.00 96.35           C  
ATOM    981  O   THR A 123      -7.638  12.607  -5.657  1.00 96.35           O  
ATOM    982  CG2 THR A 123      -9.966  13.915  -3.220  1.00 96.35           C  
ATOM    983  OG1 THR A 123      -8.514  15.785  -2.774  1.00 96.35           O  
ATOM    984  N   VAL A 124      -7.816  11.347  -3.774  1.00 96.28           N  
ATOM    985  CA  VAL A 124      -8.100  10.100  -4.476  1.00 96.28           C  
ATOM    986  C   VAL A 124      -9.519   9.638  -4.154  1.00 96.28           C  
ATOM    987  CB  VAL A 124      -7.083   8.997  -4.106  1.00 96.28           C  
ATOM    988  O   VAL A 124      -9.834   9.335  -3.001  1.00 96.28           O  
ATOM    989  CG1 VAL A 124      -7.300   7.753  -4.967  1.00 96.28           C  
ATOM    990  CG2 VAL A 124      -5.655   9.515  -4.260  1.00 96.28           C  
ATOM    991  N   ASN A 125     -10.397   9.608  -5.209  1.00 96.85           N  
ATOM    992  CA  ASN A 125     -11.790   9.212  -5.036  1.00 96.85           C  
ATOM    993  C   ASN A 125     -11.934   7.696  -4.938  1.00 96.85           C  
ATOM    994  CB  ASN A 125     -12.649   9.754  -6.181  1.00 96.85           C  
ATOM    995  O   ASN A 125     -11.042   6.955  -5.356  1.00 96.85           O  
ATOM    996  CG  ASN A 125     -12.690  11.269  -6.213  1.00 96.85           C  
ATOM    997  ND2 ASN A 125     -12.556  11.840  -7.404  1.00 96.85           N  
ATOM    998  OD1 ASN A 125     -12.840  11.920  -5.176  1.00 96.85           O  
ATOM    999  N   PRO A 126     -13.005   7.263  -4.308  1.00 95.72           N  
ATOM   1000  CA  PRO A 126     -13.273   5.825  -4.229  1.00 95.72           C  
ATOM   1001  C   PRO A 126     -13.207   5.137  -5.590  1.00 95.72           C  
ATOM   1002  CB  PRO A 126     -14.690   5.762  -3.654  1.00 95.72           C  
ATOM   1003  O   PRO A 126     -13.753   5.647  -6.572  1.00 95.72           O  
ATOM   1004  CG  PRO A 126     -14.841   7.026  -2.870  1.00 95.72           C  
ATOM   1005  CD  PRO A 126     -14.112   8.123  -3.590  1.00 95.72           C  
ATOM   1006  N   GLY A 127     -12.409   4.019  -5.600  1.00 93.37           N  
ATOM   1007  CA  GLY A 127     -12.329   3.205  -6.802  1.00 93.37           C  
ATOM   1008  C   GLY A 127     -11.337   3.737  -7.818  1.00 93.37           C  
ATOM   1009  O   GLY A 127     -11.227   3.204  -8.925  1.00 93.37           O  
ATOM   1010  N   THR A 128     -10.654   4.845  -7.425  1.00 95.15           N  
ATOM   1011  CA  THR A 128      -9.684   5.425  -8.347  1.00 95.15           C  
ATOM   1012  C   THR A 128      -8.264   5.250  -7.818  1.00 95.15           C  
ATOM   1013  CB  THR A 128      -9.966   6.920  -8.586  1.00 95.15           C  
ATOM   1014  O   THR A 128      -8.066   4.765  -6.702  1.00 95.15           O  
ATOM   1015  CG2 THR A 128     -11.374   7.135  -9.131  1.00 95.15           C  
ATOM   1016  OG1 THR A 128      -9.832   7.629  -7.347  1.00 95.15           O  
ATOM   1017  N   GLU A 129      -7.318   5.650  -8.702  1.00 95.08           N  
ATOM   1018  CA  GLU A 129      -5.906   5.509  -8.359  1.00 95.08           C  
ATOM   1019  C   GLU A 129      -5.143   6.804  -8.618  1.00 95.08           C  
ATOM   1020  CB  GLU A 129      -5.274   4.359  -9.148  1.00 95.08           C  
ATOM   1021  O   GLU A 129      -5.530   7.597  -9.480  1.00 95.08           O  
ATOM   1022  CG  GLU A 129      -5.913   3.004  -8.880  1.00 95.08           C  
ATOM   1023  CD  GLU A 129      -5.290   1.876  -9.687  1.00 95.08           C  
ATOM   1024  OE1 GLU A 129      -5.728   0.713  -9.542  1.00 95.08           O  
ATOM   1025  OE2 GLU A 129      -4.355   2.159 -10.469  1.00 95.08           O  
ATOM   1026  N   LEU A 130      -4.149   7.020  -7.782  1.00 95.16           N  
ATOM   1027  CA  LEU A 130      -3.184   8.099  -7.959  1.00 95.16           C  
ATOM   1028  C   LEU A 130      -1.800   7.544  -8.280  1.00 95.16           C  
ATOM   1029  CB  LEU A 130      -3.118   8.971  -6.703  1.00 95.16           C  
ATOM   1030  O   LEU A 130      -1.332   6.613  -7.621  1.00 95.16           O  
ATOM   1031  CG  LEU A 130      -1.998  10.012  -6.658  1.00 95.16           C  
ATOM   1032  CD1 LEU A 130      -2.284  11.141  -7.643  1.00 95.16           C  
ATOM   1033  CD2 LEU A 130      -1.832  10.559  -5.244  1.00 95.16           C  
ATOM   1034  N   GLU A 131      -1.216   8.132  -9.303  1.00 94.79           N  
ATOM   1035  CA  GLU A 131       0.169   7.796  -9.619  1.00 94.79           C  
ATOM   1036  C   GLU A 131       1.051   9.041  -9.625  1.00 94.79           C  
ATOM   1037  CB  GLU A 131       0.254   7.084 -10.971  1.00 94.79           C  
ATOM   1038  O   GLU A 131       0.742  10.024 -10.301  1.00 94.79           O  
ATOM   1039  CG  GLU A 131      -0.351   5.687 -10.970  1.00 94.79           C  
ATOM   1040  CD  GLU A 131      -0.085   4.917 -12.254  1.00 94.79           C  
ATOM   1041  OE1 GLU A 131      -0.555   3.764 -12.379  1.00 94.79           O  
ATOM   1042  OE2 GLU A 131       0.600   5.472 -13.142  1.00 94.79           O  
ATOM   1043  N   VAL A 132       2.070   8.946  -8.865  1.00 92.64           N  
ATOM   1044  CA  VAL A 132       3.006  10.062  -8.768  1.00 92.64           C  
ATOM   1045  C   VAL A 132       4.419   9.581  -9.091  1.00 92.64           C  
ATOM   1046  CB  VAL A 132       2.971  10.712  -7.367  1.00 92.64           C  
ATOM   1047  O   VAL A 132       4.891   8.595  -8.521  1.00 92.64           O  
ATOM   1048  CG1 VAL A 132       3.948  11.884  -7.291  1.00 92.64           C  
ATOM   1049  CG2 VAL A 132       1.554  11.170  -7.027  1.00 92.64           C  
ATOM   1050  N   GLU A 133       5.003  10.290  -9.996  1.00 91.97           N  
ATOM   1051  CA  GLU A 133       6.387   9.987 -10.347  1.00 91.97           C  
ATOM   1052  C   GLU A 133       7.359  10.884  -9.586  1.00 91.97           C  
ATOM   1053  CB  GLU A 133       6.605  10.136 -11.855  1.00 91.97           C  
ATOM   1054  O   GLU A 133       7.191  12.104  -9.554  1.00 91.97           O  
ATOM   1055  CG  GLU A 133       7.926   9.563 -12.346  1.00 91.97           C  
ATOM   1056  CD  GLU A 133       8.038   9.526 -13.862  1.00 91.97           C  
ATOM   1057  OE1 GLU A 133       9.093   9.098 -14.382  1.00 91.97           O  
ATOM   1058  OE2 GLU A 133       7.064   9.930 -14.534  1.00 91.97           O  
ATOM   1059  N   LEU A 134       8.368  10.221  -8.921  1.00 89.70           N  
ATOM   1060  CA  LEU A 134       9.376  10.971  -8.180  1.00 89.70           C  
ATOM   1061  C   LEU A 134      10.685  11.039  -8.959  1.00 89.70           C  
ATOM   1062  CB  LEU A 134       9.618  10.334  -6.809  1.00 89.70           C  
ATOM   1063  O   LEU A 134      11.034  10.101  -9.679  1.00 89.70           O  
ATOM   1064  CG  LEU A 134       8.390  10.169  -5.912  1.00 89.70           C  
ATOM   1065  CD1 LEU A 134       8.757   9.401  -4.647  1.00 89.70           C  
ATOM   1066  CD2 LEU A 134       7.795  11.530  -5.564  1.00 89.70           C  
ATOM   1067  N   SER A 135      11.287  12.205  -8.944  1.00 88.16           N  
ATOM   1068  CA  SER A 135      12.632  12.308  -9.501  1.00 88.16           C  
ATOM   1069  C   SER A 135      13.628  11.480  -8.696  1.00 88.16           C  
ATOM   1070  CB  SER A 135      13.085  13.768  -9.541  1.00 88.16           C  
ATOM   1071  O   SER A 135      13.359  11.121  -7.548  1.00 88.16           O  
ATOM   1072  OG  SER A 135      13.261  14.277  -8.230  1.00 88.16           O  
ATOM   1073  N   PRO A 136      14.784  11.111  -9.318  1.00 81.42           N  
ATOM   1074  CA  PRO A 136      15.796  10.312  -8.623  1.00 81.42           C  
ATOM   1075  C   PRO A 136      16.174  10.894  -7.262  1.00 81.42           C  
ATOM   1076  CB  PRO A 136      16.989  10.343  -9.581  1.00 81.42           C  
ATOM   1077  O   PRO A 136      16.362  10.147  -6.298  1.00 81.42           O  
ATOM   1078  CG  PRO A 136      16.385  10.496 -10.939  1.00 81.42           C  
ATOM   1079  CD  PRO A 136      15.166  11.367 -10.824  1.00 81.42           C  
ATOM   1080  N   GLU A 137      16.210  12.214  -7.207  1.00 79.20           N  
ATOM   1081  CA  GLU A 137      16.593  12.883  -5.968  1.00 79.20           C  
ATOM   1082  C   GLU A 137      15.492  12.772  -4.917  1.00 79.20           C  
ATOM   1083  CB  GLU A 137      16.923  14.355  -6.231  1.00 79.20           C  
ATOM   1084  O   GLU A 137      15.775  12.695  -3.720  1.00 79.20           O  
ATOM   1085  CG  GLU A 137      18.132  14.563  -7.132  1.00 79.20           C  
ATOM   1086  CD  GLU A 137      17.857  15.498  -8.298  1.00 79.20           C  
ATOM   1087  OE1 GLU A 137      18.789  15.777  -9.086  1.00 79.20           O  
ATOM   1088  OE2 GLU A 137      16.699  15.957  -8.425  1.00 79.20           O  
ATOM   1089  N   GLN A 138      14.252  12.621  -5.432  1.00 84.46           N  
ATOM   1090  CA  GLN A 138      13.090  12.575  -4.550  1.00 84.46           C  
ATOM   1091  C   GLN A 138      12.854  11.163  -4.024  1.00 84.46           C  
ATOM   1092  CB  GLN A 138      11.843  13.080  -5.278  1.00 84.46           C  
ATOM   1093  O   GLN A 138      12.203  10.979  -2.993  1.00 84.46           O  
ATOM   1094  CG  GLN A 138      11.848  14.581  -5.538  1.00 84.46           C  
ATOM   1095  CD  GLN A 138      10.666  15.035  -6.373  1.00 84.46           C  
ATOM   1096  NE2 GLN A 138      10.092  16.180  -6.016  1.00 84.46           N  
ATOM   1097  OE1 GLN A 138      10.271  14.364  -7.332  1.00 84.46           O  
ATOM   1098  N   GLN A 139      13.470  10.171  -4.638  1.00 79.78           N  
ATOM   1099  CA  GLN A 139      13.173   8.769  -4.363  1.00 79.78           C  
ATOM   1100  C   GLN A 139      13.807   8.320  -3.049  1.00 79.78           C  
ATOM   1101  CB  GLN A 139      13.658   7.882  -5.510  1.00 79.78           C  
ATOM   1102  O   GLN A 139      13.301   7.411  -2.389  1.00 79.78           O  
ATOM   1103  CG  GLN A 139      12.886   8.077  -6.808  1.00 79.78           C  
ATOM   1104  CD  GLN A 139      13.454   7.265  -7.957  1.00 79.78           C  
ATOM   1105  NE2 GLN A 139      13.092   7.636  -9.181  1.00 79.78           N  
ATOM   1106  OE1 GLN A 139      14.212   6.314  -7.747  1.00 79.78           O  
ATOM   1107  N   ASN A 140      14.919   8.991  -2.586  1.00 71.67           N  
ATOM   1108  CA  ASN A 140      15.748   8.521  -1.481  1.00 71.67           C  
ATOM   1109  C   ASN A 140      15.119   8.847  -0.130  1.00 71.67           C  
ATOM   1110  CB  ASN A 140      17.153   9.119  -1.572  1.00 71.67           C  
ATOM   1111  O   ASN A 140      15.370   8.156   0.859  1.00 71.67           O  
ATOM   1112  CG  ASN A 140      17.966   8.532  -2.708  1.00 71.67           C  
ATOM   1113  ND2 ASN A 140      18.860   9.334  -3.275  1.00 71.67           N  
ATOM   1114  OD1 ASN A 140      17.792   7.367  -3.075  1.00 71.67           O  
ATOM   1115  N   ASN A 141      13.897   9.478  -0.084  1.00 76.14           N  
ATOM   1116  CA  ASN A 141      13.261   9.852   1.174  1.00 76.14           C  
ATOM   1117  C   ASN A 141      11.836  10.352   0.956  1.00 76.14           C  
ATOM   1118  CB  ASN A 141      14.091  10.913   1.901  1.00 76.14           C  
ATOM   1119  O   ASN A 141      11.520  11.499   1.275  1.00 76.14           O  
ATOM   1120  CG  ASN A 141      15.415  10.375   2.406  1.00 76.14           C  
ATOM   1121  ND2 ASN A 141      16.440  11.219   2.397  1.00 76.14           N  
ATOM   1122  OD1 ASN A 141      15.516   9.210   2.799  1.00 76.14           O  
ATOM   1123  N   ALA A 142      11.111   9.545   0.286  1.00 83.42           N  
ATOM   1124  CA  ALA A 142       9.727   9.933   0.028  1.00 83.42           C  
ATOM   1125  C   ALA A 142       8.795   9.392   1.109  1.00 83.42           C  
ATOM   1126  CB  ALA A 142       9.283   9.441  -1.348  1.00 83.42           C  
ATOM   1127  O   ALA A 142       9.087   8.370   1.734  1.00 83.42           O  
ATOM   1128  N   GLU A 143       7.876  10.177   1.441  1.00 87.60           N  
ATOM   1129  CA  GLU A 143       6.831   9.809   2.391  1.00 87.60           C  
ATOM   1130  C   GLU A 143       5.443   9.991   1.782  1.00 87.60           C  
ATOM   1131  CB  GLU A 143       6.955  10.634   3.674  1.00 87.60           C  
ATOM   1132  O   GLU A 143       5.179  10.994   1.115  1.00 87.60           O  
ATOM   1133  CG  GLU A 143       5.955  10.245   4.754  1.00 87.60           C  
ATOM   1134  CD  GLU A 143       6.083  11.080   6.018  1.00 87.60           C  
ATOM   1135  OE1 GLU A 143       5.134  11.096   6.834  1.00 87.60           O  
ATOM   1136  OE2 GLU A 143       7.141  11.725   6.194  1.00 87.60           O  
ATOM   1137  N   VAL A 144       4.680   8.926   1.960  1.00 89.39           N  
ATOM   1138  CA  VAL A 144       3.294   8.995   1.508  1.00 89.39           C  
ATOM   1139  C   VAL A 144       2.353   8.822   2.698  1.00 89.39           C  
ATOM   1140  CB  VAL A 144       2.995   7.927   0.432  1.00 89.39           C  
ATOM   1141  O   VAL A 144       2.466   7.853   3.451  1.00 89.39           O  
ATOM   1142  CG1 VAL A 144       1.549   8.037  -0.050  1.00 89.39           C  
ATOM   1143  CG2 VAL A 144       3.964   8.066  -0.741  1.00 89.39           C  
ATOM   1144  N   GLU A 145       1.539   9.824   2.886  1.00 91.28           N  
ATOM   1145  CA  GLU A 145       0.500   9.770   3.910  1.00 91.28           C  
ATOM   1146  C   GLU A 145      -0.890   9.718   3.284  1.00 91.28           C  
ATOM   1147  CB  GLU A 145       0.610  10.974   4.850  1.00 91.28           C  
ATOM   1148  O   GLU A 145      -1.202  10.503   2.386  1.00 91.28           O  
ATOM   1149  CG  GLU A 145       1.896  11.005   5.663  1.00 91.28           C  
ATOM   1150  CD  GLU A 145       2.004  12.221   6.569  1.00 91.28           C  
ATOM   1151  OE1 GLU A 145       2.685  12.139   7.617  1.00 91.28           O  
ATOM   1152  OE2 GLU A 145       1.403  13.264   6.229  1.00 91.28           O  
ATOM   1153  N   VAL A 146      -1.613   8.740   3.668  1.00 91.65           N  
ATOM   1154  CA  VAL A 146      -2.976   8.590   3.169  1.00 91.65           C  
ATOM   1155  C   VAL A 146      -3.968   8.769   4.315  1.00 91.65           C  
ATOM   1156  CB  VAL A 146      -3.184   7.217   2.492  1.00 91.65           C  
ATOM   1157  O   VAL A 146      -3.872   8.089   5.340  1.00 91.65           O  
ATOM   1158  CG1 VAL A 146      -4.578   7.126   1.873  1.00 91.65           C  
ATOM   1159  CG2 VAL A 146      -2.110   6.975   1.434  1.00 91.65           C  
ATOM   1160  N   GLU A 147      -4.888   9.703   4.097  1.00 92.46           N  
ATOM   1161  CA  GLU A 147      -5.946   9.965   5.068  1.00 92.46           C  
ATOM   1162  C   GLU A 147      -7.326   9.788   4.442  1.00 92.46           C  
ATOM   1163  CB  GLU A 147      -5.808  11.375   5.647  1.00 92.46           C  
ATOM   1164  O   GLU A 147      -7.658  10.455   3.459  1.00 92.46           O  
ATOM   1165  CG  GLU A 147      -6.805  11.687   6.753  1.00 92.46           C  
ATOM   1166  CD  GLU A 147      -6.645  13.084   7.330  1.00 92.46           C  
ATOM   1167  OE1 GLU A 147      -7.540  13.539   8.077  1.00 92.46           O  
ATOM   1168  OE2 GLU A 147      -5.615  13.729   7.032  1.00 92.46           O  
ATOM   1169  N   CYS A 148      -8.046   8.866   5.002  1.00 89.26           N  
ATOM   1170  CA  CYS A 148      -9.431   8.649   4.599  1.00 89.26           C  
ATOM   1171  C   CYS A 148     -10.377   8.820   5.782  1.00 89.26           C  
ATOM   1172  CB  CYS A 148      -9.602   7.255   3.996  1.00 89.26           C  
ATOM   1173  O   CYS A 148     -10.543   7.902   6.587  1.00 89.26           O  
ATOM   1174  SG  CYS A 148      -8.436   6.891   2.665  1.00 89.26           S  
ATOM   1175  N   GLY A 149     -11.040   9.971   5.922  1.00 84.86           N  
ATOM   1176  CA  GLY A 149     -11.825  10.215   7.122  1.00 84.86           C  
ATOM   1177  C   GLY A 149     -10.980  10.299   8.380  1.00 84.86           C  
ATOM   1178  O   GLY A 149     -10.070  11.125   8.469  1.00 84.86           O  
ATOM   1179  N   ASN A 150     -11.138   9.322   9.334  1.00 79.89           N  
ATOM   1180  CA  ASN A 150     -10.410   9.321  10.598  1.00 79.89           C  
ATOM   1181  C   ASN A 150      -9.199   8.394  10.547  1.00 79.89           C  
ATOM   1182  CB  ASN A 150     -11.334   8.924  11.750  1.00 79.89           C  
ATOM   1183  O   ASN A 150      -8.487   8.240  11.541  1.00 79.89           O  
ATOM   1184  CG  ASN A 150     -12.406   9.961  12.024  1.00 79.89           C  
ATOM   1185  ND2 ASN A 150     -13.572   9.506  12.467  1.00 79.89           N  
ATOM   1186  OD1 ASN A 150     -12.188  11.161  11.837  1.00 79.89           O  
ATOM   1187  N   GLU A 151      -9.007   7.785   9.307  1.00 81.43           N  
ATOM   1188  CA  GLU A 151      -7.914   6.830   9.149  1.00 81.43           C  
ATOM   1189  C   GLU A 151      -6.691   7.491   8.519  1.00 81.43           C  
ATOM   1190  CB  GLU A 151      -8.361   5.635   8.304  1.00 81.43           C  
ATOM   1191  O   GLU A 151      -6.822   8.296   7.594  1.00 81.43           O  
ATOM   1192  CG  GLU A 151      -9.539   4.873   8.891  1.00 81.43           C  
ATOM   1193  CD  GLU A 151     -10.043   3.758   7.988  1.00 81.43           C  
ATOM   1194  OE1 GLU A 151     -10.623   2.775   8.503  1.00 81.43           O  
ATOM   1195  OE2 GLU A 151      -9.856   3.869   6.756  1.00 81.43           O  
ATOM   1196  N   LYS A 152      -5.606   7.283   9.138  1.00 80.57           N  
ATOM   1197  CA  LYS A 152      -4.366   7.863   8.629  1.00 80.57           C  
ATOM   1198  C   LYS A 152      -3.276   6.803   8.498  1.00 80.57           C  
ATOM   1199  CB  LYS A 152      -3.889   8.994   9.541  1.00 80.57           C  
ATOM   1200  O   LYS A 152      -3.091   5.980   9.398  1.00 80.57           O  
ATOM   1201  CG  LYS A 152      -2.757   9.826   8.955  1.00 80.57           C  
ATOM   1202  CD  LYS A 152      -2.387  10.988   9.868  1.00 80.57           C  
ATOM   1203  CE  LYS A 152      -1.240  11.808   9.293  1.00 80.57           C  
ATOM   1204  NZ  LYS A 152      -0.882  12.956  10.178  1.00 80.57           N  
ATOM   1205  N   TYR A 153      -2.602   6.830   7.314  1.00 80.51           N  
ATOM   1206  CA  TYR A 153      -1.537   5.881   7.009  1.00 80.51           C  
ATOM   1207  C   TYR A 153      -0.284   6.602   6.528  1.00 80.51           C  
ATOM   1208  CB  TYR A 153      -2.000   4.876   5.950  1.00 80.51           C  
ATOM   1209  O   TYR A 153      -0.371   7.579   5.781  1.00 80.51           O  
ATOM   1210  CG  TYR A 153      -3.377   4.314   6.207  1.00 80.51           C  
ATOM   1211  CD1 TYR A 153      -3.553   3.186   7.006  1.00 80.51           C  
ATOM   1212  CD2 TYR A 153      -4.505   4.908   5.651  1.00 80.51           C  
ATOM   1213  CE1 TYR A 153      -4.819   2.664   7.244  1.00 80.51           C  
ATOM   1214  CE2 TYR A 153      -5.777   4.394   5.882  1.00 80.51           C  
ATOM   1215  OH  TYR A 153      -7.180   2.760   6.912  1.00 80.51           O  
ATOM   1216  CZ  TYR A 153      -5.924   3.273   6.679  1.00 80.51           C  
ATOM   1217  N   ARG A 154       0.775   6.249   7.031  1.00 80.30           N  
ATOM   1218  CA  ARG A 154       2.029   6.867   6.611  1.00 80.30           C  
ATOM   1219  C   ARG A 154       2.997   5.823   6.064  1.00 80.30           C  
ATOM   1220  CB  ARG A 154       2.674   7.620   7.776  1.00 80.30           C  
ATOM   1221  O   ARG A 154       3.175   4.760   6.663  1.00 80.30           O  
ATOM   1222  CG  ARG A 154       3.919   8.403   7.389  1.00 80.30           C  
ATOM   1223  CD  ARG A 154       4.484   9.183   8.568  1.00 80.30           C  
ATOM   1224  NE  ARG A 154       5.729   9.861   8.219  1.00 80.30           N  
ATOM   1225  NH1 ARG A 154       6.053  10.786  10.311  1.00 80.30           N  
ATOM   1226  NH2 ARG A 154       7.564  11.178   8.632  1.00 80.30           N  
ATOM   1227  CZ  ARG A 154       6.446  10.607   9.055  1.00 80.30           C  
ATOM   1228  N   PHE A 155       3.551   6.145   4.868  1.00 75.49           N  
ATOM   1229  CA  PHE A 155       4.548   5.306   4.213  1.00 75.49           C  
ATOM   1230  C   PHE A 155       5.831   6.089   3.960  1.00 75.49           C  
ATOM   1231  CB  PHE A 155       4.003   4.752   2.893  1.00 75.49           C  
ATOM   1232  O   PHE A 155       5.804   7.153   3.337  1.00 75.49           O  
ATOM   1233  CG  PHE A 155       4.811   3.612   2.333  1.00 75.49           C  
ATOM   1234  CD1 PHE A 155       5.716   3.825   1.301  1.00 75.49           C  
ATOM   1235  CD2 PHE A 155       4.666   2.328   2.841  1.00 75.49           C  
ATOM   1236  CE1 PHE A 155       6.466   2.772   0.781  1.00 75.49           C  
ATOM   1237  CE2 PHE A 155       5.412   1.271   2.326  1.00 75.49           C  
ATOM   1238  CZ  PHE A 155       6.310   1.495   1.296  1.00 75.49           C  
ATOM   1239  N   GLN A 156       6.873   5.596   4.494  1.00 70.51           N  
ATOM   1240  CA  GLN A 156       8.163   6.213   4.205  1.00 70.51           C  
ATOM   1241  C   GLN A 156       9.010   5.321   3.302  1.00 70.51           C  
ATOM   1242  CB  GLN A 156       8.918   6.514   5.502  1.00 70.51           C  
ATOM   1243  O   GLN A 156       9.155   4.125   3.562  1.00 70.51           O  
ATOM   1244  CG  GLN A 156      10.170   7.356   5.303  1.00 70.51           C  
ATOM   1245  CD  GLN A 156      10.792   7.802   6.614  1.00 70.51           C  
ATOM   1246  NE2 GLN A 156      11.717   8.753   6.538  1.00 70.51           N  
ATOM   1247  OE1 GLN A 156      10.443   7.297   7.685  1.00 70.51           O  
ATOM   1248  N   LEU A 157       9.460   5.935   2.232  1.00 66.37           N  
ATOM   1249  CA  LEU A 157      10.352   5.308   1.263  1.00 66.37           C  
ATOM   1250  C   LEU A 157      11.812   5.560   1.626  1.00 66.37           C  
ATOM   1251  CB  LEU A 157      10.067   5.833  -0.147  1.00 66.37           C  
ATOM   1252  O   LEU A 157      12.206   6.702   1.873  1.00 66.37           O  
ATOM   1253  CG  LEU A 157       8.654   5.600  -0.684  1.00 66.37           C  
ATOM   1254  CD1 LEU A 157       8.393   6.491  -1.894  1.00 66.37           C  
ATOM   1255  CD2 LEU A 157       8.453   4.131  -1.041  1.00 66.37           C  
ATOM   1256  N   GLY A 158      12.633   4.526   2.215  1.00 57.04           N  
ATOM   1257  CA  GLY A 158      14.075   4.537   2.398  1.00 57.04           C  
ATOM   1258  C   GLY A 158      14.752   3.281   1.884  1.00 57.04           C  
ATOM   1259  O   GLY A 158      14.138   2.214   1.836  1.00 57.04           O  
TER    1260      GLY A 158
ENDMDL
END
