# Supplementary material for: Single-chain dimers from de novo immunoglobulins as robust scaffolds for multiple binding loops
Source: Nat Commun. 2023 Sep 23;14:5939. doi: 10.1038/s41467-023-41717-5 (PMC10517939; doi:10.1038/s41467-023-41717-5)
Supplement: Supplementary file 3 — Supplementary Data 1 [file 41467_2023_41717_MOESM3_ESM.zip › design_models/scIg/scIg14k/ranked_5.pdb]

MODEL     1
ATOM      1  N   ARG A   1       9.187 -12.519  -2.610  1.00 81.74           N  
ATOM      2  CA  ARG A   1       7.868 -12.138  -2.115  1.00 81.74           C  
ATOM      3  C   ARG A   1       7.975 -11.039  -1.062  1.00 81.74           C  
ATOM      4  CB  ARG A   1       7.140 -13.352  -1.534  1.00 81.74           C  
ATOM      5  O   ARG A   1       8.882 -11.059  -0.227  1.00 81.74           O  
ATOM      6  CG  ARG A   1       5.814 -13.015  -0.871  1.00 81.74           C  
ATOM      7  CD  ARG A   1       5.158 -14.248  -0.264  1.00 81.74           C  
ATOM      8  NE  ARG A   1       4.002 -13.895   0.555  1.00 81.74           N  
ATOM      9  NH1 ARG A   1       3.647 -16.038   1.344  1.00 81.74           N  
ATOM     10  NH2 ARG A   1       2.275 -14.325   2.007  1.00 81.74           N  
ATOM     11  CZ  ARG A   1       3.311 -14.753   1.300  1.00 81.74           C  
ATOM     12  N   ILE A   2       7.404  -9.993  -1.227  1.00 84.19           N  
ATOM     13  CA  ILE A   2       7.300  -8.925  -0.239  1.00 84.19           C  
ATOM     14  C   ILE A   2       5.902  -8.925   0.376  1.00 84.19           C  
ATOM     15  CB  ILE A   2       7.609  -7.546  -0.864  1.00 84.19           C  
ATOM     16  O   ILE A   2       4.900  -8.924  -0.343  1.00 84.19           O  
ATOM     17  CG1 ILE A   2       9.016  -7.539  -1.473  1.00 84.19           C  
ATOM     18  CG2 ILE A   2       7.458  -6.434   0.178  1.00 84.19           C  
ATOM     19  CD1 ILE A   2      10.134  -7.696  -0.451  1.00 84.19           C  
ATOM     20  N   GLU A   3       5.809  -8.995   1.751  1.00 85.32           N  
ATOM     21  CA  GLU A   3       4.537  -8.957   2.467  1.00 85.32           C  
ATOM     22  C   GLU A   3       4.444  -7.725   3.363  1.00 85.32           C  
ATOM     23  CB  GLU A   3       4.350 -10.228   3.299  1.00 85.32           C  
ATOM     24  O   GLU A   3       5.313  -7.498   4.207  1.00 85.32           O  
ATOM     25  CG  GLU A   3       4.340 -11.507   2.474  1.00 85.32           C  
ATOM     26  CD  GLU A   3       4.238 -12.766   3.321  1.00 85.32           C  
ATOM     27  OE1 GLU A   3       4.494 -13.873   2.796  1.00 85.32           O  
ATOM     28  OE2 GLU A   3       3.898 -12.644   4.519  1.00 85.32           O  
ATOM     29  N   VAL A   4       3.488  -6.896   3.076  1.00 86.16           N  
ATOM     30  CA  VAL A   4       3.277  -5.719   3.911  1.00 86.16           C  
ATOM     31  C   VAL A   4       1.947  -5.841   4.651  1.00 86.16           C  
ATOM     32  CB  VAL A   4       3.305  -4.419   3.077  1.00 86.16           C  
ATOM     33  O   VAL A   4       0.904  -6.067   4.033  1.00 86.16           O  
ATOM     34  CG1 VAL A   4       3.163  -3.194   3.979  1.00 86.16           C  
ATOM     35  CG2 VAL A   4       4.593  -4.338   2.259  1.00 86.16           C  
ATOM     36  N   ARG A   5       2.030  -5.744   5.964  1.00 79.67           N  
ATOM     37  CA  ARG A   5       0.832  -5.807   6.795  1.00 79.67           C  
ATOM     38  C   ARG A   5       0.689  -4.548   7.644  1.00 79.67           C  
ATOM     39  CB  ARG A   5       0.865  -7.044   7.694  1.00 79.67           C  
ATOM     40  O   ARG A   5       1.634  -4.139   8.323  1.00 79.67           O  
ATOM     41  CG  ARG A   5       0.839  -8.360   6.933  1.00 79.67           C  
ATOM     42  CD  ARG A   5       0.857  -9.557   7.873  1.00 79.67           C  
ATOM     43  NE  ARG A   5       0.857 -10.819   7.140  1.00 79.67           N  
ATOM     44  NH1 ARG A   5       0.844 -12.154   9.025  1.00 79.67           N  
ATOM     45  NH2 ARG A   5       0.852 -13.107   6.941  1.00 79.67           N  
ATOM     46  CZ  ARG A   5       0.851 -12.024   7.704  1.00 79.67           C  
ATOM     47  N   VAL A   6      -0.492  -3.940   7.449  1.00 77.44           N  
ATOM     48  CA  VAL A   6      -0.797  -2.822   8.335  1.00 77.44           C  
ATOM     49  C   VAL A   6      -2.000  -3.168   9.210  1.00 77.44           C  
ATOM     50  CB  VAL A   6      -1.073  -1.526   7.539  1.00 77.44           C  
ATOM     51  O   VAL A   6      -3.102  -3.386   8.703  1.00 77.44           O  
ATOM     52  CG1 VAL A   6      -1.296  -0.348   8.486  1.00 77.44           C  
ATOM     53  CG2 VAL A   6       0.079  -1.234   6.580  1.00 77.44           C  
ATOM     54  N   ASP A   7      -1.704  -3.497  10.506  1.00 73.47           N  
ATOM     55  CA  ASP A   7      -2.816  -3.811  11.398  1.00 73.47           C  
ATOM     56  C   ASP A   7      -2.595  -3.210  12.784  1.00 73.47           C  
ATOM     57  CB  ASP A   7      -3.007  -5.326  11.507  1.00 73.47           C  
ATOM     58  O   ASP A   7      -1.518  -2.683  13.074  1.00 73.47           O  
ATOM     59  CG  ASP A   7      -1.823  -6.028  12.148  1.00 73.47           C  
ATOM     60  OD1 ASP A   7      -1.621  -5.887  13.373  1.00 73.47           O  
ATOM     61  OD2 ASP A   7      -1.084  -6.726  11.421  1.00 73.47           O  
ATOM     62  N   ASN A   8      -3.636  -3.040  13.642  1.00 68.05           N  
ATOM     63  CA  ASN A   8      -3.708  -2.726  15.065  1.00 68.05           C  
ATOM     64  C   ASN A   8      -2.538  -1.851  15.506  1.00 68.05           C  
ATOM     65  CB  ASN A   8      -3.754  -4.010  15.896  1.00 68.05           C  
ATOM     66  O   ASN A   8      -1.904  -2.123  16.527  1.00 68.05           O  
ATOM     67  CG  ASN A   8      -5.047  -4.780  15.711  1.00 68.05           C  
ATOM     68  ND2 ASN A   8      -4.966  -6.102  15.795  1.00 68.05           N  
ATOM     69  OD1 ASN A   8      -6.109  -4.190  15.494  1.00 68.05           O  
ATOM     70  N   GLY A   9      -2.093  -0.951  14.596  1.00 77.34           N  
ATOM     71  CA  GLY A   9      -1.101   0.018  15.036  1.00 77.34           C  
ATOM     72  C   GLY A   9       0.318  -0.371  14.665  1.00 77.34           C  
ATOM     73  O   GLY A   9       1.279   0.143  15.242  1.00 77.34           O  
ATOM     74  N   ARG A  10       0.383  -1.402  13.756  1.00 85.62           N  
ATOM     75  CA  ARG A  10       1.722  -1.879  13.425  1.00 85.62           C  
ATOM     76  C   ARG A  10       1.875  -2.080  11.921  1.00 85.62           C  
ATOM     77  CB  ARG A  10       2.025  -3.186  14.161  1.00 85.62           C  
ATOM     78  O   ARG A  10       0.939  -2.518  11.249  1.00 85.62           O  
ATOM     79  CG  ARG A  10       2.115  -3.035  15.671  1.00 85.62           C  
ATOM     80  CD  ARG A  10       2.398  -4.365  16.355  1.00 85.62           C  
ATOM     81  NE  ARG A  10       2.310  -4.254  17.808  1.00 85.62           N  
ATOM     82  NH1 ARG A  10       2.669  -6.501  18.209  1.00 85.62           N  
ATOM     83  NH2 ARG A  10       2.343  -5.057  19.960  1.00 85.62           N  
ATOM     84  CZ  ARG A  10       2.441  -5.271  18.656  1.00 85.62           C  
ATOM     85  N   VAL A  11       2.945  -1.606  11.411  1.00 89.40           N  
ATOM     86  CA  VAL A  11       3.361  -1.933  10.051  1.00 89.40           C  
ATOM     87  C   VAL A  11       4.391  -3.060  10.082  1.00 89.40           C  
ATOM     88  CB  VAL A  11       3.942  -0.700   9.323  1.00 89.40           C  
ATOM     89  O   VAL A  11       5.387  -2.979  10.805  1.00 89.40           O  
ATOM     90  CG1 VAL A  11       4.490  -1.091   7.951  1.00 89.40           C  
ATOM     91  CG2 VAL A  11       2.878   0.388   9.186  1.00 89.40           C  
ATOM     92  N   ARG A  12       4.070  -4.171   9.373  1.00 91.05           N  
ATOM     93  CA  ARG A  12       4.997  -5.291   9.251  1.00 91.05           C  
ATOM     94  C   ARG A  12       5.411  -5.505   7.799  1.00 91.05           C  
ATOM     95  CB  ARG A  12       4.373  -6.571   9.812  1.00 91.05           C  
ATOM     96  O   ARG A  12       4.559  -5.586   6.911  1.00 91.05           O  
ATOM     97  CG  ARG A  12       4.120  -6.527  11.311  1.00 91.05           C  
ATOM     98  CD  ARG A  12       3.478  -7.813  11.812  1.00 91.05           C  
ATOM     99  NE  ARG A  12       2.053  -7.862  11.501  1.00 91.05           N  
ATOM    100  NH1 ARG A  12       1.648  -9.800  12.691  1.00 91.05           N  
ATOM    101  NH2 ARG A  12      -0.063  -8.751  11.583  1.00 91.05           N  
ATOM    102  CZ  ARG A  12       1.216  -8.804  11.926  1.00 91.05           C  
ATOM    103  N   VAL A  13       6.627  -5.517   7.610  1.00 92.29           N  
ATOM    104  CA  VAL A  13       7.151  -5.788   6.275  1.00 92.29           C  
ATOM    105  C   VAL A  13       8.075  -7.003   6.319  1.00 92.29           C  
ATOM    106  CB  VAL A  13       7.904  -4.566   5.703  1.00 92.29           C  
ATOM    107  O   VAL A  13       9.063  -7.013   7.057  1.00 92.29           O  
ATOM    108  CG1 VAL A  13       8.411  -4.857   4.292  1.00 92.29           C  
ATOM    109  CG2 VAL A  13       7.002  -3.334   5.707  1.00 92.29           C  
ATOM    110  N   ARG A  14       7.711  -8.038   5.638  1.00 93.46           N  
ATOM    111  CA  ARG A  14       8.565  -9.213   5.495  1.00 93.46           C  
ATOM    112  C   ARG A  14       9.227  -9.244   4.122  1.00 93.46           C  
ATOM    113  CB  ARG A  14       7.759 -10.494   5.718  1.00 93.46           C  
ATOM    114  O   ARG A  14       8.551  -9.129   3.098  1.00 93.46           O  
ATOM    115  CG  ARG A  14       8.602 -11.759   5.727  1.00 93.46           C  
ATOM    116  CD  ARG A  14       7.770 -12.990   6.060  1.00 93.46           C  
ATOM    117  NE  ARG A  14       8.545 -14.219   5.917  1.00 93.46           N  
ATOM    118  NH1 ARG A  14       7.633 -15.253   7.771  1.00 93.46           N  
ATOM    119  NH2 ARG A  14       9.214 -16.334   6.511  1.00 93.46           N  
ATOM    120  CZ  ARG A  14       8.462 -15.266   6.733  1.00 93.46           C  
ATOM    121  N   ASN A  15      10.643  -9.350   4.171  1.00 91.91           N  
ATOM    122  CA  ASN A  15      11.409  -9.396   2.930  1.00 91.91           C  
ATOM    123  C   ASN A  15      11.748 -10.831   2.534  1.00 91.91           C  
ATOM    124  CB  ASN A  15      12.688  -8.565   3.058  1.00 91.91           C  
ATOM    125  O   ASN A  15      12.674 -11.429   3.083  1.00 91.91           O  
ATOM    126  CG  ASN A  15      13.497  -8.538   1.776  1.00 91.91           C  
ATOM    127  ND2 ASN A  15      14.696  -7.971   1.844  1.00 91.91           N  
ATOM    128  OD1 ASN A  15      13.048  -9.021   0.734  1.00 91.91           O  
ATOM    129  N   GLY A  16      10.935 -11.397   1.618  1.00 89.49           N  
ATOM    130  CA  GLY A  16      11.190 -12.741   1.125  1.00 89.49           C  
ATOM    131  C   GLY A  16      12.048 -12.765  -0.125  1.00 89.49           C  
ATOM    132  O   GLY A  16      12.175 -13.803  -0.778  1.00 89.49           O  
ATOM    133  N   THR A  17      12.571 -11.661  -0.467  1.00 89.26           N  
ATOM    134  CA  THR A  17      13.422 -11.600  -1.651  1.00 89.26           C  
ATOM    135  C   THR A  17      14.849 -12.022  -1.313  1.00 89.26           C  
ATOM    136  CB  THR A  17      13.432 -10.186  -2.260  1.00 89.26           C  
ATOM    137  O   THR A  17      15.139 -12.395  -0.174  1.00 89.26           O  
ATOM    138  CG2 THR A  17      12.021  -9.615  -2.349  1.00 89.26           C  
ATOM    139  OG1 THR A  17      14.233  -9.325  -1.440  1.00 89.26           O  
ATOM    140  N   ASP A  18      15.805 -11.999  -2.362  1.00 91.58           N  
ATOM    141  CA  ASP A  18      17.193 -12.398  -2.148  1.00 91.58           C  
ATOM    142  C   ASP A  18      18.089 -11.179  -1.942  1.00 91.58           C  
ATOM    143  CB  ASP A  18      17.700 -13.231  -3.327  1.00 91.58           C  
ATOM    144  O   ASP A  18      19.316 -11.298  -1.934  1.00 91.58           O  
ATOM    145  CG  ASP A  18      17.628 -12.490  -4.651  1.00 91.58           C  
ATOM    146  OD1 ASP A  18      17.000 -11.411  -4.713  1.00 91.58           O  
ATOM    147  OD2 ASP A  18      18.202 -12.991  -5.642  1.00 91.58           O  
ATOM    148  N   ARG A  19      17.470  -9.957  -1.817  1.00 91.72           N  
ATOM    149  CA  ARG A  19      18.204  -8.712  -1.611  1.00 91.72           C  
ATOM    150  C   ARG A  19      17.593  -7.897  -0.476  1.00 91.72           C  
ATOM    151  CB  ARG A  19      18.229  -7.883  -2.897  1.00 91.72           C  
ATOM    152  O   ARG A  19      16.413  -8.054  -0.158  1.00 91.72           O  
ATOM    153  CG  ARG A  19      16.850  -7.566  -3.452  1.00 91.72           C  
ATOM    154  CD  ARG A  19      16.929  -6.943  -4.839  1.00 91.72           C  
ATOM    155  NE  ARG A  19      16.623  -7.915  -5.885  1.00 91.72           N  
ATOM    156  NH1 ARG A  19      17.014  -6.462  -7.637  1.00 91.72           N  
ATOM    157  NH2 ARG A  19      16.372  -8.622  -8.056  1.00 91.72           N  
ATOM    158  CZ  ARG A  19      16.670  -7.664  -7.190  1.00 91.72           C  
ATOM    159  N   PRO A  20      18.481  -6.958   0.126  1.00 93.48           N  
ATOM    160  CA  PRO A  20      17.930  -6.052   1.136  1.00 93.48           C  
ATOM    161  C   PRO A  20      16.923  -5.062   0.554  1.00 93.48           C  
ATOM    162  CB  PRO A  20      19.166  -5.323   1.669  1.00 93.48           C  
ATOM    163  O   PRO A  20      17.042  -4.666  -0.608  1.00 93.48           O  
ATOM    164  CG  PRO A  20      20.323  -6.163   1.231  1.00 93.48           C  
ATOM    165  CD  PRO A  20      19.912  -6.943   0.016  1.00 93.48           C  
ATOM    166  N   CYS A  21      15.931  -4.826   1.373  1.00 94.86           N  
ATOM    167  CA  CYS A  21      14.934  -3.841   0.969  1.00 94.86           C  
ATOM    168  C   CYS A  21      14.985  -2.612   1.870  1.00 94.86           C  
ATOM    169  CB  CYS A  21      13.533  -4.451   1.004  1.00 94.86           C  
ATOM    170  O   CYS A  21      15.235  -2.727   3.071  1.00 94.86           O  
ATOM    171  SG  CYS A  21      13.308  -5.824  -0.149  1.00 94.86           S  
ATOM    172  N   ARG A  22      14.851  -1.466   1.239  1.00 95.92           N  
ATOM    173  CA  ARG A  22      14.682  -0.228   1.993  1.00 95.92           C  
ATOM    174  C   ARG A  22      13.205   0.103   2.179  1.00 95.92           C  
ATOM    175  CB  ARG A  22      15.394   0.931   1.291  1.00 95.92           C  
ATOM    176  O   ARG A  22      12.458   0.204   1.204  1.00 95.92           O  
ATOM    177  CG  ARG A  22      16.911   0.834   1.327  1.00 95.92           C  
ATOM    178  CD  ARG A  22      17.569   2.090   0.773  1.00 95.92           C  
ATOM    179  NE  ARG A  22      18.484   1.782  -0.322  1.00 95.92           N  
ATOM    180  NH1 ARG A  22      18.899   3.987  -0.871  1.00 95.92           N  
ATOM    181  NH2 ARG A  22      19.907   2.298  -2.049  1.00 95.92           N  
ATOM    182  CZ  ARG A  22      19.095   2.689  -1.078  1.00 95.92           C  
ATOM    183  N   VAL A  23      12.834   0.219   3.423  1.00 94.86           N  
ATOM    184  CA  VAL A  23      11.427   0.459   3.729  1.00 94.86           C  
ATOM    185  C   VAL A  23      11.264   1.837   4.365  1.00 94.86           C  
ATOM    186  CB  VAL A  23      10.857  -0.631   4.664  1.00 94.86           C  
ATOM    187  O   VAL A  23      11.910   2.145   5.369  1.00 94.86           O  
ATOM    188  CG1 VAL A  23       9.389  -0.354   4.984  1.00 94.86           C  
ATOM    189  CG2 VAL A  23      11.017  -2.013   4.033  1.00 94.86           C  
ATOM    190  N   ARG A  24      10.433   2.625   3.718  1.00 94.80           N  
ATOM    191  CA  ARG A  24      10.104   3.947   4.241  1.00 94.80           C  
ATOM    192  C   ARG A  24       8.659   4.000   4.725  1.00 94.80           C  
ATOM    193  CB  ARG A  24      10.339   5.021   3.177  1.00 94.80           C  
ATOM    194  O   ARG A  24       7.735   3.678   3.975  1.00 94.80           O  
ATOM    195  CG  ARG A  24      10.131   6.441   3.678  1.00 94.80           C  
ATOM    196  CD  ARG A  24      10.365   7.468   2.578  1.00 94.80           C  
ATOM    197  NE  ARG A  24      11.753   7.465   2.124  1.00 94.80           N  
ATOM    198  NH1 ARG A  24      11.421   9.007   0.436  1.00 94.80           N  
ATOM    199  NH2 ARG A  24      13.504   8.118   0.789  1.00 94.80           N  
ATOM    200  CZ  ARG A  24      12.223   8.197   1.118  1.00 94.80           C  
ATOM    201  N   VAL A  25       8.466   4.360   6.002  1.00 93.09           N  
ATOM    202  CA  VAL A  25       7.140   4.496   6.595  1.00 93.09           C  
ATOM    203  C   VAL A  25       6.873   5.960   6.933  1.00 93.09           C  
ATOM    204  CB  VAL A  25       6.992   3.621   7.860  1.00 93.09           C  
ATOM    205  O   VAL A  25       7.598   6.563   7.728  1.00 93.09           O  
ATOM    206  CG1 VAL A  25       5.578   3.727   8.428  1.00 93.09           C  
ATOM    207  CG2 VAL A  25       7.337   2.166   7.546  1.00 93.09           C  
ATOM    208  N   THR A  26       5.895   6.556   6.257  1.00 91.77           N  
ATOM    209  CA  THR A  26       5.455   7.913   6.561  1.00 91.77           C  
ATOM    210  C   THR A  26       4.063   7.904   7.186  1.00 91.77           C  
ATOM    211  CB  THR A  26       5.447   8.793   5.297  1.00 91.77           C  
ATOM    212  O   THR A  26       3.110   7.407   6.583  1.00 91.77           O  
ATOM    213  CG2 THR A  26       5.106  10.241   5.637  1.00 91.77           C  
ATOM    214  OG1 THR A  26       6.742   8.751   4.684  1.00 91.77           O  
ATOM    215  N   ALA A  27       3.965   8.337   8.421  1.00 89.74           N  
ATOM    216  CA  ALA A  27       2.718   8.388   9.180  1.00 89.74           C  
ATOM    217  C   ALA A  27       2.670   9.624  10.075  1.00 89.74           C  
ATOM    218  CB  ALA A  27       2.552   7.122  10.017  1.00 89.74           C  
ATOM    219  O   ALA A  27       3.667   9.977  10.709  1.00 89.74           O  
ATOM    220  N   GLY A  28       1.485  10.347  10.104  1.00 83.60           N  
ATOM    221  CA  GLY A  28       1.300  11.492  10.981  1.00 83.60           C  
ATOM    222  C   GLY A  28       2.305  12.601  10.736  1.00 83.60           C  
ATOM    223  O   GLY A  28       2.735  13.275  11.674  1.00 83.60           O  
ATOM    224  N   GLY A  29       2.894  12.651   9.489  1.00 83.52           N  
ATOM    225  CA  GLY A  29       3.861  13.676   9.133  1.00 83.52           C  
ATOM    226  C   GLY A  29       5.296  13.262   9.404  1.00 83.52           C  
ATOM    227  O   GLY A  29       6.228  14.019   9.128  1.00 83.52           O  
ATOM    228  N   GLU A  30       5.470  12.151  10.034  1.00 90.28           N  
ATOM    229  CA  GLU A  30       6.803  11.641  10.340  1.00 90.28           C  
ATOM    230  C   GLU A  30       7.210  10.540   9.364  1.00 90.28           C  
ATOM    231  CB  GLU A  30       6.862  11.118  11.777  1.00 90.28           C  
ATOM    232  O   GLU A  30       6.388   9.702   8.988  1.00 90.28           O  
ATOM    233  CG  GLU A  30       6.700  12.202  12.833  1.00 90.28           C  
ATOM    234  CD  GLU A  30       6.808  11.675  14.255  1.00 90.28           C  
ATOM    235  OE1 GLU A  30       6.768  12.486  15.208  1.00 90.28           O  
ATOM    236  OE2 GLU A  30       6.936  10.441  14.418  1.00 90.28           O  
ATOM    237  N   THR A  31       8.533  10.658   8.947  1.00 93.08           N  
ATOM    238  CA  THR A  31       9.082   9.655   8.042  1.00 93.08           C  
ATOM    239  C   THR A  31      10.220   8.888   8.710  1.00 93.08           C  
ATOM    240  CB  THR A  31       9.588  10.297   6.737  1.00 93.08           C  
ATOM    241  O   THR A  31      11.139   9.492   9.267  1.00 93.08           O  
ATOM    242  CG2 THR A  31      10.165   9.246   5.795  1.00 93.08           C  
ATOM    243  OG1 THR A  31       8.499  10.962   6.085  1.00 93.08           O  
ATOM    244  N   ARG A  32      10.055   7.533   8.706  1.00 94.47           N  
ATOM    245  CA  ARG A  32      11.121   6.661   9.189  1.00 94.47           C  
ATOM    246  C   ARG A  32      11.599   5.719   8.089  1.00 94.47           C  
ATOM    247  CB  ARG A  32      10.650   5.855  10.402  1.00 94.47           C  
ATOM    248  O   ARG A  32      10.796   5.232   7.291  1.00 94.47           O  
ATOM    249  CG  ARG A  32      10.220   6.712  11.582  1.00 94.47           C  
ATOM    250  CD  ARG A  32       9.558   5.880  12.671  1.00 94.47           C  
ATOM    251  NE  ARG A  32       8.611   6.670  13.452  1.00 94.47           N  
ATOM    252  NH1 ARG A  32       7.943   4.918  14.801  1.00 94.47           N  
ATOM    253  NH2 ARG A  32       7.036   7.003  15.091  1.00 94.47           N  
ATOM    254  CZ  ARG A  32       7.865   6.195  14.446  1.00 94.47           C  
ATOM    255  N   GLU A  33      12.844   5.451   8.092  1.00 96.42           N  
ATOM    256  CA  GLU A  33      13.434   4.579   7.081  1.00 96.42           C  
ATOM    257  C   GLU A  33      14.157   3.398   7.724  1.00 96.42           C  
ATOM    258  CB  GLU A  33      14.400   5.365   6.190  1.00 96.42           C  
ATOM    259  O   GLU A  33      14.852   3.562   8.729  1.00 96.42           O  
ATOM    260  CG  GLU A  33      13.720   6.414   5.322  1.00 96.42           C  
ATOM    261  CD  GLU A  33      14.669   7.091   4.347  1.00 96.42           C  
ATOM    262  OE1 GLU A  33      14.240   8.025   3.631  1.00 96.42           O  
ATOM    263  OE2 GLU A  33      15.852   6.685   4.296  1.00 96.42           O  
ATOM    264  N   TYR A  34      13.920   2.229   7.075  1.00 95.65           N  
ATOM    265  CA  TYR A  34      14.515   1.003   7.594  1.00 95.65           C  
ATOM    266  C   TYR A  34      15.104   0.163   6.467  1.00 95.65           C  
ATOM    267  CB  TYR A  34      13.475   0.186   8.367  1.00 95.65           C  
ATOM    268  O   TYR A  34      14.676   0.270   5.316  1.00 95.65           O  
ATOM    269  CG  TYR A  34      12.765   0.970   9.444  1.00 95.65           C  
ATOM    270  CD1 TYR A  34      13.248   0.992  10.750  1.00 95.65           C  
ATOM    271  CD2 TYR A  34      11.610   1.689   9.157  1.00 95.65           C  
ATOM    272  CE1 TYR A  34      12.596   1.711  11.746  1.00 95.65           C  
ATOM    273  CE2 TYR A  34      10.949   2.412  10.145  1.00 95.65           C  
ATOM    274  OH  TYR A  34      10.800   3.131  12.416  1.00 95.65           O  
ATOM    275  CZ  TYR A  34      11.449   2.417  11.434  1.00 95.65           C  
ATOM    276  N   THR A  35      16.193  -0.579   6.892  1.00 95.99           N  
ATOM    277  CA  THR A  35      16.667  -1.632   6.001  1.00 95.99           C  
ATOM    278  C   THR A  35      16.183  -2.999   6.475  1.00 95.99           C  
ATOM    279  CB  THR A  35      18.204  -1.634   5.906  1.00 95.99           C  
ATOM    280  O   THR A  35      16.366  -3.360   7.640  1.00 95.99           O  
ATOM    281  CG2 THR A  35      18.696  -2.732   4.969  1.00 95.99           C  
ATOM    282  OG1 THR A  35      18.647  -0.364   5.411  1.00 95.99           O  
ATOM    283  N   VAL A  36      15.462  -3.752   5.596  1.00 95.02           N  
ATOM    284  CA  VAL A  36      14.987  -5.097   5.902  1.00 95.02           C  
ATOM    285  C   VAL A  36      15.781  -6.122   5.095  1.00 95.02           C  
ATOM    286  CB  VAL A  36      13.477  -5.246   5.614  1.00 95.02           C  
ATOM    287  O   VAL A  36      15.708  -6.142   3.864  1.00 95.02           O  
ATOM    288  CG1 VAL A  36      12.968  -6.607   6.085  1.00 95.02           C  
ATOM    289  CG2 VAL A  36      12.693  -4.118   6.283  1.00 95.02           C  
ATOM    290  N   ASN A  37      16.593  -6.939   5.784  1.00 95.88           N  
ATOM    291  CA  ASN A  37      17.402  -7.968   5.140  1.00 95.88           C  
ATOM    292  C   ASN A  37      16.546  -9.136   4.660  1.00 95.88           C  
ATOM    293  CB  ASN A  37      18.494  -8.465   6.090  1.00 95.88           C  
ATOM    294  O   ASN A  37      15.439  -9.345   5.159  1.00 95.88           O  
ATOM    295  CG  ASN A  37      19.493  -7.382   6.449  1.00 95.88           C  
ATOM    296  ND2 ASN A  37      19.835  -7.293   7.729  1.00 95.88           N  
ATOM    297  OD1 ASN A  37      19.952  -6.632   5.584  1.00 95.88           O  
ATOM    298  N   PRO A  38      17.080  -9.830   3.628  1.00 94.89           N  
ATOM    299  CA  PRO A  38      16.368 -11.020   3.155  1.00 94.89           C  
ATOM    300  C   PRO A  38      16.032 -11.994   4.283  1.00 94.89           C  
ATOM    301  CB  PRO A  38      17.351 -11.649   2.165  1.00 94.89           C  
ATOM    302  O   PRO A  38      16.883 -12.283   5.128  1.00 94.89           O  
ATOM    303  CG  PRO A  38      18.188 -10.509   1.681  1.00 94.89           C  
ATOM    304  CD  PRO A  38      18.393  -9.551   2.819  1.00 94.89           C  
ATOM    305  N   GLY A  39      14.755 -12.445   4.332  1.00 93.48           N  
ATOM    306  CA  GLY A  39      14.336 -13.454   5.292  1.00 93.48           C  
ATOM    307  C   GLY A  39      13.992 -12.877   6.652  1.00 93.48           C  
ATOM    308  O   GLY A  39      13.747 -13.621   7.604  1.00 93.48           O  
ATOM    309  N   THR A  40      14.041 -11.487   6.753  1.00 95.08           N  
ATOM    310  CA  THR A  40      13.747 -10.859   8.036  1.00 95.08           C  
ATOM    311  C   THR A  40      12.453 -10.053   7.960  1.00 95.08           C  
ATOM    312  CB  THR A  40      14.900  -9.943   8.487  1.00 95.08           C  
ATOM    313  O   THR A  40      11.872  -9.903   6.883  1.00 95.08           O  
ATOM    314  CG2 THR A  40      16.219 -10.707   8.543  1.00 95.08           C  
ATOM    315  OG1 THR A  40      15.029  -8.857   7.562  1.00 95.08           O  
ATOM    316  N   GLU A  41      12.022  -9.652   9.110  1.00 93.77           N  
ATOM    317  CA  GLU A  41      10.771  -8.906   9.213  1.00 93.77           C  
ATOM    318  C   GLU A  41      10.964  -7.608   9.990  1.00 93.77           C  
ATOM    319  CB  GLU A  41       9.688  -9.761   9.877  1.00 93.77           C  
ATOM    320  O   GLU A  41      11.671  -7.583  11.000  1.00 93.77           O  
ATOM    321  CG  GLU A  41       8.351  -9.051  10.029  1.00 93.77           C  
ATOM    322  CD  GLU A  41       7.290  -9.907  10.703  1.00 93.77           C  
ATOM    323  OE1 GLU A  41       6.449  -9.355  11.449  1.00 93.77           O  
ATOM    324  OE2 GLU A  41       7.301 -11.139  10.484  1.00 93.77           O  
ATOM    325  N   LEU A  42      10.440  -6.499   9.427  1.00 94.62           N  
ATOM    326  CA  LEU A  42      10.397  -5.207  10.104  1.00 94.62           C  
ATOM    327  C   LEU A  42       9.052  -4.997  10.790  1.00 94.62           C  
ATOM    328  CB  LEU A  42      10.660  -4.072   9.111  1.00 94.62           C  
ATOM    329  O   LEU A  42       8.003  -5.287  10.210  1.00 94.62           O  
ATOM    330  CG  LEU A  42      10.434  -2.651   9.630  1.00 94.62           C  
ATOM    331  CD1 LEU A  42      11.522  -2.273  10.629  1.00 94.62           C  
ATOM    332  CD2 LEU A  42      10.394  -1.659   8.473  1.00 94.62           C  
ATOM    333  N   GLU A  43       9.126  -4.523  12.013  1.00 93.38           N  
ATOM    334  CA  GLU A  43       7.918  -4.146  12.741  1.00 93.38           C  
ATOM    335  C   GLU A  43       8.010  -2.714  13.259  1.00 93.38           C  
ATOM    336  CB  GLU A  43       7.668  -5.111  13.903  1.00 93.38           C  
ATOM    337  O   GLU A  43       8.914  -2.383  14.029  1.00 93.38           O  
ATOM    338  CG  GLU A  43       6.334  -4.897  14.602  1.00 93.38           C  
ATOM    339  CD  GLU A  43       6.066  -5.909  15.705  1.00 93.38           C  
ATOM    340  OE1 GLU A  43       5.800  -5.496  16.857  1.00 93.38           O  
ATOM    341  OE2 GLU A  43       6.123  -7.125  15.415  1.00 93.38           O  
ATOM    342  N   VAL A  44       7.031  -1.870  12.763  1.00 92.39           N  
ATOM    343  CA  VAL A  44       7.011  -0.472  13.181  1.00 92.39           C  
ATOM    344  C   VAL A  44       5.687  -0.159  13.875  1.00 92.39           C  
ATOM    345  CB  VAL A  44       7.222   0.481  11.983  1.00 92.39           C  
ATOM    346  O   VAL A  44       4.614  -0.429  13.330  1.00 92.39           O  
ATOM    347  CG1 VAL A  44       7.224   1.937  12.445  1.00 92.39           C  
ATOM    348  CG2 VAL A  44       8.525   0.145  11.259  1.00 92.39           C  
ATOM    349  N   GLU A  45       5.805   0.348  15.012  1.00 90.56           N  
ATOM    350  CA  GLU A  45       4.613   0.746  15.755  1.00 90.56           C  
ATOM    351  C   GLU A  45       4.152   2.143  15.351  1.00 90.56           C  
ATOM    352  CB  GLU A  45       4.877   0.694  17.262  1.00 90.56           C  
ATOM    353  O   GLU A  45       4.966   3.062  15.236  1.00 90.56           O  
ATOM    354  CG  GLU A  45       5.066  -0.715  17.806  1.00 90.56           C  
ATOM    355  CD  GLU A  45       5.234  -0.758  19.316  1.00 90.56           C  
ATOM    356  OE1 GLU A  45       4.966  -1.817  19.927  1.00 90.56           O  
ATOM    357  OE2 GLU A  45       5.636   0.277  19.894  1.00 90.56           O  
ATOM    358  N   LEU A  46       2.765   2.172  15.091  1.00 88.42           N  
ATOM    359  CA  LEU A  46       2.184   3.466  14.749  1.00 88.42           C  
ATOM    360  C   LEU A  46       1.301   3.981  15.881  1.00 88.42           C  
ATOM    361  CB  LEU A  46       1.369   3.363  13.457  1.00 88.42           C  
ATOM    362  O   LEU A  46       0.648   3.195  16.572  1.00 88.42           O  
ATOM    363  CG  LEU A  46       2.124   2.884  12.216  1.00 88.42           C  
ATOM    364  CD1 LEU A  46       1.168   2.743  11.036  1.00 88.42           C  
ATOM    365  CD2 LEU A  46       3.261   3.843  11.878  1.00 88.42           C  
ATOM    366  N   SER A  47       1.453   5.268  16.148  1.00 88.33           N  
ATOM    367  CA  SER A  47       0.512   5.866  17.089  1.00 88.33           C  
ATOM    368  C   SER A  47      -0.901   5.891  16.518  1.00 88.33           C  
ATOM    369  CB  SER A  47       0.948   7.285  17.455  1.00 88.33           C  
ATOM    370  O   SER A  47      -1.089   5.770  15.305  1.00 88.33           O  
ATOM    371  OG  SER A  47       0.759   8.167  16.361  1.00 88.33           O  
ATOM    372  N   PRO A  48      -1.908   5.998  17.383  1.00 82.55           N  
ATOM    373  CA  PRO A  48      -3.296   6.047  16.918  1.00 82.55           C  
ATOM    374  C   PRO A  48      -3.518   7.100  15.834  1.00 82.55           C  
ATOM    375  CB  PRO A  48      -4.080   6.395  18.186  1.00 82.55           C  
ATOM    376  O   PRO A  48      -4.283   6.871  14.894  1.00 82.55           O  
ATOM    377  CG  PRO A  48      -3.262   5.838  19.306  1.00 82.55           C  
ATOM    378  CD  PRO A  48      -1.809   6.002  18.963  1.00 82.55           C  
ATOM    379  N   GLU A  49      -2.826   8.147  16.006  1.00 80.21           N  
ATOM    380  CA  GLU A  49      -2.958   9.208  15.012  1.00 80.21           C  
ATOM    381  C   GLU A  49      -2.326   8.802  13.684  1.00 80.21           C  
ATOM    382  CB  GLU A  49      -2.322  10.505  15.522  1.00 80.21           C  
ATOM    383  O   GLU A  49      -2.814   9.181  12.617  1.00 80.21           O  
ATOM    384  CG  GLU A  49      -3.037  11.110  16.721  1.00 80.21           C  
ATOM    385  CD  GLU A  49      -2.406  12.407  17.204  1.00 80.21           C  
ATOM    386  OE1 GLU A  49      -2.905  12.994  18.190  1.00 80.21           O  
ATOM    387  OE2 GLU A  49      -1.406  12.839  16.589  1.00 80.21           O  
ATOM    388  N   GLN A  50      -1.292   7.991  13.782  1.00 84.85           N  
ATOM    389  CA  GLN A  50      -0.538   7.559  12.610  1.00 84.85           C  
ATOM    390  C   GLN A  50      -1.242   6.409  11.896  1.00 84.85           C  
ATOM    391  CB  GLN A  50       0.879   7.142  13.006  1.00 84.85           C  
ATOM    392  O   GLN A  50      -1.130   6.266  10.677  1.00 84.85           O  
ATOM    393  CG  GLN A  50       1.761   8.303  13.447  1.00 84.85           C  
ATOM    394  CD  GLN A  50       3.105   7.848  13.984  1.00 84.85           C  
ATOM    395  NE2 GLN A  50       4.141   8.643  13.740  1.00 84.85           N  
ATOM    396  OE1 GLN A  50       3.212   6.791  14.613  1.00 84.85           O  
ATOM    397  N   GLN A  51      -2.024   5.722  12.562  1.00 79.49           N  
ATOM    398  CA  GLN A  51      -2.674   4.512  12.070  1.00 79.49           C  
ATOM    399  C   GLN A  51      -3.720   4.842  11.009  1.00 79.49           C  
ATOM    400  CB  GLN A  51      -3.320   3.742  13.222  1.00 79.49           C  
ATOM    401  O   GLN A  51      -4.045   4.002  10.167  1.00 79.49           O  
ATOM    402  CG  GLN A  51      -2.317   3.106  14.176  1.00 79.49           C  
ATOM    403  CD  GLN A  51      -2.981   2.430  15.361  1.00 79.49           C  
ATOM    404  NE2 GLN A  51      -2.215   2.211  16.424  1.00 79.49           N  
ATOM    405  OE1 GLN A  51      -4.173   2.108  15.321  1.00 79.49           O  
ATOM    406  N   ASN A  52      -4.113   6.067  11.025  1.00 78.17           N  
ATOM    407  CA  ASN A  52      -5.213   6.431  10.138  1.00 78.17           C  
ATOM    408  C   ASN A  52      -4.704   6.950   8.797  1.00 78.17           C  
ATOM    409  CB  ASN A  52      -6.116   7.473  10.803  1.00 78.17           C  
ATOM    410  O   ASN A  52      -5.428   6.921   7.800  1.00 78.17           O  
ATOM    411  CG  ASN A  52      -6.885   6.911  11.982  1.00 78.17           C  
ATOM    412  ND2 ASN A  52      -7.089   7.735  13.004  1.00 78.17           N  
ATOM    413  OD1 ASN A  52      -7.293   5.747  11.975  1.00 78.17           O  
ATOM    414  N   ASN A  53      -3.387   7.301   8.802  1.00 85.32           N  
ATOM    415  CA  ASN A  53      -2.758   7.836   7.599  1.00 85.32           C  
ATOM    416  C   ASN A  53      -1.291   7.426   7.504  1.00 85.32           C  
ATOM    417  CB  ASN A  53      -2.888   9.360   7.559  1.00 85.32           C  
ATOM    418  O   ASN A  53      -0.436   8.005   8.177  1.00 85.32           O  
ATOM    419  CG  ASN A  53      -4.329   9.826   7.628  1.00 85.32           C  
ATOM    420  ND2 ASN A  53      -4.609  10.754   8.535  1.00 85.32           N  
ATOM    421  OD1 ASN A  53      -5.183   9.355   6.873  1.00 85.32           O  
ATOM    422  N   ALA A  54      -1.033   6.395   6.716  1.00 88.98           N  
ATOM    423  CA  ALA A  54       0.353   5.954   6.584  1.00 88.98           C  
ATOM    424  C   ALA A  54       0.653   5.506   5.157  1.00 88.98           C  
ATOM    425  CB  ALA A  54       0.648   4.823   7.566  1.00 88.98           C  
ATOM    426  O   ALA A  54      -0.237   5.028   4.450  1.00 88.98           O  
ATOM    427  N   ILE A  55       1.834   5.761   4.740  1.00 91.05           N  
ATOM    428  CA  ILE A  55       2.342   5.241   3.475  1.00 91.05           C  
ATOM    429  C   ILE A  55       3.611   4.428   3.724  1.00 91.05           C  
ATOM    430  CB  ILE A  55       2.623   6.378   2.468  1.00 91.05           C  
ATOM    431  O   ILE A  55       4.499   4.862   4.462  1.00 91.05           O  
ATOM    432  CG1 ILE A  55       3.141   5.804   1.144  1.00 91.05           C  
ATOM    433  CG2 ILE A  55       3.616   7.385   3.054  1.00 91.05           C  
ATOM    434  CD1 ILE A  55       3.212   6.822   0.014  1.00 91.05           C  
ATOM    435  N   VAL A  56       3.615   3.238   3.218  1.00 92.22           N  
ATOM    436  CA  VAL A  56       4.780   2.364   3.299  1.00 92.22           C  
ATOM    437  C   VAL A  56       5.376   2.166   1.907  1.00 92.22           C  
ATOM    438  CB  VAL A  56       4.423   0.998   3.926  1.00 92.22           C  
ATOM    439  O   VAL A  56       4.706   1.656   1.006  1.00 92.22           O  
ATOM    440  CG1 VAL A  56       5.671   0.132   4.082  1.00 92.22           C  
ATOM    441  CG2 VAL A  56       3.733   1.194   5.275  1.00 92.22           C  
ATOM    442  N   VAL A  57       6.583   2.581   1.740  1.00 93.36           N  
ATOM    443  CA  VAL A  57       7.297   2.429   0.476  1.00 93.36           C  
ATOM    444  C   VAL A  57       8.418   1.404   0.636  1.00 93.36           C  
ATOM    445  CB  VAL A  57       7.872   3.775  -0.016  1.00 93.36           C  
ATOM    446  O   VAL A  57       9.314   1.580   1.464  1.00 93.36           O  
ATOM    447  CG1 VAL A  57       8.539   3.611  -1.381  1.00 93.36           C  
ATOM    448  CG2 VAL A  57       6.772   4.833  -0.080  1.00 93.36           C  
ATOM    449  N   VAL A  58       8.402   0.347  -0.151  1.00 93.01           N  
ATOM    450  CA  VAL A  58       9.405  -0.712  -0.099  1.00 93.01           C  
ATOM    451  C   VAL A  58      10.234  -0.702  -1.382  1.00 93.01           C  
ATOM    452  CB  VAL A  58       8.756  -2.099   0.105  1.00 93.01           C  
ATOM    453  O   VAL A  58       9.697  -0.887  -2.477  1.00 93.01           O  
ATOM    454  CG1 VAL A  58       9.826  -3.180   0.246  1.00 93.01           C  
ATOM    455  CG2 VAL A  58       7.842  -2.085   1.328  1.00 93.01           C  
ATOM    456  N   HIS A  59      11.562  -0.464  -1.173  1.00 92.87           N  
ATOM    457  CA  HIS A  59      12.520  -0.516  -2.271  1.00 92.87           C  
ATOM    458  C   HIS A  59      13.397  -1.761  -2.179  1.00 92.87           C  
ATOM    459  CB  HIS A  59      13.392   0.741  -2.281  1.00 92.87           C  
ATOM    460  O   HIS A  59      14.158  -1.919  -1.222  1.00 92.87           O  
ATOM    461  CG  HIS A  59      12.644   1.987  -2.633  1.00 92.87           C  
ATOM    462  CD2 HIS A  59      11.876   2.806  -1.876  1.00 92.87           C  
ATOM    463  ND1 HIS A  59      12.637   2.517  -3.905  1.00 92.87           N  
ATOM    464  CE1 HIS A  59      11.894   3.612  -3.915  1.00 92.87           C  
ATOM    465  NE2 HIS A  59      11.421   3.809  -2.696  1.00 92.87           N  
ATOM    466  N   CYS A  60      13.273  -2.701  -3.117  1.00 89.71           N  
ATOM    467  CA  CYS A  60      14.181  -3.837  -3.234  1.00 89.71           C  
ATOM    468  C   CYS A  60      14.948  -3.789  -4.550  1.00 89.71           C  
ATOM    469  CB  CYS A  60      13.410  -5.153  -3.130  1.00 89.71           C  
ATOM    470  O   CYS A  60      14.437  -4.215  -5.587  1.00 89.71           O  
ATOM    471  SG  CYS A  60      12.400  -5.289  -1.639  1.00 89.71           S  
ATOM    472  N   GLY A  61      16.157  -3.252  -4.631  1.00 85.03           N  
ATOM    473  CA  GLY A  61      16.799  -2.978  -5.906  1.00 85.03           C  
ATOM    474  C   GLY A  61      16.100  -1.894  -6.706  1.00 85.03           C  
ATOM    475  O   GLY A  61      15.879  -0.790  -6.204  1.00 85.03           O  
ATOM    476  N   ASN A  62      15.666  -2.242  -7.987  1.00 83.32           N  
ATOM    477  CA  ASN A  62      15.015  -1.265  -8.854  1.00 83.32           C  
ATOM    478  C   ASN A  62      13.495  -1.341  -8.740  1.00 83.32           C  
ATOM    479  CB  ASN A  62      15.449  -1.462 -10.307  1.00 83.32           C  
ATOM    480  O   ASN A  62      12.780  -0.606  -9.424  1.00 83.32           O  
ATOM    481  CG  ASN A  62      16.900  -1.088 -10.539  1.00 83.32           C  
ATOM    482  ND2 ASN A  62      17.545  -1.767 -11.480  1.00 83.32           N  
ATOM    483  OD1 ASN A  62      17.437  -0.195  -9.877  1.00 83.32           O  
ATOM    484  N   GLU A  63      13.019  -2.199  -7.754  1.00 85.07           N  
ATOM    485  CA  GLU A  63      11.577  -2.408  -7.660  1.00 85.07           C  
ATOM    486  C   GLU A  63      10.984  -1.639  -6.482  1.00 85.07           C  
ATOM    487  CB  GLU A  63      11.257  -3.899  -7.529  1.00 85.07           C  
ATOM    488  O   GLU A  63      11.524  -1.677  -5.374  1.00 85.07           O  
ATOM    489  CG  GLU A  63      11.719  -4.734  -8.715  1.00 85.07           C  
ATOM    490  CD  GLU A  63      11.298  -6.192  -8.623  1.00 85.07           C  
ATOM    491  OE1 GLU A  63      11.172  -6.855  -9.677  1.00 85.07           O  
ATOM    492  OE2 GLU A  63      11.091  -6.675  -7.487  1.00 85.07           O  
ATOM    493  N   ILE A  64       9.950  -0.886  -6.826  1.00 83.68           N  
ATOM    494  CA  ILE A  64       9.301  -0.072  -5.803  1.00 83.68           C  
ATOM    495  C   ILE A  64       7.866  -0.552  -5.596  1.00 83.68           C  
ATOM    496  CB  ILE A  64       9.316   1.426  -6.180  1.00 83.68           C  
ATOM    497  O   ILE A  64       7.095  -0.654  -6.553  1.00 83.68           O  
ATOM    498  CG1 ILE A  64      10.752   1.898  -6.435  1.00 83.68           C  
ATOM    499  CG2 ILE A  64       8.650   2.265  -5.085  1.00 83.68           C  
ATOM    500  CD1 ILE A  64      10.849   3.305  -7.008  1.00 83.68           C  
ATOM    501  N   TYR A  65       7.541  -0.797  -4.370  1.00 84.42           N  
ATOM    502  CA  TYR A  65       6.181  -1.155  -3.981  1.00 84.42           C  
ATOM    503  C   TYR A  65       5.620  -0.157  -2.976  1.00 84.42           C  
ATOM    504  CB  TYR A  65       6.146  -2.568  -3.389  1.00 84.42           C  
ATOM    505  O   TYR A  65       6.263   0.149  -1.970  1.00 84.42           O  
ATOM    506  CG  TYR A  65       6.781  -3.613  -4.274  1.00 84.42           C  
ATOM    507  CD1 TYR A  65       6.037  -4.271  -5.251  1.00 84.42           C  
ATOM    508  CD2 TYR A  65       8.124  -3.945  -4.135  1.00 84.42           C  
ATOM    509  CE1 TYR A  65       6.617  -5.236  -6.068  1.00 84.42           C  
ATOM    510  CE2 TYR A  65       8.714  -4.909  -4.945  1.00 84.42           C  
ATOM    511  OH  TYR A  65       8.534  -6.502  -6.713  1.00 84.42           O  
ATOM    512  CZ  TYR A  65       7.954  -5.548  -5.908  1.00 84.42           C  
ATOM    513  N   VAL A  66       4.460   0.298  -3.274  1.00 83.80           N  
ATOM    514  CA  VAL A  66       3.900   1.334  -2.413  1.00 83.80           C  
ATOM    515  C   VAL A  66       2.571   0.859  -1.829  1.00 83.80           C  
ATOM    516  CB  VAL A  66       3.702   2.662  -3.178  1.00 83.80           C  
ATOM    517  O   VAL A  66       1.706   0.369  -2.558  1.00 83.80           O  
ATOM    518  CG1 VAL A  66       3.052   3.712  -2.278  1.00 83.80           C  
ATOM    519  CG2 VAL A  66       5.037   3.170  -3.719  1.00 83.80           C  
ATOM    520  N   PHE A  67       2.438   1.089  -0.545  1.00 85.37           N  
ATOM    521  CA  PHE A  67       1.204   0.794   0.173  1.00 85.37           C  
ATOM    522  C   PHE A  67       0.717   2.019   0.938  1.00 85.37           C  
ATOM    523  CB  PHE A  67       1.408  -0.379   1.137  1.00 85.37           C  
ATOM    524  O   PHE A  67       1.451   2.582   1.752  1.00 85.37           O  
ATOM    525  CG  PHE A  67       0.175  -0.746   1.916  1.00 85.37           C  
ATOM    526  CD1 PHE A  67      -0.019  -0.266   3.206  1.00 85.37           C  
ATOM    527  CD2 PHE A  67      -0.793  -1.573   1.359  1.00 85.37           C  
ATOM    528  CE1 PHE A  67      -1.160  -0.605   3.929  1.00 85.37           C  
ATOM    529  CE2 PHE A  67      -1.935  -1.915   2.076  1.00 85.37           C  
ATOM    530  CZ  PHE A  67      -2.117  -1.431   3.361  1.00 85.37           C  
ATOM    531  N   ILE A  68      -0.550   2.270   0.705  1.00 80.18           N  
ATOM    532  CA  ILE A  68      -1.099   3.464   1.338  1.00 80.18           C  
ATOM    533  C   ILE A  68      -2.345   3.096   2.141  1.00 80.18           C  
ATOM    534  CB  ILE A  68      -1.436   4.553   0.294  1.00 80.18           C  
ATOM    535  O   ILE A  68      -3.256   2.448   1.622  1.00 80.18           O  
ATOM    536  CG1 ILE A  68      -0.181   4.945  -0.493  1.00 80.18           C  
ATOM    537  CG2 ILE A  68      -2.062   5.775   0.972  1.00 80.18           C  
ATOM    538  CD1 ILE A  68      -0.449   5.897  -1.651  1.00 80.18           C  
ATOM    539  N   LEU A  69      -2.319   3.410   3.454  1.00 83.53           N  
ATOM    540  CA  LEU A  69      -3.507   3.376   4.300  1.00 83.53           C  
ATOM    541  C   LEU A  69      -3.920   4.784   4.715  1.00 83.53           C  
ATOM    542  CB  LEU A  69      -3.255   2.517   5.542  1.00 83.53           C  
ATOM    543  O   LEU A  69      -3.205   5.447   5.470  1.00 83.53           O  
ATOM    544  CG  LEU A  69      -4.419   2.392   6.527  1.00 83.53           C  
ATOM    545  CD1 LEU A  69      -5.545   1.566   5.914  1.00 83.53           C  
ATOM    546  CD2 LEU A  69      -3.947   1.773   7.838  1.00 83.53           C  
ATOM    547  N   VAL A  70      -5.049   5.228   4.212  1.00 84.26           N  
ATOM    548  CA  VAL A  70      -5.443   6.592   4.548  1.00 84.26           C  
ATOM    549  C   VAL A  70      -6.934   6.634   4.874  1.00 84.26           C  
ATOM    550  CB  VAL A  70      -5.120   7.576   3.401  1.00 84.26           C  
ATOM    551  O   VAL A  70      -7.728   5.906   4.274  1.00 84.26           O  
ATOM    552  CG1 VAL A  70      -3.611   7.766   3.261  1.00 84.26           C  
ATOM    553  CG2 VAL A  70      -5.723   7.079   2.088  1.00 84.26           C  
ATOM    554  N   THR A  71      -7.344   7.359   5.860  1.00 81.77           N  
ATOM    555  CA  THR A  71      -8.739   7.567   6.231  1.00 81.77           C  
ATOM    556  C   THR A  71      -9.179   8.991   5.901  1.00 81.77           C  
ATOM    557  CB  THR A  71      -8.967   7.291   7.729  1.00 81.77           C  
ATOM    558  O   THR A  71     -10.374   9.292   5.901  1.00 81.77           O  
ATOM    559  CG2 THR A  71      -8.702   5.826   8.064  1.00 81.77           C  
ATOM    560  OG1 THR A  71      -8.082   8.113   8.500  1.00 81.77           O  
ATOM    561  N   SER A  72      -8.228   9.872   5.615  1.00 84.46           N  
ATOM    562  CA  SER A  72      -8.541  11.266   5.318  1.00 84.46           C  
ATOM    563  C   SER A  72      -8.346  11.574   3.837  1.00 84.46           C  
ATOM    564  CB  SER A  72      -7.673  12.202   6.161  1.00 84.46           C  
ATOM    565  O   SER A  72      -7.385  11.106   3.222  1.00 84.46           O  
ATOM    566  OG  SER A  72      -7.309  13.354   5.419  1.00 84.46           O  
ATOM    567  N   GLU A  73      -9.307  12.352   3.270  1.00 87.70           N  
ATOM    568  CA  GLU A  73      -9.201  12.780   1.878  1.00 87.70           C  
ATOM    569  C   GLU A  73      -7.927  13.586   1.643  1.00 87.70           C  
ATOM    570  CB  GLU A  73     -10.427  13.604   1.474  1.00 87.70           C  
ATOM    571  O   GLU A  73      -7.273  13.436   0.610  1.00 87.70           O  
ATOM    572  CG  GLU A  73     -11.696  12.780   1.314  1.00 87.70           C  
ATOM    573  CD  GLU A  73     -11.593  11.725   0.224  1.00 87.70           C  
ATOM    574  OE1 GLU A  73     -11.965  10.556   0.473  1.00 87.70           O  
ATOM    575  OE2 GLU A  73     -11.135  12.070  -0.889  1.00 87.70           O  
ATOM    576  N   GLU A  74      -7.613  14.444   2.583  1.00 87.54           N  
ATOM    577  CA  GLU A  74      -6.400  15.250   2.483  1.00 87.54           C  
ATOM    578  C   GLU A  74      -5.158  14.368   2.388  1.00 87.54           C  
ATOM    579  CB  GLU A  74      -6.282  16.197   3.679  1.00 87.54           C  
ATOM    580  O   GLU A  74      -4.294  14.594   1.538  1.00 87.54           O  
ATOM    581  CG  GLU A  74      -5.101  17.152   3.594  1.00 87.54           C  
ATOM    582  CD  GLU A  74      -4.964  18.048   4.815  1.00 87.54           C  
ATOM    583  OE1 GLU A  74      -3.896  18.677   4.989  1.00 87.54           O  
ATOM    584  OE2 GLU A  74      -5.933  18.121   5.603  1.00 87.54           O  
ATOM    585  N   ALA A  75      -5.002  13.395   3.227  1.00 86.35           N  
ATOM    586  CA  ALA A  75      -3.882  12.458   3.213  1.00 86.35           C  
ATOM    587  C   ALA A  75      -3.855  11.655   1.915  1.00 86.35           C  
ATOM    588  CB  ALA A  75      -3.959  11.518   4.414  1.00 86.35           C  
ATOM    589  O   ALA A  75      -2.785  11.410   1.352  1.00 86.35           O  
ATOM    590  N   ARG A  76      -5.048  11.293   1.492  1.00 88.28           N  
ATOM    591  CA  ARG A  76      -5.150  10.534   0.250  1.00 88.28           C  
ATOM    592  C   ARG A  76      -4.542  11.307  -0.916  1.00 88.28           C  
ATOM    593  CB  ARG A  76      -6.610  10.192  -0.053  1.00 88.28           C  
ATOM    594  O   ARG A  76      -3.743  10.762  -1.680  1.00 88.28           O  
ATOM    595  CG  ARG A  76      -6.801   9.374  -1.321  1.00 88.28           C  
ATOM    596  CD  ARG A  76      -8.268   9.285  -1.719  1.00 88.28           C  
ATOM    597  NE  ARG A  76      -8.797  10.585  -2.121  1.00 88.28           N  
ATOM    598  NH1 ARG A  76      -8.160  10.391  -4.333  1.00 88.28           N  
ATOM    599  NH2 ARG A  76      -9.248  12.275  -3.610  1.00 88.28           N  
ATOM    600  CZ  ARG A  76      -8.734  11.081  -3.354  1.00 88.28           C  
ATOM    601  N   LYS A  77      -4.968  12.564  -1.022  1.00 89.80           N  
ATOM    602  CA  LYS A  77      -4.460  13.421  -2.090  1.00 89.80           C  
ATOM    603  C   LYS A  77      -2.945  13.577  -1.996  1.00 89.80           C  
ATOM    604  CB  LYS A  77      -5.132  14.794  -2.041  1.00 89.80           C  
ATOM    605  O   LYS A  77      -2.243  13.486  -3.005  1.00 89.80           O  
ATOM    606  CG  LYS A  77      -6.584  14.789  -2.497  1.00 89.80           C  
ATOM    607  CD  LYS A  77      -7.185  16.188  -2.465  1.00 89.80           C  
ATOM    608  CE  LYS A  77      -8.652  16.177  -2.872  1.00 89.80           C  
ATOM    609  NZ  LYS A  77      -9.260  17.539  -2.791  1.00 89.80           N  
ATOM    610  N   HIS A  78      -2.550  13.837  -0.790  1.00 89.70           N  
ATOM    611  CA  HIS A  78      -1.120  14.019  -0.564  1.00 89.70           C  
ATOM    612  C   HIS A  78      -0.340  12.761  -0.927  1.00 89.70           C  
ATOM    613  CB  HIS A  78      -0.854  14.400   0.894  1.00 89.70           C  
ATOM    614  O   HIS A  78       0.637  12.826  -1.676  1.00 89.70           O  
ATOM    615  CG  HIS A  78       0.600  14.501   1.231  1.00 89.70           C  
ATOM    616  CD2 HIS A  78       1.376  13.752   2.050  1.00 89.70           C  
ATOM    617  ND1 HIS A  78       1.422  15.471   0.700  1.00 89.70           N  
ATOM    618  CE1 HIS A  78       2.645  15.313   1.178  1.00 89.70           C  
ATOM    619  NE2 HIS A  78       2.644  14.277   1.999  1.00 89.70           N  
ATOM    620  N   PHE A  79      -0.694  11.564  -0.450  1.00 89.05           N  
ATOM    621  CA  PHE A  79       0.033  10.317  -0.658  1.00 89.05           C  
ATOM    622  C   PHE A  79      -0.091   9.853  -2.104  1.00 89.05           C  
ATOM    623  CB  PHE A  79      -0.483   9.228   0.288  1.00 89.05           C  
ATOM    624  O   PHE A  79       0.819   9.214  -2.637  1.00 89.05           O  
ATOM    625  CG  PHE A  79      -0.071   9.425   1.722  1.00 89.05           C  
ATOM    626  CD1 PHE A  79       1.081  10.136   2.038  1.00 89.05           C  
ATOM    627  CD2 PHE A  79      -0.836   8.900   2.755  1.00 89.05           C  
ATOM    628  CE1 PHE A  79       1.465  10.320   3.364  1.00 89.05           C  
ATOM    629  CE2 PHE A  79      -0.459   9.080   4.083  1.00 89.05           C  
ATOM    630  CZ  PHE A  79       0.692   9.789   4.385  1.00 89.05           C  
ATOM    631  N   GLU A  80      -1.215  10.157  -2.702  1.00 88.25           N  
ATOM    632  CA  GLU A  80      -1.373   9.864  -4.123  1.00 88.25           C  
ATOM    633  C   GLU A  80      -0.341  10.613  -4.960  1.00 88.25           C  
ATOM    634  CB  GLU A  80      -2.787  10.218  -4.591  1.00 88.25           C  
ATOM    635  O   GLU A  80       0.197  10.068  -5.926  1.00 88.25           O  
ATOM    636  CG  GLU A  80      -3.830   9.164  -4.250  1.00 88.25           C  
ATOM    637  CD  GLU A  80      -5.217   9.500  -4.773  1.00 88.25           C  
ATOM    638  OE1 GLU A  80      -6.156   8.698  -4.566  1.00 88.25           O  
ATOM    639  OE2 GLU A  80      -5.367  10.575  -5.397  1.00 88.25           O  
ATOM    640  N   LYS A  81      -0.175  11.762  -4.626  1.00 89.81           N  
ATOM    641  CA  LYS A  81       0.842  12.545  -5.321  1.00 89.81           C  
ATOM    642  C   LYS A  81       2.222  11.910  -5.172  1.00 89.81           C  
ATOM    643  CB  LYS A  81       0.867  13.981  -4.794  1.00 89.81           C  
ATOM    644  O   LYS A  81       2.964  11.790  -6.149  1.00 89.81           O  
ATOM    645  CG  LYS A  81       1.800  14.906  -5.561  1.00 89.81           C  
ATOM    646  CD  LYS A  81       1.744  16.329  -5.021  1.00 89.81           C  
ATOM    647  CE  LYS A  81       2.720  17.243  -5.750  1.00 89.81           C  
ATOM    648  NZ  LYS A  81       2.703  18.629  -5.193  1.00 89.81           N  
ATOM    649  N   ILE A  82       2.558  11.550  -4.012  1.00 88.92           N  
ATOM    650  CA  ILE A  82       3.840  10.908  -3.739  1.00 88.92           C  
ATOM    651  C   ILE A  82       3.959   9.626  -4.559  1.00 88.92           C  
ATOM    652  CB  ILE A  82       4.008  10.600  -2.234  1.00 88.92           C  
ATOM    653  O   ILE A  82       4.991   9.378  -5.189  1.00 88.92           O  
ATOM    654  CG1 ILE A  82       4.091  11.901  -1.429  1.00 88.92           C  
ATOM    655  CG2 ILE A  82       5.245   9.729  -1.997  1.00 88.92           C  
ATOM    656  CD1 ILE A  82       4.069  11.698   0.080  1.00 88.92           C  
ATOM    657  N   ALA A  83       2.910   8.810  -4.495  1.00 87.91           N  
ATOM    658  CA  ALA A  83       2.916   7.546  -5.229  1.00 87.91           C  
ATOM    659  C   ALA A  83       3.099   7.782  -6.725  1.00 87.91           C  
ATOM    660  CB  ALA A  83       1.625   6.774  -4.968  1.00 87.91           C  
ATOM    661  O   ALA A  83       3.817   7.035  -7.394  1.00 87.91           O  
ATOM    662  N   ARG A  84       2.443   8.722  -7.283  1.00 87.75           N  
ATOM    663  CA  ARG A  84       2.552   9.034  -8.704  1.00 87.75           C  
ATOM    664  C   ARG A  84       3.988   9.385  -9.080  1.00 87.75           C  
ATOM    665  CB  ARG A  84       1.616  10.187  -9.075  1.00 87.75           C  
ATOM    666  O   ARG A  84       4.462   9.011 -10.155  1.00 87.75           O  
ATOM    667  CG  ARG A  84       0.159   9.776  -9.218  1.00 87.75           C  
ATOM    668  CD  ARG A  84      -0.701  10.922  -9.732  1.00 87.75           C  
ATOM    669  NE  ARG A  84      -2.123  10.595  -9.674  1.00 87.75           N  
ATOM    670  NH1 ARG A  84      -2.402  10.483 -11.965  1.00 87.75           N  
ATOM    671  NH2 ARG A  84      -4.180  10.102 -10.569  1.00 87.75           N  
ATOM    672  CZ  ARG A  84      -2.899  10.394 -10.736  1.00 87.75           C  
ATOM    673  N   GLU A  85       4.664  10.014  -8.240  1.00 90.49           N  
ATOM    674  CA  GLU A  85       6.038  10.434  -8.497  1.00 90.49           C  
ATOM    675  C   GLU A  85       7.002   9.254  -8.413  1.00 90.49           C  
ATOM    676  CB  GLU A  85       6.460  11.528  -7.512  1.00 90.49           C  
ATOM    677  O   GLU A  85       7.994   9.203  -9.142  1.00 90.49           O  
ATOM    678  CG  GLU A  85       5.744  12.855  -7.723  1.00 90.49           C  
ATOM    679  CD  GLU A  85       6.095  13.899  -6.675  1.00 90.49           C  
ATOM    680  OE1 GLU A  85       5.600  15.045  -6.771  1.00 90.49           O  
ATOM    681  OE2 GLU A  85       6.873  13.569  -5.752  1.00 90.49           O  
ATOM    682  N   LEU A  86       6.622   8.357  -7.605  1.00 89.71           N  
ATOM    683  CA  LEU A  86       7.492   7.208  -7.381  1.00 89.71           C  
ATOM    684  C   LEU A  86       7.323   6.173  -8.489  1.00 89.71           C  
ATOM    685  CB  LEU A  86       7.197   6.569  -6.021  1.00 89.71           C  
ATOM    686  O   LEU A  86       8.231   5.379  -8.745  1.00 89.71           O  
ATOM    687  CG  LEU A  86       7.574   7.392  -4.789  1.00 89.71           C  
ATOM    688  CD1 LEU A  86       7.074   6.708  -3.521  1.00 89.71           C  
ATOM    689  CD2 LEU A  86       9.083   7.604  -4.728  1.00 89.71           C  
ATOM    690  N   LYS A  87       6.167   6.206  -9.197  1.00 87.71           N  
ATOM    691  CA  LYS A  87       5.854   5.246 -10.252  1.00 87.71           C  
ATOM    692  C   LYS A  87       6.085   3.814  -9.778  1.00 87.71           C  
ATOM    693  CB  LYS A  87       6.693   5.527 -11.499  1.00 87.71           C  
ATOM    694  O   LYS A  87       6.910   3.093 -10.344  1.00 87.71           O  
ATOM    695  CG  LYS A  87       6.411   6.876 -12.144  1.00 87.71           C  
ATOM    696  CD  LYS A  87       7.246   7.081 -13.401  1.00 87.71           C  
ATOM    697  CE  LYS A  87       6.968   8.432 -14.045  1.00 87.71           C  
ATOM    698  NZ  LYS A  87       7.794   8.643 -15.271  1.00 87.71           N  
ATOM    699  N   PRO A  88       5.282   3.391  -8.696  1.00 88.92           N  
ATOM    700  CA  PRO A  88       5.480   2.041  -8.163  1.00 88.92           C  
ATOM    701  C   PRO A  88       5.060   0.951  -9.146  1.00 88.92           C  
ATOM    702  CB  PRO A  88       4.593   2.022  -6.915  1.00 88.92           C  
ATOM    703  O   PRO A  88       4.158   1.163  -9.960  1.00 88.92           O  
ATOM    704  CG  PRO A  88       3.496   2.994  -7.211  1.00 88.92           C  
ATOM    705  CD  PRO A  88       4.061   4.112  -8.039  1.00 88.92           C  
ATOM    706  N   LYS A  89       5.708  -0.184  -9.075  1.00 88.17           N  
ATOM    707  CA  LYS A  89       5.268  -1.341  -9.849  1.00 88.17           C  
ATOM    708  C   LYS A  89       3.851  -1.754  -9.462  1.00 88.17           C  
ATOM    709  CB  LYS A  89       6.228  -2.515  -9.653  1.00 88.17           C  
ATOM    710  O   LYS A  89       3.038  -2.089 -10.326  1.00 88.17           O  
ATOM    711  CG  LYS A  89       7.520  -2.398 -10.447  1.00 88.17           C  
ATOM    712  CD  LYS A  89       8.315  -3.697 -10.417  1.00 88.17           C  
ATOM    713  CE  LYS A  89       9.543  -3.623 -11.314  1.00 88.17           C  
ATOM    714  NZ  LYS A  89      10.316  -4.901 -11.301  1.00 88.17           N  
ATOM    715  N   ILE A  90       3.601  -1.765  -8.250  1.00 90.37           N  
ATOM    716  CA  ILE A  90       2.270  -2.053  -7.726  1.00 90.37           C  
ATOM    717  C   ILE A  90       1.882  -0.996  -6.695  1.00 90.37           C  
ATOM    718  CB  ILE A  90       2.203  -3.464  -7.100  1.00 90.37           C  
ATOM    719  O   ILE A  90       2.653  -0.701  -5.779  1.00 90.37           O  
ATOM    720  CG1 ILE A  90       2.557  -4.529  -8.143  1.00 90.37           C  
ATOM    721  CG2 ILE A  90       0.817  -3.723  -6.501  1.00 90.37           C  
ATOM    722  CD1 ILE A  90       1.606  -4.573  -9.331  1.00 90.37           C  
ATOM    723  N   LEU A  91       0.681  -0.376  -6.757  1.00 91.41           N  
ATOM    724  CA  LEU A  91       0.127   0.561  -5.785  1.00 91.41           C  
ATOM    725  C   LEU A  91      -1.189   0.040  -5.217  1.00 91.41           C  
ATOM    726  CB  LEU A  91      -0.088   1.934  -6.426  1.00 91.41           C  
ATOM    727  O   LEU A  91      -2.123  -0.248  -5.969  1.00 91.41           O  
ATOM    728  CG  LEU A  91      -0.842   2.964  -5.584  1.00 91.41           C  
ATOM    729  CD1 LEU A  91      -0.038   3.323  -4.339  1.00 91.41           C  
ATOM    730  CD2 LEU A  91      -1.145   4.211  -6.409  1.00 91.41           C  
ATOM    731  N   VAL A  92      -1.162  -0.224  -3.977  1.00 90.61           N  
ATOM    732  CA  VAL A  92      -2.397  -0.594  -3.295  1.00 90.61           C  
ATOM    733  C   VAL A  92      -2.808   0.516  -2.330  1.00 90.61           C  
ATOM    734  CB  VAL A  92      -2.248  -1.932  -2.536  1.00 90.61           C  
ATOM    735  O   VAL A  92      -2.041   0.887  -1.439  1.00 90.61           O  
ATOM    736  CG1 VAL A  92      -3.557  -2.310  -1.845  1.00 90.61           C  
ATOM    737  CG2 VAL A  92      -1.803  -3.039  -3.489  1.00 90.61           C  
ATOM    738  N   MET A  93      -3.995   1.042  -2.506  1.00 88.68           N  
ATOM    739  CA  MET A  93      -4.499   2.109  -1.645  1.00 88.68           C  
ATOM    740  C   MET A  93      -5.840   1.723  -1.029  1.00 88.68           C  
ATOM    741  CB  MET A  93      -4.639   3.414  -2.430  1.00 88.68           C  
ATOM    742  O   MET A  93      -6.751   1.291  -1.737  1.00 88.68           O  
ATOM    743  CG  MET A  93      -5.148   4.579  -1.597  1.00 88.68           C  
ATOM    744  SD  MET A  93      -5.386   6.103  -2.592  1.00 88.68           S  
ATOM    745  CE  MET A  93      -3.658   6.532  -2.939  1.00 88.68           C  
ATOM    746  N   VAL A  94      -5.879   1.979   0.213  1.00 85.43           N  
ATOM    747  CA  VAL A  94      -7.119   1.731   0.940  1.00 85.43           C  
ATOM    748  C   VAL A  94      -7.631   3.034   1.549  1.00 85.43           C  
ATOM    749  CB  VAL A  94      -6.927   0.666   2.043  1.00 85.43           C  
ATOM    750  O   VAL A  94      -6.938   3.667   2.349  1.00 85.43           O  
ATOM    751  CG1 VAL A  94      -8.255   0.356   2.732  1.00 85.43           C  
ATOM    752  CG2 VAL A  94      -6.317  -0.606   1.456  1.00 85.43           C  
ATOM    753  N   HIS A  95      -8.876   3.381   1.153  1.00 85.98           N  
ATOM    754  CA  HIS A  95      -9.428   4.649   1.617  1.00 85.98           C  
ATOM    755  C   HIS A  95     -10.946   4.575   1.744  1.00 85.98           C  
ATOM    756  CB  HIS A  95      -9.035   5.783   0.668  1.00 85.98           C  
ATOM    757  O   HIS A  95     -11.644   4.314   0.762  1.00 85.98           O  
ATOM    758  CG  HIS A  95      -9.562   7.120   1.081  1.00 85.98           C  
ATOM    759  CD2 HIS A  95      -9.499   7.774   2.265  1.00 85.98           C  
ATOM    760  ND1 HIS A  95     -10.255   7.944   0.221  1.00 85.98           N  
ATOM    761  CE1 HIS A  95     -10.595   9.051   0.860  1.00 85.98           C  
ATOM    762  NE2 HIS A  95     -10.149   8.972   2.102  1.00 85.98           N  
ATOM    763  N   ASN A  96     -11.504   4.781   2.918  1.00 79.47           N  
ATOM    764  CA  ASN A  96     -12.927   4.945   3.195  1.00 79.47           C  
ATOM    765  C   ASN A  96     -13.757   3.849   2.533  1.00 79.47           C  
ATOM    766  CB  ASN A  96     -13.408   6.324   2.737  1.00 79.47           C  
ATOM    767  O   ASN A  96     -14.733   4.137   1.838  1.00 79.47           O  
ATOM    768  CG  ASN A  96     -12.891   7.445   3.618  1.00 79.47           C  
ATOM    769  ND2 ASN A  96     -12.831   8.652   3.069  1.00 79.47           N  
ATOM    770  OD1 ASN A  96     -12.548   7.227   4.783  1.00 79.47           O  
ATOM    771  N   GLY A  97     -13.281   2.539   2.710  1.00 82.75           N  
ATOM    772  CA  GLY A  97     -14.108   1.443   2.231  1.00 82.75           C  
ATOM    773  C   GLY A  97     -13.840   1.081   0.783  1.00 82.75           C  
ATOM    774  O   GLY A  97     -14.643   0.393   0.150  1.00 82.75           O  
ATOM    775  N   ARG A  98     -12.742   1.717   0.288  1.00 87.86           N  
ATOM    776  CA  ARG A  98     -12.391   1.466  -1.106  1.00 87.86           C  
ATOM    777  C   ARG A  98     -10.959   0.954  -1.227  1.00 87.86           C  
ATOM    778  CB  ARG A  98     -12.565   2.736  -1.941  1.00 87.86           C  
ATOM    779  O   ARG A  98     -10.044   1.503  -0.610  1.00 87.86           O  
ATOM    780  CG  ARG A  98     -14.011   3.185  -2.086  1.00 87.86           C  
ATOM    781  CD  ARG A  98     -14.129   4.444  -2.934  1.00 87.86           C  
ATOM    782  NE  ARG A  98     -15.420   5.099  -2.748  1.00 87.86           N  
ATOM    783  NH1 ARG A  98     -14.863   6.994  -3.948  1.00 87.86           N  
ATOM    784  NH2 ARG A  98     -16.944   6.798  -3.005  1.00 87.86           N  
ATOM    785  CZ  ARG A  98     -15.739   6.296  -3.234  1.00 87.86           C  
ATOM    786  N   VAL A  99     -10.826  -0.128  -1.843  1.00 90.15           N  
ATOM    787  CA  VAL A  99      -9.509  -0.661  -2.176  1.00 90.15           C  
ATOM    788  C   VAL A  99      -9.183  -0.358  -3.637  1.00 90.15           C  
ATOM    789  CB  VAL A  99      -9.429  -2.182  -1.916  1.00 90.15           C  
ATOM    790  O   VAL A  99      -9.974  -0.663  -4.532  1.00 90.15           O  
ATOM    791  CG1 VAL A  99      -8.073  -2.734  -2.351  1.00 90.15           C  
ATOM    792  CG2 VAL A  99      -9.684  -2.484  -0.440  1.00 90.15           C  
ATOM    793  N   ARG A 100      -8.075   0.328  -3.797  1.00 91.87           N  
ATOM    794  CA  ARG A 100      -7.602   0.630  -5.144  1.00 91.87           C  
ATOM    795  C   ARG A 100      -6.269  -0.057  -5.424  1.00 91.87           C  
ATOM    796  CB  ARG A 100      -7.463   2.142  -5.339  1.00 91.87           C  
ATOM    797  O   ARG A 100      -5.345   0.015  -4.611  1.00 91.87           O  
ATOM    798  CG  ARG A 100      -7.160   2.553  -6.771  1.00 91.87           C  
ATOM    799  CD  ARG A 100      -7.096   4.066  -6.922  1.00 91.87           C  
ATOM    800  NE  ARG A 100      -8.378   4.693  -6.613  1.00 91.87           N  
ATOM    801  NH1 ARG A 100      -7.623   6.858  -6.898  1.00 91.87           N  
ATOM    802  NH2 ARG A 100      -9.804   6.468  -6.312  1.00 91.87           N  
ATOM    803  CZ  ARG A 100      -8.599   6.005  -6.608  1.00 91.87           C  
ATOM    804  N   VAL A 101      -6.212  -0.746  -6.472  1.00 93.48           N  
ATOM    805  CA  VAL A 101      -4.985  -1.421  -6.881  1.00 93.48           C  
ATOM    806  C   VAL A 101      -4.572  -0.945  -8.272  1.00 93.48           C  
ATOM    807  CB  VAL A 101      -5.152  -2.957  -6.871  1.00 93.48           C  
ATOM    808  O   VAL A 101      -5.346  -1.051  -9.226  1.00 93.48           O  
ATOM    809  CG1 VAL A 101      -3.847  -3.645  -7.268  1.00 93.48           C  
ATOM    810  CG2 VAL A 101      -5.614  -3.434  -5.496  1.00 93.48           C  
ATOM    811  N   ARG A 102      -3.423  -0.398  -8.355  1.00 93.91           N  
ATOM    812  CA  ARG A 102      -2.866  -0.001  -9.644  1.00 93.91           C  
ATOM    813  C   ARG A 102      -1.703  -0.904 -10.041  1.00 93.91           C  
ATOM    814  CB  ARG A 102      -2.406   1.458  -9.605  1.00 93.91           C  
ATOM    815  O   ARG A 102      -0.788  -1.131  -9.247  1.00 93.91           O  
ATOM    816  CG  ARG A 102      -1.925   1.989 -10.946  1.00 93.91           C  
ATOM    817  CD  ARG A 102      -1.479   3.442 -10.851  1.00 93.91           C  
ATOM    818  NE  ARG A 102      -0.746   3.860 -12.042  1.00 93.91           N  
ATOM    819  NH1 ARG A 102       0.577   5.400 -10.940  1.00 93.91           N  
ATOM    820  NH2 ARG A 102       0.816   5.084 -13.198  1.00 93.91           N  
ATOM    821  CZ  ARG A 102       0.214   4.780 -12.057  1.00 93.91           C  
ATOM    822  N   ASN A 103      -1.792  -1.406 -11.357  1.00 93.67           N  
ATOM    823  CA  ASN A 103      -0.754  -2.279 -11.897  1.00 93.67           C  
ATOM    824  C   ASN A 103       0.194  -1.519 -12.819  1.00 93.67           C  
ATOM    825  CB  ASN A 103      -1.380  -3.463 -12.637  1.00 93.67           C  
ATOM    826  O   ASN A 103      -0.146  -1.237 -13.970  1.00 93.67           O  
ATOM    827  CG  ASN A 103      -0.343  -4.419 -13.192  1.00 93.67           C  
ATOM    828  ND2 ASN A 103      -0.789  -5.377 -13.996  1.00 93.67           N  
ATOM    829  OD1 ASN A 103       0.850  -4.299 -12.899  1.00 93.67           O  
ATOM    830  N   GLY A 104       1.367  -1.162 -12.203  1.00 91.48           N  
ATOM    831  CA  GLY A 104       2.372  -0.467 -12.992  1.00 91.48           C  
ATOM    832  C   GLY A 104       3.378  -1.404 -13.634  1.00 91.48           C  
ATOM    833  O   GLY A 104       4.385  -0.957 -14.188  1.00 91.48           O  
ATOM    834  N   THR A 105       3.158  -2.641 -13.551  1.00 90.96           N  
ATOM    835  CA  THR A 105       4.061  -3.619 -14.149  1.00 90.96           C  
ATOM    836  C   THR A 105       3.789  -3.762 -15.643  1.00 90.96           C  
ATOM    837  CB  THR A 105       3.928  -4.993 -13.466  1.00 90.96           C  
ATOM    838  O   THR A 105       2.933  -3.067 -16.194  1.00 90.96           O  
ATOM    839  CG2 THR A 105       3.883  -4.851 -11.948  1.00 90.96           C  
ATOM    840  OG1 THR A 105       2.723  -5.627 -13.911  1.00 90.96           O  
ATOM    841  N   ASP A 106       4.562  -4.661 -16.326  1.00 92.21           N  
ATOM    842  CA  ASP A 106       4.386  -4.889 -17.757  1.00 92.21           C  
ATOM    843  C   ASP A 106       3.560  -6.147 -18.016  1.00 92.21           C  
ATOM    844  CB  ASP A 106       5.743  -4.998 -18.455  1.00 92.21           C  
ATOM    845  O   ASP A 106       3.467  -6.612 -19.154  1.00 92.21           O  
ATOM    846  CG  ASP A 106       6.606  -6.117 -17.901  1.00 92.21           C  
ATOM    847  OD1 ASP A 106       6.283  -6.660 -16.822  1.00 92.21           O  
ATOM    848  OD2 ASP A 106       7.621  -6.459 -18.547  1.00 92.21           O  
ATOM    849  N   ARG A 107       2.958  -6.692 -16.902  1.00 92.91           N  
ATOM    850  CA  ARG A 107       2.148  -7.904 -16.970  1.00 92.91           C  
ATOM    851  C   ARG A 107       0.840  -7.731 -16.206  1.00 92.91           C  
ATOM    852  CB  ARG A 107       2.924  -9.102 -16.417  1.00 92.91           C  
ATOM    853  O   ARG A 107       0.750  -6.903 -15.297  1.00 92.91           O  
ATOM    854  CG  ARG A 107       3.519  -8.866 -15.038  1.00 92.91           C  
ATOM    855  CD  ARG A 107       4.392 -10.032 -14.594  1.00 92.91           C  
ATOM    856  NE  ARG A 107       5.667 -10.052 -15.306  1.00 92.91           N  
ATOM    857  NH1 ARG A 107       6.503 -11.887 -14.178  1.00 92.91           N  
ATOM    858  NH2 ARG A 107       7.760 -10.860 -15.797  1.00 92.91           N  
ATOM    859  CZ  ARG A 107       6.640 -10.933 -15.092  1.00 92.91           C  
ATOM    860  N   PRO A 108      -0.165  -8.643 -16.630  1.00 94.80           N  
ATOM    861  CA  PRO A 108      -1.407  -8.629 -15.853  1.00 94.80           C  
ATOM    862  C   PRO A 108      -1.225  -9.172 -14.438  1.00 94.80           C  
ATOM    863  CB  PRO A 108      -2.342  -9.528 -16.667  1.00 94.80           C  
ATOM    864  O   PRO A 108      -0.380 -10.042 -14.211  1.00 94.80           O  
ATOM    865  CG  PRO A 108      -1.712  -9.609 -18.020  1.00 94.80           C  
ATOM    866  CD  PRO A 108      -0.235  -9.382 -17.873  1.00 94.80           C  
ATOM    867  N   CYS A 109      -1.931  -8.558 -13.544  1.00 95.88           N  
ATOM    868  CA  CYS A 109      -1.896  -9.017 -12.161  1.00 95.88           C  
ATOM    869  C   CYS A 109      -3.242  -9.597 -11.744  1.00 95.88           C  
ATOM    870  CB  CYS A 109      -1.512  -7.872 -11.225  1.00 95.88           C  
ATOM    871  O   CYS A 109      -4.292  -9.093 -12.149  1.00 95.88           O  
ATOM    872  SG  CYS A 109       0.147  -7.219 -11.516  1.00 95.88           S  
ATOM    873  N   ARG A 110      -3.140 -10.699 -11.047  1.00 96.32           N  
ATOM    874  CA  ARG A 110      -4.321 -11.238 -10.380  1.00 96.32           C  
ATOM    875  C   ARG A 110      -4.486 -10.639  -8.988  1.00 96.32           C  
ATOM    876  CB  ARG A 110      -4.237 -12.763 -10.288  1.00 96.32           C  
ATOM    877  O   ARG A 110      -3.586 -10.742  -8.151  1.00 96.32           O  
ATOM    878  CG  ARG A 110      -5.492 -13.416  -9.730  1.00 96.32           C  
ATOM    879  CD  ARG A 110      -5.362 -14.932  -9.677  1.00 96.32           C  
ATOM    880  NE  ARG A 110      -5.327 -15.518 -11.015  1.00 96.32           N  
ATOM    881  NH1 ARG A 110      -4.429 -17.534 -10.334  1.00 96.32           N  
ATOM    882  NH2 ARG A 110      -4.898 -17.172 -12.548  1.00 96.32           N  
ATOM    883  CZ  ARG A 110      -4.885 -16.740 -11.296  1.00 96.32           C  
ATOM    884  N   VAL A 111      -5.625 -10.000  -8.752  1.00 95.13           N  
ATOM    885  CA  VAL A 111      -5.879  -9.354  -7.468  1.00 95.13           C  
ATOM    886  C   VAL A 111      -7.026 -10.063  -6.752  1.00 95.13           C  
ATOM    887  CB  VAL A 111      -6.206  -7.854  -7.642  1.00 95.13           C  
ATOM    888  O   VAL A 111      -8.127 -10.182  -7.295  1.00 95.13           O  
ATOM    889  CG1 VAL A 111      -6.492  -7.203  -6.290  1.00 95.13           C  
ATOM    890  CG2 VAL A 111      -5.058  -7.138  -8.351  1.00 95.13           C  
ATOM    891  N   ARG A 112      -6.732 -10.553  -5.534  1.00 94.55           N  
ATOM    892  CA  ARG A 112      -7.747 -11.186  -4.698  1.00 94.55           C  
ATOM    893  C   ARG A 112      -8.082 -10.317  -3.490  1.00 94.55           C  
ATOM    894  CB  ARG A 112      -7.279 -12.568  -4.236  1.00 94.55           C  
ATOM    895  O   ARG A 112      -7.195  -9.958  -2.713  1.00 94.55           O  
ATOM    896  CG  ARG A 112      -7.202 -13.597  -5.352  1.00 94.55           C  
ATOM    897  CD  ARG A 112      -6.775 -14.962  -4.832  1.00 94.55           C  
ATOM    898  NE  ARG A 112      -5.773 -14.847  -3.775  1.00 94.55           N  
ATOM    899  NH1 ARG A 112      -5.858 -17.074  -3.168  1.00 94.55           N  
ATOM    900  NH2 ARG A 112      -4.444 -15.637  -2.077  1.00 94.55           N  
ATOM    901  CZ  ARG A 112      -5.361 -15.853  -3.009  1.00 94.55           C  
ATOM    902  N   VAL A 113      -9.315  -9.946  -3.375  1.00 92.68           N  
ATOM    903  CA  VAL A 113      -9.800  -9.178  -2.233  1.00 92.68           C  
ATOM    904  C   VAL A 113     -10.678 -10.062  -1.350  1.00 92.68           C  
ATOM    905  CB  VAL A 113     -10.586  -7.926  -2.683  1.00 92.68           C  
ATOM    906  O   VAL A 113     -11.732 -10.532  -1.785  1.00 92.68           O  
ATOM    907  CG1 VAL A 113     -11.042  -7.111  -1.474  1.00 92.68           C  
ATOM    908  CG2 VAL A 113      -9.734  -7.070  -3.618  1.00 92.68           C  
ATOM    909  N   THR A 114     -10.142 -10.379  -0.143  1.00 91.73           N  
ATOM    910  CA  THR A 114     -10.906 -11.149   0.833  1.00 91.73           C  
ATOM    911  C   THR A 114     -11.453 -10.240   1.930  1.00 91.73           C  
ATOM    912  CB  THR A 114     -10.048 -12.261   1.463  1.00 91.73           C  
ATOM    913  O   THR A 114     -10.687  -9.581   2.636  1.00 91.73           O  
ATOM    914  CG2 THR A 114     -10.886 -13.156   2.370  1.00 91.73           C  
ATOM    915  OG1 THR A 114      -9.471 -13.060   0.423  1.00 91.73           O  
ATOM    916  N   ALA A 115     -12.792 -10.051   2.006  1.00 89.14           N  
ATOM    917  CA  ALA A 115     -13.475  -9.226   3.000  1.00 89.14           C  
ATOM    918  C   ALA A 115     -14.797  -9.860   3.423  1.00 89.14           C  
ATOM    919  CB  ALA A 115     -13.714  -7.821   2.452  1.00 89.14           C  
ATOM    920  O   ALA A 115     -15.536 -10.387   2.588  1.00 89.14           O  
ATOM    921  N   GLY A 116     -15.067  -9.908   4.796  1.00 85.55           N  
ATOM    922  CA  GLY A 116     -16.352 -10.378   5.288  1.00 85.55           C  
ATOM    923  C   GLY A 116     -16.605 -11.844   4.991  1.00 85.55           C  
ATOM    924  O   GLY A 116     -17.741 -12.243   4.730  1.00 85.55           O  
ATOM    925  N   GLY A 117     -15.512 -12.653   4.786  1.00 86.84           N  
ATOM    926  CA  GLY A 117     -15.620 -14.076   4.508  1.00 86.84           C  
ATOM    927  C   GLY A 117     -15.740 -14.388   3.028  1.00 86.84           C  
ATOM    928  O   GLY A 117     -15.869 -15.551   2.642  1.00 86.84           O  
ATOM    929  N   GLU A 118     -15.795 -13.325   2.215  1.00 91.40           N  
ATOM    930  CA  GLU A 118     -15.900 -13.506   0.770  1.00 91.40           C  
ATOM    931  C   GLU A 118     -14.607 -13.103   0.068  1.00 91.40           C  
ATOM    932  CB  GLU A 118     -17.075 -12.700   0.211  1.00 91.40           C  
ATOM    933  O   GLU A 118     -13.939 -12.153   0.482  1.00 91.40           O  
ATOM    934  CG  GLU A 118     -17.371 -12.980  -1.255  1.00 91.40           C  
ATOM    935  CD  GLU A 118     -18.521 -12.151  -1.804  1.00 91.40           C  
ATOM    936  OE1 GLU A 118     -18.762 -12.185  -3.032  1.00 91.40           O  
ATOM    937  OE2 GLU A 118     -19.185 -11.459  -1.000  1.00 91.40           O  
ATOM    938  N   THR A 119     -14.256 -13.969  -0.954  1.00 93.82           N  
ATOM    939  CA  THR A 119     -13.090 -13.669  -1.778  1.00 93.82           C  
ATOM    940  C   THR A 119     -13.507 -13.354  -3.211  1.00 93.82           C  
ATOM    941  CB  THR A 119     -12.089 -14.840  -1.777  1.00 93.82           C  
ATOM    942  O   THR A 119     -14.238 -14.127  -3.835  1.00 93.82           O  
ATOM    943  CG2 THR A 119     -10.883 -14.533  -2.658  1.00 93.82           C  
ATOM    944  OG1 THR A 119     -11.641 -15.077  -0.437  1.00 93.82           O  
ATOM    945  N   ARG A 120     -13.133 -12.119  -3.636  1.00 94.25           N  
ATOM    946  CA  ARG A 120     -13.334 -11.746  -5.033  1.00 94.25           C  
ATOM    947  C   ARG A 120     -12.005 -11.668  -5.776  1.00 94.25           C  
ATOM    948  CB  ARG A 120     -14.069 -10.408  -5.131  1.00 94.25           C  
ATOM    949  O   ARG A 120     -11.017 -11.161  -5.241  1.00 94.25           O  
ATOM    950  CG  ARG A 120     -15.453 -10.417  -4.501  1.00 94.25           C  
ATOM    951  CD  ARG A 120     -16.069  -9.025  -4.473  1.00 94.25           C  
ATOM    952  NE  ARG A 120     -17.199  -8.954  -3.551  1.00 94.25           N  
ATOM    953  NH1 ARG A 120     -17.596  -6.703  -3.885  1.00 94.25           N  
ATOM    954  NH2 ARG A 120     -18.907  -7.900  -2.435  1.00 94.25           N  
ATOM    955  CZ  ARG A 120     -17.898  -7.852  -3.293  1.00 94.25           C  
ATOM    956  N   GLU A 121     -12.028 -12.150  -6.948  1.00 96.66           N  
ATOM    957  CA  GLU A 121     -10.814 -12.168  -7.759  1.00 96.66           C  
ATOM    958  C   GLU A 121     -10.977 -11.314  -9.014  1.00 96.66           C  
ATOM    959  CB  GLU A 121     -10.445 -13.603  -8.144  1.00 96.66           C  
ATOM    960  O   GLU A 121     -12.010 -11.377  -9.684  1.00 96.66           O  
ATOM    961  CG  GLU A 121      -9.111 -13.722  -8.866  1.00 96.66           C  
ATOM    962  CD  GLU A 121      -8.711 -15.161  -9.154  1.00 96.66           C  
ATOM    963  OE1 GLU A 121      -8.454 -15.495 -10.332  1.00 96.66           O  
ATOM    964  OE2 GLU A 121      -8.656 -15.960  -8.193  1.00 96.66           O  
ATOM    965  N   TYR A 122      -9.894 -10.448  -9.259  1.00 95.83           N  
ATOM    966  CA  TYR A 122      -9.902  -9.558 -10.414  1.00 95.83           C  
ATOM    967  C   TYR A 122      -8.596  -9.664 -11.193  1.00 95.83           C  
ATOM    968  CB  TYR A 122     -10.131  -8.108  -9.976  1.00 95.83           C  
ATOM    969  O   TYR A 122      -7.557 -10.016 -10.630  1.00 95.83           O  
ATOM    970  CG  TYR A 122     -11.353  -7.923  -9.109  1.00 95.83           C  
ATOM    971  CD1 TYR A 122     -12.582  -7.578  -9.668  1.00 95.83           C  
ATOM    972  CD2 TYR A 122     -11.282  -8.091  -7.730  1.00 95.83           C  
ATOM    973  CE1 TYR A 122     -13.710  -7.404  -8.874  1.00 95.83           C  
ATOM    974  CE2 TYR A 122     -12.404  -7.920  -6.926  1.00 95.83           C  
ATOM    975  OH  TYR A 122     -14.725  -7.406  -6.714  1.00 95.83           O  
ATOM    976  CZ  TYR A 122     -13.612  -7.577  -7.506  1.00 95.83           C  
ATOM    977  N   THR A 123      -8.759  -9.450 -12.529  1.00 96.12           N  
ATOM    978  CA  THR A 123      -7.558  -9.260 -13.334  1.00 96.12           C  
ATOM    979  C   THR A 123      -7.312  -7.777 -13.598  1.00 96.12           C  
ATOM    980  CB  THR A 123      -7.658 -10.012 -14.674  1.00 96.12           C  
ATOM    981  O   THR A 123      -8.204  -7.069 -14.071  1.00 96.12           O  
ATOM    982  CG2 THR A 123      -6.410  -9.793 -15.523  1.00 96.12           C  
ATOM    983  OG1 THR A 123      -7.809 -11.414 -14.419  1.00 96.12           O  
ATOM    984  N   VAL A 124      -6.117  -7.252 -13.230  1.00 95.75           N  
ATOM    985  CA  VAL A 124      -5.733  -5.866 -13.477  1.00 95.75           C  
ATOM    986  C   VAL A 124      -4.634  -5.815 -14.535  1.00 95.75           C  
ATOM    987  CB  VAL A 124      -5.260  -5.169 -12.182  1.00 95.75           C  
ATOM    988  O   VAL A 124      -3.527  -6.311 -14.314  1.00 95.75           O  
ATOM    989  CG1 VAL A 124      -4.978  -3.689 -12.438  1.00 95.75           C  
ATOM    990  CG2 VAL A 124      -6.300  -5.334 -11.076  1.00 95.75           C  
ATOM    991  N   ASN A 125      -4.960  -5.238 -15.737  1.00 96.53           N  
ATOM    992  CA  ASN A 125      -4.009  -5.127 -16.837  1.00 96.53           C  
ATOM    993  C   ASN A 125      -2.963  -4.049 -16.567  1.00 96.53           C  
ATOM    994  CB  ASN A 125      -4.738  -4.842 -18.151  1.00 96.53           C  
ATOM    995  O   ASN A 125      -3.180  -3.160 -15.743  1.00 96.53           O  
ATOM    996  CG  ASN A 125      -5.647  -5.979 -18.573  1.00 96.53           C  
ATOM    997  ND2 ASN A 125      -6.859  -5.643 -18.999  1.00 96.53           N  
ATOM    998  OD1 ASN A 125      -5.263  -7.150 -18.517  1.00 96.53           O  
ATOM    999  N   PRO A 126      -1.795  -4.248 -17.177  1.00 94.94           N  
ATOM   1000  CA  PRO A 126      -0.762  -3.219 -17.036  1.00 94.94           C  
ATOM   1001  C   PRO A 126      -1.287  -1.814 -17.322  1.00 94.94           C  
ATOM   1002  CB  PRO A 126       0.289  -3.630 -18.070  1.00 94.94           C  
ATOM   1003  O   PRO A 126      -1.992  -1.604 -18.313  1.00 94.94           O  
ATOM   1004  CG  PRO A 126       0.117  -5.106 -18.224  1.00 94.94           C  
ATOM   1005  CD  PRO A 126      -1.345  -5.431 -18.106  1.00 94.94           C  
ATOM   1006  N   GLY A 127      -0.999  -0.872 -16.363  1.00 92.12           N  
ATOM   1007  CA  GLY A 127      -1.344   0.526 -16.563  1.00 92.12           C  
ATOM   1008  C   GLY A 127      -2.775   0.848 -16.176  1.00 92.12           C  
ATOM   1009  O   GLY A 127      -3.233   1.979 -16.357  1.00 92.12           O  
ATOM   1010  N   THR A 128      -3.558  -0.204 -15.742  1.00 94.72           N  
ATOM   1011  CA  THR A 128      -4.952   0.018 -15.376  1.00 94.72           C  
ATOM   1012  C   THR A 128      -5.134  -0.062 -13.863  1.00 94.72           C  
ATOM   1013  CB  THR A 128      -5.879  -1.003 -16.061  1.00 94.72           C  
ATOM   1014  O   THR A 128      -4.188  -0.369 -13.134  1.00 94.72           O  
ATOM   1015  CG2 THR A 128      -5.716  -0.963 -17.577  1.00 94.72           C  
ATOM   1016  OG1 THR A 128      -5.560  -2.319 -15.592  1.00 94.72           O  
ATOM   1017  N   GLU A 129      -6.322   0.276 -13.426  1.00 93.59           N  
ATOM   1018  CA  GLU A 129      -6.618   0.316 -11.997  1.00 93.59           C  
ATOM   1019  C   GLU A 129      -7.908  -0.436 -11.679  1.00 93.59           C  
ATOM   1020  CB  GLU A 129      -6.718   1.763 -11.508  1.00 93.59           C  
ATOM   1021  O   GLU A 129      -8.818  -0.496 -12.508  1.00 93.59           O  
ATOM   1022  CG  GLU A 129      -5.435   2.562 -11.685  1.00 93.59           C  
ATOM   1023  CD  GLU A 129      -5.579   4.022 -11.287  1.00 93.59           C  
ATOM   1024  OE1 GLU A 129      -4.577   4.770 -11.352  1.00 93.59           O  
ATOM   1025  OE2 GLU A 129      -6.702   4.422 -10.906  1.00 93.59           O  
ATOM   1026  N   LEU A 130      -7.881  -1.117 -10.531  1.00 94.67           N  
ATOM   1027  CA  LEU A 130      -9.063  -1.753  -9.960  1.00 94.67           C  
ATOM   1028  C   LEU A 130      -9.557  -0.986  -8.739  1.00 94.67           C  
ATOM   1029  CB  LEU A 130      -8.758  -3.204  -9.577  1.00 94.67           C  
ATOM   1030  O   LEU A 130      -8.760  -0.584  -7.888  1.00 94.67           O  
ATOM   1031  CG  LEU A 130      -9.831  -3.929  -8.762  1.00 94.67           C  
ATOM   1032  CD1 LEU A 130     -11.050  -4.221  -9.631  1.00 94.67           C  
ATOM   1033  CD2 LEU A 130      -9.271  -5.217  -8.168  1.00 94.67           C  
ATOM   1034  N   GLU A 131     -10.835  -0.805  -8.709  1.00 93.75           N  
ATOM   1035  CA  GLU A 131     -11.454  -0.211  -7.527  1.00 93.75           C  
ATOM   1036  C   GLU A 131     -12.566  -1.102  -6.980  1.00 93.75           C  
ATOM   1037  CB  GLU A 131     -12.006   1.180  -7.851  1.00 93.75           C  
ATOM   1038  O   GLU A 131     -13.502  -1.450  -7.702  1.00 93.75           O  
ATOM   1039  CG  GLU A 131     -12.502   1.943  -6.631  1.00 93.75           C  
ATOM   1040  CD  GLU A 131     -12.947   3.362  -6.952  1.00 93.75           C  
ATOM   1041  OE1 GLU A 131     -14.134   3.691  -6.728  1.00 93.75           O  
ATOM   1042  OE2 GLU A 131     -12.102   4.150  -7.431  1.00 93.75           O  
ATOM   1043  N   VAL A 132     -12.387  -1.462  -5.720  1.00 92.38           N  
ATOM   1044  CA  VAL A 132     -13.373  -2.323  -5.076  1.00 92.38           C  
ATOM   1045  C   VAL A 132     -13.955  -1.618  -3.853  1.00 92.38           C  
ATOM   1046  CB  VAL A 132     -12.759  -3.681  -4.666  1.00 92.38           C  
ATOM   1047  O   VAL A 132     -13.212  -1.130  -2.998  1.00 92.38           O  
ATOM   1048  CG1 VAL A 132     -13.808  -4.567  -3.995  1.00 92.38           C  
ATOM   1049  CG2 VAL A 132     -12.160  -4.384  -5.882  1.00 92.38           C  
ATOM   1050  N   GLU A 133     -15.217  -1.559  -3.816  1.00 90.94           N  
ATOM   1051  CA  GLU A 133     -15.900  -0.971  -2.667  1.00 90.94           C  
ATOM   1052  C   GLU A 133     -16.187  -2.023  -1.599  1.00 90.94           C  
ATOM   1053  CB  GLU A 133     -17.202  -0.295  -3.103  1.00 90.94           C  
ATOM   1054  O   GLU A 133     -16.672  -3.113  -1.909  1.00 90.94           O  
ATOM   1055  CG  GLU A 133     -16.993   0.942  -3.964  1.00 90.94           C  
ATOM   1056  CD  GLU A 133     -18.286   1.676  -4.284  1.00 90.94           C  
ATOM   1057  OE1 GLU A 133     -18.232   2.878  -4.629  1.00 90.94           O  
ATOM   1058  OE2 GLU A 133     -19.362   1.044  -4.186  1.00 90.94           O  
ATOM   1059  N   LEU A 134     -15.755  -1.662  -0.332  1.00 88.55           N  
ATOM   1060  CA  LEU A 134     -16.002  -2.565   0.788  1.00 88.55           C  
ATOM   1061  C   LEU A 134     -17.056  -1.989   1.728  1.00 88.55           C  
ATOM   1062  CB  LEU A 134     -14.706  -2.832   1.557  1.00 88.55           C  
ATOM   1063  O   LEU A 134     -17.160  -0.769   1.878  1.00 88.55           O  
ATOM   1064  CG  LEU A 134     -13.551  -3.429   0.752  1.00 88.55           C  
ATOM   1065  CD1 LEU A 134     -12.282  -3.471   1.597  1.00 88.55           C  
ATOM   1066  CD2 LEU A 134     -13.912  -4.823   0.251  1.00 88.55           C  
ATOM   1067  N   SER A 135     -17.941  -2.849   2.164  1.00 88.06           N  
ATOM   1068  CA  SER A 135     -18.840  -2.414   3.227  1.00 88.06           C  
ATOM   1069  C   SER A 135     -18.081  -2.167   4.527  1.00 88.06           C  
ATOM   1070  CB  SER A 135     -19.940  -3.451   3.458  1.00 88.06           C  
ATOM   1071  O   SER A 135     -16.962  -2.654   4.700  1.00 88.06           O  
ATOM   1072  OG  SER A 135     -19.410  -4.620   4.058  1.00 88.06           O  
ATOM   1073  N   PRO A 136     -18.654  -1.353   5.421  1.00 81.60           N  
ATOM   1074  CA  PRO A 136     -18.006  -1.080   6.706  1.00 81.60           C  
ATOM   1075  C   PRO A 136     -17.602  -2.354   7.446  1.00 81.60           C  
ATOM   1076  CB  PRO A 136     -19.077  -0.313   7.485  1.00 81.60           C  
ATOM   1077  O   PRO A 136     -16.546  -2.393   8.083  1.00 81.60           O  
ATOM   1078  CG  PRO A 136     -19.896   0.371   6.438  1.00 81.60           C  
ATOM   1079  CD  PRO A 136     -19.984  -0.530   5.239  1.00 81.60           C  
ATOM   1080  N   GLU A 137     -18.408  -3.364   7.316  1.00 80.77           N  
ATOM   1081  CA  GLU A 137     -18.108  -4.629   7.980  1.00 80.77           C  
ATOM   1082  C   GLU A 137     -16.929  -5.335   7.317  1.00 80.77           C  
ATOM   1083  CB  GLU A 137     -19.337  -5.543   7.978  1.00 80.77           C  
ATOM   1084  O   GLU A 137     -16.141  -6.003   7.990  1.00 80.77           O  
ATOM   1085  CG  GLU A 137     -20.511  -4.995   8.776  1.00 80.77           C  
ATOM   1086  CD  GLU A 137     -21.727  -5.909   8.758  1.00 80.77           C  
ATOM   1087  OE1 GLU A 137     -22.704  -5.633   9.490  1.00 80.77           O  
ATOM   1088  OE2 GLU A 137     -21.701  -6.909   8.006  1.00 80.77           O  
ATOM   1089  N   GLN A 138     -16.786  -5.065   6.047  1.00 84.39           N  
ATOM   1090  CA  GLN A 138     -15.733  -5.702   5.263  1.00 84.39           C  
ATOM   1091  C   GLN A 138     -14.401  -4.979   5.442  1.00 84.39           C  
ATOM   1092  CB  GLN A 138     -16.114  -5.741   3.782  1.00 84.39           C  
ATOM   1093  O   GLN A 138     -13.341  -5.610   5.435  1.00 84.39           O  
ATOM   1094  CG  GLN A 138     -17.246  -6.709   3.464  1.00 84.39           C  
ATOM   1095  CD  GLN A 138     -17.700  -6.625   2.019  1.00 84.39           C  
ATOM   1096  NE2 GLN A 138     -17.998  -7.776   1.424  1.00 84.39           N  
ATOM   1097  OE1 GLN A 138     -17.783  -5.536   1.442  1.00 84.39           O  
ATOM   1098  N   GLN A 139     -14.441  -3.791   5.681  1.00 79.40           N  
ATOM   1099  CA  GLN A 139     -13.277  -2.912   5.696  1.00 79.40           C  
ATOM   1100  C   GLN A 139     -12.337  -3.262   6.846  1.00 79.40           C  
ATOM   1101  CB  GLN A 139     -13.710  -1.448   5.799  1.00 79.40           C  
ATOM   1102  O   GLN A 139     -11.116  -3.175   6.706  1.00 79.40           O  
ATOM   1103  CG  GLN A 139     -12.549  -0.463   5.821  1.00 79.40           C  
ATOM   1104  CD  GLN A 139     -13.004   0.978   5.950  1.00 79.40           C  
ATOM   1105  NE2 GLN A 139     -12.049   1.891   6.094  1.00 79.40           N  
ATOM   1106  OE1 GLN A 139     -14.204   1.269   5.919  1.00 79.40           O  
ATOM   1107  N   ASN A 140     -12.861  -3.688   7.957  1.00 72.69           N  
ATOM   1108  CA  ASN A 140     -12.068  -3.897   9.164  1.00 72.69           C  
ATOM   1109  C   ASN A 140     -11.266  -5.193   9.091  1.00 72.69           C  
ATOM   1110  CB  ASN A 140     -12.966  -3.896  10.403  1.00 72.69           C  
ATOM   1111  O   ASN A 140     -10.323  -5.389   9.860  1.00 72.69           O  
ATOM   1112  CG  ASN A 140     -13.543  -2.527  10.706  1.00 72.69           C  
ATOM   1113  ND2 ASN A 140     -14.772  -2.499  11.206  1.00 72.69           N  
ATOM   1114  OD1 ASN A 140     -12.889  -1.503  10.492  1.00 72.69           O  
ATOM   1115  N   ASN A 141     -11.485  -6.024   8.041  1.00 76.93           N  
ATOM   1116  CA  ASN A 141     -10.798  -7.307   7.936  1.00 76.93           C  
ATOM   1117  C   ASN A 141     -10.478  -7.654   6.484  1.00 76.93           C  
ATOM   1118  CB  ASN A 141     -11.634  -8.418   8.575  1.00 76.93           C  
ATOM   1119  O   ASN A 141     -10.404  -8.831   6.125  1.00 76.93           O  
ATOM   1120  CG  ASN A 141     -11.811  -8.228  10.069  1.00 76.93           C  
ATOM   1121  ND2 ASN A 141     -13.001  -8.540  10.569  1.00 76.93           N  
ATOM   1122  OD1 ASN A 141     -10.887  -7.804  10.767  1.00 76.93           O  
ATOM   1123  N   ALA A 142     -10.294  -6.630   5.698  1.00 84.37           N  
ATOM   1124  CA  ALA A 142     -10.070  -6.919   4.284  1.00 84.37           C  
ATOM   1125  C   ALA A 142      -8.617  -7.309   4.027  1.00 84.37           C  
ATOM   1126  CB  ALA A 142     -10.453  -5.714   3.427  1.00 84.37           C  
ATOM   1127  O   ALA A 142      -7.713  -6.859   4.735  1.00 84.37           O  
ATOM   1128  N   GLU A 143      -8.455  -8.198   3.215  1.00 87.28           N  
ATOM   1129  CA  GLU A 143      -7.150  -8.638   2.731  1.00 87.28           C  
ATOM   1130  C   GLU A 143      -7.068  -8.554   1.209  1.00 87.28           C  
ATOM   1131  CB  GLU A 143      -6.858 -10.067   3.195  1.00 87.28           C  
ATOM   1132  O   GLU A 143      -7.985  -8.987   0.509  1.00 87.28           O  
ATOM   1133  CG  GLU A 143      -5.488 -10.582   2.777  1.00 87.28           C  
ATOM   1134  CD  GLU A 143      -5.239 -12.025   3.186  1.00 87.28           C  
ATOM   1135  OE1 GLU A 143      -5.469 -12.938   2.360  1.00 87.28           O  
ATOM   1136  OE2 GLU A 143      -4.812 -12.245   4.341  1.00 87.28           O  
ATOM   1137  N   VAL A 144      -5.994  -7.932   0.772  1.00 89.99           N  
ATOM   1138  CA  VAL A 144      -5.785  -7.824  -0.668  1.00 89.99           C  
ATOM   1139  C   VAL A 144      -4.501  -8.550  -1.060  1.00 89.99           C  
ATOM   1140  CB  VAL A 144      -5.724  -6.349  -1.123  1.00 89.99           C  
ATOM   1141  O   VAL A 144      -3.430  -8.265  -0.519  1.00 89.99           O  
ATOM   1142  CG1 VAL A 144      -5.533  -6.258  -2.636  1.00 89.99           C  
ATOM   1143  CG2 VAL A 144      -6.989  -5.606  -0.696  1.00 89.99           C  
ATOM   1144  N   GLU A 145      -4.605  -9.434  -1.917  1.00 91.53           N  
ATOM   1145  CA  GLU A 145      -3.456 -10.147  -2.467  1.00 91.53           C  
ATOM   1146  C   GLU A 145      -3.272  -9.837  -3.950  1.00 91.53           C  
ATOM   1147  CB  GLU A 145      -3.609 -11.656  -2.260  1.00 91.53           C  
ATOM   1148  O   GLU A 145      -4.219  -9.941  -4.733  1.00 91.53           O  
ATOM   1149  CG  GLU A 145      -2.385 -12.460  -2.671  1.00 91.53           C  
ATOM   1150  CD  GLU A 145      -2.545 -13.955  -2.446  1.00 91.53           C  
ATOM   1151  OE1 GLU A 145      -3.095 -14.647  -3.332  1.00 91.53           O  
ATOM   1152  OE2 GLU A 145      -2.119 -14.438  -1.373  1.00 91.53           O  
ATOM   1153  N   VAL A 146      -2.132  -9.419  -4.293  1.00 92.44           N  
ATOM   1154  CA  VAL A 146      -1.805  -9.098  -5.678  1.00 92.44           C  
ATOM   1155  C   VAL A 146      -0.721 -10.046  -6.186  1.00 92.44           C  
ATOM   1156  CB  VAL A 146      -1.342  -7.631  -5.827  1.00 92.44           C  
ATOM   1157  O   VAL A 146       0.347 -10.159  -5.581  1.00 92.44           O  
ATOM   1158  CG1 VAL A 146      -1.116  -7.283  -7.297  1.00 92.44           C  
ATOM   1159  CG2 VAL A 146      -2.363  -6.684  -5.201  1.00 92.44           C  
ATOM   1160  N   GLU A 147      -1.013 -10.661  -7.292  1.00 92.51           N  
ATOM   1161  CA  GLU A 147      -0.063 -11.566  -7.932  1.00 92.51           C  
ATOM   1162  C   GLU A 147       0.201 -11.157  -9.378  1.00 92.51           C  
ATOM   1163  CB  GLU A 147      -0.575 -13.008  -7.878  1.00 92.51           C  
ATOM   1164  O   GLU A 147      -0.717 -11.139 -10.201  1.00 92.51           O  
ATOM   1165  CG  GLU A 147       0.418 -14.033  -8.407  1.00 92.51           C  
ATOM   1166  CD  GLU A 147      -0.102 -15.460  -8.344  1.00 92.51           C  
ATOM   1167  OE1 GLU A 147       0.508 -16.356  -8.971  1.00 92.51           O  
ATOM   1168  OE2 GLU A 147      -1.127 -15.684  -7.662  1.00 92.51           O  
ATOM   1169  N   CYS A 148       1.434 -10.791  -9.662  1.00 90.69           N  
ATOM   1170  CA  CYS A 148       1.875 -10.481 -11.017  1.00 90.69           C  
ATOM   1171  C   CYS A 148       2.971 -11.440 -11.467  1.00 90.69           C  
ATOM   1172  CB  CYS A 148       2.380  -9.041 -11.099  1.00 90.69           C  
ATOM   1173  O   CYS A 148       4.141 -11.255 -11.128  1.00 90.69           O  
ATOM   1174  SG  CYS A 148       1.256  -7.832 -10.365  1.00 90.69           S  
ATOM   1175  N   GLY A 149       2.654 -12.492 -12.283  1.00 85.83           N  
ATOM   1176  CA  GLY A 149       3.665 -13.494 -12.581  1.00 85.83           C  
ATOM   1177  C   GLY A 149       4.157 -14.230 -11.349  1.00 85.83           C  
ATOM   1178  O   GLY A 149       3.364 -14.827 -10.618  1.00 85.83           O  
ATOM   1179  N   ASN A 150       5.522 -14.122 -10.998  1.00 82.22           N  
ATOM   1180  CA  ASN A 150       6.113 -14.834  -9.869  1.00 82.22           C  
ATOM   1181  C   ASN A 150       6.133 -13.971  -8.611  1.00 82.22           C  
ATOM   1182  CB  ASN A 150       7.527 -15.306 -10.212  1.00 82.22           C  
ATOM   1183  O   ASN A 150       6.694 -14.369  -7.589  1.00 82.22           O  
ATOM   1184  CG  ASN A 150       7.544 -16.353 -11.308  1.00 82.22           C  
ATOM   1185  ND2 ASN A 150       8.573 -16.318 -12.146  1.00 82.22           N  
ATOM   1186  OD1 ASN A 150       6.639 -17.186 -11.401  1.00 82.22           O  
ATOM   1187  N   GLU A 151       5.518 -12.766  -8.713  1.00 83.48           N  
ATOM   1188  CA  GLU A 151       5.543 -11.838  -7.587  1.00 83.48           C  
ATOM   1189  C   GLU A 151       4.199 -11.809  -6.865  1.00 83.48           C  
ATOM   1190  CB  GLU A 151       5.916 -10.430  -8.059  1.00 83.48           C  
ATOM   1191  O   GLU A 151       3.145 -11.810  -7.504  1.00 83.48           O  
ATOM   1192  CG  GLU A 151       7.277 -10.349  -8.735  1.00 83.48           C  
ATOM   1193  CD  GLU A 151       7.577  -8.977  -9.317  1.00 83.48           C  
ATOM   1194  OE1 GLU A 151       8.764  -8.581  -9.358  1.00 83.48           O  
ATOM   1195  OE2 GLU A 151       6.617  -8.292  -9.735  1.00 83.48           O  
ATOM   1196  N   LYS A 152       4.258 -11.994  -5.669  1.00 83.04           N  
ATOM   1197  CA  LYS A 152       3.040 -11.998  -4.862  1.00 83.04           C  
ATOM   1198  C   LYS A 152       3.139 -11.000  -3.712  1.00 83.04           C  
ATOM   1199  CB  LYS A 152       2.762 -13.400  -4.317  1.00 83.04           C  
ATOM   1200  O   LYS A 152       4.179 -10.899  -3.058  1.00 83.04           O  
ATOM   1201  CG  LYS A 152       1.385 -13.558  -3.690  1.00 83.04           C  
ATOM   1202  CD  LYS A 152       1.129 -14.996  -3.259  1.00 83.04           C  
ATOM   1203  CE  LYS A 152      -0.250 -15.156  -2.633  1.00 83.04           C  
ATOM   1204  NZ  LYS A 152      -0.512 -16.568  -2.224  1.00 83.04           N  
ATOM   1205  N   TYR A 153       2.019 -10.260  -3.507  1.00 83.39           N  
ATOM   1206  CA  TYR A 153       1.939  -9.252  -2.457  1.00 83.39           C  
ATOM   1207  C   TYR A 153       0.643  -9.388  -1.668  1.00 83.39           C  
ATOM   1208  CB  TYR A 153       2.043  -7.845  -3.053  1.00 83.39           C  
ATOM   1209  O   TYR A 153      -0.419  -9.636  -2.244  1.00 83.39           O  
ATOM   1210  CG  TYR A 153       3.209  -7.669  -3.994  1.00 83.39           C  
ATOM   1211  CD1 TYR A 153       4.452  -7.248  -3.525  1.00 83.39           C  
ATOM   1212  CD2 TYR A 153       3.072  -7.921  -5.355  1.00 83.39           C  
ATOM   1213  CE1 TYR A 153       5.529  -7.083  -4.389  1.00 83.39           C  
ATOM   1214  CE2 TYR A 153       4.142  -7.759  -6.228  1.00 83.39           C  
ATOM   1215  OH  TYR A 153       6.428  -7.178  -6.597  1.00 83.39           O  
ATOM   1216  CZ  TYR A 153       5.365  -7.341  -5.737  1.00 83.39           C  
ATOM   1217  N   ARG A 154       0.762  -9.386  -0.417  1.00 83.40           N  
ATOM   1218  CA  ARG A 154      -0.416  -9.493   0.438  1.00 83.40           C  
ATOM   1219  C   ARG A 154      -0.532  -8.286   1.363  1.00 83.40           C  
ATOM   1220  CB  ARG A 154      -0.367 -10.782   1.262  1.00 83.40           C  
ATOM   1221  O   ARG A 154       0.447  -7.884   1.995  1.00 83.40           O  
ATOM   1222  CG  ARG A 154      -1.617 -11.030   2.092  1.00 83.40           C  
ATOM   1223  CD  ARG A 154      -1.534 -12.343   2.857  1.00 83.40           C  
ATOM   1224  NE  ARG A 154      -1.465 -13.489   1.956  1.00 83.40           N  
ATOM   1225  NH1 ARG A 154      -1.312 -15.065   3.638  1.00 83.40           N  
ATOM   1226  NH2 ARG A 154      -1.306 -15.722   1.442  1.00 83.40           N  
ATOM   1227  CZ  ARG A 154      -1.361 -14.756   2.347  1.00 83.40           C  
ATOM   1228  N   PHE A 155      -1.827  -7.748   1.396  1.00 77.72           N  
ATOM   1229  CA  PHE A 155      -2.113  -6.597   2.245  1.00 77.72           C  
ATOM   1230  C   PHE A 155      -3.315  -6.870   3.140  1.00 77.72           C  
ATOM   1231  CB  PHE A 155      -2.365  -5.350   1.393  1.00 77.72           C  
ATOM   1232  O   PHE A 155      -4.377  -7.271   2.658  1.00 77.72           O  
ATOM   1233  CG  PHE A 155      -1.257  -5.043   0.421  1.00 77.72           C  
ATOM   1234  CD1 PHE A 155      -0.220  -4.189   0.775  1.00 77.72           C  
ATOM   1235  CD2 PHE A 155      -1.252  -5.611  -0.846  1.00 77.72           C  
ATOM   1236  CE1 PHE A 155       0.807  -3.903  -0.122  1.00 77.72           C  
ATOM   1237  CE2 PHE A 155      -0.230  -5.331  -1.748  1.00 77.72           C  
ATOM   1238  CZ  PHE A 155       0.798  -4.476  -1.384  1.00 77.72           C  
ATOM   1239  N   GLN A 156      -3.124  -6.797   4.384  1.00 70.46           N  
ATOM   1240  CA  GLN A 156      -4.216  -7.010   5.328  1.00 70.46           C  
ATOM   1241  C   GLN A 156      -4.620  -5.704   6.005  1.00 70.46           C  
ATOM   1242  CB  GLN A 156      -3.821  -8.047   6.380  1.00 70.46           C  
ATOM   1243  O   GLN A 156      -3.769  -4.978   6.524  1.00 70.46           O  
ATOM   1244  CG  GLN A 156      -4.964  -8.453   7.302  1.00 70.46           C  
ATOM   1245  CD  GLN A 156      -4.587  -9.584   8.241  1.00 70.46           C  
ATOM   1246  NE2 GLN A 156      -5.591 -10.239   8.813  1.00 70.46           N  
ATOM   1247  OE1 GLN A 156      -3.403  -9.867   8.449  1.00 70.46           O  
ATOM   1248  N   LEU A 157      -5.978  -5.474   5.968  1.00 68.48           N  
ATOM   1249  CA  LEU A 157      -6.581  -4.328   6.639  1.00 68.48           C  
ATOM   1250  C   LEU A 157      -7.187  -4.738   7.977  1.00 68.48           C  
ATOM   1251  CB  LEU A 157      -7.654  -3.690   5.753  1.00 68.48           C  
ATOM   1252  O   LEU A 157      -7.876  -5.757   8.064  1.00 68.48           O  
ATOM   1253  CG  LEU A 157      -7.195  -3.199   4.379  1.00 68.48           C  
ATOM   1254  CD1 LEU A 157      -8.400  -2.919   3.487  1.00 68.48           C  
ATOM   1255  CD2 LEU A 157      -6.326  -1.954   4.520  1.00 68.48           C  
ATOM   1256  N   GLY A 158      -6.573  -4.247   9.155  1.00 59.49           N  
ATOM   1257  CA  GLY A 158      -7.111  -4.397  10.498  1.00 59.49           C  
ATOM   1258  C   GLY A 158      -6.877  -3.181  11.374  1.00 59.49           C  
ATOM   1259  O   GLY A 158      -5.800  -2.582  11.339  1.00 59.49           O  
TER    1260      GLY A 158
ENDMDL
END
