# Supplementary material for: Single-chain dimers from de novo immunoglobulins as robust scaffolds for multiple binding loops
Source: Nat Commun. 2023 Sep 23;14:5939. doi: 10.1038/s41467-023-41717-5 (PMC10517939; doi:10.1038/s41467-023-41717-5)
Supplement: Supplementary file 3 — Supplementary Data 1 [file 41467_2023_41717_MOESM3_ESM.zip › design_models/scIg/scIg14h/ranked_2.pdb]

MODEL     1
ATOM      1  N   ARG A   1       3.221   2.081 -15.066  1.00 86.85           N  
ATOM      2  CA  ARG A   1       2.088   2.343 -14.183  1.00 86.85           C  
ATOM      3  C   ARG A   1       1.531   1.046 -13.608  1.00 86.85           C  
ATOM      4  CB  ARG A   1       0.989   3.101 -14.930  1.00 86.85           C  
ATOM      5  O   ARG A   1       1.410   0.046 -14.320  1.00 86.85           O  
ATOM      6  CG  ARG A   1       0.324   2.294 -16.033  1.00 86.85           C  
ATOM      7  CD  ARG A   1      -0.641   3.142 -16.850  1.00 86.85           C  
ATOM      8  NE  ARG A   1       0.044   3.855 -17.924  1.00 86.85           N  
ATOM      9  NH1 ARG A   1      -1.853   4.915 -18.709  1.00 86.85           N  
ATOM     10  NH2 ARG A   1       0.171   5.278 -19.722  1.00 86.85           N  
ATOM     11  CZ  ARG A   1      -0.548   4.681 -18.783  1.00 86.85           C  
ATOM     12  N   ILE A   2       1.341   0.933 -12.415  1.00 92.84           N  
ATOM     13  CA  ILE A   2       0.686  -0.145 -11.682  1.00 92.84           C  
ATOM     14  C   ILE A   2      -0.590   0.378 -11.027  1.00 92.84           C  
ATOM     15  CB  ILE A   2       1.624  -0.756 -10.617  1.00 92.84           C  
ATOM     16  O   ILE A   2      -0.563   1.386 -10.317  1.00 92.84           O  
ATOM     17  CG1 ILE A   2       2.916  -1.261 -11.270  1.00 92.84           C  
ATOM     18  CG2 ILE A   2       0.917  -1.882  -9.857  1.00 92.84           C  
ATOM     19  CD1 ILE A   2       2.713  -2.442 -12.210  1.00 92.84           C  
ATOM     20  N   GLU A   3      -1.726  -0.249 -11.337  1.00 94.01           N  
ATOM     21  CA  GLU A   3      -2.998   0.112 -10.718  1.00 94.01           C  
ATOM     22  C   GLU A   3      -3.536  -1.027  -9.856  1.00 94.01           C  
ATOM     23  CB  GLU A   3      -4.026   0.495 -11.785  1.00 94.01           C  
ATOM     24  O   GLU A   3      -3.672  -2.157 -10.327  1.00 94.01           O  
ATOM     25  CG  GLU A   3      -3.622   1.700 -12.624  1.00 94.01           C  
ATOM     26  CD  GLU A   3      -4.637   2.047 -13.701  1.00 94.01           C  
ATOM     27  OE1 GLU A   3      -4.370   2.962 -14.513  1.00 94.01           O  
ATOM     28  OE2 GLU A   3      -5.708   1.401 -13.733  1.00 94.01           O  
ATOM     29  N   VAL A   4      -3.718  -0.737  -8.622  1.00 94.34           N  
ATOM     30  CA  VAL A   4      -4.279  -1.714  -7.695  1.00 94.34           C  
ATOM     31  C   VAL A   4      -5.613  -1.206  -7.152  1.00 94.34           C  
ATOM     32  CB  VAL A   4      -3.309  -2.014  -6.530  1.00 94.34           C  
ATOM     33  O   VAL A   4      -5.701  -0.078  -6.662  1.00 94.34           O  
ATOM     34  CG1 VAL A   4      -3.900  -3.064  -5.592  1.00 94.34           C  
ATOM     35  CG2 VAL A   4      -1.956  -2.474  -7.069  1.00 94.34           C  
ATOM     36  N   ARG A   5      -6.539  -2.076  -7.294  1.00 91.61           N  
ATOM     37  CA  ARG A   5      -7.858  -1.755  -6.759  1.00 91.61           C  
ATOM     38  C   ARG A   5      -8.335  -2.834  -5.792  1.00 91.61           C  
ATOM     39  CB  ARG A   5      -8.871  -1.582  -7.893  1.00 91.61           C  
ATOM     40  O   ARG A   5      -8.286  -4.024  -6.110  1.00 91.61           O  
ATOM     41  CG  ARG A   5     -10.250  -1.144  -7.425  1.00 91.61           C  
ATOM     42  CD  ARG A   5     -11.172  -0.839  -8.598  1.00 91.61           C  
ATOM     43  NE  ARG A   5     -12.491  -0.403  -8.147  1.00 91.61           N  
ATOM     44  NH1 ARG A   5     -13.251   0.165 -10.253  1.00 91.61           N  
ATOM     45  NH2 ARG A   5     -14.611   0.433  -8.428  1.00 91.61           N  
ATOM     46  CZ  ARG A   5     -13.448   0.064  -8.944  1.00 91.61           C  
ATOM     47  N   VAL A   6      -8.656  -2.353  -4.611  1.00 88.75           N  
ATOM     48  CA  VAL A   6      -9.279  -3.267  -3.659  1.00 88.75           C  
ATOM     49  C   VAL A   6     -10.715  -2.827  -3.383  1.00 88.75           C  
ATOM     50  CB  VAL A   6      -8.481  -3.341  -2.339  1.00 88.75           C  
ATOM     51  O   VAL A   6     -10.949  -1.710  -2.914  1.00 88.75           O  
ATOM     52  CG1 VAL A   6      -9.108  -4.355  -1.384  1.00 88.75           C  
ATOM     53  CG2 VAL A   6      -7.021  -3.696  -2.617  1.00 88.75           C  
ATOM     54  N   ASP A   7     -11.698  -3.613  -3.867  1.00 83.52           N  
ATOM     55  CA  ASP A   7     -13.094  -3.282  -3.600  1.00 83.52           C  
ATOM     56  C   ASP A   7     -13.841  -4.479  -3.017  1.00 83.52           C  
ATOM     57  CB  ASP A   7     -13.785  -2.801  -4.878  1.00 83.52           C  
ATOM     58  O   ASP A   7     -13.247  -5.534  -2.782  1.00 83.52           O  
ATOM     59  CG  ASP A   7     -13.750  -3.831  -5.994  1.00 83.52           C  
ATOM     60  OD1 ASP A   7     -14.325  -4.928  -5.830  1.00 83.52           O  
ATOM     61  OD2 ASP A   7     -13.139  -3.542  -7.046  1.00 83.52           O  
ATOM     62  N   ASN A   8     -15.247  -4.328  -2.606  1.00 74.28           N  
ATOM     63  CA  ASN A   8     -16.005  -5.300  -1.826  1.00 74.28           C  
ATOM     64  C   ASN A   8     -15.940  -6.692  -2.449  1.00 74.28           C  
ATOM     65  CB  ASN A   8     -17.461  -4.852  -1.678  1.00 74.28           C  
ATOM     66  O   ASN A   8     -16.738  -7.021  -3.328  1.00 74.28           O  
ATOM     67  CG  ASN A   8     -17.664  -3.903  -0.513  1.00 74.28           C  
ATOM     68  ND2 ASN A   8     -18.824  -3.259  -0.469  1.00 74.28           N  
ATOM     69  OD1 ASN A   8     -16.786  -3.751   0.339  1.00 74.28           O  
ATOM     70  N   GLY A   9     -14.700  -7.408  -2.288  1.00 84.93           N  
ATOM     71  CA  GLY A   9     -14.593  -8.832  -2.561  1.00 84.93           C  
ATOM     72  C   GLY A   9     -13.595  -9.156  -3.657  1.00 84.93           C  
ATOM     73  O   GLY A   9     -13.487 -10.307  -4.085  1.00 84.93           O  
ATOM     74  N   ARG A  10     -12.925  -8.060  -4.056  1.00 91.82           N  
ATOM     75  CA  ARG A  10     -12.074  -8.348  -5.206  1.00 91.82           C  
ATOM     76  C   ARG A  10     -10.815  -7.488  -5.185  1.00 91.82           C  
ATOM     77  CB  ARG A  10     -12.840  -8.123  -6.512  1.00 91.82           C  
ATOM     78  O   ARG A  10     -10.860  -6.321  -4.791  1.00 91.82           O  
ATOM     79  CG  ARG A  10     -12.150  -8.698  -7.738  1.00 91.82           C  
ATOM     80  CD  ARG A  10     -12.996  -8.531  -8.992  1.00 91.82           C  
ATOM     81  NE  ARG A  10     -14.223  -9.319  -8.924  1.00 91.82           N  
ATOM     82  NH1 ARG A  10     -15.101  -8.504 -10.899  1.00 91.82           N  
ATOM     83  NH2 ARG A  10     -16.269 -10.046  -9.670  1.00 91.82           N  
ATOM     84  CZ  ARG A  10     -15.195  -9.288  -9.831  1.00 91.82           C  
ATOM     85  N   VAL A  11      -9.694  -8.074  -5.435  1.00 94.00           N  
ATOM     86  CA  VAL A  11      -8.443  -7.373  -5.705  1.00 94.00           C  
ATOM     87  C   VAL A  11      -8.147  -7.403  -7.203  1.00 94.00           C  
ATOM     88  CB  VAL A  11      -7.265  -7.988  -4.916  1.00 94.00           C  
ATOM     89  O   VAL A  11      -8.168  -8.468  -7.825  1.00 94.00           O  
ATOM     90  CG1 VAL A  11      -5.946  -7.327  -5.312  1.00 94.00           C  
ATOM     91  CG2 VAL A  11      -7.503  -7.855  -3.413  1.00 94.00           C  
ATOM     92  N   ARG A  12      -7.925  -6.185  -7.780  1.00 95.12           N  
ATOM     93  CA  ARG A  12      -7.566  -6.074  -9.190  1.00 95.12           C  
ATOM     94  C   ARG A  12      -6.219  -5.380  -9.359  1.00 95.12           C  
ATOM     95  CB  ARG A  12      -8.647  -5.316  -9.962  1.00 95.12           C  
ATOM     96  O   ARG A  12      -5.970  -4.339  -8.748  1.00 95.12           O  
ATOM     97  CG  ARG A  12      -9.977  -6.048 -10.041  1.00 95.12           C  
ATOM     98  CD  ARG A  12     -11.005  -5.267 -10.847  1.00 95.12           C  
ATOM     99  NE  ARG A  12     -11.553  -4.150 -10.082  1.00 95.12           N  
ATOM    100  NH1 ARG A  12     -12.957  -3.418 -11.765  1.00 95.12           N  
ATOM    101  NH2 ARG A  12     -12.897  -2.316  -9.755  1.00 95.12           N  
ATOM    102  CZ  ARG A  12     -12.468  -3.297 -10.536  1.00 95.12           C  
ATOM    103  N   VAL A  13      -5.452  -6.031 -10.077  1.00 96.71           N  
ATOM    104  CA  VAL A  13      -4.145  -5.447 -10.359  1.00 96.71           C  
ATOM    105  C   VAL A  13      -3.944  -5.336 -11.869  1.00 96.71           C  
ATOM    106  CB  VAL A  13      -3.004  -6.277  -9.729  1.00 96.71           C  
ATOM    107  O   VAL A  13      -4.053  -6.330 -12.591  1.00 96.71           O  
ATOM    108  CG1 VAL A  13      -1.652  -5.612  -9.977  1.00 96.71           C  
ATOM    109  CG2 VAL A  13      -3.245  -6.464  -8.233  1.00 96.71           C  
ATOM    110  N   ARG A  14      -3.731  -4.140 -12.327  1.00 96.82           N  
ATOM    111  CA  ARG A  14      -3.412  -3.909 -13.732  1.00 96.82           C  
ATOM    112  C   ARG A  14      -1.946  -3.526 -13.906  1.00 96.82           C  
ATOM    113  CB  ARG A  14      -4.312  -2.817 -14.316  1.00 96.82           C  
ATOM    114  O   ARG A  14      -1.447  -2.632 -13.218  1.00 96.82           O  
ATOM    115  CG  ARG A  14      -4.154  -2.626 -15.816  1.00 96.82           C  
ATOM    116  CD  ARG A  14      -5.134  -1.595 -16.359  1.00 96.82           C  
ATOM    117  NE  ARG A  14      -4.851  -1.264 -17.752  1.00 96.82           N  
ATOM    118  NH1 ARG A  14      -6.741   0.031 -18.044  1.00 96.82           N  
ATOM    119  NH2 ARG A  14      -5.268  -0.262 -19.776  1.00 96.82           N  
ATOM    120  CZ  ARG A  14      -5.621  -0.499 -18.521  1.00 96.82           C  
ATOM    121  N   ASN A  15      -1.291  -4.301 -14.796  1.00 96.30           N  
ATOM    122  CA  ASN A  15       0.123  -4.057 -15.057  1.00 96.30           C  
ATOM    123  C   ASN A  15       0.326  -3.234 -16.326  1.00 96.30           C  
ATOM    124  CB  ASN A  15       0.887  -5.379 -15.154  1.00 96.30           C  
ATOM    125  O   ASN A  15       0.193  -3.754 -17.436  1.00 96.30           O  
ATOM    126  CG  ASN A  15       2.372  -5.180 -15.386  1.00 96.30           C  
ATOM    127  ND2 ASN A  15       3.077  -6.266 -15.680  1.00 96.30           N  
ATOM    128  OD1 ASN A  15       2.882  -4.060 -15.301  1.00 96.30           O  
ATOM    129  N   GLY A  16       0.693  -1.972 -16.196  1.00 93.59           N  
ATOM    130  CA  GLY A  16       0.934  -1.094 -17.330  1.00 93.59           C  
ATOM    131  C   GLY A  16       2.408  -0.919 -17.646  1.00 93.59           C  
ATOM    132  O   GLY A  16       2.780  -0.045 -18.431  1.00 93.59           O  
ATOM    133  N   THR A  17       3.174  -1.716 -17.008  1.00 93.07           N  
ATOM    134  CA  THR A  17       4.608  -1.628 -17.261  1.00 93.07           C  
ATOM    135  C   THR A  17       4.994  -2.457 -18.482  1.00 93.07           C  
ATOM    136  CB  THR A  17       5.419  -2.100 -16.040  1.00 93.07           C  
ATOM    137  O   THR A  17       4.131  -3.039 -19.142  1.00 93.07           O  
ATOM    138  CG2 THR A  17       4.856  -1.519 -14.747  1.00 93.07           C  
ATOM    139  OG1 THR A  17       5.375  -3.530 -15.967  1.00 93.07           O  
ATOM    140  N   ASP A  18       6.348  -2.451 -18.800  1.00 93.59           N  
ATOM    141  CA  ASP A  18       6.808  -3.172 -19.983  1.00 93.59           C  
ATOM    142  C   ASP A  18       7.367  -4.542 -19.608  1.00 93.59           C  
ATOM    143  CB  ASP A  18       7.867  -2.358 -20.729  1.00 93.59           C  
ATOM    144  O   ASP A  18       7.958  -5.228 -20.445  1.00 93.59           O  
ATOM    145  CG  ASP A  18       9.079  -2.035 -19.873  1.00 93.59           C  
ATOM    146  OD1 ASP A  18       9.004  -2.174 -18.633  1.00 93.59           O  
ATOM    147  OD2 ASP A  18      10.117  -1.635 -20.443  1.00 93.59           O  
ATOM    148  N   ARG A  19       7.230  -4.946 -18.284  1.00 94.81           N  
ATOM    149  CA  ARG A  19       7.741  -6.222 -17.794  1.00 94.81           C  
ATOM    150  C   ARG A  19       6.688  -6.953 -16.968  1.00 94.81           C  
ATOM    151  CB  ARG A  19       9.007  -6.010 -16.960  1.00 94.81           C  
ATOM    152  O   ARG A  19       5.769  -6.329 -16.432  1.00 94.81           O  
ATOM    153  CG  ARG A  19       8.813  -5.082 -15.772  1.00 94.81           C  
ATOM    154  CD  ARG A  19      10.136  -4.742 -15.100  1.00 94.81           C  
ATOM    155  NE  ARG A  19      10.307  -3.300 -14.944  1.00 94.81           N  
ATOM    156  NH1 ARG A  19      12.447  -3.437 -14.084  1.00 94.81           N  
ATOM    157  NH2 ARG A  19      11.448  -1.393 -14.365  1.00 94.81           N  
ATOM    158  CZ  ARG A  19      11.400  -2.713 -14.465  1.00 94.81           C  
ATOM    159  N   PRO A  20       6.888  -8.313 -16.885  1.00 95.95           N  
ATOM    160  CA  PRO A  20       5.985  -9.060 -16.007  1.00 95.95           C  
ATOM    161  C   PRO A  20       6.173  -8.712 -14.532  1.00 95.95           C  
ATOM    162  CB  PRO A  20       6.360 -10.520 -16.275  1.00 95.95           C  
ATOM    163  O   PRO A  20       7.291  -8.418 -14.101  1.00 95.95           O  
ATOM    164  CG  PRO A  20       7.757 -10.464 -16.804  1.00 95.95           C  
ATOM    165  CD  PRO A  20       7.955  -9.142 -17.490  1.00 95.95           C  
ATOM    166  N   CYS A  21       5.033  -8.646 -13.857  1.00 97.43           N  
ATOM    167  CA  CYS A  21       5.058  -8.359 -12.427  1.00 97.43           C  
ATOM    168  C   CYS A  21       4.577  -9.560 -11.622  1.00 97.43           C  
ATOM    169  CB  CYS A  21       4.192  -7.140 -12.110  1.00 97.43           C  
ATOM    170  O   CYS A  21       3.687 -10.291 -12.061  1.00 97.43           O  
ATOM    171  SG  CYS A  21       4.747  -5.622 -12.916  1.00 97.43           S  
ATOM    172  N   ARG A  22       5.268  -9.788 -10.565  1.00 97.73           N  
ATOM    173  CA  ARG A  22       4.815 -10.807  -9.623  1.00 97.73           C  
ATOM    174  C   ARG A  22       3.956 -10.192  -8.523  1.00 97.73           C  
ATOM    175  CB  ARG A  22       6.008 -11.541  -9.008  1.00 97.73           C  
ATOM    176  O   ARG A  22       4.408  -9.303  -7.799  1.00 97.73           O  
ATOM    177  CG  ARG A  22       6.715 -12.482  -9.970  1.00 97.73           C  
ATOM    178  CD  ARG A  22       7.792 -13.300  -9.270  1.00 97.73           C  
ATOM    179  NE  ARG A  22       9.047 -12.562  -9.167  1.00 97.73           N  
ATOM    180  NH1 ARG A  22      10.061 -14.077  -7.748  1.00 97.73           N  
ATOM    181  NH2 ARG A  22      11.190 -12.200  -8.423  1.00 97.73           N  
ATOM    182  CZ  ARG A  22      10.096 -12.948  -8.446  1.00 97.73           C  
ATOM    183  N   VAL A  23       2.719 -10.641  -8.475  1.00 97.52           N  
ATOM    184  CA  VAL A  23       1.768 -10.066  -7.529  1.00 97.52           C  
ATOM    185  C   VAL A  23       1.414 -11.097  -6.460  1.00 97.52           C  
ATOM    186  CB  VAL A  23       0.487  -9.574  -8.240  1.00 97.52           C  
ATOM    187  O   VAL A  23       1.031 -12.225  -6.779  1.00 97.52           O  
ATOM    188  CG1 VAL A  23      -0.500  -8.991  -7.231  1.00 97.52           C  
ATOM    189  CG2 VAL A  23       0.835  -8.541  -9.310  1.00 97.52           C  
ATOM    190  N   ARG A  24       1.634 -10.684  -5.218  1.00 96.69           N  
ATOM    191  CA  ARG A  24       1.249 -11.513  -4.080  1.00 96.69           C  
ATOM    192  C   ARG A  24       0.080 -10.893  -3.322  1.00 96.69           C  
ATOM    193  CB  ARG A  24       2.436 -11.717  -3.136  1.00 96.69           C  
ATOM    194  O   ARG A  24       0.120  -9.714  -2.965  1.00 96.69           O  
ATOM    195  CG  ARG A  24       2.188 -12.749  -2.048  1.00 96.69           C  
ATOM    196  CD  ARG A  24       3.443 -13.017  -1.229  1.00 96.69           C  
ATOM    197  NE  ARG A  24       4.342 -13.946  -1.907  1.00 96.69           N  
ATOM    198  NH1 ARG A  24       6.009 -13.822  -0.313  1.00 96.69           N  
ATOM    199  NH2 ARG A  24       6.275 -15.160  -2.154  1.00 96.69           N  
ATOM    200  CZ  ARG A  24       5.540 -14.307  -1.456  1.00 96.69           C  
ATOM    201  N   VAL A  25      -0.978 -11.642  -3.152  1.00 95.63           N  
ATOM    202  CA  VAL A  25      -2.151 -11.182  -2.415  1.00 95.63           C  
ATOM    203  C   VAL A  25      -2.295 -11.982  -1.122  1.00 95.63           C  
ATOM    204  CB  VAL A  25      -3.437 -11.304  -3.262  1.00 95.63           C  
ATOM    205  O   VAL A  25      -2.411 -13.209  -1.153  1.00 95.63           O  
ATOM    206  CG1 VAL A  25      -4.644 -10.772  -2.491  1.00 95.63           C  
ATOM    207  CG2 VAL A  25      -3.276 -10.560  -4.587  1.00 95.63           C  
ATOM    208  N   THR A  26      -2.173 -11.232  -0.024  1.00 94.05           N  
ATOM    209  CA  THR A  26      -2.361 -11.845   1.286  1.00 94.05           C  
ATOM    210  C   THR A  26      -3.642 -11.338   1.942  1.00 94.05           C  
ATOM    211  CB  THR A  26      -1.162 -11.566   2.211  1.00 94.05           C  
ATOM    212  O   THR A  26      -3.817 -10.131   2.122  1.00 94.05           O  
ATOM    213  CG2 THR A  26      -1.317 -12.287   3.546  1.00 94.05           C  
ATOM    214  OG1 THR A  26       0.040 -12.016   1.574  1.00 94.05           O  
ATOM    215  N   ALA A  27      -4.553 -12.277   2.218  1.00 91.70           N  
ATOM    216  CA  ALA A  27      -5.823 -11.963   2.867  1.00 91.70           C  
ATOM    217  C   ALA A  27      -6.287 -13.117   3.751  1.00 91.70           C  
ATOM    218  CB  ALA A  27      -6.888 -11.636   1.822  1.00 91.70           C  
ATOM    219  O   ALA A  27      -6.204 -14.283   3.355  1.00 91.70           O  
ATOM    220  N   GLY A  28      -6.754 -12.798   5.017  1.00 86.79           N  
ATOM    221  CA  GLY A  28      -7.256 -13.810   5.933  1.00 86.79           C  
ATOM    222  C   GLY A  28      -6.221 -14.860   6.289  1.00 86.79           C  
ATOM    223  O   GLY A  28      -6.559 -16.027   6.498  1.00 86.79           O  
ATOM    224  N   GLY A  29      -4.916 -14.542   6.141  1.00 87.07           N  
ATOM    225  CA  GLY A  29      -3.842 -15.467   6.468  1.00 87.07           C  
ATOM    226  C   GLY A  29      -3.388 -16.298   5.283  1.00 87.07           C  
ATOM    227  O   GLY A  29      -2.441 -17.079   5.392  1.00 87.07           O  
ATOM    228  N   GLU A  30      -4.100 -16.162   4.203  1.00 91.73           N  
ATOM    229  CA  GLU A  30      -3.736 -16.884   2.987  1.00 91.73           C  
ATOM    230  C   GLU A  30      -2.966 -15.987   2.022  1.00 91.73           C  
ATOM    231  CB  GLU A  30      -4.983 -17.446   2.301  1.00 91.73           C  
ATOM    232  O   GLU A  30      -3.271 -14.799   1.893  1.00 91.73           O  
ATOM    233  CG  GLU A  30      -5.727 -18.483   3.131  1.00 91.73           C  
ATOM    234  CD  GLU A  30      -6.924 -19.082   2.410  1.00 91.73           C  
ATOM    235  OE1 GLU A  30      -6.910 -20.300   2.120  1.00 91.73           O  
ATOM    236  OE2 GLU A  30      -7.883 -18.327   2.133  1.00 91.73           O  
ATOM    237  N   THR A  31      -1.931 -16.606   1.503  1.00 95.14           N  
ATOM    238  CA  THR A  31      -1.156 -15.881   0.502  1.00 95.14           C  
ATOM    239  C   THR A  31      -1.204 -16.599  -0.844  1.00 95.14           C  
ATOM    240  CB  THR A  31       0.309 -15.712   0.945  1.00 95.14           C  
ATOM    241  O   THR A  31      -1.003 -17.813  -0.913  1.00 95.14           O  
ATOM    242  CG2 THR A  31       1.120 -14.965  -0.110  1.00 95.14           C  
ATOM    243  OG1 THR A  31       0.349 -14.975   2.173  1.00 95.14           O  
ATOM    244  N   ARG A  32      -1.588 -15.830  -1.852  1.00 95.71           N  
ATOM    245  CA  ARG A  32      -1.560 -16.337  -3.220  1.00 95.71           C  
ATOM    246  C   ARG A  32      -0.631 -15.502  -4.094  1.00 95.71           C  
ATOM    247  CB  ARG A  32      -2.968 -16.353  -3.817  1.00 95.71           C  
ATOM    248  O   ARG A  32      -0.570 -14.279  -3.954  1.00 95.71           O  
ATOM    249  CG  ARG A  32      -3.933 -17.280  -3.096  1.00 95.71           C  
ATOM    250  CD  ARG A  32      -5.331 -17.217  -3.696  1.00 95.71           C  
ATOM    251  NE  ARG A  32      -6.297 -17.961  -2.891  1.00 95.71           N  
ATOM    252  NH1 ARG A  32      -8.114 -17.443  -4.221  1.00 95.71           N  
ATOM    253  NH2 ARG A  32      -8.386 -18.754  -2.360  1.00 95.71           N  
ATOM    254  CZ  ARG A  32      -7.596 -18.051  -3.159  1.00 95.71           C  
ATOM    255  N   GLU A  33      -0.011 -16.155  -4.999  1.00 97.75           N  
ATOM    256  CA  GLU A  33       0.953 -15.478  -5.862  1.00 97.75           C  
ATOM    257  C   GLU A  33       0.578 -15.631  -7.334  1.00 97.75           C  
ATOM    258  CB  GLU A  33       2.364 -16.018  -5.620  1.00 97.75           C  
ATOM    259  O   GLU A  33       0.127 -16.697  -7.757  1.00 97.75           O  
ATOM    260  CG  GLU A  33       3.450 -15.259  -6.369  1.00 97.75           C  
ATOM    261  CD  GLU A  33       4.853 -15.752  -6.054  1.00 97.75           C  
ATOM    262  OE1 GLU A  33       5.496 -16.360  -6.939  1.00 97.75           O  
ATOM    263  OE2 GLU A  33       5.313 -15.528  -4.911  1.00 97.75           O  
ATOM    264  N   TYR A  34       0.790 -14.492  -8.052  1.00 97.27           N  
ATOM    265  CA  TYR A  34       0.446 -14.481  -9.469  1.00 97.27           C  
ATOM    266  C   TYR A  34       1.499 -13.736 -10.280  1.00 97.27           C  
ATOM    267  CB  TYR A  34      -0.929 -13.841  -9.684  1.00 97.27           C  
ATOM    268  O   TYR A  34       2.172 -12.841  -9.762  1.00 97.27           O  
ATOM    269  CG  TYR A  34      -2.017 -14.439  -8.825  1.00 97.27           C  
ATOM    270  CD1 TYR A  34      -2.772 -15.519  -9.276  1.00 97.27           C  
ATOM    271  CD2 TYR A  34      -2.294 -13.924  -7.564  1.00 97.27           C  
ATOM    272  CE1 TYR A  34      -3.778 -16.072  -8.489  1.00 97.27           C  
ATOM    273  CE2 TYR A  34      -3.297 -14.468  -6.768  1.00 97.27           C  
ATOM    274  OH  TYR A  34      -5.026 -16.084  -6.456  1.00 97.27           O  
ATOM    275  CZ  TYR A  34      -4.032 -15.541  -7.239  1.00 97.27           C  
ATOM    276  N   THR A  35       1.552 -14.162 -11.510  1.00 97.19           N  
ATOM    277  CA  THR A  35       2.320 -13.377 -12.470  1.00 97.19           C  
ATOM    278  C   THR A  35       1.392 -12.585 -13.387  1.00 97.19           C  
ATOM    279  CB  THR A  35       3.239 -14.276 -13.319  1.00 97.19           C  
ATOM    280  O   THR A  35       0.481 -13.151 -13.995  1.00 97.19           O  
ATOM    281  CG2 THR A  35       4.053 -13.450 -14.309  1.00 97.19           C  
ATOM    282  OG1 THR A  35       4.135 -14.984 -12.454  1.00 97.19           O  
ATOM    283  N   VAL A  36       1.572 -11.271 -13.454  1.00 97.44           N  
ATOM    284  CA  VAL A  36       0.754 -10.397 -14.289  1.00 97.44           C  
ATOM    285  C   VAL A  36       1.595  -9.844 -15.438  1.00 97.44           C  
ATOM    286  CB  VAL A  36       0.144  -9.237 -13.470  1.00 97.44           C  
ATOM    287  O   VAL A  36       2.568  -9.120 -15.211  1.00 97.44           O  
ATOM    288  CG1 VAL A  36      -0.827  -8.425 -14.325  1.00 97.44           C  
ATOM    289  CG2 VAL A  36      -0.558  -9.776 -12.225  1.00 97.44           C  
ATOM    290  N   ASN A  37       1.227 -10.224 -16.655  1.00 97.45           N  
ATOM    291  CA  ASN A  37       1.948  -9.766 -17.838  1.00 97.45           C  
ATOM    292  C   ASN A  37       1.592  -8.324 -18.189  1.00 97.45           C  
ATOM    293  CB  ASN A  37       1.668 -10.687 -19.027  1.00 97.45           C  
ATOM    294  O   ASN A  37       0.524  -7.835 -17.814  1.00 97.45           O  
ATOM    295  CG  ASN A  37       2.205 -12.089 -18.819  1.00 97.45           C  
ATOM    296  ND2 ASN A  37       1.379 -13.089 -19.104  1.00 97.45           N  
ATOM    297  OD1 ASN A  37       3.353 -12.272 -18.405  1.00 97.45           O  
ATOM    298  N   PRO A  38       2.519  -7.711 -18.929  1.00 96.74           N  
ATOM    299  CA  PRO A  38       2.249  -6.335 -19.351  1.00 96.74           C  
ATOM    300  C   PRO A  38       0.937  -6.201 -20.121  1.00 96.74           C  
ATOM    301  CB  PRO A  38       3.444  -5.999 -20.246  1.00 96.74           C  
ATOM    302  O   PRO A  38       0.638  -7.026 -20.988  1.00 96.74           O  
ATOM    303  CG  PRO A  38       4.549  -6.875 -19.752  1.00 96.74           C  
ATOM    304  CD  PRO A  38       3.963  -8.191 -19.330  1.00 96.74           C  
ATOM    305  N   GLY A  39       0.186  -5.190 -19.742  1.00 95.44           N  
ATOM    306  CA  GLY A  39      -1.054  -4.874 -20.434  1.00 95.44           C  
ATOM    307  C   GLY A  39      -2.217  -5.746 -20.000  1.00 95.44           C  
ATOM    308  O   GLY A  39      -3.293  -5.697 -20.598  1.00 95.44           O  
ATOM    309  N   THR A  40      -2.001  -6.607 -18.965  1.00 96.53           N  
ATOM    310  CA  THR A  40      -3.058  -7.504 -18.513  1.00 96.53           C  
ATOM    311  C   THR A  40      -3.535  -7.118 -17.116  1.00 96.53           C  
ATOM    312  CB  THR A  40      -2.584  -8.970 -18.510  1.00 96.53           C  
ATOM    313  O   THR A  40      -2.935  -6.261 -16.465  1.00 96.53           O  
ATOM    314  CG2 THR A  40      -2.086  -9.389 -19.889  1.00 96.53           C  
ATOM    315  OG1 THR A  40      -1.519  -9.119 -17.563  1.00 96.53           O  
ATOM    316  N   GLU A  41      -4.646  -7.738 -16.745  1.00 95.30           N  
ATOM    317  CA  GLU A  41      -5.248  -7.458 -15.445  1.00 95.30           C  
ATOM    318  C   GLU A  41      -5.457  -8.742 -14.647  1.00 95.30           C  
ATOM    319  CB  GLU A  41      -6.580  -6.723 -15.617  1.00 95.30           C  
ATOM    320  O   GLU A  41      -5.801  -9.782 -15.212  1.00 95.30           O  
ATOM    321  CG  GLU A  41      -7.284  -6.413 -14.304  1.00 95.30           C  
ATOM    322  CD  GLU A  41      -8.608  -5.689 -14.490  1.00 95.30           C  
ATOM    323  OE1 GLU A  41      -9.659  -6.362 -14.593  1.00 95.30           O  
ATOM    324  OE2 GLU A  41      -8.595  -4.438 -14.534  1.00 95.30           O  
ATOM    325  N   LEU A  42      -5.114  -8.696 -13.369  1.00 96.20           N  
ATOM    326  CA  LEU A  42      -5.369  -9.778 -12.425  1.00 96.20           C  
ATOM    327  C   LEU A  42      -6.599  -9.479 -11.574  1.00 96.20           C  
ATOM    328  CB  LEU A  42      -4.152 -10.000 -11.523  1.00 96.20           C  
ATOM    329  O   LEU A  42      -6.769  -8.357 -11.094  1.00 96.20           O  
ATOM    330  CG  LEU A  42      -4.350 -10.947 -10.338  1.00 96.20           C  
ATOM    331  CD1 LEU A  42      -4.459 -12.389 -10.824  1.00 96.20           C  
ATOM    332  CD2 LEU A  42      -3.208 -10.799  -9.339  1.00 96.20           C  
ATOM    333  N   GLU A  43      -7.429 -10.535 -11.457  1.00 95.45           N  
ATOM    334  CA  GLU A  43      -8.571 -10.420 -10.554  1.00 95.45           C  
ATOM    335  C   GLU A  43      -8.588 -11.559  -9.539  1.00 95.45           C  
ATOM    336  CB  GLU A  43      -9.882 -10.400 -11.345  1.00 95.45           C  
ATOM    337  O   GLU A  43      -8.588 -12.733  -9.916  1.00 95.45           O  
ATOM    338  CG  GLU A  43     -10.039  -9.182 -12.244  1.00 95.45           C  
ATOM    339  CD  GLU A  43     -11.385  -9.127 -12.948  1.00 95.45           C  
ATOM    340  OE1 GLU A  43     -11.906  -8.011 -13.175  1.00 95.45           O  
ATOM    341  OE2 GLU A  43     -11.924 -10.208 -13.275  1.00 95.45           O  
ATOM    342  N   VAL A  44      -8.613 -11.178  -8.255  1.00 94.72           N  
ATOM    343  CA  VAL A  44      -8.631 -12.171  -7.186  1.00 94.72           C  
ATOM    344  C   VAL A  44      -9.855 -11.952  -6.299  1.00 94.72           C  
ATOM    345  CB  VAL A  44      -7.341 -12.115  -6.338  1.00 94.72           C  
ATOM    346  O   VAL A  44     -10.079 -10.847  -5.801  1.00 94.72           O  
ATOM    347  CG1 VAL A  44      -7.356 -13.198  -5.260  1.00 94.72           C  
ATOM    348  CG2 VAL A  44      -6.110 -12.262  -7.230  1.00 94.72           C  
ATOM    349  N   GLU A  45     -10.584 -12.982  -6.131  1.00 94.11           N  
ATOM    350  CA  GLU A  45     -11.767 -12.901  -5.280  1.00 94.11           C  
ATOM    351  C   GLU A  45     -11.405 -13.089  -3.810  1.00 94.11           C  
ATOM    352  CB  GLU A  45     -12.806 -13.944  -5.703  1.00 94.11           C  
ATOM    353  O   GLU A  45     -10.580 -13.941  -3.472  1.00 94.11           O  
ATOM    354  CG  GLU A  45     -13.407 -13.690  -7.078  1.00 94.11           C  
ATOM    355  CD  GLU A  45     -14.664 -14.503  -7.342  1.00 94.11           C  
ATOM    356  OE1 GLU A  45     -15.741 -13.903  -7.559  1.00 94.11           O  
ATOM    357  OE2 GLU A  45     -14.572 -15.751  -7.331  1.00 94.11           O  
ATOM    358  N   LEU A  46     -12.072 -12.168  -2.964  1.00 91.66           N  
ATOM    359  CA  LEU A  46     -11.824 -12.264  -1.530  1.00 91.66           C  
ATOM    360  C   LEU A  46     -13.071 -12.742  -0.794  1.00 91.66           C  
ATOM    361  CB  LEU A  46     -11.374 -10.912  -0.972  1.00 91.66           C  
ATOM    362  O   LEU A  46     -14.193 -12.401  -1.177  1.00 91.66           O  
ATOM    363  CG  LEU A  46     -10.109 -10.312  -1.587  1.00 91.66           C  
ATOM    364  CD1 LEU A  46      -9.874  -8.904  -1.049  1.00 91.66           C  
ATOM    365  CD2 LEU A  46      -8.904 -11.204  -1.308  1.00 91.66           C  
ATOM    366  N   SER A  47     -12.866 -13.687   0.105  1.00 90.43           N  
ATOM    367  CA  SER A  47     -13.983 -14.036   0.976  1.00 90.43           C  
ATOM    368  C   SER A  47     -14.328 -12.889   1.920  1.00 90.43           C  
ATOM    369  CB  SER A  47     -13.661 -15.294   1.784  1.00 90.43           C  
ATOM    370  O   SER A  47     -13.510 -11.994   2.142  1.00 90.43           O  
ATOM    371  OG  SER A  47     -12.626 -15.040   2.718  1.00 90.43           O  
ATOM    372  N   PRO A  48     -15.576 -12.889   2.451  1.00 84.45           N  
ATOM    373  CA  PRO A  48     -16.011 -11.830   3.364  1.00 84.45           C  
ATOM    374  C   PRO A  48     -15.033 -11.605   4.515  1.00 84.45           C  
ATOM    375  CB  PRO A  48     -17.357 -12.343   3.883  1.00 84.45           C  
ATOM    376  O   PRO A  48     -14.813 -10.463   4.929  1.00 84.45           O  
ATOM    377  CG  PRO A  48     -17.880 -13.218   2.790  1.00 84.45           C  
ATOM    378  CD  PRO A  48     -16.718 -13.912   2.138  1.00 84.45           C  
ATOM    379  N   GLU A  49     -14.422 -12.663   4.965  1.00 81.02           N  
ATOM    380  CA  GLU A  49     -13.482 -12.557   6.076  1.00 81.02           C  
ATOM    381  C   GLU A  49     -12.177 -11.900   5.635  1.00 81.02           C  
ATOM    382  CB  GLU A  49     -13.200 -13.937   6.676  1.00 81.02           C  
ATOM    383  O   GLU A  49     -11.519 -11.221   6.427  1.00 81.02           O  
ATOM    384  CG  GLU A  49     -14.417 -14.592   7.312  1.00 81.02           C  
ATOM    385  CD  GLU A  49     -14.353 -16.111   7.306  1.00 81.02           C  
ATOM    386  OE1 GLU A  49     -15.235 -16.758   7.914  1.00 81.02           O  
ATOM    387  OE2 GLU A  49     -13.413 -16.658   6.688  1.00 81.02           O  
ATOM    388  N   GLN A  50     -11.905 -12.036   4.366  1.00 86.89           N  
ATOM    389  CA  GLN A  50     -10.643 -11.560   3.809  1.00 86.89           C  
ATOM    390  C   GLN A  50     -10.742 -10.093   3.400  1.00 86.89           C  
ATOM    391  CB  GLN A  50     -10.230 -12.412   2.608  1.00 86.89           C  
ATOM    392  O   GLN A  50      -9.724  -9.407   3.280  1.00 86.89           O  
ATOM    393  CG  GLN A  50      -9.848 -13.841   2.971  1.00 86.89           C  
ATOM    394  CD  GLN A  50      -9.622 -14.716   1.752  1.00 86.89           C  
ATOM    395  NE2 GLN A  50      -8.793 -15.742   1.904  1.00 86.89           N  
ATOM    396  OE1 GLN A  50     -10.189 -14.471   0.683  1.00 86.89           O  
ATOM    397  N   GLN A  51     -11.900  -9.545   3.329  1.00 83.41           N  
ATOM    398  CA  GLN A  51     -12.169  -8.234   2.747  1.00 83.41           C  
ATOM    399  C   GLN A  51     -11.716  -7.114   3.679  1.00 83.41           C  
ATOM    400  CB  GLN A  51     -13.658  -8.083   2.429  1.00 83.41           C  
ATOM    401  O   GLN A  51     -11.458  -5.995   3.233  1.00 83.41           O  
ATOM    402  CG  GLN A  51     -14.134  -8.962   1.280  1.00 83.41           C  
ATOM    403  CD  GLN A  51     -15.635  -8.897   1.074  1.00 83.41           C  
ATOM    404  NE2 GLN A  51     -16.166  -9.822   0.282  1.00 83.41           N  
ATOM    405  OE1 GLN A  51     -16.313  -8.022   1.623  1.00 83.41           O  
ATOM    406  N   ASN A  52     -11.520  -7.501   4.945  1.00 81.70           N  
ATOM    407  CA  ASN A  52     -11.213  -6.451   5.910  1.00 81.70           C  
ATOM    408  C   ASN A  52      -9.708  -6.233   6.042  1.00 81.70           C  
ATOM    409  CB  ASN A  52     -11.823  -6.780   7.274  1.00 81.70           C  
ATOM    410  O   ASN A  52      -9.266  -5.164   6.466  1.00 81.70           O  
ATOM    411  CG  ASN A  52     -13.337  -6.711   7.268  1.00 81.70           C  
ATOM    412  ND2 ASN A  52     -13.975  -7.629   7.985  1.00 81.70           N  
ATOM    413  OD1 ASN A  52     -13.929  -5.841   6.624  1.00 81.70           O  
ATOM    414  N   ASN A  53      -8.936  -7.211   5.531  1.00 86.61           N  
ATOM    415  CA  ASN A  53      -7.479  -7.157   5.588  1.00 86.61           C  
ATOM    416  C   ASN A  53      -6.848  -7.723   4.319  1.00 86.61           C  
ATOM    417  CB  ASN A  53      -6.961  -7.903   6.819  1.00 86.61           C  
ATOM    418  O   ASN A  53      -6.903  -8.931   4.079  1.00 86.61           O  
ATOM    419  CG  ASN A  53      -7.479  -7.318   8.118  1.00 86.61           C  
ATOM    420  ND2 ASN A  53      -8.249  -8.107   8.858  1.00 86.61           N  
ATOM    421  OD1 ASN A  53      -7.191  -6.167   8.453  1.00 86.61           O  
ATOM    422  N   ALA A  54      -6.406  -6.869   3.494  1.00 91.62           N  
ATOM    423  CA  ALA A  54      -5.750  -7.367   2.288  1.00 91.62           C  
ATOM    424  C   ALA A  54      -4.426  -6.647   2.046  1.00 91.62           C  
ATOM    425  CB  ALA A  54      -6.668  -7.206   1.078  1.00 91.62           C  
ATOM    426  O   ALA A  54      -4.341  -5.425   2.193  1.00 91.62           O  
ATOM    427  N   ILE A  55      -3.432  -7.472   1.800  1.00 93.68           N  
ATOM    428  CA  ILE A  55      -2.108  -6.949   1.481  1.00 93.68           C  
ATOM    429  C   ILE A  55      -1.723  -7.351   0.059  1.00 93.68           C  
ATOM    430  CB  ILE A  55      -1.046  -7.450   2.486  1.00 93.68           C  
ATOM    431  O   ILE A  55      -1.753  -8.534  -0.288  1.00 93.68           O  
ATOM    432  CG1 ILE A  55      -1.467  -7.111   3.920  1.00 93.68           C  
ATOM    433  CG2 ILE A  55       0.327  -6.853   2.163  1.00 93.68           C  
ATOM    434  CD1 ILE A  55      -0.646  -7.819   4.990  1.00 93.68           C  
ATOM    435  N   VAL A  56      -1.433  -6.360  -0.764  1.00 95.72           N  
ATOM    436  CA  VAL A  56      -1.011  -6.641  -2.133  1.00 95.72           C  
ATOM    437  C   VAL A  56       0.423  -6.160  -2.341  1.00 95.72           C  
ATOM    438  CB  VAL A  56      -1.951  -5.977  -3.164  1.00 95.72           C  
ATOM    439  O   VAL A  56       0.725  -4.982  -2.137  1.00 95.72           O  
ATOM    440  CG1 VAL A  56      -1.552  -6.365  -4.587  1.00 95.72           C  
ATOM    441  CG2 VAL A  56      -3.403  -6.364  -2.889  1.00 95.72           C  
ATOM    442  N   THR A  57       1.261  -7.095  -2.660  1.00 96.31           N  
ATOM    443  CA  THR A  57       2.630  -6.740  -3.015  1.00 96.31           C  
ATOM    444  C   THR A  57       2.877  -6.964  -4.505  1.00 96.31           C  
ATOM    445  CB  THR A  57       3.649  -7.553  -2.195  1.00 96.31           C  
ATOM    446  O   THR A  57       2.409  -7.951  -5.076  1.00 96.31           O  
ATOM    447  CG2 THR A  57       3.507  -7.268  -0.704  1.00 96.31           C  
ATOM    448  OG1 THR A  57       3.432  -8.951  -2.426  1.00 96.31           O  
ATOM    449  N   VAL A  58       3.555  -6.041  -5.102  1.00 96.50           N  
ATOM    450  CA  VAL A  58       3.837  -6.121  -6.531  1.00 96.50           C  
ATOM    451  C   VAL A  58       5.341  -6.000  -6.769  1.00 96.50           C  
ATOM    452  CB  VAL A  58       3.084  -5.026  -7.320  1.00 96.50           C  
ATOM    453  O   VAL A  58       5.966  -5.025  -6.347  1.00 96.50           O  
ATOM    454  CG1 VAL A  58       3.316  -5.187  -8.822  1.00 96.50           C  
ATOM    455  CG2 VAL A  58       1.591  -5.071  -6.999  1.00 96.50           C  
ATOM    456  N   HIS A  59       5.864  -7.050  -7.392  1.00 96.17           N  
ATOM    457  CA  HIS A  59       7.265  -7.050  -7.800  1.00 96.17           C  
ATOM    458  C   HIS A  59       7.396  -7.026  -9.319  1.00 96.17           C  
ATOM    459  CB  HIS A  59       7.989  -8.271  -7.229  1.00 96.17           C  
ATOM    460  O   HIS A  59       6.852  -7.892 -10.007  1.00 96.17           O  
ATOM    461  CG  HIS A  59       8.103  -8.258  -5.738  1.00 96.17           C  
ATOM    462  CD2 HIS A  59       7.196  -8.548  -4.775  1.00 96.17           C  
ATOM    463  ND1 HIS A  59       9.265  -7.912  -5.083  1.00 96.17           N  
ATOM    464  CE1 HIS A  59       9.067  -7.990  -3.778  1.00 96.17           C  
ATOM    465  NE2 HIS A  59       7.820  -8.374  -3.564  1.00 96.17           N  
ATOM    466  N   CYS A  60       7.989  -5.939  -9.898  1.00 93.93           N  
ATOM    467  CA  CYS A  60       8.340  -5.862 -11.312  1.00 93.93           C  
ATOM    468  C   CYS A  60       9.848  -5.737 -11.494  1.00 93.93           C  
ATOM    469  CB  CYS A  60       7.637  -4.678 -11.975  1.00 93.93           C  
ATOM    470  O   CYS A  60      10.398  -4.637 -11.415  1.00 93.93           O  
ATOM    471  SG  CYS A  60       5.852  -4.645 -11.701  1.00 93.93           S  
ATOM    472  N   GLY A  61      10.546  -6.923 -11.733  1.00 90.98           N  
ATOM    473  CA  GLY A  61      11.999  -6.899 -11.667  1.00 90.98           C  
ATOM    474  C   GLY A  61      12.528  -6.671 -10.264  1.00 90.98           C  
ATOM    475  O   GLY A  61      12.181  -7.405  -9.337  1.00 90.98           O  
ATOM    476  N   ASN A  62      13.262  -5.521 -10.058  1.00 90.12           N  
ATOM    477  CA  ASN A  62      13.827  -5.224  -8.746  1.00 90.12           C  
ATOM    478  C   ASN A  62      12.952  -4.246  -7.967  1.00 90.12           C  
ATOM    479  CB  ASN A  62      15.247  -4.670  -8.885  1.00 90.12           C  
ATOM    480  O   ASN A  62      13.251  -3.918  -6.818  1.00 90.12           O  
ATOM    481  CG  ASN A  62      16.228  -5.703  -9.403  1.00 90.12           C  
ATOM    482  ND2 ASN A  62      17.173  -5.264 -10.226  1.00 90.12           N  
ATOM    483  OD1 ASN A  62      16.137  -6.887  -9.067  1.00 90.12           O  
ATOM    484  N   GLU A  63      11.837  -3.861  -8.641  1.00 91.38           N  
ATOM    485  CA  GLU A  63      10.953  -2.891  -8.002  1.00 91.38           C  
ATOM    486  C   GLU A  63       9.892  -3.586  -7.154  1.00 91.38           C  
ATOM    487  CB  GLU A  63      10.285  -1.999  -9.052  1.00 91.38           C  
ATOM    488  O   GLU A  63       9.340  -4.611  -7.559  1.00 91.38           O  
ATOM    489  CG  GLU A  63      11.267  -1.186  -9.883  1.00 91.38           C  
ATOM    490  CD  GLU A  63      10.588  -0.196 -10.817  1.00 91.38           C  
ATOM    491  OE1 GLU A  63      11.060   0.958 -10.923  1.00 91.38           O  
ATOM    492  OE2 GLU A  63       9.576  -0.579 -11.445  1.00 91.38           O  
ATOM    493  N   TYR A  64       9.740  -3.011  -5.963  1.00 93.44           N  
ATOM    494  CA  TYR A  64       8.838  -3.595  -4.976  1.00 93.44           C  
ATOM    495  C   TYR A  64       7.862  -2.552  -4.445  1.00 93.44           C  
ATOM    496  CB  TYR A  64       9.632  -4.205  -3.817  1.00 93.44           C  
ATOM    497  O   TYR A  64       8.275  -1.501  -3.950  1.00 93.44           O  
ATOM    498  CG  TYR A  64       8.768  -4.690  -2.678  1.00 93.44           C  
ATOM    499  CD1 TYR A  64       9.103  -4.409  -1.356  1.00 93.44           C  
ATOM    500  CD2 TYR A  64       7.617  -5.431  -2.923  1.00 93.44           C  
ATOM    501  CE1 TYR A  64       8.310  -4.856  -0.303  1.00 93.44           C  
ATOM    502  CE2 TYR A  64       6.817  -5.883  -1.878  1.00 93.44           C  
ATOM    503  OH  TYR A  64       6.384  -6.035   0.464  1.00 93.44           O  
ATOM    504  CZ  TYR A  64       7.171  -5.590  -0.574  1.00 93.44           C  
ATOM    505  N   TYR A  65       6.537  -2.811  -4.516  1.00 93.87           N  
ATOM    506  CA  TYR A  65       5.490  -1.900  -4.066  1.00 93.87           C  
ATOM    507  C   TYR A  65       4.523  -2.605  -3.121  1.00 93.87           C  
ATOM    508  CB  TYR A  65       4.725  -1.326  -5.262  1.00 93.87           C  
ATOM    509  O   TYR A  65       4.192  -3.775  -3.322  1.00 93.87           O  
ATOM    510  CG  TYR A  65       5.620  -0.795  -6.356  1.00 93.87           C  
ATOM    511  CD1 TYR A  65       6.074   0.522  -6.334  1.00 93.87           C  
ATOM    512  CD2 TYR A  65       6.011  -1.608  -7.415  1.00 93.87           C  
ATOM    513  CE1 TYR A  65       6.897   1.016  -7.341  1.00 93.87           C  
ATOM    514  CE2 TYR A  65       6.833  -1.124  -8.427  1.00 93.87           C  
ATOM    515  OH  TYR A  65       8.085   0.670  -9.381  1.00 93.87           O  
ATOM    516  CZ  TYR A  65       7.271   0.186  -8.381  1.00 93.87           C  
ATOM    517  N   LEU A  66       4.089  -1.892  -2.073  1.00 95.73           N  
ATOM    518  CA  LEU A  66       3.164  -2.456  -1.096  1.00 95.73           C  
ATOM    519  C   LEU A  66       1.876  -1.641  -1.034  1.00 95.73           C  
ATOM    520  CB  LEU A  66       3.815  -2.510   0.289  1.00 95.73           C  
ATOM    521  O   LEU A  66       1.917  -0.417  -0.893  1.00 95.73           O  
ATOM    522  CG  LEU A  66       2.922  -2.978   1.440  1.00 95.73           C  
ATOM    523  CD1 LEU A  66       2.599  -4.461   1.290  1.00 95.73           C  
ATOM    524  CD2 LEU A  66       3.592  -2.704   2.782  1.00 95.73           C  
ATOM    525  N   PHE A  67       0.675  -2.343  -1.194  1.00 94.35           N  
ATOM    526  CA  PHE A  67      -0.644  -1.744  -1.032  1.00 94.35           C  
ATOM    527  C   PHE A  67      -1.449  -2.487   0.028  1.00 94.35           C  
ATOM    528  CB  PHE A  67      -1.403  -1.744  -2.363  1.00 94.35           C  
ATOM    529  O   PHE A  67      -1.679  -3.692  -0.090  1.00 94.35           O  
ATOM    530  CG  PHE A  67      -0.646  -1.102  -3.494  1.00 94.35           C  
ATOM    531  CD1 PHE A  67      -0.775   0.257  -3.752  1.00 94.35           C  
ATOM    532  CD2 PHE A  67       0.195  -1.859  -4.299  1.00 94.35           C  
ATOM    533  CE1 PHE A  67      -0.075   0.854  -4.798  1.00 94.35           C  
ATOM    534  CE2 PHE A  67       0.898  -1.270  -5.346  1.00 94.35           C  
ATOM    535  CZ  PHE A  67       0.761   0.087  -5.595  1.00 94.35           C  
ATOM    536  N   VAL A  68      -1.798  -1.749   1.058  1.00 91.49           N  
ATOM    537  CA  VAL A  68      -2.432  -2.417   2.190  1.00 91.49           C  
ATOM    538  C   VAL A  68      -3.800  -1.793   2.459  1.00 91.49           C  
ATOM    539  CB  VAL A  68      -1.553  -2.341   3.458  1.00 91.49           C  
ATOM    540  O   VAL A  68      -3.927  -0.569   2.531  1.00 91.49           O  
ATOM    541  CG1 VAL A  68      -2.212  -3.085   4.618  1.00 91.49           C  
ATOM    542  CG2 VAL A  68      -0.162  -2.907   3.178  1.00 91.49           C  
ATOM    543  N   LEU A  69      -4.803  -2.643   2.455  1.00 90.38           N  
ATOM    544  CA  LEU A  69      -6.077  -2.321   3.086  1.00 90.38           C  
ATOM    545  C   LEU A  69      -6.241  -3.079   4.399  1.00 90.38           C  
ATOM    546  CB  LEU A  69      -7.240  -2.648   2.146  1.00 90.38           C  
ATOM    547  O   LEU A  69      -6.333  -4.309   4.403  1.00 90.38           O  
ATOM    548  CG  LEU A  69      -8.647  -2.426   2.704  1.00 90.38           C  
ATOM    549  CD1 LEU A  69      -8.915  -0.936   2.887  1.00 90.38           C  
ATOM    550  CD2 LEU A  69      -9.691  -3.054   1.787  1.00 90.38           C  
ATOM    551  N   ALA A  70      -6.167  -2.271   5.475  1.00 88.51           N  
ATOM    552  CA  ALA A  70      -6.177  -2.964   6.761  1.00 88.51           C  
ATOM    553  C   ALA A  70      -7.096  -2.261   7.756  1.00 88.51           C  
ATOM    554  CB  ALA A  70      -4.762  -3.061   7.324  1.00 88.51           C  
ATOM    555  O   ALA A  70      -7.212  -1.034   7.744  1.00 88.51           O  
ATOM    556  N   HIS A  71      -7.828  -2.986   8.586  1.00 86.17           N  
ATOM    557  CA  HIS A  71      -8.558  -2.476   9.741  1.00 86.17           C  
ATOM    558  C   HIS A  71      -7.795  -2.740  11.035  1.00 86.17           C  
ATOM    559  CB  HIS A  71      -9.950  -3.106   9.815  1.00 86.17           C  
ATOM    560  O   HIS A  71      -8.016  -2.061  12.040  1.00 86.17           O  
ATOM    561  CG  HIS A  71     -10.903  -2.575   8.791  1.00 86.17           C  
ATOM    562  CD2 HIS A  71     -11.138  -2.956   7.514  1.00 86.17           C  
ATOM    563  ND1 HIS A  71     -11.752  -1.519   9.042  1.00 86.17           N  
ATOM    564  CE1 HIS A  71     -12.471  -1.273   7.959  1.00 86.17           C  
ATOM    565  NE2 HIS A  71     -12.117  -2.130   7.017  1.00 86.17           N  
ATOM    566  N   ASP A  72      -6.909  -3.681  10.903  1.00 89.52           N  
ATOM    567  CA  ASP A  72      -6.010  -4.041  11.995  1.00 89.52           C  
ATOM    568  C   ASP A  72      -4.658  -3.348  11.845  1.00 89.52           C  
ATOM    569  CB  ASP A  72      -5.820  -5.558  12.056  1.00 89.52           C  
ATOM    570  O   ASP A  72      -3.860  -3.713  10.978  1.00 89.52           O  
ATOM    571  CG  ASP A  72      -5.063  -6.012  13.291  1.00 89.52           C  
ATOM    572  OD1 ASP A  72      -4.284  -5.215  13.857  1.00 89.52           O  
ATOM    573  OD2 ASP A  72      -5.245  -7.179  13.701  1.00 89.52           O  
ATOM    574  N   GLU A  73      -4.319  -2.427  12.770  1.00 89.20           N  
ATOM    575  CA  GLU A  73      -3.109  -1.613  12.705  1.00 89.20           C  
ATOM    576  C   GLU A  73      -1.857  -2.472  12.858  1.00 89.20           C  
ATOM    577  CB  GLU A  73      -3.135  -0.524  13.780  1.00 89.20           C  
ATOM    578  O   GLU A  73      -0.816  -2.172  12.270  1.00 89.20           O  
ATOM    579  CG  GLU A  73      -4.074   0.630  13.464  1.00 89.20           C  
ATOM    580  CD  GLU A  73      -4.022   1.746  14.495  1.00 89.20           C  
ATOM    581  OE1 GLU A  73      -4.636   2.813  14.267  1.00 89.20           O  
ATOM    582  OE2 GLU A  73      -3.362   1.552  15.540  1.00 89.20           O  
ATOM    583  N   ARG A  74      -2.028  -3.514  13.568  1.00 91.95           N  
ATOM    584  CA  ARG A  74      -0.879  -4.385  13.795  1.00 91.95           C  
ATOM    585  C   ARG A  74      -0.433  -5.053  12.499  1.00 91.95           C  
ATOM    586  CB  ARG A  74      -1.208  -5.447  14.846  1.00 91.95           C  
ATOM    587  O   ARG A  74       0.763  -5.117  12.207  1.00 91.95           O  
ATOM    588  CG  ARG A  74      -1.413  -4.887  16.245  1.00 91.95           C  
ATOM    589  CD  ARG A  74      -1.690  -5.989  17.258  1.00 91.95           C  
ATOM    590  NE  ARG A  74      -2.134  -5.444  18.538  1.00 91.95           N  
ATOM    591  NH1 ARG A  74      -2.577  -7.500  19.494  1.00 91.95           N  
ATOM    592  NH2 ARG A  74      -2.927  -5.576  20.690  1.00 91.95           N  
ATOM    593  CZ  ARG A  74      -2.545  -6.175  19.571  1.00 91.95           C  
ATOM    594  N   ILE A  75      -1.359  -5.512  11.723  1.00 88.91           N  
ATOM    595  CA  ILE A  75      -1.084  -6.167  10.449  1.00 88.91           C  
ATOM    596  C   ILE A  75      -0.453  -5.169   9.481  1.00 88.91           C  
ATOM    597  CB  ILE A  75      -2.368  -6.770   9.835  1.00 88.91           C  
ATOM    598  O   ILE A  75       0.534  -5.483   8.812  1.00 88.91           O  
ATOM    599  CG1 ILE A  75      -2.883  -7.925  10.702  1.00 88.91           C  
ATOM    600  CG2 ILE A  75      -2.113  -7.235   8.399  1.00 88.91           C  
ATOM    601  CD1 ILE A  75      -4.212  -8.504  10.236  1.00 88.91           C  
ATOM    602  N   ALA A  76      -1.022  -4.002   9.494  1.00 90.32           N  
ATOM    603  CA  ALA A  76      -0.501  -2.967   8.605  1.00 90.32           C  
ATOM    604  C   ALA A  76       0.942  -2.616   8.958  1.00 90.32           C  
ATOM    605  CB  ALA A  76      -1.379  -1.720   8.669  1.00 90.32           C  
ATOM    606  O   ALA A  76       1.800  -2.533   8.077  1.00 90.32           O  
ATOM    607  N   GLU A  77       1.190  -2.482  10.200  1.00 93.37           N  
ATOM    608  CA  GLU A  77       2.513  -2.065  10.655  1.00 93.37           C  
ATOM    609  C   GLU A  77       3.558  -3.141  10.374  1.00 93.37           C  
ATOM    610  CB  GLU A  77       2.488  -1.733  12.149  1.00 93.37           C  
ATOM    611  O   GLU A  77       4.686  -2.832   9.985  1.00 93.37           O  
ATOM    612  CG  GLU A  77       1.683  -0.488  12.490  1.00 93.37           C  
ATOM    613  CD  GLU A  77       2.194   0.765  11.798  1.00 93.37           C  
ATOM    614  OE1 GLU A  77       1.368   1.591  11.349  1.00 93.37           O  
ATOM    615  OE2 GLU A  77       3.432   0.922  11.702  1.00 93.37           O  
ATOM    616  N   LYS A  78       3.181  -4.345  10.628  1.00 92.30           N  
ATOM    617  CA  LYS A  78       4.087  -5.451  10.331  1.00 92.30           C  
ATOM    618  C   LYS A  78       4.414  -5.508   8.841  1.00 92.30           C  
ATOM    619  CB  LYS A  78       3.480  -6.779  10.785  1.00 92.30           C  
ATOM    620  O   LYS A  78       5.566  -5.730   8.462  1.00 92.30           O  
ATOM    621  CG  LYS A  78       3.601  -7.036  12.280  1.00 92.30           C  
ATOM    622  CD  LYS A  78       3.080  -8.418  12.654  1.00 92.30           C  
ATOM    623  CE  LYS A  78       3.166  -8.662  14.154  1.00 92.30           C  
ATOM    624  NZ  LYS A  78       2.626 -10.003  14.529  1.00 92.30           N  
ATOM    625  N   ALA A  79       3.390  -5.327   8.056  1.00 92.07           N  
ATOM    626  CA  ALA A  79       3.574  -5.333   6.607  1.00 92.07           C  
ATOM    627  C   ALA A  79       4.488  -4.193   6.166  1.00 92.07           C  
ATOM    628  CB  ALA A  79       2.226  -5.234   5.899  1.00 92.07           C  
ATOM    629  O   ALA A  79       5.363  -4.383   5.318  1.00 92.07           O  
ATOM    630  N   ILE A  80       4.326  -3.060   6.766  1.00 92.53           N  
ATOM    631  CA  ILE A  80       5.134  -1.886   6.452  1.00 92.53           C  
ATOM    632  C   ILE A  80       6.591  -2.148   6.828  1.00 92.53           C  
ATOM    633  CB  ILE A  80       4.611  -0.628   7.179  1.00 92.53           C  
ATOM    634  O   ILE A  80       7.501  -1.872   6.042  1.00 92.53           O  
ATOM    635  CG1 ILE A  80       3.250  -0.209   6.610  1.00 92.53           C  
ATOM    636  CG2 ILE A  80       5.623   0.516   7.076  1.00 92.53           C  
ATOM    637  CD1 ILE A  80       2.518   0.826   7.453  1.00 92.53           C  
ATOM    638  N   GLU A  81       6.781  -2.663   8.009  1.00 94.50           N  
ATOM    639  CA  GLU A  81       8.128  -2.954   8.490  1.00 94.50           C  
ATOM    640  C   GLU A  81       8.850  -3.923   7.558  1.00 94.50           C  
ATOM    641  CB  GLU A  81       8.081  -3.525   9.910  1.00 94.50           C  
ATOM    642  O   GLU A  81      10.011  -3.706   7.205  1.00 94.50           O  
ATOM    643  CG  GLU A  81       9.453  -3.735  10.534  1.00 94.50           C  
ATOM    644  CD  GLU A  81       9.392  -4.348  11.924  1.00 94.50           C  
ATOM    645  OE1 GLU A  81      10.457  -4.700  12.479  1.00 94.50           O  
ATOM    646  OE2 GLU A  81       8.270  -4.478  12.462  1.00 94.50           O  
ATOM    647  N   HIS A  82       8.115  -4.961   7.259  1.00 91.28           N  
ATOM    648  CA  HIS A  82       8.681  -5.964   6.364  1.00 91.28           C  
ATOM    649  C   HIS A  82       9.006  -5.365   5.000  1.00 91.28           C  
ATOM    650  CB  HIS A  82       7.719  -7.143   6.204  1.00 91.28           C  
ATOM    651  O   HIS A  82      10.082  -5.611   4.450  1.00 91.28           O  
ATOM    652  CG  HIS A  82       8.283  -8.273   5.402  1.00 91.28           C  
ATOM    653  CD2 HIS A  82       9.316  -8.314   4.529  1.00 91.28           C  
ATOM    654  ND1 HIS A  82       7.768  -9.550   5.453  1.00 91.28           N  
ATOM    655  CE1 HIS A  82       8.463 -10.331   4.642  1.00 91.28           C  
ATOM    656  NE2 HIS A  82       9.408  -9.605   4.070  1.00 91.28           N  
ATOM    657  N   ALA A  83       8.108  -4.630   4.409  1.00 92.80           N  
ATOM    658  CA  ALA A  83       8.292  -4.015   3.098  1.00 92.80           C  
ATOM    659  C   ALA A  83       9.464  -3.038   3.109  1.00 92.80           C  
ATOM    660  CB  ALA A  83       7.014  -3.303   2.660  1.00 92.80           C  
ATOM    661  O   ALA A  83      10.246  -2.985   2.157  1.00 92.80           O  
ATOM    662  N   GLU A  84       9.592  -2.324   4.192  1.00 92.05           N  
ATOM    663  CA  GLU A  84      10.693  -1.374   4.316  1.00 92.05           C  
ATOM    664  C   GLU A  84      12.040  -2.090   4.339  1.00 92.05           C  
ATOM    665  CB  GLU A  84      10.528  -0.522   5.578  1.00 92.05           C  
ATOM    666  O   GLU A  84      13.003  -1.632   3.722  1.00 92.05           O  
ATOM    667  CG  GLU A  84       9.389   0.483   5.496  1.00 92.05           C  
ATOM    668  CD  GLU A  84       9.176   1.255   6.789  1.00 92.05           C  
ATOM    669  OE1 GLU A  84       8.629   2.380   6.741  1.00 92.05           O  
ATOM    670  OE2 GLU A  84       9.559   0.730   7.858  1.00 92.05           O  
ATOM    671  N   ARG A  85      12.022  -3.138   4.998  1.00 92.47           N  
ATOM    672  CA  ARG A  85      13.242  -3.935   5.075  1.00 92.47           C  
ATOM    673  C   ARG A  85      13.635  -4.469   3.702  1.00 92.47           C  
ATOM    674  CB  ARG A  85      13.065  -5.095   6.058  1.00 92.47           C  
ATOM    675  O   ARG A  85      14.823  -4.592   3.395  1.00 92.47           O  
ATOM    676  CG  ARG A  85      13.062  -4.671   7.518  1.00 92.47           C  
ATOM    677  CD  ARG A  85      12.942  -5.867   8.452  1.00 92.47           C  
ATOM    678  NE  ARG A  85      14.073  -6.779   8.308  1.00 92.47           N  
ATOM    679  NH1 ARG A  85      13.404  -8.206   9.997  1.00 92.47           N  
ATOM    680  NH2 ARG A  85      15.331  -8.628   8.830  1.00 92.47           N  
ATOM    681  CZ  ARG A  85      14.267  -7.869   9.046  1.00 92.47           C  
ATOM    682  N   LEU A  86      12.652  -4.740   2.880  1.00 93.68           N  
ATOM    683  CA  LEU A  86      12.908  -5.334   1.573  1.00 93.68           C  
ATOM    684  C   LEU A  86      13.178  -4.255   0.529  1.00 93.68           C  
ATOM    685  CB  LEU A  86      11.723  -6.199   1.136  1.00 93.68           C  
ATOM    686  O   LEU A  86      13.483  -4.565  -0.625  1.00 93.68           O  
ATOM    687  CG  LEU A  86      11.486  -7.479   1.938  1.00 93.68           C  
ATOM    688  CD1 LEU A  86      10.233  -8.193   1.439  1.00 93.68           C  
ATOM    689  CD2 LEU A  86      12.700  -8.397   1.852  1.00 93.68           C  
ATOM    690  N   GLY A  87      13.047  -3.005   0.961  1.00 91.86           N  
ATOM    691  CA  GLY A  87      13.345  -1.887   0.080  1.00 91.86           C  
ATOM    692  C   GLY A  87      12.160  -1.462  -0.766  1.00 91.86           C  
ATOM    693  O   GLY A  87      12.322  -1.102  -1.934  1.00 91.86           O  
ATOM    694  N   ALA A  88      10.989  -1.614  -0.228  1.00 93.20           N  
ATOM    695  CA  ALA A  88       9.824  -1.182  -0.997  1.00 93.20           C  
ATOM    696  C   ALA A  88       9.969   0.271  -1.440  1.00 93.20           C  
ATOM    697  CB  ALA A  88       8.549  -1.360  -0.177  1.00 93.20           C  
ATOM    698  O   ALA A  88      10.343   1.136  -0.644  1.00 93.20           O  
ATOM    699  N   ARG A  89       9.640   0.530  -2.722  1.00 93.30           N  
ATOM    700  CA  ARG A  89       9.771   1.873  -3.277  1.00 93.30           C  
ATOM    701  C   ARG A  89       8.623   2.768  -2.822  1.00 93.30           C  
ATOM    702  CB  ARG A  89       9.820   1.820  -4.806  1.00 93.30           C  
ATOM    703  O   ARG A  89       8.830   3.944  -2.516  1.00 93.30           O  
ATOM    704  CG  ARG A  89      11.081   1.176  -5.360  1.00 93.30           C  
ATOM    705  CD  ARG A  89      11.217   1.402  -6.859  1.00 93.30           C  
ATOM    706  NE  ARG A  89      11.548   2.791  -7.167  1.00 93.30           N  
ATOM    707  NH1 ARG A  89      12.234   2.364  -9.332  1.00 93.30           N  
ATOM    708  NH2 ARG A  89      12.291   4.502  -8.507  1.00 93.30           N  
ATOM    709  CZ  ARG A  89      12.024   3.216  -8.335  1.00 93.30           C  
ATOM    710  N   ILE A  90       7.508   2.245  -2.825  1.00 93.83           N  
ATOM    711  CA  ILE A  90       6.315   2.983  -2.426  1.00 93.83           C  
ATOM    712  C   ILE A  90       5.439   2.106  -1.535  1.00 93.83           C  
ATOM    713  CB  ILE A  90       5.513   3.468  -3.655  1.00 93.83           C  
ATOM    714  O   ILE A  90       5.174   0.947  -1.862  1.00 93.83           O  
ATOM    715  CG1 ILE A  90       6.397   4.332  -4.562  1.00 93.83           C  
ATOM    716  CG2 ILE A  90       4.264   4.236  -3.216  1.00 93.83           C  
ATOM    717  CD1 ILE A  90       6.902   5.607  -3.902  1.00 93.83           C  
ATOM    718  N   ILE A  91       5.052   2.615  -0.388  1.00 94.53           N  
ATOM    719  CA  ILE A  91       4.141   1.920   0.515  1.00 94.53           C  
ATOM    720  C   ILE A  91       2.868   2.744   0.698  1.00 94.53           C  
ATOM    721  CB  ILE A  91       4.803   1.645   1.884  1.00 94.53           C  
ATOM    722  O   ILE A  91       2.921   3.885   1.161  1.00 94.53           O  
ATOM    723  CG1 ILE A  91       6.119   0.882   1.697  1.00 94.53           C  
ATOM    724  CG2 ILE A  91       3.848   0.873   2.800  1.00 94.53           C  
ATOM    725  CD1 ILE A  91       6.970   0.797   2.957  1.00 94.53           C  
ATOM    726  N   VAL A  92       1.769   2.272   0.211  1.00 94.43           N  
ATOM    727  CA  VAL A  92       0.483   2.931   0.416  1.00 94.43           C  
ATOM    728  C   VAL A  92      -0.393   2.080   1.333  1.00 94.43           C  
ATOM    729  CB  VAL A  92      -0.242   3.192  -0.923  1.00 94.43           C  
ATOM    730  O   VAL A  92      -0.693   0.926   1.019  1.00 94.43           O  
ATOM    731  CG1 VAL A  92      -1.520   3.996  -0.698  1.00 94.43           C  
ATOM    732  CG2 VAL A  92       0.684   3.917  -1.898  1.00 94.43           C  
ATOM    733  N   VAL A  93      -0.788   2.685   2.427  1.00 91.74           N  
ATOM    734  CA  VAL A  93      -1.573   1.969   3.428  1.00 91.74           C  
ATOM    735  C   VAL A  93      -2.841   2.756   3.749  1.00 91.74           C  
ATOM    736  CB  VAL A  93      -0.758   1.721   4.717  1.00 91.74           C  
ATOM    737  O   VAL A  93      -2.785   3.964   3.993  1.00 91.74           O  
ATOM    738  CG1 VAL A  93      -1.582   0.933   5.733  1.00 91.74           C  
ATOM    739  CG2 VAL A  93       0.542   0.987   4.393  1.00 91.74           C  
ATOM    740  N   VAL A  94      -3.964   2.074   3.655  1.00 90.32           N  
ATOM    741  CA  VAL A  94      -5.221   2.615   4.163  1.00 90.32           C  
ATOM    742  C   VAL A  94      -5.655   1.836   5.402  1.00 90.32           C  
ATOM    743  CB  VAL A  94      -6.332   2.573   3.090  1.00 90.32           C  
ATOM    744  O   VAL A  94      -5.933   0.637   5.324  1.00 90.32           O  
ATOM    745  CG1 VAL A  94      -7.613   3.220   3.613  1.00 90.32           C  
ATOM    746  CG2 VAL A  94      -5.864   3.266   1.811  1.00 90.32           C  
ATOM    747  N   ILE A  95      -5.670   2.513   6.542  1.00 89.41           N  
ATOM    748  CA  ILE A  95      -5.991   1.828   7.789  1.00 89.41           C  
ATOM    749  C   ILE A  95      -6.917   2.701   8.634  1.00 89.41           C  
ATOM    750  CB  ILE A  95      -4.714   1.475   8.585  1.00 89.41           C  
ATOM    751  O   ILE A  95      -6.613   3.867   8.896  1.00 89.41           O  
ATOM    752  CG1 ILE A  95      -5.079   0.743   9.882  1.00 89.41           C  
ATOM    753  CG2 ILE A  95      -3.896   2.736   8.880  1.00 89.41           C  
ATOM    754  CD1 ILE A  95      -3.908   0.021  10.535  1.00 89.41           C  
ATOM    755  N   ASN A  96      -8.066   2.212   9.048  1.00 85.66           N  
ATOM    756  CA  ASN A  96      -9.031   2.837   9.945  1.00 85.66           C  
ATOM    757  C   ASN A  96      -9.272   4.299   9.579  1.00 85.66           C  
ATOM    758  CB  ASN A  96      -8.566   2.723  11.398  1.00 85.66           C  
ATOM    759  O   ASN A  96      -9.188   5.180  10.437  1.00 85.66           O  
ATOM    760  CG  ASN A  96      -8.644   1.305  11.927  1.00 85.66           C  
ATOM    761  ND2 ASN A  96      -7.794   0.985  12.896  1.00 85.66           N  
ATOM    762  OD1 ASN A  96      -9.462   0.502  11.468  1.00 85.66           O  
ATOM    763  N   GLY A  97      -9.430   4.633   8.226  1.00 86.41           N  
ATOM    764  CA  GLY A  97      -9.748   5.992   7.817  1.00 86.41           C  
ATOM    765  C   GLY A  97      -8.520   6.869   7.655  1.00 86.41           C  
ATOM    766  O   GLY A  97      -8.626   8.097   7.632  1.00 86.41           O  
ATOM    767  N   ARG A  98      -7.373   6.201   7.713  1.00 91.72           N  
ATOM    768  CA  ARG A  98      -6.115   6.921   7.548  1.00 91.72           C  
ATOM    769  C   ARG A  98      -5.342   6.404   6.339  1.00 91.72           C  
ATOM    770  CB  ARG A  98      -5.257   6.801   8.809  1.00 91.72           C  
ATOM    771  O   ARG A  98      -5.219   5.193   6.146  1.00 91.72           O  
ATOM    772  CG  ARG A  98      -5.821   7.542  10.011  1.00 91.72           C  
ATOM    773  CD  ARG A  98      -4.930   7.390  11.236  1.00 91.72           C  
ATOM    774  NE  ARG A  98      -5.020   6.048  11.805  1.00 91.72           N  
ATOM    775  NH1 ARG A  98      -3.447   6.418  13.455  1.00 91.72           N  
ATOM    776  NH2 ARG A  98      -4.474   4.376  13.281  1.00 91.72           N  
ATOM    777  CZ  ARG A  98      -4.314   5.617  12.846  1.00 91.72           C  
ATOM    778  N   VAL A  99      -4.949   7.326   5.525  1.00 93.52           N  
ATOM    779  CA  VAL A  99      -4.080   7.003   4.399  1.00 93.52           C  
ATOM    780  C   VAL A  99      -2.634   7.349   4.747  1.00 93.52           C  
ATOM    781  CB  VAL A  99      -4.512   7.748   3.116  1.00 93.52           C  
ATOM    782  O   VAL A  99      -2.346   8.460   5.198  1.00 93.52           O  
ATOM    783  CG1 VAL A  99      -3.518   7.495   1.984  1.00 93.52           C  
ATOM    784  CG2 VAL A  99      -5.919   7.322   2.701  1.00 93.52           C  
ATOM    785  N   ARG A 100      -1.819   6.329   4.636  1.00 94.41           N  
ATOM    786  CA  ARG A 100      -0.391   6.542   4.847  1.00 94.41           C  
ATOM    787  C   ARG A 100       0.405   6.209   3.589  1.00 94.41           C  
ATOM    788  CB  ARG A 100       0.111   5.700   6.022  1.00 94.41           C  
ATOM    789  O   ARG A 100       0.188   5.166   2.969  1.00 94.41           O  
ATOM    790  CG  ARG A 100      -0.529   6.057   7.354  1.00 94.41           C  
ATOM    791  CD  ARG A 100      -0.113   5.094   8.456  1.00 94.41           C  
ATOM    792  NE  ARG A 100       1.311   5.206   8.761  1.00 94.41           N  
ATOM    793  NH1 ARG A 100       1.386   3.318  10.090  1.00 94.41           N  
ATOM    794  NH2 ARG A 100       3.283   4.556   9.741  1.00 94.41           N  
ATOM    795  CZ  ARG A 100       1.990   4.360   9.530  1.00 94.41           C  
ATOM    796  N   VAL A 101       1.235   7.122   3.232  1.00 96.19           N  
ATOM    797  CA  VAL A 101       2.105   6.903   2.082  1.00 96.19           C  
ATOM    798  C   VAL A 101       3.563   7.107   2.490  1.00 96.19           C  
ATOM    799  CB  VAL A 101       1.744   7.843   0.909  1.00 96.19           C  
ATOM    800  O   VAL A 101       3.917   8.147   3.050  1.00 96.19           O  
ATOM    801  CG1 VAL A 101       2.639   7.569  -0.298  1.00 96.19           C  
ATOM    802  CG2 VAL A 101       0.272   7.684   0.534  1.00 96.19           C  
ATOM    803  N   ARG A 102       4.308   6.104   2.274  1.00 95.84           N  
ATOM    804  CA  ARG A 102       5.744   6.218   2.508  1.00 95.84           C  
ATOM    805  C   ARG A 102       6.518   6.175   1.195  1.00 95.84           C  
ATOM    806  CB  ARG A 102       6.227   5.103   3.438  1.00 95.84           C  
ATOM    807  O   ARG A 102       6.273   5.310   0.352  1.00 95.84           O  
ATOM    808  CG  ARG A 102       7.684   5.234   3.852  1.00 95.84           C  
ATOM    809  CD  ARG A 102       8.074   4.184   4.884  1.00 95.84           C  
ATOM    810  NE  ARG A 102       9.503   4.224   5.178  1.00 95.84           N  
ATOM    811  NH1 ARG A 102       9.275   5.406   7.150  1.00 95.84           N  
ATOM    812  NH2 ARG A 102      11.355   4.780   6.418  1.00 95.84           N  
ATOM    813  CZ  ARG A 102      10.041   4.803   6.248  1.00 95.84           C  
ATOM    814  N   ASN A 103       7.415   7.144   1.088  1.00 96.00           N  
ATOM    815  CA  ASN A 103       8.235   7.244  -0.115  1.00 96.00           C  
ATOM    816  C   ASN A 103       9.622   6.646   0.100  1.00 96.00           C  
ATOM    817  CB  ASN A 103       8.350   8.702  -0.567  1.00 96.00           C  
ATOM    818  O   ASN A 103      10.472   7.256   0.751  1.00 96.00           O  
ATOM    819  CG  ASN A 103       9.168   8.858  -1.833  1.00 96.00           C  
ATOM    820  ND2 ASN A 103       9.424  10.101  -2.225  1.00 96.00           N  
ATOM    821  OD1 ASN A 103       9.567   7.870  -2.455  1.00 96.00           O  
ATOM    822  N   GLY A 104       9.873   5.401  -0.482  1.00 93.29           N  
ATOM    823  CA  GLY A 104      11.149   4.717  -0.341  1.00 93.29           C  
ATOM    824  C   GLY A 104      12.072   4.927  -1.527  1.00 93.29           C  
ATOM    825  O   GLY A 104      13.123   4.290  -1.623  1.00 93.29           O  
ATOM    826  N   THR A 105      11.727   5.840  -2.389  1.00 93.46           N  
ATOM    827  CA  THR A 105      12.548   6.136  -3.558  1.00 93.46           C  
ATOM    828  C   THR A 105      13.598   7.193  -3.227  1.00 93.46           C  
ATOM    829  CB  THR A 105      11.686   6.618  -4.739  1.00 93.46           C  
ATOM    830  O   THR A 105      13.715   7.621  -2.077  1.00 93.46           O  
ATOM    831  CG2 THR A 105      10.445   5.747  -4.905  1.00 93.46           C  
ATOM    832  OG1 THR A 105      11.278   7.971  -4.505  1.00 93.46           O  
ATOM    833  N   ASP A 106      14.370   7.566  -4.273  1.00 93.96           N  
ATOM    834  CA  ASP A 106      15.421   8.557  -4.065  1.00 93.96           C  
ATOM    835  C   ASP A 106      14.983   9.934  -4.559  1.00 93.96           C  
ATOM    836  CB  ASP A 106      16.709   8.131  -4.771  1.00 93.96           C  
ATOM    837  O   ASP A 106      15.793  10.860  -4.633  1.00 93.96           O  
ATOM    838  CG  ASP A 106      16.527   7.927  -6.265  1.00 93.96           C  
ATOM    839  OD1 ASP A 106      15.371   7.897  -6.740  1.00 93.96           O  
ATOM    840  OD2 ASP A 106      17.548   7.792  -6.973  1.00 93.96           O  
ATOM    841  N   ARG A 107      13.704  10.098  -4.917  1.00 94.65           N  
ATOM    842  CA  ARG A 107      13.165  11.360  -5.414  1.00 94.65           C  
ATOM    843  C   ARG A 107      11.832  11.686  -4.749  1.00 94.65           C  
ATOM    844  CB  ARG A 107      12.995  11.312  -6.934  1.00 94.65           C  
ATOM    845  O   ARG A 107      11.147  10.791  -4.249  1.00 94.65           O  
ATOM    846  CG  ARG A 107      12.078  10.199  -7.416  1.00 94.65           C  
ATOM    847  CD  ARG A 107      12.088  10.078  -8.933  1.00 94.65           C  
ATOM    848  NE  ARG A 107      12.682   8.818  -9.370  1.00 94.65           N  
ATOM    849  NH1 ARG A 107      12.548   9.297 -11.626  1.00 94.65           N  
ATOM    850  NH2 ARG A 107      13.435   7.303 -10.923  1.00 94.65           N  
ATOM    851  CZ  ARG A 107      12.887   8.476 -10.639  1.00 94.65           C  
ATOM    852  N   PRO A 108      11.486  13.039  -4.827  1.00 96.05           N  
ATOM    853  CA  PRO A 108      10.180  13.418  -4.281  1.00 96.05           C  
ATOM    854  C   PRO A 108       9.016  12.871  -5.104  1.00 96.05           C  
ATOM    855  CB  PRO A 108      10.209  14.948  -4.326  1.00 96.05           C  
ATOM    856  O   PRO A 108       9.124  12.746  -6.327  1.00 96.05           O  
ATOM    857  CG  PRO A 108      11.651  15.297  -4.509  1.00 96.05           C  
ATOM    858  CD  PRO A 108      12.342  14.139  -5.169  1.00 96.05           C  
ATOM    859  N   CYS A 109       7.972  12.474  -4.370  1.00 97.21           N  
ATOM    860  CA  CYS A 109       6.771  11.971  -5.028  1.00 97.21           C  
ATOM    861  C   CYS A 109       5.593  12.913  -4.807  1.00 97.21           C  
ATOM    862  CB  CYS A 109       6.422  10.575  -4.513  1.00 97.21           C  
ATOM    863  O   CYS A 109       5.488  13.547  -3.755  1.00 97.21           O  
ATOM    864  SG  CYS A 109       7.680   9.331  -4.876  1.00 97.21           S  
ATOM    865  N   ARG A 110       4.841  13.048  -5.834  1.00 97.60           N  
ATOM    866  CA  ARG A 110       3.575  13.763  -5.709  1.00 97.60           C  
ATOM    867  C   ARG A 110       2.431  12.802  -5.404  1.00 97.60           C  
ATOM    868  CB  ARG A 110       3.273  14.548  -6.987  1.00 97.60           C  
ATOM    869  O   ARG A 110       2.211  11.837  -6.140  1.00 97.60           O  
ATOM    870  CG  ARG A 110       4.172  15.756  -7.195  1.00 97.60           C  
ATOM    871  CD  ARG A 110       3.754  16.567  -8.414  1.00 97.60           C  
ATOM    872  NE  ARG A 110       4.893  17.248  -9.024  1.00 97.60           N  
ATOM    873  NH1 ARG A 110       3.803  17.739 -11.001  1.00 97.60           N  
ATOM    874  NH2 ARG A 110       5.982  18.384 -10.697  1.00 97.60           N  
ATOM    875  CZ  ARG A 110       4.890  17.789 -10.239  1.00 97.60           C  
ATOM    876  N   VAL A 111       1.765  13.036  -4.297  1.00 96.99           N  
ATOM    877  CA  VAL A 111       0.689  12.150  -3.868  1.00 96.99           C  
ATOM    878  C   VAL A 111      -0.644  12.892  -3.920  1.00 96.99           C  
ATOM    879  CB  VAL A 111       0.938  11.601  -2.445  1.00 96.99           C  
ATOM    880  O   VAL A 111      -0.784  13.971  -3.340  1.00 96.99           O  
ATOM    881  CG1 VAL A 111      -0.196  10.671  -2.019  1.00 96.99           C  
ATOM    882  CG2 VAL A 111       2.281  10.875  -2.381  1.00 96.99           C  
ATOM    883  N   ARG A 112      -1.547  12.261  -4.709  1.00 96.13           N  
ATOM    884  CA  ARG A 112      -2.903  12.797  -4.777  1.00 96.13           C  
ATOM    885  C   ARG A 112      -3.893  11.871  -4.078  1.00 96.13           C  
ATOM    886  CB  ARG A 112      -3.324  13.012  -6.232  1.00 96.13           C  
ATOM    887  O   ARG A 112      -3.974  10.684  -4.400  1.00 96.13           O  
ATOM    888  CG  ARG A 112      -2.596  14.155  -6.921  1.00 96.13           C  
ATOM    889  CD  ARG A 112      -3.071  14.343  -8.355  1.00 96.13           C  
ATOM    890  NE  ARG A 112      -4.488  14.026  -8.500  1.00 96.13           N  
ATOM    891  NH1 ARG A 112      -4.666  14.849 -10.651  1.00 96.13           N  
ATOM    892  NH2 ARG A 112      -6.497  13.943  -9.611  1.00 96.13           N  
ATOM    893  CZ  ARG A 112      -5.214  14.273  -9.587  1.00 96.13           C  
ATOM    894  N   VAL A 113      -4.570  12.398  -3.113  1.00 94.99           N  
ATOM    895  CA  VAL A 113      -5.582  11.645  -2.380  1.00 94.99           C  
ATOM    896  C   VAL A 113      -6.971  12.183  -2.715  1.00 94.99           C  
ATOM    897  CB  VAL A 113      -5.340  11.704  -0.855  1.00 94.99           C  
ATOM    898  O   VAL A 113      -7.260  13.360  -2.484  1.00 94.99           O  
ATOM    899  CG1 VAL A 113      -6.390  10.882  -0.109  1.00 94.99           C  
ATOM    900  CG2 VAL A 113      -3.934  11.213  -0.519  1.00 94.99           C  
ATOM    901  N   THR A 114      -7.754  11.279  -3.387  1.00 93.19           N  
ATOM    902  CA  THR A 114      -9.127  11.635  -3.723  1.00 93.19           C  
ATOM    903  C   THR A 114     -10.116  10.850  -2.865  1.00 93.19           C  
ATOM    904  CB  THR A 114      -9.422  11.382  -5.213  1.00 93.19           C  
ATOM    905  O   THR A 114     -10.089   9.618  -2.850  1.00 93.19           O  
ATOM    906  CG2 THR A 114     -10.826  11.846  -5.583  1.00 93.19           C  
ATOM    907  OG1 THR A 114      -8.469  12.095  -6.011  1.00 93.19           O  
ATOM    908  N   ALA A 115     -10.946  11.564  -2.084  1.00 90.56           N  
ATOM    909  CA  ALA A 115     -11.975  10.969  -1.236  1.00 90.56           C  
ATOM    910  C   ALA A 115     -13.188  11.888  -1.119  1.00 90.56           C  
ATOM    911  CB  ALA A 115     -11.411  10.660   0.149  1.00 90.56           C  
ATOM    912  O   ALA A 115     -13.042  13.102  -0.959  1.00 90.56           O  
ATOM    913  N   GLY A 116     -14.475  11.280  -1.298  1.00 86.28           N  
ATOM    914  CA  GLY A 116     -15.703  12.047  -1.162  1.00 86.28           C  
ATOM    915  C   GLY A 116     -15.834  13.153  -2.192  1.00 86.28           C  
ATOM    916  O   GLY A 116     -16.378  14.220  -1.900  1.00 86.28           O  
ATOM    917  N   GLY A 117     -15.165  13.026  -3.332  1.00 88.49           N  
ATOM    918  CA  GLY A 117     -15.250  14.010  -4.399  1.00 88.49           C  
ATOM    919  C   GLY A 117     -14.206  15.105  -4.287  1.00 88.49           C  
ATOM    920  O   GLY A 117     -14.144  16.000  -5.132  1.00 88.49           O  
ATOM    921  N   GLU A 118     -13.402  15.047  -3.247  1.00 92.02           N  
ATOM    922  CA  GLU A 118     -12.352  16.044  -3.058  1.00 92.02           C  
ATOM    923  C   GLU A 118     -10.973  15.450  -3.328  1.00 92.02           C  
ATOM    924  CB  GLU A 118     -12.408  16.622  -1.641  1.00 92.02           C  
ATOM    925  O   GLU A 118     -10.727  14.278  -3.035  1.00 92.02           O  
ATOM    926  CG  GLU A 118     -13.690  17.385  -1.339  1.00 92.02           C  
ATOM    927  CD  GLU A 118     -13.712  17.990   0.056  1.00 92.02           C  
ATOM    928  OE1 GLU A 118     -14.226  19.120   0.219  1.00 92.02           O  
ATOM    929  OE2 GLU A 118     -13.211  17.330   0.993  1.00 92.02           O  
ATOM    930  N   THR A 119     -10.165  16.289  -3.982  1.00 95.21           N  
ATOM    931  CA  THR A 119      -8.792  15.871  -4.246  1.00 95.21           C  
ATOM    932  C   THR A 119      -7.801  16.791  -3.540  1.00 95.21           C  
ATOM    933  CB  THR A 119      -8.495  15.855  -5.757  1.00 95.21           C  
ATOM    934  O   THR A 119      -7.901  18.016  -3.641  1.00 95.21           O  
ATOM    935  CG2 THR A 119      -7.060  15.416  -6.031  1.00 95.21           C  
ATOM    936  OG1 THR A 119      -9.393  14.946  -6.406  1.00 95.21           O  
ATOM    937  N   ARG A 120      -6.946  16.117  -2.732  1.00 95.61           N  
ATOM    938  CA  ARG A 120      -5.842  16.844  -2.112  1.00 95.61           C  
ATOM    939  C   ARG A 120      -4.499  16.360  -2.648  1.00 95.61           C  
ATOM    940  CB  ARG A 120      -5.885  16.691  -0.590  1.00 95.61           C  
ATOM    941  O   ARG A 120      -4.299  15.159  -2.844  1.00 95.61           O  
ATOM    942  CG  ARG A 120      -7.128  17.284   0.053  1.00 95.61           C  
ATOM    943  CD  ARG A 120      -7.147  17.057   1.559  1.00 95.61           C  
ATOM    944  NE  ARG A 120      -8.418  17.466   2.150  1.00 95.61           N  
ATOM    945  NH1 ARG A 120      -7.835  16.890   4.310  1.00 95.61           N  
ATOM    946  NH2 ARG A 120      -9.903  17.778   3.873  1.00 95.61           N  
ATOM    947  CZ  ARG A 120      -8.716  17.377   3.443  1.00 95.61           C  
ATOM    948  N   GLU A 121      -3.627  17.298  -2.832  1.00 97.58           N  
ATOM    949  CA  GLU A 121      -2.316  16.969  -3.383  1.00 97.58           C  
ATOM    950  C   GLU A 121      -1.204  17.276  -2.384  1.00 97.58           C  
ATOM    951  CB  GLU A 121      -2.075  17.731  -4.688  1.00 97.58           C  
ATOM    952  O   GLU A 121      -1.247  18.297  -1.693  1.00 97.58           O  
ATOM    953  CG  GLU A 121      -0.804  17.318  -5.416  1.00 97.58           C  
ATOM    954  CD  GLU A 121      -0.608  18.041  -6.739  1.00 97.58           C  
ATOM    955  OE1 GLU A 121       0.223  18.976  -6.803  1.00 97.58           O  
ATOM    956  OE2 GLU A 121      -1.291  17.671  -7.720  1.00 97.58           O  
ATOM    957  N   TYR A 122      -0.206  16.287  -2.309  1.00 97.15           N  
ATOM    958  CA  TYR A 122       0.917  16.418  -1.387  1.00 97.15           C  
ATOM    959  C   TYR A 122       2.232  16.077  -2.077  1.00 97.15           C  
ATOM    960  CB  TYR A 122       0.718  15.514  -0.167  1.00 97.15           C  
ATOM    961  O   TYR A 122       2.254  15.308  -3.041  1.00 97.15           O  
ATOM    962  CG  TYR A 122      -0.605  15.717   0.530  1.00 97.15           C  
ATOM    963  CD1 TYR A 122      -0.724  16.605   1.597  1.00 97.15           C  
ATOM    964  CD2 TYR A 122      -1.739  15.021   0.125  1.00 97.15           C  
ATOM    965  CE1 TYR A 122      -1.940  16.794   2.244  1.00 97.15           C  
ATOM    966  CE2 TYR A 122      -2.961  15.202   0.765  1.00 97.15           C  
ATOM    967  OH  TYR A 122      -4.259  16.273   2.457  1.00 97.15           O  
ATOM    968  CZ  TYR A 122      -3.052  16.090   1.821  1.00 97.15           C  
ATOM    969  N   THR A 123       3.252  16.685  -1.528  1.00 96.77           N  
ATOM    970  CA  THR A 123       4.593  16.260  -1.913  1.00 96.77           C  
ATOM    971  C   THR A 123       5.243  15.447  -0.797  1.00 96.77           C  
ATOM    972  CB  THR A 123       5.484  17.467  -2.258  1.00 96.77           C  
ATOM    973  O   THR A 123       5.302  15.893   0.351  1.00 96.77           O  
ATOM    974  CG2 THR A 123       6.881  17.018  -2.675  1.00 96.77           C  
ATOM    975  OG1 THR A 123       4.889  18.200  -3.336  1.00 96.77           O  
ATOM    976  N   VAL A 124       5.716  14.231  -1.103  1.00 96.90           N  
ATOM    977  CA  VAL A 124       6.364  13.359  -0.128  1.00 96.90           C  
ATOM    978  C   VAL A 124       7.835  13.176  -0.495  1.00 96.90           C  
ATOM    979  CB  VAL A 124       5.661  11.986  -0.039  1.00 96.90           C  
ATOM    980  O   VAL A 124       8.153  12.656  -1.567  1.00 96.90           O  
ATOM    981  CG1 VAL A 124       6.284  11.132   1.064  1.00 96.90           C  
ATOM    982  CG2 VAL A 124       4.164  12.168   0.203  1.00 96.90           C  
ATOM    983  N   ASN A 125       8.720  13.657   0.364  1.00 97.11           N  
ATOM    984  CA  ASN A 125      10.156  13.545   0.130  1.00 97.11           C  
ATOM    985  C   ASN A 125      10.663  12.134   0.416  1.00 97.11           C  
ATOM    986  CB  ASN A 125      10.919  14.565   0.978  1.00 97.11           C  
ATOM    987  O   ASN A 125      10.031  11.382   1.159  1.00 97.11           O  
ATOM    988  CG  ASN A 125      10.616  15.997   0.582  1.00 97.11           C  
ATOM    989  ND2 ASN A 125      10.393  16.852   1.573  1.00 97.11           N  
ATOM    990  OD1 ASN A 125      10.582  16.332  -0.605  1.00 97.11           O  
ATOM    991  N   PRO A 126      11.782  11.840  -0.193  1.00 95.42           N  
ATOM    992  CA  PRO A 126      12.367  10.521   0.061  1.00 95.42           C  
ATOM    993  C   PRO A 126      12.571  10.242   1.548  1.00 95.42           C  
ATOM    994  CB  PRO A 126      13.710  10.585  -0.672  1.00 95.42           C  
ATOM    995  O   PRO A 126      13.036  11.115   2.286  1.00 95.42           O  
ATOM    996  CG  PRO A 126      13.505  11.590  -1.759  1.00 95.42           C  
ATOM    997  CD  PRO A 126      12.592  12.667  -1.247  1.00 95.42           C  
ATOM    998  N   GLY A 127      12.191   9.020   1.943  1.00 93.17           N  
ATOM    999  CA  GLY A 127      12.406   8.591   3.316  1.00 93.17           C  
ATOM   1000  C   GLY A 127      11.376   9.144   4.282  1.00 93.17           C  
ATOM   1001  O   GLY A 127      11.480   8.940   5.493  1.00 93.17           O  
ATOM   1002  N   THR A 128      10.387   9.899   3.749  1.00 95.34           N  
ATOM   1003  CA  THR A 128       9.390  10.505   4.624  1.00 95.34           C  
ATOM   1004  C   THR A 128       8.031   9.834   4.443  1.00 95.34           C  
ATOM   1005  CB  THR A 128       9.259  12.016   4.359  1.00 95.34           C  
ATOM   1006  O   THR A 128       7.856   9.007   3.546  1.00 95.34           O  
ATOM   1007  CG2 THR A 128      10.608  12.716   4.486  1.00 95.34           C  
ATOM   1008  OG1 THR A 128       8.750  12.220   3.035  1.00 95.34           O  
ATOM   1009  N   GLU A 129       7.118  10.154   5.319  1.00 94.58           N  
ATOM   1010  CA  GLU A 129       5.783   9.561   5.318  1.00 94.58           C  
ATOM   1011  C   GLU A 129       4.702  10.637   5.334  1.00 94.58           C  
ATOM   1012  CB  GLU A 129       5.611   8.623   6.515  1.00 94.58           C  
ATOM   1013  O   GLU A 129       4.862  11.676   5.979  1.00 94.58           O  
ATOM   1014  CG  GLU A 129       4.240   7.965   6.588  1.00 94.58           C  
ATOM   1015  CD  GLU A 129       4.080   7.044   7.787  1.00 94.58           C  
ATOM   1016  OE1 GLU A 129       3.648   7.517   8.862  1.00 94.58           O  
ATOM   1017  OE2 GLU A 129       4.390   5.840   7.650  1.00 94.58           O  
ATOM   1018  N   LEU A 130       3.694  10.399   4.556  1.00 96.17           N  
ATOM   1019  CA  LEU A 130       2.487  11.219   4.562  1.00 96.17           C  
ATOM   1020  C   LEU A 130       1.349  10.506   5.286  1.00 96.17           C  
ATOM   1021  CB  LEU A 130       2.063  11.559   3.131  1.00 96.17           C  
ATOM   1022  O   LEU A 130       1.132   9.309   5.082  1.00 96.17           O  
ATOM   1023  CG  LEU A 130       0.691  12.216   2.968  1.00 96.17           C  
ATOM   1024  CD1 LEU A 130       0.721  13.644   3.503  1.00 96.17           C  
ATOM   1025  CD2 LEU A 130       0.259  12.196   1.506  1.00 96.17           C  
ATOM   1026  N   GLU A 131       0.638  11.269   6.058  1.00 95.36           N  
ATOM   1027  CA  GLU A 131      -0.563  10.748   6.704  1.00 95.36           C  
ATOM   1028  C   GLU A 131      -1.758  11.668   6.471  1.00 95.36           C  
ATOM   1029  CB  GLU A 131      -0.327  10.562   8.206  1.00 95.36           C  
ATOM   1030  O   GLU A 131      -1.685  12.869   6.737  1.00 95.36           O  
ATOM   1031  CG  GLU A 131      -1.468   9.857   8.924  1.00 95.36           C  
ATOM   1032  CD  GLU A 131      -1.175   9.582  10.390  1.00 95.36           C  
ATOM   1033  OE1 GLU A 131      -1.888  10.124  11.265  1.00 95.36           O  
ATOM   1034  OE2 GLU A 131      -0.223   8.818  10.667  1.00 95.36           O  
ATOM   1035  N   VAL A 132      -2.782  11.031   6.011  1.00 94.45           N  
ATOM   1036  CA  VAL A 132      -3.999  11.798   5.767  1.00 94.45           C  
ATOM   1037  C   VAL A 132      -5.181  11.127   6.462  1.00 94.45           C  
ATOM   1038  CB  VAL A 132      -4.283  11.946   4.256  1.00 94.45           C  
ATOM   1039  O   VAL A 132      -5.426   9.933   6.271  1.00 94.45           O  
ATOM   1040  CG1 VAL A 132      -5.533  12.792   4.022  1.00 94.45           C  
ATOM   1041  CG2 VAL A 132      -3.078  12.559   3.544  1.00 94.45           C  
ATOM   1042  N   GLU A 133      -5.858  11.905   7.187  1.00 93.78           N  
ATOM   1043  CA  GLU A 133      -7.054  11.411   7.862  1.00 93.78           C  
ATOM   1044  C   GLU A 133      -8.293  11.585   6.989  1.00 93.78           C  
ATOM   1045  CB  GLU A 133      -7.250  12.126   9.201  1.00 93.78           C  
ATOM   1046  O   GLU A 133      -8.480  12.636   6.370  1.00 93.78           O  
ATOM   1047  CG  GLU A 133      -6.177  11.806  10.232  1.00 93.78           C  
ATOM   1048  CD  GLU A 133      -6.502  12.334  11.620  1.00 93.78           C  
ATOM   1049  OE1 GLU A 133      -6.716  11.518  12.546  1.00 93.78           O  
ATOM   1050  OE2 GLU A 133      -6.545  13.574  11.784  1.00 93.78           O  
ATOM   1051  N   LEU A 134      -9.092  10.463   6.923  1.00 90.91           N  
ATOM   1052  CA  LEU A 134     -10.314  10.516   6.127  1.00 90.91           C  
ATOM   1053  C   LEU A 134     -11.547  10.513   7.025  1.00 90.91           C  
ATOM   1054  CB  LEU A 134     -10.372   9.335   5.155  1.00 90.91           C  
ATOM   1055  O   LEU A 134     -11.540   9.898   8.094  1.00 90.91           O  
ATOM   1056  CG  LEU A 134      -9.187   9.183   4.201  1.00 90.91           C  
ATOM   1057  CD1 LEU A 134      -9.307   7.886   3.408  1.00 90.91           C  
ATOM   1058  CD2 LEU A 134      -9.098  10.382   3.263  1.00 90.91           C  
ATOM   1059  N   SER A 135     -12.539  11.339   6.658  1.00 89.92           N  
ATOM   1060  CA  SER A 135     -13.822  11.232   7.345  1.00 89.92           C  
ATOM   1061  C   SER A 135     -14.516   9.914   7.018  1.00 89.92           C  
ATOM   1062  CB  SER A 135     -14.731  12.403   6.970  1.00 89.92           C  
ATOM   1063  O   SER A 135     -14.202   9.274   6.012  1.00 89.92           O  
ATOM   1064  OG  SER A 135     -15.116  12.324   5.608  1.00 89.92           O  
ATOM   1065  N   PRO A 136     -15.483   9.492   7.873  1.00 82.93           N  
ATOM   1066  CA  PRO A 136     -16.213   8.243   7.647  1.00 82.93           C  
ATOM   1067  C   PRO A 136     -16.837   8.167   6.255  1.00 82.93           C  
ATOM   1068  CB  PRO A 136     -17.295   8.265   8.730  1.00 82.93           C  
ATOM   1069  O   PRO A 136     -16.849   7.100   5.637  1.00 82.93           O  
ATOM   1070  CG  PRO A 136     -16.711   9.083   9.836  1.00 82.93           C  
ATOM   1071  CD  PRO A 136     -15.864  10.166   9.233  1.00 82.93           C  
ATOM   1072  N   GLU A 137     -17.302   9.263   5.704  1.00 83.29           N  
ATOM   1073  CA  GLU A 137     -17.921   9.302   4.383  1.00 83.29           C  
ATOM   1074  C   GLU A 137     -16.880   9.129   3.281  1.00 83.29           C  
ATOM   1075  CB  GLU A 137     -18.684  10.614   4.184  1.00 83.29           C  
ATOM   1076  O   GLU A 137     -17.173   8.564   2.225  1.00 83.29           O  
ATOM   1077  CG  GLU A 137     -19.869  10.785   5.123  1.00 83.29           C  
ATOM   1078  CD  GLU A 137     -20.278  12.237   5.315  1.00 83.29           C  
ATOM   1079  OE1 GLU A 137     -21.486  12.507   5.502  1.00 83.29           O  
ATOM   1080  OE2 GLU A 137     -19.384  13.111   5.276  1.00 83.29           O  
ATOM   1081  N   GLN A 138     -15.656   9.505   3.609  1.00 86.05           N  
ATOM   1082  CA  GLN A 138     -14.566   9.487   2.639  1.00 86.05           C  
ATOM   1083  C   GLN A 138     -13.896   8.117   2.589  1.00 86.05           C  
ATOM   1084  CB  GLN A 138     -13.533  10.565   2.971  1.00 86.05           C  
ATOM   1085  O   GLN A 138     -13.280   7.758   1.584  1.00 86.05           O  
ATOM   1086  CG  GLN A 138     -14.043  11.987   2.777  1.00 86.05           C  
ATOM   1087  CD  GLN A 138     -13.065  13.035   3.275  1.00 86.05           C  
ATOM   1088  NE2 GLN A 138     -13.062  14.196   2.630  1.00 86.05           N  
ATOM   1089  OE1 GLN A 138     -12.319  12.802   4.231  1.00 86.05           O  
ATOM   1090  N   GLN A 139     -14.081   7.276   3.533  1.00 82.05           N  
ATOM   1091  CA  GLN A 139     -13.325   6.043   3.725  1.00 82.05           C  
ATOM   1092  C   GLN A 139     -13.743   4.978   2.716  1.00 82.05           C  
ATOM   1093  CB  GLN A 139     -13.508   5.517   5.150  1.00 82.05           C  
ATOM   1094  O   GLN A 139     -12.947   4.107   2.358  1.00 82.05           O  
ATOM   1095  CG  GLN A 139     -12.826   6.368   6.212  1.00 82.05           C  
ATOM   1096  CD  GLN A 139     -13.065   5.853   7.619  1.00 82.05           C  
ATOM   1097  NE2 GLN A 139     -12.822   6.704   8.611  1.00 82.05           N  
ATOM   1098  OE1 GLN A 139     -13.466   4.701   7.813  1.00 82.05           O  
ATOM   1099  N   ASN A 140     -14.986   5.093   2.123  1.00 76.25           N  
ATOM   1100  CA  ASN A 140     -15.508   4.029   1.272  1.00 76.25           C  
ATOM   1101  C   ASN A 140     -15.092   4.221  -0.184  1.00 76.25           C  
ATOM   1102  CB  ASN A 140     -17.032   3.952   1.382  1.00 76.25           C  
ATOM   1103  O   ASN A 140     -15.144   3.280  -0.978  1.00 76.25           O  
ATOM   1104  CG  ASN A 140     -17.497   3.526   2.761  1.00 76.25           C  
ATOM   1105  ND2 ASN A 140     -18.568   4.145   3.244  1.00 76.25           N  
ATOM   1106  OD1 ASN A 140     -16.897   2.649   3.389  1.00 76.25           O  
ATOM   1107  N   ASN A 141     -14.400   5.335  -0.532  1.00 80.56           N  
ATOM   1108  CA  ASN A 141     -14.059   5.598  -1.926  1.00 80.56           C  
ATOM   1109  C   ASN A 141     -12.725   6.330  -2.047  1.00 80.56           C  
ATOM   1110  CB  ASN A 141     -15.169   6.400  -2.608  1.00 80.56           C  
ATOM   1111  O   ASN A 141     -12.537   7.139  -2.957  1.00 80.56           O  
ATOM   1112  CG  ASN A 141     -16.470   5.629  -2.708  1.00 80.56           C  
ATOM   1113  ND2 ASN A 141     -17.584   6.314  -2.477  1.00 80.56           N  
ATOM   1114  OD1 ASN A 141     -16.474   4.428  -2.989  1.00 80.56           O  
ATOM   1115  N   ALA A 142     -11.802   5.961  -1.219  1.00 88.44           N  
ATOM   1116  CA  ALA A 142     -10.548   6.709  -1.276  1.00 88.44           C  
ATOM   1117  C   ALA A 142      -9.658   6.202  -2.407  1.00 88.44           C  
ATOM   1118  CB  ALA A 142      -9.813   6.617   0.058  1.00 88.44           C  
ATOM   1119  O   ALA A 142      -9.674   5.012  -2.732  1.00 88.44           O  
ATOM   1120  N   GLU A 143      -9.114   7.112  -3.081  1.00 91.94           N  
ATOM   1121  CA  GLU A 143      -8.138   6.835  -4.132  1.00 91.94           C  
ATOM   1122  C   GLU A 143      -6.828   7.575  -3.877  1.00 91.94           C  
ATOM   1123  CB  GLU A 143      -8.701   7.219  -5.503  1.00 91.94           C  
ATOM   1124  O   GLU A 143      -6.834   8.754  -3.518  1.00 91.94           O  
ATOM   1125  CG  GLU A 143      -7.743   6.957  -6.656  1.00 91.94           C  
ATOM   1126  CD  GLU A 143      -8.278   7.426  -7.999  1.00 91.94           C  
ATOM   1127  OE1 GLU A 143      -8.009   8.585  -8.388  1.00 91.94           O  
ATOM   1128  OE2 GLU A 143      -8.972   6.628  -8.668  1.00 91.94           O  
ATOM   1129  N   VAL A 144      -5.750   6.778  -3.967  1.00 94.43           N  
ATOM   1130  CA  VAL A 144      -4.431   7.376  -3.786  1.00 94.43           C  
ATOM   1131  C   VAL A 144      -3.606   7.203  -5.059  1.00 94.43           C  
ATOM   1132  CB  VAL A 144      -3.688   6.757  -2.581  1.00 94.43           C  
ATOM   1133  O   VAL A 144      -3.424   6.082  -5.541  1.00 94.43           O  
ATOM   1134  CG1 VAL A 144      -2.343   7.449  -2.362  1.00 94.43           C  
ATOM   1135  CG2 VAL A 144      -4.548   6.845  -1.321  1.00 94.43           C  
ATOM   1136  N   GLU A 145      -3.221   8.294  -5.596  1.00 95.21           N  
ATOM   1137  CA  GLU A 145      -2.337   8.289  -6.759  1.00 95.21           C  
ATOM   1138  C   GLU A 145      -0.954   8.826  -6.403  1.00 95.21           C  
ATOM   1139  CB  GLU A 145      -2.944   9.111  -7.899  1.00 95.21           C  
ATOM   1140  O   GLU A 145      -0.834   9.887  -5.786  1.00 95.21           O  
ATOM   1141  CG  GLU A 145      -2.133   9.070  -9.186  1.00 95.21           C  
ATOM   1142  CD  GLU A 145      -2.754   9.879 -10.313  1.00 95.21           C  
ATOM   1143  OE1 GLU A 145      -2.443  11.086 -10.437  1.00 95.21           O  
ATOM   1144  OE2 GLU A 145      -3.559   9.303 -11.077  1.00 95.21           O  
ATOM   1145  N   VAL A 146       0.042   8.067  -6.724  1.00 95.44           N  
ATOM   1146  CA  VAL A 146       1.419   8.449  -6.427  1.00 95.44           C  
ATOM   1147  C   VAL A 146       2.208   8.589  -7.727  1.00 95.44           C  
ATOM   1148  CB  VAL A 146       2.104   7.426  -5.495  1.00 95.44           C  
ATOM   1149  O   VAL A 146       2.223   7.673  -8.553  1.00 95.44           O  
ATOM   1150  CG1 VAL A 146       3.490   7.916  -5.080  1.00 95.44           C  
ATOM   1151  CG2 VAL A 146       1.237   7.162  -4.265  1.00 95.44           C  
ATOM   1152  N   GLU A 147       2.834   9.772  -7.836  1.00 95.35           N  
ATOM   1153  CA  GLU A 147       3.686  10.032  -8.993  1.00 95.35           C  
ATOM   1154  C   GLU A 147       5.113  10.361  -8.563  1.00 95.35           C  
ATOM   1155  CB  GLU A 147       3.114  11.175  -9.835  1.00 95.35           C  
ATOM   1156  O   GLU A 147       5.336  11.301  -7.798  1.00 95.35           O  
ATOM   1157  CG  GLU A 147       3.878  11.429 -11.127  1.00 95.35           C  
ATOM   1158  CD  GLU A 147       3.317  12.586 -11.939  1.00 95.35           C  
ATOM   1159  OE1 GLU A 147       4.107  13.436 -12.409  1.00 95.35           O  
ATOM   1160  OE2 GLU A 147       2.078  12.642 -12.105  1.00 95.35           O  
ATOM   1161  N   CYS A 148       6.058   9.534  -8.948  1.00 92.37           N  
ATOM   1162  CA  CYS A 148       7.478   9.786  -8.729  1.00 92.37           C  
ATOM   1163  C   CYS A 148       8.230   9.853 -10.053  1.00 92.37           C  
ATOM   1164  CB  CYS A 148       8.085   8.699  -7.843  1.00 92.37           C  
ATOM   1165  O   CYS A 148       8.605   8.821 -10.612  1.00 92.37           O  
ATOM   1166  SG  CYS A 148       7.132   8.365  -6.345  1.00 92.37           S  
ATOM   1167  N   GLY A 149       8.477  11.096 -10.623  1.00 89.43           N  
ATOM   1168  CA  GLY A 149       9.059  11.179 -11.953  1.00 89.43           C  
ATOM   1169  C   GLY A 149       8.153  10.623 -13.036  1.00 89.43           C  
ATOM   1170  O   GLY A 149       7.003  11.047 -13.169  1.00 89.43           O  
ATOM   1171  N   ASN A 150       8.622   9.479 -13.760  1.00 87.05           N  
ATOM   1172  CA  ASN A 150       7.839   8.904 -14.849  1.00 87.05           C  
ATOM   1173  C   ASN A 150       6.982   7.737 -14.369  1.00 87.05           C  
ATOM   1174  CB  ASN A 150       8.756   8.456 -15.990  1.00 87.05           C  
ATOM   1175  O   ASN A 150       6.264   7.122 -15.159  1.00 87.05           O  
ATOM   1176  CG  ASN A 150       9.449   9.618 -16.673  1.00 87.05           C  
ATOM   1177  ND2 ASN A 150      10.692   9.406 -17.089  1.00 87.05           N  
ATOM   1178  OD1 ASN A 150       8.872  10.698 -16.826  1.00 87.05           O  
ATOM   1179  N   GLU A 151       7.064   7.464 -13.061  1.00 86.39           N  
ATOM   1180  CA  GLU A 151       6.332   6.336 -12.491  1.00 86.39           C  
ATOM   1181  C   GLU A 151       5.031   6.794 -11.839  1.00 86.39           C  
ATOM   1182  CB  GLU A 151       7.199   5.593 -11.471  1.00 86.39           C  
ATOM   1183  O   GLU A 151       5.008   7.799 -11.126  1.00 86.39           O  
ATOM   1184  CG  GLU A 151       8.492   5.039 -12.050  1.00 86.39           C  
ATOM   1185  CD  GLU A 151       9.371   4.359 -11.013  1.00 86.39           C  
ATOM   1186  OE1 GLU A 151       9.686   3.158 -11.177  1.00 86.39           O  
ATOM   1187  OE2 GLU A 151       9.748   5.032 -10.027  1.00 86.39           O  
ATOM   1188  N   LYS A 152       4.005   6.182 -12.278  1.00 88.85           N  
ATOM   1189  CA  LYS A 152       2.699   6.504 -11.710  1.00 88.85           C  
ATOM   1190  C   LYS A 152       2.034   5.263 -11.121  1.00 88.85           C  
ATOM   1191  CB  LYS A 152       1.792   7.132 -12.769  1.00 88.85           C  
ATOM   1192  O   LYS A 152       2.059   4.191 -11.730  1.00 88.85           O  
ATOM   1193  CG  LYS A 152       0.528   7.765 -12.206  1.00 88.85           C  
ATOM   1194  CD  LYS A 152      -0.266   8.485 -13.288  1.00 88.85           C  
ATOM   1195  CE  LYS A 152      -1.551   9.086 -12.734  1.00 88.85           C  
ATOM   1196  NZ  LYS A 152      -2.341   9.779 -13.795  1.00 88.85           N  
ATOM   1197  N   TYR A 153       1.468   5.427  -9.853  1.00 87.72           N  
ATOM   1198  CA  TYR A 153       0.802   4.334  -9.154  1.00 87.72           C  
ATOM   1199  C   TYR A 153      -0.558   4.773  -8.625  1.00 87.72           C  
ATOM   1200  CB  TYR A 153       1.671   3.824  -8.001  1.00 87.72           C  
ATOM   1201  O   TYR A 153      -0.712   5.901  -8.151  1.00 87.72           O  
ATOM   1202  CG  TYR A 153       3.115   3.606  -8.379  1.00 87.72           C  
ATOM   1203  CD1 TYR A 153       3.537   2.398  -8.929  1.00 87.72           C  
ATOM   1204  CD2 TYR A 153       4.062   4.607  -8.187  1.00 87.72           C  
ATOM   1205  CE1 TYR A 153       4.868   2.192  -9.278  1.00 87.72           C  
ATOM   1206  CE2 TYR A 153       5.395   4.412  -8.532  1.00 87.72           C  
ATOM   1207  OH  TYR A 153       7.106   3.005  -9.419  1.00 87.72           O  
ATOM   1208  CZ  TYR A 153       5.788   3.203  -9.076  1.00 87.72           C  
ATOM   1209  N   ARG A 154      -1.486   3.911  -8.808  1.00 90.64           N  
ATOM   1210  CA  ARG A 154      -2.830   4.242  -8.346  1.00 90.64           C  
ATOM   1211  C   ARG A 154      -3.388   3.142  -7.450  1.00 90.64           C  
ATOM   1212  CB  ARG A 154      -3.766   4.476  -9.534  1.00 90.64           C  
ATOM   1213  O   ARG A 154      -3.300   1.958  -7.784  1.00 90.64           O  
ATOM   1214  CG  ARG A 154      -5.160   4.935  -9.139  1.00 90.64           C  
ATOM   1215  CD  ARG A 154      -6.038   5.184 -10.357  1.00 90.64           C  
ATOM   1216  NE  ARG A 154      -5.669   6.417 -11.045  1.00 90.64           N  
ATOM   1217  NH1 ARG A 154      -7.182   6.153 -12.770  1.00 90.64           N  
ATOM   1218  NH2 ARG A 154      -5.808   7.987 -12.716  1.00 90.64           N  
ATOM   1219  CZ  ARG A 154      -6.220   6.850 -12.176  1.00 90.64           C  
ATOM   1220  N   PHE A 155      -3.798   3.524  -6.228  1.00 89.58           N  
ATOM   1221  CA  PHE A 155      -4.423   2.623  -5.267  1.00 89.58           C  
ATOM   1222  C   PHE A 155      -5.826   3.100  -4.911  1.00 89.58           C  
ATOM   1223  CB  PHE A 155      -3.570   2.510  -3.999  1.00 89.58           C  
ATOM   1224  O   PHE A 155      -5.998   4.201  -4.384  1.00 89.58           O  
ATOM   1225  CG  PHE A 155      -4.035   1.441  -3.048  1.00 89.58           C  
ATOM   1226  CD1 PHE A 155      -4.220   1.723  -1.700  1.00 89.58           C  
ATOM   1227  CD2 PHE A 155      -4.287   0.153  -3.502  1.00 89.58           C  
ATOM   1228  CE1 PHE A 155      -4.650   0.736  -0.817  1.00 89.58           C  
ATOM   1229  CE2 PHE A 155      -4.717  -0.839  -2.625  1.00 89.58           C  
ATOM   1230  CZ  PHE A 155      -4.897  -0.546  -1.283  1.00 89.58           C  
ATOM   1231  N   GLN A 156      -6.761   2.338  -5.268  1.00 85.12           N  
ATOM   1232  CA  GLN A 156      -8.151   2.715  -5.040  1.00 85.12           C  
ATOM   1233  C   GLN A 156      -8.832   1.750  -4.074  1.00 85.12           C  
ATOM   1234  CB  GLN A 156      -8.919   2.762  -6.362  1.00 85.12           C  
ATOM   1235  O   GLN A 156      -8.666   0.533  -4.183  1.00 85.12           O  
ATOM   1236  CG  GLN A 156     -10.324   3.335  -6.237  1.00 85.12           C  
ATOM   1237  CD  GLN A 156     -11.024   3.473  -7.577  1.00 85.12           C  
ATOM   1238  NE2 GLN A 156     -12.030   4.338  -7.634  1.00 85.12           N  
ATOM   1239  OE1 GLN A 156     -10.662   2.807  -8.552  1.00 85.12           O  
ATOM   1240  N   LEU A 157      -9.554   2.419  -3.103  1.00 77.74           N  
ATOM   1241  CA  LEU A 157     -10.424   1.647  -2.221  1.00 77.74           C  
ATOM   1242  C   LEU A 157     -11.882   1.774  -2.648  1.00 77.74           C  
ATOM   1243  CB  LEU A 157     -10.263   2.110  -0.770  1.00 77.74           C  
ATOM   1244  O   LEU A 157     -12.327   2.855  -3.040  1.00 77.74           O  
ATOM   1245  CG  LEU A 157      -8.847   2.054  -0.194  1.00 77.74           C  
ATOM   1246  CD1 LEU A 157      -8.716   3.015   0.983  1.00 77.74           C  
ATOM   1247  CD2 LEU A 157      -8.498   0.631   0.229  1.00 77.74           C  
ATOM   1248  N   GLY A 158     -12.626   0.550  -2.844  1.00 59.72           N  
ATOM   1249  CA  GLY A 158     -14.065   0.462  -3.037  1.00 59.72           C  
ATOM   1250  C   GLY A 158     -14.674  -0.783  -2.421  1.00 59.72           C  
ATOM   1251  O   GLY A 158     -13.969  -1.759  -2.153  1.00 59.72           O  
TER    1252      GLY A 158
ENDMDL
END
