# Supplementary material for: Single-chain dimers from de novo immunoglobulins as robust scaffolds for multiple binding loops
Source: Nat Commun. 2023 Sep 23;14:5939. doi: 10.1038/s41467-023-41717-5 (PMC10517939; doi:10.1038/s41467-023-41717-5)
Supplement: Supplementary file 3 — Supplementary Data 1 [file 41467_2023_41717_MOESM3_ESM.zip › design_models/scIg/scIg14h/ranked_3.pdb]

MODEL     1
ATOM      1  N   ARG A   1       7.838  -7.019 -11.019  1.00 88.30           N  
ATOM      2  CA  ARG A   1       6.614  -6.869 -10.239  1.00 88.30           C  
ATOM      3  C   ARG A   1       6.890  -7.036  -8.749  1.00 88.30           C  
ATOM      4  CB  ARG A   1       5.559  -7.880 -10.693  1.00 88.30           C  
ATOM      5  O   ARG A   1       7.617  -7.946  -8.345  1.00 88.30           O  
ATOM      6  CG  ARG A   1       4.254  -7.799  -9.917  1.00 88.30           C  
ATOM      7  CD  ARG A   1       3.257  -8.852 -10.380  1.00 88.30           C  
ATOM      8  NE  ARG A   1       2.007  -8.248 -10.834  1.00 88.30           N  
ATOM      9  NH1 ARG A   1       1.027 -10.245 -11.457  1.00 88.30           N  
ATOM     10  NH2 ARG A   1      -0.112  -8.273 -11.718  1.00 88.30           N  
ATOM     11  CZ  ARG A   1       0.977  -8.923 -11.336  1.00 88.30           C  
ATOM     12  N   ILE A   2       6.535  -6.230  -7.893  1.00 89.93           N  
ATOM     13  CA  ILE A   2       6.589  -6.318  -6.438  1.00 89.93           C  
ATOM     14  C   ILE A   2       5.174  -6.432  -5.875  1.00 89.93           C  
ATOM     15  CB  ILE A   2       7.313  -5.098  -5.825  1.00 89.93           C  
ATOM     16  O   ILE A   2       4.319  -5.588  -6.153  1.00 89.93           O  
ATOM     17  CG1 ILE A   2       8.728  -4.971  -6.401  1.00 89.93           C  
ATOM     18  CG2 ILE A   2       7.351  -5.205  -4.298  1.00 89.93           C  
ATOM     19  CD1 ILE A   2       9.643  -6.138  -6.058  1.00 89.93           C  
ATOM     20  N   GLU A   3       4.931  -7.484  -5.109  1.00 91.45           N  
ATOM     21  CA  GLU A   3       3.631  -7.695  -4.478  1.00 91.45           C  
ATOM     22  C   GLU A   3       3.738  -7.628  -2.958  1.00 91.45           C  
ATOM     23  CB  GLU A   3       3.038  -9.041  -4.905  1.00 91.45           C  
ATOM     24  O   GLU A   3       4.558  -8.326  -2.356  1.00 91.45           O  
ATOM     25  CG  GLU A   3       2.805  -9.162  -6.404  1.00 91.45           C  
ATOM     26  CD  GLU A   3       2.290 -10.530  -6.822  1.00 91.45           C  
ATOM     27  OE1 GLU A   3       2.697 -11.030  -7.896  1.00 91.45           O  
ATOM     28  OE2 GLU A   3       1.473 -11.107  -6.071  1.00 91.45           O  
ATOM     29  N   VAL A   4       2.981  -6.686  -2.398  1.00 90.33           N  
ATOM     30  CA  VAL A   4       2.955  -6.555  -0.945  1.00 90.33           C  
ATOM     31  C   VAL A   4       1.543  -6.822  -0.428  1.00 90.33           C  
ATOM     32  CB  VAL A   4       3.434  -5.158  -0.491  1.00 90.33           C  
ATOM     33  O   VAL A   4       0.582  -6.190  -0.873  1.00 90.33           O  
ATOM     34  CG1 VAL A   4       3.474  -5.069   1.033  1.00 90.33           C  
ATOM     35  CG2 VAL A   4       4.807  -4.847  -1.084  1.00 90.33           C  
ATOM     36  N   ARG A   5       1.459  -7.797   0.440  1.00 87.66           N  
ATOM     37  CA  ARG A   5       0.184  -8.140   1.062  1.00 87.66           C  
ATOM     38  C   ARG A   5       0.262  -8.004   2.579  1.00 87.66           C  
ATOM     39  CB  ARG A   5      -0.233  -9.563   0.684  1.00 87.66           C  
ATOM     40  O   ARG A   5       1.173  -8.544   3.210  1.00 87.66           O  
ATOM     41  CG  ARG A   5      -1.621  -9.947   1.170  1.00 87.66           C  
ATOM     42  CD  ARG A   5      -2.029 -11.329   0.677  1.00 87.66           C  
ATOM     43  NE  ARG A   5      -3.321 -11.736   1.222  1.00 87.66           N  
ATOM     44  NH1 ARG A   5      -3.337 -13.803   0.191  1.00 87.66           N  
ATOM     45  NH2 ARG A   5      -5.088 -13.170   1.527  1.00 87.66           N  
ATOM     46  CZ  ARG A   5      -3.912 -12.902   0.979  1.00 87.66           C  
ATOM     47  N   VAL A   6      -0.699  -7.193   3.098  1.00 81.77           N  
ATOM     48  CA  VAL A   6      -0.805  -7.101   4.550  1.00 81.77           C  
ATOM     49  C   VAL A   6      -2.174  -7.604   5.002  1.00 81.77           C  
ATOM     50  CB  VAL A   6      -0.579  -5.655   5.046  1.00 81.77           C  
ATOM     51  O   VAL A   6      -3.198  -6.986   4.705  1.00 81.77           O  
ATOM     52  CG1 VAL A   6      -0.607  -5.596   6.572  1.00 81.77           C  
ATOM     53  CG2 VAL A   6       0.744  -5.109   4.511  1.00 81.77           C  
ATOM     54  N   ASP A   7      -2.240  -8.839   5.363  1.00 77.04           N  
ATOM     55  CA  ASP A   7      -3.524  -9.396   5.779  1.00 77.04           C  
ATOM     56  C   ASP A   7      -3.368 -10.264   7.025  1.00 77.04           C  
ATOM     57  CB  ASP A   7      -4.148 -10.211   4.645  1.00 77.04           C  
ATOM     58  O   ASP A   7      -2.327 -10.895   7.223  1.00 77.04           O  
ATOM     59  CG  ASP A   7      -3.339 -11.445   4.286  1.00 77.04           C  
ATOM     60  OD1 ASP A   7      -3.589 -12.527   4.860  1.00 77.04           O  
ATOM     61  OD2 ASP A   7      -2.440 -11.334   3.424  1.00 77.04           O  
ATOM     62  N   ASN A   8      -4.388 -10.126   8.070  1.00 73.32           N  
ATOM     63  CA  ASN A   8      -4.586 -11.049   9.182  1.00 73.32           C  
ATOM     64  C   ASN A   8      -3.297 -11.260   9.972  1.00 73.32           C  
ATOM     65  CB  ASN A   8      -5.125 -12.390   8.678  1.00 73.32           C  
ATOM     66  O   ASN A   8      -2.927 -12.396  10.274  1.00 73.32           O  
ATOM     67  CG  ASN A   8      -6.545 -12.290   8.159  1.00 73.32           C  
ATOM     68  ND2 ASN A   8      -6.883 -13.132   7.189  1.00 73.32           N  
ATOM     69  OD1 ASN A   8      -7.333 -11.463   8.625  1.00 73.32           O  
ATOM     70  N   GLY A   9      -2.481 -10.172  10.129  1.00 78.10           N  
ATOM     71  CA  GLY A   9      -1.358 -10.280  11.048  1.00 78.10           C  
ATOM     72  C   GLY A   9      -0.070 -10.703  10.368  1.00 78.10           C  
ATOM     73  O   GLY A   9       0.897 -11.077  11.036  1.00 78.10           O  
ATOM     74  N   ARG A  10      -0.117 -10.681   8.968  1.00 90.14           N  
ATOM     75  CA  ARG A  10       1.063 -11.091   8.212  1.00 90.14           C  
ATOM     76  C   ARG A  10       1.374 -10.095   7.100  1.00 90.14           C  
ATOM     77  CB  ARG A  10       0.865 -12.490   7.623  1.00 90.14           C  
ATOM     78  O   ARG A  10       0.463  -9.562   6.464  1.00 90.14           O  
ATOM     79  CG  ARG A  10       0.789 -13.593   8.667  1.00 90.14           C  
ATOM     80  CD  ARG A  10       0.578 -14.959   8.029  1.00 90.14           C  
ATOM     81  NE  ARG A  10      -0.299 -15.801   8.837  1.00 90.14           N  
ATOM     82  NH1 ARG A  10      -0.438 -17.505   7.282  1.00 90.14           N  
ATOM     83  NH2 ARG A  10      -1.555 -17.673   9.277  1.00 90.14           N  
ATOM     84  CZ  ARG A  10      -0.762 -16.991   8.464  1.00 90.14           C  
ATOM     85  N   VAL A  11       2.645  -9.802   6.990  1.00 90.71           N  
ATOM     86  CA  VAL A  11       3.151  -9.063   5.838  1.00 90.71           C  
ATOM     87  C   VAL A  11       3.844 -10.023   4.873  1.00 90.71           C  
ATOM     88  CB  VAL A  11       4.124  -7.942   6.266  1.00 90.71           C  
ATOM     89  O   VAL A  11       4.736 -10.777   5.271  1.00 90.71           O  
ATOM     90  CG1 VAL A  11       4.714  -7.243   5.042  1.00 90.71           C  
ATOM     91  CG2 VAL A  11       3.414  -6.936   7.169  1.00 90.71           C  
ATOM     92  N   ARG A  12       3.339 -10.054   3.647  1.00 93.41           N  
ATOM     93  CA  ARG A  12       3.957 -10.868   2.605  1.00 93.41           C  
ATOM     94  C   ARG A  12       4.487  -9.997   1.471  1.00 93.41           C  
ATOM     95  CB  ARG A  12       2.958 -11.890   2.058  1.00 93.41           C  
ATOM     96  O   ARG A  12       3.777  -9.123   0.969  1.00 93.41           O  
ATOM     97  CG  ARG A  12       2.550 -12.953   3.066  1.00 93.41           C  
ATOM     98  CD  ARG A  12       1.517 -13.911   2.488  1.00 93.41           C  
ATOM     99  NE  ARG A  12       0.210 -13.275   2.350  1.00 93.41           N  
ATOM    100  NH1 ARG A  12      -0.829 -15.134   1.453  1.00 93.41           N  
ATOM    101  NH2 ARG A  12      -2.014 -13.199   1.780  1.00 93.41           N  
ATOM    102  CZ  ARG A  12      -0.875 -13.871   1.861  1.00 93.41           C  
ATOM    103  N   VAL A  13       5.705 -10.201   1.189  1.00 93.94           N  
ATOM    104  CA  VAL A  13       6.325  -9.472   0.087  1.00 93.94           C  
ATOM    105  C   VAL A  13       6.903 -10.459  -0.925  1.00 93.94           C  
ATOM    106  CB  VAL A  13       7.429  -8.515   0.590  1.00 93.94           C  
ATOM    107  O   VAL A  13       7.715 -11.317  -0.570  1.00 93.94           O  
ATOM    108  CG1 VAL A  13       8.027  -7.723  -0.571  1.00 93.94           C  
ATOM    109  CG2 VAL A  13       6.872  -7.571   1.654  1.00 93.94           C  
ATOM    110  N   ARG A  14       6.394 -10.437  -2.132  1.00 95.02           N  
ATOM    111  CA  ARG A  14       6.938 -11.236  -3.226  1.00 95.02           C  
ATOM    112  C   ARG A  14       7.731 -10.367  -4.196  1.00 95.02           C  
ATOM    113  CB  ARG A  14       5.816 -11.963  -3.970  1.00 95.02           C  
ATOM    114  O   ARG A  14       7.241  -9.333  -4.655  1.00 95.02           O  
ATOM    115  CG  ARG A  14       6.309 -12.914  -5.049  1.00 95.02           C  
ATOM    116  CD  ARG A  14       5.162 -13.682  -5.691  1.00 95.02           C  
ATOM    117  NE  ARG A  14       5.632 -14.561  -6.758  1.00 95.02           N  
ATOM    118  NH1 ARG A  14       3.652 -15.737  -6.944  1.00 95.02           N  
ATOM    119  NH2 ARG A  14       5.431 -16.259  -8.291  1.00 95.02           N  
ATOM    120  CZ  ARG A  14       4.904 -15.517  -7.329  1.00 95.02           C  
ATOM    121  N   ASN A  15       8.991 -10.790  -4.384  1.00 94.12           N  
ATOM    122  CA  ASN A  15       9.866 -10.045  -5.283  1.00 94.12           C  
ATOM    123  C   ASN A  15       9.889 -10.659  -6.680  1.00 94.12           C  
ATOM    124  CB  ASN A  15      11.284  -9.971  -4.712  1.00 94.12           C  
ATOM    125  O   ASN A  15      10.529 -11.689  -6.900  1.00 94.12           O  
ATOM    126  CG  ASN A  15      12.223  -9.161  -5.584  1.00 94.12           C  
ATOM    127  ND2 ASN A  15      13.505  -9.167  -5.239  1.00 94.12           N  
ATOM    128  OD1 ASN A  15      11.800  -8.535  -6.560  1.00 94.12           O  
ATOM    129  N   GLY A  16       9.179 -10.021  -7.615  1.00 91.86           N  
ATOM    130  CA  GLY A  16       9.126 -10.488  -8.991  1.00 91.86           C  
ATOM    131  C   GLY A  16      10.128  -9.796  -9.895  1.00 91.86           C  
ATOM    132  O   GLY A  16      10.113  -9.992 -11.112  1.00 91.86           O  
ATOM    133  N   THR A  17      10.978  -9.035  -9.305  1.00 90.12           N  
ATOM    134  CA  THR A  17      11.994  -8.329 -10.078  1.00 90.12           C  
ATOM    135  C   THR A  17      13.219  -9.213 -10.295  1.00 90.12           C  
ATOM    136  CB  THR A  17      12.418  -7.022  -9.382  1.00 90.12           C  
ATOM    137  O   THR A  17      13.267 -10.346  -9.812  1.00 90.12           O  
ATOM    138  CG2 THR A  17      11.203  -6.243  -8.890  1.00 90.12           C  
ATOM    139  OG1 THR A  17      13.257  -7.334  -8.263  1.00 90.12           O  
ATOM    140  N   ASP A  18      14.229  -8.688 -11.090  1.00 92.59           N  
ATOM    141  CA  ASP A  18      15.449  -9.443 -11.359  1.00 92.59           C  
ATOM    142  C   ASP A  18      16.556  -9.064 -10.378  1.00 92.59           C  
ATOM    143  CB  ASP A  18      15.919  -9.209 -12.797  1.00 92.59           C  
ATOM    144  O   ASP A  18      17.714  -9.447 -10.561  1.00 92.59           O  
ATOM    145  CG  ASP A  18      16.172  -7.745 -13.108  1.00 92.59           C  
ATOM    146  OD1 ASP A  18      15.751  -6.872 -12.318  1.00 92.59           O  
ATOM    147  OD2 ASP A  18      16.795  -7.460 -14.153  1.00 92.59           O  
ATOM    148  N   ARG A  19      16.256  -8.266  -9.332  1.00 93.30           N  
ATOM    149  CA  ARG A  19      17.205  -7.819  -8.317  1.00 93.30           C  
ATOM    150  C   ARG A  19      16.679  -8.104  -6.914  1.00 93.30           C  
ATOM    151  CB  ARG A  19      17.496  -6.325  -8.474  1.00 93.30           C  
ATOM    152  O   ARG A  19      15.467  -8.187  -6.704  1.00 93.30           O  
ATOM    153  CG  ARG A  19      17.974  -5.934  -9.863  1.00 93.30           C  
ATOM    154  CD  ARG A  19      18.115  -4.425 -10.007  1.00 93.30           C  
ATOM    155  NE  ARG A  19      16.861  -3.803 -10.424  1.00 93.30           N  
ATOM    156  NH1 ARG A  19      17.738  -1.674 -10.610  1.00 93.30           N  
ATOM    157  NH2 ARG A  19      15.525  -2.051 -11.072  1.00 93.30           N  
ATOM    158  CZ  ARG A  19      16.711  -2.511 -10.701  1.00 93.30           C  
ATOM    159  N   PRO A  20      17.700  -8.259  -5.947  1.00 94.98           N  
ATOM    160  CA  PRO A  20      17.253  -8.392  -4.558  1.00 94.98           C  
ATOM    161  C   PRO A  20      16.580  -7.127  -4.032  1.00 94.98           C  
ATOM    162  CB  PRO A  20      18.550  -8.677  -3.796  1.00 94.98           C  
ATOM    163  O   PRO A  20      16.922  -6.019  -4.454  1.00 94.98           O  
ATOM    164  CG  PRO A  20      19.630  -8.086  -4.645  1.00 94.98           C  
ATOM    165  CD  PRO A  20      19.192  -8.142  -6.080  1.00 94.98           C  
ATOM    166  N   CYS A  21      15.578  -7.355  -3.213  1.00 95.31           N  
ATOM    167  CA  CYS A  21      14.883  -6.236  -2.588  1.00 95.31           C  
ATOM    168  C   CYS A  21      15.107  -6.227  -1.081  1.00 95.31           C  
ATOM    169  CB  CYS A  21      13.386  -6.298  -2.890  1.00 95.31           C  
ATOM    170  O   CYS A  21      15.111  -7.281  -0.443  1.00 95.31           O  
ATOM    171  SG  CYS A  21      12.989  -6.114  -4.642  1.00 95.31           S  
ATOM    172  N   ARG A  22      15.418  -5.047  -0.609  1.00 96.31           N  
ATOM    173  CA  ARG A  22      15.453  -4.863   0.839  1.00 96.31           C  
ATOM    174  C   ARG A  22      14.086  -4.443   1.370  1.00 96.31           C  
ATOM    175  CB  ARG A  22      16.507  -3.823   1.224  1.00 96.31           C  
ATOM    176  O   ARG A  22      13.524  -3.439   0.928  1.00 96.31           O  
ATOM    177  CG  ARG A  22      17.939  -4.300   1.040  1.00 96.31           C  
ATOM    178  CD  ARG A  22      18.942  -3.302   1.600  1.00 96.31           C  
ATOM    179  NE  ARG A  22      19.962  -2.952   0.615  1.00 96.31           N  
ATOM    180  NH1 ARG A  22      21.016  -1.393   1.955  1.00 96.31           N  
ATOM    181  NH2 ARG A  22      21.800  -1.813  -0.158  1.00 96.31           N  
ATOM    182  CZ  ARG A  22      20.924  -2.054   0.806  1.00 96.31           C  
ATOM    183  N   VAL A  23      13.560  -5.282   2.238  1.00 95.15           N  
ATOM    184  CA  VAL A  23      12.236  -5.010   2.789  1.00 95.15           C  
ATOM    185  C   VAL A  23      12.353  -4.675   4.274  1.00 95.15           C  
ATOM    186  CB  VAL A  23      11.280  -6.206   2.586  1.00 95.15           C  
ATOM    187  O   VAL A  23      12.938  -5.440   5.045  1.00 95.15           O  
ATOM    188  CG1 VAL A  23       9.905  -5.905   3.180  1.00 95.15           C  
ATOM    189  CG2 VAL A  23      11.161  -6.548   1.102  1.00 95.15           C  
ATOM    190  N   ARG A  24      11.839  -3.489   4.624  1.00 94.53           N  
ATOM    191  CA  ARG A  24      11.780  -3.043   6.012  1.00 94.53           C  
ATOM    192  C   ARG A  24      10.343  -3.030   6.522  1.00 94.53           C  
ATOM    193  CB  ARG A  24      12.399  -1.651   6.156  1.00 94.53           C  
ATOM    194  O   ARG A  24       9.455  -2.467   5.878  1.00 94.53           O  
ATOM    195  CG  ARG A  24      13.907  -1.624   5.958  1.00 94.53           C  
ATOM    196  CD  ARG A  24      14.452  -0.203   5.970  1.00 94.53           C  
ATOM    197  NE  ARG A  24      14.291   0.425   7.278  1.00 94.53           N  
ATOM    198  NH1 ARG A  24      14.950   2.526   6.580  1.00 94.53           N  
ATOM    199  NH2 ARG A  24      14.352   2.175   8.765  1.00 94.53           N  
ATOM    200  CZ  ARG A  24      14.531   1.707   7.538  1.00 94.53           C  
ATOM    201  N   VAL A  25      10.067  -3.715   7.604  1.00 93.10           N  
ATOM    202  CA  VAL A  25       8.749  -3.748   8.229  1.00 93.10           C  
ATOM    203  C   VAL A  25       8.808  -3.072   9.597  1.00 93.10           C  
ATOM    204  CB  VAL A  25       8.224  -5.194   8.371  1.00 93.10           C  
ATOM    205  O   VAL A  25       9.517  -3.533  10.494  1.00 93.10           O  
ATOM    206  CG1 VAL A  25       6.816  -5.202   8.963  1.00 93.10           C  
ATOM    207  CG2 VAL A  25       8.242  -5.904   7.019  1.00 93.10           C  
ATOM    208  N   THR A  26       8.157  -1.929   9.703  1.00 91.27           N  
ATOM    209  CA  THR A  26       8.019  -1.204  10.961  1.00 91.27           C  
ATOM    210  C   THR A  26       6.610  -1.361  11.525  1.00 91.27           C  
ATOM    211  CB  THR A  26       8.339   0.292  10.782  1.00 91.27           C  
ATOM    212  O   THR A  26       5.634  -0.954  10.892  1.00 91.27           O  
ATOM    213  CG2 THR A  26       8.304   1.026  12.119  1.00 91.27           C  
ATOM    214  OG1 THR A  26       9.645   0.430  10.209  1.00 91.27           O  
ATOM    215  N   ALA A  27       6.475  -2.031  12.630  1.00 88.36           N  
ATOM    216  CA  ALA A  27       5.196  -2.260  13.298  1.00 88.36           C  
ATOM    217  C   ALA A  27       5.362  -2.261  14.815  1.00 88.36           C  
ATOM    218  CB  ALA A  27       4.582  -3.578  12.832  1.00 88.36           C  
ATOM    219  O   ALA A  27       6.279  -2.893  15.345  1.00 88.36           O  
ATOM    220  N   GLY A  28       4.459  -1.459  15.568  1.00 82.71           N  
ATOM    221  CA  GLY A  28       4.482  -1.482  17.022  1.00 82.71           C  
ATOM    222  C   GLY A  28       5.788  -0.977  17.606  1.00 82.71           C  
ATOM    223  O   GLY A  28       6.225  -1.446  18.660  1.00 82.71           O  
ATOM    224  N   GLY A  29       6.558  -0.030  16.773  1.00 83.34           N  
ATOM    225  CA  GLY A  29       7.788   0.570  17.265  1.00 83.34           C  
ATOM    226  C   GLY A  29       9.017  -0.271  16.981  1.00 83.34           C  
ATOM    227  O   GLY A  29      10.134   0.113  17.335  1.00 83.34           O  
ATOM    228  N   GLU A  30       8.852  -1.437  16.400  1.00 89.29           N  
ATOM    229  CA  GLU A  30       9.942  -2.323  16.003  1.00 89.29           C  
ATOM    230  C   GLU A  30      10.157  -2.292  14.492  1.00 89.29           C  
ATOM    231  CB  GLU A  30       9.664  -3.756  16.465  1.00 89.29           C  
ATOM    232  O   GLU A  30       9.197  -2.189  13.725  1.00 89.29           O  
ATOM    233  CG  GLU A  30       9.633  -3.919  17.978  1.00 89.29           C  
ATOM    234  CD  GLU A  30       9.399  -5.355  18.422  1.00 89.29           C  
ATOM    235  OE1 GLU A  30       9.775  -5.705  19.563  1.00 89.29           O  
ATOM    236  OE2 GLU A  30       8.837  -6.135  17.621  1.00 89.29           O  
ATOM    237  N   THR A  31      11.468  -2.295  14.176  1.00 91.61           N  
ATOM    238  CA  THR A  31      11.832  -2.351  12.765  1.00 91.61           C  
ATOM    239  C   THR A  31      12.635  -3.613  12.464  1.00 91.61           C  
ATOM    240  CB  THR A  31      12.644  -1.111  12.348  1.00 91.61           C  
ATOM    241  O   THR A  31      13.616  -3.910  13.150  1.00 91.61           O  
ATOM    242  CG2 THR A  31      13.020  -1.171  10.871  1.00 91.61           C  
ATOM    243  OG1 THR A  31      11.861   0.066  12.583  1.00 91.61           O  
ATOM    244  N   ARG A  32      12.104  -4.366  11.489  1.00 93.96           N  
ATOM    245  CA  ARG A  32      12.830  -5.533  10.999  1.00 93.96           C  
ATOM    246  C   ARG A  32      13.183  -5.379   9.524  1.00 93.96           C  
ATOM    247  CB  ARG A  32      12.006  -6.806  11.210  1.00 93.96           C  
ATOM    248  O   ARG A  32      12.374  -4.889   8.734  1.00 93.96           O  
ATOM    249  CG  ARG A  32      11.725  -7.123  12.670  1.00 93.96           C  
ATOM    250  CD  ARG A  32      10.879  -8.379  12.822  1.00 93.96           C  
ATOM    251  NE  ARG A  32       9.468  -8.113  12.555  1.00 93.96           N  
ATOM    252  NH1 ARG A  32       8.748 -10.232  13.128  1.00 93.96           N  
ATOM    253  NH2 ARG A  32       7.239  -8.653  12.435  1.00 93.96           N  
ATOM    254  CZ  ARG A  32       8.488  -9.000  12.707  1.00 93.96           C  
ATOM    255  N   GLU A  33      14.375  -5.791   9.187  1.00 95.92           N  
ATOM    256  CA  GLU A  33      14.855  -5.682   7.813  1.00 95.92           C  
ATOM    257  C   GLU A  33      15.134  -7.058   7.215  1.00 95.92           C  
ATOM    258  CB  GLU A  33      16.117  -4.817   7.750  1.00 95.92           C  
ATOM    259  O   GLU A  33      15.695  -7.929   7.884  1.00 95.92           O  
ATOM    260  CG  GLU A  33      15.872  -3.350   8.074  1.00 95.92           C  
ATOM    261  CD  GLU A  33      17.108  -2.483   7.898  1.00 95.92           C  
ATOM    262  OE1 GLU A  33      16.966  -1.250   7.731  1.00 95.92           O  
ATOM    263  OE2 GLU A  33      18.228  -3.040   7.926  1.00 95.92           O  
ATOM    264  N   TYR A  34      14.681  -7.205   5.918  1.00 96.39           N  
ATOM    265  CA  TYR A  34      14.842  -8.480   5.227  1.00 96.39           C  
ATOM    266  C   TYR A  34      15.334  -8.269   3.801  1.00 96.39           C  
ATOM    267  CB  TYR A  34      13.521  -9.254   5.215  1.00 96.39           C  
ATOM    268  O   TYR A  34      15.031  -7.249   3.177  1.00 96.39           O  
ATOM    269  CG  TYR A  34      12.896  -9.412   6.580  1.00 96.39           C  
ATOM    270  CD1 TYR A  34      13.171 -10.527   7.368  1.00 96.39           C  
ATOM    271  CD2 TYR A  34      12.030  -8.448   7.083  1.00 96.39           C  
ATOM    272  CE1 TYR A  34      12.597 -10.678   8.626  1.00 96.39           C  
ATOM    273  CE2 TYR A  34      11.449  -8.588   8.340  1.00 96.39           C  
ATOM    274  OH  TYR A  34      11.167  -9.848  10.347  1.00 96.39           O  
ATOM    275  CZ  TYR A  34      11.739  -9.704   9.103  1.00 96.39           C  
ATOM    276  N   THR A  35      16.187  -9.266   3.411  1.00 96.31           N  
ATOM    277  CA  THR A  35      16.501  -9.314   1.988  1.00 96.31           C  
ATOM    278  C   THR A  35      15.603 -10.319   1.270  1.00 96.31           C  
ATOM    279  CB  THR A  35      17.978  -9.682   1.753  1.00 96.31           C  
ATOM    280  O   THR A  35      15.513 -11.479   1.676  1.00 96.31           O  
ATOM    281  CG2 THR A  35      18.299  -9.742   0.263  1.00 96.31           C  
ATOM    282  OG1 THR A  35      18.814  -8.697   2.372  1.00 96.31           O  
ATOM    283  N   VAL A  36      14.869  -9.924   0.251  1.00 96.19           N  
ATOM    284  CA  VAL A  36      14.020 -10.792  -0.558  1.00 96.19           C  
ATOM    285  C   VAL A  36      14.637 -10.974  -1.943  1.00 96.19           C  
ATOM    286  CB  VAL A  36      12.587 -10.228  -0.683  1.00 96.19           C  
ATOM    287  O   VAL A  36      14.750 -10.015  -2.710  1.00 96.19           O  
ATOM    288  CG1 VAL A  36      11.672 -11.229  -1.387  1.00 96.19           C  
ATOM    289  CG2 VAL A  36      12.033  -9.870   0.695  1.00 96.19           C  
ATOM    290  N   ASN A  37      15.115 -12.197  -2.214  1.00 96.24           N  
ATOM    291  CA  ASN A  37      15.749 -12.493  -3.495  1.00 96.24           C  
ATOM    292  C   ASN A  37      14.719 -12.619  -4.614  1.00 96.24           C  
ATOM    293  CB  ASN A  37      16.587 -13.769  -3.398  1.00 96.24           C  
ATOM    294  O   ASN A  37      13.540 -12.866  -4.354  1.00 96.24           O  
ATOM    295  CG  ASN A  37      17.762 -13.626  -2.450  1.00 96.24           C  
ATOM    296  ND2 ASN A  37      17.956 -14.620  -1.592  1.00 96.24           N  
ATOM    297  OD1 ASN A  37      18.488 -12.629  -2.489  1.00 96.24           O  
ATOM    298  N   PRO A  38      15.193 -12.426  -5.883  1.00 95.59           N  
ATOM    299  CA  PRO A  38      14.298 -12.586  -7.031  1.00 95.59           C  
ATOM    300  C   PRO A  38      13.577 -13.931  -7.034  1.00 95.59           C  
ATOM    301  CB  PRO A  38      15.241 -12.469  -8.232  1.00 95.59           C  
ATOM    302  O   PRO A  38      14.203 -14.972  -6.818  1.00 95.59           O  
ATOM    303  CG  PRO A  38      16.374 -11.623  -7.747  1.00 95.59           C  
ATOM    304  CD  PRO A  38      16.650 -11.971  -6.312  1.00 95.59           C  
ATOM    305  N   GLY A  39      12.237 -13.861  -7.249  1.00 94.12           N  
ATOM    306  CA  GLY A  39      11.444 -15.075  -7.357  1.00 94.12           C  
ATOM    307  C   GLY A  39      11.057 -15.657  -6.011  1.00 94.12           C  
ATOM    308  O   GLY A  39      10.424 -16.713  -5.944  1.00 94.12           O  
ATOM    309  N   THR A  40      11.505 -14.960  -4.859  1.00 96.14           N  
ATOM    310  CA  THR A  40      11.206 -15.474  -3.527  1.00 96.14           C  
ATOM    311  C   THR A  40      10.149 -14.614  -2.840  1.00 96.14           C  
ATOM    312  CB  THR A  40      12.473 -15.529  -2.653  1.00 96.14           C  
ATOM    313  O   THR A  40       9.820 -13.526  -3.317  1.00 96.14           O  
ATOM    314  CG2 THR A  40      13.572 -16.343  -3.329  1.00 96.14           C  
ATOM    315  OG1 THR A  40      12.950 -14.197  -2.428  1.00 96.14           O  
ATOM    316  N   GLU A  41       9.721 -15.184  -1.735  1.00 95.48           N  
ATOM    317  CA  GLU A  41       8.682 -14.509  -0.963  1.00 95.48           C  
ATOM    318  C   GLU A  41       9.081 -14.376   0.503  1.00 95.48           C  
ATOM    319  CB  GLU A  41       7.352 -15.259  -1.081  1.00 95.48           C  
ATOM    320  O   GLU A  41       9.683 -15.288   1.074  1.00 95.48           O  
ATOM    321  CG  GLU A  41       6.207 -14.604  -0.322  1.00 95.48           C  
ATOM    322  CD  GLU A  41       4.897 -15.367  -0.436  1.00 95.48           C  
ATOM    323  OE1 GLU A  41       4.556 -16.129   0.497  1.00 95.48           O  
ATOM    324  OE2 GLU A  41       4.207 -15.203  -1.467  1.00 95.48           O  
ATOM    325  N   LEU A  42       8.857 -13.202   1.080  1.00 95.62           N  
ATOM    326  CA  LEU A  42       9.032 -12.916   2.500  1.00 95.62           C  
ATOM    327  C   LEU A  42       7.695 -12.959   3.232  1.00 95.62           C  
ATOM    328  CB  LEU A  42       9.689 -11.547   2.694  1.00 95.62           C  
ATOM    329  O   LEU A  42       6.702 -12.406   2.754  1.00 95.62           O  
ATOM    330  CG  LEU A  42       9.749 -11.021   4.129  1.00 95.62           C  
ATOM    331  CD1 LEU A  42      10.750 -11.828   4.949  1.00 95.62           C  
ATOM    332  CD2 LEU A  42      10.110  -9.540   4.142  1.00 95.62           C  
ATOM    333  N   GLU A  43       7.666 -13.611   4.360  1.00 94.57           N  
ATOM    334  CA  GLU A  43       6.501 -13.606   5.240  1.00 94.57           C  
ATOM    335  C   GLU A  43       6.883 -13.190   6.658  1.00 94.57           C  
ATOM    336  CB  GLU A  43       5.834 -14.983   5.257  1.00 94.57           C  
ATOM    337  O   GLU A  43       7.762 -13.798   7.273  1.00 94.57           O  
ATOM    338  CG  GLU A  43       4.511 -15.016   6.009  1.00 94.57           C  
ATOM    339  CD  GLU A  43       3.832 -16.376   5.968  1.00 94.57           C  
ATOM    340  OE1 GLU A  43       3.801 -17.070   7.010  1.00 94.57           O  
ATOM    341  OE2 GLU A  43       3.327 -16.750   4.886  1.00 94.57           O  
ATOM    342  N   VAL A  44       6.215 -12.128   7.177  1.00 92.67           N  
ATOM    343  CA  VAL A  44       6.477 -11.608   8.515  1.00 92.67           C  
ATOM    344  C   VAL A  44       5.182 -11.586   9.323  1.00 92.67           C  
ATOM    345  CB  VAL A  44       7.097 -10.194   8.463  1.00 92.67           C  
ATOM    346  O   VAL A  44       4.174 -11.031   8.878  1.00 92.67           O  
ATOM    347  CG1 VAL A  44       7.410  -9.690   9.871  1.00 92.67           C  
ATOM    348  CG2 VAL A  44       8.358 -10.196   7.600  1.00 92.67           C  
ATOM    349  N   GLU A  45       5.248 -12.249  10.410  1.00 91.83           N  
ATOM    350  CA  GLU A  45       4.076 -12.254  11.281  1.00 91.83           C  
ATOM    351  C   GLU A  45       4.043 -11.014  12.169  1.00 91.83           C  
ATOM    352  CB  GLU A  45       4.053 -13.520  12.142  1.00 91.83           C  
ATOM    353  O   GLU A  45       5.071 -10.608  12.716  1.00 91.83           O  
ATOM    354  CG  GLU A  45       3.779 -14.794  11.356  1.00 91.83           C  
ATOM    355  CD  GLU A  45       3.647 -16.026  12.237  1.00 91.83           C  
ATOM    356  OE1 GLU A  45       3.007 -17.013  11.808  1.00 91.83           O  
ATOM    357  OE2 GLU A  45       4.186 -16.003  13.366  1.00 91.83           O  
ATOM    358  N   LEU A  46       2.758 -10.356  12.248  1.00 88.61           N  
ATOM    359  CA  LEU A  46       2.569  -9.194  13.110  1.00 88.61           C  
ATOM    360  C   LEU A  46       1.706  -9.548  14.317  1.00 88.61           C  
ATOM    361  CB  LEU A  46       1.927  -8.045  12.329  1.00 88.61           C  
ATOM    362  O   LEU A  46       0.763 -10.334  14.203  1.00 88.61           O  
ATOM    363  CG  LEU A  46       2.692  -7.551  11.100  1.00 88.61           C  
ATOM    364  CD1 LEU A  46       1.858  -6.530  10.332  1.00 88.61           C  
ATOM    365  CD2 LEU A  46       4.034  -6.954  11.509  1.00 88.61           C  
ATOM    366  N   SER A  47       2.150  -9.145  15.455  1.00 87.84           N  
ATOM    367  CA  SER A  47       1.268  -9.270  16.610  1.00 87.84           C  
ATOM    368  C   SER A  47       0.035  -8.385  16.463  1.00 87.84           C  
ATOM    369  CB  SER A  47       2.013  -8.910  17.896  1.00 87.84           C  
ATOM    370  O   SER A  47       0.028  -7.451  15.659  1.00 87.84           O  
ATOM    371  OG  SER A  47       2.313  -7.525  17.932  1.00 87.84           O  
ATOM    372  N   PRO A  48      -1.047  -8.707  17.147  1.00 81.87           N  
ATOM    373  CA  PRO A  48      -2.269  -7.901  17.116  1.00 81.87           C  
ATOM    374  C   PRO A  48      -2.001  -6.413  17.330  1.00 81.87           C  
ATOM    375  CB  PRO A  48      -3.099  -8.477  18.267  1.00 81.87           C  
ATOM    376  O   PRO A  48      -2.646  -5.570  16.702  1.00 81.87           O  
ATOM    377  CG  PRO A  48      -2.667  -9.904  18.373  1.00 81.87           C  
ATOM    378  CD  PRO A  48      -1.195  -9.979  18.086  1.00 81.87           C  
ATOM    379  N   GLU A  49      -1.062  -6.125  18.199  1.00 77.78           N  
ATOM    380  CA  GLU A  49      -0.712  -4.741  18.506  1.00 77.78           C  
ATOM    381  C   GLU A  49       0.035  -4.090  17.345  1.00 77.78           C  
ATOM    382  CB  GLU A  49       0.132  -4.670  19.781  1.00 77.78           C  
ATOM    383  O   GLU A  49      -0.132  -2.897  17.084  1.00 77.78           O  
ATOM    384  CG  GLU A  49      -0.632  -5.034  21.045  1.00 77.78           C  
ATOM    385  CD  GLU A  49       0.228  -4.993  22.299  1.00 77.78           C  
ATOM    386  OE1 GLU A  49      -0.309  -5.203  23.410  1.00 77.78           O  
ATOM    387  OE2 GLU A  49       1.448  -4.747  22.168  1.00 77.78           O  
ATOM    388  N   GLN A  50       0.747  -4.889  16.508  1.00 84.40           N  
ATOM    389  CA  GLN A  50       1.558  -4.428  15.387  1.00 84.40           C  
ATOM    390  C   GLN A  50       0.712  -4.260  14.128  1.00 84.40           C  
ATOM    391  CB  GLN A  50       2.709  -5.400  15.120  1.00 84.40           C  
ATOM    392  O   GLN A  50       1.072  -3.497  13.229  1.00 84.40           O  
ATOM    393  CG  GLN A  50       3.788  -5.385  16.195  1.00 84.40           C  
ATOM    394  CD  GLN A  50       4.835  -6.464  15.991  1.00 84.40           C  
ATOM    395  NE2 GLN A  50       6.072  -6.169  16.373  1.00 84.40           N  
ATOM    396  OE1 GLN A  50       4.533  -7.554  15.495  1.00 84.40           O  
ATOM    397  N   GLN A  51      -0.478  -4.857  14.106  1.00 78.23           N  
ATOM    398  CA  GLN A  51      -1.331  -4.919  12.924  1.00 78.23           C  
ATOM    399  C   GLN A  51      -2.017  -3.580  12.669  1.00 78.23           C  
ATOM    400  CB  GLN A  51      -2.378  -6.024  13.074  1.00 78.23           C  
ATOM    401  O   GLN A  51      -2.390  -3.273  11.535  1.00 78.23           O  
ATOM    402  CG  GLN A  51      -1.800  -7.432  13.014  1.00 78.23           C  
ATOM    403  CD  GLN A  51      -2.849  -8.507  13.226  1.00 78.23           C  
ATOM    404  NE2 GLN A  51      -2.404  -9.705  13.592  1.00 78.23           N  
ATOM    405  OE1 GLN A  51      -4.049  -8.263  13.064  1.00 78.23           O  
ATOM    406  N   ASN A  52      -2.017  -2.691  13.665  1.00 72.88           N  
ATOM    407  CA  ASN A  52      -2.791  -1.455  13.617  1.00 72.88           C  
ATOM    408  C   ASN A  52      -1.956  -0.291  13.090  1.00 72.88           C  
ATOM    409  CB  ASN A  52      -3.355  -1.120  14.999  1.00 72.88           C  
ATOM    410  O   ASN A  52      -2.498   0.670  12.542  1.00 72.88           O  
ATOM    411  CG  ASN A  52      -4.499  -2.031  15.399  1.00 72.88           C  
ATOM    412  ND2 ASN A  52      -4.643  -2.269  16.697  1.00 72.88           N  
ATOM    413  OD1 ASN A  52      -5.248  -2.518  14.547  1.00 72.88           O  
ATOM    414  N   ASN A  53      -0.639  -0.546  12.832  1.00 80.02           N  
ATOM    415  CA  ASN A  53       0.256   0.497  12.344  1.00 80.02           C  
ATOM    416  C   ASN A  53       1.518  -0.093  11.720  1.00 80.02           C  
ATOM    417  CB  ASN A  53       0.623   1.462  13.474  1.00 80.02           C  
ATOM    418  O   ASN A  53       2.578  -0.103  12.347  1.00 80.02           O  
ATOM    419  CG  ASN A  53      -0.550   2.312  13.920  1.00 80.02           C  
ATOM    420  ND2 ASN A  53      -0.809   2.329  15.222  1.00 80.02           N  
ATOM    421  OD1 ASN A  53      -1.219   2.948  13.100  1.00 80.02           O  
ATOM    422  N   ALA A  54       1.405  -0.734  10.594  1.00 86.36           N  
ATOM    423  CA  ALA A  54       2.560  -1.352   9.949  1.00 86.36           C  
ATOM    424  C   ALA A  54       2.998  -0.554   8.725  1.00 86.36           C  
ATOM    425  CB  ALA A  54       2.243  -2.793   9.556  1.00 86.36           C  
ATOM    426  O   ALA A  54       2.160  -0.058   7.968  1.00 86.36           O  
ATOM    427  N   ILE A  55       4.221  -0.334   8.639  1.00 90.16           N  
ATOM    428  CA  ILE A  55       4.833   0.331   7.493  1.00 90.16           C  
ATOM    429  C   ILE A  55       5.802  -0.624   6.801  1.00 90.16           C  
ATOM    430  CB  ILE A  55       5.564   1.625   7.915  1.00 90.16           C  
ATOM    431  O   ILE A  55       6.702  -1.176   7.439  1.00 90.16           O  
ATOM    432  CG1 ILE A  55       4.605   2.563   8.657  1.00 90.16           C  
ATOM    433  CG2 ILE A  55       6.177   2.320   6.696  1.00 90.16           C  
ATOM    434  CD1 ILE A  55       5.295   3.720   9.365  1.00 90.16           C  
ATOM    435  N   VAL A  56       5.606  -0.839   5.532  1.00 91.60           N  
ATOM    436  CA  VAL A  56       6.496  -1.690   4.749  1.00 91.60           C  
ATOM    437  C   VAL A  56       7.212  -0.854   3.691  1.00 91.60           C  
ATOM    438  CB  VAL A  56       5.727  -2.852   4.081  1.00 91.60           C  
ATOM    439  O   VAL A  56       6.568  -0.186   2.879  1.00 91.60           O  
ATOM    440  CG1 VAL A  56       6.688  -3.775   3.333  1.00 91.60           C  
ATOM    441  CG2 VAL A  56       4.933  -3.635   5.124  1.00 91.60           C  
ATOM    442  N   THR A  57       8.497  -0.848   3.760  1.00 92.87           N  
ATOM    443  CA  THR A  57       9.302  -0.196   2.733  1.00 92.87           C  
ATOM    444  C   THR A  57      10.072  -1.227   1.913  1.00 92.87           C  
ATOM    445  CB  THR A  57      10.288   0.812   3.353  1.00 92.87           C  
ATOM    446  O   THR A  57      10.640  -2.170   2.468  1.00 92.87           O  
ATOM    447  CG2 THR A  57       9.549   1.912   4.108  1.00 92.87           C  
ATOM    448  OG1 THR A  57      11.157   0.124   4.262  1.00 92.87           O  
ATOM    449  N   VAL A  58      10.034  -1.074   0.634  1.00 93.33           N  
ATOM    450  CA  VAL A  58      10.710  -2.001  -0.267  1.00 93.33           C  
ATOM    451  C   VAL A  58      11.717  -1.244  -1.129  1.00 93.33           C  
ATOM    452  CB  VAL A  58       9.704  -2.757  -1.163  1.00 93.33           C  
ATOM    453  O   VAL A  58      11.364  -0.268  -1.795  1.00 93.33           O  
ATOM    454  CG1 VAL A  58      10.425  -3.773  -2.048  1.00 93.33           C  
ATOM    455  CG2 VAL A  58       8.642  -3.447  -0.309  1.00 93.33           C  
ATOM    456  N   HIS A  59      12.957  -1.658  -1.045  1.00 93.71           N  
ATOM    457  CA  HIS A  59      14.044  -1.117  -1.853  1.00 93.71           C  
ATOM    458  C   HIS A  59      14.619  -2.179  -2.785  1.00 93.71           C  
ATOM    459  CB  HIS A  59      15.148  -0.552  -0.957  1.00 93.71           C  
ATOM    460  O   HIS A  59      15.162  -3.186  -2.325  1.00 93.71           O  
ATOM    461  CG  HIS A  59      14.696   0.580  -0.091  1.00 93.71           C  
ATOM    462  CD2 HIS A  59      13.991   0.589   1.065  1.00 93.71           C  
ATOM    463  ND1 HIS A  59      14.963   1.899  -0.389  1.00 93.71           N  
ATOM    464  CE1 HIS A  59      14.441   2.671   0.549  1.00 93.71           C  
ATOM    465  NE2 HIS A  59      13.846   1.901   1.443  1.00 93.71           N  
ATOM    466  N   CYS A  60      14.431  -2.029  -4.076  1.00 91.27           N  
ATOM    467  CA  CYS A  60      15.030  -2.914  -5.069  1.00 91.27           C  
ATOM    468  C   CYS A  60      16.028  -2.160  -5.941  1.00 91.27           C  
ATOM    469  CB  CYS A  60      13.949  -3.546  -5.946  1.00 91.27           C  
ATOM    470  O   CYS A  60      15.635  -1.440  -6.860  1.00 91.27           O  
ATOM    471  SG  CYS A  60      12.679  -4.428  -5.013  1.00 91.27           S  
ATOM    472  N   GLY A  61      17.429  -2.309  -5.677  1.00 88.26           N  
ATOM    473  CA  GLY A  61      18.383  -1.451  -6.360  1.00 88.26           C  
ATOM    474  C   GLY A  61      18.242   0.013  -5.990  1.00 88.26           C  
ATOM    475  O   GLY A  61      18.297   0.369  -4.811  1.00 88.26           O  
ATOM    476  N   ASN A  62      17.891   0.935  -6.927  1.00 85.93           N  
ATOM    477  CA  ASN A  62      17.730   2.366  -6.696  1.00 85.93           C  
ATOM    478  C   ASN A  62      16.259   2.752  -6.569  1.00 85.93           C  
ATOM    479  CB  ASN A  62      18.395   3.169  -7.817  1.00 85.93           C  
ATOM    480  O   ASN A  62      15.931   3.934  -6.450  1.00 85.93           O  
ATOM    481  CG  ASN A  62      19.903   3.012  -7.832  1.00 85.93           C  
ATOM    482  ND2 ASN A  62      20.475   2.905  -9.025  1.00 85.93           N  
ATOM    483  OD1 ASN A  62      20.547   2.988  -6.781  1.00 85.93           O  
ATOM    484  N   GLU A  63      15.464   1.684  -6.587  1.00 87.99           N  
ATOM    485  CA  GLU A  63      14.026   1.930  -6.537  1.00 87.99           C  
ATOM    486  C   GLU A  63      13.483   1.745  -5.123  1.00 87.99           C  
ATOM    487  CB  GLU A  63      13.287   1.006  -7.509  1.00 87.99           C  
ATOM    488  O   GLU A  63      13.794   0.755  -4.458  1.00 87.99           O  
ATOM    489  CG  GLU A  63      13.724   1.163  -8.958  1.00 87.99           C  
ATOM    490  CD  GLU A  63      12.988   0.233  -9.910  1.00 87.99           C  
ATOM    491  OE1 GLU A  63      12.328   0.727 -10.852  1.00 87.99           O  
ATOM    492  OE2 GLU A  63      13.071  -1.000  -9.712  1.00 87.99           O  
ATOM    493  N   TYR A  64      12.697   2.771  -4.696  1.00 88.83           N  
ATOM    494  CA  TYR A  64      12.159   2.797  -3.340  1.00 88.83           C  
ATOM    495  C   TYR A  64      10.638   2.895  -3.358  1.00 88.83           C  
ATOM    496  CB  TYR A  64      12.749   3.969  -2.550  1.00 88.83           C  
ATOM    497  O   TYR A  64      10.077   3.811  -3.963  1.00 88.83           O  
ATOM    498  CG  TYR A  64      12.203   4.092  -1.148  1.00 88.83           C  
ATOM    499  CD1 TYR A  64      11.552   5.251  -0.732  1.00 88.83           C  
ATOM    500  CD2 TYR A  64      12.338   3.050  -0.236  1.00 88.83           C  
ATOM    501  CE1 TYR A  64      11.049   5.369   0.559  1.00 88.83           C  
ATOM    502  CE2 TYR A  64      11.839   3.157   1.058  1.00 88.83           C  
ATOM    503  OH  TYR A  64      10.701   4.431   2.725  1.00 88.83           O  
ATOM    504  CZ  TYR A  64      11.196   4.319   1.445  1.00 88.83           C  
ATOM    505  N   TYR A  65       9.954   2.016  -2.725  1.00 90.08           N  
ATOM    506  CA  TYR A  65       8.498   1.983  -2.638  1.00 90.08           C  
ATOM    507  C   TYR A  65       8.039   1.966  -1.186  1.00 90.08           C  
ATOM    508  CB  TYR A  65       7.943   0.762  -3.377  1.00 90.08           C  
ATOM    509  O   TYR A  65       8.655   1.311  -0.341  1.00 90.08           O  
ATOM    510  CG  TYR A  65       8.467   0.613  -4.785  1.00 90.08           C  
ATOM    511  CD1 TYR A  65       7.836   1.247  -5.854  1.00 90.08           C  
ATOM    512  CD2 TYR A  65       9.591  -0.160  -5.049  1.00 90.08           C  
ATOM    513  CE1 TYR A  65       8.314   1.111  -7.153  1.00 90.08           C  
ATOM    514  CE2 TYR A  65      10.078  -0.303  -6.344  1.00 90.08           C  
ATOM    515  OH  TYR A  65       9.912   0.198  -8.672  1.00 90.08           O  
ATOM    516  CZ  TYR A  65       9.434   0.336  -7.388  1.00 90.08           C  
ATOM    517  N   LEU A  66       6.994   2.712  -0.888  1.00 90.07           N  
ATOM    518  CA  LEU A  66       6.417   2.735   0.451  1.00 90.07           C  
ATOM    519  C   LEU A  66       4.983   2.218   0.434  1.00 90.07           C  
ATOM    520  CB  LEU A  66       6.454   4.153   1.027  1.00 90.07           C  
ATOM    521  O   LEU A  66       4.153   2.702  -0.339  1.00 90.07           O  
ATOM    522  CG  LEU A  66       5.822   4.342   2.406  1.00 90.07           C  
ATOM    523  CD1 LEU A  66       6.673   3.666   3.476  1.00 90.07           C  
ATOM    524  CD2 LEU A  66       5.643   5.824   2.715  1.00 90.07           C  
ATOM    525  N   PHE A  67       4.680   1.244   1.308  1.00 88.98           N  
ATOM    526  CA  PHE A  67       3.332   0.733   1.530  1.00 88.98           C  
ATOM    527  C   PHE A  67       2.951   0.832   3.002  1.00 88.98           C  
ATOM    528  CB  PHE A  67       3.222  -0.719   1.055  1.00 88.98           C  
ATOM    529  O   PHE A  67       3.613   0.246   3.861  1.00 88.98           O  
ATOM    530  CG  PHE A  67       3.669  -0.929  -0.367  1.00 88.98           C  
ATOM    531  CD1 PHE A  67       2.779  -0.763  -1.421  1.00 88.98           C  
ATOM    532  CD2 PHE A  67       4.979  -1.291  -0.649  1.00 88.98           C  
ATOM    533  CE1 PHE A  67       3.190  -0.956  -2.738  1.00 88.98           C  
ATOM    534  CE2 PHE A  67       5.397  -1.486  -1.962  1.00 88.98           C  
ATOM    535  CZ  PHE A  67       4.501  -1.319  -3.005  1.00 88.98           C  
ATOM    536  N   VAL A  68       1.934   1.604   3.259  1.00 84.65           N  
ATOM    537  CA  VAL A  68       1.604   1.913   4.647  1.00 84.65           C  
ATOM    538  C   VAL A  68       0.189   1.430   4.961  1.00 84.65           C  
ATOM    539  CB  VAL A  68       1.727   3.426   4.937  1.00 84.65           C  
ATOM    540  O   VAL A  68      -0.757   1.748   4.236  1.00 84.65           O  
ATOM    541  CG1 VAL A  68       1.382   3.726   6.394  1.00 84.65           C  
ATOM    542  CG2 VAL A  68       3.135   3.918   4.605  1.00 84.65           C  
ATOM    543  N   LEU A  69       0.062   0.663   6.052  1.00 83.34           N  
ATOM    544  CA  LEU A  69      -1.202   0.410   6.735  1.00 83.34           C  
ATOM    545  C   LEU A  69      -1.222   1.077   8.106  1.00 83.34           C  
ATOM    546  CB  LEU A  69      -1.440  -1.095   6.883  1.00 83.34           C  
ATOM    547  O   LEU A  69      -0.532   0.634   9.027  1.00 83.34           O  
ATOM    548  CG  LEU A  69      -2.761  -1.512   7.532  1.00 83.34           C  
ATOM    549  CD1 LEU A  69      -3.932  -1.169   6.618  1.00 83.34           C  
ATOM    550  CD2 LEU A  69      -2.749  -3.002   7.859  1.00 83.34           C  
ATOM    551  N   ALA A  70      -1.855   2.171   8.168  1.00 81.34           N  
ATOM    552  CA  ALA A  70      -1.805   2.951   9.401  1.00 81.34           C  
ATOM    553  C   ALA A  70      -3.208   3.335   9.864  1.00 81.34           C  
ATOM    554  CB  ALA A  70      -0.952   4.202   9.205  1.00 81.34           C  
ATOM    555  O   ALA A  70      -4.092   3.589   9.042  1.00 81.34           O  
ATOM    556  N   HIS A  71      -3.524   3.245  11.103  1.00 80.42           N  
ATOM    557  CA  HIS A  71      -4.758   3.751  11.695  1.00 80.42           C  
ATOM    558  C   HIS A  71      -4.576   5.170  12.221  1.00 80.42           C  
ATOM    559  CB  HIS A  71      -5.229   2.829  12.822  1.00 80.42           C  
ATOM    560  O   HIS A  71      -5.538   5.937  12.296  1.00 80.42           O  
ATOM    561  CG  HIS A  71      -5.809   1.538  12.338  1.00 80.42           C  
ATOM    562  CD2 HIS A  71      -5.232   0.337  12.101  1.00 80.42           C  
ATOM    563  ND1 HIS A  71      -7.146   1.390  12.038  1.00 80.42           N  
ATOM    564  CE1 HIS A  71      -7.366   0.150  11.636  1.00 80.42           C  
ATOM    565  NE2 HIS A  71      -6.221  -0.510  11.665  1.00 80.42           N  
ATOM    566  N   ASP A  72      -3.361   5.461  12.565  1.00 86.73           N  
ATOM    567  CA  ASP A  72      -2.963   6.773  13.065  1.00 86.73           C  
ATOM    568  C   ASP A  72      -2.517   7.684  11.923  1.00 86.73           C  
ATOM    569  CB  ASP A  72      -1.842   6.637  14.097  1.00 86.73           C  
ATOM    570  O   ASP A  72      -1.477   7.449  11.305  1.00 86.73           O  
ATOM    571  CG  ASP A  72      -1.539   7.938  14.819  1.00 86.73           C  
ATOM    572  OD1 ASP A  72      -1.596   9.015  14.186  1.00 86.73           O  
ATOM    573  OD2 ASP A  72      -1.237   7.887  16.031  1.00 86.73           O  
ATOM    574  N   GLU A  73      -3.261   8.764  11.683  1.00 87.78           N  
ATOM    575  CA  GLU A  73      -3.034   9.679  10.568  1.00 87.78           C  
ATOM    576  C   GLU A  73      -1.683  10.378  10.694  1.00 87.78           C  
ATOM    577  CB  GLU A  73      -4.157  10.716  10.487  1.00 87.78           C  
ATOM    578  O   GLU A  73      -1.010  10.624   9.691  1.00 87.78           O  
ATOM    579  CG  GLU A  73      -5.455  10.173   9.905  1.00 87.78           C  
ATOM    580  CD  GLU A  73      -6.521  11.240   9.716  1.00 87.78           C  
ATOM    581  OE1 GLU A  73      -7.629  10.913   9.236  1.00 87.78           O  
ATOM    582  OE2 GLU A  73      -6.244  12.414  10.050  1.00 87.78           O  
ATOM    583  N   ARG A  74      -1.298  10.647  11.883  1.00 89.28           N  
ATOM    584  CA  ARG A  74      -0.020  11.308  12.123  1.00 89.28           C  
ATOM    585  C   ARG A  74       1.144  10.428  11.678  1.00 89.28           C  
ATOM    586  CB  ARG A  74       0.131  11.667  13.603  1.00 89.28           C  
ATOM    587  O   ARG A  74       2.085  10.908  11.042  1.00 89.28           O  
ATOM    588  CG  ARG A  74      -0.807  12.769  14.068  1.00 89.28           C  
ATOM    589  CD  ARG A  74      -0.591  13.112  15.535  1.00 89.28           C  
ATOM    590  NE  ARG A  74      -1.567  14.088  16.010  1.00 89.28           N  
ATOM    591  NH1 ARG A  74      -0.900  13.989  18.219  1.00 89.28           N  
ATOM    592  NH2 ARG A  74      -2.615  15.377  17.596  1.00 89.28           N  
ATOM    593  CZ  ARG A  74      -1.692  14.482  17.274  1.00 89.28           C  
ATOM    594  N   ILE A  75       1.119   9.141  11.958  1.00 85.51           N  
ATOM    595  CA  ILE A  75       2.145   8.167  11.602  1.00 85.51           C  
ATOM    596  C   ILE A  75       2.194   8.000  10.085  1.00 85.51           C  
ATOM    597  CB  ILE A  75       1.890   6.804  12.283  1.00 85.51           C  
ATOM    598  O   ILE A  75       3.275   7.973   9.492  1.00 85.51           O  
ATOM    599  CG1 ILE A  75       2.054   6.927  13.803  1.00 85.51           C  
ATOM    600  CG2 ILE A  75       2.828   5.734  11.717  1.00 85.51           C  
ATOM    601  CD1 ILE A  75       1.674   5.668  14.570  1.00 85.51           C  
ATOM    602  N   ALA A  76       1.034   7.906   9.460  1.00 87.07           N  
ATOM    603  CA  ALA A  76       0.932   7.774   8.009  1.00 87.07           C  
ATOM    604  C   ALA A  76       1.516   8.995   7.305  1.00 87.07           C  
ATOM    605  CB  ALA A  76      -0.523   7.570   7.595  1.00 87.07           C  
ATOM    606  O   ALA A  76       2.260   8.860   6.330  1.00 87.07           O  
ATOM    607  N   GLU A  77       1.236  10.139   7.837  1.00 90.45           N  
ATOM    608  CA  GLU A  77       1.734  11.375   7.240  1.00 90.45           C  
ATOM    609  C   GLU A  77       3.251  11.477   7.368  1.00 90.45           C  
ATOM    610  CB  GLU A  77       1.069  12.592   7.889  1.00 90.45           C  
ATOM    611  O   GLU A  77       3.930  11.904   6.432  1.00 90.45           O  
ATOM    612  CG  GLU A  77      -0.395  12.767   7.512  1.00 90.45           C  
ATOM    613  CD  GLU A  77      -0.606  13.017   6.027  1.00 90.45           C  
ATOM    614  OE1 GLU A  77      -1.649  12.591   5.482  1.00 90.45           O  
ATOM    615  OE2 GLU A  77       0.279  13.644   5.404  1.00 90.45           O  
ATOM    616  N   LYS A  78       3.739  11.207   8.520  1.00 89.62           N  
ATOM    617  CA  LYS A  78       5.184  11.211   8.730  1.00 89.62           C  
ATOM    618  C   LYS A  78       5.878  10.229   7.791  1.00 89.62           C  
ATOM    619  CB  LYS A  78       5.516  10.871  10.183  1.00 89.62           C  
ATOM    620  O   LYS A  78       6.940  10.531   7.242  1.00 89.62           O  
ATOM    621  CG  LYS A  78       5.307  12.025  11.152  1.00 89.62           C  
ATOM    622  CD  LYS A  78       5.744  11.656  12.564  1.00 89.62           C  
ATOM    623  CE  LYS A  78       5.512  12.801  13.540  1.00 89.62           C  
ATOM    624  NZ  LYS A  78       5.902  12.430  14.933  1.00 89.62           N  
ATOM    625  N   ALA A  79       5.334   9.044   7.692  1.00 87.89           N  
ATOM    626  CA  ALA A  79       5.878   8.024   6.799  1.00 87.89           C  
ATOM    627  C   ALA A  79       5.892   8.512   5.353  1.00 87.89           C  
ATOM    628  CB  ALA A  79       5.073   6.732   6.914  1.00 87.89           C  
ATOM    629  O   ALA A  79       6.872   8.309   4.632  1.00 87.89           O  
ATOM    630  N   ILE A  80       4.807   9.164   4.914  1.00 89.17           N  
ATOM    631  CA  ILE A  80       4.691   9.699   3.561  1.00 89.17           C  
ATOM    632  C   ILE A  80       5.756  10.770   3.336  1.00 89.17           C  
ATOM    633  CB  ILE A  80       3.283  10.282   3.303  1.00 89.17           C  
ATOM    634  O   ILE A  80       6.426  10.779   2.301  1.00 89.17           O  
ATOM    635  CG1 ILE A  80       2.236   9.162   3.293  1.00 89.17           C  
ATOM    636  CG2 ILE A  80       3.257  11.069   1.990  1.00 89.17           C  
ATOM    637  CD1 ILE A  80       0.797   9.660   3.313  1.00 89.17           C  
ATOM    638  N   GLU A  81       5.848  11.710   4.266  1.00 90.21           N  
ATOM    639  CA  GLU A  81       6.849  12.768   4.173  1.00 90.21           C  
ATOM    640  C   GLU A  81       8.254  12.188   4.039  1.00 90.21           C  
ATOM    641  CB  GLU A  81       6.775  13.689   5.394  1.00 90.21           C  
ATOM    642  O   GLU A  81       9.040  12.637   3.202  1.00 90.21           O  
ATOM    643  CG  GLU A  81       5.554  14.598   5.405  1.00 90.21           C  
ATOM    644  CD  GLU A  81       5.433  15.424   6.676  1.00 90.21           C  
ATOM    645  OE1 GLU A  81       4.437  16.169   6.823  1.00 90.21           O  
ATOM    646  OE2 GLU A  81       6.341  15.326   7.531  1.00 90.21           O  
ATOM    647  N   HIS A  82       8.547  11.263   4.886  1.00 89.47           N  
ATOM    648  CA  HIS A  82       9.848  10.603   4.862  1.00 89.47           C  
ATOM    649  C   HIS A  82      10.081   9.895   3.531  1.00 89.47           C  
ATOM    650  CB  HIS A  82       9.963   9.605   6.015  1.00 89.47           C  
ATOM    651  O   HIS A  82      11.171   9.979   2.961  1.00 89.47           O  
ATOM    652  CG  HIS A  82      11.319   8.985   6.139  1.00 89.47           C  
ATOM    653  CD2 HIS A  82      11.732   7.709   5.961  1.00 89.47           C  
ATOM    654  ND1 HIS A  82      12.439   9.709   6.489  1.00 89.47           N  
ATOM    655  CE1 HIS A  82      13.485   8.901   6.520  1.00 89.47           C  
ATOM    656  NE2 HIS A  82      13.084   7.682   6.204  1.00 89.47           N  
ATOM    657  N   ALA A  83       9.100   9.085   3.071  1.00 88.50           N  
ATOM    658  CA  ALA A  83       9.172   8.361   1.804  1.00 88.50           C  
ATOM    659  C   ALA A  83       9.394   9.320   0.637  1.00 88.50           C  
ATOM    660  CB  ALA A  83       7.901   7.545   1.584  1.00 88.50           C  
ATOM    661  O   ALA A  83      10.183   9.035  -0.267  1.00 88.50           O  
ATOM    662  N   GLU A  84       8.776  10.450   0.702  1.00 88.79           N  
ATOM    663  CA  GLU A  84       8.921  11.461  -0.342  1.00 88.79           C  
ATOM    664  C   GLU A  84      10.342  12.016  -0.378  1.00 88.79           C  
ATOM    665  CB  GLU A  84       7.917  12.598  -0.133  1.00 88.79           C  
ATOM    666  O   GLU A  84      10.901  12.234  -1.455  1.00 88.79           O  
ATOM    667  CG  GLU A  84       6.476  12.209  -0.431  1.00 88.79           C  
ATOM    668  CD  GLU A  84       5.486  13.334  -0.174  1.00 88.79           C  
ATOM    669  OE1 GLU A  84       4.388  13.325  -0.776  1.00 88.79           O  
ATOM    670  OE2 GLU A  84       5.811  14.231   0.634  1.00 88.79           O  
ATOM    671  N   ARG A  85      10.889  12.280   0.757  1.00 89.26           N  
ATOM    672  CA  ARG A  85      12.251  12.791   0.876  1.00 89.26           C  
ATOM    673  C   ARG A  85      13.262  11.787   0.333  1.00 89.26           C  
ATOM    674  CB  ARG A  85      12.575  13.125   2.334  1.00 89.26           C  
ATOM    675  O   ARG A  85      14.284  12.173  -0.238  1.00 89.26           O  
ATOM    676  CG  ARG A  85      11.885  14.379   2.846  1.00 89.26           C  
ATOM    677  CD  ARG A  85      12.296  14.705   4.276  1.00 89.26           C  
ATOM    678  NE  ARG A  85      11.604  15.888   4.779  1.00 89.26           N  
ATOM    679  NH1 ARG A  85      12.550  15.799   6.885  1.00 89.26           N  
ATOM    680  NH2 ARG A  85      11.064  17.463   6.361  1.00 89.26           N  
ATOM    681  CZ  ARG A  85      11.741  16.380   6.007  1.00 89.26           C  
ATOM    682  N   LEU A  86      12.922  10.533   0.503  1.00 87.97           N  
ATOM    683  CA  LEU A  86      13.826   9.464   0.093  1.00 87.97           C  
ATOM    684  C   LEU A  86      13.648   9.138  -1.386  1.00 87.97           C  
ATOM    685  CB  LEU A  86      13.590   8.209   0.937  1.00 87.97           C  
ATOM    686  O   LEU A  86      14.404   8.342  -1.947  1.00 87.97           O  
ATOM    687  CG  LEU A  86      14.001   8.293   2.407  1.00 87.97           C  
ATOM    688  CD1 LEU A  86      13.602   7.018   3.143  1.00 87.97           C  
ATOM    689  CD2 LEU A  86      15.501   8.540   2.530  1.00 87.97           C  
ATOM    690  N   GLY A  87      12.662   9.793  -2.044  1.00 89.45           N  
ATOM    691  CA  GLY A  87      12.454   9.616  -3.472  1.00 89.45           C  
ATOM    692  C   GLY A  87      11.630   8.387  -3.806  1.00 89.45           C  
ATOM    693  O   GLY A  87      11.894   7.708  -4.802  1.00 89.45           O  
ATOM    694  N   ALA A  88      10.698   8.007  -2.863  1.00 90.84           N  
ATOM    695  CA  ALA A  88       9.847   6.849  -3.123  1.00 90.84           C  
ATOM    696  C   ALA A  88       9.113   6.996  -4.454  1.00 90.84           C  
ATOM    697  CB  ALA A  88       8.846   6.658  -1.986  1.00 90.84           C  
ATOM    698  O   ALA A  88       8.561   8.057  -4.751  1.00 90.84           O  
ATOM    699  N   ARG A  89       9.114   5.971  -5.298  1.00 91.62           N  
ATOM    700  CA  ARG A  89       8.490   5.974  -6.617  1.00 91.62           C  
ATOM    701  C   ARG A  89       6.975   5.836  -6.507  1.00 91.62           C  
ATOM    702  CB  ARG A  89       9.057   4.848  -7.484  1.00 91.62           C  
ATOM    703  O   ARG A  89       6.232   6.483  -7.247  1.00 91.62           O  
ATOM    704  CG  ARG A  89      10.521   5.030  -7.850  1.00 91.62           C  
ATOM    705  CD  ARG A  89      10.964   4.038  -8.916  1.00 91.62           C  
ATOM    706  NE  ARG A  89      10.389   4.355 -10.220  1.00 91.62           N  
ATOM    707  NH1 ARG A  89      11.411   2.604 -11.327  1.00 91.62           N  
ATOM    708  NH2 ARG A  89      10.040   4.044 -12.468  1.00 91.62           N  
ATOM    709  CZ  ARG A  89      10.615   3.667 -11.336  1.00 91.62           C  
ATOM    710  N   ILE A  90       6.531   5.114  -5.640  1.00 93.18           N  
ATOM    711  CA  ILE A  90       5.105   4.905  -5.412  1.00 93.18           C  
ATOM    712  C   ILE A  90       4.829   4.819  -3.913  1.00 93.18           C  
ATOM    713  CB  ILE A  90       4.600   3.630  -6.124  1.00 93.18           C  
ATOM    714  O   ILE A  90       5.502   4.077  -3.193  1.00 93.18           O  
ATOM    715  CG1 ILE A  90       4.819   3.742  -7.638  1.00 93.18           C  
ATOM    716  CG2 ILE A  90       3.124   3.380  -5.801  1.00 93.18           C  
ATOM    717  CD1 ILE A  90       4.060   4.890  -8.289  1.00 93.18           C  
ATOM    718  N   ILE A  91       3.892   5.543  -3.384  1.00 93.78           N  
ATOM    719  CA  ILE A  91       3.446   5.517  -1.996  1.00 93.78           C  
ATOM    720  C   ILE A  91       1.980   5.095  -1.932  1.00 93.78           C  
ATOM    721  CB  ILE A  91       3.639   6.890  -1.315  1.00 93.78           C  
ATOM    722  O   ILE A  91       1.110   5.765  -2.493  1.00 93.78           O  
ATOM    723  CG1 ILE A  91       5.092   7.357  -1.455  1.00 93.78           C  
ATOM    724  CG2 ILE A  91       3.224   6.826   0.158  1.00 93.78           C  
ATOM    725  CD1 ILE A  91       5.308   8.823  -1.103  1.00 93.78           C  
ATOM    726  N   VAL A  92       1.700   3.969  -1.372  1.00 92.62           N  
ATOM    727  CA  VAL A  92       0.331   3.514  -1.157  1.00 92.62           C  
ATOM    728  C   VAL A  92       0.027   3.478   0.339  1.00 92.62           C  
ATOM    729  CB  VAL A  92       0.090   2.122  -1.784  1.00 92.62           C  
ATOM    730  O   VAL A  92       0.713   2.793   1.102  1.00 92.62           O  
ATOM    731  CG1 VAL A  92      -1.368   1.699  -1.614  1.00 92.62           C  
ATOM    732  CG2 VAL A  92       0.480   2.129  -3.261  1.00 92.62           C  
ATOM    733  N   VAL A  93      -0.939   4.234   0.775  1.00 90.60           N  
ATOM    734  CA  VAL A  93      -1.293   4.324   2.188  1.00 90.60           C  
ATOM    735  C   VAL A  93      -2.775   4.006   2.370  1.00 90.60           C  
ATOM    736  CB  VAL A  93      -0.972   5.720   2.766  1.00 90.60           C  
ATOM    737  O   VAL A  93      -3.624   4.540   1.652  1.00 90.60           O  
ATOM    738  CG1 VAL A  93      -1.305   5.777   4.256  1.00 90.60           C  
ATOM    739  CG2 VAL A  93       0.496   6.070   2.530  1.00 90.60           C  
ATOM    740  N   VAL A  94      -3.021   3.153   3.282  1.00 87.16           N  
ATOM    741  CA  VAL A  94      -4.389   2.906   3.724  1.00 87.16           C  
ATOM    742  C   VAL A  94      -4.556   3.363   5.171  1.00 87.16           C  
ATOM    743  CB  VAL A  94      -4.769   1.415   3.588  1.00 87.16           C  
ATOM    744  O   VAL A  94      -3.936   2.806   6.080  1.00 87.16           O  
ATOM    745  CG1 VAL A  94      -6.226   1.190   3.987  1.00 87.16           C  
ATOM    746  CG2 VAL A  94      -4.521   0.929   2.161  1.00 87.16           C  
ATOM    747  N   ILE A  95      -5.453   4.318   5.411  1.00 86.61           N  
ATOM    748  CA  ILE A  95      -5.642   4.894   6.738  1.00 86.61           C  
ATOM    749  C   ILE A  95      -7.124   5.181   6.969  1.00 86.61           C  
ATOM    750  CB  ILE A  95      -4.811   6.184   6.917  1.00 86.61           C  
ATOM    751  O   ILE A  95      -7.767   5.850   6.158  1.00 86.61           O  
ATOM    752  CG1 ILE A  95      -5.042   6.778   8.311  1.00 86.61           C  
ATOM    753  CG2 ILE A  95      -5.153   7.202   5.825  1.00 86.61           C  
ATOM    754  CD1 ILE A  95      -3.878   7.612   8.829  1.00 86.61           C  
ATOM    755  N   ASN A  96      -7.757   4.584   7.975  1.00 84.35           N  
ATOM    756  CA  ASN A  96      -9.139   4.803   8.389  1.00 84.35           C  
ATOM    757  C   ASN A  96     -10.104   4.669   7.215  1.00 84.35           C  
ATOM    758  CB  ASN A  96      -9.291   6.176   9.047  1.00 84.35           C  
ATOM    759  O   ASN A  96     -10.974   5.520   7.020  1.00 84.35           O  
ATOM    760  CG  ASN A  96      -8.573   6.268  10.379  1.00 84.35           C  
ATOM    761  ND2 ASN A  96      -8.029   7.441  10.680  1.00 84.35           N  
ATOM    762  OD1 ASN A  96      -8.507   5.292  11.131  1.00 84.35           O  
ATOM    763  N   GLY A  97      -9.837   3.613   6.355  1.00 83.59           N  
ATOM    764  CA  GLY A  97     -10.788   3.335   5.291  1.00 83.59           C  
ATOM    765  C   GLY A  97     -10.576   4.198   4.061  1.00 83.59           C  
ATOM    766  O   GLY A  97     -11.462   4.304   3.211  1.00 83.59           O  
ATOM    767  N   ARG A  98      -9.407   4.890   4.050  1.00 90.51           N  
ATOM    768  CA  ARG A  98      -9.007   5.735   2.930  1.00 90.51           C  
ATOM    769  C   ARG A  98      -7.734   5.210   2.275  1.00 90.51           C  
ATOM    770  CB  ARG A  98      -8.800   7.179   3.393  1.00 90.51           C  
ATOM    771  O   ARG A  98      -6.744   4.938   2.958  1.00 90.51           O  
ATOM    772  CG  ARG A  98     -10.086   7.893   3.778  1.00 90.51           C  
ATOM    773  CD  ARG A  98      -9.833   9.343   4.164  1.00 90.51           C  
ATOM    774  NE  ARG A  98      -9.134   9.447   5.442  1.00 90.51           N  
ATOM    775  NH1 ARG A  98      -8.904  11.745   5.365  1.00 90.51           N  
ATOM    776  NH2 ARG A  98      -8.083  10.566   7.151  1.00 90.51           N  
ATOM    777  CZ  ARG A  98      -8.709  10.586   5.983  1.00 90.51           C  
ATOM    778  N   VAL A  99      -7.835   5.023   1.001  1.00 91.64           N  
ATOM    779  CA  VAL A  99      -6.660   4.649   0.221  1.00 91.64           C  
ATOM    780  C   VAL A  99      -6.054   5.891  -0.429  1.00 91.64           C  
ATOM    781  CB  VAL A  99      -7.006   3.598  -0.858  1.00 91.64           C  
ATOM    782  O   VAL A  99      -6.758   6.661  -1.088  1.00 91.64           O  
ATOM    783  CG1 VAL A  99      -5.779   3.275  -1.709  1.00 91.64           C  
ATOM    784  CG2 VAL A  99      -7.558   2.331  -0.209  1.00 91.64           C  
ATOM    785  N   ARG A 100      -4.787   6.094  -0.136  1.00 93.54           N  
ATOM    786  CA  ARG A 100      -4.045   7.181  -0.765  1.00 93.54           C  
ATOM    787  C   ARG A 100      -2.888   6.642  -1.600  1.00 93.54           C  
ATOM    788  CB  ARG A 100      -3.519   8.156   0.291  1.00 93.54           C  
ATOM    789  O   ARG A 100      -2.123   5.794  -1.136  1.00 93.54           O  
ATOM    790  CG  ARG A 100      -4.613   8.844   1.093  1.00 93.54           C  
ATOM    791  CD  ARG A 100      -4.039   9.681   2.227  1.00 93.54           C  
ATOM    792  NE  ARG A 100      -3.275  10.819   1.725  1.00 93.54           N  
ATOM    793  NH1 ARG A 100      -2.319  11.342   3.762  1.00 93.54           N  
ATOM    794  NH2 ARG A 100      -1.828  12.594   1.905  1.00 93.54           N  
ATOM    795  CZ  ARG A 100      -2.476  11.582   2.465  1.00 93.54           C  
ATOM    796  N   VAL A 101      -2.840   7.090  -2.798  1.00 94.49           N  
ATOM    797  CA  VAL A 101      -1.735   6.718  -3.675  1.00 94.49           C  
ATOM    798  C   VAL A 101      -1.041   7.975  -4.194  1.00 94.49           C  
ATOM    799  CB  VAL A 101      -2.217   5.848  -4.858  1.00 94.49           C  
ATOM    800  O   VAL A 101      -1.690   8.870  -4.738  1.00 94.49           O  
ATOM    801  CG1 VAL A 101      -1.037   5.417  -5.727  1.00 94.49           C  
ATOM    802  CG2 VAL A 101      -2.982   4.628  -4.346  1.00 94.49           C  
ATOM    803  N   ARG A 102       0.211   8.057  -3.981  1.00 94.56           N  
ATOM    804  CA  ARG A 102       1.016   9.144  -4.529  1.00 94.56           C  
ATOM    805  C   ARG A 102       2.013   8.622  -5.558  1.00 94.56           C  
ATOM    806  CB  ARG A 102       1.755   9.882  -3.410  1.00 94.56           C  
ATOM    807  O   ARG A 102       2.706   7.633  -5.312  1.00 94.56           O  
ATOM    808  CG  ARG A 102       2.506  11.118  -3.879  1.00 94.56           C  
ATOM    809  CD  ARG A 102       2.970  11.974  -2.709  1.00 94.56           C  
ATOM    810  NE  ARG A 102       3.636  13.192  -3.163  1.00 94.56           N  
ATOM    811  NH1 ARG A 102       2.648  14.565  -1.590  1.00 94.56           N  
ATOM    812  NH2 ARG A 102       4.124  15.436  -3.113  1.00 94.56           N  
ATOM    813  CZ  ARG A 102       3.468  14.395  -2.621  1.00 94.56           C  
ATOM    814  N   ASN A 103       2.014   9.322  -6.678  1.00 94.29           N  
ATOM    815  CA  ASN A 103       2.883   8.925  -7.780  1.00 94.29           C  
ATOM    816  C   ASN A 103       4.154   9.767  -7.825  1.00 94.29           C  
ATOM    817  CB  ASN A 103       2.136   9.019  -9.113  1.00 94.29           C  
ATOM    818  O   ASN A 103       4.122  10.926  -8.244  1.00 94.29           O  
ATOM    819  CG  ASN A 103       2.984   8.578 -10.290  1.00 94.29           C  
ATOM    820  ND2 ASN A 103       2.464   8.762 -11.497  1.00 94.29           N  
ATOM    821  OD1 ASN A 103       4.098   8.076 -10.115  1.00 94.29           O  
ATOM    822  N   GLY A 104       5.299   9.160  -7.330  1.00 91.81           N  
ATOM    823  CA  GLY A 104       6.581   9.845  -7.313  1.00 91.81           C  
ATOM    824  C   GLY A 104       7.414   9.582  -8.554  1.00 91.81           C  
ATOM    825  O   GLY A 104       8.568  10.010  -8.635  1.00 91.81           O  
ATOM    826  N   THR A 105       6.884   8.931  -9.516  1.00 91.02           N  
ATOM    827  CA  THR A 105       7.579   8.627 -10.762  1.00 91.02           C  
ATOM    828  C   THR A 105       7.480   9.798 -11.736  1.00 91.02           C  
ATOM    829  CB  THR A 105       7.012   7.357 -11.423  1.00 91.02           C  
ATOM    830  O   THR A 105       6.858  10.817 -11.428  1.00 91.02           O  
ATOM    831  CG2 THR A 105       6.860   6.230 -10.407  1.00 91.02           C  
ATOM    832  OG1 THR A 105       5.728   7.652 -11.988  1.00 91.02           O  
ATOM    833  N   ASP A 106       8.126   9.668 -12.919  1.00 92.68           N  
ATOM    834  CA  ASP A 106       8.092  10.718 -13.933  1.00 92.68           C  
ATOM    835  C   ASP A 106       7.048  10.412 -15.004  1.00 92.68           C  
ATOM    836  CB  ASP A 106       9.470  10.888 -14.575  1.00 92.68           C  
ATOM    837  O   ASP A 106       7.046  11.030 -16.071  1.00 92.68           O  
ATOM    838  CG  ASP A 106       9.999   9.606 -15.193  1.00 92.68           C  
ATOM    839  OD1 ASP A 106       9.424   8.525 -14.941  1.00 92.68           O  
ATOM    840  OD2 ASP A 106      11.003   9.676 -15.935  1.00 92.68           O  
ATOM    841  N   ARG A 107       6.180   9.407 -14.764  1.00 94.19           N  
ATOM    842  CA  ARG A 107       5.129   9.011 -15.696  1.00 94.19           C  
ATOM    843  C   ARG A 107       3.810   8.779 -14.968  1.00 94.19           C  
ATOM    844  CB  ARG A 107       5.536   7.748 -16.459  1.00 94.19           C  
ATOM    845  O   ARG A 107       3.796   8.535 -13.759  1.00 94.19           O  
ATOM    846  CG  ARG A 107       5.840   6.558 -15.562  1.00 94.19           C  
ATOM    847  CD  ARG A 107       6.452   5.405 -16.345  1.00 94.19           C  
ATOM    848  NE  ARG A 107       7.904   5.531 -16.443  1.00 94.19           N  
ATOM    849  NH1 ARG A 107       8.165   3.765 -17.910  1.00 94.19           N  
ATOM    850  NH2 ARG A 107       9.993   4.953 -17.200  1.00 94.19           N  
ATOM    851  CZ  ARG A 107       8.684   4.749 -17.184  1.00 94.19           C  
ATOM    852  N   PRO A 108       2.663   8.834 -15.799  1.00 96.08           N  
ATOM    853  CA  PRO A 108       1.369   8.544 -15.178  1.00 96.08           C  
ATOM    854  C   PRO A 108       1.231   7.083 -14.755  1.00 96.08           C  
ATOM    855  CB  PRO A 108       0.364   8.890 -16.280  1.00 96.08           C  
ATOM    856  O   PRO A 108       1.811   6.196 -15.387  1.00 96.08           O  
ATOM    857  CG  PRO A 108       1.129   9.741 -17.241  1.00 96.08           C  
ATOM    858  CD  PRO A 108       2.585   9.390 -17.135  1.00 96.08           C  
ATOM    859  N   CYS A 109       0.561   6.870 -13.635  1.00 96.53           N  
ATOM    860  CA  CYS A 109       0.295   5.527 -13.133  1.00 96.53           C  
ATOM    861  C   CYS A 109      -1.196   5.212 -13.181  1.00 96.53           C  
ATOM    862  CB  CYS A 109       0.810   5.378 -11.702  1.00 96.53           C  
ATOM    863  O   CYS A 109      -2.027   6.080 -12.908  1.00 96.53           O  
ATOM    864  SG  CYS A 109       2.603   5.537 -11.554  1.00 96.53           S  
ATOM    865  N   ARG A 110      -1.468   4.057 -13.668  1.00 97.25           N  
ATOM    866  CA  ARG A 110      -2.829   3.541 -13.565  1.00 97.25           C  
ATOM    867  C   ARG A 110      -3.050   2.843 -12.227  1.00 97.25           C  
ATOM    868  CB  ARG A 110      -3.127   2.576 -14.715  1.00 97.25           C  
ATOM    869  O   ARG A 110      -2.311   1.923 -11.872  1.00 97.25           O  
ATOM    870  CG  ARG A 110      -4.577   2.124 -14.779  1.00 97.25           C  
ATOM    871  CD  ARG A 110      -4.815   1.155 -15.929  1.00 97.25           C  
ATOM    872  NE  ARG A 110      -4.652   1.806 -17.225  1.00 97.25           N  
ATOM    873  NH1 ARG A 110      -4.644  -0.158 -18.442  1.00 97.25           N  
ATOM    874  NH2 ARG A 110      -4.426   1.859 -19.510  1.00 97.25           N  
ATOM    875  CZ  ARG A 110      -4.574   1.168 -18.390  1.00 97.25           C  
ATOM    876  N   VAL A 111      -4.027   3.332 -11.470  1.00 96.32           N  
ATOM    877  CA  VAL A 111      -4.316   2.771 -10.154  1.00 96.32           C  
ATOM    878  C   VAL A 111      -5.695   2.114 -10.164  1.00 96.32           C  
ATOM    879  CB  VAL A 111      -4.249   3.850  -9.050  1.00 96.32           C  
ATOM    880  O   VAL A 111      -6.692   2.753 -10.506  1.00 96.32           O  
ATOM    881  CG1 VAL A 111      -4.557   3.243  -7.683  1.00 96.32           C  
ATOM    882  CG2 VAL A 111      -2.876   4.520  -9.044  1.00 96.32           C  
ATOM    883  N   ARG A 112      -5.707   0.785  -9.847  1.00 95.98           N  
ATOM    884  CA  ARG A 112      -6.954   0.040  -9.702  1.00 95.98           C  
ATOM    885  C   ARG A 112      -7.224  -0.294  -8.239  1.00 95.98           C  
ATOM    886  CB  ARG A 112      -6.912  -1.244 -10.534  1.00 95.98           C  
ATOM    887  O   ARG A 112      -6.379  -0.887  -7.566  1.00 95.98           O  
ATOM    888  CG  ARG A 112      -6.943  -1.006 -12.035  1.00 95.98           C  
ATOM    889  CD  ARG A 112      -6.946  -2.315 -12.813  1.00 95.98           C  
ATOM    890  NE  ARG A 112      -5.665  -3.008 -12.706  1.00 95.98           N  
ATOM    891  NH1 ARG A 112      -6.347  -4.881 -13.874  1.00 95.98           N  
ATOM    892  NH2 ARG A 112      -4.210  -4.750 -13.055  1.00 95.98           N  
ATOM    893  CZ  ARG A 112      -5.410  -4.212 -13.212  1.00 95.98           C  
ATOM    894  N   VAL A 113      -8.310   0.158  -7.718  1.00 94.13           N  
ATOM    895  CA  VAL A 113      -8.725  -0.130  -6.349  1.00 94.13           C  
ATOM    896  C   VAL A 113      -9.911  -1.093  -6.360  1.00 94.13           C  
ATOM    897  CB  VAL A 113      -9.094   1.161  -5.584  1.00 94.13           C  
ATOM    898  O   VAL A 113     -10.979  -0.765  -6.881  1.00 94.13           O  
ATOM    899  CG1 VAL A 113      -9.476   0.842  -4.140  1.00 94.13           C  
ATOM    900  CG2 VAL A 113      -7.935   2.155  -5.626  1.00 94.13           C  
ATOM    901  N   THR A 114      -9.625  -2.334  -5.918  1.00 92.70           N  
ATOM    902  CA  THR A 114     -10.666  -3.348  -5.796  1.00 92.70           C  
ATOM    903  C   THR A 114     -11.113  -3.492  -4.344  1.00 92.70           C  
ATOM    904  CB  THR A 114     -10.183  -4.712  -6.324  1.00 92.70           C  
ATOM    905  O   THR A 114     -10.303  -3.802  -3.467  1.00 92.70           O  
ATOM    906  CG2 THR A 114     -11.307  -5.742  -6.298  1.00 92.70           C  
ATOM    907  OG1 THR A 114      -9.721  -4.558  -7.672  1.00 92.70           O  
ATOM    908  N   ALA A 115     -12.371  -3.176  -4.013  1.00 89.71           N  
ATOM    909  CA  ALA A 115     -12.946  -3.287  -2.675  1.00 89.71           C  
ATOM    910  C   ALA A 115     -14.430  -3.635  -2.743  1.00 89.71           C  
ATOM    911  CB  ALA A 115     -12.742  -1.988  -1.898  1.00 89.71           C  
ATOM    912  O   ALA A 115     -15.175  -3.053  -3.536  1.00 89.71           O  
ATOM    913  N   GLY A 116     -14.851  -4.714  -1.874  1.00 85.55           N  
ATOM    914  CA  GLY A 116     -16.266  -5.043  -1.806  1.00 85.55           C  
ATOM    915  C   GLY A 116     -16.828  -5.543  -3.123  1.00 85.55           C  
ATOM    916  O   GLY A 116     -17.994  -5.299  -3.440  1.00 85.55           O  
ATOM    917  N   GLY A 117     -15.909  -6.182  -4.042  1.00 86.56           N  
ATOM    918  CA  GLY A 117     -16.346  -6.775  -5.296  1.00 86.56           C  
ATOM    919  C   GLY A 117     -16.406  -5.778  -6.437  1.00 86.56           C  
ATOM    920  O   GLY A 117     -16.781  -6.130  -7.557  1.00 86.56           O  
ATOM    921  N   GLU A 118     -16.080  -4.485  -6.167  1.00 91.08           N  
ATOM    922  CA  GLU A 118     -16.039  -3.431  -7.175  1.00 91.08           C  
ATOM    923  C   GLU A 118     -14.604  -3.001  -7.466  1.00 91.08           C  
ATOM    924  CB  GLU A 118     -16.869  -2.225  -6.727  1.00 91.08           C  
ATOM    925  O   GLU A 118     -13.766  -2.965  -6.563  1.00 91.08           O  
ATOM    926  CG  GLU A 118     -18.358  -2.515  -6.605  1.00 91.08           C  
ATOM    927  CD  GLU A 118     -19.173  -1.302  -6.186  1.00 91.08           C  
ATOM    928  OE1 GLU A 118     -20.388  -1.255  -6.483  1.00 91.08           O  
ATOM    929  OE2 GLU A 118     -18.591  -0.390  -5.556  1.00 91.08           O  
ATOM    930  N   THR A 119     -14.334  -2.767  -8.808  1.00 94.14           N  
ATOM    931  CA  THR A 119     -13.031  -2.256  -9.221  1.00 94.14           C  
ATOM    932  C   THR A 119     -13.167  -0.870  -9.844  1.00 94.14           C  
ATOM    933  CB  THR A 119     -12.351  -3.208 -10.223  1.00 94.14           C  
ATOM    934  O   THR A 119     -13.959  -0.673 -10.768  1.00 94.14           O  
ATOM    935  CG2 THR A 119     -10.993  -2.667 -10.659  1.00 94.14           C  
ATOM    936  OG1 THR A 119     -12.167  -4.488  -9.607  1.00 94.14           O  
ATOM    937  N   ARG A 120     -12.453   0.067  -9.205  1.00 95.00           N  
ATOM    938  CA  ARG A 120     -12.378   1.411  -9.768  1.00 95.00           C  
ATOM    939  C   ARG A 120     -10.977   1.709 -10.290  1.00 95.00           C  
ATOM    940  CB  ARG A 120     -12.782   2.455  -8.725  1.00 95.00           C  
ATOM    941  O   ARG A 120      -9.983   1.366  -9.646  1.00 95.00           O  
ATOM    942  CG  ARG A 120     -14.217   2.318  -8.240  1.00 95.00           C  
ATOM    943  CD  ARG A 120     -14.569   3.384  -7.212  1.00 95.00           C  
ATOM    944  NE  ARG A 120     -13.907   3.138  -5.933  1.00 95.00           N  
ATOM    945  NH1 ARG A 120     -14.891   4.923  -4.846  1.00 95.00           N  
ATOM    946  NH2 ARG A 120     -13.423   3.562  -3.729  1.00 95.00           N  
ATOM    947  CZ  ARG A 120     -14.075   3.875  -4.839  1.00 95.00           C  
ATOM    948  N   GLU A 121     -10.911   2.345 -11.434  1.00 96.74           N  
ATOM    949  CA  GLU A 121      -9.636   2.658 -12.073  1.00 96.74           C  
ATOM    950  C   GLU A 121      -9.406   4.166 -12.137  1.00 96.74           C  
ATOM    951  CB  GLU A 121      -9.577   2.057 -13.479  1.00 96.74           C  
ATOM    952  O   GLU A 121     -10.327   4.926 -12.444  1.00 96.74           O  
ATOM    953  CG  GLU A 121      -8.213   2.179 -14.143  1.00 96.74           C  
ATOM    954  CD  GLU A 121      -8.143   1.497 -15.500  1.00 96.74           C  
ATOM    955  OE1 GLU A 121      -7.988   2.199 -16.525  1.00 96.74           O  
ATOM    956  OE2 GLU A 121      -8.245   0.250 -15.539  1.00 96.74           O  
ATOM    957  N   TYR A 122      -8.122   4.547 -11.779  1.00 96.85           N  
ATOM    958  CA  TYR A 122      -7.733   5.953 -11.763  1.00 96.85           C  
ATOM    959  C   TYR A 122      -6.390   6.155 -12.455  1.00 96.85           C  
ATOM    960  CB  TYR A 122      -7.663   6.475 -10.325  1.00 96.85           C  
ATOM    961  O   TYR A 122      -5.546   5.255 -12.462  1.00 96.85           O  
ATOM    962  CG  TYR A 122      -8.912   6.210  -9.521  1.00 96.85           C  
ATOM    963  CD1 TYR A 122      -9.940   7.149  -9.465  1.00 96.85           C  
ATOM    964  CD2 TYR A 122      -9.068   5.021  -8.816  1.00 96.85           C  
ATOM    965  CE1 TYR A 122     -11.093   6.910  -8.724  1.00 96.85           C  
ATOM    966  CE2 TYR A 122     -10.217   4.772  -8.072  1.00 96.85           C  
ATOM    967  OH  TYR A 122     -12.361   5.478  -7.297  1.00 96.85           O  
ATOM    968  CZ  TYR A 122     -11.222   5.720  -8.032  1.00 96.85           C  
ATOM    969  N   THR A 123      -6.314   7.357 -13.080  1.00 96.73           N  
ATOM    970  CA  THR A 123      -4.995   7.783 -13.534  1.00 96.73           C  
ATOM    971  C   THR A 123      -4.371   8.760 -12.541  1.00 96.73           C  
ATOM    972  CB  THR A 123      -5.068   8.439 -14.926  1.00 96.73           C  
ATOM    973  O   THR A 123      -4.983   9.771 -12.189  1.00 96.73           O  
ATOM    974  CG2 THR A 123      -3.688   8.890 -15.394  1.00 96.73           C  
ATOM    975  OG1 THR A 123      -5.593   7.493 -15.866  1.00 96.73           O  
ATOM    976  N   VAL A 124      -3.196   8.462 -12.024  1.00 96.41           N  
ATOM    977  CA  VAL A 124      -2.462   9.336 -11.114  1.00 96.41           C  
ATOM    978  C   VAL A 124      -1.238   9.910 -11.824  1.00 96.41           C  
ATOM    979  CB  VAL A 124      -2.032   8.589  -9.832  1.00 96.41           C  
ATOM    980  O   VAL A 124      -0.326   9.170 -12.199  1.00 96.41           O  
ATOM    981  CG1 VAL A 124      -1.388   9.551  -8.836  1.00 96.41           C  
ATOM    982  CG2 VAL A 124      -3.231   7.883  -9.200  1.00 96.41           C  
ATOM    983  N   ASN A 125      -1.251  11.245 -12.088  1.00 96.26           N  
ATOM    984  CA  ASN A 125      -0.147  11.910 -12.772  1.00 96.26           C  
ATOM    985  C   ASN A 125       1.045  12.118 -11.842  1.00 96.26           C  
ATOM    986  CB  ASN A 125      -0.606  13.249 -13.355  1.00 96.26           C  
ATOM    987  O   ASN A 125       0.892  12.109 -10.619  1.00 96.26           O  
ATOM    988  CG  ASN A 125      -1.663  13.086 -14.429  1.00 96.26           C  
ATOM    989  ND2 ASN A 125      -2.735  13.864 -14.328  1.00 96.26           N  
ATOM    990  OD1 ASN A 125      -1.519  12.268 -15.341  1.00 96.26           O  
ATOM    991  N   PRO A 126       2.258  12.235 -12.441  1.00 94.49           N  
ATOM    992  CA  PRO A 126       3.447  12.504 -11.628  1.00 94.49           C  
ATOM    993  C   PRO A 126       3.257  13.684 -10.678  1.00 94.49           C  
ATOM    994  CB  PRO A 126       4.525  12.810 -12.671  1.00 94.49           C  
ATOM    995  O   PRO A 126       2.770  14.740 -11.090  1.00 94.49           O  
ATOM    996  CG  PRO A 126       4.088  12.078 -13.898  1.00 94.49           C  
ATOM    997  CD  PRO A 126       2.590  12.143 -13.985  1.00 94.49           C  
ATOM    998  N   GLY A 127       3.626  13.400  -9.371  1.00 90.31           N  
ATOM    999  CA  GLY A 127       3.582  14.473  -8.390  1.00 90.31           C  
ATOM   1000  C   GLY A 127       2.198  14.696  -7.811  1.00 90.31           C  
ATOM   1001  O   GLY A 127       1.993  15.613  -7.013  1.00 90.31           O  
ATOM   1002  N   THR A 128       1.173  13.859  -8.308  1.00 94.14           N  
ATOM   1003  CA  THR A 128      -0.192  14.006  -7.817  1.00 94.14           C  
ATOM   1004  C   THR A 128      -0.556  12.859  -6.879  1.00 94.14           C  
ATOM   1005  CB  THR A 128      -1.201  14.063  -8.979  1.00 94.14           C  
ATOM   1006  O   THR A 128       0.165  11.862  -6.800  1.00 94.14           O  
ATOM   1007  CG2 THR A 128      -0.828  15.152  -9.979  1.00 94.14           C  
ATOM   1008  OG1 THR A 128      -1.217  12.797  -9.652  1.00 94.14           O  
ATOM   1009  N   GLU A 129      -1.669  13.055  -6.239  1.00 94.13           N  
ATOM   1010  CA  GLU A 129      -2.142  12.081  -5.260  1.00 94.13           C  
ATOM   1011  C   GLU A 129      -3.583  11.668  -5.544  1.00 94.13           C  
ATOM   1012  CB  GLU A 129      -2.027  12.646  -3.841  1.00 94.13           C  
ATOM   1013  O   GLU A 129      -4.401  12.492  -5.957  1.00 94.13           O  
ATOM   1014  CG  GLU A 129      -2.490  11.684  -2.757  1.00 94.13           C  
ATOM   1015  CD  GLU A 129      -2.407  12.272  -1.357  1.00 94.13           C  
ATOM   1016  OE1 GLU A 129      -3.432  12.784  -0.853  1.00 94.13           O  
ATOM   1017  OE2 GLU A 129      -1.308  12.221  -0.761  1.00 94.13           O  
ATOM   1018  N   LEU A 130      -3.854  10.408  -5.430  1.00 95.33           N  
ATOM   1019  CA  LEU A 130      -5.195   9.835  -5.479  1.00 95.33           C  
ATOM   1020  C   LEU A 130      -5.704   9.524  -4.075  1.00 95.33           C  
ATOM   1021  CB  LEU A 130      -5.204   8.563  -6.331  1.00 95.33           C  
ATOM   1022  O   LEU A 130      -4.977   8.953  -3.259  1.00 95.33           O  
ATOM   1023  CG  LEU A 130      -6.490   7.736  -6.301  1.00 95.33           C  
ATOM   1024  CD1 LEU A 130      -7.608   8.467  -7.039  1.00 95.33           C  
ATOM   1025  CD2 LEU A 130      -6.254   6.357  -6.907  1.00 95.33           C  
ATOM   1026  N   GLU A 131      -6.927   9.892  -3.794  1.00 94.57           N  
ATOM   1027  CA  GLU A 131      -7.590   9.537  -2.543  1.00 94.57           C  
ATOM   1028  C   GLU A 131      -8.936   8.868  -2.802  1.00 94.57           C  
ATOM   1029  CB  GLU A 131      -7.779  10.777  -1.664  1.00 94.57           C  
ATOM   1030  O   GLU A 131      -9.790   9.426  -3.495  1.00 94.57           O  
ATOM   1031  CG  GLU A 131      -8.290  10.467  -0.265  1.00 94.57           C  
ATOM   1032  CD  GLU A 131      -8.402  11.698   0.620  1.00 94.57           C  
ATOM   1033  OE1 GLU A 131      -9.532  12.054   1.025  1.00 94.57           O  
ATOM   1034  OE2 GLU A 131      -7.352  12.313   0.909  1.00 94.57           O  
ATOM   1035  N   VAL A 132      -9.080   7.664  -2.233  1.00 93.09           N  
ATOM   1036  CA  VAL A 132     -10.310   6.898  -2.408  1.00 93.09           C  
ATOM   1037  C   VAL A 132     -10.863   6.489  -1.044  1.00 93.09           C  
ATOM   1038  CB  VAL A 132     -10.081   5.648  -3.287  1.00 93.09           C  
ATOM   1039  O   VAL A 132     -10.147   5.905  -0.228  1.00 93.09           O  
ATOM   1040  CG1 VAL A 132     -11.385   4.878  -3.481  1.00 93.09           C  
ATOM   1041  CG2 VAL A 132      -9.486   6.048  -4.636  1.00 93.09           C  
ATOM   1042  N   GLU A 133     -12.077   6.914  -0.821  1.00 92.12           N  
ATOM   1043  CA  GLU A 133     -12.728   6.521   0.425  1.00 92.12           C  
ATOM   1044  C   GLU A 133     -13.396   5.155   0.292  1.00 92.12           C  
ATOM   1045  CB  GLU A 133     -13.758   7.571   0.849  1.00 92.12           C  
ATOM   1046  O   GLU A 133     -14.080   4.887  -0.698  1.00 92.12           O  
ATOM   1047  CG  GLU A 133     -13.144   8.889   1.299  1.00 92.12           C  
ATOM   1048  CD  GLU A 133     -14.170   9.885   1.814  1.00 92.12           C  
ATOM   1049  OE1 GLU A 133     -13.780  10.863   2.491  1.00 92.12           O  
ATOM   1050  OE2 GLU A 133     -15.374   9.685   1.539  1.00 92.12           O  
ATOM   1051  N   LEU A 134     -13.088   4.186   1.360  1.00 89.38           N  
ATOM   1052  CA  LEU A 134     -13.701   2.863   1.373  1.00 89.38           C  
ATOM   1053  C   LEU A 134     -14.801   2.783   2.426  1.00 89.38           C  
ATOM   1054  CB  LEU A 134     -12.646   1.786   1.638  1.00 89.38           C  
ATOM   1055  O   LEU A 134     -14.685   3.384   3.497  1.00 89.38           O  
ATOM   1056  CG  LEU A 134     -11.474   1.728   0.657  1.00 89.38           C  
ATOM   1057  CD1 LEU A 134     -10.426   0.731   1.140  1.00 89.38           C  
ATOM   1058  CD2 LEU A 134     -11.964   1.362  -0.740  1.00 89.38           C  
ATOM   1059  N   SER A 135     -15.918   2.242   2.080  1.00 88.90           N  
ATOM   1060  CA  SER A 135     -16.927   1.940   3.091  1.00 88.90           C  
ATOM   1061  C   SER A 135     -16.430   0.880   4.068  1.00 88.90           C  
ATOM   1062  CB  SER A 135     -18.223   1.469   2.431  1.00 88.90           C  
ATOM   1063  O   SER A 135     -15.495   0.137   3.763  1.00 88.90           O  
ATOM   1064  OG  SER A 135     -18.041   0.210   1.806  1.00 88.90           O  
ATOM   1065  N   PRO A 136     -16.985   0.841   5.274  1.00 82.63           N  
ATOM   1066  CA  PRO A 136     -16.611  -0.164   6.273  1.00 82.63           C  
ATOM   1067  C   PRO A 136     -16.607  -1.583   5.709  1.00 82.63           C  
ATOM   1068  CB  PRO A 136     -17.688  -0.007   7.350  1.00 82.63           C  
ATOM   1069  O   PRO A 136     -15.748  -2.392   6.070  1.00 82.63           O  
ATOM   1070  CG  PRO A 136     -18.113   1.423   7.260  1.00 82.63           C  
ATOM   1071  CD  PRO A 136     -18.096   1.836   5.817  1.00 82.63           C  
ATOM   1072  N   GLU A 137     -17.523  -1.908   4.826  1.00 80.99           N  
ATOM   1073  CA  GLU A 137     -17.638  -3.226   4.209  1.00 80.99           C  
ATOM   1074  C   GLU A 137     -16.531  -3.453   3.183  1.00 80.99           C  
ATOM   1075  CB  GLU A 137     -19.009  -3.394   3.549  1.00 80.99           C  
ATOM   1076  O   GLU A 137     -16.076  -4.583   2.993  1.00 80.99           O  
ATOM   1077  CG  GLU A 137     -20.170  -3.393   4.533  1.00 80.99           C  
ATOM   1078  CD  GLU A 137     -21.527  -3.523   3.860  1.00 80.99           C  
ATOM   1079  OE1 GLU A 137     -22.542  -3.701   4.571  1.00 80.99           O  
ATOM   1080  OE2 GLU A 137     -21.575  -3.448   2.612  1.00 80.99           O  
ATOM   1081  N   GLN A 138     -15.964  -2.360   2.597  1.00 85.52           N  
ATOM   1082  CA  GLN A 138     -14.936  -2.388   1.562  1.00 85.52           C  
ATOM   1083  C   GLN A 138     -13.540  -2.454   2.175  1.00 85.52           C  
ATOM   1084  CB  GLN A 138     -15.053  -1.162   0.654  1.00 85.52           C  
ATOM   1085  O   GLN A 138     -12.588  -2.880   1.518  1.00 85.52           O  
ATOM   1086  CG  GLN A 138     -16.278  -1.182  -0.251  1.00 85.52           C  
ATOM   1087  CD  GLN A 138     -16.459   0.112  -1.022  1.00 85.52           C  
ATOM   1088  NE2 GLN A 138     -16.933   0.005  -2.258  1.00 85.52           N  
ATOM   1089  OE1 GLN A 138     -16.176   1.200  -0.510  1.00 85.52           O  
ATOM   1090  N   GLN A 139     -13.444  -2.167   3.503  1.00 79.76           N  
ATOM   1091  CA  GLN A 139     -12.162  -2.008   4.182  1.00 79.76           C  
ATOM   1092  C   GLN A 139     -11.528  -3.363   4.484  1.00 79.76           C  
ATOM   1093  CB  GLN A 139     -12.333  -1.209   5.475  1.00 79.76           C  
ATOM   1094  O   GLN A 139     -10.304  -3.475   4.580  1.00 79.76           O  
ATOM   1095  CG  GLN A 139     -12.669   0.259   5.250  1.00 79.76           C  
ATOM   1096  CD  GLN A 139     -12.874   1.019   6.547  1.00 79.76           C  
ATOM   1097  NE2 GLN A 139     -13.662   2.088   6.489  1.00 79.76           N  
ATOM   1098  OE1 GLN A 139     -12.330   0.649   7.592  1.00 79.76           O  
ATOM   1099  N   ASN A 140     -12.298  -4.539   4.459  1.00 72.58           N  
ATOM   1100  CA  ASN A 140     -11.894  -5.858   4.933  1.00 72.58           C  
ATOM   1101  C   ASN A 140     -11.364  -6.725   3.794  1.00 72.58           C  
ATOM   1102  CB  ASN A 140     -13.060  -6.558   5.634  1.00 72.58           C  
ATOM   1103  O   ASN A 140     -10.702  -7.736   4.033  1.00 72.58           O  
ATOM   1104  CG  ASN A 140     -13.341  -5.986   7.010  1.00 72.58           C  
ATOM   1105  ND2 ASN A 140     -14.591  -6.083   7.448  1.00 72.58           N  
ATOM   1106  OD1 ASN A 140     -12.443  -5.462   7.673  1.00 72.58           O  
ATOM   1107  N   ASN A 141     -10.970  -6.033   2.589  1.00 78.90           N  
ATOM   1108  CA  ASN A 141     -10.414  -6.779   1.464  1.00 78.90           C  
ATOM   1109  C   ASN A 141     -10.155  -5.873   0.264  1.00 78.90           C  
ATOM   1110  CB  ASN A 141     -11.344  -7.929   1.071  1.00 78.90           C  
ATOM   1111  O   ASN A 141     -10.616  -6.155  -0.843  1.00 78.90           O  
ATOM   1112  CG  ASN A 141     -11.372  -9.037   2.105  1.00 78.90           C  
ATOM   1113  ND2 ASN A 141     -12.510  -9.713   2.218  1.00 78.90           N  
ATOM   1114  OD1 ASN A 141     -10.381  -9.283   2.796  1.00 78.90           O  
ATOM   1115  N   ALA A 142      -9.545  -4.744   0.531  1.00 86.56           N  
ATOM   1116  CA  ALA A 142      -9.246  -3.804  -0.547  1.00 86.56           C  
ATOM   1117  C   ALA A 142      -7.910  -4.132  -1.206  1.00 86.56           C  
ATOM   1118  CB  ALA A 142      -9.238  -2.372  -0.017  1.00 86.56           C  
ATOM   1119  O   ALA A 142      -6.977  -4.587  -0.540  1.00 86.56           O  
ATOM   1120  N   GLU A 143      -7.927  -4.103  -2.402  1.00 90.61           N  
ATOM   1121  CA  GLU A 143      -6.723  -4.301  -3.203  1.00 90.61           C  
ATOM   1122  C   GLU A 143      -6.431  -3.082  -4.073  1.00 90.61           C  
ATOM   1123  CB  GLU A 143      -6.858  -5.550  -4.077  1.00 90.61           C  
ATOM   1124  O   GLU A 143      -7.343  -2.507  -4.671  1.00 90.61           O  
ATOM   1125  CG  GLU A 143      -5.619  -5.859  -4.905  1.00 90.61           C  
ATOM   1126  CD  GLU A 143      -5.791  -7.064  -5.816  1.00 90.61           C  
ATOM   1127  OE1 GLU A 143      -6.050  -6.877  -7.027  1.00 90.61           O  
ATOM   1128  OE2 GLU A 143      -5.667  -8.203  -5.315  1.00 90.61           O  
ATOM   1129  N   VAL A 144      -5.129  -2.685  -3.993  1.00 92.67           N  
ATOM   1130  CA  VAL A 144      -4.686  -1.571  -4.825  1.00 92.67           C  
ATOM   1131  C   VAL A 144      -3.612  -2.049  -5.800  1.00 92.67           C  
ATOM   1132  CB  VAL A 144      -4.147  -0.403  -3.969  1.00 92.67           C  
ATOM   1133  O   VAL A 144      -2.587  -2.595  -5.385  1.00 92.67           O  
ATOM   1134  CG1 VAL A 144      -3.763   0.783  -4.853  1.00 92.67           C  
ATOM   1135  CG2 VAL A 144      -5.182   0.017  -2.927  1.00 92.67           C  
ATOM   1136  N   GLU A 145      -3.887  -1.949  -7.059  1.00 93.78           N  
ATOM   1137  CA  GLU A 145      -2.919  -2.246  -8.111  1.00 93.78           C  
ATOM   1138  C   GLU A 145      -2.438  -0.969  -8.794  1.00 93.78           C  
ATOM   1139  CB  GLU A 145      -3.524  -3.199  -9.144  1.00 93.78           C  
ATOM   1140  O   GLU A 145      -3.247  -0.127  -9.188  1.00 93.78           O  
ATOM   1141  CG  GLU A 145      -3.875  -4.571  -8.585  1.00 93.78           C  
ATOM   1142  CD  GLU A 145      -4.458  -5.512  -9.627  1.00 93.78           C  
ATOM   1143  OE1 GLU A 145      -3.776  -6.490 -10.011  1.00 93.78           O  
ATOM   1144  OE2 GLU A 145      -5.605  -5.269 -10.064  1.00 93.78           O  
ATOM   1145  N   VAL A 146      -1.166  -0.815  -8.807  1.00 94.42           N  
ATOM   1146  CA  VAL A 146      -0.571   0.367  -9.422  1.00 94.42           C  
ATOM   1147  C   VAL A 146       0.306  -0.049 -10.600  1.00 94.42           C  
ATOM   1148  CB  VAL A 146       0.257   1.181  -8.402  1.00 94.42           C  
ATOM   1149  O   VAL A 146       1.196  -0.890 -10.453  1.00 94.42           O  
ATOM   1150  CG1 VAL A 146       0.789   2.463  -9.039  1.00 94.42           C  
ATOM   1151  CG2 VAL A 146      -0.584   1.503  -7.168  1.00 94.42           C  
ATOM   1152  N   GLU A 147       0.032   0.490 -11.737  1.00 94.85           N  
ATOM   1153  CA  GLU A 147       0.820   0.250 -12.942  1.00 94.85           C  
ATOM   1154  C   GLU A 147       1.384   1.553 -13.502  1.00 94.85           C  
ATOM   1155  CB  GLU A 147      -0.025  -0.457 -14.005  1.00 94.85           C  
ATOM   1156  O   GLU A 147       0.630   2.468 -13.837  1.00 94.85           O  
ATOM   1157  CG  GLU A 147       0.756  -0.846 -15.252  1.00 94.85           C  
ATOM   1158  CD  GLU A 147      -0.096  -1.545 -16.299  1.00 94.85           C  
ATOM   1159  OE1 GLU A 147      -0.047  -1.149 -17.486  1.00 94.85           O  
ATOM   1160  OE2 GLU A 147      -0.820  -2.497 -15.930  1.00 94.85           O  
ATOM   1161  N   CYS A 148       2.683   1.723 -13.490  1.00 92.77           N  
ATOM   1162  CA  CYS A 148       3.390   2.856 -14.079  1.00 92.77           C  
ATOM   1163  C   CYS A 148       4.294   2.402 -15.218  1.00 92.77           C  
ATOM   1164  CB  CYS A 148       4.216   3.582 -13.018  1.00 92.77           C  
ATOM   1165  O   CYS A 148       5.444   2.024 -14.991  1.00 92.77           O  
ATOM   1166  SG  CYS A 148       3.285   3.995 -11.526  1.00 92.77           S  
ATOM   1167  N   GLY A 149       3.797   2.388 -16.567  1.00 89.92           N  
ATOM   1168  CA  GLY A 149       4.569   1.786 -17.642  1.00 89.92           C  
ATOM   1169  C   GLY A 149       4.699   0.280 -17.512  1.00 89.92           C  
ATOM   1170  O   GLY A 149       3.694  -0.430 -17.430  1.00 89.92           O  
ATOM   1171  N   ASN A 150       5.954  -0.263 -17.291  1.00 86.29           N  
ATOM   1172  CA  ASN A 150       6.228  -1.693 -17.194  1.00 86.29           C  
ATOM   1173  C   ASN A 150       6.304  -2.151 -15.740  1.00 86.29           C  
ATOM   1174  CB  ASN A 150       7.523  -2.042 -17.930  1.00 86.29           C  
ATOM   1175  O   ASN A 150       6.544  -3.329 -15.468  1.00 86.29           O  
ATOM   1176  CG  ASN A 150       7.416  -1.840 -19.428  1.00 86.29           C  
ATOM   1177  ND2 ASN A 150       8.496  -1.369 -20.042  1.00 86.29           N  
ATOM   1178  OD1 ASN A 150       6.372  -2.104 -20.030  1.00 86.29           O  
ATOM   1179  N   GLU A 151       6.120  -1.191 -14.848  1.00 87.18           N  
ATOM   1180  CA  GLU A 151       6.183  -1.488 -13.420  1.00 87.18           C  
ATOM   1181  C   GLU A 151       4.790  -1.732 -12.846  1.00 87.18           C  
ATOM   1182  CB  GLU A 151       6.871  -0.349 -12.663  1.00 87.18           C  
ATOM   1183  O   GLU A 151       3.871  -0.943 -13.075  1.00 87.18           O  
ATOM   1184  CG  GLU A 151       8.286  -0.059 -13.143  1.00 87.18           C  
ATOM   1185  CD  GLU A 151       8.906   1.161 -12.481  1.00 87.18           C  
ATOM   1186  OE1 GLU A 151       9.987   1.031 -11.862  1.00 87.18           O  
ATOM   1187  OE2 GLU A 151       8.306   2.254 -12.580  1.00 87.18           O  
ATOM   1188  N   LYS A 152       4.705  -2.870 -12.208  1.00 89.04           N  
ATOM   1189  CA  LYS A 152       3.420  -3.215 -11.607  1.00 89.04           C  
ATOM   1190  C   LYS A 152       3.571  -3.510 -10.117  1.00 89.04           C  
ATOM   1191  CB  LYS A 152       2.800  -4.419 -12.319  1.00 89.04           C  
ATOM   1192  O   LYS A 152       4.511  -4.195  -9.707  1.00 89.04           O  
ATOM   1193  CG  LYS A 152       2.363  -4.135 -13.748  1.00 89.04           C  
ATOM   1194  CD  LYS A 152       1.695  -5.349 -14.380  1.00 89.04           C  
ATOM   1195  CE  LYS A 152       1.370  -5.109 -15.849  1.00 89.04           C  
ATOM   1196  NZ  LYS A 152       0.711  -6.295 -16.472  1.00 89.04           N  
ATOM   1197  N   TYR A 153       2.652  -2.939  -9.308  1.00 88.71           N  
ATOM   1198  CA  TYR A 153       2.659  -3.111  -7.860  1.00 88.71           C  
ATOM   1199  C   TYR A 153       1.271  -3.474  -7.346  1.00 88.71           C  
ATOM   1200  CB  TYR A 153       3.154  -1.836  -7.169  1.00 88.71           C  
ATOM   1201  O   TYR A 153       0.267  -2.933  -7.815  1.00 88.71           O  
ATOM   1202  CG  TYR A 153       4.375  -1.230  -7.816  1.00 88.71           C  
ATOM   1203  CD1 TYR A 153       5.655  -1.670  -7.483  1.00 88.71           C  
ATOM   1204  CD2 TYR A 153       4.254  -0.217  -8.761  1.00 88.71           C  
ATOM   1205  CE1 TYR A 153       6.784  -1.114  -8.075  1.00 88.71           C  
ATOM   1206  CE2 TYR A 153       5.376   0.347  -9.359  1.00 88.71           C  
ATOM   1207  OH  TYR A 153       7.748   0.447  -9.600  1.00 88.71           O  
ATOM   1208  CZ  TYR A 153       6.634  -0.107  -9.011  1.00 88.71           C  
ATOM   1209  N   ARG A 154       1.298  -4.407  -6.543  1.00 90.44           N  
ATOM   1210  CA  ARG A 154       0.028  -4.804  -5.943  1.00 90.44           C  
ATOM   1211  C   ARG A 154       0.095  -4.733  -4.421  1.00 90.44           C  
ATOM   1212  CB  ARG A 154      -0.358  -6.217  -6.385  1.00 90.44           C  
ATOM   1213  O   ARG A 154       1.058  -5.206  -3.814  1.00 90.44           O  
ATOM   1214  CG  ARG A 154      -1.724  -6.665  -5.890  1.00 90.44           C  
ATOM   1215  CD  ARG A 154      -2.074  -8.061  -6.388  1.00 90.44           C  
ATOM   1216  NE  ARG A 154      -2.171  -8.104  -7.844  1.00 90.44           N  
ATOM   1217  NH1 ARG A 154      -2.690 -10.353  -7.949  1.00 90.44           N  
ATOM   1218  NH2 ARG A 154      -2.524  -9.120  -9.874  1.00 90.44           N  
ATOM   1219  CZ  ARG A 154      -2.461  -9.192  -8.552  1.00 90.44           C  
ATOM   1220  N   PHE A 155      -0.892  -4.071  -3.876  1.00 86.40           N  
ATOM   1221  CA  PHE A 155      -1.028  -3.903  -2.434  1.00 86.40           C  
ATOM   1222  C   PHE A 155      -2.406  -4.354  -1.964  1.00 86.40           C  
ATOM   1223  CB  PHE A 155      -0.791  -2.442  -2.037  1.00 86.40           C  
ATOM   1224  O   PHE A 155      -3.426  -3.892  -2.479  1.00 86.40           O  
ATOM   1225  CG  PHE A 155      -0.827  -2.203  -0.551  1.00 86.40           C  
ATOM   1226  CD1 PHE A 155      -1.931  -1.604   0.043  1.00 86.40           C  
ATOM   1227  CD2 PHE A 155       0.243  -2.579   0.250  1.00 86.40           C  
ATOM   1228  CE1 PHE A 155      -1.967  -1.382   1.418  1.00 86.40           C  
ATOM   1229  CE2 PHE A 155       0.213  -2.360   1.625  1.00 86.40           C  
ATOM   1230  CZ  PHE A 155      -0.892  -1.760   2.206  1.00 86.40           C  
ATOM   1231  N   GLN A 156      -2.395  -5.370  -1.163  1.00 84.30           N  
ATOM   1232  CA  GLN A 156      -3.659  -5.919  -0.686  1.00 84.30           C  
ATOM   1233  C   GLN A 156      -3.813  -5.720   0.819  1.00 84.30           C  
ATOM   1234  CB  GLN A 156      -3.764  -7.405  -1.032  1.00 84.30           C  
ATOM   1235  O   GLN A 156      -2.875  -5.959   1.582  1.00 84.30           O  
ATOM   1236  CG  GLN A 156      -5.128  -8.013  -0.731  1.00 84.30           C  
ATOM   1237  CD  GLN A 156      -5.247  -9.450  -1.201  1.00 84.30           C  
ATOM   1238  NE2 GLN A 156      -6.459  -9.992  -1.150  1.00 84.30           N  
ATOM   1239  OE1 GLN A 156      -4.258 -10.069  -1.607  1.00 84.30           O  
ATOM   1240  N   LEU A 157      -5.162  -5.261   1.222  1.00 72.76           N  
ATOM   1241  CA  LEU A 157      -5.557  -5.130   2.620  1.00 72.76           C  
ATOM   1242  C   LEU A 157      -6.380  -6.333   3.068  1.00 72.76           C  
ATOM   1243  CB  LEU A 157      -6.357  -3.842   2.832  1.00 72.76           C  
ATOM   1244  O   LEU A 157      -7.285  -6.771   2.355  1.00 72.76           O  
ATOM   1245  CG  LEU A 157      -5.642  -2.535   2.486  1.00 72.76           C  
ATOM   1246  CD1 LEU A 157      -6.659  -1.431   2.213  1.00 72.76           C  
ATOM   1247  CD2 LEU A 157      -4.694  -2.129   3.609  1.00 72.76           C  
ATOM   1248  N   GLY A 158      -5.996  -7.086   4.208  1.00 63.26           N  
ATOM   1249  CA  GLY A 158      -6.763  -8.134   4.864  1.00 63.26           C  
ATOM   1250  C   GLY A 158      -6.817  -7.979   6.372  1.00 63.26           C  
ATOM   1251  O   GLY A 158      -5.975  -7.298   6.962  1.00 63.26           O  
TER    1252      GLY A 158
ENDMDL
END
