# Supplementary material for: Single-chain dimers from de novo immunoglobulins as robust scaffolds for multiple binding loops
Source: Nat Commun. 2023 Sep 23;14:5939. doi: 10.1038/s41467-023-41717-5 (PMC10517939; doi:10.1038/s41467-023-41717-5)
Supplement: Supplementary file 3 — Supplementary Data 1 [file 41467_2023_41717_MOESM3_ESM.zip › design_models/scIg/scIg14h/ranked_1.pdb]

MODEL     1
ATOM      1  N   ARG A   1      -0.545   0.405 -10.611  1.00 87.38           N  
ATOM      2  CA  ARG A   1      -1.271   0.538  -9.352  1.00 87.38           C  
ATOM      3  C   ARG A   1      -1.166  -0.738  -8.523  1.00 87.38           C  
ATOM      4  CB  ARG A   1      -2.740   0.876  -9.611  1.00 87.38           C  
ATOM      5  O   ARG A   1      -1.360  -1.839  -9.042  1.00 87.38           O  
ATOM      6  CG  ARG A   1      -3.566   1.043  -8.346  1.00 87.38           C  
ATOM      7  CD  ARG A   1      -5.020   1.370  -8.660  1.00 87.38           C  
ATOM      8  NE  ARG A   1      -5.819   1.493  -7.444  1.00 87.38           N  
ATOM      9  NH1 ARG A   1      -7.798   1.951  -8.545  1.00 87.38           N  
ATOM     10  NH2 ARG A   1      -7.751   1.855  -6.256  1.00 87.38           N  
ATOM     11  CZ  ARG A   1      -7.121   1.766  -7.418  1.00 87.38           C  
ATOM     12  N   ILE A   2      -0.694  -0.750  -7.399  1.00 90.94           N  
ATOM     13  CA  ILE A   2      -0.675  -1.858  -6.450  1.00 90.94           C  
ATOM     14  C   ILE A   2      -1.620  -1.558  -5.288  1.00 90.94           C  
ATOM     15  CB  ILE A   2       0.752  -2.128  -5.924  1.00 90.94           C  
ATOM     16  O   ILE A   2      -1.494  -0.522  -4.629  1.00 90.94           O  
ATOM     17  CG1 ILE A   2       1.699  -2.442  -7.088  1.00 90.94           C  
ATOM     18  CG2 ILE A   2       0.745  -3.267  -4.901  1.00 90.94           C  
ATOM     19  CD1 ILE A   2       1.373  -3.736  -7.819  1.00 90.94           C  
ATOM     20  N   GLU A   3      -2.572  -2.460  -5.056  1.00 92.77           N  
ATOM     21  CA  GLU A   3      -3.510  -2.306  -3.947  1.00 92.77           C  
ATOM     22  C   GLU A   3      -3.341  -3.425  -2.923  1.00 92.77           C  
ATOM     23  CB  GLU A   3      -4.951  -2.277  -4.462  1.00 92.77           C  
ATOM     24  O   GLU A   3      -3.395  -4.606  -3.271  1.00 92.77           O  
ATOM     25  CG  GLU A   3      -5.232  -1.145  -5.439  1.00 92.77           C  
ATOM     26  CD  GLU A   3      -6.636  -1.189  -6.021  1.00 92.77           C  
ATOM     27  OE1 GLU A   3      -6.777  -1.344  -7.255  1.00 92.77           O  
ATOM     28  OE2 GLU A   3      -7.603  -1.067  -5.236  1.00 92.77           O  
ATOM     29  N   VAL A   4      -3.029  -2.963  -1.708  1.00 92.72           N  
ATOM     30  CA  VAL A   4      -2.899  -3.934  -0.627  1.00 92.72           C  
ATOM     31  C   VAL A   4      -3.987  -3.694   0.417  1.00 92.72           C  
ATOM     32  CB  VAL A   4      -1.503  -3.867   0.032  1.00 92.72           C  
ATOM     33  O   VAL A   4      -4.135  -2.579   0.923  1.00 92.72           O  
ATOM     34  CG1 VAL A   4      -1.375  -4.915   1.135  1.00 92.72           C  
ATOM     35  CG2 VAL A   4      -0.408  -4.055  -1.017  1.00 92.72           C  
ATOM     36  N   ARG A   5      -4.746  -4.766   0.658  1.00 90.73           N  
ATOM     37  CA  ARG A   5      -5.782  -4.715   1.685  1.00 90.73           C  
ATOM     38  C   ARG A   5      -5.525  -5.753   2.773  1.00 90.73           C  
ATOM     39  CB  ARG A   5      -7.164  -4.934   1.067  1.00 90.73           C  
ATOM     40  O   ARG A   5      -5.340  -6.935   2.478  1.00 90.73           O  
ATOM     41  CG  ARG A   5      -8.311  -4.789   2.055  1.00 90.73           C  
ATOM     42  CD  ARG A   5      -9.664  -4.942   1.375  1.00 90.73           C  
ATOM     43  NE  ARG A   5     -10.762  -4.856   2.334  1.00 90.73           N  
ATOM     44  NH1 ARG A   5     -12.430  -5.158   0.765  1.00 90.73           N  
ATOM     45  NH2 ARG A   5     -12.967  -4.867   2.974  1.00 90.73           N  
ATOM     46  CZ  ARG A   5     -12.051  -4.960   2.022  1.00 90.73           C  
ATOM     47  N   VAL A   6      -5.449  -5.208   3.999  1.00 85.34           N  
ATOM     48  CA  VAL A   6      -5.345  -6.127   5.127  1.00 85.34           C  
ATOM     49  C   VAL A   6      -6.592  -6.015   6.002  1.00 85.34           C  
ATOM     50  CB  VAL A   6      -4.078  -5.852   5.968  1.00 85.34           C  
ATOM     51  O   VAL A   6      -6.871  -4.953   6.563  1.00 85.34           O  
ATOM     52  CG1 VAL A   6      -3.940  -6.882   7.088  1.00 85.34           C  
ATOM     53  CG2 VAL A   6      -2.837  -5.856   5.078  1.00 85.34           C  
ATOM     54  N   ASP A   7      -7.485  -7.030   5.930  1.00 80.59           N  
ATOM     55  CA  ASP A   7      -8.680  -7.035   6.768  1.00 80.59           C  
ATOM     56  C   ASP A   7      -8.686  -8.237   7.710  1.00 80.59           C  
ATOM     57  CB  ASP A   7      -9.942  -7.039   5.903  1.00 80.59           C  
ATOM     58  O   ASP A   7      -7.741  -9.028   7.721  1.00 80.59           O  
ATOM     59  CG  ASP A   7     -10.030  -8.248   4.988  1.00 80.59           C  
ATOM     60  OD1 ASP A   7      -9.984  -9.394   5.486  1.00 80.59           O  
ATOM     61  OD2 ASP A   7     -10.145  -8.054   3.759  1.00 80.59           O  
ATOM     62  N   ASN A   8      -9.703  -8.321   8.765  1.00 72.27           N  
ATOM     63  CA  ASN A   8      -9.765  -9.299   9.846  1.00 72.27           C  
ATOM     64  C   ASN A   8      -9.732 -10.728   9.311  1.00 72.27           C  
ATOM     65  CB  ASN A   8     -11.016  -9.080  10.698  1.00 72.27           C  
ATOM     66  O   ASN A   8     -10.774 -11.291   8.970  1.00 72.27           O  
ATOM     67  CG  ASN A   8     -10.880  -7.903  11.644  1.00 72.27           C  
ATOM     68  ND2 ASN A   8     -12.007  -7.315  12.026  1.00 72.27           N  
ATOM     69  OD1 ASN A   8      -9.770  -7.525  12.028  1.00 72.27           O  
ATOM     70  N   GLY A   9      -8.447 -11.076   8.731  1.00 82.60           N  
ATOM     71  CA  GLY A   9      -8.237 -12.489   8.460  1.00 82.60           C  
ATOM     72  C   GLY A   9      -7.685 -12.756   7.073  1.00 82.60           C  
ATOM     73  O   GLY A   9      -7.443 -13.907   6.705  1.00 82.60           O  
ATOM     74  N   ARG A  10      -7.435 -11.610   6.419  1.00 92.36           N  
ATOM     75  CA  ARG A  10      -7.031 -11.866   5.040  1.00 92.36           C  
ATOM     76  C   ARG A  10      -6.165 -10.731   4.504  1.00 92.36           C  
ATOM     77  CB  ARG A  10      -8.258 -12.055   4.146  1.00 92.36           C  
ATOM     78  O   ARG A  10      -6.376  -9.566   4.848  1.00 92.36           O  
ATOM     79  CG  ARG A  10      -7.928 -12.517   2.736  1.00 92.36           C  
ATOM     80  CD  ARG A  10      -9.185 -12.736   1.905  1.00 92.36           C  
ATOM     81  NE  ARG A  10      -9.989 -13.838   2.424  1.00 92.36           N  
ATOM     82  NH1 ARG A  10     -11.829 -13.392   1.101  1.00 92.36           N  
ATOM     83  NH2 ARG A  10     -11.867 -15.152   2.569  1.00 92.36           N  
ATOM     84  CZ  ARG A  10     -11.226 -14.125   2.030  1.00 92.36           C  
ATOM     85  N   VAL A  11      -5.095 -11.098   3.769  1.00 93.82           N  
ATOM     86  CA  VAL A  11      -4.310 -10.159   2.974  1.00 93.82           C  
ATOM     87  C   VAL A  11      -4.665 -10.309   1.497  1.00 93.82           C  
ATOM     88  CB  VAL A  11      -2.793 -10.370   3.182  1.00 93.82           C  
ATOM     89  O   VAL A  11      -4.641 -11.417   0.955  1.00 93.82           O  
ATOM     90  CG1 VAL A  11      -1.990  -9.463   2.252  1.00 93.82           C  
ATOM     91  CG2 VAL A  11      -2.415 -10.116   4.640  1.00 93.82           C  
ATOM     92  N   ARG A  12      -5.082  -9.130   0.885  1.00 95.59           N  
ATOM     93  CA  ARG A  12      -5.361  -9.120  -0.547  1.00 95.59           C  
ATOM     94  C   ARG A  12      -4.427  -8.163  -1.280  1.00 95.59           C  
ATOM     95  CB  ARG A  12      -6.818  -8.733  -0.809  1.00 95.59           C  
ATOM     96  O   ARG A  12      -4.229  -7.027  -0.846  1.00 95.59           O  
ATOM     97  CG  ARG A  12      -7.827  -9.751  -0.300  1.00 95.59           C  
ATOM     98  CD  ARG A  12      -9.259  -9.302  -0.555  1.00 95.59           C  
ATOM     99  NE  ARG A  12      -9.640  -8.195   0.317  1.00 95.59           N  
ATOM    100  NH1 ARG A  12     -11.798  -8.030  -0.491  1.00 95.59           N  
ATOM    101  NH2 ARG A  12     -11.077  -6.615   1.162  1.00 95.59           N  
ATOM    102  CZ  ARG A  12     -10.837  -7.616   0.327  1.00 95.59           C  
ATOM    103  N   VAL A  13      -3.831  -8.728  -2.249  1.00 96.48           N  
ATOM    104  CA  VAL A  13      -2.959  -7.898  -3.073  1.00 96.48           C  
ATOM    105  C   VAL A  13      -3.438  -7.925  -4.523  1.00 96.48           C  
ATOM    106  CB  VAL A  13      -1.488  -8.363  -2.989  1.00 96.48           C  
ATOM    107  O   VAL A  13      -3.559  -8.995  -5.123  1.00 96.48           O  
ATOM    108  CG1 VAL A  13      -0.584  -7.446  -3.811  1.00 96.48           C  
ATOM    109  CG2 VAL A  13      -1.026  -8.409  -1.534  1.00 96.48           C  
ATOM    110  N   ARG A  14      -3.847  -6.759  -5.032  1.00 96.90           N  
ATOM    111  CA  ARG A  14      -4.199  -6.623  -6.442  1.00 96.90           C  
ATOM    112  C   ARG A  14      -3.080  -5.943  -7.223  1.00 96.90           C  
ATOM    113  CB  ARG A  14      -5.501  -5.833  -6.598  1.00 96.90           C  
ATOM    114  O   ARG A  14      -2.586  -4.888  -6.820  1.00 96.90           O  
ATOM    115  CG  ARG A  14      -6.005  -5.753  -8.030  1.00 96.90           C  
ATOM    116  CD  ARG A  14      -7.345  -5.036  -8.116  1.00 96.90           C  
ATOM    117  NE  ARG A  14      -7.785  -4.881  -9.500  1.00 96.90           N  
ATOM    118  NH1 ARG A  14      -9.779  -3.842  -8.967  1.00 96.90           N  
ATOM    119  NH2 ARG A  14      -9.232  -4.229 -11.159  1.00 96.90           N  
ATOM    120  CZ  ARG A  14      -8.931  -4.318  -9.872  1.00 96.90           C  
ATOM    121  N   ASN A  15      -2.695  -6.658  -8.332  1.00 95.84           N  
ATOM    122  CA  ASN A  15      -1.605  -6.141  -9.153  1.00 95.84           C  
ATOM    123  C   ASN A  15      -2.129  -5.446 -10.406  1.00 95.84           C  
ATOM    124  CB  ASN A  15      -0.641  -7.266  -9.534  1.00 95.84           C  
ATOM    125  O   ASN A  15      -2.547  -6.106 -11.359  1.00 95.84           O  
ATOM    126  CG  ASN A  15       0.531  -6.776 -10.362  1.00 95.84           C  
ATOM    127  ND2 ASN A  15       1.316  -7.708 -10.889  1.00 95.84           N  
ATOM    128  OD1 ASN A  15       0.729  -5.569 -10.526  1.00 95.84           O  
ATOM    129  N   GLY A  16      -2.069  -4.123 -10.404  1.00 92.85           N  
ATOM    130  CA  GLY A  16      -2.509  -3.337 -11.546  1.00 92.85           C  
ATOM    131  C   GLY A  16      -1.367  -2.895 -12.441  1.00 92.85           C  
ATOM    132  O   GLY A  16      -1.559  -2.076 -13.342  1.00 92.85           O  
ATOM    133  N   THR A  17      -0.244  -3.405 -12.192  1.00 91.35           N  
ATOM    134  CA  THR A  17       0.909  -3.048 -13.011  1.00 91.35           C  
ATOM    135  C   THR A  17       0.948  -3.889 -14.284  1.00 91.35           C  
ATOM    136  CB  THR A  17       2.225  -3.230 -12.233  1.00 91.35           C  
ATOM    137  O   THR A  17       0.061  -4.714 -14.517  1.00 91.35           O  
ATOM    138  CG2 THR A  17       2.126  -2.627 -10.836  1.00 91.35           C  
ATOM    139  OG1 THR A  17       2.516  -4.628 -12.118  1.00 91.35           O  
ATOM    140  N   ASP A  18       1.994  -3.643 -15.169  1.00 93.16           N  
ATOM    141  CA  ASP A  18       2.120  -4.380 -16.422  1.00 93.16           C  
ATOM    142  C   ASP A  18       3.123  -5.523 -16.289  1.00 93.16           C  
ATOM    143  CB  ASP A  18       2.539  -3.443 -17.557  1.00 93.16           C  
ATOM    144  O   ASP A  18       3.531  -6.118 -17.288  1.00 93.16           O  
ATOM    145  CG  ASP A  18       3.839  -2.711 -17.272  1.00 93.16           C  
ATOM    146  OD1 ASP A  18       4.347  -2.791 -16.133  1.00 93.16           O  
ATOM    147  OD2 ASP A  18       4.358  -2.046 -18.195  1.00 93.16           O  
ATOM    148  N   ARG A  19       3.644  -5.792 -15.069  1.00 94.63           N  
ATOM    149  CA  ARG A  19       4.602  -6.860 -14.803  1.00 94.63           C  
ATOM    150  C   ARG A  19       4.164  -7.705 -13.612  1.00 94.63           C  
ATOM    151  CB  ARG A  19       5.996  -6.281 -14.550  1.00 94.63           C  
ATOM    152  O   ARG A  19       3.354  -7.263 -12.795  1.00 94.63           O  
ATOM    153  CG  ARG A  19       6.048  -5.279 -13.407  1.00 94.63           C  
ATOM    154  CD  ARG A  19       7.392  -4.566 -13.343  1.00 94.63           C  
ATOM    155  NE  ARG A  19       7.274  -3.160 -13.720  1.00 94.63           N  
ATOM    156  NH1 ARG A  19       9.551  -2.775 -13.794  1.00 94.63           N  
ATOM    157  NH2 ARG A  19       8.081  -1.080 -14.265  1.00 94.63           N  
ATOM    158  CZ  ARG A  19       8.302  -2.342 -13.925  1.00 94.63           C  
ATOM    159  N   PRO A  20       4.775  -8.960 -13.551  1.00 96.27           N  
ATOM    160  CA  PRO A  20       4.487  -9.766 -12.362  1.00 96.27           C  
ATOM    161  C   PRO A  20       5.117  -9.195 -11.094  1.00 96.27           C  
ATOM    162  CB  PRO A  20       5.092 -11.130 -12.706  1.00 96.27           C  
ATOM    163  O   PRO A  20       6.152  -8.527 -11.162  1.00 96.27           O  
ATOM    164  CG  PRO A  20       6.147 -10.834 -13.723  1.00 96.27           C  
ATOM    165  CD  PRO A  20       5.720  -9.634 -14.519  1.00 96.27           C  
ATOM    166  N   CYS A  21       4.397  -9.415  -9.990  1.00 97.10           N  
ATOM    167  CA  CYS A  21       4.902  -8.957  -8.701  1.00 97.10           C  
ATOM    168  C   CYS A  21       5.144 -10.131  -7.761  1.00 97.10           C  
ATOM    169  CB  CYS A  21       3.922  -7.974  -8.061  1.00 97.10           C  
ATOM    170  O   CYS A  21       4.375 -11.094  -7.752  1.00 97.10           O  
ATOM    171  SG  CYS A  21       3.714  -6.441  -8.994  1.00 97.10           S  
ATOM    172  N   ARG A  22       6.304 -10.029  -7.146  1.00 97.78           N  
ATOM    173  CA  ARG A  22       6.561 -10.972  -6.062  1.00 97.78           C  
ATOM    174  C   ARG A  22       6.074 -10.418  -4.728  1.00 97.78           C  
ATOM    175  CB  ARG A  22       8.053 -11.302  -5.979  1.00 97.78           C  
ATOM    176  O   ARG A  22       6.486  -9.332  -4.313  1.00 97.78           O  
ATOM    177  CG  ARG A  22       8.384 -12.414  -4.996  1.00 97.78           C  
ATOM    178  CD  ARG A  22       9.858 -12.790  -5.047  1.00 97.78           C  
ATOM    179  NE  ARG A  22      10.187 -13.521  -6.267  1.00 97.78           N  
ATOM    180  NH1 ARG A  22      12.465 -13.546  -5.886  1.00 97.78           N  
ATOM    181  NH2 ARG A  22      11.603 -14.527  -7.769  1.00 97.78           N  
ATOM    182  CZ  ARG A  22      11.417 -13.863  -6.638  1.00 97.78           C  
ATOM    183  N   VAL A  23       5.151 -11.175  -4.107  1.00 97.52           N  
ATOM    184  CA  VAL A  23       4.553 -10.724  -2.855  1.00 97.52           C  
ATOM    185  C   VAL A  23       4.957 -11.663  -1.721  1.00 97.52           C  
ATOM    186  CB  VAL A  23       3.013 -10.645  -2.958  1.00 97.52           C  
ATOM    187  O   VAL A  23       4.778 -12.880  -1.820  1.00 97.52           O  
ATOM    188  CG1 VAL A  23       2.405 -10.198  -1.630  1.00 97.52           C  
ATOM    189  CG2 VAL A  23       2.602  -9.698  -4.083  1.00 97.52           C  
ATOM    190  N   ARG A  24       5.562 -11.032  -0.694  1.00 96.82           N  
ATOM    191  CA  ARG A  24       5.916 -11.756   0.523  1.00 96.82           C  
ATOM    192  C   ARG A  24       5.027 -11.335   1.689  1.00 96.82           C  
ATOM    193  CB  ARG A  24       7.387 -11.527   0.876  1.00 96.82           C  
ATOM    194  O   ARG A  24       4.881 -10.142   1.966  1.00 96.82           O  
ATOM    195  CG  ARG A  24       7.879 -12.371   2.041  1.00 96.82           C  
ATOM    196  CD  ARG A  24       9.362 -12.152   2.309  1.00 96.82           C  
ATOM    197  NE  ARG A  24       9.580 -11.140   3.337  1.00 96.82           N  
ATOM    198  NH1 ARG A  24      11.886 -11.255   3.254  1.00 96.82           N  
ATOM    199  NH2 ARG A  24      10.858  -9.808   4.704  1.00 96.82           N  
ATOM    200  CZ  ARG A  24      10.774 -10.736   3.763  1.00 96.82           C  
ATOM    201  N   VAL A  25       4.382 -12.319   2.326  1.00 96.00           N  
ATOM    202  CA  VAL A  25       3.541 -12.065   3.491  1.00 96.00           C  
ATOM    203  C   VAL A  25       4.151 -12.729   4.724  1.00 96.00           C  
ATOM    204  CB  VAL A  25       2.099 -12.573   3.272  1.00 96.00           C  
ATOM    205  O   VAL A  25       4.307 -13.951   4.765  1.00 96.00           O  
ATOM    206  CG1 VAL A  25       1.225 -12.259   4.485  1.00 96.00           C  
ATOM    207  CG2 VAL A  25       1.503 -11.958   2.007  1.00 96.00           C  
ATOM    208  N   THR A  26       4.556 -11.860   5.692  1.00 93.99           N  
ATOM    209  CA  THR A  26       5.088 -12.340   6.962  1.00 93.99           C  
ATOM    210  C   THR A  26       4.115 -12.049   8.101  1.00 93.99           C  
ATOM    211  CB  THR A  26       6.453 -11.700   7.274  1.00 93.99           C  
ATOM    212  O   THR A  26       3.770 -10.892   8.349  1.00 93.99           O  
ATOM    213  CG2 THR A  26       7.056 -12.283   8.548  1.00 93.99           C  
ATOM    214  OG1 THR A  26       7.349 -11.942   6.182  1.00 93.99           O  
ATOM    215  N   ALA A  27       3.662 -13.082   8.760  1.00 91.31           N  
ATOM    216  CA  ALA A  27       2.738 -12.967   9.885  1.00 91.31           C  
ATOM    217  C   ALA A  27       2.923 -14.120  10.867  1.00 91.31           C  
ATOM    218  CB  ALA A  27       1.296 -12.922   9.387  1.00 91.31           C  
ATOM    219  O   ALA A  27       3.102 -15.269  10.458  1.00 91.31           O  
ATOM    220  N   GLY A  28       2.995 -13.813  12.210  1.00 85.48           N  
ATOM    221  CA  GLY A  28       3.103 -14.836  13.239  1.00 85.48           C  
ATOM    222  C   GLY A  28       4.382 -15.646  13.143  1.00 85.48           C  
ATOM    223  O   GLY A  28       4.395 -16.836  13.465  1.00 85.48           O  
ATOM    224  N   GLY A  29       5.464 -15.034  12.524  1.00 85.72           N  
ATOM    225  CA  GLY A  29       6.749 -15.706  12.412  1.00 85.72           C  
ATOM    226  C   GLY A  29       6.874 -16.549  11.157  1.00 85.72           C  
ATOM    227  O   GLY A  29       7.890 -17.215  10.949  1.00 85.72           O  
ATOM    228  N   GLU A  30       5.823 -16.559  10.357  1.00 91.14           N  
ATOM    229  CA  GLU A  30       5.840 -17.309   9.105  1.00 91.14           C  
ATOM    230  C   GLU A  30       5.912 -16.374   7.901  1.00 91.14           C  
ATOM    231  CB  GLU A  30       4.605 -18.208   8.999  1.00 91.14           C  
ATOM    232  O   GLU A  30       5.374 -15.265   7.937  1.00 91.14           O  
ATOM    233  CG  GLU A  30       4.543 -19.295  10.063  1.00 91.14           C  
ATOM    234  CD  GLU A  30       3.323 -20.193   9.933  1.00 91.14           C  
ATOM    235  OE1 GLU A  30       3.282 -21.259  10.587  1.00 91.14           O  
ATOM    236  OE2 GLU A  30       2.402 -19.827   9.169  1.00 91.14           O  
ATOM    237  N   THR A  31       6.701 -16.962   6.901  1.00 94.69           N  
ATOM    238  CA  THR A  31       6.809 -16.203   5.661  1.00 94.69           C  
ATOM    239  C   THR A  31       6.366 -17.047   4.469  1.00 94.69           C  
ATOM    240  CB  THR A  31       8.248 -15.705   5.434  1.00 94.69           C  
ATOM    241  O   THR A  31       6.805 -18.188   4.313  1.00 94.69           O  
ATOM    242  CG2 THR A  31       8.354 -14.895   4.145  1.00 94.69           C  
ATOM    243  OG1 THR A  31       8.642 -14.880   6.537  1.00 94.69           O  
ATOM    244  N   ARG A  32       5.435 -16.398   3.722  1.00 96.25           N  
ATOM    245  CA  ARG A  32       5.007 -17.022   2.475  1.00 96.25           C  
ATOM    246  C   ARG A  32       5.250 -16.096   1.287  1.00 96.25           C  
ATOM    247  CB  ARG A  32       3.528 -17.406   2.545  1.00 96.25           C  
ATOM    248  O   ARG A  32       5.064 -14.882   1.392  1.00 96.25           O  
ATOM    249  CG  ARG A  32       3.213 -18.455   3.599  1.00 96.25           C  
ATOM    250  CD  ARG A  32       1.721 -18.747   3.677  1.00 96.25           C  
ATOM    251  NE  ARG A  32       1.015 -17.739   4.462  1.00 96.25           N  
ATOM    252  NH1 ARG A  32      -1.018 -18.837   4.427  1.00 96.25           N  
ATOM    253  NH2 ARG A  32      -0.812 -16.832   5.518  1.00 96.25           N  
ATOM    254  CZ  ARG A  32      -0.270 -17.805   4.801  1.00 96.25           C  
ATOM    255  N   GLU A  33       5.599 -16.666   0.188  1.00 97.54           N  
ATOM    256  CA  GLU A  33       5.894 -15.899  -1.018  1.00 97.54           C  
ATOM    257  C   GLU A  33       4.998 -16.326  -2.177  1.00 97.54           C  
ATOM    258  CB  GLU A  33       7.367 -16.053  -1.407  1.00 97.54           C  
ATOM    259  O   GLU A  33       4.743 -17.518  -2.364  1.00 97.54           O  
ATOM    260  CG  GLU A  33       7.810 -15.119  -2.524  1.00 97.54           C  
ATOM    261  CD  GLU A  33       9.305 -15.171  -2.792  1.00 97.54           C  
ATOM    262  OE1 GLU A  33       9.709 -15.583  -3.903  1.00 97.54           O  
ATOM    263  OE2 GLU A  33      10.080 -14.796  -1.883  1.00 97.54           O  
ATOM    264  N   TYR A  34       4.565 -15.240  -2.908  1.00 97.77           N  
ATOM    265  CA  TYR A  34       3.662 -15.484  -4.027  1.00 97.77           C  
ATOM    266  C   TYR A  34       4.050 -14.639  -5.235  1.00 97.77           C  
ATOM    267  CB  TYR A  34       2.215 -15.187  -3.625  1.00 97.77           C  
ATOM    268  O   TYR A  34       4.641 -13.567  -5.086  1.00 97.77           O  
ATOM    269  CG  TYR A  34       1.787 -15.870  -2.349  1.00 97.77           C  
ATOM    270  CD1 TYR A  34       1.181 -17.124  -2.376  1.00 97.77           C  
ATOM    271  CD2 TYR A  34       1.986 -15.262  -1.114  1.00 97.77           C  
ATOM    272  CE1 TYR A  34       0.783 -17.756  -1.202  1.00 97.77           C  
ATOM    273  CE2 TYR A  34       1.592 -15.885   0.066  1.00 97.77           C  
ATOM    274  OH  TYR A  34       0.602 -17.751   1.177  1.00 97.77           O  
ATOM    275  CZ  TYR A  34       0.993 -17.130   0.012  1.00 97.77           C  
ATOM    276  N   THR A  35       3.752 -15.270  -6.397  1.00 97.60           N  
ATOM    277  CA  THR A  35       3.808 -14.463  -7.611  1.00 97.60           C  
ATOM    278  C   THR A  35       2.409 -14.016  -8.028  1.00 97.60           C  
ATOM    279  CB  THR A  35       4.468 -15.237  -8.767  1.00 97.60           C  
ATOM    280  O   THR A  35       1.505 -14.841  -8.172  1.00 97.60           O  
ATOM    281  CG2 THR A  35       4.523 -14.391 -10.035  1.00 97.60           C  
ATOM    282  OG1 THR A  35       5.801 -15.602  -8.391  1.00 97.60           O  
ATOM    283  N   VAL A  36       2.188 -12.693  -8.182  1.00 97.60           N  
ATOM    284  CA  VAL A  36       0.915 -12.124  -8.613  1.00 97.60           C  
ATOM    285  C   VAL A  36       1.061 -11.535 -10.014  1.00 97.60           C  
ATOM    286  CB  VAL A  36       0.414 -11.043  -7.629  1.00 97.60           C  
ATOM    287  O   VAL A  36       1.808 -10.574 -10.216  1.00 97.60           O  
ATOM    288  CG1 VAL A  36      -0.990 -10.577  -8.009  1.00 97.60           C  
ATOM    289  CG2 VAL A  36       0.436 -11.574  -6.197  1.00 97.60           C  
ATOM    290  N   ASN A  37       0.346 -12.116 -10.981  1.00 97.72           N  
ATOM    291  CA  ASN A  37       0.420 -11.652 -12.362  1.00 97.72           C  
ATOM    292  C   ASN A  37      -0.410 -10.389 -12.575  1.00 97.72           C  
ATOM    293  CB  ASN A  37      -0.031 -12.753 -13.324  1.00 97.72           C  
ATOM    294  O   ASN A  37      -1.286 -10.074 -11.769  1.00 97.72           O  
ATOM    295  CG  ASN A  37       0.881 -13.964 -13.295  1.00 97.72           C  
ATOM    296  ND2 ASN A  37       0.294 -15.145 -13.146  1.00 97.72           N  
ATOM    297  OD1 ASN A  37       2.103 -13.838 -13.406  1.00 97.72           O  
ATOM    298  N   PRO A  38      -0.047  -9.622 -13.669  1.00 96.98           N  
ATOM    299  CA  PRO A  38      -0.817  -8.418 -13.991  1.00 96.98           C  
ATOM    300  C   PRO A  38      -2.314  -8.693 -14.119  1.00 96.98           C  
ATOM    301  CB  PRO A  38      -0.228  -7.970 -15.331  1.00 96.98           C  
ATOM    302  O   PRO A  38      -2.714  -9.670 -14.756  1.00 96.98           O  
ATOM    303  CG  PRO A  38       1.176  -8.483 -15.322  1.00 96.98           C  
ATOM    304  CD  PRO A  38       1.189  -9.826 -14.649  1.00 96.98           C  
ATOM    305  N   GLY A  39      -3.107  -7.816 -13.472  1.00 95.59           N  
ATOM    306  CA  GLY A  39      -4.555  -7.873 -13.592  1.00 95.59           C  
ATOM    307  C   GLY A  39      -5.189  -8.911 -12.685  1.00 95.59           C  
ATOM    308  O   GLY A  39      -6.391  -9.166 -12.771  1.00 95.59           O  
ATOM    309  N   THR A  40      -4.318  -9.546 -11.822  1.00 97.17           N  
ATOM    310  CA  THR A  40      -4.846 -10.585 -10.944  1.00 97.17           C  
ATOM    311  C   THR A  40      -4.781 -10.144  -9.485  1.00 97.17           C  
ATOM    312  CB  THR A  40      -4.077 -11.908 -11.119  1.00 97.17           C  
ATOM    313  O   THR A  40      -4.221  -9.092  -9.173  1.00 97.17           O  
ATOM    314  CG2 THR A  40      -4.036 -12.331 -12.583  1.00 97.17           C  
ATOM    315  OG1 THR A  40      -2.735 -11.740 -10.643  1.00 97.17           O  
ATOM    316  N   GLU A  41      -5.402 -11.052  -8.677  1.00 96.82           N  
ATOM    317  CA  GLU A  41      -5.471 -10.777  -7.245  1.00 96.82           C  
ATOM    318  C   GLU A  41      -5.018 -11.984  -6.429  1.00 96.82           C  
ATOM    319  CB  GLU A  41      -6.892 -10.373  -6.842  1.00 96.82           C  
ATOM    320  O   GLU A  41      -5.323 -13.126  -6.778  1.00 96.82           O  
ATOM    321  CG  GLU A  41      -7.035 -10.011  -5.371  1.00 96.82           C  
ATOM    322  CD  GLU A  41      -8.447  -9.599  -4.989  1.00 96.82           C  
ATOM    323  OE1 GLU A  41      -9.230 -10.464  -4.534  1.00 96.82           O  
ATOM    324  OE2 GLU A  41      -8.775  -8.402  -5.147  1.00 96.82           O  
ATOM    325  N   LEU A  42      -4.172 -11.686  -5.421  1.00 97.31           N  
ATOM    326  CA  LEU A  42      -3.757 -12.668  -4.426  1.00 97.31           C  
ATOM    327  C   LEU A  42      -4.589 -12.540  -3.155  1.00 97.31           C  
ATOM    328  CB  LEU A  42      -2.271 -12.503  -4.096  1.00 97.31           C  
ATOM    329  O   LEU A  42      -4.812 -11.431  -2.663  1.00 97.31           O  
ATOM    330  CG  LEU A  42      -1.748 -13.304  -2.902  1.00 97.31           C  
ATOM    331  CD1 LEU A  42      -1.698 -14.789  -3.242  1.00 97.31           C  
ATOM    332  CD2 LEU A  42      -0.372 -12.799  -2.481  1.00 97.31           C  
ATOM    333  N   GLU A  43      -4.988 -13.719  -2.631  1.00 96.36           N  
ATOM    334  CA  GLU A  43      -5.665 -13.752  -1.338  1.00 96.36           C  
ATOM    335  C   GLU A  43      -5.001 -14.750  -0.393  1.00 96.36           C  
ATOM    336  CB  GLU A  43      -7.145 -14.098  -1.514  1.00 96.36           C  
ATOM    337  O   GLU A  43      -4.872 -15.931  -0.721  1.00 96.36           O  
ATOM    338  CG  GLU A  43      -7.970 -13.938  -0.245  1.00 96.36           C  
ATOM    339  CD  GLU A  43      -9.458 -14.158  -0.465  1.00 96.36           C  
ATOM    340  OE1 GLU A  43     -10.021 -15.117   0.111  1.00 96.36           O  
ATOM    341  OE2 GLU A  43     -10.066 -13.366  -1.219  1.00 96.36           O  
ATOM    342  N   VAL A  44      -4.607 -14.200   0.791  1.00 95.29           N  
ATOM    343  CA  VAL A  44      -3.943 -15.031   1.790  1.00 95.29           C  
ATOM    344  C   VAL A  44      -4.697 -14.949   3.115  1.00 95.29           C  
ATOM    345  CB  VAL A  44      -2.469 -14.611   1.988  1.00 95.29           C  
ATOM    346  O   VAL A  44      -4.918 -13.857   3.644  1.00 95.29           O  
ATOM    347  CG1 VAL A  44      -1.780 -15.522   3.003  1.00 95.29           C  
ATOM    348  CG2 VAL A  44      -1.725 -14.633   0.655  1.00 95.29           C  
ATOM    349  N   GLU A  45      -5.040 -16.115   3.645  1.00 94.45           N  
ATOM    350  CA  GLU A  45      -5.739 -16.151   4.926  1.00 94.45           C  
ATOM    351  C   GLU A  45      -4.758 -16.062   6.092  1.00 94.45           C  
ATOM    352  CB  GLU A  45      -6.581 -17.425   5.044  1.00 94.45           C  
ATOM    353  O   GLU A  45      -3.687 -16.670   6.058  1.00 94.45           O  
ATOM    354  CG  GLU A  45      -7.788 -17.451   4.118  1.00 94.45           C  
ATOM    355  CD  GLU A  45      -8.708 -18.635   4.366  1.00 94.45           C  
ATOM    356  OE1 GLU A  45      -9.945 -18.477   4.255  1.00 94.45           O  
ATOM    357  OE2 GLU A  45      -8.188 -19.731   4.674  1.00 94.45           O  
ATOM    358  N   LEU A  46      -5.222 -15.188   7.141  1.00 90.89           N  
ATOM    359  CA  LEU A  46      -4.410 -15.057   8.346  1.00 90.89           C  
ATOM    360  C   LEU A  46      -5.116 -15.677   9.547  1.00 90.89           C  
ATOM    361  CB  LEU A  46      -4.100 -13.584   8.627  1.00 90.89           C  
ATOM    362  O   LEU A  46      -6.340 -15.583   9.670  1.00 90.89           O  
ATOM    363  CG  LEU A  46      -3.355 -12.826   7.526  1.00 90.89           C  
ATOM    364  CD1 LEU A  46      -3.253 -11.346   7.878  1.00 90.89           C  
ATOM    365  CD2 LEU A  46      -1.971 -13.426   7.307  1.00 90.89           C  
ATOM    366  N   SER A  47      -4.371 -16.450  10.307  1.00 90.66           N  
ATOM    367  CA  SER A  47      -4.929 -16.900  11.579  1.00 90.66           C  
ATOM    368  C   SER A  47      -5.145 -15.731  12.533  1.00 90.66           C  
ATOM    369  CB  SER A  47      -4.012 -17.937  12.229  1.00 90.66           C  
ATOM    370  O   SER A  47      -4.585 -14.650  12.336  1.00 90.66           O  
ATOM    371  OG  SER A  47      -2.799 -17.339  12.655  1.00 90.66           O  
ATOM    372  N   PRO A  48      -5.974 -15.919  13.523  1.00 87.21           N  
ATOM    373  CA  PRO A  48      -6.237 -14.859  14.499  1.00 87.21           C  
ATOM    374  C   PRO A  48      -4.959 -14.287  15.108  1.00 87.21           C  
ATOM    375  CB  PRO A  48      -7.081 -15.563  15.565  1.00 87.21           C  
ATOM    376  O   PRO A  48      -4.871 -13.079  15.345  1.00 87.21           O  
ATOM    377  CG  PRO A  48      -7.802 -16.646  14.828  1.00 87.21           C  
ATOM    378  CD  PRO A  48      -6.880 -17.206  13.783  1.00 87.21           C  
ATOM    379  N   GLU A  49      -3.986 -15.149  15.285  1.00 81.84           N  
ATOM    380  CA  GLU A  49      -2.734 -14.713  15.895  1.00 81.84           C  
ATOM    381  C   GLU A  49      -1.912 -13.870  14.924  1.00 81.84           C  
ATOM    382  CB  GLU A  49      -1.917 -15.918  16.367  1.00 81.84           C  
ATOM    383  O   GLU A  49      -1.171 -12.978  15.343  1.00 81.84           O  
ATOM    384  CG  GLU A  49      -2.547 -16.671  17.530  1.00 81.84           C  
ATOM    385  CD  GLU A  49      -1.736 -17.877  17.975  1.00 81.84           C  
ATOM    386  OE1 GLU A  49      -2.099 -18.512  18.991  1.00 81.84           O  
ATOM    387  OE2 GLU A  49      -0.728 -18.189  17.302  1.00 81.84           O  
ATOM    388  N   GLN A  50      -2.176 -14.037  13.648  1.00 88.45           N  
ATOM    389  CA  GLN A  50      -1.403 -13.373  12.603  1.00 88.45           C  
ATOM    390  C   GLN A  50      -2.003 -12.014  12.255  1.00 88.45           C  
ATOM    391  CB  GLN A  50      -1.326 -14.250  11.352  1.00 88.45           C  
ATOM    392  O   GLN A  50      -1.312 -11.144  11.721  1.00 88.45           O  
ATOM    393  CG  GLN A  50      -0.487 -15.507  11.533  1.00 88.45           C  
ATOM    394  CD  GLN A  50      -0.570 -16.445  10.343  1.00 88.45           C  
ATOM    395  NE2 GLN A  50       0.477 -17.237  10.138  1.00 88.45           N  
ATOM    396  OE1 GLN A  50      -1.568 -16.458   9.615  1.00 88.45           O  
ATOM    397  N   GLN A  51      -3.232 -11.775  12.647  1.00 84.40           N  
ATOM    398  CA  GLN A  51      -4.003 -10.616  12.210  1.00 84.40           C  
ATOM    399  C   GLN A  51      -3.476  -9.332  12.845  1.00 84.40           C  
ATOM    400  CB  GLN A  51      -5.484 -10.798  12.548  1.00 84.40           C  
ATOM    401  O   GLN A  51      -3.656  -8.243  12.297  1.00 84.40           O  
ATOM    402  CG  GLN A  51      -6.175 -11.875  11.721  1.00 84.40           C  
ATOM    403  CD  GLN A  51      -7.615 -12.104  12.142  1.00 84.40           C  
ATOM    404  NE2 GLN A  51      -8.242 -13.128  11.575  1.00 84.40           N  
ATOM    405  OE1 GLN A  51      -8.158 -11.367  12.971  1.00 84.40           O  
ATOM    406  N   ASN A  52      -2.674  -9.494  13.837  1.00 80.38           N  
ATOM    407  CA  ASN A  52      -2.266  -8.304  14.576  1.00 80.38           C  
ATOM    408  C   ASN A  52      -0.868  -7.845  14.172  1.00 80.38           C  
ATOM    409  CB  ASN A  52      -2.327  -8.560  16.083  1.00 80.38           C  
ATOM    410  O   ASN A  52      -0.476  -6.712  14.454  1.00 80.38           O  
ATOM    411  CG  ASN A  52      -3.747  -8.691  16.597  1.00 80.38           C  
ATOM    412  ND2 ASN A  52      -3.969  -9.648  17.490  1.00 80.38           N  
ATOM    413  OD1 ASN A  52      -4.637  -7.938  16.194  1.00 80.38           O  
ATOM    414  N   ASN A  53      -0.213  -8.680  13.452  1.00 87.01           N  
ATOM    415  CA  ASN A  53       1.128  -8.361  12.974  1.00 87.01           C  
ATOM    416  C   ASN A  53       1.388  -8.956  11.593  1.00 87.01           C  
ATOM    417  CB  ASN A  53       2.183  -8.849  13.969  1.00 87.01           C  
ATOM    418  O   ASN A  53       1.663 -10.150  11.469  1.00 87.01           O  
ATOM    419  CG  ASN A  53       2.115  -8.120  15.297  1.00 87.01           C  
ATOM    420  ND2 ASN A  53       1.606  -8.797  16.319  1.00 87.01           N  
ATOM    421  OD1 ASN A  53       2.516  -6.958  15.402  1.00 87.01           O  
ATOM    422  N   ALA A  54       1.199  -8.150  10.603  1.00 90.50           N  
ATOM    423  CA  ALA A  54       1.446  -8.635   9.247  1.00 90.50           C  
ATOM    424  C   ALA A  54       2.299  -7.646   8.458  1.00 90.50           C  
ATOM    425  CB  ALA A  54       0.125  -8.888   8.524  1.00 90.50           C  
ATOM    426  O   ALA A  54       2.113  -6.432   8.565  1.00 90.50           O  
ATOM    427  N   ILE A  55       3.266  -8.229   7.814  1.00 93.62           N  
ATOM    428  CA  ILE A  55       4.127  -7.452   6.929  1.00 93.62           C  
ATOM    429  C   ILE A  55       3.975  -7.950   5.493  1.00 93.62           C  
ATOM    430  CB  ILE A  55       5.606  -7.529   7.368  1.00 93.62           C  
ATOM    431  O   ILE A  55       4.139  -9.141   5.222  1.00 93.62           O  
ATOM    432  CG1 ILE A  55       5.759  -7.047   8.816  1.00 93.62           C  
ATOM    433  CG2 ILE A  55       6.494  -6.714   6.423  1.00 93.62           C  
ATOM    434  CD1 ILE A  55       7.109  -7.375   9.438  1.00 93.62           C  
ATOM    435  N   VAL A  56       3.661  -7.024   4.640  1.00 95.34           N  
ATOM    436  CA  VAL A  56       3.525  -7.366   3.228  1.00 95.34           C  
ATOM    437  C   VAL A  56       4.561  -6.601   2.408  1.00 95.34           C  
ATOM    438  CB  VAL A  56       2.102  -7.064   2.705  1.00 95.34           C  
ATOM    439  O   VAL A  56       4.597  -5.368   2.438  1.00 95.34           O  
ATOM    440  CG1 VAL A  56       1.953  -7.515   1.253  1.00 95.34           C  
ATOM    441  CG2 VAL A  56       1.055  -7.740   3.588  1.00 95.34           C  
ATOM    442  N   THR A  57       5.396  -7.367   1.744  1.00 95.68           N  
ATOM    443  CA  THR A  57       6.344  -6.752   0.821  1.00 95.68           C  
ATOM    444  C   THR A  57       5.990  -7.092  -0.624  1.00 95.68           C  
ATOM    445  CB  THR A  57       7.786  -7.204   1.119  1.00 95.68           C  
ATOM    446  O   THR A  57       5.604  -8.223  -0.925  1.00 95.68           O  
ATOM    447  CG2 THR A  57       8.214  -6.786   2.521  1.00 95.68           C  
ATOM    448  OG1 THR A  57       7.865  -8.631   1.013  1.00 95.68           O  
ATOM    449  N   VAL A  58       6.060  -6.113  -1.443  1.00 96.19           N  
ATOM    450  CA  VAL A  58       5.728  -6.293  -2.853  1.00 96.19           C  
ATOM    451  C   VAL A  58       6.895  -5.830  -3.722  1.00 96.19           C  
ATOM    452  CB  VAL A  58       4.442  -5.526  -3.236  1.00 96.19           C  
ATOM    453  O   VAL A  58       7.357  -4.693  -3.598  1.00 96.19           O  
ATOM    454  CG1 VAL A  58       4.064  -5.798  -4.691  1.00 96.19           C  
ATOM    455  CG2 VAL A  58       3.295  -5.910  -2.302  1.00 96.19           C  
ATOM    456  N   HIS A  59       7.325  -6.778  -4.542  1.00 95.83           N  
ATOM    457  CA  HIS A  59       8.369  -6.477  -5.515  1.00 95.83           C  
ATOM    458  C   HIS A  59       7.851  -6.624  -6.942  1.00 95.83           C  
ATOM    459  CB  HIS A  59       9.580  -7.386  -5.299  1.00 95.83           C  
ATOM    460  O   HIS A  59       7.462  -7.719  -7.356  1.00 95.83           O  
ATOM    461  CG  HIS A  59      10.252  -7.188  -3.978  1.00 95.83           C  
ATOM    462  CD2 HIS A  59       9.916  -7.613  -2.737  1.00 95.83           C  
ATOM    463  ND1 HIS A  59      11.419  -6.469  -3.837  1.00 95.83           N  
ATOM    464  CE1 HIS A  59      11.774  -6.462  -2.563  1.00 95.83           C  
ATOM    465  NE2 HIS A  59      10.878  -7.149  -1.875  1.00 95.83           N  
ATOM    466  N   CYS A  60       7.791  -5.528  -7.665  1.00 93.40           N  
ATOM    467  CA  CYS A  60       7.440  -5.552  -9.080  1.00 93.40           C  
ATOM    468  C   CYS A  60       8.586  -5.025  -9.936  1.00 93.40           C  
ATOM    469  CB  CYS A  60       6.180  -4.725  -9.333  1.00 93.40           C  
ATOM    470  O   CYS A  60       8.826  -3.817  -9.983  1.00 93.40           O  
ATOM    471  SG  CYS A  60       4.759  -5.242  -8.346  1.00 93.40           S  
ATOM    472  N   GLY A  61       9.357  -5.945 -10.659  1.00 90.10           N  
ATOM    473  CA  GLY A  61      10.578  -5.495 -11.307  1.00 90.10           C  
ATOM    474  C   GLY A  61      11.630  -5.011 -10.327  1.00 90.10           C  
ATOM    475  O   GLY A  61      12.005  -5.735  -9.403  1.00 90.10           O  
ATOM    476  N   ASN A  62      12.045  -3.708 -10.391  1.00 88.84           N  
ATOM    477  CA  ASN A  62      13.050  -3.144  -9.496  1.00 88.84           C  
ATOM    478  C   ASN A  62      12.409  -2.334  -8.373  1.00 88.84           C  
ATOM    479  CB  ASN A  62      14.040  -2.278 -10.278  1.00 88.84           C  
ATOM    480  O   ASN A  62      13.109  -1.704  -7.579  1.00 88.84           O  
ATOM    481  CG  ASN A  62      14.884  -3.084 -11.245  1.00 88.84           C  
ATOM    482  ND2 ASN A  62      15.186  -2.500 -12.398  1.00 88.84           N  
ATOM    483  OD1 ASN A  62      15.261  -4.224 -10.958  1.00 88.84           O  
ATOM    484  N   GLU A  63      11.114  -2.425  -8.383  1.00 90.21           N  
ATOM    485  CA  GLU A  63      10.387  -1.622  -7.405  1.00 90.21           C  
ATOM    486  C   GLU A  63      10.025  -2.447  -6.173  1.00 90.21           C  
ATOM    487  CB  GLU A  63       9.122  -1.029  -8.030  1.00 90.21           C  
ATOM    488  O   GLU A  63       9.553  -3.580  -6.295  1.00 90.21           O  
ATOM    489  CG  GLU A  63       9.391  -0.139  -9.235  1.00 90.21           C  
ATOM    490  CD  GLU A  63       8.122   0.364  -9.905  1.00 90.21           C  
ATOM    491  OE1 GLU A  63       8.138   1.478 -10.477  1.00 90.21           O  
ATOM    492  OE2 GLU A  63       7.103  -0.361  -9.856  1.00 90.21           O  
ATOM    493  N   TYR A  64      10.317  -1.823  -5.034  1.00 91.93           N  
ATOM    494  CA  TYR A  64      10.088  -2.475  -3.749  1.00 91.93           C  
ATOM    495  C   TYR A  64       9.169  -1.637  -2.869  1.00 91.93           C  
ATOM    496  CB  TYR A  64      11.416  -2.726  -3.029  1.00 91.93           C  
ATOM    497  O   TYR A  64       9.446  -0.463  -2.611  1.00 91.93           O  
ATOM    498  CG  TYR A  64      11.264  -3.430  -1.703  1.00 91.93           C  
ATOM    499  CD1 TYR A  64      11.579  -2.785  -0.509  1.00 91.93           C  
ATOM    500  CD2 TYR A  64      10.805  -4.741  -1.640  1.00 91.93           C  
ATOM    501  CE1 TYR A  64      11.442  -3.431   0.716  1.00 91.93           C  
ATOM    502  CE2 TYR A  64      10.665  -5.397  -0.421  1.00 91.93           C  
ATOM    503  OH  TYR A  64      10.847  -5.378   1.958  1.00 91.93           O  
ATOM    504  CZ  TYR A  64      10.985  -4.734   0.749  1.00 91.93           C  
ATOM    505  N   TYR A  65       8.075  -2.216  -2.390  1.00 92.64           N  
ATOM    506  CA  TYR A  65       7.100  -1.544  -1.538  1.00 92.64           C  
ATOM    507  C   TYR A  65       6.876  -2.322  -0.247  1.00 92.64           C  
ATOM    508  CB  TYR A  65       5.770  -1.367  -2.278  1.00 92.64           C  
ATOM    509  O   TYR A  65       6.925  -3.554  -0.240  1.00 92.64           O  
ATOM    510  CG  TYR A  65       5.917  -0.760  -3.652  1.00 92.64           C  
ATOM    511  CD1 TYR A  65       5.893   0.622  -3.830  1.00 92.64           C  
ATOM    512  CD2 TYR A  65       6.078  -1.565  -4.774  1.00 92.64           C  
ATOM    513  CE1 TYR A  65       6.026   1.186  -5.095  1.00 92.64           C  
ATOM    514  CE2 TYR A  65       6.211  -1.012  -6.044  1.00 92.64           C  
ATOM    515  OH  TYR A  65       6.316   0.916  -7.447  1.00 92.64           O  
ATOM    516  CZ  TYR A  65       6.185   0.363  -6.193  1.00 92.64           C  
ATOM    517  N   LEU A  66       6.720  -1.566   0.873  1.00 93.88           N  
ATOM    518  CA  LEU A  66       6.450  -2.196   2.160  1.00 93.88           C  
ATOM    519  C   LEU A  66       5.145  -1.679   2.756  1.00 93.88           C  
ATOM    520  CB  LEU A  66       7.604  -1.943   3.134  1.00 93.88           C  
ATOM    521  O   LEU A  66       4.935  -0.467   2.845  1.00 93.88           O  
ATOM    522  CG  LEU A  66       7.436  -2.506   4.546  1.00 93.88           C  
ATOM    523  CD1 LEU A  66       7.552  -4.026   4.528  1.00 93.88           C  
ATOM    524  CD2 LEU A  66       8.466  -1.896   5.491  1.00 93.88           C  
ATOM    525  N   PHE A  67       4.236  -2.665   3.153  1.00 93.02           N  
ATOM    526  CA  PHE A  67       3.013  -2.370   3.890  1.00 93.02           C  
ATOM    527  C   PHE A  67       2.976  -3.138   5.206  1.00 93.02           C  
ATOM    528  CB  PHE A  67       1.780  -2.712   3.048  1.00 93.02           C  
ATOM    529  O   PHE A  67       3.052  -4.368   5.215  1.00 93.02           O  
ATOM    530  CG  PHE A  67       1.775  -2.064   1.689  1.00 93.02           C  
ATOM    531  CD1 PHE A  67       1.143  -0.843   1.489  1.00 93.02           C  
ATOM    532  CD2 PHE A  67       2.402  -2.677   0.612  1.00 93.02           C  
ATOM    533  CE1 PHE A  67       1.136  -0.241   0.232  1.00 93.02           C  
ATOM    534  CE2 PHE A  67       2.399  -2.082  -0.646  1.00 93.02           C  
ATOM    535  CZ  PHE A  67       1.765  -0.865  -0.834  1.00 93.02           C  
ATOM    536  N   VAL A  68       2.870  -2.364   6.281  1.00 89.80           N  
ATOM    537  CA  VAL A  68       2.971  -3.006   7.587  1.00 89.80           C  
ATOM    538  C   VAL A  68       1.712  -2.723   8.402  1.00 89.80           C  
ATOM    539  CB  VAL A  68       4.223  -2.531   8.358  1.00 89.80           C  
ATOM    540  O   VAL A  68       1.309  -1.567   8.552  1.00 89.80           O  
ATOM    541  CG1 VAL A  68       4.315  -3.223   9.717  1.00 89.80           C  
ATOM    542  CG2 VAL A  68       5.485  -2.789   7.537  1.00 89.80           C  
ATOM    543  N   LEU A  69       1.125  -3.804   8.877  1.00 88.75           N  
ATOM    544  CA  LEU A  69       0.159  -3.764   9.970  1.00 88.75           C  
ATOM    545  C   LEU A  69       0.739  -4.394  11.232  1.00 88.75           C  
ATOM    546  CB  LEU A  69      -1.131  -4.486   9.572  1.00 88.75           C  
ATOM    547  O   LEU A  69       0.955  -5.607  11.282  1.00 88.75           O  
ATOM    548  CG  LEU A  69      -2.231  -4.544  10.633  1.00 88.75           C  
ATOM    549  CD1 LEU A  69      -2.805  -3.152  10.878  1.00 88.75           C  
ATOM    550  CD2 LEU A  69      -3.329  -5.514  10.213  1.00 88.75           C  
ATOM    551  N   ALA A  70       1.048  -3.524  12.148  1.00 84.99           N  
ATOM    552  CA  ALA A  70       1.731  -4.060  13.322  1.00 84.99           C  
ATOM    553  C   ALA A  70       1.185  -3.441  14.605  1.00 84.99           C  
ATOM    554  CB  ALA A  70       3.236  -3.822  13.218  1.00 84.99           C  
ATOM    555  O   ALA A  70       0.867  -2.250  14.640  1.00 84.99           O  
ATOM    556  N   HIS A  71       1.005  -4.217  15.641  1.00 85.23           N  
ATOM    557  CA  HIS A  71       0.702  -3.728  16.981  1.00 85.23           C  
ATOM    558  C   HIS A  71       1.973  -3.570  17.810  1.00 85.23           C  
ATOM    559  CB  HIS A  71      -0.272  -4.672  17.689  1.00 85.23           C  
ATOM    560  O   HIS A  71       2.021  -2.749  18.729  1.00 85.23           O  
ATOM    561  CG  HIS A  71      -1.691  -4.512  17.246  1.00 85.23           C  
ATOM    562  CD2 HIS A  71      -2.357  -5.036  16.190  1.00 85.23           C  
ATOM    563  ND1 HIS A  71      -2.598  -3.727  17.924  1.00 85.23           N  
ATOM    564  CE1 HIS A  71      -3.765  -3.776  17.303  1.00 85.23           C  
ATOM    565  NE2 HIS A  71      -3.645  -4.563  16.247  1.00 85.23           N  
ATOM    566  N   ASP A  72       2.901  -4.274  17.426  1.00 88.47           N  
ATOM    567  CA  ASP A  72       4.212  -4.246  18.066  1.00 88.47           C  
ATOM    568  C   ASP A  72       5.147  -3.267  17.359  1.00 88.47           C  
ATOM    569  CB  ASP A  72       4.832  -5.645  18.084  1.00 88.47           C  
ATOM    570  O   ASP A  72       5.575  -3.514  16.230  1.00 88.47           O  
ATOM    571  CG  ASP A  72       6.097  -5.722  18.920  1.00 88.47           C  
ATOM    572  OD1 ASP A  72       6.824  -4.710  19.022  1.00 88.47           O  
ATOM    573  OD2 ASP A  72       6.372  -6.806  19.478  1.00 88.47           O  
ATOM    574  N   GLU A  73       5.578  -2.197  18.027  1.00 89.73           N  
ATOM    575  CA  GLU A  73       6.375  -1.118  17.453  1.00 89.73           C  
ATOM    576  C   GLU A  73       7.763  -1.610  17.051  1.00 89.73           C  
ATOM    577  CB  GLU A  73       6.496   0.046  18.440  1.00 89.73           C  
ATOM    578  O   GLU A  73       8.313  -1.172  16.039  1.00 89.73           O  
ATOM    579  CG  GLU A  73       5.238   0.895  18.547  1.00 89.73           C  
ATOM    580  CD  GLU A  73       5.402   2.099  19.461  1.00 89.73           C  
ATOM    581  OE1 GLU A  73       4.425   2.859  19.645  1.00 89.73           O  
ATOM    582  OE2 GLU A  73       6.518   2.284  19.996  1.00 89.73           O  
ATOM    583  N   ARG A  74       8.231  -2.485  17.813  1.00 91.39           N  
ATOM    584  CA  ARG A  74       9.565  -3.001  17.524  1.00 91.39           C  
ATOM    585  C   ARG A  74       9.591  -3.730  16.185  1.00 91.39           C  
ATOM    586  CB  ARG A  74      10.032  -3.939  18.640  1.00 91.39           C  
ATOM    587  O   ARG A  74      10.511  -3.538  15.386  1.00 91.39           O  
ATOM    588  CG  ARG A  74      10.348  -3.231  19.948  1.00 91.39           C  
ATOM    589  CD  ARG A  74      10.855  -4.200  21.006  1.00 91.39           C  
ATOM    590  NE  ARG A  74      11.124  -3.524  22.272  1.00 91.39           N  
ATOM    591  NH1 ARG A  74      11.712  -5.446  23.411  1.00 91.39           N  
ATOM    592  NH2 ARG A  74      11.741  -3.419  24.481  1.00 91.39           N  
ATOM    593  CZ  ARG A  74      11.525  -4.131  23.385  1.00 91.39           C  
ATOM    594  N   ILE A  75       8.606  -4.536  15.932  1.00 89.01           N  
ATOM    595  CA  ILE A  75       8.497  -5.291  14.688  1.00 89.01           C  
ATOM    596  C   ILE A  75       8.360  -4.329  13.511  1.00 89.01           C  
ATOM    597  CB  ILE A  75       7.302  -6.270  14.724  1.00 89.01           C  
ATOM    598  O   ILE A  75       9.030  -4.489  12.488  1.00 89.01           O  
ATOM    599  CG1 ILE A  75       7.551  -7.380  15.751  1.00 89.01           C  
ATOM    600  CG2 ILE A  75       7.044  -6.858  13.333  1.00 89.01           C  
ATOM    601  CD1 ILE A  75       6.370  -8.322  15.943  1.00 89.01           C  
ATOM    602  N   ALA A  76       7.528  -3.335  13.694  1.00 90.21           N  
ATOM    603  CA  ALA A  76       7.311  -2.347  12.640  1.00 90.21           C  
ATOM    604  C   ALA A  76       8.602  -1.601  12.313  1.00 90.21           C  
ATOM    605  CB  ALA A  76       6.220  -1.361  13.050  1.00 90.21           C  
ATOM    606  O   ALA A  76       8.951  -1.435  11.142  1.00 90.21           O  
ATOM    607  N   GLU A  77       9.351  -1.268  13.313  1.00 92.96           N  
ATOM    608  CA  GLU A  77      10.578  -0.501  13.116  1.00 92.96           C  
ATOM    609  C   GLU A  77      11.645  -1.337  12.416  1.00 92.96           C  
ATOM    610  CB  GLU A  77      11.109   0.016  14.455  1.00 92.96           C  
ATOM    611  O   GLU A  77      12.366  -0.835  11.551  1.00 92.96           O  
ATOM    612  CG  GLU A  77      10.242   1.097  15.085  1.00 92.96           C  
ATOM    613  CD  GLU A  77      10.087   2.329  14.208  1.00 92.96           C  
ATOM    614  OE1 GLU A  77       8.992   2.935  14.201  1.00 92.96           O  
ATOM    615  OE2 GLU A  77      11.068   2.690  13.520  1.00 92.96           O  
ATOM    616  N   LYS A  78      11.728  -2.528  12.821  1.00 92.27           N  
ATOM    617  CA  LYS A  78      12.682  -3.419  12.165  1.00 92.27           C  
ATOM    618  C   LYS A  78      12.339  -3.601  10.689  1.00 92.27           C  
ATOM    619  CB  LYS A  78      12.717  -4.777  12.867  1.00 92.27           C  
ATOM    620  O   LYS A  78      13.229  -3.604   9.836  1.00 92.27           O  
ATOM    621  CG  LYS A  78      13.492  -4.779  14.176  1.00 92.27           C  
ATOM    622  CD  LYS A  78      13.593  -6.180  14.764  1.00 92.27           C  
ATOM    623  CE  LYS A  78      14.369  -6.183  16.075  1.00 92.27           C  
ATOM    624  NZ  LYS A  78      14.440  -7.549  16.674  1.00 92.27           N  
ATOM    625  N   ALA A  79      11.086  -3.774  10.453  1.00 90.97           N  
ATOM    626  CA  ALA A  79      10.632  -3.927   9.073  1.00 90.97           C  
ATOM    627  C   ALA A  79      10.950  -2.682   8.250  1.00 90.97           C  
ATOM    628  CB  ALA A  79       9.134  -4.217   9.036  1.00 90.97           C  
ATOM    629  O   ALA A  79      11.419  -2.785   7.114  1.00 90.97           O  
ATOM    630  N   ILE A  80      10.729  -1.543   8.862  1.00 91.91           N  
ATOM    631  CA  ILE A  80      10.985  -0.277   8.184  1.00 91.91           C  
ATOM    632  C   ILE A  80      12.474  -0.155   7.864  1.00 91.91           C  
ATOM    633  CB  ILE A  80      10.520   0.925   9.037  1.00 91.91           C  
ATOM    634  O   ILE A  80      12.847   0.198   6.743  1.00 91.91           O  
ATOM    635  CG1 ILE A  80       8.991   0.941   9.148  1.00 91.91           C  
ATOM    636  CG2 ILE A  80      11.040   2.239   8.447  1.00 91.91           C  
ATOM    637  CD1 ILE A  80       8.456   1.909  10.194  1.00 91.91           C  
ATOM    638  N   GLU A  81      13.322  -0.416   8.852  1.00 93.04           N  
ATOM    639  CA  GLU A  81      14.767  -0.340   8.663  1.00 93.04           C  
ATOM    640  C   GLU A  81      15.223  -1.245   7.522  1.00 93.04           C  
ATOM    641  CB  GLU A  81      15.499  -0.712   9.955  1.00 93.04           C  
ATOM    642  O   GLU A  81      16.003  -0.826   6.664  1.00 93.04           O  
ATOM    643  CG  GLU A  81      15.395   0.342  11.047  1.00 93.04           C  
ATOM    644  CD  GLU A  81      16.008  -0.098  12.366  1.00 93.04           C  
ATOM    645  OE1 GLU A  81      15.951   0.675  13.350  1.00 93.04           O  
ATOM    646  OE2 GLU A  81      16.550  -1.225  12.417  1.00 93.04           O  
ATOM    647  N   HIS A  82      14.754  -2.419   7.588  1.00 92.63           N  
ATOM    648  CA  HIS A  82      15.103  -3.386   6.554  1.00 92.63           C  
ATOM    649  C   HIS A  82      14.651  -2.908   5.178  1.00 92.63           C  
ATOM    650  CB  HIS A  82      14.484  -4.750   6.865  1.00 92.63           C  
ATOM    651  O   HIS A  82      15.411  -2.982   4.210  1.00 92.63           O  
ATOM    652  CG  HIS A  82      14.878  -5.822   5.898  1.00 92.63           C  
ATOM    653  CD2 HIS A  82      14.150  -6.504   4.983  1.00 92.63           C  
ATOM    654  ND1 HIS A  82      16.165  -6.306   5.807  1.00 92.63           N  
ATOM    655  CE1 HIS A  82      16.212  -7.242   4.874  1.00 92.63           C  
ATOM    656  NE2 HIS A  82      15.002  -7.381   4.358  1.00 92.63           N  
ATOM    657  N   ALA A  83      13.395  -2.497   5.060  1.00 91.33           N  
ATOM    658  CA  ALA A  83      12.842  -2.020   3.796  1.00 91.33           C  
ATOM    659  C   ALA A  83      13.644  -0.839   3.257  1.00 91.33           C  
ATOM    660  CB  ALA A  83      11.376  -1.629   3.969  1.00 91.33           C  
ATOM    661  O   ALA A  83      13.905  -0.754   2.055  1.00 91.33           O  
ATOM    662  N   GLU A  84      14.089  -0.017   4.124  1.00 91.56           N  
ATOM    663  CA  GLU A  84      14.882   1.138   3.716  1.00 91.56           C  
ATOM    664  C   GLU A  84      16.215   0.707   3.111  1.00 91.56           C  
ATOM    665  CB  GLU A  84      15.121   2.073   4.904  1.00 91.56           C  
ATOM    666  O   GLU A  84      16.659   1.270   2.108  1.00 91.56           O  
ATOM    667  CG  GLU A  84      13.887   2.856   5.329  1.00 91.56           C  
ATOM    668  CD  GLU A  84      14.129   3.749   6.535  1.00 91.56           C  
ATOM    669  OE1 GLU A  84      13.403   4.756   6.700  1.00 91.56           O  
ATOM    670  OE2 GLU A  84      15.054   3.442   7.320  1.00 91.56           O  
ATOM    671  N   ARG A  85      16.758  -0.245   3.733  1.00 92.64           N  
ATOM    672  CA  ARG A  85      18.032  -0.768   3.250  1.00 92.64           C  
ATOM    673  C   ARG A  85      17.884  -1.374   1.858  1.00 92.64           C  
ATOM    674  CB  ARG A  85      18.587  -1.814   4.220  1.00 92.64           C  
ATOM    675  O   ARG A  85      18.800  -1.289   1.038  1.00 92.64           O  
ATOM    676  CG  ARG A  85      19.124  -1.229   5.516  1.00 92.64           C  
ATOM    677  CD  ARG A  85      19.726  -2.301   6.413  1.00 92.64           C  
ATOM    678  NE  ARG A  85      20.062  -1.775   7.732  1.00 92.64           N  
ATOM    679  NH1 ARG A  85      20.694  -3.815   8.614  1.00 92.64           N  
ATOM    680  NH2 ARG A  85      20.788  -1.924   9.906  1.00 92.64           N  
ATOM    681  CZ  ARG A  85      20.514  -2.506   8.748  1.00 92.64           C  
ATOM    682  N   LEU A  86      16.730  -1.863   1.641  1.00 91.46           N  
ATOM    683  CA  LEU A  86      16.486  -2.539   0.372  1.00 91.46           C  
ATOM    684  C   LEU A  86      16.017  -1.550  -0.690  1.00 91.46           C  
ATOM    685  CB  LEU A  86      15.447  -3.650   0.546  1.00 91.46           C  
ATOM    686  O   LEU A  86      15.802  -1.927  -1.844  1.00 91.46           O  
ATOM    687  CG  LEU A  86      15.887  -4.868   1.359  1.00 91.46           C  
ATOM    688  CD1 LEU A  86      14.732  -5.854   1.504  1.00 91.46           C  
ATOM    689  CD2 LEU A  86      17.091  -5.540   0.708  1.00 91.46           C  
ATOM    690  N   GLY A  87      15.861  -0.322  -0.291  1.00 92.20           N  
ATOM    691  CA  GLY A  87      15.516   0.726  -1.238  1.00 92.20           C  
ATOM    692  C   GLY A  87      14.030   0.802  -1.529  1.00 92.20           C  
ATOM    693  O   GLY A  87      13.626   1.083  -2.660  1.00 92.20           O  
ATOM    694  N   ALA A  88      13.207   0.437  -0.483  1.00 93.11           N  
ATOM    695  CA  ALA A  88      11.764   0.521  -0.691  1.00 93.11           C  
ATOM    696  C   ALA A  88      11.355   1.919  -1.145  1.00 93.11           C  
ATOM    697  CB  ALA A  88      11.019   0.140   0.586  1.00 93.11           C  
ATOM    698  O   ALA A  88      11.809   2.918  -0.583  1.00 93.11           O  
ATOM    699  N   ARG A  89      10.489   1.980  -2.117  1.00 94.06           N  
ATOM    700  CA  ARG A  89      10.052   3.254  -2.679  1.00 94.06           C  
ATOM    701  C   ARG A  89       9.012   3.919  -1.784  1.00 94.06           C  
ATOM    702  CB  ARG A  89       9.483   3.054  -4.086  1.00 94.06           C  
ATOM    703  O   ARG A  89       9.044   5.134  -1.583  1.00 94.06           O  
ATOM    704  CG  ARG A  89      10.506   2.573  -5.102  1.00 94.06           C  
ATOM    705  CD  ARG A  89       9.930   2.539  -6.510  1.00 94.06           C  
ATOM    706  NE  ARG A  89       9.721   3.884  -7.039  1.00 94.06           N  
ATOM    707  NH1 ARG A  89       9.600   3.219  -9.249  1.00 94.06           N  
ATOM    708  NH2 ARG A  89       9.385   5.434  -8.700  1.00 94.06           N  
ATOM    709  CZ  ARG A  89       9.569   4.176  -8.328  1.00 94.06           C  
ATOM    710  N   ILE A  90       8.138   3.180  -1.301  1.00 95.04           N  
ATOM    711  CA  ILE A  90       7.097   3.670  -0.404  1.00 95.04           C  
ATOM    712  C   ILE A  90       6.920   2.697   0.760  1.00 95.04           C  
ATOM    713  CB  ILE A  90       5.756   3.865  -1.148  1.00 95.04           C  
ATOM    714  O   ILE A  90       6.802   1.487   0.553  1.00 95.04           O  
ATOM    715  CG1 ILE A  90       5.917   4.888  -2.278  1.00 95.04           C  
ATOM    716  CG2 ILE A  90       4.656   4.294  -0.173  1.00 95.04           C  
ATOM    717  CD1 ILE A  90       6.315   6.279  -1.803  1.00 95.04           C  
ATOM    718  N   ILE A  91       6.903   3.170   1.997  1.00 95.64           N  
ATOM    719  CA  ILE A  91       6.663   2.388   3.205  1.00 95.64           C  
ATOM    720  C   ILE A  91       5.426   2.920   3.926  1.00 95.64           C  
ATOM    721  CB  ILE A  91       7.886   2.415   4.148  1.00 95.64           C  
ATOM    722  O   ILE A  91       5.398   4.077   4.352  1.00 95.64           O  
ATOM    723  CG1 ILE A  91       9.141   1.935   3.410  1.00 95.64           C  
ATOM    724  CG2 ILE A  91       7.626   1.566   5.395  1.00 95.64           C  
ATOM    725  CD1 ILE A  91      10.440   2.207   4.155  1.00 95.64           C  
ATOM    726  N   VAL A  92       4.413   2.151   3.994  1.00 94.48           N  
ATOM    727  CA  VAL A  92       3.210   2.516   4.736  1.00 94.48           C  
ATOM    728  C   VAL A  92       3.062   1.612   5.958  1.00 94.48           C  
ATOM    729  CB  VAL A  92       1.948   2.424   3.850  1.00 94.48           C  
ATOM    730  O   VAL A  92       2.987   0.388   5.828  1.00 94.48           O  
ATOM    731  CG1 VAL A  92       0.713   2.892   4.619  1.00 94.48           C  
ATOM    732  CG2 VAL A  92       2.130   3.246   2.575  1.00 94.48           C  
ATOM    733  N   VAL A  93       2.998   2.241   7.114  1.00 92.61           N  
ATOM    734  CA  VAL A  93       2.931   1.478   8.356  1.00 92.61           C  
ATOM    735  C   VAL A  93       1.747   1.958   9.194  1.00 92.61           C  
ATOM    736  CB  VAL A  93       4.240   1.598   9.167  1.00 92.61           C  
ATOM    737  O   VAL A  93       1.578   3.160   9.410  1.00 92.61           O  
ATOM    738  CG1 VAL A  93       4.178   0.733  10.425  1.00 92.61           C  
ATOM    739  CG2 VAL A  93       5.439   1.206   8.304  1.00 92.61           C  
ATOM    740  N   VAL A  94       0.959   1.032   9.627  1.00 89.53           N  
ATOM    741  CA  VAL A  94      -0.060   1.301  10.636  1.00 89.53           C  
ATOM    742  C   VAL A  94       0.303   0.594  11.940  1.00 89.53           C  
ATOM    743  CB  VAL A  94      -1.461   0.856  10.160  1.00 89.53           C  
ATOM    744  O   VAL A  94       0.329  -0.637  11.999  1.00 89.53           O  
ATOM    745  CG1 VAL A  94      -2.521   1.201  11.205  1.00 89.53           C  
ATOM    746  CG2 VAL A  94      -1.799   1.501   8.818  1.00 89.53           C  
ATOM    747  N   ILE A  95       0.526   1.389  12.995  1.00 89.34           N  
ATOM    748  CA  ILE A  95       0.970   0.825  14.265  1.00 89.34           C  
ATOM    749  C   ILE A  95       0.316   1.579  15.421  1.00 89.34           C  
ATOM    750  CB  ILE A  95       2.509   0.872  14.397  1.00 89.34           C  
ATOM    751  O   ILE A  95       0.420   2.805  15.509  1.00 89.34           O  
ATOM    752  CG1 ILE A  95       2.947   0.290  15.746  1.00 89.34           C  
ATOM    753  CG2 ILE A  95       3.022   2.305  14.226  1.00 89.34           C  
ATOM    754  CD1 ILE A  95       4.365  -0.266  15.749  1.00 89.34           C  
ATOM    755  N   ASN A  96      -0.444   0.935  16.291  1.00 85.60           N  
ATOM    756  CA  ASN A  96      -1.061   1.456  17.506  1.00 85.60           C  
ATOM    757  C   ASN A  96      -1.824   2.750  17.236  1.00 85.60           C  
ATOM    758  CB  ASN A  96      -0.006   1.678  18.591  1.00 85.60           C  
ATOM    759  O   ASN A  96      -1.659   3.735  17.957  1.00 85.60           O  
ATOM    760  CG  ASN A  96       0.563   0.380  19.128  1.00 85.60           C  
ATOM    761  ND2 ASN A  96       1.842   0.394  19.484  1.00 85.60           N  
ATOM    762  OD1 ASN A  96      -0.142  -0.629  19.221  1.00 85.60           O  
ATOM    763  N   GLY A  97      -2.559   2.771  16.123  1.00 85.50           N  
ATOM    764  CA  GLY A  97      -3.420   3.920  15.890  1.00 85.50           C  
ATOM    765  C   GLY A  97      -2.726   5.044  15.145  1.00 85.50           C  
ATOM    766  O   GLY A  97      -3.188   6.187  15.164  1.00 85.50           O  
ATOM    767  N   ARG A  98      -1.528   4.703  14.607  1.00 92.12           N  
ATOM    768  CA  ARG A  98      -0.749   5.690  13.866  1.00 92.12           C  
ATOM    769  C   ARG A  98      -0.441   5.198  12.456  1.00 92.12           C  
ATOM    770  CB  ARG A  98       0.551   6.013  14.605  1.00 92.12           C  
ATOM    771  O   ARG A  98      -0.108   4.027  12.261  1.00 92.12           O  
ATOM    772  CG  ARG A  98       0.347   6.750  15.919  1.00 92.12           C  
ATOM    773  CD  ARG A  98       1.670   7.047  16.611  1.00 92.12           C  
ATOM    774  NE  ARG A  98       2.303   5.830  17.110  1.00 92.12           N  
ATOM    775  NH1 ARG A  98       4.116   6.910  18.049  1.00 92.12           N  
ATOM    776  NH2 ARG A  98       3.937   4.629  18.189  1.00 92.12           N  
ATOM    777  CZ  ARG A  98       3.450   5.793  17.782  1.00 92.12           C  
ATOM    778  N   VAL A  99      -0.664   6.089  11.562  1.00 93.66           N  
ATOM    779  CA  VAL A  99      -0.247   5.831  10.188  1.00 93.66           C  
ATOM    780  C   VAL A  99       1.059   6.567   9.897  1.00 93.66           C  
ATOM    781  CB  VAL A  99      -1.335   6.256   9.175  1.00 93.66           C  
ATOM    782  O   VAL A  99       1.174   7.767  10.157  1.00 93.66           O  
ATOM    783  CG1 VAL A  99      -0.834   6.086   7.742  1.00 93.66           C  
ATOM    784  CG2 VAL A  99      -2.613   5.449   9.397  1.00 93.66           C  
ATOM    785  N   ARG A 100       2.029   5.757   9.459  1.00 95.35           N  
ATOM    786  CA  ARG A 100       3.301   6.333   9.034  1.00 95.35           C  
ATOM    787  C   ARG A 100       3.560   6.057   7.557  1.00 95.35           C  
ATOM    788  CB  ARG A 100       4.450   5.781   9.880  1.00 95.35           C  
ATOM    789  O   ARG A 100       3.381   4.931   7.089  1.00 95.35           O  
ATOM    790  CG  ARG A 100       4.346   6.120  11.358  1.00 95.35           C  
ATOM    791  CD  ARG A 100       5.409   5.403  12.178  1.00 95.35           C  
ATOM    792  NE  ARG A 100       6.755   5.829  11.806  1.00 95.35           N  
ATOM    793  NH1 ARG A 100       7.832   4.139  12.955  1.00 95.35           N  
ATOM    794  NH2 ARG A 100       9.048   5.692  11.787  1.00 95.35           N  
ATOM    795  CZ  ARG A 100       7.875   5.219  12.183  1.00 95.35           C  
ATOM    796  N   VAL A 101       3.843   7.122   6.887  1.00 96.49           N  
ATOM    797  CA  VAL A 101       4.206   6.972   5.482  1.00 96.49           C  
ATOM    798  C   VAL A 101       5.601   7.546   5.244  1.00 96.49           C  
ATOM    799  CB  VAL A 101       3.181   7.662   4.554  1.00 96.49           C  
ATOM    800  O   VAL A 101       5.859   8.713   5.547  1.00 96.49           O  
ATOM    801  CG1 VAL A 101       3.549   7.448   3.087  1.00 96.49           C  
ATOM    802  CG2 VAL A 101       1.772   7.142   4.836  1.00 96.49           C  
ATOM    803  N   ARG A 102       6.457   6.693   4.780  1.00 96.36           N  
ATOM    804  CA  ARG A 102       7.792   7.140   4.396  1.00 96.36           C  
ATOM    805  C   ARG A 102       7.961   7.122   2.881  1.00 96.36           C  
ATOM    806  CB  ARG A 102       8.861   6.265   5.053  1.00 96.36           C  
ATOM    807  O   ARG A 102       7.619   6.136   2.224  1.00 96.36           O  
ATOM    808  CG  ARG A 102      10.283   6.749   4.818  1.00 96.36           C  
ATOM    809  CD  ARG A 102      11.278   6.042   5.728  1.00 96.36           C  
ATOM    810  NE  ARG A 102      12.629   6.573   5.566  1.00 96.36           N  
ATOM    811  NH1 ARG A 102      13.224   6.300   7.781  1.00 96.36           N  
ATOM    812  NH2 ARG A 102      14.723   7.181   6.286  1.00 96.36           N  
ATOM    813  CZ  ARG A 102      13.522   6.684   6.545  1.00 96.36           C  
ATOM    814  N   ASN A 103       8.555   8.295   2.424  1.00 96.26           N  
ATOM    815  CA  ASN A 103       8.724   8.464   0.985  1.00 96.26           C  
ATOM    816  C   ASN A 103      10.175   8.252   0.563  1.00 96.26           C  
ATOM    817  CB  ASN A 103       8.240   9.847   0.546  1.00 96.26           C  
ATOM    818  O   ASN A 103      11.021   9.123   0.773  1.00 96.26           O  
ATOM    819  CG  ASN A 103       8.364  10.062  -0.950  1.00 96.26           C  
ATOM    820  ND2 ASN A 103       8.124  11.289  -1.394  1.00 96.26           N  
ATOM    821  OD1 ASN A 103       8.672   9.131  -1.699  1.00 96.26           O  
ATOM    822  N   GLY A 104      10.440   7.027  -0.025  1.00 93.07           N  
ATOM    823  CA  GLY A 104      11.779   6.698  -0.486  1.00 93.07           C  
ATOM    824  C   GLY A 104      11.998   7.010  -1.955  1.00 93.07           C  
ATOM    825  O   GLY A 104      13.038   6.665  -2.520  1.00 93.07           O  
ATOM    826  N   THR A 105      11.106   7.629  -2.596  1.00 93.30           N  
ATOM    827  CA  THR A 105      11.232   7.991  -4.003  1.00 93.30           C  
ATOM    828  C   THR A 105      12.070   9.256  -4.163  1.00 93.30           C  
ATOM    829  CB  THR A 105       9.851   8.201  -4.652  1.00 93.30           C  
ATOM    830  O   THR A 105      12.567   9.807  -3.179  1.00 93.30           O  
ATOM    831  CG2 THR A 105       8.902   7.057  -4.308  1.00 93.30           C  
ATOM    832  OG1 THR A 105       9.289   9.431  -4.180  1.00 93.30           O  
ATOM    833  N   ASP A 106      12.235   9.720  -5.417  1.00 94.12           N  
ATOM    834  CA  ASP A 106      13.011  10.925  -5.694  1.00 94.12           C  
ATOM    835  C   ASP A 106      12.097  12.118  -5.960  1.00 94.12           C  
ATOM    836  CB  ASP A 106      13.943  10.700  -6.887  1.00 94.12           C  
ATOM    837  O   ASP A 106      12.542  13.146  -6.475  1.00 94.12           O  
ATOM    838  CG  ASP A 106      13.205  10.274  -8.144  1.00 94.12           C  
ATOM    839  OD1 ASP A 106      11.994   9.975  -8.068  1.00 94.12           O  
ATOM    840  OD2 ASP A 106      13.841  10.233  -9.219  1.00 94.12           O  
ATOM    841  N   ARG A 107      10.793  11.964  -5.704  1.00 95.58           N  
ATOM    842  CA  ARG A 107       9.814  13.026  -5.908  1.00 95.58           C  
ATOM    843  C   ARG A 107       8.836  13.102  -4.741  1.00 95.58           C  
ATOM    844  CB  ARG A 107       9.052  12.811  -7.217  1.00 95.58           C  
ATOM    845  O   ARG A 107       8.713  12.152  -3.965  1.00 95.58           O  
ATOM    846  CG  ARG A 107       8.304  11.488  -7.284  1.00 95.58           C  
ATOM    847  CD  ARG A 107       7.790  11.202  -8.688  1.00 95.58           C  
ATOM    848  NE  ARG A 107       8.668  10.283  -9.407  1.00 95.58           N  
ATOM    849  NH1 ARG A 107       7.564  10.479 -11.426  1.00 95.58           N  
ATOM    850  NH2 ARG A 107       9.397   9.115 -11.245  1.00 95.58           N  
ATOM    851  CZ  ARG A 107       8.541   9.961 -10.691  1.00 95.58           C  
ATOM    852  N   PRO A 108       8.110  14.309  -4.680  1.00 97.04           N  
ATOM    853  CA  PRO A 108       7.104  14.408  -3.620  1.00 97.04           C  
ATOM    854  C   PRO A 108       5.895  13.509  -3.869  1.00 97.04           C  
ATOM    855  CB  PRO A 108       6.702  15.885  -3.651  1.00 97.04           C  
ATOM    856  O   PRO A 108       5.567  13.214  -5.021  1.00 97.04           O  
ATOM    857  CG  PRO A 108       7.029  16.340  -5.037  1.00 97.04           C  
ATOM    858  CD  PRO A 108       8.191  15.534  -5.542  1.00 97.04           C  
ATOM    859  N   CYS A 109       5.367  13.014  -2.742  1.00 97.64           N  
ATOM    860  CA  CYS A 109       4.177  12.174  -2.819  1.00 97.64           C  
ATOM    861  C   CYS A 109       2.988  12.851  -2.147  1.00 97.64           C  
ATOM    862  CB  CYS A 109       4.437  10.816  -2.168  1.00 97.64           C  
ATOM    863  O   CYS A 109       3.150  13.545  -1.142  1.00 97.64           O  
ATOM    864  SG  CYS A 109       5.700   9.835  -3.009  1.00 97.64           S  
ATOM    865  N   ARG A 110       1.868  12.765  -2.837  1.00 98.13           N  
ATOM    866  CA  ARG A 110       0.609  13.150  -2.207  1.00 98.13           C  
ATOM    867  C   ARG A 110       0.000  11.981  -1.440  1.00 98.13           C  
ATOM    868  CB  ARG A 110      -0.382  13.664  -3.253  1.00 98.13           C  
ATOM    869  O   ARG A 110      -0.217  10.907  -2.005  1.00 98.13           O  
ATOM    870  CG  ARG A 110      -1.671  14.212  -2.664  1.00 98.13           C  
ATOM    871  CD  ARG A 110      -2.606  14.739  -3.744  1.00 98.13           C  
ATOM    872  NE  ARG A 110      -2.077  15.946  -4.372  1.00 98.13           N  
ATOM    873  NH1 ARG A 110      -3.639  15.993  -6.074  1.00 98.13           N  
ATOM    874  NH2 ARG A 110      -2.020  17.611  -5.953  1.00 98.13           N  
ATOM    875  CZ  ARG A 110      -2.580  16.514  -5.465  1.00 98.13           C  
ATOM    876  N   VAL A 111      -0.236  12.185  -0.135  1.00 97.74           N  
ATOM    877  CA  VAL A 111      -0.777  11.132   0.717  1.00 97.74           C  
ATOM    878  C   VAL A 111      -2.157  11.539   1.228  1.00 97.74           C  
ATOM    879  CB  VAL A 111       0.162  10.824   1.904  1.00 97.74           C  
ATOM    880  O   VAL A 111      -2.316  12.609   1.822  1.00 97.74           O  
ATOM    881  CG1 VAL A 111      -0.428   9.726   2.788  1.00 97.74           C  
ATOM    882  CG2 VAL A 111       1.546  10.421   1.399  1.00 97.74           C  
ATOM    883  N   ARG A 112      -3.154  10.647   0.900  1.00 97.43           N  
ATOM    884  CA  ARG A 112      -4.507  10.830   1.415  1.00 97.43           C  
ATOM    885  C   ARG A 112      -4.843   9.773   2.461  1.00 97.43           C  
ATOM    886  CB  ARG A 112      -5.527  10.783   0.275  1.00 97.43           C  
ATOM    887  O   ARG A 112      -4.732   8.574   2.198  1.00 97.43           O  
ATOM    888  CG  ARG A 112      -6.930  11.200   0.687  1.00 97.43           C  
ATOM    889  CD  ARG A 112      -7.903  11.135  -0.482  1.00 97.43           C  
ATOM    890  NE  ARG A 112      -7.479  11.993  -1.585  1.00 97.43           N  
ATOM    891  NH1 ARG A 112      -9.007  11.152  -3.100  1.00 97.43           N  
ATOM    892  NH2 ARG A 112      -7.551  12.806  -3.732  1.00 97.43           N  
ATOM    893  CZ  ARG A 112      -8.013  11.981  -2.803  1.00 97.43           C  
ATOM    894  N   VAL A 113      -5.176  10.227   3.642  1.00 95.90           N  
ATOM    895  CA  VAL A 113      -5.581   9.332   4.721  1.00 95.90           C  
ATOM    896  C   VAL A 113      -7.072   9.502   5.002  1.00 95.90           C  
ATOM    897  CB  VAL A 113      -4.763   9.588   6.007  1.00 95.90           C  
ATOM    898  O   VAL A 113      -7.519  10.587   5.381  1.00 95.90           O  
ATOM    899  CG1 VAL A 113      -5.169   8.611   7.108  1.00 95.90           C  
ATOM    900  CG2 VAL A 113      -3.267   9.481   5.717  1.00 95.90           C  
ATOM    901  N   THR A 114      -7.834   8.403   4.700  1.00 94.62           N  
ATOM    902  CA  THR A 114      -9.268   8.389   4.968  1.00 94.62           C  
ATOM    903  C   THR A 114      -9.588   7.489   6.158  1.00 94.62           C  
ATOM    904  CB  THR A 114     -10.063   7.918   3.737  1.00 94.62           C  
ATOM    905  O   THR A 114      -9.277   6.296   6.142  1.00 94.62           O  
ATOM    906  CG2 THR A 114     -11.565   8.028   3.976  1.00 94.62           C  
ATOM    907  OG1 THR A 114      -9.709   8.727   2.608  1.00 94.62           O  
ATOM    908  N   ALA A 115     -10.153   8.024   7.260  1.00 91.10           N  
ATOM    909  CA  ALA A 115     -10.543   7.287   8.460  1.00 91.10           C  
ATOM    910  C   ALA A 115     -11.743   7.941   9.139  1.00 91.10           C  
ATOM    911  CB  ALA A 115      -9.370   7.194   9.432  1.00 91.10           C  
ATOM    912  O   ALA A 115     -11.824   9.169   9.223  1.00 91.10           O  
ATOM    913  N   GLY A 116     -12.803   7.095   9.542  1.00 86.48           N  
ATOM    914  CA  GLY A 116     -13.942   7.613  10.284  1.00 86.48           C  
ATOM    915  C   GLY A 116     -14.772   8.603   9.489  1.00 86.48           C  
ATOM    916  O   GLY A 116     -15.320   9.554  10.051  1.00 86.48           O  
ATOM    917  N   GLY A 117     -14.752   8.507   8.127  1.00 88.19           N  
ATOM    918  CA  GLY A 117     -15.547   9.357   7.256  1.00 88.19           C  
ATOM    919  C   GLY A 117     -14.855  10.658   6.898  1.00 88.19           C  
ATOM    920  O   GLY A 117     -15.441  11.519   6.238  1.00 88.19           O  
ATOM    921  N   GLU A 118     -13.598  10.810   7.428  1.00 91.57           N  
ATOM    922  CA  GLU A 118     -12.826  12.012   7.129  1.00 91.57           C  
ATOM    923  C   GLU A 118     -11.626  11.692   6.242  1.00 91.57           C  
ATOM    924  CB  GLU A 118     -12.359  12.686   8.422  1.00 91.57           C  
ATOM    925  O   GLU A 118     -11.069  10.595   6.315  1.00 91.57           O  
ATOM    926  CG  GLU A 118     -13.497  13.192   9.297  1.00 91.57           C  
ATOM    927  CD  GLU A 118     -13.018  13.844  10.585  1.00 91.57           C  
ATOM    928  OE1 GLU A 118     -13.811  14.569  11.229  1.00 91.57           O  
ATOM    929  OE2 GLU A 118     -11.842  13.630  10.952  1.00 91.57           O  
ATOM    930  N   THR A 119     -11.357  12.730   5.326  1.00 95.65           N  
ATOM    931  CA  THR A 119     -10.186  12.604   4.466  1.00 95.65           C  
ATOM    932  C   THR A 119      -9.237  13.781   4.668  1.00 95.65           C  
ATOM    933  CB  THR A 119     -10.590  12.515   2.983  1.00 95.65           C  
ATOM    934  O   THR A 119      -9.656  14.939   4.619  1.00 95.65           O  
ATOM    935  CG2 THR A 119      -9.364  12.373   2.086  1.00 95.65           C  
ATOM    936  OG1 THR A 119     -11.442  11.379   2.792  1.00 95.65           O  
ATOM    937  N   ARG A 120      -7.972  13.361   4.977  1.00 96.47           N  
ATOM    938  CA  ARG A 120      -6.919  14.368   5.069  1.00 96.47           C  
ATOM    939  C   ARG A 120      -5.844  14.134   4.013  1.00 96.47           C  
ATOM    940  CB  ARG A 120      -6.292  14.365   6.465  1.00 96.47           C  
ATOM    941  O   ARG A 120      -5.469  12.991   3.744  1.00 96.47           O  
ATOM    942  CG  ARG A 120      -7.258  14.751   7.574  1.00 96.47           C  
ATOM    943  CD  ARG A 120      -6.598  14.683   8.945  1.00 96.47           C  
ATOM    944  NE  ARG A 120      -6.591  13.321   9.473  1.00 96.47           N  
ATOM    945  NH1 ARG A 120      -5.704  13.901  11.526  1.00 96.47           N  
ATOM    946  NH2 ARG A 120      -6.204  11.712  11.065  1.00 96.47           N  
ATOM    947  CZ  ARG A 120      -6.166  12.981  10.686  1.00 96.47           C  
ATOM    948  N   GLU A 121      -5.321  15.216   3.501  1.00 97.77           N  
ATOM    949  CA  GLU A 121      -4.311  15.143   2.449  1.00 97.77           C  
ATOM    950  C   GLU A 121      -3.008  15.805   2.888  1.00 97.77           C  
ATOM    951  CB  GLU A 121      -4.826  15.795   1.163  1.00 97.77           C  
ATOM    952  O   GLU A 121      -3.026  16.860   3.526  1.00 97.77           O  
ATOM    953  CG  GLU A 121      -3.918  15.583  -0.039  1.00 97.77           C  
ATOM    954  CD  GLU A 121      -4.508  16.113  -1.337  1.00 97.77           C  
ATOM    955  OE1 GLU A 121      -3.961  17.089  -1.899  1.00 97.77           O  
ATOM    956  OE2 GLU A 121      -5.526  15.547  -1.795  1.00 97.77           O  
ATOM    957  N   TYR A 122      -1.913  15.069   2.506  1.00 97.86           N  
ATOM    958  CA  TYR A 122      -0.584  15.548   2.869  1.00 97.86           C  
ATOM    959  C   TYR A 122       0.375  15.441   1.690  1.00 97.86           C  
ATOM    960  CB  TYR A 122      -0.035  14.758   4.061  1.00 97.86           C  
ATOM    961  O   TYR A 122       0.184  14.610   0.799  1.00 97.86           O  
ATOM    962  CG  TYR A 122      -0.984  14.690   5.233  1.00 97.86           C  
ATOM    963  CD1 TYR A 122      -0.914  15.621   6.267  1.00 97.86           C  
ATOM    964  CD2 TYR A 122      -1.952  13.694   5.309  1.00 97.86           C  
ATOM    965  CE1 TYR A 122      -1.785  15.561   7.349  1.00 97.86           C  
ATOM    966  CE2 TYR A 122      -2.829  13.625   6.387  1.00 97.86           C  
ATOM    967  OH  TYR A 122      -3.603  14.496   8.470  1.00 97.86           O  
ATOM    968  CZ  TYR A 122      -2.738  14.561   7.400  1.00 97.86           C  
ATOM    969  N   THR A 123       1.339  16.404   1.775  1.00 97.74           N  
ATOM    970  CA  THR A 123       2.480  16.247   0.880  1.00 97.74           C  
ATOM    971  C   THR A 123       3.692  15.713   1.637  1.00 97.74           C  
ATOM    972  CB  THR A 123       2.843  17.579   0.199  1.00 97.74           C  
ATOM    973  O   THR A 123       4.104  16.290   2.645  1.00 97.74           O  
ATOM    974  CG2 THR A 123       4.039  17.413  -0.733  1.00 97.74           C  
ATOM    975  OG1 THR A 123       1.720  18.042  -0.562  1.00 97.74           O  
ATOM    976  N   VAL A 124       4.275  14.594   1.175  1.00 97.68           N  
ATOM    977  CA  VAL A 124       5.463  13.998   1.778  1.00 97.68           C  
ATOM    978  C   VAL A 124       6.644  14.115   0.817  1.00 97.68           C  
ATOM    979  CB  VAL A 124       5.227  12.518   2.155  1.00 97.68           C  
ATOM    980  O   VAL A 124       6.625  13.537  -0.272  1.00 97.68           O  
ATOM    981  CG1 VAL A 124       6.427  11.956   2.914  1.00 97.68           C  
ATOM    982  CG2 VAL A 124       3.951  12.377   2.984  1.00 97.68           C  
ATOM    983  N   ASN A 125       7.670  14.867   1.225  1.00 97.73           N  
ATOM    984  CA  ASN A 125       8.849  15.063   0.388  1.00 97.73           C  
ATOM    985  C   ASN A 125       9.781  13.856   0.441  1.00 97.73           C  
ATOM    986  CB  ASN A 125       9.598  16.331   0.805  1.00 97.73           C  
ATOM    987  O   ASN A 125       9.686  13.033   1.353  1.00 97.73           O  
ATOM    988  CG  ASN A 125       8.778  17.589   0.597  1.00 97.73           C  
ATOM    989  ND2 ASN A 125       8.708  18.427   1.624  1.00 97.73           N  
ATOM    990  OD1 ASN A 125       8.211  17.804  -0.477  1.00 97.73           O  
ATOM    991  N   PRO A 126      10.634  13.729  -0.644  1.00 96.44           N  
ATOM    992  CA  PRO A 126      11.604  12.631  -0.653  1.00 96.44           C  
ATOM    993  C   PRO A 126      12.455  12.585   0.614  1.00 96.44           C  
ATOM    994  CB  PRO A 126      12.468  12.933  -1.880  1.00 96.44           C  
ATOM    995  O   PRO A 126      12.949  13.620   1.068  1.00 96.44           O  
ATOM    996  CG  PRO A 126      11.572  13.701  -2.798  1.00 96.44           C  
ATOM    997  CD  PRO A 126      10.697  14.598  -1.971  1.00 96.44           C  
ATOM    998  N   GLY A 127      12.569  11.336   1.154  1.00 93.18           N  
ATOM    999  CA  GLY A 127      13.435  11.109   2.300  1.00 93.18           C  
ATOM   1000  C   GLY A 127      12.796  11.500   3.619  1.00 93.18           C  
ATOM   1001  O   GLY A 127      13.449  11.471   4.664  1.00 93.18           O  
ATOM   1002  N   THR A 128      11.489  11.948   3.537  1.00 96.11           N  
ATOM   1003  CA  THR A 128      10.817  12.373   4.760  1.00 96.11           C  
ATOM   1004  C   THR A 128       9.708  11.394   5.136  1.00 96.11           C  
ATOM   1005  CB  THR A 128      10.228  13.788   4.611  1.00 96.11           C  
ATOM   1006  O   THR A 128       9.437  10.443   4.400  1.00 96.11           O  
ATOM   1007  CG2 THR A 128      11.294  14.784   4.167  1.00 96.11           C  
ATOM   1008  OG1 THR A 128       9.179  13.762   3.635  1.00 96.11           O  
ATOM   1009  N   GLU A 129       9.143  11.668   6.342  1.00 96.06           N  
ATOM   1010  CA  GLU A 129       8.109  10.792   6.885  1.00 96.06           C  
ATOM   1011  C   GLU A 129       6.900  11.593   7.358  1.00 96.06           C  
ATOM   1012  CB  GLU A 129       8.667   9.951   8.037  1.00 96.06           C  
ATOM   1013  O   GLU A 129       7.049  12.682   7.916  1.00 96.06           O  
ATOM   1014  CG  GLU A 129       7.655   8.989   8.642  1.00 96.06           C  
ATOM   1015  CD  GLU A 129       8.211   8.190   9.810  1.00 96.06           C  
ATOM   1016  OE1 GLU A 129       8.084   8.642  10.970  1.00 96.06           O  
ATOM   1017  OE2 GLU A 129       8.778   7.102   9.562  1.00 96.06           O  
ATOM   1018  N   LEU A 130       5.720  11.073   6.994  1.00 97.05           N  
ATOM   1019  CA  LEU A 130       4.448  11.561   7.514  1.00 97.05           C  
ATOM   1020  C   LEU A 130       3.954  10.680   8.656  1.00 97.05           C  
ATOM   1021  CB  LEU A 130       3.398  11.612   6.402  1.00 97.05           C  
ATOM   1022  O   LEU A 130       3.977   9.451   8.553  1.00 97.05           O  
ATOM   1023  CG  LEU A 130       1.959  11.887   6.840  1.00 97.05           C  
ATOM   1024  CD1 LEU A 130       1.814  13.333   7.305  1.00 97.05           C  
ATOM   1025  CD2 LEU A 130       0.986  11.585   5.705  1.00 97.05           C  
ATOM   1026  N   GLU A 131       3.477  11.322   9.705  1.00 96.27           N  
ATOM   1027  CA  GLU A 131       2.844  10.606  10.808  1.00 96.27           C  
ATOM   1028  C   GLU A 131       1.478  11.200  11.141  1.00 96.27           C  
ATOM   1029  CB  GLU A 131       3.742  10.626  12.048  1.00 96.27           C  
ATOM   1030  O   GLU A 131       1.365  12.397  11.411  1.00 96.27           O  
ATOM   1031  CG  GLU A 131       3.249   9.734  13.179  1.00 96.27           C  
ATOM   1032  CD  GLU A 131       4.207   9.677  14.358  1.00 96.27           C  
ATOM   1033  OE1 GLU A 131       3.860  10.188  15.447  1.00 96.27           O  
ATOM   1034  OE2 GLU A 131       5.313   9.117  14.192  1.00 96.27           O  
ATOM   1035  N   VAL A 132       0.519  10.300  11.127  1.00 95.25           N  
ATOM   1036  CA  VAL A 132      -0.848  10.729  11.403  1.00 95.25           C  
ATOM   1037  C   VAL A 132      -1.449   9.861  12.507  1.00 95.25           C  
ATOM   1038  CB  VAL A 132      -1.731  10.666  10.136  1.00 95.25           C  
ATOM   1039  O   VAL A 132      -1.452   8.632  12.407  1.00 95.25           O  
ATOM   1040  CG1 VAL A 132      -3.151  11.137  10.443  1.00 95.25           C  
ATOM   1041  CG2 VAL A 132      -1.116  11.504   9.017  1.00 95.25           C  
ATOM   1042  N   GLU A 133      -1.976  10.511  13.528  1.00 94.51           N  
ATOM   1043  CA  GLU A 133      -2.629   9.784  14.612  1.00 94.51           C  
ATOM   1044  C   GLU A 133      -4.089   9.491  14.279  1.00 94.51           C  
ATOM   1045  CB  GLU A 133      -2.536  10.571  15.921  1.00 94.51           C  
ATOM   1046  O   GLU A 133      -4.793  10.349  13.742  1.00 94.51           O  
ATOM   1047  CG  GLU A 133      -1.127  10.650  16.493  1.00 94.51           C  
ATOM   1048  CD  GLU A 133      -1.072  11.305  17.864  1.00 94.51           C  
ATOM   1049  OE1 GLU A 133      -0.070  11.112  18.589  1.00 94.51           O  
ATOM   1050  OE2 GLU A 133      -2.039  12.017  18.216  1.00 94.51           O  
ATOM   1051  N   LEU A 134      -4.507   8.145  14.592  1.00 90.60           N  
ATOM   1052  CA  LEU A 134      -5.895   7.745  14.384  1.00 90.60           C  
ATOM   1053  C   LEU A 134      -6.606   7.537  15.717  1.00 90.60           C  
ATOM   1054  CB  LEU A 134      -5.963   6.462  13.551  1.00 90.60           C  
ATOM   1055  O   LEU A 134      -5.997   7.079  16.686  1.00 90.60           O  
ATOM   1056  CG  LEU A 134      -5.303   6.514  12.172  1.00 90.60           C  
ATOM   1057  CD1 LEU A 134      -5.295   5.128  11.536  1.00 90.60           C  
ATOM   1058  CD2 LEU A 134      -6.020   7.516  11.273  1.00 90.60           C  
ATOM   1059  N   SER A 135      -7.820   8.039  15.842  1.00 90.48           N  
ATOM   1060  CA  SER A 135      -8.634   7.674  16.997  1.00 90.48           C  
ATOM   1061  C   SER A 135      -8.977   6.188  16.984  1.00 90.48           C  
ATOM   1062  CB  SER A 135      -9.918   8.503  17.031  1.00 90.48           C  
ATOM   1063  O   SER A 135      -8.875   5.531  15.946  1.00 90.48           O  
ATOM   1064  OG  SER A 135     -10.778   8.143  15.963  1.00 90.48           O  
ATOM   1065  N   PRO A 136      -9.326   5.662  18.144  1.00 86.12           N  
ATOM   1066  CA  PRO A 136      -9.689   4.245  18.223  1.00 86.12           C  
ATOM   1067  C   PRO A 136     -10.746   3.849  17.195  1.00 86.12           C  
ATOM   1068  CB  PRO A 136     -10.230   4.099  19.647  1.00 86.12           C  
ATOM   1069  O   PRO A 136     -10.676   2.759  16.620  1.00 86.12           O  
ATOM   1070  CG  PRO A 136      -9.504   5.137  20.440  1.00 86.12           C  
ATOM   1071  CD  PRO A 136      -9.325   6.356  19.581  1.00 86.12           C  
ATOM   1072  N   GLU A 137     -11.696   4.720  16.926  1.00 83.47           N  
ATOM   1073  CA  GLU A 137     -12.772   4.428  15.983  1.00 83.47           C  
ATOM   1074  C   GLU A 137     -12.259   4.419  14.546  1.00 83.47           C  
ATOM   1075  CB  GLU A 137     -13.907   5.444  16.130  1.00 83.47           C  
ATOM   1076  O   GLU A 137     -12.751   3.658  13.710  1.00 83.47           O  
ATOM   1077  CG  GLU A 137     -14.640   5.359  17.461  1.00 83.47           C  
ATOM   1078  CD  GLU A 137     -15.728   6.410  17.615  1.00 83.47           C  
ATOM   1079  OE1 GLU A 137     -16.503   6.342  18.596  1.00 83.47           O  
ATOM   1080  OE2 GLU A 137     -15.808   7.307  16.746  1.00 83.47           O  
ATOM   1081  N   GLN A 138     -11.163   5.101  14.322  1.00 88.31           N  
ATOM   1082  CA  GLN A 138     -10.595   5.247  12.986  1.00 88.31           C  
ATOM   1083  C   GLN A 138      -9.657   4.089  12.657  1.00 88.31           C  
ATOM   1084  CB  GLN A 138      -9.851   6.577  12.861  1.00 88.31           C  
ATOM   1085  O   GLN A 138      -9.455   3.760  11.487  1.00 88.31           O  
ATOM   1086  CG  GLN A 138     -10.763   7.797  12.881  1.00 88.31           C  
ATOM   1087  CD  GLN A 138      -9.995   9.104  12.922  1.00 88.31           C  
ATOM   1088  NE2 GLN A 138     -10.561  10.144  12.318  1.00 88.31           N  
ATOM   1089  OE1 GLN A 138      -8.902   9.180  13.492  1.00 88.31           O  
ATOM   1090  N   GLN A 139      -9.178   3.377  13.633  1.00 82.65           N  
ATOM   1091  CA  GLN A 139      -8.109   2.395  13.486  1.00 82.65           C  
ATOM   1092  C   GLN A 139      -8.596   1.159  12.735  1.00 82.65           C  
ATOM   1093  CB  GLN A 139      -7.555   1.995  14.854  1.00 82.65           C  
ATOM   1094  O   GLN A 139      -7.809   0.475  12.078  1.00 82.65           O  
ATOM   1095  CG  GLN A 139      -6.741   3.088  15.532  1.00 82.65           C  
ATOM   1096  CD  GLN A 139      -6.206   2.667  16.888  1.00 82.65           C  
ATOM   1097  NE2 GLN A 139      -5.844   3.643  17.713  1.00 82.65           N  
ATOM   1098  OE1 GLN A 139      -6.119   1.472  17.192  1.00 82.65           O  
ATOM   1099  N   ASN A 140      -9.887   0.975  12.647  1.00 77.25           N  
ATOM   1100  CA  ASN A 140     -10.405  -0.260  12.069  1.00 77.25           C  
ATOM   1101  C   ASN A 140     -10.929  -0.040  10.653  1.00 77.25           C  
ATOM   1102  CB  ASN A 140     -11.505  -0.848  12.957  1.00 77.25           C  
ATOM   1103  O   ASN A 140     -11.307  -0.994   9.971  1.00 77.25           O  
ATOM   1104  CG  ASN A 140     -10.980  -1.329  14.295  1.00 77.25           C  
ATOM   1105  ND2 ASN A 140     -11.653  -0.939  15.371  1.00 77.25           N  
ATOM   1106  OD1 ASN A 140      -9.978  -2.046  14.362  1.00 77.25           O  
ATOM   1107  N   ASN A 141     -10.803   1.139  10.198  1.00 84.18           N  
ATOM   1108  CA  ASN A 141     -11.316   1.449   8.868  1.00 84.18           C  
ATOM   1109  C   ASN A 141     -10.556   2.609   8.230  1.00 84.18           C  
ATOM   1110  CB  ASN A 141     -12.812   1.765   8.929  1.00 84.18           C  
ATOM   1111  O   ASN A 141     -11.160   3.598   7.812  1.00 84.18           O  
ATOM   1112  CG  ASN A 141     -13.463   1.779   7.560  1.00 84.18           C  
ATOM   1113  ND2 ASN A 141     -14.695   2.269   7.495  1.00 84.18           N  
ATOM   1114  OD1 ASN A 141     -12.864   1.351   6.570  1.00 84.18           O  
ATOM   1115  N   ALA A 142      -9.212   2.484   8.185  1.00 88.86           N  
ATOM   1116  CA  ALA A 142      -8.400   3.546   7.596  1.00 88.86           C  
ATOM   1117  C   ALA A 142      -7.918   3.158   6.201  1.00 88.86           C  
ATOM   1118  CB  ALA A 142      -7.210   3.868   8.496  1.00 88.86           C  
ATOM   1119  O   ALA A 142      -7.729   1.975   5.909  1.00 88.86           O  
ATOM   1120  N   GLU A 143      -7.962   4.093   5.390  1.00 93.15           N  
ATOM   1121  CA  GLU A 143      -7.430   3.956   4.038  1.00 93.15           C  
ATOM   1122  C   GLU A 143      -6.362   5.009   3.756  1.00 93.15           C  
ATOM   1123  CB  GLU A 143      -8.555   4.057   3.004  1.00 93.15           C  
ATOM   1124  O   GLU A 143      -6.545   6.186   4.073  1.00 93.15           O  
ATOM   1125  CG  GLU A 143      -8.089   3.864   1.568  1.00 93.15           C  
ATOM   1126  CD  GLU A 143      -9.208   4.016   0.549  1.00 93.15           C  
ATOM   1127  OE1 GLU A 143      -9.379   5.127  -0.003  1.00 93.15           O  
ATOM   1128  OE2 GLU A 143      -9.920   3.017   0.302  1.00 93.15           O  
ATOM   1129  N   VAL A 144      -5.215   4.461   3.240  1.00 95.21           N  
ATOM   1130  CA  VAL A 144      -4.122   5.358   2.879  1.00 95.21           C  
ATOM   1131  C   VAL A 144      -3.841   5.255   1.382  1.00 95.21           C  
ATOM   1132  CB  VAL A 144      -2.841   5.045   3.685  1.00 95.21           C  
ATOM   1133  O   VAL A 144      -3.539   4.172   0.874  1.00 95.21           O  
ATOM   1134  CG1 VAL A 144      -1.738   6.049   3.356  1.00 95.21           C  
ATOM   1135  CG2 VAL A 144      -3.140   5.046   5.183  1.00 95.21           C  
ATOM   1136  N   GLU A 145      -3.990   6.375   0.705  1.00 95.86           N  
ATOM   1137  CA  GLU A 145      -3.645   6.456  -0.712  1.00 95.86           C  
ATOM   1138  C   GLU A 145      -2.400   7.311  -0.929  1.00 95.86           C  
ATOM   1139  CB  GLU A 145      -4.818   7.019  -1.519  1.00 95.86           C  
ATOM   1140  O   GLU A 145      -2.307   8.424  -0.408  1.00 95.86           O  
ATOM   1141  CG  GLU A 145      -6.069   6.154  -1.471  1.00 95.86           C  
ATOM   1142  CD  GLU A 145      -7.250   6.767  -2.206  1.00 95.86           C  
ATOM   1143  OE1 GLU A 145      -7.589   6.292  -3.314  1.00 95.86           O  
ATOM   1144  OE2 GLU A 145      -7.842   7.730  -1.670  1.00 95.86           O  
ATOM   1145  N   VAL A 146      -1.472   6.727  -1.613  1.00 96.38           N  
ATOM   1146  CA  VAL A 146      -0.224   7.428  -1.894  1.00 96.38           C  
ATOM   1147  C   VAL A 146      -0.046   7.584  -3.403  1.00 96.38           C  
ATOM   1148  CB  VAL A 146       0.991   6.689  -1.289  1.00 96.38           C  
ATOM   1149  O   VAL A 146      -0.124   6.605  -4.148  1.00 96.38           O  
ATOM   1150  CG1 VAL A 146       2.272   7.495  -1.496  1.00 96.38           C  
ATOM   1151  CG2 VAL A 146       0.762   6.416   0.197  1.00 96.38           C  
ATOM   1152  N   GLU A 147       0.179   8.824  -3.787  1.00 96.66           N  
ATOM   1153  CA  GLU A 147       0.437   9.118  -5.193  1.00 96.66           C  
ATOM   1154  C   GLU A 147       1.763   9.852  -5.369  1.00 96.66           C  
ATOM   1155  CB  GLU A 147      -0.706   9.946  -5.788  1.00 96.66           C  
ATOM   1156  O   GLU A 147       1.956  10.937  -4.817  1.00 96.66           O  
ATOM   1157  CG  GLU A 147      -0.587  10.169  -7.289  1.00 96.66           C  
ATOM   1158  CD  GLU A 147      -1.744  10.967  -7.870  1.00 96.66           C  
ATOM   1159  OE1 GLU A 147      -1.571  11.596  -8.939  1.00 96.66           O  
ATOM   1160  OE2 GLU A 147      -2.831  10.965  -7.250  1.00 96.66           O  
ATOM   1161  N   CYS A 148       2.682   9.238  -6.044  1.00 94.24           N  
ATOM   1162  CA  CYS A 148       3.958   9.843  -6.410  1.00 94.24           C  
ATOM   1163  C   CYS A 148       4.120   9.901  -7.924  1.00 94.24           C  
ATOM   1164  CB  CYS A 148       5.118   9.064  -5.793  1.00 94.24           C  
ATOM   1165  O   CYS A 148       4.484   8.905  -8.552  1.00 94.24           O  
ATOM   1166  SG  CYS A 148       4.931   8.759  -4.022  1.00 94.24           S  
ATOM   1167  N   GLY A 149       3.874  11.077  -8.636  1.00 90.99           N  
ATOM   1168  CA  GLY A 149       3.868  11.106 -10.090  1.00 90.99           C  
ATOM   1169  C   GLY A 149       2.770  10.254 -10.699  1.00 90.99           C  
ATOM   1170  O   GLY A 149       1.594  10.420 -10.369  1.00 90.99           O  
ATOM   1171  N   ASN A 150       3.115   9.165 -11.491  1.00 88.42           N  
ATOM   1172  CA  ASN A 150       2.135   8.308 -12.150  1.00 88.42           C  
ATOM   1173  C   ASN A 150       1.859   7.045 -11.340  1.00 88.42           C  
ATOM   1174  CB  ASN A 150       2.604   7.941 -13.560  1.00 88.42           C  
ATOM   1175  O   ASN A 150       1.121   6.165 -11.785  1.00 88.42           O  
ATOM   1176  CG  ASN A 150       2.662   9.140 -14.486  1.00 88.42           C  
ATOM   1177  ND2 ASN A 150       3.640   9.150 -15.384  1.00 88.42           N  
ATOM   1178  OD1 ASN A 150       1.834  10.050 -14.395  1.00 88.42           O  
ATOM   1179  N   GLU A 151       2.528   6.977 -10.190  1.00 86.53           N  
ATOM   1180  CA  GLU A 151       2.380   5.799  -9.340  1.00 86.53           C  
ATOM   1181  C   GLU A 151       1.315   6.021  -8.270  1.00 86.53           C  
ATOM   1182  CB  GLU A 151       3.716   5.438  -8.685  1.00 86.53           C  
ATOM   1183  O   GLU A 151       1.309   7.054  -7.598  1.00 86.53           O  
ATOM   1184  CG  GLU A 151       4.829   5.143  -9.680  1.00 86.53           C  
ATOM   1185  CD  GLU A 151       6.171   4.878  -9.018  1.00 86.53           C  
ATOM   1186  OE1 GLU A 151       6.834   3.875  -9.369  1.00 86.53           O  
ATOM   1187  OE2 GLU A 151       6.564   5.678  -8.140  1.00 86.53           O  
ATOM   1188  N   LYS A 152       0.409   5.073  -8.266  1.00 90.02           N  
ATOM   1189  CA  LYS A 152      -0.650   5.151  -7.264  1.00 90.02           C  
ATOM   1190  C   LYS A 152      -0.706   3.879  -6.423  1.00 90.02           C  
ATOM   1191  CB  LYS A 152      -2.004   5.397  -7.931  1.00 90.02           C  
ATOM   1192  O   LYS A 152      -0.629   2.771  -6.958  1.00 90.02           O  
ATOM   1193  CG  LYS A 152      -3.122   5.737  -6.956  1.00 90.02           C  
ATOM   1194  CD  LYS A 152      -4.411   6.092  -7.686  1.00 90.02           C  
ATOM   1195  CE  LYS A 152      -5.534   6.421  -6.711  1.00 90.02           C  
ATOM   1196  NZ  LYS A 152      -6.800   6.769  -7.422  1.00 90.02           N  
ATOM   1197  N   TYR A 153      -0.783   4.107  -5.069  1.00 88.16           N  
ATOM   1198  CA  TYR A 153      -0.824   2.993  -4.129  1.00 88.16           C  
ATOM   1199  C   TYR A 153      -1.949   3.174  -3.117  1.00 88.16           C  
ATOM   1200  CB  TYR A 153       0.516   2.853  -3.401  1.00 88.16           C  
ATOM   1201  O   TYR A 153      -2.232   4.295  -2.688  1.00 88.16           O  
ATOM   1202  CG  TYR A 153       1.716   2.994  -4.306  1.00 88.16           C  
ATOM   1203  CD1 TYR A 153       2.216   1.900  -5.008  1.00 88.16           C  
ATOM   1204  CD2 TYR A 153       2.353   4.221  -4.460  1.00 88.16           C  
ATOM   1205  CE1 TYR A 153       3.323   2.024  -5.842  1.00 88.16           C  
ATOM   1206  CE2 TYR A 153       3.461   4.357  -5.291  1.00 88.16           C  
ATOM   1207  OH  TYR A 153       5.033   3.384  -6.800  1.00 88.16           O  
ATOM   1208  CZ  TYR A 153       3.937   3.255  -5.977  1.00 88.16           C  
ATOM   1209  N   ARG A 154      -2.537   2.035  -2.866  1.00 92.22           N  
ATOM   1210  CA  ARG A 154      -3.617   2.092  -1.886  1.00 92.22           C  
ATOM   1211  C   ARG A 154      -3.454   1.005  -0.829  1.00 92.22           C  
ATOM   1212  CB  ARG A 154      -4.976   1.953  -2.575  1.00 92.22           C  
ATOM   1213  O   ARG A 154      -3.191  -0.154  -1.157  1.00 92.22           O  
ATOM   1214  CG  ARG A 154      -6.160   2.072  -1.629  1.00 92.22           C  
ATOM   1215  CD  ARG A 154      -7.486   1.963  -2.369  1.00 92.22           C  
ATOM   1216  NE  ARG A 154      -7.353   2.342  -3.773  1.00 92.22           N  
ATOM   1217  NH1 ARG A 154      -9.582   2.021  -4.286  1.00 92.22           N  
ATOM   1218  NH2 ARG A 154      -8.119   2.723  -5.904  1.00 92.22           N  
ATOM   1219  CZ  ARG A 154      -8.352   2.361  -4.651  1.00 92.22           C  
ATOM   1220  N   PHE A 155      -3.539   1.463   0.456  1.00 89.35           N  
ATOM   1221  CA  PHE A 155      -3.459   0.582   1.615  1.00 89.35           C  
ATOM   1222  C   PHE A 155      -4.679   0.754   2.511  1.00 89.35           C  
ATOM   1223  CB  PHE A 155      -2.179   0.854   2.412  1.00 89.35           C  
ATOM   1224  O   PHE A 155      -4.979   1.864   2.954  1.00 89.35           O  
ATOM   1225  CG  PHE A 155      -1.997  -0.056   3.597  1.00 89.35           C  
ATOM   1226  CD1 PHE A 155      -2.233   0.404   4.887  1.00 89.35           C  
ATOM   1227  CD2 PHE A 155      -1.590  -1.372   3.421  1.00 89.35           C  
ATOM   1228  CE1 PHE A 155      -2.065  -0.435   5.985  1.00 89.35           C  
ATOM   1229  CE2 PHE A 155      -1.421  -2.217   4.514  1.00 89.35           C  
ATOM   1230  CZ  PHE A 155      -1.658  -1.746   5.795  1.00 89.35           C  
ATOM   1231  N   GLN A 156      -5.354  -0.358   2.671  1.00 85.60           N  
ATOM   1232  CA  GLN A 156      -6.589  -0.286   3.444  1.00 85.60           C  
ATOM   1233  C   GLN A 156      -6.535  -1.211   4.656  1.00 85.60           C  
ATOM   1234  CB  GLN A 156      -7.793  -0.639   2.568  1.00 85.60           C  
ATOM   1235  O   GLN A 156      -6.133  -2.370   4.541  1.00 85.60           O  
ATOM   1236  CG  GLN A 156      -9.136  -0.416   3.250  1.00 85.60           C  
ATOM   1237  CD  GLN A 156     -10.311  -0.635   2.316  1.00 85.60           C  
ATOM   1238  NE2 GLN A 156     -11.509  -0.295   2.780  1.00 85.60           N  
ATOM   1239  OE1 GLN A 156     -10.145  -1.105   1.186  1.00 85.60           O  
ATOM   1240  N   LEU A 157      -7.032  -0.532   5.823  1.00 76.28           N  
ATOM   1241  CA  LEU A 157      -7.223  -1.321   7.035  1.00 76.28           C  
ATOM   1242  C   LEU A 157      -8.694  -1.670   7.231  1.00 76.28           C  
ATOM   1243  CB  LEU A 157      -6.700  -0.561   8.257  1.00 76.28           C  
ATOM   1244  O   LEU A 157      -9.567  -0.813   7.070  1.00 76.28           O  
ATOM   1245  CG  LEU A 157      -5.201  -0.255   8.275  1.00 76.28           C  
ATOM   1246  CD1 LEU A 157      -4.882   0.767   9.361  1.00 76.28           C  
ATOM   1247  CD2 LEU A 157      -4.397  -1.533   8.483  1.00 76.28           C  
ATOM   1248  N   GLY A 158      -9.042  -3.024   7.410  1.00 60.36           N  
ATOM   1249  CA  GLY A 158     -10.383  -3.480   7.738  1.00 60.36           C  
ATOM   1250  C   GLY A 158     -10.394  -4.708   8.629  1.00 60.36           C  
ATOM   1251  O   GLY A 158      -9.396  -5.426   8.718  1.00 60.36           O  
TER    1252      GLY A 158
ENDMDL
END
