# Supplementary material for: Single-chain dimers from de novo immunoglobulins as robust scaffolds for multiple binding loops
Source: Nat Commun. 2023 Sep 23;14:5939. doi: 10.1038/s41467-023-41717-5 (PMC10517939; doi:10.1038/s41467-023-41717-5)
Supplement: Supplementary file 3 — Supplementary Data 1 [file 41467_2023_41717_MOESM3_ESM.zip › design_models/scIg/scIg14h/ranked_4.pdb]

MODEL     1
ATOM      1  N   ARG A   1       4.827  -5.979 -10.213  1.00 81.80           N  
ATOM      2  CA  ARG A   1       3.567  -5.735  -9.518  1.00 81.80           C  
ATOM      3  C   ARG A   1       3.513  -6.499  -8.199  1.00 81.80           C  
ATOM      4  CB  ARG A   1       2.381  -6.129 -10.400  1.00 81.80           C  
ATOM      5  O   ARG A   1       3.813  -7.694  -8.155  1.00 81.80           O  
ATOM      6  CG  ARG A   1       1.027  -5.911  -9.745  1.00 81.80           C  
ATOM      7  CD  ARG A   1      -0.115  -6.355 -10.649  1.00 81.80           C  
ATOM      8  NE  ARG A   1      -1.405  -6.268  -9.970  1.00 81.80           N  
ATOM      9  NH1 ARG A   1      -2.640  -7.003 -11.779  1.00 81.80           N  
ATOM     10  NH2 ARG A   1      -3.688  -6.462  -9.814  1.00 81.80           N  
ATOM     11  CZ  ARG A   1      -2.575  -6.578 -10.522  1.00 81.80           C  
ATOM     12  N   ILE A   2       3.534  -5.901  -7.128  1.00 83.19           N  
ATOM     13  CA  ILE A   2       3.357  -6.479  -5.800  1.00 83.19           C  
ATOM     14  C   ILE A   2       1.951  -6.174  -5.289  1.00 83.19           C  
ATOM     15  CB  ILE A   2       4.415  -5.949  -4.807  1.00 83.19           C  
ATOM     16  O   ILE A   2       1.522  -5.017  -5.284  1.00 83.19           O  
ATOM     17  CG1 ILE A   2       5.828  -6.215  -5.340  1.00 83.19           C  
ATOM     18  CG2 ILE A   2       4.223  -6.581  -3.426  1.00 83.19           C  
ATOM     19  CD1 ILE A   2       6.220  -7.686  -5.348  1.00 83.19           C  
ATOM     20  N   GLU A   3       1.198  -7.231  -4.931  1.00 83.78           N  
ATOM     21  CA  GLU A   3      -0.137  -7.083  -4.358  1.00 83.78           C  
ATOM     22  C   GLU A   3      -0.161  -7.517  -2.895  1.00 83.78           C  
ATOM     23  CB  GLU A   3      -1.160  -7.889  -5.163  1.00 83.78           C  
ATOM     24  O   GLU A   3       0.237  -8.637  -2.568  1.00 83.78           O  
ATOM     25  CG  GLU A   3      -1.302  -7.433  -6.608  1.00 83.78           C  
ATOM     26  CD  GLU A   3      -2.304  -8.258  -7.401  1.00 83.78           C  
ATOM     27  OE1 GLU A   3      -2.419  -8.054  -8.631  1.00 83.78           O  
ATOM     28  OE2 GLU A   3      -2.979  -9.114  -6.787  1.00 83.78           O  
ATOM     29  N   VAL A   4      -0.403  -6.581  -2.056  1.00 83.26           N  
ATOM     30  CA  VAL A   4      -0.503  -6.899  -0.635  1.00 83.26           C  
ATOM     31  C   VAL A   4      -1.942  -6.706  -0.162  1.00 83.26           C  
ATOM     32  CB  VAL A   4       0.456  -6.030   0.209  1.00 83.26           C  
ATOM     33  O   VAL A   4      -2.540  -5.651  -0.388  1.00 83.26           O  
ATOM     34  CG1 VAL A   4       0.381  -6.420   1.684  1.00 83.26           C  
ATOM     35  CG2 VAL A   4       1.888  -6.160  -0.309  1.00 83.26           C  
ATOM     36  N   ARG A   5      -2.459  -7.759   0.403  1.00 81.08           N  
ATOM     37  CA  ARG A   5      -3.794  -7.701   0.989  1.00 81.08           C  
ATOM     38  C   ARG A   5      -3.749  -7.999   2.484  1.00 81.08           C  
ATOM     39  CB  ARG A   5      -4.733  -8.684   0.286  1.00 81.08           C  
ATOM     40  O   ARG A   5      -3.171  -9.003   2.905  1.00 81.08           O  
ATOM     41  CG  ARG A   5      -6.183  -8.575   0.731  1.00 81.08           C  
ATOM     42  CD  ARG A   5      -7.094  -9.474  -0.094  1.00 81.08           C  
ATOM     43  NE  ARG A   5      -8.473  -9.428   0.385  1.00 81.08           N  
ATOM     44  NH1 ARG A   5      -9.266 -10.992  -1.119  1.00 81.08           N  
ATOM     45  NH2 ARG A   5     -10.689 -10.030   0.398  1.00 81.08           N  
ATOM     46  CZ  ARG A   5      -9.473 -10.150  -0.113  1.00 81.08           C  
ATOM     47  N   VAL A   6      -4.238  -6.992   3.197  1.00 75.90           N  
ATOM     48  CA  VAL A   6      -4.400  -7.236   4.626  1.00 75.90           C  
ATOM     49  C   VAL A   6      -5.884  -7.231   4.986  1.00 75.90           C  
ATOM     50  CB  VAL A   6      -3.643  -6.186   5.470  1.00 75.90           C  
ATOM     51  O   VAL A   6      -6.553  -6.201   4.875  1.00 75.90           O  
ATOM     52  CG1 VAL A   6      -3.705  -6.541   6.955  1.00 75.90           C  
ATOM     53  CG2 VAL A   6      -2.193  -6.073   5.004  1.00 75.90           C  
ATOM     54  N   ASP A   7      -6.510  -8.428   5.190  1.00 74.80           N  
ATOM     55  CA  ASP A   7      -7.925  -8.516   5.537  1.00 74.80           C  
ATOM     56  C   ASP A   7      -8.123  -9.273   6.848  1.00 74.80           C  
ATOM     57  CB  ASP A   7      -8.711  -9.196   4.414  1.00 74.80           C  
ATOM     58  O   ASP A   7      -7.155  -9.573   7.550  1.00 74.80           O  
ATOM     59  CG  ASP A   7      -8.210 -10.595   4.101  1.00 74.80           C  
ATOM     60  OD1 ASP A   7      -7.992 -11.389   5.042  1.00 74.80           O  
ATOM     61  OD2 ASP A   7      -8.029 -10.905   2.904  1.00 74.80           O  
ATOM     62  N   ASN A   8      -9.439  -9.411   7.472  1.00 67.89           N  
ATOM     63  CA  ASN A   8      -9.883  -9.919   8.766  1.00 67.89           C  
ATOM     64  C   ASN A   8      -9.121 -11.181   9.163  1.00 67.89           C  
ATOM     65  CB  ASN A   8     -11.388 -10.191   8.748  1.00 67.89           C  
ATOM     66  O   ASN A   8      -9.692 -12.272   9.193  1.00 67.89           O  
ATOM     67  CG  ASN A   8     -12.212  -8.930   8.917  1.00 67.89           C  
ATOM     68  ND2 ASN A   8     -13.496  -9.011   8.588  1.00 67.89           N  
ATOM     69  OD1 ASN A   8     -11.698  -7.890   9.338  1.00 67.89           O  
ATOM     70  N   GLY A   9      -7.735 -11.127   9.234  1.00 77.71           N  
ATOM     71  CA  GLY A   9      -6.997 -12.204   9.875  1.00 77.71           C  
ATOM     72  C   GLY A   9      -5.916 -12.796   8.990  1.00 77.71           C  
ATOM     73  O   GLY A   9      -5.300 -13.803   9.344  1.00 77.71           O  
ATOM     74  N   ARG A  10      -5.808 -12.140   7.868  1.00 87.36           N  
ATOM     75  CA  ARG A  10      -4.859 -12.761   6.951  1.00 87.36           C  
ATOM     76  C   ARG A  10      -4.088 -11.708   6.163  1.00 87.36           C  
ATOM     77  CB  ARG A  10      -5.581 -13.710   5.990  1.00 87.36           C  
ATOM     78  O   ARG A  10      -4.644 -10.671   5.795  1.00 87.36           O  
ATOM     79  CG  ARG A  10      -4.646 -14.569   5.155  1.00 87.36           C  
ATOM     80  CD  ARG A  10      -5.414 -15.502   4.229  1.00 87.36           C  
ATOM     81  NE  ARG A  10      -6.234 -16.450   4.977  1.00 87.36           N  
ATOM     82  NH1 ARG A  10      -7.339 -17.275   3.124  1.00 87.36           N  
ATOM     83  NH2 ARG A  10      -7.821 -18.093   5.210  1.00 87.36           N  
ATOM     84  CZ  ARG A  10      -7.129 -17.270   4.435  1.00 87.36           C  
ATOM     85  N   VAL A  11      -2.797 -11.905   6.015  1.00 88.64           N  
ATOM     86  CA  VAL A  11      -1.945 -11.125   5.124  1.00 88.64           C  
ATOM     87  C   VAL A  11      -1.594 -11.951   3.889  1.00 88.64           C  
ATOM     88  CB  VAL A  11      -0.656 -10.658   5.837  1.00 88.64           C  
ATOM     89  O   VAL A  11      -1.127 -13.087   4.007  1.00 88.64           O  
ATOM     90  CG1 VAL A  11       0.262  -9.919   4.865  1.00 88.64           C  
ATOM     91  CG2 VAL A  11      -0.999  -9.770   7.032  1.00 88.64           C  
ATOM     92  N   ARG A  12      -1.945 -11.380   2.696  1.00 91.06           N  
ATOM     93  CA  ARG A  12      -1.605 -12.037   1.439  1.00 91.06           C  
ATOM     94  C   ARG A  12      -0.676 -11.166   0.599  1.00 91.06           C  
ATOM     95  CB  ARG A  12      -2.870 -12.370   0.646  1.00 91.06           C  
ATOM     96  O   ARG A  12      -0.933  -9.975   0.414  1.00 91.06           O  
ATOM     97  CG  ARG A  12      -3.775 -13.385   1.327  1.00 91.06           C  
ATOM     98  CD  ARG A  12      -5.009 -13.693   0.490  1.00 91.06           C  
ATOM     99  NE  ARG A  12      -5.920 -12.553   0.434  1.00 91.06           N  
ATOM    100  NH1 ARG A  12      -7.517 -13.629  -0.841  1.00 91.06           N  
ATOM    101  NH2 ARG A  12      -7.841 -11.457  -0.184  1.00 91.06           N  
ATOM    102  CZ  ARG A  12      -7.090 -12.549  -0.197  1.00 91.06           C  
ATOM    103  N   VAL A  13       0.356 -11.796   0.226  1.00 91.10           N  
ATOM    104  CA  VAL A  13       1.301 -11.089  -0.632  1.00 91.10           C  
ATOM    105  C   VAL A  13       1.517 -11.875  -1.923  1.00 91.10           C  
ATOM    106  CB  VAL A  13       2.652 -10.855   0.081  1.00 91.10           C  
ATOM    107  O   VAL A  13       1.827 -13.068  -1.886  1.00 91.10           O  
ATOM    108  CG1 VAL A  13       3.614 -10.085  -0.821  1.00 91.10           C  
ATOM    109  CG2 VAL A  13       2.437 -10.111   1.398  1.00 91.10           C  
ATOM    110  N   ARG A  14       1.214 -11.249  -3.031  1.00 93.15           N  
ATOM    111  CA  ARG A  14       1.524 -11.823  -4.336  1.00 93.15           C  
ATOM    112  C   ARG A  14       2.674 -11.076  -5.003  1.00 93.15           C  
ATOM    113  CB  ARG A  14       0.290 -11.800  -5.240  1.00 93.15           C  
ATOM    114  O   ARG A  14       2.631  -9.851  -5.137  1.00 93.15           O  
ATOM    115  CG  ARG A  14       0.480 -12.530  -6.560  1.00 93.15           C  
ATOM    116  CD  ARG A  14      -0.804 -12.560  -7.378  1.00 93.15           C  
ATOM    117  NE  ARG A  14      -0.605 -13.209  -8.671  1.00 93.15           N  
ATOM    118  NH1 ARG A  14      -2.794 -12.963  -9.365  1.00 93.15           N  
ATOM    119  NH2 ARG A  14      -1.263 -13.989 -10.728  1.00 93.15           N  
ATOM    120  CZ  ARG A  14      -1.554 -13.385  -9.585  1.00 93.15           C  
ATOM    121  N   ASN A  15       3.731 -11.905  -5.376  1.00 91.98           N  
ATOM    122  CA  ASN A  15       4.910 -11.315  -6.001  1.00 91.98           C  
ATOM    123  C   ASN A  15       4.858 -11.436  -7.522  1.00 91.98           C  
ATOM    124  CB  ASN A  15       6.186 -11.963  -5.460  1.00 91.98           C  
ATOM    125  O   ASN A  15       5.113 -12.509  -8.072  1.00 91.98           O  
ATOM    126  CG  ASN A  15       7.445 -11.346  -6.036  1.00 91.98           C  
ATOM    127  ND2 ASN A  15       8.593 -11.930  -5.714  1.00 91.98           N  
ATOM    128  OD1 ASN A  15       7.386 -10.351  -6.764  1.00 91.98           O  
ATOM    129  N   GLY A  16       4.512 -10.294  -8.213  1.00 89.17           N  
ATOM    130  CA  GLY A  16       4.458 -10.263  -9.666  1.00 89.17           C  
ATOM    131  C   GLY A  16       5.742  -9.763 -10.300  1.00 89.17           C  
ATOM    132  O   GLY A  16       5.786  -9.506 -11.505  1.00 89.17           O  
ATOM    133  N   THR A  17       6.745  -9.647  -9.523  1.00 88.08           N  
ATOM    134  CA  THR A  17       8.018  -9.180 -10.059  1.00 88.08           C  
ATOM    135  C   THR A  17       8.850 -10.351 -10.575  1.00 88.08           C  
ATOM    136  CB  THR A  17       8.821  -8.405  -8.998  1.00 88.08           C  
ATOM    137  O   THR A  17       8.401 -11.498 -10.546  1.00 88.08           O  
ATOM    138  CG2 THR A  17       7.938  -7.400  -8.266  1.00 88.08           C  
ATOM    139  OG1 THR A  17       9.362  -9.330  -8.046  1.00 88.08           O  
ATOM    140  N   ASP A  18      10.127 -10.043 -11.109  1.00 90.16           N  
ATOM    141  CA  ASP A  18      10.994 -11.085 -11.653  1.00 90.16           C  
ATOM    142  C   ASP A  18      12.060 -11.496 -10.640  1.00 90.16           C  
ATOM    143  CB  ASP A  18      11.654 -10.611 -12.949  1.00 90.16           C  
ATOM    144  O   ASP A  18      12.998 -12.221 -10.978  1.00 90.16           O  
ATOM    145  CG  ASP A  18      12.479  -9.349 -12.768  1.00 90.16           C  
ATOM    146  OD1 ASP A  18      12.369  -8.696 -11.707  1.00 90.16           O  
ATOM    147  OD2 ASP A  18      13.242  -9.002 -13.695  1.00 90.16           O  
ATOM    148  N   ARG A  19      11.971 -11.013  -9.400  1.00 92.24           N  
ATOM    149  CA  ARG A  19      12.919 -11.319  -8.334  1.00 92.24           C  
ATOM    150  C   ARG A  19      12.193 -11.747  -7.063  1.00 92.24           C  
ATOM    151  CB  ARG A  19      13.812 -10.110  -8.045  1.00 92.24           C  
ATOM    152  O   ARG A  19      11.022 -11.415  -6.868  1.00 92.24           O  
ATOM    153  CG  ARG A  19      14.505  -9.548  -9.276  1.00 92.24           C  
ATOM    154  CD  ARG A  19      15.312  -8.300  -8.948  1.00 92.24           C  
ATOM    155  NE  ARG A  19      14.699  -7.099  -9.510  1.00 92.24           N  
ATOM    156  NH1 ARG A  19      16.342  -5.659  -8.759  1.00 92.24           N  
ATOM    157  NH2 ARG A  19      14.563  -4.850  -9.957  1.00 92.24           N  
ATOM    158  CZ  ARG A  19      15.203  -5.872  -9.407  1.00 92.24           C  
ATOM    159  N   PRO A  20      13.014 -12.536  -6.187  1.00 93.64           N  
ATOM    160  CA  PRO A  20      12.416 -12.871  -4.893  1.00 93.64           C  
ATOM    161  C   PRO A  20      12.213 -11.647  -4.002  1.00 93.64           C  
ATOM    162  CB  PRO A  20      13.431 -13.835  -4.274  1.00 93.64           C  
ATOM    163  O   PRO A  20      12.969 -10.677  -4.099  1.00 93.64           O  
ATOM    164  CG  PRO A  20      14.719 -13.531  -4.970  1.00 93.64           C  
ATOM    165  CD  PRO A  20      14.408 -12.998  -6.339  1.00 93.64           C  
ATOM    166  N   CYS A  21      11.146 -11.705  -3.253  1.00 94.13           N  
ATOM    167  CA  CYS A  21      10.859 -10.636  -2.303  1.00 94.13           C  
ATOM    168  C   CYS A  21      10.937 -11.145  -0.869  1.00 94.13           C  
ATOM    169  CB  CYS A  21       9.476 -10.041  -2.568  1.00 94.13           C  
ATOM    170  O   CYS A  21      10.551 -12.281  -0.587  1.00 94.13           O  
ATOM    171  SG  CYS A  21       9.326  -9.234  -4.177  1.00 94.13           S  
ATOM    172  N   ARG A  22      11.541 -10.330  -0.061  1.00 95.56           N  
ATOM    173  CA  ARG A  22      11.516 -10.595   1.373  1.00 95.56           C  
ATOM    174  C   ARG A  22      10.361  -9.861   2.046  1.00 95.56           C  
ATOM    175  CB  ARG A  22      12.843 -10.187   2.019  1.00 95.56           C  
ATOM    176  O   ARG A  22      10.260  -8.636   1.956  1.00 95.56           O  
ATOM    177  CG  ARG A  22      14.032 -11.013   1.556  1.00 95.56           C  
ATOM    178  CD  ARG A  22      14.047 -12.391   2.203  1.00 95.56           C  
ATOM    179  NE  ARG A  22      14.535 -12.336   3.578  1.00 95.56           N  
ATOM    180  NH1 ARG A  22      14.488 -14.623   3.905  1.00 95.56           N  
ATOM    181  NH2 ARG A  22      15.181 -13.233   5.591  1.00 95.56           N  
ATOM    182  CZ  ARG A  22      14.734 -13.397   4.355  1.00 95.56           C  
ATOM    183  N   VAL A  23       9.507 -10.678   2.633  1.00 93.16           N  
ATOM    184  CA  VAL A  23       8.324 -10.111   3.272  1.00 93.16           C  
ATOM    185  C   VAL A  23       8.424 -10.279   4.787  1.00 93.16           C  
ATOM    186  CB  VAL A  23       7.026 -10.765   2.748  1.00 93.16           C  
ATOM    187  O   VAL A  23       8.627 -11.390   5.282  1.00 93.16           O  
ATOM    188  CG1 VAL A  23       5.803 -10.170   3.442  1.00 93.16           C  
ATOM    189  CG2 VAL A  23       6.919 -10.598   1.233  1.00 93.16           C  
ATOM    190  N   ARG A  24       8.355  -9.161   5.458  1.00 93.31           N  
ATOM    191  CA  ARG A  24       8.340  -9.151   6.918  1.00 93.31           C  
ATOM    192  C   ARG A  24       6.966  -8.759   7.449  1.00 93.31           C  
ATOM    193  CB  ARG A  24       9.404  -8.192   7.459  1.00 93.31           C  
ATOM    194  O   ARG A  24       6.422  -7.719   7.073  1.00 93.31           O  
ATOM    195  CG  ARG A  24       9.506  -8.180   8.976  1.00 93.31           C  
ATOM    196  CD  ARG A  24      10.554  -7.188   9.462  1.00 93.31           C  
ATOM    197  NE  ARG A  24      11.901  -7.592   9.070  1.00 93.31           N  
ATOM    198  NH1 ARG A  24      12.920  -5.656   9.812  1.00 93.31           N  
ATOM    199  NH2 ARG A  24      14.171  -7.319   8.851  1.00 93.31           N  
ATOM    200  CZ  ARG A  24      12.994  -6.855   9.245  1.00 93.31           C  
ATOM    201  N   VAL A  25       6.367  -9.616   8.266  1.00 91.79           N  
ATOM    202  CA  VAL A  25       5.078  -9.352   8.897  1.00 91.79           C  
ATOM    203  C   VAL A  25       5.264  -9.183  10.403  1.00 91.79           C  
ATOM    204  CB  VAL A  25       4.063 -10.480   8.608  1.00 91.79           C  
ATOM    205  O   VAL A  25       5.714 -10.106  11.086  1.00 91.79           O  
ATOM    206  CG1 VAL A  25       2.704 -10.155   9.225  1.00 91.79           C  
ATOM    207  CG2 VAL A  25       3.930 -10.706   7.103  1.00 91.79           C  
ATOM    208  N   THR A  26       5.021  -7.986  10.865  1.00 90.21           N  
ATOM    209  CA  THR A  26       5.054  -7.699  12.295  1.00 90.21           C  
ATOM    210  C   THR A  26       3.644  -7.475  12.834  1.00 90.21           C  
ATOM    211  CB  THR A  26       5.925  -6.466  12.597  1.00 90.21           C  
ATOM    212  O   THR A  26       2.928  -6.589  12.363  1.00 90.21           O  
ATOM    213  CG2 THR A  26       6.066  -6.247  14.100  1.00 90.21           C  
ATOM    214  OG1 THR A  26       7.227  -6.656  12.029  1.00 90.21           O  
ATOM    215  N   ALA A  27       3.216  -8.313  13.760  1.00 87.82           N  
ATOM    216  CA  ALA A  27       1.896  -8.233  14.380  1.00 87.82           C  
ATOM    217  C   ALA A  27       1.942  -8.703  15.831  1.00 87.82           C  
ATOM    218  CB  ALA A  27       0.885  -9.058  13.588  1.00 87.82           C  
ATOM    219  O   ALA A  27       2.592  -9.703  16.146  1.00 87.82           O  
ATOM    220  N   GLY A  28       1.291  -7.961  16.764  1.00 83.21           N  
ATOM    221  CA  GLY A  28       1.197  -8.336  18.166  1.00 83.21           C  
ATOM    222  C   GLY A  28       2.548  -8.451  18.846  1.00 83.21           C  
ATOM    223  O   GLY A  28       2.729  -9.277  19.743  1.00 83.21           O  
ATOM    224  N   GLY A  29       3.561  -7.803  18.348  1.00 82.60           N  
ATOM    225  CA  GLY A  29       4.895  -7.813  18.927  1.00 82.60           C  
ATOM    226  C   GLY A  29       5.791  -8.890  18.345  1.00 82.60           C  
ATOM    227  O   GLY A  29       6.941  -9.040  18.762  1.00 82.60           O  
ATOM    228  N   GLU A  30       5.285  -9.709  17.486  1.00 89.11           N  
ATOM    229  CA  GLU A  30       6.052 -10.759  16.822  1.00 89.11           C  
ATOM    230  C   GLU A  30       6.337 -10.398  15.367  1.00 89.11           C  
ATOM    231  CB  GLU A  30       5.311 -12.096  16.897  1.00 89.11           C  
ATOM    232  O   GLU A  30       5.527  -9.735  14.716  1.00 89.11           O  
ATOM    233  CG  GLU A  30       5.170 -12.643  18.310  1.00 89.11           C  
ATOM    234  CD  GLU A  30       4.436 -13.973  18.369  1.00 89.11           C  
ATOM    235  OE1 GLU A  30       4.232 -14.505  19.483  1.00 89.11           O  
ATOM    236  OE2 GLU A  30       4.063 -14.488  17.291  1.00 89.11           O  
ATOM    237  N   THR A  31       7.607 -10.822  15.030  1.00 91.29           N  
ATOM    238  CA  THR A  31       8.011 -10.613  13.644  1.00 91.29           C  
ATOM    239  C   THR A  31       8.356 -11.941  12.975  1.00 91.29           C  
ATOM    240  CB  THR A  31       9.217  -9.660  13.551  1.00 91.29           C  
ATOM    241  O   THR A  31       9.082 -12.758  13.544  1.00 91.29           O  
ATOM    242  CG2 THR A  31       9.644  -9.453  12.101  1.00 91.29           C  
ATOM    243  OG1 THR A  31       8.862  -8.393  14.118  1.00 91.29           O  
ATOM    244  N   ARG A  32       7.702 -12.073  11.740  1.00 93.52           N  
ATOM    245  CA  ARG A  32       8.040 -13.219  10.901  1.00 93.52           C  
ATOM    246  C   ARG A  32       8.518 -12.768   9.525  1.00 93.52           C  
ATOM    247  CB  ARG A  32       6.836 -14.153  10.758  1.00 93.52           C  
ATOM    248  O   ARG A  32       7.984 -11.812   8.958  1.00 93.52           O  
ATOM    249  CG  ARG A  32       6.375 -14.769  12.069  1.00 93.52           C  
ATOM    250  CD  ARG A  32       5.126 -15.619  11.884  1.00 93.52           C  
ATOM    251  NE  ARG A  32       4.527 -15.984  13.165  1.00 93.52           N  
ATOM    252  NH1 ARG A  32       2.745 -17.128  12.242  1.00 93.52           N  
ATOM    253  NH2 ARG A  32       2.954 -16.967  14.519  1.00 93.52           N  
ATOM    254  CZ  ARG A  32       3.410 -16.692  13.306  1.00 93.52           C  
ATOM    255  N   GLU A  33       9.497 -13.473   9.016  1.00 95.04           N  
ATOM    256  CA  GLU A  33      10.058 -13.146   7.708  1.00 95.04           C  
ATOM    257  C   GLU A  33       9.883 -14.302   6.728  1.00 95.04           C  
ATOM    258  CB  GLU A  33      11.540 -12.783   7.835  1.00 95.04           C  
ATOM    259  O   GLU A  33      10.053 -15.466   7.096  1.00 95.04           O  
ATOM    260  CG  GLU A  33      11.792 -11.485   8.587  1.00 95.04           C  
ATOM    261  CD  GLU A  33      13.252 -11.057   8.574  1.00 95.04           C  
ATOM    262  OE1 GLU A  33      13.597 -10.055   9.239  1.00 95.04           O  
ATOM    263  OE2 GLU A  33      14.056 -11.730   7.891  1.00 95.04           O  
ATOM    264  N   TYR A  34       9.484 -13.849   5.484  1.00 95.37           N  
ATOM    265  CA  TYR A  34       9.246 -14.845   4.445  1.00 95.37           C  
ATOM    266  C   TYR A  34       9.894 -14.428   3.131  1.00 95.37           C  
ATOM    267  CB  TYR A  34       7.743 -15.061   4.241  1.00 95.37           C  
ATOM    268  O   TYR A  34      10.065 -13.235   2.867  1.00 95.37           O  
ATOM    269  CG  TYR A  34       6.993 -15.351   5.519  1.00 95.37           C  
ATOM    270  CD1 TYR A  34       6.842 -16.656   5.980  1.00 95.37           C  
ATOM    271  CD2 TYR A  34       6.432 -14.320   6.266  1.00 95.37           C  
ATOM    272  CE1 TYR A  34       6.150 -16.928   7.156  1.00 95.37           C  
ATOM    273  CE2 TYR A  34       5.738 -14.580   7.442  1.00 95.37           C  
ATOM    274  OH  TYR A  34       4.916 -16.149   9.043  1.00 95.37           O  
ATOM    275  CZ  TYR A  34       5.603 -15.885   7.879  1.00 95.37           C  
ATOM    276  N   THR A  35      10.283 -15.518   2.426  1.00 95.56           N  
ATOM    277  CA  THR A  35      10.675 -15.271   1.043  1.00 95.56           C  
ATOM    278  C   THR A  35       9.546 -15.641   0.086  1.00 95.56           C  
ATOM    279  CB  THR A  35      11.945 -16.059   0.672  1.00 95.56           C  
ATOM    280  O   THR A  35       9.001 -16.745   0.158  1.00 95.56           O  
ATOM    281  CG2 THR A  35      12.353 -15.796  -0.773  1.00 95.56           C  
ATOM    282  OG1 THR A  35      13.016 -15.664   1.539  1.00 95.56           O  
ATOM    283  N   VAL A  36       9.142 -14.652  -0.711  1.00 94.90           N  
ATOM    284  CA  VAL A  36       8.131 -14.889  -1.736  1.00 94.90           C  
ATOM    285  C   VAL A  36       8.780 -14.862  -3.118  1.00 94.90           C  
ATOM    286  CB  VAL A  36       6.993 -13.847  -1.661  1.00 94.90           C  
ATOM    287  O   VAL A  36       9.286 -13.824  -3.553  1.00 94.90           O  
ATOM    288  CG1 VAL A  36       5.864 -14.210  -2.625  1.00 94.90           C  
ATOM    289  CG2 VAL A  36       6.464 -13.736  -0.232  1.00 94.90           C  
ATOM    290  N   ASN A  37       8.767 -16.049  -3.844  1.00 95.59           N  
ATOM    291  CA  ASN A  37       9.368 -16.159  -5.169  1.00 95.59           C  
ATOM    292  C   ASN A  37       8.456 -15.581  -6.248  1.00 95.59           C  
ATOM    293  CB  ASN A  37       9.707 -17.617  -5.486  1.00 95.59           C  
ATOM    294  O   ASN A  37       7.248 -15.453  -6.042  1.00 95.59           O  
ATOM    295  CG  ASN A  37      10.753 -18.189  -4.549  1.00 95.59           C  
ATOM    296  ND2 ASN A  37      10.502 -19.391  -4.043  1.00 95.59           N  
ATOM    297  OD1 ASN A  37      11.778 -17.557  -4.282  1.00 95.59           O  
ATOM    298  N   PRO A  38       9.099 -15.205  -7.363  1.00 94.38           N  
ATOM    299  CA  PRO A  38       8.305 -14.697  -8.485  1.00 94.38           C  
ATOM    300  C   PRO A  38       7.170 -15.639  -8.880  1.00 94.38           C  
ATOM    301  CB  PRO A  38       9.331 -14.573  -9.615  1.00 94.38           C  
ATOM    302  O   PRO A  38       7.380 -16.850  -8.995  1.00 94.38           O  
ATOM    303  CG  PRO A  38      10.640 -14.372  -8.923  1.00 94.38           C  
ATOM    304  CD  PRO A  38      10.643 -15.186  -7.661  1.00 94.38           C  
ATOM    305  N   GLY A  39       5.931 -15.034  -8.997  1.00 92.43           N  
ATOM    306  CA  GLY A  39       4.782 -15.799  -9.455  1.00 92.43           C  
ATOM    307  C   GLY A  39       4.110 -16.587  -8.347  1.00 92.43           C  
ATOM    308  O   GLY A  39       3.188 -17.365  -8.602  1.00 92.43           O  
ATOM    309  N   THR A  40       4.625 -16.384  -7.106  1.00 94.14           N  
ATOM    310  CA  THR A  40       4.039 -17.123  -5.993  1.00 94.14           C  
ATOM    311  C   THR A  40       3.320 -16.177  -5.035  1.00 94.14           C  
ATOM    312  CB  THR A  40       5.110 -17.919  -5.225  1.00 94.14           C  
ATOM    313  O   THR A  40       3.377 -14.957  -5.199  1.00 94.14           O  
ATOM    314  CG2 THR A  40       5.831 -18.899  -6.145  1.00 94.14           C  
ATOM    315  OG1 THR A  40       6.068 -17.008  -4.671  1.00 94.14           O  
ATOM    316  N   GLU A  41       2.631 -16.834  -4.084  1.00 93.75           N  
ATOM    317  CA  GLU A  41       1.849 -16.078  -3.111  1.00 93.75           C  
ATOM    318  C   GLU A  41       2.163 -16.522  -1.685  1.00 93.75           C  
ATOM    319  CB  GLU A  41       0.351 -16.229  -3.391  1.00 93.75           C  
ATOM    320  O   GLU A  41       2.506 -17.683  -1.452  1.00 93.75           O  
ATOM    321  CG  GLU A  41      -0.156 -15.347  -4.522  1.00 93.75           C  
ATOM    322  CD  GLU A  41      -1.650 -15.484  -4.767  1.00 93.75           C  
ATOM    323  OE1 GLU A  41      -2.209 -14.698  -5.566  1.00 93.75           O  
ATOM    324  OE2 GLU A  41      -2.267 -16.383  -4.154  1.00 93.75           O  
ATOM    325  N   LEU A  42       2.209 -15.508  -0.779  1.00 93.80           N  
ATOM    326  CA  LEU A  42       2.336 -15.754   0.653  1.00 93.80           C  
ATOM    327  C   LEU A  42       1.024 -15.465   1.373  1.00 93.80           C  
ATOM    328  CB  LEU A  42       3.457 -14.896   1.246  1.00 93.80           C  
ATOM    329  O   LEU A  42       0.384 -14.442   1.120  1.00 93.80           O  
ATOM    330  CG  LEU A  42       3.572 -14.891   2.771  1.00 93.80           C  
ATOM    331  CD1 LEU A  42       4.088 -16.237   3.269  1.00 93.80           C  
ATOM    332  CD2 LEU A  42       4.482 -13.759   3.235  1.00 93.80           C  
ATOM    333  N   GLU A  43       0.689 -16.445   2.226  1.00 93.17           N  
ATOM    334  CA  GLU A  43      -0.459 -16.243   3.105  1.00 93.17           C  
ATOM    335  C   GLU A  43      -0.073 -16.436   4.569  1.00 93.17           C  
ATOM    336  CB  GLU A  43      -1.598 -17.195   2.732  1.00 93.17           C  
ATOM    337  O   GLU A  43       0.457 -17.483   4.944  1.00 93.17           O  
ATOM    338  CG  GLU A  43      -2.891 -16.935   3.490  1.00 93.17           C  
ATOM    339  CD  GLU A  43      -4.045 -17.810   3.027  1.00 93.17           C  
ATOM    340  OE1 GLU A  43      -4.938 -18.121   3.847  1.00 93.17           O  
ATOM    341  OE2 GLU A  43      -4.055 -18.187   1.834  1.00 93.17           O  
ATOM    342  N   VAL A  44      -0.319 -15.337   5.363  1.00 90.83           N  
ATOM    343  CA  VAL A  44       0.000 -15.395   6.786  1.00 90.83           C  
ATOM    344  C   VAL A  44      -1.261 -15.144   7.609  1.00 90.83           C  
ATOM    345  CB  VAL A  44       1.096 -14.373   7.163  1.00 90.83           C  
ATOM    346  O   VAL A  44      -1.922 -14.116   7.447  1.00 90.83           O  
ATOM    347  CG1 VAL A  44       1.437 -14.471   8.649  1.00 90.83           C  
ATOM    348  CG2 VAL A  44       2.344 -14.590   6.310  1.00 90.83           C  
ATOM    349  N   GLU A  45      -1.530 -16.119   8.463  1.00 90.99           N  
ATOM    350  CA  GLU A  45      -2.684 -15.986   9.347  1.00 90.99           C  
ATOM    351  C   GLU A  45      -2.332 -15.186  10.598  1.00 90.99           C  
ATOM    352  CB  GLU A  45      -3.223 -17.365   9.739  1.00 90.99           C  
ATOM    353  O   GLU A  45      -1.277 -15.397  11.200  1.00 90.99           O  
ATOM    354  CG  GLU A  45      -3.884 -18.116   8.592  1.00 90.99           C  
ATOM    355  CD  GLU A  45      -4.550 -19.411   9.028  1.00 90.99           C  
ATOM    356  OE1 GLU A  45      -5.265 -20.031   8.209  1.00 90.99           O  
ATOM    357  OE2 GLU A  45      -4.356 -19.808  10.198  1.00 90.99           O  
ATOM    358  N   LEU A  46      -3.299 -14.174  10.890  1.00 87.48           N  
ATOM    359  CA  LEU A  46      -3.082 -13.367  12.085  1.00 87.48           C  
ATOM    360  C   LEU A  46      -4.072 -13.743  13.183  1.00 87.48           C  
ATOM    361  CB  LEU A  46      -3.209 -11.877  11.757  1.00 87.48           C  
ATOM    362  O   LEU A  46      -5.232 -14.048  12.900  1.00 87.48           O  
ATOM    363  CG  LEU A  46      -2.266 -11.337  10.680  1.00 87.48           C  
ATOM    364  CD1 LEU A  46      -2.620  -9.893  10.340  1.00 87.48           C  
ATOM    365  CD2 LEU A  46      -0.815 -11.444  11.137  1.00 87.48           C  
ATOM    366  N   SER A  47      -3.545 -13.898  14.383  1.00 87.06           N  
ATOM    367  CA  SER A  47      -4.460 -14.061  15.508  1.00 87.06           C  
ATOM    368  C   SER A  47      -5.286 -12.799  15.737  1.00 87.06           C  
ATOM    369  CB  SER A  47      -3.689 -14.413  16.780  1.00 87.06           C  
ATOM    370  O   SER A  47      -4.940 -11.726  15.238  1.00 87.06           O  
ATOM    371  OG  SER A  47      -2.882 -13.325  17.197  1.00 87.06           O  
ATOM    372  N   PRO A  48      -6.471 -12.936  16.452  1.00 81.42           N  
ATOM    373  CA  PRO A  48      -7.342 -11.789  16.720  1.00 81.42           C  
ATOM    374  C   PRO A  48      -6.586 -10.598  17.303  1.00 81.42           C  
ATOM    375  CB  PRO A  48      -8.353 -12.342  17.728  1.00 81.42           C  
ATOM    376  O   PRO A  48      -6.855  -9.451  16.936  1.00 81.42           O  
ATOM    377  CG  PRO A  48      -8.443 -13.801  17.418  1.00 81.42           C  
ATOM    378  CD  PRO A  48      -7.083 -14.285  17.003  1.00 81.42           C  
ATOM    379  N   GLU A  49      -5.624 -10.877  18.104  1.00 76.48           N  
ATOM    380  CA  GLU A  49      -4.851  -9.805  18.725  1.00 76.48           C  
ATOM    381  C   GLU A  49      -3.898  -9.160  17.722  1.00 76.48           C  
ATOM    382  CB  GLU A  49      -4.067 -10.335  19.929  1.00 76.48           C  
ATOM    383  O   GLU A  49      -3.680  -7.947  17.758  1.00 76.48           O  
ATOM    384  CG  GLU A  49      -4.948 -10.801  21.079  1.00 76.48           C  
ATOM    385  CD  GLU A  49      -4.526 -12.145  21.651  1.00 76.48           C  
ATOM    386  OE1 GLU A  49      -5.231 -12.674  22.541  1.00 76.48           O  
ATOM    387  OE2 GLU A  49      -3.483 -12.673  21.207  1.00 76.48           O  
ATOM    388  N   GLN A  50      -3.475  -9.981  16.756  1.00 83.62           N  
ATOM    389  CA  GLN A  50      -2.507  -9.522  15.766  1.00 83.62           C  
ATOM    390  C   GLN A  50      -3.186  -8.706  14.670  1.00 83.62           C  
ATOM    391  CB  GLN A  50      -1.763 -10.709  15.152  1.00 83.62           C  
ATOM    392  O   GLN A  50      -2.543  -7.890  14.007  1.00 83.62           O  
ATOM    393  CG  GLN A  50      -0.782 -11.379  16.104  1.00 83.62           C  
ATOM    394  CD  GLN A  50      -0.171 -12.641  15.524  1.00 83.62           C  
ATOM    395  NE2 GLN A  50       1.081 -12.911  15.879  1.00 83.62           N  
ATOM    396  OE1 GLN A  50      -0.819 -13.369  14.765  1.00 83.62           O  
ATOM    397  N   GLN A  51      -4.468  -8.884  14.529  1.00 78.76           N  
ATOM    398  CA  GLN A  51      -5.235  -8.282  13.444  1.00 78.76           C  
ATOM    399  C   GLN A  51      -5.379  -6.775  13.641  1.00 78.76           C  
ATOM    400  CB  GLN A  51      -6.615  -8.931  13.336  1.00 78.76           C  
ATOM    401  O   GLN A  51      -5.601  -6.036  12.680  1.00 78.76           O  
ATOM    402  CG  GLN A  51      -6.579 -10.379  12.866  1.00 78.76           C  
ATOM    403  CD  GLN A  51      -7.945 -11.039  12.889  1.00 78.76           C  
ATOM    404  NE2 GLN A  51      -7.962 -12.367  12.871  1.00 78.76           N  
ATOM    405  OE1 GLN A  51      -8.976 -10.360  12.923  1.00 78.76           O  
ATOM    406  N   ASN A  52      -5.117  -6.362  14.865  1.00 73.95           N  
ATOM    407  CA  ASN A  52      -5.365  -4.955  15.159  1.00 73.95           C  
ATOM    408  C   ASN A  52      -4.168  -4.085  14.786  1.00 73.95           C  
ATOM    409  CB  ASN A  52      -5.717  -4.768  16.636  1.00 73.95           C  
ATOM    410  O   ASN A  52      -4.327  -2.903  14.474  1.00 73.95           O  
ATOM    411  CG  ASN A  52      -7.087  -5.317  16.984  1.00 73.95           C  
ATOM    412  ND2 ASN A  52      -7.249  -5.766  18.223  1.00 73.95           N  
ATOM    413  OD1 ASN A  52      -7.992  -5.338  16.146  1.00 73.95           O  
ATOM    414  N   ASN A  53      -3.008  -4.667  14.668  1.00 79.44           N  
ATOM    415  CA  ASN A  53      -1.772  -3.961  14.345  1.00 79.44           C  
ATOM    416  C   ASN A  53      -0.831  -4.829  13.515  1.00 79.44           C  
ATOM    417  CB  ASN A  53      -1.073  -3.491  15.623  1.00 79.44           C  
ATOM    418  O   ASN A  53      -0.135  -5.690  14.056  1.00 79.44           O  
ATOM    419  CG  ASN A  53      -1.920  -2.528  16.431  1.00 79.44           C  
ATOM    420  ND2 ASN A  53      -2.043  -2.790  17.727  1.00 79.44           N  
ATOM    421  OD1 ASN A  53      -2.459  -1.556  15.895  1.00 79.44           O  
ATOM    422  N   ALA A  54      -0.935  -4.675  12.280  1.00 84.97           N  
ATOM    423  CA  ALA A  54      -0.024  -5.452  11.443  1.00 84.97           C  
ATOM    424  C   ALA A  54       0.773  -4.545  10.510  1.00 84.97           C  
ATOM    425  CB  ALA A  54      -0.799  -6.491  10.637  1.00 84.97           C  
ATOM    426  O   ALA A  54       0.222  -3.612   9.922  1.00 84.97           O  
ATOM    427  N   ILE A  55       2.041  -4.775  10.567  1.00 87.02           N  
ATOM    428  CA  ILE A  55       2.947  -4.062   9.674  1.00 87.02           C  
ATOM    429  C   ILE A  55       3.588  -5.045   8.696  1.00 87.02           C  
ATOM    430  CB  ILE A  55       4.038  -3.303  10.462  1.00 87.02           C  
ATOM    431  O   ILE A  55       4.180  -6.045   9.110  1.00 87.02           O  
ATOM    432  CG1 ILE A  55       3.397  -2.334  11.462  1.00 87.02           C  
ATOM    433  CG2 ILE A  55       4.978  -2.562   9.507  1.00 87.02           C  
ATOM    434  CD1 ILE A  55       4.374  -1.751  12.473  1.00 87.02           C  
ATOM    435  N   VAL A  56       3.413  -4.801   7.429  1.00 89.41           N  
ATOM    436  CA  VAL A  56       4.015  -5.644   6.402  1.00 89.41           C  
ATOM    437  C   VAL A  56       5.027  -4.834   5.596  1.00 89.41           C  
ATOM    438  CB  VAL A  56       2.945  -6.246   5.464  1.00 89.41           C  
ATOM    439  O   VAL A  56       4.699  -3.770   5.066  1.00 89.41           O  
ATOM    440  CG1 VAL A  56       3.586  -7.199   4.456  1.00 89.41           C  
ATOM    441  CG2 VAL A  56       1.869  -6.966   6.275  1.00 89.41           C  
ATOM    442  N   THR A  57       6.225  -5.333   5.604  1.00 90.70           N  
ATOM    443  CA  THR A  57       7.248  -4.730   4.756  1.00 90.70           C  
ATOM    444  C   THR A  57       7.683  -5.701   3.662  1.00 90.70           C  
ATOM    445  CB  THR A  57       8.474  -4.299   5.581  1.00 90.70           C  
ATOM    446  O   THR A  57       7.795  -6.905   3.901  1.00 90.70           O  
ATOM    447  CG2 THR A  57       8.101  -3.231   6.604  1.00 90.70           C  
ATOM    448  OG1 THR A  57       9.006  -5.438   6.268  1.00 90.70           O  
ATOM    449  N   VAL A  58       7.814  -5.203   2.504  1.00 90.35           N  
ATOM    450  CA  VAL A  58       8.216  -6.017   1.363  1.00 90.35           C  
ATOM    451  C   VAL A  58       9.478  -5.434   0.730  1.00 90.35           C  
ATOM    452  CB  VAL A  58       7.089  -6.116   0.310  1.00 90.35           C  
ATOM    453  O   VAL A  58       9.511  -4.256   0.369  1.00 90.35           O  
ATOM    454  CG1 VAL A  58       7.494  -7.049  -0.829  1.00 90.35           C  
ATOM    455  CG2 VAL A  58       5.792  -6.593   0.961  1.00 90.35           C  
ATOM    456  N   HIS A  59      10.435  -6.299   0.679  1.00 91.68           N  
ATOM    457  CA  HIS A  59      11.686  -5.961   0.010  1.00 91.68           C  
ATOM    458  C   HIS A  59      11.909  -6.841  -1.216  1.00 91.68           C  
ATOM    459  CB  HIS A  59      12.864  -6.098   0.975  1.00 91.68           C  
ATOM    460  O   HIS A  59      11.944  -8.068  -1.107  1.00 91.68           O  
ATOM    461  CG  HIS A  59      12.799  -5.159   2.138  1.00 91.68           C  
ATOM    462  CD2 HIS A  59      12.061  -5.199   3.272  1.00 91.68           C  
ATOM    463  ND1 HIS A  59      13.558  -4.012   2.212  1.00 91.68           N  
ATOM    464  CE1 HIS A  59      13.290  -3.385   3.345  1.00 91.68           C  
ATOM    465  NE2 HIS A  59      12.384  -4.085   4.007  1.00 91.68           N  
ATOM    466  N   CYS A  60      12.035  -6.215  -2.390  1.00 88.94           N  
ATOM    467  CA  CYS A  60      12.399  -6.916  -3.616  1.00 88.94           C  
ATOM    468  C   CYS A  60      13.653  -6.313  -4.238  1.00 88.94           C  
ATOM    469  CB  CYS A  60      11.248  -6.871  -4.621  1.00 88.94           C  
ATOM    470  O   CYS A  60      13.575  -5.323  -4.967  1.00 88.94           O  
ATOM    471  SG  CYS A  60       9.688  -7.506  -3.970  1.00 88.94           S  
ATOM    472  N   GLY A  61      14.842  -6.839  -3.972  1.00 85.35           N  
ATOM    473  CA  GLY A  61      16.065  -6.169  -4.385  1.00 85.35           C  
ATOM    474  C   GLY A  61      16.312  -4.868  -3.645  1.00 85.35           C  
ATOM    475  O   GLY A  61      16.377  -4.851  -2.414  1.00 85.35           O  
ATOM    476  N   ASN A  62      16.274  -3.704  -4.392  1.00 81.93           N  
ATOM    477  CA  ASN A  62      16.529  -2.404  -3.780  1.00 81.93           C  
ATOM    478  C   ASN A  62      15.230  -1.660  -3.483  1.00 81.93           C  
ATOM    479  CB  ASN A  62      17.434  -1.557  -4.676  1.00 81.93           C  
ATOM    480  O   ASN A  62      15.256  -0.522  -3.011  1.00 81.93           O  
ATOM    481  CG  ASN A  62      18.844  -2.104  -4.767  1.00 81.93           C  
ATOM    482  ND2 ASN A  62      19.459  -1.967  -5.936  1.00 81.93           N  
ATOM    483  OD1 ASN A  62      19.376  -2.647  -3.796  1.00 81.93           O  
ATOM    484  N   GLU A  63      14.108  -2.402  -3.790  1.00 83.66           N  
ATOM    485  CA  GLU A  63      12.804  -1.774  -3.599  1.00 83.66           C  
ATOM    486  C   GLU A  63      12.204  -2.148  -2.247  1.00 83.66           C  
ATOM    487  CB  GLU A  63      11.846  -2.168  -4.727  1.00 83.66           C  
ATOM    488  O   GLU A  63      12.318  -3.293  -1.806  1.00 83.66           O  
ATOM    489  CG  GLU A  63      12.323  -1.755  -6.111  1.00 83.66           C  
ATOM    490  CD  GLU A  63      11.341  -2.112  -7.215  1.00 83.66           C  
ATOM    491  OE1 GLU A  63      11.282  -1.385  -8.233  1.00 83.66           O  
ATOM    492  OE2 GLU A  63      10.623  -3.125  -7.061  1.00 83.66           O  
ATOM    493  N   TYR A  64      11.739  -1.090  -1.608  1.00 81.87           N  
ATOM    494  CA  TYR A  64      11.197  -1.254  -0.264  1.00 81.87           C  
ATOM    495  C   TYR A  64       9.796  -0.663  -0.165  1.00 81.87           C  
ATOM    496  CB  TYR A  64      12.115  -0.596   0.770  1.00 81.87           C  
ATOM    497  O   TYR A  64       9.585   0.509  -0.489  1.00 81.87           O  
ATOM    498  CG  TYR A  64      11.602  -0.692   2.186  1.00 81.87           C  
ATOM    499  CD1 TYR A  64      11.207   0.448   2.883  1.00 81.87           C  
ATOM    500  CD2 TYR A  64      11.511  -1.921   2.830  1.00 81.87           C  
ATOM    501  CE1 TYR A  64      10.735   0.365   4.189  1.00 81.87           C  
ATOM    502  CE2 TYR A  64      11.040  -2.016   4.136  1.00 81.87           C  
ATOM    503  OH  TYR A  64      10.188  -0.958   6.098  1.00 81.87           O  
ATOM    504  CZ  TYR A  64      10.655  -0.869   4.806  1.00 81.87           C  
ATOM    505  N   TYR A  65       8.832  -1.475   0.302  1.00 81.72           N  
ATOM    506  CA  TYR A  65       7.441  -1.053   0.429  1.00 81.72           C  
ATOM    507  C   TYR A  65       6.913  -1.330   1.831  1.00 81.72           C  
ATOM    508  CB  TYR A  65       6.567  -1.762  -0.609  1.00 81.72           C  
ATOM    509  O   TYR A  65       7.240  -2.356   2.432  1.00 81.72           O  
ATOM    510  CG  TYR A  65       7.101  -1.671  -2.018  1.00 81.72           C  
ATOM    511  CD1 TYR A  65       6.774  -0.594  -2.839  1.00 81.72           C  
ATOM    512  CD2 TYR A  65       7.932  -2.661  -2.531  1.00 81.72           C  
ATOM    513  CE1 TYR A  65       7.263  -0.506  -4.139  1.00 81.72           C  
ATOM    514  CE2 TYR A  65       8.426  -2.583  -3.829  1.00 81.72           C  
ATOM    515  OH  TYR A  65       8.573  -1.422  -5.909  1.00 81.72           O  
ATOM    516  CZ  TYR A  65       8.087  -1.504  -4.624  1.00 81.72           C  
ATOM    517  N   LEU A  66       6.194  -0.355   2.376  1.00 82.54           N  
ATOM    518  CA  LEU A  66       5.590  -0.497   3.696  1.00 82.54           C  
ATOM    519  C   LEU A  66       4.068  -0.435   3.607  1.00 82.54           C  
ATOM    520  CB  LEU A  66       6.102   0.595   4.640  1.00 82.54           C  
ATOM    521  O   LEU A  66       3.515   0.483   2.997  1.00 82.54           O  
ATOM    522  CG  LEU A  66       5.499   0.612   6.046  1.00 82.54           C  
ATOM    523  CD1 LEU A  66       5.978  -0.597   6.843  1.00 82.54           C  
ATOM    524  CD2 LEU A  66       5.857   1.909   6.765  1.00 82.54           C  
ATOM    525  N   PHE A  67       3.497  -1.477   4.294  1.00 80.02           N  
ATOM    526  CA  PHE A  67       2.046  -1.519   4.431  1.00 80.02           C  
ATOM    527  C   PHE A  67       1.644  -1.668   5.893  1.00 80.02           C  
ATOM    528  CB  PHE A  67       1.461  -2.668   3.605  1.00 80.02           C  
ATOM    529  O   PHE A  67       2.044  -2.627   6.557  1.00 80.02           O  
ATOM    530  CG  PHE A  67       1.861  -2.639   2.154  1.00 80.02           C  
ATOM    531  CD1 PHE A  67       1.093  -1.954   1.221  1.00 80.02           C  
ATOM    532  CD2 PHE A  67       3.006  -3.298   1.725  1.00 80.02           C  
ATOM    533  CE1 PHE A  67       1.462  -1.925  -0.123  1.00 80.02           C  
ATOM    534  CE2 PHE A  67       3.380  -3.274   0.384  1.00 80.02           C  
ATOM    535  CZ  PHE A  67       2.606  -2.588  -0.538  1.00 80.02           C  
ATOM    536  N   VAL A  68       0.873  -0.682   6.324  1.00 76.89           N  
ATOM    537  CA  VAL A  68       0.548  -0.680   7.746  1.00 76.89           C  
ATOM    538  C   VAL A  68      -0.967  -0.717   7.930  1.00 76.89           C  
ATOM    539  CB  VAL A  68       1.142   0.555   8.462  1.00 76.89           C  
ATOM    540  O   VAL A  68      -1.691   0.084   7.334  1.00 76.89           O  
ATOM    541  CG1 VAL A  68       0.809   0.526   9.952  1.00 76.89           C  
ATOM    542  CG2 VAL A  68       2.654   0.618   8.250  1.00 76.89           C  
ATOM    543  N   LEU A  69      -1.448  -1.737   8.611  1.00 75.61           N  
ATOM    544  CA  LEU A  69      -2.776  -1.708   9.215  1.00 75.61           C  
ATOM    545  C   LEU A  69      -2.681  -1.545  10.728  1.00 75.61           C  
ATOM    546  CB  LEU A  69      -3.547  -2.987   8.875  1.00 75.61           C  
ATOM    547  O   LEU A  69      -2.233  -2.456  11.429  1.00 75.61           O  
ATOM    548  CG  LEU A  69      -4.971  -3.085   9.423  1.00 75.61           C  
ATOM    549  CD1 LEU A  69      -5.871  -2.054   8.750  1.00 75.61           C  
ATOM    550  CD2 LEU A  69      -5.523  -4.493   9.227  1.00 75.61           C  
ATOM    551  N   ALA A  70      -2.944  -0.306  11.142  1.00 76.93           N  
ATOM    552  CA  ALA A  70      -2.754  -0.057  12.568  1.00 76.93           C  
ATOM    553  C   ALA A  70      -3.955   0.672  13.163  1.00 76.93           C  
ATOM    554  CB  ALA A  70      -1.477   0.748  12.802  1.00 76.93           C  
ATOM    555  O   ALA A  70      -4.587   1.490  12.491  1.00 76.93           O  
ATOM    556  N   HIS A  71      -4.374   0.302  14.397  1.00 77.67           N  
ATOM    557  CA  HIS A  71      -5.345   1.053  15.185  1.00 77.67           C  
ATOM    558  C   HIS A  71      -4.653   2.055  16.103  1.00 77.67           C  
ATOM    559  CB  HIS A  71      -6.217   0.102  16.008  1.00 77.67           C  
ATOM    560  O   HIS A  71      -5.224   3.097  16.434  1.00 77.67           O  
ATOM    561  CG  HIS A  71      -7.262  -0.602  15.202  1.00 77.67           C  
ATOM    562  CD2 HIS A  71      -7.214  -1.761  14.503  1.00 77.67           C  
ATOM    563  ND1 HIS A  71      -8.540  -0.112  15.050  1.00 77.67           N  
ATOM    564  CE1 HIS A  71      -9.236  -0.941  14.289  1.00 77.67           C  
ATOM    565  NE2 HIS A  71      -8.454  -1.949  13.944  1.00 77.67           N  
ATOM    566  N   ASP A  72      -3.442   1.763  16.402  1.00 82.76           N  
ATOM    567  CA  ASP A  72      -2.619   2.615  17.255  1.00 82.76           C  
ATOM    568  C   ASP A  72      -1.795   3.594  16.422  1.00 82.76           C  
ATOM    569  CB  ASP A  72      -1.698   1.767  18.134  1.00 82.76           C  
ATOM    570  O   ASP A  72      -0.869   3.190  15.716  1.00 82.76           O  
ATOM    571  CG  ASP A  72      -0.967   2.581  19.187  1.00 82.76           C  
ATOM    572  OD1 ASP A  72      -0.700   3.780  18.954  1.00 82.76           O  
ATOM    573  OD2 ASP A  72      -0.652   2.018  20.257  1.00 82.76           O  
ATOM    574  N   GLU A  73      -2.090   4.890  16.563  1.00 83.92           N  
ATOM    575  CA  GLU A  73      -1.433   5.934  15.782  1.00 83.92           C  
ATOM    576  C   GLU A  73       0.064   5.983  16.073  1.00 83.92           C  
ATOM    577  CB  GLU A  73      -2.069   7.298  16.065  1.00 83.92           C  
ATOM    578  O   GLU A  73       0.870   6.216  15.170  1.00 83.92           O  
ATOM    579  CG  GLU A  73      -1.622   8.395  15.110  1.00 83.92           C  
ATOM    580  CD  GLU A  73      -2.408   9.687  15.270  1.00 83.92           C  
ATOM    581  OE1 GLU A  73      -2.104  10.674  14.564  1.00 83.92           O  
ATOM    582  OE2 GLU A  73      -3.336   9.711  16.109  1.00 83.92           O  
ATOM    583  N   ARG A  74       0.408   5.687  17.241  1.00 87.00           N  
ATOM    584  CA  ARG A  74       1.817   5.734  17.616  1.00 87.00           C  
ATOM    585  C   ARG A  74       2.619   4.673  16.870  1.00 87.00           C  
ATOM    586  CB  ARG A  74       1.979   5.547  19.127  1.00 87.00           C  
ATOM    587  O   ARG A  74       3.702   4.955  16.353  1.00 87.00           O  
ATOM    588  CG  ARG A  74       1.585   6.767  19.944  1.00 87.00           C  
ATOM    589  CD  ARG A  74       1.890   6.577  21.423  1.00 87.00           C  
ATOM    590  NE  ARG A  74       1.312   7.644  22.235  1.00 87.00           N  
ATOM    591  NH1 ARG A  74       1.855   6.680  24.262  1.00 87.00           N  
ATOM    592  NH2 ARG A  74       0.754   8.689  24.202  1.00 87.00           N  
ATOM    593  CZ  ARG A  74       1.309   7.669  23.564  1.00 87.00           C  
ATOM    594  N   ILE A  75       2.063   3.500  16.730  1.00 81.99           N  
ATOM    595  CA  ILE A  75       2.714   2.386  16.049  1.00 81.99           C  
ATOM    596  C   ILE A  75       2.830   2.690  14.557  1.00 81.99           C  
ATOM    597  CB  ILE A  75       1.947   1.063  16.268  1.00 81.99           C  
ATOM    598  O   ILE A  75       3.891   2.498  13.959  1.00 81.99           O  
ATOM    599  CG1 ILE A  75       2.001   0.653  17.744  1.00 81.99           C  
ATOM    600  CG2 ILE A  75       2.510  -0.043  15.371  1.00 81.99           C  
ATOM    601  CD1 ILE A  75       1.148  -0.563  18.081  1.00 81.99           C  
ATOM    602  N   ALA A  76       1.755   3.237  14.039  1.00 83.17           N  
ATOM    603  CA  ALA A  76       1.751   3.576  12.619  1.00 83.17           C  
ATOM    604  C   ALA A  76       2.808   4.631  12.304  1.00 83.17           C  
ATOM    605  CB  ALA A  76       0.370   4.067  12.192  1.00 83.17           C  
ATOM    606  O   ALA A  76       3.550   4.503  11.327  1.00 83.17           O  
ATOM    607  N   GLU A  77       2.947   5.596  13.182  1.00 87.95           N  
ATOM    608  CA  GLU A  77       3.883   6.692  12.950  1.00 87.95           C  
ATOM    609  C   GLU A  77       5.329   6.214  13.054  1.00 87.95           C  
ATOM    610  CB  GLU A  77       3.633   7.831  13.941  1.00 87.95           C  
ATOM    611  O   GLU A  77       6.183   6.627  12.266  1.00 87.95           O  
ATOM    612  CG  GLU A  77       2.324   8.572  13.708  1.00 87.95           C  
ATOM    613  CD  GLU A  77       2.240   9.226  12.338  1.00 87.95           C  
ATOM    614  OE1 GLU A  77       1.129   9.290  11.764  1.00 87.95           O  
ATOM    615  OE2 GLU A  77       3.293   9.676  11.834  1.00 87.95           O  
ATOM    616  N   LYS A  78       5.498   5.393  13.975  1.00 86.55           N  
ATOM    617  CA  LYS A  78       6.842   4.839  14.118  1.00 86.55           C  
ATOM    618  C   LYS A  78       7.226   4.007  12.898  1.00 86.55           C  
ATOM    619  CB  LYS A  78       6.940   3.988  15.385  1.00 86.55           C  
ATOM    620  O   LYS A  78       8.363   4.073  12.428  1.00 86.55           O  
ATOM    621  CG  LYS A  78       7.064   4.798  16.667  1.00 86.55           C  
ATOM    622  CD  LYS A  78       7.302   3.900  17.874  1.00 86.55           C  
ATOM    623  CE  LYS A  78       7.418   4.708  19.159  1.00 86.55           C  
ATOM    624  NZ  LYS A  78       7.628   3.831  20.349  1.00 86.55           N  
ATOM    625  N   ALA A  79       6.280   3.261  12.456  1.00 84.75           N  
ATOM    626  CA  ALA A  79       6.516   2.444  11.268  1.00 84.75           C  
ATOM    627  C   ALA A  79       6.819   3.318  10.053  1.00 84.75           C  
ATOM    628  CB  ALA A  79       5.311   1.550  10.989  1.00 84.75           C  
ATOM    629  O   ALA A  79       7.724   3.013   9.272  1.00 84.75           O  
ATOM    630  N   ILE A  80       6.064   4.383   9.927  1.00 84.50           N  
ATOM    631  CA  ILE A  80       6.264   5.313   8.822  1.00 84.50           C  
ATOM    632  C   ILE A  80       7.666   5.915   8.901  1.00 84.50           C  
ATOM    633  CB  ILE A  80       5.199   6.433   8.825  1.00 84.50           C  
ATOM    634  O   ILE A  80       8.378   5.979   7.897  1.00 84.50           O  
ATOM    635  CG1 ILE A  80       3.813   5.852   8.522  1.00 84.50           C  
ATOM    636  CG2 ILE A  80       5.566   7.529   7.820  1.00 84.50           C  
ATOM    637  CD1 ILE A  80       2.669   6.829   8.754  1.00 84.50           C  
ATOM    638  N   GLU A  81       8.031   6.400  10.089  1.00 86.34           N  
ATOM    639  CA  GLU A  81       9.339   7.015  10.293  1.00 86.34           C  
ATOM    640  C   GLU A  81      10.465   6.051   9.931  1.00 86.34           C  
ATOM    641  CB  GLU A  81       9.493   7.482  11.743  1.00 86.34           C  
ATOM    642  O   GLU A  81      11.421   6.432   9.252  1.00 86.34           O  
ATOM    643  CG  GLU A  81       8.650   8.700  12.090  1.00 86.34           C  
ATOM    644  CD  GLU A  81       8.709   9.072  13.563  1.00 86.34           C  
ATOM    645  OE1 GLU A  81       7.994  10.011  13.981  1.00 86.34           O  
ATOM    646  OE2 GLU A  81       9.478   8.420  14.304  1.00 86.34           O  
ATOM    647  N   HIS A  82      10.310   4.861  10.387  1.00 84.76           N  
ATOM    648  CA  HIS A  82      11.305   3.831  10.113  1.00 84.76           C  
ATOM    649  C   HIS A  82      11.394   3.534   8.620  1.00 84.76           C  
ATOM    650  CB  HIS A  82      10.977   2.551  10.884  1.00 84.76           C  
ATOM    651  O   HIS A  82      12.492   3.419   8.070  1.00 84.76           O  
ATOM    652  CG  HIS A  82      12.010   1.480  10.736  1.00 84.76           C  
ATOM    653  CD2 HIS A  82      11.951   0.263  10.145  1.00 84.76           C  
ATOM    654  ND1 HIS A  82      13.288   1.605  11.235  1.00 84.76           N  
ATOM    655  CE1 HIS A  82      13.972   0.508  10.957  1.00 84.76           C  
ATOM    656  NE2 HIS A  82      13.184  -0.322  10.296  1.00 84.76           N  
ATOM    657  N   ALA A  83      10.259   3.327   7.965  1.00 83.81           N  
ATOM    658  CA  ALA A  83      10.205   3.048   6.532  1.00 83.81           C  
ATOM    659  C   ALA A  83      10.840   4.179   5.728  1.00 83.81           C  
ATOM    660  CB  ALA A  83       8.761   2.829   6.088  1.00 83.81           C  
ATOM    661  O   ALA A  83      11.553   3.931   4.753  1.00 83.81           O  
ATOM    662  N   GLU A  84      10.644   5.353   6.150  1.00 84.12           N  
ATOM    663  CA  GLU A  84      11.220   6.506   5.464  1.00 84.12           C  
ATOM    664  C   GLU A  84      12.745   6.486   5.536  1.00 84.12           C  
ATOM    665  CB  GLU A  84      10.682   7.810   6.058  1.00 84.12           C  
ATOM    666  O   GLU A  84      13.422   6.787   4.551  1.00 84.12           O  
ATOM    667  CG  GLU A  84       9.225   8.086   5.717  1.00 84.12           C  
ATOM    668  CD  GLU A  84       8.685   9.348   6.370  1.00 84.12           C  
ATOM    669  OE1 GLU A  84       7.672   9.898   5.883  1.00 84.12           O  
ATOM    670  OE2 GLU A  84       9.281   9.791   7.378  1.00 84.12           O  
ATOM    671  N   ARG A  85      13.153   6.162   6.666  1.00 85.33           N  
ATOM    672  CA  ARG A  85      14.598   6.093   6.861  1.00 85.33           C  
ATOM    673  C   ARG A  85      15.218   5.014   5.979  1.00 85.33           C  
ATOM    674  CB  ARG A  85      14.930   5.824   8.330  1.00 85.33           C  
ATOM    675  O   ARG A  85      16.346   5.164   5.505  1.00 85.33           O  
ATOM    676  CG  ARG A  85      14.740   7.030   9.235  1.00 85.33           C  
ATOM    677  CD  ARG A  85      15.213   6.750  10.655  1.00 85.33           C  
ATOM    678  NE  ARG A  85      14.869   7.841  11.563  1.00 85.33           N  
ATOM    679  NH1 ARG A  85      15.693   6.802  13.455  1.00 85.33           N  
ATOM    680  NH2 ARG A  85      14.750   8.886  13.604  1.00 85.33           N  
ATOM    681  CZ  ARG A  85      15.104   7.840  12.872  1.00 85.33           C  
ATOM    682  N   LEU A  86      14.409   3.998   5.662  1.00 83.70           N  
ATOM    683  CA  LEU A  86      14.929   2.880   4.882  1.00 83.70           C  
ATOM    684  C   LEU A  86      14.739   3.126   3.388  1.00 83.70           C  
ATOM    685  CB  LEU A  86      14.238   1.576   5.288  1.00 83.70           C  
ATOM    686  O   LEU A  86      15.151   2.307   2.563  1.00 83.70           O  
ATOM    687  CG  LEU A  86      14.530   1.066   6.701  1.00 83.70           C  
ATOM    688  CD1 LEU A  86      13.704  -0.182   6.995  1.00 83.70           C  
ATOM    689  CD2 LEU A  86      16.018   0.782   6.870  1.00 83.70           C  
ATOM    690  N   GLY A  87      14.093   4.267   3.063  1.00 82.99           N  
ATOM    691  CA  GLY A  87      13.933   4.643   1.668  1.00 82.99           C  
ATOM    692  C   GLY A  87      12.706   4.030   1.021  1.00 82.99           C  
ATOM    693  O   GLY A  87      12.729   3.679  -0.160  1.00 82.99           O  
ATOM    694  N   ALA A  88      11.717   3.731   1.908  1.00 83.95           N  
ATOM    695  CA  ALA A  88      10.477   3.201   1.347  1.00 83.95           C  
ATOM    696  C   ALA A  88       9.966   4.087   0.214  1.00 83.95           C  
ATOM    697  CB  ALA A  88       9.415   3.068   2.434  1.00 83.95           C  
ATOM    698  O   ALA A  88       9.906   5.311   0.353  1.00 83.95           O  
ATOM    699  N   ARG A  89       9.674   3.474  -0.922  1.00 84.79           N  
ATOM    700  CA  ARG A  89       9.226   4.204  -2.103  1.00 84.79           C  
ATOM    701  C   ARG A  89       7.762   4.609  -1.974  1.00 84.79           C  
ATOM    702  CB  ARG A  89       9.428   3.362  -3.365  1.00 84.79           C  
ATOM    703  O   ARG A  89       7.385   5.722  -2.347  1.00 84.79           O  
ATOM    704  CG  ARG A  89      10.887   3.121  -3.718  1.00 84.79           C  
ATOM    705  CD  ARG A  89      11.034   2.430  -5.066  1.00 84.79           C  
ATOM    706  NE  ARG A  89      10.733   3.335  -6.172  1.00 84.79           N  
ATOM    707  NH1 ARG A  89      11.075   1.761  -7.827  1.00 84.79           N  
ATOM    708  NH2 ARG A  89      10.467   3.900  -8.382  1.00 84.79           N  
ATOM    709  CZ  ARG A  89      10.759   2.997  -7.458  1.00 84.79           C  
ATOM    710  N   ILE A  90       6.979   3.828  -1.424  1.00 82.41           N  
ATOM    711  CA  ILE A  90       5.557   4.088  -1.236  1.00 82.41           C  
ATOM    712  C   ILE A  90       5.125   3.618   0.152  1.00 82.41           C  
ATOM    713  CB  ILE A  90       4.706   3.397  -2.324  1.00 82.41           C  
ATOM    714  O   ILE A  90       5.389   2.476   0.536  1.00 82.41           O  
ATOM    715  CG1 ILE A  90       5.147   3.856  -3.719  1.00 82.41           C  
ATOM    716  CG2 ILE A  90       3.216   3.673  -2.102  1.00 82.41           C  
ATOM    717  CD1 ILE A  90       4.908   5.336  -3.987  1.00 82.41           C  
ATOM    718  N   ILE A  91       4.512   4.477   0.924  1.00 83.15           N  
ATOM    719  CA  ILE A  91       3.988   4.144   2.244  1.00 83.15           C  
ATOM    720  C   ILE A  91       2.469   4.298   2.251  1.00 83.15           C  
ATOM    721  CB  ILE A  91       4.621   5.026   3.343  1.00 83.15           C  
ATOM    722  O   ILE A  91       1.949   5.390   2.011  1.00 83.15           O  
ATOM    723  CG1 ILE A  91       6.149   4.896   3.318  1.00 83.15           C  
ATOM    724  CG2 ILE A  91       4.063   4.658   4.721  1.00 83.15           C  
ATOM    725  CD1 ILE A  91       6.871   5.909   4.197  1.00 83.15           C  
ATOM    726  N   VAL A  92       1.786   3.247   2.384  1.00 82.98           N  
ATOM    727  CA  VAL A  92       0.334   3.280   2.524  1.00 82.98           C  
ATOM    728  C   VAL A  92      -0.057   2.878   3.944  1.00 82.98           C  
ATOM    729  CB  VAL A  92      -0.356   2.353   1.499  1.00 82.98           C  
ATOM    730  O   VAL A  92       0.260   1.775   4.394  1.00 82.98           O  
ATOM    731  CG1 VAL A  92      -1.876   2.482   1.591  1.00 82.98           C  
ATOM    732  CG2 VAL A  92       0.125   2.670   0.084  1.00 82.98           C  
ATOM    733  N   VAL A  93      -0.639   3.795   4.648  1.00 81.51           N  
ATOM    734  CA  VAL A  93      -1.020   3.548   6.035  1.00 81.51           C  
ATOM    735  C   VAL A  93      -2.522   3.767   6.206  1.00 81.51           C  
ATOM    736  CB  VAL A  93      -0.236   4.456   7.009  1.00 81.51           C  
ATOM    737  O   VAL A  93      -3.064   4.777   5.752  1.00 81.51           O  
ATOM    738  CG1 VAL A  93      -0.607   4.142   8.457  1.00 81.51           C  
ATOM    739  CG2 VAL A  93       1.268   4.296   6.793  1.00 81.51           C  
ATOM    740  N   VAL A  94      -3.140   2.812   6.810  1.00 77.72           N  
ATOM    741  CA  VAL A  94      -4.526   2.979   7.233  1.00 77.72           C  
ATOM    742  C   VAL A  94      -4.606   2.967   8.758  1.00 77.72           C  
ATOM    743  CB  VAL A  94      -5.436   1.879   6.642  1.00 77.72           C  
ATOM    744  O   VAL A  94      -4.273   1.966   9.395  1.00 77.72           O  
ATOM    745  CG1 VAL A  94      -6.892   2.110   7.044  1.00 77.72           C  
ATOM    746  CG2 VAL A  94      -5.299   1.833   5.122  1.00 77.72           C  
ATOM    747  N   ILE A  95      -5.040   4.066   9.322  1.00 79.85           N  
ATOM    748  CA  ILE A  95      -5.156   4.173  10.773  1.00 79.85           C  
ATOM    749  C   ILE A  95      -6.528   4.736  11.140  1.00 79.85           C  
ATOM    750  CB  ILE A  95      -4.037   5.059  11.365  1.00 79.85           C  
ATOM    751  O   ILE A  95      -6.890   5.834  10.712  1.00 79.85           O  
ATOM    752  CG1 ILE A  95      -2.662   4.562  10.905  1.00 79.85           C  
ATOM    753  CG2 ILE A  95      -4.126   5.089  12.894  1.00 79.85           C  
ATOM    754  CD1 ILE A  95      -1.542   5.575  11.096  1.00 79.85           C  
ATOM    755  N   ASN A  96      -7.291   4.092  11.911  1.00 77.98           N  
ATOM    756  CA  ASN A  96      -8.552   4.586  12.455  1.00 77.98           C  
ATOM    757  C   ASN A  96      -9.431   5.198  11.369  1.00 77.98           C  
ATOM    758  CB  ASN A  96      -8.293   5.606  13.566  1.00 77.98           C  
ATOM    759  O   ASN A  96      -9.955   6.300  11.536  1.00 77.98           O  
ATOM    760  CG  ASN A  96      -7.698   4.977  14.810  1.00 77.98           C  
ATOM    761  ND2 ASN A  96      -6.832   5.717  15.492  1.00 77.98           N  
ATOM    762  OD1 ASN A  96      -8.014   3.836  15.155  1.00 77.98           O  
ATOM    763  N   GLY A  97      -9.511   4.557  10.181  1.00 79.39           N  
ATOM    764  CA  GLY A  97     -10.404   5.038   9.139  1.00 79.39           C  
ATOM    765  C   GLY A  97      -9.784   6.117   8.272  1.00 79.39           C  
ATOM    766  O   GLY A  97     -10.485   6.793   7.517  1.00 79.39           O  
ATOM    767  N   ARG A  98      -8.530   6.314   8.531  1.00 86.92           N  
ATOM    768  CA  ARG A  98      -7.777   7.296   7.758  1.00 86.92           C  
ATOM    769  C   ARG A  98      -6.742   6.616   6.868  1.00 86.92           C  
ATOM    770  CB  ARG A  98      -7.091   8.301   8.687  1.00 86.92           C  
ATOM    771  O   ARG A  98      -5.936   5.815   7.345  1.00 86.92           O  
ATOM    772  CG  ARG A  98      -6.593   9.551   7.981  1.00 86.92           C  
ATOM    773  CD  ARG A  98      -5.882  10.496   8.940  1.00 86.92           C  
ATOM    774  NE  ARG A  98      -6.749  10.892  10.046  1.00 86.92           N  
ATOM    775  NH1 ARG A  98      -5.073  11.913  11.266  1.00 86.92           N  
ATOM    776  NH2 ARG A  98      -7.218  11.867  12.072  1.00 86.92           N  
ATOM    777  CZ  ARG A  98      -6.345  11.556  11.126  1.00 86.92           C  
ATOM    778  N   VAL A  99      -6.852   6.896   5.560  1.00 88.41           N  
ATOM    779  CA  VAL A  99      -5.878   6.387   4.600  1.00 88.41           C  
ATOM    780  C   VAL A  99      -4.807   7.444   4.341  1.00 88.41           C  
ATOM    781  CB  VAL A  99      -6.553   5.975   3.272  1.00 88.41           C  
ATOM    782  O   VAL A  99      -5.124   8.597   4.039  1.00 88.41           O  
ATOM    783  CG1 VAL A  99      -5.509   5.518   2.255  1.00 88.41           C  
ATOM    784  CG2 VAL A  99      -7.583   4.874   3.517  1.00 88.41           C  
ATOM    785  N   ARG A 100      -3.610   7.038   4.584  1.00 90.50           N  
ATOM    786  CA  ARG A 100      -2.488   7.923   4.285  1.00 90.50           C  
ATOM    787  C   ARG A 100      -1.552   7.293   3.259  1.00 90.50           C  
ATOM    788  CB  ARG A 100      -1.715   8.261   5.562  1.00 90.50           C  
ATOM    789  O   ARG A 100      -1.215   6.111   3.362  1.00 90.50           O  
ATOM    790  CG  ARG A 100      -2.526   9.043   6.583  1.00 90.50           C  
ATOM    791  CD  ARG A 100      -1.769   9.212   7.893  1.00 90.50           C  
ATOM    792  NE  ARG A 100      -0.587  10.054   7.729  1.00 90.50           N  
ATOM    793  NH1 ARG A 100       0.351   9.491   9.763  1.00 90.50           N  
ATOM    794  NH2 ARG A 100       1.422  10.962   8.369  1.00 90.50           N  
ATOM    795  CZ  ARG A 100       0.393  10.167   8.621  1.00 90.50           C  
ATOM    796  N   VAL A 101      -1.281   8.067   2.247  1.00 90.97           N  
ATOM    797  CA  VAL A 101      -0.335   7.618   1.231  1.00 90.97           C  
ATOM    798  C   VAL A 101       0.804   8.627   1.102  1.00 90.97           C  
ATOM    799  CB  VAL A 101      -1.025   7.415  -0.137  1.00 90.97           C  
ATOM    800  O   VAL A 101       0.564   9.821   0.911  1.00 90.97           O  
ATOM    801  CG1 VAL A 101      -0.023   6.923  -1.180  1.00 90.97           C  
ATOM    802  CG2 VAL A 101      -2.190   6.436  -0.007  1.00 90.97           C  
ATOM    803  N   ARG A 102       1.958   8.188   1.274  1.00 91.00           N  
ATOM    804  CA  ARG A 102       3.137   9.014   1.034  1.00 91.00           C  
ATOM    805  C   ARG A 102       3.934   8.496  -0.158  1.00 91.00           C  
ATOM    806  CB  ARG A 102       4.025   9.059   2.279  1.00 91.00           C  
ATOM    807  O   ARG A 102       4.225   7.301  -0.246  1.00 91.00           O  
ATOM    808  CG  ARG A 102       5.132  10.099   2.209  1.00 91.00           C  
ATOM    809  CD  ARG A 102       5.773  10.332   3.569  1.00 91.00           C  
ATOM    810  NE  ARG A 102       6.803  11.366   3.510  1.00 91.00           N  
ATOM    811  NH1 ARG A 102       6.691  11.899   5.755  1.00 91.00           N  
ATOM    812  NH2 ARG A 102       8.160  13.001   4.382  1.00 91.00           N  
ATOM    813  CZ  ARG A 102       7.216  12.086   4.549  1.00 91.00           C  
ATOM    814  N   ASN A 103       4.286   9.463  -1.010  1.00 90.81           N  
ATOM    815  CA  ASN A 103       4.997   9.110  -2.234  1.00 90.81           C  
ATOM    816  C   ASN A 103       6.482   9.448  -2.136  1.00 90.81           C  
ATOM    817  CB  ASN A 103       4.371   9.812  -3.440  1.00 90.81           C  
ATOM    818  O   ASN A 103       6.869  10.611  -2.266  1.00 90.81           O  
ATOM    819  CG  ASN A 103       5.051   9.448  -4.746  1.00 90.81           C  
ATOM    820  ND2 ASN A 103       4.664  10.120  -5.823  1.00 90.81           N  
ATOM    821  OD1 ASN A 103       5.916   8.568  -4.785  1.00 90.81           O  
ATOM    822  N   GLY A 104       7.329   8.355  -1.902  1.00 87.43           N  
ATOM    823  CA  GLY A 104       8.769   8.538  -1.808  1.00 87.43           C  
ATOM    824  C   GLY A 104       9.482   8.349  -3.133  1.00 87.43           C  
ATOM    825  O   GLY A 104      10.714   8.323  -3.183  1.00 87.43           O  
ATOM    826  N   THR A 105       8.761   8.246  -4.178  1.00 87.06           N  
ATOM    827  CA  THR A 105       9.360   8.072  -5.497  1.00 87.06           C  
ATOM    828  C   THR A 105       9.703   9.424  -6.117  1.00 87.06           C  
ATOM    829  CB  THR A 105       8.423   7.295  -6.439  1.00 87.06           C  
ATOM    830  O   THR A 105       9.511  10.467  -5.489  1.00 87.06           O  
ATOM    831  CG2 THR A 105       7.837   6.070  -5.744  1.00 87.06           C  
ATOM    832  OG1 THR A 105       7.352   8.153  -6.853  1.00 87.06           O  
ATOM    833  N   ASP A 106      10.263   9.409  -7.389  1.00 89.29           N  
ATOM    834  CA  ASP A 106      10.644  10.641  -8.073  1.00 89.29           C  
ATOM    835  C   ASP A 106       9.594  11.042  -9.106  1.00 89.29           C  
ATOM    836  CB  ASP A 106      12.010  10.482  -8.744  1.00 89.29           C  
ATOM    837  O   ASP A 106       9.834  11.927  -9.931  1.00 89.29           O  
ATOM    838  CG  ASP A 106      12.056   9.326  -9.727  1.00 89.29           C  
ATOM    839  OD1 ASP A 106      11.085   8.542  -9.794  1.00 89.29           O  
ATOM    840  OD2 ASP A 106      13.075   9.195 -10.440  1.00 89.29           O  
ATOM    841  N   ARG A 107       8.421  10.353  -9.078  1.00 91.39           N  
ATOM    842  CA  ARG A 107       7.328  10.629 -10.006  1.00 91.39           C  
ATOM    843  C   ARG A 107       5.995  10.718  -9.270  1.00 91.39           C  
ATOM    844  CB  ARG A 107       7.258   9.552 -11.090  1.00 91.39           C  
ATOM    845  O   ARG A 107       5.855  10.195  -8.163  1.00 91.39           O  
ATOM    846  CG  ARG A 107       7.120   8.139 -10.547  1.00 91.39           C  
ATOM    847  CD  ARG A 107       7.285   7.095 -11.643  1.00 91.39           C  
ATOM    848  NE  ARG A 107       8.075   5.955 -11.187  1.00 91.39           N  
ATOM    849  NH1 ARG A 107       8.062   4.866 -13.224  1.00 91.39           N  
ATOM    850  NH2 ARG A 107       9.147   3.938 -11.431  1.00 91.39           N  
ATOM    851  CZ  ARG A 107       8.426   4.923 -11.948  1.00 91.39           C  
ATOM    852  N   PRO A 108       5.012  11.437  -9.999  1.00 92.90           N  
ATOM    853  CA  PRO A 108       3.682  11.475  -9.387  1.00 92.90           C  
ATOM    854  C   PRO A 108       3.000  10.109  -9.372  1.00 92.90           C  
ATOM    855  CB  PRO A 108       2.913  12.459 -10.273  1.00 92.90           C  
ATOM    856  O   PRO A 108       3.257   9.277 -10.246  1.00 92.90           O  
ATOM    857  CG  PRO A 108       3.641  12.445 -11.579  1.00 92.90           C  
ATOM    858  CD  PRO A 108       5.084  12.119 -11.317  1.00 92.90           C  
ATOM    859  N   CYS A 109       2.266   9.864  -8.308  1.00 93.87           N  
ATOM    860  CA  CYS A 109       1.495   8.631  -8.193  1.00 93.87           C  
ATOM    861  C   CYS A 109      -0.001   8.916  -8.251  1.00 93.87           C  
ATOM    862  CB  CYS A 109       1.834   7.906  -6.891  1.00 93.87           C  
ATOM    863  O   CYS A 109      -0.464   9.936  -7.738  1.00 93.87           O  
ATOM    864  SG  CYS A 109       3.540   7.317  -6.808  1.00 93.87           S  
ATOM    865  N   ARG A 110      -0.677   8.083  -9.002  1.00 95.29           N  
ATOM    866  CA  ARG A 110      -2.136   8.099  -8.983  1.00 95.29           C  
ATOM    867  C   ARG A 110      -2.679   7.156  -7.914  1.00 95.29           C  
ATOM    868  CB  ARG A 110      -2.696   7.715 -10.354  1.00 95.29           C  
ATOM    869  O   ARG A 110      -2.337   5.972  -7.890  1.00 95.29           O  
ATOM    870  CG  ARG A 110      -4.192   7.945 -10.494  1.00 95.29           C  
ATOM    871  CD  ARG A 110      -4.677   7.659 -11.909  1.00 95.29           C  
ATOM    872  NE  ARG A 110      -4.258   8.700 -12.843  1.00 95.29           N  
ATOM    873  NH1 ARG A 110      -4.697   7.462 -14.743  1.00 95.29           N  
ATOM    874  NH2 ARG A 110      -3.874   9.594 -14.923  1.00 95.29           N  
ATOM    875  CZ  ARG A 110      -4.278   8.583 -14.167  1.00 95.29           C  
ATOM    876  N   VAL A 111      -3.469   7.733  -6.996  1.00 93.59           N  
ATOM    877  CA  VAL A 111      -4.027   6.945  -5.902  1.00 93.59           C  
ATOM    878  C   VAL A 111      -5.545   6.862  -6.045  1.00 93.59           C  
ATOM    879  CB  VAL A 111      -3.653   7.541  -4.526  1.00 93.59           C  
ATOM    880  O   VAL A 111      -6.224   7.889  -6.121  1.00 93.59           O  
ATOM    881  CG1 VAL A 111      -4.241   6.698  -3.395  1.00 93.59           C  
ATOM    882  CG2 VAL A 111      -2.136   7.646  -4.385  1.00 93.59           C  
ATOM    883  N   ARG A 112      -5.996   5.631  -6.146  1.00 93.86           N  
ATOM    884  CA  ARG A 112      -7.432   5.380  -6.205  1.00 93.86           C  
ATOM    885  C   ARG A 112      -7.932   4.753  -4.907  1.00 93.86           C  
ATOM    886  CB  ARG A 112      -7.772   4.473  -7.390  1.00 93.86           C  
ATOM    887  O   ARG A 112      -7.462   3.686  -4.507  1.00 93.86           O  
ATOM    888  CG  ARG A 112      -9.262   4.238  -7.578  1.00 93.86           C  
ATOM    889  CD  ARG A 112      -9.541   3.271  -8.721  1.00 93.86           C  
ATOM    890  NE  ARG A 112      -9.079   3.801 -10.000  1.00 93.86           N  
ATOM    891  NH1 ARG A 112      -9.034   1.753 -11.068  1.00 93.86           N  
ATOM    892  NH2 ARG A 112      -8.430   3.654 -12.198  1.00 93.86           N  
ATOM    893  CZ  ARG A 112      -8.849   3.068 -11.086  1.00 93.86           C  
ATOM    894  N   VAL A 113      -8.826   5.449  -4.221  1.00 91.70           N  
ATOM    895  CA  VAL A 113      -9.426   4.955  -2.986  1.00 91.70           C  
ATOM    896  C   VAL A 113     -10.877   4.553  -3.241  1.00 91.70           C  
ATOM    897  CB  VAL A 113      -9.356   6.009  -1.859  1.00 91.70           C  
ATOM    898  O   VAL A 113     -11.695   5.382  -3.647  1.00 91.70           O  
ATOM    899  CG1 VAL A 113      -9.948   5.456  -0.564  1.00 91.70           C  
ATOM    900  CG2 VAL A 113      -7.913   6.460  -1.640  1.00 91.70           C  
ATOM    901  N   THR A 114     -11.157   3.260  -3.110  1.00 90.70           N  
ATOM    902  CA  THR A 114     -12.516   2.747  -3.240  1.00 90.70           C  
ATOM    903  C   THR A 114     -13.067   2.325  -1.880  1.00 90.70           C  
ATOM    904  CB  THR A 114     -12.572   1.554  -4.212  1.00 90.70           C  
ATOM    905  O   THR A 114     -12.486   1.472  -1.207  1.00 90.70           O  
ATOM    906  CG2 THR A 114     -14.010   1.104  -4.448  1.00 90.70           C  
ATOM    907  OG1 THR A 114     -11.992   1.938  -5.464  1.00 90.70           O  
ATOM    908  N   ALA A 115     -14.130   3.005  -1.393  1.00 87.84           N  
ATOM    909  CA  ALA A 115     -14.789   2.710  -0.123  1.00 87.84           C  
ATOM    910  C   ALA A 115     -16.291   2.962  -0.212  1.00 87.84           C  
ATOM    911  CB  ALA A 115     -14.178   3.545   1.000  1.00 87.84           C  
ATOM    912  O   ALA A 115     -16.727   3.941  -0.823  1.00 87.84           O  
ATOM    913  N   GLY A 116     -17.103   2.040   0.366  1.00 84.58           N  
ATOM    914  CA  GLY A 116     -18.543   2.230   0.434  1.00 84.58           C  
ATOM    915  C   GLY A 116     -19.193   2.356  -0.931  1.00 84.58           C  
ATOM    916  O   GLY A 116     -20.172   3.088  -1.094  1.00 84.58           O  
ATOM    917  N   GLY A 117     -18.607   1.823  -1.988  1.00 85.93           N  
ATOM    918  CA  GLY A 117     -19.148   1.843  -3.337  1.00 85.93           C  
ATOM    919  C   GLY A 117     -18.718   3.060  -4.135  1.00 85.93           C  
ATOM    920  O   GLY A 117     -19.154   3.249  -5.272  1.00 85.93           O  
ATOM    921  N   GLU A 118     -17.989   3.945  -3.540  1.00 89.90           N  
ATOM    922  CA  GLU A 118     -17.487   5.140  -4.212  1.00 89.90           C  
ATOM    923  C   GLU A 118     -15.982   5.051  -4.445  1.00 89.90           C  
ATOM    924  CB  GLU A 118     -17.821   6.394  -3.401  1.00 89.90           C  
ATOM    925  O   GLU A 118     -15.264   4.421  -3.665  1.00 89.90           O  
ATOM    926  CG  GLU A 118     -19.312   6.681  -3.298  1.00 89.90           C  
ATOM    927  CD  GLU A 118     -19.630   7.915  -2.469  1.00 89.90           C  
ATOM    928  OE1 GLU A 118     -20.825   8.261  -2.329  1.00 89.90           O  
ATOM    929  OE2 GLU A 118     -18.676   8.542  -1.957  1.00 89.90           O  
ATOM    930  N   THR A 119     -15.614   5.586  -5.683  1.00 93.18           N  
ATOM    931  CA  THR A 119     -14.198   5.647  -6.029  1.00 93.18           C  
ATOM    932  C   THR A 119     -13.752   7.093  -6.229  1.00 93.18           C  
ATOM    933  CB  THR A 119     -13.898   4.834  -7.301  1.00 93.18           C  
ATOM    934  O   THR A 119     -14.403   7.855  -6.947  1.00 93.18           O  
ATOM    935  CG2 THR A 119     -12.417   4.899  -7.660  1.00 93.18           C  
ATOM    936  OG1 THR A 119     -14.266   3.466  -7.085  1.00 93.18           O  
ATOM    937  N   ARG A 120     -12.647   7.373  -5.432  1.00 93.88           N  
ATOM    938  CA  ARG A 120     -12.022   8.677  -5.625  1.00 93.88           C  
ATOM    939  C   ARG A 120     -10.570   8.528  -6.066  1.00 93.88           C  
ATOM    940  CB  ARG A 120     -12.097   9.506  -4.341  1.00 93.88           C  
ATOM    941  O   ARG A 120      -9.851   7.659  -5.569  1.00 93.88           O  
ATOM    942  CG  ARG A 120     -13.515   9.858  -3.917  1.00 93.88           C  
ATOM    943  CD  ARG A 120     -13.535  10.642  -2.613  1.00 93.88           C  
ATOM    944  NE  ARG A 120     -14.891  10.785  -2.091  1.00 93.88           N  
ATOM    945  NH1 ARG A 120     -14.263  11.962  -0.205  1.00 93.88           N  
ATOM    946  NH2 ARG A 120     -16.473  11.480  -0.578  1.00 93.88           N  
ATOM    947  CZ  ARG A 120     -15.206  11.409  -0.959  1.00 93.88           C  
ATOM    948  N   GLU A 121     -10.146   9.405  -6.996  1.00 95.39           N  
ATOM    949  CA  GLU A 121      -8.780   9.377  -7.508  1.00 95.39           C  
ATOM    950  C   GLU A 121      -8.019  10.643  -7.124  1.00 95.39           C  
ATOM    951  CB  GLU A 121      -8.779   9.205  -9.030  1.00 95.39           C  
ATOM    952  O   GLU A 121      -8.583  11.739  -7.134  1.00 95.39           O  
ATOM    953  CG  GLU A 121      -9.280   7.845  -9.495  1.00 95.39           C  
ATOM    954  CD  GLU A 121      -9.129   7.631 -10.993  1.00 95.39           C  
ATOM    955  OE1 GLU A 121      -9.591   6.587 -11.506  1.00 95.39           O  
ATOM    956  OE2 GLU A 121      -8.543   8.514 -11.658  1.00 95.39           O  
ATOM    957  N   TYR A 122      -6.751  10.356  -6.699  1.00 95.37           N  
ATOM    958  CA  TYR A 122      -5.891  11.461  -6.292  1.00 95.37           C  
ATOM    959  C   TYR A 122      -4.523  11.360  -6.955  1.00 95.37           C  
ATOM    960  CB  TYR A 122      -5.733  11.487  -4.769  1.00 95.37           C  
ATOM    961  O   TYR A 122      -4.076  10.266  -7.309  1.00 95.37           O  
ATOM    962  CG  TYR A 122      -7.045  11.463  -4.022  1.00 95.37           C  
ATOM    963  CD1 TYR A 122      -7.689  12.646  -3.669  1.00 95.37           C  
ATOM    964  CD2 TYR A 122      -7.641  10.258  -3.667  1.00 95.37           C  
ATOM    965  CE1 TYR A 122      -8.897  12.629  -2.979  1.00 95.37           C  
ATOM    966  CE2 TYR A 122      -8.848  10.228  -2.977  1.00 95.37           C  
ATOM    967  OH  TYR A 122     -10.663  11.395  -1.955  1.00 95.37           O  
ATOM    968  CZ  TYR A 122      -9.468  11.417  -2.638  1.00 95.37           C  
ATOM    969  N   THR A 123      -3.989  12.592  -7.163  1.00 94.95           N  
ATOM    970  CA  THR A 123      -2.584  12.625  -7.554  1.00 94.95           C  
ATOM    971  C   THR A 123      -1.701  13.002  -6.368  1.00 94.95           C  
ATOM    972  CB  THR A 123      -2.349  13.617  -8.708  1.00 94.95           C  
ATOM    973  O   THR A 123      -1.954  14.000  -5.691  1.00 94.95           O  
ATOM    974  CG2 THR A 123      -0.881  13.640  -9.123  1.00 94.95           C  
ATOM    975  OG1 THR A 123      -3.146  13.229  -9.834  1.00 94.95           O  
ATOM    976  N   VAL A 124      -0.720  12.128  -6.086  1.00 93.85           N  
ATOM    977  CA  VAL A 124       0.243  12.393  -5.021  1.00 93.85           C  
ATOM    978  C   VAL A 124       1.622  12.649  -5.624  1.00 93.85           C  
ATOM    979  CB  VAL A 124       0.310  11.223  -4.014  1.00 93.85           C  
ATOM    980  O   VAL A 124       2.210  11.760  -6.245  1.00 93.85           O  
ATOM    981  CG1 VAL A 124       1.206  11.582  -2.829  1.00 93.85           C  
ATOM    982  CG2 VAL A 124      -1.092  10.851  -3.534  1.00 93.85           C  
ATOM    983  N   ASN A 125       2.151  13.914  -5.453  1.00 94.45           N  
ATOM    984  CA  ASN A 125       3.453  14.300  -5.987  1.00 94.45           C  
ATOM    985  C   ASN A 125       4.593  13.783  -5.114  1.00 94.45           C  
ATOM    986  CB  ASN A 125       3.544  15.821  -6.132  1.00 94.45           C  
ATOM    987  O   ASN A 125       4.390  13.478  -3.938  1.00 94.45           O  
ATOM    988  CG  ASN A 125       2.542  16.373  -7.127  1.00 94.45           C  
ATOM    989  ND2 ASN A 125       1.860  17.448  -6.748  1.00 94.45           N  
ATOM    990  OD1 ASN A 125       2.381  15.838  -8.227  1.00 94.45           O  
ATOM    991  N   PRO A 126       5.754  13.629  -5.781  1.00 91.48           N  
ATOM    992  CA  PRO A 126       6.921  13.204  -5.005  1.00 91.48           C  
ATOM    993  C   PRO A 126       7.147  14.061  -3.761  1.00 91.48           C  
ATOM    994  CB  PRO A 126       8.079  13.363  -5.995  1.00 91.48           C  
ATOM    995  O   PRO A 126       7.085  15.291  -3.835  1.00 91.48           O  
ATOM    996  CG  PRO A 126       7.451  13.215  -7.343  1.00 91.48           C  
ATOM    997  CD  PRO A 126       6.084  13.834  -7.304  1.00 91.48           C  
ATOM    998  N   GLY A 127       7.323  13.326  -2.581  1.00 87.14           N  
ATOM    999  CA  GLY A 127       7.635  14.012  -1.336  1.00 87.14           C  
ATOM   1000  C   GLY A 127       6.405  14.533  -0.617  1.00 87.14           C  
ATOM   1001  O   GLY A 127       6.519  15.215   0.403  1.00 87.14           O  
ATOM   1002  N   THR A 128       5.204  14.295  -1.235  1.00 91.46           N  
ATOM   1003  CA  THR A 128       3.974  14.773  -0.614  1.00 91.46           C  
ATOM   1004  C   THR A 128       3.167  13.609  -0.046  1.00 91.46           C  
ATOM   1005  CB  THR A 128       3.109  15.559  -1.617  1.00 91.46           C  
ATOM   1006  O   THR A 128       3.539  12.446  -0.219  1.00 91.46           O  
ATOM   1007  CG2 THR A 128       3.873  16.750  -2.186  1.00 91.46           C  
ATOM   1008  OG1 THR A 128       2.729  14.692  -2.693  1.00 91.46           O  
ATOM   1009  N   GLU A 129       2.118  13.990   0.703  1.00 90.83           N  
ATOM   1010  CA  GLU A 129       1.272  12.998   1.360  1.00 90.83           C  
ATOM   1011  C   GLU A 129      -0.204  13.251   1.066  1.00 90.83           C  
ATOM   1012  CB  GLU A 129       1.516  12.999   2.871  1.00 90.83           C  
ATOM   1013  O   GLU A 129      -0.622  14.399   0.901  1.00 90.83           O  
ATOM   1014  CG  GLU A 129       0.649  12.008   3.634  1.00 90.83           C  
ATOM   1015  CD  GLU A 129       0.895  12.026   5.134  1.00 90.83           C  
ATOM   1016  OE1 GLU A 129      -0.045  11.733   5.907  1.00 90.83           O  
ATOM   1017  OE2 GLU A 129       2.038  12.336   5.540  1.00 90.83           O  
ATOM   1018  N   LEU A 130      -0.917  12.118   0.827  1.00 92.89           N  
ATOM   1019  CA  LEU A 130      -2.373  12.136   0.731  1.00 92.89           C  
ATOM   1020  C   LEU A 130      -3.009  11.594   2.006  1.00 92.89           C  
ATOM   1021  CB  LEU A 130      -2.840  11.316  -0.475  1.00 92.89           C  
ATOM   1022  O   LEU A 130      -2.580  10.563   2.529  1.00 92.89           O  
ATOM   1023  CG  LEU A 130      -4.346  11.076  -0.588  1.00 92.89           C  
ATOM   1024  CD1 LEU A 130      -5.064  12.370  -0.959  1.00 92.89           C  
ATOM   1025  CD2 LEU A 130      -4.638   9.984  -1.612  1.00 92.89           C  
ATOM   1026  N   GLU A 131      -4.002  12.333   2.481  1.00 92.31           N  
ATOM   1027  CA  GLU A 131      -4.802  11.856   3.605  1.00 92.31           C  
ATOM   1028  C   GLU A 131      -6.289  11.851   3.262  1.00 92.31           C  
ATOM   1029  CB  GLU A 131      -4.551  12.716   4.847  1.00 92.31           C  
ATOM   1030  O   GLU A 131      -6.845  12.881   2.875  1.00 92.31           O  
ATOM   1031  CG  GLU A 131      -3.150  12.573   5.422  1.00 92.31           C  
ATOM   1032  CD  GLU A 131      -2.955  13.332   6.724  1.00 92.31           C  
ATOM   1033  OE1 GLU A 131      -1.823  13.340   7.259  1.00 92.31           O  
ATOM   1034  OE2 GLU A 131      -3.943  13.924   7.215  1.00 92.31           O  
ATOM   1035  N   VAL A 132      -6.865  10.651   3.402  1.00 90.18           N  
ATOM   1036  CA  VAL A 132      -8.291  10.519   3.124  1.00 90.18           C  
ATOM   1037  C   VAL A 132      -9.001   9.923   4.338  1.00 90.18           C  
ATOM   1038  CB  VAL A 132      -8.548   9.648   1.875  1.00 90.18           C  
ATOM   1039  O   VAL A 132      -8.627   8.850   4.818  1.00 90.18           O  
ATOM   1040  CG1 VAL A 132     -10.045   9.533   1.594  1.00 90.18           C  
ATOM   1041  CG2 VAL A 132      -7.817  10.224   0.664  1.00 90.18           C  
ATOM   1042  N   GLU A 133      -9.968  10.671   4.777  1.00 89.88           N  
ATOM   1043  CA  GLU A 133     -10.783  10.179   5.884  1.00 89.88           C  
ATOM   1044  C   GLU A 133     -11.961   9.351   5.378  1.00 89.88           C  
ATOM   1045  CB  GLU A 133     -11.288  11.345   6.739  1.00 89.88           C  
ATOM   1046  O   GLU A 133     -12.679   9.775   4.470  1.00 89.88           O  
ATOM   1047  CG  GLU A 133     -10.192  12.057   7.517  1.00 89.88           C  
ATOM   1048  CD  GLU A 133     -10.720  13.139   8.445  1.00 89.88           C  
ATOM   1049  OE1 GLU A 133      -9.914  13.766   9.169  1.00 89.88           O  
ATOM   1050  OE2 GLU A 133     -11.952  13.361   8.449  1.00 89.88           O  
ATOM   1051  N   LEU A 134     -12.060   8.068   5.998  1.00 87.12           N  
ATOM   1052  CA  LEU A 134     -13.175   7.207   5.617  1.00 87.12           C  
ATOM   1053  C   LEU A 134     -14.251   7.201   6.698  1.00 87.12           C  
ATOM   1054  CB  LEU A 134     -12.686   5.780   5.359  1.00 87.12           C  
ATOM   1055  O   LEU A 134     -13.943   7.311   7.887  1.00 87.12           O  
ATOM   1056  CG  LEU A 134     -11.601   5.617   4.293  1.00 87.12           C  
ATOM   1057  CD1 LEU A 134     -11.100   4.177   4.264  1.00 87.12           C  
ATOM   1058  CD2 LEU A 134     -12.129   6.033   2.925  1.00 87.12           C  
ATOM   1059  N   SER A 135     -15.522   7.285   6.266  1.00 86.10           N  
ATOM   1060  CA  SER A 135     -16.605   7.072   7.222  1.00 86.10           C  
ATOM   1061  C   SER A 135     -16.574   5.656   7.785  1.00 86.10           C  
ATOM   1062  CB  SER A 135     -17.960   7.340   6.565  1.00 86.10           C  
ATOM   1063  O   SER A 135     -15.954   4.764   7.203  1.00 86.10           O  
ATOM   1064  OG  SER A 135     -18.222   6.389   5.547  1.00 86.10           O  
ATOM   1065  N   PRO A 136     -17.206   5.426   8.979  1.00 79.00           N  
ATOM   1066  CA  PRO A 136     -17.243   4.097   9.592  1.00 79.00           C  
ATOM   1067  C   PRO A 136     -17.723   3.015   8.627  1.00 79.00           C  
ATOM   1068  CB  PRO A 136     -18.228   4.271  10.751  1.00 79.00           C  
ATOM   1069  O   PRO A 136     -17.191   1.902   8.627  1.00 79.00           O  
ATOM   1070  CG  PRO A 136     -18.119   5.712  11.132  1.00 79.00           C  
ATOM   1071  CD  PRO A 136     -17.878   6.517   9.888  1.00 79.00           C  
ATOM   1072  N   GLU A 137     -18.647   3.346   7.757  1.00 76.66           N  
ATOM   1073  CA  GLU A 137     -19.187   2.390   6.795  1.00 76.66           C  
ATOM   1074  C   GLU A 137     -18.187   2.107   5.678  1.00 76.66           C  
ATOM   1075  CB  GLU A 137     -20.502   2.906   6.205  1.00 76.66           C  
ATOM   1076  O   GLU A 137     -18.114   0.984   5.173  1.00 76.66           O  
ATOM   1077  CG  GLU A 137     -21.620   3.052   7.228  1.00 76.66           C  
ATOM   1078  CD  GLU A 137     -22.811   3.839   6.706  1.00 76.66           C  
ATOM   1079  OE1 GLU A 137     -23.753   4.103   7.488  1.00 76.66           O  
ATOM   1080  OE2 GLU A 137     -22.804   4.192   5.506  1.00 76.66           O  
ATOM   1081  N   GLN A 138     -17.385   3.136   5.407  1.00 82.87           N  
ATOM   1082  CA  GLN A 138     -16.403   3.025   4.334  1.00 82.87           C  
ATOM   1083  C   GLN A 138     -15.177   2.239   4.789  1.00 82.87           C  
ATOM   1084  CB  GLN A 138     -15.984   4.412   3.843  1.00 82.87           C  
ATOM   1085  O   GLN A 138     -14.466   1.656   3.967  1.00 82.87           O  
ATOM   1086  CG  GLN A 138     -17.068   5.138   3.057  1.00 82.87           C  
ATOM   1087  CD  GLN A 138     -16.680   6.561   2.700  1.00 82.87           C  
ATOM   1088  NE2 GLN A 138     -17.034   6.987   1.492  1.00 82.87           N  
ATOM   1089  OE1 GLN A 138     -16.067   7.271   3.503  1.00 82.87           O  
ATOM   1090  N   GLN A 139     -14.962   2.178   6.101  1.00 77.92           N  
ATOM   1091  CA  GLN A 139     -13.744   1.610   6.668  1.00 77.92           C  
ATOM   1092  C   GLN A 139     -13.740   0.088   6.550  1.00 77.92           C  
ATOM   1093  CB  GLN A 139     -13.589   2.023   8.132  1.00 77.92           C  
ATOM   1094  O   GLN A 139     -12.677  -0.532   6.488  1.00 77.92           O  
ATOM   1095  CG  GLN A 139     -13.294   3.504   8.325  1.00 77.92           C  
ATOM   1096  CD  GLN A 139     -13.227   3.904   9.787  1.00 77.92           C  
ATOM   1097  NE2 GLN A 139     -13.340   5.201  10.054  1.00 77.92           N  
ATOM   1098  OE1 GLN A 139     -13.075   3.054  10.670  1.00 77.92           O  
ATOM   1099  N   ASN A 140     -14.932  -0.553   6.420  1.00 69.69           N  
ATOM   1100  CA  ASN A 140     -15.038  -2.007   6.486  1.00 69.69           C  
ATOM   1101  C   ASN A 140     -14.644  -2.657   5.163  1.00 69.69           C  
ATOM   1102  CB  ASN A 140     -16.455  -2.425   6.882  1.00 69.69           C  
ATOM   1103  O   ASN A 140     -14.189  -3.802   5.140  1.00 69.69           O  
ATOM   1104  CG  ASN A 140     -16.760  -2.148   8.341  1.00 69.69           C  
ATOM   1105  ND2 ASN A 140     -18.025  -1.877   8.641  1.00 69.69           N  
ATOM   1106  OD1 ASN A 140     -15.866  -2.176   9.190  1.00 69.69           O  
ATOM   1107  N   ASN A 141     -14.465  -1.887   4.078  1.00 74.99           N  
ATOM   1108  CA  ASN A 141     -14.151  -2.460   2.773  1.00 74.99           C  
ATOM   1109  C   ASN A 141     -13.485  -1.437   1.857  1.00 74.99           C  
ATOM   1110  CB  ASN A 141     -15.413  -3.020   2.115  1.00 74.99           C  
ATOM   1111  O   ASN A 141     -14.030  -1.090   0.807  1.00 74.99           O  
ATOM   1112  CG  ASN A 141     -15.105  -3.970   0.975  1.00 74.99           C  
ATOM   1113  ND2 ASN A 141     -16.078  -4.178   0.096  1.00 74.99           N  
ATOM   1114  OD1 ASN A 141     -14.001  -4.515   0.885  1.00 74.99           O  
ATOM   1115  N   ALA A 142     -12.412  -0.883   2.354  1.00 82.41           N  
ATOM   1116  CA  ALA A 142     -11.721   0.116   1.543  1.00 82.41           C  
ATOM   1117  C   ALA A 142     -10.578  -0.514   0.752  1.00 82.41           C  
ATOM   1118  CB  ALA A 142     -11.194   1.245   2.426  1.00 82.41           C  
ATOM   1119  O   ALA A 142     -10.003  -1.520   1.174  1.00 82.41           O  
ATOM   1120  N   GLU A 143     -10.489  -0.061  -0.402  1.00 85.47           N  
ATOM   1121  CA  GLU A 143      -9.392  -0.459  -1.279  1.00 85.47           C  
ATOM   1122  C   GLU A 143      -8.603   0.754  -1.761  1.00 85.47           C  
ATOM   1123  CB  GLU A 143      -9.922  -1.252  -2.477  1.00 85.47           C  
ATOM   1124  O   GLU A 143      -9.187   1.775  -2.129  1.00 85.47           O  
ATOM   1125  CG  GLU A 143      -8.830  -1.773  -3.401  1.00 85.47           C  
ATOM   1126  CD  GLU A 143      -9.372  -2.542  -4.596  1.00 85.47           C  
ATOM   1127  OE1 GLU A 143      -8.614  -2.767  -5.566  1.00 85.47           O  
ATOM   1128  OE2 GLU A 143     -10.564  -2.921  -4.561  1.00 85.47           O  
ATOM   1129  N   VAL A 144      -7.302   0.595  -1.599  1.00 87.99           N  
ATOM   1130  CA  VAL A 144      -6.427   1.658  -2.083  1.00 87.99           C  
ATOM   1131  C   VAL A 144      -5.481   1.104  -3.146  1.00 87.99           C  
ATOM   1132  CB  VAL A 144      -5.620   2.298  -0.932  1.00 87.99           C  
ATOM   1133  O   VAL A 144      -4.795   0.105  -2.916  1.00 87.99           O  
ATOM   1134  CG1 VAL A 144      -4.751   3.442  -1.452  1.00 87.99           C  
ATOM   1135  CG2 VAL A 144      -6.558   2.792   0.167  1.00 87.99           C  
ATOM   1136  N   GLU A 145      -5.574   1.699  -4.290  1.00 89.70           N  
ATOM   1137  CA  GLU A 145      -4.659   1.363  -5.377  1.00 89.70           C  
ATOM   1138  C   GLU A 145      -3.708   2.518  -5.675  1.00 89.70           C  
ATOM   1139  CB  GLU A 145      -5.440   0.985  -6.639  1.00 89.70           C  
ATOM   1140  O   GLU A 145      -4.136   3.668  -5.792  1.00 89.70           O  
ATOM   1141  CG  GLU A 145      -6.269  -0.282  -6.493  1.00 89.70           C  
ATOM   1142  CD  GLU A 145      -7.008  -0.666  -7.765  1.00 89.70           C  
ATOM   1143  OE1 GLU A 145      -7.496  -1.815  -7.860  1.00 89.70           O  
ATOM   1144  OE2 GLU A 145      -7.099   0.189  -8.674  1.00 89.70           O  
ATOM   1145  N   VAL A 146      -2.497   2.203  -5.677  1.00 90.13           N  
ATOM   1146  CA  VAL A 146      -1.481   3.211  -5.965  1.00 90.13           C  
ATOM   1147  C   VAL A 146      -0.719   2.829  -7.233  1.00 90.13           C  
ATOM   1148  CB  VAL A 146      -0.500   3.381  -4.784  1.00 90.13           C  
ATOM   1149  O   VAL A 146      -0.207   1.713  -7.344  1.00 90.13           O  
ATOM   1150  CG1 VAL A 146       0.495   4.505  -5.067  1.00 90.13           C  
ATOM   1151  CG2 VAL A 146      -1.265   3.653  -3.490  1.00 90.13           C  
ATOM   1152  N   GLU A 147      -0.696   3.789  -8.134  1.00 90.79           N  
ATOM   1153  CA  GLU A 147       0.047   3.613  -9.378  1.00 90.79           C  
ATOM   1154  C   GLU A 147       1.082   4.719  -9.564  1.00 90.79           C  
ATOM   1155  CB  GLU A 147      -0.908   3.580 -10.574  1.00 90.79           C  
ATOM   1156  O   GLU A 147       0.739   5.903  -9.569  1.00 90.79           O  
ATOM   1157  CG  GLU A 147      -0.220   3.297 -11.902  1.00 90.79           C  
ATOM   1158  CD  GLU A 147      -1.180   3.273 -13.081  1.00 90.79           C  
ATOM   1159  OE1 GLU A 147      -0.714   3.300 -14.243  1.00 90.79           O  
ATOM   1160  OE2 GLU A 147      -2.407   3.228 -12.841  1.00 90.79           O  
ATOM   1161  N   CYS A 148       2.291   4.320  -9.653  1.00 87.63           N  
ATOM   1162  CA  CYS A 148       3.393   5.227  -9.953  1.00 87.63           C  
ATOM   1163  C   CYS A 148       4.138   4.784 -11.207  1.00 87.63           C  
ATOM   1164  CB  CYS A 148       4.362   5.302  -8.773  1.00 87.63           C  
ATOM   1165  O   CYS A 148       5.016   3.922 -11.141  1.00 87.63           O  
ATOM   1166  SG  CYS A 148       3.564   5.680  -7.198  1.00 87.63           S  
ATOM   1167  N   GLY A 149       3.851   5.362 -12.391  1.00 84.32           N  
ATOM   1168  CA  GLY A 149       4.440   4.855 -13.620  1.00 84.32           C  
ATOM   1169  C   GLY A 149       3.998   3.443 -13.955  1.00 84.32           C  
ATOM   1170  O   GLY A 149       2.801   3.176 -14.087  1.00 84.32           O  
ATOM   1171  N   ASN A 150       4.979   2.452 -13.907  1.00 78.12           N  
ATOM   1172  CA  ASN A 150       4.677   1.068 -14.258  1.00 78.12           C  
ATOM   1173  C   ASN A 150       4.390   0.225 -13.019  1.00 78.12           C  
ATOM   1174  CB  ASN A 150       5.824   0.456 -15.064  1.00 78.12           C  
ATOM   1175  O   ASN A 150       4.139  -0.977 -13.126  1.00 78.12           O  
ATOM   1176  CG  ASN A 150       5.974   1.083 -16.436  1.00 78.12           C  
ATOM   1177  ND2 ASN A 150       7.206   1.146 -16.928  1.00 78.12           N  
ATOM   1178  OD1 ASN A 150       4.991   1.508 -17.049  1.00 78.12           O  
ATOM   1179  N   GLU A 151       4.459   0.938 -11.827  1.00 79.59           N  
ATOM   1180  CA  GLU A 151       4.250   0.236 -10.564  1.00 79.59           C  
ATOM   1181  C   GLU A 151       2.804   0.366 -10.094  1.00 79.59           C  
ATOM   1182  CB  GLU A 151       5.203   0.768  -9.490  1.00 79.59           C  
ATOM   1183  O   GLU A 151       2.214   1.446 -10.174  1.00 79.59           O  
ATOM   1184  CG  GLU A 151       6.675   0.629  -9.850  1.00 79.59           C  
ATOM   1185  CD  GLU A 151       7.604   1.275  -8.835  1.00 79.59           C  
ATOM   1186  OE1 GLU A 151       8.754   0.804  -8.678  1.00 79.59           O  
ATOM   1187  OE2 GLU A 151       7.179   2.259  -8.190  1.00 79.59           O  
ATOM   1188  N   LYS A 152       2.227  -0.716  -9.897  1.00 79.82           N  
ATOM   1189  CA  LYS A 152       0.855  -0.726  -9.397  1.00 79.82           C  
ATOM   1190  C   LYS A 152       0.744  -1.547  -8.115  1.00 79.82           C  
ATOM   1191  CB  LYS A 152      -0.099  -1.277 -10.457  1.00 79.82           C  
ATOM   1192  O   LYS A 152       1.290  -2.648  -8.028  1.00 79.82           O  
ATOM   1193  CG  LYS A 152      -1.572  -1.109 -10.112  1.00 79.82           C  
ATOM   1194  CD  LYS A 152      -2.470  -1.605 -11.238  1.00 79.82           C  
ATOM   1195  CE  LYS A 152      -3.944  -1.460 -10.884  1.00 79.82           C  
ATOM   1196  NZ  LYS A 152      -4.828  -1.934 -11.990  1.00 79.82           N  
ATOM   1197  N   TYR A 153       0.059  -0.917  -7.142  1.00 79.41           N  
ATOM   1198  CA  TYR A 153      -0.145  -1.560  -5.849  1.00 79.41           C  
ATOM   1199  C   TYR A 153      -1.612  -1.509  -5.440  1.00 79.41           C  
ATOM   1200  CB  TYR A 153       0.720  -0.894  -4.774  1.00 79.41           C  
ATOM   1201  O   TYR A 153      -2.294  -0.509  -5.676  1.00 79.41           O  
ATOM   1202  CG  TYR A 153       2.167  -0.737  -5.171  1.00 79.41           C  
ATOM   1203  CD1 TYR A 153       3.087  -1.757  -4.941  1.00 79.41           C  
ATOM   1204  CD2 TYR A 153       2.618   0.432  -5.775  1.00 79.41           C  
ATOM   1205  CE1 TYR A 153       4.423  -1.616  -5.303  1.00 79.41           C  
ATOM   1206  CE2 TYR A 153       3.952   0.584  -6.141  1.00 79.41           C  
ATOM   1207  OH  TYR A 153       6.166  -0.300  -6.263  1.00 79.41           O  
ATOM   1208  CZ  TYR A 153       4.845  -0.444  -5.902  1.00 79.41           C  
ATOM   1209  N   ARG A 154      -2.067  -2.535  -5.045  1.00 78.97           N  
ATOM   1210  CA  ARG A 154      -3.446  -2.597  -4.572  1.00 78.97           C  
ATOM   1211  C   ARG A 154      -3.506  -3.035  -3.113  1.00 78.97           C  
ATOM   1212  CB  ARG A 154      -4.270  -3.552  -5.440  1.00 78.97           C  
ATOM   1213  O   ARG A 154      -2.850  -4.003  -2.722  1.00 78.97           O  
ATOM   1214  CG  ARG A 154      -5.744  -3.601  -5.072  1.00 78.97           C  
ATOM   1215  CD  ARG A 154      -6.526  -4.522  -5.999  1.00 78.97           C  
ATOM   1216  NE  ARG A 154      -7.934  -4.598  -5.621  1.00 78.97           N  
ATOM   1217  NH1 ARG A 154      -8.519  -6.072  -7.301  1.00 78.97           N  
ATOM   1218  NH2 ARG A 154     -10.103  -5.328  -5.820  1.00 78.97           N  
ATOM   1219  CZ  ARG A 154      -8.849  -5.332  -6.248  1.00 78.97           C  
ATOM   1220  N   PHE A 155      -4.324  -2.250  -2.357  1.00 73.56           N  
ATOM   1221  CA  PHE A 155      -4.528  -2.528  -0.941  1.00 73.56           C  
ATOM   1222  C   PHE A 155      -6.013  -2.650  -0.621  1.00 73.56           C  
ATOM   1223  CB  PHE A 155      -3.893  -1.432  -0.079  1.00 73.56           C  
ATOM   1224  O   PHE A 155      -6.797  -1.754  -0.941  1.00 73.56           O  
ATOM   1225  CG  PHE A 155      -2.401  -1.322  -0.239  1.00 73.56           C  
ATOM   1226  CD1 PHE A 155      -1.545  -2.059   0.572  1.00 73.56           C  
ATOM   1227  CD2 PHE A 155      -1.853  -0.483  -1.200  1.00 73.56           C  
ATOM   1228  CE1 PHE A 155      -0.163  -1.960   0.426  1.00 73.56           C  
ATOM   1229  CE2 PHE A 155      -0.473  -0.378  -1.351  1.00 73.56           C  
ATOM   1230  CZ  PHE A 155       0.370  -1.117  -0.536  1.00 73.56           C  
ATOM   1231  N   GLN A 156      -6.305  -3.759  -0.101  1.00 68.89           N  
ATOM   1232  CA  GLN A 156      -7.677  -3.928   0.364  1.00 68.89           C  
ATOM   1233  C   GLN A 156      -7.736  -4.000   1.887  1.00 68.89           C  
ATOM   1234  CB  GLN A 156      -8.300  -5.185  -0.245  1.00 68.89           C  
ATOM   1235  O   GLN A 156      -6.979  -4.749   2.509  1.00 68.89           O  
ATOM   1236  CG  GLN A 156      -9.793  -5.324   0.023  1.00 68.89           C  
ATOM   1237  CD  GLN A 156     -10.415  -6.496  -0.712  1.00 68.89           C  
ATOM   1238  NE2 GLN A 156     -11.734  -6.465  -0.869  1.00 68.89           N  
ATOM   1239  OE1 GLN A 156      -9.716  -7.422  -1.136  1.00 68.89           O  
ATOM   1240  N   LEU A 157      -8.580  -3.103   2.430  1.00 64.50           N  
ATOM   1241  CA  LEU A 157      -8.842  -3.067   3.865  1.00 64.50           C  
ATOM   1242  C   LEU A 157     -10.085  -3.879   4.211  1.00 64.50           C  
ATOM   1243  CB  LEU A 157      -9.013  -1.622   4.342  1.00 64.50           C  
ATOM   1244  O   LEU A 157     -11.124  -3.741   3.560  1.00 64.50           O  
ATOM   1245  CG  LEU A 157      -7.815  -0.694   4.135  1.00 64.50           C  
ATOM   1246  CD1 LEU A 157      -8.256   0.764   4.207  1.00 64.50           C  
ATOM   1247  CD2 LEU A 157      -6.730  -0.982   5.168  1.00 64.50           C  
ATOM   1248  N   GLY A 158     -10.005  -5.113   4.956  1.00 56.07           N  
ATOM   1249  CA  GLY A 158     -11.047  -5.893   5.604  1.00 56.07           C  
ATOM   1250  C   GLY A 158     -10.675  -6.337   7.007  1.00 56.07           C  
ATOM   1251  O   GLY A 158      -9.492  -6.450   7.334  1.00 56.07           O  
TER    1252      GLY A 158
ENDMDL
END
