# Supplementary material for: Single-chain dimers from de novo immunoglobulins as robust scaffolds for multiple binding loops
Source: Nat Commun. 2023 Sep 23;14:5939. doi: 10.1038/s41467-023-41717-5 (PMC10517939; doi:10.1038/s41467-023-41717-5)
Supplement: Supplementary file 3 — Supplementary Data 1 [file 41467_2023_41717_MOESM3_ESM.zip › design_models/scIg/scIg14h/scIg14h.pdb]

HEADER                                            13-JAN-22   XXXX              
EXPDTA    THEORETICAL MODEL                                                     
REMARK 220                                                                      
REMARK 220 EXPERIMENTAL DETAILS                                                 
REMARK 220  EXPERIMENT TYPE                : THEORETICAL MODELLING              
REMARK 220  DATE OF DATA COLLECTION        : 13-JAN-22                          
REMARK 220                                                                      
REMARK 220 REMARK: MODEL GENERATED BY ROSETTA                                   
REMARK 220  VERSION 2020.37+release.3ba1aaa                                     
SSBOND     CYS A   21    CYS A   60                                       2.03  
SSBOND     CYS A  109    CYS A  148                                       2.03  
ATOM      1  N   ARG A   1      33.846  14.370  58.545  1.00  0.00           N  
ATOM      2  CA  ARG A   1      34.708  14.132  57.394  1.00  0.00           C  
ATOM      3  C   ARG A   1      34.987  15.413  56.613  1.00  0.00           C  
ATOM      4  O   ARG A   1      35.675  16.308  57.112  1.00  0.00           O  
ATOM      5  CB  ARG A   1      34.076  13.107  56.464  1.00  0.00           C  
ATOM      6  CG  ARG A   1      34.045  11.686  57.005  1.00  0.00           C  
ATOM      7  CD  ARG A   1      35.410  11.180  57.299  1.00  0.00           C  
ATOM      8  NE  ARG A   1      35.455   9.727  57.328  1.00  0.00           N  
ATOM      9  CZ  ARG A   1      36.513   9.002  57.741  1.00  0.00           C  
ATOM     10  NH1 ARG A   1      37.603   9.609  58.157  1.00  0.00           N  
ATOM     11  NH2 ARG A   1      36.455   7.682  57.729  1.00  0.00           N  
ATOM     12 1H   ARG A   1      33.688  13.509  59.028  1.00  0.00           H  
ATOM     13 2H   ARG A   1      34.286  15.022  59.163  1.00  0.00           H  
ATOM     14 3H   ARG A   1      32.971  14.743  58.236  1.00  0.00           H  
ATOM     15  HA  ARG A   1      35.660  13.737  57.750  1.00  0.00           H  
ATOM     16 1HB  ARG A   1      33.051  13.398  56.244  1.00  0.00           H  
ATOM     17 2HB  ARG A   1      34.620  13.088  55.520  1.00  0.00           H  
ATOM     18 1HG  ARG A   1      33.463  11.661  57.927  1.00  0.00           H  
ATOM     19 2HG  ARG A   1      33.586  11.027  56.268  1.00  0.00           H  
ATOM     20 1HD  ARG A   1      36.099  11.527  56.530  1.00  0.00           H  
ATOM     21 2HD  ARG A   1      35.733  11.550  58.271  1.00  0.00           H  
ATOM     22  HE  ARG A   1      34.634   9.225  57.016  1.00  0.00           H  
ATOM     23 1HH1 ARG A   1      37.648  10.618  58.166  1.00  0.00           H  
ATOM     24 2HH1 ARG A   1      38.396   9.066  58.466  1.00  0.00           H  
ATOM     25 1HH2 ARG A   1      35.617   7.215  57.410  1.00  0.00           H  
ATOM     26 2HH2 ARG A   1      37.248   7.139  58.038  1.00  0.00           H  
ATOM     27  N   ILE A   2      34.470  15.515  55.390  1.00  0.00           N  
ATOM     28  CA  ILE A   2      34.782  16.625  54.492  1.00  0.00           C  
ATOM     29  C   ILE A   2      33.918  17.819  54.870  1.00  0.00           C  
ATOM     30  O   ILE A   2      32.695  17.690  55.001  1.00  0.00           O  
ATOM     31  CB  ILE A   2      34.544  16.247  53.018  1.00  0.00           C  
ATOM     32  CG1 ILE A   2      35.447  15.078  52.614  1.00  0.00           C  
ATOM     33  CG2 ILE A   2      34.787  17.447  52.116  1.00  0.00           C  
ATOM     34  CD1 ILE A   2      35.048  14.420  51.314  1.00  0.00           C  
ATOM     35  H   ILE A   2      33.838  14.793  55.078  1.00  0.00           H  
ATOM     36  HA  ILE A   2      35.838  16.873  54.602  1.00  0.00           H  
ATOM     37  HB  ILE A   2      33.516  15.910  52.890  1.00  0.00           H  
ATOM     38 1HG1 ILE A   2      36.474  15.428  52.519  1.00  0.00           H  
ATOM     39 2HG1 ILE A   2      35.432  14.320  53.398  1.00  0.00           H  
ATOM     40 1HG2 ILE A   2      34.615  17.162  51.078  1.00  0.00           H  
ATOM     41 2HG2 ILE A   2      34.105  18.251  52.389  1.00  0.00           H  
ATOM     42 3HG2 ILE A   2      35.815  17.789  52.233  1.00  0.00           H  
ATOM     43 1HD1 ILE A   2      35.733  13.601  51.095  1.00  0.00           H  
ATOM     44 2HD1 ILE A   2      34.033  14.030  51.399  1.00  0.00           H  
ATOM     45 3HD1 ILE A   2      35.089  15.151  50.508  1.00  0.00           H  
ATOM     46  N   GLU A   3      34.548  18.979  55.043  1.00  0.00           N  
ATOM     47  CA  GLU A   3      33.855  20.218  55.367  1.00  0.00           C  
ATOM     48  C   GLU A   3      34.343  21.313  54.433  1.00  0.00           C  
ATOM     49  O   GLU A   3      35.543  21.401  54.152  1.00  0.00           O  
ATOM     50  CB  GLU A   3      34.092  20.616  56.826  1.00  0.00           C  
ATOM     51  CG  GLU A   3      33.637  19.578  57.843  1.00  0.00           C  
ATOM     52  CD  GLU A   3      33.715  20.074  59.260  1.00  0.00           C  
ATOM     53  OE1 GLU A   3      34.134  21.189  59.456  1.00  0.00           O  
ATOM     54  OE2 GLU A   3      33.355  19.337  60.147  1.00  0.00           O  
ATOM     55  H   GLU A   3      35.553  18.989  54.942  1.00  0.00           H  
ATOM     56  HA  GLU A   3      32.784  20.060  55.235  1.00  0.00           H  
ATOM     57 1HB  GLU A   3      35.155  20.797  56.986  1.00  0.00           H  
ATOM     58 2HB  GLU A   3      33.566  21.546  57.039  1.00  0.00           H  
ATOM     59 1HG  GLU A   3      32.607  19.298  57.624  1.00  0.00           H  
ATOM     60 2HG  GLU A   3      34.256  18.688  57.739  1.00  0.00           H  
ATOM     61  N   VAL A   4      33.419  22.142  53.953  1.00  0.00           N  
ATOM     62  CA  VAL A   4      33.740  23.264  53.079  1.00  0.00           C  
ATOM     63  C   VAL A   4      33.141  24.527  53.677  1.00  0.00           C  
ATOM     64  O   VAL A   4      31.986  24.521  54.119  1.00  0.00           O  
ATOM     65  CB  VAL A   4      33.183  23.038  51.661  1.00  0.00           C  
ATOM     66  CG1 VAL A   4      33.453  24.251  50.783  1.00  0.00           C  
ATOM     67  CG2 VAL A   4      33.801  21.786  51.055  1.00  0.00           C  
ATOM     68  H   VAL A   4      32.456  21.980  54.211  1.00  0.00           H  
ATOM     69  HA  VAL A   4      34.825  23.351  53.012  1.00  0.00           H  
ATOM     70  HB  VAL A   4      32.101  22.918  51.719  1.00  0.00           H  
ATOM     71 1HG1 VAL A   4      33.053  24.074  49.784  1.00  0.00           H  
ATOM     72 2HG1 VAL A   4      32.972  25.128  51.216  1.00  0.00           H  
ATOM     73 3HG1 VAL A   4      34.528  24.421  50.718  1.00  0.00           H  
ATOM     74 1HG2 VAL A   4      33.402  21.633  50.053  1.00  0.00           H  
ATOM     75 2HG2 VAL A   4      34.883  21.904  51.002  1.00  0.00           H  
ATOM     76 3HG2 VAL A   4      33.560  20.924  51.678  1.00  0.00           H  
ATOM     77  N   ARG A   5      33.921  25.605  53.693  1.00  0.00           N  
ATOM     78  CA  ARG A   5      33.469  26.889  54.209  1.00  0.00           C  
ATOM     79  C   ARG A   5      33.869  27.993  53.243  1.00  0.00           C  
ATOM     80  O   ARG A   5      35.029  28.069  52.826  1.00  0.00           O  
ATOM     81  CB  ARG A   5      34.063  27.166  55.582  1.00  0.00           C  
ATOM     82  CG  ARG A   5      33.649  28.492  56.202  1.00  0.00           C  
ATOM     83  CD  ARG A   5      34.311  28.715  57.513  1.00  0.00           C  
ATOM     84  NE  ARG A   5      33.977  30.014  58.074  1.00  0.00           N  
ATOM     85  CZ  ARG A   5      34.729  30.675  58.976  1.00  0.00           C  
ATOM     86  NH1 ARG A   5      35.853  30.147  59.407  1.00  0.00           N  
ATOM     87  NH2 ARG A   5      34.338  31.854  59.426  1.00  0.00           N  
ATOM     88  H   ARG A   5      34.861  25.523  53.333  1.00  0.00           H  
ATOM     89  HA  ARG A   5      32.383  26.860  54.307  1.00  0.00           H  
ATOM     90 1HB  ARG A   5      33.771  26.375  56.272  1.00  0.00           H  
ATOM     91 2HB  ARG A   5      35.151  27.158  55.517  1.00  0.00           H  
ATOM     92 1HG  ARG A   5      33.926  29.308  55.534  1.00  0.00           H  
ATOM     93 2HG  ARG A   5      32.569  28.500  56.357  1.00  0.00           H  
ATOM     94 1HD  ARG A   5      33.992  27.948  58.217  1.00  0.00           H  
ATOM     95 2HD  ARG A   5      35.392  28.667  57.387  1.00  0.00           H  
ATOM     96  HE  ARG A   5      33.119  30.453  57.766  1.00  0.00           H  
ATOM     97 1HH1 ARG A   5      36.152  29.245  59.062  1.00  0.00           H  
ATOM     98 2HH1 ARG A   5      36.418  30.642  60.082  1.00  0.00           H  
ATOM     99 1HH2 ARG A   5      33.474  32.260  59.095  1.00  0.00           H  
ATOM    100 2HH2 ARG A   5      34.901  32.348  60.102  1.00  0.00           H  
ATOM    101  N   VAL A   6      32.906  28.838  52.885  1.00  0.00           N  
ATOM    102  CA  VAL A   6      33.118  29.953  51.966  1.00  0.00           C  
ATOM    103  C   VAL A   6      32.729  31.230  52.699  1.00  0.00           C  
ATOM    104  O   VAL A   6      31.657  31.293  53.315  1.00  0.00           O  
ATOM    105  CB  VAL A   6      32.274  29.795  50.688  1.00  0.00           C  
ATOM    106  CG1 VAL A   6      32.524  30.956  49.737  1.00  0.00           C  
ATOM    107  CG2 VAL A   6      32.596  28.469  50.016  1.00  0.00           C  
ATOM    108  H   VAL A   6      31.987  28.690  53.275  1.00  0.00           H  
ATOM    109  HA  VAL A   6      34.170  29.971  51.680  1.00  0.00           H  
ATOM    110  HB  VAL A   6      31.217  29.821  50.955  1.00  0.00           H  
ATOM    111 1HG1 VAL A   6      31.919  30.828  48.839  1.00  0.00           H  
ATOM    112 2HG1 VAL A   6      32.252  31.892  50.226  1.00  0.00           H  
ATOM    113 3HG1 VAL A   6      33.578  30.981  49.463  1.00  0.00           H  
ATOM    114 1HG2 VAL A   6      31.995  28.363  49.113  1.00  0.00           H  
ATOM    115 2HG2 VAL A   6      33.653  28.441  49.753  1.00  0.00           H  
ATOM    116 3HG2 VAL A   6      32.370  27.650  50.699  1.00  0.00           H  
ATOM    117  N   ASP A   7      33.592  32.243  52.632  1.00  0.00           N  
ATOM    118  CA  ASP A   7      33.374  33.496  53.355  1.00  0.00           C  
ATOM    119  C   ASP A   7      33.841  34.653  52.479  1.00  0.00           C  
ATOM    120  O   ASP A   7      35.011  35.044  52.530  1.00  0.00           O  
ATOM    121  CB  ASP A   7      34.122  33.507  54.691  1.00  0.00           C  
ATOM    122  CG  ASP A   7      33.857  34.763  55.510  1.00  0.00           C  
ATOM    123  OD1 ASP A   7      32.967  35.501  55.159  1.00  0.00           O  
ATOM    124  OD2 ASP A   7      34.547  34.973  56.478  1.00  0.00           O  
ATOM    125  H   ASP A   7      34.421  32.140  52.064  1.00  0.00           H  
ATOM    126  HA  ASP A   7      32.309  33.590  53.571  1.00  0.00           H  
ATOM    127 1HB  ASP A   7      33.827  32.638  55.280  1.00  0.00           H  
ATOM    128 2HB  ASP A   7      35.194  33.430  54.508  1.00  0.00           H  
ATOM    129  N   ASN A   8      32.917  35.198  51.682  1.00  0.00           N  
ATOM    130  CA  ASN A   8      33.121  36.459  50.963  1.00  0.00           C  
ATOM    131  C   ASN A   8      34.481  36.506  50.271  1.00  0.00           C  
ATOM    132  O   ASN A   8      35.285  37.412  50.500  1.00  0.00           O  
ATOM    133  CB  ASN A   8      32.967  37.638  51.907  1.00  0.00           C  
ATOM    134  CG  ASN A   8      31.566  37.778  52.432  1.00  0.00           C  
ATOM    135  OD1 ASN A   8      30.591  37.642  51.684  1.00  0.00           O  
ATOM    136  ND2 ASN A   8      31.445  38.046  53.708  1.00  0.00           N  
ATOM    137  H   ASN A   8      32.041  34.708  51.578  1.00  0.00           H  
ATOM    138  HA  ASN A   8      32.346  36.552  50.202  1.00  0.00           H  
ATOM    139 1HB  ASN A   8      33.650  37.522  52.749  1.00  0.00           H  
ATOM    140 2HB  ASN A   8      33.242  38.557  51.388  1.00  0.00           H  
ATOM    141 1HD2 ASN A   8      30.536  38.150  54.114  1.00  0.00           H  
ATOM    142 2HD2 ASN A   8      32.261  38.148  54.277  1.00  0.00           H  
ATOM    143  N   GLY A   9      34.744  35.519  49.416  1.00  0.00           N  
ATOM    144  CA  GLY A   9      35.987  35.448  48.686  1.00  0.00           C  
ATOM    145  C   GLY A   9      36.987  34.438  49.202  1.00  0.00           C  
ATOM    146  O   GLY A   9      37.895  34.053  48.454  1.00  0.00           O  
ATOM    147  H   GLY A   9      34.050  34.798  49.276  1.00  0.00           H  
ATOM    148 1HA  GLY A   9      35.783  35.203  47.643  1.00  0.00           H  
ATOM    149 2HA  GLY A   9      36.472  36.423  48.698  1.00  0.00           H  
ATOM    150  N   ARG A  10      36.855  33.994  50.449  1.00  0.00           N  
ATOM    151  CA  ARG A  10      37.706  32.942  50.989  1.00  0.00           C  
ATOM    152  C   ARG A  10      36.994  31.603  50.846  1.00  0.00           C  
ATOM    153  O   ARG A  10      35.790  31.504  51.110  1.00  0.00           O  
ATOM    154  CB  ARG A  10      38.036  33.200  52.452  1.00  0.00           C  
ATOM    155  CG  ARG A  10      38.820  34.477  52.716  1.00  0.00           C  
ATOM    156  CD  ARG A  10      39.293  34.549  54.122  1.00  0.00           C  
ATOM    157  NE  ARG A  10      38.187  34.629  55.063  1.00  0.00           N  
ATOM    158  CZ  ARG A  10      38.321  34.614  56.403  1.00  0.00           C  
ATOM    159  NH1 ARG A  10      39.516  34.523  56.944  1.00  0.00           N  
ATOM    160  NH2 ARG A  10      37.251  34.692  57.174  1.00  0.00           N  
ATOM    161  H   ARG A  10      36.143  34.401  51.038  1.00  0.00           H  
ATOM    162  HA  ARG A  10      38.641  32.930  50.428  1.00  0.00           H  
ATOM    163 1HB  ARG A  10      37.114  33.255  53.028  1.00  0.00           H  
ATOM    164 2HB  ARG A  10      38.619  32.367  52.846  1.00  0.00           H  
ATOM    165 1HG  ARG A  10      39.690  34.511  52.059  1.00  0.00           H  
ATOM    166 2HG  ARG A  10      38.184  35.341  52.522  1.00  0.00           H  
ATOM    167 1HD  ARG A  10      39.876  33.659  54.356  1.00  0.00           H  
ATOM    168 2HD  ARG A  10      39.915  35.434  54.251  1.00  0.00           H  
ATOM    169  HE  ARG A  10      37.253  34.701  54.684  1.00  0.00           H  
ATOM    170 1HH1 ARG A  10      40.334  34.463  56.354  1.00  0.00           H  
ATOM    171 2HH1 ARG A  10      39.616  34.511  57.948  1.00  0.00           H  
ATOM    172 1HH2 ARG A  10      36.333  34.763  56.759  1.00  0.00           H  
ATOM    173 2HH2 ARG A  10      37.351  34.681  58.179  1.00  0.00           H  
ATOM    174  N   VAL A  11      37.734  30.582  50.426  1.00  0.00           N  
ATOM    175  CA  VAL A  11      37.230  29.216  50.357  1.00  0.00           C  
ATOM    176  C   VAL A  11      38.193  28.309  51.107  1.00  0.00           C  
ATOM    177  O   VAL A  11      39.400  28.312  50.834  1.00  0.00           O  
ATOM    178  CB  VAL A  11      37.094  28.748  48.896  1.00  0.00           C  
ATOM    179  CG1 VAL A  11      36.603  27.309  48.841  1.00  0.00           C  
ATOM    180  CG2 VAL A  11      36.148  29.671  48.143  1.00  0.00           C  
ATOM    181  H   VAL A  11      38.685  30.770  50.146  1.00  0.00           H  
ATOM    182  HA  VAL A  11      36.242  29.188  50.820  1.00  0.00           H  
ATOM    183  HB  VAL A  11      38.077  28.771  48.425  1.00  0.00           H  
ATOM    184 1HG1 VAL A  11      36.513  26.995  47.800  1.00  0.00           H  
ATOM    185 2HG1 VAL A  11      37.314  26.662  49.354  1.00  0.00           H  
ATOM    186 3HG1 VAL A  11      35.629  27.238  49.325  1.00  0.00           H  
ATOM    187 1HG2 VAL A  11      36.057  29.335  47.110  1.00  0.00           H  
ATOM    188 2HG2 VAL A  11      35.167  29.652  48.618  1.00  0.00           H  
ATOM    189 3HG2 VAL A  11      36.540  30.688  48.160  1.00  0.00           H  
ATOM    190  N   ARG A  12      37.665  27.534  52.050  1.00  0.00           N  
ATOM    191  CA  ARG A  12      38.446  26.557  52.795  1.00  0.00           C  
ATOM    192  C   ARG A  12      37.814  25.182  52.639  1.00  0.00           C  
ATOM    193  O   ARG A  12      36.590  25.045  52.720  1.00  0.00           O  
ATOM    194  CB  ARG A  12      38.537  26.936  54.274  1.00  0.00           C  
ATOM    195  CG  ARG A  12      39.474  28.096  54.556  1.00  0.00           C  
ATOM    196  CD  ARG A  12      39.702  28.274  56.047  1.00  0.00           C  
ATOM    197  NE  ARG A  12      40.704  29.297  56.319  1.00  0.00           N  
ATOM    198  CZ  ARG A  12      41.183  29.573  57.524  1.00  0.00           C  
ATOM    199  NH1 ARG A  12      40.774  28.918  58.597  1.00  0.00           N  
ATOM    200  NH2 ARG A  12      42.096  30.532  57.655  1.00  0.00           N  
ATOM    201  H   ARG A  12      36.681  27.634  52.252  1.00  0.00           H  
ATOM    202  HA  ARG A  12      39.460  26.546  52.394  1.00  0.00           H  
ATOM    203 1HB  ARG A  12      37.548  27.200  54.644  1.00  0.00           H  
ATOM    204 2HB  ARG A  12      38.881  26.075  54.849  1.00  0.00           H  
ATOM    205 1HG  ARG A  12      40.437  27.911  54.079  1.00  0.00           H  
ATOM    206 2HG  ARG A  12      39.043  29.017  54.159  1.00  0.00           H  
ATOM    207 1HD  ARG A  12      38.769  28.571  56.525  1.00  0.00           H  
ATOM    208 2HD  ARG A  12      40.047  27.334  56.477  1.00  0.00           H  
ATOM    209  HE  ARG A  12      41.055  29.832  55.536  1.00  0.00           H  
ATOM    210 1HH1 ARG A  12      40.081  28.188  58.511  1.00  0.00           H  
ATOM    211 2HH1 ARG A  12      41.156  29.148  59.504  1.00  0.00           H  
ATOM    212 1HH2 ARG A  12      42.416  31.040  56.842  1.00  0.00           H  
ATOM    213 2HH2 ARG A  12      42.469  30.753  58.566  1.00  0.00           H  
ATOM    214  N   VAL A  13      38.652  24.172  52.418  1.00  0.00           N  
ATOM    215  CA  VAL A  13      38.211  22.788  52.281  1.00  0.00           C  
ATOM    216  C   VAL A  13      39.052  21.939  53.222  1.00  0.00           C  
ATOM    217  O   VAL A  13      40.286  21.942  53.128  1.00  0.00           O  
ATOM    218  CB  VAL A  13      38.371  22.292  50.831  1.00  0.00           C  
ATOM    219  CG1 VAL A  13      37.891  20.853  50.706  1.00  0.00           C  
ATOM    220  CG2 VAL A  13      37.603  23.201  49.885  1.00  0.00           C  
ATOM    221  H   VAL A  13      39.636  24.384  52.342  1.00  0.00           H  
ATOM    222  HA  VAL A  13      37.155  22.734  52.546  1.00  0.00           H  
ATOM    223  HB  VAL A  13      39.429  22.302  50.568  1.00  0.00           H  
ATOM    224 1HG1 VAL A  13      38.012  20.518  49.675  1.00  0.00           H  
ATOM    225 2HG1 VAL A  13      38.479  20.215  51.365  1.00  0.00           H  
ATOM    226 3HG1 VAL A  13      36.839  20.795  50.985  1.00  0.00           H  
ATOM    227 1HG2 VAL A  13      37.721  22.844  48.862  1.00  0.00           H  
ATOM    228 2HG2 VAL A  13      36.546  23.195  50.152  1.00  0.00           H  
ATOM    229 3HG2 VAL A  13      37.991  24.217  49.961  1.00  0.00           H  
ATOM    230  N   ARG A  14      38.395  21.212  54.119  1.00  0.00           N  
ATOM    231  CA  ARG A  14      39.074  20.380  55.102  1.00  0.00           C  
ATOM    232  C   ARG A  14      38.966  18.920  54.688  1.00  0.00           C  
ATOM    233  O   ARG A  14      37.877  18.446  54.343  1.00  0.00           O  
ATOM    234  CB  ARG A  14      38.475  20.569  56.488  1.00  0.00           C  
ATOM    235  CG  ARG A  14      39.095  19.707  57.576  1.00  0.00           C  
ATOM    236  CD  ARG A  14      38.465  19.952  58.898  1.00  0.00           C  
ATOM    237  NE  ARG A  14      38.799  21.267  59.423  1.00  0.00           N  
ATOM    238  CZ  ARG A  14      38.181  21.853  60.465  1.00  0.00           C  
ATOM    239  NH1 ARG A  14      37.200  21.232  61.083  1.00  0.00           N  
ATOM    240  NH2 ARG A  14      38.559  23.054  60.868  1.00  0.00           N  
ATOM    241  H   ARG A  14      37.385  21.244  54.114  1.00  0.00           H  
ATOM    242  HA  ARG A  14      40.123  20.677  55.141  1.00  0.00           H  
ATOM    243 1HB  ARG A  14      38.581  21.610  56.792  1.00  0.00           H  
ATOM    244 2HB  ARG A  14      37.408  20.343  56.457  1.00  0.00           H  
ATOM    245 1HG  ARG A  14      38.966  18.654  57.324  1.00  0.00           H  
ATOM    246 2HG  ARG A  14      40.160  19.933  57.656  1.00  0.00           H  
ATOM    247 1HD  ARG A  14      37.381  19.889  58.801  1.00  0.00           H  
ATOM    248 2HD  ARG A  14      38.809  19.203  59.610  1.00  0.00           H  
ATOM    249  HE  ARG A  14      39.548  21.775  58.974  1.00  0.00           H  
ATOM    250 1HH1 ARG A  14      36.910  20.314  60.776  1.00  0.00           H  
ATOM    251 2HH1 ARG A  14      36.736  21.672  61.865  1.00  0.00           H  
ATOM    252 1HH2 ARG A  14      39.313  23.532  60.394  1.00  0.00           H  
ATOM    253 2HH2 ARG A  14      38.096  23.494  61.649  1.00  0.00           H  
ATOM    254  N   ASN A  15      40.094  18.215  54.719  1.00  0.00           N  
ATOM    255  CA  ASN A  15      40.141  16.782  54.452  1.00  0.00           C  
ATOM    256  C   ASN A  15      40.054  16.042  55.782  1.00  0.00           C  
ATOM    257  O   ASN A  15      41.074  15.812  56.440  1.00  0.00           O  
ATOM    258  CB  ASN A  15      41.398  16.402  53.690  1.00  0.00           C  
ATOM    259  CG  ASN A  15      41.472  14.929  53.397  1.00  0.00           C  
ATOM    260  OD1 ASN A  15      40.712  14.133  53.960  1.00  0.00           O  
ATOM    261  ND2 ASN A  15      42.374  14.551  52.527  1.00  0.00           N  
ATOM    262  H   ASN A  15      40.950  18.703  54.937  1.00  0.00           H  
ATOM    263  HA  ASN A  15      39.295  16.521  53.815  1.00  0.00           H  
ATOM    264 1HB  ASN A  15      41.431  16.950  52.748  1.00  0.00           H  
ATOM    265 2HB  ASN A  15      42.275  16.690  54.268  1.00  0.00           H  
ATOM    266 1HD2 ASN A  15      42.468  13.583  52.294  1.00  0.00           H  
ATOM    267 2HD2 ASN A  15      42.967  15.230  52.096  1.00  0.00           H  
ATOM    268  N   GLY A  16      38.839  15.674  56.175  1.00  0.00           N  
ATOM    269  CA  GLY A  16      38.618  14.863  57.351  1.00  0.00           C  
ATOM    270  C   GLY A  16      38.560  13.376  57.098  1.00  0.00           C  
ATOM    271  O   GLY A  16      38.003  12.638  57.918  1.00  0.00           O  
ATOM    272  H   GLY A  16      38.044  15.976  55.630  1.00  0.00           H  
ATOM    273 1HA  GLY A  16      39.413  15.045  58.074  1.00  0.00           H  
ATOM    274 2HA  GLY A  16      37.681  15.155  57.823  1.00  0.00           H  
ATOM    275  N   THR A  17      39.121  12.907  55.987  1.00  0.00           N  
ATOM    276  CA  THR A  17      39.018  11.510  55.599  1.00  0.00           C  
ATOM    277  C   THR A  17      40.287  10.758  55.997  1.00  0.00           C  
ATOM    278  O   THR A  17      41.192  11.299  56.638  1.00  0.00           O  
ATOM    279  CB  THR A  17      38.775  11.367  54.086  1.00  0.00           C  
ATOM    280  OG1 THR A  17      40.007  11.563  53.380  1.00  0.00           O  
ATOM    281  CG2 THR A  17      37.754  12.390  53.610  1.00  0.00           C  
ATOM    282  H   THR A  17      39.632  13.547  55.395  1.00  0.00           H  
ATOM    283  HA  THR A  17      38.163  11.070  56.113  1.00  0.00           H  
ATOM    284  HB  THR A  17      38.405  10.365  53.870  1.00  0.00           H  
ATOM    285  HG1 THR A  17      40.292  12.476  53.481  1.00  0.00           H  
ATOM    286 1HG2 THR A  17      37.594  12.273  52.539  1.00  0.00           H  
ATOM    287 2HG2 THR A  17      36.813  12.235  54.137  1.00  0.00           H  
ATOM    288 3HG2 THR A  17      38.123  13.394  53.814  1.00  0.00           H  
ATOM    289  N   ASP A  18      40.348   9.484  55.615  1.00  0.00           N  
ATOM    290  CA  ASP A  18      41.483   8.627  55.924  1.00  0.00           C  
ATOM    291  C   ASP A  18      42.515   8.585  54.805  1.00  0.00           C  
ATOM    292  O   ASP A  18      43.531   7.895  54.943  1.00  0.00           O  
ATOM    293  CB  ASP A  18      41.000   7.205  56.221  1.00  0.00           C  
ATOM    294  CG  ASP A  18      40.069   7.134  57.424  1.00  0.00           C  
ATOM    295  OD1 ASP A  18      40.177   7.975  58.285  1.00  0.00           O  
ATOM    296  OD2 ASP A  18      39.258   6.240  57.470  1.00  0.00           O  
ATOM    297  H   ASP A  18      39.572   9.103  55.092  1.00  0.00           H  
ATOM    298  HA  ASP A  18      41.978   9.015  56.816  1.00  0.00           H  
ATOM    299 1HB  ASP A  18      40.477   6.809  55.351  1.00  0.00           H  
ATOM    300 2HB  ASP A  18      41.860   6.560  56.408  1.00  0.00           H  
ATOM    301  N   ARG A  19      42.285   9.302  53.710  1.00  0.00           N  
ATOM    302  CA  ARG A  19      43.151   9.270  52.543  1.00  0.00           C  
ATOM    303  C   ARG A  19      43.300  10.668  51.965  1.00  0.00           C  
ATOM    304  O   ARG A  19      42.403  11.506  52.119  1.00  0.00           O  
ATOM    305  CB  ARG A  19      42.596   8.332  51.481  1.00  0.00           C  
ATOM    306  CG  ARG A  19      42.558   6.866  51.880  1.00  0.00           C  
ATOM    307  CD  ARG A  19      43.922   6.284  51.965  1.00  0.00           C  
ATOM    308  NE  ARG A  19      43.886   4.854  52.227  1.00  0.00           N  
ATOM    309  CZ  ARG A  19      43.827   4.302  53.454  1.00  0.00           C  
ATOM    310  NH1 ARG A  19      43.796   5.071  54.520  1.00  0.00           N  
ATOM    311  NH2 ARG A  19      43.798   2.987  53.586  1.00  0.00           N  
ATOM    312  H   ARG A  19      41.468   9.894  53.698  1.00  0.00           H  
ATOM    313  HA  ARG A  19      44.130   8.899  52.849  1.00  0.00           H  
ATOM    314 1HB  ARG A  19      41.580   8.631  51.228  1.00  0.00           H  
ATOM    315 2HB  ARG A  19      43.197   8.412  50.575  1.00  0.00           H  
ATOM    316 1HG  ARG A  19      42.081   6.766  52.855  1.00  0.00           H  
ATOM    317 2HG  ARG A  19      41.990   6.302  51.139  1.00  0.00           H  
ATOM    318 1HD  ARG A  19      44.446   6.445  51.024  1.00  0.00           H  
ATOM    319 2HD  ARG A  19      44.472   6.764  52.773  1.00  0.00           H  
ATOM    320  HE  ARG A  19      43.908   4.230  51.431  1.00  0.00           H  
ATOM    321 1HH1 ARG A  19      43.818   6.075  54.419  1.00  0.00           H  
ATOM    322 2HH1 ARG A  19      43.751   4.657  55.440  1.00  0.00           H  
ATOM    323 1HH2 ARG A  19      43.821   2.396  52.767  1.00  0.00           H  
ATOM    324 2HH2 ARG A  19      43.753   2.573  54.506  1.00  0.00           H  
ATOM    325  N   PRO A  20      44.423  10.955  51.306  1.00  0.00           N  
ATOM    326  CA  PRO A  20      44.540  12.217  50.569  1.00  0.00           C  
ATOM    327  C   PRO A  20      43.416  12.377  49.556  1.00  0.00           C  
ATOM    328  O   PRO A  20      42.985  11.417  48.912  1.00  0.00           O  
ATOM    329  CB  PRO A  20      45.901  12.093  49.880  1.00  0.00           C  
ATOM    330  CG  PRO A  20      46.649  11.115  50.721  1.00  0.00           C  
ATOM    331  CD  PRO A  20      45.608  10.108  51.137  1.00  0.00           C  
ATOM    332  HA  PRO A  20      44.485  13.041  51.283  1.00  0.00           H  
ATOM    333 1HB  PRO A  20      45.769  11.751  48.843  1.00  0.00           H  
ATOM    334 2HB  PRO A  20      46.391  13.076  49.833  1.00  0.00           H  
ATOM    335 1HG  PRO A  20      47.467  10.662  50.141  1.00  0.00           H  
ATOM    336 2HG  PRO A  20      47.111  11.626  51.578  1.00  0.00           H  
ATOM    337 1HD  PRO A  20      45.485   9.358  50.343  1.00  0.00           H  
ATOM    338 2HD  PRO A  20      45.917   9.631  52.079  1.00  0.00           H  
ATOM    339  N   CYS A  21      42.939  13.613  49.423  1.00  0.00           N  
ATOM    340  CA  CYS A  21      41.832  13.926  48.532  1.00  0.00           C  
ATOM    341  C   CYS A  21      42.295  14.911  47.468  1.00  0.00           C  
ATOM    342  O   CYS A  21      43.241  15.676  47.671  1.00  0.00           O  
ATOM    343  CB  CYS A  21      40.656  14.520  49.308  1.00  0.00           C  
ATOM    344  SG  CYS A  21      39.902  13.381  50.493  1.00  0.00           S  
ATOM    345  H   CYS A  21      43.364  14.354  49.959  1.00  0.00           H  
ATOM    346  HA  CYS A  21      41.498  13.002  48.058  1.00  0.00           H  
ATOM    347 1HB  CYS A  21      40.989  15.403  49.853  1.00  0.00           H  
ATOM    348 2HB  CYS A  21      39.883  14.839  48.608  1.00  0.00           H  
ATOM    349  N   ARG A  22      41.620  14.872  46.324  1.00  0.00           N  
ATOM    350  CA  ARG A  22      41.803  15.859  45.268  1.00  0.00           C  
ATOM    351  C   ARG A  22      40.682  16.884  45.340  1.00  0.00           C  
ATOM    352  O   ARG A  22      39.500  16.522  45.323  1.00  0.00           O  
ATOM    353  CB  ARG A  22      41.813  15.200  43.896  1.00  0.00           C  
ATOM    354  CG  ARG A  22      41.918  16.164  42.725  1.00  0.00           C  
ATOM    355  CD  ARG A  22      42.171  15.449  41.447  1.00  0.00           C  
ATOM    356  NE  ARG A  22      43.527  14.931  41.375  1.00  0.00           N  
ATOM    357  CZ  ARG A  22      43.949  14.011  40.485  1.00  0.00           C  
ATOM    358  NH1 ARG A  22      43.109  13.520  39.601  1.00  0.00           N  
ATOM    359  NH2 ARG A  22      45.206  13.603  40.501  1.00  0.00           N  
ATOM    360  H   ARG A  22      40.955  14.125  46.189  1.00  0.00           H  
ATOM    361  HA  ARG A  22      42.766  16.349  45.416  1.00  0.00           H  
ATOM    362 1HB  ARG A  22      42.652  14.509  43.831  1.00  0.00           H  
ATOM    363 2HB  ARG A  22      40.899  14.620  43.765  1.00  0.00           H  
ATOM    364 1HG  ARG A  22      40.986  16.721  42.627  1.00  0.00           H  
ATOM    365 2HG  ARG A  22      42.740  16.859  42.898  1.00  0.00           H  
ATOM    366 1HD  ARG A  22      41.480  14.611  41.356  1.00  0.00           H  
ATOM    367 2HD  ARG A  22      42.023  16.134  40.612  1.00  0.00           H  
ATOM    368  HE  ARG A  22      44.202  15.285  42.040  1.00  0.00           H  
ATOM    369 1HH1 ARG A  22      42.149  13.832  39.588  1.00  0.00           H  
ATOM    370 2HH1 ARG A  22      43.425  12.831  38.934  1.00  0.00           H  
ATOM    371 1HH2 ARG A  22      45.851  13.981  41.182  1.00  0.00           H  
ATOM    372 2HH2 ARG A  22      45.521  12.914  39.835  1.00  0.00           H  
ATOM    373  N   VAL A  23      41.052  18.159  45.424  1.00  0.00           N  
ATOM    374  CA  VAL A  23      40.103  19.250  45.613  1.00  0.00           C  
ATOM    375  C   VAL A  23      40.257  20.231  44.461  1.00  0.00           C  
ATOM    376  O   VAL A  23      41.374  20.646  44.135  1.00  0.00           O  
ATOM    377  CB  VAL A  23      40.347  19.969  46.952  1.00  0.00           C  
ATOM    378  CG1 VAL A  23      39.365  21.118  47.127  1.00  0.00           C  
ATOM    379  CG2 VAL A  23      40.229  18.979  48.101  1.00  0.00           C  
ATOM    380  H   VAL A  23      42.037  18.370  45.354  1.00  0.00           H  
ATOM    381  HA  VAL A  23      39.095  18.833  45.625  1.00  0.00           H  
ATOM    382  HB  VAL A  23      41.348  20.401  46.945  1.00  0.00           H  
ATOM    383 1HG1 VAL A  23      39.552  21.615  48.078  1.00  0.00           H  
ATOM    384 2HG1 VAL A  23      39.492  21.832  46.313  1.00  0.00           H  
ATOM    385 3HG1 VAL A  23      38.346  20.730  47.115  1.00  0.00           H  
ATOM    386 1HG2 VAL A  23      40.403  19.495  49.045  1.00  0.00           H  
ATOM    387 2HG2 VAL A  23      39.230  18.543  48.105  1.00  0.00           H  
ATOM    388 3HG2 VAL A  23      40.970  18.188  47.977  1.00  0.00           H  
ATOM    389  N   ARG A  24      39.134  20.597  43.847  1.00  0.00           N  
ATOM    390  CA  ARG A  24      39.095  21.601  42.794  1.00  0.00           C  
ATOM    391  C   ARG A  24      38.163  22.722  43.233  1.00  0.00           C  
ATOM    392  O   ARG A  24      37.074  22.457  43.753  1.00  0.00           O  
ATOM    393  CB  ARG A  24      38.613  21.008  41.478  1.00  0.00           C  
ATOM    394  CG  ARG A  24      39.617  20.105  40.778  1.00  0.00           C  
ATOM    395  CD  ARG A  24      39.110  19.635  39.464  1.00  0.00           C  
ATOM    396  NE  ARG A  24      40.112  18.870  38.739  1.00  0.00           N  
ATOM    397  CZ  ARG A  24      39.912  18.296  37.535  1.00  0.00           C  
ATOM    398  NH1 ARG A  24      38.747  18.408  36.939  1.00  0.00           N  
ATOM    399  NH2 ARG A  24      40.890  17.620  36.957  1.00  0.00           N  
ATOM    400  H   ARG A  24      38.276  20.150  44.133  1.00  0.00           H  
ATOM    401  HA  ARG A  24      40.105  21.983  42.642  1.00  0.00           H  
ATOM    402 1HB  ARG A  24      37.710  20.424  41.652  1.00  0.00           H  
ATOM    403 2HB  ARG A  24      38.356  21.811  40.788  1.00  0.00           H  
ATOM    404 1HG  ARG A  24      40.545  20.653  40.612  1.00  0.00           H  
ATOM    405 2HG  ARG A  24      39.817  19.233  41.401  1.00  0.00           H  
ATOM    406 1HD  ARG A  24      38.240  18.998  39.617  1.00  0.00           H  
ATOM    407 2HD  ARG A  24      38.829  20.493  38.855  1.00  0.00           H  
ATOM    408  HE  ARG A  24      41.021  18.761  39.166  1.00  0.00           H  
ATOM    409 1HH1 ARG A  24      38.000  18.926  37.381  1.00  0.00           H  
ATOM    410 2HH1 ARG A  24      38.597  17.978  36.037  1.00  0.00           H  
ATOM    411 1HH2 ARG A  24      41.785  17.533  37.416  1.00  0.00           H  
ATOM    412 2HH2 ARG A  24      40.740  17.190  36.056  1.00  0.00           H  
ATOM    413  N   VAL A  25      38.588  23.965  43.026  1.00  0.00           N  
ATOM    414  CA  VAL A  25      37.764  25.141  43.278  1.00  0.00           C  
ATOM    415  C   VAL A  25      37.673  25.938  41.984  1.00  0.00           C  
ATOM    416  O   VAL A  25      38.700  26.309  41.402  1.00  0.00           O  
ATOM    417  CB  VAL A  25      38.332  26.000  44.418  1.00  0.00           C  
ATOM    418  CG1 VAL A  25      37.436  27.203  44.671  1.00  0.00           C  
ATOM    419  CG2 VAL A  25      38.491  25.169  45.683  1.00  0.00           C  
ATOM    420  H   VAL A  25      39.528  24.089  42.677  1.00  0.00           H  
ATOM    421  HA  VAL A  25      36.775  24.808  43.596  1.00  0.00           H  
ATOM    422  HB  VAL A  25      39.305  26.387  44.118  1.00  0.00           H  
ATOM    423 1HG1 VAL A  25      37.852  27.802  45.482  1.00  0.00           H  
ATOM    424 2HG1 VAL A  25      37.376  27.808  43.768  1.00  0.00           H  
ATOM    425 3HG1 VAL A  25      36.439  26.862  44.948  1.00  0.00           H  
ATOM    426 1HG2 VAL A  25      38.894  25.792  46.480  1.00  0.00           H  
ATOM    427 2HG2 VAL A  25      37.519  24.777  45.987  1.00  0.00           H  
ATOM    428 3HG2 VAL A  25      39.172  24.339  45.490  1.00  0.00           H  
ATOM    429  N   THR A  26      36.449  26.203  41.537  1.00  0.00           N  
ATOM    430  CA  THR A  26      36.198  26.926  40.296  1.00  0.00           C  
ATOM    431  C   THR A  26      35.426  28.200  40.604  1.00  0.00           C  
ATOM    432  O   THR A  26      34.434  28.168  41.338  1.00  0.00           O  
ATOM    433  CB  THR A  26      35.416  26.066  39.286  1.00  0.00           C  
ATOM    434  OG1 THR A  26      36.175  24.892  38.966  1.00  0.00           O  
ATOM    435  CG2 THR A  26      35.146  26.852  38.013  1.00  0.00           C  
ATOM    436  H   THR A  26      35.665  25.885  42.089  1.00  0.00           H  
ATOM    437  HA  THR A  26      37.157  27.173  39.840  1.00  0.00           H  
ATOM    438  HB  THR A  26      34.467  25.760  39.726  1.00  0.00           H  
ATOM    439  HG1 THR A  26      36.872  25.121  38.347  1.00  0.00           H  
ATOM    440 1HG2 THR A  26      34.593  26.229  37.310  1.00  0.00           H  
ATOM    441 2HG2 THR A  26      34.559  27.739  38.251  1.00  0.00           H  
ATOM    442 3HG2 THR A  26      36.091  27.153  37.563  1.00  0.00           H  
ATOM    443  N   ALA A  27      35.884  29.316  40.041  1.00  0.00           N  
ATOM    444  CA  ALA A  27      35.178  30.586  40.176  1.00  0.00           C  
ATOM    445  C   ALA A  27      35.589  31.502  39.035  1.00  0.00           C  
ATOM    446  O   ALA A  27      36.774  31.573  38.692  1.00  0.00           O  
ATOM    447  CB  ALA A  27      35.479  31.244  41.525  1.00  0.00           C  
ATOM    448  H   ALA A  27      36.741  29.285  39.507  1.00  0.00           H  
ATOM    449  HA  ALA A  27      34.106  30.392  40.134  1.00  0.00           H  
ATOM    450 1HB  ALA A  27      34.939  32.188  41.598  1.00  0.00           H  
ATOM    451 2HB  ALA A  27      35.162  30.582  42.332  1.00  0.00           H  
ATOM    452 3HB  ALA A  27      36.549  31.431  41.609  1.00  0.00           H  
ATOM    453  N   GLY A  28      34.614  32.200  38.459  1.00  0.00           N  
ATOM    454  CA  GLY A  28      34.881  33.079  37.332  1.00  0.00           C  
ATOM    455  C   GLY A  28      35.290  32.360  36.067  1.00  0.00           C  
ATOM    456  O   GLY A  28      35.771  32.993  35.119  1.00  0.00           O  
ATOM    457  H   GLY A  28      33.670  32.120  38.807  1.00  0.00           H  
ATOM    458 1HA  GLY A  28      33.992  33.671  37.113  1.00  0.00           H  
ATOM    459 2HA  GLY A  28      35.675  33.777  37.596  1.00  0.00           H  
ATOM    460  N   GLY A  29      35.111  31.042  36.027  1.00  0.00           N  
ATOM    461  CA  GLY A  29      35.602  30.236  34.931  1.00  0.00           C  
ATOM    462  C   GLY A  29      36.987  29.656  35.122  1.00  0.00           C  
ATOM    463  O   GLY A  29      37.408  28.822  34.310  1.00  0.00           O  
ATOM    464  H   GLY A  29      34.617  30.593  36.786  1.00  0.00           H  
ATOM    465 1HA  GLY A  29      34.919  29.404  34.758  1.00  0.00           H  
ATOM    466 2HA  GLY A  29      35.619  30.832  34.020  1.00  0.00           H  
ATOM    467  N   GLU A  30      37.706  30.062  36.164  1.00  0.00           N  
ATOM    468  CA  GLU A  30      39.054  29.582  36.431  1.00  0.00           C  
ATOM    469  C   GLU A  30      38.986  28.426  37.418  1.00  0.00           C  
ATOM    470  O   GLU A  30      38.347  28.538  38.470  1.00  0.00           O  
ATOM    471  CB  GLU A  30      39.936  30.704  36.984  1.00  0.00           C  
ATOM    472  CG  GLU A  30      41.371  30.290  37.274  1.00  0.00           C  
ATOM    473  CD  GLU A  30      42.218  31.427  37.775  1.00  0.00           C  
ATOM    474  OE1 GLU A  30      41.750  32.540  37.763  1.00  0.00           O  
ATOM    475  OE2 GLU A  30      43.333  31.181  38.170  1.00  0.00           O  
ATOM    476  H   GLU A  30      37.290  30.735  36.792  1.00  0.00           H  
ATOM    477  HA  GLU A  30      39.494  29.244  35.492  1.00  0.00           H  
ATOM    478 1HB  GLU A  30      39.963  31.529  36.271  1.00  0.00           H  
ATOM    479 2HB  GLU A  30      39.503  31.083  37.909  1.00  0.00           H  
ATOM    480 1HG  GLU A  30      41.366  29.498  38.023  1.00  0.00           H  
ATOM    481 2HG  GLU A  30      41.814  29.888  36.364  1.00  0.00           H  
ATOM    482  N   THR A  31      39.644  27.322  37.078  1.00  0.00           N  
ATOM    483  CA  THR A  31      39.678  26.130  37.915  1.00  0.00           C  
ATOM    484  C   THR A  31      41.103  25.875  38.383  1.00  0.00           C  
ATOM    485  O   THR A  31      42.044  25.919  37.583  1.00  0.00           O  
ATOM    486  CB  THR A  31      39.139  24.897  37.167  1.00  0.00           C  
ATOM    487  OG1 THR A  31      37.783  25.133  36.767  1.00  0.00           O  
ATOM    488  CG2 THR A  31      39.195  23.666  38.058  1.00  0.00           C  
ATOM    489  H   THR A  31      40.140  27.319  36.198  1.00  0.00           H  
ATOM    490  HA  THR A  31      39.032  26.296  38.779  1.00  0.00           H  
ATOM    491  HB  THR A  31      39.741  24.721  36.276  1.00  0.00           H  
ATOM    492  HG1 THR A  31      37.190  24.645  37.345  1.00  0.00           H  
ATOM    493 1HG2 THR A  31      38.811  22.804  37.512  1.00  0.00           H  
ATOM    494 2HG2 THR A  31      40.227  23.478  38.354  1.00  0.00           H  
ATOM    495 3HG2 THR A  31      38.587  23.832  38.947  1.00  0.00           H  
ATOM    496  N   ARG A  32      41.258  25.610  39.678  1.00  0.00           N  
ATOM    497  CA  ARG A  32      42.545  25.295  40.278  1.00  0.00           C  
ATOM    498  C   ARG A  32      42.423  23.996  41.060  1.00  0.00           C  
ATOM    499  O   ARG A  32      41.451  23.791  41.794  1.00  0.00           O  
ATOM    500  CB  ARG A  32      43.010  26.413  41.199  1.00  0.00           C  
ATOM    501  CG  ARG A  32      43.234  27.754  40.516  1.00  0.00           C  
ATOM    502  CD  ARG A  32      43.653  28.800  41.482  1.00  0.00           C  
ATOM    503  NE  ARG A  32      43.782  30.103  40.850  1.00  0.00           N  
ATOM    504  CZ  ARG A  32      44.101  31.240  41.499  1.00  0.00           C  
ATOM    505  NH1 ARG A  32      44.320  31.218  42.795  1.00  0.00           N  
ATOM    506  NH2 ARG A  32      44.194  32.377  40.832  1.00  0.00           N  
ATOM    507  H   ARG A  32      40.434  25.631  40.261  1.00  0.00           H  
ATOM    508  HA  ARG A  32      43.281  25.184  39.480  1.00  0.00           H  
ATOM    509 1HB  ARG A  32      42.274  26.565  41.987  1.00  0.00           H  
ATOM    510 2HB  ARG A  32      43.946  26.127  41.676  1.00  0.00           H  
ATOM    511 1HG  ARG A  32      44.014  27.651  39.761  1.00  0.00           H  
ATOM    512 2HG  ARG A  32      42.308  28.078  40.038  1.00  0.00           H  
ATOM    513 1HD  ARG A  32      42.911  28.879  42.278  1.00  0.00           H  
ATOM    514 2HD  ARG A  32      44.618  28.532  41.912  1.00  0.00           H  
ATOM    515  HE  ARG A  32      43.621  30.159  39.853  1.00  0.00           H  
ATOM    516 1HH1 ARG A  32      44.249  30.349  43.304  1.00  0.00           H  
ATOM    517 2HH1 ARG A  32      44.559  32.070  43.280  1.00  0.00           H  
ATOM    518 1HH2 ARG A  32      44.026  32.394  39.835  1.00  0.00           H  
ATOM    519 2HH2 ARG A  32      44.433  33.229  41.317  1.00  0.00           H  
ATOM    520  N   GLU A  33      43.413  23.121  40.901  1.00  0.00           N  
ATOM    521  CA  GLU A  33      43.382  21.790  41.487  1.00  0.00           C  
ATOM    522  C   GLU A  33      44.466  21.663  42.549  1.00  0.00           C  
ATOM    523  O   GLU A  33      45.609  22.081  42.337  1.00  0.00           O  
ATOM    524  CB  GLU A  33      43.572  20.720  40.409  1.00  0.00           C  
ATOM    525  CG  GLU A  33      43.553  19.290  40.932  1.00  0.00           C  
ATOM    526  CD  GLU A  33      43.700  18.267  39.841  1.00  0.00           C  
ATOM    527  OE1 GLU A  33      42.797  18.136  39.049  1.00  0.00           O  
ATOM    528  OE2 GLU A  33      44.716  17.613  39.799  1.00  0.00           O  
ATOM    529  H   GLU A  33      44.213  23.399  40.350  1.00  0.00           H  
ATOM    530  HA  GLU A  33      42.405  21.636  41.946  1.00  0.00           H  
ATOM    531 1HB  GLU A  33      42.784  20.813  39.662  1.00  0.00           H  
ATOM    532 2HB  GLU A  33      44.524  20.878  39.903  1.00  0.00           H  
ATOM    533 1HG  GLU A  33      44.367  19.164  41.645  1.00  0.00           H  
ATOM    534 2HG  GLU A  33      42.615  19.120  41.460  1.00  0.00           H  
ATOM    535  N   TYR A  34      44.095  21.084  43.690  1.00  0.00           N  
ATOM    536  CA  TYR A  34      45.018  20.886  44.798  1.00  0.00           C  
ATOM    537  C   TYR A  34      44.871  19.467  45.332  1.00  0.00           C  
ATOM    538  O   TYR A  34      43.850  18.805  45.126  1.00  0.00           O  
ATOM    539  CB  TYR A  34      44.773  21.910  45.906  1.00  0.00           C  
ATOM    540  CG  TYR A  34      44.820  23.346  45.432  1.00  0.00           C  
ATOM    541  CD1 TYR A  34      43.685  23.938  44.900  1.00  0.00           C  
ATOM    542  CD2 TYR A  34      45.999  24.070  45.530  1.00  0.00           C  
ATOM    543  CE1 TYR A  34      43.728  25.250  44.466  1.00  0.00           C  
ATOM    544  CE2 TYR A  34      46.043  25.381  45.096  1.00  0.00           C  
ATOM    545  CZ  TYR A  34      44.913  25.970  44.567  1.00  0.00           C  
ATOM    546  OH  TYR A  34      44.956  27.276  44.135  1.00  0.00           O  
ATOM    547  H   TYR A  34      43.139  20.775  43.785  1.00  0.00           H  
ATOM    548  HA  TYR A  34      46.035  21.039  44.433  1.00  0.00           H  
ATOM    549 1HB  TYR A  34      43.795  21.732  46.356  1.00  0.00           H  
ATOM    550 2HB  TYR A  34      45.520  21.786  46.689  1.00  0.00           H  
ATOM    551  HD1 TYR A  34      42.757  23.370  44.823  1.00  0.00           H  
ATOM    552  HD2 TYR A  34      46.892  23.604  45.947  1.00  0.00           H  
ATOM    553  HE1 TYR A  34      42.836  25.715  44.048  1.00  0.00           H  
ATOM    554  HE2 TYR A  34      46.969  25.949  45.172  1.00  0.00           H  
ATOM    555  HH  TYR A  34      45.815  27.653  44.345  1.00  0.00           H  
ATOM    556  N   THR A  35      45.913  19.007  46.017  1.00  0.00           N  
ATOM    557  CA  THR A  35      45.871  17.790  46.814  1.00  0.00           C  
ATOM    558  C   THR A  35      45.923  18.168  48.287  1.00  0.00           C  
ATOM    559  O   THR A  35      46.775  18.965  48.696  1.00  0.00           O  
ATOM    560  CB  THR A  35      47.030  16.838  46.467  1.00  0.00           C  
ATOM    561  OG1 THR A  35      46.941  16.456  45.088  1.00  0.00           O  
ATOM    562  CG2 THR A  35      46.977  15.592  47.338  1.00  0.00           C  
ATOM    563  H   THR A  35      46.772  19.537  45.975  1.00  0.00           H  
ATOM    564  HA  THR A  35      44.941  17.264  46.593  1.00  0.00           H  
ATOM    565  HB  THR A  35      47.980  17.347  46.628  1.00  0.00           H  
ATOM    566  HG1 THR A  35      46.253  15.794  44.983  1.00  0.00           H  
ATOM    567 1HG2 THR A  35      47.804  14.932  47.079  1.00  0.00           H  
ATOM    568 2HG2 THR A  35      47.056  15.879  48.387  1.00  0.00           H  
ATOM    569 3HG2 THR A  35      46.033  15.074  47.174  1.00  0.00           H  
ATOM    570  N   VAL A  36      45.016  17.602  49.077  1.00  0.00           N  
ATOM    571  CA  VAL A  36      44.899  17.912  50.499  1.00  0.00           C  
ATOM    572  C   VAL A  36      45.068  16.618  51.283  1.00  0.00           C  
ATOM    573  O   VAL A  36      44.359  15.634  51.036  1.00  0.00           O  
ATOM    574  CB  VAL A  36      43.533  18.548  50.818  1.00  0.00           C  
ATOM    575  CG1 VAL A  36      43.443  18.901  52.295  1.00  0.00           C  
ATOM    576  CG2 VAL A  36      43.323  19.783  49.955  1.00  0.00           C  
ATOM    577  H   VAL A  36      44.384  16.929  48.666  1.00  0.00           H  
ATOM    578  HA  VAL A  36      45.680  18.625  50.763  1.00  0.00           H  
ATOM    579  HB  VAL A  36      42.747  17.822  50.612  1.00  0.00           H  
ATOM    580 1HG1 VAL A  36      42.471  19.350  52.503  1.00  0.00           H  
ATOM    581 2HG1 VAL A  36      43.560  17.997  52.893  1.00  0.00           H  
ATOM    582 3HG1 VAL A  36      44.230  19.610  52.549  1.00  0.00           H  
ATOM    583 1HG2 VAL A  36      42.356  20.228  50.185  1.00  0.00           H  
ATOM    584 2HG2 VAL A  36      44.113  20.507  50.157  1.00  0.00           H  
ATOM    585 3HG2 VAL A  36      43.351  19.500  48.902  1.00  0.00           H  
ATOM    586  N   ASN A  37      46.004  16.622  52.228  1.00  0.00           N  
ATOM    587  CA  ASN A  37      46.289  15.436  53.014  1.00  0.00           C  
ATOM    588  C   ASN A  37      45.341  15.354  54.210  1.00  0.00           C  
ATOM    589  O   ASN A  37      44.796  16.369  54.652  1.00  0.00           O  
ATOM    590  CB  ASN A  37      47.737  15.426  53.464  1.00  0.00           C  
ATOM    591  CG  ASN A  37      48.696  15.221  52.324  1.00  0.00           C  
ATOM    592  OD1 ASN A  37      48.484  14.356  51.466  1.00  0.00           O  
ATOM    593  ND2 ASN A  37      49.747  16.001  52.298  1.00  0.00           N  
ATOM    594  H   ASN A  37      46.530  17.466  52.404  1.00  0.00           H  
ATOM    595  HA  ASN A  37      46.145  14.559  52.381  1.00  0.00           H  
ATOM    596 1HB  ASN A  37      47.972  16.370  53.957  1.00  0.00           H  
ATOM    597 2HB  ASN A  37      47.886  14.630  54.195  1.00  0.00           H  
ATOM    598 1HD2 ASN A  37      50.419  15.909  51.562  1.00  0.00           H  
ATOM    599 2HD2 ASN A  37      49.878  16.686  53.013  1.00  0.00           H  
ATOM    600  N   PRO A  38      45.115  14.151  54.740  1.00  0.00           N  
ATOM    601  CA  PRO A  38      44.252  14.022  55.921  1.00  0.00           C  
ATOM    602  C   PRO A  38      44.705  14.938  57.049  1.00  0.00           C  
ATOM    603  O   PRO A  38      45.890  15.008  57.382  1.00  0.00           O  
ATOM    604  CB  PRO A  38      44.408  12.546  56.302  1.00  0.00           C  
ATOM    605  CG  PRO A  38      44.719  11.866  55.012  1.00  0.00           C  
ATOM    606  CD  PRO A  38      45.623  12.829  54.290  1.00  0.00           C  
ATOM    607  HA  PRO A  38      43.235  14.296  55.638  1.00  0.00           H  
ATOM    608 1HB  PRO A  38      45.208  12.432  57.048  1.00  0.00           H  
ATOM    609 2HB  PRO A  38      43.481  12.177  56.766  1.00  0.00           H  
ATOM    610 1HG  PRO A  38      45.198  10.894  55.200  1.00  0.00           H  
ATOM    611 2HG  PRO A  38      43.791  11.660  54.457  1.00  0.00           H  
ATOM    612 1HD  PRO A  38      46.664  12.661  54.606  1.00  0.00           H  
ATOM    613 2HD  PRO A  38      45.521  12.686  53.204  1.00  0.00           H  
ATOM    614  N   GLY A  39      43.742  15.646  57.636  1.00  0.00           N  
ATOM    615  CA  GLY A  39      44.031  16.556  58.723  1.00  0.00           C  
ATOM    616  C   GLY A  39      44.473  17.939  58.306  1.00  0.00           C  
ATOM    617  O   GLY A  39      44.629  18.806  59.172  1.00  0.00           O  
ATOM    618  H   GLY A  39      42.789  15.548  57.318  1.00  0.00           H  
ATOM    619 1HA  GLY A  39      43.146  16.668  59.349  1.00  0.00           H  
ATOM    620 2HA  GLY A  39      44.817  16.135  59.350  1.00  0.00           H  
ATOM    621  N   THR A  40      44.678  18.174  57.013  1.00  0.00           N  
ATOM    622  CA  THR A  40      45.085  19.474  56.506  1.00  0.00           C  
ATOM    623  C   THR A  40      43.905  20.160  55.831  1.00  0.00           C  
ATOM    624  O   THR A  40      42.832  19.575  55.658  1.00  0.00           O  
ATOM    625  CB  THR A  40      46.259  19.348  55.516  1.00  0.00           C  
ATOM    626  OG1 THR A  40      45.814  18.686  54.325  1.00  0.00           O  
ATOM    627  CG2 THR A  40      47.398  18.555  56.137  1.00  0.00           C  
ATOM    628  H   THR A  40      44.543  17.413  56.364  1.00  0.00           H  
ATOM    629  HA  THR A  40      45.428  20.081  57.344  1.00  0.00           H  
ATOM    630  HB  THR A  40      46.619  20.342  55.250  1.00  0.00           H  
ATOM    631  HG1 THR A  40      45.160  18.021  54.555  1.00  0.00           H  
ATOM    632 1HG2 THR A  40      48.218  18.477  55.423  1.00  0.00           H  
ATOM    633 2HG2 THR A  40      47.747  19.062  57.037  1.00  0.00           H  
ATOM    634 3HG2 THR A  40      47.047  17.557  56.397  1.00  0.00           H  
ATOM    635  N   GLU A  41      44.115  21.418  55.455  1.00  0.00           N  
ATOM    636  CA  GLU A  41      43.081  22.241  54.843  1.00  0.00           C  
ATOM    637  C   GLU A  41      43.639  22.914  53.599  1.00  0.00           C  
ATOM    638  O   GLU A  41      44.827  23.248  53.546  1.00  0.00           O  
ATOM    639  CB  GLU A  41      42.565  23.291  55.829  1.00  0.00           C  
ATOM    640  CG  GLU A  41      41.881  22.716  57.061  1.00  0.00           C  
ATOM    641  CD  GLU A  41      41.322  23.776  57.969  1.00  0.00           C  
ATOM    642  OE1 GLU A  41      41.595  24.930  57.742  1.00  0.00           O  
ATOM    643  OE2 GLU A  41      40.620  23.431  58.890  1.00  0.00           O  
ATOM    644  H   GLU A  41      45.033  21.811  55.602  1.00  0.00           H  
ATOM    645  HA  GLU A  41      42.243  21.598  54.571  1.00  0.00           H  
ATOM    646 1HB  GLU A  41      43.396  23.912  56.167  1.00  0.00           H  
ATOM    647 2HB  GLU A  41      41.853  23.945  55.325  1.00  0.00           H  
ATOM    648 1HG  GLU A  41      41.069  22.063  56.741  1.00  0.00           H  
ATOM    649 2HG  GLU A  41      42.599  22.112  57.614  1.00  0.00           H  
ATOM    650  N   LEU A  42      42.782  23.111  52.602  1.00  0.00           N  
ATOM    651  CA  LEU A  42      43.079  23.991  51.483  1.00  0.00           C  
ATOM    652  C   LEU A  42      42.448  25.356  51.721  1.00  0.00           C  
ATOM    653  O   LEU A  42      41.288  25.451  52.130  1.00  0.00           O  
ATOM    654  CB  LEU A  42      42.557  23.390  50.171  1.00  0.00           C  
ATOM    655  CG  LEU A  42      42.611  24.315  48.948  1.00  0.00           C  
ATOM    656  CD1 LEU A  42      44.061  24.537  48.543  1.00  0.00           C  
ATOM    657  CD2 LEU A  42      41.813  23.697  47.810  1.00  0.00           C  
ATOM    658  H   LEU A  42      41.894  22.630  52.628  1.00  0.00           H  
ATOM    659  HA  LEU A  42      44.161  24.096  51.403  1.00  0.00           H  
ATOM    660 1HB  LEU A  42      43.141  22.501  49.940  1.00  0.00           H  
ATOM    661 2HB  LEU A  42      41.519  23.090  50.315  1.00  0.00           H  
ATOM    662  HG  LEU A  42      42.184  25.284  49.206  1.00  0.00           H  
ATOM    663 1HD1 LEU A  42      44.100  25.194  47.674  1.00  0.00           H  
ATOM    664 2HD1 LEU A  42      44.604  24.998  49.369  1.00  0.00           H  
ATOM    665 3HD1 LEU A  42      44.520  23.581  48.295  1.00  0.00           H  
ATOM    666 1HD2 LEU A  42      41.851  24.355  46.940  1.00  0.00           H  
ATOM    667 2HD2 LEU A  42      42.240  22.728  47.550  1.00  0.00           H  
ATOM    668 3HD2 LEU A  42      40.777  23.566  48.121  1.00  0.00           H  
ATOM    669  N   GLU A  43      43.221  26.412  51.473  1.00  0.00           N  
ATOM    670  CA  GLU A  43      42.710  27.777  51.505  1.00  0.00           C  
ATOM    671  C   GLU A  43      43.088  28.479  50.210  1.00  0.00           C  
ATOM    672  O   GLU A  43      44.269  28.538  49.855  1.00  0.00           O  
ATOM    673  CB  GLU A  43      43.268  28.544  52.707  1.00  0.00           C  
ATOM    674  CG  GLU A  43      42.763  29.975  52.831  1.00  0.00           C  
ATOM    675  CD  GLU A  43      43.264  30.668  54.067  1.00  0.00           C  
ATOM    676  OE1 GLU A  43      44.452  30.848  54.183  1.00  0.00           O  
ATOM    677  OE2 GLU A  43      42.457  31.017  54.897  1.00  0.00           O  
ATOM    678  H   GLU A  43      44.194  26.255  51.254  1.00  0.00           H  
ATOM    679  HA  GLU A  43      41.625  27.739  51.608  1.00  0.00           H  
ATOM    680 1HB  GLU A  43      43.011  28.018  53.626  1.00  0.00           H  
ATOM    681 2HB  GLU A  43      44.356  28.578  52.644  1.00  0.00           H  
ATOM    682 1HG  GLU A  43      43.084  30.539  51.956  1.00  0.00           H  
ATOM    683 2HG  GLU A  43      41.673  29.964  52.843  1.00  0.00           H  
ATOM    684  N   VAL A  44      42.084  29.006  49.509  1.00  0.00           N  
ATOM    685  CA  VAL A  44      42.281  29.768  48.284  1.00  0.00           C  
ATOM    686  C   VAL A  44      41.463  31.049  48.377  1.00  0.00           C  
ATOM    687  O   VAL A  44      40.526  31.151  49.176  1.00  0.00           O  
ATOM    688  CB  VAL A  44      41.850  28.954  47.049  1.00  0.00           C  
ATOM    689  CG1 VAL A  44      42.667  27.676  46.942  1.00  0.00           C  
ATOM    690  CG2 VAL A  44      40.363  28.640  47.130  1.00  0.00           C  
ATOM    691  H   VAL A  44      41.145  28.864  49.854  1.00  0.00           H  
ATOM    692  HA  VAL A  44      43.342  30.000  48.187  1.00  0.00           H  
ATOM    693  HB  VAL A  44      42.050  29.539  46.151  1.00  0.00           H  
ATOM    694 1HG1 VAL A  44      42.349  27.112  46.064  1.00  0.00           H  
ATOM    695 2HG1 VAL A  44      43.724  27.925  46.849  1.00  0.00           H  
ATOM    696 3HG1 VAL A  44      42.514  27.070  47.835  1.00  0.00           H  
ATOM    697 1HG2 VAL A  44      40.064  28.064  46.255  1.00  0.00           H  
ATOM    698 2HG2 VAL A  44      40.163  28.060  48.032  1.00  0.00           H  
ATOM    699 3HG2 VAL A  44      39.796  29.570  47.164  1.00  0.00           H  
ATOM    700  N   GLU A  45      41.820  32.031  47.554  1.00  0.00           N  
ATOM    701  CA  GLU A  45      41.087  33.284  47.449  1.00  0.00           C  
ATOM    702  C   GLU A  45      40.419  33.380  46.084  1.00  0.00           C  
ATOM    703  O   GLU A  45      40.962  32.908  45.079  1.00  0.00           O  
ATOM    704  CB  GLU A  45      42.020  34.478  47.666  1.00  0.00           C  
ATOM    705  CG  GLU A  45      42.619  34.562  49.062  1.00  0.00           C  
ATOM    706  CD  GLU A  45      43.508  35.760  49.246  1.00  0.00           C  
ATOM    707  OE1 GLU A  45      43.702  36.483  48.299  1.00  0.00           O  
ATOM    708  OE2 GLU A  45      43.994  35.952  50.336  1.00  0.00           O  
ATOM    709  H   GLU A  45      42.640  31.891  46.980  1.00  0.00           H  
ATOM    710  HA  GLU A  45      40.326  33.306  48.229  1.00  0.00           H  
ATOM    711 1HB  GLU A  45      42.841  34.433  46.952  1.00  0.00           H  
ATOM    712 2HB  GLU A  45      41.474  35.404  47.480  1.00  0.00           H  
ATOM    713 1HG  GLU A  45      41.811  34.608  49.791  1.00  0.00           H  
ATOM    714 2HG  GLU A  45      43.193  33.657  49.254  1.00  0.00           H  
ATOM    715  N   LEU A  46      39.239  33.991  46.050  1.00  0.00           N  
ATOM    716  CA  LEU A  46      38.501  34.211  44.815  1.00  0.00           C  
ATOM    717  C   LEU A  46      38.651  35.649  44.334  1.00  0.00           C  
ATOM    718  O   LEU A  46      39.049  36.547  45.082  1.00  0.00           O  
ATOM    719  CB  LEU A  46      37.017  33.884  45.019  1.00  0.00           C  
ATOM    720  CG  LEU A  46      36.717  32.522  45.659  1.00  0.00           C  
ATOM    721  CD1 LEU A  46      35.212  32.351  45.809  1.00  0.00           C  
ATOM    722  CD2 LEU A  46      37.310  31.416  44.799  1.00  0.00           C  
ATOM    723  H   LEU A  46      38.846  34.316  46.922  1.00  0.00           H  
ATOM    724  HA  LEU A  46      38.900  33.542  44.050  1.00  0.00           H  
ATOM    725 1HB  LEU A  46      36.576  34.652  45.653  1.00  0.00           H  
ATOM    726 2HB  LEU A  46      36.518  33.912  44.051  1.00  0.00           H  
ATOM    727  HG  LEU A  46      37.158  32.483  46.655  1.00  0.00           H  
ATOM    728 1HD1 LEU A  46      34.999  31.383  46.263  1.00  0.00           H  
ATOM    729 2HD1 LEU A  46      34.817  33.144  46.444  1.00  0.00           H  
ATOM    730 3HD1 LEU A  46      34.740  32.402  44.828  1.00  0.00           H  
ATOM    731 1HD2 LEU A  46      37.098  30.448  45.254  1.00  0.00           H  
ATOM    732 2HD2 LEU A  46      36.869  31.453  43.803  1.00  0.00           H  
ATOM    733 3HD2 LEU A  46      38.389  31.553  44.723  1.00  0.00           H  
ATOM    734  N   SER A  47      38.322  35.854  43.061  1.00  0.00           N  
ATOM    735  CA  SER A  47      38.285  37.191  42.499  1.00  0.00           C  
ATOM    736  C   SER A  47      37.201  38.024  43.186  1.00  0.00           C  
ATOM    737  O   SER A  47      36.245  37.476  43.740  1.00  0.00           O  
ATOM    738  CB  SER A  47      38.030  37.126  41.006  1.00  0.00           C  
ATOM    739  OG  SER A  47      36.741  36.648  40.737  1.00  0.00           O  
ATOM    740  H   SER A  47      38.093  35.065  42.472  1.00  0.00           H  
ATOM    741  HA  SER A  47      39.256  37.662  42.661  1.00  0.00           H  
ATOM    742 1HB  SER A  47      38.152  38.118  40.572  1.00  0.00           H  
ATOM    743 2HB  SER A  47      38.767  36.472  40.540  1.00  0.00           H  
ATOM    744  HG  SER A  47      36.688  36.550  39.784  1.00  0.00           H  
ATOM    745  N   PRO A  48      37.335  39.354  43.176  1.00  0.00           N  
ATOM    746  CA  PRO A  48      36.324  40.192  43.844  1.00  0.00           C  
ATOM    747  C   PRO A  48      34.932  40.052  43.255  1.00  0.00           C  
ATOM    748  O   PRO A  48      33.947  40.378  43.932  1.00  0.00           O  
ATOM    749  CB  PRO A  48      36.875  41.616  43.663  1.00  0.00           C  
ATOM    750  CG  PRO A  48      37.824  41.520  42.511  1.00  0.00           C  
ATOM    751  CD  PRO A  48      38.447  40.165  42.628  1.00  0.00           C  
ATOM    752  HA  PRO A  48      36.265  39.894  44.891  1.00  0.00           H  
ATOM    753 1HB  PRO A  48      36.049  42.316  43.470  1.00  0.00           H  
ATOM    754 2HB  PRO A  48      37.370  41.948  44.588  1.00  0.00           H  
ATOM    755 1HG  PRO A  48      37.284  41.651  41.562  1.00  0.00           H  
ATOM    756 2HG  PRO A  48      38.569  42.327  42.564  1.00  0.00           H  
ATOM    757 1HD  PRO A  48      38.763  39.817  41.634  1.00  0.00           H  
ATOM    758 2HD  PRO A  48      39.307  40.215  43.313  1.00  0.00           H  
ATOM    759  N   GLU A  49      34.813  39.573  42.018  1.00  0.00           N  
ATOM    760  CA  GLU A  49      33.510  39.360  41.404  1.00  0.00           C  
ATOM    761  C   GLU A  49      32.888  38.020  41.774  1.00  0.00           C  
ATOM    762  O   GLU A  49      31.730  37.776  41.417  1.00  0.00           O  
ATOM    763  CB  GLU A  49      33.631  39.461  39.881  1.00  0.00           C  
ATOM    764  CG  GLU A  49      34.020  40.841  39.372  1.00  0.00           C  
ATOM    765  CD  GLU A  49      34.186  40.889  37.879  1.00  0.00           C  
ATOM    766  OE1 GLU A  49      34.021  39.871  37.249  1.00  0.00           O  
ATOM    767  OE2 GLU A  49      34.478  41.943  37.366  1.00  0.00           O  
ATOM    768  H   GLU A  49      35.648  39.354  41.494  1.00  0.00           H  
ATOM    769  HA  GLU A  49      32.833  40.142  41.748  1.00  0.00           H  
ATOM    770 1HB  GLU A  49      34.379  38.750  39.528  1.00  0.00           H  
ATOM    771 2HB  GLU A  49      32.681  39.191  39.422  1.00  0.00           H  
ATOM    772 1HG  GLU A  49      33.251  41.556  39.664  1.00  0.00           H  
ATOM    773 2HG  GLU A  49      34.954  41.142  39.846  1.00  0.00           H  
ATOM    774  N   GLN A  50      33.617  37.146  42.478  1.00  0.00           N  
ATOM    775  CA  GLN A  50      33.092  35.821  42.786  1.00  0.00           C  
ATOM    776  C   GLN A  50      32.980  35.559  44.285  1.00  0.00           C  
ATOM    777  O   GLN A  50      33.059  34.399  44.707  1.00  0.00           O  
ATOM    778  CB  GLN A  50      33.974  34.747  42.142  1.00  0.00           C  
ATOM    779  CG  GLN A  50      34.116  34.879  40.635  1.00  0.00           C  
ATOM    780  CD  GLN A  50      32.863  34.446  39.895  1.00  0.00           C  
ATOM    781  OE1 GLN A  50      32.460  33.281  39.958  1.00  0.00           O  
ATOM    782  NE2 GLN A  50      32.240  35.383  39.191  1.00  0.00           N  
ATOM    783  H   GLN A  50      34.539  37.398  42.805  1.00  0.00           H  
ATOM    784  HA  GLN A  50      32.090  35.739  42.361  1.00  0.00           H  
ATOM    785 1HB  GLN A  50      34.972  34.786  42.578  1.00  0.00           H  
ATOM    786 2HB  GLN A  50      33.561  33.761  42.356  1.00  0.00           H  
ATOM    787 1HG  GLN A  50      34.315  35.922  40.388  1.00  0.00           H  
ATOM    788 2HG  GLN A  50      34.943  34.252  40.302  1.00  0.00           H  
ATOM    789 1HE2 GLN A  50      31.408  35.157  38.682  1.00  0.00           H  
ATOM    790 2HE2 GLN A  50      32.601  36.315  39.167  1.00  0.00           H  
ATOM    791  N   GLN A  51      32.799  36.600  45.104  1.00  0.00           N  
ATOM    792  CA  GLN A  51      32.999  36.437  46.541  1.00  0.00           C  
ATOM    793  C   GLN A  51      32.123  35.329  47.111  1.00  0.00           C  
ATOM    794  O   GLN A  51      32.560  34.597  48.006  1.00  0.00           O  
ATOM    795  CB  GLN A  51      32.714  37.752  47.272  1.00  0.00           C  
ATOM    796  CG  GLN A  51      33.766  38.825  47.056  1.00  0.00           C  
ATOM    797  CD  GLN A  51      33.350  40.167  47.628  1.00  0.00           C  
ATOM    798  OE1 GLN A  51      33.029  40.279  48.814  1.00  0.00           O  
ATOM    799  NE2 GLN A  51      33.353  41.195  46.787  1.00  0.00           N  
ATOM    800  H   GLN A  51      32.524  37.503  44.745  1.00  0.00           H  
ATOM    801  HA  GLN A  51      34.043  36.175  46.718  1.00  0.00           H  
ATOM    802 1HB  GLN A  51      31.753  38.149  46.942  1.00  0.00           H  
ATOM    803 2HB  GLN A  51      32.639  37.564  48.343  1.00  0.00           H  
ATOM    804 1HG  GLN A  51      34.690  38.517  47.544  1.00  0.00           H  
ATOM    805 2HG  GLN A  51      33.932  38.947  45.986  1.00  0.00           H  
ATOM    806 1HE2 GLN A  51      33.088  42.105  47.108  1.00  0.00           H  
ATOM    807 2HE2 GLN A  51      33.620  41.060  45.833  1.00  0.00           H  
ATOM    808  N   ASN A  52      30.894  35.193  46.618  1.00  0.00           N  
ATOM    809  CA  ASN A  52      29.986  34.145  47.059  1.00  0.00           C  
ATOM    810  C   ASN A  52      29.475  33.283  45.913  1.00  0.00           C  
ATOM    811  O   ASN A  52      28.325  32.835  45.958  1.00  0.00           O  
ATOM    812  CB  ASN A  52      28.821  34.750  47.820  1.00  0.00           C  
ATOM    813  CG  ASN A  52      29.237  35.344  49.137  1.00  0.00           C  
ATOM    814  OD1 ASN A  52      29.434  34.623  50.122  1.00  0.00           O  
ATOM    815  ND2 ASN A  52      29.373  36.645  49.174  1.00  0.00           N  
ATOM    816  H   ASN A  52      30.586  35.846  45.911  1.00  0.00           H  
ATOM    817  HA  ASN A  52      30.521  33.492  47.750  1.00  0.00           H  
ATOM    818 1HB  ASN A  52      28.356  35.530  47.214  1.00  0.00           H  
ATOM    819 2HB  ASN A  52      28.067  33.984  48.001  1.00  0.00           H  
ATOM    820 1HD2 ASN A  52      29.647  37.095  50.025  1.00  0.00           H  
ATOM    821 2HD2 ASN A  52      29.202  37.189  48.354  1.00  0.00           H  
ATOM    822  N   ASN A  53      30.298  33.038  44.892  1.00  0.00           N  
ATOM    823  CA  ASN A  53      29.917  32.216  43.739  1.00  0.00           C  
ATOM    824  C   ASN A  53      31.120  31.341  43.390  1.00  0.00           C  
ATOM    825  O   ASN A  53      32.098  31.816  42.805  1.00  0.00           O  
ATOM    826  CB  ASN A  53      29.483  33.066  42.559  1.00  0.00           C  
ATOM    827  CG  ASN A  53      28.956  32.242  41.416  1.00  0.00           C  
ATOM    828  OD1 ASN A  53      29.251  31.046  41.309  1.00  0.00           O  
ATOM    829  ND2 ASN A  53      28.182  32.859  40.560  1.00  0.00           N  
ATOM    830  H   ASN A  53      31.224  33.442  44.922  1.00  0.00           H  
ATOM    831  HA  ASN A  53      29.055  31.609  44.017  1.00  0.00           H  
ATOM    832 1HB  ASN A  53      28.708  33.763  42.877  1.00  0.00           H  
ATOM    833 2HB  ASN A  53      30.329  33.656  42.205  1.00  0.00           H  
ATOM    834 1HD2 ASN A  53      27.802  32.361  39.780  1.00  0.00           H  
ATOM    835 2HD2 ASN A  53      27.970  33.828  40.686  1.00  0.00           H  
ATOM    836  N   ALA A  54      31.041  30.062  43.749  1.00  0.00           N  
ATOM    837  CA  ALA A  54      32.175  29.163  43.616  1.00  0.00           C  
ATOM    838  C   ALA A  54      31.685  27.723  43.626  1.00  0.00           C  
ATOM    839  O   ALA A  54      30.717  27.378  44.311  1.00  0.00           O  
ATOM    840  CB  ALA A  54      33.202  29.383  44.732  1.00  0.00           C  
ATOM    841  H   ALA A  54      30.172  29.708  44.124  1.00  0.00           H  
ATOM    842  HA  ALA A  54      32.675  29.375  42.671  1.00  0.00           H  
ATOM    843 1HB  ALA A  54      34.036  28.693  44.600  1.00  0.00           H  
ATOM    844 2HB  ALA A  54      33.569  30.409  44.691  1.00  0.00           H  
ATOM    845 3HB  ALA A  54      32.733  29.204  45.697  1.00  0.00           H  
ATOM    846  N   ILE A  55      32.372  26.883  42.857  1.00  0.00           N  
ATOM    847  CA  ILE A  55      32.118  25.450  42.830  1.00  0.00           C  
ATOM    848  C   ILE A  55      33.302  24.725  43.449  1.00  0.00           C  
ATOM    849  O   ILE A  55      34.442  24.902  43.008  1.00  0.00           O  
ATOM    850  CB  ILE A  55      31.883  24.945  41.394  1.00  0.00           C  
ATOM    851  CG1 ILE A  55      30.621  25.579  40.805  1.00  0.00           C  
ATOM    852  CG2 ILE A  55      31.779  23.427  41.375  1.00  0.00           C  
ATOM    853  CD1 ILE A  55      30.462  25.356  39.319  1.00  0.00           C  
ATOM    854  H   ILE A  55      33.098  27.266  42.268  1.00  0.00           H  
ATOM    855  HA  ILE A  55      31.214  25.247  43.404  1.00  0.00           H  
ATOM    856  HB  ILE A  55      32.715  25.250  40.760  1.00  0.00           H  
ATOM    857 1HG1 ILE A  55      29.742  25.175  41.307  1.00  0.00           H  
ATOM    858 2HG1 ILE A  55      30.635  26.654  40.988  1.00  0.00           H  
ATOM    859 1HG2 ILE A  55      31.612  23.087  40.353  1.00  0.00           H  
ATOM    860 2HG2 ILE A  55      32.703  22.994  41.755  1.00  0.00           H  
ATOM    861 3HG2 ILE A  55      30.946  23.112  42.003  1.00  0.00           H  
ATOM    862 1HD1 ILE A  55      29.545  25.835  38.975  1.00  0.00           H  
ATOM    863 2HD1 ILE A  55      31.315  25.785  38.793  1.00  0.00           H  
ATOM    864 3HD1 ILE A  55      30.410  24.287  39.115  1.00  0.00           H  
ATOM    865  N   VAL A  56      33.032  23.913  44.467  1.00  0.00           N  
ATOM    866  CA  VAL A  56      34.057  23.140  45.156  1.00  0.00           C  
ATOM    867  C   VAL A  56      33.724  21.666  44.985  1.00  0.00           C  
ATOM    868  O   VAL A  56      32.637  21.219  45.374  1.00  0.00           O  
ATOM    869  CB  VAL A  56      34.116  23.500  46.653  1.00  0.00           C  
ATOM    870  CG1 VAL A  56      35.174  22.666  47.360  1.00  0.00           C  
ATOM    871  CG2 VAL A  56      34.400  24.985  46.817  1.00  0.00           C  
ATOM    872  H   VAL A  56      32.071  23.835  44.770  1.00  0.00           H  
ATOM    873  HA  VAL A  56      35.024  23.372  44.710  1.00  0.00           H  
ATOM    874  HB  VAL A  56      33.157  23.260  47.113  1.00  0.00           H  
ATOM    875 1HG1 VAL A  56      35.202  22.934  48.416  1.00  0.00           H  
ATOM    876 2HG1 VAL A  56      34.931  21.609  47.260  1.00  0.00           H  
ATOM    877 3HG1 VAL A  56      36.149  22.860  46.912  1.00  0.00           H  
ATOM    878 1HG2 VAL A  56      34.440  25.233  47.877  1.00  0.00           H  
ATOM    879 2HG2 VAL A  56      35.356  25.226  46.351  1.00  0.00           H  
ATOM    880 3HG2 VAL A  56      33.608  25.562  46.339  1.00  0.00           H  
ATOM    881  N   THR A  57      34.654  20.916  44.403  1.00  0.00           N  
ATOM    882  CA  THR A  57      34.501  19.484  44.189  1.00  0.00           C  
ATOM    883  C   THR A  57      35.630  18.759  44.901  1.00  0.00           C  
ATOM    884  O   THR A  57      36.802  19.118  44.740  1.00  0.00           O  
ATOM    885  CB  THR A  57      34.501  19.126  42.691  1.00  0.00           C  
ATOM    886  OG1 THR A  57      33.414  19.795  42.037  1.00  0.00           O  
ATOM    887  CG2 THR A  57      34.355  17.624  42.501  1.00  0.00           C  
ATOM    888  H   THR A  57      35.502  21.372  44.098  1.00  0.00           H  
ATOM    889  HA  THR A  57      33.539  19.174  44.596  1.00  0.00           H  
ATOM    890  HB  THR A  57      35.437  19.455  42.238  1.00  0.00           H  
ATOM    891  HG1 THR A  57      32.613  19.681  42.554  1.00  0.00           H  
ATOM    892 1HG2 THR A  57      34.357  17.390  41.437  1.00  0.00           H  
ATOM    893 2HG2 THR A  57      35.187  17.114  42.987  1.00  0.00           H  
ATOM    894 3HG2 THR A  57      33.417  17.291  42.943  1.00  0.00           H  
ATOM    895  N   VAL A  58      35.280  17.743  45.685  1.00  0.00           N  
ATOM    896  CA  VAL A  58      36.245  16.961  46.448  1.00  0.00           C  
ATOM    897  C   VAL A  58      36.114  15.503  46.035  1.00  0.00           C  
ATOM    898  O   VAL A  58      35.014  14.938  46.069  1.00  0.00           O  
ATOM    899  CB  VAL A  58      36.002  17.105  47.962  1.00  0.00           C  
ATOM    900  CG1 VAL A  58      37.033  16.305  48.745  1.00  0.00           C  
ATOM    901  CG2 VAL A  58      36.046  18.573  48.356  1.00  0.00           C  
ATOM    902  H   VAL A  58      34.299  17.512  45.750  1.00  0.00           H  
ATOM    903  HA  VAL A  58      37.246  17.333  46.224  1.00  0.00           H  
ATOM    904  HB  VAL A  58      35.023  16.692  48.205  1.00  0.00           H  
ATOM    905 1HG1 VAL A  58      36.847  16.418  49.813  1.00  0.00           H  
ATOM    906 2HG1 VAL A  58      36.960  15.253  48.474  1.00  0.00           H  
ATOM    907 3HG1 VAL A  58      38.032  16.673  48.511  1.00  0.00           H  
ATOM    908 1HG2 VAL A  58      35.873  18.668  49.428  1.00  0.00           H  
ATOM    909 2HG2 VAL A  58      37.023  18.988  48.108  1.00  0.00           H  
ATOM    910 3HG2 VAL A  58      35.273  19.119  47.815  1.00  0.00           H  
ATOM    911  N   HIS A  59      37.234  14.899  45.642  1.00  0.00           N  
ATOM    912  CA  HIS A  59      37.281  13.507  45.211  1.00  0.00           C  
ATOM    913  C   HIS A  59      38.158  12.733  46.186  1.00  0.00           C  
ATOM    914  O   HIS A  59      39.363  12.987  46.279  1.00  0.00           O  
ATOM    915  CB  HIS A  59      37.827  13.380  43.785  1.00  0.00           C  
ATOM    916  CG  HIS A  59      37.984  11.964  43.325  1.00  0.00           C  
ATOM    917  ND1 HIS A  59      38.791  11.612  42.263  1.00  0.00           N  
ATOM    918  CD2 HIS A  59      37.437  10.812  43.781  1.00  0.00           C  
ATOM    919  CE1 HIS A  59      38.734  10.303  42.087  1.00  0.00           C  
ATOM    920  NE2 HIS A  59      37.920   9.795  42.994  1.00  0.00           N  
ATOM    921  H   HIS A  59      38.084  15.443  45.648  1.00  0.00           H  
ATOM    922  HA  HIS A  59      36.266  13.110  45.211  1.00  0.00           H  
ATOM    923 1HB  HIS A  59      37.158  13.892  43.092  1.00  0.00           H  
ATOM    924 2HB  HIS A  59      38.799  13.868  43.722  1.00  0.00           H  
ATOM    925  HD2 HIS A  59      36.744  10.711  44.616  1.00  0.00           H  
ATOM    926  HE1 HIS A  59      39.269   9.738  41.323  1.00  0.00           H  
ATOM    927  HE2 HIS A  59      37.686   8.818  43.098  1.00  0.00           H  
ATOM    928  N   CYS A  60      37.555  11.797  46.909  1.00  0.00           N  
ATOM    929  CA  CYS A  60      38.262  10.969  47.883  1.00  0.00           C  
ATOM    930  C   CYS A  60      37.912   9.512  47.586  1.00  0.00           C  
ATOM    931  O   CYS A  60      36.746   9.116  47.600  1.00  0.00           O  
ATOM    932  CB  CYS A  60      37.869  11.325  49.317  1.00  0.00           C  
ATOM    933  SG  CYS A  60      38.054  13.079  49.720  1.00  0.00           S  
ATOM    934  H   CYS A  60      36.564  11.658  46.773  1.00  0.00           H  
ATOM    935  HA  CYS A  60      39.333  11.145  47.774  1.00  0.00           H  
ATOM    936 1HB  CYS A  60      36.829  11.048  49.489  1.00  0.00           H  
ATOM    937 2HB  CYS A  60      38.479  10.753  50.015  1.00  0.00           H  
ATOM    938  N   GLY A  61      38.943   8.715  47.314  1.00  0.00           N  
ATOM    939  CA  GLY A  61      38.746   7.332  46.934  1.00  0.00           C  
ATOM    940  C   GLY A  61      37.894   7.191  45.690  1.00  0.00           C  
ATOM    941  O   GLY A  61      38.275   7.661  44.613  1.00  0.00           O  
ATOM    942  H   GLY A  61      39.882   9.081  47.372  1.00  0.00           H  
ATOM    943 1HA  GLY A  61      39.714   6.861  46.758  1.00  0.00           H  
ATOM    944 2HA  GLY A  61      38.271   6.794  47.753  1.00  0.00           H  
ATOM    945  N   ASN A  62      36.738   6.546  45.823  1.00  0.00           N  
ATOM    946  CA  ASN A  62      35.834   6.340  44.700  1.00  0.00           C  
ATOM    947  C   ASN A  62      34.535   7.122  44.840  1.00  0.00           C  
ATOM    948  O   ASN A  62      33.558   6.803  44.153  1.00  0.00           O  
ATOM    949  CB  ASN A  62      35.539   4.861  44.531  1.00  0.00           C  
ATOM    950  CG  ASN A  62      36.747   4.077  44.097  1.00  0.00           C  
ATOM    951  OD1 ASN A  62      37.166   4.151  42.936  1.00  0.00           O  
ATOM    952  ND2 ASN A  62      37.315   3.328  45.008  1.00  0.00           N  
ATOM    953  H   ASN A  62      36.482   6.187  46.733  1.00  0.00           H  
ATOM    954  HA  ASN A  62      36.329   6.679  43.790  1.00  0.00           H  
ATOM    955 1HB  ASN A  62      35.175   4.452  45.474  1.00  0.00           H  
ATOM    956 2HB  ASN A  62      34.750   4.729  43.790  1.00  0.00           H  
ATOM    957 1HD2 ASN A  62      38.122   2.785  44.776  1.00  0.00           H  
ATOM    958 2HD2 ASN A  62      36.942   3.299  45.935  1.00  0.00           H  
ATOM    959  N   GLU A  63      34.502   8.136  45.698  1.00  0.00           N  
ATOM    960  CA  GLU A  63      33.313   8.942  45.929  1.00  0.00           C  
ATOM    961  C   GLU A  63      33.622  10.418  45.720  1.00  0.00           C  
ATOM    962  O   GLU A  63      34.732  10.877  46.003  1.00  0.00           O  
ATOM    963  CB  GLU A  63      32.775   8.713  47.343  1.00  0.00           C  
ATOM    964  CG  GLU A  63      32.275   7.300  47.605  1.00  0.00           C  
ATOM    965  CD  GLU A  63      31.713   7.125  48.989  1.00  0.00           C  
ATOM    966  OE1 GLU A  63      31.949   7.972  49.817  1.00  0.00           O  
ATOM    967  OE2 GLU A  63      31.047   6.143  49.218  1.00  0.00           O  
ATOM    968  H   GLU A  63      35.347   8.349  46.210  1.00  0.00           H  
ATOM    969  HA  GLU A  63      32.543   8.633  45.221  1.00  0.00           H  
ATOM    970 1HB  GLU A  63      33.557   8.931  48.070  1.00  0.00           H  
ATOM    971 2HB  GLU A  63      31.950   9.400  47.534  1.00  0.00           H  
ATOM    972 1HG  GLU A  63      31.500   7.059  46.878  1.00  0.00           H  
ATOM    973 2HG  GLU A  63      33.099   6.602  47.462  1.00  0.00           H  
ATOM    974  N   TYR A  64      32.633  11.155  45.225  1.00  0.00           N  
ATOM    975  CA  TYR A  64      32.751  12.589  45.005  1.00  0.00           C  
ATOM    976  C   TYR A  64      31.820  13.333  45.951  1.00  0.00           C  
ATOM    977  O   TYR A  64      30.790  12.797  46.374  1.00  0.00           O  
ATOM    978  CB  TYR A  64      32.440  12.945  43.549  1.00  0.00           C  
ATOM    979  CG  TYR A  64      33.424  12.368  42.556  1.00  0.00           C  
ATOM    980  CD1 TYR A  64      33.299  11.049  42.142  1.00  0.00           C  
ATOM    981  CD2 TYR A  64      34.451  13.156  42.059  1.00  0.00           C  
ATOM    982  CE1 TYR A  64      34.198  10.522  41.235  1.00  0.00           C  
ATOM    983  CE2 TYR A  64      35.350  12.629  41.152  1.00  0.00           C  
ATOM    984  CZ  TYR A  64      35.225  11.318  40.740  1.00  0.00           C  
ATOM    985  OH  TYR A  64      36.120  10.793  39.837  1.00  0.00           O  
ATOM    986  H   TYR A  64      31.764  10.692  44.994  1.00  0.00           H  
ATOM    987  HA  TYR A  64      33.783  12.885  45.199  1.00  0.00           H  
ATOM    988 1HB  TYR A  64      31.444  12.583  43.291  1.00  0.00           H  
ATOM    989 2HB  TYR A  64      32.435  14.028  43.433  1.00  0.00           H  
ATOM    990  HD1 TYR A  64      32.492  10.430  42.533  1.00  0.00           H  
ATOM    991  HD2 TYR A  64      34.550  14.192  42.385  1.00  0.00           H  
ATOM    992  HE1 TYR A  64      34.100   9.487  40.910  1.00  0.00           H  
ATOM    993  HE2 TYR A  64      36.157  13.249  40.762  1.00  0.00           H  
ATOM    994  HH  TYR A  64      36.744  11.474  39.573  1.00  0.00           H  
ATOM    995  N   TYR A  65      32.190  14.567  46.282  1.00  0.00           N  
ATOM    996  CA  TYR A  65      31.355  15.457  47.076  1.00  0.00           C  
ATOM    997  C   TYR A  65      31.402  16.847  46.461  1.00  0.00           C  
ATOM    998  O   TYR A  65      32.466  17.301  46.029  1.00  0.00           O  
ATOM    999  CB  TYR A  65      31.812  15.490  48.537  1.00  0.00           C  
ATOM   1000  CG  TYR A  65      31.772  14.140  49.219  1.00  0.00           C  
ATOM   1001  CD1 TYR A  65      32.834  13.260  49.077  1.00  0.00           C  
ATOM   1002  CD2 TYR A  65      30.674  13.784  49.987  1.00  0.00           C  
ATOM   1003  CE1 TYR A  65      32.797  12.027  49.700  1.00  0.00           C  
ATOM   1004  CE2 TYR A  65      30.637  12.552  50.610  1.00  0.00           C  
ATOM   1005  CZ  TYR A  65      31.693  11.675  50.468  1.00  0.00           C  
ATOM   1006  OH  TYR A  65      31.657  10.448  51.089  1.00  0.00           O  
ATOM   1007  H   TYR A  65      33.091  14.892  45.964  1.00  0.00           H  
ATOM   1008  HA  TYR A  65      30.334  15.073  47.067  1.00  0.00           H  
ATOM   1009 1HB  TYR A  65      32.835  15.868  48.589  1.00  0.00           H  
ATOM   1010 2HB  TYR A  65      31.181  16.175  49.101  1.00  0.00           H  
ATOM   1011  HD1 TYR A  65      33.697  13.539  48.473  1.00  0.00           H  
ATOM   1012  HD2 TYR A  65      29.838  14.476  50.097  1.00  0.00           H  
ATOM   1013  HE1 TYR A  65      33.631  11.335  49.588  1.00  0.00           H  
ATOM   1014  HE2 TYR A  65      29.772  12.272  51.213  1.00  0.00           H  
ATOM   1015  HH  TYR A  65      31.907   9.766  50.462  1.00  0.00           H  
ATOM   1016  N   LEU A  66      30.253  17.517  46.420  1.00  0.00           N  
ATOM   1017  CA  LEU A  66      30.107  18.789  45.725  1.00  0.00           C  
ATOM   1018  C   LEU A  66      29.491  19.818  46.659  1.00  0.00           C  
ATOM   1019  O   LEU A  66      28.485  19.543  47.321  1.00  0.00           O  
ATOM   1020  CB  LEU A  66      29.234  18.625  44.475  1.00  0.00           C  
ATOM   1021  CG  LEU A  66      28.867  19.923  43.744  1.00  0.00           C  
ATOM   1022  CD1 LEU A  66      30.110  20.504  43.085  1.00  0.00           C  
ATOM   1023  CD2 LEU A  66      27.784  19.638  42.715  1.00  0.00           C  
ATOM   1024  H   LEU A  66      29.453  17.120  46.893  1.00  0.00           H  
ATOM   1025  HA  LEU A  66      31.095  19.126  45.410  1.00  0.00           H  
ATOM   1026 1HB  LEU A  66      29.758  17.983  43.767  1.00  0.00           H  
ATOM   1027 2HB  LEU A  66      28.305  18.132  44.761  1.00  0.00           H  
ATOM   1028  HG  LEU A  66      28.499  20.654  44.465  1.00  0.00           H  
ATOM   1029 1HD1 LEU A  66      29.850  21.426  42.566  1.00  0.00           H  
ATOM   1030 2HD1 LEU A  66      30.861  20.716  43.846  1.00  0.00           H  
ATOM   1031 3HD1 LEU A  66      30.511  19.786  42.369  1.00  0.00           H  
ATOM   1032 1HD2 LEU A  66      27.523  20.561  42.196  1.00  0.00           H  
ATOM   1033 2HD2 LEU A  66      28.151  18.907  41.993  1.00  0.00           H  
ATOM   1034 3HD2 LEU A  66      26.901  19.240  43.216  1.00  0.00           H  
ATOM   1035  N   PHE A  67      30.096  21.004  46.709  1.00  0.00           N  
ATOM   1036  CA  PHE A  67      29.564  22.132  47.459  1.00  0.00           C  
ATOM   1037  C   PHE A  67      29.661  23.377  46.591  1.00  0.00           C  
ATOM   1038  O   PHE A  67      30.737  23.694  46.076  1.00  0.00           O  
ATOM   1039  CB  PHE A  67      30.328  22.336  48.769  1.00  0.00           C  
ATOM   1040  CG  PHE A  67      30.358  21.118  49.649  1.00  0.00           C  
ATOM   1041  CD1 PHE A  67      31.321  20.138  49.468  1.00  0.00           C  
ATOM   1042  CD2 PHE A  67      29.422  20.951  50.658  1.00  0.00           C  
ATOM   1043  CE1 PHE A  67      31.349  19.017  50.277  1.00  0.00           C  
ATOM   1044  CE2 PHE A  67      29.448  19.833  51.469  1.00  0.00           C  
ATOM   1045  CZ  PHE A  67      30.413  18.865  51.277  1.00  0.00           C  
ATOM   1046  H   PHE A  67      30.962  21.116  46.200  1.00  0.00           H  
ATOM   1047  HA  PHE A  67      28.523  21.922  47.708  1.00  0.00           H  
ATOM   1048 1HB  PHE A  67      31.356  22.621  48.549  1.00  0.00           H  
ATOM   1049 2HB  PHE A  67      29.875  23.151  49.331  1.00  0.00           H  
ATOM   1050  HD1 PHE A  67      32.062  20.258  48.677  1.00  0.00           H  
ATOM   1051  HD2 PHE A  67      28.659  21.716  50.809  1.00  0.00           H  
ATOM   1052  HE1 PHE A  67      32.112  18.254  50.124  1.00  0.00           H  
ATOM   1053  HE2 PHE A  67      28.707  19.714  52.259  1.00  0.00           H  
ATOM   1054  HZ  PHE A  67      30.434  17.982  51.914  1.00  0.00           H  
ATOM   1055  N   VAL A  68      28.540  24.079  46.432  1.00  0.00           N  
ATOM   1056  CA  VAL A  68      28.451  25.209  45.516  1.00  0.00           C  
ATOM   1057  C   VAL A  68      27.707  26.361  46.171  1.00  0.00           C  
ATOM   1058  O   VAL A  68      26.689  26.159  46.832  1.00  0.00           O  
ATOM   1059  CB  VAL A  68      27.728  24.799  44.219  1.00  0.00           C  
ATOM   1060  CG1 VAL A  68      27.671  25.969  43.248  1.00  0.00           C  
ATOM   1061  CG2 VAL A  68      28.431  23.607  43.588  1.00  0.00           C  
ATOM   1062  H   VAL A  68      27.726  23.815  46.967  1.00  0.00           H  
ATOM   1063  HA  VAL A  68      29.462  25.530  45.263  1.00  0.00           H  
ATOM   1064  HB  VAL A  68      26.699  24.530  44.458  1.00  0.00           H  
ATOM   1065 1HG1 VAL A  68      27.156  25.662  42.338  1.00  0.00           H  
ATOM   1066 2HG1 VAL A  68      27.132  26.797  43.707  1.00  0.00           H  
ATOM   1067 3HG1 VAL A  68      28.684  26.286  43.001  1.00  0.00           H  
ATOM   1068 1HG2 VAL A  68      27.914  23.323  42.672  1.00  0.00           H  
ATOM   1069 2HG2 VAL A  68      29.462  23.875  43.355  1.00  0.00           H  
ATOM   1070 3HG2 VAL A  68      28.423  22.769  44.285  1.00  0.00           H  
ATOM   1071  N   LEU A  69      28.221  27.572  45.984  1.00  0.00           N  
ATOM   1072  CA  LEU A  69      27.404  28.775  46.091  1.00  0.00           C  
ATOM   1073  C   LEU A  69      27.190  29.419  44.727  1.00  0.00           C  
ATOM   1074  O   LEU A  69      28.087  29.422  43.885  1.00  0.00           O  
ATOM   1075  CB  LEU A  69      28.065  29.782  47.041  1.00  0.00           C  
ATOM   1076  CG  LEU A  69      28.291  29.293  48.477  1.00  0.00           C  
ATOM   1077  CD1 LEU A  69      28.874  30.424  49.313  1.00  0.00           C  
ATOM   1078  CD2 LEU A  69      26.974  28.804  49.060  1.00  0.00           C  
ATOM   1079  H   LEU A  69      29.202  27.662  45.763  1.00  0.00           H  
ATOM   1080  HA  LEU A  69      26.431  28.498  46.496  1.00  0.00           H  
ATOM   1081 1HB  LEU A  69      29.033  30.062  46.630  1.00  0.00           H  
ATOM   1082 2HB  LEU A  69      27.442  30.675  47.089  1.00  0.00           H  
ATOM   1083  HG  LEU A  69      29.012  28.475  48.473  1.00  0.00           H  
ATOM   1084 1HD1 LEU A  69      29.035  30.076  50.334  1.00  0.00           H  
ATOM   1085 2HD1 LEU A  69      29.825  30.741  48.885  1.00  0.00           H  
ATOM   1086 3HD1 LEU A  69      28.181  31.264  49.322  1.00  0.00           H  
ATOM   1087 1HD2 LEU A  69      27.135  28.455  50.081  1.00  0.00           H  
ATOM   1088 2HD2 LEU A  69      26.252  29.621  49.066  1.00  0.00           H  
ATOM   1089 3HD2 LEU A  69      26.589  27.984  48.453  1.00  0.00           H  
ATOM   1090  N   ALA A  70      25.996  29.963  44.516  1.00  0.00           N  
ATOM   1091  CA  ALA A  70      25.674  30.641  43.266  1.00  0.00           C  
ATOM   1092  C   ALA A  70      24.572  31.673  43.468  1.00  0.00           C  
ATOM   1093  O   ALA A  70      23.798  31.590  44.422  1.00  0.00           O  
ATOM   1094  CB  ALA A  70      25.264  29.630  42.205  1.00  0.00           C  
ATOM   1095  H   ALA A  70      25.294  29.905  45.240  1.00  0.00           H  
ATOM   1096  HA  ALA A  70      26.566  31.167  42.927  1.00  0.00           H  
ATOM   1097 1HB  ALA A  70      25.027  30.152  41.278  1.00  0.00           H  
ATOM   1098 2HB  ALA A  70      26.085  28.934  42.030  1.00  0.00           H  
ATOM   1099 3HB  ALA A  70      24.389  29.080  42.546  1.00  0.00           H  
ATOM   1100  N   HIS A  71      24.505  32.644  42.564  1.00  0.00           N  
ATOM   1101  CA  HIS A  71      23.343  33.520  42.465  1.00  0.00           C  
ATOM   1102  C   HIS A  71      22.447  33.117  41.301  1.00  0.00           C  
ATOM   1103  O   HIS A  71      21.494  33.821  40.966  1.00  0.00           O  
ATOM   1104  CB  HIS A  71      23.779  34.980  42.300  1.00  0.00           C  
ATOM   1105  CG  HIS A  71      24.516  35.525  43.483  1.00  0.00           C  
ATOM   1106  ND1 HIS A  71      23.909  35.742  44.702  1.00  0.00           N  
ATOM   1107  CD2 HIS A  71      25.809  35.897  43.634  1.00  0.00           C  
ATOM   1108  CE1 HIS A  71      24.798  36.224  45.553  1.00  0.00           C  
ATOM   1109  NE2 HIS A  71      25.957  36.328  44.930  1.00  0.00           N  
ATOM   1110  H   HIS A  71      25.278  32.779  41.929  1.00  0.00           H  
ATOM   1111  HA  HIS A  71      22.763  33.430  43.383  1.00  0.00           H  
ATOM   1112 1HB  HIS A  71      24.423  35.071  41.425  1.00  0.00           H  
ATOM   1113 2HB  HIS A  71      22.902  35.603  42.127  1.00  0.00           H  
ATOM   1114  HD1 HIS A  71      22.970  35.499  44.947  1.00  0.00           H  
ATOM   1115  HD2 HIS A  71      26.661  35.907  42.954  1.00  0.00           H  
ATOM   1116  HE1 HIS A  71      24.514  36.463  46.578  1.00  0.00           H  
ATOM   1117  N   ASP A  72      22.757  31.980  40.688  1.00  0.00           N  
ATOM   1118  CA  ASP A  72      21.973  31.475  39.567  1.00  0.00           C  
ATOM   1119  C   ASP A  72      21.879  29.955  39.602  1.00  0.00           C  
ATOM   1120  O   ASP A  72      22.891  29.259  39.532  1.00  0.00           O  
ATOM   1121  CB  ASP A  72      22.585  31.924  38.238  1.00  0.00           C  
ATOM   1122  CG  ASP A  72      21.739  31.533  37.034  1.00  0.00           C  
ATOM   1123  OD1 ASP A  72      20.863  30.715  37.189  1.00  0.00           O  
ATOM   1124  OD2 ASP A  72      21.977  32.055  35.971  1.00  0.00           O  
ATOM   1125  H   ASP A  72      23.557  31.452  41.006  1.00  0.00           H  
ATOM   1126  HA  ASP A  72      20.962  31.876  39.644  1.00  0.00           H  
ATOM   1127 1HB  ASP A  72      22.707  33.007  38.242  1.00  0.00           H  
ATOM   1128 2HB  ASP A  72      23.576  31.483  38.126  1.00  0.00           H  
ATOM   1129  N   GLU A  73      20.656  29.445  39.710  1.00  0.00           N  
ATOM   1130  CA  GLU A  73      20.435  28.015  39.890  1.00  0.00           C  
ATOM   1131  C   GLU A  73      21.021  27.218  38.732  1.00  0.00           C  
ATOM   1132  O   GLU A  73      21.399  26.057  38.893  1.00  0.00           O  
ATOM   1133  CB  GLU A  73      18.940  27.719  40.021  1.00  0.00           C  
ATOM   1134  CG  GLU A  73      18.302  28.255  41.295  1.00  0.00           C  
ATOM   1135  CD  GLU A  73      16.817  28.026  41.346  1.00  0.00           C  
ATOM   1136  OE1 GLU A  73      16.274  27.553  40.377  1.00  0.00           O  
ATOM   1137  OE2 GLU A  73      16.225  28.324  42.357  1.00  0.00           O  
ATOM   1138  H   GLU A  73      19.860  30.064  39.667  1.00  0.00           H  
ATOM   1139  HA  GLU A  73      20.882  27.697  40.844  1.00  0.00           H  
ATOM   1140 1HB  GLU A  73      18.408  28.150  39.173  1.00  0.00           H  
ATOM   1141 2HB  GLU A  73      18.779  26.641  39.995  1.00  0.00           H  
ATOM   1142 1HG  GLU A  73      18.763  27.767  42.153  1.00  0.00           H  
ATOM   1143 2HG  GLU A  73      18.503  29.323  41.367  1.00  0.00           H  
ATOM   1144  N   ARG A  74      21.095  27.847  37.564  1.00  0.00           N  
ATOM   1145  CA  ARG A  74      21.619  27.191  36.372  1.00  0.00           C  
ATOM   1146  C   ARG A  74      23.064  26.751  36.576  1.00  0.00           C  
ATOM   1147  O   ARG A  74      23.491  25.727  36.043  1.00  0.00           O  
ATOM   1148  CB  ARG A  74      21.540  28.121  35.171  1.00  0.00           C  
ATOM   1149  CG  ARG A  74      20.131  28.427  34.690  1.00  0.00           C  
ATOM   1150  CD  ARG A  74      20.138  29.266  33.465  1.00  0.00           C  
ATOM   1151  NE  ARG A  74      20.684  30.590  33.718  1.00  0.00           N  
ATOM   1152  CZ  ARG A  74      20.834  31.547  32.782  1.00  0.00           C  
ATOM   1153  NH1 ARG A  74      20.477  31.313  31.539  1.00  0.00           N  
ATOM   1154  NH2 ARG A  74      21.342  32.722  33.113  1.00  0.00           N  
ATOM   1155  H   ARG A  74      20.780  28.804  37.500  1.00  0.00           H  
ATOM   1156  HA  ARG A  74      21.019  26.303  36.174  1.00  0.00           H  
ATOM   1157 1HB  ARG A  74      22.019  29.069  35.413  1.00  0.00           H  
ATOM   1158 2HB  ARG A  74      22.086  27.683  34.335  1.00  0.00           H  
ATOM   1159 1HG  ARG A  74      19.613  27.494  34.463  1.00  0.00           H  
ATOM   1160 2HG  ARG A  74      19.588  28.962  35.470  1.00  0.00           H  
ATOM   1161 1HD  ARG A  74      20.748  28.787  32.699  1.00  0.00           H  
ATOM   1162 2HD  ARG A  74      19.119  29.382  33.097  1.00  0.00           H  
ATOM   1163  HE  ARG A  74      20.970  30.808  34.663  1.00  0.00           H  
ATOM   1164 1HH1 ARG A  74      20.089  30.415  31.285  1.00  0.00           H  
ATOM   1165 2HH1 ARG A  74      20.590  32.030  30.837  1.00  0.00           H  
ATOM   1166 1HH2 ARG A  74      21.617  32.902  34.069  1.00  0.00           H  
ATOM   1167 2HH2 ARG A  74      21.454  33.439  32.412  1.00  0.00           H  
ATOM   1168  N   ILE A  75      23.811  27.531  37.349  1.00  0.00           N  
ATOM   1169  CA  ILE A  75      25.201  27.207  37.649  1.00  0.00           C  
ATOM   1170  C   ILE A  75      25.299  25.989  38.558  1.00  0.00           C  
ATOM   1171  O   ILE A  75      26.093  25.081  38.311  1.00  0.00           O  
ATOM   1172  CB  ILE A  75      25.912  28.401  38.312  1.00  0.00           C  
ATOM   1173  CG1 ILE A  75      26.029  29.567  37.326  1.00  0.00           C  
ATOM   1174  CG2 ILE A  75      27.286  27.988  38.817  1.00  0.00           C  
ATOM   1175  CD1 ILE A  75      26.474  30.863  37.964  1.00  0.00           C  
ATOM   1176  H   ILE A  75      23.406  28.369  37.740  1.00  0.00           H  
ATOM   1177  HA  ILE A  75      25.712  26.981  36.714  1.00  0.00           H  
ATOM   1178  HB  ILE A  75      25.318  28.758  39.152  1.00  0.00           H  
ATOM   1179 1HG1 ILE A  75      26.740  29.310  36.542  1.00  0.00           H  
ATOM   1180 2HG1 ILE A  75      25.064  29.737  36.848  1.00  0.00           H  
ATOM   1181 1HG2 ILE A  75      27.775  28.843  39.282  1.00  0.00           H  
ATOM   1182 2HG2 ILE A  75      27.178  27.189  39.551  1.00  0.00           H  
ATOM   1183 3HG2 ILE A  75      27.890  27.634  37.982  1.00  0.00           H  
ATOM   1184 1HD1 ILE A  75      26.533  31.641  37.203  1.00  0.00           H  
ATOM   1185 2HD1 ILE A  75      25.756  31.158  38.729  1.00  0.00           H  
ATOM   1186 3HD1 ILE A  75      27.454  30.727  38.419  1.00  0.00           H  
ATOM   1187  N   ALA A  76      24.523  25.995  39.634  1.00  0.00           N  
ATOM   1188  CA  ALA A  76      24.516  24.886  40.580  1.00  0.00           C  
ATOM   1189  C   ALA A  76      24.011  23.607  39.924  1.00  0.00           C  
ATOM   1190  O   ALA A  76      24.566  22.528  40.137  1.00  0.00           O  
ATOM   1191  CB  ALA A  76      23.664  25.229  41.794  1.00  0.00           C  
ATOM   1192  H   ALA A  76      23.930  26.794  39.809  1.00  0.00           H  
ATOM   1193  HA  ALA A  76      25.541  24.712  40.906  1.00  0.00           H  
ATOM   1194 1HB  ALA A  76      23.669  24.391  42.490  1.00  0.00           H  
ATOM   1195 2HB  ALA A  76      24.072  26.112  42.286  1.00  0.00           H  
ATOM   1196 3HB  ALA A  76      22.643  25.431  41.476  1.00  0.00           H  
ATOM   1197  N   GLU A  77      22.955  23.733  39.127  1.00  0.00           N  
ATOM   1198  CA  GLU A  77      22.309  22.574  38.522  1.00  0.00           C  
ATOM   1199  C   GLU A  77      23.271  21.818  37.615  1.00  0.00           C  
ATOM   1200  O   GLU A  77      23.309  20.588  37.622  1.00  0.00           O  
ATOM   1201  CB  GLU A  77      21.076  23.007  37.727  1.00  0.00           C  
ATOM   1202  CG  GLU A  77      20.285  21.857  37.119  1.00  0.00           C  
ATOM   1203  CD  GLU A  77      19.628  20.987  38.154  1.00  0.00           C  
ATOM   1204  OE1 GLU A  77      19.438  21.446  39.255  1.00  0.00           O  
ATOM   1205  OE2 GLU A  77      19.316  19.861  37.844  1.00  0.00           O  
ATOM   1206  H   GLU A  77      22.591  24.655  38.935  1.00  0.00           H  
ATOM   1207  HA  GLU A  77      21.993  21.900  39.318  1.00  0.00           H  
ATOM   1208 1HB  GLU A  77      20.403  23.569  38.375  1.00  0.00           H  
ATOM   1209 2HB  GLU A  77      21.379  23.669  36.916  1.00  0.00           H  
ATOM   1210 1HG  GLU A  77      19.516  22.265  36.463  1.00  0.00           H  
ATOM   1211 2HG  GLU A  77      20.955  21.249  36.513  1.00  0.00           H  
ATOM   1212  N   LYS A  78      24.048  22.562  36.834  1.00  0.00           N  
ATOM   1213  CA  LYS A  78      25.065  21.967  35.976  1.00  0.00           C  
ATOM   1214  C   LYS A  78      26.149  21.283  36.800  1.00  0.00           C  
ATOM   1215  O   LYS A  78      26.608  20.194  36.457  1.00  0.00           O  
ATOM   1216  CB  LYS A  78      25.687  23.028  35.067  1.00  0.00           C  
ATOM   1217  CG  LYS A  78      24.768  23.522  33.957  1.00  0.00           C  
ATOM   1218  CD  LYS A  78      25.439  24.604  33.125  1.00  0.00           C  
ATOM   1219  CE  LYS A  78      24.518  25.108  32.023  1.00  0.00           C  
ATOM   1220  NZ  LYS A  78      25.155  26.179  31.211  1.00  0.00           N  
ATOM   1221  H   LYS A  78      23.929  23.565  36.834  1.00  0.00           H  
ATOM   1222  HA  LYS A  78      24.592  21.208  35.352  1.00  0.00           H  
ATOM   1223 1HB  LYS A  78      25.984  23.891  35.664  1.00  0.00           H  
ATOM   1224 2HB  LYS A  78      26.587  22.627  34.601  1.00  0.00           H  
ATOM   1225 1HG  LYS A  78      24.501  22.688  33.307  1.00  0.00           H  
ATOM   1226 2HG  LYS A  78      23.855  23.926  34.394  1.00  0.00           H  
ATOM   1227 1HD  LYS A  78      25.713  25.441  33.768  1.00  0.00           H  
ATOM   1228 2HD  LYS A  78      26.346  24.205  32.672  1.00  0.00           H  
ATOM   1229 1HE  LYS A  78      24.251  24.281  31.366  1.00  0.00           H  
ATOM   1230 2HE  LYS A  78      23.603  25.501  32.466  1.00  0.00           H  
ATOM   1231 1HZ  LYS A  78      24.513  26.485  30.493  1.00  0.00           H  
ATOM   1232 2HZ  LYS A  78      25.390  26.960  31.807  1.00  0.00           H  
ATOM   1233 3HZ  LYS A  78      25.995  25.821  30.779  1.00  0.00           H  
ATOM   1234  N   ALA A  79      26.554  21.930  37.888  1.00  0.00           N  
ATOM   1235  CA  ALA A  79      27.528  21.350  38.805  1.00  0.00           C  
ATOM   1236  C   ALA A  79      26.994  20.071  39.438  1.00  0.00           C  
ATOM   1237  O   ALA A  79      27.724  19.092  39.593  1.00  0.00           O  
ATOM   1238  CB  ALA A  79      27.905  22.356  39.882  1.00  0.00           C  
ATOM   1239  H   ALA A  79      26.178  22.846  38.084  1.00  0.00           H  
ATOM   1240  HA  ALA A  79      28.429  21.105  38.243  1.00  0.00           H  
ATOM   1241 1HB  ALA A  79      28.633  21.908  40.560  1.00  0.00           H  
ATOM   1242 2HB  ALA A  79      28.339  23.241  39.417  1.00  0.00           H  
ATOM   1243 3HB  ALA A  79      27.016  22.640  40.442  1.00  0.00           H  
ATOM   1244  N   ILE A  80      25.717  20.086  39.804  1.00  0.00           N  
ATOM   1245  CA  ILE A  80      25.092  18.939  40.451  1.00  0.00           C  
ATOM   1246  C   ILE A  80      25.051  17.735  39.518  1.00  0.00           C  
ATOM   1247  O   ILE A  80      25.491  16.643  39.879  1.00  0.00           O  
ATOM   1248  CB  ILE A  80      23.663  19.280  40.912  1.00  0.00           C  
ATOM   1249  CG1 ILE A  80      23.700  20.289  42.063  1.00  0.00           C  
ATOM   1250  CG2 ILE A  80      22.924  18.018  41.330  1.00  0.00           C  
ATOM   1251  CD1 ILE A  80      22.364  20.933  42.354  1.00  0.00           C  
ATOM   1252  H   ILE A  80      25.165  20.914  39.629  1.00  0.00           H  
ATOM   1253  HA  ILE A  80      25.694  18.669  41.318  1.00  0.00           H  
ATOM   1254  HB  ILE A  80      23.120  19.754  40.095  1.00  0.00           H  
ATOM   1255 1HG1 ILE A  80      24.046  19.794  42.970  1.00  0.00           H  
ATOM   1256 2HG1 ILE A  80      24.415  21.079  41.831  1.00  0.00           H  
ATOM   1257 1HG2 ILE A  80      21.916  18.278  41.654  1.00  0.00           H  
ATOM   1258 2HG2 ILE A  80      22.868  17.333  40.485  1.00  0.00           H  
ATOM   1259 3HG2 ILE A  80      23.457  17.539  42.151  1.00  0.00           H  
ATOM   1260 1HD1 ILE A  80      22.471  21.635  43.181  1.00  0.00           H  
ATOM   1261 2HD1 ILE A  80      22.016  21.465  41.469  1.00  0.00           H  
ATOM   1262 3HD1 ILE A  80      21.641  20.164  42.624  1.00  0.00           H  
ATOM   1263  N   GLU A  81      24.520  17.941  38.318  1.00  0.00           N  
ATOM   1264  CA  GLU A  81      24.416  16.871  37.333  1.00  0.00           C  
ATOM   1265  C   GLU A  81      25.770  16.220  37.081  1.00  0.00           C  
ATOM   1266  O   GLU A  81      25.882  14.994  37.039  1.00  0.00           O  
ATOM   1267  CB  GLU A  81      23.846  17.409  36.018  1.00  0.00           C  
ATOM   1268  CG  GLU A  81      23.729  16.371  34.912  1.00  0.00           C  
ATOM   1269  CD  GLU A  81      23.187  16.940  33.630  1.00  0.00           C  
ATOM   1270  OE1 GLU A  81      22.729  18.057  33.646  1.00  0.00           O  
ATOM   1271  OE2 GLU A  81      23.233  16.258  32.634  1.00  0.00           O  
ATOM   1272  H   GLU A  81      24.181  18.862  38.081  1.00  0.00           H  
ATOM   1273  HA  GLU A  81      23.740  16.108  37.720  1.00  0.00           H  
ATOM   1274 1HB  GLU A  81      22.854  17.824  36.195  1.00  0.00           H  
ATOM   1275 2HB  GLU A  81      24.479  18.218  35.652  1.00  0.00           H  
ATOM   1276 1HG  GLU A  81      24.714  15.946  34.720  1.00  0.00           H  
ATOM   1277 2HG  GLU A  81      23.077  15.567  35.251  1.00  0.00           H  
ATOM   1278  N   HIS A  82      26.797  17.046  36.914  1.00  0.00           N  
ATOM   1279  CA  HIS A  82      28.151  16.552  36.696  1.00  0.00           C  
ATOM   1280  C   HIS A  82      28.608  15.671  37.852  1.00  0.00           C  
ATOM   1281  O   HIS A  82      29.082  14.554  37.643  1.00  0.00           O  
ATOM   1282  CB  HIS A  82      29.130  17.716  36.516  1.00  0.00           C  
ATOM   1283  CG  HIS A  82      30.515  17.286  36.143  1.00  0.00           C  
ATOM   1284  ND1 HIS A  82      30.834  16.813  34.888  1.00  0.00           N  
ATOM   1285  CD2 HIS A  82      31.662  17.256  36.861  1.00  0.00           C  
ATOM   1286  CE1 HIS A  82      32.121  16.512  34.849  1.00  0.00           C  
ATOM   1287  NE2 HIS A  82      32.645  16.771  36.033  1.00  0.00           N  
ATOM   1288  H   HIS A  82      26.635  18.043  36.939  1.00  0.00           H  
ATOM   1289  HA  HIS A  82      28.155  15.944  35.791  1.00  0.00           H  
ATOM   1290 1HB  HIS A  82      28.760  18.386  35.738  1.00  0.00           H  
ATOM   1291 2HB  HIS A  82      29.188  18.289  37.441  1.00  0.00           H  
ATOM   1292  HD2 HIS A  82      31.784  17.559  37.901  1.00  0.00           H  
ATOM   1293  HE1 HIS A  82      32.657  16.117  33.987  1.00  0.00           H  
ATOM   1294  HE2 HIS A  82      33.611  16.636  36.294  1.00  0.00           H  
ATOM   1295  N   ALA A  83      28.464  16.180  39.070  1.00  0.00           N  
ATOM   1296  CA  ALA A  83      28.890  15.452  40.260  1.00  0.00           C  
ATOM   1297  C   ALA A  83      28.132  14.138  40.402  1.00  0.00           C  
ATOM   1298  O   ALA A  83      28.706  13.117  40.781  1.00  0.00           O  
ATOM   1299  CB  ALA A  83      28.699  16.310  41.502  1.00  0.00           C  
ATOM   1300  H   ALA A  83      28.050  17.095  39.175  1.00  0.00           H  
ATOM   1301  HA  ALA A  83      29.949  15.217  40.153  1.00  0.00           H  
ATOM   1302 1HB  ALA A  83      29.021  15.753  42.382  1.00  0.00           H  
ATOM   1303 2HB  ALA A  83      29.293  17.219  41.411  1.00  0.00           H  
ATOM   1304 3HB  ALA A  83      27.647  16.573  41.604  1.00  0.00           H  
ATOM   1305  N   GLU A  84      26.839  14.171  40.096  1.00  0.00           N  
ATOM   1306  CA  GLU A  84      26.008  12.974  40.154  1.00  0.00           C  
ATOM   1307  C   GLU A  84      26.479  11.927  39.153  1.00  0.00           C  
ATOM   1308  O   GLU A  84      26.501  10.734  39.452  1.00  0.00           O  
ATOM   1309  CB  GLU A  84      24.544  13.329  39.885  1.00  0.00           C  
ATOM   1310  CG  GLU A  84      23.859  14.077  41.020  1.00  0.00           C  
ATOM   1311  CD  GLU A  84      22.448  14.478  40.689  1.00  0.00           C  
ATOM   1312  OE1 GLU A  84      22.028  14.241  39.582  1.00  0.00           O  
ATOM   1313  OE2 GLU A  84      21.790  15.021  41.545  1.00  0.00           O  
ATOM   1314  H   GLU A  84      26.421  15.047  39.817  1.00  0.00           H  
ATOM   1315  HA  GLU A  84      26.099  12.547  41.152  1.00  0.00           H  
ATOM   1316 1HB  GLU A  84      24.477  13.946  38.989  1.00  0.00           H  
ATOM   1317 2HB  GLU A  84      23.977  12.416  39.697  1.00  0.00           H  
ATOM   1318 1HG  GLU A  84      23.847  13.442  41.905  1.00  0.00           H  
ATOM   1319 2HG  GLU A  84      24.439  14.969  41.255  1.00  0.00           H  
ATOM   1320  N   ARG A  85      26.856  12.382  37.963  1.00  0.00           N  
ATOM   1321  CA  ARG A  85      27.379  11.492  36.933  1.00  0.00           C  
ATOM   1322  C   ARG A  85      28.716  10.893  37.350  1.00  0.00           C  
ATOM   1323  O   ARG A  85      29.007   9.733  37.057  1.00  0.00           O  
ATOM   1324  CB  ARG A  85      27.549  12.236  35.617  1.00  0.00           C  
ATOM   1325  CG  ARG A  85      26.251  12.562  34.895  1.00  0.00           C  
ATOM   1326  CD  ARG A  85      26.495  13.322  33.642  1.00  0.00           C  
ATOM   1327  NE  ARG A  85      25.254  13.696  32.984  1.00  0.00           N  
ATOM   1328  CZ  ARG A  85      24.542  12.887  32.176  1.00  0.00           C  
ATOM   1329  NH1 ARG A  85      24.961  11.664  31.936  1.00  0.00           N  
ATOM   1330  NH2 ARG A  85      23.423  13.323  31.624  1.00  0.00           N  
ATOM   1331  H   ARG A  85      26.779  13.370  37.766  1.00  0.00           H  
ATOM   1332  HA  ARG A  85      26.675  10.671  36.795  1.00  0.00           H  
ATOM   1333 1HB  ARG A  85      28.071  13.175  35.795  1.00  0.00           H  
ATOM   1334 2HB  ARG A  85      28.163  11.643  34.940  1.00  0.00           H  
ATOM   1335 1HG  ARG A  85      25.734  11.637  34.640  1.00  0.00           H  
ATOM   1336 2HG  ARG A  85      25.615  13.166  35.543  1.00  0.00           H  
ATOM   1337 1HD  ARG A  85      27.048  14.232  33.871  1.00  0.00           H  
ATOM   1338 2HD  ARG A  85      27.075  12.709  32.953  1.00  0.00           H  
ATOM   1339  HE  ARG A  85      24.900  14.630  33.144  1.00  0.00           H  
ATOM   1340 1HH1 ARG A  85      25.816  11.331  32.358  1.00  0.00           H  
ATOM   1341 2HH1 ARG A  85      24.427  11.058  31.330  1.00  0.00           H  
ATOM   1342 1HH2 ARG A  85      23.101  14.263  31.808  1.00  0.00           H  
ATOM   1343 2HH2 ARG A  85      22.890  12.717  31.018  1.00  0.00           H  
ATOM   1344  N   LEU A  86      29.528  11.691  38.036  1.00  0.00           N  
ATOM   1345  CA  LEU A  86      30.809  11.221  38.550  1.00  0.00           C  
ATOM   1346  C   LEU A  86      30.616  10.139  39.604  1.00  0.00           C  
ATOM   1347  O   LEU A  86      31.421   9.214  39.712  1.00  0.00           O  
ATOM   1348  CB  LEU A  86      31.601  12.391  39.147  1.00  0.00           C  
ATOM   1349  CG  LEU A  86      32.150  13.408  38.138  1.00  0.00           C  
ATOM   1350  CD1 LEU A  86      32.794  14.568  38.885  1.00  0.00           C  
ATOM   1351  CD2 LEU A  86      33.152  12.723  37.221  1.00  0.00           C  
ATOM   1352  H   LEU A  86      29.251  12.647  38.205  1.00  0.00           H  
ATOM   1353  HA  LEU A  86      31.379  10.798  37.723  1.00  0.00           H  
ATOM   1354 1HB  LEU A  86      30.957  12.928  39.841  1.00  0.00           H  
ATOM   1355 2HB  LEU A  86      32.447  11.990  39.706  1.00  0.00           H  
ATOM   1356  HG  LEU A  86      31.329  13.809  37.543  1.00  0.00           H  
ATOM   1357 1HD1 LEU A  86      33.184  15.291  38.167  1.00  0.00           H  
ATOM   1358 2HD1 LEU A  86      32.050  15.052  39.518  1.00  0.00           H  
ATOM   1359 3HD1 LEU A  86      33.610  14.195  39.502  1.00  0.00           H  
ATOM   1360 1HD2 LEU A  86      33.541  13.446  36.503  1.00  0.00           H  
ATOM   1361 2HD2 LEU A  86      33.974  12.323  37.815  1.00  0.00           H  
ATOM   1362 3HD2 LEU A  86      32.660  11.910  36.687  1.00  0.00           H  
ATOM   1363  N   GLY A  87      29.545  10.261  40.381  1.00  0.00           N  
ATOM   1364  CA  GLY A  87      29.270   9.320  41.460  1.00  0.00           C  
ATOM   1365  C   GLY A  87      29.390   9.992  42.821  1.00  0.00           C  
ATOM   1366  O   GLY A  87      29.933   9.415  43.763  1.00  0.00           O  
ATOM   1367  H   GLY A  87      28.905  11.025  40.219  1.00  0.00           H  
ATOM   1368 1HA  GLY A  87      28.266   8.911  41.339  1.00  0.00           H  
ATOM   1369 2HA  GLY A  87      29.966   8.484  41.400  1.00  0.00           H  
ATOM   1370  N   ALA A  88      28.881  11.216  42.918  1.00  0.00           N  
ATOM   1371  CA  ALA A  88      28.832  11.927  44.190  1.00  0.00           C  
ATOM   1372  C   ALA A  88      27.893  11.237  45.171  1.00  0.00           C  
ATOM   1373  O   ALA A  88      26.883  10.656  44.774  1.00  0.00           O  
ATOM   1374  CB  ALA A  88      28.404  13.371  43.974  1.00  0.00           C  
ATOM   1375  H   ALA A  88      28.518  11.665  42.090  1.00  0.00           H  
ATOM   1376  HA  ALA A  88      29.833  11.916  44.622  1.00  0.00           H  
ATOM   1377 1HB  ALA A  88      28.372  13.888  44.933  1.00  0.00           H  
ATOM   1378 2HB  ALA A  88      29.118  13.867  43.317  1.00  0.00           H  
ATOM   1379 3HB  ALA A  88      27.416  13.392  43.518  1.00  0.00           H  
ATOM   1380  N   ARG A  89      28.232  11.305  46.454  1.00  0.00           N  
ATOM   1381  CA  ARG A  89      27.370  10.773  47.503  1.00  0.00           C  
ATOM   1382  C   ARG A  89      26.507  11.869  48.115  1.00  0.00           C  
ATOM   1383  O   ARG A  89      25.285  11.739  48.192  1.00  0.00           O  
ATOM   1384  CB  ARG A  89      28.200  10.116  48.596  1.00  0.00           C  
ATOM   1385  CG  ARG A  89      28.799   8.769  48.222  1.00  0.00           C  
ATOM   1386  CD  ARG A  89      27.747   7.773  47.894  1.00  0.00           C  
ATOM   1387  NE  ARG A  89      28.285   6.425  47.809  1.00  0.00           N  
ATOM   1388  CZ  ARG A  89      27.625   5.369  47.294  1.00  0.00           C  
ATOM   1389  NH1 ARG A  89      26.407   5.521  46.823  1.00  0.00           N  
ATOM   1390  NH2 ARG A  89      28.202   4.181  47.262  1.00  0.00           N  
ATOM   1391  H   ARG A  89      29.108  11.737  46.709  1.00  0.00           H  
ATOM   1392  HA  ARG A  89      26.704  10.031  47.061  1.00  0.00           H  
ATOM   1393 1HB  ARG A  89      29.021  10.775  48.875  1.00  0.00           H  
ATOM   1394 2HB  ARG A  89      27.583   9.968  49.483  1.00  0.00           H  
ATOM   1395 1HG  ARG A  89      29.444   8.887  47.351  1.00  0.00           H  
ATOM   1396 2HG  ARG A  89      29.385   8.387  49.059  1.00  0.00           H  
ATOM   1397 1HD  ARG A  89      26.980   7.786  48.667  1.00  0.00           H  
ATOM   1398 2HD  ARG A  89      27.298   8.022  46.933  1.00  0.00           H  
ATOM   1399  HE  ARG A  89      29.220   6.268  48.162  1.00  0.00           H  
ATOM   1400 1HH1 ARG A  89      25.966   6.430  46.847  1.00  0.00           H  
ATOM   1401 2HH1 ARG A  89      25.913   4.730  46.437  1.00  0.00           H  
ATOM   1402 1HH2 ARG A  89      29.139   4.064  47.625  1.00  0.00           H  
ATOM   1403 2HH2 ARG A  89      27.708   3.390  46.876  1.00  0.00           H  
ATOM   1404  N   ILE A  90      27.149  12.948  48.550  1.00  0.00           N  
ATOM   1405  CA  ILE A  90      26.446  14.046  49.202  1.00  0.00           C  
ATOM   1406  C   ILE A  90      26.720  15.370  48.499  1.00  0.00           C  
ATOM   1407  O   ILE A  90      27.873  15.754  48.305  1.00  0.00           O  
ATOM   1408  CB  ILE A  90      26.854  14.157  50.682  1.00  0.00           C  
ATOM   1409  CG1 ILE A  90      26.509  12.866  51.429  1.00  0.00           C  
ATOM   1410  CG2 ILE A  90      26.173  15.350  51.334  1.00  0.00           C  
ATOM   1411  CD1 ILE A  90      27.100  12.787  52.818  1.00  0.00           C  
ATOM   1412  H   ILE A  90      28.149  13.009  48.425  1.00  0.00           H  
ATOM   1413  HA  ILE A  90      25.376  13.850  49.153  1.00  0.00           H  
ATOM   1414  HB  ILE A  90      27.934  14.283  50.754  1.00  0.00           H  
ATOM   1415 1HG1 ILE A  90      25.427  12.772  51.513  1.00  0.00           H  
ATOM   1416 2HG1 ILE A  90      26.867  12.008  50.858  1.00  0.00           H  
ATOM   1417 1HG2 ILE A  90      26.471  15.413  52.380  1.00  0.00           H  
ATOM   1418 2HG2 ILE A  90      26.466  16.263  50.818  1.00  0.00           H  
ATOM   1419 3HG2 ILE A  90      25.091  15.231  51.272  1.00  0.00           H  
ATOM   1420 1HD1 ILE A  90      26.812  11.844  53.283  1.00  0.00           H  
ATOM   1421 2HD1 ILE A  90      28.188  12.843  52.754  1.00  0.00           H  
ATOM   1422 3HD1 ILE A  90      26.728  13.615  53.419  1.00  0.00           H  
ATOM   1423  N   ILE A  91      25.653  16.064  48.119  1.00  0.00           N  
ATOM   1424  CA  ILE A  91      25.776  17.355  47.454  1.00  0.00           C  
ATOM   1425  C   ILE A  91      24.981  18.391  48.231  1.00  0.00           C  
ATOM   1426  O   ILE A  91      23.779  18.214  48.456  1.00  0.00           O  
ATOM   1427  CB  ILE A  91      25.277  17.291  45.999  1.00  0.00           C  
ATOM   1428  CG1 ILE A  91      26.071  16.249  45.207  1.00  0.00           C  
ATOM   1429  CG2 ILE A  91      25.382  18.658  45.340  1.00  0.00           C  
ATOM   1430  CD1 ILE A  91      25.594  16.068  43.784  1.00  0.00           C  
ATOM   1431  H   ILE A  91      24.732  15.687  48.296  1.00  0.00           H  
ATOM   1432  HA  ILE A  91      26.830  17.633  47.430  1.00  0.00           H  
ATOM   1433  HB  ILE A  91      24.236  16.971  45.985  1.00  0.00           H  
ATOM   1434 1HG1 ILE A  91      27.122  16.535  45.181  1.00  0.00           H  
ATOM   1435 2HG1 ILE A  91      26.009  15.284  45.711  1.00  0.00           H  
ATOM   1436 1HG2 ILE A  91      25.027  18.595  44.312  1.00  0.00           H  
ATOM   1437 2HG2 ILE A  91      24.775  19.375  45.891  1.00  0.00           H  
ATOM   1438 3HG2 ILE A  91      26.422  18.985  45.344  1.00  0.00           H  
ATOM   1439 1HD1 ILE A  91      26.205  15.314  43.288  1.00  0.00           H  
ATOM   1440 2HD1 ILE A  91      24.552  15.747  43.788  1.00  0.00           H  
ATOM   1441 3HD1 ILE A  91      25.681  17.013  43.249  1.00  0.00           H  
ATOM   1442  N   VAL A  92      25.650  19.466  48.640  1.00  0.00           N  
ATOM   1443  CA  VAL A  92      25.032  20.541  49.402  1.00  0.00           C  
ATOM   1444  C   VAL A  92      25.334  21.856  48.701  1.00  0.00           C  
ATOM   1445  O   VAL A  92      26.499  22.248  48.585  1.00  0.00           O  
ATOM   1446  CB  VAL A  92      25.567  20.577  50.846  1.00  0.00           C  
ATOM   1447  CG1 VAL A  92      24.903  21.697  51.632  1.00  0.00           C  
ATOM   1448  CG2 VAL A  92      25.332  19.233  51.518  1.00  0.00           C  
ATOM   1449  H   VAL A  92      26.631  19.529  48.406  1.00  0.00           H  
ATOM   1450  HA  VAL A  92      23.957  20.365  49.439  1.00  0.00           H  
ATOM   1451  HB  VAL A  92      26.636  20.790  50.822  1.00  0.00           H  
ATOM   1452 1HG1 VAL A  92      25.293  21.708  52.651  1.00  0.00           H  
ATOM   1453 2HG1 VAL A  92      25.115  22.653  51.153  1.00  0.00           H  
ATOM   1454 3HG1 VAL A  92      23.826  21.534  51.659  1.00  0.00           H  
ATOM   1455 1HG2 VAL A  92      25.714  19.265  52.539  1.00  0.00           H  
ATOM   1456 2HG2 VAL A  92      24.264  19.017  51.537  1.00  0.00           H  
ATOM   1457 3HG2 VAL A  92      25.851  18.452  50.962  1.00  0.00           H  
ATOM   1458  N   VAL A  93      24.287  22.535  48.237  1.00  0.00           N  
ATOM   1459  CA  VAL A  93      24.429  23.805  47.538  1.00  0.00           C  
ATOM   1460  C   VAL A  93      23.435  24.803  48.107  1.00  0.00           C  
ATOM   1461  O   VAL A  93      22.368  24.415  48.594  1.00  0.00           O  
ATOM   1462  CB  VAL A  93      24.186  23.629  46.027  1.00  0.00           C  
ATOM   1463  CG1 VAL A  93      25.136  22.590  45.452  1.00  0.00           C  
ATOM   1464  CG2 VAL A  93      22.738  23.233  45.778  1.00  0.00           C  
ATOM   1465  H   VAL A  93      23.364  22.151  48.378  1.00  0.00           H  
ATOM   1466  HA  VAL A  93      25.446  24.169  47.684  1.00  0.00           H  
ATOM   1467  HB  VAL A  93      24.397  24.572  45.523  1.00  0.00           H  
ATOM   1468 1HG1 VAL A  93      24.951  22.478  44.384  1.00  0.00           H  
ATOM   1469 2HG1 VAL A  93      26.166  22.911  45.610  1.00  0.00           H  
ATOM   1470 3HG1 VAL A  93      24.974  21.633  45.949  1.00  0.00           H  
ATOM   1471 1HG2 VAL A  93      22.574  23.111  44.708  1.00  0.00           H  
ATOM   1472 2HG2 VAL A  93      22.526  22.293  46.288  1.00  0.00           H  
ATOM   1473 3HG2 VAL A  93      22.077  24.010  46.161  1.00  0.00           H  
ATOM   1474  N   VAL A  94      23.789  26.084  48.051  1.00  0.00           N  
ATOM   1475  CA  VAL A  94      22.928  27.173  48.495  1.00  0.00           C  
ATOM   1476  C   VAL A  94      22.917  28.223  47.395  1.00  0.00           C  
ATOM   1477  O   VAL A  94      23.966  28.787  47.059  1.00  0.00           O  
ATOM   1478  CB  VAL A  94      23.434  27.787  49.814  1.00  0.00           C  
ATOM   1479  CG1 VAL A  94      22.496  28.890  50.283  1.00  0.00           C  
ATOM   1480  CG2 VAL A  94      23.565  26.704  50.873  1.00  0.00           C  
ATOM   1481  H   VAL A  94      24.704  26.300  47.681  1.00  0.00           H  
ATOM   1482  HA  VAL A  94      21.927  26.775  48.667  1.00  0.00           H  
ATOM   1483  HB  VAL A  94      24.408  28.246  49.640  1.00  0.00           H  
ATOM   1484 1HG1 VAL A  94      22.870  29.313  51.215  1.00  0.00           H  
ATOM   1485 2HG1 VAL A  94      22.446  29.671  49.525  1.00  0.00           H  
ATOM   1486 3HG1 VAL A  94      21.501  28.476  50.445  1.00  0.00           H  
ATOM   1487 1HG2 VAL A  94      23.924  27.145  51.803  1.00  0.00           H  
ATOM   1488 2HG2 VAL A  94      22.592  26.242  51.043  1.00  0.00           H  
ATOM   1489 3HG2 VAL A  94      24.272  25.947  50.534  1.00  0.00           H  
ATOM   1490  N   ILE A  95      21.738  28.485  46.832  1.00  0.00           N  
ATOM   1491  CA  ILE A  95      21.587  29.470  45.762  1.00  0.00           C  
ATOM   1492  C   ILE A  95      20.525  30.480  46.186  1.00  0.00           C  
ATOM   1493  O   ILE A  95      19.335  30.151  46.242  1.00  0.00           O  
ATOM   1494  CB  ILE A  95      21.189  28.808  44.430  1.00  0.00           C  
ATOM   1495  CG1 ILE A  95      22.196  27.719  44.054  1.00  0.00           C  
ATOM   1496  CG2 ILE A  95      21.089  29.850  43.327  1.00  0.00           C  
ATOM   1497  CD1 ILE A  95      21.820  26.341  44.548  1.00  0.00           C  
ATOM   1498  H   ILE A  95      20.924  27.985  47.159  1.00  0.00           H  
ATOM   1499  HA  ILE A  95      22.546  29.966  45.610  1.00  0.00           H  
ATOM   1500  HB  ILE A  95      20.222  28.318  44.543  1.00  0.00           H  
ATOM   1501 1HG1 ILE A  95      22.298  27.676  42.970  1.00  0.00           H  
ATOM   1502 2HG1 ILE A  95      23.175  27.971  44.463  1.00  0.00           H  
ATOM   1503 1HG2 ILE A  95      20.808  29.365  42.393  1.00  0.00           H  
ATOM   1504 2HG2 ILE A  95      20.335  30.590  43.593  1.00  0.00           H  
ATOM   1505 3HG2 ILE A  95      22.054  30.343  43.204  1.00  0.00           H  
ATOM   1506 1HD1 ILE A  95      22.582  25.623  44.243  1.00  0.00           H  
ATOM   1507 2HD1 ILE A  95      21.747  26.352  45.637  1.00  0.00           H  
ATOM   1508 3HD1 ILE A  95      20.859  26.052  44.123  1.00  0.00           H  
ATOM   1509  N   ASN A  96      20.965  31.704  46.482  1.00  0.00           N  
ATOM   1510  CA  ASN A  96      20.086  32.805  46.879  1.00  0.00           C  
ATOM   1511  C   ASN A  96      19.139  32.384  48.007  1.00  0.00           C  
ATOM   1512  O   ASN A  96      17.956  32.731  48.032  1.00  0.00           O  
ATOM   1513  CB  ASN A  96      19.300  33.316  45.686  1.00  0.00           C  
ATOM   1514  CG  ASN A  96      20.180  33.943  44.640  1.00  0.00           C  
ATOM   1515  OD1 ASN A  96      21.147  34.642  44.964  1.00  0.00           O  
ATOM   1516  ND2 ASN A  96      19.863  33.708  43.393  1.00  0.00           N  
ATOM   1517  H   ASN A  96      21.960  31.865  46.425  1.00  0.00           H  
ATOM   1518  HA  ASN A  96      20.704  33.630  47.234  1.00  0.00           H  
ATOM   1519 1HB  ASN A  96      18.749  32.491  45.232  1.00  0.00           H  
ATOM   1520 2HB  ASN A  96      18.570  34.053  46.019  1.00  0.00           H  
ATOM   1521 1HD2 ASN A  96      20.413  34.100  42.655  1.00  0.00           H  
ATOM   1522 2HD2 ASN A  96      19.071  33.137  43.177  1.00  0.00           H  
ATOM   1523  N   GLY A  97      19.692  31.623  48.948  1.00  0.00           N  
ATOM   1524  CA  GLY A  97      18.934  31.189  50.105  1.00  0.00           C  
ATOM   1525  C   GLY A  97      18.197  29.878  49.915  1.00  0.00           C  
ATOM   1526  O   GLY A  97      17.608  29.351  50.862  1.00  0.00           O  
ATOM   1527  H   GLY A  97      20.657  31.340  48.858  1.00  0.00           H  
ATOM   1528 1HA  GLY A  97      19.603  31.079  50.958  1.00  0.00           H  
ATOM   1529 2HA  GLY A  97      18.202  31.952  50.367  1.00  0.00           H  
ATOM   1530  N   ARG A  98      18.212  29.343  48.699  1.00  0.00           N  
ATOM   1531  CA  ARG A  98      17.615  28.037  48.454  1.00  0.00           C  
ATOM   1532  C   ARG A  98      18.627  26.930  48.720  1.00  0.00           C  
ATOM   1533  O   ARG A  98      19.651  26.827  48.036  1.00  0.00           O  
ATOM   1534  CB  ARG A  98      17.113  27.934  47.021  1.00  0.00           C  
ATOM   1535  CG  ARG A  98      16.421  26.624  46.679  1.00  0.00           C  
ATOM   1536  CD  ARG A  98      15.901  26.624  45.287  1.00  0.00           C  
ATOM   1537  NE  ARG A  98      15.214  25.384  44.964  1.00  0.00           N  
ATOM   1538  CZ  ARG A  98      14.661  25.105  43.768  1.00  0.00           C  
ATOM   1539  NH1 ARG A  98      14.723  25.986  42.794  1.00  0.00           N  
ATOM   1540  NH2 ARG A  98      14.057  23.946  43.574  1.00  0.00           N  
ATOM   1541  H   ARG A  98      18.638  29.840  47.930  1.00  0.00           H  
ATOM   1542  HA  ARG A  98      16.765  27.913  49.125  1.00  0.00           H  
ATOM   1543 1HB  ARG A  98      16.408  28.740  46.824  1.00  0.00           H  
ATOM   1544 2HB  ARG A  98      17.949  28.055  46.333  1.00  0.00           H  
ATOM   1545 1HG  ARG A  98      17.129  25.801  46.780  1.00  0.00           H  
ATOM   1546 2HG  ARG A  98      15.582  26.467  47.358  1.00  0.00           H  
ATOM   1547 1HD  ARG A  98      15.198  27.447  45.162  1.00  0.00           H  
ATOM   1548 2HD  ARG A  98      16.730  26.747  44.590  1.00  0.00           H  
ATOM   1549  HE  ARG A  98      15.147  24.682  45.689  1.00  0.00           H  
ATOM   1550 1HH1 ARG A  98      15.185  26.872  42.942  1.00  0.00           H  
ATOM   1551 2HH1 ARG A  98      14.309  25.776  41.897  1.00  0.00           H  
ATOM   1552 1HH2 ARG A  98      14.010  23.269  44.323  1.00  0.00           H  
ATOM   1553 2HH2 ARG A  98      13.643  23.737  42.678  1.00  0.00           H  
ATOM   1554  N   VAL A  99      18.338  26.099  49.717  1.00  0.00           N  
ATOM   1555  CA  VAL A  99      19.251  25.061  50.182  1.00  0.00           C  
ATOM   1556  C   VAL A  99      18.791  23.743  49.580  1.00  0.00           C  
ATOM   1557  O   VAL A  99      17.631  23.345  49.747  1.00  0.00           O  
ATOM   1558  CB  VAL A  99      19.260  24.969  51.720  1.00  0.00           C  
ATOM   1559  CG1 VAL A  99      20.208  23.871  52.182  1.00  0.00           C  
ATOM   1560  CG2 VAL A  99      19.657  26.311  52.317  1.00  0.00           C  
ATOM   1561  H   VAL A  99      17.441  26.201  50.168  1.00  0.00           H  
ATOM   1562  HA  VAL A  99      20.259  25.312  49.850  1.00  0.00           H  
ATOM   1563  HB  VAL A  99      18.262  24.697  52.064  1.00  0.00           H  
ATOM   1564 1HG1 VAL A  99      20.202  23.820  53.271  1.00  0.00           H  
ATOM   1565 2HG1 VAL A  99      19.884  22.915  51.772  1.00  0.00           H  
ATOM   1566 3HG1 VAL A  99      21.217  24.093  51.836  1.00  0.00           H  
ATOM   1567 1HG2 VAL A  99      19.660  26.239  53.404  1.00  0.00           H  
ATOM   1568 2HG2 VAL A  99      20.653  26.584  51.968  1.00  0.00           H  
ATOM   1569 3HG2 VAL A  99      18.941  27.072  52.006  1.00  0.00           H  
ATOM   1570  N   ARG A 100      19.696  23.067  48.882  1.00  0.00           N  
ATOM   1571  CA  ARG A 100      19.405  21.776  48.268  1.00  0.00           C  
ATOM   1572  C   ARG A 100      20.449  20.771  48.740  1.00  0.00           C  
ATOM   1573  O   ARG A 100      21.653  21.022  48.639  1.00  0.00           O  
ATOM   1574  CB  ARG A 100      19.420  21.869  46.750  1.00  0.00           C  
ATOM   1575  CG  ARG A 100      18.365  22.789  46.155  1.00  0.00           C  
ATOM   1576  CD  ARG A 100      18.571  22.991  44.698  1.00  0.00           C  
ATOM   1577  NE  ARG A 100      18.326  21.773  43.942  1.00  0.00           N  
ATOM   1578  CZ  ARG A 100      18.598  21.618  42.632  1.00  0.00           C  
ATOM   1579  NH1 ARG A 100      19.122  22.611  41.947  1.00  0.00           N  
ATOM   1580  NH2 ARG A 100      18.338  20.468  42.034  1.00  0.00           N  
ATOM   1581  H   ARG A 100      20.618  23.466  48.776  1.00  0.00           H  
ATOM   1582  HA  ARG A 100      18.408  21.463  48.578  1.00  0.00           H  
ATOM   1583 1HB  ARG A 100      20.394  22.225  46.417  1.00  0.00           H  
ATOM   1584 2HB  ARG A 100      19.270  20.877  46.323  1.00  0.00           H  
ATOM   1585 1HG  ARG A 100      17.377  22.355  46.305  1.00  0.00           H  
ATOM   1586 2HG  ARG A 100      18.413  23.762  46.646  1.00  0.00           H  
ATOM   1587 1HD  ARG A 100      17.888  23.759  44.337  1.00  0.00           H  
ATOM   1588 2HD  ARG A 100      19.598  23.305  44.516  1.00  0.00           H  
ATOM   1589  HE  ARG A 100      17.924  20.987  44.435  1.00  0.00           H  
ATOM   1590 1HH1 ARG A 100      19.321  23.490  42.404  1.00  0.00           H  
ATOM   1591 2HH1 ARG A 100      19.325  22.495  40.965  1.00  0.00           H  
ATOM   1592 1HH2 ARG A 100      17.935  19.705  42.561  1.00  0.00           H  
ATOM   1593 2HH2 ARG A 100      18.542  20.353  41.053  1.00  0.00           H  
ATOM   1594  N   VAL A 101      19.986  19.637  49.252  1.00  0.00           N  
ATOM   1595  CA  VAL A 101      20.866  18.589  49.760  1.00  0.00           C  
ATOM   1596  C   VAL A 101      20.459  17.274  49.124  1.00  0.00           C  
ATOM   1597  O   VAL A 101      19.368  16.755  49.393  1.00  0.00           O  
ATOM   1598  CB  VAL A 101      20.775  18.481  51.293  1.00  0.00           C  
ATOM   1599  CG1 VAL A 101      21.674  17.364  51.802  1.00  0.00           C  
ATOM   1600  CG2 VAL A 101      21.153  19.810  51.930  1.00  0.00           C  
ATOM   1601  H   VAL A 101      18.986  19.500  49.288  1.00  0.00           H  
ATOM   1602  HA  VAL A 101      21.893  18.841  49.494  1.00  0.00           H  
ATOM   1603  HB  VAL A 101      19.753  18.222  51.570  1.00  0.00           H  
ATOM   1604 1HG1 VAL A 101      21.597  17.301  52.888  1.00  0.00           H  
ATOM   1605 2HG1 VAL A 101      21.362  16.417  51.362  1.00  0.00           H  
ATOM   1606 3HG1 VAL A 101      22.707  17.572  51.524  1.00  0.00           H  
ATOM   1607 1HG2 VAL A 101      21.086  19.726  53.014  1.00  0.00           H  
ATOM   1608 2HG2 VAL A 101      22.173  20.071  51.648  1.00  0.00           H  
ATOM   1609 3HG2 VAL A 101      20.471  20.586  51.583  1.00  0.00           H  
ATOM   1610  N   ARG A 102      21.327  16.729  48.280  1.00  0.00           N  
ATOM   1611  CA  ARG A 102      21.024  15.464  47.636  1.00  0.00           C  
ATOM   1612  C   ARG A 102      21.567  14.299  48.450  1.00  0.00           C  
ATOM   1613  O   ARG A 102      22.699  14.343  48.942  1.00  0.00           O  
ATOM   1614  CB  ARG A 102      21.613  15.423  46.234  1.00  0.00           C  
ATOM   1615  CG  ARG A 102      21.592  14.054  45.572  1.00  0.00           C  
ATOM   1616  CD  ARG A 102      20.249  13.727  45.029  1.00  0.00           C  
ATOM   1617  NE  ARG A 102      20.044  14.297  43.708  1.00  0.00           N  
ATOM   1618  CZ  ARG A 102      18.849  14.396  43.094  1.00  0.00           C  
ATOM   1619  NH1 ARG A 102      17.764  13.959  43.694  1.00  0.00           N  
ATOM   1620  NH2 ARG A 102      18.767  14.933  41.889  1.00  0.00           N  
ATOM   1621  H   ARG A 102      22.205  17.186  48.077  1.00  0.00           H  
ATOM   1622  HA  ARG A 102      19.941  15.367  47.558  1.00  0.00           H  
ATOM   1623 1HB  ARG A 102      21.065  16.109  45.589  1.00  0.00           H  
ATOM   1624 2HB  ARG A 102      22.649  15.759  46.264  1.00  0.00           H  
ATOM   1625 1HG  ARG A 102      22.308  14.037  44.750  1.00  0.00           H  
ATOM   1626 2HG  ARG A 102      21.862  13.292  46.304  1.00  0.00           H  
ATOM   1627 1HD  ARG A 102      20.141  12.645  44.954  1.00  0.00           H  
ATOM   1628 2HD  ARG A 102      19.482  14.122  45.694  1.00  0.00           H  
ATOM   1629  HE  ARG A 102      20.856  14.645  43.214  1.00  0.00           H  
ATOM   1630 1HH1 ARG A 102      17.826  13.549  44.615  1.00  0.00           H  
ATOM   1631 2HH1 ARG A 102      16.868  14.033  43.234  1.00  0.00           H  
ATOM   1632 1HH2 ARG A 102      19.601  15.269  41.427  1.00  0.00           H  
ATOM   1633 2HH2 ARG A 102      17.872  15.007  41.429  1.00  0.00           H  
ATOM   1634  N   ASN A 103      20.747  13.259  48.583  1.00  0.00           N  
ATOM   1635  CA  ASN A 103      21.161  11.993  49.165  1.00  0.00           C  
ATOM   1636  C   ASN A 103      21.500  11.004  48.055  1.00  0.00           C  
ATOM   1637  O   ASN A 103      20.605  10.371  47.483  1.00  0.00           O  
ATOM   1638  CB  ASN A 103      20.084  11.438  50.081  1.00  0.00           C  
ATOM   1639  CG  ASN A 103      20.485  10.140  50.723  1.00  0.00           C  
ATOM   1640  OD1 ASN A 103      21.422   9.472  50.272  1.00  0.00           O  
ATOM   1641  ND2 ASN A 103      19.791   9.766  51.768  1.00  0.00           N  
ATOM   1642  H   ASN A 103      19.796  13.364  48.260  1.00  0.00           H  
ATOM   1643  HA  ASN A 103      22.043  12.168  49.782  1.00  0.00           H  
ATOM   1644 1HB  ASN A 103      19.862  12.165  50.863  1.00  0.00           H  
ATOM   1645 2HB  ASN A 103      19.168  11.281  49.511  1.00  0.00           H  
ATOM   1646 1HD2 ASN A 103      20.013   8.911  52.236  1.00  0.00           H  
ATOM   1647 2HD2 ASN A 103      19.040  10.337  52.099  1.00  0.00           H  
ATOM   1648  N   GLY A 104      22.792  10.867  47.764  1.00  0.00           N  
ATOM   1649  CA  GLY A 104      23.258   9.961  46.735  1.00  0.00           C  
ATOM   1650  C   GLY A 104      23.821   8.679  47.314  1.00  0.00           C  
ATOM   1651  O   GLY A 104      24.624   7.992  46.674  1.00  0.00           O  
ATOM   1652  H   GLY A 104      23.466  11.414  48.280  1.00  0.00           H  
ATOM   1653 1HA  GLY A 104      22.435   9.719  46.062  1.00  0.00           H  
ATOM   1654 2HA  GLY A 104      24.026  10.452  46.139  1.00  0.00           H  
ATOM   1655  N   THR A 105      23.404   8.349  48.534  1.00  0.00           N  
ATOM   1656  CA  THR A 105      23.929   7.212  49.270  1.00  0.00           C  
ATOM   1657  C   THR A 105      22.965   6.031  49.159  1.00  0.00           C  
ATOM   1658  O   THR A 105      21.943   6.092  48.472  1.00  0.00           O  
ATOM   1659  CB  THR A 105      24.165   7.564  50.750  1.00  0.00           C  
ATOM   1660  OG1 THR A 105      22.917   7.547  51.455  1.00  0.00           O  
ATOM   1661  CG2 THR A 105      24.796   8.943  50.876  1.00  0.00           C  
ATOM   1662  H   THR A 105      22.690   8.922  48.959  1.00  0.00           H  
ATOM   1663  HA  THR A 105      24.893   6.937  48.841  1.00  0.00           H  
ATOM   1664  HB  THR A 105      24.830   6.825  51.198  1.00  0.00           H  
ATOM   1665  HG1 THR A 105      22.360   8.261  51.133  1.00  0.00           H  
ATOM   1666 1HG2 THR A 105      24.956   9.174  51.929  1.00  0.00           H  
ATOM   1667 2HG2 THR A 105      25.750   8.956  50.352  1.00  0.00           H  
ATOM   1668 3HG2 THR A 105      24.132   9.687  50.439  1.00  0.00           H  
ATOM   1669  N   ASP A 106      23.303   4.940  49.842  1.00  0.00           N  
ATOM   1670  CA  ASP A 106      22.451   3.760  49.899  1.00  0.00           C  
ATOM   1671  C   ASP A 106      21.542   3.736  51.123  1.00  0.00           C  
ATOM   1672  O   ASP A 106      20.827   2.749  51.325  1.00  0.00           O  
ATOM   1673  CB  ASP A 106      23.310   2.494  49.884  1.00  0.00           C  
ATOM   1674  CG  ASP A 106      24.089   2.323  48.586  1.00  0.00           C  
ATOM   1675  OD1 ASP A 106      23.537   2.589  47.546  1.00  0.00           O  
ATOM   1676  OD2 ASP A 106      25.228   1.926  48.649  1.00  0.00           O  
ATOM   1677  H   ASP A 106      24.183   4.935  50.337  1.00  0.00           H  
ATOM   1678  HA  ASP A 106      21.810   3.752  49.016  1.00  0.00           H  
ATOM   1679 1HB  ASP A 106      24.017   2.524  50.714  1.00  0.00           H  
ATOM   1680 2HB  ASP A 106      22.674   1.620  50.027  1.00  0.00           H  
ATOM   1681  N   ARG A 107      21.550   4.786  51.936  1.00  0.00           N  
ATOM   1682  CA  ARG A 107      20.781   4.835  53.169  1.00  0.00           C  
ATOM   1683  C   ARG A 107      20.144   6.207  53.325  1.00  0.00           C  
ATOM   1684  O   ARG A 107      20.647   7.194  52.781  1.00  0.00           O  
ATOM   1685  CB  ARG A 107      21.663   4.539  54.373  1.00  0.00           C  
ATOM   1686  CG  ARG A 107      22.237   3.131  54.415  1.00  0.00           C  
ATOM   1687  CD  ARG A 107      21.185   2.118  54.684  1.00  0.00           C  
ATOM   1688  NE  ARG A 107      21.744   0.783  54.834  1.00  0.00           N  
ATOM   1689  CZ  ARG A 107      21.962  -0.073  53.817  1.00  0.00           C  
ATOM   1690  NH1 ARG A 107      21.664   0.278  52.586  1.00  0.00           N  
ATOM   1691  NH2 ARG A 107      22.475  -1.267  54.058  1.00  0.00           N  
ATOM   1692  H   ARG A 107      22.118   5.580  51.678  1.00  0.00           H  
ATOM   1693  HA  ARG A 107      20.002   4.074  53.121  1.00  0.00           H  
ATOM   1694 1HB  ARG A 107      22.500   5.236  54.391  1.00  0.00           H  
ATOM   1695 2HB  ARG A 107      21.092   4.690  55.289  1.00  0.00           H  
ATOM   1696 1HG  ARG A 107      22.700   2.898  53.456  1.00  0.00           H  
ATOM   1697 2HG  ARG A 107      22.986   3.067  55.205  1.00  0.00           H  
ATOM   1698 1HD  ARG A 107      20.661   2.373  55.604  1.00  0.00           H  
ATOM   1699 2HD  ARG A 107      20.477   2.100  53.856  1.00  0.00           H  
ATOM   1700  HE  ARG A 107      21.986   0.477  55.767  1.00  0.00           H  
ATOM   1701 1HH1 ARG A 107      21.272   1.191  52.402  1.00  0.00           H  
ATOM   1702 2HH1 ARG A 107      21.828  -0.364  51.824  1.00  0.00           H  
ATOM   1703 1HH2 ARG A 107      22.704  -1.538  55.005  1.00  0.00           H  
ATOM   1704 2HH2 ARG A 107      22.638  -1.909  53.296  1.00  0.00           H  
ATOM   1705  N   PRO A 108      19.032   6.298  54.054  1.00  0.00           N  
ATOM   1706  CA  PRO A 108      18.499   7.617  54.408  1.00  0.00           C  
ATOM   1707  C   PRO A 108      19.456   8.381  55.307  1.00  0.00           C  
ATOM   1708  O   PRO A 108      20.144   7.809  56.156  1.00  0.00           O  
ATOM   1709  CB  PRO A 108      17.194   7.280  55.136  1.00  0.00           C  
ATOM   1710  CG  PRO A 108      17.443   5.935  55.729  1.00  0.00           C  
ATOM   1711  CD  PRO A 108      18.258   5.212  54.689  1.00  0.00           C  
ATOM   1712  HA  PRO A 108      18.352   8.188  53.490  1.00  0.00           H  
ATOM   1713 1HB  PRO A 108      16.976   8.047  55.894  1.00  0.00           H  
ATOM   1714 2HB  PRO A 108      16.354   7.284  54.425  1.00  0.00           H  
ATOM   1715 1HG  PRO A 108      17.973   6.036  56.688  1.00  0.00           H  
ATOM   1716 2HG  PRO A 108      16.489   5.432  55.944  1.00  0.00           H  
ATOM   1717 1HD  PRO A 108      18.913   4.480  55.181  1.00  0.00           H  
ATOM   1718 2HD  PRO A 108      17.583   4.714  53.976  1.00  0.00           H  
ATOM   1719  N   CYS A 109      19.492   9.697  55.110  1.00  0.00           N  
ATOM   1720  CA  CYS A 109      20.399  10.583  55.823  1.00  0.00           C  
ATOM   1721  C   CYS A 109      19.601  11.578  56.654  1.00  0.00           C  
ATOM   1722  O   CYS A 109      18.457  11.902  56.325  1.00  0.00           O  
ATOM   1723  CB  CYS A 109      21.306  11.338  54.850  1.00  0.00           C  
ATOM   1724  SG  CYS A 109      22.438  10.275  53.921  1.00  0.00           S  
ATOM   1725  H   CYS A 109      18.856  10.088  54.430  1.00  0.00           H  
ATOM   1726  HA  CYS A 109      21.027   9.980  56.480  1.00  0.00           H  
ATOM   1727 1HB  CYS A 109      20.694  11.886  54.134  1.00  0.00           H  
ATOM   1728 2HB  CYS A 109      21.901  12.067  55.399  1.00  0.00           H  
ATOM   1729  N   ARG A 110      20.222  12.066  57.724  1.00  0.00           N  
ATOM   1730  CA  ARG A 110      19.713  13.197  58.487  1.00  0.00           C  
ATOM   1731  C   ARG A 110      20.353  14.475  57.964  1.00  0.00           C  
ATOM   1732  O   ARG A 110      21.576  14.540  57.800  1.00  0.00           O  
ATOM   1733  CB  ARG A 110      20.011  13.038  59.971  1.00  0.00           C  
ATOM   1734  CG  ARG A 110      19.612  14.225  60.834  1.00  0.00           C  
ATOM   1735  CD  ARG A 110      19.946  14.001  62.263  1.00  0.00           C  
ATOM   1736  NE  ARG A 110      19.071  13.015  62.877  1.00  0.00           N  
ATOM   1737  CZ  ARG A 110      19.449  11.769  63.226  1.00  0.00           C  
ATOM   1738  NH1 ARG A 110      20.685  11.374  63.018  1.00  0.00           N  
ATOM   1739  NH2 ARG A 110      18.576  10.945  63.779  1.00  0.00           N  
ATOM   1740  H   ARG A 110      21.085  11.628  58.011  1.00  0.00           H  
ATOM   1741  HA  ARG A 110      18.631  13.241  58.360  1.00  0.00           H  
ATOM   1742 1HB  ARG A 110      19.489  12.162  60.354  1.00  0.00           H  
ATOM   1743 2HB  ARG A 110      21.079  12.870  60.112  1.00  0.00           H  
ATOM   1744 1HG  ARG A 110      20.142  15.116  60.494  1.00  0.00           H  
ATOM   1745 2HG  ARG A 110      18.538  14.389  60.754  1.00  0.00           H  
ATOM   1746 1HD  ARG A 110      20.973  13.644  62.346  1.00  0.00           H  
ATOM   1747 2HD  ARG A 110      19.842  14.936  62.812  1.00  0.00           H  
ATOM   1748  HE  ARG A 110      18.112  13.282  63.052  1.00  0.00           H  
ATOM   1749 1HH1 ARG A 110      21.352  12.004  62.595  1.00  0.00           H  
ATOM   1750 2HH1 ARG A 110      20.967  10.441  63.280  1.00  0.00           H  
ATOM   1751 1HH2 ARG A 110      17.624  11.249  63.938  1.00  0.00           H  
ATOM   1752 2HH2 ARG A 110      18.858  10.013  64.041  1.00  0.00           H  
ATOM   1753  N   VAL A 111      19.527  15.484  57.698  1.00  0.00           N  
ATOM   1754  CA  VAL A 111      19.988  16.769  57.191  1.00  0.00           C  
ATOM   1755  C   VAL A 111      19.431  17.859  58.093  1.00  0.00           C  
ATOM   1756  O   VAL A 111      18.232  17.866  58.395  1.00  0.00           O  
ATOM   1757  CB  VAL A 111      19.524  16.995  55.739  1.00  0.00           C  
ATOM   1758  CG1 VAL A 111      19.999  18.348  55.232  1.00  0.00           C  
ATOM   1759  CG2 VAL A 111      20.040  15.873  54.851  1.00  0.00           C  
ATOM   1760  H   VAL A 111      18.540  15.342  57.858  1.00  0.00           H  
ATOM   1761  HA  VAL A 111      21.079  16.777  57.206  1.00  0.00           H  
ATOM   1762  HB  VAL A 111      18.434  17.007  55.714  1.00  0.00           H  
ATOM   1763 1HG1 VAL A 111      19.662  18.491  54.205  1.00  0.00           H  
ATOM   1764 2HG1 VAL A 111      19.589  19.137  55.861  1.00  0.00           H  
ATOM   1765 3HG1 VAL A 111      21.088  18.386  55.264  1.00  0.00           H  
ATOM   1766 1HG2 VAL A 111      19.707  16.039  53.826  1.00  0.00           H  
ATOM   1767 2HG2 VAL A 111      21.130  15.858  54.881  1.00  0.00           H  
ATOM   1768 3HG2 VAL A 111      19.653  14.919  55.208  1.00  0.00           H  
ATOM   1769  N   ARG A 112      20.295  18.776  58.517  1.00  0.00           N  
ATOM   1770  CA  ARG A 112      19.900  19.912  59.341  1.00  0.00           C  
ATOM   1771  C   ARG A 112      20.279  21.193  58.609  1.00  0.00           C  
ATOM   1772  O   ARG A 112      21.370  21.285  58.037  1.00  0.00           O  
ATOM   1773  CB  ARG A 112      20.577  19.870  60.703  1.00  0.00           C  
ATOM   1774  CG  ARG A 112      20.023  18.827  61.660  1.00  0.00           C  
ATOM   1775  CD  ARG A 112      20.682  18.896  62.989  1.00  0.00           C  
ATOM   1776  NE  ARG A 112      20.055  18.007  63.953  1.00  0.00           N  
ATOM   1777  CZ  ARG A 112      20.467  17.843  65.226  1.00  0.00           C  
ATOM   1778  NH1 ARG A 112      21.506  18.514  65.671  1.00  0.00           N  
ATOM   1779  NH2 ARG A 112      19.826  17.009  66.025  1.00  0.00           N  
ATOM   1780  H   ARG A 112      21.264  18.673  58.253  1.00  0.00           H  
ATOM   1781  HA  ARG A 112      18.822  19.868  59.498  1.00  0.00           H  
ATOM   1782 1HB  ARG A 112      21.639  19.669  60.575  1.00  0.00           H  
ATOM   1783 2HB  ARG A 112      20.484  20.843  61.185  1.00  0.00           H  
ATOM   1784 1HG  ARG A 112      18.955  18.991  61.798  1.00  0.00           H  
ATOM   1785 2HG  ARG A 112      20.187  17.830  61.248  1.00  0.00           H  
ATOM   1786 1HD  ARG A 112      21.729  18.609  62.892  1.00  0.00           H  
ATOM   1787 2HD  ARG A 112      20.619  19.913  63.373  1.00  0.00           H  
ATOM   1788  HE  ARG A 112      19.252  17.473  63.646  1.00  0.00           H  
ATOM   1789 1HH1 ARG A 112      21.994  19.154  65.059  1.00  0.00           H  
ATOM   1790 2HH1 ARG A 112      21.814  18.392  66.624  1.00  0.00           H  
ATOM   1791 1HH2 ARG A 112      19.028  16.492  65.682  1.00  0.00           H  
ATOM   1792 2HH2 ARG A 112      20.135  16.886  66.978  1.00  0.00           H  
ATOM   1793  N   VAL A 113      19.383  22.174  58.632  1.00  0.00           N  
ATOM   1794  CA  VAL A 113      19.624  23.487  58.045  1.00  0.00           C  
ATOM   1795  C   VAL A 113      19.384  24.534  59.123  1.00  0.00           C  
ATOM   1796  O   VAL A 113      18.299  24.588  59.715  1.00  0.00           O  
ATOM   1797  CB  VAL A 113      18.694  23.739  56.843  1.00  0.00           C  
ATOM   1798  CG1 VAL A 113      18.960  25.111  56.243  1.00  0.00           C  
ATOM   1799  CG2 VAL A 113      18.886  22.648  55.801  1.00  0.00           C  
ATOM   1800  H   VAL A 113      18.496  21.991  59.080  1.00  0.00           H  
ATOM   1801  HA  VAL A 113      20.655  23.525  57.692  1.00  0.00           H  
ATOM   1802  HB  VAL A 113      17.660  23.736  57.189  1.00  0.00           H  
ATOM   1803 1HG1 VAL A 113      18.295  25.274  55.395  1.00  0.00           H  
ATOM   1804 2HG1 VAL A 113      18.782  25.879  56.996  1.00  0.00           H  
ATOM   1805 3HG1 VAL A 113      19.995  25.166  55.906  1.00  0.00           H  
ATOM   1806 1HG2 VAL A 113      18.224  22.832  54.956  1.00  0.00           H  
ATOM   1807 2HG2 VAL A 113      19.921  22.648  55.460  1.00  0.00           H  
ATOM   1808 3HG2 VAL A 113      18.649  21.680  56.242  1.00  0.00           H  
ATOM   1809  N   THR A 114      20.391  25.364  59.375  1.00  0.00           N  
ATOM   1810  CA  THR A 114      20.338  26.386  60.416  1.00  0.00           C  
ATOM   1811  C   THR A 114      20.346  27.754  59.748  1.00  0.00           C  
ATOM   1812  O   THR A 114      21.135  27.999  58.829  1.00  0.00           O  
ATOM   1813  CB  THR A 114      21.515  26.265  61.401  1.00  0.00           C  
ATOM   1814  OG1 THR A 114      21.477  24.982  62.040  1.00  0.00           O  
ATOM   1815  CG2 THR A 114      21.442  27.357  62.457  1.00  0.00           C  
ATOM   1816  H   THR A 114      21.227  25.276  58.815  1.00  0.00           H  
ATOM   1817  HA  THR A 114      19.421  26.248  60.990  1.00  0.00           H  
ATOM   1818  HB  THR A 114      22.455  26.356  60.857  1.00  0.00           H  
ATOM   1819  HG1 THR A 114      20.798  24.984  62.719  1.00  0.00           H  
ATOM   1820 1HG2 THR A 114      22.282  27.256  63.144  1.00  0.00           H  
ATOM   1821 2HG2 THR A 114      21.482  28.333  61.975  1.00  0.00           H  
ATOM   1822 3HG2 THR A 114      20.508  27.264  63.011  1.00  0.00           H  
ATOM   1823  N   ALA A 115      19.466  28.641  60.209  1.00  0.00           N  
ATOM   1824  CA  ALA A 115      19.442  30.019  59.743  1.00  0.00           C  
ATOM   1825  C   ALA A 115      18.707  30.869  60.766  1.00  0.00           C  
ATOM   1826  O   ALA A 115      17.703  30.434  61.337  1.00  0.00           O  
ATOM   1827  CB  ALA A 115      18.775  30.138  58.369  1.00  0.00           C  
ATOM   1828  H   ALA A 115      18.795  28.344  60.902  1.00  0.00           H  
ATOM   1829  HA  ALA A 115      20.471  30.365  59.634  1.00  0.00           H  
ATOM   1830 1HB  ALA A 115      18.776  31.182  58.054  1.00  0.00           H  
ATOM   1831 2HB  ALA A 115      19.326  29.540  57.644  1.00  0.00           H  
ATOM   1832 3HB  ALA A 115      17.749  29.780  58.431  1.00  0.00           H  
ATOM   1833  N   GLY A 116      19.210  32.081  60.991  1.00  0.00           N  
ATOM   1834  CA  GLY A 116      18.577  32.981  61.930  1.00  0.00           C  
ATOM   1835  C   GLY A 116      18.664  32.551  63.376  1.00  0.00           C  
ATOM   1836  O   GLY A 116      17.937  33.086  64.217  1.00  0.00           O  
ATOM   1837  H   GLY A 116      20.042  32.383  60.504  1.00  0.00           H  
ATOM   1838 1HA  GLY A 116      19.029  33.970  61.849  1.00  0.00           H  
ATOM   1839 2HA  GLY A 116      17.523  33.088  61.677  1.00  0.00           H  
ATOM   1840  N   GLY A 117      19.534  31.594  63.692  1.00  0.00           N  
ATOM   1841  CA  GLY A 117      19.588  31.029  65.023  1.00  0.00           C  
ATOM   1842  C   GLY A 117      18.673  29.851  65.263  1.00  0.00           C  
ATOM   1843  O   GLY A 117      18.689  29.289  66.364  1.00  0.00           O  
ATOM   1844  H   GLY A 117      20.171  31.253  62.986  1.00  0.00           H  
ATOM   1845 1HA  GLY A 117      20.606  30.703  65.238  1.00  0.00           H  
ATOM   1846 2HA  GLY A 117      19.335  31.795  65.754  1.00  0.00           H  
ATOM   1847  N   GLU A 118      17.877  29.455  64.272  1.00  0.00           N  
ATOM   1848  CA  GLU A 118      16.951  28.341  64.405  1.00  0.00           C  
ATOM   1849  C   GLU A 118      17.410  27.192  63.523  1.00  0.00           C  
ATOM   1850  O   GLU A 118      17.839  27.394  62.383  1.00  0.00           O  
ATOM   1851  CB  GLU A 118      15.530  28.765  64.026  1.00  0.00           C  
ATOM   1852  CG  GLU A 118      14.482  27.673  64.193  1.00  0.00           C  
ATOM   1853  CD  GLU A 118      13.084  28.160  63.935  1.00  0.00           C  
ATOM   1854  OE1 GLU A 118      12.916  29.334  63.709  1.00  0.00           O  
ATOM   1855  OE2 GLU A 118      12.182  27.356  63.964  1.00  0.00           O  
ATOM   1856  H   GLU A 118      17.924  29.954  63.395  1.00  0.00           H  
ATOM   1857  HA  GLU A 118      16.939  28.023  65.448  1.00  0.00           H  
ATOM   1858 1HB  GLU A 118      15.228  29.615  64.639  1.00  0.00           H  
ATOM   1859 2HB  GLU A 118      15.512  29.089  62.985  1.00  0.00           H  
ATOM   1860 1HG  GLU A 118      14.706  26.861  63.502  1.00  0.00           H  
ATOM   1861 2HG  GLU A 118      14.544  27.278  65.206  1.00  0.00           H  
ATOM   1862  N   THR A 119      17.317  25.978  64.060  1.00  0.00           N  
ATOM   1863  CA  THR A 119      17.721  24.768  63.357  1.00  0.00           C  
ATOM   1864  C   THR A 119      16.508  23.877  63.136  1.00  0.00           C  
ATOM   1865  O   THR A 119      15.710  23.664  64.056  1.00  0.00           O  
ATOM   1866  CB  THR A 119      18.806  23.999  64.133  1.00  0.00           C  
ATOM   1867  OG1 THR A 119      19.953  24.839  64.315  1.00  0.00           O  
ATOM   1868  CG2 THR A 119      19.215  22.745  63.376  1.00  0.00           C  
ATOM   1869  H   THR A 119      16.948  25.903  64.997  1.00  0.00           H  
ATOM   1870  HA  THR A 119      18.148  25.053  62.395  1.00  0.00           H  
ATOM   1871  HB  THR A 119      18.421  23.716  65.113  1.00  0.00           H  
ATOM   1872  HG1 THR A 119      20.673  24.519  63.765  1.00  0.00           H  
ATOM   1873 1HG2 THR A 119      19.982  22.214  63.940  1.00  0.00           H  
ATOM   1874 2HG2 THR A 119      18.347  22.099  63.247  1.00  0.00           H  
ATOM   1875 3HG2 THR A 119      19.609  23.022  62.400  1.00  0.00           H  
ATOM   1876  N   ARG A 120      16.372  23.361  61.917  1.00  0.00           N  
ATOM   1877  CA  ARG A 120      15.357  22.373  61.579  1.00  0.00           C  
ATOM   1878  C   ARG A 120      16.038  21.100  61.099  1.00  0.00           C  
ATOM   1879  O   ARG A 120      17.107  21.152  60.484  1.00  0.00           O  
ATOM   1880  CB  ARG A 120      14.420  22.896  60.500  1.00  0.00           C  
ATOM   1881  CG  ARG A 120      13.662  24.162  60.869  1.00  0.00           C  
ATOM   1882  CD  ARG A 120      12.662  23.910  61.938  1.00  0.00           C  
ATOM   1883  NE  ARG A 120      11.916  25.111  62.278  1.00  0.00           N  
ATOM   1884  CZ  ARG A 120      10.763  25.487  61.693  1.00  0.00           C  
ATOM   1885  NH1 ARG A 120      10.236  24.747  60.743  1.00  0.00           N  
ATOM   1886  NH2 ARG A 120      10.161  26.601  62.074  1.00  0.00           N  
ATOM   1887  H   ARG A 120      17.010  23.677  61.200  1.00  0.00           H  
ATOM   1888  HA  ARG A 120      14.765  22.165  62.472  1.00  0.00           H  
ATOM   1889 1HB  ARG A 120      14.989  23.106  59.595  1.00  0.00           H  
ATOM   1890 2HB  ARG A 120      13.684  22.131  60.255  1.00  0.00           H  
ATOM   1891 1HG  ARG A 120      14.364  24.915  61.227  1.00  0.00           H  
ATOM   1892 2HG  ARG A 120      13.138  24.542  59.992  1.00  0.00           H  
ATOM   1893 1HD  ARG A 120      11.953  23.153  61.603  1.00  0.00           H  
ATOM   1894 2HD  ARG A 120      13.170  23.558  62.836  1.00  0.00           H  
ATOM   1895  HE  ARG A 120      12.292  25.707  63.005  1.00  0.00           H  
ATOM   1896 1HH1 ARG A 120      10.696  23.896  60.452  1.00  0.00           H  
ATOM   1897 2HH1 ARG A 120       9.371  25.029  60.304  1.00  0.00           H  
ATOM   1898 1HH2 ARG A 120      10.567  27.170  62.804  1.00  0.00           H  
ATOM   1899 2HH2 ARG A 120       9.297  26.883  61.635  1.00  0.00           H  
ATOM   1900  N   GLU A 121      15.416  19.960  61.383  1.00  0.00           N  
ATOM   1901  CA  GLU A 121      15.959  18.661  61.015  1.00  0.00           C  
ATOM   1902  C   GLU A 121      15.041  17.971  60.016  1.00  0.00           C  
ATOM   1903  O   GLU A 121      13.816  17.993  60.162  1.00  0.00           O  
ATOM   1904  CB  GLU A 121      16.145  17.782  62.254  1.00  0.00           C  
ATOM   1905  CG  GLU A 121      16.788  16.431  61.976  1.00  0.00           C  
ATOM   1906  CD  GLU A 121      17.068  15.648  63.228  1.00  0.00           C  
ATOM   1907  OE1 GLU A 121      17.773  16.146  64.073  1.00  0.00           O  
ATOM   1908  OE2 GLU A 121      16.576  14.550  63.341  1.00  0.00           O  
ATOM   1909  H   GLU A 121      14.534  20.003  61.873  1.00  0.00           H  
ATOM   1910  HA  GLU A 121      16.939  18.812  60.559  1.00  0.00           H  
ATOM   1911 1HB  GLU A 121      16.765  18.305  62.981  1.00  0.00           H  
ATOM   1912 2HB  GLU A 121      15.176  17.601  62.720  1.00  0.00           H  
ATOM   1913 1HG  GLU A 121      16.125  15.848  61.338  1.00  0.00           H  
ATOM   1914 2HG  GLU A 121      17.721  16.589  61.436  1.00  0.00           H  
ATOM   1915  N   TYR A 122      15.646  17.362  58.998  1.00  0.00           N  
ATOM   1916  CA  TYR A 122      14.919  16.686  57.937  1.00  0.00           C  
ATOM   1917  C   TYR A 122      15.521  15.306  57.716  1.00  0.00           C  
ATOM   1918  O   TYR A 122      16.678  15.046  58.054  1.00  0.00           O  
ATOM   1919  CB  TYR A 122      14.948  17.505  56.645  1.00  0.00           C  
ATOM   1920  CG  TYR A 122      14.531  18.948  56.828  1.00  0.00           C  
ATOM   1921  CD1 TYR A 122      15.471  19.900  57.193  1.00  0.00           C  
ATOM   1922  CD2 TYR A 122      13.209  19.319  56.630  1.00  0.00           C  
ATOM   1923  CE1 TYR A 122      15.091  21.218  57.359  1.00  0.00           C  
ATOM   1924  CE2 TYR A 122      12.828  20.636  56.797  1.00  0.00           C  
ATOM   1925  CZ  TYR A 122      13.764  21.583  57.160  1.00  0.00           C  
ATOM   1926  OH  TYR A 122      13.385  22.896  57.326  1.00  0.00           O  
ATOM   1927  H   TYR A 122      16.655  17.376  58.970  1.00  0.00           H  
ATOM   1928  HA  TYR A 122      13.875  16.592  58.239  1.00  0.00           H  
ATOM   1929 1HB  TYR A 122      15.955  17.492  56.227  1.00  0.00           H  
ATOM   1930 2HB  TYR A 122      14.283  17.050  55.910  1.00  0.00           H  
ATOM   1931  HD1 TYR A 122      16.510  19.609  57.348  1.00  0.00           H  
ATOM   1932  HD2 TYR A 122      12.470  18.570  56.344  1.00  0.00           H  
ATOM   1933  HE1 TYR A 122      15.829  21.966  57.647  1.00  0.00           H  
ATOM   1934  HE2 TYR A 122      11.790  20.927  56.642  1.00  0.00           H  
ATOM   1935  HH  TYR A 122      12.475  23.004  57.040  1.00  0.00           H  
ATOM   1936  N   THR A 123      14.712  14.417  57.146  1.00  0.00           N  
ATOM   1937  CA  THR A 123      15.175  13.131  56.645  1.00  0.00           C  
ATOM   1938  C   THR A 123      15.079  13.126  55.126  1.00  0.00           C  
ATOM   1939  O   THR A 123      14.044  13.502  54.567  1.00  0.00           O  
ATOM   1940  CB  THR A 123      14.361  11.964  57.233  1.00  0.00           C  
ATOM   1941  OG1 THR A 123      14.496  11.955  58.660  1.00  0.00           O  
ATOM   1942  CG2 THR A 123      14.849  10.637  56.672  1.00  0.00           C  
ATOM   1943  H   THR A 123      13.735  14.656  57.060  1.00  0.00           H  
ATOM   1944  HA  THR A 123      16.212  12.992  56.954  1.00  0.00           H  
ATOM   1945  HB  THR A 123      13.308  12.092  56.982  1.00  0.00           H  
ATOM   1946  HG1 THR A 123      15.425  11.879  58.892  1.00  0.00           H  
ATOM   1947 1HG2 THR A 123      14.262   9.824  57.099  1.00  0.00           H  
ATOM   1948 2HG2 THR A 123      14.737  10.636  55.588  1.00  0.00           H  
ATOM   1949 3HG2 THR A 123      15.899  10.499  56.928  1.00  0.00           H  
ATOM   1950  N   VAL A 124      16.155  12.711  54.467  1.00  0.00           N  
ATOM   1951  CA  VAL A 124      16.224  12.670  53.012  1.00  0.00           C  
ATOM   1952  C   VAL A 124      16.521  11.234  52.595  1.00  0.00           C  
ATOM   1953  O   VAL A 124      17.499  10.632  53.057  1.00  0.00           O  
ATOM   1954  CB  VAL A 124      17.317  13.615  52.481  1.00  0.00           C  
ATOM   1955  CG1 VAL A 124      17.365  13.572  50.961  1.00  0.00           C  
ATOM   1956  CG2 VAL A 124      17.062  15.031  52.973  1.00  0.00           C  
ATOM   1957  H   VAL A 124      16.955  12.412  55.006  1.00  0.00           H  
ATOM   1958  HA  VAL A 124      15.263  12.997  52.611  1.00  0.00           H  
ATOM   1959  HB  VAL A 124      18.287  13.273  52.842  1.00  0.00           H  
ATOM   1960 1HG1 VAL A 124      18.144  14.246  50.602  1.00  0.00           H  
ATOM   1961 2HG1 VAL A 124      17.585  12.557  50.632  1.00  0.00           H  
ATOM   1962 3HG1 VAL A 124      16.402  13.885  50.557  1.00  0.00           H  
ATOM   1963 1HG2 VAL A 124      17.839  15.694  52.594  1.00  0.00           H  
ATOM   1964 2HG2 VAL A 124      16.089  15.371  52.616  1.00  0.00           H  
ATOM   1965 3HG2 VAL A 124      17.073  15.045  54.063  1.00  0.00           H  
ATOM   1966  N   ASN A 125      15.662  10.684  51.743  1.00  0.00           N  
ATOM   1967  CA  ASN A 125      15.784   9.316  51.270  1.00  0.00           C  
ATOM   1968  C   ASN A 125      16.695   9.240  50.047  1.00  0.00           C  
ATOM   1969  O   ASN A 125      16.844  10.221  49.313  1.00  0.00           O  
ATOM   1970  CB  ASN A 125      14.416   8.736  50.961  1.00  0.00           C  
ATOM   1971  CG  ASN A 125      13.575   8.547  52.193  1.00  0.00           C  
ATOM   1972  OD1 ASN A 125      14.058   8.056  53.220  1.00  0.00           O  
ATOM   1973  ND2 ASN A 125      12.326   8.929  52.112  1.00  0.00           N  
ATOM   1974  H   ASN A 125      14.894  11.252  51.414  1.00  0.00           H  
ATOM   1975  HA  ASN A 125      16.216   8.711  52.069  1.00  0.00           H  
ATOM   1976 1HB  ASN A 125      13.888   9.396  50.272  1.00  0.00           H  
ATOM   1977 2HB  ASN A 125      14.532   7.772  50.465  1.00  0.00           H  
ATOM   1978 1HD2 ASN A 125      11.720   8.827  52.902  1.00  0.00           H  
ATOM   1979 2HD2 ASN A 125      11.978   9.321  51.261  1.00  0.00           H  
ATOM   1980  N   PRO A 126      17.340   8.094  49.822  1.00  0.00           N  
ATOM   1981  CA  PRO A 126      18.188   7.950  48.633  1.00  0.00           C  
ATOM   1982  C   PRO A 126      17.434   8.313  47.360  1.00  0.00           C  
ATOM   1983  O   PRO A 126      16.298   7.888  47.144  1.00  0.00           O  
ATOM   1984  CB  PRO A 126      18.565   6.466  48.656  1.00  0.00           C  
ATOM   1985  CG  PRO A 126      18.524   6.100  50.100  1.00  0.00           C  
ATOM   1986  CD  PRO A 126      17.339   6.854  50.643  1.00  0.00           C  
ATOM   1987  HA  PRO A 126      19.042   8.621  48.733  1.00  0.00           H  
ATOM   1988 1HB  PRO A 126      17.854   5.886  48.048  1.00  0.00           H  
ATOM   1989 2HB  PRO A 126      19.560   6.324  48.207  1.00  0.00           H  
ATOM   1990 1HG  PRO A 126      18.422   5.011  50.214  1.00  0.00           H  
ATOM   1991 2HG  PRO A 126      19.467   6.384  50.590  1.00  0.00           H  
ATOM   1992 1HD  PRO A 126      16.424   6.262  50.487  1.00  0.00           H  
ATOM   1993 2HD  PRO A 126      17.492   7.057  51.714  1.00  0.00           H  
ATOM   1994  N   GLY A 127      18.087   9.106  46.513  1.00  0.00           N  
ATOM   1995  CA  GLY A 127      17.485   9.516  45.259  1.00  0.00           C  
ATOM   1996  C   GLY A 127      16.664  10.782  45.355  1.00  0.00           C  
ATOM   1997  O   GLY A 127      16.256  11.329  44.327  1.00  0.00           O  
ATOM   1998  H   GLY A 127      19.016   9.430  46.742  1.00  0.00           H  
ATOM   1999 1HA  GLY A 127      18.266   9.673  44.514  1.00  0.00           H  
ATOM   2000 2HA  GLY A 127      16.841   8.720  44.887  1.00  0.00           H  
ATOM   2001  N   THR A 128      16.414  11.264  46.570  1.00  0.00           N  
ATOM   2002  CA  THR A 128      15.666  12.490  46.794  1.00  0.00           C  
ATOM   2003  C   THR A 128      16.626  13.565  47.284  1.00  0.00           C  
ATOM   2004  O   THR A 128      17.823  13.320  47.454  1.00  0.00           O  
ATOM   2005  CB  THR A 128      14.527  12.285  47.810  1.00  0.00           C  
ATOM   2006  OG1 THR A 128      15.080  12.070  49.115  1.00  0.00           O  
ATOM   2007  CG2 THR A 128      13.674  11.087  47.421  1.00  0.00           C  
ATOM   2008  H   THR A 128      16.765  10.750  47.364  1.00  0.00           H  
ATOM   2009  HA  THR A 128      15.209  12.794  45.851  1.00  0.00           H  
ATOM   2010  HB  THR A 128      13.900  13.176  47.838  1.00  0.00           H  
ATOM   2011  HG1 THR A 128      15.939  11.648  49.032  1.00  0.00           H  
ATOM   2012 1HG2 THR A 128      12.875  10.958  48.150  1.00  0.00           H  
ATOM   2013 2HG2 THR A 128      13.243  11.252  46.434  1.00  0.00           H  
ATOM   2014 3HG2 THR A 128      14.294  10.191  47.400  1.00  0.00           H  
ATOM   2015  N   GLU A 129      16.099  14.772  47.470  1.00  0.00           N  
ATOM   2016  CA  GLU A 129      16.855  15.904  47.986  1.00  0.00           C  
ATOM   2017  C   GLU A 129      15.973  16.738  48.906  1.00  0.00           C  
ATOM   2018  O   GLU A 129      14.745  16.724  48.776  1.00  0.00           O  
ATOM   2019  CB  GLU A 129      17.391  16.766  46.841  1.00  0.00           C  
ATOM   2020  CG  GLU A 129      16.313  17.434  45.999  1.00  0.00           C  
ATOM   2021  CD  GLU A 129      16.872  18.397  44.990  1.00  0.00           C  
ATOM   2022  OE1 GLU A 129      17.345  19.435  45.386  1.00  0.00           O  
ATOM   2023  OE2 GLU A 129      16.826  18.094  43.821  1.00  0.00           O  
ATOM   2024  H   GLU A 129      15.124  14.897  47.236  1.00  0.00           H  
ATOM   2025  HA  GLU A 129      17.710  15.522  48.547  1.00  0.00           H  
ATOM   2026 1HB  GLU A 129      18.033  17.550  47.245  1.00  0.00           H  
ATOM   2027 2HB  GLU A 129      18.001  16.153  46.178  1.00  0.00           H  
ATOM   2028 1HG  GLU A 129      15.747  16.664  45.475  1.00  0.00           H  
ATOM   2029 2HG  GLU A 129      15.628  17.964  46.659  1.00  0.00           H  
ATOM   2030  N   LEU A 130      16.601  17.460  49.831  1.00  0.00           N  
ATOM   2031  CA  LEU A 130      15.917  18.416  50.689  1.00  0.00           C  
ATOM   2032  C   LEU A 130      15.842  19.774  50.002  1.00  0.00           C  
ATOM   2033  O   LEU A 130      16.813  20.220  49.383  1.00  0.00           O  
ATOM   2034  CB  LEU A 130      16.642  18.547  52.034  1.00  0.00           C  
ATOM   2035  CG  LEU A 130      16.127  19.654  52.963  1.00  0.00           C  
ATOM   2036  CD1 LEU A 130      14.719  19.311  53.430  1.00  0.00           C  
ATOM   2037  CD2 LEU A 130      17.073  19.806  54.145  1.00  0.00           C  
ATOM   2038  H   LEU A 130      17.598  17.331  49.934  1.00  0.00           H  
ATOM   2039  HA  LEU A 130      14.907  18.050  50.879  1.00  0.00           H  
ATOM   2040 1HB  LEU A 130      16.558  17.601  52.568  1.00  0.00           H  
ATOM   2041 2HB  LEU A 130      17.698  18.740  51.843  1.00  0.00           H  
ATOM   2042  HG  LEU A 130      16.077  20.595  52.415  1.00  0.00           H  
ATOM   2043 1HD1 LEU A 130      14.353  20.098  54.090  1.00  0.00           H  
ATOM   2044 2HD1 LEU A 130      14.059  19.227  52.566  1.00  0.00           H  
ATOM   2045 3HD1 LEU A 130      14.734  18.364  53.968  1.00  0.00           H  
ATOM   2046 1HD2 LEU A 130      16.707  20.593  54.805  1.00  0.00           H  
ATOM   2047 2HD2 LEU A 130      17.123  18.865  54.695  1.00  0.00           H  
ATOM   2048 3HD2 LEU A 130      18.068  20.068  53.784  1.00  0.00           H  
ATOM   2049  N   GLU A 131      14.685  20.425  50.115  1.00  0.00           N  
ATOM   2050  CA  GLU A 131      14.490  21.777  49.604  1.00  0.00           C  
ATOM   2051  C   GLU A 131      14.025  22.677  50.739  1.00  0.00           C  
ATOM   2052  O   GLU A 131      12.906  22.521  51.238  1.00  0.00           O  
ATOM   2053  CB  GLU A 131      13.471  21.791  48.463  1.00  0.00           C  
ATOM   2054  CG  GLU A 131      13.913  21.038  47.216  1.00  0.00           C  
ATOM   2055  CD  GLU A 131      12.881  21.060  46.122  1.00  0.00           C  
ATOM   2056  OE1 GLU A 131      11.894  20.377  46.249  1.00  0.00           O  
ATOM   2057  OE2 GLU A 131      13.081  21.762  45.159  1.00  0.00           O  
ATOM   2058  H   GLU A 131      13.917  19.958  50.574  1.00  0.00           H  
ATOM   2059  HA  GLU A 131      15.440  22.138  49.207  1.00  0.00           H  
ATOM   2060 1HB  GLU A 131      12.535  21.350  48.805  1.00  0.00           H  
ATOM   2061 2HB  GLU A 131      13.261  22.821  48.175  1.00  0.00           H  
ATOM   2062 1HG  GLU A 131      14.833  21.486  46.840  1.00  0.00           H  
ATOM   2063 2HG  GLU A 131      14.128  20.005  47.485  1.00  0.00           H  
ATOM   2064  N   VAL A 132      14.882  23.615  51.143  1.00  0.00           N  
ATOM   2065  CA  VAL A 132      14.567  24.600  52.173  1.00  0.00           C  
ATOM   2066  C   VAL A 132      14.850  25.988  51.615  1.00  0.00           C  
ATOM   2067  O   VAL A 132      15.890  26.212  50.985  1.00  0.00           O  
ATOM   2068  CB  VAL A 132      15.404  24.361  53.443  1.00  0.00           C  
ATOM   2069  CG1 VAL A 132      15.197  25.494  54.438  1.00  0.00           C  
ATOM   2070  CG2 VAL A 132      15.033  23.023  54.064  1.00  0.00           C  
ATOM   2071  H   VAL A 132      15.792  23.635  50.705  1.00  0.00           H  
ATOM   2072  HA  VAL A 132      13.512  24.503  52.433  1.00  0.00           H  
ATOM   2073  HB  VAL A 132      16.461  24.358  53.175  1.00  0.00           H  
ATOM   2074 1HG1 VAL A 132      15.796  25.309  55.330  1.00  0.00           H  
ATOM   2075 2HG1 VAL A 132      15.503  26.436  53.985  1.00  0.00           H  
ATOM   2076 3HG1 VAL A 132      14.144  25.547  54.714  1.00  0.00           H  
ATOM   2077 1HG2 VAL A 132      15.629  22.861  54.961  1.00  0.00           H  
ATOM   2078 2HG2 VAL A 132      13.975  23.025  54.326  1.00  0.00           H  
ATOM   2079 3HG2 VAL A 132      15.228  22.224  53.349  1.00  0.00           H  
ATOM   2080  N   GLU A 133      13.927  26.918  51.844  1.00  0.00           N  
ATOM   2081  CA  GLU A 133      14.103  28.312  51.463  1.00  0.00           C  
ATOM   2082  C   GLU A 133      14.314  29.178  52.699  1.00  0.00           C  
ATOM   2083  O   GLU A 133      13.582  29.059  53.685  1.00  0.00           O  
ATOM   2084  CB  GLU A 133      12.892  28.811  50.671  1.00  0.00           C  
ATOM   2085  CG  GLU A 133      12.688  28.119  49.331  1.00  0.00           C  
ATOM   2086  CD  GLU A 133      11.505  28.652  48.571  1.00  0.00           C  
ATOM   2087  OE1 GLU A 133      10.835  29.517  49.083  1.00  0.00           O  
ATOM   2088  OE2 GLU A 133      11.271  28.195  47.478  1.00  0.00           O  
ATOM   2089  H   GLU A 133      13.071  26.638  52.303  1.00  0.00           H  
ATOM   2090  HA  GLU A 133      14.980  28.386  50.819  1.00  0.00           H  
ATOM   2091 1HB  GLU A 133      11.987  28.668  51.263  1.00  0.00           H  
ATOM   2092 2HB  GLU A 133      12.995  29.880  50.484  1.00  0.00           H  
ATOM   2093 1HG  GLU A 133      13.584  28.252  48.725  1.00  0.00           H  
ATOM   2094 2HG  GLU A 133      12.553  27.052  49.502  1.00  0.00           H  
ATOM   2095  N   LEU A 134      15.317  30.049  52.638  1.00  0.00           N  
ATOM   2096  CA  LEU A 134      15.647  30.953  53.729  1.00  0.00           C  
ATOM   2097  C   LEU A 134      15.129  32.356  53.437  1.00  0.00           C  
ATOM   2098  O   LEU A 134      14.904  32.728  52.283  1.00  0.00           O  
ATOM   2099  CB  LEU A 134      17.164  30.991  53.949  1.00  0.00           C  
ATOM   2100  CG  LEU A 134      17.840  29.631  54.167  1.00  0.00           C  
ATOM   2101  CD1 LEU A 134      19.329  29.836  54.412  1.00  0.00           C  
ATOM   2102  CD2 LEU A 134      17.185  28.921  55.342  1.00  0.00           C  
ATOM   2103  H   LEU A 134      15.870  30.076  51.792  1.00  0.00           H  
ATOM   2104  HA  LEU A 134      15.176  30.581  54.640  1.00  0.00           H  
ATOM   2105 1HB  LEU A 134      17.630  31.457  53.082  1.00  0.00           H  
ATOM   2106 2HB  LEU A 134      17.373  31.608  54.823  1.00  0.00           H  
ATOM   2107  HG  LEU A 134      17.731  29.023  53.268  1.00  0.00           H  
ATOM   2108 1HD1 LEU A 134      19.809  28.870  54.566  1.00  0.00           H  
ATOM   2109 2HD1 LEU A 134      19.775  30.329  53.548  1.00  0.00           H  
ATOM   2110 3HD1 LEU A 134      19.469  30.456  55.297  1.00  0.00           H  
ATOM   2111 1HD2 LEU A 134      17.664  27.953  55.495  1.00  0.00           H  
ATOM   2112 2HD2 LEU A 134      17.294  29.527  56.241  1.00  0.00           H  
ATOM   2113 3HD2 LEU A 134      16.126  28.771  55.132  1.00  0.00           H  
ATOM   2114  N   SER A 135      14.945  33.129  54.503  1.00  0.00           N  
ATOM   2115  CA  SER A 135      14.519  34.510  54.365  1.00  0.00           C  
ATOM   2116  C   SER A 135      15.615  35.338  53.691  1.00  0.00           C  
ATOM   2117  O   SER A 135      16.786  34.950  53.698  1.00  0.00           O  
ATOM   2118  CB  SER A 135      14.181  35.093  55.724  1.00  0.00           C  
ATOM   2119  OG  SER A 135      15.324  35.190  56.528  1.00  0.00           O  
ATOM   2120  H   SER A 135      15.105  32.753  55.427  1.00  0.00           H  
ATOM   2121  HA  SER A 135      13.620  34.535  53.748  1.00  0.00           H  
ATOM   2122 1HB  SER A 135      13.738  36.080  55.596  1.00  0.00           H  
ATOM   2123 2HB  SER A 135      13.440  34.463  56.216  1.00  0.00           H  
ATOM   2124  HG  SER A 135      15.115  35.832  57.209  1.00  0.00           H  
ATOM   2125  N   PRO A 136      15.259  36.478  53.091  1.00  0.00           N  
ATOM   2126  CA  PRO A 136      16.287  37.303  52.431  1.00  0.00           C  
ATOM   2127  C   PRO A 136      17.499  37.580  53.303  1.00  0.00           C  
ATOM   2128  O   PRO A 136      18.628  37.580  52.794  1.00  0.00           O  
ATOM   2129  CB  PRO A 136      15.529  38.598  52.120  1.00  0.00           C  
ATOM   2130  CG  PRO A 136      14.125  38.153  51.889  1.00  0.00           C  
ATOM   2131  CD  PRO A 136      13.899  37.080  52.919  1.00  0.00           C  
ATOM   2132  HA  PRO A 136      16.639  36.773  51.545  1.00  0.00           H  
ATOM   2133 1HB  PRO A 136      15.622  39.299  52.962  1.00  0.00           H  
ATOM   2134 2HB  PRO A 136      15.970  39.090  51.241  1.00  0.00           H  
ATOM   2135 1HG  PRO A 136      13.435  39.002  52.002  1.00  0.00           H  
ATOM   2136 2HG  PRO A 136      14.008  37.784  50.859  1.00  0.00           H  
ATOM   2137 1HD  PRO A 136      13.542  37.537  53.855  1.00  0.00           H  
ATOM   2138 2HD  PRO A 136      13.164  36.355  52.539  1.00  0.00           H  
ATOM   2139  N   GLU A 137      17.306  37.812  54.599  1.00  0.00           N  
ATOM   2140  CA  GLU A 137      18.396  38.149  55.505  1.00  0.00           C  
ATOM   2141  C   GLU A 137      19.383  37.004  55.694  1.00  0.00           C  
ATOM   2142  O   GLU A 137      20.535  37.250  56.069  1.00  0.00           O  
ATOM   2143  CB  GLU A 137      17.833  38.568  56.864  1.00  0.00           C  
ATOM   2144  CG  GLU A 137      17.065  39.882  56.849  1.00  0.00           C  
ATOM   2145  CD  GLU A 137      16.522  40.257  58.199  1.00  0.00           C  
ATOM   2146  OE1 GLU A 137      16.653  39.476  59.110  1.00  0.00           O  
ATOM   2147  OE2 GLU A 137      15.975  41.328  58.321  1.00  0.00           O  
ATOM   2148  H   GLU A 137      16.366  37.749  54.962  1.00  0.00           H  
ATOM   2149  HA  GLU A 137      18.945  38.993  55.086  1.00  0.00           H  
ATOM   2150 1HB  GLU A 137      17.162  37.791  57.234  1.00  0.00           H  
ATOM   2151 2HB  GLU A 137      18.647  38.664  57.581  1.00  0.00           H  
ATOM   2152 1HG  GLU A 137      17.728  40.673  56.503  1.00  0.00           H  
ATOM   2153 2HG  GLU A 137      16.240  39.801  56.140  1.00  0.00           H  
ATOM   2154  N   GLN A 138      18.961  35.759  55.450  1.00  0.00           N  
ATOM   2155  CA  GLN A 138      19.815  34.608  55.710  1.00  0.00           C  
ATOM   2156  C   GLN A 138      20.306  33.936  54.433  1.00  0.00           C  
ATOM   2157  O   GLN A 138      20.864  32.834  54.508  1.00  0.00           O  
ATOM   2158  CB  GLN A 138      19.068  33.588  56.573  1.00  0.00           C  
ATOM   2159  CG  GLN A 138      18.689  34.097  57.954  1.00  0.00           C  
ATOM   2160  CD  GLN A 138      19.901  34.340  58.833  1.00  0.00           C  
ATOM   2161  OE1 GLN A 138      20.690  33.428  59.093  1.00  0.00           O  
ATOM   2162  NE2 GLN A 138      20.056  35.575  59.296  1.00  0.00           N  
ATOM   2163  H   GLN A 138      18.033  35.611  55.080  1.00  0.00           H  
ATOM   2164  HA  GLN A 138      20.692  34.946  56.265  1.00  0.00           H  
ATOM   2165 1HB  GLN A 138      18.154  33.281  56.066  1.00  0.00           H  
ATOM   2166 2HB  GLN A 138      19.686  32.697  56.700  1.00  0.00           H  
ATOM   2167 1HG  GLN A 138      18.150  35.038  57.847  1.00  0.00           H  
ATOM   2168 2HG  GLN A 138      18.056  33.356  58.442  1.00  0.00           H  
ATOM   2169 1HE2 GLN A 138      20.837  35.797  59.882  1.00  0.00           H  
ATOM   2170 2HE2 GLN A 138      19.393  36.286  59.061  1.00  0.00           H  
ATOM   2171  N   GLN A 139      20.121  34.558  53.265  1.00  0.00           N  
ATOM   2172  CA  GLN A 139      20.462  33.902  52.009  1.00  0.00           C  
ATOM   2173  C   GLN A 139      21.915  33.450  51.958  1.00  0.00           C  
ATOM   2174  O   GLN A 139      22.196  32.378  51.411  1.00  0.00           O  
ATOM   2175  CB  GLN A 139      20.175  34.839  50.832  1.00  0.00           C  
ATOM   2176  CG  GLN A 139      18.697  35.044  50.546  1.00  0.00           C  
ATOM   2177  CD  GLN A 139      18.455  36.066  49.452  1.00  0.00           C  
ATOM   2178  OE1 GLN A 139      19.270  36.968  49.234  1.00  0.00           O  
ATOM   2179  NE2 GLN A 139      17.332  35.933  48.756  1.00  0.00           N  
ATOM   2180  H   GLN A 139      19.741  35.494  53.245  1.00  0.00           H  
ATOM   2181  HA  GLN A 139      19.834  33.018  51.898  1.00  0.00           H  
ATOM   2182 1HB  GLN A 139      20.618  35.816  51.028  1.00  0.00           H  
ATOM   2183 2HB  GLN A 139      20.640  34.444  49.930  1.00  0.00           H  
ATOM   2184 1HG  GLN A 139      18.264  34.095  50.229  1.00  0.00           H  
ATOM   2185 2HG  GLN A 139      18.206  35.393  51.455  1.00  0.00           H  
ATOM   2186 1HE2 GLN A 139      17.118  36.578  48.021  1.00  0.00           H  
ATOM   2187 2HE2 GLN A 139      16.699  35.188  48.965  1.00  0.00           H  
ATOM   2188  N   ASN A 140      22.842  34.235  52.508  1.00  0.00           N  
ATOM   2189  CA  ASN A 140      24.254  33.873  52.536  1.00  0.00           C  
ATOM   2190  C   ASN A 140      24.749  33.523  53.934  1.00  0.00           C  
ATOM   2191  O   ASN A 140      25.957  33.581  54.185  1.00  0.00           O  
ATOM   2192  CB  ASN A 140      25.091  34.994  51.950  1.00  0.00           C  
ATOM   2193  CG  ASN A 140      24.834  35.202  50.483  1.00  0.00           C  
ATOM   2194  OD1 ASN A 140      24.718  34.237  49.718  1.00  0.00           O  
ATOM   2195  ND2 ASN A 140      24.741  36.442  50.076  1.00  0.00           N  
ATOM   2196  H   ASN A 140      22.550  35.110  52.919  1.00  0.00           H  
ATOM   2197  HA  ASN A 140      24.399  32.995  51.906  1.00  0.00           H  
ATOM   2198 1HB  ASN A 140      24.878  35.924  52.480  1.00  0.00           H  
ATOM   2199 2HB  ASN A 140      26.149  34.772  52.093  1.00  0.00           H  
ATOM   2200 1HD2 ASN A 140      24.570  36.640  49.111  1.00  0.00           H  
ATOM   2201 2HD2 ASN A 140      24.841  37.191  50.730  1.00  0.00           H  
ATOM   2202  N   ASN A 141      23.852  33.167  54.850  1.00  0.00           N  
ATOM   2203  CA  ASN A 141      24.219  32.876  56.234  1.00  0.00           C  
ATOM   2204  C   ASN A 141      23.728  31.486  56.623  1.00  0.00           C  
ATOM   2205  O   ASN A 141      23.388  31.217  57.776  1.00  0.00           O  
ATOM   2206  CB  ASN A 141      23.664  33.930  57.175  1.00  0.00           C  
ATOM   2207  CG  ASN A 141      24.287  35.281  56.959  1.00  0.00           C  
ATOM   2208  OD1 ASN A 141      25.484  35.473  57.201  1.00  0.00           O  
ATOM   2209  ND2 ASN A 141      23.496  36.223  56.510  1.00  0.00           N  
ATOM   2210  H   ASN A 141      22.884  33.096  54.573  1.00  0.00           H  
ATOM   2211  HA  ASN A 141      25.306  32.914  56.319  1.00  0.00           H  
ATOM   2212 1HB  ASN A 141      22.586  34.012  57.034  1.00  0.00           H  
ATOM   2213 2HB  ASN A 141      23.837  33.624  58.207  1.00  0.00           H  
ATOM   2214 1HD2 ASN A 141      23.857  37.143  56.349  1.00  0.00           H  
ATOM   2215 2HD2 ASN A 141      22.534  36.024  56.330  1.00  0.00           H  
ATOM   2216  N   ALA A 142      23.685  30.581  55.652  1.00  0.00           N  
ATOM   2217  CA  ALA A 142      23.237  29.213  55.863  1.00  0.00           C  
ATOM   2218  C   ALA A 142      24.342  28.376  56.498  1.00  0.00           C  
ATOM   2219  O   ALA A 142      25.534  28.572  56.247  1.00  0.00           O  
ATOM   2220  CB  ALA A 142      22.786  28.580  54.542  1.00  0.00           C  
ATOM   2221  H   ALA A 142      23.979  30.865  54.729  1.00  0.00           H  
ATOM   2222  HA  ALA A 142      22.376  29.230  56.532  1.00  0.00           H  
ATOM   2223 1HB  ALA A 142      22.454  27.558  54.722  1.00  0.00           H  
ATOM   2224 2HB  ALA A 142      21.963  29.160  54.124  1.00  0.00           H  
ATOM   2225 3HB  ALA A 142      23.618  28.573  53.840  1.00  0.00           H  
ATOM   2226  N   GLU A 143      23.919  27.433  57.336  1.00  0.00           N  
ATOM   2227  CA  GLU A 143      24.764  26.331  57.782  1.00  0.00           C  
ATOM   2228  C   GLU A 143      23.995  25.031  57.623  1.00  0.00           C  
ATOM   2229  O   GLU A 143      22.881  24.899  58.139  1.00  0.00           O  
ATOM   2230  CB  GLU A 143      25.196  26.522  59.238  1.00  0.00           C  
ATOM   2231  CG  GLU A 143      25.962  27.810  59.503  1.00  0.00           C  
ATOM   2232  CD  GLU A 143      26.465  27.910  60.917  1.00  0.00           C  
ATOM   2233  OE1 GLU A 143      26.279  26.978  61.661  1.00  0.00           O  
ATOM   2234  OE2 GLU A 143      27.037  28.921  61.252  1.00  0.00           O  
ATOM   2235  H   GLU A 143      22.968  27.491  57.673  1.00  0.00           H  
ATOM   2236  HA  GLU A 143      25.665  26.316  57.167  1.00  0.00           H  
ATOM   2237 1HB  GLU A 143      24.316  26.518  59.882  1.00  0.00           H  
ATOM   2238 2HB  GLU A 143      25.828  25.688  59.542  1.00  0.00           H  
ATOM   2239 1HG  GLU A 143      26.811  27.862  58.823  1.00  0.00           H  
ATOM   2240 2HG  GLU A 143      25.311  28.658  59.294  1.00  0.00           H  
ATOM   2241  N   VAL A 144      24.585  24.077  56.909  1.00  0.00           N  
ATOM   2242  CA  VAL A 144      23.933  22.815  56.574  1.00  0.00           C  
ATOM   2243  C   VAL A 144      24.835  21.679  57.033  1.00  0.00           C  
ATOM   2244  O   VAL A 144      26.043  21.693  56.772  1.00  0.00           O  
ATOM   2245  CB  VAL A 144      23.676  22.706  55.059  1.00  0.00           C  
ATOM   2246  CG1 VAL A 144      22.980  21.394  54.730  1.00  0.00           C  
ATOM   2247  CG2 VAL A 144      22.845  23.890  54.589  1.00  0.00           C  
ATOM   2248  H   VAL A 144      25.529  24.243  56.588  1.00  0.00           H  
ATOM   2249  HA  VAL A 144      22.972  22.775  57.088  1.00  0.00           H  
ATOM   2250  HB  VAL A 144      24.633  22.703  54.537  1.00  0.00           H  
ATOM   2251 1HG1 VAL A 144      22.807  21.334  53.655  1.00  0.00           H  
ATOM   2252 2HG1 VAL A 144      23.609  20.560  55.043  1.00  0.00           H  
ATOM   2253 3HG1 VAL A 144      22.026  21.347  55.254  1.00  0.00           H  
ATOM   2254 1HG2 VAL A 144      22.668  23.807  53.517  1.00  0.00           H  
ATOM   2255 2HG2 VAL A 144      21.891  23.897  55.116  1.00  0.00           H  
ATOM   2256 3HG2 VAL A 144      23.381  24.817  54.797  1.00  0.00           H  
ATOM   2257  N   GLU A 145      24.246  20.698  57.711  1.00  0.00           N  
ATOM   2258  CA  GLU A 145      24.958  19.509  58.162  1.00  0.00           C  
ATOM   2259  C   GLU A 145      24.227  18.272  57.667  1.00  0.00           C  
ATOM   2260  O   GLU A 145      22.992  18.227  57.686  1.00  0.00           O  
ATOM   2261  CB  GLU A 145      25.072  19.486  59.689  1.00  0.00           C  
ATOM   2262  CG  GLU A 145      25.905  20.616  60.275  1.00  0.00           C  
ATOM   2263  CD  GLU A 145      26.080  20.502  61.764  1.00  0.00           C  
ATOM   2264  OE1 GLU A 145      25.368  19.739  62.370  1.00  0.00           O  
ATOM   2265  OE2 GLU A 145      26.927  21.180  62.296  1.00  0.00           O  
ATOM   2266  H   GLU A 145      23.262  20.788  57.917  1.00  0.00           H  
ATOM   2267  HA  GLU A 145      25.969  19.535  57.753  1.00  0.00           H  
ATOM   2268 1HB  GLU A 145      24.076  19.543  60.129  1.00  0.00           H  
ATOM   2269 2HB  GLU A 145      25.516  18.543  60.006  1.00  0.00           H  
ATOM   2270 1HG  GLU A 145      26.889  20.609  59.804  1.00  0.00           H  
ATOM   2271 2HG  GLU A 145      25.428  21.565  60.041  1.00  0.00           H  
ATOM   2272  N   VAL A 146      24.987  17.272  57.228  1.00  0.00           N  
ATOM   2273  CA  VAL A 146      24.442  16.027  56.700  1.00  0.00           C  
ATOM   2274  C   VAL A 146      25.096  14.868  57.436  1.00  0.00           C  
ATOM   2275  O   VAL A 146      26.327  14.822  57.562  1.00  0.00           O  
ATOM   2276  CB  VAL A 146      24.701  15.904  55.187  1.00  0.00           C  
ATOM   2277  CG1 VAL A 146      24.125  14.602  54.652  1.00  0.00           C  
ATOM   2278  CG2 VAL A 146      24.101  17.098  54.460  1.00  0.00           C  
ATOM   2279  H   VAL A 146      25.990  17.393  57.269  1.00  0.00           H  
ATOM   2280  HA  VAL A 146      23.364  16.024  56.865  1.00  0.00           H  
ATOM   2281  HB  VAL A 146      25.777  15.875  55.013  1.00  0.00           H  
ATOM   2282 1HG1 VAL A 146      24.318  14.531  53.581  1.00  0.00           H  
ATOM   2283 2HG1 VAL A 146      24.595  13.760  55.160  1.00  0.00           H  
ATOM   2284 3HG1 VAL A 146      23.050  14.580  54.828  1.00  0.00           H  
ATOM   2285 1HG2 VAL A 146      24.289  17.005  53.391  1.00  0.00           H  
ATOM   2286 2HG2 VAL A 146      23.026  17.130  54.639  1.00  0.00           H  
ATOM   2287 3HG2 VAL A 146      24.558  18.016  54.830  1.00  0.00           H  
ATOM   2288  N   GLU A 147      24.279  13.937  57.921  1.00  0.00           N  
ATOM   2289  CA  GLU A 147      24.756  12.760  58.642  1.00  0.00           C  
ATOM   2290  C   GLU A 147      24.294  11.512  57.902  1.00  0.00           C  
ATOM   2291  O   GLU A 147      23.091  11.236  57.832  1.00  0.00           O  
ATOM   2292  CB  GLU A 147      24.240  12.751  60.082  1.00  0.00           C  
ATOM   2293  CG  GLU A 147      24.723  13.918  60.932  1.00  0.00           C  
ATOM   2294  CD  GLU A 147      24.125  13.924  62.312  1.00  0.00           C  
ATOM   2295  OE1 GLU A 147      23.335  13.058  62.600  1.00  0.00           O  
ATOM   2296  OE2 GLU A 147      24.458  14.798  63.077  1.00  0.00           O  
ATOM   2297  H   GLU A 147      23.286  14.058  57.778  1.00  0.00           H  
ATOM   2298  HA  GLU A 147      25.845  12.796  58.680  1.00  0.00           H  
ATOM   2299 1HB  GLU A 147      23.150  12.768  60.079  1.00  0.00           H  
ATOM   2300 2HB  GLU A 147      24.551  11.828  60.574  1.00  0.00           H  
ATOM   2301 1HG  GLU A 147      25.808  13.866  61.019  1.00  0.00           H  
ATOM   2302 2HG  GLU A 147      24.471  14.849  60.428  1.00  0.00           H  
ATOM   2303  N   CYS A 148      25.247  10.763  57.354  1.00  0.00           N  
ATOM   2304  CA  CYS A 148      24.967   9.547  56.600  1.00  0.00           C  
ATOM   2305  C   CYS A 148      25.848   8.430  57.138  1.00  0.00           C  
ATOM   2306  O   CYS A 148      27.068   8.594  57.249  1.00  0.00           O  
ATOM   2307  CB  CYS A 148      25.232   9.744  55.108  1.00  0.00           C  
ATOM   2308  SG  CYS A 148      24.258  11.068  54.354  1.00  0.00           S  
ATOM   2309  H   CYS A 148      26.205  11.060  57.472  1.00  0.00           H  
ATOM   2310  HA  CYS A 148      23.914   9.295  56.729  1.00  0.00           H  
ATOM   2311 1HB  CYS A 148      26.287   9.968  54.952  1.00  0.00           H  
ATOM   2312 2HB  CYS A 148      25.011   8.819  54.574  1.00  0.00           H  
ATOM   2313  N   GLY A 149      25.233   7.297  57.461  1.00  0.00           N  
ATOM   2314  CA  GLY A 149      25.987   6.210  58.062  1.00  0.00           C  
ATOM   2315  C   GLY A 149      26.622   6.689  59.352  1.00  0.00           C  
ATOM   2316  O   GLY A 149      25.936   7.140  60.278  1.00  0.00           O  
ATOM   2317  H   GLY A 149      24.245   7.177  57.297  1.00  0.00           H  
ATOM   2318 1HA  GLY A 149      25.323   5.367  58.251  1.00  0.00           H  
ATOM   2319 2HA  GLY A 149      26.750   5.868  57.364  1.00  0.00           H  
ATOM   2320  N   ASN A 150      27.948   6.598  59.425  1.00  0.00           N  
ATOM   2321  CA  ASN A 150      28.699   7.004  60.606  1.00  0.00           C  
ATOM   2322  C   ASN A 150      29.586   8.211  60.317  1.00  0.00           C  
ATOM   2323  O   ASN A 150      30.545   8.478  61.045  1.00  0.00           O  
ATOM   2324  CB  ASN A 150      29.529   5.847  61.132  1.00  0.00           C  
ATOM   2325  CG  ASN A 150      28.682   4.733  61.683  1.00  0.00           C  
ATOM   2326  OD1 ASN A 150      28.114   4.850  62.775  1.00  0.00           O  
ATOM   2327  ND2 ASN A 150      28.587   3.653  60.949  1.00  0.00           N  
ATOM   2328  H   ASN A 150      28.447   6.231  58.627  1.00  0.00           H  
ATOM   2329  HA  ASN A 150      27.991   7.275  61.390  1.00  0.00           H  
ATOM   2330 1HB  ASN A 150      30.152   5.451  60.329  1.00  0.00           H  
ATOM   2331 2HB  ASN A 150      30.195   6.203  61.918  1.00  0.00           H  
ATOM   2332 1HD2 ASN A 150      28.037   2.880  61.266  1.00  0.00           H  
ATOM   2333 2HD2 ASN A 150      29.064   3.602  60.072  1.00  0.00           H  
ATOM   2334  N   GLU A 151      29.275   8.948  59.253  1.00  0.00           N  
ATOM   2335  CA  GLU A 151      30.044  10.109  58.832  1.00  0.00           C  
ATOM   2336  C   GLU A 151      29.156  11.346  58.866  1.00  0.00           C  
ATOM   2337  O   GLU A 151      27.947  11.261  58.630  1.00  0.00           O  
ATOM   2338  CB  GLU A 151      30.615   9.903  57.427  1.00  0.00           C  
ATOM   2339  CG  GLU A 151      31.646   8.788  57.324  1.00  0.00           C  
ATOM   2340  CD  GLU A 151      32.211   8.641  55.939  1.00  0.00           C  
ATOM   2341  OE1 GLU A 151      31.483   8.838  54.996  1.00  0.00           O  
ATOM   2342  OE2 GLU A 151      33.374   8.330  55.824  1.00  0.00           O  
ATOM   2343  H   GLU A 151      28.461   8.676  58.720  1.00  0.00           H  
ATOM   2344  HA  GLU A 151      30.881  10.237  59.518  1.00  0.00           H  
ATOM   2345 1HB  GLU A 151      29.804   9.674  56.734  1.00  0.00           H  
ATOM   2346 2HB  GLU A 151      31.085  10.826  57.086  1.00  0.00           H  
ATOM   2347 1HG  GLU A 151      32.461   8.997  58.016  1.00  0.00           H  
ATOM   2348 2HG  GLU A 151      31.182   7.850  57.624  1.00  0.00           H  
ATOM   2349  N   LYS A 152      29.761  12.493  59.157  1.00  0.00           N  
ATOM   2350  CA  LYS A 152      29.072  13.774  59.149  1.00  0.00           C  
ATOM   2351  C   LYS A 152      29.821  14.770  58.274  1.00  0.00           C  
ATOM   2352  O   LYS A 152      31.053  14.843  58.312  1.00  0.00           O  
ATOM   2353  CB  LYS A 152      28.925  14.319  60.572  1.00  0.00           C  
ATOM   2354  CG  LYS A 152      28.183  15.647  60.662  1.00  0.00           C  
ATOM   2355  CD  LYS A 152      27.895  16.020  62.108  1.00  0.00           C  
ATOM   2356  CE  LYS A 152      27.026  17.266  62.196  1.00  0.00           C  
ATOM   2357  NZ  LYS A 152      26.706  17.624  63.604  1.00  0.00           N  
ATOM   2358  H   LYS A 152      30.744  12.465  59.394  1.00  0.00           H  
ATOM   2359  HA  LYS A 152      28.069  13.624  58.748  1.00  0.00           H  
ATOM   2360 1HB  LYS A 152      28.390  13.595  61.185  1.00  0.00           H  
ATOM   2361 2HB  LYS A 152      29.912  14.457  61.012  1.00  0.00           H  
ATOM   2362 1HG  LYS A 152      28.787  16.433  60.206  1.00  0.00           H  
ATOM   2363 2HG  LYS A 152      27.242  15.575  60.119  1.00  0.00           H  
ATOM   2364 1HD  LYS A 152      27.381  15.195  62.602  1.00  0.00           H  
ATOM   2365 2HD  LYS A 152      28.833  16.207  62.631  1.00  0.00           H  
ATOM   2366 1HE  LYS A 152      27.543  18.104  61.730  1.00  0.00           H  
ATOM   2367 2HE  LYS A 152      26.094  17.100  61.656  1.00  0.00           H  
ATOM   2368 1HZ  LYS A 152      26.129  18.453  63.619  1.00  0.00           H  
ATOM   2369 2HZ  LYS A 152      26.208  16.860  64.041  1.00  0.00           H  
ATOM   2370 3HZ  LYS A 152      27.562  17.800  64.110  1.00  0.00           H  
ATOM   2371  N   TYR A 153      29.065  15.530  57.485  1.00  0.00           N  
ATOM   2372  CA  TYR A 153      29.617  16.510  56.558  1.00  0.00           C  
ATOM   2373  C   TYR A 153      28.979  17.858  56.851  1.00  0.00           C  
ATOM   2374  O   TYR A 153      27.835  17.917  57.313  1.00  0.00           O  
ATOM   2375  CB  TYR A 153      29.378  16.095  55.104  1.00  0.00           C  
ATOM   2376  CG  TYR A 153      30.028  14.783  54.729  1.00  0.00           C  
ATOM   2377  CD1 TYR A 153      29.441  13.584  55.107  1.00  0.00           C  
ATOM   2378  CD2 TYR A 153      31.212  14.777  54.006  1.00  0.00           C  
ATOM   2379  CE1 TYR A 153      30.035  12.385  54.764  1.00  0.00           C  
ATOM   2380  CE2 TYR A 153      31.807  13.578  53.663  1.00  0.00           C  
ATOM   2381  CZ  TYR A 153      31.222  12.386  54.039  1.00  0.00           C  
ATOM   2382  OH  TYR A 153      31.814  11.192  53.698  1.00  0.00           O  
ATOM   2383  H   TYR A 153      28.063  15.415  57.541  1.00  0.00           H  
ATOM   2384  HA  TYR A 153      30.696  16.557  56.706  1.00  0.00           H  
ATOM   2385 1HB  TYR A 153      28.306  16.008  54.922  1.00  0.00           H  
ATOM   2386 2HB  TYR A 153      29.761  16.868  54.438  1.00  0.00           H  
ATOM   2387  HD1 TYR A 153      28.510  13.588  55.674  1.00  0.00           H  
ATOM   2388  HD2 TYR A 153      31.675  15.719  53.710  1.00  0.00           H  
ATOM   2389  HE1 TYR A 153      29.574  11.444  55.061  1.00  0.00           H  
ATOM   2390  HE2 TYR A 153      32.738  13.574  53.096  1.00  0.00           H  
ATOM   2391  HH  TYR A 153      31.466  10.492  54.256  1.00  0.00           H  
ATOM   2392  N   ARG A 154      29.713  18.935  56.584  1.00  0.00           N  
ATOM   2393  CA  ARG A 154      29.273  20.283  56.916  1.00  0.00           C  
ATOM   2394  C   ARG A 154      29.557  21.232  55.760  1.00  0.00           C  
ATOM   2395  O   ARG A 154      30.623  21.168  55.137  1.00  0.00           O  
ATOM   2396  CB  ARG A 154      29.972  20.786  58.171  1.00  0.00           C  
ATOM   2397  CG  ARG A 154      29.538  22.168  58.633  1.00  0.00           C  
ATOM   2398  CD  ARG A 154      30.108  22.505  59.963  1.00  0.00           C  
ATOM   2399  NE  ARG A 154      29.901  23.905  60.303  1.00  0.00           N  
ATOM   2400  CZ  ARG A 154      28.840  24.377  60.986  1.00  0.00           C  
ATOM   2401  NH1 ARG A 154      27.902  23.553  61.395  1.00  0.00           N  
ATOM   2402  NH2 ARG A 154      28.745  25.670  61.245  1.00  0.00           N  
ATOM   2403  H   ARG A 154      30.609  18.805  56.136  1.00  0.00           H  
ATOM   2404  HA  ARG A 154      28.200  20.260  57.106  1.00  0.00           H  
ATOM   2405 1HB  ARG A 154      29.790  20.092  58.991  1.00  0.00           H  
ATOM   2406 2HB  ARG A 154      31.048  20.817  58.001  1.00  0.00           H  
ATOM   2407 1HG  ARG A 154      29.877  22.915  57.915  1.00  0.00           H  
ATOM   2408 2HG  ARG A 154      28.451  22.202  58.708  1.00  0.00           H  
ATOM   2409 1HD  ARG A 154      29.631  21.895  60.730  1.00  0.00           H  
ATOM   2410 2HD  ARG A 154      31.180  22.310  59.960  1.00  0.00           H  
ATOM   2411  HE  ARG A 154      30.604  24.569  60.004  1.00  0.00           H  
ATOM   2412 1HH1 ARG A 154      27.975  22.565  61.197  1.00  0.00           H  
ATOM   2413 2HH1 ARG A 154      27.107  23.907  61.907  1.00  0.00           H  
ATOM   2414 1HH2 ARG A 154      29.467  26.303  60.930  1.00  0.00           H  
ATOM   2415 2HH2 ARG A 154      27.951  26.024  61.757  1.00  0.00           H  
ATOM   2416  N   PHE A 155      28.595  22.111  55.481  1.00  0.00           N  
ATOM   2417  CA  PHE A 155      28.768  23.224  54.554  1.00  0.00           C  
ATOM   2418  C   PHE A 155      28.402  24.508  55.287  1.00  0.00           C  
ATOM   2419  O   PHE A 155      27.256  24.673  55.719  1.00  0.00           O  
ATOM   2420  CB  PHE A 155      27.898  23.052  53.308  1.00  0.00           C  
ATOM   2421  CG  PHE A 155      28.186  24.052  52.224  1.00  0.00           C  
ATOM   2422  CD1 PHE A 155      29.491  24.413  51.924  1.00  0.00           C  
ATOM   2423  CD2 PHE A 155      27.154  24.633  51.504  1.00  0.00           C  
ATOM   2424  CE1 PHE A 155      29.757  25.333  50.927  1.00  0.00           C  
ATOM   2425  CE2 PHE A 155      27.417  25.551  50.507  1.00  0.00           C  
ATOM   2426  CZ  PHE A 155      28.721  25.902  50.218  1.00  0.00           C  
ATOM   2427  H   PHE A 155      27.705  21.989  55.943  1.00  0.00           H  
ATOM   2428  HA  PHE A 155      29.810  23.247  54.232  1.00  0.00           H  
ATOM   2429 1HB  PHE A 155      28.044  22.054  52.897  1.00  0.00           H  
ATOM   2430 2HB  PHE A 155      26.848  23.142  53.583  1.00  0.00           H  
ATOM   2431  HD1 PHE A 155      30.311  23.962  52.484  1.00  0.00           H  
ATOM   2432  HD2 PHE A 155      26.124  24.356  51.732  1.00  0.00           H  
ATOM   2433  HE1 PHE A 155      30.787  25.608  50.702  1.00  0.00           H  
ATOM   2434  HE2 PHE A 155      26.596  26.001  49.947  1.00  0.00           H  
ATOM   2435  HZ  PHE A 155      28.930  26.628  49.434  1.00  0.00           H  
ATOM   2436  N   GLN A 156      29.368  25.411  55.432  1.00  0.00           N  
ATOM   2437  CA  GLN A 156      29.206  26.615  56.236  1.00  0.00           C  
ATOM   2438  C   GLN A 156      29.378  27.846  55.355  1.00  0.00           C  
ATOM   2439  O   GLN A 156      30.342  27.950  54.597  1.00  0.00           O  
ATOM   2440  CB  GLN A 156      30.213  26.641  57.389  1.00  0.00           C  
ATOM   2441  CG  GLN A 156      30.108  27.868  58.280  1.00  0.00           C  
ATOM   2442  CD  GLN A 156      31.014  27.782  59.493  1.00  0.00           C  
ATOM   2443  OE1 GLN A 156      31.191  26.709  60.077  1.00  0.00           O  
ATOM   2444  NE2 GLN A 156      31.593  28.912  59.880  1.00  0.00           N  
ATOM   2445  H   GLN A 156      30.246  25.246  54.963  1.00  0.00           H  
ATOM   2446  HA  GLN A 156      28.205  26.611  56.669  1.00  0.00           H  
ATOM   2447 1HB  GLN A 156      30.074  25.760  58.014  1.00  0.00           H  
ATOM   2448 2HB  GLN A 156      31.226  26.602  56.989  1.00  0.00           H  
ATOM   2449 1HG  GLN A 156      30.392  28.748  57.703  1.00  0.00           H  
ATOM   2450 2HG  GLN A 156      29.079  27.966  58.627  1.00  0.00           H  
ATOM   2451 1HE2 GLN A 156      32.201  28.917  60.674  1.00  0.00           H  
ATOM   2452 2HE2 GLN A 156      31.422  29.760  59.377  1.00  0.00           H  
ATOM   2453  N   LEU A 157      28.437  28.778  55.459  1.00  0.00           N  
ATOM   2454  CA  LEU A 157      28.584  30.090  54.841  1.00  0.00           C  
ATOM   2455  C   LEU A 157      28.963  31.146  55.871  1.00  0.00           C  
ATOM   2456  O   LEU A 157      28.303  31.288  56.901  1.00  0.00           O  
ATOM   2457  CB  LEU A 157      27.281  30.495  54.141  1.00  0.00           C  
ATOM   2458  CG  LEU A 157      26.979  29.767  52.824  1.00  0.00           C  
ATOM   2459  CD1 LEU A 157      26.684  28.301  53.110  1.00  0.00           C  
ATOM   2460  CD2 LEU A 157      25.802  30.437  52.132  1.00  0.00           C  
ATOM   2461  H   LEU A 157      27.596  28.572  55.982  1.00  0.00           H  
ATOM   2462  HA  LEU A 157      29.375  30.032  54.092  1.00  0.00           H  
ATOM   2463 1HB  LEU A 157      26.450  30.310  54.819  1.00  0.00           H  
ATOM   2464 2HB  LEU A 157      27.318  31.563  53.928  1.00  0.00           H  
ATOM   2465  HG  LEU A 157      27.854  29.810  52.176  1.00  0.00           H  
ATOM   2466 1HD1 LEU A 157      26.469  27.784  52.175  1.00  0.00           H  
ATOM   2467 2HD1 LEU A 157      27.549  27.842  53.588  1.00  0.00           H  
ATOM   2468 3HD1 LEU A 157      25.821  28.226  53.772  1.00  0.00           H  
ATOM   2469 1HD2 LEU A 157      25.588  29.920  51.196  1.00  0.00           H  
ATOM   2470 2HD2 LEU A 157      24.926  30.393  52.779  1.00  0.00           H  
ATOM   2471 3HD2 LEU A 157      26.047  31.479  51.924  1.00  0.00           H  
ATOM   2472  N   GLY A 158      30.030  31.885  55.588  1.00  0.00           N  
ATOM   2473  CA  GLY A 158      30.507  32.921  56.496  1.00  0.00           C  
ATOM   2474  C   GLY A 158      31.383  32.331  57.595  1.00  0.00           C  
ATOM   2475  O   GLY A 158      31.201  31.181  57.996  1.00  0.00           O  
ATOM   2476  OXT GLY A 158      32.263  32.988  58.079  1.00  0.00           O  
ATOM   2477  H   GLY A 158      30.524  31.725  54.721  1.00  0.00           H  
ATOM   2478 1HA  GLY A 158      31.073  33.664  55.935  1.00  0.00           H  
ATOM   2479 2HA  GLY A 158      29.656  33.435  56.941  1.00  0.00           H  
TER                                                                             
# All scores below are weighted scores, not raw scores.
#BEGIN_POSE_ENERGIES_TABLE models/design14bab_gba0308_9.pdb
label fa_atr fa_rep fa_sol fa_intra_rep fa_intra_sol_xover4 lk_ball_wtd fa_elec pro_close hbond_sr_bb hbond_lr_bb hbond_bb_sc hbond_sc dslf_fa13 atom_pair_constraint coordinate_constraint angle_constraint dihedral_constraint metalbinding_constraint omega fa_dun p_aa_pp yhh_planarity ref chainbreak rama_prepro res_type_constraint total
weights 1 0.55 1 0.005 1 1 1 1.25 1 1 1 1 1.25 1 1 1 1 1 0.4 0.7 0.6 0.625 1 1 0.45 1 NA
pose -836.766 93.0571 488.158 1.64415 29.8702 -5.63376 -314.694 0.37218 -32.1324 -84.8003 -23.8143 -45.4443 -1.67381 0 0 0 0 0 15.6322 187.488 -56.5113 0.41747 35.1646 0 -16.7229 0 -566.391
ARG:NtermProteinFull_1 -7.79847 0.88613 7.87589 0.0168 0.36899 -0.04077 -6.33176 0 0 0 -0.75814 -1.45092 0 0 0 0 0 0 0.24739 2.8943 0 0 -0.09474 0 0 0 -4.18532
ILE_2 -7.20318 1.17457 0.42548 0.0228 0.07149 -0.12168 -1.02011 0 0 0 0 0 0 0 0 0 0 0 -0.03483 0.38793 -0.48854 0 2.30374 0 -0.26294 0 -4.74528
GLU_3 -5.41511 0.40442 4.7715 0.0063 0.26959 -0.20193 -2.62867 0 0 0 0 0 0 0 0 0 0 0 -0.00813 2.80153 0.02586 0 -2.72453 0 -0.20303 0 -2.90221
VAL_4 -6.92501 0.87498 0.01576 0.01525 0.04 0.12069 -2.01866 0 0 0 0 0 0 0 0 0 0 0 -0.06038 0.08653 -0.74868 0 2.64269 0 -0.09936 0 -6.05618
ARG_5 -6.70367 0.50802 6.44927 0.01512 0.26626 0.13773 -4.67792 0 0 0 -1.09132 0 0 0 0 0 0 0 -0.01582 2.0782 -0.12484 0 -0.09474 0 -0.14247 0 -3.39619
VAL_6 -5.7232 0.84448 1.11223 0.01412 0.03947 0.07239 -1.83899 0 0 0 0 0 0 0 0 0 0 0 0.05256 0.12896 -0.79197 0 2.64269 0 -0.17382 0 -3.62108
ASP_7 -5.24988 0.24024 6.3449 0.00664 0.70653 0.05415 -2.84319 0 0 0 0 -0.60505 0 0 0 0 0 0 1.48178 1.90586 -0.69489 0 -2.14574 0 0.04465 0 -0.75401
ASN_8 -3.86715 0.31605 3.59544 0.00741 0.31147 -0.13844 -0.127 0 0 0 0 -0.72635 0 0 0 0 0 0 0.00325 1.77801 -1.01195 0 -1.34026 0 0.17976 0 -1.01975
GLY_9 -3.92484 0.46223 3.31921 0.00014 0 0.1513 -1.8868 0 0 0 0 0 0 0 0 0 0 0 0.16367 0 -1.50181 0 0.79816 0 -0.18717 0 -2.60591
ARG_10 -4.86156 0.35285 5.00587 0.01256 0.38403 0.22831 -4.2529 0 0 0 0 -0.60505 0 0 0 0 0 0 0.10161 1.98411 0.0008 0 -0.09474 0 -0.1865 0 -1.93062
VAL_11 -6.62321 0.84887 0.20655 0.01502 0.04283 0.15245 -1.74167 0 0 0 0 0 0 0 0 0 0 0 0.05508 0.0466 -0.72587 0 2.64269 0 -0.22832 0 -5.30898
ARG_12 -5.58857 0.80309 5.26504 0.01017 0.17788 0.40419 -4.51523 0 0 0 0 -0.96199 0 0 0 0 0 0 -0.0267 2.3224 -0.01234 0 -0.09474 0 -0.20639 0 -2.42319
VAL_13 -6.53178 0.7499 0.45419 0.01445 0.04344 0.07546 -2.10534 0 0 0 0 0 0 0 0 0 0 0 -0.07046 0.07579 -0.65604 0 2.64269 0 -0.17061 0 -5.47831
ARG_14 -5.57776 0.23939 5.3698 0.01539 0.40051 0.13775 -4.25013 0 0 0 0 -1.0328 0 0 0 0 0 0 0.09428 1.95552 0.12221 0 -0.09474 0 -0.12276 0 -2.74335
ASN_15 -8.48001 0.55398 6.89506 0.01501 0.67772 0.00749 -3.21287 0 0 0 -1.55718 -0.80219 0 0 0 0 0 0 0.64521 1.65793 -0.57243 0 -1.34026 0 0.00586 0 -5.50669
GLY_16 -3.1749 0.32806 2.95454 0.00014 0 -0.03221 -1.34725 0 0 0 -0.75814 0 0 0 0 0 0 0 0.04704 0 0.25537 0 0.79816 0 0.27004 0 -0.65915
THR_17 -6.28418 0.59562 4.45282 0.01133 0.06734 -0.11945 -0.85994 0 0 0 -1.68592 -0.80219 0 0 0 0 0 0 -0.02143 0.98738 -0.56213 0 1.15175 0 0.48137 0 -2.58763
ASP_18 -3.12308 0.19932 4.02873 0.00457 0.34375 0.12979 -2.73878 0 0 0 -0.34227 -0.81779 0 0 0 0 0 0 0.0113 2.04561 -0.24769 0 -2.14574 0 -0.11022 0 -2.76249
ARG_19 -4.48077 0.63179 4.4758 0.0191 0.63232 0.18872 -0.79153 0.04827 0 0 -2.06839 0 0 0 0 0 0 0 0.1664 1.31157 -0.2151 0 -0.09474 0 -0.38048 0 -0.55703
PRO_20 -4.0237 0.54781 1.63168 0.00296 0.07627 -0.06121 -0.47771 0.12653 0 0 0 0 0 0 0 0 0 0 -0.03014 0.22337 -1.01888 0 -1.64321 0 -0.40235 0 -5.04856
CYS:disulfide_21 -6.24133 0.23838 3.5776 0.00196 0.00995 -0.13362 -1.87036 0 0 0 0 0 -0.38835 0 0 0 0 0 0.18181 0.14255 -0.07378 0 3.25479 0 -0.23677 0 -1.53717
ARG_22 -5.01604 0.26412 4.71604 0.01497 0.40741 -0.23238 -3.13503 0 0 0 0 0 0 0 0 0 0 0 0.10451 1.88601 0.12753 0 -0.09474 0 0.1459 0 -0.81171
VAL_23 -7.2337 0.60933 1.06103 0.01501 0.04103 0.0421 -2.18083 0 0 0 0 0 0 0 0 0 0 0 0.08994 0.06267 -0.7906 0 2.64269 0 -0.14856 0 -5.78989
ARG_24 -5.88386 0.37329 4.62626 0.01028 0.19038 0.38592 -3.69327 0 0 0 0 -1.03848 0 0 0 0 0 0 0.12146 2.06135 0.03454 0 -0.09474 0 -0.21637 0 -3.12324
VAL_25 -5.65056 0.34472 0.32379 0.01395 0.04172 0.004 -1.82031 0 0 0 0 0 0 0 0 0 0 0 -0.05486 0.11184 -0.74551 0 2.64269 0 -0.20294 0 -4.99148
THR_26 -5.3006 0.92911 3.72699 0.00861 0.05313 0.18479 -3.18144 0 0 0 0 -0.99897 0 0 0 0 0 0 0.08273 0.04054 -0.20388 0 1.15175 0 -0.14383 0 -3.65107
ALA_27 -4.23095 0.66076 1.60546 0.00124 0 -0.02071 -1.10787 0 0 0 0 0 0 0 0 0 0 0 0.06073 0 -0.21475 0 1.32468 0 0.23966 0 -1.68175
GLY_28 -1.56288 0.25628 1.54932 9e-05 0 -0.21399 -0.18378 0 0 0 -0.1399 0 0 0 0 0 0 0 0.12989 0 -1.07534 0 0.79816 0 0.00269 0 -0.43945
GLY_29 -1.24205 0.22409 1.14043 0.00011 0 -0.17767 0.2187 0 0 0 0 0 0 0 0 0 0 0 -0.13675 0 -1.4814 0 0.79816 0 -0.61757 0 -1.27394
GLU_30 -3.7662 0.35199 4.55918 0.00754 0.31982 -0.01184 -2.88958 0 0 0 0 -0.92684 0 0 0 0 0 0 -0.04595 2.48318 0.17123 0 -2.72453 0 -0.40376 0 -2.87577
THR_31 -3.62805 0.48271 2.15521 0.00859 0.05254 -0.10151 -0.8064 0 0 0 0 -0.99897 0 0 0 0 0 0 -0.01985 0.04555 -0.20524 0 1.15175 0 0.05619 0 -1.80749
ARG_32 -4.65317 0.37621 4.48251 0.01085 0.2142 0.1137 -3.3341 0 0 0 0 -0.92684 0 0 0 0 0 0 0.25671 1.86707 -0.06779 0 -0.09474 0 -0.00029 0 -1.75569
GLU_33 -4.77063 0.32795 4.32476 0.00659 0.27469 -0.18346 -2.61063 0 0 0 0 -1.03848 0 0 0 0 0 0 -0.03419 3.31016 0.27044 0 -2.72453 0 0.04132 0 -2.80602
TYR_34 -7.06669 0.81513 2.64862 0.02284 0.27882 0.00754 -2.26884 0 0 0 0 0 0 0 0 0 0 0 0.4383 1.69428 -0.37513 0.00483 0.58223 0 -0.0547 0 -3.27278
THR_35 -2.31827 0.15313 1.04855 0.00838 0.05341 -0.3252 -0.49438 0 0 0 0 0 0 0 0 0 0 0 0.02928 0.04324 -0.16747 0 1.15175 0 -0.09913 0 -0.9167
VAL_36 -7.07014 0.70098 2.51394 0.01463 0.04196 0.10057 -2.33617 0 0 0 0 0 0 0 0 0 0 0 -0.04438 0.16303 -0.76054 0 2.64269 0 -0.15506 0 -4.18849
ASN_37 -4.90463 0.38803 3.95962 0.00526 0.21674 -0.02099 -2.11628 0 0 0 0 0 0 0 0 0 0 0 -0.00213 1.3846 0.05229 0 -1.34026 0 0.04014 0 -2.33761
PRO_38 -5.36541 0.76537 2.58786 0.0029 0.07179 -0.47717 -0.56459 0.0182 0 0 0 0 0 0 0 0 0 0 -0.08811 0.05173 -0.81936 0 -1.64321 0 0.00258 0 -5.45741
GLY_39 -1.43388 0.0404 1.65646 0.00011 0 -0.01513 -1.41068 0 0 0 0 0 0 0 0 0 0 0 -0.07582 0 -1.4411 0 0.79816 0 -0.66241 0 -2.5439
THR_40 -4.68847 0.25465 4.335 0.00763 0.07237 -0.10024 -2.79263 0 0 0 0 0 0 0 0 0 0 0 0.07039 0.06011 -0.61296 0 1.15175 0 -0.46238 0 -2.70477
GLU_41 -3.94614 0.26284 3.33597 0.00595 0.26293 -0.01387 -2.18078 0 0 0 0 -1.0328 0 0 0 0 0 0 0.67639 2.50638 -0.02461 0 -2.72453 0 -0.02713 0 -2.8994
LEU_42 -6.86641 1.53343 0.88555 0.01697 0.08244 0.21695 -1.96354 0 0 0 0 0 0 0 0 0 0 0 0.23254 1.21962 -0.36768 0 1.66147 0 -0.06592 0 -3.41458
GLU_43 -3.69145 0.29501 2.96597 0.00613 0.31902 0.03932 -2.29176 0 0 0 0 -0.96199 0 0 0 0 0 0 0.06887 3.13661 0.21972 0 -2.72453 0 0.13142 0 -2.48765
VAL_44 -5.22616 0.63118 0.83191 0.01829 0.05111 0.08256 -1.61699 0 0 0 0 0 0 0 0 0 0 0 -0.0044 0.01538 -0.3462 0 2.64269 0 -0.02163 0 -2.94225
GLU_45 -2.03089 0.09299 1.10503 0.00601 0.26784 -0.20589 -0.58067 0 0 0 0 0 0 0 0 0 0 0 -0.00423 2.38728 0.11139 0 -2.72453 0 -0.18917 0 -1.76484
LEU_46 -6.04974 0.79703 0.60169 0.01644 0.05274 -0.12466 -1.19485 0 0 0 0 0 0 0 0 0 0 0 0.06277 0.48254 -0.2605 0 1.66147 0 0.01883 0 -3.93624
SER_47 -3.20417 0.60031 3.70881 0.00156 0.07719 -0.19732 -1.07762 0 0 0 0 0 0 0 0 0 0 0 0.05259 0.2225 -0.22746 0 -0.28969 0 -0.27448 0 -0.60777
PRO_48 -2.53415 0.44257 1.70108 0.00264 0.04419 0.11997 -0.20507 0.01882 0 0 -0.88713 0 0 0 0 0 0 0 -0.01171 0.57892 -0.41181 0 -1.64321 0 -0.4803 0 -3.26519
GLU_49 -2.47398 0.28734 2.21267 0.00709 0.33561 -0.13331 -0.07561 0 0 0 0 0 0 0 0 0 0 0 -0.03022 2.37961 -0.10242 0 -2.72453 0 -0.47995 0 -0.7977
GLN_50 -7.53028 0.89702 5.82666 0.01187 0.61619 -0.36765 -1.7231 0 0 0 -0.1399 0 0 0 0 0 0 0 1.43128 2.95589 -0.03773 0 -1.45095 0 -0.11068 0 0.37861
GLN_51 -5.64196 0.54679 4.37419 0.00606 0.2243 -0.05607 -1.55486 0 0 0 -0.88713 0 0 0 0 0 0 0 0.0426 3.11177 -0.15555 0 -1.45095 0 0.04378 0 -1.39703
ASN_52 -4.44187 0.21366 3.60144 0.00824 0.33528 -0.43408 -0.69467 0 0 0 0 -0.72635 0 0 0 0 0 0 -0.04371 1.52276 -0.6933 0 -1.34026 0 -0.08919 0 -2.78205
ASN_53 -5.43725 0.23761 3.92839 0.01032 0.53879 -0.17804 -0.37222 0 0 0 0 0 0 0 0 0 0 0 0.04905 1.52266 -0.63454 0 -1.34026 0 0.22256 0 -1.45293
ALA_54 -4.28167 0.3437 1.83487 0.00119 0 0.30993 -1.57069 0 0 0 0 0 0 0 0 0 0 0 0.01571 0 -0.39345 0 1.32468 0 0.30231 0 -2.11343
ILE_55 -6.18678 0.96928 1.48801 0.02449 0.07538 0.05311 -2.27578 0 0 0 0 0 0 0 0 0 0 0 -0.02211 0.35599 -0.76371 0 2.30374 0 -0.13453 0 -4.11291
VAL_56 -6.96517 0.65913 0.74188 0.01471 0.04463 0.04124 -2.44133 0 0 0 0 0 0 0 0 0 0 0 -0.00127 0.01704 -0.71753 0 2.64269 0 -0.39732 0 -6.36128
THR_57 -4.6407 0.22824 2.92197 0.00822 0.05378 0.03628 -2.21359 0 0 0 0 0 0 0 0 0 0 0 -0.04248 0.05079 -0.17763 0 1.15175 0 -0.12452 0 -2.74789
VAL_58 -7.00399 0.79725 0.39886 0.01473 0.04184 0.02738 -2.0277 0 0 0 0 0 0 0 0 0 0 0 -0.06396 0.13309 -0.76726 0 2.64269 0 -0.15395 0 -5.96101
HIS_59 -7.03134 0.51692 4.66842 0.00994 0.48124 -0.12884 -3.10282 0 0 0 -0.20043 0 0 0 0 0 0 0 -0.01435 2.21008 -0.20864 0 -0.30065 0 0.05562 0 -3.04486
CYS:disulfide_60 -4.75379 0.72995 2.45911 0.00254 0.01406 0.0067 -1.39837 0 0 0 0 0 -0.38835 0 0 0 0 0 -0.00559 1.12826 -0.0281 0 3.25479 0 0.61127 0 1.6325
GLY_61 -1.62448 0.09656 1.78936 3e-05 0 -0.19719 -0.20693 0 0 0 -0.20043 0 0 0 0 0 0 0 -0.24231 0 -1.28242 0 0.79816 0 0.50929 0 -0.56037
ASN_62 -1.70015 0.07741 1.52952 0.00681 0.32383 -0.17055 0.23423 0 0 0 0 0 0 0 0 0 0 0 -0.04616 1.5799 -0.57421 0 -1.34026 0 -0.07205 0 -0.15169
GLU_63 -5.38439 0.35057 5.19341 0.0059 0.26656 -0.2588 -3.4166 0 0 0 0 -0.80675 0 0 0 0 0 0 -0.00391 2.52043 0.04195 0 -2.72453 0 -0.20495 0 -4.42111
TYR_64 -9.05955 1.35137 2.95112 0.02236 0.24161 -0.57003 -1.98623 0 0 0 0 0 0 0 0 0 0 0 0.05288 1.54621 -0.38797 0.00069 0.58223 0 -0.10787 0 -5.36319
TYR_65 -9.13439 0.86626 3.54714 0.02229 0.26784 0.13979 -2.89913 0 0 0 0 -0.34427 0 0 0 0 0 0 0.4927 1.43087 -0.17636 0.33937 0.58223 0 -0.15529 0 -5.02095
LEU_66 -8.74615 2.28652 0.69655 0.01653 0.08561 -0.02164 -1.41445 0 0 0 0 0 0 0 0 0 0 0 0.14175 0.73016 -0.06701 0 1.66147 0 0.02716 0 -4.60351
PHE_67 -9.55324 1.45923 1.94506 0.02327 0.29141 0.0853 -2.33811 0 0 0 0 0 0 0 0 0 0 0 0.23474 1.79743 -0.1831 0 1.21829 0 0.13986 0 -4.87987
VAL_68 -7.84093 1.69404 0.56363 0.01586 0.03838 0.10808 -1.52815 0 0 0 0 0 0 0 0 0 0 0 3.16583 0.20572 -0.52031 0 2.64269 0 0.00823 0 -1.44693
LEU_69 -7.54126 1.51278 1.35374 0.01981 0.05549 0.05213 -1.63726 0 0 0 0 0 0 0 0 0 0 0 -0.00767 0.36375 -0.29241 0 1.66147 0 -0.17516 0 -4.63458
ALA_70 -5.07835 0.37573 1.54576 0.00126 0 -0.17093 -0.39426 0 0 0 0 0 0 0 0 0 0 0 0.57136 0 -0.54405 0 1.32468 0 -0.13821 0 -2.50701
HIS_D_71 -3.42321 0.16847 2.61665 0.00463 0.43573 0.02407 -0.6532 0 0 0 -0.39805 -0.50695 0 0 0 0 0 0 -0.03617 1.3263 -0.3036 0 -0.30065 0 -0.32732 0 -1.3733
ASP_72 -5.45904 0.52227 6.09315 0.00883 0.58466 0.4845 -4.93122 0 0 0 -0.54731 -0.91867 0 0 0 0 0 0 0.10192 1.77768 -0.40732 0 -2.14574 0 -0.12837 0 -4.96466
GLU_73 -4.4843 0.49431 4.63432 0.00639 0.28505 0.15917 -2.82232 0 0 0 0 -0.44401 0 0 0 0 0 0 -0.08605 2.75138 -0.31758 0 -2.72453 0 -0.14361 0 -2.69177
ARG_74 -4.39381 0.39053 5.4404 0.01271 0.37793 0.16082 -4.1631 0 0 0 -0.54731 -0.91867 0 0 0 0 0 0 0.01404 2.31072 -0.18373 0 -0.09474 0 -0.55416 0 -2.14837
ILE_75 -5.51045 0.36609 2.9777 0.02784 0.07182 0.01418 -1.23808 0 0 0 0 0 0 0 0 0 0 0 -0.03359 0.11598 -0.4955 0 2.30374 0 -0.19978 0 -1.60004
ALA_76 -5.64497 0.80799 2.15265 0.00136 0 -0.14245 -1.32262 0 0 0 0 0 0 0 0 0 0 0 0.01832 0 -0.13053 0 1.32468 0 -0.05872 0 -2.99429
GLU_77 -5.20654 0.27798 5.51271 0.01042 1.02222 0.22997 -3.3019 0 0 0 0 -0.99746 0 0 0 0 0 0 0.1695 3.06657 -0.17569 0 -2.72453 0 -0.31793 0 -2.4347
LYS_78 -4.08007 0.22045 4.10017 0.00708 0.11525 -0.30886 -1.55078 0 0 0 0 0 0 0 0 0 0 0 0.18764 0.98339 0.00231 0 -0.71458 0 -0.38623 0 -1.42424
ALA_79 -5.36242 0.50923 2.01435 0.00136 0 -0.12722 -1.57696 0 0 0 0 0 0 0 0 0 0 0 -0.03829 0 -0.20619 0 1.32468 0 -0.34617 0 -3.80763
ILE_80 -8.91887 1.50016 3.88933 0.02728 0.06928 -0.50943 -2.0196 0 0 0 0 0 0 0 0 0 0 0 -0.04619 0.20188 -0.44539 0 2.30374 0 -0.03855 0 -3.98635
GLU_81 -5.40169 0.31994 5.72901 0.00915 0.35901 0.08607 -2.99741 0 0 0 0 -0.94244 0 0 0 0 0 0 0.03411 2.75608 -0.08811 0 -2.72453 0 0.0485 0 -2.81232
HIS_82 -5.51915 0.56581 4.49352 0.0041 0.5867 -0.29523 -1.84401 0 0 0 0 0 0 0 0 0 0 0 -0.00476 1.33358 -0.25582 0 -0.30065 0 0.02728 0 -1.20864
ALA_83 -6.28929 0.86939 3.04651 0.00136 0 -0.13672 -2.40487 0 0 0 0 0 0 0 0 0 0 0 0.04885 0 -0.2658 0 1.32468 0 -0.10249 0 -3.90839
GLU_84 -6.16911 0.38035 6.02575 0.00588 0.26299 -0.2636 -2.6798 0 0 0 0 -0.94114 0 0 0 0 0 0 0.10291 2.56532 -0.23393 0 -2.72453 0 -0.454 0 -4.12292
ARG_85 -4.26496 0.36451 4.43002 0.014 0.33327 0.15099 -2.23858 0 0 0 0 -0.94244 0 0 0 0 0 0 0.14654 1.97222 -0.13394 0 -0.09474 0 -0.43798 0 -0.70111
LEU_86 -5.99253 0.86923 2.14641 0.01909 0.08106 -0.38304 -0.65134 0 0 0 0 0 0 0 0 0 0 0 -0.05175 0.18417 -0.30915 0 1.66147 0 -0.37218 0 -2.79856
GLY_87 -2.84914 0.13333 2.80519 0.00013 0 -0.19814 -1.00769 0 0 0 0 0 0 0 0 0 0 0 0.09131 0 -1.50843 0 0.79816 0 0.6313 0 -1.10399
ALA_88 -4.67574 1.06206 1.68516 0.00129 0 -0.25448 -0.49163 0 0 0 0 0 0 0 0 0 0 0 0.0015 0 -0.12471 0 1.32468 0 0.42587 0 -1.046
ARG_89 -7.18202 0.62016 6.28056 0.01842 0.32692 -0.31602 -4.11794 0 0 0 -0.6627 -0.46248 0 0 0 0 0 0 -0.01026 2.40386 0.02196 0 -0.09474 0 0.01743 0 -3.15683
ILE_90 -6.71609 0.93531 0.36057 0.02583 0.07397 -0.15846 -0.72863 0 0 0 0 0 0 0 0 0 0 0 -0.05724 0.15126 -0.68202 0 2.30374 0 0.24569 0 -4.24608
ILE_91 -8.07017 2.00936 0.97222 0.02721 0.07262 0.20221 -1.60809 0 0 0 0 0 0 0 0 0 0 0 -0.06545 0.2779 -0.66534 0 2.30374 0 -0.28978 0 -4.83357
VAL_92 -7.1149 1.46546 0.17262 0.015 0.0466 -0.06955 -1.69088 0 0 0 0 0 0 0 0 0 0 0 -0.03403 0.03904 -0.5748 0 2.64269 0 -0.21624 0 -5.31899
VAL_93 -7.47543 1.40073 0.8366 0.02136 0.05522 0.15362 -1.81612 0 0 0 0 0 0 0 0 0 0 0 -0.02374 0.38728 -0.36058 0 2.64269 0 -0.21007 0 -4.38845
VAL_94 -7.03106 0.6738 0.09597 0.01439 0.04476 0.01533 -1.35051 0 0 0 0 0 0 0 0 0 0 0 -0.04874 0.10621 -0.50124 0 2.64269 0 -0.18498 0 -5.52338
ILE_95 -8.33193 1.25591 2.50129 0.0237 0.12469 -0.38107 -1.58708 0 0 0 0 0 0 0 0 0 0 0 0.12139 2.14175 -0.42635 0 2.30374 0 -0.01388 0 -2.26785
ASN_96 -4.45488 0.3018 3.68596 0.00728 0.30578 -0.2098 -0.95823 0 0 0 -0.39805 -0.50695 0 0 0 0 0 0 -0.03188 1.45566 -1.0163 0 -1.34026 0 -0.36114 0 -3.52102
GLY_97 -4.30573 0.64998 2.91766 8e-05 0 0.07798 -0.99576 0 0 0 0 0 0 0 0 0 0 0 0.20125 0 -1.46962 0 0.79816 0 -0.84445 0 -2.97043
ARG_98 -6.3688 0.4237 6.60567 0.01239 0.28093 0.24906 -4.85048 0 0 0 0 -0.9499 0 0 0 0 0 0 -0.00663 1.54335 0.08033 0 -0.09474 0 -0.39568 0 -3.4708
VAL_99 -6.91484 0.61504 0.84881 0.01438 0.04291 0.13588 -2.09776 0 0 0 0 0 0 0 0 0 0 0 0.00457 0.04564 -0.57687 0 2.64269 0 -0.1396 0 -5.37916
ARG_100 -7.35246 0.97868 6.36198 0.01326 0.34529 0.76683 -5.47618 0 0 0 0 -2.59255 0 0 0 0 0 0 -0.04013 2.20761 0.01957 0 -0.09474 0 -0.15451 0 -5.01735
VAL_101 -7.05079 1.66248 0.64169 0.01551 0.0499 0.0887 -1.7841 0 0 0 0 0 0 0 0 0 0 0 0.02698 0.02734 -0.45466 0 2.64269 0 0.03591 0 -4.09835
ARG_102 -7.17344 0.66336 6.63147 0.02716 0.40891 -0.00149 -4.09956 0 0 0 0 -0.94114 0 0 0 0 0 0 0.33157 4.25826 -0.01548 0 -0.09474 0 -0.07555 0 -0.08067
ASN_103 -8.89562 0.71637 7.30815 0.01601 0.65495 -0.0636 -3.34744 0 0 0 -1.60786 -0.80077 0 0 0 0 0 0 0.1006 1.57612 -0.50282 0 -1.34026 0 -0.10737 0 -6.29352
GLY_104 -3.11009 0.1617 2.97979 9e-05 0 0.2484 -2.14028 0 0 0 -0.6627 0 0 0 0 0 0 0 0.03081 0 0.46482 0 0.79816 0 0.24733 0 -0.98197
THR_105 -6.0989 0.40487 4.45279 0.01138 0.06849 -0.20458 -0.86295 0 0 0 -1.80934 -0.80077 0 0 0 0 0 0 0.08915 0.97747 -0.59614 0 1.15175 0 0.44383 0 -2.77295
ASP_106 -2.57153 0.16847 2.9334 0.00471 0.34155 -0.30808 -1.2491 0 0 0 -0.34062 0 0 0 0 0 0 0 -0.00351 2.17941 -0.32225 0 -2.14574 0 -0.19171 0 -1.50499
ARG_107 -4.50835 0.51063 4.57534 0.01926 0.63465 0.13294 -0.97077 0.01289 0 0 -2.24854 0 0 0 0 0 0 0 0.22224 1.31235 -0.22478 0 -0.09474 0 -0.44596 0 -1.07284
PRO_108 -3.63991 0.43896 1.45169 0.00344 0.11371 -0.06294 -0.46054 0.03074 0 0 0 0 0 0 0 0 0 0 0.15269 0.92608 -0.87567 0 -1.64321 0 -0.4183 0 -3.98328
CYS:disulfide_109 -5.88213 0.17767 3.46401 0.00197 0.01012 -0.15634 -1.91462 0 0 0 0 0 -0.44856 0 0 0 0 0 0.41573 0.13927 -0.08769 0 3.25479 0 -0.23678 0 -1.26256
ARG_110 -5.92516 0.58213 5.90472 0.02519 0.76698 -0.22719 -4.64751 0 0 0 0 -0.61762 0 0 0 0 0 0 -0.04333 3.12257 0.02252 0 -0.09474 0 0.05929 0 -1.07215
VAL_111 -7.72331 0.89477 1.10416 0.01462 0.04047 0.02684 -2.16228 0 0 0 0 0 0 0 0 0 0 0 -0.0301 0.06398 -0.75533 0 2.64269 0 -0.21157 0 -6.09506
ARG_112 -6.51195 0.48599 4.80499 0.01029 0.18784 0.41312 -3.75258 0 0 0 0 -1.00105 0 0 0 0 0 0 0.00573 2.13611 0.0078 0 -0.09474 0 -0.20785 0 -3.5163
VAL_113 -6.13232 0.2316 0.16927 0.01458 0.04332 -0.07784 -1.83341 0 0 0 0 0 0 0 0 0 0 0 -0.03971 0.05939 -0.71791 0 2.64269 0 -0.19922 0 -5.83955
THR_114 -4.91523 0.75537 3.65044 0.00802 0.05139 0.06797 -2.69931 0 0 0 0 -0.98548 0 0 0 0 0 0 0.10893 0.05681 -0.2046 0 1.15175 0 -0.12381 0 -3.07773
ALA_115 -3.80001 0.65386 1.67929 0.00121 0 -0.07873 -1.04308 0 0 0 0 0 0 0 0 0 0 0 -0.00699 0 -0.28815 0 1.32468 0 0.21223 0 -1.34568
GLY_116 -1.51222 0.20644 1.53726 0.00011 0 -0.20954 -0.3154 0 0 0 -0.35269 0 0 0 0 0 0 0 0.06052 0 -1.08353 0 0.79816 0 -0.08832 0 -0.95921
GLY_117 -1.07228 0.19 1.0252 0.0001 0 -0.19387 0.18793 0 0 0 0 0 0 0 0 0 0 0 -0.13768 0 -1.46439 0 0.79816 0 -0.71042 0 -1.37724
GLU_118 -3.74669 0.26561 4.574 0.00709 0.2773 0.06744 -2.93336 0 0 0 0 -0.97483 0 0 0 0 0 0 -0.00324 2.74888 0.2137 0 -2.72453 0 -0.39234 0 -2.62097
THR_119 -3.92812 0.53896 2.18175 0.00832 0.0519 -0.14671 -0.95722 0 0 0 0 -0.98548 0 0 0 0 0 0 0.24457 0.06618 -0.21363 0 1.15175 0 0.10396 0 -1.88378
ARG_120 -4.69291 0.3836 4.42171 0.02044 0.41037 0.24626 -3.6205 0 0 0 0 -0.97483 0 0 0 0 0 0 0.08611 2.70368 -0.10972 0 -0.09474 0 -0.01929 0 -1.23982
GLU_121 -4.88396 0.37064 4.30483 0.00597 0.25011 -0.2341 -3.05964 0 0 0 0 -1.33345 0 0 0 0 0 0 0.02232 3.40915 0.22869 0 -2.72453 0 0.01025 0 -3.63371
TYR_122 -7.68878 0.72233 2.48088 0.02312 0.29622 -0.07034 -2.10315 0 0 0 0 0 0 0 0 0 0 0 0.34917 1.93491 -0.3806 0.01065 0.58223 0 -0.06994 0 -3.91329
THR_123 -2.28517 0.15166 1.01305 0.0084 0.05327 -0.34178 -0.46205 0 0 0 0 0 0 0 0 0 0 0 -0.03085 0.04132 -0.17853 0 1.15175 0 -0.10501 0 -0.98392
VAL_124 -7.18832 0.73302 2.28927 0.0145 0.042 0.0859 -2.19889 0 0 0 0 0 0 0 0 0 0 0 -0.05479 0.09226 -0.74999 0 2.64269 0 -0.14912 0 -4.44147
ASN_125 -4.6775 0.36611 3.87727 0.0052 0.22186 -0.07066 -2.10011 0.00125 0 0 0 0 0 0 0 0 0 0 -0.00521 1.34804 0.07732 0 -1.34026 0 0.04453 0 -2.25215
PRO_126 -5.29978 0.70106 2.63998 0.00288 0.07155 -0.50898 -0.58608 0.02178 0 0 0 0 0 0 0 0 0 0 -0.0819 0.04784 -0.84817 0 -1.64321 0 -0.00627 0 -5.48929
GLY_127 -1.79214 0.04715 2.06406 9e-05 0 -0.10438 -1.55681 0 0 0 0 0 0 0 0 0 0 0 -0.05522 0 -1.4658 0 0.79816 0 -0.64733 0 -2.71222
THR_128 -5.05586 0.20307 4.80612 0.00798 0.06923 0.04059 -3.13565 0 0 0 0 0 0 0 0 0 0 0 0.00016 0.1005 -0.67699 0 1.15175 0 -0.37829 0 -2.8674
GLU_129 -5.30516 0.53572 4.87228 0.00958 0.46745 0.00778 -2.40566 0 0 0 0 -1.59509 0 0 0 0 0 0 0.0765 3.59858 -0.04432 0 -2.72453 0 0.0311 0 -2.47576
LEU_130 -7.59091 1.97353 1.19692 0.01672 0.07376 0.04454 -1.04024 0 0 0 0 0 0 0 0 0 0 0 0.03307 1.39036 -0.29827 0 1.66147 0 -0.13959 0 -2.67865
GLU_131 -3.00569 0.23786 2.41692 0.0051 0.28457 0.02527 -1.30008 0 0 0 0 -0.50589 0 0 0 0 0 0 0.1884 3.31283 0.29843 0 -2.72453 0 0.19517 0 -0.57164
VAL_132 -5.71832 0.7538 1.24588 0.01616 0.04138 0.11972 -1.82569 0 0 0 0 0 0 0 0 0 0 0 0.05992 0.28748 -0.74863 0 2.64269 0 0.17339 0 -2.95222
GLU_133 -2.25718 0.13889 0.94995 0.00611 0.28787 -0.2494 -0.39615 0 0 0 0 0 0 0 0 0 0 0 -0.03356 2.67631 0.2803 0 -2.72453 0 -0.08104 0 -1.40242
LEU_134 -5.7999 0.63641 0.52022 0.01763 0.05324 -0.14749 -0.86441 0 0 0 0 0 0 0 0 0 0 0 -0.0076 0.32924 -0.33247 0 1.66147 0 -0.00432 0 -3.93798
SER_135 -3.15153 0.4289 3.65074 0.00152 0.07446 -0.12997 -1.08722 0.0041 0 0 0 0 0 0 0 0 0 0 0.02429 0.16283 -0.29137 0 -0.28969 0 -0.34304 0 -0.946
PRO_136 -2.98867 0.71839 1.9788 0.00239 0.03551 -0.14195 0.10611 0.08959 0 0 0 0 0 0 0 0 0 0 -0.068 0.06111 0.02486 0 -1.64321 0 -0.14059 0 -1.96566
GLU_137 -2.48585 0.20037 2.51178 0.00631 0.2963 -0.05518 -0.30546 0 0 0 -0.35546 0 0 0 0 0 0 0 0.02569 2.62234 -0.27954 0 -2.72453 0 -0.19456 0 -0.7378
GLN_138 -7.4444 0.75238 5.42622 0.0103 0.66724 -0.81961 -2.24418 0 0 0 -0.35269 0 0 0 0 0 0 0 0.13181 2.08502 -0.03737 0 -1.45095 0 -0.41652 0 -3.69272
GLN_139 -6.28486 0.84657 4.45421 0.00713 0.19267 -0.5019 -0.6503 0 0 0 0 0 0 0 0 0 0 0 0.01992 2.38366 -0.14318 0 -1.45095 0 -0.20156 0 -1.32859
ASN_140 -3.51514 0.34563 2.56655 0.00788 0.31444 -0.69447 0.17512 0 0 0 0 0 0 0 0 0 0 0 0.02479 1.76834 -0.61498 0 -1.34026 0 -0.33386 0 -1.29595
ASN_141 -4.18183 0.12852 3.64919 0.0061 0.30676 -0.45812 -0.81929 0 0 0 -0.35546 0 0 0 0 0 0 0 -0.04396 1.80649 -0.68196 0 -1.34026 0 -0.25487 0 -2.2387
ALA_142 -4.43872 0.48732 1.34125 0.00119 0 0.01873 -1.24845 0 0 0 0 0 0 0 0 0 0 0 0.9241 0 0.00073 0 1.32468 0 -0.18115 0 -1.77032
GLU_143 -5.01756 0.43361 4.94481 0.00655 0.29796 -0.14302 -3.16478 0 0 0 0 -0.22699 0 0 0 0 0 0 0.09801 2.91656 0.15403 0 -2.72453 0 0.03894 0 -2.38641
VAL_144 -6.52303 0.81373 0.45648 0.01454 0.03946 0.1785 -2.36247 0 0 0 0 0 0 0 0 0 0 0 -0.01619 0.12105 -0.76878 0 2.64269 0 0.02295 0 -5.38107
GLU_145 -5.85673 0.59333 6.21951 0.00573 0.26841 0.47905 -5.41772 0 0 0 0 -0.6925 0 0 0 0 0 0 0.0294 2.66756 0.09687 0 -2.72453 0 -0.12263 0 -4.45425
VAL_146 -7.08323 0.72621 0.73166 0.01472 0.04052 0.05768 -2.32916 0 0 0 0 0 0 0 0 0 0 0 -0.06904 0.08309 -0.74739 0 2.64269 0 -0.12098 0 -6.05324
GLU_147 -5.75436 0.46942 5.25588 0.00673 0.33925 0.27801 -4.11911 0 0 0 0 -0.28521 0 0 0 0 0 0 -0.04425 2.65366 0.32634 0 -2.72453 0 0.10755 0 -3.49062
CYS:disulfide_148 -4.31906 0.38212 2.23413 0.00223 0.01322 0.09012 -1.35635 0 0 0 0 0 -0.44856 0 0 0 0 0 0.06861 0.67908 0.02391 0 3.25479 0 0.512 0 1.13624
GLY_149 -1.08921 0.074 1.16715 2e-05 0 -0.26625 0.33463 0 0 0 0 0 0 0 0 0 0 0 -0.2548 0 -1.30085 0 0.79816 0 0.2656 0 -0.27154
ASN_150 -1.29489 0.06973 1.30011 0.00616 0.31458 -0.17154 -0.00645 0 0 0 0 0 0 0 0 0 0 0 -0.03341 1.60484 -0.58957 0 -1.34026 0 -0.16575 0 -0.30645
GLU_151 -4.87411 0.23726 5.21769 0.00538 0.25696 0.08036 -2.96689 0 0 0 0 -0.95852 0 0 0 0 0 0 0.00605 2.81207 0.08151 0 -2.72453 0 -0.17674 0 -3.00352
LYS_152 -5.20391 0.56218 5.87954 0.00839 0.12905 -0.06923 -4.79024 0 0 0 0 -0.24984 0 0 0 0 0 0 0.0417 1.65465 0.16103 0 -0.71458 0 0.00805 0 -2.5832
TYR_153 -9.38699 1.06103 4.10348 0.02361 0.25654 0.06661 -3.09134 0 0 0 0 -0.32538 0 0 0 0 0 0 0.36891 1.62436 -0.38518 0.06194 0.58223 0 -0.1692 0 -5.20938
ARG_154 -7.00967 0.47509 7.21114 0.01604 0.32451 0.50993 -5.05024 0 0 0 0 -1.56521 0 0 0 0 0 0 0.3522 2.7864 -0.19802 0 -0.09474 0 -0.21704 0 -2.45962
PHE_155 -9.52266 1.27525 1.78491 0.03222 0.06165 -0.03433 -2.19024 0 0 0 0 0 0 0 0 0 0 0 0.13652 3.02544 -0.15438 0 1.21829 0 0.03429 0 -4.33304
GLN_156 -7.2308 0.69761 6.338 0.0081 0.18372 0.1631 -3.94761 0 0 0 -0.68394 -0.89556 0 0 0 0 0 0 0.63272 2.73914 0.271 0 -1.45095 0 0.15793 0 -3.01752
LEU_157 -7.35075 1.10009 0.8506 0.03126 0.07877 -0.04038 -0.93686 0 0 0 0 0 0 0 0 0 0 0 -0.03566 2.01148 -0.35712 0 1.66147 0 0.03121 0 -2.95589
GLY:CtermProteinFull_158 -3.16689 0.09107 5.32607 0.00012 0 0.59682 -4.01853 0 0 0 -1.77526 0 0 0 0 0 0 0 0 0 0 0 0.79816 0 -0.02682 0 -2.17527
#END_POSE_ENERGIES_TABLE models/design14bab_gba0308_9.pdb
