# Supplementary material for: Single-chain dimers from de novo immunoglobulins as robust scaffolds for multiple binding loops
Source: Nat Commun. 2023 Sep 23;14:5939. doi: 10.1038/s41467-023-41717-5 (PMC10517939; doi:10.1038/s41467-023-41717-5)
Supplement: Supplementary file 3 — Supplementary Data 1 [file 41467_2023_41717_MOESM3_ESM.zip › design_models/scIg/scIg14h/ranked_5.pdb]

MODEL     1
ATOM      1  N   ARG A   1       6.002 -14.612  -3.461  1.00 78.07           N  
ATOM      2  CA  ARG A   1       4.719 -14.052  -3.049  1.00 78.07           C  
ATOM      3  C   ARG A   1       4.848 -13.301  -1.729  1.00 78.07           C  
ATOM      4  CB  ARG A   1       3.666 -15.156  -2.924  1.00 78.07           C  
ATOM      5  O   ARG A   1       5.519 -13.768  -0.806  1.00 78.07           O  
ATOM      6  CG  ARG A   1       2.309 -14.661  -2.450  1.00 78.07           C  
ATOM      7  CD  ARG A   1       1.315 -15.803  -2.295  1.00 78.07           C  
ATOM      8  NE  ARG A   1       1.371 -16.389  -0.959  1.00 78.07           N  
ATOM      9  NH1 ARG A   1      -0.220 -18.011  -1.379  1.00 78.07           N  
ATOM     10  NH2 ARG A   1       0.771 -17.878   0.684  1.00 78.07           N  
ATOM     11  CZ  ARG A   1       0.641 -17.425  -0.555  1.00 78.07           C  
ATOM     12  N   ILE A   2       4.553 -12.136  -1.657  1.00 81.94           N  
ATOM     13  CA  ILE A   2       4.505 -11.340  -0.436  1.00 81.94           C  
ATOM     14  C   ILE A   2       3.052 -11.043  -0.070  1.00 81.94           C  
ATOM     15  CB  ILE A   2       5.300 -10.024  -0.587  1.00 81.94           C  
ATOM     16  O   ILE A   2       2.279 -10.571  -0.907  1.00 81.94           O  
ATOM     17  CG1 ILE A   2       6.761 -10.320  -0.944  1.00 81.94           C  
ATOM     18  CG2 ILE A   2       5.208  -9.187   0.692  1.00 81.94           C  
ATOM     19  CD1 ILE A   2       7.530 -11.049   0.149  1.00 81.94           C  
ATOM     20  N   GLU A   3       2.630 -11.394   1.189  1.00 81.60           N  
ATOM     21  CA  GLU A   3       1.284 -11.114   1.680  1.00 81.60           C  
ATOM     22  C   GLU A   3       1.316 -10.130   2.846  1.00 81.60           C  
ATOM     23  CB  GLU A   3       0.586 -12.409   2.104  1.00 81.60           C  
ATOM     24  O   GLU A   3       1.996 -10.367   3.847  1.00 81.60           O  
ATOM     25  CG  GLU A   3       0.398 -13.406   0.970  1.00 81.60           C  
ATOM     26  CD  GLU A   3      -0.224 -14.718   1.421  1.00 81.60           C  
ATOM     27  OE1 GLU A   3      -0.135 -15.720   0.676  1.00 81.60           O  
ATOM     28  OE2 GLU A   3      -0.807 -14.743   2.528  1.00 81.60           O  
ATOM     29  N   VAL A   4       0.705  -9.027   2.663  1.00 83.77           N  
ATOM     30  CA  VAL A   4       0.642  -8.032   3.729  1.00 83.77           C  
ATOM     31  C   VAL A   4      -0.804  -7.857   4.187  1.00 83.77           C  
ATOM     32  CB  VAL A   4       1.225  -6.676   3.275  1.00 83.77           C  
ATOM     33  O   VAL A   4      -1.698  -7.629   3.369  1.00 83.77           O  
ATOM     34  CG1 VAL A   4       1.218  -5.672   4.427  1.00 83.77           C  
ATOM     35  CG2 VAL A   4       2.641  -6.859   2.732  1.00 83.77           C  
ATOM     36  N   ARG A   5      -1.007  -8.048   5.466  1.00 77.34           N  
ATOM     37  CA  ARG A   5      -2.331  -7.877   6.055  1.00 77.34           C  
ATOM     38  C   ARG A   5      -2.306  -6.830   7.163  1.00 77.34           C  
ATOM     39  CB  ARG A   5      -2.853  -9.208   6.602  1.00 77.34           C  
ATOM     40  O   ARG A   5      -1.477  -6.901   8.072  1.00 77.34           O  
ATOM     41  CG  ARG A   5      -3.110 -10.256   5.531  1.00 77.34           C  
ATOM     42  CD  ARG A   5      -3.663 -11.544   6.125  1.00 77.34           C  
ATOM     43  NE  ARG A   5      -3.919 -12.546   5.094  1.00 77.34           N  
ATOM     44  NH1 ARG A   5      -4.797 -14.115   6.545  1.00 77.34           N  
ATOM     45  NH2 ARG A   5      -4.641 -14.579   4.305  1.00 77.34           N  
ATOM     46  CZ  ARG A   5      -4.452 -13.744   5.317  1.00 77.34           C  
ATOM     47  N   VAL A   6      -3.166  -5.842   6.920  1.00 75.79           N  
ATOM     48  CA  VAL A   6      -3.329  -4.871   7.997  1.00 75.79           C  
ATOM     49  C   VAL A   6      -4.743  -4.962   8.566  1.00 75.79           C  
ATOM     50  CB  VAL A   6      -3.041  -3.432   7.513  1.00 75.79           C  
ATOM     51  O   VAL A   6      -5.722  -4.728   7.854  1.00 75.79           O  
ATOM     52  CG1 VAL A   6      -3.106  -2.447   8.679  1.00 75.79           C  
ATOM     53  CG2 VAL A   6      -1.678  -3.363   6.827  1.00 75.79           C  
ATOM     54  N   ASP A   7      -4.871  -5.546   9.782  1.00 71.56           N  
ATOM     55  CA  ASP A   7      -6.196  -5.645  10.385  1.00 71.56           C  
ATOM     56  C   ASP A   7      -6.150  -5.301  11.872  1.00 71.56           C  
ATOM     57  CB  ASP A   7      -6.773  -7.048  10.188  1.00 71.56           C  
ATOM     58  O   ASP A   7      -5.076  -5.053  12.424  1.00 71.56           O  
ATOM     59  CG  ASP A   7      -5.935  -8.131  10.845  1.00 71.56           C  
ATOM     60  OD1 ASP A   7      -5.717  -8.071  12.074  1.00 71.56           O  
ATOM     61  OD2 ASP A   7      -5.487  -9.051  10.127  1.00 71.56           O  
ATOM     62  N   ASN A   8      -7.282  -5.053  12.579  1.00 65.48           N  
ATOM     63  CA  ASN A   8      -7.636  -4.825  13.976  1.00 65.48           C  
ATOM     64  C   ASN A   8      -6.397  -4.606  14.840  1.00 65.48           C  
ATOM     65  CB  ASN A   8      -8.461  -5.994  14.518  1.00 65.48           C  
ATOM     66  O   ASN A   8      -6.226  -5.265  15.867  1.00 65.48           O  
ATOM     67  CG  ASN A   8      -9.839  -6.076  13.893  1.00 65.48           C  
ATOM     68  ND2 ASN A   8     -10.339  -7.294  13.717  1.00 65.48           N  
ATOM     69  OD1 ASN A   8     -10.450  -5.054  13.569  1.00 65.48           O  
ATOM     70  N   GLY A   9      -5.406  -3.821  14.298  1.00 76.19           N  
ATOM     71  CA  GLY A   9      -4.324  -3.398  15.172  1.00 76.19           C  
ATOM     72  C   GLY A   9      -3.031  -4.154  14.930  1.00 76.19           C  
ATOM     73  O   GLY A   9      -2.127  -4.134  15.768  1.00 76.19           O  
ATOM     74  N   ARG A  10      -3.084  -4.918  13.792  1.00 84.45           N  
ATOM     75  CA  ARG A  10      -1.895  -5.735  13.568  1.00 84.45           C  
ATOM     76  C   ARG A  10      -1.466  -5.688  12.105  1.00 84.45           C  
ATOM     77  CB  ARG A  10      -2.150  -7.183  13.993  1.00 84.45           C  
ATOM     78  O   ARG A  10      -2.309  -5.670  11.206  1.00 84.45           O  
ATOM     79  CG  ARG A  10      -2.355  -7.359  15.489  1.00 84.45           C  
ATOM     80  CD  ARG A  10      -2.613  -8.814  15.855  1.00 84.45           C  
ATOM     81  NE  ARG A  10      -3.061  -8.950  17.238  1.00 84.45           N  
ATOM     82  NH1 ARG A  10      -3.369 -11.237  17.131  1.00 84.45           N  
ATOM     83  NH2 ARG A  10      -3.804 -10.107  19.077  1.00 84.45           N  
ATOM     84  CZ  ARG A  10      -3.411 -10.098  17.812  1.00 84.45           C  
ATOM     85  N   VAL A  11      -0.209  -5.475  11.896  1.00 88.15           N  
ATOM     86  CA  VAL A  11       0.397  -5.645  10.580  1.00 88.15           C  
ATOM     87  C   VAL A  11       1.057  -7.019  10.489  1.00 88.15           C  
ATOM     88  CB  VAL A  11       1.431  -4.536  10.283  1.00 88.15           C  
ATOM     89  O   VAL A  11       1.854  -7.390  11.353  1.00 88.15           O  
ATOM     90  CG1 VAL A  11       2.136  -4.797   8.953  1.00 88.15           C  
ATOM     91  CG2 VAL A  11       0.756  -3.166  10.274  1.00 88.15           C  
ATOM     92  N   ARG A  12       0.584  -7.836   9.465  1.00 89.48           N  
ATOM     93  CA  ARG A  12       1.185  -9.143   9.219  1.00 89.48           C  
ATOM     94  C   ARG A  12       1.829  -9.199   7.838  1.00 89.48           C  
ATOM     95  CB  ARG A  12       0.138 -10.251   9.355  1.00 89.48           C  
ATOM     96  O   ARG A  12       1.195  -8.856   6.838  1.00 89.48           O  
ATOM     97  CG  ARG A  12      -0.417 -10.405  10.762  1.00 89.48           C  
ATOM     98  CD  ARG A  12      -1.475 -11.497  10.834  1.00 89.48           C  
ATOM     99  NE  ARG A  12      -2.752 -11.047  10.287  1.00 89.48           N  
ATOM    100  NH1 ARG A  12      -3.912 -12.957  10.874  1.00 89.48           N  
ATOM    101  NH2 ARG A  12      -4.986 -11.245   9.791  1.00 89.48           N  
ATOM    102  CZ  ARG A  12      -3.881 -11.750  10.319  1.00 89.48           C  
ATOM    103  N   VAL A  13       3.027  -9.529   7.846  1.00 90.84           N  
ATOM    104  CA  VAL A  13       3.740  -9.681   6.582  1.00 90.84           C  
ATOM    105  C   VAL A  13       4.276 -11.105   6.459  1.00 90.84           C  
ATOM    106  CB  VAL A  13       4.896  -8.663   6.456  1.00 90.84           C  
ATOM    107  O   VAL A  13       5.046 -11.561   7.308  1.00 90.84           O  
ATOM    108  CG1 VAL A  13       5.592  -8.801   5.104  1.00 90.84           C  
ATOM    109  CG2 VAL A  13       4.376  -7.240   6.651  1.00 90.84           C  
ATOM    110  N   ARG A  14       3.796 -11.835   5.468  1.00 91.84           N  
ATOM    111  CA  ARG A  14       4.319 -13.165   5.173  1.00 91.84           C  
ATOM    112  C   ARG A  14       5.224 -13.137   3.946  1.00 91.84           C  
ATOM    113  CB  ARG A  14       3.175 -14.158   4.959  1.00 91.84           C  
ATOM    114  O   ARG A  14       4.826 -12.648   2.886  1.00 91.84           O  
ATOM    115  CG  ARG A  14       3.633 -15.598   4.790  1.00 91.84           C  
ATOM    116  CD  ARG A  14       2.455 -16.558   4.698  1.00 91.84           C  
ATOM    117  NE  ARG A  14       2.889 -17.916   4.386  1.00 91.84           N  
ATOM    118  NH1 ARG A  14       1.266 -18.950   5.665  1.00 91.84           N  
ATOM    119  NH2 ARG A  14       2.791 -20.208   4.504  1.00 91.84           N  
ATOM    120  CZ  ARG A  14       2.314 -19.022   4.853  1.00 91.84           C  
ATOM    121  N   ASN A  15       6.531 -13.630   4.182  1.00 89.50           N  
ATOM    122  CA  ASN A  15       7.505 -13.673   3.097  1.00 89.50           C  
ATOM    123  C   ASN A  15       7.505 -15.028   2.397  1.00 89.50           C  
ATOM    124  CB  ASN A  15       8.905 -13.345   3.620  1.00 89.50           C  
ATOM    125  O   ASN A  15       8.065 -15.998   2.912  1.00 89.50           O  
ATOM    126  CG  ASN A  15       9.949 -13.324   2.521  1.00 89.50           C  
ATOM    127  ND2 ASN A  15      11.213 -13.187   2.905  1.00 89.50           N  
ATOM    128  OD1 ASN A  15       9.622 -13.428   1.336  1.00 89.50           O  
ATOM    129  N   GLY A  16       6.790 -15.120   1.242  1.00 87.92           N  
ATOM    130  CA  GLY A  16       6.766 -16.345   0.459  1.00 87.92           C  
ATOM    131  C   GLY A  16       7.843 -16.392  -0.609  1.00 87.92           C  
ATOM    132  O   GLY A  16       7.825 -17.265  -1.478  1.00 87.92           O  
ATOM    133  N   THR A  17       8.733 -15.451  -0.530  1.00 87.68           N  
ATOM    134  CA  THR A  17       9.814 -15.435  -1.510  1.00 87.68           C  
ATOM    135  C   THR A  17      10.961 -16.338  -1.065  1.00 87.68           C  
ATOM    136  CB  THR A  17      10.340 -14.006  -1.738  1.00 87.68           C  
ATOM    137  O   THR A  17      10.880 -16.983  -0.017  1.00 87.68           O  
ATOM    138  CG2 THR A  17       9.192 -13.016  -1.899  1.00 87.68           C  
ATOM    139  OG1 THR A  17      11.141 -13.614  -0.616  1.00 87.68           O  
ATOM    140  N   ASP A  18      12.089 -16.422  -1.901  1.00 90.41           N  
ATOM    141  CA  ASP A  18      13.240 -17.257  -1.567  1.00 90.41           C  
ATOM    142  C   ASP A  18      14.364 -16.424  -0.956  1.00 90.41           C  
ATOM    143  CB  ASP A  18      13.746 -17.993  -2.809  1.00 90.41           C  
ATOM    144  O   ASP A  18      15.481 -16.914  -0.778  1.00 90.41           O  
ATOM    145  CG  ASP A  18      14.164 -17.054  -3.927  1.00 90.41           C  
ATOM    146  OD1 ASP A  18      13.857 -15.844  -3.853  1.00 90.41           O  
ATOM    147  OD2 ASP A  18      14.804 -17.528  -4.890  1.00 90.41           O  
ATOM    148  N   ARG A  19      14.059 -15.111  -0.647  1.00 90.20           N  
ATOM    149  CA  ARG A  19      15.024 -14.179  -0.073  1.00 90.20           C  
ATOM    150  C   ARG A  19      14.449 -13.486   1.158  1.00 90.20           C  
ATOM    151  CB  ARG A  19      15.449 -13.137  -1.110  1.00 90.20           C  
ATOM    152  O   ARG A  19      13.231 -13.337   1.281  1.00 90.20           O  
ATOM    153  CG  ARG A  19      16.088 -13.732  -2.355  1.00 90.20           C  
ATOM    154  CD  ARG A  19      16.340 -12.674  -3.420  1.00 90.20           C  
ATOM    155  NE  ARG A  19      15.100 -12.253  -4.066  1.00 90.20           N  
ATOM    156  NH1 ARG A  19      16.133 -10.928  -5.651  1.00 90.20           N  
ATOM    157  NH2 ARG A  19      13.848 -11.116  -5.619  1.00 90.20           N  
ATOM    158  CZ  ARG A  19      15.030 -11.433  -5.110  1.00 90.20           C  
ATOM    159  N   PRO A  20      15.454 -13.043   2.116  1.00 91.77           N  
ATOM    160  CA  PRO A  20      14.967 -12.224   3.229  1.00 91.77           C  
ATOM    161  C   PRO A  20      14.405 -10.880   2.771  1.00 91.77           C  
ATOM    162  CB  PRO A  20      16.215 -12.027   4.094  1.00 91.77           C  
ATOM    163  O   PRO A  20      14.875 -10.315   1.780  1.00 91.77           O  
ATOM    164  CG  PRO A  20      17.363 -12.270   3.169  1.00 91.77           C  
ATOM    165  CD  PRO A  20      16.900 -13.169   2.059  1.00 91.77           C  
ATOM    166  N   CYS A  21      13.342 -10.534   3.464  1.00 91.93           N  
ATOM    167  CA  CYS A  21      12.737  -9.246   3.145  1.00 91.93           C  
ATOM    168  C   CYS A  21      12.914  -8.260   4.294  1.00 91.93           C  
ATOM    169  CB  CYS A  21      11.251  -9.415   2.830  1.00 91.93           C  
ATOM    170  O   CYS A  21      12.850  -8.645   5.463  1.00 91.93           O  
ATOM    171  SG  CYS A  21      10.927 -10.437   1.376  1.00 91.93           S  
ATOM    172  N   ARG A  22      13.244  -7.045   3.937  1.00 93.23           N  
ATOM    173  CA  ARG A  22      13.250  -5.954   4.906  1.00 93.23           C  
ATOM    174  C   ARG A  22      11.897  -5.251   4.946  1.00 93.23           C  
ATOM    175  CB  ARG A  22      14.354  -4.947   4.577  1.00 93.23           C  
ATOM    176  O   ARG A  22      11.425  -4.743   3.927  1.00 93.23           O  
ATOM    177  CG  ARG A  22      14.585  -3.909   5.663  1.00 93.23           C  
ATOM    178  CD  ARG A  22      15.757  -2.996   5.331  1.00 93.23           C  
ATOM    179  NE  ARG A  22      17.035  -3.687   5.476  1.00 93.23           N  
ATOM    180  NH1 ARG A  22      18.290  -2.004   4.513  1.00 93.23           N  
ATOM    181  NH2 ARG A  22      19.311  -3.913   5.265  1.00 93.23           N  
ATOM    182  CZ  ARG A  22      18.209  -3.200   5.085  1.00 93.23           C  
ATOM    183  N   VAL A  23      11.296  -5.315   6.120  1.00 91.27           N  
ATOM    184  CA  VAL A  23       9.965  -4.736   6.274  1.00 91.27           C  
ATOM    185  C   VAL A  23      10.035  -3.518   7.192  1.00 91.27           C  
ATOM    186  CB  VAL A  23       8.958  -5.767   6.831  1.00 91.27           C  
ATOM    187  O   VAL A  23      10.526  -3.610   8.320  1.00 91.27           O  
ATOM    188  CG1 VAL A  23       7.580  -5.133   7.011  1.00 91.27           C  
ATOM    189  CG2 VAL A  23       8.875  -6.982   5.909  1.00 91.27           C  
ATOM    190  N   ARG A  24       9.558  -2.394   6.681  1.00 91.29           N  
ATOM    191  CA  ARG A  24       9.494  -1.154   7.448  1.00 91.29           C  
ATOM    192  C   ARG A  24       8.048  -0.769   7.747  1.00 91.29           C  
ATOM    193  CB  ARG A  24      10.193  -0.019   6.696  1.00 91.29           C  
ATOM    194  O   ARG A  24       7.220  -0.692   6.837  1.00 91.29           O  
ATOM    195  CG  ARG A  24      10.297   1.273   7.489  1.00 91.29           C  
ATOM    196  CD  ARG A  24      11.053   2.348   6.720  1.00 91.29           C  
ATOM    197  NE  ARG A  24      12.466   2.013   6.573  1.00 91.29           N  
ATOM    198  NH1 ARG A  24      12.997   3.894   5.342  1.00 91.29           N  
ATOM    199  NH2 ARG A  24      14.619   2.355   5.849  1.00 91.29           N  
ATOM    200  CZ  ARG A  24      13.358   2.755   5.922  1.00 91.29           C  
ATOM    201  N   VAL A  25       7.692  -0.607   8.994  1.00 89.90           N  
ATOM    202  CA  VAL A  25       6.361  -0.193   9.427  1.00 89.90           C  
ATOM    203  C   VAL A  25       6.427   1.206  10.036  1.00 89.90           C  
ATOM    204  CB  VAL A  25       5.761  -1.189  10.445  1.00 89.90           C  
ATOM    205  O   VAL A  25       7.093   1.417  11.052  1.00 89.90           O  
ATOM    206  CG1 VAL A  25       4.345  -0.772  10.839  1.00 89.90           C  
ATOM    207  CG2 VAL A  25       5.763  -2.605   9.870  1.00 89.90           C  
ATOM    208  N   THR A  26       5.811   2.169   9.337  1.00 87.93           N  
ATOM    209  CA  THR A  26       5.701   3.530   9.850  1.00 87.93           C  
ATOM    210  C   THR A  26       4.275   3.820  10.311  1.00 87.93           C  
ATOM    211  CB  THR A  26       6.121   4.563   8.788  1.00 87.93           C  
ATOM    212  O   THR A  26       3.338   3.776   9.511  1.00 87.93           O  
ATOM    213  CG2 THR A  26       6.141   5.972   9.370  1.00 87.93           C  
ATOM    214  OG1 THR A  26       7.430   4.238   8.305  1.00 87.93           O  
ATOM    215  N   ALA A  27       4.062   3.997  11.558  1.00 86.26           N  
ATOM    216  CA  ALA A  27       2.757   4.262  12.158  1.00 86.26           C  
ATOM    217  C   ALA A  27       2.871   5.270  13.298  1.00 86.26           C  
ATOM    218  CB  ALA A  27       2.128   2.964  12.660  1.00 86.26           C  
ATOM    219  O   ALA A  27       3.782   5.180  14.125  1.00 86.26           O  
ATOM    220  N   GLY A  28       1.959   6.301  13.336  1.00 80.93           N  
ATOM    221  CA  GLY A  28       1.920   7.263  14.426  1.00 80.93           C  
ATOM    222  C   GLY A  28       3.197   8.071  14.554  1.00 80.93           C  
ATOM    223  O   GLY A  28       3.602   8.431  15.662  1.00 80.93           O  
ATOM    224  N   GLY A  29       4.004   8.179  13.433  1.00 81.24           N  
ATOM    225  CA  GLY A  29       5.251   8.928  13.444  1.00 81.24           C  
ATOM    226  C   GLY A  29       6.456   8.076  13.793  1.00 81.24           C  
ATOM    227  O   GLY A  29       7.585   8.571  13.827  1.00 81.24           O  
ATOM    228  N   GLU A  30       6.179   6.858  14.159  1.00 87.64           N  
ATOM    229  CA  GLU A  30       7.265   5.945  14.501  1.00 87.64           C  
ATOM    230  C   GLU A  30       7.541   4.965  13.363  1.00 87.64           C  
ATOM    231  CB  GLU A  30       6.941   5.180  15.786  1.00 87.64           C  
ATOM    232  O   GLU A  30       6.615   4.515  12.687  1.00 87.64           O  
ATOM    233  CG  GLU A  30       6.866   6.062  17.024  1.00 87.64           C  
ATOM    234  CD  GLU A  30       6.581   5.283  18.299  1.00 87.64           C  
ATOM    235  OE1 GLU A  30       6.585   5.890  19.394  1.00 87.64           O  
ATOM    236  OE2 GLU A  30       6.353   4.057  18.202  1.00 87.64           O  
ATOM    237  N   THR A  31       8.904   4.781  13.168  1.00 90.39           N  
ATOM    238  CA  THR A  31       9.327   3.828  12.148  1.00 90.39           C  
ATOM    239  C   THR A  31      10.070   2.654  12.779  1.00 90.39           C  
ATOM    240  CB  THR A  31      10.225   4.500  11.093  1.00 90.39           C  
ATOM    241  O   THR A  31      10.999   2.852  13.566  1.00 90.39           O  
ATOM    242  CG2 THR A  31      10.661   3.502  10.026  1.00 90.39           C  
ATOM    243  OG1 THR A  31       9.500   5.566  10.466  1.00 90.39           O  
ATOM    244  N   ARG A  32       9.508   1.414  12.473  1.00 92.52           N  
ATOM    245  CA  ARG A  32      10.196   0.198  12.895  1.00 92.52           C  
ATOM    246  C   ARG A  32      10.614  -0.640  11.691  1.00 92.52           C  
ATOM    247  CB  ARG A  32       9.305  -0.629  13.824  1.00 92.52           C  
ATOM    248  O   ARG A  32       9.872  -0.741  10.711  1.00 92.52           O  
ATOM    249  CG  ARG A  32       8.901   0.097  15.097  1.00 92.52           C  
ATOM    250  CD  ARG A  32       7.857  -0.682  15.885  1.00 92.52           C  
ATOM    251  NE  ARG A  32       7.201   0.154  16.886  1.00 92.52           N  
ATOM    252  NH1 ARG A  32       5.741  -1.487  17.601  1.00 92.52           N  
ATOM    253  NH2 ARG A  32       5.687   0.597  18.554  1.00 92.52           N  
ATOM    254  CZ  ARG A  32       6.211  -0.247  17.678  1.00 92.52           C  
ATOM    255  N   GLU A  33      11.734  -1.210  11.810  1.00 94.01           N  
ATOM    256  CA  GLU A  33      12.260  -2.026  10.719  1.00 94.01           C  
ATOM    257  C   GLU A  33      12.493  -3.465  11.170  1.00 94.01           C  
ATOM    258  CB  GLU A  33      13.561  -1.427  10.178  1.00 94.01           C  
ATOM    259  O   GLU A  33      13.013  -3.702  12.262  1.00 94.01           O  
ATOM    260  CG  GLU A  33      13.371  -0.110   9.439  1.00 94.01           C  
ATOM    261  CD  GLU A  33      14.652   0.418   8.814  1.00 94.01           C  
ATOM    262  OE1 GLU A  33      14.599   1.436   8.088  1.00 94.01           O  
ATOM    263  OE2 GLU A  33      15.718  -0.193   9.052  1.00 94.01           O  
ATOM    264  N   TYR A  34      12.043  -4.396  10.247  1.00 94.10           N  
ATOM    265  CA  TYR A  34      12.181  -5.815  10.556  1.00 94.10           C  
ATOM    266  C   TYR A  34      12.753  -6.579   9.368  1.00 94.10           C  
ATOM    267  CB  TYR A  34      10.829  -6.411  10.959  1.00 94.10           C  
ATOM    268  O   TYR A  34      12.592  -6.163   8.219  1.00 94.10           O  
ATOM    269  CG  TYR A  34      10.150  -5.671  12.086  1.00 94.10           C  
ATOM    270  CD1 TYR A  34      10.347  -6.049  13.412  1.00 94.10           C  
ATOM    271  CD2 TYR A  34       9.311  -4.592  11.827  1.00 94.10           C  
ATOM    272  CE1 TYR A  34       9.722  -5.371  14.454  1.00 94.10           C  
ATOM    273  CE2 TYR A  34       8.681  -3.907  12.861  1.00 94.10           C  
ATOM    274  OH  TYR A  34       8.272  -3.628  15.196  1.00 94.10           O  
ATOM    275  CZ  TYR A  34       8.893  -4.303  14.169  1.00 94.10           C  
ATOM    276  N   THR A  35      13.536  -7.651   9.769  1.00 94.57           N  
ATOM    277  CA  THR A  35      13.908  -8.617   8.741  1.00 94.57           C  
ATOM    278  C   THR A  35      13.002  -9.843   8.797  1.00 94.57           C  
ATOM    279  CB  THR A  35      15.377  -9.054   8.891  1.00 94.57           C  
ATOM    280  O   THR A  35      12.849 -10.461   9.853  1.00 94.57           O  
ATOM    281  CG2 THR A  35      15.767 -10.053   7.806  1.00 94.57           C  
ATOM    282  OG1 THR A  35      16.225  -7.903   8.792  1.00 94.57           O  
ATOM    283  N   VAL A  36      12.273 -10.148   7.637  1.00 93.41           N  
ATOM    284  CA  VAL A  36      11.408 -11.320   7.549  1.00 93.41           C  
ATOM    285  C   VAL A  36      12.051 -12.371   6.647  1.00 93.41           C  
ATOM    286  CB  VAL A  36      10.004 -10.951   7.019  1.00 93.41           C  
ATOM    287  O   VAL A  36      12.240 -12.140   5.450  1.00 93.41           O  
ATOM    288  CG1 VAL A  36       9.073 -12.161   7.067  1.00 93.41           C  
ATOM    289  CG2 VAL A  36       9.419  -9.790   7.822  1.00 93.41           C  
ATOM    290  N   ASN A  37      12.436 -13.520   7.227  1.00 94.74           N  
ATOM    291  CA  ASN A  37      13.053 -14.611   6.482  1.00 94.74           C  
ATOM    292  C   ASN A  37      12.035 -15.340   5.609  1.00 94.74           C  
ATOM    293  CB  ASN A  37      13.736 -15.594   7.435  1.00 94.74           C  
ATOM    294  O   ASN A  37      10.833 -15.284   5.871  1.00 94.74           O  
ATOM    295  CG  ASN A  37      14.889 -14.967   8.193  1.00 94.74           C  
ATOM    296  ND2 ASN A  37      14.949 -15.217   9.495  1.00 94.74           N  
ATOM    297  OD1 ASN A  37      15.720 -14.263   7.612  1.00 94.74           O  
ATOM    298  N   PRO A  38      12.564 -15.947   4.532  1.00 93.78           N  
ATOM    299  CA  PRO A  38      11.675 -16.738   3.678  1.00 93.78           C  
ATOM    300  C   PRO A  38      10.852 -17.755   4.465  1.00 93.78           C  
ATOM    301  CB  PRO A  38      12.640 -17.441   2.720  1.00 93.78           C  
ATOM    302  O   PRO A  38      11.389 -18.457   5.326  1.00 93.78           O  
ATOM    303  CG  PRO A  38      13.841 -16.554   2.668  1.00 93.78           C  
ATOM    304  CD  PRO A  38      14.043 -15.944   4.025  1.00 93.78           C  
ATOM    305  N   GLY A  39       9.517 -17.782   4.214  1.00 92.24           N  
ATOM    306  CA  GLY A  39       8.641 -18.771   4.822  1.00 92.24           C  
ATOM    307  C   GLY A  39       8.180 -18.384   6.214  1.00 92.24           C  
ATOM    308  O   GLY A  39       7.528 -19.174   6.900  1.00 92.24           O  
ATOM    309  N   THR A  40       8.590 -17.148   6.674  1.00 94.40           N  
ATOM    310  CA  THR A  40       8.209 -16.718   8.014  1.00 94.40           C  
ATOM    311  C   THR A  40       7.228 -15.551   7.950  1.00 94.40           C  
ATOM    312  CB  THR A  40       9.442 -16.311   8.842  1.00 94.40           C  
ATOM    313  O   THR A  40       6.959 -15.018   6.871  1.00 94.40           O  
ATOM    314  CG2 THR A  40      10.454 -17.449   8.918  1.00 94.40           C  
ATOM    315  OG1 THR A  40      10.064 -15.173   8.232  1.00 94.40           O  
ATOM    316  N   GLU A  41       6.678 -15.280   9.103  1.00 92.45           N  
ATOM    317  CA  GLU A  41       5.680 -14.219   9.194  1.00 92.45           C  
ATOM    318  C   GLU A  41       6.044 -13.210  10.279  1.00 92.45           C  
ATOM    319  CB  GLU A  41       4.293 -14.807   9.466  1.00 92.45           C  
ATOM    320  O   GLU A  41       6.505 -13.589  11.357  1.00 92.45           O  
ATOM    321  CG  GLU A  41       3.194 -13.761   9.583  1.00 92.45           C  
ATOM    322  CD  GLU A  41       1.825 -14.359   9.866  1.00 92.45           C  
ATOM    323  OE1 GLU A  41       1.009 -13.707  10.557  1.00 92.45           O  
ATOM    324  OE2 GLU A  41       1.566 -15.488   9.394  1.00 92.45           O  
ATOM    325  N   LEU A  42       5.961 -11.892   9.924  1.00 93.90           N  
ATOM    326  CA  LEU A  42       6.116 -10.800  10.880  1.00 93.90           C  
ATOM    327  C   LEU A  42       4.758 -10.321  11.383  1.00 93.90           C  
ATOM    328  CB  LEU A  42       6.877  -9.634  10.243  1.00 93.90           C  
ATOM    329  O   LEU A  42       3.827 -10.142  10.594  1.00 93.90           O  
ATOM    330  CG  LEU A  42       6.939  -8.340  11.056  1.00 93.90           C  
ATOM    331  CD1 LEU A  42       7.856  -8.515  12.262  1.00 93.90           C  
ATOM    332  CD2 LEU A  42       7.410  -7.182  10.184  1.00 93.90           C  
ATOM    333  N   GLU A  43       4.687 -10.171  12.684  1.00 92.13           N  
ATOM    334  CA  GLU A  43       3.490  -9.597  13.292  1.00 92.13           C  
ATOM    335  C   GLU A  43       3.835  -8.392  14.161  1.00 92.13           C  
ATOM    336  CB  GLU A  43       2.751 -10.650  14.122  1.00 92.13           C  
ATOM    337  O   GLU A  43       4.603  -8.510  15.119  1.00 92.13           O  
ATOM    338  CG  GLU A  43       1.397 -10.186  14.639  1.00 92.13           C  
ATOM    339  CD  GLU A  43       0.638 -11.269  15.391  1.00 92.13           C  
ATOM    340  OE1 GLU A  43       0.273 -11.048  16.568  1.00 92.13           O  
ATOM    341  OE2 GLU A  43       0.408 -12.346  14.797  1.00 92.13           O  
ATOM    342  N   VAL A  44       3.250  -7.191  13.745  1.00 91.51           N  
ATOM    343  CA  VAL A  44       3.505  -5.966  14.496  1.00 91.51           C  
ATOM    344  C   VAL A  44       2.189  -5.403  15.029  1.00 91.51           C  
ATOM    345  CB  VAL A  44       4.225  -4.908  13.630  1.00 91.51           C  
ATOM    346  O   VAL A  44       1.235  -5.216  14.271  1.00 91.51           O  
ATOM    347  CG1 VAL A  44       4.501  -3.643  14.441  1.00 91.51           C  
ATOM    348  CG2 VAL A  44       5.525  -5.478  13.065  1.00 91.51           C  
ATOM    349  N   GLU A  45       2.163  -5.207  16.256  1.00 89.10           N  
ATOM    350  CA  GLU A  45       0.987  -4.609  16.881  1.00 89.10           C  
ATOM    351  C   GLU A  45       1.026  -3.087  16.786  1.00 89.10           C  
ATOM    352  CB  GLU A  45       0.877  -5.043  18.345  1.00 89.10           C  
ATOM    353  O   GLU A  45       2.064  -2.470  17.035  1.00 89.10           O  
ATOM    354  CG  GLU A  45       0.557  -6.519  18.526  1.00 89.10           C  
ATOM    355  CD  GLU A  45       0.338  -6.912  19.979  1.00 89.10           C  
ATOM    356  OE1 GLU A  45      -0.455  -7.844  20.243  1.00 89.10           O  
ATOM    357  OE2 GLU A  45       0.963  -6.281  20.860  1.00 89.10           O  
ATOM    358  N   LEU A  46      -0.212  -2.560  16.314  1.00 86.28           N  
ATOM    359  CA  LEU A  46      -0.316  -1.108  16.214  1.00 86.28           C  
ATOM    360  C   LEU A  46      -1.287  -0.559  17.254  1.00 86.28           C  
ATOM    361  CB  LEU A  46      -0.768  -0.698  14.810  1.00 86.28           C  
ATOM    362  O   LEU A  46      -2.266  -1.222  17.606  1.00 86.28           O  
ATOM    363  CG  LEU A  46       0.119  -1.155  13.652  1.00 86.28           C  
ATOM    364  CD1 LEU A  46      -0.525  -0.794  12.317  1.00 86.28           C  
ATOM    365  CD2 LEU A  46       1.508  -0.535  13.765  1.00 86.28           C  
ATOM    366  N   SER A  47      -0.852   0.530  17.860  1.00 86.59           N  
ATOM    367  CA  SER A  47      -1.815   1.222  18.711  1.00 86.59           C  
ATOM    368  C   SER A  47      -2.964   1.799  17.890  1.00 86.59           C  
ATOM    369  CB  SER A  47      -1.129   2.339  19.498  1.00 86.59           C  
ATOM    370  O   SER A  47      -2.844   1.963  16.674  1.00 86.59           O  
ATOM    371  OG  SER A  47      -0.774   3.412  18.644  1.00 86.59           O  
ATOM    372  N   PRO A  48      -4.113   2.052  18.555  1.00 79.91           N  
ATOM    373  CA  PRO A  48      -5.258   2.630  17.848  1.00 79.91           C  
ATOM    374  C   PRO A  48      -4.890   3.881  17.053  1.00 79.91           C  
ATOM    375  CB  PRO A  48      -6.235   2.969  18.977  1.00 79.91           C  
ATOM    376  O   PRO A  48      -5.404   4.091  15.952  1.00 79.91           O  
ATOM    377  CG  PRO A  48      -5.921   1.989  20.061  1.00 79.91           C  
ATOM    378  CD  PRO A  48      -4.440   1.739  20.063  1.00 79.91           C  
ATOM    379  N   GLU A  49      -4.026   4.601  17.605  1.00 77.07           N  
ATOM    380  CA  GLU A  49      -3.599   5.815  16.917  1.00 77.07           C  
ATOM    381  C   GLU A  49      -2.769   5.486  15.680  1.00 77.07           C  
ATOM    382  CB  GLU A  49      -2.799   6.716  17.862  1.00 77.07           C  
ATOM    383  O   GLU A  49      -2.877   6.163  14.655  1.00 77.07           O  
ATOM    384  CG  GLU A  49      -3.623   7.297  19.002  1.00 77.07           C  
ATOM    385  CD  GLU A  49      -2.818   8.193  19.929  1.00 77.07           C  
ATOM    386  OE1 GLU A  49      -3.390   8.727  20.906  1.00 77.07           O  
ATOM    387  OE2 GLU A  49      -1.604   8.363  19.676  1.00 77.07           O  
ATOM    388  N   GLN A  50      -2.026   4.404  15.789  1.00 82.00           N  
ATOM    389  CA  GLN A  50      -1.146   3.973  14.709  1.00 82.00           C  
ATOM    390  C   GLN A  50      -1.934   3.283  13.599  1.00 82.00           C  
ATOM    391  CB  GLN A  50      -0.060   3.036  15.242  1.00 82.00           C  
ATOM    392  O   GLN A  50      -1.567   3.370  12.425  1.00 82.00           O  
ATOM    393  CG  GLN A  50       0.976   3.729  16.116  1.00 82.00           C  
ATOM    394  CD  GLN A  50       1.954   2.758  16.750  1.00 82.00           C  
ATOM    395  NE2 GLN A  50       3.204   3.184  16.894  1.00 82.00           N  
ATOM    396  OE1 GLN A  50       1.588   1.633  17.108  1.00 82.00           O  
ATOM    397  N   GLN A  51      -2.996   2.729  13.925  1.00 75.42           N  
ATOM    398  CA  GLN A  51      -3.816   1.931  13.019  1.00 75.42           C  
ATOM    399  C   GLN A  51      -4.436   2.800  11.929  1.00 75.42           C  
ATOM    400  CB  GLN A  51      -4.912   1.195  13.792  1.00 75.42           C  
ATOM    401  O   GLN A  51      -4.707   2.321  10.825  1.00 75.42           O  
ATOM    402  CG  GLN A  51      -4.391   0.073  14.679  1.00 75.42           C  
ATOM    403  CD  GLN A  51      -5.485  -0.582  15.501  1.00 75.42           C  
ATOM    404  NE2 GLN A  51      -5.091  -1.328  16.527  1.00 75.42           N  
ATOM    405  OE1 GLN A  51      -6.676  -0.417  15.217  1.00 75.42           O  
ATOM    406  N   ASN A  52      -4.566   4.028  12.233  1.00 69.82           N  
ATOM    407  CA  ASN A  52      -5.265   4.911  11.306  1.00 69.82           C  
ATOM    408  C   ASN A  52      -4.326   5.457  10.235  1.00 69.82           C  
ATOM    409  CB  ASN A  52      -5.934   6.061  12.062  1.00 69.82           C  
ATOM    410  O   ASN A  52      -4.776   5.927   9.189  1.00 69.82           O  
ATOM    411  CG  ASN A  52      -7.112   5.602  12.900  1.00 69.82           C  
ATOM    412  ND2 ASN A  52      -7.339   6.275  14.022  1.00 69.82           N  
ATOM    413  OD1 ASN A  52      -7.810   4.649  12.543  1.00 69.82           O  
ATOM    414  N   ASN A  53      -2.970   5.214  10.427  1.00 74.63           N  
ATOM    415  CA  ASN A  53      -1.967   5.718   9.495  1.00 74.63           C  
ATOM    416  C   ASN A  53      -0.712   4.850   9.499  1.00 74.63           C  
ATOM    417  CB  ASN A  53      -1.610   7.169   9.822  1.00 74.63           C  
ATOM    418  O   ASN A  53       0.306   5.227  10.082  1.00 74.63           O  
ATOM    419  CG  ASN A  53      -2.775   8.118   9.616  1.00 74.63           C  
ATOM    420  ND2 ASN A  53      -2.964   9.037  10.555  1.00 74.63           N  
ATOM    421  OD1 ASN A  53      -3.499   8.024   8.621  1.00 74.63           O  
ATOM    422  N   ALA A  54      -0.834   3.656   8.976  1.00 82.09           N  
ATOM    423  CA  ALA A  54       0.342   2.790   8.941  1.00 82.09           C  
ATOM    424  C   ALA A  54       0.850   2.611   7.514  1.00 82.09           C  
ATOM    425  CB  ALA A  54       0.021   1.433   9.563  1.00 82.09           C  
ATOM    426  O   ALA A  54       0.057   2.452   6.582  1.00 82.09           O  
ATOM    427  N   ILE A  55       2.083   2.827   7.376  1.00 84.04           N  
ATOM    428  CA  ILE A  55       2.758   2.601   6.103  1.00 84.04           C  
ATOM    429  C   ILE A  55       3.705   1.410   6.225  1.00 84.04           C  
ATOM    430  CB  ILE A  55       3.531   3.856   5.642  1.00 84.04           C  
ATOM    431  O   ILE A  55       4.587   1.396   7.087  1.00 84.04           O  
ATOM    432  CG1 ILE A  55       2.582   5.054   5.521  1.00 84.04           C  
ATOM    433  CG2 ILE A  55       4.250   3.591   4.316  1.00 84.04           C  
ATOM    434  CD1 ILE A  55       3.291   6.390   5.341  1.00 84.04           C  
ATOM    435  N   VAL A  56       3.502   0.381   5.386  1.00 86.40           N  
ATOM    436  CA  VAL A  56       4.366  -0.795   5.393  1.00 86.40           C  
ATOM    437  C   VAL A  56       5.132  -0.883   4.075  1.00 86.40           C  
ATOM    438  CB  VAL A  56       3.558  -2.091   5.627  1.00 86.40           C  
ATOM    439  O   VAL A  56       4.529  -0.895   3.000  1.00 86.40           O  
ATOM    440  CG1 VAL A  56       4.487  -3.301   5.700  1.00 86.40           C  
ATOM    441  CG2 VAL A  56       2.724  -1.977   6.902  1.00 86.40           C  
ATOM    442  N   THR A  57       6.419  -0.872   4.168  1.00 87.47           N  
ATOM    443  CA  THR A  57       7.270  -1.068   2.999  1.00 87.47           C  
ATOM    444  C   THR A  57       8.028  -2.389   3.097  1.00 87.47           C  
ATOM    445  CB  THR A  57       8.272   0.091   2.838  1.00 87.47           C  
ATOM    446  O   THR A  57       8.560  -2.729   4.156  1.00 87.47           O  
ATOM    447  CG2 THR A  57       7.550   1.412   2.594  1.00 87.47           C  
ATOM    448  OG1 THR A  57       9.060   0.203   4.029  1.00 87.47           O  
ATOM    449  N   VAL A  58       8.048  -3.194   2.052  1.00 88.07           N  
ATOM    450  CA  VAL A  58       8.711  -4.494   2.011  1.00 88.07           C  
ATOM    451  C   VAL A  58       9.760  -4.504   0.901  1.00 88.07           C  
ATOM    452  CB  VAL A  58       7.699  -5.641   1.799  1.00 88.07           C  
ATOM    453  O   VAL A  58       9.445  -4.239  -0.262  1.00 88.07           O  
ATOM    454  CG1 VAL A  58       8.399  -6.997   1.856  1.00 88.07           C  
ATOM    455  CG2 VAL A  58       6.584  -5.568   2.841  1.00 88.07           C  
ATOM    456  N   HIS A  59      11.002  -4.795   1.323  1.00 87.77           N  
ATOM    457  CA  HIS A  59      12.117  -4.948   0.394  1.00 87.77           C  
ATOM    458  C   HIS A  59      12.650  -6.377   0.404  1.00 87.77           C  
ATOM    459  CB  HIS A  59      13.238  -3.966   0.738  1.00 87.77           C  
ATOM    460  O   HIS A  59      13.126  -6.859   1.434  1.00 87.77           O  
ATOM    461  CG  HIS A  59      12.853  -2.531   0.571  1.00 87.77           C  
ATOM    462  CD2 HIS A  59      12.127  -1.707   1.363  1.00 87.77           C  
ATOM    463  ND1 HIS A  59      13.222  -1.785  -0.528  1.00 87.77           N  
ATOM    464  CE1 HIS A  59      12.739  -0.560  -0.403  1.00 87.77           C  
ATOM    465  NE2 HIS A  59      12.070  -0.487   0.736  1.00 87.77           N  
ATOM    466  N   CYS A  60      12.541  -7.096  -0.730  1.00 86.73           N  
ATOM    467  CA  CYS A  60      13.152  -8.411  -0.883  1.00 86.73           C  
ATOM    468  C   CYS A  60      14.225  -8.391  -1.965  1.00 86.73           C  
ATOM    469  CB  CYS A  60      12.092  -9.459  -1.223  1.00 86.73           C  
ATOM    470  O   CYS A  60      13.913  -8.434  -3.156  1.00 86.73           O  
ATOM    471  SG  CYS A  60      10.688  -9.469  -0.086  1.00 86.73           S  
ATOM    472  N   GLY A  61      15.536  -8.246  -1.659  1.00 80.74           N  
ATOM    473  CA  GLY A  61      16.542  -8.007  -2.682  1.00 80.74           C  
ATOM    474  C   GLY A  61      16.386  -6.663  -3.369  1.00 80.74           C  
ATOM    475  O   GLY A  61      16.371  -5.621  -2.710  1.00 80.74           O  
ATOM    476  N   ASN A  62      16.192  -6.645  -4.765  1.00 75.82           N  
ATOM    477  CA  ASN A  62      16.058  -5.404  -5.520  1.00 75.82           C  
ATOM    478  C   ASN A  62      14.593  -5.027  -5.725  1.00 75.82           C  
ATOM    479  CB  ASN A  62      16.770  -5.517  -6.870  1.00 75.82           C  
ATOM    480  O   ASN A  62      14.290  -4.039  -6.395  1.00 75.82           O  
ATOM    481  CG  ASN A  62      18.278  -5.590  -6.730  1.00 75.82           C  
ATOM    482  ND2 ASN A  62      18.921  -6.336  -7.620  1.00 75.82           N  
ATOM    483  OD1 ASN A  62      18.860  -4.981  -5.829  1.00 75.82           O  
ATOM    484  N   GLU A  63      13.713  -5.886  -5.086  1.00 74.26           N  
ATOM    485  CA  GLU A  63      12.287  -5.641  -5.285  1.00 74.26           C  
ATOM    486  C   GLU A  63      11.690  -4.873  -4.109  1.00 74.26           C  
ATOM    487  CB  GLU A  63      11.538  -6.960  -5.486  1.00 74.26           C  
ATOM    488  O   GLU A  63      12.017  -5.146  -2.952  1.00 74.26           O  
ATOM    489  CG  GLU A  63      11.982  -7.738  -6.716  1.00 74.26           C  
ATOM    490  CD  GLU A  63      11.139  -8.976  -6.981  1.00 74.26           C  
ATOM    491  OE1 GLU A  63      11.084  -9.436  -8.144  1.00 74.26           O  
ATOM    492  OE2 GLU A  63      10.528  -9.489  -6.017  1.00 74.26           O  
ATOM    493  N   TYR A  64      10.952  -3.787  -4.484  1.00 69.26           N  
ATOM    494  CA  TYR A  64      10.371  -2.866  -3.514  1.00 69.26           C  
ATOM    495  C   TYR A  64       8.852  -2.829  -3.639  1.00 69.26           C  
ATOM    496  CB  TYR A  64      10.944  -1.458  -3.697  1.00 69.26           C  
ATOM    497  O   TYR A  64       8.319  -2.575  -4.722  1.00 69.26           O  
ATOM    498  CG  TYR A  64      10.328  -0.428  -2.782  1.00 69.26           C  
ATOM    499  CD1 TYR A  64       9.462   0.544  -3.279  1.00 69.26           C  
ATOM    500  CD2 TYR A  64      10.610  -0.423  -1.421  1.00 69.26           C  
ATOM    501  CE1 TYR A  64       8.893   1.497  -2.440  1.00 69.26           C  
ATOM    502  CE2 TYR A  64      10.047   0.525  -0.572  1.00 69.26           C  
ATOM    503  OH  TYR A  64       8.631   2.419  -0.255  1.00 69.26           O  
ATOM    504  CZ  TYR A  64       9.191   1.479  -1.090  1.00 69.26           C  
ATOM    505  N   TYR A  65       8.227  -3.105  -2.534  1.00 70.47           N  
ATOM    506  CA  TYR A  65       6.768  -3.080  -2.516  1.00 70.47           C  
ATOM    507  C   TYR A  65       6.252  -2.166  -1.412  1.00 70.47           C  
ATOM    508  CB  TYR A  65       6.209  -4.494  -2.328  1.00 70.47           C  
ATOM    509  O   TYR A  65       6.788  -2.160  -0.301  1.00 70.47           O  
ATOM    510  CG  TYR A  65       6.729  -5.492  -3.334  1.00 70.47           C  
ATOM    511  CD1 TYR A  65       6.101  -5.660  -4.566  1.00 70.47           C  
ATOM    512  CD2 TYR A  65       7.848  -6.269  -3.054  1.00 70.47           C  
ATOM    513  CE1 TYR A  65       6.575  -6.580  -5.495  1.00 70.47           C  
ATOM    514  CE2 TYR A  65       8.331  -7.192  -3.975  1.00 70.47           C  
ATOM    515  OH  TYR A  65       8.163  -8.252  -6.107  1.00 70.47           O  
ATOM    516  CZ  TYR A  65       7.689  -7.340  -5.191  1.00 70.47           C  
ATOM    517  N   LEU A  66       5.303  -1.284  -1.737  1.00 72.26           N  
ATOM    518  CA  LEU A  66       4.734  -0.346  -0.776  1.00 72.26           C  
ATOM    519  C   LEU A  66       3.260  -0.648  -0.528  1.00 72.26           C  
ATOM    520  CB  LEU A  66       4.896   1.094  -1.271  1.00 72.26           C  
ATOM    521  O   LEU A  66       2.483  -0.789  -1.476  1.00 72.26           O  
ATOM    522  CG  LEU A  66       4.311   2.188  -0.377  1.00 72.26           C  
ATOM    523  CD1 LEU A  66       5.122   2.313   0.908  1.00 72.26           C  
ATOM    524  CD2 LEU A  66       4.268   3.519  -1.120  1.00 72.26           C  
ATOM    525  N   PHE A  67       3.011  -0.666   0.782  1.00 69.88           N  
ATOM    526  CA  PHE A  67       1.625  -0.822   1.206  1.00 69.88           C  
ATOM    527  C   PHE A  67       1.242   0.258   2.211  1.00 69.88           C  
ATOM    528  CB  PHE A  67       1.400  -2.209   1.814  1.00 69.88           C  
ATOM    529  O   PHE A  67       1.867   0.381   3.266  1.00 69.88           O  
ATOM    530  CG  PHE A  67       1.780  -3.342   0.899  1.00 69.88           C  
ATOM    531  CD1 PHE A  67       0.842  -3.908   0.044  1.00 69.88           C  
ATOM    532  CD2 PHE A  67       3.076  -3.842   0.895  1.00 69.88           C  
ATOM    533  CE1 PHE A  67       1.191  -4.956  -0.804  1.00 69.88           C  
ATOM    534  CE2 PHE A  67       3.432  -4.890   0.051  1.00 69.88           C  
ATOM    535  CZ  PHE A  67       2.488  -5.446  -0.797  1.00 69.88           C  
ATOM    536  N   VAL A  68       0.227   0.959   1.814  1.00 63.14           N  
ATOM    537  CA  VAL A  68      -0.142   2.098   2.648  1.00 63.14           C  
ATOM    538  C   VAL A  68      -1.583   1.942   3.129  1.00 63.14           C  
ATOM    539  CB  VAL A  68       0.025   3.434   1.890  1.00 63.14           C  
ATOM    540  O   VAL A  68      -2.493   1.731   2.324  1.00 63.14           O  
ATOM    541  CG1 VAL A  68      -0.362   4.613   2.781  1.00 63.14           C  
ATOM    542  CG2 VAL A  68       1.460   3.587   1.389  1.00 63.14           C  
ATOM    543  N   LEU A  69      -1.717   1.858   4.403  1.00 68.42           N  
ATOM    544  CA  LEU A  69      -3.023   2.115   5.001  1.00 68.42           C  
ATOM    545  C   LEU A  69      -3.057   3.489   5.662  1.00 68.42           C  
ATOM    546  CB  LEU A  69      -3.366   1.033   6.028  1.00 68.42           C  
ATOM    547  O   LEU A  69      -2.404   3.706   6.685  1.00 68.42           O  
ATOM    548  CG  LEU A  69      -4.765   1.099   6.641  1.00 68.42           C  
ATOM    549  CD1 LEU A  69      -5.813   0.671   5.619  1.00 68.42           C  
ATOM    550  CD2 LEU A  69      -4.843   0.229   7.891  1.00 68.42           C  
ATOM    551  N   ALA A  70      -3.607   4.393   4.907  1.00 65.48           N  
ATOM    552  CA  ALA A  70      -3.583   5.759   5.424  1.00 65.48           C  
ATOM    553  C   ALA A  70      -4.980   6.372   5.420  1.00 65.48           C  
ATOM    554  CB  ALA A  70      -2.625   6.621   4.606  1.00 65.48           C  
ATOM    555  O   ALA A  70      -5.763   6.141   4.495  1.00 65.48           O  
ATOM    556  N   HIS A  71      -5.438   6.954   6.483  1.00 69.61           N  
ATOM    557  CA  HIS A  71      -6.649   7.765   6.513  1.00 69.61           C  
ATOM    558  C   HIS A  71      -6.362   9.200   6.084  1.00 69.61           C  
ATOM    559  CB  HIS A  71      -7.270   7.750   7.911  1.00 69.61           C  
ATOM    560  O   HIS A  71      -7.226   9.865   5.507  1.00 69.61           O  
ATOM    561  CG  HIS A  71      -7.986   6.477   8.236  1.00 69.61           C  
ATOM    562  CD2 HIS A  71      -7.541   5.324   8.788  1.00 69.61           C  
ATOM    563  ND1 HIS A  71      -9.328   6.294   7.986  1.00 69.61           N  
ATOM    564  CE1 HIS A  71      -9.680   5.079   8.373  1.00 69.61           C  
ATOM    565  NE2 HIS A  71      -8.614   4.470   8.863  1.00 69.61           N  
ATOM    566  N   ASP A  72      -5.165   9.551   6.321  1.00 75.41           N  
ATOM    567  CA  ASP A  72      -4.681  10.876   5.945  1.00 75.41           C  
ATOM    568  C   ASP A  72      -4.127  10.875   4.522  1.00 75.41           C  
ATOM    569  CB  ASP A  72      -3.608  11.353   6.927  1.00 75.41           C  
ATOM    570  O   ASP A  72      -3.091  10.262   4.254  1.00 75.41           O  
ATOM    571  CG  ASP A  72      -3.232  12.811   6.732  1.00 75.41           C  
ATOM    572  OD1 ASP A  72      -3.297  13.310   5.588  1.00 75.41           O  
ATOM    573  OD2 ASP A  72      -2.865  13.467   7.731  1.00 75.41           O  
ATOM    574  N   GLU A  73      -4.825  11.530   3.625  1.00 78.16           N  
ATOM    575  CA  GLU A  73      -4.470  11.562   2.210  1.00 78.16           C  
ATOM    576  C   GLU A  73      -3.081  12.159   2.003  1.00 78.16           C  
ATOM    577  CB  GLU A  73      -5.508  12.357   1.413  1.00 78.16           C  
ATOM    578  O   GLU A  73      -2.341  11.729   1.115  1.00 78.16           O  
ATOM    579  CG  GLU A  73      -5.359  12.222  -0.096  1.00 78.16           C  
ATOM    580  CD  GLU A  73      -6.486  12.885  -0.871  1.00 78.16           C  
ATOM    581  OE1 GLU A  73      -6.446  12.883  -2.123  1.00 78.16           O  
ATOM    582  OE2 GLU A  73      -7.418  13.412  -0.222  1.00 78.16           O  
ATOM    583  N   ARG A  74      -2.752  13.054   2.831  1.00 80.94           N  
ATOM    584  CA  ARG A  74      -1.450  13.704   2.717  1.00 80.94           C  
ATOM    585  C   ARG A  74      -0.319  12.712   2.966  1.00 80.94           C  
ATOM    586  CB  ARG A  74      -1.346  14.875   3.697  1.00 80.94           C  
ATOM    587  O   ARG A  74       0.670  12.693   2.230  1.00 80.94           O  
ATOM    588  CG  ARG A  74      -2.258  16.044   3.360  1.00 80.94           C  
ATOM    589  CD  ARG A  74      -2.065  17.206   4.323  1.00 80.94           C  
ATOM    590  NE  ARG A  74      -2.558  16.886   5.660  1.00 80.94           N  
ATOM    591  NH1 ARG A  74      -1.808  18.844   6.630  1.00 80.94           N  
ATOM    592  NH2 ARG A  74      -2.912  17.282   7.894  1.00 80.94           N  
ATOM    593  CZ  ARG A  74      -2.425  17.671   6.725  1.00 80.94           C  
ATOM    594  N   ILE A  75      -0.512  11.884   3.935  1.00 78.37           N  
ATOM    595  CA  ILE A  75       0.486  10.883   4.297  1.00 78.37           C  
ATOM    596  C   ILE A  75       0.593   9.837   3.190  1.00 78.37           C  
ATOM    597  CB  ILE A  75       0.144  10.206   5.643  1.00 78.37           C  
ATOM    598  O   ILE A  75       1.696   9.446   2.801  1.00 78.37           O  
ATOM    599  CG1 ILE A  75       0.247  11.217   6.791  1.00 78.37           C  
ATOM    600  CG2 ILE A  75       1.057   9.002   5.890  1.00 78.37           C  
ATOM    601  CD1 ILE A  75      -0.216  10.675   8.137  1.00 78.37           C  
ATOM    602  N   ALA A  76      -0.569   9.456   2.727  1.00 78.50           N  
ATOM    603  CA  ALA A  76      -0.600   8.475   1.645  1.00 78.50           C  
ATOM    604  C   ALA A  76       0.121   9.001   0.407  1.00 78.50           C  
ATOM    605  CB  ALA A  76      -2.041   8.107   1.301  1.00 78.50           C  
ATOM    606  O   ALA A  76       0.911   8.283  -0.210  1.00 78.50           O  
ATOM    607  N   GLU A  77      -0.116  10.234   0.093  1.00 83.08           N  
ATOM    608  CA  GLU A  77       0.479  10.827  -1.100  1.00 83.08           C  
ATOM    609  C   GLU A  77       1.996  10.929  -0.969  1.00 83.08           C  
ATOM    610  CB  GLU A  77      -0.120  12.210  -1.369  1.00 83.08           C  
ATOM    611  O   GLU A  77       2.726  10.684  -1.932  1.00 83.08           O  
ATOM    612  CG  GLU A  77      -1.558  12.172  -1.865  1.00 83.08           C  
ATOM    613  CD  GLU A  77      -1.704  11.523  -3.232  1.00 83.08           C  
ATOM    614  OE1 GLU A  77      -2.790  10.977  -3.532  1.00 83.08           O  
ATOM    615  OE2 GLU A  77      -0.725  11.562  -4.010  1.00 83.08           O  
ATOM    616  N   LYS A  78       2.362  11.339   0.167  1.00 82.13           N  
ATOM    617  CA  LYS A  78       3.799  11.422   0.408  1.00 82.13           C  
ATOM    618  C   LYS A  78       4.454  10.048   0.308  1.00 82.13           C  
ATOM    619  CB  LYS A  78       4.078  12.037   1.781  1.00 82.13           C  
ATOM    620  O   LYS A  78       5.550   9.915  -0.241  1.00 82.13           O  
ATOM    621  CG  LYS A  78       3.916  13.549   1.827  1.00 82.13           C  
ATOM    622  CD  LYS A  78       4.350  14.118   3.172  1.00 82.13           C  
ATOM    623  CE  LYS A  78       4.178  15.630   3.222  1.00 82.13           C  
ATOM    624  NZ  LYS A  78       4.585  16.190   4.545  1.00 82.13           N  
ATOM    625  N   ALA A  79       3.778   9.079   0.900  1.00 79.89           N  
ATOM    626  CA  ALA A  79       4.274   7.706   0.836  1.00 79.89           C  
ATOM    627  C   ALA A  79       4.337   7.212  -0.606  1.00 79.89           C  
ATOM    628  CB  ALA A  79       3.392   6.783   1.674  1.00 79.89           C  
ATOM    629  O   ALA A  79       5.302   6.554  -1.001  1.00 79.89           O  
ATOM    630  N   ILE A  80       3.327   7.576  -1.372  1.00 81.47           N  
ATOM    631  CA  ILE A  80       3.275   7.187  -2.777  1.00 81.47           C  
ATOM    632  C   ILE A  80       4.437   7.827  -3.532  1.00 81.47           C  
ATOM    633  CB  ILE A  80       1.930   7.587  -3.425  1.00 81.47           C  
ATOM    634  O   ILE A  80       5.119   7.161  -4.315  1.00 81.47           O  
ATOM    635  CG1 ILE A  80       0.785   6.757  -2.833  1.00 81.47           C  
ATOM    636  CG2 ILE A  80       1.994   7.426  -4.946  1.00 81.47           C  
ATOM    637  CD1 ILE A  80      -0.602   7.260  -3.209  1.00 81.47           C  
ATOM    638  N   GLU A  81       4.619   9.091  -3.312  1.00 82.78           N  
ATOM    639  CA  GLU A  81       5.701   9.817  -3.970  1.00 82.78           C  
ATOM    640  C   GLU A  81       7.058   9.202  -3.643  1.00 82.78           C  
ATOM    641  CB  GLU A  81       5.681  11.294  -3.566  1.00 82.78           C  
ATOM    642  O   GLU A  81       7.894   9.021  -4.531  1.00 82.78           O  
ATOM    643  CG  GLU A  81       4.536  12.085  -4.181  1.00 82.78           C  
ATOM    644  CD  GLU A  81       4.483  13.529  -3.710  1.00 82.78           C  
ATOM    645  OE1 GLU A  81       3.546  14.262  -4.102  1.00 82.78           O  
ATOM    646  OE2 GLU A  81       5.387  13.932  -2.944  1.00 82.78           O  
ATOM    647  N   HIS A  82       7.251   8.991  -2.385  1.00 82.17           N  
ATOM    648  CA  HIS A  82       8.503   8.395  -1.933  1.00 82.17           C  
ATOM    649  C   HIS A  82       8.705   7.011  -2.539  1.00 82.17           C  
ATOM    650  CB  HIS A  82       8.535   8.310  -0.405  1.00 82.17           C  
ATOM    651  O   HIS A  82       9.801   6.685  -3.002  1.00 82.17           O  
ATOM    652  CG  HIS A  82       9.821   7.775   0.139  1.00 82.17           C  
ATOM    653  CD2 HIS A  82      10.094   6.636   0.818  1.00 82.17           C  
ATOM    654  ND1 HIS A  82      11.019   8.443   0.009  1.00 82.17           N  
ATOM    655  CE1 HIS A  82      11.976   7.735   0.586  1.00 82.17           C  
ATOM    656  NE2 HIS A  82      11.441   6.634   1.084  1.00 82.17           N  
ATOM    657  N   ALA A  83       7.682   6.141  -2.464  1.00 79.86           N  
ATOM    658  CA  ALA A  83       7.746   4.801  -3.042  1.00 79.86           C  
ATOM    659  C   ALA A  83       8.059   4.862  -4.535  1.00 79.86           C  
ATOM    660  CB  ALA A  83       6.433   4.057  -2.807  1.00 79.86           C  
ATOM    661  O   ALA A  83       8.838   4.054  -5.045  1.00 79.86           O  
ATOM    662  N   GLU A  84       7.481   5.769  -5.180  1.00 80.59           N  
ATOM    663  CA  GLU A  84       7.725   5.940  -6.609  1.00 80.59           C  
ATOM    664  C   GLU A  84       9.184   6.295  -6.881  1.00 80.59           C  
ATOM    665  CB  GLU A  84       6.805   7.019  -7.186  1.00 80.59           C  
ATOM    666  O   GLU A  84       9.782   5.797  -7.837  1.00 80.59           O  
ATOM    667  CG  GLU A  84       5.347   6.594  -7.285  1.00 80.59           C  
ATOM    668  CD  GLU A  84       4.437   7.692  -7.813  1.00 80.59           C  
ATOM    669  OE1 GLU A  84       3.299   7.386  -8.237  1.00 80.59           O  
ATOM    670  OE2 GLU A  84       4.865   8.868  -7.803  1.00 80.59           O  
ATOM    671  N   ARG A  85       9.685   7.141  -6.059  1.00 80.50           N  
ATOM    672  CA  ARG A  85      11.079   7.552  -6.198  1.00 80.50           C  
ATOM    673  C   ARG A  85      12.022   6.374  -5.977  1.00 80.50           C  
ATOM    674  CB  ARG A  85      11.408   8.678  -5.216  1.00 80.50           C  
ATOM    675  O   ARG A  85      13.080   6.294  -6.604  1.00 80.50           O  
ATOM    676  CG  ARG A  85      10.852  10.033  -5.623  1.00 80.50           C  
ATOM    677  CD  ARG A  85      11.345  11.144  -4.706  1.00 80.50           C  
ATOM    678  NE  ARG A  85      10.535  12.352  -4.839  1.00 80.50           N  
ATOM    679  NH1 ARG A  85      11.535  13.465  -3.079  1.00 80.50           N  
ATOM    680  NH2 ARG A  85       9.856  14.471  -4.272  1.00 80.50           N  
ATOM    681  CZ  ARG A  85      10.644  13.426  -4.063  1.00 80.50           C  
ATOM    682  N   LEU A  86      11.548   5.491  -5.124  1.00 81.32           N  
ATOM    683  CA  LEU A  86      12.407   4.360  -4.792  1.00 81.32           C  
ATOM    684  C   LEU A  86      12.239   3.234  -5.806  1.00 81.32           C  
ATOM    685  CB  LEU A  86      12.097   3.845  -3.384  1.00 81.32           C  
ATOM    686  O   LEU A  86      12.929   2.214  -5.729  1.00 81.32           O  
ATOM    687  CG  LEU A  86      12.448   4.782  -2.227  1.00 81.32           C  
ATOM    688  CD1 LEU A  86      11.991   4.182  -0.901  1.00 81.32           C  
ATOM    689  CD2 LEU A  86      13.946   5.065  -2.204  1.00 81.32           C  
ATOM    690  N   GLY A  87      11.343   3.432  -6.725  1.00 77.28           N  
ATOM    691  CA  GLY A  87      11.142   2.478  -7.804  1.00 77.28           C  
ATOM    692  C   GLY A  87      10.151   1.384  -7.456  1.00 77.28           C  
ATOM    693  O   GLY A  87      10.306   0.239  -7.886  1.00 77.28           O  
ATOM    694  N   ALA A  88       9.234   1.703  -6.512  1.00 80.01           N  
ATOM    695  CA  ALA A  88       8.237   0.690  -6.174  1.00 80.01           C  
ATOM    696  C   ALA A  88       7.532   0.175  -7.425  1.00 80.01           C  
ATOM    697  CB  ALA A  88       7.219   1.256  -5.187  1.00 80.01           C  
ATOM    698  O   ALA A  88       7.071   0.963  -8.254  1.00 80.01           O  
ATOM    699  N   ARG A  89       7.470  -1.155  -7.554  1.00 81.60           N  
ATOM    700  CA  ARG A  89       6.885  -1.786  -8.733  1.00 81.60           C  
ATOM    701  C   ARG A  89       5.361  -1.744  -8.678  1.00 81.60           C  
ATOM    702  CB  ARG A  89       7.365  -3.233  -8.863  1.00 81.60           C  
ATOM    703  O   ARG A  89       4.705  -1.494  -9.691  1.00 81.60           O  
ATOM    704  CG  ARG A  89       8.846  -3.364  -9.183  1.00 81.60           C  
ATOM    705  CD  ARG A  89       9.235  -4.808  -9.470  1.00 81.60           C  
ATOM    706  NE  ARG A  89       8.808  -5.226 -10.802  1.00 81.60           N  
ATOM    707  NH1 ARG A  89       9.575  -7.395 -10.592  1.00 81.60           N  
ATOM    708  NH2 ARG A  89       8.553  -6.718 -12.529  1.00 81.60           N  
ATOM    709  CZ  ARG A  89       8.980  -6.445 -11.305  1.00 81.60           C  
ATOM    710  N   ILE A  90       4.850  -1.953  -7.562  1.00 81.91           N  
ATOM    711  CA  ILE A  90       3.406  -1.933  -7.354  1.00 81.91           C  
ATOM    712  C   ILE A  90       3.076  -1.122  -6.103  1.00 81.91           C  
ATOM    713  CB  ILE A  90       2.833  -3.363  -7.232  1.00 81.91           C  
ATOM    714  O   ILE A  90       3.631  -1.370  -5.030  1.00 81.91           O  
ATOM    715  CG1 ILE A  90       3.136  -4.170  -8.499  1.00 81.91           C  
ATOM    716  CG2 ILE A  90       1.327  -3.319  -6.957  1.00 81.91           C  
ATOM    717  CD1 ILE A  90       2.456  -3.635  -9.752  1.00 81.91           C  
ATOM    718  N   ILE A  91       2.240  -0.076  -6.206  1.00 83.77           N  
ATOM    719  CA  ILE A  91       1.790   0.723  -5.071  1.00 83.77           C  
ATOM    720  C   ILE A  91       0.291   0.521  -4.860  1.00 83.77           C  
ATOM    721  CB  ILE A  91       2.106   2.222  -5.275  1.00 83.77           C  
ATOM    722  O   ILE A  91      -0.511   0.796  -5.756  1.00 83.77           O  
ATOM    723  CG1 ILE A  91       3.607   2.424  -5.507  1.00 83.77           C  
ATOM    724  CG2 ILE A  91       1.621   3.043  -4.076  1.00 83.77           C  
ATOM    725  CD1 ILE A  91       3.980   3.830  -5.958  1.00 83.77           C  
ATOM    726  N   VAL A  92      -0.115  -0.080  -3.781  1.00 84.41           N  
ATOM    727  CA  VAL A  92      -1.523  -0.228  -3.427  1.00 84.41           C  
ATOM    728  C   VAL A  92      -1.851   0.658  -2.228  1.00 84.41           C  
ATOM    729  CB  VAL A  92      -1.879  -1.699  -3.115  1.00 84.41           C  
ATOM    730  O   VAL A  92      -1.271   0.497  -1.152  1.00 84.41           O  
ATOM    731  CG1 VAL A  92      -3.373  -1.846  -2.834  1.00 84.41           C  
ATOM    732  CG2 VAL A  92      -1.457  -2.606  -4.270  1.00 84.41           C  
ATOM    733  N   VAL A  93      -2.685   1.631  -2.400  1.00 81.84           N  
ATOM    734  CA  VAL A  93      -3.054   2.556  -1.332  1.00 81.84           C  
ATOM    735  C   VAL A  93      -4.562   2.502  -1.101  1.00 81.84           C  
ATOM    736  CB  VAL A  93      -2.616   4.001  -1.657  1.00 81.84           C  
ATOM    737  O   VAL A  93      -5.346   2.606  -2.047  1.00 81.84           O  
ATOM    738  CG1 VAL A  93      -2.980   4.945  -0.512  1.00 81.84           C  
ATOM    739  CG2 VAL A  93      -1.116   4.053  -1.940  1.00 81.84           C  
ATOM    740  N   VAL A  94      -4.947   2.310   0.088  1.00 76.37           N  
ATOM    741  CA  VAL A  94      -6.350   2.432   0.473  1.00 76.37           C  
ATOM    742  C   VAL A  94      -6.541   3.672   1.342  1.00 76.37           C  
ATOM    743  CB  VAL A  94      -6.843   1.174   1.223  1.00 76.37           C  
ATOM    744  O   VAL A  94      -6.021   3.743   2.458  1.00 76.37           O  
ATOM    745  CG1 VAL A  94      -8.338   1.277   1.523  1.00 76.37           C  
ATOM    746  CG2 VAL A  94      -6.544  -0.083   0.409  1.00 76.37           C  
ATOM    747  N   ILE A  95      -7.318   4.637   0.859  1.00 76.84           N  
ATOM    748  CA  ILE A  95      -7.455   5.897   1.582  1.00 76.84           C  
ATOM    749  C   ILE A  95      -8.894   6.398   1.479  1.00 76.84           C  
ATOM    750  CB  ILE A  95      -6.476   6.966   1.045  1.00 76.84           C  
ATOM    751  O   ILE A  95      -9.453   6.479   0.383  1.00 76.84           O  
ATOM    752  CG1 ILE A  95      -6.585   8.253   1.870  1.00 76.84           C  
ATOM    753  CG2 ILE A  95      -6.739   7.242  -0.438  1.00 76.84           C  
ATOM    754  CD1 ILE A  95      -5.357   9.149   1.785  1.00 76.84           C  
ATOM    755  N   ASN A  96      -9.559   6.714   2.522  1.00 76.70           N  
ATOM    756  CA  ASN A  96     -10.857   7.378   2.588  1.00 76.70           C  
ATOM    757  C   ASN A  96     -11.878   6.705   1.676  1.00 76.70           C  
ATOM    758  CB  ASN A  96     -10.720   8.860   2.232  1.00 76.70           C  
ATOM    759  O   ASN A  96     -12.556   7.376   0.895  1.00 76.70           O  
ATOM    760  CG  ASN A  96      -9.947   9.642   3.274  1.00 76.70           C  
ATOM    761  ND2 ASN A  96      -9.191  10.639   2.828  1.00 76.70           N  
ATOM    762  OD1 ASN A  96     -10.028   9.354   4.471  1.00 76.70           O  
ATOM    763  N   GLY A  97     -11.851   5.353   1.689  1.00 79.68           N  
ATOM    764  CA  GLY A  97     -12.876   4.665   0.921  1.00 79.68           C  
ATOM    765  C   GLY A  97     -12.485   4.438  -0.527  1.00 79.68           C  
ATOM    766  O   GLY A  97     -13.346   4.209  -1.379  1.00 79.68           O  
ATOM    767  N   ARG A  98     -11.159   4.713  -0.770  1.00 86.25           N  
ATOM    768  CA  ARG A  98     -10.675   4.570  -2.139  1.00 86.25           C  
ATOM    769  C   ARG A  98      -9.480   3.624  -2.201  1.00 86.25           C  
ATOM    770  CB  ARG A  98     -10.295   5.933  -2.721  1.00 86.25           C  
ATOM    771  O   ARG A  98      -8.582   3.695  -1.360  1.00 86.25           O  
ATOM    772  CG  ARG A  98     -11.476   6.870  -2.918  1.00 86.25           C  
ATOM    773  CD  ARG A  98     -11.041   8.217  -3.475  1.00 86.25           C  
ATOM    774  NE  ARG A  98     -10.417   9.049  -2.450  1.00 86.25           N  
ATOM    775  NH1 ARG A  98     -10.006  10.836  -3.855  1.00 86.25           N  
ATOM    776  NH2 ARG A  98      -9.393  10.942  -1.649  1.00 86.25           N  
ATOM    777  CZ  ARG A  98      -9.940  10.274  -2.653  1.00 86.25           C  
ATOM    778  N   VAL A  99      -9.569   2.681  -3.036  1.00 88.19           N  
ATOM    779  CA  VAL A  99      -8.428   1.828  -3.351  1.00 88.19           C  
ATOM    780  C   VAL A  99      -7.708   2.364  -4.587  1.00 88.19           C  
ATOM    781  CB  VAL A  99      -8.860   0.362  -3.580  1.00 88.19           C  
ATOM    782  O   VAL A  99      -8.333   2.596  -5.625  1.00 88.19           O  
ATOM    783  CG1 VAL A  99      -7.671  -0.488  -4.024  1.00 88.19           C  
ATOM    784  CG2 VAL A  99      -9.487  -0.212  -2.311  1.00 88.19           C  
ATOM    785  N   ARG A 100      -6.438   2.653  -4.372  1.00 88.68           N  
ATOM    786  CA  ARG A 100      -5.609   3.095  -5.488  1.00 88.68           C  
ATOM    787  C   ARG A 100      -4.493   2.094  -5.772  1.00 88.68           C  
ATOM    788  CB  ARG A 100      -5.014   4.476  -5.202  1.00 88.68           C  
ATOM    789  O   ARG A 100      -3.790   1.664  -4.855  1.00 88.68           O  
ATOM    790  CG  ARG A 100      -6.051   5.581  -5.085  1.00 88.68           C  
ATOM    791  CD  ARG A 100      -5.426   6.897  -4.643  1.00 88.68           C  
ATOM    792  NE  ARG A 100      -4.511   7.424  -5.652  1.00 88.68           N  
ATOM    793  NH1 ARG A 100      -3.622   9.062  -4.286  1.00 88.68           N  
ATOM    794  NH2 ARG A 100      -2.885   8.838  -6.446  1.00 88.68           N  
ATOM    795  CZ  ARG A 100      -3.675   8.440  -5.459  1.00 88.68           C  
ATOM    796  N   VAL A 101      -4.440   1.694  -6.974  1.00 90.48           N  
ATOM    797  CA  VAL A 101      -3.373   0.786  -7.383  1.00 90.48           C  
ATOM    798  C   VAL A 101      -2.568   1.411  -8.520  1.00 90.48           C  
ATOM    799  CB  VAL A 101      -3.933  -0.587  -7.818  1.00 90.48           C  
ATOM    800  O   VAL A 101      -3.126   1.768  -9.560  1.00 90.48           O  
ATOM    801  CG1 VAL A 101      -2.799  -1.534  -8.207  1.00 90.48           C  
ATOM    802  CG2 VAL A 101      -4.783  -1.194  -6.704  1.00 90.48           C  
ATOM    803  N   ARG A 102      -1.334   1.626  -8.329  1.00 90.48           N  
ATOM    804  CA  ARG A 102      -0.435   2.100  -9.377  1.00 90.48           C  
ATOM    805  C   ARG A 102       0.510   0.993  -9.830  1.00 90.48           C  
ATOM    806  CB  ARG A 102       0.368   3.309  -8.892  1.00 90.48           C  
ATOM    807  O   ARG A 102       1.163   0.351  -9.005  1.00 90.48           O  
ATOM    808  CG  ARG A 102       1.260   3.924  -9.958  1.00 90.48           C  
ATOM    809  CD  ARG A 102       1.965   5.174  -9.450  1.00 90.48           C  
ATOM    810  NE  ARG A 102       2.868   5.729 -10.455  1.00 90.48           N  
ATOM    811  NH1 ARG A 102       1.641   7.657 -10.792  1.00 90.48           N  
ATOM    812  NH2 ARG A 102       3.577   7.305 -11.967  1.00 90.48           N  
ATOM    813  CZ  ARG A 102       2.693   6.896 -11.069  1.00 90.48           C  
ATOM    814  N   ASN A 103       0.576   0.816 -11.228  1.00 89.97           N  
ATOM    815  CA  ASN A 103       1.429  -0.209 -11.820  1.00 89.97           C  
ATOM    816  C   ASN A 103       2.734   0.382 -12.346  1.00 89.97           C  
ATOM    817  CB  ASN A 103       0.689  -0.942 -12.941  1.00 89.97           C  
ATOM    818  O   ASN A 103       2.757   0.990 -13.418  1.00 89.97           O  
ATOM    819  CG  ASN A 103       1.517  -2.050 -13.561  1.00 89.97           C  
ATOM    820  ND2 ASN A 103       1.015  -2.630 -14.645  1.00 89.97           N  
ATOM    821  OD1 ASN A 103       2.600  -2.381 -13.071  1.00 89.97           O  
ATOM    822  N   GLY A 104       3.808   0.266 -11.454  1.00 86.45           N  
ATOM    823  CA  GLY A 104       5.116   0.760 -11.856  1.00 86.45           C  
ATOM    824  C   GLY A 104       5.945  -0.277 -12.590  1.00 86.45           C  
ATOM    825  O   GLY A 104       7.122  -0.048 -12.877  1.00 86.45           O  
ATOM    826  N   THR A 105       5.385  -1.369 -12.919  1.00 87.09           N  
ATOM    827  CA  THR A 105       6.103  -2.421 -13.632  1.00 87.09           C  
ATOM    828  C   THR A 105       6.095  -2.157 -15.135  1.00 87.09           C  
ATOM    829  CB  THR A 105       5.492  -3.805 -13.348  1.00 87.09           C  
ATOM    830  O   THR A 105       5.567  -1.140 -15.590  1.00 87.09           O  
ATOM    831  CG2 THR A 105       5.212  -3.988 -11.860  1.00 87.09           C  
ATOM    832  OG1 THR A 105       4.263  -3.937 -14.073  1.00 87.09           O  
ATOM    833  N   ASP A 106       6.719  -3.074 -15.934  1.00 90.03           N  
ATOM    834  CA  ASP A 106       6.771  -2.930 -17.386  1.00 90.03           C  
ATOM    835  C   ASP A 106       5.718  -3.805 -18.063  1.00 90.03           C  
ATOM    836  CB  ASP A 106       8.164  -3.282 -17.911  1.00 90.03           C  
ATOM    837  O   ASP A 106       5.735  -3.973 -19.284  1.00 90.03           O  
ATOM    838  CG  ASP A 106       8.596  -4.692 -17.547  1.00 90.03           C  
ATOM    839  OD1 ASP A 106       7.946  -5.326 -16.689  1.00 90.03           O  
ATOM    840  OD2 ASP A 106       9.598  -5.171 -18.121  1.00 90.03           O  
ATOM    841  N   ARG A 107       4.772  -4.379 -17.190  1.00 90.89           N  
ATOM    842  CA  ARG A 107       3.708  -5.256 -17.667  1.00 90.89           C  
ATOM    843  C   ARG A 107       2.358  -4.847 -17.087  1.00 90.89           C  
ATOM    844  CB  ARG A 107       4.011  -6.713 -17.310  1.00 90.89           C  
ATOM    845  O   ARG A 107       2.296  -4.236 -16.018  1.00 90.89           O  
ATOM    846  CG  ARG A 107       5.346  -7.212 -17.840  1.00 90.89           C  
ATOM    847  CD  ARG A 107       5.680  -8.600 -17.310  1.00 90.89           C  
ATOM    848  NE  ARG A 107       6.147  -8.551 -15.928  1.00 90.89           N  
ATOM    849  NH1 ARG A 107       6.650 -10.802 -15.800  1.00 90.89           N  
ATOM    850  NH2 ARG A 107       6.997  -9.441 -13.988  1.00 90.89           N  
ATOM    851  CZ  ARG A 107       6.597  -9.598 -15.242  1.00 90.89           C  
ATOM    852  N   PRO A 108       1.245  -5.272 -17.891  1.00 93.44           N  
ATOM    853  CA  PRO A 108      -0.083  -5.039 -17.320  1.00 93.44           C  
ATOM    854  C   PRO A 108      -0.353  -5.897 -16.085  1.00 93.44           C  
ATOM    855  CB  PRO A 108      -1.030  -5.415 -18.463  1.00 93.44           C  
ATOM    856  O   PRO A 108       0.149  -7.019 -15.987  1.00 93.44           O  
ATOM    857  CG  PRO A 108      -0.171  -5.414 -19.686  1.00 93.44           C  
ATOM    858  CD  PRO A 108       1.249  -5.673 -19.271  1.00 93.44           C  
ATOM    859  N   CYS A 109      -1.021  -5.314 -15.157  1.00 94.01           N  
ATOM    860  CA  CYS A 109      -1.393  -6.035 -13.945  1.00 94.01           C  
ATOM    861  C   CYS A 109      -2.901  -6.251 -13.881  1.00 94.01           C  
ATOM    862  CB  CYS A 109      -0.924  -5.276 -12.705  1.00 94.01           C  
ATOM    863  O   CYS A 109      -3.675  -5.378 -14.277  1.00 94.01           O  
ATOM    864  SG  CYS A 109       0.870  -5.109 -12.588  1.00 94.01           S  
ATOM    865  N   ARG A 110      -3.252  -7.464 -13.485  1.00 95.24           N  
ATOM    866  CA  ARG A 110      -4.645  -7.742 -13.152  1.00 95.24           C  
ATOM    867  C   ARG A 110      -4.927  -7.447 -11.682  1.00 95.24           C  
ATOM    868  CB  ARG A 110      -4.993  -9.198 -13.470  1.00 95.24           C  
ATOM    869  O   ARG A 110      -4.283  -8.012 -10.796  1.00 95.24           O  
ATOM    870  CG  ARG A 110      -6.464  -9.535 -13.281  1.00 95.24           C  
ATOM    871  CD  ARG A 110      -6.756 -10.992 -13.614  1.00 95.24           C  
ATOM    872  NE  ARG A 110      -6.625 -11.255 -15.044  1.00 95.24           N  
ATOM    873  NH1 ARG A 110      -6.437 -13.547 -14.815  1.00 95.24           N  
ATOM    874  NH2 ARG A 110      -6.366 -12.588 -16.896  1.00 95.24           N  
ATOM    875  CZ  ARG A 110      -6.476 -12.463 -15.582  1.00 95.24           C  
ATOM    876  N   VAL A 111      -5.875  -6.557 -11.450  1.00 93.99           N  
ATOM    877  CA  VAL A 111      -6.190  -6.156 -10.083  1.00 93.99           C  
ATOM    878  C   VAL A 111      -7.609  -6.598  -9.729  1.00 93.99           C  
ATOM    879  CB  VAL A 111      -6.043  -4.630  -9.892  1.00 93.99           C  
ATOM    880  O   VAL A 111      -8.567  -6.237 -10.416  1.00 93.99           O  
ATOM    881  CG1 VAL A 111      -6.391  -4.230  -8.459  1.00 93.99           C  
ATOM    882  CG2 VAL A 111      -4.627  -4.182 -10.246  1.00 93.99           C  
ATOM    883  N   ARG A 112      -7.695  -7.411  -8.650  1.00 93.74           N  
ATOM    884  CA  ARG A 112      -8.993  -7.847  -8.145  1.00 93.74           C  
ATOM    885  C   ARG A 112      -9.312  -7.182  -6.810  1.00 93.74           C  
ATOM    886  CB  ARG A 112      -9.028  -9.369  -7.994  1.00 93.74           C  
ATOM    887  O   ARG A 112      -8.540  -7.292  -5.855  1.00 93.74           O  
ATOM    888  CG  ARG A 112      -9.037 -10.119  -9.316  1.00 93.74           C  
ATOM    889  CD  ARG A 112      -9.152 -11.623  -9.111  1.00 93.74           C  
ATOM    890  NE  ARG A 112      -8.222 -12.100  -8.091  1.00 93.74           N  
ATOM    891  NH1 ARG A 112      -9.119 -14.226  -7.973  1.00 93.74           N  
ATOM    892  NH2 ARG A 112      -7.336 -13.654  -6.650  1.00 93.74           N  
ATOM    893  CZ  ARG A 112      -8.228 -13.326  -7.574  1.00 93.74           C  
ATOM    894  N   VAL A 113     -10.401  -6.452  -6.765  1.00 92.08           N  
ATOM    895  CA  VAL A 113     -10.858  -5.810  -5.538  1.00 92.08           C  
ATOM    896  C   VAL A 113     -12.105  -6.520  -5.016  1.00 92.08           C  
ATOM    897  CB  VAL A 113     -11.152  -4.309  -5.758  1.00 92.08           C  
ATOM    898  O   VAL A 113     -13.142  -6.537  -5.684  1.00 92.08           O  
ATOM    899  CG1 VAL A 113     -11.586  -3.646  -4.452  1.00 92.08           C  
ATOM    900  CG2 VAL A 113      -9.926  -3.605  -6.336  1.00 92.08           C  
ATOM    901  N   THR A 114     -11.945  -7.231  -3.869  1.00 90.89           N  
ATOM    902  CA  THR A 114     -13.076  -7.878  -3.213  1.00 90.89           C  
ATOM    903  C   THR A 114     -13.536  -7.066  -2.005  1.00 90.89           C  
ATOM    904  CB  THR A 114     -12.721  -9.308  -2.768  1.00 90.89           C  
ATOM    905  O   THR A 114     -12.763  -6.839  -1.072  1.00 90.89           O  
ATOM    906  CG2 THR A 114     -13.943 -10.031  -2.212  1.00 90.89           C  
ATOM    907  OG1 THR A 114     -12.217 -10.041  -3.892  1.00 90.89           O  
ATOM    908  N   ALA A 115     -14.747  -6.459  -2.054  1.00 88.51           N  
ATOM    909  CA  ALA A 115     -15.335  -5.666  -0.978  1.00 88.51           C  
ATOM    910  C   ALA A 115     -16.836  -5.920  -0.867  1.00 88.51           C  
ATOM    911  CB  ALA A 115     -15.066  -4.180  -1.203  1.00 88.51           C  
ATOM    912  O   ALA A 115     -17.532  -6.017  -1.880  1.00 88.51           O  
ATOM    913  N   GLY A 116     -17.352  -6.132   0.410  1.00 84.76           N  
ATOM    914  CA  GLY A 116     -18.783  -6.280   0.624  1.00 84.76           C  
ATOM    915  C   GLY A 116     -19.360  -7.519  -0.033  1.00 84.76           C  
ATOM    916  O   GLY A 116     -20.505  -7.511  -0.488  1.00 84.76           O  
ATOM    917  N   GLY A 117     -18.500  -8.543  -0.331  1.00 86.53           N  
ATOM    918  CA  GLY A 117     -18.937  -9.785  -0.948  1.00 86.53           C  
ATOM    919  C   GLY A 117     -18.868  -9.755  -2.463  1.00 86.53           C  
ATOM    920  O   GLY A 117     -19.224 -10.732  -3.125  1.00 86.53           O  
ATOM    921  N   GLU A 118     -18.495  -8.595  -2.988  1.00 90.92           N  
ATOM    922  CA  GLU A 118     -18.384  -8.452  -4.436  1.00 90.92           C  
ATOM    923  C   GLU A 118     -16.925  -8.345  -4.870  1.00 90.92           C  
ATOM    924  CB  GLU A 118     -19.167  -7.228  -4.918  1.00 90.92           C  
ATOM    925  O   GLU A 118     -16.108  -7.737  -4.175  1.00 90.92           O  
ATOM    926  CG  GLU A 118     -20.675  -7.360  -4.758  1.00 90.92           C  
ATOM    927  CD  GLU A 118     -21.441  -6.151  -5.271  1.00 90.92           C  
ATOM    928  OE1 GLU A 118     -22.690  -6.145  -5.189  1.00 90.92           O  
ATOM    929  OE2 GLU A 118     -20.786  -5.204  -5.760  1.00 90.92           O  
ATOM    930  N   THR A 119     -16.642  -9.080  -6.023  1.00 93.21           N  
ATOM    931  CA  THR A 119     -15.304  -9.021  -6.600  1.00 93.21           C  
ATOM    932  C   THR A 119     -15.330  -8.322  -7.956  1.00 93.21           C  
ATOM    933  CB  THR A 119     -14.701 -10.430  -6.757  1.00 93.21           C  
ATOM    934  O   THR A 119     -16.117  -8.685  -8.832  1.00 93.21           O  
ATOM    935  CG2 THR A 119     -13.311 -10.366  -7.381  1.00 93.21           C  
ATOM    936  OG1 THR A 119     -14.606 -11.049  -5.468  1.00 93.21           O  
ATOM    937  N   ARG A 120     -14.522  -7.225  -8.035  1.00 94.03           N  
ATOM    938  CA  ARG A 120     -14.340  -6.548  -9.314  1.00 94.03           C  
ATOM    939  C   ARG A 120     -12.919  -6.732  -9.834  1.00 94.03           C  
ATOM    940  CB  ARG A 120     -14.662  -5.057  -9.184  1.00 94.03           C  
ATOM    941  O   ARG A 120     -11.957  -6.664  -9.065  1.00 94.03           O  
ATOM    942  CG  ARG A 120     -16.097  -4.771  -8.772  1.00 94.03           C  
ATOM    943  CD  ARG A 120     -16.324  -3.288  -8.514  1.00 94.03           C  
ATOM    944  NE  ARG A 120     -17.620  -3.042  -7.886  1.00 94.03           N  
ATOM    945  NH1 ARG A 120     -17.316  -0.762  -7.673  1.00 94.03           N  
ATOM    946  NH2 ARG A 120     -19.256  -1.738  -6.940  1.00 94.03           N  
ATOM    947  CZ  ARG A 120     -18.061  -1.848  -7.501  1.00 94.03           C  
ATOM    948  N   GLU A 121     -12.836  -6.932 -11.091  1.00 96.08           N  
ATOM    949  CA  GLU A 121     -11.534  -7.152 -11.713  1.00 96.08           C  
ATOM    950  C   GLU A 121     -11.206  -6.046 -12.712  1.00 96.08           C  
ATOM    951  CB  GLU A 121     -11.492  -8.516 -12.406  1.00 96.08           C  
ATOM    952  O   GLU A 121     -12.060  -5.648 -13.508  1.00 96.08           O  
ATOM    953  CG  GLU A 121     -10.119  -8.891 -12.944  1.00 96.08           C  
ATOM    954  CD  GLU A 121     -10.068 -10.291 -13.535  1.00 96.08           C  
ATOM    955  OE1 GLU A 121      -9.714 -10.433 -14.728  1.00 96.08           O  
ATOM    956  OE2 GLU A 121     -10.386 -11.253 -12.801  1.00 96.08           O  
ATOM    957  N   TYR A 122      -9.904  -5.529 -12.595  1.00 95.30           N  
ATOM    958  CA  TYR A 122      -9.441  -4.454 -13.465  1.00 95.30           C  
ATOM    959  C   TYR A 122      -8.083  -4.790 -14.071  1.00 95.30           C  
ATOM    960  CB  TYR A 122      -9.356  -3.135 -12.692  1.00 95.30           C  
ATOM    961  O   TYR A 122      -7.308  -5.553 -13.489  1.00 95.30           O  
ATOM    962  CG  TYR A 122     -10.637  -2.761 -11.987  1.00 95.30           C  
ATOM    963  CD1 TYR A 122     -11.582  -1.944 -12.603  1.00 95.30           C  
ATOM    964  CD2 TYR A 122     -10.905  -3.224 -10.703  1.00 95.30           C  
ATOM    965  CE1 TYR A 122     -12.763  -1.595 -11.956  1.00 95.30           C  
ATOM    966  CE2 TYR A 122     -12.083  -2.882 -10.046  1.00 95.30           C  
ATOM    967  OH  TYR A 122     -14.172  -1.727 -10.036  1.00 95.30           O  
ATOM    968  CZ  TYR A 122     -13.004  -2.069 -10.681  1.00 95.30           C  
ATOM    969  N   THR A 123      -7.912  -4.260 -15.330  1.00 95.26           N  
ATOM    970  CA  THR A 123      -6.570  -4.286 -15.900  1.00 95.26           C  
ATOM    971  C   THR A 123      -5.887  -2.931 -15.737  1.00 95.26           C  
ATOM    972  CB  THR A 123      -6.603  -4.672 -17.390  1.00 95.26           C  
ATOM    973  O   THR A 123      -6.439  -1.901 -16.129  1.00 95.26           O  
ATOM    974  CG2 THR A 123      -5.199  -4.682 -17.987  1.00 95.26           C  
ATOM    975  OG1 THR A 123      -7.177  -5.978 -17.527  1.00 95.26           O  
ATOM    976  N   VAL A 124      -4.682  -2.903 -15.076  1.00 94.00           N  
ATOM    977  CA  VAL A 124      -3.905  -1.681 -14.896  1.00 94.00           C  
ATOM    978  C   VAL A 124      -2.638  -1.744 -15.747  1.00 94.00           C  
ATOM    979  CB  VAL A 124      -3.539  -1.456 -13.412  1.00 94.00           C  
ATOM    980  O   VAL A 124      -1.772  -2.592 -15.520  1.00 94.00           O  
ATOM    981  CG1 VAL A 124      -2.830  -0.115 -13.228  1.00 94.00           C  
ATOM    982  CG2 VAL A 124      -4.790  -1.527 -12.537  1.00 94.00           C  
ATOM    983  N   ASN A 125      -2.534  -0.857 -16.794  1.00 94.81           N  
ATOM    984  CA  ASN A 125      -1.377  -0.805 -17.682  1.00 94.81           C  
ATOM    985  C   ASN A 125      -0.173  -0.163 -16.997  1.00 94.81           C  
ATOM    986  CB  ASN A 125      -1.721  -0.050 -18.968  1.00 94.81           C  
ATOM    987  O   ASN A 125      -0.328   0.566 -16.016  1.00 94.81           O  
ATOM    988  CG  ASN A 125      -2.779  -0.755 -19.793  1.00 94.81           C  
ATOM    989  ND2 ASN A 125      -3.761   0.002 -20.269  1.00 94.81           N  
ATOM    990  OD1 ASN A 125      -2.716  -1.969 -20.000  1.00 94.81           O  
ATOM    991  N   PRO A 126       1.035  -0.569 -17.456  1.00 92.08           N  
ATOM    992  CA  PRO A 126       2.238   0.060 -16.906  1.00 92.08           C  
ATOM    993  C   PRO A 126       2.155   1.585 -16.898  1.00 92.08           C  
ATOM    994  CB  PRO A 126       3.348  -0.421 -17.843  1.00 92.08           C  
ATOM    995  O   PRO A 126       1.750   2.190 -17.893  1.00 92.08           O  
ATOM    996  CG  PRO A 126       2.844  -1.714 -18.399  1.00 92.08           C  
ATOM    997  CD  PRO A 126       1.357  -1.610 -18.577  1.00 92.08           C  
ATOM    998  N   GLY A 127       2.449   2.186 -15.695  1.00 87.60           N  
ATOM    999  CA  GLY A 127       2.506   3.634 -15.578  1.00 87.60           C  
ATOM   1000  C   GLY A 127       1.149   4.267 -15.329  1.00 87.60           C  
ATOM   1001  O   GLY A 127       1.028   5.493 -15.288  1.00 87.60           O  
ATOM   1002  N   THR A 128       0.061   3.411 -15.292  1.00 92.37           N  
ATOM   1003  CA  THR A 128      -1.282   3.941 -15.079  1.00 92.37           C  
ATOM   1004  C   THR A 128      -1.768   3.631 -13.667  1.00 92.37           C  
ATOM   1005  CB  THR A 128      -2.277   3.369 -16.105  1.00 92.37           C  
ATOM   1006  O   THR A 128      -1.102   2.910 -12.920  1.00 92.37           O  
ATOM   1007  CG2 THR A 128      -1.824   3.658 -17.532  1.00 92.37           C  
ATOM   1008  OG1 THR A 128      -2.378   1.951 -15.925  1.00 92.37           O  
ATOM   1009  N   GLU A 129      -2.862   4.227 -13.335  1.00 90.24           N  
ATOM   1010  CA  GLU A 129      -3.407   4.098 -11.987  1.00 90.24           C  
ATOM   1011  C   GLU A 129      -4.887   3.726 -12.022  1.00 90.24           C  
ATOM   1012  CB  GLU A 129      -3.210   5.397 -11.201  1.00 90.24           C  
ATOM   1013  O   GLU A 129      -5.632   4.205 -12.879  1.00 90.24           O  
ATOM   1014  CG  GLU A 129      -3.775   5.353  -9.788  1.00 90.24           C  
ATOM   1015  CD  GLU A 129      -3.608   6.662  -9.034  1.00 90.24           C  
ATOM   1016  OE1 GLU A 129      -4.620   7.217  -8.548  1.00 90.24           O  
ATOM   1017  OE2 GLU A 129      -2.455   7.138  -8.928  1.00 90.24           O  
ATOM   1018  N   LEU A 130      -5.247   2.750 -11.118  1.00 93.40           N  
ATOM   1019  CA  LEU A 130      -6.640   2.387 -10.881  1.00 93.40           C  
ATOM   1020  C   LEU A 130      -7.158   3.031  -9.599  1.00 93.40           C  
ATOM   1021  CB  LEU A 130      -6.791   0.866 -10.800  1.00 93.40           C  
ATOM   1022  O   LEU A 130      -6.475   3.018  -8.573  1.00 93.40           O  
ATOM   1023  CG  LEU A 130      -8.160   0.343 -10.362  1.00 93.40           C  
ATOM   1024  CD1 LEU A 130      -9.194   0.582 -11.458  1.00 93.40           C  
ATOM   1025  CD2 LEU A 130      -8.080  -1.138 -10.009  1.00 93.40           C  
ATOM   1026  N   GLU A 131      -8.325   3.575  -9.691  1.00 91.54           N  
ATOM   1027  CA  GLU A 131      -8.998   4.105  -8.508  1.00 91.54           C  
ATOM   1028  C   GLU A 131     -10.404   3.529  -8.368  1.00 91.54           C  
ATOM   1029  CB  GLU A 131      -9.058   5.634  -8.564  1.00 91.54           C  
ATOM   1030  O   GLU A 131     -11.227   3.660  -9.277  1.00 91.54           O  
ATOM   1031  CG  GLU A 131      -9.573   6.276  -7.283  1.00 91.54           C  
ATOM   1032  CD  GLU A 131      -9.528   7.795  -7.314  1.00 91.54           C  
ATOM   1033  OE1 GLU A 131     -10.564   8.439  -7.033  1.00 91.54           O  
ATOM   1034  OE2 GLU A 131      -8.447   8.346  -7.621  1.00 91.54           O  
ATOM   1035  N   VAL A 132     -10.612   2.855  -7.230  1.00 91.23           N  
ATOM   1036  CA  VAL A 132     -11.917   2.253  -6.976  1.00 91.23           C  
ATOM   1037  C   VAL A 132     -12.508   2.824  -5.689  1.00 91.23           C  
ATOM   1038  CB  VAL A 132     -11.824   0.714  -6.882  1.00 91.23           C  
ATOM   1039  O   VAL A 132     -11.859   2.809  -4.640  1.00 91.23           O  
ATOM   1040  CG1 VAL A 132     -13.199   0.105  -6.615  1.00 91.23           C  
ATOM   1041  CG2 VAL A 132     -11.220   0.137  -8.161  1.00 91.23           C  
ATOM   1042  N   GLU A 133     -13.647   3.305  -5.764  1.00 89.23           N  
ATOM   1043  CA  GLU A 133     -14.342   3.825  -4.591  1.00 89.23           C  
ATOM   1044  C   GLU A 133     -15.082   2.715  -3.850  1.00 89.23           C  
ATOM   1045  CB  GLU A 133     -15.321   4.932  -4.993  1.00 89.23           C  
ATOM   1046  O   GLU A 133     -15.746   1.883  -4.472  1.00 89.23           O  
ATOM   1047  CG  GLU A 133     -14.645   6.193  -5.509  1.00 89.23           C  
ATOM   1048  CD  GLU A 133     -15.614   7.341  -5.744  1.00 89.23           C  
ATOM   1049  OE1 GLU A 133     -15.290   8.494  -5.379  1.00 89.23           O  
ATOM   1050  OE2 GLU A 133     -16.707   7.085  -6.298  1.00 89.23           O  
ATOM   1051  N   LEU A 134     -14.809   2.701  -2.481  1.00 87.21           N  
ATOM   1052  CA  LEU A 134     -15.484   1.711  -1.649  1.00 87.21           C  
ATOM   1053  C   LEU A 134     -16.477   2.380  -0.704  1.00 87.21           C  
ATOM   1054  CB  LEU A 134     -14.464   0.900  -0.846  1.00 87.21           C  
ATOM   1055  O   LEU A 134     -16.270   3.522  -0.287  1.00 87.21           O  
ATOM   1056  CG  LEU A 134     -13.407   0.148  -1.655  1.00 87.21           C  
ATOM   1057  CD1 LEU A 134     -12.364  -0.464  -0.726  1.00 87.21           C  
ATOM   1058  CD2 LEU A 134     -14.059  -0.928  -2.518  1.00 87.21           C  
ATOM   1059  N   SER A 135     -17.621   1.737  -0.567  1.00 87.00           N  
ATOM   1060  CA  SER A 135     -18.512   2.197   0.493  1.00 87.00           C  
ATOM   1061  C   SER A 135     -17.925   1.913   1.871  1.00 87.00           C  
ATOM   1062  CB  SER A 135     -19.883   1.533   0.367  1.00 87.00           C  
ATOM   1063  O   SER A 135     -17.028   1.079   2.010  1.00 87.00           O  
ATOM   1064  OG  SER A 135     -19.808   0.157   0.700  1.00 87.00           O  
ATOM   1065  N   PRO A 136     -18.379   2.661   2.878  1.00 79.53           N  
ATOM   1066  CA  PRO A 136     -17.881   2.439   4.238  1.00 79.53           C  
ATOM   1067  C   PRO A 136     -17.971   0.977   4.668  1.00 79.53           C  
ATOM   1068  CB  PRO A 136     -18.794   3.319   5.095  1.00 79.53           C  
ATOM   1069  O   PRO A 136     -17.078   0.476   5.356  1.00 79.53           O  
ATOM   1070  CG  PRO A 136     -19.223   4.425   4.186  1.00 79.53           C  
ATOM   1071  CD  PRO A 136     -19.379   3.870   2.800  1.00 79.53           C  
ATOM   1072  N   GLU A 137     -19.004   0.334   4.248  1.00 78.51           N  
ATOM   1073  CA  GLU A 137     -19.176  -1.073   4.596  1.00 78.51           C  
ATOM   1074  C   GLU A 137     -18.153  -1.949   3.879  1.00 78.51           C  
ATOM   1075  CB  GLU A 137     -20.595  -1.541   4.262  1.00 78.51           C  
ATOM   1076  O   GLU A 137     -17.673  -2.937   4.438  1.00 78.51           O  
ATOM   1077  CG  GLU A 137     -21.680  -0.831   5.058  1.00 78.51           C  
ATOM   1078  CD  GLU A 137     -23.086  -1.276   4.686  1.00 78.51           C  
ATOM   1079  OE1 GLU A 137     -24.059  -0.806   5.318  1.00 78.51           O  
ATOM   1080  OE2 GLU A 137     -23.215  -2.102   3.755  1.00 78.51           O  
ATOM   1081  N   GLN A 138     -17.811  -1.509   2.706  1.00 83.49           N  
ATOM   1082  CA  GLN A 138     -16.860  -2.252   1.886  1.00 83.49           C  
ATOM   1083  C   GLN A 138     -15.430  -2.043   2.376  1.00 83.49           C  
ATOM   1084  CB  GLN A 138     -16.978  -1.839   0.418  1.00 83.49           C  
ATOM   1085  O   GLN A 138     -14.609  -2.962   2.324  1.00 83.49           O  
ATOM   1086  CG  GLN A 138     -18.258  -2.315  -0.254  1.00 83.49           C  
ATOM   1087  CD  GLN A 138     -18.422  -1.769  -1.660  1.00 83.49           C  
ATOM   1088  NE2 GLN A 138     -18.947  -2.594  -2.559  1.00 83.49           N  
ATOM   1089  OE1 GLN A 138     -18.079  -0.615  -1.935  1.00 83.49           O  
ATOM   1090  N   GLN A 139     -15.185  -0.978   2.914  1.00 77.59           N  
ATOM   1091  CA  GLN A 139     -13.845  -0.539   3.291  1.00 77.59           C  
ATOM   1092  C   GLN A 139     -13.277  -1.406   4.411  1.00 77.59           C  
ATOM   1093  CB  GLN A 139     -13.862   0.929   3.721  1.00 77.59           C  
ATOM   1094  O   GLN A 139     -12.078  -1.695   4.432  1.00 77.59           O  
ATOM   1095  CG  GLN A 139     -12.492   1.474   4.101  1.00 77.59           C  
ATOM   1096  CD  GLN A 139     -12.539   2.923   4.547  1.00 77.59           C  
ATOM   1097  NE2 GLN A 139     -11.398   3.449   4.978  1.00 77.59           N  
ATOM   1098  OE1 GLN A 139     -13.593   3.566   4.503  1.00 77.59           O  
ATOM   1099  N   ASN A 140     -14.108  -1.838   5.295  1.00 70.70           N  
ATOM   1100  CA  ASN A 140     -13.658  -2.543   6.491  1.00 70.70           C  
ATOM   1101  C   ASN A 140     -13.282  -3.989   6.181  1.00 70.70           C  
ATOM   1102  CB  ASN A 140     -14.733  -2.495   7.578  1.00 70.70           C  
ATOM   1103  O   ASN A 140     -12.623  -4.649   6.986  1.00 70.70           O  
ATOM   1104  CG  ASN A 140     -14.915  -1.106   8.159  1.00 70.70           C  
ATOM   1105  ND2 ASN A 140     -16.148  -0.772   8.521  1.00 70.70           N  
ATOM   1106  OD1 ASN A 140     -13.956  -0.340   8.280  1.00 70.70           O  
ATOM   1107  N   ASN A 141     -13.513  -4.464   4.938  1.00 75.62           N  
ATOM   1108  CA  ASN A 141     -13.229  -5.848   4.576  1.00 75.62           C  
ATOM   1109  C   ASN A 141     -12.747  -5.962   3.132  1.00 75.62           C  
ATOM   1110  CB  ASN A 141     -14.464  -6.725   4.794  1.00 75.62           C  
ATOM   1111  O   ASN A 141     -12.969  -6.982   2.478  1.00 75.62           O  
ATOM   1112  CG  ASN A 141     -14.856  -6.827   6.255  1.00 75.62           C  
ATOM   1113  ND2 ASN A 141     -16.158  -6.851   6.519  1.00 75.62           N  
ATOM   1114  OD1 ASN A 141     -13.998  -6.883   7.139  1.00 75.62           O  
ATOM   1115  N   ALA A 142     -12.124  -4.908   2.678  1.00 83.77           N  
ATOM   1116  CA  ALA A 142     -11.719  -4.950   1.276  1.00 83.77           C  
ATOM   1117  C   ALA A 142     -10.433  -5.753   1.100  1.00 83.77           C  
ATOM   1118  CB  ALA A 142     -11.538  -3.535   0.732  1.00 83.77           C  
ATOM   1119  O   ALA A 142      -9.583  -5.779   1.994  1.00 83.77           O  
ATOM   1120  N   GLU A 143     -10.402  -6.492   0.130  1.00 85.45           N  
ATOM   1121  CA  GLU A 143      -9.225  -7.246  -0.290  1.00 85.45           C  
ATOM   1122  C   GLU A 143      -8.816  -6.882  -1.714  1.00 85.45           C  
ATOM   1123  CB  GLU A 143      -9.484  -8.751  -0.185  1.00 85.45           C  
ATOM   1124  O   GLU A 143      -9.658  -6.830  -2.613  1.00 85.45           O  
ATOM   1125  CG  GLU A 143      -8.282  -9.609  -0.554  1.00 85.45           C  
ATOM   1126  CD  GLU A 143      -8.574 -11.100  -0.510  1.00 85.45           C  
ATOM   1127  OE1 GLU A 143      -8.787 -11.709  -1.584  1.00 85.45           O  
ATOM   1128  OE2 GLU A 143      -8.590 -11.665   0.606  1.00 85.45           O  
ATOM   1129  N   VAL A 144      -7.545  -6.567  -1.827  1.00 89.19           N  
ATOM   1130  CA  VAL A 144      -7.036  -6.233  -3.153  1.00 89.19           C  
ATOM   1131  C   VAL A 144      -5.943  -7.222  -3.552  1.00 89.19           C  
ATOM   1132  CB  VAL A 144      -6.491  -4.788  -3.204  1.00 89.19           C  
ATOM   1133  O   VAL A 144      -4.969  -7.410  -2.818  1.00 89.19           O  
ATOM   1134  CG1 VAL A 144      -6.002  -4.445  -4.610  1.00 89.19           C  
ATOM   1135  CG2 VAL A 144      -7.563  -3.798  -2.751  1.00 89.19           C  
ATOM   1136  N   GLU A 145      -6.102  -7.829  -4.610  1.00 89.89           N  
ATOM   1137  CA  GLU A 145      -5.106  -8.733  -5.177  1.00 89.89           C  
ATOM   1138  C   GLU A 145      -4.550  -8.189  -6.490  1.00 89.89           C  
ATOM   1139  CB  GLU A 145      -5.705 -10.125  -5.396  1.00 89.89           C  
ATOM   1140  O   GLU A 145      -5.311  -7.813  -7.384  1.00 89.89           O  
ATOM   1141  CG  GLU A 145      -4.691 -11.166  -5.847  1.00 89.89           C  
ATOM   1142  CD  GLU A 145      -5.297 -12.547  -6.044  1.00 89.89           C  
ATOM   1143  OE1 GLU A 145      -5.807 -12.834  -7.150  1.00 89.89           O  
ATOM   1144  OE2 GLU A 145      -5.261 -13.348  -5.083  1.00 89.89           O  
ATOM   1145  N   VAL A 146      -3.296  -8.109  -6.588  1.00 91.06           N  
ATOM   1146  CA  VAL A 146      -2.624  -7.615  -7.785  1.00 91.06           C  
ATOM   1147  C   VAL A 146      -1.748  -8.716  -8.378  1.00 91.06           C  
ATOM   1148  CB  VAL A 146      -1.772  -6.362  -7.482  1.00 91.06           C  
ATOM   1149  O   VAL A 146      -0.904  -9.288  -7.684  1.00 91.06           O  
ATOM   1150  CG1 VAL A 146      -1.172  -5.793  -8.767  1.00 91.06           C  
ATOM   1151  CG2 VAL A 146      -2.613  -5.306  -6.767  1.00 91.06           C  
ATOM   1152  N   GLU A 147      -1.966  -8.941  -9.635  1.00 90.78           N  
ATOM   1153  CA  GLU A 147      -1.177  -9.928 -10.365  1.00 90.78           C  
ATOM   1154  C   GLU A 147      -0.525  -9.310 -11.599  1.00 90.78           C  
ATOM   1155  CB  GLU A 147      -2.049 -11.119 -10.772  1.00 90.78           C  
ATOM   1156  O   GLU A 147      -1.217  -8.833 -12.500  1.00 90.78           O  
ATOM   1157  CG  GLU A 147      -1.273 -12.254 -11.424  1.00 90.78           C  
ATOM   1158  CD  GLU A 147      -2.151 -13.431 -11.819  1.00 90.78           C  
ATOM   1159  OE1 GLU A 147      -1.673 -14.326 -12.553  1.00 90.78           O  
ATOM   1160  OE2 GLU A 147      -3.327 -13.459 -11.391  1.00 90.78           O  
ATOM   1161  N   CYS A 148       0.774  -9.270 -11.630  1.00 89.26           N  
ATOM   1162  CA  CYS A 148       1.547  -8.822 -12.783  1.00 89.26           C  
ATOM   1163  C   CYS A 148       2.403  -9.954 -13.338  1.00 89.26           C  
ATOM   1164  CB  CYS A 148       2.435  -7.637 -12.405  1.00 89.26           C  
ATOM   1165  O   CYS A 148       3.487 -10.229 -12.821  1.00 89.26           O  
ATOM   1166  SG  CYS A 148       1.556  -6.312 -11.548  1.00 89.26           S  
ATOM   1167  N   GLY A 149       1.984 -10.671 -14.413  1.00 84.99           N  
ATOM   1168  CA  GLY A 149       2.720 -11.849 -14.841  1.00 84.99           C  
ATOM   1169  C   GLY A 149       2.726 -12.958 -13.806  1.00 84.99           C  
ATOM   1170  O   GLY A 149       1.667 -13.421 -13.378  1.00 84.99           O  
ATOM   1171  N   ASN A 150       3.993 -13.360 -13.277  1.00 80.82           N  
ATOM   1172  CA  ASN A 150       4.117 -14.453 -12.318  1.00 80.82           C  
ATOM   1173  C   ASN A 150       4.121 -13.941 -10.881  1.00 80.82           C  
ATOM   1174  CB  ASN A 150       5.381 -15.270 -12.595  1.00 80.82           C  
ATOM   1175  O   ASN A 150       4.328 -14.713  -9.943  1.00 80.82           O  
ATOM   1176  CG  ASN A 150       5.317 -16.015 -13.914  1.00 80.82           C  
ATOM   1177  ND2 ASN A 150       6.461 -16.147 -14.576  1.00 80.82           N  
ATOM   1178  OD1 ASN A 150       4.250 -16.468 -14.334  1.00 80.82           O  
ATOM   1179  N   GLU A 151       3.891 -12.616 -10.714  1.00 81.08           N  
ATOM   1180  CA  GLU A 151       3.935 -12.019  -9.383  1.00 81.08           C  
ATOM   1181  C   GLU A 151       2.530 -11.741  -8.855  1.00 81.08           C  
ATOM   1182  CB  GLU A 151       4.755 -10.726  -9.400  1.00 81.08           C  
ATOM   1183  O   GLU A 151       1.670 -11.254  -9.592  1.00 81.08           O  
ATOM   1184  CG  GLU A 151       6.200 -10.921  -9.838  1.00 81.08           C  
ATOM   1185  CD  GLU A 151       6.971  -9.616  -9.960  1.00 81.08           C  
ATOM   1186  OE1 GLU A 151       8.178  -9.591  -9.630  1.00 81.08           O  
ATOM   1187  OE2 GLU A 151       6.362  -8.610 -10.388  1.00 81.08           O  
ATOM   1188  N   LYS A 152       2.264 -12.263  -7.767  1.00 80.69           N  
ATOM   1189  CA  LYS A 152       0.950 -12.074  -7.159  1.00 80.69           C  
ATOM   1190  C   LYS A 152       1.071 -11.453  -5.770  1.00 80.69           C  
ATOM   1191  CB  LYS A 152       0.201 -13.405  -7.074  1.00 80.69           C  
ATOM   1192  O   LYS A 152       1.938 -11.841  -4.985  1.00 80.69           O  
ATOM   1193  CG  LYS A 152      -1.265 -13.266  -6.690  1.00 80.69           C  
ATOM   1194  CD  LYS A 152      -1.980 -14.611  -6.721  1.00 80.69           C  
ATOM   1195  CE  LYS A 152      -3.448 -14.474  -6.339  1.00 80.69           C  
ATOM   1196  NZ  LYS A 152      -4.157 -15.787  -6.383  1.00 80.69           N  
ATOM   1197  N   TYR A 153       0.170 -10.477  -5.509  1.00 80.67           N  
ATOM   1198  CA  TYR A 153       0.156  -9.775  -4.230  1.00 80.67           C  
ATOM   1199  C   TYR A 153      -1.265  -9.642  -3.696  1.00 80.67           C  
ATOM   1200  CB  TYR A 153       0.793  -8.389  -4.370  1.00 80.67           C  
ATOM   1201  O   TYR A 153      -2.202  -9.401  -4.460  1.00 80.67           O  
ATOM   1202  CG  TYR A 153       2.150  -8.409  -5.031  1.00 80.67           C  
ATOM   1203  CD1 TYR A 153       3.313  -8.541  -4.275  1.00 80.67           C  
ATOM   1204  CD2 TYR A 153       2.273  -8.294  -6.411  1.00 80.67           C  
ATOM   1205  CE1 TYR A 153       4.566  -8.558  -4.879  1.00 80.67           C  
ATOM   1206  CE2 TYR A 153       3.520  -8.309  -7.026  1.00 80.67           C  
ATOM   1207  OH  TYR A 153       5.897  -8.457  -6.856  1.00 80.67           O  
ATOM   1208  CZ  TYR A 153       4.659  -8.442  -6.253  1.00 80.67           C  
ATOM   1209  N   ARG A 154      -1.421  -9.965  -2.473  1.00 79.94           N  
ATOM   1210  CA  ARG A 154      -2.738  -9.852  -1.853  1.00 79.94           C  
ATOM   1211  C   ARG A 154      -2.699  -8.913  -0.652  1.00 79.94           C  
ATOM   1212  CB  ARG A 154      -3.251 -11.228  -1.426  1.00 79.94           C  
ATOM   1213  O   ARG A 154      -1.794  -8.999   0.180  1.00 79.94           O  
ATOM   1214  CG  ARG A 154      -4.671 -11.215  -0.884  1.00 79.94           C  
ATOM   1215  CD  ARG A 154      -5.175 -12.621  -0.588  1.00 79.94           C  
ATOM   1216  NE  ARG A 154      -4.426 -13.244   0.500  1.00 79.94           N  
ATOM   1217  NH1 ARG A 154      -5.636 -15.212   0.481  1.00 79.94           N  
ATOM   1218  NH2 ARG A 154      -3.919 -14.930   1.974  1.00 79.94           N  
ATOM   1219  CZ  ARG A 154      -4.662 -14.461   0.983  1.00 79.94           C  
ATOM   1220  N   PHE A 155      -3.761  -8.028  -0.657  1.00 75.69           N  
ATOM   1221  CA  PHE A 155      -3.891  -7.073   0.437  1.00 75.69           C  
ATOM   1222  C   PHE A 155      -5.285  -7.138   1.050  1.00 75.69           C  
ATOM   1223  CB  PHE A 155      -3.597  -5.651  -0.051  1.00 75.69           C  
ATOM   1224  O   PHE A 155      -6.286  -7.027   0.340  1.00 75.69           O  
ATOM   1225  CG  PHE A 155      -2.210  -5.475  -0.607  1.00 75.69           C  
ATOM   1226  CD1 PHE A 155      -1.168  -5.053   0.209  1.00 75.69           C  
ATOM   1227  CD2 PHE A 155      -1.949  -5.730  -1.947  1.00 75.69           C  
ATOM   1228  CE1 PHE A 155       0.118  -4.889  -0.303  1.00 75.69           C  
ATOM   1229  CE2 PHE A 155      -0.667  -5.568  -2.465  1.00 75.69           C  
ATOM   1230  CZ  PHE A 155       0.364  -5.146  -1.642  1.00 75.69           C  
ATOM   1231  N   GLN A 156      -5.292  -7.436   2.277  1.00 68.20           N  
ATOM   1232  CA  GLN A 156      -6.576  -7.481   2.968  1.00 68.20           C  
ATOM   1233  C   GLN A 156      -6.690  -6.355   3.991  1.00 68.20           C  
ATOM   1234  CB  GLN A 156      -6.770  -8.835   3.654  1.00 68.20           C  
ATOM   1235  O   GLN A 156      -5.791  -6.161   4.813  1.00 68.20           O  
ATOM   1236  CG  GLN A 156      -8.154  -9.025   4.260  1.00 68.20           C  
ATOM   1237  CD  GLN A 156      -8.362 -10.418   4.822  1.00 68.20           C  
ATOM   1238  NE2 GLN A 156      -9.619 -10.789   5.036  1.00 68.20           N  
ATOM   1239  OE1 GLN A 156      -7.400 -11.156   5.061  1.00 68.20           O  
ATOM   1240  N   LEU A 157      -7.851  -5.645   3.865  1.00 66.59           N  
ATOM   1241  CA  LEU A 157      -8.190  -4.608   4.833  1.00 66.59           C  
ATOM   1242  C   LEU A 157      -9.179  -5.134   5.869  1.00 66.59           C  
ATOM   1243  CB  LEU A 157      -8.778  -3.385   4.125  1.00 66.59           C  
ATOM   1244  O   LEU A 157     -10.146  -5.814   5.520  1.00 66.59           O  
ATOM   1245  CG  LEU A 157      -7.876  -2.697   3.098  1.00 66.59           C  
ATOM   1246  CD1 LEU A 157      -8.695  -1.762   2.215  1.00 66.59           C  
ATOM   1247  CD2 LEU A 157      -6.755  -1.936   3.797  1.00 66.59           C  
ATOM   1248  N   GLY A 158      -8.764  -5.176   7.202  1.00 57.02           N  
ATOM   1249  CA  GLY A 158      -9.637  -5.416   8.340  1.00 57.02           C  
ATOM   1250  C   GLY A 158      -9.395  -4.459   9.491  1.00 57.02           C  
ATOM   1251  O   GLY A 158      -8.262  -4.030   9.721  1.00 57.02           O  
TER    1252      GLY A 158
ENDMDL
END
