# Supplementary material for: Single-chain dimers from de novo immunoglobulins as robust scaffolds for multiple binding loops
Source: Nat Commun. 2023 Sep 23;14:5939. doi: 10.1038/s41467-023-41717-5 (PMC10517939; doi:10.1038/s41467-023-41717-5)
Supplement: Supplementary file 3 — Supplementary Data 1 [file 41467_2023_41717_MOESM3_ESM.zip › design_models/scIg/scIg14i/ranked_2.pdb]

MODEL     1
ATOM      1  N   ARG A   1       2.803   0.572 -16.151  1.00 85.96           N  
ATOM      2  CA  ARG A   1       1.659   0.808 -15.275  1.00 85.96           C  
ATOM      3  C   ARG A   1       1.348  -0.426 -14.436  1.00 85.96           C  
ATOM      4  CB  ARG A   1       0.430   1.210 -16.093  1.00 85.96           C  
ATOM      5  O   ARG A   1       1.355  -1.548 -14.946  1.00 85.96           O  
ATOM      6  CG  ARG A   1      -0.349   0.030 -16.653  1.00 85.96           C  
ATOM      7  CD  ARG A   1      -1.544   0.485 -17.480  1.00 85.96           C  
ATOM      8  NE  ARG A   1      -1.153   0.841 -18.841  1.00 85.96           N  
ATOM      9  NH1 ARG A   1      -3.268   1.500 -19.496  1.00 85.96           N  
ATOM     10  NH2 ARG A   1      -1.520   1.605 -20.975  1.00 85.96           N  
ATOM     11  CZ  ARG A   1      -1.982   1.314 -19.768  1.00 85.96           C  
ATOM     12  N   ILE A   2       1.215  -0.325 -13.218  1.00 91.62           N  
ATOM     13  CA  ILE A   2       0.785  -1.339 -12.261  1.00 91.62           C  
ATOM     14  C   ILE A   2      -0.561  -0.942 -11.658  1.00 91.62           C  
ATOM     15  CB  ILE A   2       1.834  -1.542 -11.144  1.00 91.62           C  
ATOM     16  O   ILE A   2      -0.717   0.172 -11.153  1.00 91.62           O  
ATOM     17  CG1 ILE A   2       3.190  -1.925 -11.748  1.00 91.62           C  
ATOM     18  CG2 ILE A   2       1.360  -2.603 -10.146  1.00 91.62           C  
ATOM     19  CD1 ILE A   2       3.199  -3.281 -12.440  1.00 91.62           C  
ATOM     20  N   GLU A   3      -1.557  -1.825 -11.818  1.00 93.16           N  
ATOM     21  CA  GLU A   3      -2.870  -1.587 -11.225  1.00 93.16           C  
ATOM     22  C   GLU A   3      -3.169  -2.598 -10.122  1.00 93.16           C  
ATOM     23  CB  GLU A   3      -3.962  -1.640 -12.297  1.00 93.16           C  
ATOM     24  O   GLU A   3      -3.085  -3.808 -10.343  1.00 93.16           O  
ATOM     25  CG  GLU A   3      -3.820  -0.573 -13.373  1.00 93.16           C  
ATOM     26  CD  GLU A   3      -4.900  -0.649 -14.440  1.00 93.16           C  
ATOM     27  OE1 GLU A   3      -4.871   0.164 -15.392  1.00 93.16           O  
ATOM     28  OE2 GLU A   3      -5.782  -1.529 -14.323  1.00 93.16           O  
ATOM     29  N   VAL A   4      -3.398  -2.107  -8.947  1.00 93.47           N  
ATOM     30  CA  VAL A   4      -3.755  -2.955  -7.815  1.00 93.47           C  
ATOM     31  C   VAL A   4      -5.161  -2.608  -7.331  1.00 93.47           C  
ATOM     32  CB  VAL A   4      -2.742  -2.812  -6.657  1.00 93.47           C  
ATOM     33  O   VAL A   4      -5.467  -1.439  -7.082  1.00 93.47           O  
ATOM     34  CG1 VAL A   4      -3.117  -3.731  -5.495  1.00 93.47           C  
ATOM     35  CG2 VAL A   4      -1.327  -3.115  -7.146  1.00 93.47           C  
ATOM     36  N   ARG A   5      -5.898  -3.660  -7.257  1.00 90.69           N  
ATOM     37  CA  ARG A   5      -7.246  -3.497  -6.722  1.00 90.69           C  
ATOM     38  C   ARG A   5      -7.473  -4.411  -5.522  1.00 90.69           C  
ATOM     39  CB  ARG A   5      -8.292  -3.781  -7.801  1.00 90.69           C  
ATOM     40  O   ARG A   5      -7.172  -5.605  -5.579  1.00 90.69           O  
ATOM     41  CG  ARG A   5      -9.723  -3.521  -7.357  1.00 90.69           C  
ATOM     42  CD  ARG A   5     -10.706  -3.660  -8.511  1.00 90.69           C  
ATOM     43  NE  ARG A   5     -12.079  -3.404  -8.083  1.00 90.69           N  
ATOM     44  NH1 ARG A   5     -12.993  -3.603 -10.195  1.00 90.69           N  
ATOM     45  NH2 ARG A   5     -14.338  -3.140  -8.397  1.00 90.69           N  
ATOM     46  CZ  ARG A   5     -13.134  -3.383  -8.893  1.00 90.69           C  
ATOM     47  N   VAL A   6      -7.913  -3.771  -4.441  1.00 87.49           N  
ATOM     48  CA  VAL A   6      -8.342  -4.571  -3.298  1.00 87.49           C  
ATOM     49  C   VAL A   6      -9.839  -4.379  -3.066  1.00 87.49           C  
ATOM     50  CB  VAL A   6      -7.553  -4.204  -2.021  1.00 87.49           C  
ATOM     51  O   VAL A   6     -10.294  -3.265  -2.793  1.00 87.49           O  
ATOM     52  CG1 VAL A   6      -7.952  -5.114  -0.861  1.00 87.49           C  
ATOM     53  CG2 VAL A   6      -6.050  -4.289  -2.280  1.00 87.49           C  
ATOM     54  N   ASP A   7     -10.634  -5.436  -3.394  1.00 82.06           N  
ATOM     55  CA  ASP A   7     -12.074  -5.330  -3.184  1.00 82.06           C  
ATOM     56  C   ASP A   7     -12.637  -6.615  -2.579  1.00 82.06           C  
ATOM     57  CB  ASP A   7     -12.787  -5.012  -4.500  1.00 82.06           C  
ATOM     58  O   ASP A   7     -11.929  -7.619  -2.473  1.00 82.06           O  
ATOM     59  CG  ASP A   7     -12.606  -6.095  -5.549  1.00 82.06           C  
ATOM     60  OD1 ASP A   7     -13.145  -7.209  -5.375  1.00 82.06           O  
ATOM     61  OD2 ASP A   7     -11.915  -5.833  -6.557  1.00 82.06           O  
ATOM     62  N   ASN A   8     -13.908  -6.671  -1.939  1.00 74.89           N  
ATOM     63  CA  ASN A   8     -14.696  -7.645  -1.191  1.00 74.89           C  
ATOM     64  C   ASN A   8     -14.043  -9.024  -1.206  1.00 74.89           C  
ATOM     65  CB  ASN A   8     -16.120  -7.724  -1.746  1.00 74.89           C  
ATOM     66  O   ASN A   8     -14.619  -9.982  -1.727  1.00 74.89           O  
ATOM     67  CG  ASN A   8     -16.974  -6.543  -1.332  1.00 74.89           C  
ATOM     68  ND2 ASN A   8     -18.051  -6.302  -2.071  1.00 74.89           N  
ATOM     69  OD1 ASN A   8     -16.670  -5.852  -0.356  1.00 74.89           O  
ATOM     70  N   GLY A   9     -12.704  -9.111  -0.743  1.00 85.18           N  
ATOM     71  CA  GLY A   9     -12.086 -10.401  -0.478  1.00 85.18           C  
ATOM     72  C   GLY A   9     -11.122 -10.835  -1.566  1.00 85.18           C  
ATOM     73  O   GLY A   9     -10.735 -12.004  -1.630  1.00 85.18           O  
ATOM     74  N   ARG A  10     -10.850  -9.827  -2.431  1.00 91.76           N  
ATOM     75  CA  ARG A  10     -10.000 -10.208  -3.554  1.00 91.76           C  
ATOM     76  C   ARG A  10      -8.944  -9.143  -3.828  1.00 91.76           C  
ATOM     77  CB  ARG A  10     -10.842 -10.446  -4.810  1.00 91.76           C  
ATOM     78  O   ARG A  10      -9.232  -7.945  -3.767  1.00 91.76           O  
ATOM     79  CG  ARG A  10     -11.478 -11.826  -4.873  1.00 91.76           C  
ATOM     80  CD  ARG A  10     -12.208 -12.051  -6.189  1.00 91.76           C  
ATOM     81  NE  ARG A  10     -13.590 -11.586  -6.125  1.00 91.76           N  
ATOM     82  NH1 ARG A  10     -14.043 -11.976  -8.357  1.00 91.76           N  
ATOM     83  NH2 ARG A  10     -15.667 -11.117  -6.986  1.00 91.76           N  
ATOM     84  CZ  ARG A  10     -14.430 -11.561  -7.156  1.00 91.76           C  
ATOM     85  N   VAL A  11      -7.720  -9.565  -4.006  1.00 93.99           N  
ATOM     86  CA  VAL A  11      -6.636  -8.716  -4.490  1.00 93.99           C  
ATOM     87  C   VAL A  11      -6.360  -9.019  -5.961  1.00 93.99           C  
ATOM     88  CB  VAL A  11      -5.350  -8.909  -3.656  1.00 93.99           C  
ATOM     89  O   VAL A  11      -6.172 -10.178  -6.338  1.00 93.99           O  
ATOM     90  CG1 VAL A  11      -4.189  -8.125  -4.265  1.00 93.99           C  
ATOM     91  CG2 VAL A  11      -5.585  -8.483  -2.208  1.00 93.99           C  
ATOM     92  N   ARG A  12      -6.397  -7.930  -6.781  1.00 95.00           N  
ATOM     93  CA  ARG A  12      -6.091  -8.063  -8.202  1.00 95.00           C  
ATOM     94  C   ARG A  12      -4.919  -7.170  -8.594  1.00 95.00           C  
ATOM     95  CB  ARG A  12      -7.317  -7.722  -9.051  1.00 95.00           C  
ATOM     96  O   ARG A  12      -4.888  -5.988  -8.245  1.00 95.00           O  
ATOM     97  CG  ARG A  12      -8.468  -8.702  -8.892  1.00 95.00           C  
ATOM     98  CD  ARG A  12      -9.654  -8.327  -9.770  1.00 95.00           C  
ATOM     99  NE  ARG A  12     -10.449  -7.257  -9.175  1.00 95.00           N  
ATOM    100  NH1 ARG A  12     -12.007  -7.185 -10.880  1.00 95.00           N  
ATOM    101  NH2 ARG A  12     -12.196  -5.768  -9.088  1.00 95.00           N  
ATOM    102  CZ  ARG A  12     -11.549  -6.739  -9.716  1.00 95.00           C  
ATOM    103  N   VAL A  13      -4.042  -7.805  -9.207  1.00 96.43           N  
ATOM    104  CA  VAL A  13      -2.879  -7.056  -9.672  1.00 96.43           C  
ATOM    105  C   VAL A  13      -2.720  -7.230 -11.180  1.00 96.43           C  
ATOM    106  CB  VAL A  13      -1.590  -7.501  -8.945  1.00 96.43           C  
ATOM    107  O   VAL A  13      -2.645  -8.356 -11.677  1.00 96.43           O  
ATOM    108  CG1 VAL A  13      -0.398  -6.659  -9.396  1.00 96.43           C  
ATOM    109  CG2 VAL A  13      -1.772  -7.407  -7.431  1.00 96.43           C  
ATOM    110  N   ARG A  14      -2.746  -6.143 -11.860  1.00 96.50           N  
ATOM    111  CA  ARG A  14      -2.487  -6.150 -13.296  1.00 96.50           C  
ATOM    112  C   ARG A  14      -1.133  -5.524 -13.611  1.00 96.50           C  
ATOM    113  CB  ARG A  14      -3.595  -5.409 -14.046  1.00 96.50           C  
ATOM    114  O   ARG A  14      -0.830  -4.422 -13.149  1.00 96.50           O  
ATOM    115  CG  ARG A  14      -3.476  -5.492 -15.560  1.00 96.50           C  
ATOM    116  CD  ARG A  14      -4.636  -4.794 -16.256  1.00 96.50           C  
ATOM    117  NE  ARG A  14      -4.426  -4.709 -17.699  1.00 96.50           N  
ATOM    118  NH1 ARG A  14      -6.547  -3.924 -18.169  1.00 96.50           N  
ATOM    119  NH2 ARG A  14      -5.042  -4.259 -19.865  1.00 96.50           N  
ATOM    120  CZ  ARG A  14      -5.339  -4.297 -18.574  1.00 96.50           C  
ATOM    121  N   ASN A  15      -0.333  -6.334 -14.369  1.00 95.77           N  
ATOM    122  CA  ASN A  15       1.001  -5.873 -14.738  1.00 95.77           C  
ATOM    123  C   ASN A  15       1.030  -5.324 -16.162  1.00 95.77           C  
ATOM    124  CB  ASN A  15       2.022  -7.002 -14.583  1.00 95.77           C  
ATOM    125  O   ASN A  15       1.022  -6.090 -17.127  1.00 95.77           O  
ATOM    126  CG  ASN A  15       3.435  -6.560 -14.908  1.00 95.77           C  
ATOM    127  ND2 ASN A  15       4.351  -7.518 -14.996  1.00 95.77           N  
ATOM    128  OD1 ASN A  15       3.703  -5.368 -15.077  1.00 95.77           O  
ATOM    129  N   GLY A  16       1.105  -4.009 -16.290  1.00 93.40           N  
ATOM    130  CA  GLY A  16       1.155  -3.367 -17.594  1.00 93.40           C  
ATOM    131  C   GLY A  16       2.559  -2.972 -18.012  1.00 93.40           C  
ATOM    132  O   GLY A  16       2.739  -2.232 -18.980  1.00 93.40           O  
ATOM    133  N   THR A  17       3.487  -3.433 -17.268  1.00 92.63           N  
ATOM    134  CA  THR A  17       4.872  -3.117 -17.598  1.00 92.63           C  
ATOM    135  C   THR A  17       5.413  -4.082 -18.648  1.00 92.63           C  
ATOM    136  CB  THR A  17       5.768  -3.161 -16.346  1.00 92.63           C  
ATOM    137  O   THR A  17       4.680  -4.940 -19.146  1.00 92.63           O  
ATOM    138  CG2 THR A  17       5.109  -2.445 -15.172  1.00 92.63           C  
ATOM    139  OG1 THR A  17       6.007  -4.527 -15.985  1.00 92.63           O  
ATOM    140  N   ASP A  18       6.746  -3.880 -19.026  1.00 93.28           N  
ATOM    141  CA  ASP A  18       7.340  -4.724 -20.058  1.00 93.28           C  
ATOM    142  C   ASP A  18       8.163  -5.852 -19.439  1.00 93.28           C  
ATOM    143  CB  ASP A  18       8.214  -3.890 -20.997  1.00 93.28           C  
ATOM    144  O   ASP A  18       8.890  -6.556 -20.143  1.00 93.28           O  
ATOM    145  CG  ASP A  18       9.341  -3.172 -20.275  1.00 93.28           C  
ATOM    146  OD1 ASP A  18       9.327  -3.114 -19.027  1.00 93.28           O  
ATOM    147  OD2 ASP A  18      10.250  -2.656 -20.962  1.00 93.28           O  
ATOM    148  N   ARG A  19       8.126  -6.022 -18.052  1.00 94.41           N  
ATOM    149  CA  ARG A  19       8.882  -7.052 -17.347  1.00 94.41           C  
ATOM    150  C   ARG A  19       8.010  -7.762 -16.316  1.00 94.41           C  
ATOM    151  CB  ARG A  19      10.111  -6.446 -16.666  1.00 94.41           C  
ATOM    152  O   ARG A  19       6.999  -7.217 -15.869  1.00 94.41           O  
ATOM    153  CG  ARG A  19       9.783  -5.348 -15.667  1.00 94.41           C  
ATOM    154  CD  ARG A  19      11.040  -4.666 -15.146  1.00 94.41           C  
ATOM    155  NE  ARG A  19      10.752  -3.336 -14.615  1.00 94.41           N  
ATOM    156  NH1 ARG A  19      12.954  -2.822 -14.141  1.00 94.41           N  
ATOM    157  NH2 ARG A  19      11.295  -1.306 -13.690  1.00 94.41           N  
ATOM    158  CZ  ARG A  19      11.667  -2.491 -14.150  1.00 94.41           C  
ATOM    159  N   PRO A  20       8.460  -9.008 -15.971  1.00 95.60           N  
ATOM    160  CA  PRO A  20       7.733  -9.706 -14.909  1.00 95.60           C  
ATOM    161  C   PRO A  20       7.877  -9.025 -13.550  1.00 95.60           C  
ATOM    162  CB  PRO A  20       8.377 -11.095 -14.895  1.00 95.60           C  
ATOM    163  O   PRO A  20       8.926  -8.447 -13.252  1.00 95.60           O  
ATOM    164  CG  PRO A  20       9.727 -10.896 -15.503  1.00 95.60           C  
ATOM    165  CD  PRO A  20       9.655  -9.739 -16.458  1.00 95.60           C  
ATOM    166  N   CYS A  21       6.776  -9.016 -12.841  1.00 97.08           N  
ATOM    167  CA  CYS A  21       6.765  -8.447 -11.498  1.00 97.08           C  
ATOM    168  C   CYS A  21       6.510  -9.525 -10.451  1.00 97.08           C  
ATOM    169  CB  CYS A  21       5.701  -7.355 -11.387  1.00 97.08           C  
ATOM    170  O   CYS A  21       5.780 -10.485 -10.706  1.00 97.08           O  
ATOM    171  SG  CYS A  21       5.978  -5.955 -12.494  1.00 97.08           S  
ATOM    172  N   ARG A  22       7.233  -9.417  -9.371  1.00 97.43           N  
ATOM    173  CA  ARG A  22       6.973 -10.294  -8.234  1.00 97.43           C  
ATOM    174  C   ARG A  22       6.033  -9.630  -7.233  1.00 97.43           C  
ATOM    175  CB  ARG A  22       8.282 -10.685  -7.545  1.00 97.43           C  
ATOM    176  O   ARG A  22       6.306  -8.526  -6.757  1.00 97.43           O  
ATOM    177  CG  ARG A  22       9.145 -11.638  -8.357  1.00 97.43           C  
ATOM    178  CD  ARG A  22      10.332 -12.149  -7.552  1.00 97.43           C  
ATOM    179  NE  ARG A  22      11.447 -11.206  -7.578  1.00 97.43           N  
ATOM    180  NH1 ARG A  22      12.709 -12.337  -6.009  1.00 97.43           N  
ATOM    181  NH2 ARG A  22      13.503 -10.402  -6.947  1.00 97.43           N  
ATOM    182  CZ  ARG A  22      12.551 -11.317  -6.845  1.00 97.43           C  
ATOM    183  N   VAL A  23       4.903 -10.280  -7.033  1.00 97.20           N  
ATOM    184  CA  VAL A  23       3.885  -9.704  -6.161  1.00 97.20           C  
ATOM    185  C   VAL A  23       3.790 -10.515  -4.871  1.00 97.20           C  
ATOM    186  CB  VAL A  23       2.507  -9.647  -6.857  1.00 97.20           C  
ATOM    187  O   VAL A  23       3.634 -11.738  -4.909  1.00 97.20           O  
ATOM    188  CG1 VAL A  23       1.453  -9.055  -5.923  1.00 97.20           C  
ATOM    189  CG2 VAL A  23       2.596  -8.836  -8.149  1.00 97.20           C  
ATOM    190  N   ARG A  24       3.974  -9.787  -3.754  1.00 96.20           N  
ATOM    191  CA  ARG A  24       3.813 -10.392  -2.435  1.00 96.20           C  
ATOM    192  C   ARG A  24       2.552  -9.880  -1.748  1.00 96.20           C  
ATOM    193  CB  ARG A  24       5.037 -10.110  -1.561  1.00 96.20           C  
ATOM    194  O   ARG A  24       2.349  -8.669  -1.633  1.00 96.20           O  
ATOM    195  CG  ARG A  24       5.023 -10.840  -0.228  1.00 96.20           C  
ATOM    196  CD  ARG A  24       6.289 -10.573   0.575  1.00 96.20           C  
ATOM    197  NE  ARG A  24       7.416 -11.359   0.082  1.00 96.20           N  
ATOM    198  NH1 ARG A  24       8.933 -10.529   1.614  1.00 96.20           N  
ATOM    199  NH2 ARG A  24       9.597 -12.078   0.060  1.00 96.20           N  
ATOM    200  CZ  ARG A  24       8.646 -11.320   0.586  1.00 96.20           C  
ATOM    201  N   VAL A  25       1.658 -10.797  -1.375  1.00 95.78           N  
ATOM    202  CA  VAL A  25       0.427 -10.440  -0.678  1.00 95.78           C  
ATOM    203  C   VAL A  25       0.478 -10.955   0.758  1.00 95.78           C  
ATOM    204  CB  VAL A  25      -0.818 -11.001  -1.402  1.00 95.78           C  
ATOM    205  O   VAL A  25       0.601 -12.160   0.988  1.00 95.78           O  
ATOM    206  CG1 VAL A  25      -2.098 -10.567  -0.689  1.00 95.78           C  
ATOM    207  CG2 VAL A  25      -0.836 -10.548  -2.861  1.00 95.78           C  
ATOM    208  N   THR A  26       0.462  -9.968   1.680  1.00 94.51           N  
ATOM    209  CA  THR A  26       0.436 -10.310   3.098  1.00 94.51           C  
ATOM    210  C   THR A  26      -0.907  -9.938   3.719  1.00 94.51           C  
ATOM    211  CB  THR A  26       1.571  -9.605   3.864  1.00 94.51           C  
ATOM    212  O   THR A  26      -1.328  -8.781   3.656  1.00 94.51           O  
ATOM    213  CG2 THR A  26       1.593 -10.030   5.328  1.00 94.51           C  
ATOM    214  OG1 THR A  26       2.827  -9.942   3.261  1.00 94.51           O  
ATOM    215  N   ALA A  27      -1.615 -10.964   4.238  1.00 92.41           N  
ATOM    216  CA  ALA A  27      -2.912 -10.781   4.885  1.00 92.41           C  
ATOM    217  C   ALA A  27      -3.110 -11.791   6.012  1.00 92.41           C  
ATOM    218  CB  ALA A  27      -4.039 -10.902   3.863  1.00 92.41           C  
ATOM    219  O   ALA A  27      -2.770 -12.968   5.867  1.00 92.41           O  
ATOM    220  N   GLY A  28      -3.614 -11.308   7.203  1.00 86.66           N  
ATOM    221  CA  GLY A  28      -3.892 -12.191   8.325  1.00 86.66           C  
ATOM    222  C   GLY A  28      -2.661 -12.918   8.831  1.00 86.66           C  
ATOM    223  O   GLY A  28      -2.752 -14.059   9.290  1.00 86.66           O  
ATOM    224  N   GLY A  29      -1.456 -12.385   8.579  1.00 86.62           N  
ATOM    225  CA  GLY A  29      -0.215 -12.999   9.025  1.00 86.62           C  
ATOM    226  C   GLY A  29       0.382 -13.947   8.003  1.00 86.62           C  
ATOM    227  O   GLY A  29       1.452 -14.517   8.227  1.00 86.62           O  
ATOM    228  N   GLU A  30      -0.322 -14.169   6.964  1.00 91.56           N  
ATOM    229  CA  GLU A  30       0.161 -15.043   5.899  1.00 91.56           C  
ATOM    230  C   GLU A  30       0.705 -14.234   4.725  1.00 91.56           C  
ATOM    231  CB  GLU A  30      -0.955 -15.977   5.422  1.00 91.56           C  
ATOM    232  O   GLU A  30       0.173 -13.171   4.398  1.00 91.56           O  
ATOM    233  CG  GLU A  30      -1.452 -16.938   6.492  1.00 91.56           C  
ATOM    234  CD  GLU A  30      -2.534 -17.883   5.994  1.00 91.56           C  
ATOM    235  OE1 GLU A  30      -2.567 -19.054   6.434  1.00 91.56           O  
ATOM    236  OE2 GLU A  30      -3.355 -17.448   5.155  1.00 91.56           O  
ATOM    237  N   THR A  31       1.848 -14.752   4.260  1.00 94.83           N  
ATOM    238  CA  THR A  31       2.428 -14.116   3.083  1.00 94.83           C  
ATOM    239  C   THR A  31       2.490 -15.096   1.914  1.00 94.83           C  
ATOM    240  CB  THR A  31       3.840 -13.576   3.378  1.00 94.83           C  
ATOM    241  O   THR A  31       2.931 -16.235   2.075  1.00 94.83           O  
ATOM    242  CG2 THR A  31       4.447 -12.920   2.143  1.00 94.83           C  
ATOM    243  OG1 THR A  31       3.764 -12.608   4.432  1.00 94.83           O  
ATOM    244  N   ARG A  32       1.933 -14.635   0.798  1.00 95.55           N  
ATOM    245  CA  ARG A  32       2.022 -15.406  -0.438  1.00 95.55           C  
ATOM    246  C   ARG A  32       2.744 -14.617  -1.525  1.00 95.55           C  
ATOM    247  CB  ARG A  32       0.627 -15.809  -0.922  1.00 95.55           C  
ATOM    248  O   ARG A  32       2.572 -13.401  -1.635  1.00 95.55           O  
ATOM    249  CG  ARG A  32      -0.117 -16.725   0.036  1.00 95.55           C  
ATOM    250  CD  ARG A  32      -1.513 -17.058  -0.471  1.00 95.55           C  
ATOM    251  NE  ARG A  32      -2.296 -17.770   0.535  1.00 95.55           N  
ATOM    252  NH1 ARG A  32      -4.216 -17.887  -0.744  1.00 95.55           N  
ATOM    253  NH2 ARG A  32      -4.180 -18.789   1.363  1.00 95.55           N  
ATOM    254  CZ  ARG A  32      -3.562 -18.147   0.383  1.00 95.55           C  
ATOM    255  N   GLU A  33       3.459 -15.323  -2.346  1.00 97.60           N  
ATOM    256  CA  GLU A  33       4.242 -14.674  -3.394  1.00 97.60           C  
ATOM    257  C   GLU A  33       3.865 -15.205  -4.774  1.00 97.60           C  
ATOM    258  CB  GLU A  33       5.740 -14.872  -3.145  1.00 97.60           C  
ATOM    259  O   GLU A  33       3.625 -16.403  -4.939  1.00 97.60           O  
ATOM    260  CG  GLU A  33       6.259 -14.149  -1.911  1.00 97.60           C  
ATOM    261  CD  GLU A  33       7.767 -14.252  -1.745  1.00 97.60           C  
ATOM    262  OE1 GLU A  33       8.326 -13.582  -0.847  1.00 97.60           O  
ATOM    263  OE2 GLU A  33       8.394 -15.009  -2.519  1.00 97.60           O  
ATOM    264  N   TYR A  34       3.834 -14.237  -5.702  1.00 97.20           N  
ATOM    265  CA  TYR A  34       3.460 -14.589  -7.067  1.00 97.20           C  
ATOM    266  C   TYR A  34       4.324 -13.844  -8.078  1.00 97.20           C  
ATOM    267  CB  TYR A  34       1.981 -14.279  -7.317  1.00 97.20           C  
ATOM    268  O   TYR A  34       4.826 -12.755  -7.791  1.00 97.20           O  
ATOM    269  CG  TYR A  34       1.054 -14.869  -6.281  1.00 97.20           C  
ATOM    270  CD1 TYR A  34       0.519 -16.145  -6.443  1.00 97.20           C  
ATOM    271  CD2 TYR A  34       0.711 -14.151  -5.141  1.00 97.20           C  
ATOM    272  CE1 TYR A  34      -0.337 -16.691  -5.492  1.00 97.20           C  
ATOM    273  CE2 TYR A  34      -0.144 -14.687  -4.184  1.00 97.20           C  
ATOM    274  OH  TYR A  34      -1.508 -16.492  -3.423  1.00 97.20           O  
ATOM    275  CZ  TYR A  34      -0.662 -15.956  -4.368  1.00 97.20           C  
ATOM    276  N   THR A  35       4.413 -14.509  -9.225  1.00 97.01           N  
ATOM    277  CA  THR A  35       4.997 -13.811 -10.365  1.00 97.01           C  
ATOM    278  C   THR A  35       3.917 -13.415 -11.368  1.00 97.01           C  
ATOM    279  CB  THR A  35       6.059 -14.679 -11.067  1.00 97.01           C  
ATOM    280  O   THR A  35       3.113 -14.251 -11.785  1.00 97.01           O  
ATOM    281  CG2 THR A  35       6.682 -13.939 -12.246  1.00 97.01           C  
ATOM    282  OG1 THR A  35       7.089 -15.014 -10.129  1.00 97.01           O  
ATOM    283  N   VAL A  36       3.858 -12.128 -11.724  1.00 97.38           N  
ATOM    284  CA  VAL A  36       2.880 -11.620 -12.680  1.00 97.38           C  
ATOM    285  C   VAL A  36       3.590 -11.174 -13.957  1.00 97.38           C  
ATOM    286  CB  VAL A  36       2.061 -10.451 -12.089  1.00 97.38           C  
ATOM    287  O   VAL A  36       4.388 -10.234 -13.935  1.00 97.38           O  
ATOM    288  CG1 VAL A  36       0.938 -10.043 -13.041  1.00 97.38           C  
ATOM    289  CG2 VAL A  36       1.496 -10.834 -10.723  1.00 97.38           C  
ATOM    290  N   ASN A  37       3.322 -11.875 -15.056  1.00 97.34           N  
ATOM    291  CA  ASN A  37       3.934 -11.553 -16.341  1.00 97.34           C  
ATOM    292  C   ASN A  37       3.287 -10.327 -16.978  1.00 97.34           C  
ATOM    293  CB  ASN A  37       3.852 -12.751 -17.290  1.00 97.34           C  
ATOM    294  O   ASN A  37       2.142  -9.992 -16.668  1.00 97.34           O  
ATOM    295  CG  ASN A  37       4.673 -13.932 -16.812  1.00 97.34           C  
ATOM    296  ND2 ASN A  37       4.081 -15.120 -16.851  1.00 97.34           N  
ATOM    297  OD1 ASN A  37       5.829 -13.778 -16.410  1.00 97.34           O  
ATOM    298  N   PRO A  38       4.056  -9.705 -17.869  1.00 96.62           N  
ATOM    299  CA  PRO A  38       3.505  -8.540 -18.565  1.00 96.62           C  
ATOM    300  C   PRO A  38       2.191  -8.847 -19.280  1.00 96.62           C  
ATOM    301  CB  PRO A  38       4.601  -8.178 -19.569  1.00 96.62           C  
ATOM    302  O   PRO A  38       2.068  -9.886 -19.934  1.00 96.62           O  
ATOM    303  CG  PRO A  38       5.866  -8.683 -18.953  1.00 96.62           C  
ATOM    304  CD  PRO A  38       5.565  -9.963 -18.228  1.00 96.62           C  
ATOM    305  N   GLY A  39       1.236  -7.945 -19.091  1.00 95.34           N  
ATOM    306  CA  GLY A  39      -0.043  -8.053 -19.776  1.00 95.34           C  
ATOM    307  C   GLY A  39      -0.994  -9.031 -19.112  1.00 95.34           C  
ATOM    308  O   GLY A  39      -2.057  -9.338 -19.657  1.00 95.34           O  
ATOM    309  N   THR A  40      -0.592  -9.594 -17.924  1.00 96.45           N  
ATOM    310  CA  THR A  40      -1.434 -10.567 -17.238  1.00 96.45           C  
ATOM    311  C   THR A  40      -1.978  -9.988 -15.934  1.00 96.45           C  
ATOM    312  CB  THR A  40      -0.661 -11.866 -16.943  1.00 96.45           C  
ATOM    313  O   THR A  40      -1.570  -8.904 -15.513  1.00 96.45           O  
ATOM    314  CG2 THR A  40      -0.087 -12.467 -18.222  1.00 96.45           C  
ATOM    315  OG1 THR A  40       0.413 -11.580 -16.038  1.00 96.45           O  
ATOM    316  N   GLU A  41      -2.930 -10.735 -15.393  1.00 94.99           N  
ATOM    317  CA  GLU A  41      -3.579 -10.306 -14.158  1.00 94.99           C  
ATOM    318  C   GLU A  41      -3.508 -11.394 -13.091  1.00 94.99           C  
ATOM    319  CB  GLU A  41      -5.038  -9.922 -14.422  1.00 94.99           C  
ATOM    320  O   GLU A  41      -3.622 -12.582 -13.399  1.00 94.99           O  
ATOM    321  CG  GLU A  41      -5.780  -9.440 -13.184  1.00 94.99           C  
ATOM    322  CD  GLU A  41      -7.217  -9.032 -13.467  1.00 94.99           C  
ATOM    323  OE1 GLU A  41      -8.093  -9.255 -12.601  1.00 94.99           O  
ATOM    324  OE2 GLU A  41      -7.469  -8.486 -14.564  1.00 94.99           O  
ATOM    325  N   LEU A  42      -3.169 -11.011 -11.853  1.00 96.07           N  
ATOM    326  CA  LEU A  42      -3.185 -11.887 -10.687  1.00 96.07           C  
ATOM    327  C   LEU A  42      -4.439 -11.655  -9.850  1.00 96.07           C  
ATOM    328  CB  LEU A  42      -1.937 -11.663  -9.829  1.00 96.07           C  
ATOM    329  O   LEU A  42      -4.829 -10.509  -9.614  1.00 96.07           O  
ATOM    330  CG  LEU A  42      -1.920 -12.349  -8.463  1.00 96.07           C  
ATOM    331  CD1 LEU A  42      -1.740 -13.855  -8.628  1.00 96.07           C  
ATOM    332  CD2 LEU A  42      -0.818 -11.767  -7.585  1.00 96.07           C  
ATOM    333  N   GLU A  43      -5.046 -12.811  -9.466  1.00 95.46           N  
ATOM    334  CA  GLU A  43      -6.171 -12.731  -8.539  1.00 95.46           C  
ATOM    335  C   GLU A  43      -5.928 -13.590  -7.301  1.00 95.46           C  
ATOM    336  CB  GLU A  43      -7.468 -13.159  -9.230  1.00 95.46           C  
ATOM    337  O   GLU A  43      -5.684 -14.794  -7.413  1.00 95.46           O  
ATOM    338  CG  GLU A  43      -7.909 -12.223 -10.345  1.00 95.46           C  
ATOM    339  CD  GLU A  43      -9.261 -12.589 -10.937  1.00 95.46           C  
ATOM    340  OE1 GLU A  43      -9.773 -11.833 -11.795  1.00 95.46           O  
ATOM    341  OE2 GLU A  43      -9.813 -13.639 -10.540  1.00 95.46           O  
ATOM    342  N   VAL A  44      -6.019 -12.938  -6.147  1.00 94.93           N  
ATOM    343  CA  VAL A  44      -5.810 -13.646  -4.889  1.00 94.93           C  
ATOM    344  C   VAL A  44      -7.036 -13.482  -3.994  1.00 94.93           C  
ATOM    345  CB  VAL A  44      -4.545 -13.143  -4.157  1.00 94.93           C  
ATOM    346  O   VAL A  44      -7.480 -12.360  -3.738  1.00 94.93           O  
ATOM    347  CG1 VAL A  44      -4.313 -13.937  -2.873  1.00 94.93           C  
ATOM    348  CG2 VAL A  44      -3.327 -13.236  -5.074  1.00 94.93           C  
ATOM    349  N   GLU A  45      -7.512 -14.571  -3.542  1.00 94.54           N  
ATOM    350  CA  GLU A  45      -8.667 -14.539  -2.648  1.00 94.54           C  
ATOM    351  C   GLU A  45      -8.236 -14.352  -1.197  1.00 94.54           C  
ATOM    352  CB  GLU A  45      -9.493 -15.820  -2.791  1.00 94.54           C  
ATOM    353  O   GLU A  45      -7.261 -14.959  -0.749  1.00 94.54           O  
ATOM    354  CG  GLU A  45     -10.184 -15.959  -4.139  1.00 94.54           C  
ATOM    355  CD  GLU A  45     -11.224 -17.068  -4.169  1.00 94.54           C  
ATOM    356  OE1 GLU A  45     -12.350 -16.831  -4.663  1.00 94.54           O  
ATOM    357  OE2 GLU A  45     -10.911 -18.182  -3.694  1.00 94.54           O  
ATOM    358  N   LEU A  46      -9.014 -13.413  -0.516  1.00 92.71           N  
ATOM    359  CA  LEU A  46      -8.732 -13.183   0.896  1.00 92.71           C  
ATOM    360  C   LEU A  46      -9.853 -13.736   1.771  1.00 92.71           C  
ATOM    361  CB  LEU A  46      -8.545 -11.689   1.170  1.00 92.71           C  
ATOM    362  O   LEU A  46     -11.022 -13.711   1.379  1.00 92.71           O  
ATOM    363  CG  LEU A  46      -7.435 -10.989   0.383  1.00 92.71           C  
ATOM    364  CD1 LEU A  46      -7.455  -9.489   0.658  1.00 92.71           C  
ATOM    365  CD2 LEU A  46      -6.075 -11.584   0.732  1.00 92.71           C  
ATOM    366  N   SER A  47      -9.431 -14.412   2.858  1.00 91.49           N  
ATOM    367  CA  SER A  47     -10.450 -14.807   3.825  1.00 91.49           C  
ATOM    368  C   SER A  47     -11.075 -13.590   4.498  1.00 91.49           C  
ATOM    369  CB  SER A  47      -9.852 -15.735   4.884  1.00 91.49           C  
ATOM    370  O   SER A  47     -10.498 -12.500   4.482  1.00 91.49           O  
ATOM    371  OG  SER A  47      -8.956 -15.027   5.724  1.00 91.49           O  
ATOM    372  N   PRO A  48     -12.285 -13.760   5.079  1.00 86.58           N  
ATOM    373  CA  PRO A  48     -12.975 -12.656   5.751  1.00 86.58           C  
ATOM    374  C   PRO A  48     -12.095 -11.949   6.779  1.00 86.58           C  
ATOM    375  CB  PRO A  48     -14.163 -13.342   6.429  1.00 86.58           C  
ATOM    376  O   PRO A  48     -12.163 -10.726   6.920  1.00 86.58           O  
ATOM    377  CG  PRO A  48     -14.458 -14.531   5.571  1.00 86.58           C  
ATOM    378  CD  PRO A  48     -13.160 -15.072   5.044  1.00 86.58           C  
ATOM    379  N   GLU A  49     -11.245 -12.734   7.406  1.00 84.34           N  
ATOM    380  CA  GLU A  49     -10.385 -12.157   8.434  1.00 84.34           C  
ATOM    381  C   GLU A  49      -9.262 -11.329   7.814  1.00 84.34           C  
ATOM    382  CB  GLU A  49      -9.798 -13.255   9.324  1.00 84.34           C  
ATOM    383  O   GLU A  49      -8.759 -10.391   8.435  1.00 84.34           O  
ATOM    384  CG  GLU A  49     -10.843 -14.031  10.113  1.00 84.34           C  
ATOM    385  CD  GLU A  49     -11.463 -15.174   9.325  1.00 84.34           C  
ATOM    386  OE1 GLU A  49     -12.434 -15.793   9.816  1.00 84.34           O  
ATOM    387  OE2 GLU A  49     -10.974 -15.452   8.207  1.00 84.34           O  
ATOM    388  N   GLN A  50      -8.974 -11.674   6.553  1.00 89.07           N  
ATOM    389  CA  GLN A  50      -7.841 -11.064   5.865  1.00 89.07           C  
ATOM    390  C   GLN A  50      -8.268  -9.808   5.110  1.00 89.07           C  
ATOM    391  CB  GLN A  50      -7.197 -12.062   4.901  1.00 89.07           C  
ATOM    392  O   GLN A  50      -7.434  -8.963   4.779  1.00 89.07           O  
ATOM    393  CG  GLN A  50      -6.512 -13.232   5.595  1.00 89.07           C  
ATOM    394  CD  GLN A  50      -6.048 -14.300   4.623  1.00 89.07           C  
ATOM    395  NE2 GLN A  50      -5.040 -15.068   5.022  1.00 89.07           N  
ATOM    396  OE1 GLN A  50      -6.593 -14.436   3.522  1.00 89.07           O  
ATOM    397  N   GLN A  51      -9.530  -9.553   4.966  1.00 86.73           N  
ATOM    398  CA  GLN A  51     -10.069  -8.549   4.055  1.00 86.73           C  
ATOM    399  C   GLN A  51      -9.862  -7.141   4.604  1.00 86.73           C  
ATOM    400  CB  GLN A  51     -11.556  -8.800   3.798  1.00 86.73           C  
ATOM    401  O   GLN A  51      -9.840  -6.170   3.845  1.00 86.73           O  
ATOM    402  CG  GLN A  51     -11.834 -10.037   2.955  1.00 86.73           C  
ATOM    403  CD  GLN A  51     -13.317 -10.315   2.792  1.00 86.73           C  
ATOM    404  NE2 GLN A  51     -13.644 -11.466   2.215  1.00 86.73           N  
ATOM    405  OE1 GLN A  51     -14.160  -9.502   3.181  1.00 86.73           O  
ATOM    406  N   ASN A  52      -9.577  -7.079   5.902  1.00 86.18           N  
ATOM    407  CA  ASN A  52      -9.499  -5.753   6.505  1.00 86.18           C  
ATOM    408  C   ASN A  52      -8.052  -5.289   6.653  1.00 86.18           C  
ATOM    409  CB  ASN A  52     -10.203  -5.738   7.863  1.00 86.18           C  
ATOM    410  O   ASN A  52      -7.793  -4.098   6.835  1.00 86.18           O  
ATOM    411  CG  ASN A  52     -11.702  -5.932   7.746  1.00 86.18           C  
ATOM    412  ND2 ASN A  52     -12.268  -6.733   8.642  1.00 86.18           N  
ATOM    413  OD1 ASN A  52     -12.346  -5.368   6.858  1.00 86.18           O  
ATOM    414  N   ASN A  53      -7.148  -6.239   6.456  1.00 90.50           N  
ATOM    415  CA  ASN A  53      -5.724  -5.952   6.588  1.00 90.50           C  
ATOM    416  C   ASN A  53      -4.902  -6.689   5.534  1.00 90.50           C  
ATOM    417  CB  ASN A  53      -5.232  -6.313   7.992  1.00 90.50           C  
ATOM    418  O   ASN A  53      -4.714  -7.903   5.625  1.00 90.50           O  
ATOM    419  CG  ASN A  53      -5.970  -5.560   9.081  1.00 90.50           C  
ATOM    420  ND2 ASN A  53      -6.708  -6.289   9.910  1.00 90.50           N  
ATOM    421  OD1 ASN A  53      -5.878  -4.333   9.176  1.00 90.50           O  
ATOM    422  N   ALA A  54      -4.487  -5.955   4.548  1.00 92.84           N  
ATOM    423  CA  ALA A  54      -3.704  -6.583   3.487  1.00 92.84           C  
ATOM    424  C   ALA A  54      -2.598  -5.652   2.997  1.00 92.84           C  
ATOM    425  CB  ALA A  54      -4.608  -6.986   2.325  1.00 92.84           C  
ATOM    426  O   ALA A  54      -2.791  -4.436   2.917  1.00 92.84           O  
ATOM    427  N   ILE A  55      -1.396  -6.281   2.775  1.00 94.06           N  
ATOM    428  CA  ILE A  55      -0.271  -5.568   2.181  1.00 94.06           C  
ATOM    429  C   ILE A  55       0.079  -6.189   0.831  1.00 94.06           C  
ATOM    430  CB  ILE A  55       0.962  -5.580   3.113  1.00 94.06           C  
ATOM    431  O   ILE A  55       0.318  -7.395   0.739  1.00 94.06           O  
ATOM    432  CG1 ILE A  55       0.598  -5.011   4.489  1.00 94.06           C  
ATOM    433  CG2 ILE A  55       2.120  -4.799   2.486  1.00 94.06           C  
ATOM    434  CD1 ILE A  55       1.667  -5.227   5.551  1.00 94.06           C  
ATOM    435  N   VAL A  56       0.024  -5.398  -0.173  1.00 95.37           N  
ATOM    436  CA  VAL A  56       0.458  -5.856  -1.489  1.00 95.37           C  
ATOM    437  C   VAL A  56       1.753  -5.148  -1.882  1.00 95.37           C  
ATOM    438  CB  VAL A  56      -0.628  -5.615  -2.561  1.00 95.37           C  
ATOM    439  O   VAL A  56       1.784  -3.921  -2.004  1.00 95.37           O  
ATOM    440  CG1 VAL A  56      -0.197  -6.196  -3.907  1.00 95.37           C  
ATOM    441  CG2 VAL A  56      -1.959  -6.219  -2.116  1.00 95.37           C  
ATOM    442  N   THR A  57       2.779  -5.955  -2.029  1.00 95.82           N  
ATOM    443  CA  THR A  57       4.061  -5.423  -2.476  1.00 95.82           C  
ATOM    444  C   THR A  57       4.379  -5.898  -3.891  1.00 95.82           C  
ATOM    445  CB  THR A  57       5.200  -5.835  -1.525  1.00 95.82           C  
ATOM    446  O   THR A  57       4.280  -7.090  -4.189  1.00 95.82           O  
ATOM    447  CG2 THR A  57       6.485  -5.078  -1.845  1.00 95.82           C  
ATOM    448  OG1 THR A  57       4.814  -5.550  -0.175  1.00 95.82           O  
ATOM    449  N   VAL A  58       4.683  -4.998  -4.747  1.00 95.68           N  
ATOM    450  CA  VAL A  58       4.975  -5.326  -6.139  1.00 95.68           C  
ATOM    451  C   VAL A  58       6.430  -4.986  -6.456  1.00 95.68           C  
ATOM    452  CB  VAL A  58       4.031  -4.581  -7.108  1.00 95.68           C  
ATOM    453  O   VAL A  58       6.839  -3.827  -6.357  1.00 95.68           O  
ATOM    454  CG1 VAL A  58       4.276  -5.024  -8.549  1.00 95.68           C  
ATOM    455  CG2 VAL A  58       2.573  -4.813  -6.716  1.00 95.68           C  
ATOM    456  N   HIS A  59       7.177  -6.067  -6.823  1.00 95.08           N  
ATOM    457  CA  HIS A  59       8.568  -5.923  -7.234  1.00 95.08           C  
ATOM    458  C   HIS A  59       8.715  -6.075  -8.745  1.00 95.08           C  
ATOM    459  CB  HIS A  59       9.448  -6.948  -6.516  1.00 95.08           C  
ATOM    460  O   HIS A  59       8.419  -7.137  -9.298  1.00 95.08           O  
ATOM    461  CG  HIS A  59       9.450  -6.798  -5.028  1.00 95.08           C  
ATOM    462  CD2 HIS A  59       8.532  -7.152  -4.098  1.00 95.08           C  
ATOM    463  ND1 HIS A  59      10.494  -6.219  -4.339  1.00 95.08           N  
ATOM    464  CE1 HIS A  59      10.217  -6.224  -3.046  1.00 95.08           C  
ATOM    465  NE2 HIS A  59       9.032  -6.784  -2.873  1.00 95.08           N  
ATOM    466  N   CYS A  60       9.051  -4.972  -9.403  1.00 92.38           N  
ATOM    467  CA  CYS A  60       9.386  -5.016 -10.822  1.00 92.38           C  
ATOM    468  C   CYS A  60      10.830  -4.588 -11.054  1.00 92.38           C  
ATOM    469  CB  CYS A  60       8.444  -4.119 -11.623  1.00 92.38           C  
ATOM    470  O   CYS A  60      11.118  -3.395 -11.169  1.00 92.38           O  
ATOM    471  SG  CYS A  60       6.695  -4.506 -11.389  1.00 92.38           S  
ATOM    472  N   GLY A  61      11.776  -5.624 -11.087  1.00 90.11           N  
ATOM    473  CA  GLY A  61      13.191  -5.292 -11.048  1.00 90.11           C  
ATOM    474  C   GLY A  61      13.641  -4.752  -9.704  1.00 90.11           C  
ATOM    475  O   GLY A  61      13.407  -5.377  -8.668  1.00 90.11           O  
ATOM    476  N   ASN A  62      14.176  -3.503  -9.710  1.00 89.35           N  
ATOM    477  CA  ASN A  62      14.666  -2.906  -8.472  1.00 89.35           C  
ATOM    478  C   ASN A  62      13.621  -1.993  -7.838  1.00 89.35           C  
ATOM    479  CB  ASN A  62      15.962  -2.133  -8.726  1.00 89.35           C  
ATOM    480  O   ASN A  62      13.819  -1.491  -6.730  1.00 89.35           O  
ATOM    481  CG  ASN A  62      17.123  -3.040  -9.083  1.00 89.35           C  
ATOM    482  ND2 ASN A  62      18.006  -2.560  -9.951  1.00 89.35           N  
ATOM    483  OD1 ASN A  62      17.225  -4.164  -8.584  1.00 89.35           O  
ATOM    484  N   GLU A  63      12.513  -1.927  -8.542  1.00 89.86           N  
ATOM    485  CA  GLU A  63      11.475  -1.014  -8.072  1.00 89.86           C  
ATOM    486  C   GLU A  63      10.438  -1.747  -7.225  1.00 89.86           C  
ATOM    487  CB  GLU A  63      10.793  -0.321  -9.254  1.00 89.86           C  
ATOM    488  O   GLU A  63       9.964  -2.819  -7.605  1.00 89.86           O  
ATOM    489  CG  GLU A  63      11.755   0.421 -10.170  1.00 89.86           C  
ATOM    490  CD  GLU A  63      12.392   1.636  -9.514  1.00 89.86           C  
ATOM    491  OE1 GLU A  63      13.586   1.910  -9.773  1.00 89.86           O  
ATOM    492  OE2 GLU A  63      11.691   2.319  -8.734  1.00 89.86           O  
ATOM    493  N   VAL A  64      10.181  -1.131  -6.025  1.00 92.44           N  
ATOM    494  CA  VAL A  64       9.218  -1.745  -5.117  1.00 92.44           C  
ATOM    495  C   VAL A  64       8.089  -0.760  -4.818  1.00 92.44           C  
ATOM    496  CB  VAL A  64       9.888  -2.203  -3.803  1.00 92.44           C  
ATOM    497  O   VAL A  64       8.341   0.399  -4.480  1.00 92.44           O  
ATOM    498  CG1 VAL A  64       8.891  -2.951  -2.920  1.00 92.44           C  
ATOM    499  CG2 VAL A  64      11.104  -3.078  -4.101  1.00 92.44           C  
ATOM    500  N   TYR A  65       6.871  -1.226  -4.988  1.00 92.56           N  
ATOM    501  CA  TYR A  65       5.670  -0.458  -4.682  1.00 92.56           C  
ATOM    502  C   TYR A  65       4.805  -1.182  -3.657  1.00 92.56           C  
ATOM    503  CB  TYR A  65       4.861  -0.195  -5.955  1.00 92.56           C  
ATOM    504  O   TYR A  65       4.648  -2.403  -3.720  1.00 92.56           O  
ATOM    505  CG  TYR A  65       5.690   0.321  -7.106  1.00 92.56           C  
ATOM    506  CD1 TYR A  65       6.002   1.674  -7.214  1.00 92.56           C  
ATOM    507  CD2 TYR A  65       6.163  -0.544  -8.087  1.00 92.56           C  
ATOM    508  CE1 TYR A  65       6.764   2.154  -8.274  1.00 92.56           C  
ATOM    509  CE2 TYR A  65       6.926  -0.075  -9.152  1.00 92.56           C  
ATOM    510  OH  TYR A  65       7.976   1.743 -10.287  1.00 92.56           O  
ATOM    511  CZ  TYR A  65       7.221   1.273  -9.236  1.00 92.56           C  
ATOM    512  N   MET A  66       4.313  -0.412  -2.720  1.00 95.25           N  
ATOM    513  CA  MET A  66       3.554  -1.039  -1.642  1.00 95.25           C  
ATOM    514  C   MET A  66       2.173  -0.405  -1.509  1.00 95.25           C  
ATOM    515  CB  MET A  66       4.309  -0.929  -0.316  1.00 95.25           C  
ATOM    516  O   MET A  66       2.050   0.820  -1.461  1.00 95.25           O  
ATOM    517  CG  MET A  66       3.659  -1.693   0.826  1.00 95.25           C  
ATOM    518  SD  MET A  66       4.635  -1.606   2.377  1.00 95.25           S  
ATOM    519  CE  MET A  66       6.090  -2.577   1.894  1.00 95.25           C  
ATOM    520  N   PHE A  67       1.099  -1.279  -1.466  1.00 93.85           N  
ATOM    521  CA  PHE A  67      -0.292  -0.871  -1.309  1.00 93.85           C  
ATOM    522  C   PHE A  67      -0.915  -1.532  -0.085  1.00 93.85           C  
ATOM    523  CB  PHE A  67      -1.101  -1.219  -2.562  1.00 93.85           C  
ATOM    524  O   PHE A  67      -0.946  -2.760   0.016  1.00 93.85           O  
ATOM    525  CG  PHE A  67      -0.506  -0.685  -3.837  1.00 93.85           C  
ATOM    526  CD1 PHE A  67      -0.859   0.572  -4.312  1.00 93.85           C  
ATOM    527  CD2 PHE A  67       0.408  -1.440  -4.560  1.00 93.85           C  
ATOM    528  CE1 PHE A  67      -0.310   1.069  -5.491  1.00 93.85           C  
ATOM    529  CE2 PHE A  67       0.961  -0.950  -5.740  1.00 93.85           C  
ATOM    530  CZ  PHE A  67       0.600   0.304  -6.204  1.00 93.85           C  
ATOM    531  N   VAL A  68      -1.368  -0.650   0.838  1.00 92.55           N  
ATOM    532  CA  VAL A  68      -1.789  -1.176   2.133  1.00 92.55           C  
ATOM    533  C   VAL A  68      -3.250  -0.814   2.388  1.00 92.55           C  
ATOM    534  CB  VAL A  68      -0.900  -0.643   3.278  1.00 92.55           C  
ATOM    535  O   VAL A  68      -3.640   0.350   2.260  1.00 92.55           O  
ATOM    536  CG1 VAL A  68      -1.267  -1.311   4.602  1.00 92.55           C  
ATOM    537  CG2 VAL A  68       0.576  -0.865   2.955  1.00 92.55           C  
ATOM    538  N   LEU A  69      -4.023  -1.854   2.576  1.00 91.41           N  
ATOM    539  CA  LEU A  69      -5.349  -1.695   3.163  1.00 91.41           C  
ATOM    540  C   LEU A  69      -5.361  -2.167   4.613  1.00 91.41           C  
ATOM    541  CB  LEU A  69      -6.391  -2.471   2.353  1.00 91.41           C  
ATOM    542  O   LEU A  69      -5.077  -3.334   4.893  1.00 91.41           O  
ATOM    543  CG  LEU A  69      -7.826  -2.432   2.881  1.00 91.41           C  
ATOM    544  CD1 LEU A  69      -8.409  -1.031   2.727  1.00 91.41           C  
ATOM    545  CD2 LEU A  69      -8.690  -3.459   2.157  1.00 91.41           C  
ATOM    546  N   ALA A  70      -5.659  -1.177   5.484  1.00 90.77           N  
ATOM    547  CA  ALA A  70      -5.562  -1.549   6.894  1.00 90.77           C  
ATOM    548  C   ALA A  70      -6.671  -0.892   7.712  1.00 90.77           C  
ATOM    549  CB  ALA A  70      -4.194  -1.166   7.452  1.00 90.77           C  
ATOM    550  O   ALA A  70      -7.074   0.238   7.427  1.00 90.77           O  
ATOM    551  N   THR A  71      -7.248  -1.642   8.608  1.00 89.58           N  
ATOM    552  CA  THR A  71      -8.123  -1.069   9.625  1.00 89.58           C  
ATOM    553  C   THR A  71      -7.423  -1.030  10.981  1.00 89.58           C  
ATOM    554  CB  THR A  71      -9.436  -1.864   9.745  1.00 89.58           C  
ATOM    555  O   THR A  71      -7.852  -0.311  11.886  1.00 89.58           O  
ATOM    556  CG2 THR A  71     -10.224  -1.824   8.440  1.00 89.58           C  
ATOM    557  OG1 THR A  71      -9.134  -3.228  10.066  1.00 89.58           O  
ATOM    558  N   ASP A  72      -6.296  -1.788  11.025  1.00 91.40           N  
ATOM    559  CA  ASP A  72      -5.474  -1.862  12.229  1.00 91.40           C  
ATOM    560  C   ASP A  72      -4.221  -1.000  12.092  1.00 91.40           C  
ATOM    561  CB  ASP A  72      -5.085  -3.312  12.525  1.00 91.40           C  
ATOM    562  O   ASP A  72      -3.363  -1.271  11.249  1.00 91.40           O  
ATOM    563  CG  ASP A  72      -4.296  -3.463  13.814  1.00 91.40           C  
ATOM    564  OD1 ASP A  72      -3.968  -2.439  14.452  1.00 91.40           O  
ATOM    565  OD2 ASP A  72      -3.999  -4.616  14.194  1.00 91.40           O  
ATOM    566  N   PRO A  73      -4.017   0.028  12.934  1.00 91.16           N  
ATOM    567  CA  PRO A  73      -2.850   0.912  12.878  1.00 91.16           C  
ATOM    568  C   PRO A  73      -1.532   0.160  13.047  1.00 91.16           C  
ATOM    569  CB  PRO A  73      -3.082   1.877  14.044  1.00 91.16           C  
ATOM    570  O   PRO A  73      -0.512   0.559  12.479  1.00 91.16           O  
ATOM    571  CG  PRO A  73      -4.559   1.852  14.272  1.00 91.16           C  
ATOM    572  CD  PRO A  73      -5.075   0.489  13.907  1.00 91.16           C  
ATOM    573  N   GLU A  74      -1.537  -0.833  13.846  1.00 92.61           N  
ATOM    574  CA  GLU A  74      -0.321  -1.612  14.060  1.00 92.61           C  
ATOM    575  C   GLU A  74       0.127  -2.300  12.774  1.00 92.61           C  
ATOM    576  CB  GLU A  74      -0.535  -2.650  15.165  1.00 92.61           C  
ATOM    577  O   GLU A  74       1.325  -2.401  12.503  1.00 92.61           O  
ATOM    578  CG  GLU A  74      -0.757  -2.045  16.543  1.00 92.61           C  
ATOM    579  CD  GLU A  74       0.423  -1.222  17.034  1.00 92.61           C  
ATOM    580  OE1 GLU A  74       0.281   0.013  17.185  1.00 92.61           O  
ATOM    581  OE2 GLU A  74       1.499  -1.816  17.269  1.00 92.61           O  
ATOM    582  N   PHE A  75      -0.899  -2.760  12.041  1.00 91.01           N  
ATOM    583  CA  PHE A  75      -0.638  -3.379  10.747  1.00 91.01           C  
ATOM    584  C   PHE A  75      -0.035  -2.371   9.776  1.00 91.01           C  
ATOM    585  CB  PHE A  75      -1.926  -3.967  10.161  1.00 91.01           C  
ATOM    586  O   PHE A  75       0.923  -2.682   9.066  1.00 91.01           O  
ATOM    587  CG  PHE A  75      -1.700  -4.855   8.968  1.00 91.01           C  
ATOM    588  CD1 PHE A  75      -1.980  -4.403   7.684  1.00 91.01           C  
ATOM    589  CD2 PHE A  75      -1.207  -6.144   9.130  1.00 91.01           C  
ATOM    590  CE1 PHE A  75      -1.772  -5.224   6.578  1.00 91.01           C  
ATOM    591  CE2 PHE A  75      -0.997  -6.969   8.030  1.00 91.01           C  
ATOM    592  CZ  PHE A  75      -1.281  -6.508   6.754  1.00 91.01           C  
ATOM    593  N   ALA A  76      -0.560  -1.154   9.789  1.00 91.05           N  
ATOM    594  CA  ALA A  76      -0.040  -0.075   8.953  1.00 91.05           C  
ATOM    595  C   ALA A  76       1.393   0.278   9.341  1.00 91.05           C  
ATOM    596  CB  ALA A  76      -0.934   1.158   9.057  1.00 91.05           C  
ATOM    597  O   ALA A  76       2.231   0.540   8.474  1.00 91.05           O  
ATOM    598  N   LYS A  77       1.699   0.226  10.570  1.00 92.14           N  
ATOM    599  CA  LYS A  77       3.046   0.516  11.052  1.00 92.14           C  
ATOM    600  C   LYS A  77       4.040  -0.537  10.572  1.00 92.14           C  
ATOM    601  CB  LYS A  77       3.064   0.597  12.579  1.00 92.14           C  
ATOM    602  O   LYS A  77       5.174  -0.211  10.215  1.00 92.14           O  
ATOM    603  CG  LYS A  77       2.447   1.871  13.139  1.00 92.14           C  
ATOM    604  CD  LYS A  77       2.514   1.903  14.660  1.00 92.14           C  
ATOM    605  CE  LYS A  77       1.809   3.128  15.226  1.00 92.14           C  
ATOM    606  NZ  LYS A  77       1.820   3.132  16.720  1.00 92.14           N  
ATOM    607  N   LEU A  78       3.562  -1.750  10.613  1.00 91.84           N  
ATOM    608  CA  LEU A  78       4.391  -2.838  10.106  1.00 91.84           C  
ATOM    609  C   LEU A  78       4.723  -2.627   8.632  1.00 91.84           C  
ATOM    610  CB  LEU A  78       3.685  -4.183  10.295  1.00 91.84           C  
ATOM    611  O   LEU A  78       5.873  -2.794   8.220  1.00 91.84           O  
ATOM    612  CG  LEU A  78       3.666  -4.744  11.718  1.00 91.84           C  
ATOM    613  CD1 LEU A  78       2.675  -5.899  11.819  1.00 91.84           C  
ATOM    614  CD2 LEU A  78       5.062  -5.192  12.136  1.00 91.84           C  
ATOM    615  N   ALA A  79       3.746  -2.220   7.905  1.00 92.19           N  
ATOM    616  CA  ALA A  79       3.942  -1.957   6.482  1.00 92.19           C  
ATOM    617  C   ALA A  79       4.946  -0.827   6.266  1.00 92.19           C  
ATOM    618  CB  ALA A  79       2.612  -1.616   5.816  1.00 92.19           C  
ATOM    619  O   ALA A  79       5.812  -0.916   5.393  1.00 92.19           O  
ATOM    620  N   GLU A  80       4.853   0.121   7.051  1.00 92.07           N  
ATOM    621  CA  GLU A  80       5.752   1.266   6.947  1.00 92.07           C  
ATOM    622  C   GLU A  80       7.193   0.866   7.252  1.00 92.07           C  
ATOM    623  CB  GLU A  80       5.307   2.387   7.890  1.00 92.07           C  
ATOM    624  O   GLU A  80       8.123   1.316   6.579  1.00 92.07           O  
ATOM    625  CG  GLU A  80       4.016   3.071   7.465  1.00 92.07           C  
ATOM    626  CD  GLU A  80       3.579   4.173   8.417  1.00 92.07           C  
ATOM    627  OE1 GLU A  80       3.189   5.265   7.944  1.00 92.07           O  
ATOM    628  OE2 GLU A  80       3.628   3.943   9.646  1.00 92.07           O  
ATOM    629  N   LYS A  81       7.342   0.087   8.243  1.00 92.46           N  
ATOM    630  CA  LYS A  81       8.670  -0.411   8.587  1.00 92.46           C  
ATOM    631  C   LYS A  81       9.270  -1.218   7.439  1.00 92.46           C  
ATOM    632  CB  LYS A  81       8.610  -1.267   9.853  1.00 92.46           C  
ATOM    633  O   LYS A  81      10.436  -1.032   7.086  1.00 92.46           O  
ATOM    634  CG  LYS A  81       9.975  -1.661  10.400  1.00 92.46           C  
ATOM    635  CD  LYS A  81       9.850  -2.479  11.678  1.00 92.46           C  
ATOM    636  CE  LYS A  81      11.209  -2.961  12.169  1.00 92.46           C  
ATOM    637  NZ  LYS A  81      11.089  -3.785  13.409  1.00 92.46           N  
ATOM    638  N   TRP A  82       8.359  -2.105   6.877  1.00 91.63           N  
ATOM    639  CA  TRP A  82       8.817  -2.896   5.739  1.00 91.63           C  
ATOM    640  C   TRP A  82       9.220  -1.995   4.577  1.00 91.63           C  
ATOM    641  CB  TRP A  82       7.728  -3.874   5.290  1.00 91.63           C  
ATOM    642  O   TRP A  82      10.238  -2.233   3.923  1.00 91.63           O  
ATOM    643  CG  TRP A  82       7.504  -5.013   6.239  1.00 91.63           C  
ATOM    644  CD1 TRP A  82       8.232  -5.309   7.357  1.00 91.63           C  
ATOM    645  CD2 TRP A  82       6.484  -6.012   6.148  1.00 91.63           C  
ATOM    646  CE2 TRP A  82       6.652  -6.883   7.247  1.00 91.63           C  
ATOM    647  CE3 TRP A  82       5.441  -6.255   5.243  1.00 91.63           C  
ATOM    648  NE1 TRP A  82       7.725  -6.433   7.968  1.00 91.63           N  
ATOM    649  CH2 TRP A  82       4.804  -8.195   6.565  1.00 91.63           C  
ATOM    650  CZ2 TRP A  82       5.816  -7.981   7.465  1.00 91.63           C  
ATOM    651  CZ3 TRP A  82       4.610  -7.347   5.462  1.00 91.63           C  
ATOM    652  N   ALA A  83       8.444  -0.976   4.437  1.00 91.00           N  
ATOM    653  CA  ALA A  83       8.703  -0.046   3.341  1.00 91.00           C  
ATOM    654  C   ALA A  83      10.055   0.640   3.511  1.00 91.00           C  
ATOM    655  CB  ALA A  83       7.590   0.994   3.251  1.00 91.00           C  
ATOM    656  O   ALA A  83      10.797   0.813   2.541  1.00 91.00           O  
ATOM    657  N   GLU A  84      10.395   1.027   4.615  1.00 89.36           N  
ATOM    658  CA  GLU A  84      11.659   1.691   4.918  1.00 89.36           C  
ATOM    659  C   GLU A  84      12.842   0.753   4.695  1.00 89.36           C  
ATOM    660  CB  GLU A  84      11.663   2.209   6.358  1.00 89.36           C  
ATOM    661  O   GLU A  84      13.866   1.158   4.140  1.00 89.36           O  
ATOM    662  CG  GLU A  84      12.869   3.072   6.699  1.00 89.36           C  
ATOM    663  CD  GLU A  84      12.824   3.637   8.110  1.00 89.36           C  
ATOM    664  OE1 GLU A  84      13.780   4.337   8.514  1.00 89.36           O  
ATOM    665  OE2 GLU A  84      11.825   3.377   8.817  1.00 89.36           O  
ATOM    666  N   GLU A  85      12.662  -0.498   5.041  1.00 91.36           N  
ATOM    667  CA  GLU A  85      13.734  -1.484   4.948  1.00 91.36           C  
ATOM    668  C   GLU A  85      13.970  -1.909   3.502  1.00 91.36           C  
ATOM    669  CB  GLU A  85      13.415  -2.708   5.810  1.00 91.36           C  
ATOM    670  O   GLU A  85      15.095  -2.241   3.122  1.00 91.36           O  
ATOM    671  CG  GLU A  85      13.427  -2.427   7.306  1.00 91.36           C  
ATOM    672  CD  GLU A  85      13.000  -3.621   8.144  1.00 91.36           C  
ATOM    673  OE1 GLU A  85      13.061  -3.540   9.392  1.00 91.36           O  
ATOM    674  OE2 GLU A  85      12.603  -4.647   7.549  1.00 91.36           O  
ATOM    675  N   MET A  86      12.911  -1.842   2.666  1.00 88.75           N  
ATOM    676  CA  MET A  86      12.993  -2.375   1.309  1.00 88.75           C  
ATOM    677  C   MET A  86      13.212  -1.256   0.297  1.00 88.75           C  
ATOM    678  CB  MET A  86      11.725  -3.155   0.960  1.00 88.75           C  
ATOM    679  O   MET A  86      13.280  -1.507  -0.907  1.00 88.75           O  
ATOM    680  CG  MET A  86      11.525  -4.409   1.797  1.00 88.75           C  
ATOM    681  SD  MET A  86      10.037  -5.358   1.297  1.00 88.75           S  
ATOM    682  CE  MET A  86       8.733  -4.220   1.842  1.00 88.75           C  
ATOM    683  N   ASN A  87      13.414  -0.033   0.707  1.00 86.42           N  
ATOM    684  CA  ASN A  87      13.562   1.119  -0.176  1.00 86.42           C  
ATOM    685  C   ASN A  87      12.384   1.243  -1.139  1.00 86.42           C  
ATOM    686  CB  ASN A  87      14.876   1.033  -0.955  1.00 86.42           C  
ATOM    687  O   ASN A  87      12.577   1.381  -2.348  1.00 86.42           O  
ATOM    688  CG  ASN A  87      16.094   1.101  -0.054  1.00 86.42           C  
ATOM    689  ND2 ASN A  87      16.977   0.116  -0.175  1.00 86.42           N  
ATOM    690  OD1 ASN A  87      16.240   2.029   0.745  1.00 86.42           O  
ATOM    691  N   VAL A  88      11.152   1.106  -0.599  1.00 90.98           N  
ATOM    692  CA  VAL A  88       9.919   1.246  -1.366  1.00 90.98           C  
ATOM    693  C   VAL A  88       9.851   2.639  -1.986  1.00 90.98           C  
ATOM    694  CB  VAL A  88       8.673   0.991  -0.489  1.00 90.98           C  
ATOM    695  O   VAL A  88      10.081   3.641  -1.304  1.00 90.98           O  
ATOM    696  CG1 VAL A  88       7.393   1.282  -1.272  1.00 90.98           C  
ATOM    697  CG2 VAL A  88       8.670  -0.446   0.028  1.00 90.98           C  
ATOM    698  N   LYS A  89       9.571   2.668  -3.249  1.00 91.12           N  
ATOM    699  CA  LYS A  89       9.524   3.940  -3.964  1.00 91.12           C  
ATOM    700  C   LYS A  89       8.231   4.692  -3.663  1.00 91.12           C  
ATOM    701  CB  LYS A  89       9.660   3.715  -5.471  1.00 91.12           C  
ATOM    702  O   LYS A  89       8.241   5.914  -3.500  1.00 91.12           O  
ATOM    703  CG  LYS A  89      11.027   3.202  -5.899  1.00 91.12           C  
ATOM    704  CD  LYS A  89      12.098   4.275  -5.752  1.00 91.12           C  
ATOM    705  CE  LYS A  89      13.443   3.801  -6.285  1.00 91.12           C  
ATOM    706  NZ  LYS A  89      14.537   4.765  -5.964  1.00 91.12           N  
ATOM    707  N   ILE A  90       7.165   4.007  -3.641  1.00 92.97           N  
ATOM    708  CA  ILE A  90       5.855   4.595  -3.383  1.00 92.97           C  
ATOM    709  C   ILE A  90       5.068   3.704  -2.426  1.00 92.97           C  
ATOM    710  CB  ILE A  90       5.063   4.806  -4.693  1.00 92.97           C  
ATOM    711  O   ILE A  90       4.966   2.493  -2.636  1.00 92.97           O  
ATOM    712  CG1 ILE A  90       5.865   5.675  -5.668  1.00 92.97           C  
ATOM    713  CG2 ILE A  90       3.694   5.430  -4.402  1.00 92.97           C  
ATOM    714  CD1 ILE A  90       6.097   7.099  -5.182  1.00 92.97           C  
ATOM    715  N   ILE A  91       4.539   4.333  -1.350  1.00 93.86           N  
ATOM    716  CA  ILE A  91       3.658   3.605  -0.444  1.00 93.86           C  
ATOM    717  C   ILE A  91       2.294   4.289  -0.390  1.00 93.86           C  
ATOM    718  CB  ILE A  91       4.264   3.505   0.974  1.00 93.86           C  
ATOM    719  O   ILE A  91       2.211   5.511  -0.250  1.00 93.86           O  
ATOM    720  CG1 ILE A  91       3.361   2.662   1.883  1.00 93.86           C  
ATOM    721  CG2 ILE A  91       4.486   4.900   1.566  1.00 93.86           C  
ATOM    722  CD1 ILE A  91       4.018   2.240   3.189  1.00 93.86           C  
ATOM    723  N   VAL A  92       1.312   3.557  -0.666  1.00 94.37           N  
ATOM    724  CA  VAL A  92      -0.054   4.039  -0.492  1.00 94.37           C  
ATOM    725  C   VAL A  92      -0.733   3.271   0.639  1.00 94.37           C  
ATOM    726  CB  VAL A  92      -0.874   3.905  -1.795  1.00 94.37           C  
ATOM    727  O   VAL A  92      -0.852   2.045   0.582  1.00 94.37           O  
ATOM    728  CG1 VAL A  92      -2.266   4.510  -1.622  1.00 94.37           C  
ATOM    729  CG2 VAL A  92      -0.139   4.571  -2.957  1.00 94.37           C  
ATOM    730  N   ILE A  93      -1.174   4.029   1.655  1.00 93.26           N  
ATOM    731  CA  ILE A  93      -1.806   3.412   2.816  1.00 93.26           C  
ATOM    732  C   ILE A  93      -3.225   3.953   2.980  1.00 93.26           C  
ATOM    733  CB  ILE A  93      -0.987   3.657   4.103  1.00 93.26           C  
ATOM    734  O   ILE A  93      -3.430   5.168   3.035  1.00 93.26           O  
ATOM    735  CG1 ILE A  93       0.447   3.145   3.928  1.00 93.26           C  
ATOM    736  CG2 ILE A  93      -1.662   2.995   5.307  1.00 93.26           C  
ATOM    737  CD1 ILE A  93       1.386   3.537   5.061  1.00 93.26           C  
ATOM    738  N   VAL A  94      -4.136   3.022   3.024  1.00 91.57           N  
ATOM    739  CA  VAL A  94      -5.497   3.384   3.405  1.00 91.57           C  
ATOM    740  C   VAL A  94      -5.808   2.835   4.796  1.00 91.57           C  
ATOM    741  CB  VAL A  94      -6.531   2.862   2.383  1.00 91.57           C  
ATOM    742  O   VAL A  94      -5.850   1.619   4.995  1.00 91.57           O  
ATOM    743  CG1 VAL A  94      -7.940   3.315   2.760  1.00 91.57           C  
ATOM    744  CG2 VAL A  94      -6.173   3.333   0.975  1.00 91.57           C  
ATOM    745  N   LEU A  95      -5.958   3.748   5.758  1.00 91.25           N  
ATOM    746  CA  LEU A  95      -6.224   3.396   7.148  1.00 91.25           C  
ATOM    747  C   LEU A  95      -7.436   4.154   7.679  1.00 91.25           C  
ATOM    748  CB  LEU A  95      -5.000   3.693   8.020  1.00 91.25           C  
ATOM    749  O   LEU A  95      -7.408   5.383   7.784  1.00 91.25           O  
ATOM    750  CG  LEU A  95      -5.168   3.470   9.523  1.00 91.25           C  
ATOM    751  CD1 LEU A  95      -5.410   1.992   9.816  1.00 91.25           C  
ATOM    752  CD2 LEU A  95      -3.945   3.976  10.280  1.00 91.25           C  
ATOM    753  N   ASN A  96      -8.498   3.452   8.046  1.00 86.94           N  
ATOM    754  CA  ASN A  96      -9.704   3.988   8.668  1.00 86.94           C  
ATOM    755  C   ASN A  96     -10.171   5.266   7.977  1.00 86.94           C  
ATOM    756  CB  ASN A  96      -9.470   4.247  10.158  1.00 86.94           C  
ATOM    757  O   ASN A  96     -10.440   6.271   8.636  1.00 86.94           O  
ATOM    758  CG  ASN A  96      -9.343   2.966  10.960  1.00 86.94           C  
ATOM    759  ND2 ASN A  96      -8.569   3.016  12.038  1.00 86.94           N  
ATOM    760  OD1 ASN A  96      -9.936   1.941  10.613  1.00 86.94           O  
ATOM    761  N   GLY A  97     -10.178   5.278   6.578  1.00 86.58           N  
ATOM    762  CA  GLY A  97     -10.712   6.428   5.865  1.00 86.58           C  
ATOM    763  C   GLY A  97      -9.665   7.486   5.572  1.00 86.58           C  
ATOM    764  O   GLY A  97      -9.999   8.597   5.154  1.00 86.58           O  
ATOM    765  N   ARG A  98      -8.479   7.154   5.934  1.00 91.94           N  
ATOM    766  CA  ARG A  98      -7.362   8.057   5.674  1.00 91.94           C  
ATOM    767  C   ARG A  98      -6.417   7.471   4.630  1.00 91.94           C  
ATOM    768  CB  ARG A  98      -6.598   8.352   6.966  1.00 91.94           C  
ATOM    769  O   ARG A  98      -5.940   6.345   4.779  1.00 91.94           O  
ATOM    770  CG  ARG A  98      -7.365   9.219   7.951  1.00 91.94           C  
ATOM    771  CD  ARG A  98      -6.516   9.586   9.160  1.00 91.94           C  
ATOM    772  NE  ARG A  98      -6.410   8.475  10.102  1.00 91.94           N  
ATOM    773  NH1 ARG A  98      -4.973   9.564  11.545  1.00 91.94           N  
ATOM    774  NH2 ARG A  98      -5.656   7.423  11.999  1.00 91.94           N  
ATOM    775  CZ  ARG A  98      -5.680   8.490  11.213  1.00 91.94           C  
ATOM    776  N   VAL A  99      -6.205   8.237   3.585  1.00 93.45           N  
ATOM    777  CA  VAL A  99      -5.260   7.847   2.544  1.00 93.45           C  
ATOM    778  C   VAL A  99      -3.929   8.565   2.758  1.00 93.45           C  
ATOM    779  CB  VAL A  99      -5.811   8.156   1.133  1.00 93.45           C  
ATOM    780  O   VAL A  99      -3.894   9.788   2.913  1.00 93.45           O  
ATOM    781  CG1 VAL A  99      -4.774   7.820   0.063  1.00 93.45           C  
ATOM    782  CG2 VAL A  99      -7.107   7.385   0.887  1.00 93.45           C  
ATOM    783  N   ARG A 100      -2.921   7.762   2.844  1.00 94.21           N  
ATOM    784  CA  ARG A 100      -1.575   8.312   2.969  1.00 94.21           C  
ATOM    785  C   ARG A 100      -0.684   7.844   1.822  1.00 94.21           C  
ATOM    786  CB  ARG A 100      -0.954   7.915   4.310  1.00 94.21           C  
ATOM    787  O   ARG A 100      -0.677   6.661   1.477  1.00 94.21           O  
ATOM    788  CG  ARG A 100      -1.616   8.569   5.512  1.00 94.21           C  
ATOM    789  CD  ARG A 100      -1.064   8.027   6.824  1.00 94.21           C  
ATOM    790  NE  ARG A 100       0.372   8.263   6.943  1.00 94.21           N  
ATOM    791  NH1 ARG A 100       0.691   6.735   8.646  1.00 94.21           N  
ATOM    792  NH2 ARG A 100       2.465   7.935   7.829  1.00 94.21           N  
ATOM    793  CZ  ARG A 100       1.173   7.643   7.806  1.00 94.21           C  
ATOM    794  N   VAL A 101      -0.024   8.765   1.247  1.00 95.51           N  
ATOM    795  CA  VAL A 101       0.913   8.458   0.171  1.00 95.51           C  
ATOM    796  C   VAL A 101       2.298   8.996   0.523  1.00 95.51           C  
ATOM    797  CB  VAL A 101       0.440   9.046  -1.178  1.00 95.51           C  
ATOM    798  O   VAL A 101       2.447  10.174   0.857  1.00 95.51           O  
ATOM    799  CG1 VAL A 101       1.408   8.672  -2.299  1.00 95.51           C  
ATOM    800  CG2 VAL A 101      -0.972   8.562  -1.504  1.00 95.51           C  
ATOM    801  N   ARG A 102       3.219   8.119   0.519  1.00 95.09           N  
ATOM    802  CA  ARG A 102       4.607   8.524   0.717  1.00 95.09           C  
ATOM    803  C   ARG A 102       5.414   8.355  -0.565  1.00 95.09           C  
ATOM    804  CB  ARG A 102       5.246   7.718   1.850  1.00 95.09           C  
ATOM    805  O   ARG A 102       5.348   7.309  -1.214  1.00 95.09           O  
ATOM    806  CG  ARG A 102       6.654   8.167   2.206  1.00 95.09           C  
ATOM    807  CD  ARG A 102       7.224   7.366   3.368  1.00 95.09           C  
ATOM    808  NE  ARG A 102       7.752   6.077   2.927  1.00 95.09           N  
ATOM    809  NH1 ARG A 102       8.274   5.331   5.050  1.00 95.09           N  
ATOM    810  NH2 ARG A 102       8.693   4.004   3.228  1.00 95.09           N  
ATOM    811  CZ  ARG A 102       8.239   5.141   3.736  1.00 95.09           C  
ATOM    812  N   ASN A 103       6.131   9.431  -0.891  1.00 94.72           N  
ATOM    813  CA  ASN A 103       6.949   9.427  -2.099  1.00 94.72           C  
ATOM    814  C   ASN A 103       8.421   9.183  -1.778  1.00 94.72           C  
ATOM    815  CB  ASN A 103       6.784  10.742  -2.864  1.00 94.72           C  
ATOM    816  O   ASN A 103       9.114  10.083  -1.301  1.00 94.72           O  
ATOM    817  CG  ASN A 103       7.586  10.775  -4.150  1.00 94.72           C  
ATOM    818  ND2 ASN A 103       7.616  11.931  -4.802  1.00 94.72           N  
ATOM    819  OD1 ASN A 103       8.173   9.768  -4.556  1.00 94.72           O  
ATOM    820  N   GLY A 104       8.920   7.930  -2.072  1.00 91.77           N  
ATOM    821  CA  GLY A 104      10.305   7.572  -1.813  1.00 91.77           C  
ATOM    822  C   GLY A 104      11.190   7.685  -3.040  1.00 91.77           C  
ATOM    823  O   GLY A 104      12.353   7.275  -3.013  1.00 91.77           O  
ATOM    824  N   THR A 105      10.675   8.272  -4.071  1.00 92.01           N  
ATOM    825  CA  THR A 105      11.446   8.441  -5.298  1.00 92.01           C  
ATOM    826  C   THR A 105      12.281   9.717  -5.240  1.00 92.01           C  
ATOM    827  CB  THR A 105      10.529   8.480  -6.534  1.00 92.01           C  
ATOM    828  O   THR A 105      12.287  10.415  -4.224  1.00 92.01           O  
ATOM    829  CG2 THR A 105       9.460   7.394  -6.460  1.00 92.01           C  
ATOM    830  OG1 THR A 105       9.889   9.760  -6.607  1.00 92.01           O  
ATOM    831  N   ASP A 106      13.029   9.950  -6.333  1.00 93.07           N  
ATOM    832  CA  ASP A 106      13.877  11.137  -6.373  1.00 93.07           C  
ATOM    833  C   ASP A 106      13.205  12.265  -7.154  1.00 93.07           C  
ATOM    834  CB  ASP A 106      15.236  10.806  -6.993  1.00 93.07           C  
ATOM    835  O   ASP A 106      13.834  13.285  -7.446  1.00 93.07           O  
ATOM    836  CG  ASP A 106      15.125  10.238  -8.397  1.00 93.07           C  
ATOM    837  OD1 ASP A 106      13.997   9.945  -8.849  1.00 93.07           O  
ATOM    838  OD2 ASP A 106      16.175  10.080  -9.056  1.00 93.07           O  
ATOM    839  N   ARG A 107      11.916  12.114  -7.515  1.00 94.14           N  
ATOM    840  CA  ARG A 107      11.172  13.108  -8.281  1.00 94.14           C  
ATOM    841  C   ARG A 107       9.791  13.342  -7.678  1.00 94.14           C  
ATOM    842  CB  ARG A 107      11.039  12.673  -9.742  1.00 94.14           C  
ATOM    843  O   ARG A 107       9.260  12.479  -6.975  1.00 94.14           O  
ATOM    844  CG  ARG A 107      10.373  11.318  -9.923  1.00 94.14           C  
ATOM    845  CD  ARG A 107      10.439  10.847 -11.369  1.00 94.14           C  
ATOM    846  NE  ARG A 107      10.698   9.412 -11.457  1.00 94.14           N  
ATOM    847  NH1 ARG A 107      10.852   9.372 -13.762  1.00 94.14           N  
ATOM    848  NH2 ARG A 107      11.117   7.440 -12.556  1.00 94.14           N  
ATOM    849  CZ  ARG A 107      10.888   8.745 -12.592  1.00 94.14           C  
ATOM    850  N   PRO A 108       9.218  14.586  -8.050  1.00 95.54           N  
ATOM    851  CA  PRO A 108       7.852  14.841  -7.587  1.00 95.54           C  
ATOM    852  C   PRO A 108       6.821  13.943  -8.267  1.00 95.54           C  
ATOM    853  CB  PRO A 108       7.623  16.309  -7.954  1.00 95.54           C  
ATOM    854  O   PRO A 108       6.984  13.585  -9.436  1.00 95.54           O  
ATOM    855  CG  PRO A 108       8.597  16.584  -9.054  1.00 95.54           C  
ATOM    856  CD  PRO A 108       9.768  15.657  -8.898  1.00 95.54           C  
ATOM    857  N   CYS A 109       5.851  13.513  -7.455  1.00 96.70           N  
ATOM    858  CA  CYS A 109       4.776  12.679  -7.980  1.00 96.70           C  
ATOM    859  C   CYS A 109       3.443  13.416  -7.939  1.00 96.70           C  
ATOM    860  CB  CYS A 109       4.673  11.376  -7.188  1.00 96.70           C  
ATOM    861  O   CYS A 109       3.200  14.218  -7.036  1.00 96.70           O  
ATOM    862  SG  CYS A 109       6.148  10.338  -7.298  1.00 96.70           S  
ATOM    863  N   ARG A 110       2.696  13.226  -8.980  1.00 97.29           N  
ATOM    864  CA  ARG A 110       1.323  13.721  -8.988  1.00 97.29           C  
ATOM    865  C   ARG A 110       0.354  12.655  -8.486  1.00 97.29           C  
ATOM    866  CB  ARG A 110       0.922  14.172 -10.395  1.00 97.29           C  
ATOM    867  O   ARG A 110       0.317  11.543  -9.016  1.00 97.29           O  
ATOM    868  CG  ARG A 110       1.583  15.467 -10.838  1.00 97.29           C  
ATOM    869  CD  ARG A 110       1.053  15.939 -12.184  1.00 97.29           C  
ATOM    870  NE  ARG A 110       1.989  16.845 -12.844  1.00 97.29           N  
ATOM    871  NH1 ARG A 110       1.058  16.607 -14.946  1.00 97.29           N  
ATOM    872  NH2 ARG A 110       2.869  17.979 -14.637  1.00 97.29           N  
ATOM    873  CZ  ARG A 110       1.970  17.142 -14.141  1.00 97.29           C  
ATOM    874  N   VAL A 111      -0.365  12.975  -7.415  1.00 96.38           N  
ATOM    875  CA  VAL A 111      -1.286  12.021  -6.807  1.00 96.38           C  
ATOM    876  C   VAL A 111      -2.724  12.500  -6.994  1.00 96.38           C  
ATOM    877  CB  VAL A 111      -0.984  11.816  -5.306  1.00 96.38           C  
ATOM    878  O   VAL A 111      -3.059  13.632  -6.638  1.00 96.38           O  
ATOM    879  CG1 VAL A 111      -1.954  10.808  -4.692  1.00 96.38           C  
ATOM    880  CG2 VAL A 111       0.461  11.359  -5.111  1.00 96.38           C  
ATOM    881  N   ARG A 112      -3.482  11.578  -7.628  1.00 95.67           N  
ATOM    882  CA  ARG A 112      -4.906  11.850  -7.794  1.00 95.67           C  
ATOM    883  C   ARG A 112      -5.746  10.924  -6.921  1.00 95.67           C  
ATOM    884  CB  ARG A 112      -5.315  11.702  -9.261  1.00 95.67           C  
ATOM    885  O   ARG A 112      -5.611   9.701  -6.996  1.00 95.67           O  
ATOM    886  CG  ARG A 112      -4.774  12.798 -10.165  1.00 95.67           C  
ATOM    887  CD  ARG A 112      -5.290  12.659 -11.590  1.00 95.67           C  
ATOM    888  NE  ARG A 112      -5.156  11.291 -12.081  1.00 95.67           N  
ATOM    889  NH1 ARG A 112      -6.431  11.626 -13.978  1.00 95.67           N  
ATOM    890  NH2 ARG A 112      -5.514   9.568 -13.557  1.00 95.67           N  
ATOM    891  CZ  ARG A 112      -5.701  10.831 -13.204  1.00 95.67           C  
ATOM    892  N   VAL A 113      -6.542  11.509  -6.065  1.00 94.45           N  
ATOM    893  CA  VAL A 113      -7.437  10.752  -5.196  1.00 94.45           C  
ATOM    894  C   VAL A 113      -8.886  10.975  -5.625  1.00 94.45           C  
ATOM    895  CB  VAL A 113      -7.254  11.144  -3.713  1.00 94.45           C  
ATOM    896  O   VAL A 113      -9.369  12.110  -5.634  1.00 94.45           O  
ATOM    897  CG1 VAL A 113      -8.166  10.308  -2.817  1.00 94.45           C  
ATOM    898  CG2 VAL A 113      -5.794  10.982  -3.295  1.00 94.45           C  
ATOM    899  N   THR A 114      -9.478   9.837  -6.092  1.00 92.86           N  
ATOM    900  CA  THR A 114     -10.880   9.886  -6.490  1.00 92.86           C  
ATOM    901  C   THR A 114     -11.753   9.134  -5.489  1.00 92.86           C  
ATOM    902  CB  THR A 114     -11.083   9.295  -7.897  1.00 92.86           C  
ATOM    903  O   THR A 114     -11.523   7.953  -5.222  1.00 92.86           O  
ATOM    904  CG2 THR A 114     -12.534   9.432  -8.348  1.00 92.86           C  
ATOM    905  OG1 THR A 114     -10.239   9.988  -8.826  1.00 92.86           O  
ATOM    906  N   ALA A 115     -12.731   9.841  -4.856  1.00 90.41           N  
ATOM    907  CA  ALA A 115     -13.679   9.265  -3.905  1.00 90.41           C  
ATOM    908  C   ALA A 115     -15.025   9.981  -3.971  1.00 90.41           C  
ATOM    909  CB  ALA A 115     -13.115   9.328  -2.488  1.00 90.41           C  
ATOM    910  O   ALA A 115     -15.078  11.209  -4.073  1.00 90.41           O  
ATOM    911  N   GLY A 116     -16.188   9.133  -3.993  1.00 86.03           N  
ATOM    912  CA  GLY A 116     -17.525   9.705  -3.991  1.00 86.03           C  
ATOM    913  C   GLY A 116     -17.815  10.547  -5.219  1.00 86.03           C  
ATOM    914  O   GLY A 116     -18.535  11.544  -5.138  1.00 86.03           O  
ATOM    915  N   GLY A 117     -17.109  10.303  -6.327  1.00 88.17           N  
ATOM    916  CA  GLY A 117     -17.331  11.027  -7.569  1.00 88.17           C  
ATOM    917  C   GLY A 117     -16.483  12.279  -7.690  1.00 88.17           C  
ATOM    918  O   GLY A 117     -16.560  12.993  -8.692  1.00 88.17           O  
ATOM    919  N   GLU A 118     -15.701  12.556  -6.676  1.00 91.49           N  
ATOM    920  CA  GLU A 118     -14.834  13.730  -6.701  1.00 91.49           C  
ATOM    921  C   GLU A 118     -13.370  13.331  -6.862  1.00 91.49           C  
ATOM    922  CB  GLU A 118     -15.016  14.559  -5.427  1.00 91.49           C  
ATOM    923  O   GLU A 118     -12.943  12.295  -6.349  1.00 91.49           O  
ATOM    924  CG  GLU A 118     -16.410  15.148  -5.271  1.00 91.49           C  
ATOM    925  CD  GLU A 118     -16.565  16.001  -4.021  1.00 91.49           C  
ATOM    926  OE1 GLU A 118     -17.397  16.937  -4.025  1.00 91.49           O  
ATOM    927  OE2 GLU A 118     -15.849  15.731  -3.032  1.00 91.49           O  
ATOM    928  N   THR A 119     -12.691  14.152  -7.696  1.00 95.01           N  
ATOM    929  CA  THR A 119     -11.262  13.926  -7.880  1.00 95.01           C  
ATOM    930  C   THR A 119     -10.457  15.120  -7.377  1.00 95.01           C  
ATOM    931  CB  THR A 119     -10.924  13.662  -9.359  1.00 95.01           C  
ATOM    932  O   THR A 119     -10.756  16.266  -7.720  1.00 95.01           O  
ATOM    933  CG2 THR A 119      -9.429  13.431  -9.548  1.00 95.01           C  
ATOM    934  OG1 THR A 119     -11.636  12.501  -9.805  1.00 95.01           O  
ATOM    935  N   ARG A 120      -9.533  14.774  -6.444  1.00 95.12           N  
ATOM    936  CA  ARG A 120      -8.586  15.784  -5.985  1.00 95.12           C  
ATOM    937  C   ARG A 120      -7.167  15.446  -6.428  1.00 95.12           C  
ATOM    938  CB  ARG A 120      -8.641  15.921  -4.462  1.00 95.12           C  
ATOM    939  O   ARG A 120      -6.756  14.284  -6.379  1.00 95.12           O  
ATOM    940  CG  ARG A 120      -9.981  16.409  -3.935  1.00 95.12           C  
ATOM    941  CD  ARG A 120      -9.995  16.490  -2.415  1.00 95.12           C  
ATOM    942  NE  ARG A 120     -11.331  16.778  -1.903  1.00 95.12           N  
ATOM    943  NH1 ARG A 120     -10.714  16.725   0.323  1.00 95.12           N  
ATOM    944  NH2 ARG A 120     -12.891  17.149  -0.258  1.00 95.12           N  
ATOM    945  CZ  ARG A 120     -11.642  16.883  -0.614  1.00 95.12           C  
ATOM    946  N   GLU A 121      -6.470  16.473  -6.816  1.00 97.36           N  
ATOM    947  CA  GLU A 121      -5.109  16.274  -7.304  1.00 97.36           C  
ATOM    948  C   GLU A 121      -4.091  16.960  -6.397  1.00 97.36           C  
ATOM    949  CB  GLU A 121      -4.970  16.793  -8.738  1.00 97.36           C  
ATOM    950  O   GLU A 121      -4.326  18.074  -5.923  1.00 97.36           O  
ATOM    951  CG  GLU A 121      -3.623  16.485  -9.376  1.00 97.36           C  
ATOM    952  CD  GLU A 121      -3.521  16.955 -10.818  1.00 97.36           C  
ATOM    953  OE1 GLU A 121      -2.773  17.921 -11.090  1.00 97.36           O  
ATOM    954  OE2 GLU A 121      -4.196  16.353 -11.683  1.00 97.36           O  
ATOM    955  N   TYR A 122      -2.937  16.201  -6.138  1.00 96.70           N  
ATOM    956  CA  TYR A 122      -1.875  16.709  -5.276  1.00 96.70           C  
ATOM    957  C   TYR A 122      -0.505  16.466  -5.898  1.00 96.70           C  
ATOM    958  CB  TYR A 122      -1.945  16.054  -3.893  1.00 96.70           C  
ATOM    959  O   TYR A 122      -0.328  15.528  -6.678  1.00 96.70           O  
ATOM    960  CG  TYR A 122      -3.304  16.148  -3.245  1.00 96.70           C  
ATOM    961  CD1 TYR A 122      -3.621  17.205  -2.394  1.00 96.70           C  
ATOM    962  CD2 TYR A 122      -4.275  15.179  -3.480  1.00 96.70           C  
ATOM    963  CE1 TYR A 122      -4.872  17.294  -1.793  1.00 96.70           C  
ATOM    964  CE2 TYR A 122      -5.529  15.259  -2.884  1.00 96.70           C  
ATOM    965  OH  TYR A 122      -7.058  16.401  -1.451  1.00 96.70           O  
ATOM    966  CZ  TYR A 122      -5.818  16.318  -2.044  1.00 96.70           C  
ATOM    967  N   THR A 123       0.384  17.358  -5.523  1.00 96.57           N  
ATOM    968  CA  THR A 123       1.787  17.100  -5.825  1.00 96.57           C  
ATOM    969  C   THR A 123       2.540  16.666  -4.571  1.00 96.57           C  
ATOM    970  CB  THR A 123       2.466  18.342  -6.431  1.00 96.57           C  
ATOM    971  O   THR A 123       2.491  17.347  -3.544  1.00 96.57           O  
ATOM    972  CG2 THR A 123       3.927  18.062  -6.766  1.00 96.57           C  
ATOM    973  OG1 THR A 123       1.776  18.720  -7.629  1.00 96.57           O  
ATOM    974  N   VAL A 124       3.215  15.479  -4.611  1.00 96.29           N  
ATOM    975  CA  VAL A 124       3.991  14.964  -3.488  1.00 96.29           C  
ATOM    976  C   VAL A 124       5.478  14.981  -3.835  1.00 96.29           C  
ATOM    977  CB  VAL A 124       3.551  13.535  -3.101  1.00 96.29           C  
ATOM    978  O   VAL A 124       5.913  14.293  -4.762  1.00 96.29           O  
ATOM    979  CG1 VAL A 124       4.283  13.064  -1.846  1.00 96.29           C  
ATOM    980  CG2 VAL A 124       2.038  13.482  -2.892  1.00 96.29           C  
ATOM    981  N   ASN A 125       6.242  15.807  -3.125  1.00 96.65           N  
ATOM    982  CA  ASN A 125       7.678  15.920  -3.358  1.00 96.65           C  
ATOM    983  C   ASN A 125       8.437  14.738  -2.763  1.00 96.65           C  
ATOM    984  CB  ASN A 125       8.212  17.236  -2.788  1.00 96.65           C  
ATOM    985  O   ASN A 125       7.940  14.068  -1.856  1.00 96.65           O  
ATOM    986  CG  ASN A 125       7.647  18.452  -3.496  1.00 96.65           C  
ATOM    987  ND2 ASN A 125       7.223  19.444  -2.723  1.00 96.65           N  
ATOM    988  OD1 ASN A 125       7.592  18.498  -4.728  1.00 96.65           O  
ATOM    989  N   PRO A 126       9.601  14.526  -3.325  1.00 94.84           N  
ATOM    990  CA  PRO A 126      10.420  13.441  -2.777  1.00 94.84           C  
ATOM    991  C   PRO A 126      10.624  13.560  -1.268  1.00 94.84           C  
ATOM    992  CB  PRO A 126      11.749  13.593  -3.521  1.00 94.84           C  
ATOM    993  O   PRO A 126      10.892  14.653  -0.762  1.00 94.84           O  
ATOM    994  CG  PRO A 126      11.391  14.255  -4.812  1.00 94.84           C  
ATOM    995  CD  PRO A 126      10.273  15.225  -4.557  1.00 94.84           C  
ATOM    996  N   GLY A 127      10.475  12.425  -0.567  1.00 92.30           N  
ATOM    997  CA  GLY A 127      10.714  12.375   0.867  1.00 92.30           C  
ATOM    998  C   GLY A 127       9.559  12.922   1.684  1.00 92.30           C  
ATOM    999  O   GLY A 127       9.655  13.031   2.908  1.00 92.30           O  
ATOM   1000  N   THR A 128       8.473  13.330   1.019  1.00 94.83           N  
ATOM   1001  CA  THR A 128       7.337  13.905   1.731  1.00 94.83           C  
ATOM   1002  C   THR A 128       6.139  12.959   1.691  1.00 94.83           C  
ATOM   1003  CB  THR A 128       6.937  15.269   1.139  1.00 94.83           C  
ATOM   1004  O   THR A 128       6.173  11.935   1.006  1.00 94.83           O  
ATOM   1005  CG2 THR A 128       8.128  16.221   1.098  1.00 94.83           C  
ATOM   1006  OG1 THR A 128       6.446  15.079  -0.194  1.00 94.83           O  
ATOM   1007  N   GLU A 129       5.136  13.285   2.461  1.00 94.47           N  
ATOM   1008  CA  GLU A 129       3.939  12.455   2.553  1.00 94.47           C  
ATOM   1009  C   GLU A 129       2.675  13.282   2.332  1.00 94.47           C  
ATOM   1010  CB  GLU A 129       3.876  11.750   3.910  1.00 94.47           C  
ATOM   1011  O   GLU A 129       2.653  14.480   2.621  1.00 94.47           O  
ATOM   1012  CG  GLU A 129       5.071  10.851   4.193  1.00 94.47           C  
ATOM   1013  CD  GLU A 129       5.026  10.208   5.569  1.00 94.47           C  
ATOM   1014  OE1 GLU A 129       5.858   9.316   5.850  1.00 94.47           O  
ATOM   1015  OE2 GLU A 129       4.150  10.598   6.373  1.00 94.47           O  
ATOM   1016  N   LEU A 130       1.732  12.668   1.736  1.00 95.81           N  
ATOM   1017  CA  LEU A 130       0.394  13.224   1.567  1.00 95.81           C  
ATOM   1018  C   LEU A 130      -0.618  12.476   2.430  1.00 95.81           C  
ATOM   1019  CB  LEU A 130      -0.030  13.165   0.098  1.00 95.81           C  
ATOM   1020  O   LEU A 130      -0.598  11.245   2.492  1.00 95.81           O  
ATOM   1021  CG  LEU A 130      -1.495  13.488  -0.199  1.00 95.81           C  
ATOM   1022  CD1 LEU A 130      -1.764  14.974   0.009  1.00 95.81           C  
ATOM   1023  CD2 LEU A 130      -1.859  13.067  -1.619  1.00 95.81           C  
ATOM   1024  N   GLU A 131      -1.472  13.249   3.044  1.00 95.43           N  
ATOM   1025  CA  GLU A 131      -2.569  12.655   3.803  1.00 95.43           C  
ATOM   1026  C   GLU A 131      -3.912  13.250   3.389  1.00 95.43           C  
ATOM   1027  CB  GLU A 131      -2.349  12.848   5.305  1.00 95.43           C  
ATOM   1028  O   GLU A 131      -4.079  14.472   3.377  1.00 95.43           O  
ATOM   1029  CG  GLU A 131      -1.190  12.037   5.866  1.00 95.43           C  
ATOM   1030  CD  GLU A 131      -1.083  12.112   7.381  1.00 95.43           C  
ATOM   1031  OE1 GLU A 131      -0.332  11.307   7.977  1.00 95.43           O  
ATOM   1032  OE2 GLU A 131      -1.756  12.983   7.977  1.00 95.43           O  
ATOM   1033  N   VAL A 132      -4.794  12.360   3.093  1.00 94.35           N  
ATOM   1034  CA  VAL A 132      -6.130  12.791   2.695  1.00 94.35           C  
ATOM   1035  C   VAL A 132      -7.179  12.065   3.533  1.00 94.35           C  
ATOM   1036  CB  VAL A 132      -6.383  12.541   1.191  1.00 94.35           C  
ATOM   1037  O   VAL A 132      -7.160  10.836   3.635  1.00 94.35           O  
ATOM   1038  CG1 VAL A 132      -7.767  13.045   0.785  1.00 94.35           C  
ATOM   1039  CG2 VAL A 132      -5.298  13.211   0.349  1.00 94.35           C  
ATOM   1040  N   GLU A 133      -8.022  12.833   4.085  1.00 93.34           N  
ATOM   1041  CA  GLU A 133      -9.126  12.263   4.851  1.00 93.34           C  
ATOM   1042  C   GLU A 133     -10.351  12.037   3.969  1.00 93.34           C  
ATOM   1043  CB  GLU A 133      -9.486  13.169   6.031  1.00 93.34           C  
ATOM   1044  O   GLU A 133     -10.728  12.911   3.186  1.00 93.34           O  
ATOM   1045  CG  GLU A 133      -8.424  13.213   7.120  1.00 93.34           C  
ATOM   1046  CD  GLU A 133      -8.880  13.942   8.374  1.00 93.34           C  
ATOM   1047  OE1 GLU A 133      -8.674  13.415   9.491  1.00 93.34           O  
ATOM   1048  OE2 GLU A 133      -9.449  15.048   8.238  1.00 93.34           O  
ATOM   1049  N   LEU A 134     -10.907  10.776   4.118  1.00 90.26           N  
ATOM   1050  CA  LEU A 134     -12.103  10.461   3.344  1.00 90.26           C  
ATOM   1051  C   LEU A 134     -13.335  10.416   4.240  1.00 90.26           C  
ATOM   1052  CB  LEU A 134     -11.935   9.122   2.619  1.00 90.26           C  
ATOM   1053  O   LEU A 134     -13.245  10.028   5.408  1.00 90.26           O  
ATOM   1054  CG  LEU A 134     -10.718   8.996   1.702  1.00 90.26           C  
ATOM   1055  CD1 LEU A 134     -10.606   7.573   1.163  1.00 90.26           C  
ATOM   1056  CD2 LEU A 134     -10.804  10.001   0.558  1.00 90.26           C  
ATOM   1057  N   SER A 135     -14.436  10.994   3.760  1.00 89.46           N  
ATOM   1058  CA  SER A 135     -15.693  10.809   4.477  1.00 89.46           C  
ATOM   1059  C   SER A 135     -16.147   9.354   4.430  1.00 89.46           C  
ATOM   1060  CB  SER A 135     -16.782  11.710   3.893  1.00 89.46           C  
ATOM   1061  O   SER A 135     -15.712   8.590   3.566  1.00 89.46           O  
ATOM   1062  OG  SER A 135     -17.132  11.292   2.585  1.00 89.46           O  
ATOM   1063  N   PRO A 136     -17.029   8.937   5.383  1.00 82.51           N  
ATOM   1064  CA  PRO A 136     -17.531   7.562   5.418  1.00 82.51           C  
ATOM   1065  C   PRO A 136     -18.109   7.111   4.079  1.00 82.51           C  
ATOM   1066  CB  PRO A 136     -18.619   7.611   6.494  1.00 82.51           C  
ATOM   1067  O   PRO A 136     -17.929   5.957   3.682  1.00 82.51           O  
ATOM   1068  CG  PRO A 136     -18.196   8.710   7.415  1.00 82.51           C  
ATOM   1069  CD  PRO A 136     -17.539   9.787   6.602  1.00 82.51           C  
ATOM   1070  N   GLU A 137     -18.732   7.987   3.348  1.00 82.54           N  
ATOM   1071  CA  GLU A 137     -19.328   7.657   2.057  1.00 82.54           C  
ATOM   1072  C   GLU A 137     -18.255   7.449   0.992  1.00 82.54           C  
ATOM   1073  CB  GLU A 137     -20.300   8.755   1.618  1.00 82.54           C  
ATOM   1074  O   GLU A 137     -18.433   6.647   0.073  1.00 82.54           O  
ATOM   1075  CG  GLU A 137     -21.533   8.874   2.502  1.00 82.54           C  
ATOM   1076  CD  GLU A 137     -21.787  10.291   2.989  1.00 82.54           C  
ATOM   1077  OE1 GLU A 137     -22.728  10.499   3.789  1.00 82.54           O  
ATOM   1078  OE2 GLU A 137     -21.040  11.202   2.567  1.00 82.54           O  
ATOM   1079  N   GLN A 138     -17.125   8.091   1.238  1.00 85.61           N  
ATOM   1080  CA  GLN A 138     -16.032   8.076   0.271  1.00 85.61           C  
ATOM   1081  C   GLN A 138     -15.129   6.864   0.480  1.00 85.61           C  
ATOM   1082  CB  GLN A 138     -15.213   9.364   0.367  1.00 85.61           C  
ATOM   1083  O   GLN A 138     -14.424   6.443  -0.439  1.00 85.61           O  
ATOM   1084  CG  GLN A 138     -15.962  10.605  -0.099  1.00 85.61           C  
ATOM   1085  CD  GLN A 138     -15.192  11.887   0.160  1.00 85.61           C  
ATOM   1086  NE2 GLN A 138     -15.385  12.879  -0.702  1.00 85.61           N  
ATOM   1087  OE1 GLN A 138     -14.431  11.985   1.128  1.00 85.61           O  
ATOM   1088  N   GLN A 139     -15.181   6.206   1.563  1.00 81.08           N  
ATOM   1089  CA  GLN A 139     -14.217   5.191   1.976  1.00 81.08           C  
ATOM   1090  C   GLN A 139     -14.419   3.892   1.200  1.00 81.08           C  
ATOM   1091  CB  GLN A 139     -14.325   4.927   3.479  1.00 81.08           C  
ATOM   1092  O   GLN A 139     -13.470   3.134   0.991  1.00 81.08           O  
ATOM   1093  CG  GLN A 139     -13.826   6.077   4.343  1.00 81.08           C  
ATOM   1094  CD  GLN A 139     -14.007   5.818   5.826  1.00 81.08           C  
ATOM   1095  NE2 GLN A 139     -13.915   6.873   6.628  1.00 81.08           N  
ATOM   1096  OE1 GLN A 139     -14.227   4.678   6.249  1.00 81.08           O  
ATOM   1097  N   ASN A 140     -15.679   3.657   0.633  1.00 74.69           N  
ATOM   1098  CA  ASN A 140     -15.993   2.366   0.029  1.00 74.69           C  
ATOM   1099  C   ASN A 140     -15.591   2.323  -1.442  1.00 74.69           C  
ATOM   1100  CB  ASN A 140     -17.483   2.051   0.182  1.00 74.69           C  
ATOM   1101  O   ASN A 140     -15.440   1.244  -2.018  1.00 74.69           O  
ATOM   1102  CG  ASN A 140     -17.887   1.827   1.625  1.00 74.69           C  
ATOM   1103  ND2 ASN A 140     -19.068   2.310   1.992  1.00 74.69           N  
ATOM   1104  OD1 ASN A 140     -17.144   1.224   2.405  1.00 74.69           O  
ATOM   1105  N   ASN A 141     -15.071   3.458  -2.017  1.00 78.80           N  
ATOM   1106  CA  ASN A 141     -14.749   3.483  -3.440  1.00 78.80           C  
ATOM   1107  C   ASN A 141     -13.599   4.441  -3.738  1.00 78.80           C  
ATOM   1108  CB  ASN A 141     -15.982   3.861  -4.263  1.00 78.80           C  
ATOM   1109  O   ASN A 141     -13.565   5.065  -4.800  1.00 78.80           O  
ATOM   1110  CG  ASN A 141     -17.060   2.796  -4.223  1.00 78.80           C  
ATOM   1111  ND2 ASN A 141     -18.316   3.224  -4.189  1.00 78.80           N  
ATOM   1112  OD1 ASN A 141     -16.766   1.597  -4.222  1.00 78.80           O  
ATOM   1113  N   ALA A 142     -12.620   4.414  -2.869  1.00 87.56           N  
ATOM   1114  CA  ALA A 142     -11.539   5.368  -3.103  1.00 87.56           C  
ATOM   1115  C   ALA A 142     -10.524   4.815  -4.099  1.00 87.56           C  
ATOM   1116  CB  ALA A 142     -10.849   5.723  -1.788  1.00 87.56           C  
ATOM   1117  O   ALA A 142     -10.315   3.601  -4.173  1.00 87.56           O  
ATOM   1118  N   GLU A 143     -10.136   5.651  -4.974  1.00 91.55           N  
ATOM   1119  CA  GLU A 143      -9.090   5.346  -5.946  1.00 91.55           C  
ATOM   1120  C   GLU A 143      -7.931   6.333  -5.838  1.00 91.55           C  
ATOM   1121  CB  GLU A 143      -9.658   5.354  -7.367  1.00 91.55           C  
ATOM   1122  O   GLU A 143      -8.147   7.539  -5.704  1.00 91.55           O  
ATOM   1123  CG  GLU A 143      -8.628   5.041  -8.443  1.00 91.55           C  
ATOM   1124  CD  GLU A 143      -9.186   5.134  -9.854  1.00 91.55           C  
ATOM   1125  OE1 GLU A 143      -9.051   6.203 -10.491  1.00 91.55           O  
ATOM   1126  OE2 GLU A 143      -9.765   4.130 -10.326  1.00 91.55           O  
ATOM   1127  N   VAL A 144      -6.713   5.736  -5.779  1.00 93.62           N  
ATOM   1128  CA  VAL A 144      -5.519   6.574  -5.728  1.00 93.62           C  
ATOM   1129  C   VAL A 144      -4.642   6.299  -6.947  1.00 93.62           C  
ATOM   1130  CB  VAL A 144      -4.716   6.338  -4.429  1.00 93.62           C  
ATOM   1131  O   VAL A 144      -4.257   5.155  -7.198  1.00 93.62           O  
ATOM   1132  CG1 VAL A 144      -3.510   7.273  -4.363  1.00 93.62           C  
ATOM   1133  CG2 VAL A 144      -5.612   6.530  -3.206  1.00 93.62           C  
ATOM   1134  N   GLU A 145      -4.445   7.311  -7.702  1.00 94.44           N  
ATOM   1135  CA  GLU A 145      -3.543   7.231  -8.847  1.00 94.44           C  
ATOM   1136  C   GLU A 145      -2.277   8.050  -8.611  1.00 94.44           C  
ATOM   1137  CB  GLU A 145      -4.246   7.706 -10.121  1.00 94.44           C  
ATOM   1138  O   GLU A 145      -2.349   9.211  -8.203  1.00 94.44           O  
ATOM   1139  CG  GLU A 145      -3.408   7.549 -11.382  1.00 94.44           C  
ATOM   1140  CD  GLU A 145      -4.121   8.021 -12.639  1.00 94.44           C  
ATOM   1141  OE1 GLU A 145      -3.875   9.165 -13.083  1.00 94.44           O  
ATOM   1142  OE2 GLU A 145      -4.932   7.240 -13.184  1.00 94.44           O  
ATOM   1143  N   VAL A 146      -1.150   7.424  -8.805  1.00 94.27           N  
ATOM   1144  CA  VAL A 146       0.137   8.081  -8.600  1.00 94.27           C  
ATOM   1145  C   VAL A 146       0.920   8.103  -9.911  1.00 94.27           C  
ATOM   1146  CB  VAL A 146       0.963   7.381  -7.498  1.00 94.27           C  
ATOM   1147  O   VAL A 146       1.113   7.062 -10.544  1.00 94.27           O  
ATOM   1148  CG1 VAL A 146       2.244   8.160  -7.206  1.00 94.27           C  
ATOM   1149  CG2 VAL A 146       0.130   7.222  -6.227  1.00 94.27           C  
ATOM   1150  N   GLU A 147       1.322   9.323 -10.245  1.00 94.34           N  
ATOM   1151  CA  GLU A 147       2.151   9.504 -11.433  1.00 94.34           C  
ATOM   1152  C   GLU A 147       3.490  10.144 -11.080  1.00 94.34           C  
ATOM   1153  CB  GLU A 147       1.419  10.356 -12.474  1.00 94.34           C  
ATOM   1154  O   GLU A 147       3.531  11.241 -10.519  1.00 94.34           O  
ATOM   1155  CG  GLU A 147       2.164  10.487 -13.794  1.00 94.34           C  
ATOM   1156  CD  GLU A 147       1.439  11.359 -14.808  1.00 94.34           C  
ATOM   1157  OE1 GLU A 147       2.091  11.863 -15.751  1.00 94.34           O  
ATOM   1158  OE2 GLU A 147       0.210  11.540 -14.657  1.00 94.34           O  
ATOM   1159  N   CYS A 148       4.574   9.409 -11.312  1.00 91.39           N  
ATOM   1160  CA  CYS A 148       5.924   9.940 -11.161  1.00 91.39           C  
ATOM   1161  C   CYS A 148       6.682   9.888 -12.482  1.00 91.39           C  
ATOM   1162  CB  CYS A 148       6.690   9.161 -10.092  1.00 91.39           C  
ATOM   1163  O   CYS A 148       7.234   8.848 -12.845  1.00 91.39           O  
ATOM   1164  SG  CYS A 148       5.783   8.967  -8.542  1.00 91.39           S  
ATOM   1165  N   GLY A 149       6.725  11.033 -13.287  1.00 88.44           N  
ATOM   1166  CA  GLY A 149       7.323  10.964 -14.611  1.00 88.44           C  
ATOM   1167  C   GLY A 149       6.556  10.069 -15.566  1.00 88.44           C  
ATOM   1168  O   GLY A 149       5.355  10.258 -15.773  1.00 88.44           O  
ATOM   1169  N   ASN A 150       7.244   8.909 -16.061  1.00 86.11           N  
ATOM   1170  CA  ASN A 150       6.607   8.009 -17.016  1.00 86.11           C  
ATOM   1171  C   ASN A 150       5.927   6.836 -16.315  1.00 86.11           C  
ATOM   1172  CB  ASN A 150       7.628   7.498 -18.035  1.00 86.11           C  
ATOM   1173  O   ASN A 150       5.331   5.978 -16.968  1.00 86.11           O  
ATOM   1174  CG  ASN A 150       8.147   8.597 -18.942  1.00 86.11           C  
ATOM   1175  ND2 ASN A 150       9.420   8.510 -19.310  1.00 86.11           N  
ATOM   1176  OD1 ASN A 150       7.410   9.516 -19.309  1.00 86.11           O  
ATOM   1177  N   GLU A 151       6.023   6.834 -14.975  1.00 84.54           N  
ATOM   1178  CA  GLU A 151       5.458   5.735 -14.197  1.00 84.54           C  
ATOM   1179  C   GLU A 151       4.081   6.097 -13.649  1.00 84.54           C  
ATOM   1180  CB  GLU A 151       6.397   5.351 -13.050  1.00 84.54           C  
ATOM   1181  O   GLU A 151       3.885   7.196 -13.125  1.00 84.54           O  
ATOM   1182  CG  GLU A 151       7.773   4.892 -13.509  1.00 84.54           C  
ATOM   1183  CD  GLU A 151       8.715   4.579 -12.357  1.00 84.54           C  
ATOM   1184  OE1 GLU A 151       9.525   3.631 -12.476  1.00 84.54           O  
ATOM   1185  OE2 GLU A 151       8.643   5.286 -11.328  1.00 84.54           O  
ATOM   1186  N   LYS A 152       3.174   5.270 -13.989  1.00 87.09           N  
ATOM   1187  CA  LYS A 152       1.819   5.483 -13.490  1.00 87.09           C  
ATOM   1188  C   LYS A 152       1.332   4.278 -12.690  1.00 87.09           C  
ATOM   1189  CB  LYS A 152       0.859   5.766 -14.647  1.00 87.09           C  
ATOM   1190  O   LYS A 152       1.519   3.133 -13.107  1.00 87.09           O  
ATOM   1191  CG  LYS A 152      -0.503   6.284 -14.208  1.00 87.09           C  
ATOM   1192  CD  LYS A 152      -1.367   6.665 -15.403  1.00 87.09           C  
ATOM   1193  CE  LYS A 152      -2.748   7.137 -14.968  1.00 87.09           C  
ATOM   1194  NZ  LYS A 152      -3.607   7.491 -16.137  1.00 87.09           N  
ATOM   1195  N   TYR A 153       0.720   4.575 -11.451  1.00 84.69           N  
ATOM   1196  CA  TYR A 153       0.225   3.525 -10.568  1.00 84.69           C  
ATOM   1197  C   TYR A 153      -1.197   3.826 -10.107  1.00 84.69           C  
ATOM   1198  CB  TYR A 153       1.144   3.365  -9.353  1.00 84.69           C  
ATOM   1199  O   TYR A 153      -1.532   4.977  -9.819  1.00 84.69           O  
ATOM   1200  CG  TYR A 153       2.612   3.332  -9.703  1.00 84.69           C  
ATOM   1201  CD1 TYR A 153       3.231   2.143 -10.081  1.00 84.69           C  
ATOM   1202  CD2 TYR A 153       3.382   4.489  -9.656  1.00 84.69           C  
ATOM   1203  CE1 TYR A 153       4.584   2.107 -10.402  1.00 84.69           C  
ATOM   1204  CE2 TYR A 153       4.736   4.465  -9.975  1.00 84.69           C  
ATOM   1205  OH  TYR A 153       6.666   3.242 -10.664  1.00 84.69           O  
ATOM   1206  CZ  TYR A 153       5.327   3.272 -10.347  1.00 84.69           C  
ATOM   1207  N   ARG A 154      -1.968   2.812 -10.147  1.00 88.97           N  
ATOM   1208  CA  ARG A 154      -3.355   2.994  -9.732  1.00 88.97           C  
ATOM   1209  C   ARG A 154      -3.732   2.008  -8.632  1.00 88.97           C  
ATOM   1210  CB  ARG A 154      -4.300   2.834 -10.925  1.00 88.97           C  
ATOM   1211  O   ARG A 154      -3.449   0.812  -8.739  1.00 88.97           O  
ATOM   1212  CG  ARG A 154      -5.760   3.100 -10.596  1.00 88.97           C  
ATOM   1213  CD  ARG A 154      -6.652   2.945 -11.819  1.00 88.97           C  
ATOM   1214  NE  ARG A 154      -6.466   4.042 -12.765  1.00 88.97           N  
ATOM   1215  NH1 ARG A 154      -7.904   3.187 -14.358  1.00 88.97           N  
ATOM   1216  NH2 ARG A 154      -6.824   5.174 -14.730  1.00 88.97           N  
ATOM   1217  CZ  ARG A 154      -7.065   4.132 -13.949  1.00 88.97           C  
ATOM   1218  N   PHE A 155      -4.208   2.538  -7.481  1.00 85.17           N  
ATOM   1219  CA  PHE A 155      -4.695   1.751  -6.355  1.00 85.17           C  
ATOM   1220  C   PHE A 155      -6.176   2.013  -6.111  1.00 85.17           C  
ATOM   1221  CB  PHE A 155      -3.891   2.065  -5.090  1.00 85.17           C  
ATOM   1222  O   PHE A 155      -6.574   3.147  -5.835  1.00 85.17           O  
ATOM   1223  CG  PHE A 155      -4.179   1.136  -3.941  1.00 85.17           C  
ATOM   1224  CD1 PHE A 155      -4.470   1.638  -2.679  1.00 85.17           C  
ATOM   1225  CD2 PHE A 155      -4.158  -0.241  -4.124  1.00 85.17           C  
ATOM   1226  CE1 PHE A 155      -4.737   0.781  -1.614  1.00 85.17           C  
ATOM   1227  CE2 PHE A 155      -4.424  -1.104  -3.065  1.00 85.17           C  
ATOM   1228  CZ  PHE A 155      -4.712  -0.591  -1.810  1.00 85.17           C  
ATOM   1229  N   GLN A 156      -6.926   1.014  -6.237  1.00 83.10           N  
ATOM   1230  CA  GLN A 156      -8.364   1.151  -6.035  1.00 83.10           C  
ATOM   1231  C   GLN A 156      -8.835   0.319  -4.845  1.00 83.10           C  
ATOM   1232  CB  GLN A 156      -9.126   0.742  -7.296  1.00 83.10           C  
ATOM   1233  O   GLN A 156      -8.458  -0.847  -4.709  1.00 83.10           O  
ATOM   1234  CG  GLN A 156     -10.613   1.063  -7.248  1.00 83.10           C  
ATOM   1235  CD  GLN A 156     -11.317   0.783  -8.562  1.00 83.10           C  
ATOM   1236  NE2 GLN A 156     -12.499   1.365  -8.738  1.00 83.10           N  
ATOM   1237  OE1 GLN A 156     -10.802   0.052  -9.414  1.00 83.10           O  
ATOM   1238  N   LEU A 157      -9.583   1.073  -3.945  1.00 75.10           N  
ATOM   1239  CA  LEU A 157     -10.256   0.385  -2.849  1.00 75.10           C  
ATOM   1240  C   LEU A 157     -11.728   0.153  -3.176  1.00 75.10           C  
ATOM   1241  CB  LEU A 157     -10.130   1.190  -1.553  1.00 75.10           C  
ATOM   1242  O   LEU A 157     -12.382   1.019  -3.760  1.00 75.10           O  
ATOM   1243  CG  LEU A 157      -8.708   1.514  -1.092  1.00 75.10           C  
ATOM   1244  CD1 LEU A 157      -8.718   2.706  -0.141  1.00 75.10           C  
ATOM   1245  CD2 LEU A 157      -8.071   0.299  -0.427  1.00 75.10           C  
ATOM   1246  N   GLY A 158     -12.244  -1.172  -3.052  1.00 59.85           N  
ATOM   1247  CA  GLY A 158     -13.645  -1.556  -3.098  1.00 59.85           C  
ATOM   1248  C   GLY A 158     -13.950  -2.802  -2.288  1.00 59.85           C  
ATOM   1249  O   GLY A 158     -13.044  -3.568  -1.953  1.00 59.85           O  
TER    1250      GLY A 158
ENDMDL
END
