# Supplementary material for: Single-chain dimers from de novo immunoglobulins as robust scaffolds for multiple binding loops
Source: Nat Commun. 2023 Sep 23;14:5939. doi: 10.1038/s41467-023-41717-5 (PMC10517939; doi:10.1038/s41467-023-41717-5)
Supplement: Supplementary file 3 — Supplementary Data 1 [file 41467_2023_41717_MOESM3_ESM.zip › design_models/scIg/scIg14i/ranked_3.pdb]

MODEL     1
ATOM      1  N   ARG A   1       4.121  -0.967 -14.496  1.00 88.56           N  
ATOM      2  CA  ARG A   1       3.073  -0.816 -13.492  1.00 88.56           C  
ATOM      3  C   ARG A   1       3.090  -1.978 -12.504  1.00 88.56           C  
ATOM      4  CB  ARG A   1       1.699  -0.716 -14.159  1.00 88.56           C  
ATOM      5  O   ARG A   1       3.225  -3.137 -12.903  1.00 88.56           O  
ATOM      6  CG  ARG A   1       0.547  -0.576 -13.177  1.00 88.56           C  
ATOM      7  CD  ARG A   1      -0.797  -0.514 -13.890  1.00 88.56           C  
ATOM      8  NE  ARG A   1      -1.812   0.142 -13.070  1.00 88.56           N  
ATOM      9  NH1 ARG A   1      -3.483   0.002 -14.660  1.00 88.56           N  
ATOM     10  NH2 ARG A   1      -3.906   0.976 -12.628  1.00 88.56           N  
ATOM     11  CZ  ARG A   1      -3.065   0.371 -13.455  1.00 88.56           C  
ATOM     12  N   ILE A   2       3.119  -1.828 -11.260  1.00 90.59           N  
ATOM     13  CA  ILE A   2       2.974  -2.814 -10.195  1.00 90.59           C  
ATOM     14  C   ILE A   2       1.632  -2.622  -9.492  1.00 90.59           C  
ATOM     15  CB  ILE A   2       4.131  -2.719  -9.175  1.00 90.59           C  
ATOM     16  O   ILE A   2       1.331  -1.530  -9.003  1.00 90.59           O  
ATOM     17  CG1 ILE A   2       5.480  -2.907  -9.879  1.00 90.59           C  
ATOM     18  CG2 ILE A   2       3.950  -3.747  -8.055  1.00 90.59           C  
ATOM     19  CD1 ILE A   2       5.665  -4.283 -10.505  1.00 90.59           C  
ATOM     20  N   GLU A   3       0.826  -3.690  -9.479  1.00 91.85           N  
ATOM     21  CA  GLU A   3      -0.471  -3.652  -8.809  1.00 91.85           C  
ATOM     22  C   GLU A   3      -0.494  -4.579  -7.598  1.00 91.85           C  
ATOM     23  CB  GLU A   3      -1.590  -4.030  -9.783  1.00 91.85           C  
ATOM     24  O   GLU A   3      -0.194  -5.769  -7.714  1.00 91.85           O  
ATOM     25  CG  GLU A   3      -1.711  -3.092 -10.975  1.00 91.85           C  
ATOM     26  CD  GLU A   3      -2.784  -3.516 -11.965  1.00 91.85           C  
ATOM     27  OE1 GLU A   3      -2.632  -3.245 -13.178  1.00 91.85           O  
ATOM     28  OE2 GLU A   3      -3.785  -4.124 -11.525  1.00 91.85           O  
ATOM     29  N   VAL A   4      -0.711  -3.957  -6.418  1.00 91.46           N  
ATOM     30  CA  VAL A   4      -0.798  -4.745  -5.193  1.00 91.46           C  
ATOM     31  C   VAL A   4      -2.206  -4.640  -4.611  1.00 91.46           C  
ATOM     32  CB  VAL A   4       0.245  -4.289  -4.149  1.00 91.46           C  
ATOM     33  O   VAL A   4      -2.713  -3.538  -4.390  1.00 91.46           O  
ATOM     34  CG1 VAL A   4       0.185  -5.173  -2.904  1.00 91.46           C  
ATOM     35  CG2 VAL A   4       1.648  -4.307  -4.754  1.00 91.46           C  
ATOM     36  N   ARG A   5      -2.822  -5.788  -4.472  1.00 88.91           N  
ATOM     37  CA  ARG A   5      -4.149  -5.862  -3.870  1.00 88.91           C  
ATOM     38  C   ARG A   5      -4.131  -6.717  -2.607  1.00 88.91           C  
ATOM     39  CB  ARG A   5      -5.163  -6.424  -4.869  1.00 88.91           C  
ATOM     40  O   ARG A   5      -3.652  -7.853  -2.628  1.00 88.91           O  
ATOM     41  CG  ARG A   5      -6.601  -6.383  -4.377  1.00 88.91           C  
ATOM     42  CD  ARG A   5      -7.578  -6.839  -5.451  1.00 88.91           C  
ATOM     43  NE  ARG A   5      -8.945  -6.909  -4.943  1.00 88.91           N  
ATOM     44  NH1 ARG A   5      -9.869  -7.630  -6.933  1.00 88.91           N  
ATOM     45  NH2 ARG A   5     -11.201  -7.311  -5.095  1.00 88.91           N  
ATOM     46  CZ  ARG A   5     -10.002  -7.283  -5.658  1.00 88.91           C  
ATOM     47  N   VAL A   6      -4.595  -6.042  -1.512  1.00 84.35           N  
ATOM     48  CA  VAL A   6      -4.760  -6.809  -0.282  1.00 84.35           C  
ATOM     49  C   VAL A   6      -6.238  -6.865   0.098  1.00 84.35           C  
ATOM     50  CB  VAL A   6      -3.935  -6.207   0.877  1.00 84.35           C  
ATOM     51  O   VAL A   6      -6.835  -5.843   0.446  1.00 84.35           O  
ATOM     52  CG1 VAL A   6      -4.038  -7.083   2.125  1.00 84.35           C  
ATOM     53  CG2 VAL A   6      -2.475  -6.036   0.460  1.00 84.35           C  
ATOM     54  N   ASP A   7      -6.927  -7.926  -0.324  1.00 76.90           N  
ATOM     55  CA  ASP A   7      -8.356  -8.024  -0.045  1.00 76.90           C  
ATOM     56  C   ASP A   7      -8.726  -9.423   0.442  1.00 76.90           C  
ATOM     57  CB  ASP A   7      -9.171  -7.667  -1.290  1.00 76.90           C  
ATOM     58  O   ASP A   7      -8.075 -10.405   0.078  1.00 76.90           O  
ATOM     59  CG  ASP A   7      -8.985  -8.658  -2.425  1.00 76.90           C  
ATOM     60  OD1 ASP A   7      -9.429  -9.820  -2.300  1.00 76.90           O  
ATOM     61  OD2 ASP A   7      -8.386  -8.275  -3.453  1.00 76.90           O  
ATOM     62  N   ASN A   8      -9.682  -9.551   1.539  1.00 73.54           N  
ATOM     63  CA  ASN A   8     -10.403 -10.741   1.979  1.00 73.54           C  
ATOM     64  C   ASN A   8      -9.467 -11.934   2.146  1.00 73.54           C  
ATOM     65  CB  ASN A   8     -11.528 -11.081   0.999  1.00 73.54           C  
ATOM     66  O   ASN A   8      -9.748 -13.024   1.644  1.00 73.54           O  
ATOM     67  CG  ASN A   8     -12.666 -10.081   1.047  1.00 73.54           C  
ATOM     68  ND2 ASN A   8     -13.365  -9.924  -0.071  1.00 73.54           N  
ATOM     69  OD1 ASN A   8     -12.915  -9.454   2.080  1.00 73.54           O  
ATOM     70  N   GLY A   9      -8.239 -11.702   2.685  1.00 81.20           N  
ATOM     71  CA  GLY A   9      -7.415 -12.834   3.077  1.00 81.20           C  
ATOM     72  C   GLY A   9      -6.401 -13.228   2.020  1.00 81.20           C  
ATOM     73  O   GLY A   9      -5.797 -14.299   2.100  1.00 81.20           O  
ATOM     74  N   ARG A  10      -6.274 -12.306   0.977  1.00 91.46           N  
ATOM     75  CA  ARG A  10      -5.342 -12.611  -0.104  1.00 91.46           C  
ATOM     76  C   ARG A  10      -4.518 -11.384  -0.479  1.00 91.46           C  
ATOM     77  CB  ARG A  10      -6.094 -13.132  -1.331  1.00 91.46           C  
ATOM     78  O   ARG A  10      -5.014 -10.256  -0.426  1.00 91.46           O  
ATOM     79  CG  ARG A  10      -6.764 -14.480  -1.116  1.00 91.46           C  
ATOM     80  CD  ARG A  10      -7.523 -14.936  -2.354  1.00 91.46           C  
ATOM     81  NE  ARG A  10      -8.940 -14.594  -2.274  1.00 91.46           N  
ATOM     82  NH1 ARG A  10      -9.457 -15.363  -4.391  1.00 91.46           N  
ATOM     83  NH2 ARG A  10     -11.092 -14.454  -3.065  1.00 91.46           N  
ATOM     84  CZ  ARG A  10      -9.826 -14.804  -3.244  1.00 91.46           C  
ATOM     85  N   VAL A  11      -3.278 -11.647  -0.722  1.00 92.55           N  
ATOM     86  CA  VAL A  11      -2.405 -10.656  -1.342  1.00 92.55           C  
ATOM     87  C   VAL A  11      -2.186 -11.007  -2.812  1.00 92.55           C  
ATOM     88  CB  VAL A  11      -1.048 -10.558  -0.609  1.00 92.55           C  
ATOM     89  O   VAL A  11      -1.798 -12.132  -3.137  1.00 92.55           O  
ATOM     90  CG1 VAL A  11      -0.109  -9.598  -1.338  1.00 92.55           C  
ATOM     91  CG2 VAL A  11      -1.254 -10.113   0.837  1.00 92.55           C  
ATOM     92  N   ARG A  12      -2.540 -10.064  -3.674  1.00 94.32           N  
ATOM     93  CA  ARG A  12      -2.308 -10.239  -5.104  1.00 94.32           C  
ATOM     94  C   ARG A  12      -1.341  -9.186  -5.635  1.00 94.32           C  
ATOM     95  CB  ARG A  12      -3.629 -10.174  -5.875  1.00 94.32           C  
ATOM     96  O   ARG A  12      -1.505  -7.994  -5.368  1.00 94.32           O  
ATOM     97  CG  ARG A  12      -4.574 -11.326  -5.576  1.00 94.32           C  
ATOM     98  CD  ARG A  12      -5.891 -11.185  -6.325  1.00 94.32           C  
ATOM     99  NE  ARG A  12      -6.717 -10.118  -5.767  1.00 94.32           N  
ATOM    100  NH1 ARG A  12      -8.434 -10.365  -7.293  1.00 94.32           N  
ATOM    101  NH2 ARG A  12      -8.572  -8.769  -5.654  1.00 94.32           N  
ATOM    102  CZ  ARG A  12      -7.906  -9.753  -6.239  1.00 94.32           C  
ATOM    103  N   VAL A  13      -0.366  -9.665  -6.269  1.00 95.03           N  
ATOM    104  CA  VAL A  13       0.617  -8.765  -6.864  1.00 95.03           C  
ATOM    105  C   VAL A  13       0.738  -9.046  -8.360  1.00 95.03           C  
ATOM    106  CB  VAL A  13       1.997  -8.901  -6.182  1.00 95.03           C  
ATOM    107  O   VAL A  13       1.007 -10.180  -8.764  1.00 95.03           O  
ATOM    108  CG1 VAL A  13       2.993  -7.907  -6.777  1.00 95.03           C  
ATOM    109  CG2 VAL A  13       1.869  -8.697  -4.674  1.00 95.03           C  
ATOM    110  N   ARG A  14       0.411  -8.077  -9.161  1.00 95.42           N  
ATOM    111  CA  ARG A  14       0.608  -8.170 -10.604  1.00 95.42           C  
ATOM    112  C   ARG A  14       1.802  -7.332 -11.048  1.00 95.42           C  
ATOM    113  CB  ARG A  14      -0.652  -7.724 -11.348  1.00 95.42           C  
ATOM    114  O   ARG A  14       1.906  -6.155 -10.697  1.00 95.42           O  
ATOM    115  CG  ARG A  14      -0.572  -7.901 -12.856  1.00 95.42           C  
ATOM    116  CD  ARG A  14      -1.884  -7.536 -13.538  1.00 95.42           C  
ATOM    117  NE  ARG A  14      -1.787  -7.654 -14.990  1.00 95.42           N  
ATOM    118  NH1 ARG A  14      -4.070  -7.675 -15.346  1.00 95.42           N  
ATOM    119  NH2 ARG A  14      -2.626  -7.823 -17.121  1.00 95.42           N  
ATOM    120  CZ  ARG A  14      -2.828  -7.717 -15.816  1.00 95.42           C  
ATOM    121  N   ASN A  15       2.719  -8.027 -11.759  1.00 94.54           N  
ATOM    122  CA  ASN A  15       3.916  -7.347 -12.242  1.00 94.54           C  
ATOM    123  C   ASN A  15       3.765  -6.913 -13.698  1.00 94.54           C  
ATOM    124  CB  ASN A  15       5.145  -8.244 -12.080  1.00 94.54           C  
ATOM    125  O   ASN A  15       3.868  -7.736 -14.609  1.00 94.54           O  
ATOM    126  CG  ASN A  15       6.427  -7.563 -12.515  1.00 94.54           C  
ATOM    127  ND2 ASN A  15       7.515  -8.322 -12.565  1.00 94.54           N  
ATOM    128  OD1 ASN A  15       6.440  -6.363 -12.803  1.00 94.54           O  
ATOM    129  N   GLY A  16       3.504  -5.616 -13.901  1.00 92.54           N  
ATOM    130  CA  GLY A  16       3.343  -5.069 -15.238  1.00 92.54           C  
ATOM    131  C   GLY A  16       4.623  -4.482 -15.802  1.00 92.54           C  
ATOM    132  O   GLY A  16       4.613  -3.864 -16.868  1.00 92.54           O  
ATOM    133  N   THR A  17       5.703  -4.678 -15.113  1.00 90.69           N  
ATOM    134  CA  THR A  17       6.990  -4.164 -15.568  1.00 90.69           C  
ATOM    135  C   THR A  17       7.638  -5.128 -16.558  1.00 90.69           C  
ATOM    136  CB  THR A  17       7.945  -3.922 -14.384  1.00 90.69           C  
ATOM    137  O   THR A  17       7.080  -6.186 -16.858  1.00 90.69           O  
ATOM    138  CG2 THR A  17       7.244  -3.169 -13.258  1.00 90.69           C  
ATOM    139  OG1 THR A  17       8.407  -5.184 -13.885  1.00 90.69           O  
ATOM    140  N   ASP A  18       8.824  -4.713 -17.134  1.00 92.83           N  
ATOM    141  CA  ASP A  18       9.525  -5.551 -18.102  1.00 92.83           C  
ATOM    142  C   ASP A  18      10.594  -6.402 -17.421  1.00 92.83           C  
ATOM    143  CB  ASP A  18      10.156  -4.690 -19.199  1.00 92.83           C  
ATOM    144  O   ASP A  18      11.445  -6.992 -18.091  1.00 92.83           O  
ATOM    145  CG  ASP A  18      11.129  -3.658 -18.656  1.00 92.83           C  
ATOM    146  OD1 ASP A  18      11.169  -3.447 -17.425  1.00 92.83           O  
ATOM    147  OD2 ASP A  18      11.859  -3.048 -19.467  1.00 92.83           O  
ATOM    148  N   ARG A  19      10.646  -6.455 -16.059  1.00 93.89           N  
ATOM    149  CA  ARG A  19      11.608  -7.243 -15.296  1.00 93.89           C  
ATOM    150  C   ARG A  19      10.924  -7.985 -14.153  1.00 93.89           C  
ATOM    151  CB  ARG A  19      12.722  -6.349 -14.747  1.00 93.89           C  
ATOM    152  O   ARG A  19       9.838  -7.597 -13.715  1.00 93.89           O  
ATOM    153  CG  ARG A  19      12.228  -5.245 -13.826  1.00 93.89           C  
ATOM    154  CD  ARG A  19      13.337  -4.261 -13.479  1.00 93.89           C  
ATOM    155  NE  ARG A  19      13.325  -3.101 -14.366  1.00 93.89           N  
ATOM    156  NH1 ARG A  19      15.291  -2.200 -13.554  1.00 93.89           N  
ATOM    157  NH2 ARG A  19      14.144  -1.137 -15.229  1.00 93.89           N  
ATOM    158  CZ  ARG A  19      14.253  -2.149 -14.381  1.00 93.89           C  
ATOM    159  N   PRO A  20      11.663  -9.086 -13.682  1.00 95.95           N  
ATOM    160  CA  PRO A  20      11.103  -9.799 -12.531  1.00 95.95           C  
ATOM    161  C   PRO A  20      11.124  -8.963 -11.253  1.00 95.95           C  
ATOM    162  CB  PRO A  20      12.013 -11.023 -12.398  1.00 95.95           C  
ATOM    163  O   PRO A  20      12.007  -8.120 -11.077  1.00 95.95           O  
ATOM    164  CG  PRO A  20      12.736 -11.106 -13.704  1.00 95.95           C  
ATOM    165  CD  PRO A  20      12.712  -9.750 -14.349  1.00 95.95           C  
ATOM    166  N   CYS A  21      10.091  -9.146 -10.461  1.00 96.51           N  
ATOM    167  CA  CYS A  21      10.006  -8.485  -9.163  1.00 96.51           C  
ATOM    168  C   CYS A  21      10.019  -9.504  -8.030  1.00 96.51           C  
ATOM    169  CB  CYS A  21       8.741  -7.632  -9.078  1.00 96.51           C  
ATOM    170  O   CYS A  21       9.422 -10.576  -8.146  1.00 96.51           O  
ATOM    171  SG  CYS A  21       8.715  -6.250 -10.242  1.00 96.51           S  
ATOM    172  N   ARG A  22      10.833  -9.186  -7.047  1.00 97.37           N  
ATOM    173  CA  ARG A  22      10.787  -9.983  -5.825  1.00 97.37           C  
ATOM    174  C   ARG A  22       9.758  -9.426  -4.846  1.00 97.37           C  
ATOM    175  CB  ARG A  22      12.166 -10.033  -5.163  1.00 97.37           C  
ATOM    176  O   ARG A  22       9.804  -8.245  -4.495  1.00 97.37           O  
ATOM    177  CG  ARG A  22      13.142 -10.977  -5.846  1.00 97.37           C  
ATOM    178  CD  ARG A  22      14.437 -11.116  -5.057  1.00 97.37           C  
ATOM    179  NE  ARG A  22      15.373 -10.038  -5.363  1.00 97.37           N  
ATOM    180  NH1 ARG A  22      16.880 -10.597  -3.704  1.00 97.37           N  
ATOM    181  NH2 ARG A  22      17.290  -8.806  -5.075  1.00 97.37           N  
ATOM    182  CZ  ARG A  22      16.512  -9.816  -4.713  1.00 97.37           C  
ATOM    183  N   VAL A  23       8.817 -10.289  -4.501  1.00 97.01           N  
ATOM    184  CA  VAL A  23       7.749  -9.855  -3.607  1.00 97.01           C  
ATOM    185  C   VAL A  23       7.886 -10.559  -2.259  1.00 97.01           C  
ATOM    186  CB  VAL A  23       6.355 -10.130  -4.213  1.00 97.01           C  
ATOM    187  O   VAL A  23       7.975 -11.788  -2.199  1.00 97.01           O  
ATOM    188  CG1 VAL A  23       5.252  -9.705  -3.245  1.00 97.01           C  
ATOM    189  CG2 VAL A  23       6.203  -9.408  -5.551  1.00 97.01           C  
ATOM    190  N   ARG A  24       7.992  -9.727  -1.190  1.00 96.52           N  
ATOM    191  CA  ARG A  24       8.023 -10.220   0.183  1.00 96.52           C  
ATOM    192  C   ARG A  24       6.720  -9.901   0.909  1.00 96.52           C  
ATOM    193  CB  ARG A  24       9.207  -9.620   0.944  1.00 96.52           C  
ATOM    194  O   ARG A  24       6.283  -8.749   0.933  1.00 96.52           O  
ATOM    195  CG  ARG A  24       9.260 -10.015   2.411  1.00 96.52           C  
ATOM    196  CD  ARG A  24      10.516  -9.489   3.092  1.00 96.52           C  
ATOM    197  NE  ARG A  24      10.642  -8.041   2.947  1.00 96.52           N  
ATOM    198  NH1 ARG A  24      12.638  -7.892   4.102  1.00 96.52           N  
ATOM    199  NH2 ARG A  24      11.662  -6.005   3.240  1.00 96.52           N  
ATOM    200  CZ  ARG A  24      11.647  -7.316   3.430  1.00 96.52           C  
ATOM    201  N   VAL A  25       6.050 -10.938   1.415  1.00 95.62           N  
ATOM    202  CA  VAL A  25       4.818 -10.761   2.177  1.00 95.62           C  
ATOM    203  C   VAL A  25       5.059 -11.125   3.641  1.00 95.62           C  
ATOM    204  CB  VAL A  25       3.665 -11.611   1.598  1.00 95.62           C  
ATOM    205  O   VAL A  25       5.386 -12.272   3.955  1.00 95.62           O  
ATOM    206  CG1 VAL A  25       2.375 -11.374   2.380  1.00 95.62           C  
ATOM    207  CG2 VAL A  25       3.462 -11.296   0.117  1.00 95.62           C  
ATOM    208  N   THR A  26       4.994 -10.116   4.498  1.00 94.61           N  
ATOM    209  CA  THR A  26       5.100 -10.301   5.941  1.00 94.61           C  
ATOM    210  C   THR A  26       3.738 -10.131   6.609  1.00 94.61           C  
ATOM    211  CB  THR A  26       6.105  -9.311   6.559  1.00 94.61           C  
ATOM    212  O   THR A  26       3.118  -9.070   6.505  1.00 94.61           O  
ATOM    213  CG2 THR A  26       6.280  -9.565   8.052  1.00 94.61           C  
ATOM    214  OG1 THR A  26       7.373  -9.459   5.908  1.00 94.61           O  
ATOM    215  N   ALA A  27       3.203 -11.214   7.197  1.00 92.19           N  
ATOM    216  CA  ALA A  27       1.919 -11.217   7.894  1.00 92.19           C  
ATOM    217  C   ALA A  27       1.941 -12.177   9.080  1.00 92.19           C  
ATOM    218  CB  ALA A  27       0.793 -11.588   6.932  1.00 92.19           C  
ATOM    219  O   ALA A  27       2.426 -13.305   8.965  1.00 92.19           O  
ATOM    220  N   GLY A  28       1.443 -11.702  10.313  1.00 84.53           N  
ATOM    221  CA  GLY A  28       1.326 -12.594  11.456  1.00 84.53           C  
ATOM    222  C   GLY A  28       2.658 -13.161  11.909  1.00 84.53           C  
ATOM    223  O   GLY A  28       2.730 -14.305  12.363  1.00 84.53           O  
ATOM    224  N   GLY A  29       3.868 -12.336  11.631  1.00 84.20           N  
ATOM    225  CA  GLY A  29       5.185 -12.755  12.083  1.00 84.20           C  
ATOM    226  C   GLY A  29       5.882 -13.684  11.108  1.00 84.20           C  
ATOM    227  O   GLY A  29       7.006 -14.125  11.359  1.00 84.20           O  
ATOM    228  N   GLU A  30       5.222 -14.038  10.025  1.00 90.97           N  
ATOM    229  CA  GLU A  30       5.789 -14.869   8.967  1.00 90.97           C  
ATOM    230  C   GLU A  30       6.133 -14.037   7.736  1.00 90.97           C  
ATOM    231  CB  GLU A  30       4.821 -15.993   8.589  1.00 90.97           C  
ATOM    232  O   GLU A  30       5.426 -13.080   7.410  1.00 90.97           O  
ATOM    233  CG  GLU A  30       4.555 -16.981   9.716  1.00 90.97           C  
ATOM    234  CD  GLU A  30       3.608 -18.102   9.320  1.00 90.97           C  
ATOM    235  OE1 GLU A  30       3.564 -19.137  10.024  1.00 90.97           O  
ATOM    236  OE2 GLU A  30       2.905 -17.946   8.297  1.00 90.97           O  
ATOM    237  N   THR A  31       7.306 -14.444   7.188  1.00 93.94           N  
ATOM    238  CA  THR A  31       7.723 -13.795   5.950  1.00 93.94           C  
ATOM    239  C   THR A  31       7.870 -14.817   4.826  1.00 93.94           C  
ATOM    240  CB  THR A  31       9.051 -13.038   6.136  1.00 93.94           C  
ATOM    241  O   THR A  31       8.530 -15.845   4.997  1.00 93.94           O  
ATOM    242  CG2 THR A  31       9.479 -12.352   4.843  1.00 93.94           C  
ATOM    243  OG1 THR A  31       8.890 -12.047   7.159  1.00 93.94           O  
ATOM    244  N   ARG A  32       7.136 -14.539   3.729  1.00 95.26           N  
ATOM    245  CA  ARG A  32       7.273 -15.355   2.527  1.00 95.26           C  
ATOM    246  C   ARG A  32       7.779 -14.523   1.354  1.00 95.26           C  
ATOM    247  CB  ARG A  32       5.938 -16.011   2.167  1.00 95.26           C  
ATOM    248  O   ARG A  32       7.375 -13.370   1.184  1.00 95.26           O  
ATOM    249  CG  ARG A  32       5.421 -16.976   3.222  1.00 95.26           C  
ATOM    250  CD  ARG A  32       4.066 -17.556   2.840  1.00 95.26           C  
ATOM    251  NE  ARG A  32       2.986 -16.600   3.068  1.00 95.26           N  
ATOM    252  NH1 ARG A  32       1.291 -18.064   2.504  1.00 95.26           N  
ATOM    253  NH2 ARG A  32       0.794 -15.919   3.140  1.00 95.26           N  
ATOM    254  CZ  ARG A  32       1.693 -16.863   2.903  1.00 95.26           C  
ATOM    255  N   GLU A  33       8.649 -15.111   0.550  1.00 96.88           N  
ATOM    256  CA  GLU A  33       9.234 -14.417  -0.593  1.00 96.88           C  
ATOM    257  C   GLU A  33       8.883 -15.117  -1.902  1.00 96.88           C  
ATOM    258  CB  GLU A  33      10.754 -14.317  -0.440  1.00 96.88           C  
ATOM    259  O   GLU A  33       8.896 -16.348  -1.977  1.00 96.88           O  
ATOM    260  CG  GLU A  33      11.200 -13.417   0.703  1.00 96.88           C  
ATOM    261  CD  GLU A  33      12.709 -13.250   0.782  1.00 96.88           C  
ATOM    262  OE1 GLU A  33      13.196 -12.569   1.713  1.00 96.88           O  
ATOM    263  OE2 GLU A  33      13.409 -13.804  -0.094  1.00 96.88           O  
ATOM    264  N   TYR A  34       8.549 -14.255  -2.924  1.00 97.18           N  
ATOM    265  CA  TYR A  34       8.158 -14.777  -4.229  1.00 97.18           C  
ATOM    266  C   TYR A  34       8.800 -13.972  -5.353  1.00 97.18           C  
ATOM    267  CB  TYR A  34       6.634 -14.761  -4.380  1.00 97.18           C  
ATOM    268  O   TYR A  34       9.050 -12.774  -5.202  1.00 97.18           O  
ATOM    269  CG  TYR A  34       5.904 -15.429  -3.240  1.00 97.18           C  
ATOM    270  CD1 TYR A  34       5.571 -16.781  -3.297  1.00 97.18           C  
ATOM    271  CD2 TYR A  34       5.545 -14.711  -2.105  1.00 97.18           C  
ATOM    272  CE1 TYR A  34       4.896 -17.400  -2.250  1.00 97.18           C  
ATOM    273  CE2 TYR A  34       4.870 -15.320  -1.052  1.00 97.18           C  
ATOM    274  OH  TYR A  34       3.883 -17.271  -0.094  1.00 97.18           O  
ATOM    275  CZ  TYR A  34       4.551 -16.663  -1.133  1.00 97.18           C  
ATOM    276  N   THR A  35       9.106 -14.766  -6.415  1.00 97.01           N  
ATOM    277  CA  THR A  35       9.470 -14.063  -7.640  1.00 97.01           C  
ATOM    278  C   THR A  35       8.260 -13.918  -8.559  1.00 97.01           C  
ATOM    279  CB  THR A  35      10.601 -14.791  -8.388  1.00 97.01           C  
ATOM    280  O   THR A  35       7.578 -14.900  -8.856  1.00 97.01           O  
ATOM    281  CG2 THR A  35      10.971 -14.059  -9.674  1.00 97.01           C  
ATOM    282  OG1 THR A  35      11.756 -14.863  -7.543  1.00 97.01           O  
ATOM    283  N   VAL A  36       7.901 -12.710  -8.990  1.00 96.86           N  
ATOM    284  CA  VAL A  36       6.807 -12.444  -9.918  1.00 96.86           C  
ATOM    285  C   VAL A  36       7.369 -11.994 -11.265  1.00 96.86           C  
ATOM    286  CB  VAL A  36       5.837 -11.378  -9.362  1.00 96.86           C  
ATOM    287  O   VAL A  36       7.994 -10.935 -11.361  1.00 96.86           O  
ATOM    288  CG1 VAL A  36       4.609 -11.243 -10.261  1.00 96.86           C  
ATOM    289  CG2 VAL A  36       5.422 -11.727  -7.934  1.00 96.86           C  
ATOM    290  N   ASN A  37       7.224 -12.853 -12.295  1.00 96.79           N  
ATOM    291  CA  ASN A  37       7.737 -12.546 -13.626  1.00 96.79           C  
ATOM    292  C   ASN A  37       6.867 -11.514 -14.338  1.00 96.79           C  
ATOM    293  CB  ASN A  37       7.845 -13.820 -14.466  1.00 96.79           C  
ATOM    294  O   ASN A  37       5.699 -11.336 -13.990  1.00 96.79           O  
ATOM    295  CG  ASN A  37       8.866 -14.798 -13.917  1.00 96.79           C  
ATOM    296  ND2 ASN A  37       8.496 -16.071 -13.858  1.00 96.79           N  
ATOM    297  OD1 ASN A  37       9.978 -14.411 -13.548  1.00 96.79           O  
ATOM    298  N   PRO A  38       7.478 -10.806 -15.320  1.00 96.11           N  
ATOM    299  CA  PRO A  38       6.710  -9.836 -16.105  1.00 96.11           C  
ATOM    300  C   PRO A  38       5.435 -10.433 -16.696  1.00 96.11           C  
ATOM    301  CB  PRO A  38       7.686  -9.427 -17.212  1.00 96.11           C  
ATOM    302  O   PRO A  38       5.466 -11.530 -17.259  1.00 96.11           O  
ATOM    303  CG  PRO A  38       9.043  -9.638 -16.622  1.00 96.11           C  
ATOM    304  CD  PRO A  38       8.999 -10.861 -15.750  1.00 96.11           C  
ATOM    305  N   GLY A  39       4.314  -9.700 -16.516  1.00 94.63           N  
ATOM    306  CA  GLY A  39       3.048 -10.113 -17.101  1.00 94.63           C  
ATOM    307  C   GLY A  39       2.328 -11.168 -16.281  1.00 94.63           C  
ATOM    308  O   GLY A  39       1.269 -11.655 -16.681  1.00 94.63           O  
ATOM    309  N   THR A  40       2.962 -11.589 -15.085  1.00 96.45           N  
ATOM    310  CA  THR A  40       2.354 -12.623 -14.255  1.00 96.45           C  
ATOM    311  C   THR A  40       1.775 -12.021 -12.978  1.00 96.45           C  
ATOM    312  CB  THR A  40       3.373 -13.719 -13.893  1.00 96.45           C  
ATOM    313  O   THR A  40       2.041 -10.862 -12.656  1.00 96.45           O  
ATOM    314  CG2 THR A  40       4.007 -14.317 -15.145  1.00 96.45           C  
ATOM    315  OG1 THR A  40       4.403 -13.154 -13.073  1.00 96.45           O  
ATOM    316  N   GLU A  41       1.016 -12.898 -12.347  1.00 95.85           N  
ATOM    317  CA  GLU A  41       0.360 -12.485 -11.110  1.00 95.85           C  
ATOM    318  C   GLU A  41       0.660 -13.459  -9.974  1.00 95.85           C  
ATOM    319  CB  GLU A  41      -1.152 -12.368 -11.317  1.00 95.85           C  
ATOM    320  O   GLU A  41       0.713 -14.672 -10.187  1.00 95.85           O  
ATOM    321  CG  GLU A  41      -1.907 -11.895 -10.083  1.00 95.85           C  
ATOM    322  CD  GLU A  41      -3.407 -11.784 -10.303  1.00 95.85           C  
ATOM    323  OE1 GLU A  41      -4.166 -12.604  -9.738  1.00 95.85           O  
ATOM    324  OE2 GLU A  41      -3.827 -10.870 -11.047  1.00 95.85           O  
ATOM    325  N   LEU A  42       0.991 -12.931  -8.806  1.00 96.20           N  
ATOM    326  CA  LEU A  42       1.176 -13.680  -7.568  1.00 96.20           C  
ATOM    327  C   LEU A  42      -0.069 -13.597  -6.691  1.00 96.20           C  
ATOM    328  CB  LEU A  42       2.392 -13.154  -6.799  1.00 96.20           C  
ATOM    329  O   LEU A  42      -0.645 -12.519  -6.525  1.00 96.20           O  
ATOM    330  CG  LEU A  42       2.585 -13.697  -5.382  1.00 96.20           C  
ATOM    331  CD1 LEU A  42       3.008 -15.161  -5.429  1.00 96.20           C  
ATOM    332  CD2 LEU A  42       3.611 -12.862  -4.625  1.00 96.20           C  
ATOM    333  N   GLU A  43      -0.482 -14.722  -6.152  1.00 95.48           N  
ATOM    334  CA  GLU A  43      -1.559 -14.767  -5.168  1.00 95.48           C  
ATOM    335  C   GLU A  43      -1.123 -15.504  -3.905  1.00 95.48           C  
ATOM    336  CB  GLU A  43      -2.803 -15.432  -5.763  1.00 95.48           C  
ATOM    337  O   GLU A  43      -0.686 -16.655  -3.972  1.00 95.48           O  
ATOM    338  CG  GLU A  43      -4.031 -15.352  -4.868  1.00 95.48           C  
ATOM    339  CD  GLU A  43      -5.275 -15.956  -5.500  1.00 95.48           C  
ATOM    340  OE1 GLU A  43      -5.790 -16.971  -4.979  1.00 95.48           O  
ATOM    341  OE2 GLU A  43      -5.738 -15.410  -6.527  1.00 95.48           O  
ATOM    342  N   VAL A  44      -1.244 -14.826  -2.753  1.00 94.07           N  
ATOM    343  CA  VAL A  44      -0.855 -15.393  -1.466  1.00 94.07           C  
ATOM    344  C   VAL A  44      -2.039 -15.349  -0.503  1.00 94.07           C  
ATOM    345  CB  VAL A  44       0.354 -14.646  -0.859  1.00 94.07           C  
ATOM    346  O   VAL A  44      -2.642 -14.292  -0.299  1.00 94.07           O  
ATOM    347  CG1 VAL A  44       0.778 -15.287   0.461  1.00 94.07           C  
ATOM    348  CG2 VAL A  44       1.520 -14.628  -1.846  1.00 94.07           C  
ATOM    349  N   GLU A  45      -2.341 -16.508  -0.002  1.00 93.26           N  
ATOM    350  CA  GLU A  45      -3.435 -16.567   0.962  1.00 93.26           C  
ATOM    351  C   GLU A  45      -2.956 -16.199   2.363  1.00 93.26           C  
ATOM    352  CB  GLU A  45      -4.068 -17.961   0.972  1.00 93.26           C  
ATOM    353  O   GLU A  45      -1.879 -16.621   2.788  1.00 93.26           O  
ATOM    354  CG  GLU A  45      -4.849 -18.291  -0.291  1.00 93.26           C  
ATOM    355  CD  GLU A  45      -5.562 -19.632  -0.223  1.00 93.26           C  
ATOM    356  OE1 GLU A  45      -6.494 -19.866  -1.027  1.00 93.26           O  
ATOM    357  OE2 GLU A  45      -5.188 -20.455   0.642  1.00 93.26           O  
ATOM    358  N   LEU A  46      -3.838 -15.311   3.069  1.00 91.33           N  
ATOM    359  CA  LEU A  46      -3.546 -14.933   4.448  1.00 91.33           C  
ATOM    360  C   LEU A  46      -4.519 -15.602   5.413  1.00 91.33           C  
ATOM    361  CB  LEU A  46      -3.612 -13.412   4.611  1.00 91.33           C  
ATOM    362  O   LEU A  46      -5.698 -15.772   5.094  1.00 91.33           O  
ATOM    363  CG  LEU A  46      -2.658 -12.594   3.739  1.00 91.33           C  
ATOM    364  CD1 LEU A  46      -2.942 -11.104   3.896  1.00 91.33           C  
ATOM    365  CD2 LEU A  46      -1.208 -12.908   4.094  1.00 91.33           C  
ATOM    366  N   SER A  47      -3.984 -16.117   6.453  1.00 90.58           N  
ATOM    367  CA  SER A  47      -4.879 -16.594   7.502  1.00 90.58           C  
ATOM    368  C   SER A  47      -5.652 -15.442   8.136  1.00 90.58           C  
ATOM    369  CB  SER A  47      -4.092 -17.344   8.578  1.00 90.58           C  
ATOM    370  O   SER A  47      -5.260 -14.280   8.008  1.00 90.58           O  
ATOM    371  OG  SER A  47      -3.247 -16.458   9.292  1.00 90.58           O  
ATOM    372  N   PRO A  48      -6.764 -15.729   8.779  1.00 86.40           N  
ATOM    373  CA  PRO A  48      -7.571 -14.701   9.438  1.00 86.40           C  
ATOM    374  C   PRO A  48      -6.745 -13.796  10.350  1.00 86.40           C  
ATOM    375  CB  PRO A  48      -8.584 -15.513  10.249  1.00 86.40           C  
ATOM    376  O   PRO A  48      -6.999 -12.591  10.424  1.00 86.40           O  
ATOM    377  CG  PRO A  48      -8.755 -16.785   9.482  1.00 86.40           C  
ATOM    378  CD  PRO A  48      -7.426 -17.174   8.902  1.00 86.40           C  
ATOM    379  N   GLU A  49      -5.802 -14.402  11.022  1.00 82.53           N  
ATOM    380  CA  GLU A  49      -4.958 -13.650  11.946  1.00 82.53           C  
ATOM    381  C   GLU A  49      -3.980 -12.752  11.193  1.00 82.53           C  
ATOM    382  CB  GLU A  49      -4.194 -14.600  12.871  1.00 82.53           C  
ATOM    383  O   GLU A  49      -3.601 -11.688  11.686  1.00 82.53           O  
ATOM    384  CG  GLU A  49      -5.085 -15.363  13.841  1.00 82.53           C  
ATOM    385  CD  GLU A  49      -4.316 -16.326  14.731  1.00 82.53           C  
ATOM    386  OE1 GLU A  49      -4.936 -16.966  15.611  1.00 82.53           O  
ATOM    387  OE2 GLU A  49      -3.084 -16.441  14.549  1.00 82.53           O  
ATOM    388  N   GLN A  50      -3.660 -13.068   9.908  1.00 88.22           N  
ATOM    389  CA  GLN A  50      -2.684 -12.361   9.085  1.00 88.22           C  
ATOM    390  C   GLN A  50      -3.342 -11.228   8.302  1.00 88.22           C  
ATOM    391  CB  GLN A  50      -1.990 -13.329   8.125  1.00 88.22           C  
ATOM    392  O   GLN A  50      -2.668 -10.289   7.875  1.00 88.22           O  
ATOM    393  CG  GLN A  50      -1.059 -14.317   8.814  1.00 88.22           C  
ATOM    394  CD  GLN A  50      -0.527 -15.379   7.870  1.00 88.22           C  
ATOM    395  NE2 GLN A  50       0.654 -15.906   8.176  1.00 88.22           N  
ATOM    396  OE1 GLN A  50      -1.172 -15.722   6.874  1.00 88.22           O  
ATOM    397  N   GLN A  51      -4.694 -11.205   8.241  1.00 85.41           N  
ATOM    398  CA  GLN A  51      -5.445 -10.312   7.366  1.00 85.41           C  
ATOM    399  C   GLN A  51      -5.468  -8.890   7.920  1.00 85.41           C  
ATOM    400  CB  GLN A  51      -6.874 -10.824   7.174  1.00 85.41           C  
ATOM    401  O   GLN A  51      -5.687  -7.932   7.176  1.00 85.41           O  
ATOM    402  CG  GLN A  51      -6.963 -12.105   6.356  1.00 85.41           C  
ATOM    403  CD  GLN A  51      -8.379 -12.641   6.258  1.00 85.41           C  
ATOM    404  NE2 GLN A  51      -8.521 -13.845   5.714  1.00 85.41           N  
ATOM    405  OE1 GLN A  51      -9.337 -11.980   6.670  1.00 85.41           O  
ATOM    406  N   ASN A  52      -5.048  -8.759   9.192  1.00 83.79           N  
ATOM    407  CA  ASN A  52      -5.166  -7.459   9.842  1.00 83.79           C  
ATOM    408  C   ASN A  52      -3.827  -6.729   9.882  1.00 83.79           C  
ATOM    409  CB  ASN A  52      -5.729  -7.615  11.257  1.00 83.79           C  
ATOM    410  O   ASN A  52      -3.784  -5.512  10.075  1.00 83.79           O  
ATOM    411  CG  ASN A  52      -7.178  -8.058  11.263  1.00 83.79           C  
ATOM    412  ND2 ASN A  52      -7.517  -8.966  12.171  1.00 83.79           N  
ATOM    413  OD1 ASN A  52      -7.987  -7.588  10.459  1.00 83.79           O  
ATOM    414  N   ASN A  53      -2.845  -7.458   9.582  1.00 89.98           N  
ATOM    415  CA  ASN A  53      -1.494  -6.909   9.547  1.00 89.98           C  
ATOM    416  C   ASN A  53      -0.652  -7.559   8.453  1.00 89.98           C  
ATOM    417  CB  ASN A  53      -0.813  -7.070  10.907  1.00 89.98           C  
ATOM    418  O   ASN A  53      -0.290  -8.733   8.557  1.00 89.98           O  
ATOM    419  CG  ASN A  53      -1.547  -6.345  12.018  1.00 89.98           C  
ATOM    420  ND2 ASN A  53      -2.117  -7.105  12.946  1.00 89.98           N  
ATOM    421  OD1 ASN A  53      -1.603  -5.113  12.040  1.00 89.98           O  
ATOM    422  N   ALA A  54      -0.412  -6.884   7.394  1.00 92.26           N  
ATOM    423  CA  ALA A  54       0.392  -7.433   6.305  1.00 92.26           C  
ATOM    424  C   ALA A  54       1.266  -6.355   5.671  1.00 92.26           C  
ATOM    425  CB  ALA A  54      -0.507  -8.073   5.251  1.00 92.26           C  
ATOM    426  O   ALA A  54       0.844  -5.203   5.539  1.00 92.26           O  
ATOM    427  N   ILE A  55       2.521  -6.736   5.424  1.00 94.35           N  
ATOM    428  CA  ILE A  55       3.455  -5.882   4.699  1.00 94.35           C  
ATOM    429  C   ILE A  55       3.832  -6.539   3.373  1.00 94.35           C  
ATOM    430  CB  ILE A  55       4.723  -5.594   5.534  1.00 94.35           C  
ATOM    431  O   ILE A  55       4.281  -7.688   3.348  1.00 94.35           O  
ATOM    432  CG1 ILE A  55       4.345  -4.958   6.877  1.00 94.35           C  
ATOM    433  CG2 ILE A  55       5.690  -4.696   4.756  1.00 94.35           C  
ATOM    434  CD1 ILE A  55       5.491  -4.896   7.877  1.00 94.35           C  
ATOM    435  N   VAL A  56       3.593  -5.880   2.313  1.00 95.08           N  
ATOM    436  CA  VAL A  56       4.028  -6.355   1.004  1.00 95.08           C  
ATOM    437  C   VAL A  56       5.167  -5.478   0.489  1.00 95.08           C  
ATOM    438  CB  VAL A  56       2.864  -6.369  -0.011  1.00 95.08           C  
ATOM    439  O   VAL A  56       4.995  -4.271   0.307  1.00 95.08           O  
ATOM    440  CG1 VAL A  56       3.316  -6.966  -1.343  1.00 95.08           C  
ATOM    441  CG2 VAL A  56       1.676  -7.147   0.551  1.00 95.08           C  
ATOM    442  N   THR A  57       6.325  -6.070   0.360  1.00 95.67           N  
ATOM    443  CA  THR A  57       7.482  -5.377  -0.194  1.00 95.67           C  
ATOM    444  C   THR A  57       7.791  -5.880  -1.602  1.00 95.67           C  
ATOM    445  CB  THR A  57       8.722  -5.556   0.701  1.00 95.67           C  
ATOM    446  O   THR A  57       7.934  -7.085  -1.819  1.00 95.67           O  
ATOM    447  CG2 THR A  57       9.880  -4.690   0.217  1.00 95.67           C  
ATOM    448  OG1 THR A  57       8.392  -5.186   2.045  1.00 95.67           O  
ATOM    449  N   VAL A  58       7.872  -5.013  -2.556  1.00 95.55           N  
ATOM    450  CA  VAL A  58       8.120  -5.371  -3.949  1.00 95.55           C  
ATOM    451  C   VAL A  58       9.464  -4.802  -4.398  1.00 95.55           C  
ATOM    452  CB  VAL A  58       6.991  -4.866  -4.875  1.00 95.55           C  
ATOM    453  O   VAL A  58       9.670  -3.586  -4.370  1.00 95.55           O  
ATOM    454  CG1 VAL A  58       7.217  -5.340  -6.309  1.00 95.55           C  
ATOM    455  CG2 VAL A  58       5.631  -5.336  -4.361  1.00 95.55           C  
ATOM    456  N   HIS A  59      10.373  -5.722  -4.753  1.00 95.32           N  
ATOM    457  CA  HIS A  59      11.664  -5.359  -5.326  1.00 95.32           C  
ATOM    458  C   HIS A  59      11.687  -5.602  -6.831  1.00 95.32           C  
ATOM    459  CB  HIS A  59      12.791  -6.143  -4.650  1.00 95.32           C  
ATOM    460  O   HIS A  59      11.549  -6.741  -7.282  1.00 95.32           O  
ATOM    461  CG  HIS A  59      12.915  -5.873  -3.184  1.00 95.32           C  
ATOM    462  CD2 HIS A  59      12.171  -6.297  -2.136  1.00 95.32           C  
ATOM    463  ND1 HIS A  59      13.903  -5.071  -2.657  1.00 95.32           N  
ATOM    464  CE1 HIS A  59      13.762  -5.015  -1.343  1.00 95.32           C  
ATOM    465  NE2 HIS A  59      12.718  -5.750  -1.002  1.00 95.32           N  
ATOM    466  N   CYS A  60      11.748  -4.509  -7.607  1.00 92.52           N  
ATOM    467  CA  CYS A  60      11.958  -4.606  -9.047  1.00 92.52           C  
ATOM    468  C   CYS A  60      13.269  -3.943  -9.453  1.00 92.52           C  
ATOM    469  CB  CYS A  60      10.795  -3.964  -9.803  1.00 92.52           C  
ATOM    470  O   CYS A  60      13.312  -2.733  -9.684  1.00 92.52           O  
ATOM    471  SG  CYS A  60       9.189  -4.699  -9.429  1.00 92.52           S  
ATOM    472  N   GLY A  61      14.429  -4.782  -9.527  1.00 90.63           N  
ATOM    473  CA  GLY A  61      15.744  -4.169  -9.628  1.00 90.63           C  
ATOM    474  C   GLY A  61      16.172  -3.461  -8.356  1.00 90.63           C  
ATOM    475  O   GLY A  61      16.144  -4.049  -7.273  1.00 90.63           O  
ATOM    476  N   ASN A  62      16.453  -2.176  -8.372  1.00 89.41           N  
ATOM    477  CA  ASN A  62      16.901  -1.409  -7.215  1.00 89.41           C  
ATOM    478  C   ASN A  62      15.752  -0.631  -6.580  1.00 89.41           C  
ATOM    479  CB  ASN A  62      18.034  -0.458  -7.607  1.00 89.41           C  
ATOM    480  O   ASN A  62      15.937   0.037  -5.561  1.00 89.41           O  
ATOM    481  CG  ASN A  62      19.300  -1.190  -8.005  1.00 89.41           C  
ATOM    482  ND2 ASN A  62      20.016  -0.648  -8.983  1.00 89.41           N  
ATOM    483  OD1 ASN A  62      19.632  -2.235  -7.439  1.00 89.41           O  
ATOM    484  N   GLU A  63      14.632  -0.824  -7.199  1.00 90.89           N  
ATOM    485  CA  GLU A  63      13.473  -0.074  -6.724  1.00 90.89           C  
ATOM    486  C   GLU A  63      12.653  -0.895  -5.733  1.00 90.89           C  
ATOM    487  CB  GLU A  63      12.595   0.361  -7.900  1.00 90.89           C  
ATOM    488  O   GLU A  63      12.344  -2.061  -5.990  1.00 90.89           O  
ATOM    489  CG  GLU A  63      13.313   1.244  -8.910  1.00 90.89           C  
ATOM    490  CD  GLU A  63      12.427   1.675 -10.068  1.00 90.89           C  
ATOM    491  OE1 GLU A  63      12.485   2.860 -10.468  1.00 90.89           O  
ATOM    492  OE2 GLU A  63      11.668   0.821 -10.577  1.00 90.89           O  
ATOM    493  N   VAL A  64      12.348  -0.212  -4.589  1.00 93.56           N  
ATOM    494  CA  VAL A  64      11.612  -0.903  -3.536  1.00 93.56           C  
ATOM    495  C   VAL A  64      10.316  -0.154  -3.234  1.00 93.56           C  
ATOM    496  CB  VAL A  64      12.458  -1.044  -2.251  1.00 93.56           C  
ATOM    497  O   VAL A  64      10.324   1.066  -3.053  1.00 93.56           O  
ATOM    498  CG1 VAL A  64      11.714  -1.870  -1.203  1.00 93.56           C  
ATOM    499  CG2 VAL A  64      13.812  -1.674  -2.570  1.00 93.56           C  
ATOM    500  N   TYR A  65       9.227  -0.871  -3.181  1.00 93.43           N  
ATOM    501  CA  TYR A  65       7.912  -0.348  -2.830  1.00 93.43           C  
ATOM    502  C   TYR A  65       7.292  -1.150  -1.692  1.00 93.43           C  
ATOM    503  CB  TYR A  65       6.983  -0.366  -4.047  1.00 93.43           C  
ATOM    504  O   TYR A  65       7.425  -2.375  -1.643  1.00 93.43           O  
ATOM    505  CG  TYR A  65       7.616   0.183  -5.303  1.00 93.43           C  
ATOM    506  CD1 TYR A  65       7.651   1.554  -5.547  1.00 93.43           C  
ATOM    507  CD2 TYR A  65       8.181  -0.667  -6.247  1.00 93.43           C  
ATOM    508  CE1 TYR A  65       8.232   2.065  -6.703  1.00 93.43           C  
ATOM    509  CE2 TYR A  65       8.765  -0.168  -7.406  1.00 93.43           C  
ATOM    510  OH  TYR A  65       9.363   1.697  -8.771  1.00 93.43           O  
ATOM    511  CZ  TYR A  65       8.786   1.197  -7.625  1.00 93.43           C  
ATOM    512  N   MET A  66       6.716  -0.427  -0.822  1.00 95.54           N  
ATOM    513  CA  MET A  66       6.159  -1.097   0.349  1.00 95.54           C  
ATOM    514  C   MET A  66       4.697  -0.713   0.551  1.00 95.54           C  
ATOM    515  CB  MET A  66       6.967  -0.754   1.601  1.00 95.54           C  
ATOM    516  O   MET A  66       4.346   0.466   0.488  1.00 95.54           O  
ATOM    517  CG  MET A  66       6.560  -1.549   2.831  1.00 95.54           C  
ATOM    518  SD  MET A  66       7.621  -1.190   4.284  1.00 95.54           S  
ATOM    519  CE  MET A  66       9.207  -1.842   3.692  1.00 95.54           C  
ATOM    520  N   PHE A  67       3.788  -1.740   0.733  1.00 94.24           N  
ATOM    521  CA  PHE A  67       2.360  -1.579   0.976  1.00 94.24           C  
ATOM    522  C   PHE A  67       1.954  -2.245   2.285  1.00 94.24           C  
ATOM    523  CB  PHE A  67       1.547  -2.163  -0.184  1.00 94.24           C  
ATOM    524  O   PHE A  67       2.171  -3.444   2.471  1.00 94.24           O  
ATOM    525  CG  PHE A  67       1.940  -1.624  -1.533  1.00 94.24           C  
ATOM    526  CD1 PHE A  67       1.313  -0.502  -2.059  1.00 94.24           C  
ATOM    527  CD2 PHE A  67       2.939  -2.242  -2.276  1.00 94.24           C  
ATOM    528  CE1 PHE A  67       1.675  -0.001  -3.307  1.00 94.24           C  
ATOM    529  CE2 PHE A  67       3.306  -1.747  -3.524  1.00 94.24           C  
ATOM    530  CZ  PHE A  67       2.672  -0.627  -4.038  1.00 94.24           C  
ATOM    531  N   VAL A  68       1.384  -1.406   3.142  1.00 92.74           N  
ATOM    532  CA  VAL A  68       1.150  -1.886   4.500  1.00 92.74           C  
ATOM    533  C   VAL A  68      -0.340  -1.806   4.826  1.00 92.74           C  
ATOM    534  CB  VAL A  68       1.965  -1.080   5.536  1.00 92.74           C  
ATOM    535  O   VAL A  68      -0.965  -0.758   4.652  1.00 92.74           O  
ATOM    536  CG1 VAL A  68       1.798  -1.672   6.934  1.00 92.74           C  
ATOM    537  CG2 VAL A  68       3.441  -1.043   5.141  1.00 92.74           C  
ATOM    538  N   LEU A  69      -0.897  -2.942   5.161  1.00 90.64           N  
ATOM    539  CA  LEU A  69      -2.195  -3.007   5.824  1.00 90.64           C  
ATOM    540  C   LEU A  69      -2.036  -3.376   7.295  1.00 90.64           C  
ATOM    541  CB  LEU A  69      -3.104  -4.022   5.127  1.00 90.64           C  
ATOM    542  O   LEU A  69      -1.575  -4.474   7.618  1.00 90.64           O  
ATOM    543  CG  LEU A  69      -4.507  -4.190   5.710  1.00 90.64           C  
ATOM    544  CD1 LEU A  69      -5.341  -2.939   5.452  1.00 90.64           C  
ATOM    545  CD2 LEU A  69      -5.187  -5.422   5.124  1.00 90.64           C  
ATOM    546  N   ALA A  70      -2.396  -2.416   8.182  1.00 89.83           N  
ATOM    547  CA  ALA A  70      -2.135  -2.666   9.597  1.00 89.83           C  
ATOM    548  C   ALA A  70      -3.304  -2.202  10.461  1.00 89.83           C  
ATOM    549  CB  ALA A  70      -0.848  -1.970  10.032  1.00 89.83           C  
ATOM    550  O   ALA A  70      -3.910  -1.162  10.190  1.00 89.83           O  
ATOM    551  N   THR A  71      -3.769  -3.000  11.445  1.00 88.22           N  
ATOM    552  CA  THR A  71      -4.672  -2.576  12.510  1.00 88.22           C  
ATOM    553  C   THR A  71      -3.901  -2.317  13.801  1.00 88.22           C  
ATOM    554  CB  THR A  71      -5.767  -3.629  12.765  1.00 88.22           C  
ATOM    555  O   THR A  71      -4.393  -1.625  14.695  1.00 88.22           O  
ATOM    556  CG2 THR A  71      -6.632  -3.833  11.526  1.00 88.22           C  
ATOM    557  OG1 THR A  71      -5.151  -4.875  13.115  1.00 88.22           O  
ATOM    558  N   ASP A  72      -2.666  -2.821  13.866  1.00 91.09           N  
ATOM    559  CA  ASP A  72      -1.745  -2.649  14.985  1.00 91.09           C  
ATOM    560  C   ASP A  72      -0.727  -1.548  14.694  1.00 91.09           C  
ATOM    561  CB  ASP A  72      -1.024  -3.963  15.294  1.00 91.09           C  
ATOM    562  O   ASP A  72       0.103  -1.686  13.793  1.00 91.09           O  
ATOM    563  CG  ASP A  72      -0.113  -3.869  16.505  1.00 91.09           C  
ATOM    564  OD1 ASP A  72       0.065  -2.758  17.050  1.00 91.09           O  
ATOM    565  OD2 ASP A  72       0.433  -4.915  16.917  1.00 91.09           O  
ATOM    566  N   PRO A  73      -0.693  -0.378  15.416  1.00 91.38           N  
ATOM    567  CA  PRO A  73       0.230   0.740  15.205  1.00 91.38           C  
ATOM    568  C   PRO A  73       1.695   0.322  15.302  1.00 91.38           C  
ATOM    569  CB  PRO A  73      -0.135   1.715  16.327  1.00 91.38           C  
ATOM    570  O   PRO A  73       2.551   0.897  14.624  1.00 91.38           O  
ATOM    571  CG  PRO A  73      -1.551   1.385  16.675  1.00 91.38           C  
ATOM    572  CD  PRO A  73      -1.761  -0.088  16.472  1.00 91.38           C  
ATOM    573  N   GLU A  74       2.029  -0.643  16.206  1.00 92.19           N  
ATOM    574  CA  GLU A  74       3.401  -1.126  16.337  1.00 92.19           C  
ATOM    575  C   GLU A  74       3.872  -1.804  15.054  1.00 92.19           C  
ATOM    576  CB  GLU A  74       3.520  -2.093  17.517  1.00 92.19           C  
ATOM    577  O   GLU A  74       5.037  -1.677  14.670  1.00 92.19           O  
ATOM    578  CG  GLU A  74       3.364  -1.426  18.877  1.00 92.19           C  
ATOM    579  CD  GLU A  74       4.437  -0.389  19.163  1.00 92.19           C  
ATOM    580  OE1 GLU A  74       4.092   0.787  19.418  1.00 92.19           O  
ATOM    581  OE2 GLU A  74       5.633  -0.754  19.131  1.00 92.19           O  
ATOM    582  N   PHE A  75       2.940  -2.534  14.447  1.00 91.97           N  
ATOM    583  CA  PHE A  75       3.221  -3.196  13.179  1.00 91.97           C  
ATOM    584  C   PHE A  75       3.527  -2.174  12.091  1.00 91.97           C  
ATOM    585  CB  PHE A  75       2.039  -4.075  12.756  1.00 91.97           C  
ATOM    586  O   PHE A  75       4.467  -2.350  11.313  1.00 91.97           O  
ATOM    587  CG  PHE A  75       2.335  -4.965  11.579  1.00 91.97           C  
ATOM    588  CD1 PHE A  75       1.905  -4.621  10.303  1.00 91.97           C  
ATOM    589  CD2 PHE A  75       3.044  -6.147  11.749  1.00 91.97           C  
ATOM    590  CE1 PHE A  75       2.178  -5.443   9.213  1.00 91.97           C  
ATOM    591  CE2 PHE A  75       3.320  -6.974  10.664  1.00 91.97           C  
ATOM    592  CZ  PHE A  75       2.886  -6.620   9.397  1.00 91.97           C  
ATOM    593  N   ALA A  76       2.736  -1.057  11.976  1.00 92.17           N  
ATOM    594  CA  ALA A  76       2.953   0.039  11.036  1.00 92.17           C  
ATOM    595  C   ALA A  76       4.303   0.709  11.277  1.00 92.17           C  
ATOM    596  CB  ALA A  76       1.827   1.064  11.145  1.00 92.17           C  
ATOM    597  O   ALA A  76       5.002   1.070  10.328  1.00 92.17           O  
ATOM    598  N   LYS A  77       4.717   0.863  12.562  1.00 93.23           N  
ATOM    599  CA  LYS A  77       6.014   1.440  12.907  1.00 93.23           C  
ATOM    600  C   LYS A  77       7.157   0.563  12.403  1.00 93.23           C  
ATOM    601  CB  LYS A  77       6.130   1.634  14.420  1.00 93.23           C  
ATOM    602  O   LYS A  77       8.181   1.073  11.943  1.00 93.23           O  
ATOM    603  CG  LYS A  77       5.327   2.811  14.956  1.00 93.23           C  
ATOM    604  CD  LYS A  77       5.503   2.967  16.461  1.00 93.23           C  
ATOM    605  CE  LYS A  77       4.633   4.089  17.012  1.00 93.23           C  
ATOM    606  NZ  LYS A  77       4.748   4.200  18.497  1.00 93.23           N  
ATOM    607  N   LEU A  78       6.965  -0.719  12.606  1.00 92.82           N  
ATOM    608  CA  LEU A  78       7.936  -1.672  12.079  1.00 92.82           C  
ATOM    609  C   LEU A  78       8.103  -1.501  10.573  1.00 92.82           C  
ATOM    610  CB  LEU A  78       7.505  -3.107  12.397  1.00 92.82           C  
ATOM    611  O   LEU A  78       9.228  -1.478  10.068  1.00 92.82           O  
ATOM    612  CG  LEU A  78       8.442  -4.217  11.920  1.00 92.82           C  
ATOM    613  CD1 LEU A  78       9.763  -4.159  12.681  1.00 92.82           C  
ATOM    614  CD2 LEU A  78       7.783  -5.582  12.087  1.00 92.82           C  
ATOM    615  N   ALA A  79       7.024  -1.414   9.797  1.00 92.73           N  
ATOM    616  CA  ALA A  79       7.046  -1.208   8.351  1.00 92.73           C  
ATOM    617  C   ALA A  79       7.781   0.081   7.992  1.00 92.73           C  
ATOM    618  CB  ALA A  79       5.624  -1.178   7.796  1.00 92.73           C  
ATOM    619  O   ALA A  79       8.564   0.112   7.040  1.00 92.73           O  
ATOM    620  N   GLU A  80       7.568   1.048   8.756  1.00 93.84           N  
ATOM    621  CA  GLU A  80       8.234   2.328   8.534  1.00 93.84           C  
ATOM    622  C   GLU A  80       9.744   2.202   8.717  1.00 93.84           C  
ATOM    623  CB  GLU A  80       7.677   3.395   9.480  1.00 93.84           C  
ATOM    624  O   GLU A  80      10.517   2.775   7.947  1.00 93.84           O  
ATOM    625  CG  GLU A  80       6.251   3.819   9.156  1.00 93.84           C  
ATOM    626  CD  GLU A  80       5.700   4.855  10.122  1.00 93.84           C  
ATOM    627  OE1 GLU A  80       4.855   5.682   9.709  1.00 93.84           O  
ATOM    628  OE2 GLU A  80       6.116   4.841  11.302  1.00 93.84           O  
ATOM    629  N   LYS A  81      10.135   1.575   9.780  1.00 93.86           N  
ATOM    630  CA  LYS A  81      11.554   1.326  10.015  1.00 93.86           C  
ATOM    631  C   LYS A  81      12.180   0.570   8.846  1.00 93.86           C  
ATOM    632  CB  LYS A  81      11.755   0.543  11.313  1.00 93.86           C  
ATOM    633  O   LYS A  81      13.254   0.939   8.365  1.00 93.86           O  
ATOM    634  CG  LYS A  81      13.212   0.379  11.718  1.00 93.86           C  
ATOM    635  CD  LYS A  81      13.345  -0.393  13.025  1.00 93.86           C  
ATOM    636  CE  LYS A  81      14.805  -0.627  13.390  1.00 93.86           C  
ATOM    637  NZ  LYS A  81      14.941  -1.418  14.650  1.00 93.86           N  
ATOM    638  N   TRP A  82      11.454  -0.540   8.419  1.00 93.01           N  
ATOM    639  CA  TRP A  82      11.933  -1.320   7.282  1.00 93.01           C  
ATOM    640  C   TRP A  82      12.075  -0.444   6.042  1.00 93.01           C  
ATOM    641  CB  TRP A  82      10.984  -2.487   6.993  1.00 93.01           C  
ATOM    642  O   TRP A  82      13.049  -0.568   5.296  1.00 93.01           O  
ATOM    643  CG  TRP A  82      11.027  -3.576   8.022  1.00 93.01           C  
ATOM    644  CD1 TRP A  82      11.929  -3.713   9.040  1.00 93.01           C  
ATOM    645  CD2 TRP A  82      10.130  -4.685   8.129  1.00 93.01           C  
ATOM    646  CE2 TRP A  82      10.548  -5.455   9.237  1.00 93.01           C  
ATOM    647  CE3 TRP A  82       9.011  -5.103   7.396  1.00 93.01           C  
ATOM    648  NE1 TRP A  82      11.646  -4.841   9.774  1.00 93.01           N  
ATOM    649  CH2 TRP A  82       8.793  -7.007   8.894  1.00 93.01           C  
ATOM    650  CZ2 TRP A  82       9.884  -6.621   9.629  1.00 93.01           C  
ATOM    651  CZ3 TRP A  82       8.352  -6.263   7.788  1.00 93.01           C  
ATOM    652  N   ALA A  83      11.056   0.381   5.809  1.00 93.22           N  
ATOM    653  CA  ALA A  83      11.047   1.278   4.656  1.00 93.22           C  
ATOM    654  C   ALA A  83      12.266   2.196   4.665  1.00 93.22           C  
ATOM    655  CB  ALA A  83       9.763   2.104   4.635  1.00 93.22           C  
ATOM    656  O   ALA A  83      12.881   2.432   3.623  1.00 93.22           O  
ATOM    657  N   GLU A  84      12.648   2.709   5.788  1.00 91.57           N  
ATOM    658  CA  GLU A  84      13.809   3.582   5.933  1.00 91.57           C  
ATOM    659  C   GLU A  84      15.107   2.822   5.675  1.00 91.57           C  
ATOM    660  CB  GLU A  84      13.837   4.212   7.328  1.00 91.57           C  
ATOM    661  O   GLU A  84      15.993   3.317   4.975  1.00 91.57           O  
ATOM    662  CG  GLU A  84      14.900   5.288   7.496  1.00 91.57           C  
ATOM    663  CD  GLU A  84      14.844   5.981   8.849  1.00 91.57           C  
ATOM    664  OE1 GLU A  84      15.667   6.891   9.099  1.00 91.57           O  
ATOM    665  OE2 GLU A  84      13.972   5.610   9.665  1.00 91.57           O  
ATOM    666  N   GLU A  85      15.230   1.611   6.165  1.00 93.52           N  
ATOM    667  CA  GLU A  85      16.430   0.788   6.053  1.00 93.52           C  
ATOM    668  C   GLU A  85      16.639   0.308   4.620  1.00 93.52           C  
ATOM    669  CB  GLU A  85      16.350  -0.410   7.002  1.00 93.52           C  
ATOM    670  O   GLU A  85      17.777   0.174   4.164  1.00 93.52           O  
ATOM    671  CG  GLU A  85      16.438  -0.036   8.475  1.00 93.52           C  
ATOM    672  CD  GLU A  85      16.230  -1.218   9.408  1.00 93.52           C  
ATOM    673  OE1 GLU A  85      16.351  -1.045  10.642  1.00 93.52           O  
ATOM    674  OE2 GLU A  85      15.944  -2.326   8.901  1.00 93.52           O  
ATOM    675  N   MET A  86      15.542   0.107   3.872  1.00 91.12           N  
ATOM    676  CA  MET A  86      15.598  -0.481   2.536  1.00 91.12           C  
ATOM    677  C   MET A  86      15.537   0.600   1.462  1.00 91.12           C  
ATOM    678  CB  MET A  86      14.455  -1.478   2.340  1.00 91.12           C  
ATOM    679  O   MET A  86      15.570   0.297   0.268  1.00 91.12           O  
ATOM    680  CG  MET A  86      14.543  -2.697   3.244  1.00 91.12           C  
ATOM    681  SD  MET A  86      13.223  -3.925   2.898  1.00 91.12           S  
ATOM    682  CE  MET A  86      11.804  -3.095   3.666  1.00 91.12           C  
ATOM    683  N   ASN A  87      15.554   1.940   1.855  1.00 90.65           N  
ATOM    684  CA  ASN A  87      15.439   3.044   0.908  1.00 90.65           C  
ATOM    685  C   ASN A  87      14.226   2.877  -0.004  1.00 90.65           C  
ATOM    686  CB  ASN A  87      16.716   3.171   0.075  1.00 90.65           C  
ATOM    687  O   ASN A  87      14.354   2.927  -1.228  1.00 90.65           O  
ATOM    688  CG  ASN A  87      17.914   3.591   0.904  1.00 90.65           C  
ATOM    689  ND2 ASN A  87      19.026   2.884   0.738  1.00 90.65           N  
ATOM    690  OD1 ASN A  87      17.841   4.542   1.686  1.00 90.65           O  
ATOM    691  N   VAL A  88      13.042   2.595   0.583  1.00 93.46           N  
ATOM    692  CA  VAL A  88      11.788   2.396  -0.136  1.00 93.46           C  
ATOM    693  C   VAL A  88      11.409   3.675  -0.879  1.00 93.46           C  
ATOM    694  CB  VAL A  88      10.647   1.977   0.819  1.00 93.46           C  
ATOM    695  O   VAL A  88      11.462   4.769  -0.312  1.00 93.46           O  
ATOM    696  CG1 VAL A  88       9.309   1.952   0.083  1.00 93.46           C  
ATOM    697  CG2 VAL A  88      10.945   0.613   1.439  1.00 93.46           C  
ATOM    698  N   LYS A  89      11.051   3.593  -2.197  1.00 92.36           N  
ATOM    699  CA  LYS A  89      10.691   4.727  -3.043  1.00 92.36           C  
ATOM    700  C   LYS A  89       9.285   5.228  -2.722  1.00 92.36           C  
ATOM    701  CB  LYS A  89      10.786   4.346  -4.521  1.00 92.36           C  
ATOM    702  O   LYS A  89       9.045   6.436  -2.682  1.00 92.36           O  
ATOM    703  CG  LYS A  89      12.212   4.214  -5.036  1.00 92.36           C  
ATOM    704  CD  LYS A  89      12.248   4.077  -6.552  1.00 92.36           C  
ATOM    705  CE  LYS A  89      13.674   4.117  -7.084  1.00 92.36           C  
ATOM    706  NZ  LYS A  89      13.716   3.978  -8.571  1.00 92.36           N  
ATOM    707  N   ILE A  90       8.414   4.346  -2.414  1.00 94.05           N  
ATOM    708  CA  ILE A  90       7.041   4.683  -2.057  1.00 94.05           C  
ATOM    709  C   ILE A  90       6.552   3.754  -0.948  1.00 94.05           C  
ATOM    710  CB  ILE A  90       6.101   4.596  -3.281  1.00 94.05           C  
ATOM    711  O   ILE A  90       6.685   2.532  -1.049  1.00 94.05           O  
ATOM    712  CG1 ILE A  90       6.575   5.547  -4.386  1.00 94.05           C  
ATOM    713  CG2 ILE A  90       4.657   4.904  -2.876  1.00 94.05           C  
ATOM    714  CD1 ILE A  90       6.532   7.019  -3.998  1.00 94.05           C  
ATOM    715  N   ILE A  91       5.993   4.287   0.125  1.00 94.73           N  
ATOM    716  CA  ILE A  91       5.352   3.497   1.170  1.00 94.73           C  
ATOM    717  C   ILE A  91       3.895   3.927   1.322  1.00 94.73           C  
ATOM    718  CB  ILE A  91       6.094   3.634   2.518  1.00 94.73           C  
ATOM    719  O   ILE A  91       3.596   5.122   1.381  1.00 94.73           O  
ATOM    720  CG1 ILE A  91       5.439   2.745   3.582  1.00 94.73           C  
ATOM    721  CG2 ILE A  91       6.126   5.096   2.971  1.00 94.73           C  
ATOM    722  CD1 ILE A  91       6.259   2.596   4.856  1.00 94.73           C  
ATOM    723  N   VAL A  92       3.008   3.013   1.164  1.00 94.39           N  
ATOM    724  CA  VAL A  92       1.591   3.234   1.432  1.00 94.39           C  
ATOM    725  C   VAL A  92       1.177   2.470   2.687  1.00 94.39           C  
ATOM    726  CB  VAL A  92       0.714   2.806   0.234  1.00 94.39           C  
ATOM    727  O   VAL A  92       1.295   1.243   2.743  1.00 94.39           O  
ATOM    728  CG1 VAL A  92      -0.756   3.128   0.499  1.00 94.39           C  
ATOM    729  CG2 VAL A  92       1.191   3.489  -1.046  1.00 94.39           C  
ATOM    730  N   ILE A  93       0.714   3.190   3.736  1.00 93.64           N  
ATOM    731  CA  ILE A  93       0.287   2.573   4.988  1.00 93.64           C  
ATOM    732  C   ILE A  93      -1.199   2.841   5.214  1.00 93.64           C  
ATOM    733  CB  ILE A  93       1.114   3.094   6.185  1.00 93.64           C  
ATOM    734  O   ILE A  93      -1.633   3.995   5.231  1.00 93.64           O  
ATOM    735  CG1 ILE A  93       2.609   2.862   5.942  1.00 93.64           C  
ATOM    736  CG2 ILE A  93       0.660   2.425   7.486  1.00 93.64           C  
ATOM    737  CD1 ILE A  93       3.514   3.535   6.965  1.00 93.64           C  
ATOM    738  N   VAL A  94      -1.878   1.783   5.404  1.00 90.99           N  
ATOM    739  CA  VAL A  94      -3.266   1.898   5.838  1.00 90.99           C  
ATOM    740  C   VAL A  94      -3.398   1.420   7.282  1.00 90.99           C  
ATOM    741  CB  VAL A  94      -4.216   1.095   4.922  1.00 90.99           C  
ATOM    742  O   VAL A  94      -3.176   0.243   7.575  1.00 90.99           O  
ATOM    743  CG1 VAL A  94      -5.667   1.259   5.371  1.00 90.99           C  
ATOM    744  CG2 VAL A  94      -4.051   1.532   3.467  1.00 90.99           C  
ATOM    745  N   LEU A  95      -3.744   2.312   8.131  1.00 91.16           N  
ATOM    746  CA  LEU A  95      -3.858   2.029   9.558  1.00 91.16           C  
ATOM    747  C   LEU A  95      -5.121   2.656  10.137  1.00 91.16           C  
ATOM    748  CB  LEU A  95      -2.627   2.546  10.306  1.00 91.16           C  
ATOM    749  O   LEU A  95      -5.265   3.881  10.140  1.00 91.16           O  
ATOM    750  CG  LEU A  95      -2.633   2.369  11.826  1.00 91.16           C  
ATOM    751  CD1 LEU A  95      -2.593   0.888  12.187  1.00 91.16           C  
ATOM    752  CD2 LEU A  95      -1.459   3.111  12.456  1.00 91.16           C  
ATOM    753  N   ASN A  96      -6.101   1.803  10.565  1.00 86.92           N  
ATOM    754  CA  ASN A  96      -7.334   2.206  11.232  1.00 86.92           C  
ATOM    755  C   ASN A  96      -8.051   3.313  10.465  1.00 86.92           C  
ATOM    756  CB  ASN A  96      -7.047   2.654  12.666  1.00 86.92           C  
ATOM    757  O   ASN A  96      -8.467   4.313  11.053  1.00 86.92           O  
ATOM    758  CG  ASN A  96      -6.564   1.519  13.548  1.00 86.92           C  
ATOM    759  ND2 ASN A  96      -5.664   1.829  14.473  1.00 86.92           N  
ATOM    760  OD1 ASN A  96      -6.996   0.373  13.397  1.00 86.92           O  
ATOM    761  N   GLY A  97      -8.134   3.129   9.077  1.00 85.98           N  
ATOM    762  CA  GLY A  97      -8.942   4.064   8.310  1.00 85.98           C  
ATOM    763  C   GLY A  97      -8.178   5.305   7.887  1.00 85.98           C  
ATOM    764  O   GLY A  97      -8.770   6.265   7.389  1.00 85.98           O  
ATOM    765  N   ARG A  98      -6.891   5.241   8.162  1.00 92.44           N  
ATOM    766  CA  ARG A  98      -5.986   6.313   7.761  1.00 92.44           C  
ATOM    767  C   ARG A  98      -4.989   5.827   6.715  1.00 92.44           C  
ATOM    768  CB  ARG A  98      -5.241   6.870   8.976  1.00 92.44           C  
ATOM    769  O   ARG A  98      -4.313   4.816   6.917  1.00 92.44           O  
ATOM    770  CG  ARG A  98      -4.388   8.091   8.669  1.00 92.44           C  
ATOM    771  CD  ARG A  98      -3.681   8.612   9.912  1.00 92.44           C  
ATOM    772  NE  ARG A  98      -4.630   9.112  10.903  1.00 92.44           N  
ATOM    773  NH1 ARG A  98      -3.142   9.043  12.668  1.00 92.44           N  
ATOM    774  NH2 ARG A  98      -5.291   9.765  13.003  1.00 92.44           N  
ATOM    775  CZ  ARG A  98      -4.352   9.306  12.189  1.00 92.44           C  
ATOM    776  N   VAL A  99      -4.974   6.537   5.595  1.00 93.43           N  
ATOM    777  CA  VAL A  99      -4.022   6.234   4.531  1.00 93.43           C  
ATOM    778  C   VAL A  99      -2.850   7.210   4.594  1.00 93.43           C  
ATOM    779  CB  VAL A  99      -4.690   6.292   3.139  1.00 93.43           C  
ATOM    780  O   VAL A  99      -3.047   8.427   4.626  1.00 93.43           O  
ATOM    781  CG1 VAL A  99      -3.665   6.026   2.037  1.00 93.43           C  
ATOM    782  CG2 VAL A  99      -5.839   5.288   3.057  1.00 93.43           C  
ATOM    783  N   ARG A 100      -1.680   6.655   4.687  1.00 95.10           N  
ATOM    784  CA  ARG A 100      -0.461   7.457   4.652  1.00 95.10           C  
ATOM    785  C   ARG A 100       0.421   7.063   3.472  1.00 95.10           C  
ATOM    786  CB  ARG A 100       0.318   7.310   5.961  1.00 95.10           C  
ATOM    787  O   ARG A 100       0.654   5.876   3.234  1.00 95.10           O  
ATOM    788  CG  ARG A 100      -0.384   7.913   7.167  1.00 95.10           C  
ATOM    789  CD  ARG A 100       0.428   7.731   8.442  1.00 95.10           C  
ATOM    790  NE  ARG A 100       1.531   6.794   8.249  1.00 95.10           N  
ATOM    791  NH1 ARG A 100       2.128   6.717  10.479  1.00 95.10           N  
ATOM    792  NH2 ARG A 100       3.289   5.483   8.934  1.00 95.10           N  
ATOM    793  CZ  ARG A 100       2.313   6.333   9.221  1.00 95.10           C  
ATOM    794  N   VAL A 101       0.814   8.040   2.754  1.00 95.72           N  
ATOM    795  CA  VAL A 101       1.715   7.816   1.628  1.00 95.72           C  
ATOM    796  C   VAL A 101       2.978   8.656   1.802  1.00 95.72           C  
ATOM    797  CB  VAL A 101       1.034   8.149   0.282  1.00 95.72           C  
ATOM    798  O   VAL A 101       2.900   9.867   2.022  1.00 95.72           O  
ATOM    799  CG1 VAL A 101       1.969   7.842  -0.887  1.00 95.72           C  
ATOM    800  CG2 VAL A 101      -0.275   7.375   0.140  1.00 95.72           C  
ATOM    801  N   ARG A 102       4.109   8.034   1.798  1.00 95.77           N  
ATOM    802  CA  ARG A 102       5.392   8.729   1.824  1.00 95.77           C  
ATOM    803  C   ARG A 102       6.130   8.565   0.500  1.00 95.77           C  
ATOM    804  CB  ARG A 102       6.259   8.213   2.975  1.00 95.77           C  
ATOM    805  O   ARG A 102       6.219   7.458  -0.035  1.00 95.77           O  
ATOM    806  CG  ARG A 102       7.553   8.988   3.166  1.00 95.77           C  
ATOM    807  CD  ARG A 102       8.309   8.526   4.404  1.00 95.77           C  
ATOM    808  NE  ARG A 102       8.716   7.128   4.296  1.00 95.77           N  
ATOM    809  NH1 ARG A 102      10.664   7.386   5.511  1.00 95.77           N  
ATOM    810  NH2 ARG A 102      10.099   5.332   4.665  1.00 95.77           N  
ATOM    811  CZ  ARG A 102       9.825   6.619   4.824  1.00 95.77           C  
ATOM    812  N   ASN A 103       6.563   9.699  -0.006  1.00 95.11           N  
ATOM    813  CA  ASN A 103       7.267   9.720  -1.284  1.00 95.11           C  
ATOM    814  C   ASN A 103       8.778   9.801  -1.090  1.00 95.11           C  
ATOM    815  CB  ASN A 103       6.778  10.885  -2.147  1.00 95.11           C  
ATOM    816  O   ASN A 103       9.310  10.863  -0.761  1.00 95.11           O  
ATOM    817  CG  ASN A 103       7.455  10.932  -3.503  1.00 95.11           C  
ATOM    818  ND2 ASN A 103       7.220  12.006  -4.247  1.00 95.11           N  
ATOM    819  OD1 ASN A 103       8.183  10.009  -3.879  1.00 95.11           O  
ATOM    820  N   GLY A 104       9.470   8.608  -1.266  1.00 93.05           N  
ATOM    821  CA  GLY A 104      10.915   8.544  -1.124  1.00 93.05           C  
ATOM    822  C   GLY A 104      11.653   8.733  -2.436  1.00 93.05           C  
ATOM    823  O   GLY A 104      12.876   8.595  -2.492  1.00 93.05           O  
ATOM    824  N   THR A 105      10.969   9.074  -3.474  1.00 91.67           N  
ATOM    825  CA  THR A 105      11.567   9.296  -4.785  1.00 91.67           C  
ATOM    826  C   THR A 105      12.144  10.705  -4.885  1.00 91.67           C  
ATOM    827  CB  THR A 105      10.541   9.077  -5.912  1.00 91.67           C  
ATOM    828  O   THR A 105      12.043  11.491  -3.941  1.00 91.67           O  
ATOM    829  CG2 THR A 105       9.759   7.785  -5.700  1.00 91.67           C  
ATOM    830  OG1 THR A 105       9.624  10.178  -5.936  1.00 91.67           O  
ATOM    831  N   ASP A 106      12.811  11.026  -6.037  1.00 93.07           N  
ATOM    832  CA  ASP A 106      13.385  12.351  -6.250  1.00 93.07           C  
ATOM    833  C   ASP A 106      12.441  13.234  -7.064  1.00 93.07           C  
ATOM    834  CB  ASP A 106      14.740  12.242  -6.952  1.00 93.07           C  
ATOM    835  O   ASP A 106      12.844  14.285  -7.564  1.00 93.07           O  
ATOM    836  CG  ASP A 106      14.664  11.503  -8.277  1.00 93.07           C  
ATOM    837  OD1 ASP A 106      13.614  10.895  -8.576  1.00 93.07           O  
ATOM    838  OD2 ASP A 106      15.664  11.526  -9.026  1.00 93.07           O  
ATOM    839  N   ARG A 107      11.177  12.779  -7.263  1.00 94.46           N  
ATOM    840  CA  ARG A 107      10.175  13.524  -8.018  1.00 94.46           C  
ATOM    841  C   ARG A 107       8.829  13.512  -7.301  1.00 94.46           C  
ATOM    842  CB  ARG A 107      10.024  12.947  -9.427  1.00 94.46           C  
ATOM    843  O   ARG A 107       8.566  12.633  -6.478  1.00 94.46           O  
ATOM    844  CG  ARG A 107       9.619  11.481  -9.452  1.00 94.46           C  
ATOM    845  CD  ARG A 107       9.695  10.899 -10.856  1.00 94.46           C  
ATOM    846  NE  ARG A 107      11.037  10.415 -11.167  1.00 94.46           N  
ATOM    847  NH1 ARG A 107      10.589   9.980 -13.391  1.00 94.46           N  
ATOM    848  NH2 ARG A 107      12.676   9.570 -12.536  1.00 94.46           N  
ATOM    849  CZ  ARG A 107      11.431   9.989 -12.364  1.00 94.46           C  
ATOM    850  N   PRO A 108       7.946  14.555  -7.700  1.00 96.28           N  
ATOM    851  CA  PRO A 108       6.607  14.556  -7.107  1.00 96.28           C  
ATOM    852  C   PRO A 108       5.752  13.381  -7.577  1.00 96.28           C  
ATOM    853  CB  PRO A 108       6.013  15.886  -7.577  1.00 96.28           C  
ATOM    854  O   PRO A 108       5.916  12.906  -8.704  1.00 96.28           O  
ATOM    855  CG  PRO A 108       7.191  16.696  -8.014  1.00 96.28           C  
ATOM    856  CD  PRO A 108       8.288  15.758  -8.430  1.00 96.28           C  
ATOM    857  N   CYS A 109       4.928  12.862  -6.680  1.00 96.59           N  
ATOM    858  CA  CYS A 109       4.008  11.776  -6.997  1.00 96.59           C  
ATOM    859  C   CYS A 109       2.560  12.247  -6.915  1.00 96.59           C  
ATOM    860  CB  CYS A 109       4.224  10.596  -6.051  1.00 96.59           C  
ATOM    861  O   CYS A 109       2.209  13.036  -6.037  1.00 96.59           O  
ATOM    862  SG  CYS A 109       5.851   9.827  -6.207  1.00 96.59           S  
ATOM    863  N   ARG A 110       1.845  11.879  -7.918  1.00 97.24           N  
ATOM    864  CA  ARG A 110       0.400  12.069  -7.855  1.00 97.24           C  
ATOM    865  C   ARG A 110      -0.277  10.900  -7.148  1.00 97.24           C  
ATOM    866  CB  ARG A 110      -0.182  12.239  -9.261  1.00 97.24           C  
ATOM    867  O   ARG A 110      -0.106   9.745  -7.544  1.00 97.24           O  
ATOM    868  CG  ARG A 110      -1.661  12.591  -9.277  1.00 97.24           C  
ATOM    869  CD  ARG A 110      -2.187  12.750 -10.696  1.00 97.24           C  
ATOM    870  NE  ARG A 110      -1.597  13.906 -11.364  1.00 97.24           N  
ATOM    871  NH1 ARG A 110      -2.388  13.358 -13.464  1.00 97.24           N  
ATOM    872  NH2 ARG A 110      -1.127  15.249 -13.167  1.00 97.24           N  
ATOM    873  CZ  ARG A 110      -1.705  14.168 -12.663  1.00 97.24           C  
ATOM    874  N   VAL A 111      -0.985  11.201  -6.055  1.00 96.45           N  
ATOM    875  CA  VAL A 111      -1.664  10.170  -5.278  1.00 96.45           C  
ATOM    876  C   VAL A 111      -3.176  10.351  -5.387  1.00 96.45           C  
ATOM    877  CB  VAL A 111      -1.229  10.197  -3.796  1.00 96.45           C  
ATOM    878  O   VAL A 111      -3.701  11.428  -5.093  1.00 96.45           O  
ATOM    879  CG1 VAL A 111      -1.960   9.118  -2.998  1.00 96.45           C  
ATOM    880  CG2 VAL A 111       0.284  10.019  -3.681  1.00 96.45           C  
ATOM    881  N   ARG A 112      -3.857   9.271  -5.897  1.00 96.01           N  
ATOM    882  CA  ARG A 112      -5.314   9.247  -5.964  1.00 96.01           C  
ATOM    883  C   ARG A 112      -5.893   8.267  -4.948  1.00 96.01           C  
ATOM    884  CB  ARG A 112      -5.782   8.878  -7.373  1.00 96.01           C  
ATOM    885  O   ARG A 112      -5.514   7.094  -4.923  1.00 96.01           O  
ATOM    886  CG  ARG A 112      -5.504   9.949  -8.415  1.00 96.01           C  
ATOM    887  CD  ARG A 112      -6.021   9.547  -9.789  1.00 96.01           C  
ATOM    888  NE  ARG A 112      -5.233   8.461 -10.365  1.00 96.01           N  
ATOM    889  NH1 ARG A 112      -6.538   8.240 -12.258  1.00 96.01           N  
ATOM    890  NH2 ARG A 112      -4.714   6.886 -11.953  1.00 96.01           N  
ATOM    891  CZ  ARG A 112      -5.497   7.865 -11.524  1.00 96.01           C  
ATOM    892  N   VAL A 113      -6.682   8.742  -4.056  1.00 94.38           N  
ATOM    893  CA  VAL A 113      -7.361   7.914  -3.065  1.00 94.38           C  
ATOM    894  C   VAL A 113      -8.847   7.817  -3.404  1.00 94.38           C  
ATOM    895  CB  VAL A 113      -7.174   8.470  -1.636  1.00 94.38           C  
ATOM    896  O   VAL A 113      -9.555   8.826  -3.410  1.00 94.38           O  
ATOM    897  CG1 VAL A 113      -7.845   7.558  -0.610  1.00 94.38           C  
ATOM    898  CG2 VAL A 113      -5.690   8.636  -1.318  1.00 94.38           C  
ATOM    899  N   THR A 114      -9.253   6.590  -3.847  1.00 93.12           N  
ATOM    900  CA  THR A 114     -10.655   6.317  -4.144  1.00 93.12           C  
ATOM    901  C   THR A 114     -11.309   5.545  -3.001  1.00 93.12           C  
ATOM    902  CB  THR A 114     -10.804   5.523  -5.455  1.00 93.12           C  
ATOM    903  O   THR A 114     -10.861   4.453  -2.646  1.00 93.12           O  
ATOM    904  CG2 THR A 114     -12.273   5.336  -5.820  1.00 93.12           C  
ATOM    905  OG1 THR A 114     -10.147   6.232  -6.513  1.00 93.12           O  
ATOM    906  N   ALA A 115     -12.306   6.127  -2.308  1.00 90.12           N  
ATOM    907  CA  ALA A 115     -13.044   5.500  -1.215  1.00 90.12           C  
ATOM    908  C   ALA A 115     -14.492   5.980  -1.184  1.00 90.12           C  
ATOM    909  CB  ALA A 115     -12.363   5.789   0.121  1.00 90.12           C  
ATOM    910  O   ALA A 115     -14.760   7.174  -1.335  1.00 90.12           O  
ATOM    911  N   GLY A 116     -15.496   4.945  -1.066  1.00 85.53           N  
ATOM    912  CA  GLY A 116     -16.893   5.322  -0.917  1.00 85.53           C  
ATOM    913  C   GLY A 116     -17.452   6.033  -2.135  1.00 85.53           C  
ATOM    914  O   GLY A 116     -18.312   6.907  -2.009  1.00 85.53           O  
ATOM    915  N   GLY A 117     -16.843   5.732  -3.413  1.00 86.54           N  
ATOM    916  CA  GLY A 117     -17.346   6.291  -4.657  1.00 86.54           C  
ATOM    917  C   GLY A 117     -16.773   7.659  -4.972  1.00 86.54           C  
ATOM    918  O   GLY A 117     -17.130   8.271  -5.981  1.00 86.54           O  
ATOM    919  N   GLU A 118     -15.899   8.195  -4.063  1.00 91.08           N  
ATOM    920  CA  GLU A 118     -15.231   9.477  -4.267  1.00 91.08           C  
ATOM    921  C   GLU A 118     -13.738   9.287  -4.519  1.00 91.08           C  
ATOM    922  CB  GLU A 118     -15.448  10.394  -3.060  1.00 91.08           C  
ATOM    923  O   GLU A 118     -13.118   8.380  -3.959  1.00 91.08           O  
ATOM    924  CG  GLU A 118     -16.901  10.791  -2.843  1.00 91.08           C  
ATOM    925  CD  GLU A 118     -17.099  11.712  -1.650  1.00 91.08           C  
ATOM    926  OE1 GLU A 118     -18.101  12.461  -1.622  1.00 91.08           O  
ATOM    927  OE2 GLU A 118     -16.245  11.684  -0.736  1.00 91.08           O  
ATOM    928  N   THR A 119     -13.211  10.141  -5.491  1.00 94.20           N  
ATOM    929  CA  THR A 119     -11.778  10.143  -5.761  1.00 94.20           C  
ATOM    930  C   THR A 119     -11.163  11.495  -5.412  1.00 94.20           C  
ATOM    931  CB  THR A 119     -11.487   9.809  -7.236  1.00 94.20           C  
ATOM    932  O   THR A 119     -11.640  12.536  -5.869  1.00 94.20           O  
ATOM    933  CG2 THR A 119      -9.988   9.821  -7.517  1.00 94.20           C  
ATOM    934  OG1 THR A 119     -12.008   8.508  -7.537  1.00 94.20           O  
ATOM    935  N   ARG A 120     -10.193  11.409  -4.484  1.00 94.79           N  
ATOM    936  CA  ARG A 120      -9.422  12.605  -4.161  1.00 94.79           C  
ATOM    937  C   ARG A 120      -7.994  12.495  -4.685  1.00 94.79           C  
ATOM    938  CB  ARG A 120      -9.408  12.845  -2.650  1.00 94.79           C  
ATOM    939  O   ARG A 120      -7.368  11.438  -4.578  1.00 94.79           O  
ATOM    940  CG  ARG A 120     -10.783  13.100  -2.054  1.00 94.79           C  
ATOM    941  CD  ARG A 120     -10.712  13.338  -0.552  1.00 94.79           C  
ATOM    942  NE  ARG A 120     -10.420  12.106   0.175  1.00 94.79           N  
ATOM    943  NH1 ARG A 120     -10.549  13.068   2.271  1.00 94.79           N  
ATOM    944  NH2 ARG A 120     -10.076  10.835   2.057  1.00 94.79           N  
ATOM    945  CZ  ARG A 120     -10.349  12.006   1.500  1.00 94.79           C  
ATOM    946  N   GLU A 121      -7.513  13.599  -5.259  1.00 96.76           N  
ATOM    947  CA  GLU A 121      -6.174  13.626  -5.840  1.00 96.76           C  
ATOM    948  C   GLU A 121      -5.257  14.571  -5.070  1.00 96.76           C  
ATOM    949  CB  GLU A 121      -6.236  14.038  -7.313  1.00 96.76           C  
ATOM    950  O   GLU A 121      -5.667  15.670  -4.689  1.00 96.76           O  
ATOM    951  CG  GLU A 121      -4.905  13.917  -8.042  1.00 96.76           C  
ATOM    952  CD  GLU A 121      -4.997  14.261  -9.520  1.00 96.76           C  
ATOM    953  OE1 GLU A 121      -4.390  15.269  -9.948  1.00 96.76           O  
ATOM    954  OE2 GLU A 121      -5.682  13.516 -10.256  1.00 96.76           O  
ATOM    955  N   TYR A 122      -4.001  14.028  -4.806  1.00 96.84           N  
ATOM    956  CA  TYR A 122      -3.004  14.793  -4.066  1.00 96.84           C  
ATOM    957  C   TYR A 122      -1.652  14.751  -4.769  1.00 96.84           C  
ATOM    958  CB  TYR A 122      -2.866  14.257  -2.637  1.00 96.84           C  
ATOM    959  O   TYR A 122      -1.332  13.776  -5.453  1.00 96.84           O  
ATOM    960  CG  TYR A 122      -4.180  14.142  -1.903  1.00 96.84           C  
ATOM    961  CD1 TYR A 122      -4.655  15.189  -1.116  1.00 96.84           C  
ATOM    962  CD2 TYR A 122      -4.949  12.987  -1.994  1.00 96.84           C  
ATOM    963  CE1 TYR A 122      -5.864  15.087  -0.437  1.00 96.84           C  
ATOM    964  CE2 TYR A 122      -6.159  12.873  -1.318  1.00 96.84           C  
ATOM    965  OH  TYR A 122      -7.806  13.820   0.127  1.00 96.84           O  
ATOM    966  CZ  TYR A 122      -6.608  13.927  -0.544  1.00 96.84           C  
ATOM    967  N   THR A 123      -0.944  15.933  -4.623  1.00 96.91           N  
ATOM    968  CA  THR A 123       0.464  15.908  -5.006  1.00 96.91           C  
ATOM    969  C   THR A 123       1.353  15.702  -3.783  1.00 96.91           C  
ATOM    970  CB  THR A 123       0.871  17.206  -5.727  1.00 96.91           C  
ATOM    971  O   THR A 123       1.255  16.446  -2.805  1.00 96.91           O  
ATOM    972  CG2 THR A 123       2.345  17.181  -6.115  1.00 96.91           C  
ATOM    973  OG1 THR A 123       0.079  17.356  -6.911  1.00 96.91           O  
ATOM    974  N   VAL A 124       2.180  14.625  -3.746  1.00 96.71           N  
ATOM    975  CA  VAL A 124       3.128  14.353  -2.671  1.00 96.71           C  
ATOM    976  C   VAL A 124       4.550  14.634  -3.153  1.00 96.71           C  
ATOM    977  CB  VAL A 124       3.015  12.896  -2.169  1.00 96.71           C  
ATOM    978  O   VAL A 124       5.053  13.957  -4.053  1.00 96.71           O  
ATOM    979  CG1 VAL A 124       3.911  12.673  -0.952  1.00 96.71           C  
ATOM    980  CG2 VAL A 124       1.563  12.559  -1.836  1.00 96.71           C  
ATOM    981  N   ASN A 125       5.194  15.734  -2.604  1.00 96.53           N  
ATOM    982  CA  ASN A 125       6.544  16.121  -2.998  1.00 96.53           C  
ATOM    983  C   ASN A 125       7.593  15.198  -2.385  1.00 96.53           C  
ATOM    984  CB  ASN A 125       6.822  17.574  -2.607  1.00 96.53           C  
ATOM    985  O   ASN A 125       7.330  14.532  -1.382  1.00 96.53           O  
ATOM    986  CG  ASN A 125       5.933  18.557  -3.342  1.00 96.53           C  
ATOM    987  ND2 ASN A 125       5.348  19.494  -2.605  1.00 96.53           N  
ATOM    988  OD1 ASN A 125       5.771  18.475  -4.563  1.00 96.53           O  
ATOM    989  N   PRO A 126       8.777  15.087  -3.044  1.00 95.61           N  
ATOM    990  CA  PRO A 126       9.864  14.275  -2.491  1.00 95.61           C  
ATOM    991  C   PRO A 126      10.151  14.592  -1.025  1.00 95.61           C  
ATOM    992  CB  PRO A 126      11.061  14.641  -3.373  1.00 95.61           C  
ATOM    993  O   PRO A 126      10.245  15.763  -0.650  1.00 95.61           O  
ATOM    994  CG  PRO A 126      10.461  15.068  -4.674  1.00 95.61           C  
ATOM    995  CD  PRO A 126       9.183  15.805  -4.390  1.00 95.61           C  
ATOM    996  N   GLY A 127      10.228  13.473  -0.225  1.00 92.14           N  
ATOM    997  CA  GLY A 127      10.581  13.636   1.176  1.00 92.14           C  
ATOM    998  C   GLY A 127       9.404  14.034   2.046  1.00 92.14           C  
ATOM    999  O   GLY A 127       9.564  14.279   3.243  1.00 92.14           O  
ATOM   1000  N   THR A 128       8.177  14.169   1.393  1.00 95.16           N  
ATOM   1001  CA  THR A 128       6.993  14.557   2.151  1.00 95.16           C  
ATOM   1002  C   THR A 128       6.033  13.379   2.296  1.00 95.16           C  
ATOM   1003  CB  THR A 128       6.263  15.737   1.482  1.00 95.16           C  
ATOM   1004  O   THR A 128       6.212  12.343   1.652  1.00 95.16           O  
ATOM   1005  CG2 THR A 128       7.211  16.909   1.249  1.00 95.16           C  
ATOM   1006  OG1 THR A 128       5.730  15.310   0.222  1.00 95.16           O  
ATOM   1007  N   GLU A 129       5.023  13.633   3.118  1.00 95.57           N  
ATOM   1008  CA  GLU A 129       4.038  12.595   3.406  1.00 95.57           C  
ATOM   1009  C   GLU A 129       2.615  13.120   3.234  1.00 95.57           C  
ATOM   1010  CB  GLU A 129       4.230  12.050   4.824  1.00 95.57           C  
ATOM   1011  O   GLU A 129       2.355  14.305   3.456  1.00 95.57           O  
ATOM   1012  CG  GLU A 129       5.565  11.353   5.039  1.00 95.57           C  
ATOM   1013  CD  GLU A 129       5.767  10.870   6.467  1.00 95.57           C  
ATOM   1014  OE1 GLU A 129       6.804  10.228   6.750  1.00 95.57           O  
ATOM   1015  OE2 GLU A 129       4.880  11.136   7.309  1.00 95.57           O  
ATOM   1016  N   LEU A 130       1.762  12.295   2.720  1.00 96.17           N  
ATOM   1017  CA  LEU A 130       0.326  12.532   2.625  1.00 96.17           C  
ATOM   1018  C   LEU A 130      -0.431  11.700   3.655  1.00 96.17           C  
ATOM   1019  CB  LEU A 130      -0.180  12.207   1.217  1.00 96.17           C  
ATOM   1020  O   LEU A 130      -0.144  10.514   3.833  1.00 96.17           O  
ATOM   1021  CG  LEU A 130      -1.698  12.185   1.031  1.00 96.17           C  
ATOM   1022  CD1 LEU A 130      -2.262  13.599   1.113  1.00 96.17           C  
ATOM   1023  CD2 LEU A 130      -2.064  11.534  -0.299  1.00 96.17           C  
ATOM   1024  N   GLU A 131      -1.356  12.310   4.333  1.00 95.67           N  
ATOM   1025  CA  GLU A 131      -2.246  11.605   5.251  1.00 95.67           C  
ATOM   1026  C   GLU A 131      -3.710  11.884   4.923  1.00 95.67           C  
ATOM   1027  CB  GLU A 131      -1.946  11.999   6.700  1.00 95.67           C  
ATOM   1028  O   GLU A 131      -4.124  13.042   4.843  1.00 95.67           O  
ATOM   1029  CG  GLU A 131      -2.680  11.153   7.731  1.00 95.67           C  
ATOM   1030  CD  GLU A 131      -2.291  11.483   9.163  1.00 95.67           C  
ATOM   1031  OE1 GLU A 131      -3.137  12.021   9.913  1.00 95.67           O  
ATOM   1032  OE2 GLU A 131      -1.131  11.202   9.538  1.00 95.67           O  
ATOM   1033  N   VAL A 132      -4.474  10.794   4.729  1.00 93.93           N  
ATOM   1034  CA  VAL A 132      -5.890  10.904   4.395  1.00 93.93           C  
ATOM   1035  C   VAL A 132      -6.715  10.052   5.356  1.00 93.93           C  
ATOM   1036  CB  VAL A 132      -6.164  10.479   2.935  1.00 93.93           C  
ATOM   1037  O   VAL A 132      -6.424   8.870   5.555  1.00 93.93           O  
ATOM   1038  CG1 VAL A 132      -7.647  10.625   2.599  1.00 93.93           C  
ATOM   1039  CG2 VAL A 132      -5.311  11.301   1.971  1.00 93.93           C  
ATOM   1040  N   GLU A 133      -7.624  10.738   5.988  1.00 92.99           N  
ATOM   1041  CA  GLU A 133      -8.522  10.008   6.878  1.00 92.99           C  
ATOM   1042  C   GLU A 133      -9.744   9.491   6.125  1.00 92.99           C  
ATOM   1043  CB  GLU A 133      -8.960  10.895   8.046  1.00 92.99           C  
ATOM   1044  O   GLU A 133     -10.368  10.230   5.360  1.00 92.99           O  
ATOM   1045  CG  GLU A 133      -9.650  10.136   9.170  1.00 92.99           C  
ATOM   1046  CD  GLU A 133      -9.916  10.992  10.398  1.00 92.99           C  
ATOM   1047  OE1 GLU A 133     -10.624  10.528  11.320  1.00 92.99           O  
ATOM   1048  OE2 GLU A 133      -9.414  12.138  10.437  1.00 92.99           O  
ATOM   1049  N   LEU A 134     -10.055   8.053   6.285  1.00 90.02           N  
ATOM   1050  CA  LEU A 134     -11.228   7.451   5.661  1.00 90.02           C  
ATOM   1051  C   LEU A 134     -12.349   7.264   6.677  1.00 90.02           C  
ATOM   1052  CB  LEU A 134     -10.867   6.104   5.029  1.00 90.02           C  
ATOM   1053  O   LEU A 134     -12.090   6.965   7.846  1.00 90.02           O  
ATOM   1054  CG  LEU A 134      -9.752   6.124   3.982  1.00 90.02           C  
ATOM   1055  CD1 LEU A 134      -9.390   4.702   3.567  1.00 90.02           C  
ATOM   1056  CD2 LEU A 134     -10.172   6.949   2.770  1.00 90.02           C  
ATOM   1057  N   SER A 135     -13.530   7.623   6.338  1.00 89.45           N  
ATOM   1058  CA  SER A 135     -14.671   7.281   7.181  1.00 89.45           C  
ATOM   1059  C   SER A 135     -14.869   5.771   7.259  1.00 89.45           C  
ATOM   1060  CB  SER A 135     -15.945   7.943   6.654  1.00 89.45           C  
ATOM   1061  O   SER A 135     -14.380   5.031   6.403  1.00 89.45           O  
ATOM   1062  OG  SER A 135     -16.324   7.384   5.408  1.00 89.45           O  
ATOM   1063  N   PRO A 136     -15.527   5.290   8.299  1.00 83.47           N  
ATOM   1064  CA  PRO A 136     -15.803   3.859   8.444  1.00 83.47           C  
ATOM   1065  C   PRO A 136     -16.419   3.247   7.187  1.00 83.47           C  
ATOM   1066  CB  PRO A 136     -16.788   3.807   9.615  1.00 83.47           C  
ATOM   1067  O   PRO A 136     -16.104   2.108   6.834  1.00 83.47           O  
ATOM   1068  CG  PRO A 136     -16.456   5.004  10.446  1.00 83.47           C  
ATOM   1069  CD  PRO A 136     -16.072   6.130   9.529  1.00 83.47           C  
ATOM   1070  N   GLU A 137     -17.280   3.975   6.494  1.00 82.39           N  
ATOM   1071  CA  GLU A 137     -17.938   3.507   5.278  1.00 82.39           C  
ATOM   1072  C   GLU A 137     -16.959   3.447   4.109  1.00 82.39           C  
ATOM   1073  CB  GLU A 137     -19.123   4.411   4.926  1.00 82.39           C  
ATOM   1074  O   GLU A 137     -17.088   2.596   3.227  1.00 82.39           O  
ATOM   1075  CG  GLU A 137     -20.259   4.356   5.936  1.00 82.39           C  
ATOM   1076  CD  GLU A 137     -21.416   5.279   5.588  1.00 82.39           C  
ATOM   1077  OE1 GLU A 137     -22.459   5.233   6.280  1.00 82.39           O  
ATOM   1078  OE2 GLU A 137     -21.280   6.054   4.615  1.00 82.39           O  
ATOM   1079  N   GLN A 138     -15.864   4.256   4.150  1.00 85.92           N  
ATOM   1080  CA  GLN A 138     -14.861   4.379   3.097  1.00 85.92           C  
ATOM   1081  C   GLN A 138     -13.755   3.341   3.268  1.00 85.92           C  
ATOM   1082  CB  GLN A 138     -14.263   5.786   3.086  1.00 85.92           C  
ATOM   1083  O   GLN A 138     -13.055   3.009   2.309  1.00 85.92           O  
ATOM   1084  CG  GLN A 138     -15.230   6.861   2.608  1.00 85.92           C  
ATOM   1085  CD  GLN A 138     -14.672   8.264   2.762  1.00 85.92           C  
ATOM   1086  NE2 GLN A 138     -15.006   9.141   1.821  1.00 85.92           N  
ATOM   1087  OE1 GLN A 138     -13.947   8.556   3.718  1.00 85.92           O  
ATOM   1088  N   GLN A 139     -13.663   2.695   4.453  1.00 81.15           N  
ATOM   1089  CA  GLN A 139     -12.546   1.833   4.823  1.00 81.15           C  
ATOM   1090  C   GLN A 139     -12.666   0.462   4.163  1.00 81.15           C  
ATOM   1091  CB  GLN A 139     -12.468   1.679   6.343  1.00 81.15           C  
ATOM   1092  O   GLN A 139     -11.661  -0.214   3.937  1.00 81.15           O  
ATOM   1093  CG  GLN A 139     -12.043   2.948   7.069  1.00 81.15           C  
ATOM   1094  CD  GLN A 139     -12.012   2.779   8.577  1.00 81.15           C  
ATOM   1095  NE2 GLN A 139     -12.188   3.880   9.300  1.00 81.15           N  
ATOM   1096  OE1 GLN A 139     -11.831   1.669   9.087  1.00 81.15           O  
ATOM   1097  N   ASN A 140     -13.869   0.021   3.627  1.00 73.69           N  
ATOM   1098  CA  ASN A 140     -14.169  -1.331   3.166  1.00 73.69           C  
ATOM   1099  C   ASN A 140     -13.965  -1.468   1.660  1.00 73.69           C  
ATOM   1100  CB  ASN A 140     -15.599  -1.722   3.546  1.00 73.69           C  
ATOM   1101  O   ASN A 140     -13.832  -2.580   1.146  1.00 73.69           O  
ATOM   1102  CG  ASN A 140     -15.756  -1.991   5.030  1.00 73.69           C  
ATOM   1103  ND2 ASN A 140     -16.949  -1.737   5.555  1.00 73.69           N  
ATOM   1104  OD1 ASN A 140     -14.814  -2.424   5.698  1.00 73.69           O  
ATOM   1105  N   ASN A 141     -13.355  -0.376   0.977  1.00 79.57           N  
ATOM   1106  CA  ASN A 141     -13.099  -0.423  -0.458  1.00 79.57           C  
ATOM   1107  C   ASN A 141     -12.297   0.789  -0.924  1.00 79.57           C  
ATOM   1108  CB  ASN A 141     -14.414  -0.520  -1.235  1.00 79.57           C  
ATOM   1109  O   ASN A 141     -12.743   1.536  -1.797  1.00 79.57           O  
ATOM   1110  CG  ASN A 141     -14.217  -1.004  -2.658  1.00 79.57           C  
ATOM   1111  ND2 ASN A 141     -15.221  -0.792  -3.500  1.00 79.57           N  
ATOM   1112  OD1 ASN A 141     -13.172  -1.564  -2.997  1.00 79.57           O  
ATOM   1113  N   ALA A 142     -11.195   1.033  -0.228  1.00 86.65           N  
ATOM   1114  CA  ALA A 142     -10.360   2.177  -0.586  1.00 86.65           C  
ATOM   1115  C   ALA A 142      -9.252   1.767  -1.551  1.00 86.65           C  
ATOM   1116  CB  ALA A 142      -9.761   2.811   0.668  1.00 86.65           C  
ATOM   1117  O   ALA A 142      -8.767   0.634  -1.505  1.00 86.65           O  
ATOM   1118  N   GLU A 143      -9.071   2.543  -2.449  1.00 91.20           N  
ATOM   1119  CA  GLU A 143      -7.998   2.361  -3.422  1.00 91.20           C  
ATOM   1120  C   GLU A 143      -7.055   3.561  -3.434  1.00 91.20           C  
ATOM   1121  CB  GLU A 143      -8.574   2.130  -4.821  1.00 91.20           C  
ATOM   1122  O   GLU A 143      -7.502   4.709  -3.387  1.00 91.20           O  
ATOM   1123  CG  GLU A 143      -7.517   1.881  -5.888  1.00 91.20           C  
ATOM   1124  CD  GLU A 143      -8.098   1.729  -7.284  1.00 91.20           C  
ATOM   1125  OE1 GLU A 143      -8.000   2.683  -8.090  1.00 91.20           O  
ATOM   1126  OE2 GLU A 143      -8.657   0.648  -7.575  1.00 91.20           O  
ATOM   1127  N   VAL A 144      -5.745   3.209  -3.374  1.00 93.09           N  
ATOM   1128  CA  VAL A 144      -4.724   4.248  -3.454  1.00 93.09           C  
ATOM   1129  C   VAL A 144      -3.879   4.048  -4.710  1.00 93.09           C  
ATOM   1130  CB  VAL A 144      -3.821   4.255  -2.200  1.00 93.09           C  
ATOM   1131  O   VAL A 144      -3.273   2.990  -4.896  1.00 93.09           O  
ATOM   1132  CG1 VAL A 144      -2.811   5.399  -2.267  1.00 93.09           C  
ATOM   1133  CG2 VAL A 144      -4.669   4.359  -0.933  1.00 93.09           C  
ATOM   1134  N   GLU A 145      -3.923   4.987  -5.607  1.00 94.05           N  
ATOM   1135  CA  GLU A 145      -3.089   4.992  -6.805  1.00 94.05           C  
ATOM   1136  C   GLU A 145      -1.978   6.032  -6.699  1.00 94.05           C  
ATOM   1137  CB  GLU A 145      -3.939   5.256  -8.051  1.00 94.05           C  
ATOM   1138  O   GLU A 145      -2.235   7.193  -6.373  1.00 94.05           O  
ATOM   1139  CG  GLU A 145      -4.958   4.164  -8.342  1.00 94.05           C  
ATOM   1140  CD  GLU A 145      -5.768   4.420  -9.604  1.00 94.05           C  
ATOM   1141  OE1 GLU A 145      -5.680   3.611 -10.556  1.00 94.05           O  
ATOM   1142  OE2 GLU A 145      -6.494   5.438  -9.641  1.00 94.05           O  
ATOM   1143  N   VAL A 146      -0.797   5.578  -6.896  1.00 94.54           N  
ATOM   1144  CA  VAL A 146       0.360   6.463  -6.818  1.00 94.54           C  
ATOM   1145  C   VAL A 146       1.067   6.509  -8.171  1.00 94.54           C  
ATOM   1146  CB  VAL A 146       1.346   6.012  -5.717  1.00 94.54           C  
ATOM   1147  O   VAL A 146       1.428   5.469  -8.726  1.00 94.54           O  
ATOM   1148  CG1 VAL A 146       2.503   7.002  -5.591  1.00 94.54           C  
ATOM   1149  CG2 VAL A 146       0.621   5.860  -4.382  1.00 94.54           C  
ATOM   1150  N   GLU A 147       1.230   7.677  -8.706  1.00 94.73           N  
ATOM   1151  CA  GLU A 147       1.938   7.894  -9.963  1.00 94.73           C  
ATOM   1152  C   GLU A 147       3.111   8.852  -9.778  1.00 94.73           C  
ATOM   1153  CB  GLU A 147       0.984   8.431 -11.033  1.00 94.73           C  
ATOM   1154  O   GLU A 147       2.924   9.998  -9.364  1.00 94.73           O  
ATOM   1155  CG  GLU A 147       1.622   8.580 -12.407  1.00 94.73           C  
ATOM   1156  CD  GLU A 147       0.667   9.129 -13.455  1.00 94.73           C  
ATOM   1157  OE1 GLU A 147       1.117   9.871 -14.358  1.00 94.73           O  
ATOM   1158  OE2 GLU A 147      -0.542   8.815 -13.372  1.00 94.73           O  
ATOM   1159  N   CYS A 148       4.326   8.367  -9.953  1.00 92.71           N  
ATOM   1160  CA  CYS A 148       5.544   9.168  -9.915  1.00 92.71           C  
ATOM   1161  C   CYS A 148       6.253   9.147 -11.264  1.00 92.71           C  
ATOM   1162  CB  CYS A 148       6.487   8.658  -8.825  1.00 92.71           C  
ATOM   1163  O   CYS A 148       7.051   8.249 -11.537  1.00 92.71           O  
ATOM   1164  SG  CYS A 148       5.698   8.467  -7.211  1.00 92.71           S  
ATOM   1165  N   GLY A 149       5.988  10.155 -12.224  1.00 89.72           N  
ATOM   1166  CA  GLY A 149       6.507  10.054 -13.579  1.00 89.72           C  
ATOM   1167  C   GLY A 149       5.876   8.928 -14.377  1.00 89.72           C  
ATOM   1168  O   GLY A 149       4.653   8.869 -14.516  1.00 89.72           O  
ATOM   1169  N   ASN A 150       6.666   7.897 -14.782  1.00 86.01           N  
ATOM   1170  CA  ASN A 150       6.203   6.776 -15.594  1.00 86.01           C  
ATOM   1171  C   ASN A 150       5.857   5.565 -14.733  1.00 86.01           C  
ATOM   1172  CB  ASN A 150       7.255   6.401 -16.640  1.00 86.01           C  
ATOM   1173  O   ASN A 150       5.445   4.526 -15.252  1.00 86.01           O  
ATOM   1174  CG  ASN A 150       7.448   7.480 -17.687  1.00 86.01           C  
ATOM   1175  ND2 ASN A 150       8.686   7.659 -18.133  1.00 86.01           N  
ATOM   1176  OD1 ASN A 150       6.493   8.147 -18.092  1.00 86.01           O  
ATOM   1177  N   GLU A 151       6.063   5.721 -13.411  1.00 87.00           N  
ATOM   1178  CA  GLU A 151       5.780   4.634 -12.478  1.00 87.00           C  
ATOM   1179  C   GLU A 151       4.384   4.771 -11.879  1.00 87.00           C  
ATOM   1180  CB  GLU A 151       6.829   4.596 -11.363  1.00 87.00           C  
ATOM   1181  O   GLU A 151       4.001   5.849 -11.420  1.00 87.00           O  
ATOM   1182  CG  GLU A 151       8.254   4.410 -11.865  1.00 87.00           C  
ATOM   1183  CD  GLU A 151       9.295   4.498 -10.761  1.00 87.00           C  
ATOM   1184  OE1 GLU A 151      10.180   3.614 -10.689  1.00 87.00           O  
ATOM   1185  OE2 GLU A 151       9.226   5.457  -9.961  1.00 87.00           O  
ATOM   1186  N   LYS A 152       3.663   3.689 -12.033  1.00 88.25           N  
ATOM   1187  CA  LYS A 152       2.310   3.689 -11.485  1.00 88.25           C  
ATOM   1188  C   LYS A 152       2.097   2.507 -10.544  1.00 88.25           C  
ATOM   1189  CB  LYS A 152       1.275   3.656 -12.611  1.00 88.25           C  
ATOM   1190  O   LYS A 152       2.510   1.385 -10.845  1.00 88.25           O  
ATOM   1191  CG  LYS A 152      -0.150   3.925 -12.150  1.00 88.25           C  
ATOM   1192  CD  LYS A 152      -1.112   4.005 -13.328  1.00 88.25           C  
ATOM   1193  CE  LYS A 152      -2.544   4.243 -12.866  1.00 88.25           C  
ATOM   1194  NZ  LYS A 152      -3.491   4.329 -14.018  1.00 88.25           N  
ATOM   1195  N   TYR A 153       1.469   2.809  -9.341  1.00 87.97           N  
ATOM   1196  CA  TYR A 153       1.204   1.790  -8.332  1.00 87.97           C  
ATOM   1197  C   TYR A 153      -0.234   1.878  -7.833  1.00 87.97           C  
ATOM   1198  CB  TYR A 153       2.174   1.932  -7.156  1.00 87.97           C  
ATOM   1199  O   TYR A 153      -0.770   2.975  -7.657  1.00 87.97           O  
ATOM   1200  CG  TYR A 153       3.605   2.171  -7.575  1.00 87.97           C  
ATOM   1201  CD1 TYR A 153       4.449   1.105  -7.880  1.00 87.97           C  
ATOM   1202  CD2 TYR A 153       4.116   3.461  -7.665  1.00 87.97           C  
ATOM   1203  CE1 TYR A 153       5.768   1.320  -8.265  1.00 87.97           C  
ATOM   1204  CE2 TYR A 153       5.433   3.688  -8.049  1.00 87.97           C  
ATOM   1205  OH  TYR A 153       7.556   2.831  -8.727  1.00 87.97           O  
ATOM   1206  CZ  TYR A 153       6.250   2.613  -8.347  1.00 87.97           C  
ATOM   1207  N   ARG A 154      -0.750   0.752  -7.735  1.00 89.73           N  
ATOM   1208  CA  ARG A 154      -2.114   0.709  -7.218  1.00 89.73           C  
ATOM   1209  C   ARG A 154      -2.209  -0.204  -6.000  1.00 89.73           C  
ATOM   1210  CB  ARG A 154      -3.085   0.238  -8.303  1.00 89.73           C  
ATOM   1211  O   ARG A 154      -1.708  -1.330  -6.021  1.00 89.73           O  
ATOM   1212  CG  ARG A 154      -4.545   0.271  -7.880  1.00 89.73           C  
ATOM   1213  CD  ARG A 154      -5.472  -0.116  -9.023  1.00 89.73           C  
ATOM   1214  NE  ARG A 154      -5.239  -1.487  -9.466  1.00 89.73           N  
ATOM   1215  NH1 ARG A 154      -6.846  -1.444 -11.126  1.00 89.73           N  
ATOM   1216  NH2 ARG A 154      -5.604  -3.339 -10.776  1.00 89.73           N  
ATOM   1217  CZ  ARG A 154      -5.897  -2.087 -10.455  1.00 89.73           C  
ATOM   1218  N   PHE A 155      -2.758   0.376  -4.960  1.00 85.27           N  
ATOM   1219  CA  PHE A 155      -2.985  -0.351  -3.716  1.00 85.27           C  
ATOM   1220  C   PHE A 155      -4.465  -0.353  -3.353  1.00 85.27           C  
ATOM   1221  CB  PHE A 155      -2.166   0.263  -2.576  1.00 85.27           C  
ATOM   1222  O   PHE A 155      -5.069   0.708  -3.182  1.00 85.27           O  
ATOM   1223  CG  PHE A 155      -2.168  -0.560  -1.316  1.00 85.27           C  
ATOM   1224  CD1 PHE A 155      -2.695  -0.048  -0.136  1.00 85.27           C  
ATOM   1225  CD2 PHE A 155      -1.642  -1.845  -1.311  1.00 85.27           C  
ATOM   1226  CE1 PHE A 155      -2.698  -0.808   1.032  1.00 85.27           C  
ATOM   1227  CE2 PHE A 155      -1.641  -2.610  -0.148  1.00 85.27           C  
ATOM   1228  CZ  PHE A 155      -2.169  -2.089   1.022  1.00 85.27           C  
ATOM   1229  N   GLN A 156      -5.026  -1.543  -3.410  1.00 84.05           N  
ATOM   1230  CA  GLN A 156      -6.451  -1.664  -3.123  1.00 84.05           C  
ATOM   1231  C   GLN A 156      -6.686  -2.363  -1.787  1.00 84.05           C  
ATOM   1232  CB  GLN A 156      -7.162  -2.424  -4.245  1.00 84.05           C  
ATOM   1233  O   GLN A 156      -6.080  -3.399  -1.507  1.00 84.05           O  
ATOM   1234  CG  GLN A 156      -8.680  -2.419  -4.124  1.00 84.05           C  
ATOM   1235  CD  GLN A 156      -9.366  -3.043  -5.325  1.00 84.05           C  
ATOM   1236  NE2 GLN A 156     -10.688  -2.920  -5.383  1.00 84.05           N  
ATOM   1237  OE1 GLN A 156      -8.714  -3.632  -6.193  1.00 84.05           O  
ATOM   1238  N   LEU A 157      -7.619  -1.686  -0.927  1.00 72.66           N  
ATOM   1239  CA  LEU A 157      -8.042  -2.256   0.348  1.00 72.66           C  
ATOM   1240  C   LEU A 157      -9.388  -2.959   0.209  1.00 72.66           C  
ATOM   1241  CB  LEU A 157      -8.130  -1.166   1.420  1.00 72.66           C  
ATOM   1242  O   LEU A 157     -10.316  -2.418  -0.397  1.00 72.66           O  
ATOM   1243  CG  LEU A 157      -6.845  -0.386   1.700  1.00 72.66           C  
ATOM   1244  CD1 LEU A 157      -7.163   0.911   2.438  1.00 72.66           C  
ATOM   1245  CD2 LEU A 157      -5.866  -1.237   2.502  1.00 72.66           C  
ATOM   1246  N   GLY A 158      -9.531  -4.314   0.446  1.00 63.31           N  
ATOM   1247  CA  GLY A 158     -10.757  -5.096   0.470  1.00 63.31           C  
ATOM   1248  C   GLY A 158     -10.916  -5.917   1.736  1.00 63.31           C  
ATOM   1249  O   GLY A 158      -9.935  -6.204   2.424  1.00 63.31           O  
TER    1250      GLY A 158
ENDMDL
END
