# Supplementary material for: Single-chain dimers from de novo immunoglobulins as robust scaffolds for multiple binding loops
Source: Nat Commun. 2023 Sep 23;14:5939. doi: 10.1038/s41467-023-41717-5 (PMC10517939; doi:10.1038/s41467-023-41717-5)
Supplement: Supplementary file 3 — Supplementary Data 1 [file 41467_2023_41717_MOESM3_ESM.zip › design_models/scIg/scIg14i/scIg14i.pdb]

HEADER                                            13-JAN-22   XXXX              
EXPDTA    THEORETICAL MODEL                                                     
REMARK 220                                                                      
REMARK 220 EXPERIMENTAL DETAILS                                                 
REMARK 220  EXPERIMENT TYPE                : THEORETICAL MODELLING              
REMARK 220  DATE OF DATA COLLECTION        : 13-JAN-22                          
REMARK 220                                                                      
REMARK 220 REMARK: MODEL GENERATED BY ROSETTA                                   
REMARK 220  VERSION 2020.37+release.3ba1aaa                                     
SSBOND     CYS A   21    CYS A   60                                       2.04  
SSBOND     CYS A  109    CYS A  148                                       2.03  
ATOM      1  N   ARG A   1      33.846  14.370  58.545  1.00  0.00           N  
ATOM      2  CA  ARG A   1      34.708  14.132  57.394  1.00  0.00           C  
ATOM      3  C   ARG A   1      34.987  15.413  56.613  1.00  0.00           C  
ATOM      4  O   ARG A   1      35.711  16.289  57.094  1.00  0.00           O  
ATOM      5  CB  ARG A   1      34.076  13.107  56.464  1.00  0.00           C  
ATOM      6  CG  ARG A   1      34.057  11.684  56.999  1.00  0.00           C  
ATOM      7  CD  ARG A   1      35.425  11.199  57.319  1.00  0.00           C  
ATOM      8  NE  ARG A   1      35.483   9.748  57.388  1.00  0.00           N  
ATOM      9  CZ  ARG A   1      36.548   9.044  57.819  1.00  0.00           C  
ATOM     10  NH1 ARG A   1      37.633   9.672  58.216  1.00  0.00           N  
ATOM     11  NH2 ARG A   1      36.502   7.724  57.844  1.00  0.00           N  
ATOM     12 1H   ARG A   1      33.688  13.509  59.028  1.00  0.00           H  
ATOM     13 2H   ARG A   1      34.286  15.022  59.163  1.00  0.00           H  
ATOM     14 3H   ARG A   1      32.971  14.743  58.236  1.00  0.00           H  
ATOM     15  HA  ARG A   1      35.660  13.737  57.750  1.00  0.00           H  
ATOM     16 1HB  ARG A   1      33.047  13.393  56.252  1.00  0.00           H  
ATOM     17 2HB  ARG A   1      34.614  13.095  55.516  1.00  0.00           H  
ATOM     18 1HG  ARG A   1      33.458  11.646  57.910  1.00  0.00           H  
ATOM     19 2HG  ARG A   1      33.624  11.020  56.251  1.00  0.00           H  
ATOM     20 1HD  ARG A   1      36.117  11.531  56.547  1.00  0.00           H  
ATOM     21 2HD  ARG A   1      35.735  11.598  58.283  1.00  0.00           H  
ATOM     22  HE  ARG A   1      34.666   9.230  57.092  1.00  0.00           H  
ATOM     23 1HH1 ARG A   1      37.669  10.681  58.197  1.00  0.00           H  
ATOM     24 2HH1 ARG A   1      38.432   9.145  58.538  1.00  0.00           H  
ATOM     25 1HH2 ARG A   1      35.667   7.241  57.539  1.00  0.00           H  
ATOM     26 2HH2 ARG A   1      37.300   7.197  58.166  1.00  0.00           H  
ATOM     27  N   ILE A   2      34.430  15.536  55.409  1.00  0.00           N  
ATOM     28  CA  ILE A   2      34.713  16.660  54.520  1.00  0.00           C  
ATOM     29  C   ILE A   2      33.900  17.862  54.976  1.00  0.00           C  
ATOM     30  O   ILE A   2      32.680  17.763  55.151  1.00  0.00           O  
ATOM     31  CB  ILE A   2      34.380  16.324  53.055  1.00  0.00           C  
ATOM     32  CG1 ILE A   2      35.218  15.135  52.577  1.00  0.00           C  
ATOM     33  CG2 ILE A   2      34.613  17.535  52.165  1.00  0.00           C  
ATOM     34  CD1 ILE A   2      34.739  14.534  51.276  1.00  0.00           C  
ATOM     35  H   ILE A   2      33.787  14.819  55.107  1.00  0.00           H  
ATOM     36  HA  ILE A   2      35.779  16.884  54.573  1.00  0.00           H  
ATOM     37  HB  ILE A   2      33.336  16.024  52.979  1.00  0.00           H  
ATOM     38 1HG1 ILE A   2      36.253  15.448  52.448  1.00  0.00           H  
ATOM     39 2HG1 ILE A   2      35.207  14.353  53.337  1.00  0.00           H  
ATOM     40 1HG2 ILE A   2      34.374  17.279  51.133  1.00  0.00           H  
ATOM     41 2HG2 ILE A   2      33.975  18.355  52.493  1.00  0.00           H  
ATOM     42 3HG2 ILE A   2      35.658  17.839  52.231  1.00  0.00           H  
ATOM     43 1HD1 ILE A   2      35.382  13.697  51.003  1.00  0.00           H  
ATOM     44 2HD1 ILE A   2      33.714  14.181  51.393  1.00  0.00           H  
ATOM     45 3HD1 ILE A   2      34.775  15.289  50.492  1.00  0.00           H  
ATOM     46  N   GLU A   3      34.570  18.997  55.168  1.00  0.00           N  
ATOM     47  CA  GLU A   3      33.927  20.242  55.565  1.00  0.00           C  
ATOM     48  C   GLU A   3      34.381  21.350  54.629  1.00  0.00           C  
ATOM     49  O   GLU A   3      35.570  21.444  54.309  1.00  0.00           O  
ATOM     50  CB  GLU A   3      34.262  20.597  57.015  1.00  0.00           C  
ATOM     51  CG  GLU A   3      33.816  19.560  58.036  1.00  0.00           C  
ATOM     52  CD  GLU A   3      33.987  20.025  59.455  1.00  0.00           C  
ATOM     53  OE1 GLU A   3      34.488  21.107  59.650  1.00  0.00           O  
ATOM     54  OE2 GLU A   3      33.617  19.298  60.347  1.00  0.00           O  
ATOM     55  H   GLU A   3      35.571  18.982  55.029  1.00  0.00           H  
ATOM     56  HA  GLU A   3      32.846  20.110  55.496  1.00  0.00           H  
ATOM     57 1HB  GLU A   3      35.340  20.726  57.118  1.00  0.00           H  
ATOM     58 2HB  GLU A   3      33.793  21.546  57.275  1.00  0.00           H  
ATOM     59 1HG  GLU A   3      32.765  19.327  57.866  1.00  0.00           H  
ATOM     60 2HG  GLU A   3      34.391  18.647  57.886  1.00  0.00           H  
ATOM     61  N   VAL A   4      33.440  22.183  54.191  1.00  0.00           N  
ATOM     62  CA  VAL A   4      33.725  23.299  53.297  1.00  0.00           C  
ATOM     63  C   VAL A   4      33.183  24.571  53.927  1.00  0.00           C  
ATOM     64  O   VAL A   4      32.057  24.583  54.441  1.00  0.00           O  
ATOM     65  CB  VAL A   4      33.080  23.080  51.915  1.00  0.00           C  
ATOM     66  CG1 VAL A   4      33.315  24.288  51.021  1.00  0.00           C  
ATOM     67  CG2 VAL A   4      33.641  21.819  51.276  1.00  0.00           C  
ATOM     68  H   VAL A   4      32.490  22.029  54.497  1.00  0.00           H  
ATOM     69  HA  VAL A   4      34.805  23.369  53.165  1.00  0.00           H  
ATOM     70  HB  VAL A   4      32.002  22.977  52.039  1.00  0.00           H  
ATOM     71 1HG1 VAL A   4      32.853  24.116  50.048  1.00  0.00           H  
ATOM     72 2HG1 VAL A   4      32.874  25.172  51.481  1.00  0.00           H  
ATOM     73 3HG1 VAL A   4      34.386  24.441  50.890  1.00  0.00           H  
ATOM     74 1HG2 VAL A   4      33.180  21.670  50.300  1.00  0.00           H  
ATOM     75 2HG2 VAL A   4      34.720  21.920  51.157  1.00  0.00           H  
ATOM     76 3HG2 VAL A   4      33.425  20.961  51.913  1.00  0.00           H  
ATOM     77  N   ARG A   5      33.977  25.638  53.892  1.00  0.00           N  
ATOM     78  CA  ARG A   5      33.573  26.932  54.424  1.00  0.00           C  
ATOM     79  C   ARG A   5      33.906  28.021  53.417  1.00  0.00           C  
ATOM     80  O   ARG A   5      35.058  28.146  52.988  1.00  0.00           O  
ATOM     81  CB  ARG A   5      34.272  27.222  55.744  1.00  0.00           C  
ATOM     82  CG  ARG A   5      33.907  28.553  56.382  1.00  0.00           C  
ATOM     83  CD  ARG A   5      34.672  28.791  57.634  1.00  0.00           C  
ATOM     84  NE  ARG A   5      34.375  30.092  58.211  1.00  0.00           N  
ATOM     85  CZ  ARG A   5      35.122  30.699  59.154  1.00  0.00           C  
ATOM     86  NH1 ARG A   5      36.204  30.111  59.614  1.00  0.00           N  
ATOM     87  NH2 ARG A   5      34.768  31.885  59.616  1.00  0.00           N  
ATOM     88  H   ARG A   5      34.894  25.540  53.480  1.00  0.00           H  
ATOM     89  HA  ARG A   5      32.498  26.911  54.605  1.00  0.00           H  
ATOM     90 1HB  ARG A   5      34.035  26.437  56.462  1.00  0.00           H  
ATOM     91 2HB  ARG A   5      35.352  27.213  55.596  1.00  0.00           H  
ATOM     92 1HG  ARG A   5      34.127  29.363  55.686  1.00  0.00           H  
ATOM     93 2HG  ARG A   5      32.843  28.562  56.624  1.00  0.00           H  
ATOM     94 1HD  ARG A   5      34.417  28.027  58.367  1.00  0.00           H  
ATOM     95 2HD  ARG A   5      35.739  28.748  57.420  1.00  0.00           H  
ATOM     96  HE  ARG A   5      33.550  30.576  57.881  1.00  0.00           H  
ATOM     97 1HH1 ARG A   5      36.476  29.204  59.260  1.00  0.00           H  
ATOM     98 2HH1 ARG A   5      36.765  30.566  60.320  1.00  0.00           H  
ATOM     99 1HH2 ARG A   5      33.935  32.337  59.262  1.00  0.00           H  
ATOM    100 2HH2 ARG A   5      35.327  32.339  60.322  1.00  0.00           H  
ATOM    101  N   VAL A   6      32.896  28.798  53.037  1.00  0.00           N  
ATOM    102  CA  VAL A   6      33.017  29.825  52.006  1.00  0.00           C  
ATOM    103  C   VAL A   6      32.555  31.142  52.616  1.00  0.00           C  
ATOM    104  O   VAL A   6      31.515  31.188  53.284  1.00  0.00           O  
ATOM    105  CB  VAL A   6      32.164  29.483  50.770  1.00  0.00           C  
ATOM    106  CG1 VAL A   6      32.313  30.560  49.705  1.00  0.00           C  
ATOM    107  CG2 VAL A   6      32.569  28.123  50.222  1.00  0.00           C  
ATOM    108  H   VAL A   6      32.005  28.661  53.491  1.00  0.00           H  
ATOM    109  HA  VAL A   6      34.060  29.883  51.695  1.00  0.00           H  
ATOM    110  HB  VAL A   6      31.113  29.461  51.059  1.00  0.00           H  
ATOM    111 1HG1 VAL A   6      31.704  30.302  48.839  1.00  0.00           H  
ATOM    112 2HG1 VAL A   6      31.984  31.517  50.108  1.00  0.00           H  
ATOM    113 3HG1 VAL A   6      33.358  30.631  49.404  1.00  0.00           H  
ATOM    114 1HG2 VAL A   6      31.962  27.887  49.348  1.00  0.00           H  
ATOM    115 2HG2 VAL A   6      33.621  28.144  49.938  1.00  0.00           H  
ATOM    116 3HG2 VAL A   6      32.415  27.362  50.987  1.00  0.00           H  
ATOM    117  N   ASP A   7      33.322  32.207  52.386  1.00  0.00           N  
ATOM    118  CA  ASP A   7      33.017  33.519  52.958  1.00  0.00           C  
ATOM    119  C   ASP A   7      33.342  34.590  51.922  1.00  0.00           C  
ATOM    120  O   ASP A   7      34.490  35.028  51.814  1.00  0.00           O  
ATOM    121  CB  ASP A   7      33.813  33.765  54.242  1.00  0.00           C  
ATOM    122  CG  ASP A   7      33.464  35.087  54.913  1.00  0.00           C  
ATOM    123  OD1 ASP A   7      32.501  35.698  54.514  1.00  0.00           O  
ATOM    124  OD2 ASP A   7      34.164  35.474  55.818  1.00  0.00           O  
ATOM    125  H   ASP A   7      34.137  32.103  51.798  1.00  0.00           H  
ATOM    126  HA  ASP A   7      31.957  33.548  53.214  1.00  0.00           H  
ATOM    127 1HB  ASP A   7      33.624  32.956  54.948  1.00  0.00           H  
ATOM    128 2HB  ASP A   7      34.879  33.760  54.016  1.00  0.00           H  
ATOM    129  N   ASN A   8      32.320  35.011  51.171  1.00  0.00           N  
ATOM    130  CA  ASN A   8      32.411  36.156  50.261  1.00  0.00           C  
ATOM    131  C   ASN A   8      33.762  36.214  49.554  1.00  0.00           C  
ATOM    132  O   ASN A   8      34.564  37.124  49.779  1.00  0.00           O  
ATOM    133  CB  ASN A   8      32.150  37.450  51.011  1.00  0.00           C  
ATOM    134  CG  ASN A   8      30.745  37.540  51.536  1.00  0.00           C  
ATOM    135  OD1 ASN A   8      29.779  37.268  50.813  1.00  0.00           O  
ATOM    136  ND2 ASN A   8      30.610  37.917  52.783  1.00  0.00           N  
ATOM    137  H   ASN A   8      31.449  34.506  51.241  1.00  0.00           H  
ATOM    138  HA  ASN A   8      31.632  36.059  49.504  1.00  0.00           H  
ATOM    139 1HB  ASN A   8      32.846  37.533  51.847  1.00  0.00           H  
ATOM    140 2HB  ASN A   8      32.334  38.297  50.349  1.00  0.00           H  
ATOM    141 1HD2 ASN A   8      29.698  37.995  53.186  1.00  0.00           H  
ATOM    142 2HD2 ASN A   8      31.419  38.128  53.331  1.00  0.00           H  
ATOM    143  N   GLY A   9      34.020  35.235  48.689  1.00  0.00           N  
ATOM    144  CA  GLY A   9      35.242  35.192  47.921  1.00  0.00           C  
ATOM    145  C   GLY A   9      36.315  34.274  48.460  1.00  0.00           C  
ATOM    146  O   GLY A   9      37.218  33.893  47.703  1.00  0.00           O  
ATOM    147  H   GLY A   9      33.337  34.499  48.569  1.00  0.00           H  
ATOM    148 1HA  GLY A   9      35.020  34.873  46.902  1.00  0.00           H  
ATOM    149 2HA  GLY A   9      35.668  36.192  47.858  1.00  0.00           H  
ATOM    150  N   ARG A  10      36.254  33.905  49.736  1.00  0.00           N  
ATOM    151  CA  ARG A  10      37.192  32.951  50.312  1.00  0.00           C  
ATOM    152  C   ARG A  10      36.560  31.565  50.306  1.00  0.00           C  
ATOM    153  O   ARG A  10      35.376  31.417  50.633  1.00  0.00           O  
ATOM    154  CB  ARG A  10      37.571  33.342  51.732  1.00  0.00           C  
ATOM    155  CG  ARG A  10      38.289  34.678  51.858  1.00  0.00           C  
ATOM    156  CD  ARG A  10      38.823  34.886  53.228  1.00  0.00           C  
ATOM    157  NE  ARG A  10      37.759  35.011  54.212  1.00  0.00           N  
ATOM    158  CZ  ARG A  10      37.953  35.077  55.544  1.00  0.00           C  
ATOM    159  NH1 ARG A  10      39.172  35.028  56.034  1.00  0.00           N  
ATOM    160  NH2 ARG A  10      36.918  35.191  56.357  1.00  0.00           N  
ATOM    161  H   ARG A  10      35.532  34.300  50.322  1.00  0.00           H  
ATOM    162  HA  ARG A  10      38.099  32.950  49.707  1.00  0.00           H  
ATOM    163 1HB  ARG A  10      36.674  33.391  52.347  1.00  0.00           H  
ATOM    164 2HB  ARG A  10      38.220  32.578  52.160  1.00  0.00           H  
ATOM    165 1HG  ARG A  10      39.122  34.710  51.156  1.00  0.00           H  
ATOM    166 2HG  ARG A  10      37.593  35.487  51.633  1.00  0.00           H  
ATOM    167 1HD  ARG A  10      39.448  34.039  53.508  1.00  0.00           H  
ATOM    168 2HD  ARG A  10      39.418  35.798  53.251  1.00  0.00           H  
ATOM    169  HE  ARG A  10      36.808  35.053  53.873  1.00  0.00           H  
ATOM    170 1HH1 ARG A  10      39.963  34.941  55.413  1.00  0.00           H  
ATOM    171 2HH1 ARG A  10      39.317  35.077  57.032  1.00  0.00           H  
ATOM    172 1HH2 ARG A  10      35.981  35.229  55.979  1.00  0.00           H  
ATOM    173 2HH2 ARG A  10      37.063  35.239  57.354  1.00  0.00           H  
ATOM    174  N   VAL A  11      37.343  30.558  49.934  1.00  0.00           N  
ATOM    175  CA  VAL A  11      36.911  29.167  49.964  1.00  0.00           C  
ATOM    176  C   VAL A  11      37.941  28.360  50.739  1.00  0.00           C  
ATOM    177  O   VAL A  11      39.138  28.404  50.428  1.00  0.00           O  
ATOM    178  CB  VAL A  11      36.763  28.601  48.539  1.00  0.00           C  
ATOM    179  CG1 VAL A  11      36.376  27.130  48.587  1.00  0.00           C  
ATOM    180  CG2 VAL A  11      35.728  29.406  47.768  1.00  0.00           C  
ATOM    181  H   VAL A  11      38.277  30.777  49.617  1.00  0.00           H  
ATOM    182  HA  VAL A  11      35.939  29.117  50.456  1.00  0.00           H  
ATOM    183  HB  VAL A  11      37.725  28.664  48.031  1.00  0.00           H  
ATOM    184 1HG1 VAL A  11      36.276  26.747  47.571  1.00  0.00           H  
ATOM    185 2HG1 VAL A  11      37.149  26.568  49.112  1.00  0.00           H  
ATOM    186 3HG1 VAL A  11      35.427  27.021  49.111  1.00  0.00           H  
ATOM    187 1HG2 VAL A  11      35.629  29.001  46.761  1.00  0.00           H  
ATOM    188 2HG2 VAL A  11      34.767  29.347  48.279  1.00  0.00           H  
ATOM    189 3HG2 VAL A  11      36.045  30.447  47.710  1.00  0.00           H  
ATOM    190  N   ARG A  12      37.481  27.624  51.747  1.00  0.00           N  
ATOM    191  CA  ARG A  12      38.325  26.715  52.509  1.00  0.00           C  
ATOM    192  C   ARG A  12      37.720  25.320  52.478  1.00  0.00           C  
ATOM    193  O   ARG A  12      36.505  25.163  52.627  1.00  0.00           O  
ATOM    194  CB  ARG A  12      38.488  27.193  53.953  1.00  0.00           C  
ATOM    195  CG  ARG A  12      39.380  28.412  54.102  1.00  0.00           C  
ATOM    196  CD  ARG A  12      39.599  28.762  55.563  1.00  0.00           C  
ATOM    197  NE  ARG A  12      40.560  29.847  55.718  1.00  0.00           N  
ATOM    198  CZ  ARG A  12      40.974  30.320  56.885  1.00  0.00           C  
ATOM    199  NH1 ARG A  12      40.530  29.825  58.027  1.00  0.00           N  
ATOM    200  NH2 ARG A  12      41.854  31.316  56.906  1.00  0.00           N  
ATOM    201  H   ARG A  12      36.503  27.705  51.988  1.00  0.00           H  
ATOM    202  HA  ARG A  12      39.316  26.699  52.053  1.00  0.00           H  
ATOM    203 1HB  ARG A  12      37.511  27.434  54.369  1.00  0.00           H  
ATOM    204 2HB  ARG A  12      38.910  26.388  54.556  1.00  0.00           H  
ATOM    205 1HG  ARG A  12      40.350  28.211  53.645  1.00  0.00           H  
ATOM    206 2HG  ARG A  12      38.915  29.266  53.606  1.00  0.00           H  
ATOM    207 1HD  ARG A  12      38.655  29.074  56.008  1.00  0.00           H  
ATOM    208 2HD  ARG A  12      39.979  27.890  56.093  1.00  0.00           H  
ATOM    209  HE  ARG A  12      40.935  30.267  54.877  1.00  0.00           H  
ATOM    210 1HH1 ARG A  12      39.861  29.068  58.025  1.00  0.00           H  
ATOM    211 2HH1 ARG A  12      40.861  30.203  58.904  1.00  0.00           H  
ATOM    212 1HH2 ARG A  12      42.200  31.704  56.039  1.00  0.00           H  
ATOM    213 2HH2 ARG A  12      42.177  31.687  57.788  1.00  0.00           H  
ATOM    214  N   VAL A  13      38.571  24.315  52.286  1.00  0.00           N  
ATOM    215  CA  VAL A  13      38.153  22.919  52.228  1.00  0.00           C  
ATOM    216  C   VAL A  13      39.052  22.127  53.166  1.00  0.00           C  
ATOM    217  O   VAL A  13      40.282  22.222  53.076  1.00  0.00           O  
ATOM    218  CB  VAL A  13      38.258  22.362  50.796  1.00  0.00           C  
ATOM    219  CG1 VAL A  13      37.782  20.918  50.749  1.00  0.00           C  
ATOM    220  CG2 VAL A  13      37.449  23.229  49.843  1.00  0.00           C  
ATOM    221  H   VAL A  13      39.549  24.540  52.175  1.00  0.00           H  
ATOM    222  HA  VAL A  13      37.110  22.856  52.543  1.00  0.00           H  
ATOM    223  HB  VAL A  13      39.305  22.365  50.491  1.00  0.00           H  
ATOM    224 1HG1 VAL A  13      37.864  20.541  49.729  1.00  0.00           H  
ATOM    225 2HG1 VAL A  13      38.398  20.310  51.411  1.00  0.00           H  
ATOM    226 3HG1 VAL A  13      36.742  20.868  51.071  1.00  0.00           H  
ATOM    227 1HG2 VAL A  13      37.529  22.830  48.832  1.00  0.00           H  
ATOM    228 2HG2 VAL A  13      36.403  23.230  50.151  1.00  0.00           H  
ATOM    229 3HG2 VAL A  13      37.834  24.248  49.862  1.00  0.00           H  
ATOM    230  N   ARG A  14      38.447  21.346  54.055  1.00  0.00           N  
ATOM    231  CA  ARG A  14      39.184  20.528  55.007  1.00  0.00           C  
ATOM    232  C   ARG A  14      39.001  19.058  54.658  1.00  0.00           C  
ATOM    233  O   ARG A  14      37.873  18.606  54.426  1.00  0.00           O  
ATOM    234  CB  ARG A  14      38.710  20.782  56.430  1.00  0.00           C  
ATOM    235  CG  ARG A  14      39.404  19.945  57.494  1.00  0.00           C  
ATOM    236  CD  ARG A  14      38.868  20.228  58.851  1.00  0.00           C  
ATOM    237  NE  ARG A  14      39.236  21.557  59.313  1.00  0.00           N  
ATOM    238  CZ  ARG A  14      38.671  22.185  60.362  1.00  0.00           C  
ATOM    239  NH1 ARG A  14      37.715  21.595  61.045  1.00  0.00           N  
ATOM    240  NH2 ARG A  14      39.076  23.395  60.704  1.00  0.00           N  
ATOM    241  H   ARG A  14      37.437  21.325  54.066  1.00  0.00           H  
ATOM    242  HA  ARG A  14      40.240  20.793  54.947  1.00  0.00           H  
ATOM    243 1HB  ARG A  14      38.865  21.830  56.684  1.00  0.00           H  
ATOM    244 2HB  ARG A  14      37.641  20.582  56.500  1.00  0.00           H  
ATOM    245 1HG  ARG A  14      39.254  18.887  57.280  1.00  0.00           H  
ATOM    246 2HG  ARG A  14      40.472  20.169  57.494  1.00  0.00           H  
ATOM    247 1HD  ARG A  14      37.781  20.162  58.833  1.00  0.00           H  
ATOM    248 2HD  ARG A  14      39.264  19.499  59.557  1.00  0.00           H  
ATOM    249  HE  ARG A  14      39.968  22.042  58.813  1.00  0.00           H  
ATOM    250 1HH1 ARG A  14      37.404  20.669  60.783  1.00  0.00           H  
ATOM    251 2HH1 ARG A  14      37.291  22.066  61.831  1.00  0.00           H  
ATOM    252 1HH2 ARG A  14      39.811  23.850  60.179  1.00  0.00           H  
ATOM    253 2HH2 ARG A  14      38.653  23.867  61.490  1.00  0.00           H  
ATOM    254  N   ASN A  15      40.108  18.321  54.616  1.00  0.00           N  
ATOM    255  CA  ASN A  15      40.095  16.885  54.362  1.00  0.00           C  
ATOM    256  C   ASN A  15      40.054  16.159  55.701  1.00  0.00           C  
ATOM    257  O   ASN A  15      41.094  15.953  56.336  1.00  0.00           O  
ATOM    258  CB  ASN A  15      41.298  16.458  53.539  1.00  0.00           C  
ATOM    259  CG  ASN A  15      41.320  14.978  53.275  1.00  0.00           C  
ATOM    260  OD1 ASN A  15      40.568  14.214  53.890  1.00  0.00           O  
ATOM    261  ND2 ASN A  15      42.170  14.560  52.371  1.00  0.00           N  
ATOM    262  H   ASN A  15      40.991  18.786  54.769  1.00  0.00           H  
ATOM    263  HA  ASN A  15      39.210  16.647  53.772  1.00  0.00           H  
ATOM    264 1HB  ASN A  15      41.292  16.987  52.586  1.00  0.00           H  
ATOM    265 2HB  ASN A  15      42.213  16.735  54.062  1.00  0.00           H  
ATOM    266 1HD2 ASN A  15      42.228  13.585  52.154  1.00  0.00           H  
ATOM    267 2HD2 ASN A  15      42.759  15.214  51.899  1.00  0.00           H  
ATOM    268  N   GLY A  16      38.855  15.777  56.130  1.00  0.00           N  
ATOM    269  CA  GLY A  16      38.676  14.989  57.328  1.00  0.00           C  
ATOM    270  C   GLY A  16      38.588  13.499  57.105  1.00  0.00           C  
ATOM    271  O   GLY A  16      38.035  12.786  57.949  1.00  0.00           O  
ATOM    272  H   GLY A  16      38.043  16.050  55.595  1.00  0.00           H  
ATOM    273 1HA  GLY A  16      39.504  15.173  58.012  1.00  0.00           H  
ATOM    274 2HA  GLY A  16      37.764  15.301  57.836  1.00  0.00           H  
ATOM    275  N   THR A  17      39.118  13.000  55.991  1.00  0.00           N  
ATOM    276  CA  THR A  17      38.998  11.595  55.639  1.00  0.00           C  
ATOM    277  C   THR A  17      40.282  10.849  55.998  1.00  0.00           C  
ATOM    278  O   THR A  17      41.215  11.403  56.588  1.00  0.00           O  
ATOM    279  CB  THR A  17      38.688  11.419  54.141  1.00  0.00           C  
ATOM    280  OG1 THR A  17      39.886  11.613  53.377  1.00  0.00           O  
ATOM    281  CG2 THR A  17      37.637  12.423  53.692  1.00  0.00           C  
ATOM    282  H   THR A  17      39.619  13.622  55.372  1.00  0.00           H  
ATOM    283  HA  THR A  17      38.165  11.168  56.199  1.00  0.00           H  
ATOM    284  HB  THR A  17      38.319  10.410  53.962  1.00  0.00           H  
ATOM    285  HG1 THR A  17      40.173  12.527  53.458  1.00  0.00           H  
ATOM    286 1HG2 THR A  17      37.430  12.283  52.632  1.00  0.00           H  
ATOM    287 2HG2 THR A  17      36.722  12.270  54.264  1.00  0.00           H  
ATOM    288 3HG2 THR A  17      38.004  13.434  53.860  1.00  0.00           H  
ATOM    289  N   ASP A  18      40.325   9.568  55.641  1.00  0.00           N  
ATOM    290  CA  ASP A  18      41.468   8.713  55.928  1.00  0.00           C  
ATOM    291  C   ASP A  18      42.475   8.667  54.786  1.00  0.00           C  
ATOM    292  O   ASP A  18      43.510   8.005  54.916  1.00  0.00           O  
ATOM    293  CB  ASP A  18      40.994   7.291  56.240  1.00  0.00           C  
ATOM    294  CG  ASP A  18      40.056   7.230  57.439  1.00  0.00           C  
ATOM    295  OD1 ASP A  18      40.260   7.977  58.366  1.00  0.00           O  
ATOM    296  OD2 ASP A  18      39.147   6.437  57.416  1.00  0.00           O  
ATOM    297  H   ASP A  18      39.531   9.179  55.152  1.00  0.00           H  
ATOM    298  HA  ASP A  18      41.982   9.105  56.806  1.00  0.00           H  
ATOM    299 1HB  ASP A  18      40.478   6.881  55.373  1.00  0.00           H  
ATOM    300 2HB  ASP A  18      41.856   6.655  56.440  1.00  0.00           H  
ATOM    301  N   ARG A  19      42.204   9.352  53.679  1.00  0.00           N  
ATOM    302  CA  ARG A  19      43.040   9.307  52.492  1.00  0.00           C  
ATOM    303  C   ARG A  19      43.136  10.690  51.868  1.00  0.00           C  
ATOM    304  O   ARG A  19      42.219  11.507  52.018  1.00  0.00           O  
ATOM    305  CB  ARG A  19      42.483   8.323  51.474  1.00  0.00           C  
ATOM    306  CG  ARG A  19      42.503   6.868  51.913  1.00  0.00           C  
ATOM    307  CD  ARG A  19      43.887   6.330  51.971  1.00  0.00           C  
ATOM    308  NE  ARG A  19      43.904   4.908  52.272  1.00  0.00           N  
ATOM    309  CZ  ARG A  19      43.901   4.388  53.515  1.00  0.00           C  
ATOM    310  NH1 ARG A  19      43.882   5.185  54.560  1.00  0.00           N  
ATOM    311  NH2 ARG A  19      43.918   3.078  53.684  1.00  0.00           N  
ATOM    312  H   ARG A  19      41.374   9.928  53.674  1.00  0.00           H  
ATOM    313  HA  ARG A  19      44.036   8.971  52.783  1.00  0.00           H  
ATOM    314 1HB  ARG A  19      41.451   8.584  51.243  1.00  0.00           H  
ATOM    315 2HB  ARG A  19      43.054   8.396  50.548  1.00  0.00           H  
ATOM    316 1HG  ARG A  19      42.060   6.781  52.905  1.00  0.00           H  
ATOM    317 2HG  ARG A  19      41.931   6.266  51.206  1.00  0.00           H  
ATOM    318 1HD  ARG A  19      44.376   6.481  51.010  1.00  0.00           H  
ATOM    319 2HD  ARG A  19      44.446   6.850  52.749  1.00  0.00           H  
ATOM    320  HE  ARG A  19      43.919   4.263  51.493  1.00  0.00           H  
ATOM    321 1HH1 ARG A  19      43.869   6.187  54.432  1.00  0.00           H  
ATOM    322 2HH1 ARG A  19      43.880   4.796  55.492  1.00  0.00           H  
ATOM    323 1HH2 ARG A  19      43.932   2.465  52.880  1.00  0.00           H  
ATOM    324 2HH2 ARG A  19      43.916   2.689  54.615  1.00  0.00           H  
ATOM    325  N   PRO A  20      44.236  10.987  51.175  1.00  0.00           N  
ATOM    326  CA  PRO A  20      44.296  12.224  50.390  1.00  0.00           C  
ATOM    327  C   PRO A  20      43.154  12.305  49.388  1.00  0.00           C  
ATOM    328  O   PRO A  20      42.750  11.306  48.787  1.00  0.00           O  
ATOM    329  CB  PRO A  20      45.652  12.123  49.686  1.00  0.00           C  
ATOM    330  CG  PRO A  20      46.442  11.194  50.545  1.00  0.00           C  
ATOM    331  CD  PRO A  20      45.439  10.170  51.008  1.00  0.00           C  
ATOM    332  HA  PRO A  20      44.221  13.072  51.072  1.00  0.00           H  
ATOM    333 1HB  PRO A  20      45.517  11.746  48.661  1.00  0.00           H  
ATOM    334 2HB  PRO A  20      46.110  13.119  49.604  1.00  0.00           H  
ATOM    335 1HG  PRO A  20      47.265  10.749  49.966  1.00  0.00           H  
ATOM    336 2HG  PRO A  20      46.901  11.746  51.378  1.00  0.00           H  
ATOM    337 1HD  PRO A  20      45.324   9.394  50.238  1.00  0.00           H  
ATOM    338 2HD  PRO A  20      45.779   9.729  51.957  1.00  0.00           H  
ATOM    339  N   CYS A  21      42.631  13.516  49.215  1.00  0.00           N  
ATOM    340  CA  CYS A  21      41.526  13.761  48.300  1.00  0.00           C  
ATOM    341  C   CYS A  21      41.930  14.820  47.283  1.00  0.00           C  
ATOM    342  O   CYS A  21      42.796  15.659  47.542  1.00  0.00           O  
ATOM    343  CB  CYS A  21      40.280  14.222  49.057  1.00  0.00           C  
ATOM    344  SG  CYS A  21      39.637  13.006  50.231  1.00  0.00           S  
ATOM    345  H   CYS A  21      43.018  14.288  49.737  1.00  0.00           H  
ATOM    346  HA  CYS A  21      41.290  12.829  47.786  1.00  0.00           H  
ATOM    347 1HB  CYS A  21      40.506  15.136  49.608  1.00  0.00           H  
ATOM    348 2HB  CYS A  21      39.488  14.456  48.346  1.00  0.00           H  
ATOM    349  N   ARG A  22      41.295  14.760  46.117  1.00  0.00           N  
ATOM    350  CA  ARG A  22      41.458  15.770  45.080  1.00  0.00           C  
ATOM    351  C   ARG A  22      40.331  16.785  45.187  1.00  0.00           C  
ATOM    352  O   ARG A  22      39.152  16.415  45.181  1.00  0.00           O  
ATOM    353  CB  ARG A  22      41.455  15.140  43.695  1.00  0.00           C  
ATOM    354  CG  ARG A  22      41.516  16.130  42.542  1.00  0.00           C  
ATOM    355  CD  ARG A  22      41.691  15.442  41.237  1.00  0.00           C  
ATOM    356  NE  ARG A  22      43.031  14.897  41.086  1.00  0.00           N  
ATOM    357  CZ  ARG A  22      43.404  14.044  40.113  1.00  0.00           C  
ATOM    358  NH1 ARG A  22      42.530  13.648  39.214  1.00  0.00           N  
ATOM    359  NH2 ARG A  22      44.650  13.605  40.061  1.00  0.00           N  
ATOM    360  H   ARG A  22      40.677  13.979  45.952  1.00  0.00           H  
ATOM    361  HA  ARG A  22      42.419  16.264  45.226  1.00  0.00           H  
ATOM    362 1HB  ARG A  22      42.307  14.469  43.599  1.00  0.00           H  
ATOM    363 2HB  ARG A  22      40.552  14.542  43.569  1.00  0.00           H  
ATOM    364 1HG  ARG A  22      40.590  16.704  42.506  1.00  0.00           H  
ATOM    365 2HG  ARG A  22      42.358  16.807  42.688  1.00  0.00           H  
ATOM    366 1HD  ARG A  22      40.979  14.621  41.160  1.00  0.00           H  
ATOM    367 2HD  ARG A  22      41.518  16.150  40.427  1.00  0.00           H  
ATOM    368  HE  ARG A  22      43.731  15.179  41.759  1.00  0.00           H  
ATOM    369 1HH1 ARG A  22      41.578  13.984  39.254  1.00  0.00           H  
ATOM    370 2HH1 ARG A  22      42.810  13.008  38.485  1.00  0.00           H  
ATOM    371 1HH2 ARG A  22      45.322  13.909  40.752  1.00  0.00           H  
ATOM    372 2HH2 ARG A  22      44.930  12.965  39.333  1.00  0.00           H  
ATOM    373  N   VAL A  23      40.693  18.061  45.290  1.00  0.00           N  
ATOM    374  CA  VAL A  23      39.740  19.140  45.520  1.00  0.00           C  
ATOM    375  C   VAL A  23      39.796  20.096  44.338  1.00  0.00           C  
ATOM    376  O   VAL A  23      40.876  20.557  43.955  1.00  0.00           O  
ATOM    377  CB  VAL A  23      40.062  19.896  46.823  1.00  0.00           C  
ATOM    378  CG1 VAL A  23      39.067  21.026  47.043  1.00  0.00           C  
ATOM    379  CG2 VAL A  23      40.050  18.930  47.998  1.00  0.00           C  
ATOM    380  H   VAL A  23      41.675  18.281  45.205  1.00  0.00           H  
ATOM    381  HA  VAL A  23      38.743  18.708  45.611  1.00  0.00           H  
ATOM    382  HB  VAL A  23      41.049  20.349  46.734  1.00  0.00           H  
ATOM    383 1HG1 VAL A  23      39.310  21.550  47.968  1.00  0.00           H  
ATOM    384 2HG1 VAL A  23      39.119  21.724  46.207  1.00  0.00           H  
ATOM    385 3HG1 VAL A  23      38.060  20.616  47.113  1.00  0.00           H  
ATOM    386 1HG2 VAL A  23      40.279  19.471  48.915  1.00  0.00           H  
ATOM    387 2HG2 VAL A  23      39.064  18.473  48.082  1.00  0.00           H  
ATOM    388 3HG2 VAL A  23      40.798  18.153  47.838  1.00  0.00           H  
ATOM    389  N   ARG A  24      38.632  20.389  43.763  1.00  0.00           N  
ATOM    390  CA  ARG A  24      38.501  21.345  42.674  1.00  0.00           C  
ATOM    391  C   ARG A  24      37.556  22.453  43.118  1.00  0.00           C  
ATOM    392  O   ARG A  24      36.520  22.179  43.733  1.00  0.00           O  
ATOM    393  CB  ARG A  24      37.969  20.682  41.413  1.00  0.00           C  
ATOM    394  CG  ARG A  24      38.969  19.794  40.686  1.00  0.00           C  
ATOM    395  CD  ARG A  24      38.391  19.219  39.445  1.00  0.00           C  
ATOM    396  NE  ARG A  24      39.385  18.491  38.672  1.00  0.00           N  
ATOM    397  CZ  ARG A  24      39.124  17.810  37.538  1.00  0.00           C  
ATOM    398  NH1 ARG A  24      37.900  17.772  37.062  1.00  0.00           N  
ATOM    399  NH2 ARG A  24      40.100  17.181  36.907  1.00  0.00           N  
ATOM    400  H   ARG A  24      37.807  19.919  44.107  1.00  0.00           H  
ATOM    401  HA  ARG A  24      39.487  21.753  42.450  1.00  0.00           H  
ATOM    402 1HB  ARG A  24      37.104  20.067  41.662  1.00  0.00           H  
ATOM    403 2HB  ARG A  24      37.636  21.446  40.711  1.00  0.00           H  
ATOM    404 1HG  ARG A  24      39.846  20.382  40.416  1.00  0.00           H  
ATOM    405 2HG  ARG A  24      39.268  18.974  41.339  1.00  0.00           H  
ATOM    406 1HD  ARG A  24      37.589  18.528  39.704  1.00  0.00           H  
ATOM    407 2HD  ARG A  24      37.994  20.019  38.823  1.00  0.00           H  
ATOM    408  HE  ARG A  24      40.339  18.497  39.007  1.00  0.00           H  
ATOM    409 1HH1 ARG A  24      37.154  18.255  37.544  1.00  0.00           H  
ATOM    410 2HH1 ARG A  24      37.704  17.262  36.213  1.00  0.00           H  
ATOM    411 1HH2 ARG A  24      41.040  17.209  37.274  1.00  0.00           H  
ATOM    412 2HH2 ARG A  24      39.904  16.671  36.059  1.00  0.00           H  
ATOM    413  N   VAL A  25      37.913  23.697  42.811  1.00  0.00           N  
ATOM    414  CA  VAL A  25      37.060  24.854  43.058  1.00  0.00           C  
ATOM    415  C   VAL A  25      36.821  25.556  41.729  1.00  0.00           C  
ATOM    416  O   VAL A  25      37.776  25.948  41.045  1.00  0.00           O  
ATOM    417  CB  VAL A  25      37.685  25.812  44.085  1.00  0.00           C  
ATOM    418  CG1 VAL A  25      36.759  26.992  44.339  1.00  0.00           C  
ATOM    419  CG2 VAL A  25      37.992  25.077  45.381  1.00  0.00           C  
ATOM    420  H   VAL A  25      38.819  23.836  42.385  1.00  0.00           H  
ATOM    421  HA  VAL A  25      36.118  24.505  43.484  1.00  0.00           H  
ATOM    422  HB  VAL A  25      38.609  26.217  43.674  1.00  0.00           H  
ATOM    423 1HG1 VAL A  25      37.216  27.662  45.068  1.00  0.00           H  
ATOM    424 2HG1 VAL A  25      36.592  27.531  43.407  1.00  0.00           H  
ATOM    425 3HG1 VAL A  25      35.807  26.630  44.726  1.00  0.00           H  
ATOM    426 1HG2 VAL A  25      38.434  25.769  46.096  1.00  0.00           H  
ATOM    427 2HG2 VAL A  25      37.070  24.667  45.796  1.00  0.00           H  
ATOM    428 3HG2 VAL A  25      38.691  24.265  45.182  1.00  0.00           H  
ATOM    429  N   THR A  26      35.552  25.716  41.363  1.00  0.00           N  
ATOM    430  CA  THR A  26      35.163  26.323  40.097  1.00  0.00           C  
ATOM    431  C   THR A  26      34.354  27.582  40.369  1.00  0.00           C  
ATOM    432  O   THR A  26      33.425  27.564  41.183  1.00  0.00           O  
ATOM    433  CB  THR A  26      34.347  25.349  39.227  1.00  0.00           C  
ATOM    434  OG1 THR A  26      35.140  24.193  38.926  1.00  0.00           O  
ATOM    435  CG2 THR A  26      33.922  26.019  37.929  1.00  0.00           C  
ATOM    436  H   THR A  26      34.834  25.400  42.000  1.00  0.00           H  
ATOM    437  HA  THR A  26      36.067  26.575  39.542  1.00  0.00           H  
ATOM    438  HB  THR A  26      33.458  25.031  39.772  1.00  0.00           H  
ATOM    439  HG1 THR A  26      34.769  23.427  39.370  1.00  0.00           H  
ATOM    440 1HG2 THR A  26      33.347  25.316  37.328  1.00  0.00           H  
ATOM    441 2HG2 THR A  26      33.309  26.892  38.154  1.00  0.00           H  
ATOM    442 3HG2 THR A  26      34.807  26.331  37.375  1.00  0.00           H  
ATOM    443  N   ALA A  27      34.708  28.669  39.688  1.00  0.00           N  
ATOM    444  CA  ALA A  27      33.955  29.914  39.789  1.00  0.00           C  
ATOM    445  C   ALA A  27      34.224  30.756  38.553  1.00  0.00           C  
ATOM    446  O   ALA A  27      35.384  30.943  38.169  1.00  0.00           O  
ATOM    447  CB  ALA A  27      34.335  30.688  41.055  1.00  0.00           C  
ATOM    448  H   ALA A  27      35.518  28.632  39.085  1.00  0.00           H  
ATOM    449  HA  ALA A  27      32.894  29.673  39.855  1.00  0.00           H  
ATOM    450 1HB  ALA A  27      33.758  31.611  41.105  1.00  0.00           H  
ATOM    451 2HB  ALA A  27      34.119  30.077  41.933  1.00  0.00           H  
ATOM    452 3HB  ALA A  27      35.398  30.925  41.032  1.00  0.00           H  
ATOM    453  N   GLY A  28      33.158  31.263  37.941  1.00  0.00           N  
ATOM    454  CA  GLY A  28      33.295  32.116  36.771  1.00  0.00           C  
ATOM    455  C   GLY A  28      33.771  31.395  35.531  1.00  0.00           C  
ATOM    456  O   GLY A  28      34.184  32.038  34.558  1.00  0.00           O  
ATOM    457  H   GLY A  28      32.235  31.054  38.291  1.00  0.00           H  
ATOM    458 1HA  GLY A  28      32.336  32.581  36.545  1.00  0.00           H  
ATOM    459 2HA  GLY A  28      33.999  32.919  36.987  1.00  0.00           H  
ATOM    460  N   GLY A  29      33.724  30.065  35.539  1.00  0.00           N  
ATOM    461  CA  GLY A  29      34.278  29.273  34.463  1.00  0.00           C  
ATOM    462  C   GLY A  29      35.704  28.810  34.667  1.00  0.00           C  
ATOM    463  O   GLY A  29      36.183  27.973  33.890  1.00  0.00           O  
ATOM    464  H   GLY A  29      33.287  29.597  36.321  1.00  0.00           H  
ATOM    465 1HA  GLY A  29      33.664  28.386  34.311  1.00  0.00           H  
ATOM    466 2HA  GLY A  29      34.250  29.846  33.537  1.00  0.00           H  
ATOM    467  N   GLU A  30      36.396  29.315  35.683  1.00  0.00           N  
ATOM    468  CA  GLU A  30      37.772  28.937  35.971  1.00  0.00           C  
ATOM    469  C   GLU A  30      37.779  27.838  37.023  1.00  0.00           C  
ATOM    470  O   GLU A  30      37.138  27.971  38.072  1.00  0.00           O  
ATOM    471  CB  GLU A  30      38.582  30.142  36.454  1.00  0.00           C  
ATOM    472  CG  GLU A  30      40.042  29.837  36.757  1.00  0.00           C  
ATOM    473  CD  GLU A  30      40.814  31.051  37.195  1.00  0.00           C  
ATOM    474  OE1 GLU A  30      40.268  32.127  37.148  1.00  0.00           O  
ATOM    475  OE2 GLU A  30      41.950  30.901  37.578  1.00  0.00           O  
ATOM    476  H   GLU A  30      35.938  29.992  36.276  1.00  0.00           H  
ATOM    477  HA  GLU A  30      38.231  28.574  35.051  1.00  0.00           H  
ATOM    478 1HB  GLU A  30      38.554  30.926  35.697  1.00  0.00           H  
ATOM    479 2HB  GLU A  30      38.129  30.545  37.360  1.00  0.00           H  
ATOM    480 1HG  GLU A  30      40.091  29.086  37.545  1.00  0.00           H  
ATOM    481 2HG  GLU A  30      40.508  29.419  35.866  1.00  0.00           H  
ATOM    482  N   THR A  31      38.501  26.758  36.742  1.00  0.00           N  
ATOM    483  CA  THR A  31      38.627  25.630  37.655  1.00  0.00           C  
ATOM    484  C   THR A  31      40.084  25.459  38.059  1.00  0.00           C  
ATOM    485  O   THR A  31      40.979  25.490  37.207  1.00  0.00           O  
ATOM    486  CB  THR A  31      38.099  24.329  37.023  1.00  0.00           C  
ATOM    487  OG1 THR A  31      36.715  24.486  36.685  1.00  0.00           O  
ATOM    488  CG2 THR A  31      38.252  23.165  37.990  1.00  0.00           C  
ATOM    489  H   THR A  31      38.981  26.728  35.854  1.00  0.00           H  
ATOM    490  HA  THR A  31      38.022  25.831  38.540  1.00  0.00           H  
ATOM    491  HB  THR A  31      38.659  24.113  36.113  1.00  0.00           H  
ATOM    492  HG1 THR A  31      36.181  24.406  37.479  1.00  0.00           H  
ATOM    493 1HG2 THR A  31      37.874  22.254  37.526  1.00  0.00           H  
ATOM    494 2HG2 THR A  31      39.305  23.036  38.240  1.00  0.00           H  
ATOM    495 3HG2 THR A  31      37.687  23.370  38.898  1.00  0.00           H  
ATOM    496  N   ARG A  32      40.317  25.282  39.357  1.00  0.00           N  
ATOM    497  CA  ARG A  32      41.647  25.063  39.904  1.00  0.00           C  
ATOM    498  C   ARG A  32      41.639  23.786  40.731  1.00  0.00           C  
ATOM    499  O   ARG A  32      40.706  23.541  41.503  1.00  0.00           O  
ATOM    500  CB  ARG A  32      42.085  26.237  40.768  1.00  0.00           C  
ATOM    501  CG  ARG A  32      42.195  27.565  40.035  1.00  0.00           C  
ATOM    502  CD  ARG A  32      42.546  28.675  40.957  1.00  0.00           C  
ATOM    503  NE  ARG A  32      42.556  29.961  40.280  1.00  0.00           N  
ATOM    504  CZ  ARG A  32      42.779  31.143  40.886  1.00  0.00           C  
ATOM    505  NH1 ARG A  32      43.007  31.186  42.180  1.00  0.00           N  
ATOM    506  NH2 ARG A  32      42.767  32.260  40.179  1.00  0.00           N  
ATOM    507  H   ARG A  32      39.524  25.302  39.981  1.00  0.00           H  
ATOM    508  HA  ARG A  32      42.351  24.969  39.077  1.00  0.00           H  
ATOM    509 1HB  ARG A  32      41.379  26.370  41.586  1.00  0.00           H  
ATOM    510 2HB  ARG A  32      43.058  26.022  41.208  1.00  0.00           H  
ATOM    511 1HG  ARG A  32      42.969  27.496  39.271  1.00  0.00           H  
ATOM    512 2HG  ARG A  32      41.240  27.800  39.563  1.00  0.00           H  
ATOM    513 1HD  ARG A  32      41.816  28.721  41.765  1.00  0.00           H  
ATOM    514 2HD  ARG A  32      43.537  28.501  41.374  1.00  0.00           H  
ATOM    515  HE  ARG A  32      42.383  29.968  39.283  1.00  0.00           H  
ATOM    516 1HH1 ARG A  32      43.016  30.332  42.719  1.00  0.00           H  
ATOM    517 2HH1 ARG A  32      43.174  32.072  42.634  1.00  0.00           H  
ATOM    518 1HH2 ARG A  32      42.592  32.227  39.185  1.00  0.00           H  
ATOM    519 2HH2 ARG A  32      42.934  33.146  40.633  1.00  0.00           H  
ATOM    520  N   GLU A  33      42.681  22.975  40.567  1.00  0.00           N  
ATOM    521  CA  GLU A  33      42.733  21.640  41.144  1.00  0.00           C  
ATOM    522  C   GLU A  33      43.873  21.551  42.148  1.00  0.00           C  
ATOM    523  O   GLU A  33      44.999  21.975  41.864  1.00  0.00           O  
ATOM    524  CB  GLU A  33      42.908  20.585  40.050  1.00  0.00           C  
ATOM    525  CG  GLU A  33      42.990  19.154  40.565  1.00  0.00           C  
ATOM    526  CD  GLU A  33      43.123  18.143  39.461  1.00  0.00           C  
ATOM    527  OE1 GLU A  33      42.184  17.972  38.721  1.00  0.00           O  
ATOM    528  OE2 GLU A  33      44.165  17.539  39.357  1.00  0.00           O  
ATOM    529  H   GLU A  33      43.462  23.306  40.018  1.00  0.00           H  
ATOM    530  HA  GLU A  33      41.787  21.446  41.651  1.00  0.00           H  
ATOM    531 1HB  GLU A  33      42.073  20.642  39.352  1.00  0.00           H  
ATOM    532 2HB  GLU A  33      43.820  20.791  39.489  1.00  0.00           H  
ATOM    533 1HG  GLU A  33      43.850  19.066  41.228  1.00  0.00           H  
ATOM    534 2HG  GLU A  33      42.095  18.936  41.145  1.00  0.00           H  
ATOM    535  N   TYR A  34      43.572  20.998  43.322  1.00  0.00           N  
ATOM    536  CA  TYR A  34      44.559  20.827  44.378  1.00  0.00           C  
ATOM    537  C   TYR A  34      44.429  19.430  44.971  1.00  0.00           C  
ATOM    538  O   TYR A  34      43.404  18.759  44.819  1.00  0.00           O  
ATOM    539  CB  TYR A  34      44.390  21.894  45.462  1.00  0.00           C  
ATOM    540  CG  TYR A  34      44.406  23.311  44.931  1.00  0.00           C  
ATOM    541  CD1 TYR A  34      43.239  23.884  44.449  1.00  0.00           C  
ATOM    542  CD2 TYR A  34      45.588  24.036  44.927  1.00  0.00           C  
ATOM    543  CE1 TYR A  34      43.254  25.178  43.964  1.00  0.00           C  
ATOM    544  CE2 TYR A  34      45.603  25.330  44.443  1.00  0.00           C  
ATOM    545  CZ  TYR A  34      44.442  25.900  43.963  1.00  0.00           C  
ATOM    546  OH  TYR A  34      44.456  27.189  43.480  1.00  0.00           O  
ATOM    547  H   TYR A  34      42.624  20.689  43.479  1.00  0.00           H  
ATOM    548  HA  TYR A  34      45.553  20.954  43.948  1.00  0.00           H  
ATOM    549 1HB  TYR A  34      43.445  21.737  45.984  1.00  0.00           H  
ATOM    550 2HB  TYR A  34      45.190  21.797  46.196  1.00  0.00           H  
ATOM    551  HD1 TYR A  34      42.310  23.314  44.452  1.00  0.00           H  
ATOM    552  HD2 TYR A  34      46.506  23.585  45.305  1.00  0.00           H  
ATOM    553  HE1 TYR A  34      42.337  25.628  43.586  1.00  0.00           H  
ATOM    554  HE2 TYR A  34      46.532  25.900  44.439  1.00  0.00           H  
ATOM    555  HH  TYR A  34      45.336  27.558  43.585  1.00  0.00           H  
ATOM    556  N   THR A  35      45.490  18.999  45.646  1.00  0.00           N  
ATOM    557  CA  THR A  35      45.479  17.799  46.470  1.00  0.00           C  
ATOM    558  C   THR A  35      45.580  18.207  47.932  1.00  0.00           C  
ATOM    559  O   THR A  35      46.441  19.016  48.294  1.00  0.00           O  
ATOM    560  CB  THR A  35      46.629  16.843  46.102  1.00  0.00           C  
ATOM    561  OG1 THR A  35      46.495  16.433  44.735  1.00  0.00           O  
ATOM    562  CG2 THR A  35      46.610  15.615  47.000  1.00  0.00           C  
ATOM    563  H   THR A  35      46.340  19.540  45.578  1.00  0.00           H  
ATOM    564  HA  THR A  35      44.544  17.265  46.291  1.00  0.00           H  
ATOM    565  HB  THR A  35      47.582  17.358  46.221  1.00  0.00           H  
ATOM    566  HG1 THR A  35      45.812  15.761  44.669  1.00  0.00           H  
ATOM    567 1HG2 THR A  35      47.430  14.952  46.726  1.00  0.00           H  
ATOM    568 2HG2 THR A  35      46.723  15.923  48.039  1.00  0.00           H  
ATOM    569 3HG2 THR A  35      45.663  15.091  46.878  1.00  0.00           H  
ATOM    570  N   VAL A  36      44.703  17.654  48.764  1.00  0.00           N  
ATOM    571  CA  VAL A  36      44.646  17.978  50.186  1.00  0.00           C  
ATOM    572  C   VAL A  36      44.823  16.689  50.976  1.00  0.00           C  
ATOM    573  O   VAL A  36      44.076  15.722  50.779  1.00  0.00           O  
ATOM    574  CB  VAL A  36      43.305  18.642  50.551  1.00  0.00           C  
ATOM    575  CG1 VAL A  36      43.272  18.997  52.030  1.00  0.00           C  
ATOM    576  CG2 VAL A  36      43.090  19.880  49.694  1.00  0.00           C  
ATOM    577  H   VAL A  36      44.051  16.981  48.386  1.00  0.00           H  
ATOM    578  HA  VAL A  36      45.450  18.680  50.413  1.00  0.00           H  
ATOM    579  HB  VAL A  36      42.498  17.931  50.373  1.00  0.00           H  
ATOM    580 1HG1 VAL A  36      42.317  19.465  52.271  1.00  0.00           H  
ATOM    581 2HG1 VAL A  36      43.392  18.092  52.625  1.00  0.00           H  
ATOM    582 3HG1 VAL A  36      44.082  19.691  52.256  1.00  0.00           H  
ATOM    583 1HG2 VAL A  36      42.140  20.344  49.957  1.00  0.00           H  
ATOM    584 2HG2 VAL A  36      43.901  20.589  49.868  1.00  0.00           H  
ATOM    585 3HG2 VAL A  36      43.076  19.596  48.642  1.00  0.00           H  
ATOM    586  N   ASN A  37      45.809  16.677  51.868  1.00  0.00           N  
ATOM    587  CA  ASN A  37      46.102  15.493  52.654  1.00  0.00           C  
ATOM    588  C   ASN A  37      45.228  15.459  53.907  1.00  0.00           C  
ATOM    589  O   ASN A  37      44.729  16.495  54.355  1.00  0.00           O  
ATOM    590  CB  ASN A  37      47.575  15.439  53.014  1.00  0.00           C  
ATOM    591  CG  ASN A  37      48.455  15.206  51.817  1.00  0.00           C  
ATOM    592  OD1 ASN A  37      48.162  14.351  50.974  1.00  0.00           O  
ATOM    593  ND2 ASN A  37      49.527  15.951  51.728  1.00  0.00           N  
ATOM    594  H   ASN A  37      46.366  17.508  52.006  1.00  0.00           H  
ATOM    595  HA  ASN A  37      45.890  14.613  52.045  1.00  0.00           H  
ATOM    596 1HB  ASN A  37      47.867  16.376  53.489  1.00  0.00           H  
ATOM    597 2HB  ASN A  37      47.744  14.640  53.736  1.00  0.00           H  
ATOM    598 1HD2 ASN A  37      50.150  15.839  50.952  1.00  0.00           H  
ATOM    599 2HD2 ASN A  37      49.725  16.630  52.433  1.00  0.00           H  
ATOM    600  N   PRO A  38      45.014  14.274  54.481  1.00  0.00           N  
ATOM    601  CA  PRO A  38      44.223  14.190  55.715  1.00  0.00           C  
ATOM    602  C   PRO A  38      44.758  15.127  56.788  1.00  0.00           C  
ATOM    603  O   PRO A  38      45.960  15.171  57.060  1.00  0.00           O  
ATOM    604  CB  PRO A  38      44.378  12.722  56.125  1.00  0.00           C  
ATOM    605  CG  PRO A  38      44.597  12.004  54.838  1.00  0.00           C  
ATOM    606  CD  PRO A  38      45.471  12.930  54.036  1.00  0.00           C  
ATOM    607  HA  PRO A  38      43.195  14.475  55.487  1.00  0.00           H  
ATOM    608 1HB  PRO A  38      45.221  12.614  56.823  1.00  0.00           H  
ATOM    609 2HB  PRO A  38      43.476  12.383  56.655  1.00  0.00           H  
ATOM    610 1HG  PRO A  38      45.071  11.029  55.023  1.00  0.00           H  
ATOM    611 2HG  PRO A  38      43.634  11.800  54.347  1.00  0.00           H  
ATOM    612 1HD  PRO A  38      46.526  12.751  54.290  1.00  0.00           H  
ATOM    613 2HD  PRO A  38      45.297  12.763  52.963  1.00  0.00           H  
ATOM    614  N   GLY A  39      43.847  15.882  57.399  1.00  0.00           N  
ATOM    615  CA  GLY A  39      44.218  16.822  58.434  1.00  0.00           C  
ATOM    616  C   GLY A  39      44.665  18.179  57.944  1.00  0.00           C  
ATOM    617  O   GLY A  39      44.876  19.076  58.766  1.00  0.00           O  
ATOM    618  H   GLY A  39      42.875  15.799  57.135  1.00  0.00           H  
ATOM    619 1HA  GLY A  39      43.373  16.977  59.105  1.00  0.00           H  
ATOM    620 2HA  GLY A  39      45.029  16.404  59.030  1.00  0.00           H  
ATOM    621  N   THR A  40      44.816  18.360  56.634  1.00  0.00           N  
ATOM    622  CA  THR A  40      45.222  19.631  56.058  1.00  0.00           C  
ATOM    623  C   THR A  40      44.018  20.325  55.434  1.00  0.00           C  
ATOM    624  O   THR A  40      42.922  19.764  55.350  1.00  0.00           O  
ATOM    625  CB  THR A  40      46.328  19.442  55.003  1.00  0.00           C  
ATOM    626  OG1 THR A  40      45.793  18.757  53.864  1.00  0.00           O  
ATOM    627  CG2 THR A  40      47.483  18.636  55.579  1.00  0.00           C  
ATOM    628  H   THR A  40      44.639  17.577  56.023  1.00  0.00           H  
ATOM    629  HA  THR A  40      45.631  20.256  56.853  1.00  0.00           H  
ATOM    630  HB  THR A  40      46.697  20.416  54.684  1.00  0.00           H  
ATOM    631  HG1 THR A  40      45.136  18.119  54.154  1.00  0.00           H  
ATOM    632 1HG2 THR A  40      48.254  18.513  54.819  1.00  0.00           H  
ATOM    633 2HG2 THR A  40      47.899  19.160  56.439  1.00  0.00           H  
ATOM    634 3HG2 THR A  40      47.122  17.657  55.892  1.00  0.00           H  
ATOM    635  N   GLU A  41      44.236  21.562  54.999  1.00  0.00           N  
ATOM    636  CA  GLU A  41      43.177  22.407  54.465  1.00  0.00           C  
ATOM    637  C   GLU A  41      43.648  23.054  53.172  1.00  0.00           C  
ATOM    638  O   GLU A  41      44.842  23.323  53.005  1.00  0.00           O  
ATOM    639  CB  GLU A  41      42.771  23.480  55.478  1.00  0.00           C  
ATOM    640  CG  GLU A  41      42.163  22.934  56.762  1.00  0.00           C  
ATOM    641  CD  GLU A  41      41.707  24.017  57.700  1.00  0.00           C  
ATOM    642  OE1 GLU A  41      42.024  25.158  57.459  1.00  0.00           O  
ATOM    643  OE2 GLU A  41      41.041  23.704  58.659  1.00  0.00           O  
ATOM    644  H   GLU A  41      45.177  21.923  55.043  1.00  0.00           H  
ATOM    645  HA  GLU A  41      42.303  21.784  54.270  1.00  0.00           H  
ATOM    646 1HB  GLU A  41      43.645  24.074  55.748  1.00  0.00           H  
ATOM    647 2HB  GLU A  41      42.045  24.154  55.024  1.00  0.00           H  
ATOM    648 1HG  GLU A  41      41.309  22.306  56.509  1.00  0.00           H  
ATOM    649 2HG  GLU A  41      42.901  22.311  57.266  1.00  0.00           H  
ATOM    650  N   LEU A  42      42.710  23.301  52.263  1.00  0.00           N  
ATOM    651  CA  LEU A  42      42.957  24.138  51.099  1.00  0.00           C  
ATOM    652  C   LEU A  42      42.302  25.498  51.296  1.00  0.00           C  
ATOM    653  O   LEU A  42      41.160  25.586  51.757  1.00  0.00           O  
ATOM    654  CB  LEU A  42      42.414  23.470  49.829  1.00  0.00           C  
ATOM    655  CG  LEU A  42      42.388  24.351  48.573  1.00  0.00           C  
ATOM    656  CD1 LEU A  42      43.812  24.587  48.089  1.00  0.00           C  
ATOM    657  CD2 LEU A  42      41.549  23.677  47.498  1.00  0.00           C  
ATOM    658  H   LEU A  42      41.796  22.890  52.388  1.00  0.00           H  
ATOM    659  HA  LEU A  42      44.034  24.263  50.985  1.00  0.00           H  
ATOM    660 1HB  LEU A  42      43.025  22.596  49.608  1.00  0.00           H  
ATOM    661 2HB  LEU A  42      41.395  23.136  50.021  1.00  0.00           H  
ATOM    662  HG  LEU A  42      41.954  25.320  48.818  1.00  0.00           H  
ATOM    663 1HD1 LEU A  42      43.794  25.213  47.196  1.00  0.00           H  
ATOM    664 2HD1 LEU A  42      44.384  25.088  48.870  1.00  0.00           H  
ATOM    665 3HD1 LEU A  42      44.279  23.632  47.852  1.00  0.00           H  
ATOM    666 1HD2 LEU A  42      41.530  24.303  46.605  1.00  0.00           H  
ATOM    667 2HD2 LEU A  42      41.983  22.707  47.252  1.00  0.00           H  
ATOM    668 3HD2 LEU A  42      40.532  23.536  47.864  1.00  0.00           H  
ATOM    669  N   GLU A  43      43.032  26.558  50.955  1.00  0.00           N  
ATOM    670  CA  GLU A  43      42.484  27.909  50.931  1.00  0.00           C  
ATOM    671  C   GLU A  43      42.783  28.541  49.581  1.00  0.00           C  
ATOM    672  O   GLU A  43      43.942  28.594  49.160  1.00  0.00           O  
ATOM    673  CB  GLU A  43      43.073  28.761  52.058  1.00  0.00           C  
ATOM    674  CG  GLU A  43      42.547  30.188  52.110  1.00  0.00           C  
ATOM    675  CD  GLU A  43      43.087  30.970  53.275  1.00  0.00           C  
ATOM    676  OE1 GLU A  43      44.278  31.163  53.334  1.00  0.00           O  
ATOM    677  OE2 GLU A  43      42.308  31.374  54.106  1.00  0.00           O  
ATOM    678  H   GLU A  43      43.999  26.414  50.703  1.00  0.00           H  
ATOM    679  HA  GLU A  43      41.407  27.848  51.087  1.00  0.00           H  
ATOM    680 1HB  GLU A  43      42.860  28.291  53.019  1.00  0.00           H  
ATOM    681 2HB  GLU A  43      44.157  28.807  51.951  1.00  0.00           H  
ATOM    682 1HG  GLU A  43      42.819  30.697  51.187  1.00  0.00           H  
ATOM    683 2HG  GLU A  43      41.459  30.161  52.170  1.00  0.00           H  
ATOM    684  N   VAL A  44      41.736  29.017  48.906  1.00  0.00           N  
ATOM    685  CA  VAL A  44      41.858  29.725  47.640  1.00  0.00           C  
ATOM    686  C   VAL A  44      41.012  30.990  47.712  1.00  0.00           C  
ATOM    687  O   VAL A  44      40.137  31.123  48.573  1.00  0.00           O  
ATOM    688  CB  VAL A  44      41.392  28.844  46.465  1.00  0.00           C  
ATOM    689  CG1 VAL A  44      42.231  27.578  46.384  1.00  0.00           C  
ATOM    690  CG2 VAL A  44      39.917  28.505  46.626  1.00  0.00           C  
ATOM    691  H   VAL A  44      40.818  28.875  49.304  1.00  0.00           H  
ATOM    692  HA  VAL A  44      42.908  29.977  47.484  1.00  0.00           H  
ATOM    693  HB  VAL A  44      41.541  29.388  45.533  1.00  0.00           H  
ATOM    694 1HG1 VAL A  44      41.888  26.967  45.549  1.00  0.00           H  
ATOM    695 2HG1 VAL A  44      43.277  27.843  46.233  1.00  0.00           H  
ATOM    696 3HG1 VAL A  44      42.128  27.014  47.310  1.00  0.00           H  
ATOM    697 1HG2 VAL A  44      39.594  27.883  45.792  1.00  0.00           H  
ATOM    698 2HG2 VAL A  44      39.768  27.966  47.562  1.00  0.00           H  
ATOM    699 3HG2 VAL A  44      39.333  29.425  46.640  1.00  0.00           H  
ATOM    700  N   GLU A  45      41.278  31.922  46.800  1.00  0.00           N  
ATOM    701  CA  GLU A  45      40.501  33.145  46.668  1.00  0.00           C  
ATOM    702  C   GLU A  45      39.789  33.164  45.322  1.00  0.00           C  
ATOM    703  O   GLU A  45      40.318  32.668  44.320  1.00  0.00           O  
ATOM    704  CB  GLU A  45      41.399  34.376  46.808  1.00  0.00           C  
ATOM    705  CG  GLU A  45      42.043  34.532  48.178  1.00  0.00           C  
ATOM    706  CD  GLU A  45      42.897  35.765  48.286  1.00  0.00           C  
ATOM    707  OE1 GLU A  45      43.026  36.463  47.310  1.00  0.00           O  
ATOM    708  OE2 GLU A  45      43.422  36.008  49.347  1.00  0.00           O  
ATOM    709  H   GLU A  45      42.057  31.764  46.177  1.00  0.00           H  
ATOM    710  HA  GLU A  45      39.763  33.175  47.470  1.00  0.00           H  
ATOM    711 1HB  GLU A  45      42.196  34.331  46.067  1.00  0.00           H  
ATOM    712 2HB  GLU A  45      40.816  35.276  46.608  1.00  0.00           H  
ATOM    713 1HG  GLU A  45      41.259  34.580  48.933  1.00  0.00           H  
ATOM    714 2HG  GLU A  45      42.653  33.654  48.383  1.00  0.00           H  
ATOM    715  N   LEU A  46      38.589  33.734  45.300  1.00  0.00           N  
ATOM    716  CA  LEU A  46      37.808  33.878  44.080  1.00  0.00           C  
ATOM    717  C   LEU A  46      37.918  35.292  43.522  1.00  0.00           C  
ATOM    718  O   LEU A  46      38.349  36.228  44.201  1.00  0.00           O  
ATOM    719  CB  LEU A  46      36.336  33.541  44.351  1.00  0.00           C  
ATOM    720  CG  LEU A  46      36.079  32.196  45.042  1.00  0.00           C  
ATOM    721  CD1 LEU A  46      34.590  32.046  45.324  1.00  0.00           C  
ATOM    722  CD2 LEU A  46      36.585  31.065  44.159  1.00  0.00           C  
ATOM    723  H   LEU A  46      38.212  34.082  46.170  1.00  0.00           H  
ATOM    724  HA  LEU A  46      38.192  33.177  43.338  1.00  0.00           H  
ATOM    725 1HB  LEU A  46      35.910  34.322  44.978  1.00  0.00           H  
ATOM    726 2HB  LEU A  46      35.801  33.533  43.401  1.00  0.00           H  
ATOM    727  HG  LEU A  46      36.603  32.172  45.998  1.00  0.00           H  
ATOM    728 1HD1 LEU A  46      34.407  31.090  45.815  1.00  0.00           H  
ATOM    729 2HD1 LEU A  46      34.259  32.857  45.973  1.00  0.00           H  
ATOM    730 3HD1 LEU A  46      34.037  32.083  44.386  1.00  0.00           H  
ATOM    731 1HD2 LEU A  46      36.403  30.110  44.651  1.00  0.00           H  
ATOM    732 2HD2 LEU A  46      36.061  31.088  43.203  1.00  0.00           H  
ATOM    733 3HD2 LEU A  46      37.655  31.188  43.989  1.00  0.00           H  
ATOM    734  N   SER A  47      37.517  35.431  42.260  1.00  0.00           N  
ATOM    735  CA  SER A  47      37.413  36.741  41.644  1.00  0.00           C  
ATOM    736  C   SER A  47      36.341  37.575  42.351  1.00  0.00           C  
ATOM    737  O   SER A  47      35.413  37.025  42.949  1.00  0.00           O  
ATOM    738  CB  SER A  47      37.083  36.603  40.171  1.00  0.00           C  
ATOM    739  OG  SER A  47      35.803  36.060  39.991  1.00  0.00           O  
ATOM    740  H   SER A  47      37.280  34.612  41.719  1.00  0.00           H  
ATOM    741  HA  SER A  47      38.377  37.244  41.735  1.00  0.00           H  
ATOM    742 1HB  SER A  47      37.136  37.581  39.692  1.00  0.00           H  
ATOM    743 2HB  SER A  47      37.822  35.963  39.690  1.00  0.00           H  
ATOM    744  HG  SER A  47      35.938  35.173  39.650  1.00  0.00           H  
ATOM    745  N   PRO A  48      36.457  38.905  42.308  1.00  0.00           N  
ATOM    746  CA  PRO A  48      35.460  39.744  42.995  1.00  0.00           C  
ATOM    747  C   PRO A  48      34.052  39.583  42.453  1.00  0.00           C  
ATOM    748  O   PRO A  48      33.086  39.914  43.155  1.00  0.00           O  
ATOM    749  CB  PRO A  48      35.992  41.170  42.776  1.00  0.00           C  
ATOM    750  CG  PRO A  48      36.899  41.067  41.592  1.00  0.00           C  
ATOM    751  CD  PRO A  48      37.537  39.718  41.704  1.00  0.00           C  
ATOM    752  HA  PRO A  48      35.437  39.462  44.049  1.00  0.00           H  
ATOM    753 1HB  PRO A  48      35.154  41.861  42.605  1.00  0.00           H  
ATOM    754 2HB  PRO A  48      36.517  41.519  43.678  1.00  0.00           H  
ATOM    755 1HG  PRO A  48      36.324  41.180  40.661  1.00  0.00           H  
ATOM    756 2HG  PRO A  48      37.639  41.881  41.608  1.00  0.00           H  
ATOM    757 1HD  PRO A  48      37.815  39.358  40.703  1.00  0.00           H  
ATOM    758 2HD  PRO A  48      38.424  39.785  42.352  1.00  0.00           H  
ATOM    759  N   GLU A  49      33.898  39.081  41.230  1.00  0.00           N  
ATOM    760  CA  GLU A  49      32.578  38.877  40.648  1.00  0.00           C  
ATOM    761  C   GLU A  49      31.948  37.549  41.046  1.00  0.00           C  
ATOM    762  O   GLU A  49      30.781  37.315  40.716  1.00  0.00           O  
ATOM    763  CB  GLU A  49      32.666  38.961  39.121  1.00  0.00           C  
ATOM    764  CG  GLU A  49      33.060  40.331  38.589  1.00  0.00           C  
ATOM    765  CD  GLU A  49      33.170  40.367  37.090  1.00  0.00           C  
ATOM    766  OE1 GLU A  49      32.954  39.350  36.473  1.00  0.00           O  
ATOM    767  OE2 GLU A  49      33.468  41.411  36.561  1.00  0.00           O  
ATOM    768  H   GLU A  49      34.717  38.836  40.693  1.00  0.00           H  
ATOM    769  HA  GLU A  49      31.919  39.672  40.999  1.00  0.00           H  
ATOM    770 1HB  GLU A  49      33.397  38.238  38.759  1.00  0.00           H  
ATOM    771 2HB  GLU A  49      31.702  38.699  38.687  1.00  0.00           H  
ATOM    772 1HG  GLU A  49      32.316  41.061  38.905  1.00  0.00           H  
ATOM    773 2HG  GLU A  49      34.017  40.618  39.025  1.00  0.00           H  
ATOM    774  N   GLN A  50      32.682  36.675  41.745  1.00  0.00           N  
ATOM    775  CA  GLN A  50      32.141  35.366  42.092  1.00  0.00           C  
ATOM    776  C   GLN A  50      32.075  35.131  43.599  1.00  0.00           C  
ATOM    777  O   GLN A  50      32.176  33.980  44.040  1.00  0.00           O  
ATOM    778  CB  GLN A  50      32.980  34.264  41.438  1.00  0.00           C  
ATOM    779  CG  GLN A  50      33.036  34.341  39.922  1.00  0.00           C  
ATOM    780  CD  GLN A  50      31.711  33.985  39.274  1.00  0.00           C  
ATOM    781  OE1 GLN A  50      31.166  32.900  39.499  1.00  0.00           O  
ATOM    782  NE2 GLN A  50      31.184  34.897  38.466  1.00  0.00           N  
ATOM    783  H   GLN A  50      33.618  36.915  42.039  1.00  0.00           H  
ATOM    784  HA  GLN A  50      31.125  35.297  41.703  1.00  0.00           H  
ATOM    785 1HB  GLN A  50      34.001  34.311  41.815  1.00  0.00           H  
ATOM    786 2HB  GLN A  50      32.575  33.289  41.710  1.00  0.00           H  
ATOM    787 1HG  GLN A  50      33.296  35.359  39.629  1.00  0.00           H  
ATOM    788 2HG  GLN A  50      33.792  33.645  39.560  1.00  0.00           H  
ATOM    789 1HE2 GLN A  50      30.311  34.718  38.010  1.00  0.00           H  
ATOM    790 2HE2 GLN A  50      31.659  35.763  38.310  1.00  0.00           H  
ATOM    791  N   GLN A  51      31.909  36.185  44.404  1.00  0.00           N  
ATOM    792  CA  GLN A  51      32.104  36.038  45.843  1.00  0.00           C  
ATOM    793  C   GLN A  51      31.217  34.946  46.425  1.00  0.00           C  
ATOM    794  O   GLN A  51      31.634  34.242  47.351  1.00  0.00           O  
ATOM    795  CB  GLN A  51      31.829  37.365  46.557  1.00  0.00           C  
ATOM    796  CG  GLN A  51      32.889  38.428  46.327  1.00  0.00           C  
ATOM    797  CD  GLN A  51      32.474  39.785  46.863  1.00  0.00           C  
ATOM    798  OE1 GLN A  51      32.137  39.925  48.042  1.00  0.00           O  
ATOM    799  NE2 GLN A  51      32.496  40.794  46.000  1.00  0.00           N  
ATOM    800  H   GLN A  51      31.649  37.088  44.032  1.00  0.00           H  
ATOM    801  HA  GLN A  51      33.145  35.769  46.026  1.00  0.00           H  
ATOM    802 1HB  GLN A  51      30.871  37.765  46.222  1.00  0.00           H  
ATOM    803 2HB  GLN A  51      31.753  37.192  47.631  1.00  0.00           H  
ATOM    804 1HG  GLN A  51      33.806  38.126  46.832  1.00  0.00           H  
ATOM    805 2HG  GLN A  51      33.066  38.524  45.256  1.00  0.00           H  
ATOM    806 1HE2 GLN A  51      32.233  41.713  46.296  1.00  0.00           H  
ATOM    807 2HE2 GLN A  51      32.775  40.636  45.053  1.00  0.00           H  
ATOM    808  N   ASN A  52      30.001  34.792  45.907  1.00  0.00           N  
ATOM    809  CA  ASN A  52      29.081  33.761  46.365  1.00  0.00           C  
ATOM    810  C   ASN A  52      28.603  32.852  45.241  1.00  0.00           C  
ATOM    811  O   ASN A  52      27.462  32.381  45.287  1.00  0.00           O  
ATOM    812  CB  ASN A  52      27.894  34.397  47.066  1.00  0.00           C  
ATOM    813  CG  ASN A  52      28.266  35.020  48.383  1.00  0.00           C  
ATOM    814  OD1 ASN A  52      28.415  34.322  49.393  1.00  0.00           O  
ATOM    815  ND2 ASN A  52      28.419  36.319  48.392  1.00  0.00           N  
ATOM    816  H   ASN A  52      29.711  35.417  45.168  1.00  0.00           H  
ATOM    817  HA  ASN A  52      29.596  33.139  47.097  1.00  0.00           H  
ATOM    818 1HB  ASN A  52      27.460  35.165  46.424  1.00  0.00           H  
ATOM    819 2HB  ASN A  52      27.126  33.643  47.238  1.00  0.00           H  
ATOM    820 1HD2 ASN A  52      28.667  36.788  49.240  1.00  0.00           H  
ATOM    821 2HD2 ASN A  52      28.289  36.844  47.551  1.00  0.00           H  
ATOM    822  N   ASN A  53      29.443  32.593  44.238  1.00  0.00           N  
ATOM    823  CA  ASN A  53      29.124  31.665  43.149  1.00  0.00           C  
ATOM    824  C   ASN A  53      30.350  30.778  42.936  1.00  0.00           C  
ATOM    825  O   ASN A  53      31.266  31.135  42.190  1.00  0.00           O  
ATOM    826  CB  ASN A  53      28.738  32.399  41.877  1.00  0.00           C  
ATOM    827  CG  ASN A  53      27.379  33.035  41.967  1.00  0.00           C  
ATOM    828  OD1 ASN A  53      26.359  32.392  41.694  1.00  0.00           O  
ATOM    829  ND2 ASN A  53      27.345  34.288  42.345  1.00  0.00           N  
ATOM    830  H   ASN A  53      30.338  33.063  44.237  1.00  0.00           H  
ATOM    831  HA  ASN A  53      28.255  31.074  43.441  1.00  0.00           H  
ATOM    832 1HB  ASN A  53      29.477  33.174  41.666  1.00  0.00           H  
ATOM    833 2HB  ASN A  53      28.746  31.702  41.039  1.00  0.00           H  
ATOM    834 1HD2 ASN A  53      26.468  34.763  42.422  1.00  0.00           H  
ATOM    835 2HD2 ASN A  53      28.195  34.770  42.556  1.00  0.00           H  
ATOM    836  N   ALA A  54      30.360  29.622  43.594  1.00  0.00           N  
ATOM    837  CA  ALA A  54      31.517  28.742  43.570  1.00  0.00           C  
ATOM    838  C   ALA A  54      31.071  27.309  43.813  1.00  0.00           C  
ATOM    839  O   ALA A  54      30.242  27.033  44.686  1.00  0.00           O  
ATOM    840  CB  ALA A  54      32.562  29.159  44.610  1.00  0.00           C  
ATOM    841  H   ALA A  54      29.544  29.348  44.123  1.00  0.00           H  
ATOM    842  HA  ALA A  54      31.989  28.819  42.590  1.00  0.00           H  
ATOM    843 1HB  ALA A  54      33.413  28.479  44.563  1.00  0.00           H  
ATOM    844 2HB  ALA A  54      32.897  30.175  44.403  1.00  0.00           H  
ATOM    845 3HB  ALA A  54      32.121  29.118  45.604  1.00  0.00           H  
ATOM    846  N   ILE A  55      31.637  26.395  43.030  1.00  0.00           N  
ATOM    847  CA  ILE A  55      31.415  24.966  43.195  1.00  0.00           C  
ATOM    848  C   ILE A  55      32.678  24.329  43.751  1.00  0.00           C  
ATOM    849  O   ILE A  55      33.754  24.459  43.160  1.00  0.00           O  
ATOM    850  CB  ILE A  55      31.030  24.297  41.863  1.00  0.00           C  
ATOM    851  CG1 ILE A  55      29.662  24.796  41.391  1.00  0.00           C  
ATOM    852  CG2 ILE A  55      31.027  22.783  42.009  1.00  0.00           C  
ATOM    853  CD1 ILE A  55      29.337  24.428  39.961  1.00  0.00           C  
ATOM    854  H   ILE A  55      32.245  26.717  42.290  1.00  0.00           H  
ATOM    855  HA  ILE A  55      30.587  24.822  43.889  1.00  0.00           H  
ATOM    856  HB  ILE A  55      31.749  24.577  41.094  1.00  0.00           H  
ATOM    857 1HG1 ILE A  55      28.884  24.386  42.034  1.00  0.00           H  
ATOM    858 2HG1 ILE A  55      29.619  25.882  41.480  1.00  0.00           H  
ATOM    859 1HG2 ILE A  55      30.752  22.326  41.059  1.00  0.00           H  
ATOM    860 2HG2 ILE A  55      32.020  22.444  42.301  1.00  0.00           H  
ATOM    861 3HG2 ILE A  55      30.305  22.493  42.773  1.00  0.00           H  
ATOM    862 1HD1 ILE A  55      28.353  24.816  39.699  1.00  0.00           H  
ATOM    863 2HD1 ILE A  55      30.086  24.859  39.295  1.00  0.00           H  
ATOM    864 3HD1 ILE A  55      29.339  23.344  39.855  1.00  0.00           H  
ATOM    865  N   VAL A  56      32.546  23.644  44.883  1.00  0.00           N  
ATOM    866  CA  VAL A  56      33.637  22.887  45.482  1.00  0.00           C  
ATOM    867  C   VAL A  56      33.321  21.408  45.324  1.00  0.00           C  
ATOM    868  O   VAL A  56      32.275  20.937  45.787  1.00  0.00           O  
ATOM    869  CB  VAL A  56      33.806  23.236  46.973  1.00  0.00           C  
ATOM    870  CG1 VAL A  56      34.922  22.407  47.590  1.00  0.00           C  
ATOM    871  CG2 VAL A  56      34.090  24.722  47.127  1.00  0.00           C  
ATOM    872  H   VAL A  56      31.646  23.655  45.342  1.00  0.00           H  
ATOM    873  HA  VAL A  56      34.561  23.143  44.963  1.00  0.00           H  
ATOM    874  HB  VAL A  56      32.887  22.984  47.502  1.00  0.00           H  
ATOM    875 1HG1 VAL A  56      35.028  22.667  48.644  1.00  0.00           H  
ATOM    876 2HG1 VAL A  56      34.681  21.348  47.501  1.00  0.00           H  
ATOM    877 3HG1 VAL A  56      35.858  22.612  47.071  1.00  0.00           H  
ATOM    878 1HG2 VAL A  56      34.208  24.962  48.183  1.00  0.00           H  
ATOM    879 2HG2 VAL A  56      35.005  24.976  46.592  1.00  0.00           H  
ATOM    880 3HG2 VAL A  56      33.259  25.296  46.715  1.00  0.00           H  
ATOM    881  N   THR A  57      34.220  20.681  44.668  1.00  0.00           N  
ATOM    882  CA  THR A  57      34.074  19.250  44.442  1.00  0.00           C  
ATOM    883  C   THR A  57      35.273  18.534  45.040  1.00  0.00           C  
ATOM    884  O   THR A  57      36.419  18.927  44.798  1.00  0.00           O  
ATOM    885  CB  THR A  57      33.949  18.917  42.944  1.00  0.00           C  
ATOM    886  OG1 THR A  57      32.824  19.612  42.389  1.00  0.00           O  
ATOM    887  CG2 THR A  57      33.765  17.421  42.743  1.00  0.00           C  
ATOM    888  H   THR A  57      35.039  21.154  44.314  1.00  0.00           H  
ATOM    889  HA  THR A  57      33.156  18.915  44.926  1.00  0.00           H  
ATOM    890  HB  THR A  57      34.851  19.240  42.423  1.00  0.00           H  
ATOM    891  HG1 THR A  57      32.303  19.994  43.100  1.00  0.00           H  
ATOM    892 1HG2 THR A  57      33.679  17.204  41.679  1.00  0.00           H  
ATOM    893 2HG2 THR A  57      34.624  16.890  43.154  1.00  0.00           H  
ATOM    894 3HG2 THR A  57      32.860  17.094  43.254  1.00  0.00           H  
ATOM    895  N   VAL A  58      35.009  17.488  45.819  1.00  0.00           N  
ATOM    896  CA  VAL A  58      36.050  16.714  46.484  1.00  0.00           C  
ATOM    897  C   VAL A  58      35.924  15.263  46.044  1.00  0.00           C  
ATOM    898  O   VAL A  58      34.853  14.658  46.177  1.00  0.00           O  
ATOM    899  CB  VAL A  58      35.922  16.814  48.016  1.00  0.00           C  
ATOM    900  CG1 VAL A  58      37.041  16.039  48.696  1.00  0.00           C  
ATOM    901  CG2 VAL A  58      35.940  18.273  48.443  1.00  0.00           C  
ATOM    902  H   VAL A  58      34.043  17.227  45.950  1.00  0.00           H  
ATOM    903  HA  VAL A  58      37.021  17.118  46.194  1.00  0.00           H  
ATOM    904  HB  VAL A  58      34.982  16.356  48.323  1.00  0.00           H  
ATOM    905 1HG1 VAL A  58      36.935  16.120  49.778  1.00  0.00           H  
ATOM    906 2HG1 VAL A  58      36.987  14.990  48.404  1.00  0.00           H  
ATOM    907 3HG1 VAL A  58      38.004  16.451  48.395  1.00  0.00           H  
ATOM    908 1HG2 VAL A  58      35.848  18.336  49.527  1.00  0.00           H  
ATOM    909 2HG2 VAL A  58      36.878  18.732  48.131  1.00  0.00           H  
ATOM    910 3HG2 VAL A  58      35.106  18.799  47.978  1.00  0.00           H  
ATOM    911  N   HIS A  59      37.015  14.711  45.517  1.00  0.00           N  
ATOM    912  CA  HIS A  59      37.070  13.325  45.065  1.00  0.00           C  
ATOM    913  C   HIS A  59      37.909  12.531  46.057  1.00  0.00           C  
ATOM    914  O   HIS A  59      39.129  12.710  46.128  1.00  0.00           O  
ATOM    915  CB  HIS A  59      37.664  13.217  43.657  1.00  0.00           C  
ATOM    916  CG  HIS A  59      36.907  13.994  42.624  1.00  0.00           C  
ATOM    917  ND1 HIS A  59      35.987  13.408  41.780  1.00  0.00           N  
ATOM    918  CD2 HIS A  59      36.935  15.307  42.299  1.00  0.00           C  
ATOM    919  CE1 HIS A  59      35.481  14.330  40.980  1.00  0.00           C  
ATOM    920  NE2 HIS A  59      36.039  15.490  41.274  1.00  0.00           N  
ATOM    921  H   HIS A  59      37.837  15.290  45.431  1.00  0.00           H  
ATOM    922  HA  HIS A  59      36.053  12.934  45.025  1.00  0.00           H  
ATOM    923 1HB  HIS A  59      38.694  13.576  43.667  1.00  0.00           H  
ATOM    924 2HB  HIS A  59      37.685  12.172  43.350  1.00  0.00           H  
ATOM    925  HD1 HIS A  59      35.677  12.458  41.811  1.00  0.00           H  
ATOM    926  HD2 HIS A  59      37.502  16.155  42.686  1.00  0.00           H  
ATOM    927  HE1 HIS A  59      34.730  14.067  40.235  1.00  0.00           H  
ATOM    928  N   CYS A  60      37.258  11.661  46.821  1.00  0.00           N  
ATOM    929  CA  CYS A  60      37.922  10.835  47.826  1.00  0.00           C  
ATOM    930  C   CYS A  60      37.692   9.374  47.442  1.00  0.00           C  
ATOM    931  O   CYS A  60      36.638   8.798  47.711  1.00  0.00           O  
ATOM    932  CB  CYS A  60      37.377  11.106  49.228  1.00  0.00           C  
ATOM    933  SG  CYS A  60      37.651  12.795  49.814  1.00  0.00           S  
ATOM    934  H   CYS A  60      36.260  11.574  46.693  1.00  0.00           H  
ATOM    935  HA  CYS A  60      38.986  11.077  47.825  1.00  0.00           H  
ATOM    936 1HB  CYS A  60      36.304  10.912  49.245  1.00  0.00           H  
ATOM    937 2HB  CYS A  60      37.843  10.423  49.938  1.00  0.00           H  
ATOM    938  N   GLY A  61      38.698   8.780  46.805  1.00  0.00           N  
ATOM    939  CA  GLY A  61      38.558   7.449  46.251  1.00  0.00           C  
ATOM    940  C   GLY A  61      37.470   7.374  45.201  1.00  0.00           C  
ATOM    941  O   GLY A  61      37.525   8.080  44.188  1.00  0.00           O  
ATOM    942  H   GLY A  61      39.577   9.265  46.704  1.00  0.00           H  
ATOM    943 1HA  GLY A  61      39.504   7.139  45.807  1.00  0.00           H  
ATOM    944 2HA  GLY A  61      38.332   6.744  47.050  1.00  0.00           H  
ATOM    945  N   ASN A  62      36.474   6.520  45.428  1.00  0.00           N  
ATOM    946  CA  ASN A  62      35.386   6.332  44.479  1.00  0.00           C  
ATOM    947  C   ASN A  62      34.144   7.135  44.841  1.00  0.00           C  
ATOM    948  O   ASN A  62      33.090   6.929  44.229  1.00  0.00           O  
ATOM    949  CB  ASN A  62      35.043   4.858  44.361  1.00  0.00           C  
ATOM    950  CG  ASN A  62      36.141   4.060  43.714  1.00  0.00           C  
ATOM    951  OD1 ASN A  62      36.780   4.519  42.761  1.00  0.00           O  
ATOM    952  ND2 ASN A  62      36.371   2.872  44.214  1.00  0.00           N  
ATOM    953  H   ASN A  62      36.476   5.987  46.286  1.00  0.00           H  
ATOM    954  HA  ASN A  62      35.722   6.666  43.496  1.00  0.00           H  
ATOM    955 1HB  ASN A  62      34.850   4.450  45.355  1.00  0.00           H  
ATOM    956 2HB  ASN A  62      34.132   4.742  43.776  1.00  0.00           H  
ATOM    957 1HD2 ASN A  62      37.090   2.297  43.823  1.00  0.00           H  
ATOM    958 2HD2 ASN A  62      35.830   2.541  44.986  1.00  0.00           H  
ATOM    959  N   GLU A  63      34.243   8.041  45.807  1.00  0.00           N  
ATOM    960  CA  GLU A  63      33.124   8.866  46.238  1.00  0.00           C  
ATOM    961  C   GLU A  63      33.403  10.334  45.945  1.00  0.00           C  
ATOM    962  O   GLU A  63      34.538  10.800  46.077  1.00  0.00           O  
ATOM    963  CB  GLU A  63      32.855   8.670  47.731  1.00  0.00           C  
ATOM    964  CG  GLU A  63      32.421   7.262  48.112  1.00  0.00           C  
ATOM    965  CD  GLU A  63      32.111   7.121  49.577  1.00  0.00           C  
ATOM    966  OE1 GLU A  63      32.276   8.078  50.294  1.00  0.00           O  
ATOM    967  OE2 GLU A  63      31.708   6.055  49.978  1.00  0.00           O  
ATOM    968  H   GLU A  63      35.139   8.155  46.258  1.00  0.00           H  
ATOM    969  HA  GLU A  63      32.233   8.555  45.691  1.00  0.00           H  
ATOM    970 1HB  GLU A  63      33.755   8.907  48.298  1.00  0.00           H  
ATOM    971 2HB  GLU A  63      32.074   9.359  48.054  1.00  0.00           H  
ATOM    972 1HG  GLU A  63      31.533   6.999  47.538  1.00  0.00           H  
ATOM    973 2HG  GLU A  63      33.213   6.564  47.845  1.00  0.00           H  
ATOM    974  N   VAL A  64      32.359  11.058  45.551  1.00  0.00           N  
ATOM    975  CA  VAL A  64      32.454  12.477  45.243  1.00  0.00           C  
ATOM    976  C   VAL A  64      31.450  13.254  46.083  1.00  0.00           C  
ATOM    977  O   VAL A  64      30.300  12.832  46.241  1.00  0.00           O  
ATOM    978  CB  VAL A  64      32.187  12.728  43.748  1.00  0.00           C  
ATOM    979  CG1 VAL A  64      32.371  14.201  43.414  1.00  0.00           C  
ATOM    980  CG2 VAL A  64      33.112  11.864  42.904  1.00  0.00           C  
ATOM    981  H   VAL A  64      31.465  10.594  45.464  1.00  0.00           H  
ATOM    982  HA  VAL A  64      33.465  12.815  45.477  1.00  0.00           H  
ATOM    983  HB  VAL A  64      31.150  12.476  43.526  1.00  0.00           H  
ATOM    984 1HG1 VAL A  64      32.177  14.361  42.352  1.00  0.00           H  
ATOM    985 2HG1 VAL A  64      31.674  14.797  44.002  1.00  0.00           H  
ATOM    986 3HG1 VAL A  64      33.392  14.502  43.644  1.00  0.00           H  
ATOM    987 1HG2 VAL A  64      32.917  12.047  41.848  1.00  0.00           H  
ATOM    988 2HG2 VAL A  64      34.149  12.113  43.130  1.00  0.00           H  
ATOM    989 3HG2 VAL A  64      32.934  10.813  43.129  1.00  0.00           H  
ATOM    990  N   TYR A  65      31.893  14.387  46.621  1.00  0.00           N  
ATOM    991  CA  TYR A  65      31.051  15.263  47.423  1.00  0.00           C  
ATOM    992  C   TYR A  65      31.138  16.673  46.857  1.00  0.00           C  
ATOM    993  O   TYR A  65      32.205  17.099  46.407  1.00  0.00           O  
ATOM    994  CB  TYR A  65      31.471  15.238  48.894  1.00  0.00           C  
ATOM    995  CG  TYR A  65      31.336  13.879  49.545  1.00  0.00           C  
ATOM    996  CD1 TYR A  65      32.323  12.922  49.363  1.00  0.00           C  
ATOM    997  CD2 TYR A  65      30.225  13.590  50.323  1.00  0.00           C  
ATOM    998  CE1 TYR A  65      32.200  11.681  49.956  1.00  0.00           C  
ATOM    999  CE2 TYR A  65      30.102  12.349  50.917  1.00  0.00           C  
ATOM   1000  CZ  TYR A  65      31.084  11.397  50.736  1.00  0.00           C  
ATOM   1001  OH  TYR A  65      30.961  10.161  51.327  1.00  0.00           O  
ATOM   1002  H   TYR A  65      32.856  14.642  46.459  1.00  0.00           H  
ATOM   1003  HA  TYR A  65      30.025  14.898  47.373  1.00  0.00           H  
ATOM   1004 1HB  TYR A  65      32.511  15.556  48.982  1.00  0.00           H  
ATOM   1005 2HB  TYR A  65      30.865  15.947  49.458  1.00  0.00           H  
ATOM   1006  HD1 TYR A  65      33.197  13.149  48.751  1.00  0.00           H  
ATOM   1007  HD2 TYR A  65      29.449  14.342  50.465  1.00  0.00           H  
ATOM   1008  HE1 TYR A  65      32.976  10.929  49.813  1.00  0.00           H  
ATOM   1009  HE2 TYR A  65      29.228  12.122  51.528  1.00  0.00           H  
ATOM   1010  HH  TYR A  65      31.535   9.535  50.880  1.00  0.00           H  
ATOM   1011  N   MET A  66      30.016  17.389  46.878  1.00  0.00           N  
ATOM   1012  CA  MET A  66      29.937  18.742  46.343  1.00  0.00           C  
ATOM   1013  C   MET A  66      29.311  19.668  47.374  1.00  0.00           C  
ATOM   1014  O   MET A  66      28.353  19.291  48.057  1.00  0.00           O  
ATOM   1015  CB  MET A  66      29.136  18.761  45.043  1.00  0.00           C  
ATOM   1016  CG  MET A  66      29.840  18.111  43.860  1.00  0.00           C  
ATOM   1017  SD  MET A  66      28.884  18.221  42.335  1.00  0.00           S  
ATOM   1018  CE  MET A  66      29.082  19.955  41.935  1.00  0.00           C  
ATOM   1019  H   MET A  66      29.191  16.971  47.284  1.00  0.00           H  
ATOM   1020  HA  MET A  66      30.946  19.083  46.112  1.00  0.00           H  
ATOM   1021 1HB  MET A  66      28.189  18.244  45.192  1.00  0.00           H  
ATOM   1022 2HB  MET A  66      28.907  19.792  44.770  1.00  0.00           H  
ATOM   1023 1HG  MET A  66      30.803  18.596  43.699  1.00  0.00           H  
ATOM   1024 2HG  MET A  66      30.021  17.059  44.078  1.00  0.00           H  
ATOM   1025 1HE  MET A  66      28.545  20.179  41.013  1.00  0.00           H  
ATOM   1026 2HE  MET A  66      28.681  20.564  42.747  1.00  0.00           H  
ATOM   1027 3HE  MET A  66      30.141  20.179  41.803  1.00  0.00           H  
ATOM   1028  N   PHE A  67      29.854  20.879  47.484  1.00  0.00           N  
ATOM   1029  CA  PHE A  67      29.268  21.938  48.293  1.00  0.00           C  
ATOM   1030  C   PHE A  67      29.375  23.246  47.526  1.00  0.00           C  
ATOM   1031  O   PHE A  67      30.472  23.644  47.124  1.00  0.00           O  
ATOM   1032  CB  PHE A  67      29.974  22.056  49.646  1.00  0.00           C  
ATOM   1033  CG  PHE A  67      30.033  20.766  50.413  1.00  0.00           C  
ATOM   1034  CD1 PHE A  67      31.080  19.876  50.223  1.00  0.00           C  
ATOM   1035  CD2 PHE A  67      29.042  20.439  51.326  1.00  0.00           C  
ATOM   1036  CE1 PHE A  67      31.135  18.689  50.928  1.00  0.00           C  
ATOM   1037  CE2 PHE A  67      29.095  19.253  52.033  1.00  0.00           C  
ATOM   1038  CZ  PHE A  67      30.143  18.377  51.833  1.00  0.00           C  
ATOM   1039  H   PHE A  67      30.710  21.062  46.980  1.00  0.00           H  
ATOM   1040  HA  PHE A  67      28.223  21.691  48.482  1.00  0.00           H  
ATOM   1041 1HB  PHE A  67      30.993  22.408  49.494  1.00  0.00           H  
ATOM   1042 2HB  PHE A  67      29.461  22.794  50.260  1.00  0.00           H  
ATOM   1043  HD1 PHE A  67      31.865  20.123  49.508  1.00  0.00           H  
ATOM   1044  HD2 PHE A  67      28.213  21.131  51.483  1.00  0.00           H  
ATOM   1045  HE1 PHE A  67      31.963  17.999  50.769  1.00  0.00           H  
ATOM   1046  HE2 PHE A  67      28.309  19.009  52.748  1.00  0.00           H  
ATOM   1047  HZ  PHE A  67      30.185  17.442  52.389  1.00  0.00           H  
ATOM   1048  N   VAL A  68      28.238  23.911  47.324  1.00  0.00           N  
ATOM   1049  CA  VAL A  68      28.115  24.959  46.320  1.00  0.00           C  
ATOM   1050  C   VAL A  68      27.376  26.156  46.895  1.00  0.00           C  
ATOM   1051  O   VAL A  68      26.370  26.002  47.587  1.00  0.00           O  
ATOM   1052  CB  VAL A  68      27.364  24.437  45.080  1.00  0.00           C  
ATOM   1053  CG1 VAL A  68      27.290  25.515  44.009  1.00  0.00           C  
ATOM   1054  CG2 VAL A  68      28.052  23.191  44.545  1.00  0.00           C  
ATOM   1055  H   VAL A  68      27.436  23.676  47.890  1.00  0.00           H  
ATOM   1056  HA  VAL A  68      29.116  25.266  46.015  1.00  0.00           H  
ATOM   1057  HB  VAL A  68      26.340  24.194  45.363  1.00  0.00           H  
ATOM   1058 1HG1 VAL A  68      26.755  25.129  43.141  1.00  0.00           H  
ATOM   1059 2HG1 VAL A  68      26.761  26.383  44.403  1.00  0.00           H  
ATOM   1060 3HG1 VAL A  68      28.298  25.805  43.714  1.00  0.00           H  
ATOM   1061 1HG2 VAL A  68      27.516  22.827  43.669  1.00  0.00           H  
ATOM   1062 2HG2 VAL A  68      29.078  23.433  44.267  1.00  0.00           H  
ATOM   1063 3HG2 VAL A  68      28.057  22.419  45.314  1.00  0.00           H  
ATOM   1064  N   LEU A  69      27.880  27.351  46.606  1.00  0.00           N  
ATOM   1065  CA  LEU A  69      27.079  28.565  46.711  1.00  0.00           C  
ATOM   1066  C   LEU A  69      26.692  29.090  45.334  1.00  0.00           C  
ATOM   1067  O   LEU A  69      27.447  28.950  44.371  1.00  0.00           O  
ATOM   1068  CB  LEU A  69      27.852  29.645  47.478  1.00  0.00           C  
ATOM   1069  CG  LEU A  69      28.251  29.285  48.914  1.00  0.00           C  
ATOM   1070  CD1 LEU A  69      28.819  30.515  49.608  1.00  0.00           C  
ATOM   1071  CD2 LEU A  69      27.037  28.748  49.659  1.00  0.00           C  
ATOM   1072  H   LEU A  69      28.842  27.420  46.307  1.00  0.00           H  
ATOM   1073  HA  LEU A  69      26.167  28.332  47.258  1.00  0.00           H  
ATOM   1074 1HB  LEU A  69      28.764  29.875  46.929  1.00  0.00           H  
ATOM   1075 2HB  LEU A  69      27.241  30.547  47.520  1.00  0.00           H  
ATOM   1076  HG  LEU A  69      29.031  28.523  48.895  1.00  0.00           H  
ATOM   1077 1HD1 LEU A  69      29.102  30.259  50.629  1.00  0.00           H  
ATOM   1078 2HD1 LEU A  69      29.697  30.866  49.066  1.00  0.00           H  
ATOM   1079 3HD1 LEU A  69      28.066  31.302  49.628  1.00  0.00           H  
ATOM   1080 1HD2 LEU A  69      27.321  28.491  50.680  1.00  0.00           H  
ATOM   1081 2HD2 LEU A  69      26.257  29.510  49.679  1.00  0.00           H  
ATOM   1082 3HD2 LEU A  69      26.663  27.859  49.151  1.00  0.00           H  
ATOM   1083  N   ALA A  70      25.513  29.695  45.247  1.00  0.00           N  
ATOM   1084  CA  ALA A  70      25.081  30.359  44.023  1.00  0.00           C  
ATOM   1085  C   ALA A  70      24.234  31.587  44.332  1.00  0.00           C  
ATOM   1086  O   ALA A  70      23.537  31.634  45.346  1.00  0.00           O  
ATOM   1087  CB  ALA A  70      24.306  29.391  43.140  1.00  0.00           C  
ATOM   1088  H   ALA A  70      24.899  29.695  46.049  1.00  0.00           H  
ATOM   1089  HA  ALA A  70      25.969  30.692  43.487  1.00  0.00           H  
ATOM   1090 1HB  ALA A  70      23.990  29.902  42.230  1.00  0.00           H  
ATOM   1091 2HB  ALA A  70      24.944  28.547  42.880  1.00  0.00           H  
ATOM   1092 3HB  ALA A  70      23.429  29.032  43.677  1.00  0.00           H  
ATOM   1093  N   THR A  71      24.299  32.581  43.452  1.00  0.00           N  
ATOM   1094  CA  THR A  71      23.254  33.594  43.362  1.00  0.00           C  
ATOM   1095  C   THR A  71      22.568  33.558  42.003  1.00  0.00           C  
ATOM   1096  O   THR A  71      21.431  34.007  41.859  1.00  0.00           O  
ATOM   1097  CB  THR A  71      23.823  35.002  43.617  1.00  0.00           C  
ATOM   1098  OG1 THR A  71      24.729  35.352  42.562  1.00  0.00           O  
ATOM   1099  CG2 THR A  71      24.559  35.047  44.947  1.00  0.00           C  
ATOM   1100  H   THR A  71      25.092  32.636  42.830  1.00  0.00           H  
ATOM   1101  HA  THR A  71      22.503  33.384  44.124  1.00  0.00           H  
ATOM   1102  HB  THR A  71      23.009  35.726  43.634  1.00  0.00           H  
ATOM   1103  HG1 THR A  71      24.228  35.614  41.786  1.00  0.00           H  
ATOM   1104 1HG2 THR A  71      24.955  36.049  45.111  1.00  0.00           H  
ATOM   1105 2HG2 THR A  71      23.871  34.792  45.753  1.00  0.00           H  
ATOM   1106 3HG2 THR A  71      25.381  34.331  44.933  1.00  0.00           H  
ATOM   1107  N   ASP A  72      23.265  33.021  41.007  1.00  0.00           N  
ATOM   1108  CA  ASP A  72      22.668  32.771  39.701  1.00  0.00           C  
ATOM   1109  C   ASP A  72      22.064  31.375  39.630  1.00  0.00           C  
ATOM   1110  O   ASP A  72      22.775  30.374  39.720  1.00  0.00           O  
ATOM   1111  CB  ASP A  72      23.711  32.939  38.593  1.00  0.00           C  
ATOM   1112  CG  ASP A  72      23.120  32.799  37.197  1.00  0.00           C  
ATOM   1113  OD1 ASP A  72      21.975  32.428  37.092  1.00  0.00           O  
ATOM   1114  OD2 ASP A  72      23.820  33.064  36.249  1.00  0.00           O  
ATOM   1115  H   ASP A  72      24.234  32.780  41.160  1.00  0.00           H  
ATOM   1116  HA  ASP A  72      21.867  33.493  39.543  1.00  0.00           H  
ATOM   1117 1HB  ASP A  72      24.177  33.921  38.678  1.00  0.00           H  
ATOM   1118 2HB  ASP A  72      24.496  32.193  38.717  1.00  0.00           H  
ATOM   1119  N   PRO A  73      20.746  31.313  39.468  1.00  0.00           N  
ATOM   1120  CA  PRO A  73      20.042  30.039  39.396  1.00  0.00           C  
ATOM   1121  C   PRO A  73      20.700  29.102  38.391  1.00  0.00           C  
ATOM   1122  O   PRO A  73      20.725  27.887  38.586  1.00  0.00           O  
ATOM   1123  CB  PRO A  73      18.634  30.448  38.949  1.00  0.00           C  
ATOM   1124  CG  PRO A  73      18.440  31.800  39.547  1.00  0.00           C  
ATOM   1125  CD  PRO A  73      19.782  32.466  39.410  1.00  0.00           C  
ATOM   1126  HA  PRO A  73      20.081  29.566  40.378  1.00  0.00           H  
ATOM   1127 1HB  PRO A  73      18.575  30.454  37.851  1.00  0.00           H  
ATOM   1128 2HB  PRO A  73      17.898  29.713  39.307  1.00  0.00           H  
ATOM   1129 1HG  PRO A  73      17.643  32.339  39.014  1.00  0.00           H  
ATOM   1130 2HG  PRO A  73      18.117  31.709  40.594  1.00  0.00           H  
ATOM   1131 1HD  PRO A  73      19.838  32.985  38.441  1.00  0.00           H  
ATOM   1132 2HD  PRO A  73      19.927  33.175  40.239  1.00  0.00           H  
ATOM   1133  N   GLU A  74      21.231  29.674  37.316  1.00  0.00           N  
ATOM   1134  CA  GLU A  74      21.845  28.886  36.254  1.00  0.00           C  
ATOM   1135  C   GLU A  74      23.135  28.231  36.729  1.00  0.00           C  
ATOM   1136  O   GLU A  74      23.494  27.144  36.277  1.00  0.00           O  
ATOM   1137  CB  GLU A  74      22.126  29.765  35.033  1.00  0.00           C  
ATOM   1138  CG  GLU A  74      20.880  30.307  34.347  1.00  0.00           C  
ATOM   1139  CD  GLU A  74      19.949  29.221  33.884  1.00  0.00           C  
ATOM   1140  OE1 GLU A  74      20.398  28.329  33.205  1.00  0.00           O  
ATOM   1141  OE2 GLU A  74      18.786  29.285  34.209  1.00  0.00           O  
ATOM   1142  H   GLU A  74      21.209  30.680  37.233  1.00  0.00           H  
ATOM   1143  HA  GLU A  74      21.151  28.097  35.963  1.00  0.00           H  
ATOM   1144 1HB  GLU A  74      22.741  30.615  35.330  1.00  0.00           H  
ATOM   1145 2HB  GLU A  74      22.692  29.194  34.296  1.00  0.00           H  
ATOM   1146 1HG  GLU A  74      20.347  30.954  35.044  1.00  0.00           H  
ATOM   1147 2HG  GLU A  74      21.182  30.910  33.492  1.00  0.00           H  
ATOM   1148  N   PHE A  75      23.831  28.900  37.643  1.00  0.00           N  
ATOM   1149  CA  PHE A  75      25.034  28.343  38.249  1.00  0.00           C  
ATOM   1150  C   PHE A  75      24.702  27.156  39.144  1.00  0.00           C  
ATOM   1151  O   PHE A  75      25.406  26.147  39.139  1.00  0.00           O  
ATOM   1152  CB  PHE A  75      25.767  29.412  39.062  1.00  0.00           C  
ATOM   1153  CG  PHE A  75      27.151  29.010  39.484  1.00  0.00           C  
ATOM   1154  CD1 PHE A  75      28.191  28.982  38.566  1.00  0.00           C  
ATOM   1155  CD2 PHE A  75      27.417  28.658  40.798  1.00  0.00           C  
ATOM   1156  CE1 PHE A  75      29.465  28.612  38.953  1.00  0.00           C  
ATOM   1157  CE2 PHE A  75      28.690  28.289  41.188  1.00  0.00           C  
ATOM   1158  CZ  PHE A  75      29.715  28.266  40.264  1.00  0.00           C  
ATOM   1159  H   PHE A  75      23.517  29.818  37.925  1.00  0.00           H  
ATOM   1160  HA  PHE A  75      25.688  27.984  37.453  1.00  0.00           H  
ATOM   1161 1HB  PHE A  75      25.842  30.327  38.475  1.00  0.00           H  
ATOM   1162 2HB  PHE A  75      25.192  29.645  39.958  1.00  0.00           H  
ATOM   1163  HD1 PHE A  75      27.993  29.257  37.529  1.00  0.00           H  
ATOM   1164  HD2 PHE A  75      26.607  28.676  41.528  1.00  0.00           H  
ATOM   1165  HE1 PHE A  75      30.272  28.594  38.221  1.00  0.00           H  
ATOM   1166  HE2 PHE A  75      28.885  28.015  42.225  1.00  0.00           H  
ATOM   1167  HZ  PHE A  75      30.718  27.973  40.569  1.00  0.00           H  
ATOM   1168  N   ALA A  76      23.624  27.284  39.911  1.00  0.00           N  
ATOM   1169  CA  ALA A  76      23.136  26.184  40.734  1.00  0.00           C  
ATOM   1170  C   ALA A  76      22.770  24.977  39.880  1.00  0.00           C  
ATOM   1171  O   ALA A  76      23.051  23.836  40.248  1.00  0.00           O  
ATOM   1172  CB  ALA A  76      21.937  26.631  41.558  1.00  0.00           C  
ATOM   1173  H   ALA A  76      23.131  28.165  39.924  1.00  0.00           H  
ATOM   1174  HA  ALA A  76      23.937  25.885  41.410  1.00  0.00           H  
ATOM   1175 1HB  ALA A  76      21.584  25.799  42.167  1.00  0.00           H  
ATOM   1176 2HB  ALA A  76      22.229  27.457  42.206  1.00  0.00           H  
ATOM   1177 3HB  ALA A  76      21.140  26.957  40.892  1.00  0.00           H  
ATOM   1178  N   LYS A  77      22.143  25.235  38.738  1.00  0.00           N  
ATOM   1179  CA  LYS A  77      21.758  24.171  37.818  1.00  0.00           C  
ATOM   1180  C   LYS A  77      22.975  23.397  37.330  1.00  0.00           C  
ATOM   1181  O   LYS A  77      22.937  22.172  37.208  1.00  0.00           O  
ATOM   1182  CB  LYS A  77      20.987  24.744  36.628  1.00  0.00           C  
ATOM   1183  CG  LYS A  77      19.582  25.227  36.962  1.00  0.00           C  
ATOM   1184  CD  LYS A  77      18.902  25.834  35.744  1.00  0.00           C  
ATOM   1185  CE  LYS A  77      17.570  26.471  36.112  1.00  0.00           C  
ATOM   1186  NZ  LYS A  77      16.949  27.170  34.955  1.00  0.00           N  
ATOM   1187  H   LYS A  77      21.927  26.192  38.500  1.00  0.00           H  
ATOM   1188  HA  LYS A  77      21.109  23.472  38.349  1.00  0.00           H  
ATOM   1189 1HB  LYS A  77      21.539  25.586  36.208  1.00  0.00           H  
ATOM   1190 2HB  LYS A  77      20.904  23.986  35.849  1.00  0.00           H  
ATOM   1191 1HG  LYS A  77      18.984  24.389  37.321  1.00  0.00           H  
ATOM   1192 2HG  LYS A  77      19.633  25.978  37.750  1.00  0.00           H  
ATOM   1193 1HD  LYS A  77      19.551  26.594  35.306  1.00  0.00           H  
ATOM   1194 2HD  LYS A  77      18.728  25.057  34.999  1.00  0.00           H  
ATOM   1195 1HE  LYS A  77      16.886  25.703  36.467  1.00  0.00           H  
ATOM   1196 2HE  LYS A  77      17.722  27.192  36.916  1.00  0.00           H  
ATOM   1197 1HZ  LYS A  77      16.070  27.579  35.240  1.00  0.00           H  
ATOM   1198 2HZ  LYS A  77      17.568  27.899  34.628  1.00  0.00           H  
ATOM   1199 3HZ  LYS A  77      16.786  26.509  34.209  1.00  0.00           H  
ATOM   1200  N   LEU A  78      24.056  24.118  37.052  1.00  0.00           N  
ATOM   1201  CA  LEU A  78      25.315  23.493  36.663  1.00  0.00           C  
ATOM   1202  C   LEU A  78      25.776  22.487  37.709  1.00  0.00           C  
ATOM   1203  O   LEU A  78      26.168  21.368  37.377  1.00  0.00           O  
ATOM   1204  CB  LEU A  78      26.396  24.562  36.460  1.00  0.00           C  
ATOM   1205  CG  LEU A  78      27.783  24.038  36.064  1.00  0.00           C  
ATOM   1206  CD1 LEU A  78      27.694  23.329  34.720  1.00  0.00           C  
ATOM   1207  CD2 LEU A  78      28.766  25.197  36.007  1.00  0.00           C  
ATOM   1208  H   LEU A  78      24.004  25.125  37.111  1.00  0.00           H  
ATOM   1209  HA  LEU A  78      25.159  22.954  35.728  1.00  0.00           H  
ATOM   1210 1HB  LEU A  78      26.066  25.246  35.681  1.00  0.00           H  
ATOM   1211 2HB  LEU A  78      26.507  25.125  37.387  1.00  0.00           H  
ATOM   1212  HG  LEU A  78      28.122  23.311  36.803  1.00  0.00           H  
ATOM   1213 1HD1 LEU A  78      28.679  22.957  34.439  1.00  0.00           H  
ATOM   1214 2HD1 LEU A  78      26.999  22.493  34.795  1.00  0.00           H  
ATOM   1215 3HD1 LEU A  78      27.341  24.028  33.963  1.00  0.00           H  
ATOM   1216 1HD2 LEU A  78      29.752  24.825  35.727  1.00  0.00           H  
ATOM   1217 2HD2 LEU A  78      28.429  25.924  35.268  1.00  0.00           H  
ATOM   1218 3HD2 LEU A  78      28.823  25.675  36.985  1.00  0.00           H  
ATOM   1219  N   ALA A  79      25.728  22.891  38.974  1.00  0.00           N  
ATOM   1220  CA  ALA A  79      26.126  22.019  40.073  1.00  0.00           C  
ATOM   1221  C   ALA A  79      25.276  20.756  40.108  1.00  0.00           C  
ATOM   1222  O   ALA A  79      25.794  19.653  40.288  1.00  0.00           O  
ATOM   1223  CB  ALA A  79      26.028  22.760  41.398  1.00  0.00           C  
ATOM   1224  H   ALA A  79      25.408  23.827  39.179  1.00  0.00           H  
ATOM   1225  HA  ALA A  79      27.162  21.721  39.910  1.00  0.00           H  
ATOM   1226 1HB  ALA A  79      26.328  22.096  42.209  1.00  0.00           H  
ATOM   1227 2HB  ALA A  79      26.686  23.629  41.379  1.00  0.00           H  
ATOM   1228 3HB  ALA A  79      25.002  23.086  41.558  1.00  0.00           H  
ATOM   1229  N   GLU A  80      23.970  20.922  39.936  1.00  0.00           N  
ATOM   1230  CA  GLU A  80      23.043  19.797  39.969  1.00  0.00           C  
ATOM   1231  C   GLU A  80      23.320  18.821  38.833  1.00  0.00           C  
ATOM   1232  O   GLU A  80      23.278  17.606  39.021  1.00  0.00           O  
ATOM   1233  CB  GLU A  80      21.598  20.294  39.887  1.00  0.00           C  
ATOM   1234  CG  GLU A  80      21.123  21.053  41.118  1.00  0.00           C  
ATOM   1235  CD  GLU A  80      19.699  21.522  41.003  1.00  0.00           C  
ATOM   1236  OE1 GLU A  80      19.037  21.127  40.074  1.00  0.00           O  
ATOM   1237  OE2 GLU A  80      19.274  22.278  41.845  1.00  0.00           O  
ATOM   1238  H   GLU A  80      23.609  21.852  39.778  1.00  0.00           H  
ATOM   1239  HA  GLU A  80      23.173  19.270  40.914  1.00  0.00           H  
ATOM   1240 1HB  GLU A  80      21.487  20.952  39.025  1.00  0.00           H  
ATOM   1241 2HB  GLU A  80      20.929  19.446  39.739  1.00  0.00           H  
ATOM   1242 1HG  GLU A  80      21.209  20.403  41.989  1.00  0.00           H  
ATOM   1243 2HG  GLU A  80      21.773  21.912  41.275  1.00  0.00           H  
ATOM   1244  N   LYS A  81      23.603  19.361  37.652  1.00  0.00           N  
ATOM   1245  CA  LYS A  81      23.974  18.542  36.505  1.00  0.00           C  
ATOM   1246  C   LYS A  81      25.213  17.707  36.802  1.00  0.00           C  
ATOM   1247  O   LYS A  81      25.243  16.506  36.535  1.00  0.00           O  
ATOM   1248  CB  LYS A  81      24.214  19.420  35.275  1.00  0.00           C  
ATOM   1249  CG  LYS A  81      24.550  18.647  34.006  1.00  0.00           C  
ATOM   1250  CD  LYS A  81      24.672  19.578  32.809  1.00  0.00           C  
ATOM   1251  CE  LYS A  81      24.786  18.795  31.509  1.00  0.00           C  
ATOM   1252  NZ  LYS A  81      26.154  18.245  31.309  1.00  0.00           N  
ATOM   1253  H   LYS A  81      23.559  20.365  37.547  1.00  0.00           H  
ATOM   1254  HA  LYS A  81      23.154  17.857  36.289  1.00  0.00           H  
ATOM   1255 1HB  LYS A  81      23.325  20.019  35.077  1.00  0.00           H  
ATOM   1256 2HB  LYS A  81      25.035  20.109  35.474  1.00  0.00           H  
ATOM   1257 1HG  LYS A  81      25.493  18.117  34.142  1.00  0.00           H  
ATOM   1258 2HG  LYS A  81      23.768  17.915  33.809  1.00  0.00           H  
ATOM   1259 1HD  LYS A  81      23.794  20.223  32.759  1.00  0.00           H  
ATOM   1260 2HD  LYS A  81      25.556  20.204  32.923  1.00  0.00           H  
ATOM   1261 1HE  LYS A  81      24.074  17.972  31.516  1.00  0.00           H  
ATOM   1262 2HE  LYS A  81      24.545  19.448  30.669  1.00  0.00           H  
ATOM   1263 1HZ  LYS A  81      26.189  17.735  30.438  1.00  0.00           H  
ATOM   1264 2HZ  LYS A  81      26.822  19.003  31.282  1.00  0.00           H  
ATOM   1265 3HZ  LYS A  81      26.382  17.623  32.071  1.00  0.00           H  
ATOM   1266  N   TRP A  82      26.255  18.360  37.302  1.00  0.00           N  
ATOM   1267  CA  TRP A  82      27.495  17.671  37.639  1.00  0.00           C  
ATOM   1268  C   TRP A  82      27.272  16.641  38.738  1.00  0.00           C  
ATOM   1269  O   TRP A  82      27.869  15.564  38.724  1.00  0.00           O  
ATOM   1270  CB  TRP A  82      28.559  18.676  38.085  1.00  0.00           C  
ATOM   1271  CG  TRP A  82      29.161  19.452  36.953  1.00  0.00           C  
ATOM   1272  CD1 TRP A  82      29.012  19.200  35.622  1.00  0.00           C  
ATOM   1273  CD2 TRP A  82      30.016  20.617  37.047  1.00  0.00           C  
ATOM   1274  NE1 TRP A  82      29.712  20.123  34.884  1.00  0.00           N  
ATOM   1275  CE2 TRP A  82      30.332  20.998  35.740  1.00  0.00           C  
ATOM   1276  CE3 TRP A  82      30.530  21.356  38.120  1.00  0.00           C  
ATOM   1277  CZ2 TRP A  82      31.143  22.089  35.470  1.00  0.00           C  
ATOM   1278  CZ3 TRP A  82      31.343  22.450  37.849  1.00  0.00           C  
ATOM   1279  CH2 TRP A  82      31.640  22.807  36.558  1.00  0.00           C  
ATOM   1280  H   TRP A  82      26.190  19.357  37.452  1.00  0.00           H  
ATOM   1281  HA  TRP A  82      27.852  17.150  36.751  1.00  0.00           H  
ATOM   1282 1HB  TRP A  82      28.120  19.382  38.789  1.00  0.00           H  
ATOM   1283 2HB  TRP A  82      29.360  18.150  38.604  1.00  0.00           H  
ATOM   1284  HD1 TRP A  82      28.423  18.386  35.204  1.00  0.00           H  
ATOM   1285  HE1 TRP A  82      29.765  20.153  33.876  1.00  0.00           H  
ATOM   1286  HE3 TRP A  82      30.295  21.078  39.147  1.00  0.00           H  
ATOM   1287  HZ2 TRP A  82      31.391  22.388  34.451  1.00  0.00           H  
ATOM   1288  HZ3 TRP A  82      31.740  23.019  38.690  1.00  0.00           H  
ATOM   1289  HH2 TRP A  82      32.281  23.671  36.381  1.00  0.00           H  
ATOM   1290  N   ALA A  83      26.408  16.977  39.690  1.00  0.00           N  
ATOM   1291  CA  ALA A  83      26.148  16.106  40.830  1.00  0.00           C  
ATOM   1292  C   ALA A  83      25.670  14.732  40.377  1.00  0.00           C  
ATOM   1293  O   ALA A  83      26.083  13.709  40.922  1.00  0.00           O  
ATOM   1294  CB  ALA A  83      25.124  16.741  41.760  1.00  0.00           C  
ATOM   1295  H   ALA A  83      25.919  17.858  39.623  1.00  0.00           H  
ATOM   1296  HA  ALA A  83      27.083  15.971  41.374  1.00  0.00           H  
ATOM   1297 1HB  ALA A  83      24.940  16.079  42.606  1.00  0.00           H  
ATOM   1298 2HB  ALA A  83      25.505  17.696  42.122  1.00  0.00           H  
ATOM   1299 3HB  ALA A  83      24.194  16.905  41.219  1.00  0.00           H  
ATOM   1300  N   GLU A  84      24.796  14.716  39.375  1.00  0.00           N  
ATOM   1301  CA  GLU A  84      24.285  13.467  38.824  1.00  0.00           C  
ATOM   1302  C   GLU A  84      25.370  12.717  38.062  1.00  0.00           C  
ATOM   1303  O   GLU A  84      25.522  11.505  38.211  1.00  0.00           O  
ATOM   1304  CB  GLU A  84      23.094  13.738  37.903  1.00  0.00           C  
ATOM   1305  CG  GLU A  84      21.834  14.198  38.622  1.00  0.00           C  
ATOM   1306  CD  GLU A  84      20.667  14.389  37.694  1.00  0.00           C  
ATOM   1307  OE1 GLU A  84      20.851  14.267  36.506  1.00  0.00           O  
ATOM   1308  OE2 GLU A  84      19.590  14.657  38.173  1.00  0.00           O  
ATOM   1309  H   GLU A  84      24.478  15.592  38.986  1.00  0.00           H  
ATOM   1310  HA  GLU A  84      23.952  12.836  39.649  1.00  0.00           H  
ATOM   1311 1HB  GLU A  84      23.364  14.505  37.176  1.00  0.00           H  
ATOM   1312 2HB  GLU A  84      22.851  12.833  37.347  1.00  0.00           H  
ATOM   1313 1HG  GLU A  84      21.567  13.457  39.375  1.00  0.00           H  
ATOM   1314 2HG  GLU A  84      22.043  15.136  39.134  1.00  0.00           H  
ATOM   1315  N   GLU A  85      26.122  13.445  37.243  1.00  0.00           N  
ATOM   1316  CA  GLU A  85      27.107  12.833  36.360  1.00  0.00           C  
ATOM   1317  C   GLU A  85      28.188  12.114  37.155  1.00  0.00           C  
ATOM   1318  O   GLU A  85      28.662  11.050  36.756  1.00  0.00           O  
ATOM   1319  CB  GLU A  85      27.743  13.891  35.455  1.00  0.00           C  
ATOM   1320  CG  GLU A  85      26.809  14.455  34.395  1.00  0.00           C  
ATOM   1321  CD  GLU A  85      27.425  15.580  33.611  1.00  0.00           C  
ATOM   1322  OE1 GLU A  85      28.526  15.965  33.926  1.00  0.00           O  
ATOM   1323  OE2 GLU A  85      26.795  16.056  32.696  1.00  0.00           O  
ATOM   1324  H   GLU A  85      26.008  14.449  37.233  1.00  0.00           H  
ATOM   1325  HA  GLU A  85      26.600  12.097  35.734  1.00  0.00           H  
ATOM   1326 1HB  GLU A  85      28.100  14.722  36.064  1.00  0.00           H  
ATOM   1327 2HB  GLU A  85      28.607  13.463  34.947  1.00  0.00           H  
ATOM   1328 1HG  GLU A  85      26.533  13.657  33.706  1.00  0.00           H  
ATOM   1329 2HG  GLU A  85      25.900  14.811  34.878  1.00  0.00           H  
ATOM   1330  N   MET A  86      28.576  12.701  38.282  1.00  0.00           N  
ATOM   1331  CA  MET A  86      29.676  12.175  39.081  1.00  0.00           C  
ATOM   1332  C   MET A  86      29.171  11.214  40.149  1.00  0.00           C  
ATOM   1333  O   MET A  86      29.941  10.740  40.985  1.00  0.00           O  
ATOM   1334  CB  MET A  86      30.458  13.321  39.721  1.00  0.00           C  
ATOM   1335  CG  MET A  86      31.156  14.239  38.728  1.00  0.00           C  
ATOM   1336  SD  MET A  86      32.202  15.468  39.534  1.00  0.00           S  
ATOM   1337  CE  MET A  86      30.994  16.347  40.521  1.00  0.00           C  
ATOM   1338  H   MET A  86      28.096  13.533  38.594  1.00  0.00           H  
ATOM   1339  HA  MET A  86      30.345  11.618  38.425  1.00  0.00           H  
ATOM   1340 1HB  MET A  86      29.784  13.929  40.323  1.00  0.00           H  
ATOM   1341 2HB  MET A  86      31.218  12.914  40.390  1.00  0.00           H  
ATOM   1342 1HG  MET A  86      31.775  13.646  38.057  1.00  0.00           H  
ATOM   1343 2HG  MET A  86      30.409  14.762  38.130  1.00  0.00           H  
ATOM   1344 1HE  MET A  86      31.489  17.141  41.080  1.00  0.00           H  
ATOM   1345 2HE  MET A  86      30.235  16.780  39.867  1.00  0.00           H  
ATOM   1346 3HE  MET A  86      30.520  15.654  41.217  1.00  0.00           H  
ATOM   1347  N   ASN A  87      27.874  10.930  40.117  1.00  0.00           N  
ATOM   1348  CA  ASN A  87      27.251  10.074  41.119  1.00  0.00           C  
ATOM   1349  C   ASN A  87      27.562  10.560  42.529  1.00  0.00           C  
ATOM   1350  O   ASN A  87      27.938   9.774  43.399  1.00  0.00           O  
ATOM   1351  CB  ASN A  87      27.695   8.633  40.941  1.00  0.00           C  
ATOM   1352  CG  ASN A  87      27.248   8.049  39.630  1.00  0.00           C  
ATOM   1353  OD1 ASN A  87      26.083   8.187  39.240  1.00  0.00           O  
ATOM   1354  ND2 ASN A  87      28.152   7.398  38.942  1.00  0.00           N  
ATOM   1355  H   ASN A  87      27.304  11.318  39.379  1.00  0.00           H  
ATOM   1356  HA  ASN A  87      26.169  10.122  40.992  1.00  0.00           H  
ATOM   1357 1HB  ASN A  87      28.783   8.578  40.998  1.00  0.00           H  
ATOM   1358 2HB  ASN A  87      27.294   8.026  41.752  1.00  0.00           H  
ATOM   1359 1HD2 ASN A  87      27.911   6.988  38.062  1.00  0.00           H  
ATOM   1360 2HD2 ASN A  87      29.083   7.311  39.296  1.00  0.00           H  
ATOM   1361  N   VAL A  88      27.404  11.861  42.749  1.00  0.00           N  
ATOM   1362  CA  VAL A  88      27.733  12.466  44.034  1.00  0.00           C  
ATOM   1363  C   VAL A  88      26.870  11.893  45.150  1.00  0.00           C  
ATOM   1364  O   VAL A  88      25.663  11.716  44.986  1.00  0.00           O  
ATOM   1365  CB  VAL A  88      27.540  13.993  43.971  1.00  0.00           C  
ATOM   1366  CG1 VAL A  88      27.631  14.599  45.363  1.00  0.00           C  
ATOM   1367  CG2 VAL A  88      28.579  14.608  43.046  1.00  0.00           C  
ATOM   1368  H   VAL A  88      27.046  12.445  42.007  1.00  0.00           H  
ATOM   1369  HA  VAL A  88      28.773  12.231  44.262  1.00  0.00           H  
ATOM   1370  HB  VAL A  88      26.541  14.208  43.591  1.00  0.00           H  
ATOM   1371 1HG1 VAL A  88      27.491  15.679  45.300  1.00  0.00           H  
ATOM   1372 2HG1 VAL A  88      26.855  14.170  45.998  1.00  0.00           H  
ATOM   1373 3HG1 VAL A  88      28.610  14.385  45.790  1.00  0.00           H  
ATOM   1374 1HG2 VAL A  88      28.435  15.688  43.005  1.00  0.00           H  
ATOM   1375 2HG2 VAL A  88      29.578  14.388  43.422  1.00  0.00           H  
ATOM   1376 3HG2 VAL A  88      28.468  14.190  42.045  1.00  0.00           H  
ATOM   1377  N   LYS A  89      27.495  11.605  46.287  1.00  0.00           N  
ATOM   1378  CA  LYS A  89      26.798  10.989  47.409  1.00  0.00           C  
ATOM   1379  C   LYS A  89      25.824  11.965  48.057  1.00  0.00           C  
ATOM   1380  O   LYS A  89      24.627  11.692  48.149  1.00  0.00           O  
ATOM   1381  CB  LYS A  89      27.800  10.479  48.447  1.00  0.00           C  
ATOM   1382  CG  LYS A  89      28.614   9.274  47.997  1.00  0.00           C  
ATOM   1383  CD  LYS A  89      27.726   8.058  47.777  1.00  0.00           C  
ATOM   1384  CE  LYS A  89      28.546   6.833  47.400  1.00  0.00           C  
ATOM   1385  NZ  LYS A  89      27.684   5.661  47.088  1.00  0.00           N  
ATOM   1386  H   LYS A  89      28.478  11.819  46.375  1.00  0.00           H  
ATOM   1387  HA  LYS A  89      26.233  10.135  47.038  1.00  0.00           H  
ATOM   1388 1HB  LYS A  89      28.497  11.278  48.702  1.00  0.00           H  
ATOM   1389 2HB  LYS A  89      27.270  10.204  49.359  1.00  0.00           H  
ATOM   1390 1HG  LYS A  89      29.129   9.510  47.065  1.00  0.00           H  
ATOM   1391 2HG  LYS A  89      29.361   9.036  48.754  1.00  0.00           H  
ATOM   1392 1HD  LYS A  89      27.168   7.845  48.690  1.00  0.00           H  
ATOM   1393 2HD  LYS A  89      27.014   8.267  46.978  1.00  0.00           H  
ATOM   1394 1HE  LYS A  89      29.159   7.060  46.529  1.00  0.00           H  
ATOM   1395 2HE  LYS A  89      29.209   6.571  48.225  1.00  0.00           H  
ATOM   1396 1HZ  LYS A  89      28.265   4.871  46.843  1.00  0.00           H  
ATOM   1397 2HZ  LYS A  89      27.124   5.429  47.896  1.00  0.00           H  
ATOM   1398 3HZ  LYS A  89      27.078   5.885  46.311  1.00  0.00           H  
ATOM   1399  N   ILE A  90      26.344  13.103  48.504  1.00  0.00           N  
ATOM   1400  CA  ILE A  90      25.502  14.215  48.929  1.00  0.00           C  
ATOM   1401  C   ILE A  90      25.999  15.534  48.352  1.00  0.00           C  
ATOM   1402  O   ILE A  90      27.195  15.710  48.120  1.00  0.00           O  
ATOM   1403  CB  ILE A  90      25.455  14.311  50.465  1.00  0.00           C  
ATOM   1404  CG1 ILE A  90      26.864  14.501  51.032  1.00  0.00           C  
ATOM   1405  CG2 ILE A  90      24.803  13.071  51.056  1.00  0.00           C  
ATOM   1406  CD1 ILE A  90      26.891  14.811  52.511  1.00  0.00           C  
ATOM   1407  H   ILE A  90      27.348  13.200  48.550  1.00  0.00           H  
ATOM   1408  HA  ILE A  90      24.491  14.042  48.563  1.00  0.00           H  
ATOM   1409  HB  ILE A  90      24.878  15.188  50.757  1.00  0.00           H  
ATOM   1410 1HG1 ILE A  90      27.449  13.598  50.862  1.00  0.00           H  
ATOM   1411 2HG1 ILE A  90      27.362  15.315  50.505  1.00  0.00           H  
ATOM   1412 1HG2 ILE A  90      24.778  13.155  52.142  1.00  0.00           H  
ATOM   1413 2HG2 ILE A  90      23.786  12.979  50.676  1.00  0.00           H  
ATOM   1414 3HG2 ILE A  90      25.377  12.188  50.774  1.00  0.00           H  
ATOM   1415 1HD1 ILE A  90      27.924  14.932  52.839  1.00  0.00           H  
ATOM   1416 2HD1 ILE A  90      26.340  15.733  52.700  1.00  0.00           H  
ATOM   1417 3HD1 ILE A  90      26.430  13.992  53.062  1.00  0.00           H  
ATOM   1418  N   ILE A  91      25.074  16.459  48.122  1.00  0.00           N  
ATOM   1419  CA  ILE A  91      25.427  17.802  47.681  1.00  0.00           C  
ATOM   1420  C   ILE A  91      24.550  18.809  48.406  1.00  0.00           C  
ATOM   1421  O   ILE A  91      23.352  18.571  48.594  1.00  0.00           O  
ATOM   1422  CB  ILE A  91      25.260  17.960  46.158  1.00  0.00           C  
ATOM   1423  CG1 ILE A  91      25.668  19.369  45.720  1.00  0.00           C  
ATOM   1424  CG2 ILE A  91      23.826  17.665  45.747  1.00  0.00           C  
ATOM   1425  CD1 ILE A  91      25.783  19.533  44.221  1.00  0.00           C  
ATOM   1426  H   ILE A  91      24.100  16.225  48.256  1.00  0.00           H  
ATOM   1427  HA  ILE A  91      26.476  17.980  47.919  1.00  0.00           H  
ATOM   1428  HB  ILE A  91      25.926  17.266  45.646  1.00  0.00           H  
ATOM   1429 1HG1 ILE A  91      24.938  20.090  46.087  1.00  0.00           H  
ATOM   1430 2HG1 ILE A  91      26.630  19.624  46.164  1.00  0.00           H  
ATOM   1431 1HG2 ILE A  91      23.726  17.782  44.668  1.00  0.00           H  
ATOM   1432 2HG2 ILE A  91      23.571  16.644  46.026  1.00  0.00           H  
ATOM   1433 3HG2 ILE A  91      23.153  18.359  46.250  1.00  0.00           H  
ATOM   1434 1HD1 ILE A  91      26.076  20.557  43.988  1.00  0.00           H  
ATOM   1435 2HD1 ILE A  91      26.536  18.844  43.836  1.00  0.00           H  
ATOM   1436 3HD1 ILE A  91      24.822  19.317  43.757  1.00  0.00           H  
ATOM   1437  N   VAL A  92      25.145  19.927  48.814  1.00  0.00           N  
ATOM   1438  CA  VAL A  92      24.419  21.038  49.413  1.00  0.00           C  
ATOM   1439  C   VAL A  92      24.607  22.262  48.530  1.00  0.00           C  
ATOM   1440  O   VAL A  92      25.740  22.689  48.290  1.00  0.00           O  
ATOM   1441  CB  VAL A  92      24.928  21.330  50.837  1.00  0.00           C  
ATOM   1442  CG1 VAL A  92      24.150  22.482  51.455  1.00  0.00           C  
ATOM   1443  CG2 VAL A  92      24.813  20.079  51.695  1.00  0.00           C  
ATOM   1444  H   VAL A  92      26.146  19.999  48.697  1.00  0.00           H  
ATOM   1445  HA  VAL A  92      23.364  20.769  49.474  1.00  0.00           H  
ATOM   1446  HB  VAL A  92      25.972  21.640  50.783  1.00  0.00           H  
ATOM   1447 1HG1 VAL A  92      24.523  22.675  52.461  1.00  0.00           H  
ATOM   1448 2HG1 VAL A  92      24.276  23.376  50.844  1.00  0.00           H  
ATOM   1449 3HG1 VAL A  92      23.093  22.221  51.505  1.00  0.00           H  
ATOM   1450 1HG2 VAL A  92      25.176  20.293  52.700  1.00  0.00           H  
ATOM   1451 2HG2 VAL A  92      23.770  19.766  51.743  1.00  0.00           H  
ATOM   1452 3HG2 VAL A  92      25.412  19.281  51.256  1.00  0.00           H  
ATOM   1453  N   ILE A  93      23.500  22.822  48.050  1.00  0.00           N  
ATOM   1454  CA  ILE A  93      23.524  24.045  47.260  1.00  0.00           C  
ATOM   1455  C   ILE A  93      22.706  25.114  47.965  1.00  0.00           C  
ATOM   1456  O   ILE A  93      21.560  24.868  48.356  1.00  0.00           O  
ATOM   1457  CB  ILE A  93      22.972  23.811  45.842  1.00  0.00           C  
ATOM   1458  CG1 ILE A  93      23.733  22.675  45.154  1.00  0.00           C  
ATOM   1459  CG2 ILE A  93      23.058  25.088  45.020  1.00  0.00           C  
ATOM   1460  CD1 ILE A  93      23.137  22.255  43.829  1.00  0.00           C  
ATOM   1461  H   ILE A  93      22.613  22.380  48.244  1.00  0.00           H  
ATOM   1462  HA  ILE A  93      24.559  24.374  47.162  1.00  0.00           H  
ATOM   1463  HB  ILE A  93      21.930  23.500  45.904  1.00  0.00           H  
ATOM   1464 1HG1 ILE A  93      24.765  22.980  44.982  1.00  0.00           H  
ATOM   1465 2HG1 ILE A  93      23.755  21.803  45.808  1.00  0.00           H  
ATOM   1466 1HG2 ILE A  93      22.665  24.904  44.020  1.00  0.00           H  
ATOM   1467 2HG2 ILE A  93      22.474  25.871  45.502  1.00  0.00           H  
ATOM   1468 3HG2 ILE A  93      24.099  25.405  44.948  1.00  0.00           H  
ATOM   1469 1HD1 ILE A  93      23.731  21.446  43.403  1.00  0.00           H  
ATOM   1470 2HD1 ILE A  93      22.113  21.912  43.983  1.00  0.00           H  
ATOM   1471 3HD1 ILE A  93      23.137  23.102  43.146  1.00  0.00           H  
ATOM   1472  N   VAL A  94      23.297  26.294  48.133  1.00  0.00           N  
ATOM   1473  CA  VAL A  94      22.621  27.455  48.698  1.00  0.00           C  
ATOM   1474  C   VAL A  94      22.485  28.488  47.590  1.00  0.00           C  
ATOM   1475  O   VAL A  94      23.481  29.094  47.175  1.00  0.00           O  
ATOM   1476  CB  VAL A  94      23.411  28.044  49.881  1.00  0.00           C  
ATOM   1477  CG1 VAL A  94      22.678  29.240  50.470  1.00  0.00           C  
ATOM   1478  CG2 VAL A  94      23.635  26.974  50.939  1.00  0.00           C  
ATOM   1479  H   VAL A  94      24.264  26.376  47.850  1.00  0.00           H  
ATOM   1480  HA  VAL A  94      21.643  27.141  49.064  1.00  0.00           H  
ATOM   1481  HB  VAL A  94      24.375  28.405  49.520  1.00  0.00           H  
ATOM   1482 1HG1 VAL A  94      23.251  29.644  51.304  1.00  0.00           H  
ATOM   1483 2HG1 VAL A  94      22.561  30.008  49.705  1.00  0.00           H  
ATOM   1484 3HG1 VAL A  94      21.696  28.926  50.823  1.00  0.00           H  
ATOM   1485 1HG2 VAL A  94      24.195  27.397  51.772  1.00  0.00           H  
ATOM   1486 2HG2 VAL A  94      22.672  26.610  51.297  1.00  0.00           H  
ATOM   1487 3HG2 VAL A  94      24.198  26.146  50.506  1.00  0.00           H  
ATOM   1488  N   LEU A  95      21.260  28.688  47.108  1.00  0.00           N  
ATOM   1489  CA  LEU A  95      20.993  29.629  46.021  1.00  0.00           C  
ATOM   1490  C   LEU A  95      20.200  30.803  46.587  1.00  0.00           C  
ATOM   1491  O   LEU A  95      19.004  30.672  46.869  1.00  0.00           O  
ATOM   1492  CB  LEU A  95      20.212  28.953  44.887  1.00  0.00           C  
ATOM   1493  CG  LEU A  95      19.701  29.887  43.783  1.00  0.00           C  
ATOM   1494  CD1 LEU A  95      20.885  30.536  43.078  1.00  0.00           C  
ATOM   1495  CD2 LEU A  95      18.848  29.096  42.803  1.00  0.00           C  
ATOM   1496  H   LEU A  95      20.491  28.170  47.510  1.00  0.00           H  
ATOM   1497  HA  LEU A  95      21.947  29.971  45.618  1.00  0.00           H  
ATOM   1498 1HB  LEU A  95      20.853  28.208  44.420  1.00  0.00           H  
ATOM   1499 2HB  LEU A  95      19.349  28.443  45.315  1.00  0.00           H  
ATOM   1500  HG  LEU A  95      19.101  30.682  44.227  1.00  0.00           H  
ATOM   1501 1HD1 LEU A  95      20.522  31.200  42.294  1.00  0.00           H  
ATOM   1502 2HD1 LEU A  95      21.466  31.112  43.799  1.00  0.00           H  
ATOM   1503 3HD1 LEU A  95      21.514  29.764  42.637  1.00  0.00           H  
ATOM   1504 1HD2 LEU A  95      18.484  29.760  42.018  1.00  0.00           H  
ATOM   1505 2HD2 LEU A  95      19.448  28.302  42.357  1.00  0.00           H  
ATOM   1506 3HD2 LEU A  95      18.000  28.658  43.329  1.00  0.00           H  
ATOM   1507  N   ASN A  96      20.874  31.943  46.747  1.00  0.00           N  
ATOM   1508  CA  ASN A  96      20.293  33.149  47.339  1.00  0.00           C  
ATOM   1509  C   ASN A  96      19.593  32.839  48.665  1.00  0.00           C  
ATOM   1510  O   ASN A  96      18.514  33.353  48.971  1.00  0.00           O  
ATOM   1511  CB  ASN A  96      19.330  33.807  46.367  1.00  0.00           C  
ATOM   1512  CG  ASN A  96      20.025  34.378  45.162  1.00  0.00           C  
ATOM   1513  OD1 ASN A  96      20.976  35.158  45.290  1.00  0.00           O  
ATOM   1514  ND2 ASN A  96      19.570  34.004  43.994  1.00  0.00           N  
ATOM   1515  H   ASN A  96      21.836  31.960  46.440  1.00  0.00           H  
ATOM   1516  HA  ASN A  96      21.096  33.863  47.528  1.00  0.00           H  
ATOM   1517 1HB  ASN A  96      18.592  33.076  46.034  1.00  0.00           H  
ATOM   1518 2HB  ASN A  96      18.792  34.608  46.875  1.00  0.00           H  
ATOM   1519 1HD2 ASN A  96      19.993  34.352  43.157  1.00  0.00           H  
ATOM   1520 2HD2 ASN A  96      18.798  33.371  43.938  1.00  0.00           H  
ATOM   1521  N   GLY A  97      20.237  31.981  49.452  1.00  0.00           N  
ATOM   1522  CA  GLY A  97      19.694  31.587  50.736  1.00  0.00           C  
ATOM   1523  C   GLY A  97      18.810  30.357  50.692  1.00  0.00           C  
ATOM   1524  O   GLY A  97      18.475  29.791  51.736  1.00  0.00           O  
ATOM   1525  H   GLY A  97      21.120  31.595  49.152  1.00  0.00           H  
ATOM   1526 1HA  GLY A  97      20.510  31.391  51.432  1.00  0.00           H  
ATOM   1527 2HA  GLY A  97      19.109  32.407  51.151  1.00  0.00           H  
ATOM   1528  N   ARG A  98      18.416  29.934  49.495  1.00  0.00           N  
ATOM   1529  CA  ARG A  98      17.599  28.736  49.362  1.00  0.00           C  
ATOM   1530  C   ARG A  98      18.466  27.486  49.444  1.00  0.00           C  
ATOM   1531  O   ARG A  98      19.297  27.231  48.566  1.00  0.00           O  
ATOM   1532  CB  ARG A  98      16.841  28.744  48.042  1.00  0.00           C  
ATOM   1533  CG  ARG A  98      15.844  27.610  47.870  1.00  0.00           C  
ATOM   1534  CD  ARG A  98      15.222  27.625  46.521  1.00  0.00           C  
ATOM   1535  NE  ARG A  98      14.467  28.845  46.287  1.00  0.00           N  
ATOM   1536  CZ  ARG A  98      13.205  29.057  46.709  1.00  0.00           C  
ATOM   1537  NH1 ARG A  98      12.572  28.124  47.384  1.00  0.00           N  
ATOM   1538  NH2 ARG A  98      12.603  30.204  46.444  1.00  0.00           N  
ATOM   1539  H   ARG A  98      18.682  30.443  48.664  1.00  0.00           H  
ATOM   1540  HA  ARG A  98      16.872  28.721  50.175  1.00  0.00           H  
ATOM   1541 1HB  ARG A  98      16.295  29.681  47.942  1.00  0.00           H  
ATOM   1542 2HB  ARG A  98      17.550  28.689  47.215  1.00  0.00           H  
ATOM   1543 1HG  ARG A  98      16.353  26.655  48.001  1.00  0.00           H  
ATOM   1544 2HG  ARG A  98      15.053  27.704  48.614  1.00  0.00           H  
ATOM   1545 1HD  ARG A  98      15.999  27.554  45.761  1.00  0.00           H  
ATOM   1546 2HD  ARG A  98      14.542  26.780  46.425  1.00  0.00           H  
ATOM   1547  HE  ARG A  98      14.920  29.587  45.770  1.00  0.00           H  
ATOM   1548 1HH1 ARG A  98      13.032  27.247  47.587  1.00  0.00           H  
ATOM   1549 2HH1 ARG A  98      11.627  28.283  47.701  1.00  0.00           H  
ATOM   1550 1HH2 ARG A  98      13.090  30.922  45.925  1.00  0.00           H  
ATOM   1551 2HH2 ARG A  98      11.658  30.363  46.760  1.00  0.00           H  
ATOM   1552  N   VAL A  99      18.270  26.705  50.503  1.00  0.00           N  
ATOM   1553  CA  VAL A  99      19.127  25.570  50.828  1.00  0.00           C  
ATOM   1554  C   VAL A  99      18.513  24.336  50.189  1.00  0.00           C  
ATOM   1555  O   VAL A  99      17.356  23.993  50.464  1.00  0.00           O  
ATOM   1556  CB  VAL A  99      19.248  25.376  52.351  1.00  0.00           C  
ATOM   1557  CG1 VAL A  99      20.093  24.151  52.666  1.00  0.00           C  
ATOM   1558  CG2 VAL A  99      19.847  26.622  52.986  1.00  0.00           C  
ATOM   1559  H   VAL A  99      17.489  26.919  51.105  1.00  0.00           H  
ATOM   1560  HA  VAL A  99      20.124  25.764  50.428  1.00  0.00           H  
ATOM   1561  HB  VAL A  99      18.256  25.198  52.765  1.00  0.00           H  
ATOM   1562 1HG1 VAL A  99      20.168  24.029  53.747  1.00  0.00           H  
ATOM   1563 2HG1 VAL A  99      19.627  23.266  52.233  1.00  0.00           H  
ATOM   1564 3HG1 VAL A  99      21.091  24.279  52.246  1.00  0.00           H  
ATOM   1565 1HG2 VAL A  99      19.929  26.478  54.062  1.00  0.00           H  
ATOM   1566 2HG2 VAL A  99      20.837  26.804  52.567  1.00  0.00           H  
ATOM   1567 3HG2 VAL A  99      19.204  27.479  52.782  1.00  0.00           H  
ATOM   1568  N   ARG A 100      19.283  23.668  49.337  1.00  0.00           N  
ATOM   1569  CA  ARG A 100      18.852  22.430  48.699  1.00  0.00           C  
ATOM   1570  C   ARG A 100      19.868  21.341  49.022  1.00  0.00           C  
ATOM   1571  O   ARG A 100      21.055  21.478  48.711  1.00  0.00           O  
ATOM   1572  CB  ARG A 100      18.728  22.597  47.192  1.00  0.00           C  
ATOM   1573  CG  ARG A 100      18.135  21.401  46.463  1.00  0.00           C  
ATOM   1574  CD  ARG A 100      18.043  21.641  45.000  1.00  0.00           C  
ATOM   1575  NE  ARG A 100      17.232  22.809  44.692  1.00  0.00           N  
ATOM   1576  CZ  ARG A 100      15.886  22.816  44.647  1.00  0.00           C  
ATOM   1577  NH1 ARG A 100      15.214  21.712  44.890  1.00  0.00           N  
ATOM   1578  NH2 ARG A 100      15.240  23.931  44.357  1.00  0.00           N  
ATOM   1579  H   ARG A 100      20.200  24.036  49.128  1.00  0.00           H  
ATOM   1580  HA  ARG A 100      17.870  22.162  49.091  1.00  0.00           H  
ATOM   1581 1HB  ARG A 100      18.101  23.461  46.972  1.00  0.00           H  
ATOM   1582 2HB  ARG A 100      19.712  22.790  46.765  1.00  0.00           H  
ATOM   1583 1HG  ARG A 100      18.764  20.526  46.628  1.00  0.00           H  
ATOM   1584 2HG  ARG A 100      17.133  21.204  46.842  1.00  0.00           H  
ATOM   1585 1HD  ARG A 100      19.040  21.802  44.593  1.00  0.00           H  
ATOM   1586 2HD  ARG A 100      17.590  20.775  44.517  1.00  0.00           H  
ATOM   1587  HE  ARG A 100      17.713  23.677  44.499  1.00  0.00           H  
ATOM   1588 1HH1 ARG A 100      15.708  20.858  45.111  1.00  0.00           H  
ATOM   1589 2HH1 ARG A 100      14.205  21.717  44.855  1.00  0.00           H  
ATOM   1590 1HH2 ARG A 100      15.756  24.781  44.169  1.00  0.00           H  
ATOM   1591 2HH2 ARG A 100      14.232  23.936  44.322  1.00  0.00           H  
ATOM   1592  N   VAL A 101      19.402  20.264  49.643  1.00  0.00           N  
ATOM   1593  CA  VAL A 101      20.262  19.156  50.044  1.00  0.00           C  
ATOM   1594  C   VAL A 101      19.746  17.889  49.392  1.00  0.00           C  
ATOM   1595  O   VAL A 101      18.578  17.518  49.572  1.00  0.00           O  
ATOM   1596  CB  VAL A 101      20.277  18.990  51.575  1.00  0.00           C  
ATOM   1597  CG1 VAL A 101      21.192  17.843  51.978  1.00  0.00           C  
ATOM   1598  CG2 VAL A 101      20.718  20.288  52.233  1.00  0.00           C  
ATOM   1599  H   VAL A 101      18.413  20.216  49.840  1.00  0.00           H  
ATOM   1600  HA  VAL A 101      21.279  19.370  49.713  1.00  0.00           H  
ATOM   1601  HB  VAL A 101      19.272  18.734  51.913  1.00  0.00           H  
ATOM   1602 1HG1 VAL A 101      21.190  17.739  53.063  1.00  0.00           H  
ATOM   1603 2HG1 VAL A 101      20.836  16.918  51.525  1.00  0.00           H  
ATOM   1604 3HG1 VAL A 101      22.205  18.049  51.635  1.00  0.00           H  
ATOM   1605 1HG2 VAL A 101      20.726  20.164  53.315  1.00  0.00           H  
ATOM   1606 2HG2 VAL A 101      21.720  20.547  51.890  1.00  0.00           H  
ATOM   1607 3HG2 VAL A 101      20.026  21.086  51.965  1.00  0.00           H  
ATOM   1608  N   ARG A 102      20.604  17.219  48.633  1.00  0.00           N  
ATOM   1609  CA  ARG A 102      20.184  16.014  47.943  1.00  0.00           C  
ATOM   1610  C   ARG A 102      20.866  14.787  48.531  1.00  0.00           C  
ATOM   1611  O   ARG A 102      22.078  14.792  48.772  1.00  0.00           O  
ATOM   1612  CB  ARG A 102      20.501  16.108  46.458  1.00  0.00           C  
ATOM   1613  CG  ARG A 102      20.164  14.863  45.652  1.00  0.00           C  
ATOM   1614  CD  ARG A 102      20.653  14.966  44.254  1.00  0.00           C  
ATOM   1615  NE  ARG A 102      19.911  15.957  43.490  1.00  0.00           N  
ATOM   1616  CZ  ARG A 102      20.305  16.463  42.306  1.00  0.00           C  
ATOM   1617  NH1 ARG A 102      21.435  16.064  41.764  1.00  0.00           N  
ATOM   1618  NH2 ARG A 102      19.557  17.362  41.689  1.00  0.00           N  
ATOM   1619  H   ARG A 102      21.556  17.539  48.527  1.00  0.00           H  
ATOM   1620  HA  ARG A 102      19.105  15.907  48.060  1.00  0.00           H  
ATOM   1621 1HB  ARG A 102      19.951  16.942  46.021  1.00  0.00           H  
ATOM   1622 2HB  ARG A 102      21.563  16.311  46.324  1.00  0.00           H  
ATOM   1623 1HG  ARG A 102      20.630  13.993  46.114  1.00  0.00           H  
ATOM   1624 2HG  ARG A 102      19.083  14.726  45.628  1.00  0.00           H  
ATOM   1625 1HD  ARG A 102      21.704  15.255  44.255  1.00  0.00           H  
ATOM   1626 2HD  ARG A 102      20.544  14.002  43.758  1.00  0.00           H  
ATOM   1627  HE  ARG A 102      19.037  16.287  43.875  1.00  0.00           H  
ATOM   1628 1HH1 ARG A 102      22.007  15.378  42.235  1.00  0.00           H  
ATOM   1629 2HH1 ARG A 102      21.730  16.445  40.876  1.00  0.00           H  
ATOM   1630 1HH2 ARG A 102      18.689  17.668  42.106  1.00  0.00           H  
ATOM   1631 2HH2 ARG A 102      19.853  17.742  40.803  1.00  0.00           H  
ATOM   1632  N   ASN A 103      20.075  13.741  48.756  1.00  0.00           N  
ATOM   1633  CA  ASN A 103      20.567  12.470  49.262  1.00  0.00           C  
ATOM   1634  C   ASN A 103      20.777  11.503  48.102  1.00  0.00           C  
ATOM   1635  O   ASN A 103      19.818  10.903  47.603  1.00  0.00           O  
ATOM   1636  CB  ASN A 103      19.614  11.890  50.292  1.00  0.00           C  
ATOM   1637  CG  ASN A 103      20.103  10.588  50.862  1.00  0.00           C  
ATOM   1638  OD1 ASN A 103      20.982   9.935  50.289  1.00  0.00           O  
ATOM   1639  ND2 ASN A 103      19.550  10.196  51.982  1.00  0.00           N  
ATOM   1640  H   ASN A 103      19.090  13.844  48.562  1.00  0.00           H  
ATOM   1641  HA  ASN A 103      21.516  12.644  49.770  1.00  0.00           H  
ATOM   1642 1HB  ASN A 103      19.479  12.603  51.106  1.00  0.00           H  
ATOM   1643 2HB  ASN A 103      18.638  11.728  49.833  1.00  0.00           H  
ATOM   1644 1HD2 ASN A 103      19.836   9.337  52.407  1.00  0.00           H  
ATOM   1645 2HD2 ASN A 103      18.842  10.756  52.411  1.00  0.00           H  
ATOM   1646  N   GLY A 104      22.032  11.346  47.687  1.00  0.00           N  
ATOM   1647  CA  GLY A 104      22.377  10.466  46.589  1.00  0.00           C  
ATOM   1648  C   GLY A 104      22.974   9.159  47.071  1.00  0.00           C  
ATOM   1649  O   GLY A 104      23.659   8.459  46.318  1.00  0.00           O  
ATOM   1650  H   GLY A 104      22.766  11.860  48.155  1.00  0.00           H  
ATOM   1651 1HA  GLY A 104      21.486  10.257  45.997  1.00  0.00           H  
ATOM   1652 2HA  GLY A 104      23.089  10.965  45.933  1.00  0.00           H  
ATOM   1653  N   THR A 105      22.720   8.823  48.333  1.00  0.00           N  
ATOM   1654  CA  THR A 105      23.331   7.679  48.986  1.00  0.00           C  
ATOM   1655  C   THR A 105      22.369   6.491  48.958  1.00  0.00           C  
ATOM   1656  O   THR A 105      21.284   6.550  48.375  1.00  0.00           O  
ATOM   1657  CB  THR A 105      23.725   8.006  50.438  1.00  0.00           C  
ATOM   1658  OG1 THR A 105      22.559   7.975  51.272  1.00  0.00           O  
ATOM   1659  CG2 THR A 105      24.365   9.383  50.519  1.00  0.00           C  
ATOM   1660  H   THR A 105      22.073   9.398  48.853  1.00  0.00           H  
ATOM   1661  HA  THR A 105      24.244   7.420  48.449  1.00  0.00           H  
ATOM   1662  HB  THR A 105      24.433   7.260  50.799  1.00  0.00           H  
ATOM   1663  HG1 THR A 105      21.974   8.697  51.030  1.00  0.00           H  
ATOM   1664 1HG2 THR A 105      24.637   9.597  51.552  1.00  0.00           H  
ATOM   1665 2HG2 THR A 105      25.258   9.407  49.896  1.00  0.00           H  
ATOM   1666 3HG2 THR A 105      23.658  10.134  50.168  1.00  0.00           H  
ATOM   1667  N   ASP A 106      22.780   5.397  49.594  1.00  0.00           N  
ATOM   1668  CA  ASP A 106      21.953   4.202  49.706  1.00  0.00           C  
ATOM   1669  C   ASP A 106      21.125   4.164  50.985  1.00  0.00           C  
ATOM   1670  O   ASP A 106      20.401   3.188  51.206  1.00  0.00           O  
ATOM   1671  CB  ASP A 106      22.831   2.951  49.636  1.00  0.00           C  
ATOM   1672  CG  ASP A 106      23.554   2.808  48.302  1.00  0.00           C  
ATOM   1673  OD1 ASP A 106      22.952   3.079  47.291  1.00  0.00           O  
ATOM   1674  OD2 ASP A 106      24.701   2.429  48.309  1.00  0.00           O  
ATOM   1675  H   ASP A 106      23.698   5.399  50.012  1.00  0.00           H  
ATOM   1676  HA  ASP A 106      21.258   4.182  48.865  1.00  0.00           H  
ATOM   1677 1HB  ASP A 106      23.574   2.983  50.433  1.00  0.00           H  
ATOM   1678 2HB  ASP A 106      22.216   2.064  49.796  1.00  0.00           H  
ATOM   1679  N   ARG A 107      21.211   5.190  51.823  1.00  0.00           N  
ATOM   1680  CA  ARG A 107      20.542   5.213  53.114  1.00  0.00           C  
ATOM   1681  C   ARG A 107      19.941   6.588  53.359  1.00  0.00           C  
ATOM   1682  O   ARG A 107      20.423   7.586  52.815  1.00  0.00           O  
ATOM   1683  CB  ARG A 107      21.512   4.869  54.235  1.00  0.00           C  
ATOM   1684  CG  ARG A 107      22.066   3.454  54.190  1.00  0.00           C  
ATOM   1685  CD  ARG A 107      21.023   2.446  54.509  1.00  0.00           C  
ATOM   1686  NE  ARG A 107      21.571   1.101  54.576  1.00  0.00           N  
ATOM   1687  CZ  ARG A 107      21.698   0.273  53.520  1.00  0.00           C  
ATOM   1688  NH1 ARG A 107      21.312   0.666  52.327  1.00  0.00           N  
ATOM   1689  NH2 ARG A 107      22.210  -0.934  53.685  1.00  0.00           N  
ATOM   1690  H   ARG A 107      21.767   5.985  51.543  1.00  0.00           H  
ATOM   1691  HA  ARG A 107      19.749   4.464  53.106  1.00  0.00           H  
ATOM   1692 1HB  ARG A 107      22.357   5.555  54.208  1.00  0.00           H  
ATOM   1693 2HB  ARG A 107      21.016   4.999  55.197  1.00  0.00           H  
ATOM   1694 1HG  ARG A 107      22.450   3.245  53.192  1.00  0.00           H  
ATOM   1695 2HG  ARG A 107      22.872   3.356  54.918  1.00  0.00           H  
ATOM   1696 1HD  ARG A 107      20.575   2.679  55.475  1.00  0.00           H  
ATOM   1697 2HD  ARG A 107      20.253   2.462  53.739  1.00  0.00           H  
ATOM   1698  HE  ARG A 107      21.880   0.763  55.478  1.00  0.00           H  
ATOM   1699 1HH1 ARG A 107      20.920   1.589  52.201  1.00  0.00           H  
ATOM   1700 2HH1 ARG A 107      21.406   0.046  51.536  1.00  0.00           H  
ATOM   1701 1HH2 ARG A 107      22.508  -1.236  54.602  1.00  0.00           H  
ATOM   1702 2HH2 ARG A 107      22.305  -1.554  52.894  1.00  0.00           H  
ATOM   1703  N   PRO A 108      18.882   6.671  54.165  1.00  0.00           N  
ATOM   1704  CA  PRO A 108      18.384   7.985  54.580  1.00  0.00           C  
ATOM   1705  C   PRO A 108      19.392   8.713  55.454  1.00  0.00           C  
ATOM   1706  O   PRO A 108      20.145   8.104  56.218  1.00  0.00           O  
ATOM   1707  CB  PRO A 108      17.111   7.642  55.360  1.00  0.00           C  
ATOM   1708  CG  PRO A 108      17.373   6.283  55.911  1.00  0.00           C  
ATOM   1709  CD  PRO A 108      18.132   5.577  54.818  1.00  0.00           C  
ATOM   1710  HA  PRO A 108      18.202   8.584  53.687  1.00  0.00           H  
ATOM   1711 1HB  PRO A 108      16.935   8.394  56.144  1.00  0.00           H  
ATOM   1712 2HB  PRO A 108      16.239   7.670  54.689  1.00  0.00           H  
ATOM   1713 1HG  PRO A 108      17.948   6.356  56.845  1.00  0.00           H  
ATOM   1714 2HG  PRO A 108      16.426   5.783  56.159  1.00  0.00           H  
ATOM   1715 1HD  PRO A 108      18.806   4.831  55.262  1.00  0.00           H  
ATOM   1716 2HD  PRO A 108      17.421   5.096  54.129  1.00  0.00           H  
ATOM   1717  N   CYS A 109      19.398  10.038  55.331  1.00  0.00           N  
ATOM   1718  CA  CYS A 109      20.326  10.899  56.050  1.00  0.00           C  
ATOM   1719  C   CYS A 109      19.552  11.883  56.913  1.00  0.00           C  
ATOM   1720  O   CYS A 109      18.405  12.225  56.610  1.00  0.00           O  
ATOM   1721  CB  CYS A 109      21.226  11.663  55.079  1.00  0.00           C  
ATOM   1722  SG  CYS A 109      22.297  10.606  54.075  1.00  0.00           S  
ATOM   1723  H   CYS A 109      18.723  10.455  54.706  1.00  0.00           H  
ATOM   1724  HA  CYS A 109      20.957  10.274  56.683  1.00  0.00           H  
ATOM   1725 1HB  CYS A 109      20.611  12.259  54.404  1.00  0.00           H  
ATOM   1726 2HB  CYS A 109      21.860  12.352  55.637  1.00  0.00           H  
ATOM   1727  N   ARG A 110      20.195  12.345  57.982  1.00  0.00           N  
ATOM   1728  CA  ARG A 110      19.707  13.461  58.779  1.00  0.00           C  
ATOM   1729  C   ARG A 110      20.346  14.747  58.274  1.00  0.00           C  
ATOM   1730  O   ARG A 110      21.562  14.799  58.062  1.00  0.00           O  
ATOM   1731  CB  ARG A 110      20.030  13.267  60.254  1.00  0.00           C  
ATOM   1732  CG  ARG A 110      19.660  14.439  61.149  1.00  0.00           C  
ATOM   1733  CD  ARG A 110      20.023  14.183  62.566  1.00  0.00           C  
ATOM   1734  NE  ARG A 110      19.141  13.206  63.184  1.00  0.00           N  
ATOM   1735  CZ  ARG A 110      19.498  11.945  63.499  1.00  0.00           C  
ATOM   1736  NH1 ARG A 110      20.718  11.525  63.250  1.00  0.00           N  
ATOM   1737  NH2 ARG A 110      18.621  11.131  64.060  1.00  0.00           N  
ATOM   1738  H   ARG A 110      21.060  11.896  58.243  1.00  0.00           H  
ATOM   1739  HA  ARG A 110      18.623  13.515  58.672  1.00  0.00           H  
ATOM   1740 1HB  ARG A 110      19.506  12.388  60.627  1.00  0.00           H  
ATOM   1741 2HB  ARG A 110      21.098  13.085  60.371  1.00  0.00           H  
ATOM   1742 1HG  ARG A 110      20.189  15.333  60.815  1.00  0.00           H  
ATOM   1743 2HG  ARG A 110      18.585  14.613  61.096  1.00  0.00           H  
ATOM   1744 1HD  ARG A 110      21.044  13.802  62.617  1.00  0.00           H  
ATOM   1745 2HD  ARG A 110      19.954  15.110  63.133  1.00  0.00           H  
ATOM   1746  HE  ARG A 110      18.194  13.492  63.391  1.00  0.00           H  
ATOM   1747 1HH1 ARG A 110      21.389  12.147  62.821  1.00  0.00           H  
ATOM   1748 2HH1 ARG A 110      20.985  10.581  63.486  1.00  0.00           H  
ATOM   1749 1HH2 ARG A 110      17.681  11.454  64.251  1.00  0.00           H  
ATOM   1750 2HH2 ARG A 110      18.887  10.187  64.296  1.00  0.00           H  
ATOM   1751  N   VAL A 111      19.526  15.776  58.075  1.00  0.00           N  
ATOM   1752  CA  VAL A 111      19.985  17.067  57.580  1.00  0.00           C  
ATOM   1753  C   VAL A 111      19.491  18.140  58.537  1.00  0.00           C  
ATOM   1754  O   VAL A 111      18.310  18.155  58.903  1.00  0.00           O  
ATOM   1755  CB  VAL A 111      19.455  17.340  56.160  1.00  0.00           C  
ATOM   1756  CG1 VAL A 111      19.934  18.696  55.664  1.00  0.00           C  
ATOM   1757  CG2 VAL A 111      19.904  16.232  55.219  1.00  0.00           C  
ATOM   1758  H   VAL A 111      18.546  15.646  58.279  1.00  0.00           H  
ATOM   1759  HA  VAL A 111      21.075  17.056  57.543  1.00  0.00           H  
ATOM   1760  HB  VAL A 111      18.366  17.374  56.189  1.00  0.00           H  
ATOM   1761 1HG1 VAL A 111      19.550  18.872  54.659  1.00  0.00           H  
ATOM   1762 2HG1 VAL A 111      19.571  19.476  56.333  1.00  0.00           H  
ATOM   1763 3HG1 VAL A 111      21.024  18.712  55.644  1.00  0.00           H  
ATOM   1764 1HG2 VAL A 111      19.525  16.431  54.217  1.00  0.00           H  
ATOM   1765 2HG2 VAL A 111      20.993  16.194  55.195  1.00  0.00           H  
ATOM   1766 3HG2 VAL A 111      19.515  15.276  55.570  1.00  0.00           H  
ATOM   1767  N   ARG A 112      20.388  19.036  58.937  1.00  0.00           N  
ATOM   1768  CA  ARG A 112      20.051  20.163  59.798  1.00  0.00           C  
ATOM   1769  C   ARG A 112      20.436  21.450  59.081  1.00  0.00           C  
ATOM   1770  O   ARG A 112      21.509  21.529  58.474  1.00  0.00           O  
ATOM   1771  CB  ARG A 112      20.774  20.074  61.135  1.00  0.00           C  
ATOM   1772  CG  ARG A 112      20.227  19.023  62.088  1.00  0.00           C  
ATOM   1773  CD  ARG A 112      20.931  19.049  63.395  1.00  0.00           C  
ATOM   1774  NE  ARG A 112      20.315  18.155  64.362  1.00  0.00           N  
ATOM   1775  CZ  ARG A 112      20.763  17.957  65.617  1.00  0.00           C  
ATOM   1776  NH1 ARG A 112      21.829  18.597  66.042  1.00  0.00           N  
ATOM   1777  NH2 ARG A 112      20.130  17.121  66.421  1.00  0.00           N  
ATOM   1778  H   ARG A 112      21.343  18.923  58.627  1.00  0.00           H  
ATOM   1779  HA  ARG A 112      18.978  20.141  59.992  1.00  0.00           H  
ATOM   1780 1HB  ARG A 112      21.825  19.850  60.965  1.00  0.00           H  
ATOM   1781 2HB  ARG A 112      20.721  21.038  61.641  1.00  0.00           H  
ATOM   1782 1HG  ARG A 112      19.168  19.209  62.265  1.00  0.00           H  
ATOM   1783 2HG  ARG A 112      20.354  18.032  61.650  1.00  0.00           H  
ATOM   1784 1HD  ARG A 112      21.967  18.739  63.257  1.00  0.00           H  
ATOM   1785 2HD  ARG A 112      20.906  20.059  63.802  1.00  0.00           H  
ATOM   1786  HE  ARG A 112      19.491  17.644  64.070  1.00  0.00           H  
ATOM   1787 1HH1 ARG A 112      22.312  19.238  65.428  1.00  0.00           H  
ATOM   1788 2HH1 ARG A 112      22.165  18.450  66.983  1.00  0.00           H  
ATOM   1789 1HH2 ARG A 112      19.310  16.627  66.093  1.00  0.00           H  
ATOM   1790 2HH2 ARG A 112      20.465  16.973  67.360  1.00  0.00           H  
ATOM   1791  N   VAL A 113      19.566  22.451  59.156  1.00  0.00           N  
ATOM   1792  CA  VAL A 113      19.817  23.770  58.586  1.00  0.00           C  
ATOM   1793  C   VAL A 113      19.619  24.802  59.687  1.00  0.00           C  
ATOM   1794  O   VAL A 113      18.547  24.868  60.301  1.00  0.00           O  
ATOM   1795  CB  VAL A 113      18.866  24.059  57.409  1.00  0.00           C  
ATOM   1796  CG1 VAL A 113      19.147  25.435  56.823  1.00  0.00           C  
ATOM   1797  CG2 VAL A 113      19.012  22.981  56.347  1.00  0.00           C  
ATOM   1798  H   VAL A 113      18.691  22.280  59.632  1.00  0.00           H  
ATOM   1799  HA  VAL A 113      20.841  23.796  58.211  1.00  0.00           H  
ATOM   1800  HB  VAL A 113      17.840  24.071  57.778  1.00  0.00           H  
ATOM   1801 1HG1 VAL A 113      18.466  25.624  55.994  1.00  0.00           H  
ATOM   1802 2HG1 VAL A 113      19.002  26.194  57.592  1.00  0.00           H  
ATOM   1803 3HG1 VAL A 113      20.175  25.473  56.464  1.00  0.00           H  
ATOM   1804 1HG2 VAL A 113      18.335  23.191  55.520  1.00  0.00           H  
ATOM   1805 2HG2 VAL A 113      20.039  22.965  55.983  1.00  0.00           H  
ATOM   1806 3HG2 VAL A 113      18.765  22.010  56.779  1.00  0.00           H  
ATOM   1807  N   THR A 114      20.648  25.607  59.934  1.00  0.00           N  
ATOM   1808  CA  THR A 114      20.639  26.605  60.998  1.00  0.00           C  
ATOM   1809  C   THR A 114      20.667  27.988  60.360  1.00  0.00           C  
ATOM   1810  O   THR A 114      21.436  28.231  59.423  1.00  0.00           O  
ATOM   1811  CB  THR A 114      21.831  26.434  61.957  1.00  0.00           C  
ATOM   1812  OG1 THR A 114      21.784  25.133  62.556  1.00  0.00           O  
ATOM   1813  CG2 THR A 114      21.793  27.492  63.050  1.00  0.00           C  
ATOM   1814  H   THR A 114      21.470  25.516  59.353  1.00  0.00           H  
ATOM   1815  HA  THR A 114      19.730  26.476  61.586  1.00  0.00           H  
ATOM   1816  HB  THR A 114      22.763  26.529  61.400  1.00  0.00           H  
ATOM   1817  HG1 THR A 114      22.614  24.677  62.396  1.00  0.00           H  
ATOM   1818 1HG2 THR A 114      22.643  27.356  63.718  1.00  0.00           H  
ATOM   1819 2HG2 THR A 114      21.841  28.483  62.599  1.00  0.00           H  
ATOM   1820 3HG2 THR A 114      20.868  27.396  63.617  1.00  0.00           H  
ATOM   1821  N   ALA A 115      19.828  28.889  60.868  1.00  0.00           N  
ATOM   1822  CA  ALA A 115      19.844  30.281  60.447  1.00  0.00           C  
ATOM   1823  C   ALA A 115      19.142  31.119  61.504  1.00  0.00           C  
ATOM   1824  O   ALA A 115      18.149  30.683  62.092  1.00  0.00           O  
ATOM   1825  CB  ALA A 115      19.173  30.467  59.083  1.00  0.00           C  
ATOM   1826  H   ALA A 115      19.160  28.593  61.563  1.00  0.00           H  
ATOM   1827  HA  ALA A 115      20.882  30.599  60.343  1.00  0.00           H  
ATOM   1828 1HB  ALA A 115      19.204  31.520  58.802  1.00  0.00           H  
ATOM   1829 2HB  ALA A 115      19.700  29.876  58.335  1.00  0.00           H  
ATOM   1830 3HB  ALA A 115      18.136  30.139  59.140  1.00  0.00           H  
ATOM   1831  N   GLY A 116      19.660  32.324  61.736  1.00  0.00           N  
ATOM   1832  CA  GLY A 116      19.056  33.214  62.704  1.00  0.00           C  
ATOM   1833  C   GLY A 116      19.174  32.761  64.140  1.00  0.00           C  
ATOM   1834  O   GLY A 116      18.466  33.284  65.005  1.00  0.00           O  
ATOM   1835  H   GLY A 116      20.484  32.626  61.235  1.00  0.00           H  
ATOM   1836 1HA  GLY A 116      19.513  34.200  62.626  1.00  0.00           H  
ATOM   1837 2HA  GLY A 116      17.997  33.332  62.477  1.00  0.00           H  
ATOM   1838  N   GLY A 117      20.049  31.799  64.422  1.00  0.00           N  
ATOM   1839  CA  GLY A 117      20.131  31.212  65.742  1.00  0.00           C  
ATOM   1840  C   GLY A 117      19.198  30.050  65.993  1.00  0.00           C  
ATOM   1841  O   GLY A 117      19.210  29.495  67.097  1.00  0.00           O  
ATOM   1842  H   GLY A 117      20.671  31.468  63.697  1.00  0.00           H  
ATOM   1843 1HA  GLY A 117      21.148  30.861  65.922  1.00  0.00           H  
ATOM   1844 2HA  GLY A 117      19.917  31.972  66.492  1.00  0.00           H  
ATOM   1845  N   GLU A 118      18.392  29.661  65.007  1.00  0.00           N  
ATOM   1846  CA  GLU A 118      17.450  28.562  65.150  1.00  0.00           C  
ATOM   1847  C   GLU A 118      17.854  27.424  64.227  1.00  0.00           C  
ATOM   1848  O   GLU A 118      18.223  27.641  63.070  1.00  0.00           O  
ATOM   1849  CB  GLU A 118      16.024  29.022  64.832  1.00  0.00           C  
ATOM   1850  CG  GLU A 118      14.963  27.947  65.010  1.00  0.00           C  
ATOM   1851  CD  GLU A 118      13.566  28.464  64.807  1.00  0.00           C  
ATOM   1852  OE1 GLU A 118      13.413  29.646  64.613  1.00  0.00           O  
ATOM   1853  OE2 GLU A 118      12.650  27.676  64.848  1.00  0.00           O  
ATOM   1854  H   GLU A 118      18.445  30.153  64.127  1.00  0.00           H  
ATOM   1855  HA  GLU A 118      17.469  28.222  66.186  1.00  0.00           H  
ATOM   1856 1HB  GLU A 118      15.761  29.862  65.475  1.00  0.00           H  
ATOM   1857 2HB  GLU A 118      15.977  29.372  63.800  1.00  0.00           H  
ATOM   1858 1HG  GLU A 118      15.148  27.146  64.294  1.00  0.00           H  
ATOM   1859 2HG  GLU A 118      15.049  27.528  66.011  1.00  0.00           H  
ATOM   1860  N   THR A 119      17.780  26.203  64.751  1.00  0.00           N  
ATOM   1861  CA  THR A 119      18.135  25.001  64.009  1.00  0.00           C  
ATOM   1862  C   THR A 119      16.897  24.138  63.813  1.00  0.00           C  
ATOM   1863  O   THR A 119      16.130  23.919  64.757  1.00  0.00           O  
ATOM   1864  CB  THR A 119      19.232  24.195  64.729  1.00  0.00           C  
ATOM   1865  OG1 THR A 119      20.403  25.007  64.882  1.00  0.00           O  
ATOM   1866  CG2 THR A 119      19.585  22.947  63.934  1.00  0.00           C  
ATOM   1867  H   THR A 119      17.463  26.116  65.706  1.00  0.00           H  
ATOM   1868  HA  THR A 119      18.533  25.298  63.038  1.00  0.00           H  
ATOM   1869  HB  THR A 119      18.878  23.901  65.717  1.00  0.00           H  
ATOM   1870  HG1 THR A 119      20.881  25.038  64.050  1.00  0.00           H  
ATOM   1871 1HG2 THR A 119      20.362  22.390  64.458  1.00  0.00           H  
ATOM   1872 2HG2 THR A 119      18.700  22.322  63.825  1.00  0.00           H  
ATOM   1873 3HG2 THR A 119      19.949  23.235  62.948  1.00  0.00           H  
ATOM   1874  N   ARG A 120      16.707  23.652  62.589  1.00  0.00           N  
ATOM   1875  CA  ARG A 120      15.659  22.694  62.266  1.00  0.00           C  
ATOM   1876  C   ARG A 120      16.296  21.414  61.745  1.00  0.00           C  
ATOM   1877  O   ARG A 120      17.341  21.452  61.090  1.00  0.00           O  
ATOM   1878  CB  ARG A 120      14.703  23.256  61.225  1.00  0.00           C  
ATOM   1879  CG  ARG A 120      13.981  24.528  61.640  1.00  0.00           C  
ATOM   1880  CD  ARG A 120      13.007  24.275  62.732  1.00  0.00           C  
ATOM   1881  NE  ARG A 120      12.296  25.484  63.117  1.00  0.00           N  
ATOM   1882  CZ  ARG A 120      11.136  25.896  62.571  1.00  0.00           C  
ATOM   1883  NH1 ARG A 120      10.568  25.187  61.622  1.00  0.00           N  
ATOM   1884  NH2 ARG A 120      10.568  27.013  62.991  1.00  0.00           N  
ATOM   1885  H   ARG A 120      17.325  23.972  61.857  1.00  0.00           H  
ATOM   1886  HA  ARG A 120      15.091  22.485  63.173  1.00  0.00           H  
ATOM   1887 1HB  ARG A 120      15.249  23.472  60.308  1.00  0.00           H  
ATOM   1888 2HB  ARG A 120      13.945  22.510  60.987  1.00  0.00           H  
ATOM   1889 1HG  ARG A 120      14.708  25.260  61.991  1.00  0.00           H  
ATOM   1890 2HG  ARG A 120      13.439  24.935  60.785  1.00  0.00           H  
ATOM   1891 1HD  ARG A 120      12.273  23.540  62.403  1.00  0.00           H  
ATOM   1892 2HD  ARG A 120      13.533  23.895  63.608  1.00  0.00           H  
ATOM   1893  HE  ARG A 120      12.704  26.057  63.845  1.00  0.00           H  
ATOM   1894 1HH1 ARG A 120      11.002  24.333  61.300  1.00  0.00           H  
ATOM   1895 2HH1 ARG A 120       9.697  25.496  61.213  1.00  0.00           H  
ATOM   1896 1HH2 ARG A 120      11.005  27.558  63.722  1.00  0.00           H  
ATOM   1897 2HH2 ARG A 120       9.699  27.322  62.582  1.00  0.00           H  
ATOM   1898  N   GLU A 121      15.663  20.282  62.039  1.00  0.00           N  
ATOM   1899  CA  GLU A 121      16.158  18.979  61.623  1.00  0.00           C  
ATOM   1900  C   GLU A 121      15.188  18.337  60.640  1.00  0.00           C  
ATOM   1901  O   GLU A 121      13.969  18.397  60.824  1.00  0.00           O  
ATOM   1902  CB  GLU A 121      16.360  18.066  62.834  1.00  0.00           C  
ATOM   1903  CG  GLU A 121      16.946  16.701  62.502  1.00  0.00           C  
ATOM   1904  CD  GLU A 121      17.246  15.879  63.725  1.00  0.00           C  
ATOM   1905  OE1 GLU A 121      17.999  16.334  64.552  1.00  0.00           O  
ATOM   1906  OE2 GLU A 121      16.722  14.796  63.831  1.00  0.00           O  
ATOM   1907  H   GLU A 121      14.807  20.335  62.572  1.00  0.00           H  
ATOM   1908  HA  GLU A 121      17.125  19.115  61.138  1.00  0.00           H  
ATOM   1909 1HB  GLU A 121      17.027  18.551  63.547  1.00  0.00           H  
ATOM   1910 2HB  GLU A 121      15.405  17.907  63.334  1.00  0.00           H  
ATOM   1911 1HG  GLU A 121      16.239  16.155  61.877  1.00  0.00           H  
ATOM   1912 2HG  GLU A 121      17.862  16.840  61.930  1.00  0.00           H  
ATOM   1913  N   TYR A 122      15.742  17.726  59.595  1.00  0.00           N  
ATOM   1914  CA  TYR A 122      14.962  17.087  58.549  1.00  0.00           C  
ATOM   1915  C   TYR A 122      15.513  15.691  58.294  1.00  0.00           C  
ATOM   1916  O   TYR A 122      16.678  15.399  58.570  1.00  0.00           O  
ATOM   1917  CB  TYR A 122      14.978  17.921  57.266  1.00  0.00           C  
ATOM   1918  CG  TYR A 122      14.628  19.377  57.481  1.00  0.00           C  
ATOM   1919  CD1 TYR A 122      15.622  20.288  57.809  1.00  0.00           C  
ATOM   1920  CD2 TYR A 122      13.314  19.801  57.349  1.00  0.00           C  
ATOM   1921  CE1 TYR A 122      15.302  21.617  58.004  1.00  0.00           C  
ATOM   1922  CE2 TYR A 122      12.995  21.131  57.544  1.00  0.00           C  
ATOM   1923  CZ  TYR A 122      13.983  22.037  57.871  1.00  0.00           C  
ATOM   1924  OH  TYR A 122      13.665  23.362  58.065  1.00  0.00           O  
ATOM   1925  H   TYR A 122      16.750  17.712  59.535  1.00  0.00           H  
ATOM   1926  HA  TYR A 122      13.926  17.022  58.881  1.00  0.00           H  
ATOM   1927 1HB  TYR A 122      15.968  17.872  56.812  1.00  0.00           H  
ATOM   1928 2HB  TYR A 122      14.269  17.503  56.551  1.00  0.00           H  
ATOM   1929  HD1 TYR A 122      16.654  19.954  57.913  1.00  0.00           H  
ATOM   1930  HD2 TYR A 122      12.534  19.085  57.092  1.00  0.00           H  
ATOM   1931  HE1 TYR A 122      16.082  22.333  58.262  1.00  0.00           H  
ATOM   1932  HE2 TYR A 122      11.962  21.464  57.441  1.00  0.00           H  
ATOM   1933  HH  TYR A 122      12.749  23.509  57.819  1.00  0.00           H  
ATOM   1934  N   THR A 123      14.651  14.827  57.765  1.00  0.00           N  
ATOM   1935  CA  THR A 123      15.052  13.534  57.230  1.00  0.00           C  
ATOM   1936  C   THR A 123      14.894  13.553  55.717  1.00  0.00           C  
ATOM   1937  O   THR A 123      13.834  13.929  55.207  1.00  0.00           O  
ATOM   1938  CB  THR A 123      14.225  12.385  57.837  1.00  0.00           C  
ATOM   1939  OG1 THR A 123      14.420  12.351  59.257  1.00  0.00           O  
ATOM   1940  CG2 THR A 123      14.646  11.052  57.239  1.00  0.00           C  
ATOM   1941  H   THR A 123      13.677  15.091  57.738  1.00  0.00           H  
ATOM   1942  HA  THR A 123      16.095  13.359  57.495  1.00  0.00           H  
ATOM   1943  HB  THR A 123      13.168  12.551  57.633  1.00  0.00           H  
ATOM   1944  HG1 THR A 123      15.279  11.971  59.453  1.00  0.00           H  
ATOM   1945 1HG2 THR A 123      14.051  10.252  57.680  1.00  0.00           H  
ATOM   1946 2HG2 THR A 123      14.489  11.070  56.161  1.00  0.00           H  
ATOM   1947 3HG2 THR A 123      15.701  10.876  57.449  1.00  0.00           H  
ATOM   1948  N   VAL A 124      15.945  13.156  55.008  1.00  0.00           N  
ATOM   1949  CA  VAL A 124      15.959  13.149  53.552  1.00  0.00           C  
ATOM   1950  C   VAL A 124      16.253  11.726  53.090  1.00  0.00           C  
ATOM   1951  O   VAL A 124      17.282  11.144  53.457  1.00  0.00           O  
ATOM   1952  CB  VAL A 124      17.022  14.117  53.001  1.00  0.00           C  
ATOM   1953  CG1 VAL A 124      17.006  14.117  51.479  1.00  0.00           C  
ATOM   1954  CG2 VAL A 124      16.777  15.517  53.542  1.00  0.00           C  
ATOM   1955  H   VAL A 124      16.766  12.847  55.510  1.00  0.00           H  
ATOM   1956  HA  VAL A 124      14.981  13.475  53.195  1.00  0.00           H  
ATOM   1957  HB  VAL A 124      18.009  13.774  53.312  1.00  0.00           H  
ATOM   1958 1HG1 VAL A 124      17.764  14.807  51.107  1.00  0.00           H  
ATOM   1959 2HG1 VAL A 124      17.219  13.113  51.114  1.00  0.00           H  
ATOM   1960 3HG1 VAL A 124      16.024  14.432  51.126  1.00  0.00           H  
ATOM   1961 1HG2 VAL A 124      17.533  16.197  53.149  1.00  0.00           H  
ATOM   1962 2HG2 VAL A 124      15.788  15.858  53.236  1.00  0.00           H  
ATOM   1963 3HG2 VAL A 124      16.835  15.502  54.631  1.00  0.00           H  
ATOM   1964  N   ASN A 125      15.338  11.164  52.307  1.00  0.00           N  
ATOM   1965  CA  ASN A 125      15.448   9.803  51.814  1.00  0.00           C  
ATOM   1966  C   ASN A 125      16.238   9.758  50.508  1.00  0.00           C  
ATOM   1967  O   ASN A 125      16.327  10.760  49.793  1.00  0.00           O  
ATOM   1968  CB  ASN A 125      14.072   9.189  51.632  1.00  0.00           C  
ATOM   1969  CG  ASN A 125      13.341   9.012  52.935  1.00  0.00           C  
ATOM   1970  OD1 ASN A 125      13.932   8.608  53.943  1.00  0.00           O  
ATOM   1971  ND2 ASN A 125      12.067   9.309  52.934  1.00  0.00           N  
ATOM   1972  H   ASN A 125      14.533  11.719  52.050  1.00  0.00           H  
ATOM   1973  HA  ASN A 125      15.970   9.205  52.561  1.00  0.00           H  
ATOM   1974 1HB  ASN A 125      13.474   9.824  50.977  1.00  0.00           H  
ATOM   1975 2HB  ASN A 125      14.167   8.217  51.149  1.00  0.00           H  
ATOM   1976 1HD2 ASN A 125      11.530   9.210  53.773  1.00  0.00           H  
ATOM   1977 2HD2 ASN A 125      11.629   9.632  52.096  1.00  0.00           H  
ATOM   1978  N   PRO A 126      16.848   8.616  50.189  1.00  0.00           N  
ATOM   1979  CA  PRO A 126      17.587   8.506  48.926  1.00  0.00           C  
ATOM   1980  C   PRO A 126      16.732   8.924  47.736  1.00  0.00           C  
ATOM   1981  O   PRO A 126      15.585   8.498  47.589  1.00  0.00           O  
ATOM   1982  CB  PRO A 126      17.943   7.017  48.863  1.00  0.00           C  
ATOM   1983  CG  PRO A 126      18.031   6.601  50.291  1.00  0.00           C  
ATOM   1984  CD  PRO A 126      16.911   7.346  50.967  1.00  0.00           C  
ATOM   1985  HA  PRO A 126      18.457   9.163  48.975  1.00  0.00           H  
ATOM   1986 1HB  PRO A 126      17.170   6.468  48.305  1.00  0.00           H  
ATOM   1987 2HB  PRO A 126      18.890   6.880  48.318  1.00  0.00           H  
ATOM   1988 1HG  PRO A 126      17.927   5.509  50.376  1.00  0.00           H  
ATOM   1989 2HG  PRO A 126      19.019   6.859  50.701  1.00  0.00           H  
ATOM   1990 1HD  PRO A 126      15.979   6.767  50.879  1.00  0.00           H  
ATOM   1991 2HD  PRO A 126      17.166   7.512  52.024  1.00  0.00           H  
ATOM   1992  N   GLY A 127      17.309   9.767  46.883  1.00  0.00           N  
ATOM   1993  CA  GLY A 127      16.616  10.213  45.690  1.00  0.00           C  
ATOM   1994  C   GLY A 127      15.736  11.423  45.906  1.00  0.00           C  
ATOM   1995  O   GLY A 127      15.184  11.961  44.942  1.00  0.00           O  
ATOM   1996  H   GLY A 127      18.244  10.104  47.064  1.00  0.00           H  
ATOM   1997 1HA  GLY A 127      17.344  10.456  44.915  1.00  0.00           H  
ATOM   1998 2HA  GLY A 127      15.995   9.405  45.306  1.00  0.00           H  
ATOM   1999  N   THR A 128      15.593  11.867  47.152  1.00  0.00           N  
ATOM   2000  CA  THR A 128      14.763  13.012  47.491  1.00  0.00           C  
ATOM   2001  C   THR A 128      15.668  14.189  47.826  1.00  0.00           C  
ATOM   2002  O   THR A 128      16.890  14.047  47.915  1.00  0.00           O  
ATOM   2003  CB  THR A 128      13.824  12.704  48.672  1.00  0.00           C  
ATOM   2004  OG1 THR A 128      14.593  12.558  49.873  1.00  0.00           O  
ATOM   2005  CG2 THR A 128      13.045  11.423  48.416  1.00  0.00           C  
ATOM   2006  H   THR A 128      16.087  11.383  47.886  1.00  0.00           H  
ATOM   2007  HA  THR A 128      14.135  13.251  46.632  1.00  0.00           H  
ATOM   2008  HB  THR A 128      13.123  13.528  48.804  1.00  0.00           H  
ATOM   2009  HG1 THR A 128      15.454  12.188  49.658  1.00  0.00           H  
ATOM   2010 1HG2 THR A 128      12.387  11.222  49.260  1.00  0.00           H  
ATOM   2011 2HG2 THR A 128      12.449  11.534  47.510  1.00  0.00           H  
ATOM   2012 3HG2 THR A 128      13.740  10.593  48.292  1.00  0.00           H  
ATOM   2013  N   GLU A 129      15.061  15.363  47.971  1.00  0.00           N  
ATOM   2014  CA  GLU A 129      15.774  16.602  48.248  1.00  0.00           C  
ATOM   2015  C   GLU A 129      15.076  17.361  49.369  1.00  0.00           C  
ATOM   2016  O   GLU A 129      13.854  17.265  49.522  1.00  0.00           O  
ATOM   2017  CB  GLU A 129      15.858  17.473  46.992  1.00  0.00           C  
ATOM   2018  CG  GLU A 129      16.666  16.862  45.856  1.00  0.00           C  
ATOM   2019  CD  GLU A 129      16.759  17.760  44.654  1.00  0.00           C  
ATOM   2020  OE1 GLU A 129      16.110  18.778  44.646  1.00  0.00           O  
ATOM   2021  OE2 GLU A 129      17.479  17.428  43.743  1.00  0.00           O  
ATOM   2022  H   GLU A 129      14.056  15.384  47.882  1.00  0.00           H  
ATOM   2023  HA  GLU A 129      16.792  16.355  48.553  1.00  0.00           H  
ATOM   2024 1HB  GLU A 129      14.853  17.670  46.619  1.00  0.00           H  
ATOM   2025 2HB  GLU A 129      16.308  18.433  47.244  1.00  0.00           H  
ATOM   2026 1HG  GLU A 129      17.673  16.648  46.214  1.00  0.00           H  
ATOM   2027 2HG  GLU A 129      16.207  15.918  45.564  1.00  0.00           H  
ATOM   2028  N   LEU A 130      15.852  18.110  50.148  1.00  0.00           N  
ATOM   2029  CA  LEU A 130      15.323  19.039  51.136  1.00  0.00           C  
ATOM   2030  C   LEU A 130      15.335  20.456  50.577  1.00  0.00           C  
ATOM   2031  O   LEU A 130      16.320  20.885  49.969  1.00  0.00           O  
ATOM   2032  CB  LEU A 130      16.146  18.977  52.428  1.00  0.00           C  
ATOM   2033  CG  LEU A 130      15.841  20.066  53.465  1.00  0.00           C  
ATOM   2034  CD1 LEU A 130      14.452  19.840  54.046  1.00  0.00           C  
ATOM   2035  CD2 LEU A 130      16.901  20.040  54.556  1.00  0.00           C  
ATOM   2036  H   LEU A 130      16.853  18.022  50.041  1.00  0.00           H  
ATOM   2037  HA  LEU A 130      14.297  18.750  51.369  1.00  0.00           H  
ATOM   2038 1HB  LEU A 130      15.975  18.011  52.902  1.00  0.00           H  
ATOM   2039 2HB  LEU A 130      17.203  19.050  52.171  1.00  0.00           H  
ATOM   2040  HG  LEU A 130      15.845  21.042  52.979  1.00  0.00           H  
ATOM   2041 1HD1 LEU A 130      14.235  20.614  54.782  1.00  0.00           H  
ATOM   2042 2HD1 LEU A 130      13.712  19.883  53.247  1.00  0.00           H  
ATOM   2043 3HD1 LEU A 130      14.413  18.863  54.525  1.00  0.00           H  
ATOM   2044 1HD2 LEU A 130      16.685  20.814  55.292  1.00  0.00           H  
ATOM   2045 2HD2 LEU A 130      16.898  19.064  55.043  1.00  0.00           H  
ATOM   2046 3HD2 LEU A 130      17.882  20.221  54.115  1.00  0.00           H  
ATOM   2047  N   GLU A 131      14.235  21.179  50.787  1.00  0.00           N  
ATOM   2048  CA  GLU A 131      14.131  22.583  50.408  1.00  0.00           C  
ATOM   2049  C   GLU A 131      13.809  23.411  51.644  1.00  0.00           C  
ATOM   2050  O   GLU A 131      12.750  23.230  52.255  1.00  0.00           O  
ATOM   2051  CB  GLU A 131      13.056  22.785  49.338  1.00  0.00           C  
ATOM   2052  CG  GLU A 131      13.344  22.085  48.017  1.00  0.00           C  
ATOM   2053  CD  GLU A 131      12.260  22.292  46.996  1.00  0.00           C  
ATOM   2054  OE1 GLU A 131      11.208  22.759  47.362  1.00  0.00           O  
ATOM   2055  OE2 GLU A 131      12.484  21.982  45.850  1.00  0.00           O  
ATOM   2056  H   GLU A 131      13.445  20.729  51.228  1.00  0.00           H  
ATOM   2057  HA  GLU A 131      15.085  22.899  49.986  1.00  0.00           H  
ATOM   2058 1HB  GLU A 131      12.099  22.416  49.710  1.00  0.00           H  
ATOM   2059 2HB  GLU A 131      12.940  23.849  49.135  1.00  0.00           H  
ATOM   2060 1HG  GLU A 131      14.283  22.464  47.615  1.00  0.00           H  
ATOM   2061 2HG  GLU A 131      13.464  21.018  48.202  1.00  0.00           H  
ATOM   2062  N   VAL A 132      14.718  24.314  52.007  1.00  0.00           N  
ATOM   2063  CA  VAL A 132      14.529  25.241  53.119  1.00  0.00           C  
ATOM   2064  C   VAL A 132      14.760  26.658  52.610  1.00  0.00           C  
ATOM   2065  O   VAL A 132      15.763  26.930  51.943  1.00  0.00           O  
ATOM   2066  CB  VAL A 132      15.502  24.930  54.272  1.00  0.00           C  
ATOM   2067  CG1 VAL A 132      15.357  25.958  55.384  1.00  0.00           C  
ATOM   2068  CG2 VAL A 132      15.248  23.526  54.799  1.00  0.00           C  
ATOM   2069  H   VAL A 132      15.578  24.350  51.477  1.00  0.00           H  
ATOM   2070  HA  VAL A 132      13.510  25.132  53.491  1.00  0.00           H  
ATOM   2071  HB  VAL A 132      16.525  25.000  53.901  1.00  0.00           H  
ATOM   2072 1HG1 VAL A 132      16.052  25.723  56.190  1.00  0.00           H  
ATOM   2073 2HG1 VAL A 132      15.578  26.951  54.992  1.00  0.00           H  
ATOM   2074 3HG1 VAL A 132      14.337  25.937  55.767  1.00  0.00           H  
ATOM   2075 1HG2 VAL A 132      15.940  23.312  55.613  1.00  0.00           H  
ATOM   2076 2HG2 VAL A 132      14.224  23.454  55.164  1.00  0.00           H  
ATOM   2077 3HG2 VAL A 132      15.399  22.803  53.996  1.00  0.00           H  
ATOM   2078  N   GLU A 133      13.832  27.558  52.925  1.00  0.00           N  
ATOM   2079  CA  GLU A 133      13.953  28.966  52.576  1.00  0.00           C  
ATOM   2080  C   GLU A 133      14.393  29.777  53.788  1.00  0.00           C  
ATOM   2081  O   GLU A 133      13.953  29.522  54.912  1.00  0.00           O  
ATOM   2082  CB  GLU A 133      12.624  29.503  52.038  1.00  0.00           C  
ATOM   2083  CG  GLU A 133      12.181  28.880  50.722  1.00  0.00           C  
ATOM   2084  CD  GLU A 133      10.852  29.399  50.247  1.00  0.00           C  
ATOM   2085  OE1 GLU A 133      10.237  30.149  50.967  1.00  0.00           O  
ATOM   2086  OE2 GLU A 133      10.452  29.046  49.163  1.00  0.00           O  
ATOM   2087  H   GLU A 133      13.013  27.243  53.426  1.00  0.00           H  
ATOM   2088  HA  GLU A 133      14.700  29.064  51.788  1.00  0.00           H  
ATOM   2089 1HB  GLU A 133      11.838  29.330  52.772  1.00  0.00           H  
ATOM   2090 2HB  GLU A 133      12.701  30.580  51.888  1.00  0.00           H  
ATOM   2091 1HG  GLU A 133      12.932  29.089  49.961  1.00  0.00           H  
ATOM   2092 2HG  GLU A 133      12.120  27.800  50.846  1.00  0.00           H  
ATOM   2093  N   LEU A 134      15.263  30.755  53.553  1.00  0.00           N  
ATOM   2094  CA  LEU A 134      15.783  31.620  54.600  1.00  0.00           C  
ATOM   2095  C   LEU A 134      15.358  33.064  54.362  1.00  0.00           C  
ATOM   2096  O   LEU A 134      15.067  33.468  53.234  1.00  0.00           O  
ATOM   2097  CB  LEU A 134      17.313  31.528  54.658  1.00  0.00           C  
ATOM   2098  CG  LEU A 134      17.888  30.115  54.819  1.00  0.00           C  
ATOM   2099  CD1 LEU A 134      19.409  30.185  54.835  1.00  0.00           C  
ATOM   2100  CD2 LEU A 134      17.356  29.493  56.102  1.00  0.00           C  
ATOM   2101  H   LEU A 134      15.571  30.895  52.601  1.00  0.00           H  
ATOM   2102  HA  LEU A 134      15.382  31.284  55.557  1.00  0.00           H  
ATOM   2103 1HB  LEU A 134      17.721  31.948  53.740  1.00  0.00           H  
ATOM   2104 2HB  LEU A 134      17.666  32.127  55.497  1.00  0.00           H  
ATOM   2105  HG  LEU A 134      17.592  29.501  53.968  1.00  0.00           H  
ATOM   2106 1HD1 LEU A 134      19.819  29.181  54.950  1.00  0.00           H  
ATOM   2107 2HD1 LEU A 134      19.764  30.615  53.899  1.00  0.00           H  
ATOM   2108 3HD1 LEU A 134      19.736  30.807  55.668  1.00  0.00           H  
ATOM   2109 1HD2 LEU A 134      17.765  28.489  56.216  1.00  0.00           H  
ATOM   2110 2HD2 LEU A 134      17.654  30.105  56.954  1.00  0.00           H  
ATOM   2111 3HD2 LEU A 134      16.268  29.439  56.056  1.00  0.00           H  
ATOM   2112  N   SER A 135      15.331  33.836  55.444  1.00  0.00           N  
ATOM   2113  CA  SER A 135      15.048  35.257  55.347  1.00  0.00           C  
ATOM   2114  C   SER A 135      16.186  35.976  54.620  1.00  0.00           C  
ATOM   2115  O   SER A 135      17.319  35.488  54.595  1.00  0.00           O  
ATOM   2116  CB  SER A 135      14.851  35.849  56.729  1.00  0.00           C  
ATOM   2117  OG  SER A 135      16.045  35.817  57.463  1.00  0.00           O  
ATOM   2118  H   SER A 135      15.510  33.431  56.353  1.00  0.00           H  
ATOM   2119  HA  SER A 135      14.123  35.388  54.783  1.00  0.00           H  
ATOM   2120 1HB  SER A 135      14.504  36.878  56.639  1.00  0.00           H  
ATOM   2121 2HB  SER A 135      14.081  35.289  57.258  1.00  0.00           H  
ATOM   2122  HG  SER A 135      15.825  36.142  58.339  1.00  0.00           H  
ATOM   2123  N   PRO A 136      15.909  37.132  54.009  1.00  0.00           N  
ATOM   2124  CA  PRO A 136      16.985  37.864  53.316  1.00  0.00           C  
ATOM   2125  C   PRO A 136      18.230  38.063  54.163  1.00  0.00           C  
ATOM   2126  O   PRO A 136      19.346  37.991  53.631  1.00  0.00           O  
ATOM   2127  CB  PRO A 136      16.322  39.207  52.994  1.00  0.00           C  
ATOM   2128  CG  PRO A 136      14.882  38.869  52.810  1.00  0.00           C  
ATOM   2129  CD  PRO A 136      14.601  37.839  53.870  1.00  0.00           C  
ATOM   2130  HA  PRO A 136      17.280  37.293  52.435  1.00  0.00           H  
ATOM   2131 1HB  PRO A 136      16.492  39.918  53.816  1.00  0.00           H  
ATOM   2132 2HB  PRO A 136      16.776  39.644  52.092  1.00  0.00           H  
ATOM   2133 1HG  PRO A 136      14.263  39.772  52.922  1.00  0.00           H  
ATOM   2134 2HG  PRO A 136      14.708  38.489  51.793  1.00  0.00           H  
ATOM   2135 1HD  PRO A 136      14.315  38.342  54.806  1.00  0.00           H  
ATOM   2136 2HD  PRO A 136      13.797  37.171  53.529  1.00  0.00           H  
ATOM   2137  N   GLU A 137      18.079  38.305  55.463  1.00  0.00           N  
ATOM   2138  CA  GLU A 137      19.206  38.572  56.346  1.00  0.00           C  
ATOM   2139  C   GLU A 137      20.119  37.364  56.521  1.00  0.00           C  
ATOM   2140  O   GLU A 137      21.289  37.534  56.880  1.00  0.00           O  
ATOM   2141  CB  GLU A 137      18.699  39.031  57.714  1.00  0.00           C  
ATOM   2142  CG  GLU A 137      18.016  40.391  57.708  1.00  0.00           C  
ATOM   2143  CD  GLU A 137      17.528  40.806  59.067  1.00  0.00           C  
ATOM   2144  OE1 GLU A 137      17.636  40.025  59.982  1.00  0.00           O  
ATOM   2145  OE2 GLU A 137      17.045  41.908  59.193  1.00  0.00           O  
ATOM   2146  H   GLU A 137      17.144  38.301  55.845  1.00  0.00           H  
ATOM   2147  HA  GLU A 137      19.801  39.377  55.913  1.00  0.00           H  
ATOM   2148 1HB  GLU A 137      17.987  38.300  58.102  1.00  0.00           H  
ATOM   2149 2HB  GLU A 137      19.532  39.078  58.414  1.00  0.00           H  
ATOM   2150 1HG  GLU A 137      18.721  41.137  57.343  1.00  0.00           H  
ATOM   2151 2HG  GLU A 137      17.173  40.360  57.018  1.00  0.00           H  
ATOM   2152  N   GLN A 138      19.614  36.150  56.281  1.00  0.00           N  
ATOM   2153  CA  GLN A 138      20.395  34.946  56.528  1.00  0.00           C  
ATOM   2154  C   GLN A 138      20.879  34.282  55.244  1.00  0.00           C  
ATOM   2155  O   GLN A 138      21.414  33.167  55.307  1.00  0.00           O  
ATOM   2156  CB  GLN A 138      19.569  33.947  57.344  1.00  0.00           C  
ATOM   2157  CG  GLN A 138      19.184  34.440  58.728  1.00  0.00           C  
ATOM   2158  CD  GLN A 138      20.388  34.624  59.632  1.00  0.00           C  
ATOM   2159  OE1 GLN A 138      21.145  33.682  59.883  1.00  0.00           O  
ATOM   2160  NE2 GLN A 138      20.573  35.842  60.129  1.00  0.00           N  
ATOM   2161  H   GLN A 138      18.673  36.064  55.924  1.00  0.00           H  
ATOM   2162  HA  GLN A 138      21.275  35.218  57.113  1.00  0.00           H  
ATOM   2163 1HB  GLN A 138      18.653  33.706  56.806  1.00  0.00           H  
ATOM   2164 2HB  GLN A 138      20.133  33.020  57.462  1.00  0.00           H  
ATOM   2165 1HG  GLN A 138      18.679  35.400  58.633  1.00  0.00           H  
ATOM   2166 2HG  GLN A 138      18.518  33.711  59.190  1.00  0.00           H  
ATOM   2167 1HE2 GLN A 138      21.350  36.025  60.732  1.00  0.00           H  
ATOM   2168 2HE2 GLN A 138      19.935  36.578  59.901  1.00  0.00           H  
ATOM   2169  N   GLN A 139      20.712  34.923  54.084  1.00  0.00           N  
ATOM   2170  CA  GLN A 139      21.048  34.278  52.821  1.00  0.00           C  
ATOM   2171  C   GLN A 139      22.500  33.824  52.761  1.00  0.00           C  
ATOM   2172  O   GLN A 139      22.779  32.761  52.195  1.00  0.00           O  
ATOM   2173  CB  GLN A 139      20.759  35.227  51.654  1.00  0.00           C  
ATOM   2174  CG  GLN A 139      19.281  35.469  51.400  1.00  0.00           C  
ATOM   2175  CD  GLN A 139      19.041  36.493  50.307  1.00  0.00           C  
ATOM   2176  OE1 GLN A 139      19.893  37.345  50.038  1.00  0.00           O  
ATOM   2177  NE2 GLN A 139      17.878  36.417  49.671  1.00  0.00           N  
ATOM   2178  H   GLN A 139      20.350  35.866  54.075  1.00  0.00           H  
ATOM   2179  HA  GLN A 139      20.418  33.396  52.704  1.00  0.00           H  
ATOM   2180 1HB  GLN A 139      21.230  36.191  51.844  1.00  0.00           H  
ATOM   2181 2HB  GLN A 139      21.195  34.823  50.740  1.00  0.00           H  
ATOM   2182 1HG  GLN A 139      18.816  34.530  51.097  1.00  0.00           H  
ATOM   2183 2HG  GLN A 139      18.820  35.834  52.318  1.00  0.00           H  
ATOM   2184 1HE2 GLN A 139      17.663  37.067  48.940  1.00  0.00           H  
ATOM   2185 2HE2 GLN A 139      17.215  35.711  49.922  1.00  0.00           H  
ATOM   2186  N   ASN A 140      23.429  34.597  53.324  1.00  0.00           N  
ATOM   2187  CA  ASN A 140      24.838  34.225  53.357  1.00  0.00           C  
ATOM   2188  C   ASN A 140      25.311  33.815  54.746  1.00  0.00           C  
ATOM   2189  O   ASN A 140      26.519  33.812  55.002  1.00  0.00           O  
ATOM   2190  CB  ASN A 140      25.691  35.365  52.830  1.00  0.00           C  
ATOM   2191  CG  ASN A 140      25.460  35.631  51.369  1.00  0.00           C  
ATOM   2192  OD1 ASN A 140      25.330  34.698  50.568  1.00  0.00           O  
ATOM   2193  ND2 ASN A 140      25.405  36.888  51.006  1.00  0.00           N  
ATOM   2194  H   ASN A 140      23.141  35.471  53.741  1.00  0.00           H  
ATOM   2195  HA  ASN A 140      24.987  33.373  52.693  1.00  0.00           H  
ATOM   2196 1HB  ASN A 140      25.472  36.274  53.392  1.00  0.00           H  
ATOM   2197 2HB  ASN A 140      26.745  35.132  52.983  1.00  0.00           H  
ATOM   2198 1HD2 ASN A 140      25.254  37.125  50.046  1.00  0.00           H  
ATOM   2199 2HD2 ASN A 140      25.515  37.610  51.687  1.00  0.00           H  
ATOM   2200  N   ASN A 141      24.395  33.472  55.648  1.00  0.00           N  
ATOM   2201  CA  ASN A 141      24.742  33.133  57.026  1.00  0.00           C  
ATOM   2202  C   ASN A 141      24.162  31.771  57.391  1.00  0.00           C  
ATOM   2203  O   ASN A 141      23.841  31.490  58.546  1.00  0.00           O  
ATOM   2204  CB  ASN A 141      24.254  34.203  57.987  1.00  0.00           C  
ATOM   2205  CG  ASN A 141      24.948  35.521  57.783  1.00  0.00           C  
ATOM   2206  OD1 ASN A 141      26.152  35.649  58.035  1.00  0.00           O  
ATOM   2207  ND2 ASN A 141      24.212  36.505  57.332  1.00  0.00           N  
ATOM   2208  H   ASN A 141      23.427  33.446  55.364  1.00  0.00           H  
ATOM   2209  HA  ASN A 141      25.828  33.100  57.112  1.00  0.00           H  
ATOM   2210 1HB  ASN A 141      23.181  34.347  57.857  1.00  0.00           H  
ATOM   2211 2HB  ASN A 141      24.419  33.874  59.013  1.00  0.00           H  
ATOM   2212 1HD2 ASN A 141      24.622  37.406  57.178  1.00  0.00           H  
ATOM   2213 2HD2 ASN A 141      23.242  36.357  57.143  1.00  0.00           H  
ATOM   2214  N   ALA A 142      24.023  30.903  56.395  1.00  0.00           N  
ATOM   2215  CA  ALA A 142      23.494  29.560  56.583  1.00  0.00           C  
ATOM   2216  C   ALA A 142      24.580  28.620  57.095  1.00  0.00           C  
ATOM   2217  O   ALA A 142      25.770  28.782  56.811  1.00  0.00           O  
ATOM   2218  CB  ALA A 142      22.903  29.023  55.275  1.00  0.00           C  
ATOM   2219  H   ALA A 142      24.300  31.197  55.470  1.00  0.00           H  
ATOM   2220  HA  ALA A 142      22.688  29.605  57.316  1.00  0.00           H  
ATOM   2221 1HB  ALA A 142      22.512  28.018  55.437  1.00  0.00           H  
ATOM   2222 2HB  ALA A 142      22.095  29.676  54.946  1.00  0.00           H  
ATOM   2223 3HB  ALA A 142      23.678  28.991  54.511  1.00  0.00           H  
ATOM   2224  N   GLU A 143      24.143  27.628  57.867  1.00  0.00           N  
ATOM   2225  CA  GLU A 143      24.965  26.475  58.216  1.00  0.00           C  
ATOM   2226  C   GLU A 143      24.150  25.211  57.996  1.00  0.00           C  
ATOM   2227  O   GLU A 143      23.040  25.087  58.524  1.00  0.00           O  
ATOM   2228  CB  GLU A 143      25.442  26.557  59.668  1.00  0.00           C  
ATOM   2229  CG  GLU A 143      26.213  27.825  60.005  1.00  0.00           C  
ATOM   2230  CD  GLU A 143      26.717  27.843  61.422  1.00  0.00           C  
ATOM   2231  OE1 GLU A 143      26.532  26.869  62.111  1.00  0.00           O  
ATOM   2232  OE2 GLU A 143      27.287  28.834  61.816  1.00  0.00           O  
ATOM   2233  H   GLU A 143      23.199  27.685  58.222  1.00  0.00           H  
ATOM   2234  HA  GLU A 143      25.847  26.471  57.574  1.00  0.00           H  
ATOM   2235 1HB  GLU A 143      24.583  26.499  60.337  1.00  0.00           H  
ATOM   2236 2HB  GLU A 143      26.087  25.705  59.887  1.00  0.00           H  
ATOM   2237 1HG  GLU A 143      27.062  27.913  59.329  1.00  0.00           H  
ATOM   2238 2HG  GLU A 143      25.564  28.685  59.845  1.00  0.00           H  
ATOM   2239  N   VAL A 144      24.695  24.281  57.219  1.00  0.00           N  
ATOM   2240  CA  VAL A 144      24.015  23.040  56.864  1.00  0.00           C  
ATOM   2241  C   VAL A 144      24.902  21.877  57.281  1.00  0.00           C  
ATOM   2242  O   VAL A 144      26.103  21.867  56.985  1.00  0.00           O  
ATOM   2243  CB  VAL A 144      23.732  22.973  55.352  1.00  0.00           C  
ATOM   2244  CG1 VAL A 144      23.011  21.680  55.002  1.00  0.00           C  
ATOM   2245  CG2 VAL A 144      22.912  24.181  54.925  1.00  0.00           C  
ATOM   2246  H   VAL A 144      25.626  24.452  56.861  1.00  0.00           H  
ATOM   2247  HA  VAL A 144      23.062  23.005  57.393  1.00  0.00           H  
ATOM   2248  HB  VAL A 144      24.680  22.968  54.814  1.00  0.00           H  
ATOM   2249 1HG1 VAL A 144      22.819  21.649  53.929  1.00  0.00           H  
ATOM   2250 2HG1 VAL A 144      23.632  20.830  55.283  1.00  0.00           H  
ATOM   2251 3HG1 VAL A 144      22.065  21.634  55.540  1.00  0.00           H  
ATOM   2252 1HG2 VAL A 144      22.716  24.127  53.854  1.00  0.00           H  
ATOM   2253 2HG2 VAL A 144      21.966  24.188  55.467  1.00  0.00           H  
ATOM   2254 3HG2 VAL A 144      23.465  25.093  55.147  1.00  0.00           H  
ATOM   2255  N   GLU A 145      24.310  20.899  57.961  1.00  0.00           N  
ATOM   2256  CA  GLU A 145      25.008  19.688  58.375  1.00  0.00           C  
ATOM   2257  C   GLU A 145      24.236  18.476  57.881  1.00  0.00           C  
ATOM   2258  O   GLU A 145      23.001  18.457  57.934  1.00  0.00           O  
ATOM   2259  CB  GLU A 145      25.161  19.639  59.898  1.00  0.00           C  
ATOM   2260  CG  GLU A 145      26.038  20.739  60.478  1.00  0.00           C  
ATOM   2261  CD  GLU A 145      26.234  20.608  61.963  1.00  0.00           C  
ATOM   2262  OE1 GLU A 145      25.502  19.872  62.576  1.00  0.00           O  
ATOM   2263  OE2 GLU A 145      27.118  21.248  62.483  1.00  0.00           O  
ATOM   2264  H   GLU A 145      23.335  21.009  58.196  1.00  0.00           H  
ATOM   2265  HA  GLU A 145      26.007  19.698  57.939  1.00  0.00           H  
ATOM   2266 1HB  GLU A 145      24.179  19.714  60.365  1.00  0.00           H  
ATOM   2267 2HB  GLU A 145      25.590  18.680  60.188  1.00  0.00           H  
ATOM   2268 1HG  GLU A 145      27.013  20.706  59.990  1.00  0.00           H  
ATOM   2269 2HG  GLU A 145      25.586  21.704  60.258  1.00  0.00           H  
ATOM   2270  N   VAL A 146      24.961  17.467  57.406  1.00  0.00           N  
ATOM   2271  CA  VAL A 146      24.374  16.240  56.880  1.00  0.00           C  
ATOM   2272  C   VAL A 146      25.041  15.058  57.566  1.00  0.00           C  
ATOM   2273  O   VAL A 146      26.275  14.993  57.644  1.00  0.00           O  
ATOM   2274  CB  VAL A 146      24.567  16.141  55.355  1.00  0.00           C  
ATOM   2275  CG1 VAL A 146      23.950  14.856  54.822  1.00  0.00           C  
ATOM   2276  CG2 VAL A 146      23.953  17.356  54.676  1.00  0.00           C  
ATOM   2277  H   VAL A 146      25.967  17.567  57.416  1.00  0.00           H  
ATOM   2278  HA  VAL A 146      23.304  16.250  57.090  1.00  0.00           H  
ATOM   2279  HB  VAL A 146      25.634  16.101  55.135  1.00  0.00           H  
ATOM   2280 1HG1 VAL A 146      24.096  14.803  53.743  1.00  0.00           H  
ATOM   2281 2HG1 VAL A 146      24.430  13.999  55.295  1.00  0.00           H  
ATOM   2282 3HG1 VAL A 146      22.884  14.845  55.045  1.00  0.00           H  
ATOM   2283 1HG2 VAL A 146      24.093  17.280  53.598  1.00  0.00           H  
ATOM   2284 2HG2 VAL A 146      22.887  17.399  54.901  1.00  0.00           H  
ATOM   2285 3HG2 VAL A 146      24.437  18.261  55.042  1.00  0.00           H  
ATOM   2286  N   GLU A 147      24.231  14.127  58.063  1.00  0.00           N  
ATOM   2287  CA  GLU A 147      24.719  12.932  58.745  1.00  0.00           C  
ATOM   2288  C   GLU A 147      24.232  11.703  57.990  1.00  0.00           C  
ATOM   2289  O   GLU A 147      23.027  11.429  57.953  1.00  0.00           O  
ATOM   2290  CB  GLU A 147      24.239  12.892  60.198  1.00  0.00           C  
ATOM   2291  CG  GLU A 147      24.743  14.043  61.058  1.00  0.00           C  
ATOM   2292  CD  GLU A 147      24.179  14.021  62.452  1.00  0.00           C  
ATOM   2293  OE1 GLU A 147      23.395  13.150  62.742  1.00  0.00           O  
ATOM   2294  OE2 GLU A 147      24.531  14.879  63.227  1.00  0.00           O  
ATOM   2295  H   GLU A 147      23.234  14.262  57.959  1.00  0.00           H  
ATOM   2296  HA  GLU A 147      25.809  12.961  58.756  1.00  0.00           H  
ATOM   2297 1HB  GLU A 147      23.151  12.908  60.222  1.00  0.00           H  
ATOM   2298 2HB  GLU A 147      24.564  11.960  60.663  1.00  0.00           H  
ATOM   2299 1HG  GLU A 147      25.830  13.989  61.119  1.00  0.00           H  
ATOM   2300 2HG  GLU A 147      24.480  14.983  60.579  1.00  0.00           H  
ATOM   2301  N   CYS A 148      25.165  10.969  57.390  1.00  0.00           N  
ATOM   2302  CA  CYS A 148      24.858   9.775  56.611  1.00  0.00           C  
ATOM   2303  C   CYS A 148      25.715   8.628  57.124  1.00  0.00           C  
ATOM   2304  O   CYS A 148      26.936   8.769  57.255  1.00  0.00           O  
ATOM   2305  CB  CYS A 148      25.126   9.999  55.123  1.00  0.00           C  
ATOM   2306  SG  CYS A 148      24.165  11.345  54.394  1.00  0.00           S  
ATOM   2307  H   CYS A 148      26.127  11.260  57.487  1.00  0.00           H  
ATOM   2308  HA  CYS A 148      23.800   9.544  56.735  1.00  0.00           H  
ATOM   2309 1HB  CYS A 148      26.183  10.217  54.972  1.00  0.00           H  
ATOM   2310 2HB  CYS A 148      24.899   9.086  54.572  1.00  0.00           H  
ATOM   2311  N   GLY A 149      25.079   7.495  57.403  1.00  0.00           N  
ATOM   2312  CA  GLY A 149      25.805   6.385  57.995  1.00  0.00           C  
ATOM   2313  C   GLY A 149      26.400   6.820  59.319  1.00  0.00           C  
ATOM   2314  O   GLY A 149      25.688   7.248  60.236  1.00  0.00           O  
ATOM   2315  H   GLY A 149      24.094   7.391  57.210  1.00  0.00           H  
ATOM   2316 1HA  GLY A 149      25.128   5.543  58.138  1.00  0.00           H  
ATOM   2317 2HA  GLY A 149      26.587   6.057  57.313  1.00  0.00           H  
ATOM   2318  N   ASN A 150      27.722   6.718  59.432  1.00  0.00           N  
ATOM   2319  CA  ASN A 150      28.437   7.082  60.649  1.00  0.00           C  
ATOM   2320  C   ASN A 150      29.380   8.258  60.412  1.00  0.00           C  
ATOM   2321  O   ASN A 150      30.330   8.467  61.172  1.00  0.00           O  
ATOM   2322  CB  ASN A 150      29.201   5.888  61.194  1.00  0.00           C  
ATOM   2323  CG  ASN A 150      28.291   4.801  61.696  1.00  0.00           C  
ATOM   2324  OD1 ASN A 150      27.682   4.929  62.764  1.00  0.00           O  
ATOM   2325  ND2 ASN A 150      28.187   3.734  60.946  1.00  0.00           N  
ATOM   2326  H   ASN A 150      28.245   6.372  58.639  1.00  0.00           H  
ATOM   2327  HA  ASN A 150      27.707   7.370  61.406  1.00  0.00           H  
ATOM   2328 1HB  ASN A 150      29.841   5.477  60.412  1.00  0.00           H  
ATOM   2329 2HB  ASN A 150      29.846   6.211  62.011  1.00  0.00           H  
ATOM   2330 1HD2 ASN A 150      27.595   2.978  61.230  1.00  0.00           H  
ATOM   2331 2HD2 ASN A 150      28.698   3.673  60.089  1.00  0.00           H  
ATOM   2332  N   GLU A 151      29.127   9.032  59.360  1.00  0.00           N  
ATOM   2333  CA  GLU A 151      29.958  10.166  58.983  1.00  0.00           C  
ATOM   2334  C   GLU A 151      29.106  11.427  58.938  1.00  0.00           C  
ATOM   2335  O   GLU A 151      27.931  11.382  58.559  1.00  0.00           O  
ATOM   2336  CB  GLU A 151      30.625   9.926  57.627  1.00  0.00           C  
ATOM   2337  CG  GLU A 151      31.640   8.791  57.617  1.00  0.00           C  
ATOM   2338  CD  GLU A 151      32.313   8.620  56.284  1.00  0.00           C  
ATOM   2339  OE1 GLU A 151      31.792   9.107  55.310  1.00  0.00           O  
ATOM   2340  OE2 GLU A 151      33.349   8.000  56.240  1.00  0.00           O  
ATOM   2341  H   GLU A 151      28.314   8.811  58.803  1.00  0.00           H  
ATOM   2342  HA  GLU A 151      30.746  10.280  59.729  1.00  0.00           H  
ATOM   2343 1HB  GLU A 151      29.862   9.699  56.882  1.00  0.00           H  
ATOM   2344 2HB  GLU A 151      31.135  10.834  57.307  1.00  0.00           H  
ATOM   2345 1HG  GLU A 151      32.400   8.991  58.372  1.00  0.00           H  
ATOM   2346 2HG  GLU A 151      31.135   7.864  57.886  1.00  0.00           H  
ATOM   2347  N   LYS A 152      29.702  12.551  59.323  1.00  0.00           N  
ATOM   2348  CA  LYS A 152      29.030  13.842  59.322  1.00  0.00           C  
ATOM   2349  C   LYS A 152      29.787  14.829  58.442  1.00  0.00           C  
ATOM   2350  O   LYS A 152      31.021  14.865  58.450  1.00  0.00           O  
ATOM   2351  CB  LYS A 152      28.902  14.386  60.746  1.00  0.00           C  
ATOM   2352  CG  LYS A 152      28.190  15.729  60.843  1.00  0.00           C  
ATOM   2353  CD  LYS A 152      27.915  16.105  62.292  1.00  0.00           C  
ATOM   2354  CE  LYS A 152      27.077  17.372  62.386  1.00  0.00           C  
ATOM   2355  NZ  LYS A 152      26.765  17.729  63.797  1.00  0.00           N  
ATOM   2356  H   LYS A 152      30.664  12.498  59.627  1.00  0.00           H  
ATOM   2357  HA  LYS A 152      28.022  13.707  58.928  1.00  0.00           H  
ATOM   2358 1HB  LYS A 152      28.354  13.672  61.360  1.00  0.00           H  
ATOM   2359 2HB  LYS A 152      29.894  14.501  61.183  1.00  0.00           H  
ATOM   2360 1HG  LYS A 152      28.810  16.503  60.387  1.00  0.00           H  
ATOM   2361 2HG  LYS A 152      27.246  15.681  60.303  1.00  0.00           H  
ATOM   2362 1HD  LYS A 152      27.383  15.290  62.784  1.00  0.00           H  
ATOM   2363 2HD  LYS A 152      28.859  16.267  62.812  1.00  0.00           H  
ATOM   2364 1HE  LYS A 152      27.615  18.199  61.925  1.00  0.00           H  
ATOM   2365 2HE  LYS A 152      26.141  17.231  61.845  1.00  0.00           H  
ATOM   2366 1HZ  LYS A 152      26.209  18.572  63.816  1.00  0.00           H  
ATOM   2367 2HZ  LYS A 152      26.249  16.975  64.229  1.00  0.00           H  
ATOM   2368 3HZ  LYS A 152      27.625  17.881  64.304  1.00  0.00           H  
ATOM   2369  N   TYR A 153      29.034  15.622  57.684  1.00  0.00           N  
ATOM   2370  CA  TYR A 153      29.592  16.602  56.760  1.00  0.00           C  
ATOM   2371  C   TYR A 153      28.999  17.962  57.090  1.00  0.00           C  
ATOM   2372  O   TYR A 153      27.861  18.045  57.564  1.00  0.00           O  
ATOM   2373  CB  TYR A 153      29.309  16.219  55.306  1.00  0.00           C  
ATOM   2374  CG  TYR A 153      29.909  14.892  54.896  1.00  0.00           C  
ATOM   2375  CD1 TYR A 153      29.258  13.709  55.213  1.00  0.00           C  
ATOM   2376  CD2 TYR A 153      31.110  14.858  54.203  1.00  0.00           C  
ATOM   2377  CE1 TYR A 153      29.806  12.498  54.839  1.00  0.00           C  
ATOM   2378  CE2 TYR A 153      31.658  13.647  53.828  1.00  0.00           C  
ATOM   2379  CZ  TYR A 153      31.010  12.471  54.145  1.00  0.00           C  
ATOM   2380  OH  TYR A 153      31.556  11.264  53.772  1.00  0.00           O  
ATOM   2381  H   TYR A 153      28.031  15.533  57.760  1.00  0.00           H  
ATOM   2382  HA  TYR A 153      30.675  16.617  56.884  1.00  0.00           H  
ATOM   2383 1HB  TYR A 153      28.231  16.169  55.145  1.00  0.00           H  
ATOM   2384 2HB  TYR A 153      29.703  16.989  54.643  1.00  0.00           H  
ATOM   2385  HD1 TYR A 153      28.314  13.735  55.758  1.00  0.00           H  
ATOM   2386  HD2 TYR A 153      31.621  15.788  53.955  1.00  0.00           H  
ATOM   2387  HE1 TYR A 153      29.295  11.568  55.088  1.00  0.00           H  
ATOM   2388  HE2 TYR A 153      32.602  13.621  53.285  1.00  0.00           H  
ATOM   2389  HH  TYR A 153      31.385  10.611  54.456  1.00  0.00           H  
ATOM   2390  N   ARG A 154      29.763  19.022  56.841  1.00  0.00           N  
ATOM   2391  CA  ARG A 154      29.366  20.375  57.205  1.00  0.00           C  
ATOM   2392  C   ARG A 154      29.634  21.333  56.053  1.00  0.00           C  
ATOM   2393  O   ARG A 154      30.696  21.282  55.423  1.00  0.00           O  
ATOM   2394  CB  ARG A 154      30.117  20.844  58.443  1.00  0.00           C  
ATOM   2395  CG  ARG A 154      29.740  22.235  58.930  1.00  0.00           C  
ATOM   2396  CD  ARG A 154      30.381  22.552  60.233  1.00  0.00           C  
ATOM   2397  NE  ARG A 154      30.188  23.944  60.606  1.00  0.00           N  
ATOM   2398  CZ  ARG A 154      29.147  24.405  61.327  1.00  0.00           C  
ATOM   2399  NH1 ARG A 154      28.216  23.577  61.742  1.00  0.00           N  
ATOM   2400  NH2 ARG A 154      29.064  25.693  61.616  1.00  0.00           N  
ATOM   2401  H   ARG A 154      30.651  18.875  56.384  1.00  0.00           H  
ATOM   2402  HA  ARG A 154      28.299  20.374  57.431  1.00  0.00           H  
ATOM   2403 1HB  ARG A 154      29.938  20.149  59.262  1.00  0.00           H  
ATOM   2404 2HB  ARG A 154      31.188  20.843  58.241  1.00  0.00           H  
ATOM   2405 1HG  ARG A 154      30.065  22.976  58.199  1.00  0.00           H  
ATOM   2406 2HG  ARG A 154      28.659  22.297  59.055  1.00  0.00           H  
ATOM   2407 1HD  ARG A 154      29.947  21.927  61.013  1.00  0.00           H  
ATOM   2408 2HD  ARG A 154      31.451  22.361  60.168  1.00  0.00           H  
ATOM   2409  HE  ARG A 154      30.885  24.613  60.304  1.00  0.00           H  
ATOM   2410 1HH1 ARG A 154      28.281  22.593  61.523  1.00  0.00           H  
ATOM   2411 2HH1 ARG A 154      27.437  23.922  62.283  1.00  0.00           H  
ATOM   2412 1HH2 ARG A 154      29.780  26.331  61.295  1.00  0.00           H  
ATOM   2413 2HH2 ARG A 154      28.284  26.039  62.155  1.00  0.00           H  
ATOM   2414  N   PHE A 155      28.662  22.206  55.785  1.00  0.00           N  
ATOM   2415  CA  PHE A 155      28.810  23.306  54.839  1.00  0.00           C  
ATOM   2416  C   PHE A 155      28.498  24.603  55.574  1.00  0.00           C  
ATOM   2417  O   PHE A 155      27.350  24.834  55.969  1.00  0.00           O  
ATOM   2418  CB  PHE A 155      27.880  23.134  53.636  1.00  0.00           C  
ATOM   2419  CG  PHE A 155      28.169  24.081  52.507  1.00  0.00           C  
ATOM   2420  CD1 PHE A 155      29.450  24.575  52.308  1.00  0.00           C  
ATOM   2421  CD2 PHE A 155      27.162  24.481  51.641  1.00  0.00           C  
ATOM   2422  CE1 PHE A 155      29.718  25.447  51.269  1.00  0.00           C  
ATOM   2423  CE2 PHE A 155      27.427  25.350  50.601  1.00  0.00           C  
ATOM   2424  CZ  PHE A 155      28.707  25.834  50.415  1.00  0.00           C  
ATOM   2425  H   PHE A 155      27.784  22.088  56.270  1.00  0.00           H  
ATOM   2426  HA  PHE A 155      29.836  23.309  54.469  1.00  0.00           H  
ATOM   2427 1HB  PHE A 155      27.960  22.117  53.256  1.00  0.00           H  
ATOM   2428 2HB  PHE A 155      26.848  23.286  53.951  1.00  0.00           H  
ATOM   2429  HD1 PHE A 155      30.250  24.268  52.982  1.00  0.00           H  
ATOM   2430  HD2 PHE A 155      26.151  24.099  51.789  1.00  0.00           H  
ATOM   2431  HE1 PHE A 155      30.728  25.827  51.124  1.00  0.00           H  
ATOM   2432  HE2 PHE A 155      26.626  25.656  49.928  1.00  0.00           H  
ATOM   2433  HZ  PHE A 155      28.916  26.521  49.597  1.00  0.00           H  
ATOM   2434  N   GLN A 156      29.511  25.443  55.763  1.00  0.00           N  
ATOM   2435  CA  GLN A 156      29.393  26.653  56.566  1.00  0.00           C  
ATOM   2436  C   GLN A 156      29.535  27.878  55.672  1.00  0.00           C  
ATOM   2437  O   GLN A 156      30.455  27.961  54.859  1.00  0.00           O  
ATOM   2438  CB  GLN A 156      30.448  26.677  57.675  1.00  0.00           C  
ATOM   2439  CG  GLN A 156      30.362  27.887  58.590  1.00  0.00           C  
ATOM   2440  CD  GLN A 156      31.348  27.814  59.740  1.00  0.00           C  
ATOM   2441  OE1 GLN A 156      31.488  26.774  60.391  1.00  0.00           O  
ATOM   2442  NE2 GLN A 156      32.038  28.919  59.998  1.00  0.00           N  
ATOM   2443  H   GLN A 156      30.396  25.225  55.327  1.00  0.00           H  
ATOM   2444  HA  GLN A 156      28.412  26.658  57.042  1.00  0.00           H  
ATOM   2445 1HB  GLN A 156      30.350  25.782  58.290  1.00  0.00           H  
ATOM   2446 2HB  GLN A 156      31.443  26.661  57.231  1.00  0.00           H  
ATOM   2447 1HG  GLN A 156      30.580  28.784  58.010  1.00  0.00           H  
ATOM   2448 2HG  GLN A 156      29.356  27.945  59.004  1.00  0.00           H  
ATOM   2449 1HE2 GLN A 156      32.703  28.931  60.746  1.00  0.00           H  
ATOM   2450 2HE2 GLN A 156      31.893  29.740  59.446  1.00  0.00           H  
ATOM   2451  N   LEU A 157      28.620  28.828  55.828  1.00  0.00           N  
ATOM   2452  CA  LEU A 157      28.751  30.132  55.191  1.00  0.00           C  
ATOM   2453  C   LEU A 157      29.197  31.192  56.190  1.00  0.00           C  
ATOM   2454  O   LEU A 157      28.612  31.332  57.264  1.00  0.00           O  
ATOM   2455  CB  LEU A 157      27.418  30.548  54.556  1.00  0.00           C  
ATOM   2456  CG  LEU A 157      27.036  29.809  53.267  1.00  0.00           C  
ATOM   2457  CD1 LEU A 157      26.693  28.362  53.593  1.00  0.00           C  
ATOM   2458  CD2 LEU A 157      25.860  30.514  52.608  1.00  0.00           C  
ATOM   2459  H   LEU A 157      27.810  28.641  56.405  1.00  0.00           H  
ATOM   2460  HA  LEU A 157      29.500  30.058  54.402  1.00  0.00           H  
ATOM   2461 1HB  LEU A 157      26.622  30.383  55.281  1.00  0.00           H  
ATOM   2462 2HB  LEU A 157      27.458  31.613  54.328  1.00  0.00           H  
ATOM   2463  HG  LEU A 157      27.886  29.805  52.584  1.00  0.00           H  
ATOM   2464 1HD1 LEU A 157      26.422  27.837  52.677  1.00  0.00           H  
ATOM   2465 2HD1 LEU A 157      27.558  27.876  54.046  1.00  0.00           H  
ATOM   2466 3HD1 LEU A 157      25.855  28.334  54.288  1.00  0.00           H  
ATOM   2467 1HD2 LEU A 157      25.589  29.990  51.691  1.00  0.00           H  
ATOM   2468 2HD2 LEU A 157      25.009  30.517  53.289  1.00  0.00           H  
ATOM   2469 3HD2 LEU A 157      26.138  31.541  52.369  1.00  0.00           H  
ATOM   2470  N   GLY A 158      30.236  31.937  55.830  1.00  0.00           N  
ATOM   2471  CA  GLY A 158      30.789  32.958  56.711  1.00  0.00           C  
ATOM   2472  C   GLY A 158      31.820  32.364  57.664  1.00  0.00           C  
ATOM   2473  O   GLY A 158      31.732  31.194  58.038  1.00  0.00           O  
ATOM   2474  OXT GLY A 158      32.731  33.038  58.059  1.00  0.00           O  
ATOM   2475  H   GLY A 158      30.654  31.792  54.921  1.00  0.00           H  
ATOM   2476 1HA  GLY A 158      31.252  33.743  56.113  1.00  0.00           H  
ATOM   2477 2HA  GLY A 158      29.985  33.420  57.282  1.00  0.00           H  
TER                                                                             
# All scores below are weighted scores, not raw scores.
#BEGIN_POSE_ENERGIES_TABLE models/design14bab_agb0346_4.pdb
label fa_atr fa_rep fa_sol fa_intra_rep fa_intra_sol_xover4 lk_ball_wtd fa_elec pro_close hbond_sr_bb hbond_lr_bb hbond_bb_sc hbond_sc dslf_fa13 atom_pair_constraint coordinate_constraint angle_constraint dihedral_constraint metalbinding_constraint omega fa_dun p_aa_pp yhh_planarity ref chainbreak rama_prepro res_type_constraint total
weights 1 0.55 1 0.005 1 1 1 1.25 1 1 1 1 1.25 1 1 1 1 1 0.4 0.7 0.6 0.625 1 1 0.45 1 NA
pose -847.561 92.0804 480.945 1.63348 29.0423 -8.05858 -305.837 0.532 -32.33 -83.7591 -25.5941 -39.2782 -1.96871 0 0 0 0 0 17.8309 187.241 -53.3411 0.2983 34.9133 0 -17.7511 0 -570.962
ARG:NtermProteinFull_1 -7.72844 0.9405 7.91577 0.01757 0.37855 -0.18445 -6.29104 0 0 0 -0.74098 -1.22353 0 0 0 0 0 0 0.16183 2.84494 0 0 -0.09474 0 0 0 -4.00401
ILE_2 -7.0885 1.09414 0.36167 0.02302 0.07234 -0.13806 -1.02367 0 0 0 0 0 0 0 0 0 0 0 -0.02244 0.36755 -0.47945 0 2.30374 0 -0.26399 0 -4.79365
GLU_3 -5.111 0.33512 4.46258 0.00617 0.26995 -0.14621 -2.61149 0 0 0 0 0 0 0 0 0 0 0 -0.00943 2.81199 0.07461 0 -2.72453 0 -0.18977 0 -2.83202
VAL_4 -7.017 0.83616 0.16116 0.01525 0.03996 0.10028 -2.16738 0 0 0 0 0 0 0 0 0 0 0 -0.05582 0.08528 -0.75463 0 2.64269 0 -0.08655 0 -6.20061
ARG_5 -6.50647 0.51284 6.2434 0.01386 0.27516 0.30095 -4.58517 0 0 0 -1.22821 0 0 0 0 0 0 0 0.06239 1.82629 -0.06585 0 -0.09474 0 -0.07084 0 -3.31639
VAL_6 -6.01604 1.17592 1.11217 0.01411 0.03865 0.07472 -1.86272 0 0 0 0 0 0 0 0 0 0 0 0.005 0.11805 -0.76948 0 2.64269 0 -0.08063 0 -3.54757
ASP_7 -4.99508 0.3055 5.94729 0.00639 0.67555 0.11591 -2.68267 0 0 0 0 -0.67131 0 0 0 0 0 0 1.01318 1.95681 -0.73951 0 -2.14574 0 0.0058 0 -1.20789
ASN_8 -3.85783 0.30997 3.64662 0.00683 0.30929 -0.13918 -0.03697 0 0 0 0 -0.58953 0 0 0 0 0 0 0.03689 1.95428 -0.89891 0 -1.34026 0 0.60421 0 0.00541
GLY_9 -3.85009 0.40328 3.15879 0.00014 0 0.12597 -1.72182 0 0 0 0 0 0 0 0 0 0 0 0.1241 0 -1.49487 0 0.79816 0 0.23411 0 -2.22223
ARG_10 -4.90778 0.44236 4.9191 0.0125 0.38313 0.24409 -4.20669 0 0 0 0 -0.67131 0 0 0 0 0 0 0.02422 1.98269 0.00704 0 -0.09474 0 -0.24165 0 -2.10705
VAL_11 -6.6812 0.85196 0.03098 0.0152 0.04344 0.13197 -1.65476 0 0 0 0 0 0 0 0 0 0 0 0.1692 0.06319 -0.71975 0 2.64269 0 -0.21841 0 -5.32548
ARG_12 -5.64781 0.70629 5.17953 0.00986 0.18072 0.43299 -4.2902 0 0 0 0 -0.96114 0 0 0 0 0 0 -0.01327 2.07362 -0.03291 0 -0.09474 0 -0.20993 0 -2.667
VAL_13 -6.45796 0.83486 0.50618 0.01431 0.04091 0.11795 -2.1286 0 0 0 0 0 0 0 0 0 0 0 -0.07245 0.13959 -0.69303 0 2.64269 0 -0.19426 0 -5.2498
ARG_14 -5.2877 0.21223 5.07278 0.01567 0.40693 0.22861 -4.24249 0 0 0 0 -1.03961 0 0 0 0 0 0 0.01196 1.94018 0.15969 0 -0.09474 0 -0.1356 0 -2.75208
ASN_15 -8.18658 0.43736 6.74182 0.01547 0.66306 0.02453 -3.22941 0 0 0 -1.53243 -0.82035 0 0 0 0 0 0 0.56764 1.64364 -0.57044 0 -1.34026 0 -0.02637 0 -5.61233
GLY_16 -3.07305 0.27746 2.87714 0.00014 0 -0.01825 -1.39563 0 0 0 -0.74098 0 0 0 0 0 0 0 0.0168 0 0.31236 0 0.79816 0 0.24513 0 -0.70071
THR_17 -6.21516 0.67175 4.39776 0.01106 0.06708 -0.15766 -0.71657 0 0 0 -1.60938 -0.82035 0 0 0 0 0 0 -0.02198 0.87778 -0.5759 0 1.15175 0 0.49346 0 -2.44635
ASP_18 -3.12395 0.20619 4.06868 0.00427 0.33676 0.07147 -2.82473 0 0 0 -0.33889 -0.82924 0 0 0 0 0 0 0.01691 2.28224 -0.23351 0 -2.14574 0 -0.09874 0 -2.60829
ARG_19 -4.4501 0.62405 4.41594 0.01912 0.62787 0.18793 -0.80537 0.05628 0 0 -2.01688 0 0 0 0 0 0 0 0.19722 1.32924 -0.21135 0 -0.09474 0 -0.36423 0 -0.48502
PRO_20 -4.0865 0.604 1.64604 0.00298 0.07697 -0.0445 -0.47222 0.15605 0 0 0 0 0 0 0 0 0 0 -0.07579 0.2593 -1.01014 0 -1.64321 0 -0.40711 0 -4.99414
CYS:disulfide_21 -6.09745 0.16623 3.4399 0.00201 0.01015 -0.0743 -1.69242 0 0 0 0 0 -0.48777 0 0 0 0 0 0.05581 0.11334 -0.00869 0 3.25479 0 -0.23297 0 -1.55138
ARG_22 -5.63165 0.45396 4.97049 0.01492 0.40207 -0.32275 -3.01151 0 0 0 0 0 0 0 0 0 0 0 0.1292 1.90525 0.07206 0 -0.09474 0 0.13354 0 -0.97916
VAL_23 -7.2614 0.59103 1.13401 0.01497 0.04193 0.0522 -2.15204 0 0 0 0 0 0 0 0 0 0 0 0.05247 0.07086 -0.78385 0 2.64269 0 -0.1781 0 -5.77523
ARG_24 -6.22526 0.35476 4.94044 0.01031 0.1891 0.30851 -3.75001 0 0 0 0 -1.05831 0 0 0 0 0 0 0.10515 2.10909 0.0265 0 -0.09474 0 -0.22623 0 -3.31069
VAL_25 -5.68671 0.35807 0.45809 0.01396 0.04226 0.00805 -1.69838 0 0 0 0 0 0 0 0 0 0 0 -0.04033 0.10451 -0.73528 0 2.64269 0 -0.20187 0 -4.73492
THR_26 -5.74286 0.68685 3.71365 0.00874 0.05338 0.16753 -3.06953 0 0 0 0 -0.82172 0 0 0 0 0 0 0.06581 0.04274 -0.20132 0 1.15175 0 -0.1367 0 -4.08169
ALA_27 -4.47021 0.56989 1.57752 0.00129 0 -0.02433 -1.18048 0 0 0 0 0 0 0 0 0 0 0 -0.03862 0 -0.09806 0 1.32468 0 0.34964 0 -1.98868
GLY_28 -1.62271 0.14162 1.55061 0.0001 0 -0.20735 0.16416 0 0 0 0 0 0 0 0 0 0 0 0.07348 0 -1.13256 0 0.79816 0 -0.01518 0 -0.24967
GLY_29 -1.16799 0.1752 1.11234 0.00011 0 -0.14888 0.24473 0 0 0 0 0 0 0 0 0 0 0 -0.13732 0 -1.4869 0 0.79816 0 -0.72496 0 -1.33551
GLU_30 -3.68955 0.30849 4.5225 0.00754 0.32176 -0.03986 -2.81472 0 0 0 0 -0.92277 0 0 0 0 0 0 -0.03873 2.46612 0.17544 0 -2.72453 0 -0.38056 0 -2.80885
THR_31 -3.68402 0.25484 2.15491 0.00853 0.05235 -0.12051 -0.75198 0 0 0 0 -0.82172 0 0 0 0 0 0 -0.02925 0.04463 -0.2131 0 1.15175 0 0.05966 0 -1.89392
ARG_32 -4.74499 0.39826 4.6199 0.01101 0.21628 0.09145 -3.47506 0 0 0 0 -0.92277 0 0 0 0 0 0 0.57114 1.89227 -0.04695 0 -0.09474 0 5e-05 0 -1.48415
GLU_33 -4.75988 0.35822 4.35054 0.00677 0.28667 -0.2126 -2.58863 0 0 0 0 -1.05831 0 0 0 0 0 0 -0.04392 3.26937 0.29308 0 -2.72453 0 0.05544 0 -2.7678
TYR_34 -6.97065 0.81189 2.59905 0.02306 0.28116 0.02066 -2.26009 0 0 0 0 0 0 0 0 0 0 0 0.3299 1.81288 -0.39012 0.00119 0.58223 0 -0.02507 0 -3.18392
THR_35 -2.33917 0.13858 1.03046 0.00837 0.05336 -0.3256 -0.45747 0 0 0 0 0 0 0 0 0 0 0 -0.00536 0.04151 -0.17328 0 1.15175 0 -0.08469 0 -0.96156
VAL_36 -7.00808 0.72307 2.35966 0.01467 0.04262 0.08391 -2.27015 0 0 0 0 0 0 0 0 0 0 0 -0.04961 0.1154 -0.74626 0 2.64269 0 -0.1471 0 -4.23919
ASN_37 -5.06468 0.41273 4.05047 0.00523 0.21748 0.00869 -2.17196 9e-05 0 0 0 0 0 0 0 0 0 0 -0.00275 1.38716 0.03825 0 -1.34026 0 0.06921 0 -2.39032
PRO_38 -5.41873 0.79611 2.60697 0.00292 0.07177 -0.4875 -0.5406 0.01943 0 0 0 0 0 0 0 0 0 0 -0.08968 0.05289 -0.79547 0 -1.64321 0 0.051 0 -5.37409
GLY_39 -1.42976 0.03888 1.63791 0.00011 0 -0.00384 -1.36178 0 0 0 0 0 0 0 0 0 0 0 -0.07129 0 -1.44342 0 0.79816 0 -0.62398 0 -2.459
THR_40 -4.75021 0.27474 4.37808 0.00769 0.07233 -0.11467 -2.82551 0 0 0 0 0 0 0 0 0 0 0 0.19529 0.06711 -0.61048 0 1.15175 0 -0.45032 0 -2.60421
GLU_41 -3.80299 0.30036 3.09813 0.00589 0.25928 0.09627 -2.04008 0 0 0 0 -1.03961 0 0 0 0 0 0 0.4551 2.5232 -0.0431 0 -2.72453 0 -0.03608 0 -2.94815
LEU_42 -6.76385 1.42868 0.87521 0.01739 0.0819 0.21848 -1.93657 0 0 0 0 0 0 0 0 0 0 0 0.24775 1.40758 -0.32587 0 1.66147 0 -0.07688 0 -3.16471
GLU_43 -3.65583 0.31701 2.87825 0.00628 0.31978 0.07785 -2.27164 0 0 0 0 -0.96114 0 0 0 0 0 0 0.10185 3.13909 0.21554 0 -2.72453 0 0.11514 0 -2.44236
VAL_44 -5.23391 0.71698 0.80996 0.01829 0.0502 0.07722 -1.55128 0 0 0 0 0 0 0 0 0 0 0 -0.00056 0.02521 -0.36545 0 2.64269 0 -0.02838 0 -2.83904
GLU_45 -2.08958 0.06854 1.28142 0.00604 0.2684 -0.25184 -0.73346 0 0 0 0 0 0 0 0 0 0 0 -0.0051 2.38422 0.10669 0 -2.72453 0 -0.17666 0 -1.86587
LEU_46 -5.75991 0.73302 0.57598 0.01565 0.04955 -0.12356 -1.03704 0 0 0 0 0 0 0 0 0 0 0 0.132 0.31083 -0.23877 0 1.66147 0 0.03886 0 -3.64192
SER_47 -3.04554 0.4958 3.50957 0.00152 0.07846 -0.34269 -0.91627 0.00021 0 0 0 0 0 0 0 0 0 0 0.05847 0.29171 -0.19158 0 -0.28969 0 -0.27523 0 -0.62526
PRO_48 -2.49854 0.36423 1.69177 0.00264 0.04437 0.09583 -0.2265 0.01173 0 0 -0.87184 0 0 0 0 0 0 0 -0.0913 0.54585 -0.39613 0 -1.64321 0 -0.4978 0 -3.46889
GLU_49 -2.45726 0.27409 2.228 0.00703 0.33487 -0.29028 -0.09523 0 0 0 0 0 0 0 0 0 0 0 -0.0467 2.36953 -0.1016 0 -2.72453 0 -0.47965 0 -0.98175
GLN_50 -7.31869 0.71725 5.5952 0.01165 0.63276 -0.52767 -1.43469 0 0 0 0 0 0 0 0 0 0 0 1.01858 2.36874 -0.04496 0 -1.45095 0 -0.08637 0 -0.51917
GLN_51 -5.48461 0.41825 4.1956 0.00609 0.22828 -0.05686 -1.41439 0 0 0 -0.87184 0 0 0 0 0 0 0 0.00888 3.18159 -0.17644 0 -1.45095 0 0.06386 0 -1.35254
ASN_52 -5.45429 0.22981 4.425 0.00836 0.33497 -0.58844 -0.14991 0 0 0 0 -0.58953 0 0 0 0 0 0 0.04862 1.58172 -0.68545 0 -1.34026 0 -0.11769 0 -2.2971
ASN_53 -7.60627 0.3796 5.60618 0.0048 0.29683 -0.04502 -2.29395 0 0 0 -1.66568 -0.995 0 0 0 0 0 0 -0.03798 2.58292 -0.61575 0 -1.34026 0 0.23635 0 -5.49323
ALA_54 -4.88479 0.82425 1.67181 0.0012 0 0.19723 -1.47284 0 0 0 0 0 0 0 0 0 0 0 0.05252 0 -0.17994 0 1.32468 0 0.43752 0 -2.02835
ILE_55 -8.60362 1.61142 0.77725 0.02492 0.07649 -0.01798 -2.30893 0 0 0 0 0 0 0 0 0 0 0 0.26334 0.65342 -0.75015 0 2.30374 0 -0.0499 0 -6.01999
VAL_56 -6.7561 0.85911 0.63272 0.01478 0.04478 0.11572 -2.09329 0 0 0 0 0 0 0 0 0 0 0 -0.00496 0.01595 -0.66209 0 2.64269 0 -0.4217 0 -5.6124
THR_57 -6.52331 0.6018 3.30984 0.00765 0.05278 -0.04042 -2.35861 0 0 0 0 0 0 0 0 0 0 0 -0.03143 0.09813 -0.18749 0 1.15175 0 -0.13739 0 -4.05668
VAL_58 -7.39893 0.93285 0.68487 0.01475 0.04232 -0.06733 -1.93991 0 0 0 0 0 0 0 0 0 0 0 -0.04271 0.17135 -0.74889 0 2.64269 0 -0.14404 0 -5.85299
HIS_D_59 -6.75426 0.56768 3.57446 0.00511 0.41317 -0.13001 -2.64606 0 0 0 0 0 0 0 0 0 0 0 -0.00565 2.21923 -0.21141 0 -0.30065 0 0.0673 0 -3.20107
CYS:disulfide_60 -4.3272 0.71746 2.22052 0.00269 0.01492 -0.0757 -1.43735 0 0 0 0 0 -0.48777 0 0 0 0 0 0.02374 0.41295 -0.16903 0 3.25479 0 0.85476 0 1.00478
GLY_61 -1.16722 0.06802 1.32744 3e-05 0 -0.25945 0.28064 0 0 0 0 0 0 0 0 0 0 0 -0.25999 0 -1.3075 0 0.79816 0 0.6525 0 0.13263
ASN_62 -1.23606 0.05673 1.17139 0.00731 0.30741 -0.17777 -0.12293 0 0 0 0 0 0 0 0 0 0 0 -0.05568 1.60767 -0.51136 0 -1.34026 0 -0.31599 0 -0.60952
GLU_63 -4.64012 0.19657 4.38956 0.00609 0.27132 -0.22463 -2.34431 0 0 0 0 -0.39684 0 0 0 0 0 0 0.00214 2.42333 0.13332 0 -2.72453 0 -0.32037 0 -3.22847
VAL_64 -7.21031 0.95301 1.3084 0.01546 0.03747 -0.25146 -1.27913 0 0 0 0 0 0 0 0 0 0 0 -0.06028 0.38112 -0.74647 0 2.64269 0 -0.10472 0 -4.31421
TYR_65 -9.34293 1.03483 3.29898 0.02259 0.25596 0.10372 -3.13715 0 0 0 0 -0.39684 0 0 0 0 0 0 0.0725 1.41538 -0.22954 0.06856 0.58223 0 -0.27196 0 -6.52365
MET_66 -10.223 1.93536 1.30084 0.00743 0.003 0.09628 -1.49028 0 0 0 0 0 0 0 0 0 0 0 0.22754 1.49924 -0.00146 0 1.65735 0 -0.03737 0 -5.0251
PHE_67 -9.02522 1.06502 1.68816 0.02304 0.30234 -0.03551 -1.74902 0 0 0 0 0 0 0 0 0 0 0 1.69122 2.17459 -0.24848 0 1.21829 0 0.2335 0 -2.66206
VAL_68 -8.48008 2.0181 0.85609 0.01583 0.03836 0.02439 -1.91198 0 0 0 0 0 0 0 0 0 0 0 2.24111 0.22561 -0.55783 0 2.64269 0 0.06289 0 -2.82483
LEU_69 -7.89622 1.64053 1.3264 0.0227 0.05552 0.11046 -2.02014 0 0 0 0 0 0 0 0 0 0 0 0.06714 0.83716 -0.34014 0 1.66147 0 -0.21576 0 -4.75089
ALA_70 -6.13398 0.6615 2.01813 0.00126 0 0.07117 -1.93219 0 0 0 0 0 0 0 0 0 0 0 1.8256 0 -0.39025 0 1.32468 0 -0.08149 0 -2.63556
THR_71 -4.95559 0.39341 3.57139 0.00725 0.06229 0.34691 -0.98307 0 0 0 -1.5362 -0.995 0 0 0 0 0 0 0.97381 0.21952 -0.58966 0 1.15175 0 0.01562 0 -2.31757
ASP_72 -5.37636 1.02518 5.68233 0.00846 0.59772 -0.15233 -2.36714 0.00835 0 0 -1.2881 0 0 0 0 0 0 0 -0.0348 1.69984 -0.458 0 -2.14574 0 -0.27433 0 -3.07493
PRO_73 -5.14169 1.15618 2.80319 0.00226 0.03563 0.0767 -1.11011 0.14247 0 0 0 0 0 0 0 0 0 0 -0.11492 0.14859 -0.33086 0 -1.64321 0 -0.17151 0 -4.14727
GLU_74 -4.86935 0.52459 5.98192 0.00787 0.83587 -0.0572 -3.80205 0 0 0 -0.49364 -0.74237 0 0 0 0 0 0 0.25999 2.77812 -0.34973 0 -2.72453 0 -0.15622 0 -2.80672
PHE_75 -9.0578 1.28276 3.59185 0.0216 0.28354 -0.21164 -1.32679 0 0 0 0 0 0 0 0 0 0 0 0.31108 2.04599 -0.01436 0 1.21829 0 -0.2753 0 -2.13079
ALA_76 -5.53488 0.39188 2.5032 0.00136 0 -0.05713 -1.16339 0 0 0 0 0 0 0 0 0 0 0 0.01657 0 -0.26053 0 1.32468 0 -0.2402 0 -3.01845
LYS_77 -5.83689 0.47246 6.53146 0.00731 0.12093 -0.03454 -4.057 0 0 0 0 -0.74237 0 0 0 0 0 0 0.21524 1.11619 -0.01531 0 -0.71458 0 -0.4005 0 -3.3376
LEU_78 -6.55141 0.58807 3.16421 0.01736 0.17487 -0.16833 -1.54166 0 0 0 0 0 0 0 0 0 0 0 0.01625 0.42817 -0.18732 0 1.66147 0 -0.20058 0 -2.5989
ALA_79 -6.57712 0.8072 1.90643 0.00136 0 -0.04287 -1.57335 0 0 0 0 0 0 0 0 0 0 0 -0.02493 0 -0.14996 0 1.32468 0 -0.08432 0 -4.41287
GLU_80 -6.26008 0.31703 5.89926 0.00593 0.26052 -0.29378 -1.99884 0 0 0 0 0 0 0 0 0 0 0 0.22286 2.86377 -0.21087 0 -2.72453 0 -0.31103 0 -2.22977
LYS_81 -5.17532 0.3232 6.06377 0.01 0.26344 -0.00768 -3.68672 0 0 0 0 -0.31141 0 0 0 0 0 0 0.02082 1.89011 0.0772 0 -0.71458 0 -0.20664 0 -1.45381
TRP_82 -9.29364 0.82041 3.59888 0.02755 0.28979 -0.55462 -1.86507 0 0 0 0 0 0 0 0 0 0 0 -0.04724 2.42709 0.1324 0 2.26099 0 -0.15535 0 -2.35881
ALA_83 -6.278 0.75323 2.9873 0.00136 0 -0.03909 -2.13032 0 0 0 0 0 0 0 0 0 0 0 0.03449 0 -0.26329 0 1.32468 0 -0.32483 0 -3.93447
GLU_84 -3.89664 0.23633 4.43347 0.0058 0.24964 -0.45996 -0.90748 0 0 0 0 0 0 0 0 0 0 0 0.05784 2.78186 -0.15 0 -2.72453 0 -0.22649 0 -0.60015
GLU_85 -4.23294 0.26974 5.42508 0.00615 0.27278 -0.21561 -2.66053 0 0 0 0 -0.31141 0 0 0 0 0 0 0.01393 2.52553 -0.29417 0 -2.72453 0 -0.35622 0 -2.2822
MET_86 -6.81787 1.15947 1.98755 0.01215 0.0787 -0.37581 -0.91161 0 0 0 0 0 0 0 0 0 0 0 -0.02623 1.71222 0.17491 0 1.65735 0 -0.52206 0 -1.87121
ASN_87 -2.72394 0.25497 3.1831 0.00711 0.31522 -0.46782 -0.93059 0 0 0 0 0 0 0 0 0 0 0 0.0425 1.60583 -1.02815 0 -1.34026 0 -0.63817 0 -1.72018
VAL_88 -7.87341 1.83007 1.23205 0.01987 0.0435 -0.12537 -0.91001 0 0 0 0 0 0 0 0 0 0 0 0.00354 0.31075 -0.06629 0 2.64269 0 -0.6715 0 -3.56411
LYS_89 -6.15376 0.53956 4.18701 0.01595 0.28352 -0.20441 -1.97165 0 0 0 0 0 0 0 0 0 0 0 0.90082 2.57372 0.09199 0 -0.71458 0 0.02656 0 -0.42529
ILE_90 -6.78133 0.90444 0.50917 0.02632 0.1286 0.02134 -0.77346 0 0 0 0 0 0 0 0 0 0 0 0.03708 0.30088 -0.06142 0 2.30374 0 0.26608 0 -3.11855
ILE_91 -7.8488 1.63667 1.09102 0.02761 0.0931 -0.00122 -1.41925 0 0 0 0 0 0 0 0 0 0 0 0.05906 0.83498 -0.20116 0 2.30374 0 -0.01559 0 -3.43985
VAL_92 -7.00626 0.79697 0.49298 0.01484 0.04431 -0.0869 -1.57195 0 0 0 0 0 0 0 0 0 0 0 0.13582 0.06767 -0.71974 0 2.64269 0 -0.15411 0 -5.34369
ILE_93 -7.7366 0.90834 1.72262 0.02514 0.06936 0.17567 -2.16514 0 0 0 0 0 0 0 0 0 0 0 0.10432 0.52656 -0.7466 0 2.30374 0 -0.34664 0 -5.15922
VAL_94 -6.98848 0.57219 0.6678 0.01487 0.0502 0.14242 -1.37005 0 0 0 0 0 0 0 0 0 0 0 -0.00348 0.03426 -0.44503 0 2.64269 0 -0.1824 0 -4.865
LEU_95 -7.99286 1.02609 2.43646 0.01752 0.14175 -0.36323 -1.7115 0 0 0 0 0 0 0 0 0 0 0 -0.05906 0.9941 -0.18751 0 1.66147 0 0.16507 0 -3.87171
ASN_96 -4.80523 0.34669 3.94734 0.00699 0.30465 -0.31236 -1.22834 0 0 0 -0.66498 0 0 0 0 0 0 0 -0.05343 1.65622 -1.01877 0 -1.34026 0 -0.21415 0 -3.37562
GLY_97 -4.08739 0.66325 2.51488 9e-05 0 -0.08387 -0.51067 0 0 0 0 0 0 0 0 0 0 0 -0.04774 0 -1.47469 0 0.79816 0 -0.74928 0 -2.97725
ARG_98 -5.48567 0.38725 5.45181 0.01895 0.58177 0.03553 -3.4609 0 0 0 0 -0.68678 0 0 0 0 0 0 0.13919 1.97435 0.08486 0 -0.09474 0 -0.27375 0 -1.32813
VAL_99 -6.67004 0.61341 0.72556 0.01465 0.04493 0.15971 -1.91217 0 0 0 0 0 0 0 0 0 0 0 0.11201 0.01152 -0.46477 0 2.64269 0 -0.09694 0 -4.81944
ARG_100 -6.13039 0.62315 6.35573 0.01916 0.57608 0.20266 -5.0113 0 0 0 0 -0.94997 0 0 0 0 0 0 -0.06248 2.35461 0.0919 0 -0.09474 0 -0.07982 0 -2.10538
VAL_101 -6.78671 1.00546 0.52923 0.01493 0.04366 0.04684 -1.86398 0 0 0 0 0 0 0 0 0 0 0 -0.05463 0.08538 -0.73275 0 2.64269 0 -0.06386 0 -5.13374
ARG_102 -6.78934 0.68309 5.78454 0.01754 0.41634 0.34518 -3.94875 0 0 0 0 -1.03809 0 0 0 0 0 0 -0.01342 2.18541 0.12859 0 -0.09474 0 -0.17393 0 -2.49758
ASN_103 -8.63075 0.56435 6.88882 0.01571 0.63515 -0.05613 -3.41329 0 0 0 -1.60038 -0.81459 0 0 0 0 0 0 0.05535 1.56233 -0.48928 0 -1.34026 0 -0.05074 0 -6.67371
GLY_104 -2.7109 0.18331 2.61973 8e-05 0 0.02702 -1.45932 0 0 0 0 0 0 0 0 0 0 0 0.12142 0 0.46443 0 0.79816 0 0.17653 0 0.22045
THR_105 -5.77661 0.35063 4.22456 0.01121 0.06778 -0.24685 -0.84169 0 0 0 -1.77914 -0.81459 0 0 0 0 0 0 0.05621 0.96231 -0.56418 0 1.15175 0 0.41633 0 -2.78229
ASP_106 -2.30783 0.16951 2.38176 0.00446 0.33876 -0.19147 -0.90183 0 0 0 -0.34118 0 0 0 0 0 0 0 0.03157 2.16623 -0.28604 0 -2.14574 0 -0.15941 0 -1.24119
ARG_107 -4.47003 0.47938 4.52528 0.01928 0.63581 0.12295 -0.97968 0.01106 0 0 -2.22446 0 0 0 0 0 0 0 0.15698 1.30783 -0.22594 0 -0.09474 0 -0.43349 0 -1.16976
PRO_108 -3.69449 0.46872 1.52134 0.00345 0.11317 -0.03904 -0.46459 0.0367 0 0 0 0 0 0 0 0 0 0 0.10963 0.75289 -0.91441 0 -1.64321 0 -0.40721 0 -4.15704
CYS:disulfide_109 -5.80659 0.15343 3.33475 0.00201 0.01026 -0.12967 -1.86585 0 0 0 0 0 -0.49659 0 0 0 0 0 0.39046 0.10788 -0.05384 0 3.25479 0 -0.215 0 -1.31395
ARG_110 -5.95539 0.6106 5.93073 0.02513 0.76275 -0.23546 -4.68041 0 0 0 0 -0.61009 0 0 0 0 0 0 -0.0313 3.16875 0.0161 0 -0.09474 0 0.06255 0 -1.03078
VAL_111 -7.66551 0.90262 1.12352 0.0146 0.04025 0.04501 -2.20063 0 0 0 0 0 0 0 0 0 0 0 -0.0095 0.06965 -0.75545 0 2.64269 0 -0.21965 0 -6.0124
ARG_112 -6.54991 0.48284 4.89762 0.0103 0.1878 0.39794 -3.79932 0 0 0 0 -0.99917 0 0 0 0 0 0 0.00184 2.14302 -0.0035 0 -0.09474 0 -0.20899 0 -3.53428
VAL_113 -6.18239 0.28694 0.15115 0.01457 0.04335 -0.05324 -1.73346 0 0 0 0 0 0 0 0 0 0 0 -0.03199 0.06454 -0.70496 0 2.64269 0 -0.19504 0 -5.69785
THR_114 -4.94805 0.52102 3.69444 0.00771 0.05087 0.06994 -2.69895 0 0 0 0 -0.81768 0 0 0 0 0 0 0.16287 0.07958 -0.20689 0 1.15175 0 -0.11494 0 -3.04833
ALA_115 -3.7546 0.66899 1.67801 0.00121 0 -0.07519 -1.03187 0 0 0 0 0 0 0 0 0 0 0 -0.00336 0 -0.32999 0 1.32468 0 0.19297 0 -1.32915
GLY_116 -1.51569 0.21135 1.54411 0.00012 0 -0.21264 -0.34977 0 0 0 -0.37711 0 0 0 0 0 0 0 0.06256 0 -1.08463 0 0.79816 0 -0.11938 0 -1.04292
GLY_117 -1.05689 0.18528 1.0125 0.0001 0 -0.18521 0.17698 0 0 0 0 0 0 0 0 0 0 0 -0.14285 0 -1.45617 0 0.79816 0 -0.73635 0 -1.40445
GLU_118 -3.75587 0.25854 4.56361 0.00713 0.28202 0.0323 -2.82454 0 0 0 0 -0.97188 0 0 0 0 0 0 -0.0174 2.70799 0.23555 0 -2.72453 0 -0.39875 0 -2.60583
THR_119 -3.90672 0.28638 2.18277 0.0083 0.05199 -0.17495 -0.90123 0 0 0 0 -0.81768 0 0 0 0 0 0 0.23454 0.06294 -0.20946 0 1.15175 0 0.11371 0 -1.91764
ARG_120 -4.69902 0.36413 4.43663 0.02044 0.41004 0.2276 -3.65439 0 0 0 0 -0.97188 0 0 0 0 0 0 0.05639 2.7124 -0.10048 0 -0.09474 0 -0.01662 0 -1.3095
GLU_121 -4.88738 0.36847 4.30667 0.00604 0.25001 -0.23209 -3.06588 0 0 0 0 -1.31926 0 0 0 0 0 0 0.01536 3.42307 0.22081 0 -2.72453 0 0.00982 0 -3.62889
TYR_122 -7.81534 0.66268 2.48377 0.02306 0.29963 -0.07197 -2.08455 0 0 0 0 0 0 0 0 0 0 0 0.38399 1.97584 -0.37469 0.01143 0.58223 0 -0.07744 0 -4.00135
THR_123 -2.17879 0.11958 1.00955 0.00847 0.05438 -0.3306 -0.48655 0 0 0 0 0 0 0 0 0 0 0 -0.0292 0.04258 -0.14547 0 1.15175 0 -0.10922 0 -0.89351
VAL_124 -6.88965 0.60973 2.19663 0.01455 0.04315 0.03805 -2.21094 0 0 0 0 0 0 0 0 0 0 0 -0.05058 0.08504 -0.7119 0 2.64269 0 -0.12195 0 -4.35517
ASN_125 -4.91942 0.43328 3.99508 0.00524 0.22383 -0.07892 -2.12879 0.00021 0 0 0 0 0 0 0 0 0 0 0.00258 1.39172 0.04539 0 -1.34026 0 0.10425 0 -2.26581
PRO_126 -5.39676 0.74579 2.63665 0.0029 0.07116 -0.54496 -0.52768 0.03141 0 0 0 0 0 0 0 0 0 0 -0.03529 0.04776 -0.81131 0 -1.64321 0 0.06766 0 -5.35587
GLY_127 -1.46667 0.04832 1.70114 9e-05 0 0.00764 -1.47808 0 0 0 0 0 0 0 0 0 0 0 -0.126 0 -1.45331 0 0.79816 0 -0.64419 0 -2.61289
THR_128 -4.71687 0.239 4.39832 0.00783 0.0738 -0.13463 -2.73831 0 0 0 0 0 0 0 0 0 0 0 0.07011 0.11758 -0.57956 0 1.15175 0 -0.50489 0 -2.61588
GLU_129 -4.61018 0.3957 4.26514 0.00599 0.26273 0.10184 -3.0019 0 0 0 0 -1.32623 0 0 0 0 0 0 0.19688 2.49985 -0.0459 0 -2.72453 0 -0.06556 0 -4.04618
LEU_130 -7.18797 1.73984 0.90426 0.01728 0.08231 0.06349 -1.54453 0 0 0 0 0 0 0 0 0 0 0 0.06469 1.31973 -0.36194 0 1.66147 0 -0.08258 0 -3.32396
GLU_131 -2.9266 0.21959 2.38534 0.00638 0.32474 -0.11227 -1.41505 0 0 0 0 -0.66182 0 0 0 0 0 0 0.18322 2.78496 0.3266 0 -2.72453 0 0.17531 0 -1.43414
VAL_132 -5.66276 0.68685 1.12425 0.01528 0.04175 0.05179 -1.7087 0 0 0 0 0 0 0 0 0 0 0 0.01519 0.08515 -0.76518 0 2.64269 0 0.06483 0 -3.40887
GLU_133 -2.61268 0.19957 1.99058 0.00618 0.28404 -0.13249 -1.44688 0 0 0 0 -0.68678 0 0 0 0 0 0 0.00488 2.45316 0.12072 0 -2.72453 0 -0.18656 0 -2.73079
LEU_134 -5.22256 0.65503 0.34394 0.01672 0.05179 -0.13661 -0.41794 0 0 0 0 0 0 0 0 0 0 0 0.02877 0.22381 -0.15523 0 1.66147 0 -0.05202 0 -3.00282
SER_135 -3.13507 0.40868 3.62699 0.00154 0.07708 -0.08859 -1.22002 0.00162 0 0 0 0 0 0 0 0 0 0 0.00659 0.21141 -0.22845 0 -0.28969 0 -0.33556 0 -0.96349
PRO_136 -2.98441 0.6464 1.99268 0.0024 0.03572 -0.14497 0.03201 0.0564 0 0 0 0 0 0 0 0 0 0 -0.07548 0.04422 -0.06361 0 -1.64321 0 -0.19644 0 -2.2983
GLU_137 -2.52423 0.20907 2.56538 0.00632 0.29734 -0.03675 -0.34111 0 0 0 -0.41672 0 0 0 0 0 0 0 0.0265 2.62031 -0.27245 0 -2.72453 0 -0.22094 0 -0.81179
GLN_138 -7.30821 0.71824 5.42029 0.01019 0.68039 -0.75317 -2.30507 0 0 0 -0.37711 0 0 0 0 0 0 0 0.10779 1.95924 -0.05527 0 -1.45095 0 -0.4541 0 -3.80774
GLN_139 -6.03015 0.76802 4.3334 0.0072 0.19477 -0.43087 -0.69803 0 0 0 0 0 0 0 0 0 0 0 0.05468 2.31726 -0.1654 0 -1.45095 0 -0.26451 0 -1.36458
ASN_140 -3.70185 0.32598 2.97947 0.00777 0.31306 -0.85092 0.38556 0 0 0 0 0 0 0 0 0 0 0 0.0354 1.73299 -0.59836 0 -1.34026 0 -0.38745 0 -1.09861
ASN_141 -4.10133 0.13923 3.67336 0.00596 0.30675 -0.46714 -0.83323 0 0 0 -0.41672 0 0 0 0 0 0 0 -0.04633 1.82395 -0.67619 0 -1.34026 0 -0.29417 0 -2.22614
ALA_142 -4.3092 0.45973 1.6054 0.00119 0 0.02979 -1.23754 0 0 0 0 0 0 0 0 0 0 0 0.6136 0 -0.02203 0 1.32468 0 -0.17573 0 -1.71012
GLU_143 -4.99857 0.44952 4.90184 0.00688 0.30662 -0.09155 -3.46204 0 0 0 0 -0.2081 0 0 0 0 0 0 0.00415 2.99939 0.12688 0 -2.72453 0 0.04565 0 -2.64387
VAL_144 -6.48843 0.58591 0.42045 0.01457 0.0399 0.18968 -2.34652 0 0 0 0 0 0 0 0 0 0 0 -0.01164 0.11222 -0.78412 0 2.64269 0 0.0049 0 -5.6204
GLU_145 -5.94097 0.66161 6.34327 0.00574 0.27035 0.48597 -5.58016 0 0 0 0 -0.68129 0 0 0 0 0 0 0.01964 2.66105 0.09892 0 -2.72453 0 -0.13306 0 -4.51346
VAL_146 -6.82569 0.62745 0.83192 0.01473 0.04044 0.05766 -2.24817 0 0 0 0 0 0 0 0 0 0 0 -0.0684 0.07698 -0.73753 0 2.64269 0 -0.11472 0 -5.70264
GLU_147 -5.84603 0.52332 5.32575 0.00681 0.34152 0.27111 -4.12623 0 0 0 0 -0.29 0 0 0 0 0 0 -0.04721 2.66861 0.32822 0 -2.72453 0 0.11437 0 -3.4543
CYS:disulfide_148 -4.061 0.31754 2.19164 0.00218 0.01304 0.07995 -1.38102 0 0 0 0 0 -0.49659 0 0 0 0 0 0.12537 0.55674 0.07873 0 3.25479 0 0.49904 0 1.18041
GLY_149 -1.09584 0.06945 1.1759 2e-05 0 -0.27167 0.29985 0 0 0 0 0 0 0 0 0 0 0 -0.2588 0 -1.30343 0 0.79816 0 0.25122 0 -0.33513
ASN_150 -1.3134 0.0728 1.30968 0.00623 0.31521 -0.18616 0.00111 0 0 0 0 0 0 0 0 0 0 0 -0.02217 1.64002 -0.59811 0 -1.34026 0 -0.14005 0 -0.25508
GLU_151 -4.73457 0.21591 5.18334 0.00567 0.26305 0.04931 -3.0561 0 0 0 0 -0.73098 0 0 0 0 0 0 0.00846 2.60763 0.07281 0 -2.72453 0 -0.14757 0 -2.98756
LYS_152 -5.12542 0.56449 5.80856 0.00844 0.12707 -0.07937 -4.81471 0 0 0 0 -0.25239 0 0 0 0 0 0 0.03465 1.75556 0.18605 0 -0.71458 0 0.00423 0 -2.49743
TYR_153 -9.39892 0.96293 3.96757 0.02268 0.25756 0.12665 -2.94374 0 0 0 0 -0.33669 0 0 0 0 0 0 0.34904 1.44112 -0.3735 0.21712 0.58223 0 -0.17539 0 -5.30134
ARG_154 -6.88699 0.43726 7.09084 0.01588 0.33832 0.56708 -5.02917 0 0 0 0 -1.60787 0 0 0 0 0 0 0.25768 2.64751 -0.17129 0 -0.09474 0 -0.19859 0 -2.63408
PHE_155 -9.76932 1.42849 1.88556 0.04576 0.07567 -0.05892 -2.39925 0 0 0 0 0 0 0 0 0 0 0 0.05586 3.22255 -0.19488 0 1.21829 0 0.10104 0 -4.38913
GLN_156 -7.12365 0.67206 6.24364 0.0076 0.17828 0.18273 -3.96262 0 0 0 -0.61649 -0.97088 0 0 0 0 0 0 0.54463 2.7899 0.28733 0 -1.45095 0 0.16935 0 -3.04907
LEU_157 -7.31414 1.15059 1.04092 0.02977 0.07763 -0.03578 -0.99201 0 0 0 0 0 0 0 0 0 0 0 -0.00924 1.98189 -0.34818 0 1.66147 0 -0.01322 0 -2.77029
GLY:CtermProteinFull_158 -3.11847 0.09825 5.21226 0.00012 0 0.58315 -4.17686 0 0 0 -1.84471 0 0 0 0 0 0 0 0 0 0 0 0.79816 0 -0.03372 0 -2.48182
#END_POSE_ENERGIES_TABLE models/design14bab_agb0346_4.pdb

defaultscorename 3
                                                             
