# Supplementary material for: Single-chain dimers from de novo immunoglobulins as robust scaffolds for multiple binding loops
Source: Nat Commun. 2023 Sep 23;14:5939. doi: 10.1038/s41467-023-41717-5 (PMC10517939; doi:10.1038/s41467-023-41717-5)
Supplement: Supplementary file 3 — Supplementary Data 1 [file 41467_2023_41717_MOESM3_ESM.zip › design_models/scIg/scIg14i/ranked_1.pdb]

MODEL     1
ATOM      1  N   ARG A   1      -1.862  -1.837 -11.787  1.00 88.88           N  
ATOM      2  CA  ARG A   1      -2.526  -1.699 -10.495  1.00 88.88           C  
ATOM      3  C   ARG A   1      -2.149  -2.843  -9.560  1.00 88.88           C  
ATOM      4  CB  ARG A   1      -4.045  -1.648 -10.673  1.00 88.88           C  
ATOM      5  O   ARG A   1      -2.152  -4.008  -9.963  1.00 88.88           O  
ATOM      6  CG  ARG A   1      -4.815  -1.522  -9.368  1.00 88.88           C  
ATOM      7  CD  ARG A   1      -6.319  -1.497  -9.601  1.00 88.88           C  
ATOM      8  NE  ARG A   1      -7.056  -1.358  -8.348  1.00 88.88           N  
ATOM      9  NH1 ARG A   1      -9.142  -1.326  -9.338  1.00 88.88           N  
ATOM     10  NH2 ARG A   1      -8.947  -1.155  -7.061  1.00 88.88           N  
ATOM     11  CZ  ARG A   1      -8.380  -1.280  -8.252  1.00 88.88           C  
ATOM     12  N   ILE A   2      -1.668  -2.633  -8.444  1.00 91.94           N  
ATOM     13  CA  ILE A   2      -1.405  -3.615  -7.397  1.00 91.94           C  
ATOM     14  C   ILE A   2      -2.379  -3.409  -6.239  1.00 91.94           C  
ATOM     15  CB  ILE A   2       0.053  -3.527  -6.893  1.00 91.94           C  
ATOM     16  O   ILE A   2      -2.487  -2.305  -5.700  1.00 91.94           O  
ATOM     17  CG1 ILE A   2       1.033  -3.760  -8.049  1.00 91.94           C  
ATOM     18  CG2 ILE A   2       0.294  -4.528  -5.760  1.00 91.94           C  
ATOM     19  CD1 ILE A   2       0.967  -5.160  -8.643  1.00 91.94           C  
ATOM     20  N   GLU A   3      -3.098  -4.469  -5.885  1.00 93.26           N  
ATOM     21  CA  GLU A   3      -4.036  -4.409  -4.768  1.00 93.26           C  
ATOM     22  C   GLU A   3      -3.605  -5.335  -3.635  1.00 93.26           C  
ATOM     23  CB  GLU A   3      -5.450  -4.769  -5.233  1.00 93.26           C  
ATOM     24  O   GLU A   3      -3.376  -6.527  -3.853  1.00 93.26           O  
ATOM     25  CG  GLU A   3      -5.998  -3.842  -6.308  1.00 93.26           C  
ATOM     26  CD  GLU A   3      -7.362  -4.268  -6.829  1.00 93.26           C  
ATOM     27  OE1 GLU A   3      -7.488  -4.548  -8.043  1.00 93.26           O  
ATOM     28  OE2 GLU A   3      -8.312  -4.323  -6.017  1.00 93.26           O  
ATOM     29  N   VAL A   4      -3.403  -4.681  -2.499  1.00 93.20           N  
ATOM     30  CA  VAL A   4      -3.051  -5.467  -1.322  1.00 93.20           C  
ATOM     31  C   VAL A   4      -4.173  -5.384  -0.289  1.00 93.20           C  
ATOM     32  CB  VAL A   4      -1.718  -4.993  -0.700  1.00 93.20           C  
ATOM     33  O   VAL A   4      -4.597  -4.289   0.089  1.00 93.20           O  
ATOM     34  CG1 VAL A   4      -1.353  -5.849   0.511  1.00 93.20           C  
ATOM     35  CG2 VAL A   4      -0.601  -5.030  -1.741  1.00 93.20           C  
ATOM     36  N   ARG A   5      -4.663  -6.576   0.075  1.00 91.16           N  
ATOM     37  CA  ARG A   5      -5.676  -6.667   1.121  1.00 91.16           C  
ATOM     38  C   ARG A   5      -5.172  -7.491   2.302  1.00 91.16           C  
ATOM     39  CB  ARG A   5      -6.966  -7.278   0.569  1.00 91.16           C  
ATOM     40  O   ARG A   5      -4.706  -8.618   2.125  1.00 91.16           O  
ATOM     41  CG  ARG A   5      -8.108  -7.316   1.572  1.00 91.16           C  
ATOM     42  CD  ARG A   5      -9.385  -7.869   0.953  1.00 91.16           C  
ATOM     43  NE  ARG A   5     -10.471  -7.936   1.926  1.00 91.16           N  
ATOM     44  NH1 ARG A   5     -12.021  -8.797   0.445  1.00 91.16           N  
ATOM     45  NH2 ARG A   5     -12.610  -8.394   2.624  1.00 91.16           N  
ATOM     46  CZ  ARG A   5     -11.698  -8.376   1.663  1.00 91.16           C  
ATOM     47  N   VAL A   6      -5.234  -6.807   3.451  1.00 85.22           N  
ATOM     48  CA  VAL A   6      -4.903  -7.549   4.663  1.00 85.22           C  
ATOM     49  C   VAL A   6      -6.138  -7.661   5.554  1.00 85.22           C  
ATOM     50  CB  VAL A   6      -3.744  -6.882   5.438  1.00 85.22           C  
ATOM     51  O   VAL A   6      -6.691  -6.648   5.988  1.00 85.22           O  
ATOM     52  CG1 VAL A   6      -3.352  -7.723   6.652  1.00 85.22           C  
ATOM     53  CG2 VAL A   6      -2.542  -6.670   4.520  1.00 85.22           C  
ATOM     54  N   ASP A   7      -6.742  -8.889   5.614  1.00 81.03           N  
ATOM     55  CA  ASP A   7      -7.898  -9.114   6.477  1.00 81.03           C  
ATOM     56  C   ASP A   7      -7.595 -10.175   7.533  1.00 81.03           C  
ATOM     57  CB  ASP A   7      -9.114  -9.530   5.648  1.00 81.03           C  
ATOM     58  O   ASP A   7      -6.474 -10.680   7.610  1.00 81.03           O  
ATOM     59  CG  ASP A   7      -8.886 -10.807   4.858  1.00 81.03           C  
ATOM     60  OD1 ASP A   7      -8.517 -11.838   5.460  1.00 81.03           O  
ATOM     61  OD2 ASP A   7      -9.074 -10.781   3.623  1.00 81.03           O  
ATOM     62  N   ASN A   8      -8.574 -10.414   8.591  1.00 73.41           N  
ATOM     63  CA  ASN A   8      -8.393 -11.253   9.770  1.00 73.41           C  
ATOM     64  C   ASN A   8      -7.937 -12.660   9.393  1.00 73.41           C  
ATOM     65  CB  ASN A   8      -9.684 -11.315  10.589  1.00 73.41           C  
ATOM     66  O   ASN A   8      -8.764 -13.543   9.157  1.00 73.41           O  
ATOM     67  CG  ASN A   8      -9.872 -10.101  11.476  1.00 73.41           C  
ATOM     68  ND2 ASN A   8     -11.110  -9.851  11.885  1.00 73.41           N  
ATOM     69  OD1 ASN A   8      -8.912  -9.392  11.791  1.00 73.41           O  
ATOM     70  N   GLY A   9      -6.584 -12.690   8.900  1.00 83.47           N  
ATOM     71  CA  GLY A   9      -5.951 -13.995   8.792  1.00 83.47           C  
ATOM     72  C   GLY A   9      -5.364 -14.262   7.419  1.00 83.47           C  
ATOM     73  O   GLY A   9      -4.820 -15.339   7.169  1.00 83.47           O  
ATOM     74  N   ARG A  10      -5.464 -13.190   6.628  1.00 93.00           N  
ATOM     75  CA  ARG A  10      -5.031 -13.486   5.267  1.00 93.00           C  
ATOM     76  C   ARG A  10      -4.499 -12.235   4.577  1.00 93.00           C  
ATOM     77  CB  ARG A  10      -6.181 -14.084   4.453  1.00 93.00           C  
ATOM     78  O   ARG A  10      -5.006 -11.133   4.800  1.00 93.00           O  
ATOM     79  CG  ARG A  10      -5.765 -14.602   3.086  1.00 93.00           C  
ATOM     80  CD  ARG A  10      -6.934 -15.231   2.342  1.00 93.00           C  
ATOM     81  NE  ARG A  10      -7.415 -16.436   3.013  1.00 93.00           N  
ATOM     82  NH1 ARG A  10      -9.327 -16.636   1.731  1.00 93.00           N  
ATOM     83  NH2 ARG A  10      -8.883 -18.163   3.383  1.00 93.00           N  
ATOM     84  CZ  ARG A  10      -8.540 -17.076   2.707  1.00 93.00           C  
ATOM     85  N   VAL A  11      -3.386 -12.404   3.837  1.00 94.23           N  
ATOM     86  CA  VAL A  11      -2.876 -11.390   2.920  1.00 94.23           C  
ATOM     87  C   VAL A  11      -3.200 -11.786   1.481  1.00 94.23           C  
ATOM     88  CB  VAL A  11      -1.353 -11.188   3.087  1.00 94.23           C  
ATOM     89  O   VAL A  11      -2.909 -12.907   1.058  1.00 94.23           O  
ATOM     90  CG1 VAL A  11      -0.819 -10.217   2.035  1.00 94.23           C  
ATOM     91  CG2 VAL A  11      -1.033 -10.685   4.493  1.00 94.23           C  
ATOM     92  N   ARG A  12      -3.899 -10.829   0.782  1.00 95.93           N  
ATOM     93  CA  ARG A  12      -4.187 -11.048  -0.631  1.00 95.93           C  
ATOM     94  C   ARG A  12      -3.528  -9.978  -1.496  1.00 95.93           C  
ATOM     95  CB  ARG A  12      -5.697 -11.064  -0.877  1.00 95.93           C  
ATOM     96  O   ARG A  12      -3.618  -8.786  -1.194  1.00 95.93           O  
ATOM     97  CG  ARG A  12      -6.415 -12.235  -0.227  1.00 95.93           C  
ATOM     98  CD  ARG A  12      -7.918 -12.174  -0.457  1.00 95.93           C  
ATOM     99  NE  ARG A  12      -8.542 -11.118   0.335  1.00 95.93           N  
ATOM    100  NH1 ARG A  12     -10.692 -11.565  -0.382  1.00 95.93           N  
ATOM    101  NH2 ARG A  12     -10.306  -9.868   1.110  1.00 95.93           N  
ATOM    102  CZ  ARG A  12      -9.845 -10.852   0.353  1.00 95.93           C  
ATOM    103  N   VAL A  13      -2.830 -10.481  -2.432  1.00 96.69           N  
ATOM    104  CA  VAL A  13      -2.191  -9.560  -3.366  1.00 96.69           C  
ATOM    105  C   VAL A  13      -2.660  -9.858  -4.788  1.00 96.69           C  
ATOM    106  CB  VAL A  13      -0.650  -9.645  -3.283  1.00 96.69           C  
ATOM    107  O   VAL A  13      -2.528 -10.987  -5.268  1.00 96.69           O  
ATOM    108  CG1 VAL A  13      -0.002  -8.630  -4.223  1.00 96.69           C  
ATOM    109  CG2 VAL A  13      -0.180  -9.424  -1.847  1.00 96.69           C  
ATOM    110  N   ARG A  14      -3.327  -8.884  -5.404  1.00 97.00           N  
ATOM    111  CA  ARG A  14      -3.715  -8.993  -6.807  1.00 97.00           C  
ATOM    112  C   ARG A  14      -2.801  -8.156  -7.695  1.00 97.00           C  
ATOM    113  CB  ARG A  14      -5.171  -8.561  -6.997  1.00 97.00           C  
ATOM    114  O   ARG A  14      -2.562  -6.980  -7.414  1.00 97.00           O  
ATOM    115  CG  ARG A  14      -5.693  -8.760  -8.411  1.00 97.00           C  
ATOM    116  CD  ARG A  14      -7.163  -8.384  -8.527  1.00 97.00           C  
ATOM    117  NE  ARG A  14      -7.638  -8.483  -9.905  1.00 97.00           N  
ATOM    118  NH1 ARG A  14      -9.808  -7.857  -9.421  1.00 97.00           N  
ATOM    119  NH2 ARG A  14      -9.207  -8.352 -11.576  1.00 97.00           N  
ATOM    120  CZ  ARG A  14      -8.883  -8.230 -10.297  1.00 97.00           C  
ATOM    121  N   ASN A  15      -2.285  -8.867  -8.750  1.00 96.36           N  
ATOM    122  CA  ASN A  15      -1.366  -8.197  -9.663  1.00 96.36           C  
ATOM    123  C   ASN A  15      -2.056  -7.805 -10.966  1.00 96.36           C  
ATOM    124  CB  ASN A  15      -0.153  -9.084  -9.950  1.00 96.36           C  
ATOM    125  O   ASN A  15      -2.298  -8.655 -11.825  1.00 96.36           O  
ATOM    126  CG  ASN A  15       0.859  -8.414 -10.859  1.00 96.36           C  
ATOM    127  ND2 ASN A  15       1.852  -9.174 -11.304  1.00 96.36           N  
ATOM    128  OD1 ASN A  15       0.749  -7.222 -11.157  1.00 96.36           O  
ATOM    129  N   GLY A  16      -2.334  -6.510 -11.091  1.00 93.24           N  
ATOM    130  CA  GLY A  16      -2.967  -5.995 -12.295  1.00 93.24           C  
ATOM    131  C   GLY A  16      -1.981  -5.389 -13.275  1.00 93.24           C  
ATOM    132  O   GLY A  16      -2.379  -4.740 -14.245  1.00 93.24           O  
ATOM    133  N   THR A  17      -0.775  -5.583 -13.037  1.00 91.99           N  
ATOM    134  CA  THR A  17       0.246  -5.049 -13.931  1.00 91.99           C  
ATOM    135  C   THR A  17       0.457  -5.975 -15.125  1.00 91.99           C  
ATOM    136  CB  THR A  17       1.583  -4.845 -13.194  1.00 91.99           C  
ATOM    137  O   THR A  17      -0.231  -6.989 -15.260  1.00 91.99           O  
ATOM    138  CG2 THR A  17       1.375  -4.120 -11.869  1.00 91.99           C  
ATOM    139  OG1 THR A  17       2.181  -6.121 -12.939  1.00 91.99           O  
ATOM    140  N   ASP A  18       1.416  -5.583 -16.059  1.00 93.37           N  
ATOM    141  CA  ASP A  18       1.681  -6.382 -17.251  1.00 93.37           C  
ATOM    142  C   ASP A  18       2.920  -7.255 -17.062  1.00 93.37           C  
ATOM    143  CB  ASP A  18       1.855  -5.480 -18.474  1.00 93.37           C  
ATOM    144  O   ASP A  18       3.445  -7.815 -18.027  1.00 93.37           O  
ATOM    145  CG  ASP A  18       2.961  -4.454 -18.302  1.00 93.37           C  
ATOM    146  OD1 ASP A  18       3.491  -4.311 -17.179  1.00 93.37           O  
ATOM    147  OD2 ASP A  18       3.303  -3.780 -19.298  1.00 93.37           O  
ATOM    148  N   ARG A  19       3.495  -7.298 -15.817  1.00 94.87           N  
ATOM    149  CA  ARG A  19       4.674  -8.101 -15.509  1.00 94.87           C  
ATOM    150  C   ARG A  19       4.504  -8.840 -14.186  1.00 94.87           C  
ATOM    151  CB  ARG A  19       5.926  -7.222 -15.460  1.00 94.87           C  
ATOM    152  O   ARG A  19       3.654  -8.476 -13.371  1.00 94.87           O  
ATOM    153  CG  ARG A  19       5.865  -6.122 -14.412  1.00 94.87           C  
ATOM    154  CD  ARG A  19       7.022  -5.143 -14.555  1.00 94.87           C  
ATOM    155  NE  ARG A  19       6.651  -3.986 -15.365  1.00 94.87           N  
ATOM    156  NH1 ARG A  19       8.771  -3.069 -15.397  1.00 94.87           N  
ATOM    157  NH2 ARG A  19       7.047  -2.019 -16.483  1.00 94.87           N  
ATOM    158  CZ  ARG A  19       7.491  -3.027 -15.746  1.00 94.87           C  
ATOM    159  N   PRO A  20       5.404  -9.898 -14.006  1.00 96.62           N  
ATOM    160  CA  PRO A  20       5.351 -10.582 -12.712  1.00 96.62           C  
ATOM    161  C   PRO A  20       5.878  -9.721 -11.567  1.00 96.62           C  
ATOM    162  CB  PRO A  20       6.241 -11.809 -12.926  1.00 96.62           C  
ATOM    163  O   PRO A  20       6.727  -8.852 -11.783  1.00 96.62           O  
ATOM    164  CG  PRO A  20       7.160 -11.425 -14.041  1.00 96.62           C  
ATOM    165  CD  PRO A  20       6.439 -10.465 -14.944  1.00 96.62           C  
ATOM    166  N   CYS A  21       5.270  -9.937 -10.412  1.00 97.34           N  
ATOM    167  CA  CYS A  21       5.701  -9.229  -9.212  1.00 97.34           C  
ATOM    168  C   CYS A  21       6.178 -10.206  -8.144  1.00 97.34           C  
ATOM    169  CB  CYS A  21       4.564  -8.370  -8.659  1.00 97.34           C  
ATOM    170  O   CYS A  21       5.641 -11.307  -8.020  1.00 97.34           O  
ATOM    171  SG  CYS A  21       4.050  -7.041  -9.769  1.00 97.34           S  
ATOM    172  N   ARG A  22       7.274  -9.787  -7.541  1.00 97.92           N  
ATOM    173  CA  ARG A  22       7.733 -10.533  -6.374  1.00 97.92           C  
ATOM    174  C   ARG A  22       7.149  -9.953  -5.090  1.00 97.92           C  
ATOM    175  CB  ARG A  22       9.261 -10.532  -6.301  1.00 97.92           C  
ATOM    176  O   ARG A  22       7.287  -8.757  -4.823  1.00 97.92           O  
ATOM    177  CG  ARG A  22       9.827 -11.434  -5.215  1.00 97.92           C  
ATOM    178  CD  ARG A  22      11.346 -11.505  -5.276  1.00 97.92           C  
ATOM    179  NE  ARG A  22      11.804 -12.263  -6.436  1.00 97.92           N  
ATOM    180  NH1 ARG A  22      14.044 -11.791  -6.119  1.00 97.92           N  
ATOM    181  NH2 ARG A  22      13.381 -13.095  -7.884  1.00 97.92           N  
ATOM    182  CZ  ARG A  22      13.075 -12.381  -6.811  1.00 97.92           C  
ATOM    183  N   VAL A  23       6.463 -10.836  -4.348  1.00 97.81           N  
ATOM    184  CA  VAL A  23       5.801 -10.390  -3.127  1.00 97.81           C  
ATOM    185  C   VAL A  23       6.456 -11.047  -1.914  1.00 97.81           C  
ATOM    186  CB  VAL A  23       4.288 -10.707  -3.152  1.00 97.81           C  
ATOM    187  O   VAL A  23       6.598 -12.271  -1.864  1.00 97.81           O  
ATOM    188  CG1 VAL A  23       3.622 -10.264  -1.851  1.00 97.81           C  
ATOM    189  CG2 VAL A  23       3.624 -10.034  -4.352  1.00 97.81           C  
ATOM    190  N   ARG A  24       6.897 -10.155  -0.988  1.00 97.12           N  
ATOM    191  CA  ARG A  24       7.446 -10.602   0.288  1.00 97.12           C  
ATOM    192  C   ARG A  24       6.491 -10.289   1.435  1.00 97.12           C  
ATOM    193  CB  ARG A  24       8.806  -9.949   0.546  1.00 97.12           C  
ATOM    194  O   ARG A  24       6.060  -9.146   1.597  1.00 97.12           O  
ATOM    195  CG  ARG A  24       9.509 -10.463   1.793  1.00 97.12           C  
ATOM    196  CD  ARG A  24      10.860  -9.792   1.995  1.00 97.12           C  
ATOM    197  NE  ARG A  24      11.646  -9.781   0.764  1.00 97.12           N  
ATOM    198  NH1 ARG A  24      13.478  -8.728   1.699  1.00 97.12           N  
ATOM    199  NH2 ARG A  24      13.496  -9.318  -0.516  1.00 97.12           N  
ATOM    200  CZ  ARG A  24      12.872  -9.276   0.652  1.00 97.12           C  
ATOM    201  N   VAL A  25       6.123 -11.333   2.186  1.00 96.58           N  
ATOM    202  CA  VAL A  25       5.257 -11.163   3.348  1.00 96.58           C  
ATOM    203  C   VAL A  25       6.030 -11.494   4.622  1.00 96.58           C  
ATOM    204  CB  VAL A  25       3.992 -12.045   3.246  1.00 96.58           C  
ATOM    205  O   VAL A  25       6.500 -12.621   4.795  1.00 96.58           O  
ATOM    206  CG1 VAL A  25       3.083 -11.826   4.454  1.00 96.58           C  
ATOM    207  CG2 VAL A  25       3.242 -11.754   1.948  1.00 96.58           C  
ATOM    208  N   THR A  26       6.194 -10.443   5.472  1.00 95.14           N  
ATOM    209  CA  THR A  26       6.850 -10.612   6.764  1.00 95.14           C  
ATOM    210  C   THR A  26       5.850 -10.443   7.904  1.00 95.14           C  
ATOM    211  CB  THR A  26       8.006  -9.610   6.939  1.00 95.14           C  
ATOM    212  O   THR A  26       5.214  -9.394   8.028  1.00 95.14           O  
ATOM    213  CG2 THR A  26       8.751  -9.852   8.248  1.00 95.14           C  
ATOM    214  OG1 THR A  26       8.923  -9.752   5.847  1.00 95.14           O  
ATOM    215  N   ALA A  27       5.690 -11.496   8.709  1.00 92.68           N  
ATOM    216  CA  ALA A  27       4.782 -11.498   9.853  1.00 92.68           C  
ATOM    217  C   ALA A  27       5.265 -12.460  10.935  1.00 92.68           C  
ATOM    218  CB  ALA A  27       3.368 -11.867   9.411  1.00 92.68           C  
ATOM    219  O   ALA A  27       5.764 -13.546  10.630  1.00 92.68           O  
ATOM    220  N   GLY A  28       5.230 -12.025  12.240  1.00 86.42           N  
ATOM    221  CA  GLY A  28       5.606 -12.885  13.351  1.00 86.42           C  
ATOM    222  C   GLY A  28       7.057 -13.326  13.299  1.00 86.42           C  
ATOM    223  O   GLY A  28       7.388 -14.437  13.718  1.00 86.42           O  
ATOM    224  N   GLY A  29       7.945 -12.514  12.597  1.00 85.62           N  
ATOM    225  CA  GLY A  29       9.360 -12.836  12.511  1.00 85.62           C  
ATOM    226  C   GLY A  29       9.696 -13.744  11.343  1.00 85.62           C  
ATOM    227  O   GLY A  29      10.843 -14.169  11.191  1.00 85.62           O  
ATOM    228  N   GLU A  30       8.682 -14.087  10.581  1.00 91.41           N  
ATOM    229  CA  GLU A  30       8.885 -14.939   9.413  1.00 91.41           C  
ATOM    230  C   GLU A  30       8.691 -14.156   8.118  1.00 91.41           C  
ATOM    231  CB  GLU A  30       7.934 -16.138   9.449  1.00 91.41           C  
ATOM    232  O   GLU A  30       7.888 -13.221   8.065  1.00 91.41           O  
ATOM    233  CG  GLU A  30       8.167 -17.073  10.627  1.00 91.41           C  
ATOM    234  CD  GLU A  30       7.225 -18.266  10.643  1.00 91.41           C  
ATOM    235  OE1 GLU A  30       7.470 -19.223  11.411  1.00 91.41           O  
ATOM    236  OE2 GLU A  30       6.233 -18.243   9.880  1.00 91.41           O  
ATOM    237  N   THR A  31       9.597 -14.614   7.152  1.00 94.96           N  
ATOM    238  CA  THR A  31       9.479 -14.002   5.833  1.00 94.96           C  
ATOM    239  C   THR A  31       9.264 -15.067   4.761  1.00 94.96           C  
ATOM    240  CB  THR A  31      10.729 -13.170   5.490  1.00 94.96           C  
ATOM    241  O   THR A  31       9.992 -16.060   4.710  1.00 94.96           O  
ATOM    242  CG2 THR A  31      10.595 -12.517   4.118  1.00 94.96           C  
ATOM    243  OG1 THR A  31      10.900 -12.147   6.479  1.00 94.96           O  
ATOM    244  N   ARG A  32       8.177 -14.802   3.989  1.00 96.37           N  
ATOM    245  CA  ARG A  32       7.906 -15.662   2.841  1.00 96.37           C  
ATOM    246  C   ARG A  32       7.881 -14.856   1.547  1.00 96.37           C  
ATOM    247  CB  ARG A  32       6.578 -16.401   3.024  1.00 96.37           C  
ATOM    248  O   ARG A  32       7.412 -13.717   1.527  1.00 96.37           O  
ATOM    249  CG  ARG A  32       6.562 -17.356   4.207  1.00 96.37           C  
ATOM    250  CD  ARG A  32       5.196 -18.002   4.391  1.00 96.37           C  
ATOM    251  NE  ARG A  32       4.255 -17.096   5.043  1.00 96.37           N  
ATOM    252  NH1 ARG A  32       2.566 -18.659   5.239  1.00 96.37           N  
ATOM    253  NH2 ARG A  32       2.254 -16.525   6.015  1.00 96.37           N  
ATOM    254  CZ  ARG A  32       3.027 -17.429   5.431  1.00 96.37           C  
ATOM    255  N   GLU A  33       8.318 -15.456   0.481  1.00 97.61           N  
ATOM    256  CA  GLU A  33       8.381 -14.790  -0.816  1.00 97.61           C  
ATOM    257  C   GLU A  33       7.599 -15.565  -1.873  1.00 97.61           C  
ATOM    258  CB  GLU A  33       9.836 -14.617  -1.261  1.00 97.61           C  
ATOM    259  O   GLU A  33       7.628 -16.797  -1.895  1.00 97.61           O  
ATOM    260  CG  GLU A  33      10.634 -13.654  -0.394  1.00 97.61           C  
ATOM    261  CD  GLU A  33      12.034 -13.389  -0.924  1.00 97.61           C  
ATOM    262  OE1 GLU A  33      12.820 -12.693  -0.241  1.00 97.61           O  
ATOM    263  OE2 GLU A  33      12.347 -13.879  -2.031  1.00 97.61           O  
ATOM    264  N   TYR A  34       6.920 -14.714  -2.705  1.00 97.86           N  
ATOM    265  CA  TYR A  34       6.090 -15.304  -3.749  1.00 97.86           C  
ATOM    266  C   TYR A  34       6.229 -14.533  -5.057  1.00 97.86           C  
ATOM    267  CB  TYR A  34       4.622 -15.335  -3.315  1.00 97.86           C  
ATOM    268  O   TYR A  34       6.538 -13.340  -5.051  1.00 97.86           O  
ATOM    269  CG  TYR A  34       4.404 -15.945  -1.951  1.00 97.86           C  
ATOM    270  CD1 TYR A  34       4.132 -17.304  -1.810  1.00 97.86           C  
ATOM    271  CD2 TYR A  34       4.470 -15.164  -0.802  1.00 97.86           C  
ATOM    272  CE1 TYR A  34       3.930 -17.870  -0.556  1.00 97.86           C  
ATOM    273  CE2 TYR A  34       4.269 -15.720   0.457  1.00 97.86           C  
ATOM    274  OH  TYR A  34       3.800 -17.626   1.814  1.00 97.86           O  
ATOM    275  CZ  TYR A  34       4.000 -17.071   0.570  1.00 97.86           C  
ATOM    276  N   THR A  35       6.068 -15.355  -6.127  1.00 97.71           N  
ATOM    277  CA  THR A  35       5.902 -14.703  -7.422  1.00 97.71           C  
ATOM    278  C   THR A  35       4.428 -14.644  -7.813  1.00 97.71           C  
ATOM    279  CB  THR A  35       6.698 -15.432  -8.520  1.00 97.71           C  
ATOM    280  O   THR A  35       3.734 -15.663  -7.794  1.00 97.71           O  
ATOM    281  CG2 THR A  35       6.518 -14.752  -9.873  1.00 97.71           C  
ATOM    282  OG1 THR A  35       8.090 -15.426  -8.176  1.00 97.71           O  
ATOM    283  N   VAL A  36       3.915 -13.447  -8.125  1.00 97.67           N  
ATOM    284  CA  VAL A  36       2.538 -13.251  -8.565  1.00 97.67           C  
ATOM    285  C   VAL A  36       2.519 -12.817 -10.029  1.00 97.67           C  
ATOM    286  CB  VAL A  36       1.805 -12.208  -7.691  1.00 97.67           C  
ATOM    287  O   VAL A  36       3.019 -11.743 -10.371  1.00 97.67           O  
ATOM    288  CG1 VAL A  36       0.323 -12.145  -8.053  1.00 97.67           C  
ATOM    289  CG2 VAL A  36       1.984 -12.535  -6.209  1.00 97.67           C  
ATOM    290  N   ASN A  37       1.954 -13.651 -10.893  1.00 97.86           N  
ATOM    291  CA  ASN A  37       1.890 -13.350 -12.319  1.00 97.86           C  
ATOM    292  C   ASN A  37       0.774 -12.358 -12.634  1.00 97.86           C  
ATOM    293  CB  ASN A  37       1.704 -14.634 -13.131  1.00 97.86           C  
ATOM    294  O   ASN A  37      -0.137 -12.167 -11.827  1.00 97.86           O  
ATOM    295  CG  ASN A  37       2.886 -15.576 -13.015  1.00 97.86           C  
ATOM    296  ND2 ASN A  37       2.611 -16.837 -12.703  1.00 97.86           N  
ATOM    297  OD1 ASN A  37       4.037 -15.173 -13.202  1.00 97.86           O  
ATOM    298  N   PRO A  38       0.928 -11.663 -13.806  1.00 97.20           N  
ATOM    299  CA  PRO A  38      -0.121 -10.731 -14.223  1.00 97.20           C  
ATOM    300  C   PRO A  38      -1.504 -11.378 -14.261  1.00 97.20           C  
ATOM    301  CB  PRO A  38       0.321 -10.308 -15.626  1.00 97.20           C  
ATOM    302  O   PRO A  38      -1.655 -12.494 -14.764  1.00 97.20           O  
ATOM    303  CG  PRO A  38       1.808 -10.466 -15.622  1.00 97.20           C  
ATOM    304  CD  PRO A  38       2.156 -11.678 -14.807  1.00 97.20           C  
ATOM    305  N   GLY A  39      -2.487 -10.664 -13.690  1.00 95.83           N  
ATOM    306  CA  GLY A  39      -3.875 -11.095 -13.746  1.00 95.83           C  
ATOM    307  C   GLY A  39      -4.215 -12.149 -12.710  1.00 95.83           C  
ATOM    308  O   GLY A  39      -5.313 -12.709 -12.724  1.00 95.83           O  
ATOM    309  N   THR A  40      -3.200 -12.426 -11.811  1.00 97.27           N  
ATOM    310  CA  THR A  40      -3.436 -13.458 -10.808  1.00 97.27           C  
ATOM    311  C   THR A  40      -3.468 -12.853  -9.407  1.00 97.27           C  
ATOM    312  CB  THR A  40      -2.357 -14.555 -10.871  1.00 97.27           C  
ATOM    313  O   THR A  40      -3.189 -11.665  -9.231  1.00 97.27           O  
ATOM    314  CG2 THR A  40      -2.229 -15.119 -12.283  1.00 97.27           C  
ATOM    315  OG1 THR A  40      -1.097 -14.003 -10.473  1.00 97.27           O  
ATOM    316  N   GLU A  41      -3.850 -13.799  -8.478  1.00 96.95           N  
ATOM    317  CA  GLU A  41      -3.962 -13.394  -7.080  1.00 96.95           C  
ATOM    318  C   GLU A  41      -3.210 -14.356  -6.165  1.00 96.95           C  
ATOM    319  CB  GLU A  41      -5.432 -13.311  -6.661  1.00 96.95           C  
ATOM    320  O   GLU A  41      -3.234 -15.570  -6.377  1.00 96.95           O  
ATOM    321  CG  GLU A  41      -5.638 -12.824  -5.234  1.00 96.95           C  
ATOM    322  CD  GLU A  41      -7.103 -12.729  -4.838  1.00 96.95           C  
ATOM    323  OE1 GLU A  41      -7.635 -13.694  -4.244  1.00 96.95           O  
ATOM    324  OE2 GLU A  41      -7.724 -11.681  -5.124  1.00 96.95           O  
ATOM    325  N   LEU A  42      -2.439 -13.744  -5.252  1.00 97.35           N  
ATOM    326  CA  LEU A  42      -1.771 -14.480  -4.183  1.00 97.35           C  
ATOM    327  C   LEU A  42      -2.583 -14.422  -2.893  1.00 97.35           C  
ATOM    328  CB  LEU A  42      -0.367 -13.920  -3.943  1.00 97.35           C  
ATOM    329  O   LEU A  42      -3.068 -13.356  -2.508  1.00 97.35           O  
ATOM    330  CG  LEU A  42       0.363 -14.430  -2.700  1.00 97.35           C  
ATOM    331  CD1 LEU A  42       0.775 -15.887  -2.888  1.00 97.35           C  
ATOM    332  CD2 LEU A  42       1.578 -13.560  -2.398  1.00 97.35           C  
ATOM    333  N   GLU A  43      -2.675 -15.602  -2.242  1.00 96.56           N  
ATOM    334  CA  GLU A  43      -3.297 -15.661  -0.922  1.00 96.56           C  
ATOM    335  C   GLU A  43      -2.383 -16.348   0.088  1.00 96.56           C  
ATOM    336  CB  GLU A  43      -4.643 -16.388  -0.994  1.00 96.56           C  
ATOM    337  O   GLU A  43      -1.962 -17.488  -0.122  1.00 96.56           O  
ATOM    338  CG  GLU A  43      -5.462 -16.294   0.285  1.00 96.56           C  
ATOM    339  CD  GLU A  43      -6.848 -16.904   0.156  1.00 96.56           C  
ATOM    340  OE1 GLU A  43      -7.144 -17.894   0.864  1.00 96.56           O  
ATOM    341  OE2 GLU A  43      -7.645 -16.389  -0.660  1.00 96.56           O  
ATOM    342  N   VAL A  44      -2.133 -15.582   1.166  1.00 95.67           N  
ATOM    343  CA  VAL A  44      -1.259 -16.100   2.213  1.00 95.67           C  
ATOM    344  C   VAL A  44      -1.986 -16.069   3.555  1.00 95.67           C  
ATOM    345  CB  VAL A  44       0.059 -15.297   2.301  1.00 95.67           C  
ATOM    346  O   VAL A  44      -2.478 -15.020   3.978  1.00 95.67           O  
ATOM    347  CG1 VAL A  44       0.979 -15.886   3.369  1.00 95.67           C  
ATOM    348  CG2 VAL A  44       0.758 -15.270   0.944  1.00 95.67           C  
ATOM    349  N   GLU A  45      -1.993 -17.224   4.229  1.00 94.89           N  
ATOM    350  CA  GLU A  45      -2.634 -17.294   5.538  1.00 94.89           C  
ATOM    351  C   GLU A  45      -1.689 -16.828   6.642  1.00 94.89           C  
ATOM    352  CB  GLU A  45      -3.117 -18.718   5.825  1.00 94.89           C  
ATOM    353  O   GLU A  45      -0.497 -17.141   6.618  1.00 94.89           O  
ATOM    354  CG  GLU A  45      -4.301 -19.149   4.971  1.00 94.89           C  
ATOM    355  CD  GLU A  45      -4.871 -20.500   5.374  1.00 94.89           C  
ATOM    356  OE1 GLU A  45      -6.102 -20.696   5.264  1.00 94.89           O  
ATOM    357  OE2 GLU A  45      -4.079 -21.368   5.805  1.00 94.89           O  
ATOM    358  N   LEU A  46      -2.337 -16.002   7.606  1.00 92.25           N  
ATOM    359  CA  LEU A  46      -1.573 -15.542   8.761  1.00 92.25           C  
ATOM    360  C   LEU A  46      -2.061 -16.217  10.038  1.00 92.25           C  
ATOM    361  CB  LEU A  46      -1.676 -14.022   8.901  1.00 92.25           C  
ATOM    362  O   LEU A  46      -3.261 -16.449  10.204  1.00 92.25           O  
ATOM    363  CG  LEU A  46      -1.178 -13.196   7.714  1.00 92.25           C  
ATOM    364  CD1 LEU A  46      -1.474 -11.716   7.937  1.00 92.25           C  
ATOM    365  CD2 LEU A  46       0.314 -13.421   7.494  1.00 92.25           C  
ATOM    366  N   SER A  47      -1.119 -16.672  10.822  1.00 92.00           N  
ATOM    367  CA  SER A  47      -1.510 -17.146  12.145  1.00 92.00           C  
ATOM    368  C   SER A  47      -2.051 -16.007  13.003  1.00 92.00           C  
ATOM    369  CB  SER A  47      -0.324 -17.807  12.850  1.00 92.00           C  
ATOM    370  O   SER A  47      -1.835 -14.833  12.694  1.00 92.00           O  
ATOM    371  OG  SER A  47       0.666 -16.846  13.177  1.00 92.00           O  
ATOM    372  N   PRO A  48      -2.758 -16.333  14.043  1.00 89.34           N  
ATOM    373  CA  PRO A  48      -3.317 -15.307  14.927  1.00 89.34           C  
ATOM    374  C   PRO A  48      -2.264 -14.318  15.422  1.00 89.34           C  
ATOM    375  CB  PRO A  48      -3.893 -16.119  16.089  1.00 89.34           C  
ATOM    376  O   PRO A  48      -2.543 -13.122  15.542  1.00 89.34           O  
ATOM    377  CG  PRO A  48      -4.270 -17.434  15.487  1.00 89.34           C  
ATOM    378  CD  PRO A  48      -3.237 -17.802  14.462  1.00 89.34           C  
ATOM    379  N   GLU A  49      -1.080 -14.846  15.624  1.00 85.07           N  
ATOM    380  CA  GLU A  49      -0.018 -13.987  16.139  1.00 85.07           C  
ATOM    381  C   GLU A  49       0.496 -13.037  15.060  1.00 85.07           C  
ATOM    382  CB  GLU A  49       1.135 -14.830  16.690  1.00 85.07           C  
ATOM    383  O   GLU A  49       0.969 -11.941  15.366  1.00 85.07           O  
ATOM    384  CG  GLU A  49       0.771 -15.637  17.928  1.00 85.07           C  
ATOM    385  CD  GLU A  49       1.916 -16.492  18.445  1.00 85.07           C  
ATOM    386  OE1 GLU A  49       1.773 -17.108  19.526  1.00 85.07           O  
ATOM    387  OE2 GLU A  49       2.965 -16.546  17.766  1.00 85.07           O  
ATOM    388  N   GLN A  50       0.281 -13.400  13.821  1.00 90.11           N  
ATOM    389  CA  GLN A  50       0.816 -12.648  12.691  1.00 90.11           C  
ATOM    390  C   GLN A  50      -0.169 -11.580  12.225  1.00 90.11           C  
ATOM    391  CB  GLN A  50       1.157 -13.589  11.534  1.00 90.11           C  
ATOM    392  O   GLN A  50       0.220 -10.617  11.561  1.00 90.11           O  
ATOM    393  CG  GLN A  50       2.332 -14.514  11.819  1.00 90.11           C  
ATOM    394  CD  GLN A  50       2.536 -15.555  10.734  1.00 90.11           C  
ATOM    395  NE2 GLN A  50       3.762 -16.054  10.615  1.00 90.11           N  
ATOM    396  OE1 GLN A  50       1.600 -15.908  10.010  1.00 90.11           O  
ATOM    397  N   GLN A  51      -1.417 -11.640  12.668  1.00 87.58           N  
ATOM    398  CA  GLN A  51      -2.510 -10.832  12.137  1.00 87.58           C  
ATOM    399  C   GLN A  51      -2.388  -9.378  12.587  1.00 87.58           C  
ATOM    400  CB  GLN A  51      -3.861 -11.403  12.571  1.00 87.58           C  
ATOM    401  O   GLN A  51      -2.927  -8.476  11.941  1.00 87.58           O  
ATOM    402  CG  GLN A  51      -4.204 -12.735  11.918  1.00 87.58           C  
ATOM    403  CD  GLN A  51      -5.501 -13.327  12.436  1.00 87.58           C  
ATOM    404  NE2 GLN A  51      -5.796 -14.557  12.030  1.00 87.58           N  
ATOM    405  OE1 GLN A  51      -6.233 -12.683  13.195  1.00 87.58           O  
ATOM    406  N   ASN A  52      -1.524  -9.168  13.494  1.00 86.11           N  
ATOM    407  CA  ASN A  52      -1.480  -7.822  14.055  1.00 86.11           C  
ATOM    408  C   ASN A  52      -0.249  -7.056  13.579  1.00 86.11           C  
ATOM    409  CB  ASN A  52      -1.513  -7.876  15.584  1.00 86.11           C  
ATOM    410  O   ASN A  52      -0.187  -5.831  13.706  1.00 86.11           O  
ATOM    411  CG  ASN A  52      -2.842  -8.370  16.122  1.00 86.11           C  
ATOM    412  ND2 ASN A  52      -2.791  -9.352  17.015  1.00 86.11           N  
ATOM    413  OD1 ASN A  52      -3.904  -7.874  15.739  1.00 86.11           O  
ATOM    414  N   ASN A  53       0.642  -7.743  13.044  1.00 90.64           N  
ATOM    415  CA  ASN A  53       1.869  -7.153  12.520  1.00 90.64           C  
ATOM    416  C   ASN A  53       2.311  -7.835  11.228  1.00 90.64           C  
ATOM    417  CB  ASN A  53       2.985  -7.218  13.564  1.00 90.64           C  
ATOM    418  O   ASN A  53       2.766  -8.980  11.251  1.00 90.64           O  
ATOM    419  CG  ASN A  53       2.641  -6.464  14.834  1.00 90.64           C  
ATOM    420  ND2 ASN A  53       2.324  -7.199  15.893  1.00 90.64           N  
ATOM    421  OD1 ASN A  53       2.660  -5.231  14.863  1.00 90.64           O  
ATOM    422  N   ALA A  54       2.158  -7.128  10.126  1.00 92.73           N  
ATOM    423  CA  ALA A  54       2.561  -7.697   8.842  1.00 92.73           C  
ATOM    424  C   ALA A  54       3.120  -6.621   7.917  1.00 92.73           C  
ATOM    425  CB  ALA A  54       1.380  -8.404   8.180  1.00 92.73           C  
ATOM    426  O   ALA A  54       2.661  -5.476   7.936  1.00 92.73           O  
ATOM    427  N   ILE A  55       4.204  -7.041   7.197  1.00 94.96           N  
ATOM    428  CA  ILE A  55       4.774  -6.206   6.145  1.00 94.96           C  
ATOM    429  C   ILE A  55       4.639  -6.911   4.797  1.00 94.96           C  
ATOM    430  CB  ILE A  55       6.256  -5.873   6.429  1.00 94.96           C  
ATOM    431  O   ILE A  55       5.065  -8.058   4.643  1.00 94.96           O  
ATOM    432  CG1 ILE A  55       6.398  -5.188   7.793  1.00 94.96           C  
ATOM    433  CG2 ILE A  55       6.837  -4.999   5.314  1.00 94.96           C  
ATOM    434  CD1 ILE A  55       7.834  -5.084   8.287  1.00 94.96           C  
ATOM    435  N   VAL A  56       4.022  -6.252   3.914  1.00 96.11           N  
ATOM    436  CA  VAL A  56       3.939  -6.761   2.549  1.00 96.11           C  
ATOM    437  C   VAL A  56       4.753  -5.869   1.615  1.00 96.11           C  
ATOM    438  CB  VAL A  56       2.475  -6.848   2.064  1.00 96.11           C  
ATOM    439  O   VAL A  56       4.463  -4.678   1.475  1.00 96.11           O  
ATOM    440  CG1 VAL A  56       2.404  -7.474   0.672  1.00 96.11           C  
ATOM    441  CG2 VAL A  56       1.631  -7.646   3.056  1.00 96.11           C  
ATOM    442  N   THR A  57       5.768  -6.493   1.041  1.00 96.46           N  
ATOM    443  CA  THR A  57       6.597  -5.788   0.070  1.00 96.46           C  
ATOM    444  C   THR A  57       6.378  -6.343  -1.334  1.00 96.46           C  
ATOM    445  CB  THR A  57       8.090  -5.884   0.436  1.00 96.46           C  
ATOM    446  O   THR A  57       6.472  -7.553  -1.551  1.00 96.46           O  
ATOM    447  CG2 THR A  57       8.936  -4.996  -0.471  1.00 96.46           C  
ATOM    448  OG1 THR A  57       8.270  -5.470   1.795  1.00 96.46           O  
ATOM    449  N   VAL A  58       6.097  -5.494  -2.265  1.00 96.47           N  
ATOM    450  CA  VAL A  58       5.826  -5.909  -3.638  1.00 96.47           C  
ATOM    451  C   VAL A  58       6.874  -5.312  -4.575  1.00 96.47           C  
ATOM    452  CB  VAL A  58       4.409  -5.490  -4.088  1.00 96.47           C  
ATOM    453  O   VAL A  58       7.017  -4.090  -4.658  1.00 96.47           O  
ATOM    454  CG1 VAL A  58       4.114  -6.009  -5.494  1.00 96.47           C  
ATOM    455  CG2 VAL A  58       3.363  -5.998  -3.097  1.00 96.47           C  
ATOM    456  N   HIS A  59       7.566  -6.263  -5.259  1.00 96.21           N  
ATOM    457  CA  HIS A  59       8.523  -5.870  -6.287  1.00 96.21           C  
ATOM    458  C   HIS A  59       7.977  -6.148  -7.683  1.00 96.21           C  
ATOM    459  CB  HIS A  59       9.853  -6.600  -6.088  1.00 96.21           C  
ATOM    460  O   HIS A  59       7.737  -7.303  -8.042  1.00 96.21           O  
ATOM    461  CG  HIS A  59      10.514  -6.296  -4.782  1.00 96.21           C  
ATOM    462  CD2 HIS A  59      10.225  -6.703  -3.523  1.00 96.21           C  
ATOM    463  ND1 HIS A  59      11.617  -5.476  -4.679  1.00 96.21           N  
ATOM    464  CE1 HIS A  59      11.979  -5.392  -3.409  1.00 96.21           C  
ATOM    465  NE2 HIS A  59      11.150  -6.127  -2.687  1.00 96.21           N  
ATOM    466  N   CYS A  60       7.755  -5.070  -8.410  1.00 93.07           N  
ATOM    467  CA  CYS A  60       7.389  -5.205  -9.815  1.00 93.07           C  
ATOM    468  C   CYS A  60       8.377  -4.466 -10.710  1.00 93.07           C  
ATOM    469  CB  CYS A  60       5.976  -4.675 -10.055  1.00 93.07           C  
ATOM    470  O   CYS A  60       8.282  -3.249 -10.874  1.00 93.07           O  
ATOM    471  SG  CYS A  60       4.701  -5.552  -9.123  1.00 93.07           S  
ATOM    472  N   GLY A  61       9.351  -5.252 -11.330  1.00 90.46           N  
ATOM    473  CA  GLY A  61      10.468  -4.580 -11.974  1.00 90.46           C  
ATOM    474  C   GLY A  61      11.376  -3.859 -10.996  1.00 90.46           C  
ATOM    475  O   GLY A  61      11.837  -4.450 -10.017  1.00 90.46           O  
ATOM    476  N   ASN A  62      11.568  -2.556 -11.176  1.00 90.03           N  
ATOM    477  CA  ASN A  62      12.425  -1.773 -10.291  1.00 90.03           C  
ATOM    478  C   ASN A  62      11.613  -1.044  -9.225  1.00 90.03           C  
ATOM    479  CB  ASN A  62      13.259  -0.775 -11.097  1.00 90.03           C  
ATOM    480  O   ASN A  62      12.176  -0.358  -8.371  1.00 90.03           O  
ATOM    481  CG  ASN A  62      14.281  -1.454 -11.989  1.00 90.03           C  
ATOM    482  ND2 ASN A  62      14.562  -0.848 -13.136  1.00 90.03           N  
ATOM    483  OD1 ASN A  62      14.812  -2.514 -11.649  1.00 90.03           O  
ATOM    484  N   GLU A  63      10.368  -1.311  -9.304  1.00 90.65           N  
ATOM    485  CA  GLU A  63       9.487  -0.588  -8.392  1.00 90.65           C  
ATOM    486  C   GLU A  63       9.195  -1.409  -7.139  1.00 90.65           C  
ATOM    487  CB  GLU A  63       8.178  -0.214  -9.092  1.00 90.65           C  
ATOM    488  O   GLU A  63       8.881  -2.598  -7.229  1.00 90.65           O  
ATOM    489  CG  GLU A  63       8.372   0.597 -10.366  1.00 90.65           C  
ATOM    490  CD  GLU A  63       8.827   2.024 -10.105  1.00 90.65           C  
ATOM    491  OE1 GLU A  63       9.582   2.581 -10.935  1.00 90.65           O  
ATOM    492  OE2 GLU A  63       8.427   2.589  -9.063  1.00 90.65           O  
ATOM    493  N   VAL A  64       9.337  -0.696  -5.995  1.00 93.73           N  
ATOM    494  CA  VAL A  64       9.092  -1.369  -4.724  1.00 93.73           C  
ATOM    495  C   VAL A  64       8.005  -0.627  -3.949  1.00 93.73           C  
ATOM    496  CB  VAL A  64      10.379  -1.466  -3.875  1.00 93.73           C  
ATOM    497  O   VAL A  64       8.077   0.592  -3.777  1.00 93.73           O  
ATOM    498  CG1 VAL A  64      10.133  -2.292  -2.613  1.00 93.73           C  
ATOM    499  CG2 VAL A  64      11.516  -2.069  -4.698  1.00 93.73           C  
ATOM    500  N   TYR A  65       7.005  -1.388  -3.503  1.00 93.26           N  
ATOM    501  CA  TYR A  65       5.917  -0.859  -2.689  1.00 93.26           C  
ATOM    502  C   TYR A  65       5.795  -1.625  -1.377  1.00 93.26           C  
ATOM    503  CB  TYR A  65       4.592  -0.921  -3.455  1.00 93.26           C  
ATOM    504  O   TYR A  65       6.033  -2.834  -1.333  1.00 93.26           O  
ATOM    505  CG  TYR A  65       4.678  -0.377  -4.861  1.00 93.26           C  
ATOM    506  CD1 TYR A  65       4.587   0.991  -5.106  1.00 93.26           C  
ATOM    507  CD2 TYR A  65       4.848  -1.230  -5.946  1.00 93.26           C  
ATOM    508  CE1 TYR A  65       4.664   1.497  -6.399  1.00 93.26           C  
ATOM    509  CE2 TYR A  65       4.926  -0.735  -7.244  1.00 93.26           C  
ATOM    510  OH  TYR A  65       4.910   1.122  -8.743  1.00 93.26           O  
ATOM    511  CZ  TYR A  65       4.833   0.627  -7.460  1.00 93.26           C  
ATOM    512  N   MET A  66       5.475  -0.835  -0.363  1.00 96.05           N  
ATOM    513  CA  MET A  66       5.412  -1.483   0.944  1.00 96.05           C  
ATOM    514  C   MET A  66       4.118  -1.123   1.667  1.00 96.05           C  
ATOM    515  CB  MET A  66       6.617  -1.088   1.799  1.00 96.05           C  
ATOM    516  O   MET A  66       3.731   0.046   1.712  1.00 96.05           O  
ATOM    517  CG  MET A  66       6.710  -1.845   3.114  1.00 96.05           C  
ATOM    518  SD  MET A  66       8.220  -1.419   4.065  1.00 96.05           S  
ATOM    519  CE  MET A  66       9.493  -2.105   2.969  1.00 96.05           C  
ATOM    520  N   PHE A  67       3.423  -2.188   2.185  1.00 94.84           N  
ATOM    521  CA  PHE A  67       2.206  -2.043   2.973  1.00 94.84           C  
ATOM    522  C   PHE A  67       2.384  -2.648   4.361  1.00 94.84           C  
ATOM    523  CB  PHE A  67       1.020  -2.702   2.261  1.00 94.84           C  
ATOM    524  O   PHE A  67       2.751  -3.818   4.491  1.00 94.84           O  
ATOM    525  CG  PHE A  67       0.803  -2.204   0.857  1.00 94.84           C  
ATOM    526  CD1 PHE A  67      -0.040  -1.128   0.609  1.00 94.84           C  
ATOM    527  CD2 PHE A  67       1.442  -2.814  -0.214  1.00 94.84           C  
ATOM    528  CE1 PHE A  67      -0.243  -0.666  -0.689  1.00 94.84           C  
ATOM    529  CE2 PHE A  67       1.244  -2.357  -1.514  1.00 94.84           C  
ATOM    530  CZ  PHE A  67       0.401  -1.284  -1.750  1.00 94.84           C  
ATOM    531  N   VAL A  68       2.095  -1.760   5.335  1.00 92.97           N  
ATOM    532  CA  VAL A  68       2.404  -2.200   6.692  1.00 92.97           C  
ATOM    533  C   VAL A  68       1.146  -2.136   7.555  1.00 92.97           C  
ATOM    534  CB  VAL A  68       3.527  -1.346   7.323  1.00 92.97           C  
ATOM    535  O   VAL A  68       0.471  -1.105   7.605  1.00 92.97           O  
ATOM    536  CG1 VAL A  68       3.909  -1.889   8.699  1.00 92.97           C  
ATOM    537  CG2 VAL A  68       4.746  -1.306   6.404  1.00 92.97           C  
ATOM    538  N   LEU A  69       0.801  -3.267   8.091  1.00 91.15           N  
ATOM    539  CA  LEU A  69      -0.145  -3.345   9.198  1.00 91.15           C  
ATOM    540  C   LEU A  69       0.577  -3.628  10.511  1.00 91.15           C  
ATOM    541  CB  LEU A  69      -1.193  -4.429   8.933  1.00 91.15           C  
ATOM    542  O   LEU A  69       1.205  -4.678  10.665  1.00 91.15           O  
ATOM    543  CG  LEU A  69      -2.227  -4.657  10.037  1.00 91.15           C  
ATOM    544  CD1 LEU A  69      -3.179  -3.469  10.124  1.00 91.15           C  
ATOM    545  CD2 LEU A  69      -2.997  -5.949   9.790  1.00 91.15           C  
ATOM    546  N   ALA A  70       0.461  -2.651  11.435  1.00 89.32           N  
ATOM    547  CA  ALA A  70       1.236  -2.836  12.659  1.00 89.32           C  
ATOM    548  C   ALA A  70       0.466  -2.334  13.877  1.00 89.32           C  
ATOM    549  CB  ALA A  70       2.580  -2.122  12.551  1.00 89.32           C  
ATOM    550  O   ALA A  70      -0.206  -1.302  13.812  1.00 89.32           O  
ATOM    551  N   THR A  71       0.449  -3.101  14.981  1.00 88.54           N  
ATOM    552  CA  THR A  71      -0.018  -2.634  16.282  1.00 88.54           C  
ATOM    553  C   THR A  71       1.161  -2.291  17.189  1.00 88.54           C  
ATOM    554  CB  THR A  71      -0.907  -3.688  16.968  1.00 88.54           C  
ATOM    555  O   THR A  71       1.013  -1.530  18.147  1.00 88.54           O  
ATOM    556  CG2 THR A  71      -2.167  -3.960  16.153  1.00 88.54           C  
ATOM    557  OG1 THR A  71      -0.169  -4.908  17.108  1.00 88.54           O  
ATOM    558  N   ASP A  72       2.303  -2.777  16.824  1.00 90.40           N  
ATOM    559  CA  ASP A  72       3.558  -2.548  17.534  1.00 90.40           C  
ATOM    560  C   ASP A  72       4.385  -1.462  16.850  1.00 90.40           C  
ATOM    561  CB  ASP A  72       4.366  -3.844  17.629  1.00 90.40           C  
ATOM    562  O   ASP A  72       4.862  -1.652  15.728  1.00 90.40           O  
ATOM    563  CG  ASP A  72       5.665  -3.678  18.397  1.00 90.40           C  
ATOM    564  OD1 ASP A  72       6.005  -2.538  18.781  1.00 90.40           O  
ATOM    565  OD2 ASP A  72       6.357  -4.696  18.616  1.00 90.40           O  
ATOM    566  N   PRO A  73       4.670  -0.296  17.483  1.00 91.02           N  
ATOM    567  CA  PRO A  73       5.431   0.805  16.887  1.00 91.02           C  
ATOM    568  C   PRO A  73       6.835   0.388  16.457  1.00 91.02           C  
ATOM    569  CB  PRO A  73       5.489   1.843  18.011  1.00 91.02           C  
ATOM    570  O   PRO A  73       7.369   0.917  15.479  1.00 91.02           O  
ATOM    571  CG  PRO A  73       4.307   1.539  18.873  1.00 91.02           C  
ATOM    572  CD  PRO A  73       4.059   0.058  18.839  1.00 91.02           C  
ATOM    573  N   GLU A  74       7.460  -0.476  17.197  1.00 92.22           N  
ATOM    574  CA  GLU A  74       8.802  -0.931  16.843  1.00 92.22           C  
ATOM    575  C   GLU A  74       8.800  -1.668  15.507  1.00 92.22           C  
ATOM    576  CB  GLU A  74       9.370  -1.834  17.941  1.00 92.22           C  
ATOM    577  O   GLU A  74       9.746  -1.551  14.726  1.00 92.22           O  
ATOM    578  CG  GLU A  74       9.696  -1.100  19.233  1.00 92.22           C  
ATOM    579  CD  GLU A  74      10.721   0.008  19.051  1.00 92.22           C  
ATOM    580  OE1 GLU A  74      10.430   1.170  19.416  1.00 92.22           O  
ATOM    581  OE2 GLU A  74      11.823  -0.287  18.539  1.00 92.22           O  
ATOM    582  N   PHE A  75       7.742  -2.411  15.327  1.00 91.51           N  
ATOM    583  CA  PHE A  75       7.572  -3.124  14.066  1.00 91.51           C  
ATOM    584  C   PHE A  75       7.438  -2.146  12.905  1.00 91.51           C  
ATOM    585  CB  PHE A  75       6.345  -4.040  14.126  1.00 91.51           C  
ATOM    586  O   PHE A  75       8.044  -2.341  11.850  1.00 91.51           O  
ATOM    587  CG  PHE A  75       6.237  -4.987  12.961  1.00 91.51           C  
ATOM    588  CD1 PHE A  75       5.384  -4.711  11.900  1.00 91.51           C  
ATOM    589  CD2 PHE A  75       6.990  -6.153  12.928  1.00 91.51           C  
ATOM    590  CE1 PHE A  75       5.282  -5.586  10.821  1.00 91.51           C  
ATOM    591  CE2 PHE A  75       6.894  -7.032  11.852  1.00 91.51           C  
ATOM    592  CZ  PHE A  75       6.038  -6.747  10.801  1.00 91.51           C  
ATOM    593  N   ALA A  76       6.679  -1.049  13.108  1.00 91.55           N  
ATOM    594  CA  ALA A  76       6.515  -0.004  12.101  1.00 91.55           C  
ATOM    595  C   ALA A  76       7.845   0.679  11.797  1.00 91.55           C  
ATOM    596  CB  ALA A  76       5.485   1.024  12.564  1.00 91.55           C  
ATOM    597  O   ALA A  76       8.145   0.981  10.640  1.00 91.55           O  
ATOM    598  N   LYS A  77       8.672   0.859  12.799  1.00 92.87           N  
ATOM    599  CA  LYS A  77       9.983   1.476  12.614  1.00 92.87           C  
ATOM    600  C   LYS A  77      10.894   0.587  11.771  1.00 92.87           C  
ATOM    601  CB  LYS A  77      10.637   1.764  13.966  1.00 92.87           C  
ATOM    602  O   LYS A  77      11.651   1.083  10.934  1.00 92.87           O  
ATOM    603  CG  LYS A  77      10.031   2.948  14.706  1.00 92.87           C  
ATOM    604  CD  LYS A  77      10.746   3.207  16.026  1.00 92.87           C  
ATOM    605  CE  LYS A  77      10.093   4.341  16.803  1.00 92.87           C  
ATOM    606  NZ  LYS A  77      10.749   4.556  18.128  1.00 92.87           N  
ATOM    607  N   LEU A  78      10.780  -0.648  12.058  1.00 92.67           N  
ATOM    608  CA  LEU A  78      11.535  -1.610  11.264  1.00 92.67           C  
ATOM    609  C   LEU A  78      11.144  -1.527   9.792  1.00 92.67           C  
ATOM    610  CB  LEU A  78      11.308  -3.032  11.785  1.00 92.67           C  
ATOM    611  O   LEU A  78      12.011  -1.488   8.916  1.00 92.67           O  
ATOM    612  CG  LEU A  78      12.041  -4.151  11.044  1.00 92.67           C  
ATOM    613  CD1 LEU A  78      13.545  -4.037  11.266  1.00 92.67           C  
ATOM    614  CD2 LEU A  78      11.531  -5.515  11.495  1.00 92.67           C  
ATOM    615  N   ALA A  79       9.857  -1.479   9.534  1.00 92.64           N  
ATOM    616  CA  ALA A  79       9.358  -1.367   8.166  1.00 92.64           C  
ATOM    617  C   ALA A  79       9.872  -0.096   7.496  1.00 92.64           C  
ATOM    618  CB  ALA A  79       7.831  -1.390   8.153  1.00 92.64           C  
ATOM    619  O   ALA A  79      10.273  -0.119   6.330  1.00 92.64           O  
ATOM    620  N   GLU A  80       9.964   0.906   8.203  1.00 93.23           N  
ATOM    621  CA  GLU A  80      10.440   2.179   7.670  1.00 93.23           C  
ATOM    622  C   GLU A  80      11.914   2.099   7.283  1.00 93.23           C  
ATOM    623  CB  GLU A  80      10.223   3.303   8.686  1.00 93.23           C  
ATOM    624  O   GLU A  80      12.317   2.625   6.243  1.00 93.23           O  
ATOM    625  CG  GLU A  80       8.761   3.674   8.890  1.00 93.23           C  
ATOM    626  CD  GLU A  80       8.556   4.750   9.944  1.00 93.23           C  
ATOM    627  OE1 GLU A  80       7.486   5.399   9.950  1.00 93.23           O  
ATOM    628  OE2 GLU A  80       9.474   4.945  10.772  1.00 93.23           O  
ATOM    629  N   LYS A  81      12.645   1.506   8.171  1.00 93.73           N  
ATOM    630  CA  LYS A  81      14.063   1.327   7.875  1.00 93.73           C  
ATOM    631  C   LYS A  81      14.259   0.520   6.594  1.00 93.73           C  
ATOM    632  CB  LYS A  81      14.772   0.638   9.042  1.00 93.73           C  
ATOM    633  O   LYS A  81      15.057   0.896   5.734  1.00 93.73           O  
ATOM    634  CG  LYS A  81      16.282   0.545   8.880  1.00 93.73           C  
ATOM    635  CD  LYS A  81      16.931  -0.142  10.075  1.00 93.73           C  
ATOM    636  CE  LYS A  81      18.431  -0.315   9.875  1.00 93.73           C  
ATOM    637  NZ  LYS A  81      19.066  -1.016  11.031  1.00 93.73           N  
ATOM    638  N   TRP A  82      13.471  -0.587   6.522  1.00 93.15           N  
ATOM    639  CA  TRP A  82      13.550  -1.417   5.324  1.00 93.15           C  
ATOM    640  C   TRP A  82      13.198  -0.610   4.078  1.00 93.15           C  
ATOM    641  CB  TRP A  82      12.618  -2.626   5.444  1.00 93.15           C  
ATOM    642  O   TRP A  82      13.870  -0.721   3.050  1.00 93.15           O  
ATOM    643  CG  TRP A  82      13.087  -3.661   6.422  1.00 93.15           C  
ATOM    644  CD1 TRP A  82      14.292  -3.699   7.067  1.00 93.15           C  
ATOM    645  CD2 TRP A  82      12.360  -4.812   6.862  1.00 93.15           C  
ATOM    646  CE2 TRP A  82      13.185  -5.504   7.776  1.00 93.15           C  
ATOM    647  CE3 TRP A  82      11.089  -5.326   6.572  1.00 93.15           C  
ATOM    648  NE1 TRP A  82      14.357  -4.805   7.883  1.00 93.15           N  
ATOM    649  CH2 TRP A  82      11.531  -7.165   8.101  1.00 93.15           C  
ATOM    650  CZ2 TRP A  82      12.779  -6.685   8.403  1.00 93.15           C  
ATOM    651  CZ3 TRP A  82      10.686  -6.501   7.197  1.00 93.15           C  
ATOM    652  N   ALA A  83      12.141   0.134   4.261  1.00 92.77           N  
ATOM    653  CA  ALA A  83      11.668   0.941   3.139  1.00 92.77           C  
ATOM    654  C   ALA A  83      12.757   1.891   2.649  1.00 92.77           C  
ATOM    655  CB  ALA A  83      10.421   1.727   3.538  1.00 92.77           C  
ATOM    656  O   ALA A  83      12.940   2.065   1.442  1.00 92.77           O  
ATOM    657  N   GLU A  84      13.475   2.468   3.516  1.00 91.76           N  
ATOM    658  CA  GLU A  84      14.564   3.374   3.164  1.00 91.76           C  
ATOM    659  C   GLU A  84      15.685   2.633   2.439  1.00 91.76           C  
ATOM    660  CB  GLU A  84      15.114   4.065   4.414  1.00 91.76           C  
ATOM    661  O   GLU A  84      16.186   3.104   1.416  1.00 91.76           O  
ATOM    662  CG  GLU A  84      16.154   5.136   4.117  1.00 91.76           C  
ATOM    663  CD  GLU A  84      16.607   5.892   5.356  1.00 91.76           C  
ATOM    664  OE1 GLU A  84      17.422   6.834   5.228  1.00 91.76           O  
ATOM    665  OE2 GLU A  84      16.144   5.540   6.463  1.00 91.76           O  
ATOM    666  N   GLU A  85      16.013   1.490   2.871  1.00 93.55           N  
ATOM    667  CA  GLU A  85      17.121   0.705   2.334  1.00 93.55           C  
ATOM    668  C   GLU A  85      16.799   0.180   0.937  1.00 93.55           C  
ATOM    669  CB  GLU A  85      17.457  -0.460   3.268  1.00 93.55           C  
ATOM    670  O   GLU A  85      17.686   0.077   0.088  1.00 93.55           O  
ATOM    671  CG  GLU A  85      18.073  -0.029   4.592  1.00 93.55           C  
ATOM    672  CD  GLU A  85      18.232  -1.173   5.580  1.00 93.55           C  
ATOM    673  OE1 GLU A  85      18.776  -0.948   6.685  1.00 93.55           O  
ATOM    674  OE2 GLU A  85      17.811  -2.303   5.247  1.00 93.55           O  
ATOM    675  N   MET A  86      15.538  -0.012   0.708  1.00 92.21           N  
ATOM    676  CA  MET A  86      15.123  -0.632  -0.547  1.00 92.21           C  
ATOM    677  C   MET A  86      14.671   0.423  -1.551  1.00 92.21           C  
ATOM    678  CB  MET A  86      13.997  -1.639  -0.304  1.00 92.21           C  
ATOM    679  O   MET A  86      14.262   0.091  -2.665  1.00 92.21           O  
ATOM    680  CG  MET A  86      14.416  -2.838   0.531  1.00 92.21           C  
ATOM    681  SD  MET A  86      13.061  -4.057   0.740  1.00 92.21           S  
ATOM    682  CE  MET A  86      12.014  -3.171   1.927  1.00 92.21           C  
ATOM    683  N   ASN A  87      14.733   1.692  -1.158  1.00 91.50           N  
ATOM    684  CA  ASN A  87      14.248   2.772  -2.010  1.00 91.50           C  
ATOM    685  C   ASN A  87      12.786   2.568  -2.395  1.00 91.50           C  
ATOM    686  CB  ASN A  87      15.115   2.896  -3.265  1.00 91.50           C  
ATOM    687  O   ASN A  87      12.432   2.654  -3.573  1.00 91.50           O  
ATOM    688  CG  ASN A  87      16.541   3.305  -2.951  1.00 91.50           C  
ATOM    689  ND2 ASN A  87      17.496   2.464  -3.329  1.00 91.50           N  
ATOM    690  OD1 ASN A  87      16.782   4.368  -2.372  1.00 91.50           O  
ATOM    691  N   VAL A  88      11.919   2.279  -1.395  1.00 93.42           N  
ATOM    692  CA  VAL A  88      10.490   2.061  -1.594  1.00 93.42           C  
ATOM    693  C   VAL A  88       9.841   3.338  -2.123  1.00 93.42           C  
ATOM    694  CB  VAL A  88       9.797   1.612  -0.288  1.00 93.42           C  
ATOM    695  O   VAL A  88      10.077   4.427  -1.595  1.00 93.42           O  
ATOM    696  CG1 VAL A  88       8.280   1.566  -0.470  1.00 93.42           C  
ATOM    697  CG2 VAL A  88      10.326   0.249   0.155  1.00 93.42           C  
ATOM    698  N   LYS A  89       8.945   3.198  -3.156  1.00 92.68           N  
ATOM    699  CA  LYS A  89       8.317   4.356  -3.785  1.00 92.68           C  
ATOM    700  C   LYS A  89       7.145   4.866  -2.952  1.00 92.68           C  
ATOM    701  CB  LYS A  89       7.844   4.009  -5.198  1.00 92.68           C  
ATOM    702  O   LYS A  89       6.979   6.075  -2.779  1.00 92.68           O  
ATOM    703  CG  LYS A  89       8.969   3.885  -6.214  1.00 92.68           C  
ATOM    704  CD  LYS A  89       8.429   3.715  -7.628  1.00 92.68           C  
ATOM    705  CE  LYS A  89       9.550   3.701  -8.658  1.00 92.68           C  
ATOM    706  NZ  LYS A  89       9.028   3.493 -10.042  1.00 92.68           N  
ATOM    707  N   ILE A  90       6.410   3.968  -2.461  1.00 94.37           N  
ATOM    708  CA  ILE A  90       5.254   4.315  -1.641  1.00 94.37           C  
ATOM    709  C   ILE A  90       5.195   3.401  -0.420  1.00 94.37           C  
ATOM    710  CB  ILE A  90       3.940   4.220  -2.447  1.00 94.37           C  
ATOM    711  O   ILE A  90       5.268   2.176  -0.549  1.00 94.37           O  
ATOM    712  CG1 ILE A  90       3.990   5.152  -3.663  1.00 94.37           C  
ATOM    713  CG2 ILE A  90       2.736   4.545  -1.557  1.00 94.37           C  
ATOM    714  CD1 ILE A  90       4.085   6.629  -3.307  1.00 94.37           C  
ATOM    715  N   ILE A  91       5.014   4.002   0.798  1.00 95.08           N  
ATOM    716  CA  ILE A  91       4.828   3.242   2.029  1.00 95.08           C  
ATOM    717  C   ILE A  91       3.490   3.611   2.666  1.00 95.08           C  
ATOM    718  CB  ILE A  91       5.982   3.488   3.026  1.00 95.08           C  
ATOM    719  O   ILE A  91       3.198   4.791   2.873  1.00 95.08           O  
ATOM    720  CG1 ILE A  91       7.334   3.218   2.355  1.00 95.08           C  
ATOM    721  CG2 ILE A  91       5.809   2.623   4.278  1.00 95.08           C  
ATOM    722  CD1 ILE A  91       8.535   3.643   3.189  1.00 95.08           C  
ATOM    723  N   VAL A  92       2.693   2.656   2.843  1.00 94.99           N  
ATOM    724  CA  VAL A  92       1.456   2.850   3.593  1.00 94.99           C  
ATOM    725  C   VAL A  92       1.536   2.103   4.923  1.00 94.99           C  
ATOM    726  CB  VAL A  92       0.225   2.376   2.789  1.00 94.99           C  
ATOM    727  O   VAL A  92       1.663   0.877   4.946  1.00 94.99           O  
ATOM    728  CG1 VAL A  92      -1.063   2.645   3.566  1.00 94.99           C  
ATOM    729  CG2 VAL A  92       0.182   3.063   1.425  1.00 94.99           C  
ATOM    730  N   ILE A  93       1.435   2.891   6.048  1.00 94.27           N  
ATOM    731  CA  ILE A  93       1.517   2.295   7.377  1.00 94.27           C  
ATOM    732  C   ILE A  93       0.217   2.548   8.137  1.00 94.27           C  
ATOM    733  CB  ILE A  93       2.719   2.850   8.173  1.00 94.27           C  
ATOM    734  O   ILE A  93      -0.202   3.696   8.298  1.00 94.27           O  
ATOM    735  CG1 ILE A  93       4.023   2.621   7.399  1.00 94.27           C  
ATOM    736  CG2 ILE A  93       2.788   2.211   9.563  1.00 94.27           C  
ATOM    737  CD1 ILE A  93       5.238   3.295   8.021  1.00 94.27           C  
ATOM    738  N   VAL A  94      -0.311   1.477   8.606  1.00 91.24           N  
ATOM    739  CA  VAL A  94      -1.430   1.585   9.536  1.00 91.24           C  
ATOM    740  C   VAL A  94      -0.979   1.176  10.936  1.00 91.24           C  
ATOM    741  CB  VAL A  94      -2.627   0.719   9.086  1.00 91.24           C  
ATOM    742  O   VAL A  94      -0.616   0.020  11.165  1.00 91.24           O  
ATOM    743  CG1 VAL A  94      -3.804   0.884  10.047  1.00 91.24           C  
ATOM    744  CG2 VAL A  94      -3.042   1.080   7.661  1.00 91.24           C  
ATOM    745  N   LEU A  95      -1.028   2.139  11.788  1.00 90.82           N  
ATOM    746  CA  LEU A  95      -0.568   1.923  13.156  1.00 90.82           C  
ATOM    747  C   LEU A  95      -1.505   2.593  14.155  1.00 90.82           C  
ATOM    748  CB  LEU A  95       0.854   2.460  13.334  1.00 90.82           C  
ATOM    749  O   LEU A  95      -1.667   3.815  14.139  1.00 90.82           O  
ATOM    750  CG  LEU A  95       1.451   2.345  14.738  1.00 90.82           C  
ATOM    751  CD1 LEU A  95       1.637   0.880  15.117  1.00 90.82           C  
ATOM    752  CD2 LEU A  95       2.776   3.096  14.819  1.00 90.82           C  
ATOM    753  N   ASN A  96      -2.172   1.774  15.030  1.00 86.68           N  
ATOM    754  CA  ASN A  96      -2.999   2.222  16.146  1.00 86.68           C  
ATOM    755  C   ASN A  96      -3.992   3.297  15.712  1.00 86.68           C  
ATOM    756  CB  ASN A  96      -2.123   2.739  17.289  1.00 86.68           C  
ATOM    757  O   ASN A  96      -4.112   4.336  16.363  1.00 86.68           O  
ATOM    758  CG  ASN A  96      -1.307   1.640  17.942  1.00 86.68           C  
ATOM    759  ND2 ASN A  96      -0.114   1.987  18.410  1.00 86.68           N  
ATOM    760  OD1 ASN A  96      -1.746   0.490  18.024  1.00 86.68           O  
ATOM    761  N   GLY A  97      -4.665   3.044  14.543  1.00 86.31           N  
ATOM    762  CA  GLY A  97      -5.737   3.949  14.159  1.00 86.31           C  
ATOM    763  C   GLY A  97      -5.257   5.126  13.332  1.00 86.31           C  
ATOM    764  O   GLY A  97      -5.975   6.115  13.175  1.00 86.31           O  
ATOM    765  N   ARG A  98      -4.014   5.003  12.925  1.00 92.98           N  
ATOM    766  CA  ARG A  98      -3.416   6.060  12.116  1.00 92.98           C  
ATOM    767  C   ARG A  98      -2.875   5.505  10.803  1.00 92.98           C  
ATOM    768  CB  ARG A  98      -2.298   6.763  12.889  1.00 92.98           C  
ATOM    769  O   ARG A  98      -2.190   4.480  10.792  1.00 92.98           O  
ATOM    770  CG  ARG A  98      -1.709   7.963  12.165  1.00 92.98           C  
ATOM    771  CD  ARG A  98      -0.576   8.599  12.958  1.00 92.98           C  
ATOM    772  NE  ARG A  98      -1.048   9.154  14.223  1.00 92.98           N  
ATOM    773  NH1 ARG A  98       1.050   9.751  14.983  1.00 92.98           N  
ATOM    774  NH2 ARG A  98      -0.801  10.164  16.271  1.00 92.98           N  
ATOM    775  CZ  ARG A  98      -0.265   9.688  15.156  1.00 92.98           C  
ATOM    776  N   VAL A  99      -3.271   6.183   9.748  1.00 94.45           N  
ATOM    777  CA  VAL A  99      -2.738   5.853   8.431  1.00 94.45           C  
ATOM    778  C   VAL A  99      -1.655   6.858   8.045  1.00 94.45           C  
ATOM    779  CB  VAL A  99      -3.850   5.830   7.358  1.00 94.45           C  
ATOM    780  O   VAL A  99      -1.871   8.070   8.113  1.00 94.45           O  
ATOM    781  CG1 VAL A  99      -3.257   5.588   5.971  1.00 94.45           C  
ATOM    782  CG2 VAL A  99      -4.890   4.762   7.692  1.00 94.45           C  
ATOM    783  N   ARG A 100      -0.535   6.315   7.743  1.00 95.98           N  
ATOM    784  CA  ARG A 100       0.568   7.138   7.258  1.00 95.98           C  
ATOM    785  C   ARG A 100       0.979   6.727   5.848  1.00 95.98           C  
ATOM    786  CB  ARG A 100       1.767   7.041   8.203  1.00 95.98           C  
ATOM    787  O   ARG A 100       1.172   5.541   5.573  1.00 95.98           O  
ATOM    788  CG  ARG A 100       2.880   8.028   7.889  1.00 95.98           C  
ATOM    789  CD  ARG A 100       3.991   7.975   8.928  1.00 95.98           C  
ATOM    790  NE  ARG A 100       4.574   6.639   9.027  1.00 95.98           N  
ATOM    791  NH1 ARG A 100       6.651   7.371   9.723  1.00 95.98           N  
ATOM    792  NH2 ARG A 100       6.250   5.130   9.456  1.00 95.98           N  
ATOM    793  CZ  ARG A 100       5.824   6.383   9.402  1.00 95.98           C  
ATOM    794  N   VAL A 101       1.031   7.699   5.010  1.00 96.63           N  
ATOM    795  CA  VAL A 101       1.476   7.463   3.641  1.00 96.63           C  
ATOM    796  C   VAL A 101       2.717   8.304   3.348  1.00 96.63           C  
ATOM    797  CB  VAL A 101       0.363   7.782   2.618  1.00 96.63           C  
ATOM    798  O   VAL A 101       2.705   9.523   3.533  1.00 96.63           O  
ATOM    799  CG1 VAL A 101       0.833   7.481   1.196  1.00 96.63           C  
ATOM    800  CG2 VAL A 101      -0.903   6.991   2.945  1.00 96.63           C  
ATOM    801  N   ARG A 102       3.782   7.649   2.981  1.00 96.64           N  
ATOM    802  CA  ARG A 102       4.993   8.335   2.543  1.00 96.64           C  
ATOM    803  C   ARG A 102       5.194   8.186   1.038  1.00 96.64           C  
ATOM    804  CB  ARG A 102       6.216   7.799   3.290  1.00 96.64           C  
ATOM    805  O   ARG A 102       5.097   7.080   0.501  1.00 96.64           O  
ATOM    806  CG  ARG A 102       7.500   8.556   2.994  1.00 96.64           C  
ATOM    807  CD  ARG A 102       8.672   8.016   3.802  1.00 96.64           C  
ATOM    808  NE  ARG A 102       9.043   6.668   3.380  1.00 96.64           N  
ATOM    809  NH1 ARG A 102      11.152   6.731   4.320  1.00 96.64           N  
ATOM    810  NH2 ARG A 102      10.445   4.857   3.205  1.00 96.64           N  
ATOM    811  CZ  ARG A 102      10.212   6.089   3.636  1.00 96.64           C  
ATOM    812  N   ASN A 103       5.474   9.378   0.436  1.00 95.94           N  
ATOM    813  CA  ASN A 103       5.660   9.414  -1.011  1.00 95.94           C  
ATOM    814  C   ASN A 103       7.134   9.547  -1.384  1.00 95.94           C  
ATOM    815  CB  ASN A 103       4.851  10.557  -1.628  1.00 95.94           C  
ATOM    816  O   ASN A 103       7.709  10.632  -1.281  1.00 95.94           O  
ATOM    817  CG  ASN A 103       4.980  10.615  -3.138  1.00 95.94           C  
ATOM    818  ND2 ASN A 103       4.464  11.682  -3.736  1.00 95.94           N  
ATOM    819  OD1 ASN A 103       5.539   9.708  -3.761  1.00 95.94           O  
ATOM    820  N   GLY A 104       7.718   8.379  -1.813  1.00 92.54           N  
ATOM    821  CA  GLY A 104       9.113   8.371  -2.225  1.00 92.54           C  
ATOM    822  C   GLY A 104       9.293   8.517  -3.725  1.00 92.54           C  
ATOM    823  O   GLY A 104      10.403   8.365  -4.239  1.00 92.54           O  
ATOM    824  N   THR A 105       8.281   8.805  -4.429  1.00 92.57           N  
ATOM    825  CA  THR A 105       8.352   8.986  -5.875  1.00 92.57           C  
ATOM    826  C   THR A 105       8.867  10.380  -6.220  1.00 92.57           C  
ATOM    827  CB  THR A 105       6.978   8.766  -6.534  1.00 92.57           C  
ATOM    828  O   THR A 105       9.202  11.163  -5.329  1.00 92.57           O  
ATOM    829  CG2 THR A 105       6.313   7.498  -6.009  1.00 92.57           C  
ATOM    830  OG1 THR A 105       6.133   9.888  -6.250  1.00 92.57           O  
ATOM    831  N   ASP A 106       8.971  10.679  -7.546  1.00 93.74           N  
ATOM    832  CA  ASP A 106       9.444  11.984  -7.996  1.00 93.74           C  
ATOM    833  C   ASP A 106       8.277  12.878  -8.409  1.00 93.74           C  
ATOM    834  CB  ASP A 106      10.425  11.828  -9.160  1.00 93.74           C  
ATOM    835  O   ASP A 106       8.478  13.914  -9.047  1.00 93.74           O  
ATOM    836  CG  ASP A 106       9.834  11.071 -10.336  1.00 93.74           C  
ATOM    837  OD1 ASP A 106       8.750  10.465 -10.189  1.00 93.74           O  
ATOM    838  OD2 ASP A 106      10.459  11.077 -11.418  1.00 93.74           O  
ATOM    839  N   ARG A 107       7.048  12.438  -8.137  1.00 95.41           N  
ATOM    840  CA  ARG A 107       5.851  13.200  -8.480  1.00 95.41           C  
ATOM    841  C   ARG A 107       4.851  13.194  -7.329  1.00 95.41           C  
ATOM    842  CB  ARG A 107       5.199  12.636  -9.744  1.00 95.41           C  
ATOM    843  O   ARG A 107       4.933  12.352  -6.432  1.00 95.41           O  
ATOM    844  CG  ARG A 107       4.790  11.176  -9.628  1.00 95.41           C  
ATOM    845  CD  ARG A 107       4.382  10.596 -10.975  1.00 95.41           C  
ATOM    846  NE  ARG A 107       5.491   9.895 -11.617  1.00 95.41           N  
ATOM    847  NH1 ARG A 107       4.385   9.550 -13.616  1.00 95.41           N  
ATOM    848  NH2 ARG A 107       6.532   8.792 -13.342  1.00 95.41           N  
ATOM    849  CZ  ARG A 107       5.467   9.414 -12.857  1.00 95.41           C  
ATOM    850  N   PRO A 108       3.873  14.202  -7.436  1.00 96.93           N  
ATOM    851  CA  PRO A 108       2.834  14.195  -6.404  1.00 96.93           C  
ATOM    852  C   PRO A 108       1.876  13.013  -6.539  1.00 96.93           C  
ATOM    853  CB  PRO A 108       2.101  15.520  -6.633  1.00 96.93           C  
ATOM    854  O   PRO A 108       1.666  12.507  -7.644  1.00 96.93           O  
ATOM    855  CG  PRO A 108       2.367  15.862  -8.063  1.00 96.93           C  
ATOM    856  CD  PRO A 108       3.703  15.294  -8.449  1.00 96.93           C  
ATOM    857  N   CYS A 109       1.435  12.538  -5.369  1.00 97.60           N  
ATOM    858  CA  CYS A 109       0.477  11.438  -5.341  1.00 97.60           C  
ATOM    859  C   CYS A 109      -0.860  11.892  -4.768  1.00 97.60           C  
ATOM    860  CB  CYS A 109       1.024  10.271  -4.519  1.00 97.60           C  
ATOM    861  O   CYS A 109      -0.900  12.726  -3.862  1.00 97.60           O  
ATOM    862  SG  CYS A 109       2.512   9.522  -5.218  1.00 97.60           S  
ATOM    863  N   ARG A 110      -1.877  11.464  -5.442  1.00 98.12           N  
ATOM    864  CA  ARG A 110      -3.213  11.620  -4.876  1.00 98.12           C  
ATOM    865  C   ARG A 110      -3.562  10.447  -3.966  1.00 98.12           C  
ATOM    866  CB  ARG A 110      -4.256  11.749  -5.987  1.00 98.12           C  
ATOM    867  O   ARG A 110      -3.510   9.290  -4.388  1.00 98.12           O  
ATOM    868  CG  ARG A 110      -5.661  12.037  -5.483  1.00 98.12           C  
ATOM    869  CD  ARG A 110      -6.656  12.167  -6.628  1.00 98.12           C  
ATOM    870  NE  ARG A 110      -6.416  13.372  -7.417  1.00 98.12           N  
ATOM    871  NH1 ARG A 110      -7.847  12.785  -9.132  1.00 98.12           N  
ATOM    872  NH2 ARG A 110      -6.696  14.765  -9.221  1.00 98.12           N  
ATOM    873  CZ  ARG A 110      -6.987  13.638  -8.588  1.00 98.12           C  
ATOM    874  N   VAL A 111      -3.878  10.749  -2.697  1.00 97.74           N  
ATOM    875  CA  VAL A 111      -4.197   9.716  -1.718  1.00 97.74           C  
ATOM    876  C   VAL A 111      -5.651   9.858  -1.272  1.00 97.74           C  
ATOM    877  CB  VAL A 111      -3.255   9.783  -0.495  1.00 97.74           C  
ATOM    878  O   VAL A 111      -6.067  10.927  -0.820  1.00 97.74           O  
ATOM    879  CG1 VAL A 111      -3.613   8.700   0.522  1.00 97.74           C  
ATOM    880  CG2 VAL A 111      -1.799   9.647  -0.935  1.00 97.74           C  
ATOM    881  N   ARG A 112      -6.414   8.736  -1.488  1.00 97.41           N  
ATOM    882  CA  ARG A 112      -7.792   8.670  -1.013  1.00 97.41           C  
ATOM    883  C   ARG A 112      -7.923   7.699   0.156  1.00 97.41           C  
ATOM    884  CB  ARG A 112      -8.733   8.255  -2.146  1.00 97.41           C  
ATOM    885  O   ARG A 112      -7.535   6.534   0.049  1.00 97.41           O  
ATOM    886  CG  ARG A 112      -8.931   9.326  -3.206  1.00 97.41           C  
ATOM    887  CD  ARG A 112      -9.970   8.913  -4.239  1.00 97.41           C  
ATOM    888  NE  ARG A 112      -9.537   7.744  -5.001  1.00 97.41           N  
ATOM    889  NH1 ARG A 112     -11.536   7.482  -6.129  1.00 97.41           N  
ATOM    890  NH2 ARG A 112      -9.797   6.040  -6.518  1.00 97.41           N  
ATOM    891  CZ  ARG A 112     -10.291   7.092  -5.881  1.00 97.41           C  
ATOM    892  N   VAL A 113      -8.388   8.207   1.259  1.00 95.94           N  
ATOM    893  CA  VAL A 113      -8.626   7.382   2.439  1.00 95.94           C  
ATOM    894  C   VAL A 113     -10.128   7.244   2.679  1.00 95.94           C  
ATOM    895  CB  VAL A 113      -7.938   7.971   3.691  1.00 95.94           C  
ATOM    896  O   VAL A 113     -10.821   8.239   2.905  1.00 95.94           O  
ATOM    897  CG1 VAL A 113      -8.157   7.066   4.903  1.00 95.94           C  
ATOM    898  CG2 VAL A 113      -6.446   8.173   3.434  1.00 95.94           C  
ATOM    899  N   THR A 114     -10.616   5.972   2.514  1.00 94.87           N  
ATOM    900  CA  THR A 114     -12.020   5.668   2.764  1.00 94.87           C  
ATOM    901  C   THR A 114     -12.180   4.867   4.053  1.00 94.87           C  
ATOM    902  CB  THR A 114     -12.639   4.886   1.590  1.00 94.87           C  
ATOM    903  O   THR A 114     -11.600   3.789   4.196  1.00 94.87           O  
ATOM    904  CG2 THR A 114     -14.136   4.680   1.795  1.00 94.87           C  
ATOM    905  OG1 THR A 114     -12.431   5.615   0.375  1.00 94.87           O  
ATOM    906  N   ALA A 115     -12.893   5.387   5.065  1.00 91.16           N  
ATOM    907  CA  ALA A 115     -13.163   4.730   6.342  1.00 91.16           C  
ATOM    908  C   ALA A 115     -14.502   5.181   6.918  1.00 91.16           C  
ATOM    909  CB  ALA A 115     -12.038   5.014   7.334  1.00 91.16           C  
ATOM    910  O   ALA A 115     -14.855   6.360   6.836  1.00 91.16           O  
ATOM    911  N   GLY A 116     -15.355   4.184   7.413  1.00 86.39           N  
ATOM    912  CA  GLY A 116     -16.603   4.530   8.075  1.00 86.39           C  
ATOM    913  C   GLY A 116     -17.604   5.198   7.152  1.00 86.39           C  
ATOM    914  O   GLY A 116     -18.358   6.076   7.576  1.00 86.39           O  
ATOM    915  N   GLY A 117     -17.515   4.932   5.817  1.00 88.12           N  
ATOM    916  CA  GLY A 117     -18.447   5.467   4.837  1.00 88.12           C  
ATOM    917  C   GLY A 117     -18.045   6.834   4.316  1.00 88.12           C  
ATOM    918  O   GLY A 117     -18.789   7.458   3.556  1.00 88.12           O  
ATOM    919  N   GLU A 118     -16.871   7.321   4.830  1.00 91.39           N  
ATOM    920  CA  GLU A 118     -16.376   8.619   4.382  1.00 91.39           C  
ATOM    921  C   GLU A 118     -15.100   8.468   3.557  1.00 91.39           C  
ATOM    922  CB  GLU A 118     -16.123   9.541   5.578  1.00 91.39           C  
ATOM    923  O   GLU A 118     -14.319   7.540   3.776  1.00 91.39           O  
ATOM    924  CG  GLU A 118     -17.378   9.880   6.369  1.00 91.39           C  
ATOM    925  CD  GLU A 118     -17.109  10.780   7.564  1.00 91.39           C  
ATOM    926  OE1 GLU A 118     -18.057  11.430   8.060  1.00 91.39           O  
ATOM    927  OE2 GLU A 118     -15.940  10.836   8.008  1.00 91.39           O  
ATOM    928  N   THR A 119     -15.044   9.415   2.510  1.00 95.64           N  
ATOM    929  CA  THR A 119     -13.838   9.453   1.691  1.00 95.64           C  
ATOM    930  C   THR A 119     -13.186  10.832   1.752  1.00 95.64           C  
ATOM    931  CB  THR A 119     -14.145   9.092   0.226  1.00 95.64           C  
ATOM    932  O   THR A 119     -13.853  11.849   1.549  1.00 95.64           O  
ATOM    933  CG2 THR A 119     -12.880   9.124  -0.625  1.00 95.64           C  
ATOM    934  OG1 THR A 119     -14.710   7.776   0.173  1.00 95.64           O  
ATOM    935  N   ARG A 120     -11.877  10.746   2.145  1.00 96.25           N  
ATOM    936  CA  ARG A 120     -11.081  11.969   2.118  1.00 96.25           C  
ATOM    937  C   ARG A 120      -9.945  11.860   1.106  1.00 96.25           C  
ATOM    938  CB  ARG A 120     -10.517  12.275   3.507  1.00 96.25           C  
ATOM    939  O   ARG A 120      -9.312  10.810   0.986  1.00 96.25           O  
ATOM    940  CG  ARG A 120     -11.581  12.558   4.555  1.00 96.25           C  
ATOM    941  CD  ARG A 120     -10.970  12.802   5.928  1.00 96.25           C  
ATOM    942  NE  ARG A 120     -10.642  11.549   6.603  1.00 96.25           N  
ATOM    943  NH1 ARG A 120      -9.990  12.546   8.582  1.00 96.25           N  
ATOM    944  NH2 ARG A 120      -9.918  10.266   8.364  1.00 96.25           N  
ATOM    945  CZ  ARG A 120     -10.184  11.457   7.848  1.00 96.25           C  
ATOM    946  N   GLU A 121      -9.675  12.958   0.451  1.00 97.72           N  
ATOM    947  CA  GLU A 121      -8.639  12.994  -0.576  1.00 97.72           C  
ATOM    948  C   GLU A 121      -7.542  13.992  -0.219  1.00 97.72           C  
ATOM    949  CB  GLU A 121      -9.244  13.342  -1.938  1.00 97.72           C  
ATOM    950  O   GLU A 121      -7.826  15.085   0.275  1.00 97.72           O  
ATOM    951  CG  GLU A 121      -8.265  13.215  -3.097  1.00 97.72           C  
ATOM    952  CD  GLU A 121      -8.908  13.450  -4.454  1.00 97.72           C  
ATOM    953  OE1 GLU A 121      -8.590  14.469  -5.108  1.00 97.72           O  
ATOM    954  OE2 GLU A 121      -9.737  12.608  -4.867  1.00 97.72           O  
ATOM    955  N   TYR A 122      -6.301  13.490  -0.482  1.00 97.84           N  
ATOM    956  CA  TYR A 122      -5.133  14.310  -0.177  1.00 97.84           C  
ATOM    957  C   TYR A 122      -4.134  14.284  -1.328  1.00 97.84           C  
ATOM    958  CB  TYR A 122      -4.458  13.827   1.110  1.00 97.84           C  
ATOM    959  O   TYR A 122      -4.089  13.321  -2.098  1.00 97.84           O  
ATOM    960  CG  TYR A 122      -5.408  13.679   2.274  1.00 97.84           C  
ATOM    961  CD1 TYR A 122      -5.597  14.720   3.181  1.00 97.84           C  
ATOM    962  CD2 TYR A 122      -6.117  12.499   2.471  1.00 97.84           C  
ATOM    963  CE1 TYR A 122      -6.469  14.588   4.256  1.00 97.84           C  
ATOM    964  CE2 TYR A 122      -6.992  12.356   3.543  1.00 97.84           C  
ATOM    965  OH  TYR A 122      -8.026  13.268   5.491  1.00 97.84           O  
ATOM    966  CZ  TYR A 122      -7.161  13.404   4.428  1.00 97.84           C  
ATOM    967  N   THR A 123      -3.429  15.460  -1.389  1.00 97.78           N  
ATOM    968  CA  THR A 123      -2.251  15.465  -2.251  1.00 97.78           C  
ATOM    969  C   THR A 123      -0.975  15.336  -1.423  1.00 97.78           C  
ATOM    970  CB  THR A 123      -2.187  16.748  -3.101  1.00 97.78           C  
ATOM    971  O   THR A 123      -0.742  16.124  -0.505  1.00 97.78           O  
ATOM    972  CG2 THR A 123      -0.952  16.752  -3.996  1.00 97.78           C  
ATOM    973  OG1 THR A 123      -3.359  16.829  -3.921  1.00 97.78           O  
ATOM    974  N   VAL A 124      -0.140  14.315  -1.705  1.00 97.68           N  
ATOM    975  CA  VAL A 124       1.133  14.100  -1.024  1.00 97.68           C  
ATOM    976  C   VAL A 124       2.287  14.374  -1.987  1.00 97.68           C  
ATOM    977  CB  VAL A 124       1.240  12.665  -0.460  1.00 97.68           C  
ATOM    978  O   VAL A 124       2.454  13.667  -2.983  1.00 97.68           O  
ATOM    979  CG1 VAL A 124       2.509  12.507   0.376  1.00 97.68           C  
ATOM    980  CG2 VAL A 124       0.003  12.326   0.371  1.00 97.68           C  
ATOM    981  N   ASN A 125       3.090  15.416  -1.684  1.00 97.71           N  
ATOM    982  CA  ASN A 125       4.213  15.790  -2.537  1.00 97.71           C  
ATOM    983  C   ASN A 125       5.410  14.867  -2.324  1.00 97.71           C  
ATOM    984  CB  ASN A 125       4.614  17.246  -2.288  1.00 97.71           C  
ATOM    985  O   ASN A 125       5.490  14.171  -1.311  1.00 97.71           O  
ATOM    986  CG  ASN A 125       3.520  18.225  -2.664  1.00 97.71           C  
ATOM    987  ND2 ASN A 125       3.220  19.154  -1.764  1.00 97.71           N  
ATOM    988  OD1 ASN A 125       2.948  18.147  -3.755  1.00 97.71           O  
ATOM    989  N   PRO A 126       6.304  14.790  -3.374  1.00 96.54           N  
ATOM    990  CA  PRO A 126       7.514  13.977  -3.240  1.00 96.54           C  
ATOM    991  C   PRO A 126       8.310  14.307  -1.979  1.00 96.54           C  
ATOM    992  CB  PRO A 126       8.314  14.326  -4.497  1.00 96.54           C  
ATOM    993  O   PRO A 126       8.515  15.482  -1.664  1.00 96.54           O  
ATOM    994  CG  PRO A 126       7.286  14.726  -5.506  1.00 96.54           C  
ATOM    995  CD  PRO A 126       6.194  15.478  -4.800  1.00 96.54           C  
ATOM    996  N   GLY A 127       8.707  13.210  -1.285  1.00 93.40           N  
ATOM    997  CA  GLY A 127       9.562  13.360  -0.119  1.00 93.40           C  
ATOM    998  C   GLY A 127       8.799  13.740   1.136  1.00 93.40           C  
ATOM    999  O   GLY A 127       9.401  14.015   2.176  1.00 93.40           O  
ATOM   1000  N   THR A 128       7.423  13.815   0.998  1.00 96.30           N  
ATOM   1001  CA  THR A 128       6.622  14.201   2.154  1.00 96.30           C  
ATOM   1002  C   THR A 128       5.757  13.037   2.627  1.00 96.30           C  
ATOM   1003  CB  THR A 128       5.727  15.413   1.834  1.00 96.30           C  
ATOM   1004  O   THR A 128       5.761  11.966   2.016  1.00 96.30           O  
ATOM   1005  CG2 THR A 128       6.549  16.575   1.287  1.00 96.30           C  
ATOM   1006  OG1 THR A 128       4.750  15.032   0.858  1.00 96.30           O  
ATOM   1007  N   GLU A 129       5.067  13.326   3.794  1.00 96.61           N  
ATOM   1008  CA  GLU A 129       4.228  12.294   4.396  1.00 96.61           C  
ATOM   1009  C   GLU A 129       2.845  12.839   4.741  1.00 96.61           C  
ATOM   1010  CB  GLU A 129       4.895  11.721   5.649  1.00 96.61           C  
ATOM   1011  O   GLU A 129       2.691  14.033   5.005  1.00 96.61           O  
ATOM   1012  CG  GLU A 129       6.246  11.072   5.384  1.00 96.61           C  
ATOM   1013  CD  GLU A 129       6.960  10.635   6.653  1.00 96.61           C  
ATOM   1014  OE1 GLU A 129       7.954   9.879   6.561  1.00 96.61           O  
ATOM   1015  OE2 GLU A 129       6.522  11.052   7.749  1.00 96.61           O  
ATOM   1016  N   LEU A 130       1.866  11.970   4.564  1.00 97.32           N  
ATOM   1017  CA  LEU A 130       0.497  12.211   5.006  1.00 97.32           C  
ATOM   1018  C   LEU A 130       0.165  11.367   6.232  1.00 97.32           C  
ATOM   1019  CB  LEU A 130      -0.492  11.905   3.878  1.00 97.32           C  
ATOM   1020  O   LEU A 130       0.462  10.171   6.266  1.00 97.32           O  
ATOM   1021  CG  LEU A 130      -1.972  11.880   4.263  1.00 97.32           C  
ATOM   1022  CD1 LEU A 130      -2.465  13.290   4.567  1.00 97.32           C  
ATOM   1023  CD2 LEU A 130      -2.803  11.245   3.153  1.00 97.32           C  
ATOM   1024  N   GLU A 131      -0.473  11.991   7.215  1.00 96.70           N  
ATOM   1025  CA  GLU A 131      -0.968  11.268   8.382  1.00 96.70           C  
ATOM   1026  C   GLU A 131      -2.451  11.543   8.613  1.00 96.70           C  
ATOM   1027  CB  GLU A 131      -0.163  11.643   9.629  1.00 96.70           C  
ATOM   1028  O   GLU A 131      -2.868  12.700   8.696  1.00 96.70           O  
ATOM   1029  CG  GLU A 131       1.287  11.184   9.586  1.00 96.70           C  
ATOM   1030  CD  GLU A 131       2.045  11.466  10.874  1.00 96.70           C  
ATOM   1031  OE1 GLU A 131       3.127  10.874  11.084  1.00 96.70           O  
ATOM   1032  OE2 GLU A 131       1.551  12.287  11.680  1.00 96.70           O  
ATOM   1033  N   VAL A 132      -3.146  10.464   8.711  1.00 95.67           N  
ATOM   1034  CA  VAL A 132      -4.587  10.570   8.912  1.00 95.67           C  
ATOM   1035  C   VAL A 132      -5.005   9.726  10.114  1.00 95.67           C  
ATOM   1036  CB  VAL A 132      -5.369  10.129   7.654  1.00 95.67           C  
ATOM   1037  O   VAL A 132      -4.689   8.536  10.186  1.00 95.67           O  
ATOM   1038  CG1 VAL A 132      -6.874  10.266   7.878  1.00 95.67           C  
ATOM   1039  CG2 VAL A 132      -4.930  10.946   6.440  1.00 95.67           C  
ATOM   1040  N   GLU A 133      -5.709  10.367  11.026  1.00 94.77           N  
ATOM   1041  CA  GLU A 133      -6.218   9.645  12.189  1.00 94.77           C  
ATOM   1042  C   GLU A 133      -7.561   8.988  11.885  1.00 94.77           C  
ATOM   1043  CB  GLU A 133      -6.352  10.584  13.390  1.00 94.77           C  
ATOM   1044  O   GLU A 133      -8.427   9.596  11.252  1.00 94.77           O  
ATOM   1045  CG  GLU A 133      -5.019  11.048  13.959  1.00 94.77           C  
ATOM   1046  CD  GLU A 133      -5.162  11.863  15.234  1.00 94.77           C  
ATOM   1047  OE1 GLU A 133      -4.160  12.025  15.967  1.00 94.77           O  
ATOM   1048  OE2 GLU A 133      -6.286  12.343  15.504  1.00 94.77           O  
ATOM   1049  N   LEU A 134      -7.676   7.617  12.353  1.00 90.42           N  
ATOM   1050  CA  LEU A 134      -8.928   6.887  12.187  1.00 90.42           C  
ATOM   1051  C   LEU A 134      -9.610   6.664  13.533  1.00 90.42           C  
ATOM   1052  CB  LEU A 134      -8.677   5.542  11.500  1.00 90.42           C  
ATOM   1053  O   LEU A 134      -8.940   6.462  14.547  1.00 90.42           O  
ATOM   1054  CG  LEU A 134      -7.996   5.596  10.132  1.00 90.42           C  
ATOM   1055  CD1 LEU A 134      -7.654   4.189   9.654  1.00 90.42           C  
ATOM   1056  CD2 LEU A 134      -8.886   6.309   9.119  1.00 90.42           C  
ATOM   1057  N   SER A 135     -10.891   6.895  13.593  1.00 90.35           N  
ATOM   1058  CA  SER A 135     -11.630   6.485  14.783  1.00 90.35           C  
ATOM   1059  C   SER A 135     -11.628   4.968  14.940  1.00 90.35           C  
ATOM   1060  CB  SER A 135     -13.070   6.997  14.723  1.00 90.35           C  
ATOM   1061  O   SER A 135     -11.357   4.240  13.982  1.00 90.35           O  
ATOM   1062  OG  SER A 135     -13.799   6.332  13.706  1.00 90.35           O  
ATOM   1063  N   PRO A 136     -11.862   4.508  16.148  1.00 85.65           N  
ATOM   1064  CA  PRO A 136     -11.900   3.063  16.385  1.00 85.65           C  
ATOM   1065  C   PRO A 136     -12.822   2.330  15.413  1.00 85.65           C  
ATOM   1066  CB  PRO A 136     -12.422   2.955  17.820  1.00 85.65           C  
ATOM   1067  O   PRO A 136     -12.499   1.229  14.961  1.00 85.65           O  
ATOM   1068  CG  PRO A 136     -11.963   4.210  18.489  1.00 85.65           C  
ATOM   1069  CD  PRO A 136     -12.044   5.336  17.498  1.00 85.65           C  
ATOM   1070  N   GLU A 137     -13.936   2.930  15.059  1.00 83.88           N  
ATOM   1071  CA  GLU A 137     -14.899   2.305  14.157  1.00 83.88           C  
ATOM   1072  C   GLU A 137     -14.363   2.252  12.729  1.00 83.88           C  
ATOM   1073  CB  GLU A 137     -16.233   3.056  14.190  1.00 83.88           C  
ATOM   1074  O   GLU A 137     -14.643   1.305  11.990  1.00 83.88           O  
ATOM   1075  CG  GLU A 137     -16.963   2.952  15.521  1.00 83.88           C  
ATOM   1076  CD  GLU A 137     -18.261   3.744  15.556  1.00 83.88           C  
ATOM   1077  OE1 GLU A 137     -19.031   3.603  16.533  1.00 83.88           O  
ATOM   1078  OE2 GLU A 137     -18.509   4.511  14.599  1.00 83.88           O  
ATOM   1079  N   GLN A 138     -13.440   3.149  12.429  1.00 88.38           N  
ATOM   1080  CA  GLN A 138     -12.891   3.270  11.082  1.00 88.38           C  
ATOM   1081  C   GLN A 138     -11.710   2.324  10.882  1.00 88.38           C  
ATOM   1082  CB  GLN A 138     -12.462   4.712  10.804  1.00 88.38           C  
ATOM   1083  O   GLN A 138     -11.422   1.912   9.757  1.00 88.38           O  
ATOM   1084  CG  GLN A 138     -13.624   5.688  10.685  1.00 88.38           C  
ATOM   1085  CD  GLN A 138     -13.170   7.130  10.565  1.00 88.38           C  
ATOM   1086  NE2 GLN A 138     -13.928   7.931   9.823  1.00 88.38           N  
ATOM   1087  OE1 GLN A 138     -12.147   7.522  11.136  1.00 88.38           O  
ATOM   1088  N   GLN A 139     -11.127   1.844  11.922  1.00 82.70           N  
ATOM   1089  CA  GLN A 139      -9.868   1.109  11.873  1.00 82.70           C  
ATOM   1090  C   GLN A 139     -10.064  -0.278  11.269  1.00 82.70           C  
ATOM   1091  CB  GLN A 139      -9.259   0.992  13.271  1.00 82.70           C  
ATOM   1092  O   GLN A 139      -9.144  -0.833  10.663  1.00 82.70           O  
ATOM   1093  CG  GLN A 139      -8.708   2.303  13.814  1.00 82.70           C  
ATOM   1094  CD  GLN A 139      -8.122   2.162  15.206  1.00 82.70           C  
ATOM   1095  NE2 GLN A 139      -7.908   3.289  15.876  1.00 82.70           N  
ATOM   1096  OE1 GLN A 139      -7.866   1.049  15.677  1.00 82.70           O  
ATOM   1097  N   ASN A 140     -11.269  -0.752  11.267  1.00 77.73           N  
ATOM   1098  CA  ASN A 140     -11.502  -2.134  10.860  1.00 77.73           C  
ATOM   1099  C   ASN A 140     -11.994  -2.219   9.418  1.00 77.73           C  
ATOM   1100  CB  ASN A 140     -12.500  -2.810  11.803  1.00 77.73           C  
ATOM   1101  O   ASN A 140     -12.093  -3.310   8.855  1.00 77.73           O  
ATOM   1102  CG  ASN A 140     -11.948  -2.995  13.202  1.00 77.73           C  
ATOM   1103  ND2 ASN A 140     -12.740  -2.633  14.205  1.00 77.73           N  
ATOM   1104  OD1 ASN A 140     -10.819  -3.459  13.381  1.00 77.73           O  
ATOM   1105  N   ASN A 141     -12.118  -1.098   8.811  1.00 84.49           N  
ATOM   1106  CA  ASN A 141     -12.624  -1.076   7.442  1.00 84.49           C  
ATOM   1107  C   ASN A 141     -12.119   0.144   6.678  1.00 84.49           C  
ATOM   1108  CB  ASN A 141     -14.153  -1.113   7.434  1.00 84.49           C  
ATOM   1109  O   ASN A 141     -12.915   0.944   6.183  1.00 84.49           O  
ATOM   1110  CG  ASN A 141     -14.722  -1.454   6.071  1.00 84.49           C  
ATOM   1111  ND2 ASN A 141     -16.039  -1.355   5.936  1.00 84.49           N  
ATOM   1112  OD1 ASN A 141     -13.984  -1.803   5.146  1.00 84.49           O  
ATOM   1113  N   ALA A 142     -10.789   0.310   6.655  1.00 89.24           N  
ATOM   1114  CA  ALA A 142     -10.213   1.456   5.957  1.00 89.24           C  
ATOM   1115  C   ALA A 142      -9.595   1.034   4.627  1.00 89.24           C  
ATOM   1116  CB  ALA A 142      -9.167   2.142   6.832  1.00 89.24           C  
ATOM   1117  O   ALA A 142      -9.158  -0.109   4.473  1.00 89.24           O  
ATOM   1118  N   GLU A 143      -9.790   1.853   3.714  1.00 93.60           N  
ATOM   1119  CA  GLU A 143      -9.182   1.693   2.397  1.00 93.60           C  
ATOM   1120  C   GLU A 143      -8.361   2.921   2.015  1.00 93.60           C  
ATOM   1121  CB  GLU A 143     -10.256   1.428   1.338  1.00 93.60           C  
ATOM   1122  O   GLU A 143      -8.803   4.056   2.210  1.00 93.60           O  
ATOM   1123  CG  GLU A 143      -9.698   1.196  -0.059  1.00 93.60           C  
ATOM   1124  CD  GLU A 143     -10.778   0.991  -1.109  1.00 93.60           C  
ATOM   1125  OE1 GLU A 143     -11.164   1.973  -1.782  1.00 93.60           O  
ATOM   1126  OE2 GLU A 143     -11.241  -0.162  -1.261  1.00 93.60           O  
ATOM   1127  N   VAL A 144      -7.125   2.602   1.571  1.00 95.55           N  
ATOM   1128  CA  VAL A 144      -6.245   3.674   1.119  1.00 95.55           C  
ATOM   1129  C   VAL A 144      -5.884   3.462  -0.350  1.00 95.55           C  
ATOM   1130  CB  VAL A 144      -4.962   3.756   1.976  1.00 95.55           C  
ATOM   1131  O   VAL A 144      -5.325   2.425  -0.715  1.00 95.55           O  
ATOM   1132  CG1 VAL A 144      -4.091   4.931   1.534  1.00 95.55           C  
ATOM   1133  CG2 VAL A 144      -5.318   3.877   3.457  1.00 95.55           C  
ATOM   1134  N   GLU A 145      -6.256   4.426  -1.157  1.00 96.06           N  
ATOM   1135  CA  GLU A 145      -5.882   4.414  -2.568  1.00 96.06           C  
ATOM   1136  C   GLU A 145      -4.846   5.493  -2.873  1.00 96.06           C  
ATOM   1137  CB  GLU A 145      -7.116   4.606  -3.453  1.00 96.06           C  
ATOM   1138  O   GLU A 145      -5.015   6.651  -2.486  1.00 96.06           O  
ATOM   1139  CG  GLU A 145      -8.130   3.476  -3.346  1.00 96.06           C  
ATOM   1140  CD  GLU A 145      -9.378   3.710  -4.183  1.00 96.06           C  
ATOM   1141  OE1 GLU A 145      -9.518   3.078  -5.255  1.00 96.06           O  
ATOM   1142  OE2 GLU A 145     -10.224   4.531  -3.763  1.00 96.06           O  
ATOM   1143  N   VAL A 146      -3.796   5.050  -3.480  1.00 96.54           N  
ATOM   1144  CA  VAL A 146      -2.724   5.973  -3.837  1.00 96.54           C  
ATOM   1145  C   VAL A 146      -2.534   5.983  -5.353  1.00 96.54           C  
ATOM   1146  CB  VAL A 146      -1.398   5.602  -3.136  1.00 96.54           C  
ATOM   1147  O   VAL A 146      -2.358   4.930  -5.969  1.00 96.54           O  
ATOM   1148  CG1 VAL A 146      -0.320   6.643  -3.433  1.00 96.54           C  
ATOM   1149  CG2 VAL A 146      -1.612   5.464  -1.630  1.00 96.54           C  
ATOM   1150  N   GLU A 147      -2.576   7.181  -5.888  1.00 96.63           N  
ATOM   1151  CA  GLU A 147      -2.353   7.358  -7.319  1.00 96.63           C  
ATOM   1152  C   GLU A 147      -1.223   8.350  -7.583  1.00 96.63           C  
ATOM   1153  CB  GLU A 147      -3.636   7.826  -8.011  1.00 96.63           C  
ATOM   1154  O   GLU A 147      -1.302   9.511  -7.177  1.00 96.63           O  
ATOM   1155  CG  GLU A 147      -3.526   7.898  -9.527  1.00 96.63           C  
ATOM   1156  CD  GLU A 147      -4.815   8.343 -10.201  1.00 96.63           C  
ATOM   1157  OE1 GLU A 147      -4.760   8.834 -11.351  1.00 96.63           O  
ATOM   1158  OE2 GLU A 147      -5.888   8.199  -9.573  1.00 96.63           O  
ATOM   1159  N   CYS A 148      -0.170   7.875  -8.178  1.00 94.31           N  
ATOM   1160  CA  CYS A 148       0.946   8.706  -8.614  1.00 94.31           C  
ATOM   1161  C   CYS A 148       1.148   8.601 -10.121  1.00 94.31           C  
ATOM   1162  CB  CYS A 148       2.229   8.305  -7.888  1.00 94.31           C  
ATOM   1163  O   CYS A 148       1.753   7.642 -10.605  1.00 94.31           O  
ATOM   1164  SG  CYS A 148       2.052   8.211  -6.093  1.00 94.31           S  
ATOM   1165  N   GLY A 149       0.663   9.576 -10.982  1.00 90.88           N  
ATOM   1166  CA  GLY A 149       0.706   9.412 -12.426  1.00 90.88           C  
ATOM   1167  C   GLY A 149      -0.152   8.264 -12.922  1.00 90.88           C  
ATOM   1168  O   GLY A 149      -1.347   8.202 -12.626  1.00 90.88           O  
ATOM   1169  N   ASN A 150       0.445   7.204 -13.561  1.00 88.69           N  
ATOM   1170  CA  ASN A 150      -0.291   6.070 -14.109  1.00 88.69           C  
ATOM   1171  C   ASN A 150      -0.304   4.890 -13.142  1.00 88.69           C  
ATOM   1172  CB  ASN A 150       0.301   5.646 -15.456  1.00 88.69           C  
ATOM   1173  O   ASN A 150      -0.824   3.821 -13.467  1.00 88.69           O  
ATOM   1174  CG  ASN A 150       0.113   6.697 -16.532  1.00 88.69           C  
ATOM   1175  ND2 ASN A 150       1.095   6.820 -17.418  1.00 88.69           N  
ATOM   1176  OD1 ASN A 150      -0.905   7.392 -16.568  1.00 88.69           O  
ATOM   1177  N   GLU A 151       0.346   5.128 -11.992  1.00 87.52           N  
ATOM   1178  CA  GLU A 151       0.433   4.066 -10.994  1.00 87.52           C  
ATOM   1179  C   GLU A 151      -0.680   4.190  -9.957  1.00 87.52           C  
ATOM   1180  CB  GLU A 151       1.800   4.088 -10.303  1.00 87.52           C  
ATOM   1181  O   GLU A 151      -0.914   5.273  -9.417  1.00 87.52           O  
ATOM   1182  CG  GLU A 151       2.973   3.906 -11.255  1.00 87.52           C  
ATOM   1183  CD  GLU A 151       4.325   4.038 -10.573  1.00 87.52           C  
ATOM   1184  OE1 GLU A 151       5.249   3.260 -10.902  1.00 87.52           O  
ATOM   1185  OE2 GLU A 151       4.461   4.927  -9.703  1.00 87.52           O  
ATOM   1186  N   LYS A 152      -1.388   3.103  -9.854  1.00 90.59           N  
ATOM   1187  CA  LYS A 152      -2.468   3.077  -8.872  1.00 90.59           C  
ATOM   1188  C   LYS A 152      -2.299   1.913  -7.899  1.00 90.59           C  
ATOM   1189  CB  LYS A 152      -3.826   2.983  -9.569  1.00 90.59           C  
ATOM   1190  O   LYS A 152      -1.978   0.796  -8.309  1.00 90.59           O  
ATOM   1191  CG  LYS A 152      -5.014   3.185  -8.640  1.00 90.59           C  
ATOM   1192  CD  LYS A 152      -6.330   3.179  -9.407  1.00 90.59           C  
ATOM   1193  CE  LYS A 152      -7.520   3.378  -8.478  1.00 90.59           C  
ATOM   1194  NZ  LYS A 152      -8.813   3.378  -9.227  1.00 90.59           N  
ATOM   1195  N   TYR A 153      -2.543   2.285  -6.592  1.00 88.66           N  
ATOM   1196  CA  TYR A 153      -2.402   1.284  -5.540  1.00 88.66           C  
ATOM   1197  C   TYR A 153      -3.570   1.350  -4.564  1.00 88.66           C  
ATOM   1198  CB  TYR A 153      -1.082   1.477  -4.788  1.00 88.66           C  
ATOM   1199  O   TYR A 153      -4.078   2.434  -4.266  1.00 88.66           O  
ATOM   1200  CG  TYR A 153       0.102   1.720  -5.693  1.00 88.66           C  
ATOM   1201  CD1 TYR A 153       0.844   0.657  -6.202  1.00 88.66           C  
ATOM   1202  CD2 TYR A 153       0.481   3.012  -6.038  1.00 88.66           C  
ATOM   1203  CE1 TYR A 153       1.937   0.876  -7.034  1.00 88.66           C  
ATOM   1204  CE2 TYR A 153       1.573   3.244  -6.870  1.00 88.66           C  
ATOM   1205  OH  TYR A 153       3.374   2.394  -8.185  1.00 88.66           O  
ATOM   1206  CZ  TYR A 153       2.293   2.171  -7.362  1.00 88.66           C  
ATOM   1207  N   ARG A 154      -3.900   0.138  -4.171  1.00 92.93           N  
ATOM   1208  CA  ARG A 154      -4.993   0.090  -3.205  1.00 92.93           C  
ATOM   1209  C   ARG A 154      -4.647  -0.822  -2.033  1.00 92.93           C  
ATOM   1210  CB  ARG A 154      -6.283  -0.386  -3.876  1.00 92.93           C  
ATOM   1211  O   ARG A 154      -4.172  -1.942  -2.229  1.00 92.93           O  
ATOM   1212  CG  ARG A 154      -7.485  -0.420  -2.945  1.00 92.93           C  
ATOM   1213  CD  ARG A 154      -8.734  -0.924  -3.655  1.00 92.93           C  
ATOM   1214  NE  ARG A 154      -9.233   0.048  -4.624  1.00 92.93           N  
ATOM   1215  NH1 ARG A 154     -11.034  -1.234  -5.294  1.00 92.93           N  
ATOM   1216  NH2 ARG A 154     -10.678   0.828  -6.229  1.00 92.93           N  
ATOM   1217  CZ  ARG A 154     -10.314  -0.121  -5.380  1.00 92.93           C  
ATOM   1218  N   PHE A 155      -4.833  -0.231  -0.831  1.00 89.08           N  
ATOM   1219  CA  PHE A 155      -4.618  -0.954   0.417  1.00 89.08           C  
ATOM   1220  C   PHE A 155      -5.891  -0.978   1.254  1.00 89.08           C  
ATOM   1221  CB  PHE A 155      -3.475  -0.322   1.217  1.00 89.08           C  
ATOM   1222  O   PHE A 155      -6.462   0.072   1.556  1.00 89.08           O  
ATOM   1223  CG  PHE A 155      -3.164  -1.040   2.502  1.00 89.08           C  
ATOM   1224  CD1 PHE A 155      -3.554  -0.509   3.724  1.00 89.08           C  
ATOM   1225  CD2 PHE A 155      -2.479  -2.249   2.486  1.00 89.08           C  
ATOM   1226  CE1 PHE A 155      -3.267  -1.172   4.915  1.00 89.08           C  
ATOM   1227  CE2 PHE A 155      -2.189  -2.917   3.672  1.00 89.08           C  
ATOM   1228  CZ  PHE A 155      -2.582  -2.376   4.886  1.00 89.08           C  
ATOM   1229  N   GLN A 156      -6.274  -2.203   1.541  1.00 85.87           N  
ATOM   1230  CA  GLN A 156      -7.515  -2.345   2.295  1.00 85.87           C  
ATOM   1231  C   GLN A 156      -7.276  -3.069   3.617  1.00 85.87           C  
ATOM   1232  CB  GLN A 156      -8.563  -3.092   1.469  1.00 85.87           C  
ATOM   1233  O   GLN A 156      -6.616  -4.109   3.650  1.00 85.87           O  
ATOM   1234  CG  GLN A 156      -9.953  -3.092   2.093  1.00 85.87           C  
ATOM   1235  CD  GLN A 156     -11.004  -3.701   1.184  1.00 85.87           C  
ATOM   1236  NE2 GLN A 156     -12.269  -3.569   1.569  1.00 85.87           N  
ATOM   1237  OE1 GLN A 156     -10.682  -4.284   0.144  1.00 85.87           O  
ATOM   1238  N   LEU A 157      -7.881  -2.360   4.706  1.00 76.70           N  
ATOM   1239  CA  LEU A 157      -7.884  -3.005   6.014  1.00 76.70           C  
ATOM   1240  C   LEU A 157      -9.232  -3.662   6.293  1.00 76.70           C  
ATOM   1241  CB  LEU A 157      -7.562  -1.989   7.113  1.00 76.70           C  
ATOM   1242  O   LEU A 157     -10.282  -3.066   6.039  1.00 76.70           O  
ATOM   1243  CG  LEU A 157      -6.166  -1.365   7.071  1.00 76.70           C  
ATOM   1244  CD1 LEU A 157      -6.107  -0.136   7.972  1.00 76.70           C  
ATOM   1245  CD2 LEU A 157      -5.110  -2.386   7.481  1.00 76.70           C  
ATOM   1246  N   GLY A 158      -9.258  -5.011   6.637  1.00 61.81           N  
ATOM   1247  CA  GLY A 158     -10.453  -5.739   7.033  1.00 61.81           C  
ATOM   1248  C   GLY A 158     -10.166  -6.884   7.987  1.00 61.81           C  
ATOM   1249  O   GLY A 158      -9.035  -7.368   8.062  1.00 61.81           O  
TER    1250      GLY A 158
ENDMDL
END
