# Supplementary material for: Single-chain dimers from de novo immunoglobulins as robust scaffolds for multiple binding loops
Source: Nat Commun. 2023 Sep 23;14:5939. doi: 10.1038/s41467-023-41717-5 (PMC10517939; doi:10.1038/s41467-023-41717-5)
Supplement: Supplementary file 3 — Supplementary Data 1 [file 41467_2023_41717_MOESM3_ESM.zip › design_models/scIg/scIg14i/ranked_4.pdb]

MODEL     1
ATOM      1  N   ARG A   1       2.530   7.615 -11.734  1.00 81.85           N  
ATOM      2  CA  ARG A   1       1.829   7.660 -10.455  1.00 81.85           C  
ATOM      3  C   ARG A   1       1.152   6.327 -10.155  1.00 81.85           C  
ATOM      4  CB  ARG A   1       0.794   8.787 -10.448  1.00 81.85           C  
ATOM      5  O   ARG A   1       0.502   5.745 -11.026  1.00 81.85           O  
ATOM      6  CG  ARG A   1      -0.015   8.873  -9.163  1.00 81.85           C  
ATOM      7  CD  ARG A   1      -1.084   9.953  -9.241  1.00 81.85           C  
ATOM      8  NE  ARG A   1      -1.950   9.940  -8.065  1.00 81.85           N  
ATOM      9  NH1 ARG A   1      -3.257  11.717  -8.752  1.00 81.85           N  
ATOM     10  NH2 ARG A   1      -3.685  10.678  -6.754  1.00 81.85           N  
ATOM     11  CZ  ARG A   1      -2.962  10.779  -7.860  1.00 81.85           C  
ATOM     12  N   ILE A   2       1.488   5.658  -9.184  1.00 83.84           N  
ATOM     13  CA  ILE A   2       0.827   4.459  -8.680  1.00 83.84           C  
ATOM     14  C   ILE A   2      -0.002   4.808  -7.446  1.00 83.84           C  
ATOM     15  CB  ILE A   2       1.848   3.349  -8.344  1.00 83.84           C  
ATOM     16  O   ILE A   2       0.506   5.413  -6.500  1.00 83.84           O  
ATOM     17  CG1 ILE A   2       2.681   2.997  -9.582  1.00 83.84           C  
ATOM     18  CG2 ILE A   2       1.136   2.110  -7.793  1.00 83.84           C  
ATOM     19  CD1 ILE A   2       3.832   2.041  -9.302  1.00 83.84           C  
ATOM     20  N   GLU A   3      -1.322   4.509  -7.481  1.00 85.33           N  
ATOM     21  CA  GLU A   3      -2.218   4.713  -6.347  1.00 85.33           C  
ATOM     22  C   GLU A   3      -2.688   3.382  -5.767  1.00 85.33           C  
ATOM     23  CB  GLU A   3      -3.424   5.562  -6.760  1.00 85.33           C  
ATOM     24  O   GLU A   3      -3.224   2.539  -6.489  1.00 85.33           O  
ATOM     25  CG  GLU A   3      -3.058   6.960  -7.236  1.00 85.33           C  
ATOM     26  CD  GLU A   3      -4.261   7.777  -7.680  1.00 85.33           C  
ATOM     27  OE1 GLU A   3      -4.073   8.880  -8.241  1.00 85.33           O  
ATOM     28  OE2 GLU A   3      -5.402   7.310  -7.463  1.00 85.33           O  
ATOM     29  N   VAL A   4      -2.285   3.140  -4.548  1.00 84.94           N  
ATOM     30  CA  VAL A   4      -2.720   1.922  -3.872  1.00 84.94           C  
ATOM     31  C   VAL A   4      -3.645   2.278  -2.711  1.00 84.94           C  
ATOM     32  CB  VAL A   4      -1.519   1.095  -3.363  1.00 84.94           C  
ATOM     33  O   VAL A   4      -3.302   3.110  -1.868  1.00 84.94           O  
ATOM     34  CG1 VAL A   4      -1.993  -0.207  -2.720  1.00 84.94           C  
ATOM     35  CG2 VAL A   4      -0.548   0.806  -4.507  1.00 84.94           C  
ATOM     36  N   ARG A   5      -4.822   1.677  -2.755  1.00 82.41           N  
ATOM     37  CA  ARG A   5      -5.775   1.822  -1.660  1.00 82.41           C  
ATOM     38  C   ARG A   5      -6.092   0.470  -1.028  1.00 82.41           C  
ATOM     39  CB  ARG A   5      -7.063   2.485  -2.152  1.00 82.41           C  
ATOM     40  O   ARG A   5      -6.442  -0.482  -1.729  1.00 82.41           O  
ATOM     41  CG  ARG A   5      -8.048   2.817  -1.042  1.00 82.41           C  
ATOM     42  CD  ARG A   5      -9.247   3.596  -1.565  1.00 82.41           C  
ATOM     43  NE  ARG A   5     -10.215   3.870  -0.508  1.00 82.41           N  
ATOM     44  NH1 ARG A   5     -11.713   4.970  -1.880  1.00 82.41           N  
ATOM     45  NH2 ARG A   5     -12.172   4.712   0.351  1.00 82.41           N  
ATOM     46  CZ  ARG A   5     -11.364   4.517  -0.681  1.00 82.41           C  
ATOM     47  N   VAL A   6      -5.805   0.467   0.260  1.00 77.94           N  
ATOM     48  CA  VAL A   6      -6.259  -0.697   1.014  1.00 77.94           C  
ATOM     49  C   VAL A   6      -7.335  -0.277   2.014  1.00 77.94           C  
ATOM     50  CB  VAL A   6      -5.090  -1.389   1.750  1.00 77.94           C  
ATOM     51  O   VAL A   6      -7.058   0.465   2.959  1.00 77.94           O  
ATOM     52  CG1 VAL A   6      -5.559  -2.681   2.415  1.00 77.94           C  
ATOM     53  CG2 VAL A   6      -3.942  -1.669   0.781  1.00 77.94           C  
ATOM     54  N   ASP A   7      -8.660  -0.513   1.708  1.00 74.74           N  
ATOM     55  CA  ASP A   7      -9.738  -0.155   2.626  1.00 74.74           C  
ATOM     56  C   ASP A   7     -10.574  -1.378   2.994  1.00 74.74           C  
ATOM     57  CB  ASP A   7     -10.629   0.926   2.011  1.00 74.74           C  
ATOM     58  O   ASP A   7     -10.202  -2.510   2.677  1.00 74.74           O  
ATOM     59  CG  ASP A   7     -11.275   0.491   0.707  1.00 74.74           C  
ATOM     60  OD1 ASP A   7     -11.681  -0.686   0.590  1.00 74.74           O  
ATOM     61  OD2 ASP A   7     -11.377   1.332  -0.212  1.00 74.74           O  
ATOM     62  N   ASN A   8     -11.704  -1.333   3.950  1.00 68.43           N  
ATOM     63  CA  ASN A   8     -12.555  -2.333   4.585  1.00 68.43           C  
ATOM     64  C   ASN A   8     -12.881  -3.479   3.631  1.00 68.43           C  
ATOM     65  CB  ASN A   8     -13.844  -1.691   5.103  1.00 68.43           C  
ATOM     66  O   ASN A   8     -14.038  -3.663   3.248  1.00 68.43           O  
ATOM     67  CG  ASN A   8     -13.634  -0.920   6.392  1.00 68.43           C  
ATOM     68  ND2 ASN A   8     -14.580  -0.048   6.721  1.00 68.43           N  
ATOM     69  OD1 ASN A   8     -12.631  -1.106   7.085  1.00 68.43           O  
ATOM     70  N   GLY A   9     -11.840  -4.135   3.007  1.00 79.22           N  
ATOM     71  CA  GLY A   9     -12.089  -5.392   2.321  1.00 79.22           C  
ATOM     72  C   GLY A   9     -11.667  -5.371   0.864  1.00 79.22           C  
ATOM     73  O   GLY A   9     -11.942  -6.314   0.119  1.00 79.22           O  
ATOM     74  N   ARG A  10     -11.057  -4.257   0.563  1.00 88.67           N  
ATOM     75  CA  ARG A  10     -10.744  -4.154  -0.859  1.00 88.67           C  
ATOM     76  C   ARG A  10      -9.373  -3.521  -1.074  1.00 88.67           C  
ATOM     77  CB  ARG A  10     -11.816  -3.341  -1.588  1.00 88.67           C  
ATOM     78  O   ARG A  10      -8.993  -2.593  -0.357  1.00 88.67           O  
ATOM     79  CG  ARG A  10     -11.677  -3.355  -3.102  1.00 88.67           C  
ATOM     80  CD  ARG A  10     -12.776  -2.546  -3.777  1.00 88.67           C  
ATOM     81  NE  ARG A  10     -14.099  -3.104  -3.506  1.00 88.67           N  
ATOM     82  NH1 ARG A  10     -15.256  -1.215  -4.162  1.00 88.67           N  
ATOM     83  NH2 ARG A  10     -16.393  -3.061  -3.417  1.00 88.67           N  
ATOM     84  CZ  ARG A  10     -15.246  -2.459  -3.696  1.00 88.67           C  
ATOM     85  N   VAL A  11      -8.583  -4.078  -1.978  1.00 90.28           N  
ATOM     86  CA  VAL A  11      -7.339  -3.490  -2.465  1.00 90.28           C  
ATOM     87  C   VAL A  11      -7.547  -2.931  -3.870  1.00 90.28           C  
ATOM     88  CB  VAL A  11      -6.187  -4.520  -2.466  1.00 90.28           C  
ATOM     89  O   VAL A  11      -8.037  -3.632  -4.758  1.00 90.28           O  
ATOM     90  CG1 VAL A  11      -4.923  -3.916  -3.073  1.00 90.28           C  
ATOM     91  CG2 VAL A  11      -5.917  -5.020  -1.048  1.00 90.28           C  
ATOM     92  N   ARG A  12      -7.248  -1.625  -4.015  1.00 92.22           N  
ATOM     93  CA  ARG A  12      -7.336  -0.980  -5.321  1.00 92.22           C  
ATOM     94  C   ARG A  12      -5.980  -0.432  -5.753  1.00 92.22           C  
ATOM     95  CB  ARG A  12      -8.373   0.144  -5.297  1.00 92.22           C  
ATOM     96  O   ARG A  12      -5.304   0.249  -4.979  1.00 92.22           O  
ATOM     97  CG  ARG A  12      -9.798  -0.336  -5.074  1.00 92.22           C  
ATOM     98  CD  ARG A  12     -10.789   0.819  -5.071  1.00 92.22           C  
ATOM     99  NE  ARG A  12     -10.656   1.640  -3.871  1.00 92.22           N  
ATOM    100  NH1 ARG A  12     -12.390   3.070  -4.406  1.00 92.22           N  
ATOM    101  NH2 ARG A  12     -11.212   3.367  -2.462  1.00 92.22           N  
ATOM    102  CZ  ARG A  12     -11.420   2.690  -3.583  1.00 92.22           C  
ATOM    103  N   VAL A  13      -5.639  -0.831  -6.921  1.00 92.30           N  
ATOM    104  CA  VAL A  13      -4.385  -0.336  -7.478  1.00 92.30           C  
ATOM    105  C   VAL A  13      -4.647   0.338  -8.823  1.00 92.30           C  
ATOM    106  CB  VAL A  13      -3.350  -1.471  -7.644  1.00 92.30           C  
ATOM    107  O   VAL A  13      -5.272  -0.252  -9.708  1.00 92.30           O  
ATOM    108  CG1 VAL A  13      -2.035  -0.927  -8.200  1.00 92.30           C  
ATOM    109  CG2 VAL A  13      -3.117  -2.179  -6.310  1.00 92.30           C  
ATOM    110  N   ARG A  14      -4.292   1.566  -8.895  1.00 93.76           N  
ATOM    111  CA  ARG A  14      -4.334   2.285 -10.165  1.00 93.76           C  
ATOM    112  C   ARG A  14      -2.927   2.553 -10.688  1.00 93.76           C  
ATOM    113  CB  ARG A  14      -5.097   3.603 -10.012  1.00 93.76           C  
ATOM    114  O   ARG A  14      -2.090   3.113  -9.976  1.00 93.76           O  
ATOM    115  CG  ARG A  14      -5.319   4.341 -11.322  1.00 93.76           C  
ATOM    116  CD  ARG A  14      -6.155   5.598 -11.126  1.00 93.76           C  
ATOM    117  NE  ARG A  14      -6.334   6.327 -12.378  1.00 93.76           N  
ATOM    118  NH1 ARG A  14      -7.628   8.005 -11.457  1.00 93.76           N  
ATOM    119  NH2 ARG A  14      -7.128   8.034 -13.694  1.00 93.76           N  
ATOM    120  CZ  ARG A  14      -7.029   7.454 -12.507  1.00 93.76           C  
ATOM    121  N   ASN A  15      -2.691   2.070 -11.997  1.00 92.57           N  
ATOM    122  CA  ASN A  15      -1.378   2.235 -12.611  1.00 92.57           C  
ATOM    123  C   ASN A  15      -1.346   3.437 -13.550  1.00 92.57           C  
ATOM    124  CB  ASN A  15      -0.972   0.964 -13.360  1.00 92.57           C  
ATOM    125  O   ASN A  15      -1.846   3.366 -14.674  1.00 92.57           O  
ATOM    126  CG  ASN A  15       0.417   1.058 -13.959  1.00 92.57           C  
ATOM    127  ND2 ASN A  15       0.797   0.051 -14.737  1.00 92.57           N  
ATOM    128  OD1 ASN A  15       1.144   2.028 -13.724  1.00 92.57           O  
ATOM    129  N   GLY A  16      -0.734   4.579 -13.035  1.00 89.37           N  
ATOM    130  CA  GLY A  16      -0.605   5.787 -13.834  1.00 89.37           C  
ATOM    131  C   GLY A  16       0.723   5.882 -14.562  1.00 89.37           C  
ATOM    132  O   GLY A  16       1.060   6.931 -15.115  1.00 89.37           O  
ATOM    133  N   THR A  17       1.443   4.833 -14.565  1.00 88.21           N  
ATOM    134  CA  THR A  17       2.731   4.839 -15.249  1.00 88.21           C  
ATOM    135  C   THR A  17       2.563   4.473 -16.721  1.00 88.21           C  
ATOM    136  CB  THR A  17       3.721   3.866 -14.584  1.00 88.21           C  
ATOM    137  O   THR A  17       1.443   4.260 -17.189  1.00 88.21           O  
ATOM    138  CG2 THR A  17       3.720   4.030 -13.068  1.00 88.21           C  
ATOM    139  OG1 THR A  17       3.349   2.520 -14.907  1.00 88.21           O  
ATOM    140  N   ASP A  18       3.747   4.452 -17.501  1.00 90.54           N  
ATOM    141  CA  ASP A  18       3.700   4.141 -18.927  1.00 90.54           C  
ATOM    142  C   ASP A  18       4.041   2.675 -19.181  1.00 90.54           C  
ATOM    143  CB  ASP A  18       4.657   5.046 -19.705  1.00 90.54           C  
ATOM    144  O   ASP A  18       4.242   2.268 -20.327  1.00 90.54           O  
ATOM    145  CG  ASP A  18       6.097   4.927 -19.239  1.00 90.54           C  
ATOM    146  OD1 ASP A  18       6.350   4.279 -18.200  1.00 90.54           O  
ATOM    147  OD2 ASP A  18       6.987   5.488 -19.914  1.00 90.54           O  
ATOM    148  N   ARG A  19       4.162   1.839 -18.134  1.00 92.47           N  
ATOM    149  CA  ARG A  19       4.468   0.416 -18.251  1.00 92.47           C  
ATOM    150  C   ARG A  19       3.557  -0.415 -17.354  1.00 92.47           C  
ATOM    151  CB  ARG A  19       5.933   0.151 -17.899  1.00 92.47           C  
ATOM    152  O   ARG A  19       2.969   0.106 -16.404  1.00 92.47           O  
ATOM    153  CG  ARG A  19       6.324   0.607 -16.503  1.00 92.47           C  
ATOM    154  CD  ARG A  19       7.824   0.490 -16.270  1.00 92.47           C  
ATOM    155  NE  ARG A  19       8.305   1.502 -15.334  1.00 92.47           N  
ATOM    156  NH1 ARG A  19      10.530   0.904 -15.509  1.00 92.47           N  
ATOM    157  NH2 ARG A  19       9.907   2.627 -14.133  1.00 92.47           N  
ATOM    158  CZ  ARG A  19       9.580   1.675 -14.994  1.00 92.47           C  
ATOM    159  N   PRO A  20       3.464  -1.797 -17.733  1.00 94.32           N  
ATOM    160  CA  PRO A  20       2.686  -2.681 -16.861  1.00 94.32           C  
ATOM    161  C   PRO A  20       3.334  -2.877 -15.492  1.00 94.32           C  
ATOM    162  CB  PRO A  20       2.646  -3.998 -17.640  1.00 94.32           C  
ATOM    163  O   PRO A  20       4.561  -2.830 -15.373  1.00 94.32           O  
ATOM    164  CG  PRO A  20       3.010  -3.626 -19.040  1.00 94.32           C  
ATOM    165  CD  PRO A  20       3.843  -2.376 -19.000  1.00 94.32           C  
ATOM    166  N   CYS A  21       2.482  -2.962 -14.516  1.00 95.31           N  
ATOM    167  CA  CYS A  21       2.938  -3.244 -13.159  1.00 95.31           C  
ATOM    168  C   CYS A  21       2.443  -4.606 -12.689  1.00 95.31           C  
ATOM    169  CB  CYS A  21       2.461  -2.156 -12.197  1.00 95.31           C  
ATOM    170  O   CYS A  21       1.345  -5.031 -13.052  1.00 95.31           O  
ATOM    171  SG  CYS A  21       3.161  -0.526 -12.535  1.00 95.31           S  
ATOM    172  N   ARG A  22       3.337  -5.284 -12.024  1.00 96.60           N  
ATOM    173  CA  ARG A  22       2.940  -6.522 -11.360  1.00 96.60           C  
ATOM    174  C   ARG A  22       2.581  -6.268  -9.899  1.00 96.60           C  
ATOM    175  CB  ARG A  22       4.058  -7.563 -11.451  1.00 96.60           C  
ATOM    176  O   ARG A  22       3.384  -5.716  -9.144  1.00 96.60           O  
ATOM    177  CG  ARG A  22       4.244  -8.146 -12.843  1.00 96.60           C  
ATOM    178  CD  ARG A  22       5.122  -9.389 -12.821  1.00 96.60           C  
ATOM    179  NE  ARG A  22       6.535  -9.050 -12.679  1.00 96.60           N  
ATOM    180  NH1 ARG A  22       7.280 -11.235 -12.749  1.00 96.60           N  
ATOM    181  NH2 ARG A  22       8.778  -9.516 -12.515  1.00 96.60           N  
ATOM    182  CZ  ARG A  22       7.528  -9.934 -12.648  1.00 96.60           C  
ATOM    183  N   VAL A  23       1.350  -6.627  -9.598  1.00 95.63           N  
ATOM    184  CA  VAL A  23       0.854  -6.400  -8.245  1.00 95.63           C  
ATOM    185  C   VAL A  23       0.663  -7.738  -7.534  1.00 95.63           C  
ATOM    186  CB  VAL A  23      -0.471  -5.605  -8.251  1.00 95.63           C  
ATOM    187  O   VAL A  23      -0.008  -8.634  -8.053  1.00 95.63           O  
ATOM    188  CG1 VAL A  23      -0.989  -5.409  -6.828  1.00 95.63           C  
ATOM    189  CG2 VAL A  23      -0.281  -4.258  -8.945  1.00 95.63           C  
ATOM    190  N   ARG A  24       1.335  -7.844  -6.422  1.00 95.15           N  
ATOM    191  CA  ARG A  24       1.187  -9.016  -5.565  1.00 95.15           C  
ATOM    192  C   ARG A  24       0.430  -8.668  -4.287  1.00 95.15           C  
ATOM    193  CB  ARG A  24       2.557  -9.605  -5.218  1.00 95.15           C  
ATOM    194  O   ARG A  24       0.807  -7.739  -3.570  1.00 95.15           O  
ATOM    195  CG  ARG A  24       2.489 -10.858  -4.360  1.00 95.15           C  
ATOM    196  CD  ARG A  24       3.876 -11.350  -3.970  1.00 95.15           C  
ATOM    197  NE  ARG A  24       4.633 -11.805  -5.133  1.00 95.15           N  
ATOM    198  NH1 ARG A  24       6.573 -12.242  -3.959  1.00 95.15           N  
ATOM    199  NH2 ARG A  24       6.489 -12.611  -6.220  1.00 95.15           N  
ATOM    200  CZ  ARG A  24       5.896 -12.219  -5.101  1.00 95.15           C  
ATOM    201  N   VAL A  25      -0.683  -9.371  -4.042  1.00 94.43           N  
ATOM    202  CA  VAL A  25      -1.478  -9.191  -2.831  1.00 94.43           C  
ATOM    203  C   VAL A  25      -1.373 -10.437  -1.955  1.00 94.43           C  
ATOM    204  CB  VAL A  25      -2.958  -8.895  -3.163  1.00 94.43           C  
ATOM    205  O   VAL A  25      -1.770 -11.529  -2.368  1.00 94.43           O  
ATOM    206  CG1 VAL A  25      -3.761  -8.659  -1.885  1.00 94.43           C  
ATOM    207  CG2 VAL A  25      -3.064  -7.690  -4.095  1.00 94.43           C  
ATOM    208  N   THR A  26      -0.765 -10.263  -0.829  1.00 92.98           N  
ATOM    209  CA  THR A  26      -0.683 -11.325   0.168  1.00 92.98           C  
ATOM    210  C   THR A  26      -1.567 -11.007   1.370  1.00 92.98           C  
ATOM    211  CB  THR A  26       0.768 -11.540   0.636  1.00 92.98           C  
ATOM    212  O   THR A  26      -1.388  -9.977   2.024  1.00 92.98           O  
ATOM    213  CG2 THR A  26       0.869 -12.729   1.586  1.00 92.98           C  
ATOM    214  OG1 THR A  26       1.602 -11.781  -0.504  1.00 92.98           O  
ATOM    215  N   ALA A  27      -2.571 -11.871   1.631  1.00 90.45           N  
ATOM    216  CA  ALA A  27      -3.511 -11.712   2.738  1.00 90.45           C  
ATOM    217  C   ALA A  27      -3.954 -13.068   3.281  1.00 90.45           C  
ATOM    218  CB  ALA A  27      -4.724 -10.899   2.292  1.00 90.45           C  
ATOM    219  O   ALA A  27      -4.216 -13.996   2.512  1.00 90.45           O  
ATOM    220  N   GLY A  28      -3.995 -13.249   4.624  1.00 83.97           N  
ATOM    221  CA  GLY A  28      -4.477 -14.462   5.266  1.00 83.97           C  
ATOM    222  C   GLY A  28      -3.697 -15.700   4.865  1.00 83.97           C  
ATOM    223  O   GLY A  28      -4.261 -16.793   4.776  1.00 83.97           O  
ATOM    224  N   GLY A  29      -2.461 -15.570   4.425  1.00 82.75           N  
ATOM    225  CA  GLY A  29      -1.608 -16.685   4.045  1.00 82.75           C  
ATOM    226  C   GLY A  29      -1.669 -17.005   2.563  1.00 82.75           C  
ATOM    227  O   GLY A  29      -1.015 -17.940   2.097  1.00 82.75           O  
ATOM    228  N   GLU A  30      -2.483 -16.330   1.801  1.00 89.67           N  
ATOM    229  CA  GLU A  30      -2.618 -16.520   0.360  1.00 89.67           C  
ATOM    230  C   GLU A  30      -1.999 -15.357  -0.410  1.00 89.67           C  
ATOM    231  CB  GLU A  30      -4.091 -16.681  -0.026  1.00 89.67           C  
ATOM    232  O   GLU A  30      -2.011 -14.217   0.060  1.00 89.67           O  
ATOM    233  CG  GLU A  30      -4.742 -17.933   0.543  1.00 89.67           C  
ATOM    234  CD  GLU A  30      -6.209 -18.069   0.170  1.00 89.67           C  
ATOM    235  OE1 GLU A  30      -6.861 -19.042   0.613  1.00 89.67           O  
ATOM    236  OE2 GLU A  30      -6.712 -17.196  -0.572  1.00 89.67           O  
ATOM    237  N   THR A  31      -1.388 -15.830  -1.546  1.00 92.94           N  
ATOM    238  CA  THR A  31      -0.805 -14.829  -2.432  1.00 92.94           C  
ATOM    239  C   THR A  31      -1.419 -14.918  -3.826  1.00 92.94           C  
ATOM    240  CB  THR A  31       0.723 -14.990  -2.530  1.00 92.94           C  
ATOM    241  O   THR A  31      -1.549 -16.010  -4.384  1.00 92.94           O  
ATOM    242  CG2 THR A  31       1.327 -13.949  -3.467  1.00 92.94           C  
ATOM    243  OG1 THR A  31       1.298 -14.835  -1.227  1.00 92.94           O  
ATOM    244  N   ARG A  32      -1.838 -13.685  -4.285  1.00 94.59           N  
ATOM    245  CA  ARG A  32      -2.312 -13.565  -5.660  1.00 94.59           C  
ATOM    246  C   ARG A  32      -1.515 -12.512  -6.424  1.00 94.59           C  
ATOM    247  CB  ARG A  32      -3.802 -13.216  -5.687  1.00 94.59           C  
ATOM    248  O   ARG A  32      -1.169 -11.466  -5.871  1.00 94.59           O  
ATOM    249  CG  ARG A  32      -4.696 -14.287  -5.084  1.00 94.59           C  
ATOM    250  CD  ARG A  32      -6.156 -13.856  -5.061  1.00 94.59           C  
ATOM    251  NE  ARG A  32      -6.971 -14.753  -4.247  1.00 94.59           N  
ATOM    252  NH1 ARG A  32      -8.945 -13.602  -4.585  1.00 94.59           N  
ATOM    253  NH2 ARG A  32      -8.921 -15.488  -3.281  1.00 94.59           N  
ATOM    254  CZ  ARG A  32      -8.277 -14.612  -4.040  1.00 94.59           C  
ATOM    255  N   GLU A  33      -1.250 -12.783  -7.682  1.00 96.37           N  
ATOM    256  CA  GLU A  33      -0.493 -11.864  -8.527  1.00 96.37           C  
ATOM    257  C   GLU A  33      -1.323 -11.404  -9.723  1.00 96.37           C  
ATOM    258  CB  GLU A  33       0.804 -12.519  -9.008  1.00 96.37           C  
ATOM    259  O   GLU A  33      -2.060 -12.194 -10.314  1.00 96.37           O  
ATOM    260  CG  GLU A  33       1.807 -12.787  -7.895  1.00 96.37           C  
ATOM    261  CD  GLU A  33       3.140 -13.312  -8.403  1.00 96.37           C  
ATOM    262  OE1 GLU A  33       3.991 -13.709  -7.575  1.00 96.37           O  
ATOM    263  OE2 GLU A  33       3.336 -13.326  -9.639  1.00 96.37           O  
ATOM    264  N   TYR A  34      -1.160 -10.053  -9.950  1.00 96.56           N  
ATOM    265  CA  TYR A  34      -1.908  -9.448 -11.046  1.00 96.56           C  
ATOM    266  C   TYR A  34      -1.012  -8.543 -11.884  1.00 96.56           C  
ATOM    267  CB  TYR A  34      -3.100  -8.649 -10.508  1.00 96.56           C  
ATOM    268  O   TYR A  34      -0.038  -7.981 -11.377  1.00 96.56           O  
ATOM    269  CG  TYR A  34      -3.972  -9.429  -9.555  1.00 96.56           C  
ATOM    270  CD1 TYR A  34      -5.051 -10.177 -10.020  1.00 96.56           C  
ATOM    271  CD2 TYR A  34      -3.720  -9.418  -8.187  1.00 96.56           C  
ATOM    272  CE1 TYR A  34      -5.858 -10.896  -9.145  1.00 96.56           C  
ATOM    273  CE2 TYR A  34      -4.521 -10.133  -7.302  1.00 96.56           C  
ATOM    274  OH  TYR A  34      -6.382 -11.578  -6.919  1.00 96.56           O  
ATOM    275  CZ  TYR A  34      -5.586 -10.868  -7.790  1.00 96.56           C  
ATOM    276  N   THR A  35      -1.407  -8.556 -13.185  1.00 96.45           N  
ATOM    277  CA  THR A  35      -0.811  -7.532 -14.035  1.00 96.45           C  
ATOM    278  C   THR A  35      -1.764  -6.354 -14.212  1.00 96.45           C  
ATOM    279  CB  THR A  35      -0.432  -8.101 -15.415  1.00 96.45           C  
ATOM    280  O   THR A  35      -2.934  -6.541 -14.552  1.00 96.45           O  
ATOM    281  CG2 THR A  35       0.197  -7.029 -16.298  1.00 96.45           C  
ATOM    282  OG1 THR A  35       0.505  -9.172 -15.242  1.00 96.45           O  
ATOM    283  N   VAL A  36      -1.260  -5.166 -13.857  1.00 95.92           N  
ATOM    284  CA  VAL A  36      -2.027  -3.940 -14.050  1.00 95.92           C  
ATOM    285  C   VAL A  36      -1.403  -3.110 -15.170  1.00 95.92           C  
ATOM    286  CB  VAL A  36      -2.105  -3.108 -12.751  1.00 95.92           C  
ATOM    287  O   VAL A  36      -0.276  -2.626 -15.039  1.00 95.92           O  
ATOM    288  CG1 VAL A  36      -3.048  -1.919 -12.926  1.00 95.92           C  
ATOM    289  CG2 VAL A  36      -2.555  -3.983 -11.583  1.00 95.92           C  
ATOM    290  N   ASN A  37      -2.169  -2.936 -16.343  1.00 96.23           N  
ATOM    291  CA  ASN A  37      -1.686  -2.179 -17.493  1.00 96.23           C  
ATOM    292  C   ASN A  37      -1.820  -0.676 -17.271  1.00 96.23           C  
ATOM    293  CB  ASN A  37      -2.430  -2.597 -18.763  1.00 96.23           C  
ATOM    294  O   ASN A  37      -2.606  -0.236 -16.429  1.00 96.23           O  
ATOM    295  CG  ASN A  37      -2.184  -4.046 -19.134  1.00 96.23           C  
ATOM    296  ND2 ASN A  37      -3.250  -4.759 -19.479  1.00 96.23           N  
ATOM    297  OD1 ASN A  37      -1.046  -4.521 -19.110  1.00 96.23           O  
ATOM    298  N   PRO A  38      -0.981   0.068 -18.001  1.00 94.98           N  
ATOM    299  CA  PRO A  38      -1.077   1.527 -17.915  1.00 94.98           C  
ATOM    300  C   PRO A  38      -2.499   2.039 -18.134  1.00 94.98           C  
ATOM    301  CB  PRO A  38      -0.146   2.008 -19.031  1.00 94.98           C  
ATOM    302  O   PRO A  38      -3.185   1.592 -19.056  1.00 94.98           O  
ATOM    303  CG  PRO A  38       0.855   0.910 -19.193  1.00 94.98           C  
ATOM    304  CD  PRO A  38       0.160  -0.404 -18.980  1.00 94.98           C  
ATOM    305  N   GLY A  39      -2.968   2.927 -17.192  1.00 93.16           N  
ATOM    306  CA  GLY A  39      -4.269   3.560 -17.336  1.00 93.16           C  
ATOM    307  C   GLY A  39      -5.411   2.697 -16.834  1.00 93.16           C  
ATOM    308  O   GLY A  39      -6.581   3.056 -16.987  1.00 93.16           O  
ATOM    309  N   THR A  40      -5.020   1.510 -16.234  1.00 94.46           N  
ATOM    310  CA  THR A  40      -6.065   0.619 -15.741  1.00 94.46           C  
ATOM    311  C   THR A  40      -6.020   0.522 -14.219  1.00 94.46           C  
ATOM    312  CB  THR A  40      -5.933  -0.788 -16.352  1.00 94.46           C  
ATOM    313  O   THR A  40      -5.111   1.060 -13.584  1.00 94.46           O  
ATOM    314  CG2 THR A  40      -5.994  -0.735 -17.875  1.00 94.46           C  
ATOM    315  OG1 THR A  40      -4.680  -1.359 -15.955  1.00 94.46           O  
ATOM    316  N   GLU A  41      -7.086  -0.148 -13.701  1.00 94.41           N  
ATOM    317  CA  GLU A  41      -7.227  -0.311 -12.257  1.00 94.41           C  
ATOM    318  C   GLU A  41      -7.467  -1.772 -11.887  1.00 94.41           C  
ATOM    319  CB  GLU A  41      -8.369   0.560 -11.727  1.00 94.41           C  
ATOM    320  O   GLU A  41      -8.051  -2.528 -12.668  1.00 94.41           O  
ATOM    321  CG  GLU A  41      -8.125   2.054 -11.883  1.00 94.41           C  
ATOM    322  CD  GLU A  41      -9.259   2.907 -11.336  1.00 94.41           C  
ATOM    323  OE1 GLU A  41      -9.161   4.154 -11.389  1.00 94.41           O  
ATOM    324  OE2 GLU A  41     -10.254   2.323 -10.850  1.00 94.41           O  
ATOM    325  N   LEU A  42      -6.822  -2.182 -10.780  1.00 94.31           N  
ATOM    326  CA  LEU A  42      -7.054  -3.489 -10.175  1.00 94.31           C  
ATOM    327  C   LEU A  42      -7.855  -3.356  -8.884  1.00 94.31           C  
ATOM    328  CB  LEU A  42      -5.725  -4.194  -9.894  1.00 94.31           C  
ATOM    329  O   LEU A  42      -7.559  -2.496  -8.051  1.00 94.31           O  
ATOM    330  CG  LEU A  42      -5.799  -5.476  -9.064  1.00 94.31           C  
ATOM    331  CD1 LEU A  42      -6.436  -6.598  -9.877  1.00 94.31           C  
ATOM    332  CD2 LEU A  42      -4.411  -5.882  -8.580  1.00 94.31           C  
ATOM    333  N   GLU A  43      -8.889  -4.228  -8.821  1.00 94.22           N  
ATOM    334  CA  GLU A  43      -9.649  -4.340  -7.580  1.00 94.22           C  
ATOM    335  C   GLU A  43      -9.664  -5.777  -7.069  1.00 94.22           C  
ATOM    336  CB  GLU A  43     -11.081  -3.837  -7.779  1.00 94.22           C  
ATOM    337  O   GLU A  43     -10.057  -6.695  -7.793  1.00 94.22           O  
ATOM    338  CG  GLU A  43     -11.887  -3.749  -6.491  1.00 94.22           C  
ATOM    339  CD  GLU A  43     -13.264  -3.134  -6.686  1.00 94.22           C  
ATOM    340  OE1 GLU A  43     -14.196  -3.482  -5.926  1.00 94.22           O  
ATOM    341  OE2 GLU A  43     -13.411  -2.299  -7.606  1.00 94.22           O  
ATOM    342  N   VAL A  44      -9.177  -5.923  -5.809  1.00 92.29           N  
ATOM    343  CA  VAL A  44      -9.139  -7.243  -5.189  1.00 92.29           C  
ATOM    344  C   VAL A  44      -9.931  -7.224  -3.883  1.00 92.29           C  
ATOM    345  CB  VAL A  44      -7.688  -7.704  -4.925  1.00 92.29           C  
ATOM    346  O   VAL A  44      -9.666  -6.403  -3.002  1.00 92.29           O  
ATOM    347  CG1 VAL A  44      -7.669  -9.098  -4.302  1.00 92.29           C  
ATOM    348  CG2 VAL A  44      -6.878  -7.683  -6.221  1.00 92.29           C  
ATOM    349  N   GLU A  45     -10.883  -8.143  -3.827  1.00 92.05           N  
ATOM    350  CA  GLU A  45     -11.678  -8.270  -2.609  1.00 92.05           C  
ATOM    351  C   GLU A  45     -10.980  -9.160  -1.585  1.00 92.05           C  
ATOM    352  CB  GLU A  45     -13.068  -8.827  -2.930  1.00 92.05           C  
ATOM    353  O   GLU A  45     -10.453 -10.219  -1.932  1.00 92.05           O  
ATOM    354  CG  GLU A  45     -13.954  -7.861  -3.704  1.00 92.05           C  
ATOM    355  CD  GLU A  45     -15.373  -8.372  -3.897  1.00 92.05           C  
ATOM    356  OE1 GLU A  45     -16.226  -7.613  -4.410  1.00 92.05           O  
ATOM    357  OE2 GLU A  45     -15.633  -9.540  -3.531  1.00 92.05           O  
ATOM    358  N   LEU A  46     -10.969  -8.586  -0.285  1.00 89.79           N  
ATOM    359  CA  LEU A  46     -10.378  -9.369   0.795  1.00 89.79           C  
ATOM    360  C   LEU A  46     -11.459  -9.954   1.697  1.00 89.79           C  
ATOM    361  CB  LEU A  46      -9.421  -8.505   1.621  1.00 89.79           C  
ATOM    362  O   LEU A  46     -12.488  -9.317   1.934  1.00 89.79           O  
ATOM    363  CG  LEU A  46      -8.267  -7.853   0.858  1.00 89.79           C  
ATOM    364  CD1 LEU A  46      -7.491  -6.912   1.773  1.00 89.79           C  
ATOM    365  CD2 LEU A  46      -7.345  -8.916   0.270  1.00 89.79           C  
ATOM    366  N   SER A  47     -11.295 -11.213   2.037  1.00 89.24           N  
ATOM    367  CA  SER A  47     -12.187 -11.772   3.047  1.00 89.24           C  
ATOM    368  C   SER A  47     -11.976 -11.104   4.402  1.00 89.24           C  
ATOM    369  CB  SER A  47     -11.973 -13.281   3.175  1.00 89.24           C  
ATOM    370  O   SER A  47     -10.956 -10.449   4.625  1.00 89.24           O  
ATOM    371  OG  SER A  47     -10.691 -13.564   3.709  1.00 89.24           O  
ATOM    372  N   PRO A  48     -12.967 -11.210   5.335  1.00 83.83           N  
ATOM    373  CA  PRO A  48     -12.869 -10.596   6.661  1.00 83.83           C  
ATOM    374  C   PRO A  48     -11.563 -10.939   7.375  1.00 83.83           C  
ATOM    375  CB  PRO A  48     -14.070 -11.181   7.409  1.00 83.83           C  
ATOM    376  O   PRO A  48     -10.964 -10.076   8.022  1.00 83.83           O  
ATOM    377  CG  PRO A  48     -15.086 -11.452   6.348  1.00 83.83           C  
ATOM    378  CD  PRO A  48     -14.372 -11.911   5.109  1.00 83.83           C  
ATOM    379  N   GLU A  49     -11.137 -12.152   7.170  1.00 80.29           N  
ATOM    380  CA  GLU A  49      -9.903 -12.580   7.821  1.00 80.29           C  
ATOM    381  C   GLU A  49      -8.683 -11.941   7.164  1.00 80.29           C  
ATOM    382  CB  GLU A  49      -9.779 -14.105   7.791  1.00 80.29           C  
ATOM    383  O   GLU A  49      -7.713 -11.598   7.844  1.00 80.29           O  
ATOM    384  CG  GLU A  49     -10.817 -14.824   8.640  1.00 80.29           C  
ATOM    385  CD  GLU A  49     -10.831 -16.329   8.425  1.00 80.29           C  
ATOM    386  OE1 GLU A  49     -11.717 -17.014   8.985  1.00 80.29           O  
ATOM    387  OE2 GLU A  49      -9.949 -16.827   7.691  1.00 80.29           O  
ATOM    388  N   GLN A  50      -8.829 -11.656   5.845  1.00 86.95           N  
ATOM    389  CA  GLN A  50      -7.720 -11.120   5.062  1.00 86.95           C  
ATOM    390  C   GLN A  50      -7.574  -9.616   5.273  1.00 86.95           C  
ATOM    391  CB  GLN A  50      -7.914 -11.426   3.576  1.00 86.95           C  
ATOM    392  O   GLN A  50      -6.497  -9.056   5.061  1.00 86.95           O  
ATOM    393  CG  GLN A  50      -7.737 -12.896   3.222  1.00 86.95           C  
ATOM    394  CD  GLN A  50      -8.083 -13.197   1.776  1.00 86.95           C  
ATOM    395  NE2 GLN A  50      -7.410 -14.187   1.199  1.00 86.95           N  
ATOM    396  OE1 GLN A  50      -8.950 -12.547   1.183  1.00 86.95           O  
ATOM    397  N   GLN A  51      -8.635  -8.980   5.809  1.00 84.05           N  
ATOM    398  CA  GLN A  51      -8.682  -7.526   5.929  1.00 84.05           C  
ATOM    399  C   GLN A  51      -7.777  -7.038   7.057  1.00 84.05           C  
ATOM    400  CB  GLN A  51     -10.117  -7.053   6.166  1.00 84.05           C  
ATOM    401  O   GLN A  51      -7.376  -5.873   7.077  1.00 84.05           O  
ATOM    402  CG  GLN A  51     -11.043  -7.278   4.977  1.00 84.05           C  
ATOM    403  CD  GLN A  51     -12.491  -6.950   5.291  1.00 84.05           C  
ATOM    404  NE2 GLN A  51     -13.396  -7.363   4.410  1.00 84.05           N  
ATOM    405  OE1 GLN A  51     -12.793  -6.332   6.316  1.00 84.05           O  
ATOM    406  N   ASN A  52      -7.392  -7.970   7.886  1.00 83.31           N  
ATOM    407  CA  ASN A  52      -6.617  -7.557   9.051  1.00 83.31           C  
ATOM    408  C   ASN A  52      -5.121  -7.541   8.752  1.00 83.31           C  
ATOM    409  CB  ASN A  52      -6.911  -8.470  10.243  1.00 83.31           C  
ATOM    410  O   ASN A  52      -4.365  -6.798   9.381  1.00 83.31           O  
ATOM    411  CG  ASN A  52      -8.315  -8.288  10.785  1.00 83.31           C  
ATOM    412  ND2 ASN A  52      -8.899  -9.368  11.292  1.00 83.31           N  
ATOM    413  OD1 ASN A  52      -8.870  -7.187  10.749  1.00 83.31           O  
ATOM    414  N   ASN A  53      -4.740  -8.341   7.785  1.00 88.13           N  
ATOM    415  CA  ASN A  53      -3.336  -8.466   7.411  1.00 88.13           C  
ATOM    416  C   ASN A  53      -3.168  -8.613   5.901  1.00 88.13           C  
ATOM    417  CB  ASN A  53      -2.692  -9.651   8.134  1.00 88.13           C  
ATOM    418  O   ASN A  53      -3.543  -9.637   5.327  1.00 88.13           O  
ATOM    419  CG  ASN A  53      -2.793  -9.540   9.642  1.00 88.13           C  
ATOM    420  ND2 ASN A  53      -3.308 -10.584  10.281  1.00 88.13           N  
ATOM    421  OD1 ASN A  53      -2.412  -8.524  10.229  1.00 88.13           O  
ATOM    422  N   ALA A  54      -2.658  -7.591   5.330  1.00 90.45           N  
ATOM    423  CA  ALA A  54      -2.449  -7.631   3.885  1.00 90.45           C  
ATOM    424  C   ALA A  54      -1.158  -6.916   3.497  1.00 90.45           C  
ATOM    425  CB  ALA A  54      -3.638  -7.009   3.157  1.00 90.45           C  
ATOM    426  O   ALA A  54      -0.807  -5.892   4.088  1.00 90.45           O  
ATOM    427  N   ILE A  55      -0.436  -7.575   2.567  1.00 92.02           N  
ATOM    428  CA  ILE A  55       0.742  -6.972   1.953  1.00 92.02           C  
ATOM    429  C   ILE A  55       0.507  -6.788   0.455  1.00 92.02           C  
ATOM    430  CB  ILE A  55       2.006  -7.827   2.196  1.00 92.02           C  
ATOM    431  O   ILE A  55       0.173  -7.743  -0.249  1.00 92.02           O  
ATOM    432  CG1 ILE A  55       2.233  -8.029   3.698  1.00 92.02           C  
ATOM    433  CG2 ILE A  55       3.230  -7.181   1.539  1.00 92.02           C  
ATOM    434  CD1 ILE A  55       3.289  -9.076   4.029  1.00 92.02           C  
ATOM    435  N   VAL A  56       0.614  -5.591   0.019  1.00 92.96           N  
ATOM    436  CA  VAL A  56       0.535  -5.313  -1.412  1.00 92.96           C  
ATOM    437  C   VAL A  56       1.894  -4.837  -1.921  1.00 92.96           C  
ATOM    438  CB  VAL A  56      -0.551  -4.260  -1.726  1.00 92.96           C  
ATOM    439  O   VAL A  56       2.436  -3.845  -1.427  1.00 92.96           O  
ATOM    440  CG1 VAL A  56      -0.688  -4.060  -3.235  1.00 92.96           C  
ATOM    441  CG2 VAL A  56      -1.888  -4.675  -1.116  1.00 92.96           C  
ATOM    442  N   THR A  57       2.409  -5.620  -2.845  1.00 93.87           N  
ATOM    443  CA  THR A  57       3.651  -5.210  -3.492  1.00 93.87           C  
ATOM    444  C   THR A  57       3.408  -4.866  -4.959  1.00 93.87           C  
ATOM    445  CB  THR A  57       4.723  -6.311  -3.390  1.00 93.87           C  
ATOM    446  O   THR A  57       2.706  -5.593  -5.665  1.00 93.87           O  
ATOM    447  CG2 THR A  57       5.137  -6.544  -1.941  1.00 93.87           C  
ATOM    448  OG1 THR A  57       4.199  -7.531  -3.928  1.00 93.87           O  
ATOM    449  N   VAL A  58       3.912  -3.771  -5.364  1.00 93.13           N  
ATOM    450  CA  VAL A  58       3.762  -3.312  -6.741  1.00 93.13           C  
ATOM    451  C   VAL A  58       5.133  -3.225  -7.409  1.00 93.13           C  
ATOM    452  CB  VAL A  58       3.049  -1.943  -6.808  1.00 93.13           C  
ATOM    453  O   VAL A  58       6.003  -2.474  -6.961  1.00 93.13           O  
ATOM    454  CG1 VAL A  58       2.800  -1.534  -8.258  1.00 93.13           C  
ATOM    455  CG2 VAL A  58       1.736  -1.987  -6.029  1.00 93.13           C  
ATOM    456  N   HIS A  59       5.252  -4.047  -8.466  1.00 93.66           N  
ATOM    457  CA  HIS A  59       6.458  -4.035  -9.286  1.00 93.66           C  
ATOM    458  C   HIS A  59       6.204  -3.358 -10.629  1.00 93.66           C  
ATOM    459  CB  HIS A  59       6.972  -5.459  -9.504  1.00 93.66           C  
ATOM    460  O   HIS A  59       5.377  -3.824 -11.416  1.00 93.66           O  
ATOM    461  CG  HIS A  59       7.306  -6.177  -8.235  1.00 93.66           C  
ATOM    462  CD2 HIS A  59       6.509  -6.703  -7.275  1.00 93.66           C  
ATOM    463  ND1 HIS A  59       8.603  -6.420  -7.836  1.00 93.66           N  
ATOM    464  CE1 HIS A  59       8.588  -7.066  -6.683  1.00 93.66           C  
ATOM    465  NE2 HIS A  59       7.330  -7.250  -6.321  1.00 93.66           N  
ATOM    466  N   CYS A  60       6.878  -2.231 -10.833  1.00 89.99           N  
ATOM    467  CA  CYS A  60       6.876  -1.575 -12.136  1.00 89.99           C  
ATOM    468  C   CYS A  60       8.293  -1.446 -12.684  1.00 89.99           C  
ATOM    469  CB  CYS A  60       6.230  -0.193 -12.039  1.00 89.99           C  
ATOM    470  O   CYS A  60       9.004  -0.493 -12.360  1.00 89.99           O  
ATOM    471  SG  CYS A  60       4.537  -0.224 -11.410  1.00 89.99           S  
ATOM    472  N   GLY A  61       8.802  -2.420 -13.446  1.00 86.88           N  
ATOM    473  CA  GLY A  61      10.214  -2.508 -13.784  1.00 86.88           C  
ATOM    474  C   GLY A  61      11.081  -2.941 -12.618  1.00 86.88           C  
ATOM    475  O   GLY A  61      10.806  -3.957 -11.976  1.00 86.88           O  
ATOM    476  N   ASN A  62      12.066  -2.106 -12.281  1.00 85.54           N  
ATOM    477  CA  ASN A  62      12.968  -2.452 -11.188  1.00 85.54           C  
ATOM    478  C   ASN A  62      12.522  -1.819  -9.872  1.00 85.54           C  
ATOM    479  CB  ASN A  62      14.401  -2.032 -11.520  1.00 85.54           C  
ATOM    480  O   ASN A  62      13.137  -2.047  -8.829  1.00 85.54           O  
ATOM    481  CG  ASN A  62      15.008  -2.860 -12.636  1.00 85.54           C  
ATOM    482  ND2 ASN A  62      15.898  -2.250 -13.410  1.00 85.54           N  
ATOM    483  OD1 ASN A  62      14.678  -4.037 -12.802  1.00 85.54           O  
ATOM    484  N   GLU A  63      11.354  -1.112  -9.980  1.00 87.72           N  
ATOM    485  CA  GLU A  63      10.879  -0.402  -8.797  1.00 87.72           C  
ATOM    486  C   GLU A  63       9.835  -1.221  -8.043  1.00 87.72           C  
ATOM    487  CB  GLU A  63      10.298   0.961  -9.184  1.00 87.72           C  
ATOM    488  O   GLU A  63       8.915  -1.773  -8.650  1.00 87.72           O  
ATOM    489  CG  GLU A  63      11.303   1.891  -9.849  1.00 87.72           C  
ATOM    490  CD  GLU A  63      10.732   3.265 -10.162  1.00 87.72           C  
ATOM    491  OE1 GLU A  63      11.519   4.223 -10.337  1.00 87.72           O  
ATOM    492  OE2 GLU A  63       9.489   3.384 -10.232  1.00 87.72           O  
ATOM    493  N   VAL A  64      10.115  -1.337  -6.750  1.00 88.96           N  
ATOM    494  CA  VAL A  64       9.193  -2.099  -5.913  1.00 88.96           C  
ATOM    495  C   VAL A  64       8.667  -1.213  -4.786  1.00 88.96           C  
ATOM    496  CB  VAL A  64       9.867  -3.361  -5.330  1.00 88.96           C  
ATOM    497  O   VAL A  64       9.444  -0.556  -4.090  1.00 88.96           O  
ATOM    498  CG1 VAL A  64       8.862  -4.190  -4.532  1.00 88.96           C  
ATOM    499  CG2 VAL A  64      10.488  -4.198  -6.446  1.00 88.96           C  
ATOM    500  N   TYR A  65       7.368  -1.205  -4.629  1.00 89.95           N  
ATOM    501  CA  TYR A  65       6.679  -0.498  -3.556  1.00 89.95           C  
ATOM    502  C   TYR A  65       5.830  -1.456  -2.729  1.00 89.95           C  
ATOM    503  CB  TYR A  65       5.799   0.619  -4.126  1.00 89.95           C  
ATOM    504  O   TYR A  65       5.198  -2.364  -3.274  1.00 89.95           O  
ATOM    505  CG  TYR A  65       6.511   1.505  -5.119  1.00 89.95           C  
ATOM    506  CD1 TYR A  65       7.309   2.564  -4.691  1.00 89.95           C  
ATOM    507  CD2 TYR A  65       6.386   1.287  -6.487  1.00 89.95           C  
ATOM    508  CE1 TYR A  65       7.965   3.384  -5.602  1.00 89.95           C  
ATOM    509  CE2 TYR A  65       7.038   2.101  -7.407  1.00 89.95           C  
ATOM    510  OH  TYR A  65       8.472   3.954  -7.863  1.00 89.95           O  
ATOM    511  CZ  TYR A  65       7.824   3.145  -6.956  1.00 89.95           C  
ATOM    512  N   MET A  66       5.916  -1.247  -1.470  1.00 92.94           N  
ATOM    513  CA  MET A  66       5.201  -2.169  -0.592  1.00 92.94           C  
ATOM    514  C   MET A  66       4.285  -1.412   0.363  1.00 92.94           C  
ATOM    515  CB  MET A  66       6.186  -3.031   0.200  1.00 92.94           C  
ATOM    516  O   MET A  66       4.700  -0.430   0.980  1.00 92.94           O  
ATOM    517  CG  MET A  66       5.518  -4.091   1.061  1.00 92.94           C  
ATOM    518  SD  MET A  66       6.732  -5.150   1.939  1.00 92.94           S  
ATOM    519  CE  MET A  66       7.488  -6.006   0.530  1.00 92.94           C  
ATOM    520  N   PHE A  67       3.011  -1.918   0.479  1.00 91.11           N  
ATOM    521  CA  PHE A  67       1.987  -1.366   1.358  1.00 91.11           C  
ATOM    522  C   PHE A  67       1.431  -2.441   2.284  1.00 91.11           C  
ATOM    523  CB  PHE A  67       0.853  -0.741   0.539  1.00 91.11           C  
ATOM    524  O   PHE A  67       0.936  -3.471   1.821  1.00 91.11           O  
ATOM    525  CG  PHE A  67       1.322   0.264  -0.479  1.00 91.11           C  
ATOM    526  CD1 PHE A  67       1.411   1.612  -0.156  1.00 91.11           C  
ATOM    527  CD2 PHE A  67       1.674  -0.141  -1.760  1.00 91.11           C  
ATOM    528  CE1 PHE A  67       1.844   2.544  -1.096  1.00 91.11           C  
ATOM    529  CE2 PHE A  67       2.108   0.784  -2.705  1.00 91.11           C  
ATOM    530  CZ  PHE A  67       2.192   2.126  -2.371  1.00 91.11           C  
ATOM    531  N   VAL A  68       1.569  -2.089   3.578  1.00 89.94           N  
ATOM    532  CA  VAL A  68       1.245  -3.134   4.544  1.00 89.94           C  
ATOM    533  C   VAL A  68       0.159  -2.639   5.497  1.00 89.94           C  
ATOM    534  CB  VAL A  68       2.493  -3.575   5.342  1.00 89.94           C  
ATOM    535  O   VAL A  68       0.280  -1.557   6.077  1.00 89.94           O  
ATOM    536  CG1 VAL A  68       2.162  -4.758   6.250  1.00 89.94           C  
ATOM    537  CG2 VAL A  68       3.635  -3.931   4.391  1.00 89.94           C  
ATOM    538  N   LEU A  69      -0.938  -3.367   5.508  1.00 88.15           N  
ATOM    539  CA  LEU A  69      -1.928  -3.279   6.576  1.00 88.15           C  
ATOM    540  C   LEU A  69      -1.847  -4.495   7.494  1.00 88.15           C  
ATOM    541  CB  LEU A  69      -3.338  -3.159   5.992  1.00 88.15           C  
ATOM    542  O   LEU A  69      -2.072  -5.625   7.055  1.00 88.15           O  
ATOM    543  CG  LEU A  69      -4.486  -3.088   7.001  1.00 88.15           C  
ATOM    544  CD1 LEU A  69      -4.448  -1.763   7.754  1.00 88.15           C  
ATOM    545  CD2 LEU A  69      -5.827  -3.272   6.299  1.00 88.15           C  
ATOM    546  N   ALA A  70      -1.476  -4.168   8.765  1.00 88.44           N  
ATOM    547  CA  ALA A  70      -1.262  -5.295   9.668  1.00 88.44           C  
ATOM    548  C   ALA A  70      -1.840  -5.008  11.051  1.00 88.44           C  
ATOM    549  CB  ALA A  70       0.227  -5.617   9.773  1.00 88.44           C  
ATOM    550  O   ALA A  70      -1.796  -3.871  11.525  1.00 88.44           O  
ATOM    551  N   THR A  71      -2.512  -5.998  11.667  1.00 86.34           N  
ATOM    552  CA  THR A  71      -2.890  -5.946  13.075  1.00 86.34           C  
ATOM    553  C   THR A  71      -1.985  -6.847  13.911  1.00 86.34           C  
ATOM    554  CB  THR A  71      -4.359  -6.363  13.275  1.00 86.34           C  
ATOM    555  O   THR A  71      -1.944  -6.729  15.137  1.00 86.34           O  
ATOM    556  CG2 THR A  71      -5.304  -5.410  12.551  1.00 86.34           C  
ATOM    557  OG1 THR A  71      -4.548  -7.687  12.761  1.00 86.34           O  
ATOM    558  N   ASP A  72      -1.220  -7.701  13.230  1.00 89.13           N  
ATOM    559  CA  ASP A  72      -0.272  -8.632  13.835  1.00 89.13           C  
ATOM    560  C   ASP A  72       1.167  -8.169  13.620  1.00 89.13           C  
ATOM    561  CB  ASP A  72      -0.462 -10.039  13.264  1.00 89.13           C  
ATOM    562  O   ASP A  72       1.646  -8.121  12.485  1.00 89.13           O  
ATOM    563  CG  ASP A  72       0.456 -11.067  13.901  1.00 89.13           C  
ATOM    564  OD1 ASP A  72       1.318 -10.689  14.722  1.00 89.13           O  
ATOM    565  OD2 ASP A  72       0.317 -12.266  13.576  1.00 89.13           O  
ATOM    566  N   PRO A  73       1.927  -7.796  14.689  1.00 88.43           N  
ATOM    567  CA  PRO A  73       3.311  -7.333  14.570  1.00 88.43           C  
ATOM    568  C   PRO A  73       4.200  -8.320  13.817  1.00 88.43           C  
ATOM    569  CB  PRO A  73       3.763  -7.193  16.026  1.00 88.43           C  
ATOM    570  O   PRO A  73       5.141  -7.910  13.132  1.00 88.43           O  
ATOM    571  CG  PRO A  73       2.498  -7.018  16.803  1.00 88.43           C  
ATOM    572  CD  PRO A  73       1.403  -7.778  16.111  1.00 88.43           C  
ATOM    573  N   GLU A  74       3.946  -9.605  13.979  1.00 91.12           N  
ATOM    574  CA  GLU A  74       4.756 -10.605  13.290  1.00 91.12           C  
ATOM    575  C   GLU A  74       4.588 -10.504  11.776  1.00 91.12           C  
ATOM    576  CB  GLU A  74       4.393 -12.013  13.767  1.00 91.12           C  
ATOM    577  O   GLU A  74       5.542 -10.715  11.025  1.00 91.12           O  
ATOM    578  CG  GLU A  74       4.792 -12.296  15.208  1.00 91.12           C  
ATOM    579  CD  GLU A  74       6.284 -12.145  15.458  1.00 91.12           C  
ATOM    580  OE1 GLU A  74       6.674 -11.340  16.334  1.00 91.12           O  
ATOM    581  OE2 GLU A  74       7.069 -12.837  14.773  1.00 91.12           O  
ATOM    582  N   PHE A  75       3.348 -10.180  11.375  1.00 89.19           N  
ATOM    583  CA  PHE A  75       3.048 -10.000   9.960  1.00 89.19           C  
ATOM    584  C   PHE A  75       3.786  -8.790   9.399  1.00 89.19           C  
ATOM    585  CB  PHE A  75       1.540  -9.841   9.744  1.00 89.19           C  
ATOM    586  O   PHE A  75       4.347  -8.851   8.303  1.00 89.19           O  
ATOM    587  CG  PHE A  75       1.114  -9.976   8.307  1.00 89.19           C  
ATOM    588  CD1 PHE A  75       0.861  -8.850   7.534  1.00 89.19           C  
ATOM    589  CD2 PHE A  75       0.967 -11.230   7.729  1.00 89.19           C  
ATOM    590  CE1 PHE A  75       0.467  -8.972   6.203  1.00 89.19           C  
ATOM    591  CE2 PHE A  75       0.574 -11.360   6.400  1.00 89.19           C  
ATOM    592  CZ  PHE A  75       0.323 -10.230   5.639  1.00 89.19           C  
ATOM    593  N   ALA A  76       3.842  -7.670  10.211  1.00 88.94           N  
ATOM    594  CA  ALA A  76       4.580  -6.472   9.821  1.00 88.94           C  
ATOM    595  C   ALA A  76       6.074  -6.760   9.708  1.00 88.94           C  
ATOM    596  CB  ALA A  76       4.333  -5.346  10.823  1.00 88.94           C  
ATOM    597  O   ALA A  76       6.741  -6.266   8.796  1.00 88.94           O  
ATOM    598  N   LYS A  77       6.626  -7.594  10.529  1.00 90.92           N  
ATOM    599  CA  LYS A  77       8.036  -7.969  10.490  1.00 90.92           C  
ATOM    600  C   LYS A  77       8.358  -8.767   9.229  1.00 90.92           C  
ATOM    601  CB  LYS A  77       8.411  -8.779  11.732  1.00 90.92           C  
ATOM    602  O   LYS A  77       9.424  -8.594   8.635  1.00 90.92           O  
ATOM    603  CG  LYS A  77       8.536  -7.946  13.000  1.00 90.92           C  
ATOM    604  CD  LYS A  77       8.943  -8.800  14.193  1.00 90.92           C  
ATOM    605  CE  LYS A  77       8.997  -7.982  15.476  1.00 90.92           C  
ATOM    606  NZ  LYS A  77       9.334  -8.829  16.659  1.00 90.92           N  
ATOM    607  N   LEU A  78       7.427  -9.616   8.916  1.00 90.30           N  
ATOM    608  CA  LEU A  78       7.582 -10.379   7.683  1.00 90.30           C  
ATOM    609  C   LEU A  78       7.669  -9.451   6.476  1.00 90.30           C  
ATOM    610  CB  LEU A  78       6.416 -11.355   7.507  1.00 90.30           C  
ATOM    611  O   LEU A  78       8.537  -9.621   5.618  1.00 90.30           O  
ATOM    612  CG  LEU A  78       6.458 -12.245   6.264  1.00 90.30           C  
ATOM    613  CD1 LEU A  78       7.610 -13.239   6.362  1.00 90.30           C  
ATOM    614  CD2 LEU A  78       5.130 -12.973   6.082  1.00 90.30           C  
ATOM    615  N   ALA A  79       6.823  -8.498   6.447  1.00 90.23           N  
ATOM    616  CA  ALA A  79       6.822  -7.523   5.360  1.00 90.23           C  
ATOM    617  C   ALA A  79       8.144  -6.763   5.303  1.00 90.23           C  
ATOM    618  CB  ALA A  79       5.658  -6.548   5.520  1.00 90.23           C  
ATOM    619  O   ALA A  79       8.691  -6.535   4.222  1.00 90.23           O  
ATOM    620  N   GLU A  80       8.643  -6.461   6.398  1.00 91.07           N  
ATOM    621  CA  GLU A  80       9.905  -5.731   6.468  1.00 91.07           C  
ATOM    622  C   GLU A  80      11.058  -6.570   5.925  1.00 91.07           C  
ATOM    623  CB  GLU A  80      10.198  -5.301   7.907  1.00 91.07           C  
ATOM    624  O   GLU A  80      11.921  -6.058   5.209  1.00 91.07           O  
ATOM    625  CG  GLU A  80       9.268  -4.214   8.426  1.00 91.07           C  
ATOM    626  CD  GLU A  80       9.498  -3.876   9.891  1.00 91.07           C  
ATOM    627  OE1 GLU A  80       8.980  -2.839  10.363  1.00 91.07           O  
ATOM    628  OE2 GLU A  80      10.203  -4.655  10.571  1.00 91.07           O  
ATOM    629  N   LYS A  81      11.021  -7.786   6.309  1.00 91.00           N  
ATOM    630  CA  LYS A  81      12.042  -8.692   5.791  1.00 91.00           C  
ATOM    631  C   LYS A  81      11.960  -8.801   4.271  1.00 91.00           C  
ATOM    632  CB  LYS A  81      11.902 -10.078   6.424  1.00 91.00           C  
ATOM    633  O   LYS A  81      12.981  -8.734   3.583  1.00 91.00           O  
ATOM    634  CG  LYS A  81      13.017 -11.044   6.051  1.00 91.00           C  
ATOM    635  CD  LYS A  81      12.831 -12.398   6.723  1.00 91.00           C  
ATOM    636  CE  LYS A  81      13.896 -13.393   6.284  1.00 91.00           C  
ATOM    637  NZ  LYS A  81      13.714 -14.724   6.935  1.00 91.00           N  
ATOM    638  N   TRP A  82      10.666  -8.931   3.795  1.00 89.88           N  
ATOM    639  CA  TRP A  82      10.467  -8.998   2.351  1.00 89.88           C  
ATOM    640  C   TRP A  82      10.976  -7.731   1.672  1.00 89.88           C  
ATOM    641  CB  TRP A  82       8.987  -9.210   2.021  1.00 89.88           C  
ATOM    642  O   TRP A  82      11.618  -7.797   0.621  1.00 89.88           O  
ATOM    643  CG  TRP A  82       8.484 -10.587   2.338  1.00 89.88           C  
ATOM    644  CD1 TRP A  82       9.210 -11.638   2.826  1.00 89.88           C  
ATOM    645  CD2 TRP A  82       7.143 -11.062   2.184  1.00 89.88           C  
ATOM    646  CE2 TRP A  82       7.129 -12.413   2.599  1.00 89.88           C  
ATOM    647  CE3 TRP A  82       5.952 -10.477   1.736  1.00 89.88           C  
ATOM    648  NE1 TRP A  82       8.401 -12.739   2.985  1.00 89.88           N  
ATOM    649  CH2 TRP A  82       4.815 -12.590   2.136  1.00 89.88           C  
ATOM    650  CZ2 TRP A  82       5.967 -13.187   2.578  1.00 89.88           C  
ATOM    651  CZ3 TRP A  82       4.796 -11.250   1.716  1.00 89.88           C  
ATOM    652  N   ALA A  83      10.655  -6.655   2.324  1.00 89.20           N  
ATOM    653  CA  ALA A  83      11.070  -5.368   1.772  1.00 89.20           C  
ATOM    654  C   ALA A  83      12.589  -5.288   1.649  1.00 89.20           C  
ATOM    655  CB  ALA A  83      10.548  -4.224   2.638  1.00 89.20           C  
ATOM    656  O   ALA A  83      13.112  -4.795   0.647  1.00 89.20           O  
ATOM    657  N   GLU A  84      13.320  -5.708   2.629  1.00 88.71           N  
ATOM    658  CA  GLU A  84      14.780  -5.685   2.627  1.00 88.71           C  
ATOM    659  C   GLU A  84      15.344  -6.582   1.529  1.00 88.71           C  
ATOM    660  CB  GLU A  84      15.326  -6.117   3.991  1.00 88.71           C  
ATOM    661  O   GLU A  84      16.265  -6.187   0.811  1.00 88.71           O  
ATOM    662  CG  GLU A  84      15.108  -5.091   5.093  1.00 88.71           C  
ATOM    663  CD  GLU A  84      15.550  -5.579   6.464  1.00 88.71           C  
ATOM    664  OE1 GLU A  84      15.327  -4.861   7.465  1.00 88.71           O  
ATOM    665  OE2 GLU A  84      16.124  -6.688   6.536  1.00 88.71           O  
ATOM    666  N   GLU A  85      14.746  -7.696   1.330  1.00 89.48           N  
ATOM    667  CA  GLU A  85      15.227  -8.686   0.370  1.00 89.48           C  
ATOM    668  C   GLU A  85      14.947  -8.244  -1.064  1.00 89.48           C  
ATOM    669  CB  GLU A  85      14.583 -10.049   0.636  1.00 89.48           C  
ATOM    670  O   GLU A  85      15.708  -8.569  -1.978  1.00 89.48           O  
ATOM    671  CG  GLU A  85      15.035 -10.700   1.935  1.00 89.48           C  
ATOM    672  CD  GLU A  85      14.287 -11.984   2.255  1.00 89.48           C  
ATOM    673  OE1 GLU A  85      14.601 -12.630   3.280  1.00 89.48           O  
ATOM    674  OE2 GLU A  85      13.380 -12.348   1.473  1.00 89.48           O  
ATOM    675  N   MET A  86      13.867  -7.460  -1.265  1.00 87.83           N  
ATOM    676  CA  MET A  86      13.444  -7.056  -2.603  1.00 87.83           C  
ATOM    677  C   MET A  86      13.926  -5.645  -2.923  1.00 87.83           C  
ATOM    678  CB  MET A  86      11.922  -7.130  -2.731  1.00 87.83           C  
ATOM    679  O   MET A  86      13.623  -5.108  -3.989  1.00 87.83           O  
ATOM    680  CG  MET A  86      11.367  -8.542  -2.639  1.00 87.83           C  
ATOM    681  SD  MET A  86       9.548  -8.600  -2.878  1.00 87.83           S  
ATOM    682  CE  MET A  86       8.997  -7.848  -1.321  1.00 87.83           C  
ATOM    683  N   ASN A  87      14.721  -5.021  -2.088  1.00 86.67           N  
ATOM    684  CA  ASN A  87      15.164  -3.643  -2.275  1.00 86.67           C  
ATOM    685  C   ASN A  87      13.987  -2.706  -2.527  1.00 86.67           C  
ATOM    686  CB  ASN A  87      16.170  -3.554  -3.425  1.00 86.67           C  
ATOM    687  O   ASN A  87      13.990  -1.945  -3.497  1.00 86.67           O  
ATOM    688  CG  ASN A  87      17.473  -4.264  -3.116  1.00 86.67           C  
ATOM    689  ND2 ASN A  87      17.931  -5.094  -4.045  1.00 86.67           N  
ATOM    690  OD1 ASN A  87      18.064  -4.067  -2.051  1.00 86.67           O  
ATOM    691  N   VAL A  88      12.931  -2.834  -1.711  1.00 87.57           N  
ATOM    692  CA  VAL A  88      11.744  -1.989  -1.792  1.00 87.57           C  
ATOM    693  C   VAL A  88      12.136  -0.527  -1.591  1.00 87.57           C  
ATOM    694  CB  VAL A  88      10.680  -2.405  -0.752  1.00 87.57           C  
ATOM    695  O   VAL A  88      12.851  -0.195  -0.643  1.00 87.57           O  
ATOM    696  CG1 VAL A  88       9.503  -1.431  -0.765  1.00 87.57           C  
ATOM    697  CG2 VAL A  88      10.201  -3.830  -1.020  1.00 87.57           C  
ATOM    698  N   LYS A  89      11.668   0.376  -2.476  1.00 88.24           N  
ATOM    699  CA  LYS A  89      12.020   1.792  -2.427  1.00 88.24           C  
ATOM    700  C   LYS A  89      11.253   2.510  -1.320  1.00 88.24           C  
ATOM    701  CB  LYS A  89      11.744   2.461  -3.774  1.00 88.24           C  
ATOM    702  O   LYS A  89      11.817   3.343  -0.607  1.00 88.24           O  
ATOM    703  CG  LYS A  89      12.710   2.053  -4.877  1.00 88.24           C  
ATOM    704  CD  LYS A  89      12.543   2.924  -6.116  1.00 88.24           C  
ATOM    705  CE  LYS A  89      13.598   2.608  -7.168  1.00 88.24           C  
ATOM    706  NZ  LYS A  89      13.414   3.431  -8.401  1.00 88.24           N  
ATOM    707  N   ILE A  90      10.020   2.173  -1.197  1.00 89.00           N  
ATOM    708  CA  ILE A  90       9.173   2.790  -0.182  1.00 89.00           C  
ATOM    709  C   ILE A  90       8.309   1.724   0.487  1.00 89.00           C  
ATOM    710  CB  ILE A  90       8.284   3.900  -0.787  1.00 89.00           C  
ATOM    711  O   ILE A  90       7.654   0.930  -0.193  1.00 89.00           O  
ATOM    712  CG1 ILE A  90       9.150   4.972  -1.458  1.00 89.00           C  
ATOM    713  CG2 ILE A  90       7.384   4.516   0.288  1.00 89.00           C  
ATOM    714  CD1 ILE A  90      10.031   5.751  -0.491  1.00 89.00           C  
ATOM    715  N   ILE A  91       8.323   1.693   1.819  1.00 90.59           N  
ATOM    716  CA  ILE A  91       7.436   0.813   2.572  1.00 90.59           C  
ATOM    717  C   ILE A  91       6.545   1.644   3.493  1.00 90.59           C  
ATOM    718  CB  ILE A  91       8.234  -0.226   3.392  1.00 90.59           C  
ATOM    719  O   ILE A  91       7.033   2.514   4.220  1.00 90.59           O  
ATOM    720  CG1 ILE A  91       7.279  -1.154   4.152  1.00 90.59           C  
ATOM    721  CG2 ILE A  91       9.200   0.472   4.354  1.00 90.59           C  
ATOM    722  CD1 ILE A  91       7.942  -2.409   4.702  1.00 90.59           C  
ATOM    723  N   VAL A  92       5.305   1.480   3.330  1.00 90.58           N  
ATOM    724  CA  VAL A  92       4.336   2.075   4.244  1.00 90.58           C  
ATOM    725  C   VAL A  92       3.658   0.979   5.064  1.00 90.58           C  
ATOM    726  CB  VAL A  92       3.276   2.905   3.485  1.00 90.58           C  
ATOM    727  O   VAL A  92       2.999   0.097   4.508  1.00 90.58           O  
ATOM    728  CG1 VAL A  92       2.329   3.596   4.464  1.00 90.58           C  
ATOM    729  CG2 VAL A  92       3.953   3.930   2.577  1.00 90.58           C  
ATOM    730  N   ILE A  93       3.875   1.048   6.407  1.00 90.20           N  
ATOM    731  CA  ILE A  93       3.278   0.062   7.302  1.00 90.20           C  
ATOM    732  C   ILE A  93       2.279   0.747   8.232  1.00 90.20           C  
ATOM    733  CB  ILE A  93       4.356  -0.678   8.126  1.00 90.20           C  
ATOM    734  O   ILE A  93       2.621   1.715   8.916  1.00 90.20           O  
ATOM    735  CG1 ILE A  93       5.371  -1.351   7.195  1.00 90.20           C  
ATOM    736  CG2 ILE A  93       3.710  -1.702   9.064  1.00 90.20           C  
ATOM    737  CD1 ILE A  93       6.572  -1.947   7.915  1.00 90.20           C  
ATOM    738  N   VAL A  94       1.149   0.162   8.226  1.00 88.09           N  
ATOM    739  CA  VAL A  94       0.153   0.556   9.216  1.00 88.09           C  
ATOM    740  C   VAL A  94      -0.104  -0.599  10.181  1.00 88.09           C  
ATOM    741  CB  VAL A  94      -1.169   0.995   8.547  1.00 88.09           C  
ATOM    742  O   VAL A  94      -0.612  -1.649   9.781  1.00 88.09           O  
ATOM    743  CG1 VAL A  94      -2.174   1.468   9.596  1.00 88.09           C  
ATOM    744  CG2 VAL A  94      -0.907   2.094   7.519  1.00 88.09           C  
ATOM    745  N   LEU A  95       0.276  -0.356  11.404  1.00 88.56           N  
ATOM    746  CA  LEU A  95       0.159  -1.375  12.441  1.00 88.56           C  
ATOM    747  C   LEU A  95      -0.484  -0.801  13.699  1.00 88.56           C  
ATOM    748  CB  LEU A  95       1.535  -1.958  12.777  1.00 88.56           C  
ATOM    749  O   LEU A  95       0.102   0.056  14.364  1.00 88.56           O  
ATOM    750  CG  LEU A  95       1.578  -2.980  13.914  1.00 88.56           C  
ATOM    751  CD1 LEU A  95       0.805  -4.236  13.528  1.00 88.56           C  
ATOM    752  CD2 LEU A  95       3.021  -3.323  14.270  1.00 88.56           C  
ATOM    753  N   ASN A  96      -1.684  -1.243  14.037  1.00 84.99           N  
ATOM    754  CA  ASN A  96      -2.406  -0.885  15.253  1.00 84.99           C  
ATOM    755  C   ASN A  96      -2.401   0.623  15.485  1.00 84.99           C  
ATOM    756  CB  ASN A  96      -1.811  -1.609  16.463  1.00 84.99           C  
ATOM    757  O   ASN A  96      -2.073   1.087  16.578  1.00 84.99           O  
ATOM    758  CG  ASN A  96      -2.039  -3.108  16.416  1.00 84.99           C  
ATOM    759  ND2 ASN A  96      -1.060  -3.871  16.888  1.00 84.99           N  
ATOM    760  OD1 ASN A  96      -3.085  -3.575  15.959  1.00 84.99           O  
ATOM    761  N   GLY A  97      -2.667   1.414  14.437  1.00 83.05           N  
ATOM    762  CA  GLY A  97      -2.799   2.852  14.609  1.00 83.05           C  
ATOM    763  C   GLY A  97      -1.481   3.592  14.474  1.00 83.05           C  
ATOM    764  O   GLY A  97      -1.407   4.793  14.744  1.00 83.05           O  
ATOM    765  N   ARG A  98      -0.510   2.814  14.202  1.00 90.05           N  
ATOM    766  CA  ARG A  98       0.818   3.376  13.981  1.00 90.05           C  
ATOM    767  C   ARG A  98       1.204   3.306  12.507  1.00 90.05           C  
ATOM    768  CB  ARG A  98       1.860   2.646  14.831  1.00 90.05           C  
ATOM    769  O   ARG A  98       1.144   2.238  11.895  1.00 90.05           O  
ATOM    770  CG  ARG A  98       3.252   3.253  14.755  1.00 90.05           C  
ATOM    771  CD  ARG A  98       4.251   2.482  15.608  1.00 90.05           C  
ATOM    772  NE  ARG A  98       3.910   2.546  17.026  1.00 90.05           N  
ATOM    773  NH1 ARG A  98       5.231   0.751  17.635  1.00 90.05           N  
ATOM    774  NH2 ARG A  98       4.007   1.869  19.219  1.00 90.05           N  
ATOM    775  CZ  ARG A  98       4.383   1.722  17.957  1.00 90.05           C  
ATOM    776  N   VAL A  99       1.530   4.462  11.938  1.00 90.89           N  
ATOM    777  CA  VAL A  99       1.979   4.547  10.552  1.00 90.89           C  
ATOM    778  C   VAL A  99       3.502   4.646  10.508  1.00 90.89           C  
ATOM    779  CB  VAL A  99       1.345   5.752   9.823  1.00 90.89           C  
ATOM    780  O   VAL A  99       4.096   5.487  11.187  1.00 90.89           O  
ATOM    781  CG1 VAL A  99       1.876   5.859   8.394  1.00 90.89           C  
ATOM    782  CG2 VAL A  99      -0.178   5.633   9.822  1.00 90.89           C  
ATOM    783  N   ARG A 100       4.074   3.736   9.770  1.00 93.02           N  
ATOM    784  CA  ARG A 100       5.519   3.765   9.565  1.00 93.02           C  
ATOM    785  C   ARG A 100       5.860   3.855   8.082  1.00 93.02           C  
ATOM    786  CB  ARG A 100       6.174   2.526  10.180  1.00 93.02           C  
ATOM    787  O   ARG A 100       5.295   3.125   7.264  1.00 93.02           O  
ATOM    788  CG  ARG A 100       6.119   2.490  11.699  1.00 93.02           C  
ATOM    789  CD  ARG A 100       6.648   1.173  12.251  1.00 93.02           C  
ATOM    790  NE  ARG A 100       8.046   0.959  11.886  1.00 93.02           N  
ATOM    791  NH1 ARG A 100       8.009  -1.321  12.258  1.00 93.02           N  
ATOM    792  NH2 ARG A 100       9.935  -0.302  11.546  1.00 93.02           N  
ATOM    793  CZ  ARG A 100       8.660  -0.221  11.897  1.00 93.02           C  
ATOM    794  N   VAL A 101       6.698   4.795   7.785  1.00 93.53           N  
ATOM    795  CA  VAL A 101       7.163   4.962   6.413  1.00 93.53           C  
ATOM    796  C   VAL A 101       8.686   4.863   6.367  1.00 93.53           C  
ATOM    797  CB  VAL A 101       6.698   6.309   5.816  1.00 93.53           C  
ATOM    798  O   VAL A 101       9.381   5.547   7.123  1.00 93.53           O  
ATOM    799  CG1 VAL A 101       7.170   6.450   4.370  1.00 93.53           C  
ATOM    800  CG2 VAL A 101       5.178   6.433   5.899  1.00 93.53           C  
ATOM    801  N   ARG A 102       9.190   3.995   5.570  1.00 93.88           N  
ATOM    802  CA  ARG A 102      10.624   3.904   5.311  1.00 93.88           C  
ATOM    803  C   ARG A 102      10.950   4.330   3.883  1.00 93.88           C  
ATOM    804  CB  ARG A 102      11.127   2.481   5.561  1.00 93.88           C  
ATOM    805  O   ARG A 102      10.306   3.880   2.933  1.00 93.88           O  
ATOM    806  CG  ARG A 102      12.636   2.333   5.454  1.00 93.88           C  
ATOM    807  CD  ARG A 102      13.085   0.907   5.744  1.00 93.88           C  
ATOM    808  NE  ARG A 102      12.774   0.009   4.636  1.00 93.88           N  
ATOM    809  NH1 ARG A 102      13.569  -1.891   5.683  1.00 93.88           N  
ATOM    810  NH2 ARG A 102      12.687  -2.024   3.571  1.00 93.88           N  
ATOM    811  CZ  ARG A 102      13.011  -1.300   4.633  1.00 93.88           C  
ATOM    812  N   ASN A 103      11.936   5.201   3.823  1.00 93.12           N  
ATOM    813  CA  ASN A 103      12.351   5.720   2.524  1.00 93.12           C  
ATOM    814  C   ASN A 103      13.659   5.087   2.059  1.00 93.12           C  
ATOM    815  CB  ASN A 103      12.487   7.244   2.574  1.00 93.12           C  
ATOM    816  O   ASN A 103      14.736   5.463   2.525  1.00 93.12           O  
ATOM    817  CG  ASN A 103      12.873   7.839   1.234  1.00 93.12           C  
ATOM    818  ND2 ASN A 103      13.150   9.138   1.220  1.00 93.12           N  
ATOM    819  OD1 ASN A 103      12.920   7.139   0.220  1.00 93.12           O  
ATOM    820  N   GLY A 104      13.502   4.094   1.102  1.00 89.45           N  
ATOM    821  CA  GLY A 104      14.666   3.424   0.546  1.00 89.45           C  
ATOM    822  C   GLY A 104      15.166   4.060  -0.737  1.00 89.45           C  
ATOM    823  O   GLY A 104      16.037   3.508  -1.412  1.00 89.45           O  
ATOM    824  N   THR A 105      14.655   5.181  -1.075  1.00 88.82           N  
ATOM    825  CA  THR A 105      15.084   5.876  -2.284  1.00 88.82           C  
ATOM    826  C   THR A 105      16.346   6.692  -2.019  1.00 88.82           C  
ATOM    827  CB  THR A 105      13.975   6.799  -2.821  1.00 88.82           C  
ATOM    828  O   THR A 105      16.886   6.668  -0.911  1.00 88.82           O  
ATOM    829  CG2 THR A 105      12.626   6.089  -2.834  1.00 88.82           C  
ATOM    830  OG1 THR A 105      13.883   7.961  -1.987  1.00 88.82           O  
ATOM    831  N   ASP A 106      16.859   7.408  -3.106  1.00 90.28           N  
ATOM    832  CA  ASP A 106      18.064   8.222  -2.980  1.00 90.28           C  
ATOM    833  C   ASP A 106      17.713   9.698  -2.804  1.00 90.28           C  
ATOM    834  CB  ASP A 106      18.967   8.039  -4.202  1.00 90.28           C  
ATOM    835  O   ASP A 106      18.589  10.563  -2.877  1.00 90.28           O  
ATOM    836  CG  ASP A 106      18.269   8.370  -5.509  1.00 90.28           C  
ATOM    837  OD1 ASP A 106      17.049   8.640  -5.499  1.00 90.28           O  
ATOM    838  OD2 ASP A 106      18.946   8.358  -6.561  1.00 90.28           O  
ATOM    839  N   ARG A 107      16.383   9.999  -2.582  1.00 91.94           N  
ATOM    840  CA  ARG A 107      15.908  11.368  -2.405  1.00 91.94           C  
ATOM    841  C   ARG A 107      14.946  11.467  -1.226  1.00 91.94           C  
ATOM    842  CB  ARG A 107      15.228  11.870  -3.680  1.00 91.94           C  
ATOM    843  O   ARG A 107      14.361  10.465  -0.811  1.00 91.94           O  
ATOM    844  CG  ARG A 107      14.074  10.997  -4.148  1.00 91.94           C  
ATOM    845  CD  ARG A 107      13.570  11.416  -5.521  1.00 91.94           C  
ATOM    846  NE  ARG A 107      13.090  10.272  -6.292  1.00 91.94           N  
ATOM    847  NH1 ARG A 107      12.664  11.483  -8.213  1.00 91.94           N  
ATOM    848  NH2 ARG A 107      12.255   9.228  -8.159  1.00 91.94           N  
ATOM    849  CZ  ARG A 107      12.671  10.330  -7.553  1.00 91.94           C  
ATOM    850  N   PRO A 108      14.809  12.762  -0.715  1.00 93.43           N  
ATOM    851  CA  PRO A 108      13.823  12.945   0.352  1.00 93.43           C  
ATOM    852  C   PRO A 108      12.387  12.768  -0.135  1.00 93.43           C  
ATOM    853  CB  PRO A 108      14.069  14.383   0.817  1.00 93.43           C  
ATOM    854  O   PRO A 108      12.090  13.032  -1.302  1.00 93.43           O  
ATOM    855  CG  PRO A 108      14.711  15.057  -0.352  1.00 93.43           C  
ATOM    856  CD  PRO A 108      15.466  14.027  -1.142  1.00 93.43           C  
ATOM    857  N   CYS A 109      11.579  12.204   0.730  1.00 94.49           N  
ATOM    858  CA  CYS A 109      10.159  12.040   0.440  1.00 94.49           C  
ATOM    859  C   CYS A 109       9.311  12.904   1.365  1.00 94.49           C  
ATOM    860  CB  CYS A 109       9.749  10.574   0.579  1.00 94.49           C  
ATOM    861  O   CYS A 109       9.642  13.075   2.539  1.00 94.49           O  
ATOM    862  SG  CYS A 109      10.547   9.479  -0.616  1.00 94.49           S  
ATOM    863  N   ARG A 110       8.348  13.527   0.749  1.00 95.66           N  
ATOM    864  CA  ARG A 110       7.329  14.216   1.533  1.00 95.66           C  
ATOM    865  C   ARG A 110       6.176  13.279   1.878  1.00 95.66           C  
ATOM    866  CB  ARG A 110       6.803  15.438   0.777  1.00 95.66           C  
ATOM    867  O   ARG A 110       5.577  12.670   0.988  1.00 95.66           O  
ATOM    868  CG  ARG A 110       5.864  16.311   1.595  1.00 95.66           C  
ATOM    869  CD  ARG A 110       5.443  17.557   0.829  1.00 95.66           C  
ATOM    870  NE  ARG A 110       6.540  18.513   0.708  1.00 95.66           N  
ATOM    871  NH1 ARG A 110       5.578  19.714  -1.015  1.00 95.66           N  
ATOM    872  NH2 ARG A 110       7.628  20.326  -0.189  1.00 95.66           N  
ATOM    873  CZ  ARG A 110       6.580  19.515  -0.165  1.00 95.66           C  
ATOM    874  N   VAL A 111       5.921  13.125   3.183  1.00 94.16           N  
ATOM    875  CA  VAL A 111       4.858  12.243   3.652  1.00 94.16           C  
ATOM    876  C   VAL A 111       3.756  13.068   4.312  1.00 94.16           C  
ATOM    877  CB  VAL A 111       5.394  11.183   4.640  1.00 94.16           C  
ATOM    878  O   VAL A 111       4.019  13.838   5.239  1.00 94.16           O  
ATOM    879  CG1 VAL A 111       4.263  10.280   5.130  1.00 94.16           C  
ATOM    880  CG2 VAL A 111       6.498  10.354   3.985  1.00 94.16           C  
ATOM    881  N   ARG A 112       2.581  12.921   3.750  1.00 94.21           N  
ATOM    882  CA  ARG A 112       1.404  13.577   4.311  1.00 94.21           C  
ATOM    883  C   ARG A 112       0.474  12.564   4.970  1.00 94.21           C  
ATOM    884  CB  ARG A 112       0.651  14.351   3.226  1.00 94.21           C  
ATOM    885  O   ARG A 112       0.014  11.622   4.321  1.00 94.21           O  
ATOM    886  CG  ARG A 112      -0.541  15.138   3.746  1.00 94.21           C  
ATOM    887  CD  ARG A 112      -1.305  15.816   2.617  1.00 94.21           C  
ATOM    888  NE  ARG A 112      -0.484  16.809   1.931  1.00 94.21           N  
ATOM    889  NH1 ARG A 112      -1.754  16.830   0.002  1.00 94.21           N  
ATOM    890  NH2 ARG A 112       0.096  18.172   0.176  1.00 94.21           N  
ATOM    891  CZ  ARG A 112      -0.716  17.268   0.705  1.00 94.21           C  
ATOM    892  N   VAL A 113       0.254  12.701   6.263  1.00 91.96           N  
ATOM    893  CA  VAL A 113      -0.656  11.847   7.019  1.00 91.96           C  
ATOM    894  C   VAL A 113      -1.921  12.625   7.374  1.00 91.96           C  
ATOM    895  CB  VAL A 113       0.012  11.301   8.301  1.00 91.96           C  
ATOM    896  O   VAL A 113      -1.856  13.649   8.058  1.00 91.96           O  
ATOM    897  CG1 VAL A 113      -0.942  10.377   9.055  1.00 91.96           C  
ATOM    898  CG2 VAL A 113       1.308  10.570   7.957  1.00 91.96           C  
ATOM    899  N   THR A 114      -3.049  12.184   6.780  1.00 90.84           N  
ATOM    900  CA  THR A 114      -4.349  12.769   7.089  1.00 90.84           C  
ATOM    901  C   THR A 114      -5.184  11.815   7.938  1.00 90.84           C  
ATOM    902  CB  THR A 114      -5.120  13.127   5.805  1.00 90.84           C  
ATOM    903  O   THR A 114      -5.449  10.683   7.529  1.00 90.84           O  
ATOM    904  CG2 THR A 114      -6.421  13.854   6.130  1.00 90.84           C  
ATOM    905  OG1 THR A 114      -4.305  13.973   4.985  1.00 90.84           O  
ATOM    906  N   ALA A 115      -5.538  12.205   9.192  1.00 87.71           N  
ATOM    907  CA  ALA A 115      -6.352  11.428  10.123  1.00 87.71           C  
ATOM    908  C   ALA A 115      -7.210  12.340  10.995  1.00 87.71           C  
ATOM    909  CB  ALA A 115      -5.464  10.545  10.996  1.00 87.71           C  
ATOM    910  O   ALA A 115      -6.760  13.406  11.421  1.00 87.71           O  
ATOM    911  N   GLY A 116      -8.501  11.981  11.184  1.00 83.80           N  
ATOM    912  CA  GLY A 116      -9.373  12.702  12.098  1.00 83.80           C  
ATOM    913  C   GLY A 116      -9.575  14.155  11.710  1.00 83.80           C  
ATOM    914  O   GLY A 116      -9.727  15.018  12.577  1.00 83.80           O  
ATOM    915  N   GLY A 117      -9.451  14.519  10.432  1.00 85.22           N  
ATOM    916  CA  GLY A 117      -9.667  15.864   9.923  1.00 85.22           C  
ATOM    917  C   GLY A 117      -8.415  16.720   9.948  1.00 85.22           C  
ATOM    918  O   GLY A 117      -8.460  17.905   9.612  1.00 85.22           O  
ATOM    919  N   GLU A 118      -7.323  16.183  10.457  1.00 89.64           N  
ATOM    920  CA  GLU A 118      -6.053  16.902  10.506  1.00 89.64           C  
ATOM    921  C   GLU A 118      -5.042  16.303   9.532  1.00 89.64           C  
ATOM    922  CB  GLU A 118      -5.484  16.892  11.927  1.00 89.64           C  
ATOM    923  O   GLU A 118      -5.080  15.104   9.248  1.00 89.64           O  
ATOM    924  CG  GLU A 118      -6.333  17.653  12.935  1.00 89.64           C  
ATOM    925  CD  GLU A 118      -5.768  17.616  14.346  1.00 89.64           C  
ATOM    926  OE1 GLU A 118      -6.368  18.230  15.257  1.00 89.64           O  
ATOM    927  OE2 GLU A 118      -4.715  16.968  14.541  1.00 89.64           O  
ATOM    928  N   THR A 119      -4.263  17.286   8.897  1.00 93.19           N  
ATOM    929  CA  THR A 119      -3.185  16.877   8.003  1.00 93.19           C  
ATOM    930  C   THR A 119      -1.834  17.341   8.538  1.00 93.19           C  
ATOM    931  CB  THR A 119      -3.397  17.432   6.583  1.00 93.19           C  
ATOM    932  O   THR A 119      -1.671  18.509   8.898  1.00 93.19           O  
ATOM    933  CG2 THR A 119      -2.264  17.011   5.653  1.00 93.19           C  
ATOM    934  OG1 THR A 119      -4.637  16.937   6.062  1.00 93.19           O  
ATOM    935  N   ARG A 120      -0.948  16.262   8.651  1.00 93.54           N  
ATOM    936  CA  ARG A 120       0.431  16.579   9.007  1.00 93.54           C  
ATOM    937  C   ARG A 120       1.392  16.172   7.894  1.00 93.54           C  
ATOM    938  CB  ARG A 120       0.822  15.889  10.315  1.00 93.54           C  
ATOM    939  O   ARG A 120       1.234  15.110   7.289  1.00 93.54           O  
ATOM    940  CG  ARG A 120       0.028  16.361  11.522  1.00 93.54           C  
ATOM    941  CD  ARG A 120       0.428  15.616  12.788  1.00 93.54           C  
ATOM    942  NE  ARG A 120      -0.485  15.898  13.892  1.00 93.54           N  
ATOM    943  NH1 ARG A 120       0.568  14.495  15.395  1.00 93.54           N  
ATOM    944  NH2 ARG A 120      -1.282  15.687  16.035  1.00 93.54           N  
ATOM    945  CZ  ARG A 120      -0.398  15.359  15.105  1.00 93.54           C  
ATOM    946  N   GLU A 121       2.388  17.039   7.639  1.00 95.45           N  
ATOM    947  CA  GLU A 121       3.386  16.774   6.607  1.00 95.45           C  
ATOM    948  C   GLU A 121       4.770  16.569   7.216  1.00 95.45           C  
ATOM    949  CB  GLU A 121       3.423  17.917   5.590  1.00 95.45           C  
ATOM    950  O   GLU A 121       5.149  17.268   8.158  1.00 95.45           O  
ATOM    951  CG  GLU A 121       2.158  18.039   4.754  1.00 95.45           C  
ATOM    952  CD  GLU A 121       2.261  19.087   3.657  1.00 95.45           C  
ATOM    953  OE1 GLU A 121       1.248  19.346   2.968  1.00 95.45           O  
ATOM    954  OE2 GLU A 121       3.364  19.653   3.485  1.00 95.45           O  
ATOM    955  N   TYR A 122       5.422  15.497   6.636  1.00 95.63           N  
ATOM    956  CA  TYR A 122       6.763  15.167   7.106  1.00 95.63           C  
ATOM    957  C   TYR A 122       7.722  14.987   5.936  1.00 95.63           C  
ATOM    958  CB  TYR A 122       6.735  13.895   7.959  1.00 95.63           C  
ATOM    959  O   TYR A 122       7.305  14.625   4.833  1.00 95.63           O  
ATOM    960  CG  TYR A 122       5.714  13.931   9.070  1.00 95.63           C  
ATOM    961  CD1 TYR A 122       6.047  14.418  10.332  1.00 95.63           C  
ATOM    962  CD2 TYR A 122       4.416  13.478   8.861  1.00 95.63           C  
ATOM    963  CE1 TYR A 122       5.110  14.451  11.360  1.00 95.63           C  
ATOM    964  CE2 TYR A 122       3.471  13.506   9.882  1.00 95.63           C  
ATOM    965  OH  TYR A 122       2.896  14.025  12.139  1.00 95.63           O  
ATOM    966  CZ  TYR A 122       3.827  13.995  11.125  1.00 95.63           C  
ATOM    967  N   THR A 123       8.972  15.378   6.266  1.00 95.59           N  
ATOM    968  CA  THR A 123      10.028  15.011   5.329  1.00 95.59           C  
ATOM    969  C   THR A 123      10.784  13.781   5.822  1.00 95.59           C  
ATOM    970  CB  THR A 123      11.015  16.173   5.117  1.00 95.59           C  
ATOM    971  O   THR A 123      11.236  13.742   6.968  1.00 95.59           O  
ATOM    972  CG2 THR A 123      12.120  15.785   4.140  1.00 95.59           C  
ATOM    973  OG1 THR A 123      10.307  17.304   4.595  1.00 95.59           O  
ATOM    974  N   VAL A 124      10.813  12.728   4.957  1.00 94.98           N  
ATOM    975  CA  VAL A 124      11.567  11.516   5.259  1.00 94.98           C  
ATOM    976  C   VAL A 124      12.789  11.427   4.349  1.00 94.98           C  
ATOM    977  CB  VAL A 124      10.693  10.251   5.105  1.00 94.98           C  
ATOM    978  O   VAL A 124      12.654  11.301   3.129  1.00 94.98           O  
ATOM    979  CG1 VAL A 124      11.448   9.012   5.581  1.00 94.98           C  
ATOM    980  CG2 VAL A 124       9.383  10.411   5.873  1.00 94.98           C  
ATOM    981  N   ASN A 125      14.047  11.540   4.963  1.00 95.50           N  
ATOM    982  CA  ASN A 125      15.297  11.488   4.212  1.00 95.50           C  
ATOM    983  C   ASN A 125      15.665  10.057   3.831  1.00 95.50           C  
ATOM    984  CB  ASN A 125      16.431  12.132   5.012  1.00 95.50           C  
ATOM    985  O   ASN A 125      15.186   9.104   4.449  1.00 95.50           O  
ATOM    986  CG  ASN A 125      16.199  13.609   5.269  1.00 95.50           C  
ATOM    987  ND2 ASN A 125      16.420  14.037   6.506  1.00 95.50           N  
ATOM    988  OD1 ASN A 125      15.825  14.357   4.363  1.00 95.50           O  
ATOM    989  N   PRO A 126      16.420   9.952   2.713  1.00 93.24           N  
ATOM    990  CA  PRO A 126      16.891   8.623   2.318  1.00 93.24           C  
ATOM    991  C   PRO A 126      17.522   7.852   3.475  1.00 93.24           C  
ATOM    992  CB  PRO A 126      17.928   8.924   1.233  1.00 93.24           C  
ATOM    993  O   PRO A 126      18.318   8.412   4.233  1.00 93.24           O  
ATOM    994  CG  PRO A 126      17.503  10.234   0.652  1.00 93.24           C  
ATOM    995  CD  PRO A 126      16.949  11.088   1.756  1.00 93.24           C  
ATOM    996  N   GLY A 127      17.037   6.554   3.644  1.00 89.33           N  
ATOM    997  CA  GLY A 127      17.615   5.682   4.654  1.00 89.33           C  
ATOM    998  C   GLY A 127      17.024   5.895   6.035  1.00 89.33           C  
ATOM    999  O   GLY A 127      17.478   5.293   7.010  1.00 89.33           O  
ATOM   1000  N   THR A 128      16.031   6.846   6.127  1.00 93.03           N  
ATOM   1001  CA  THR A 128      15.418   7.116   7.423  1.00 93.03           C  
ATOM   1002  C   THR A 128      13.970   6.635   7.446  1.00 93.03           C  
ATOM   1003  CB  THR A 128      15.470   8.616   7.764  1.00 93.03           C  
ATOM   1004  O   THR A 128      13.446   6.175   6.430  1.00 93.03           O  
ATOM   1005  CG2 THR A 128      16.903   9.136   7.746  1.00 93.03           C  
ATOM   1006  OG1 THR A 128      14.697   9.346   6.802  1.00 93.03           O  
ATOM   1007  N   GLU A 129      13.380   6.699   8.654  1.00 93.72           N  
ATOM   1008  CA  GLU A 129      12.008   6.245   8.859  1.00 93.72           C  
ATOM   1009  C   GLU A 129      11.178   7.302   9.582  1.00 93.72           C  
ATOM   1010  CB  GLU A 129      11.988   4.931   9.645  1.00 93.72           C  
ATOM   1011  O   GLU A 129      11.721   8.125  10.322  1.00 93.72           O  
ATOM   1012  CG  GLU A 129      12.726   3.792   8.958  1.00 93.72           C  
ATOM   1013  CD  GLU A 129      12.735   2.507   9.771  1.00 93.72           C  
ATOM   1014  OE1 GLU A 129      13.294   1.492   9.296  1.00 93.72           O  
ATOM   1015  OE2 GLU A 129      12.177   2.514  10.891  1.00 93.72           O  
ATOM   1016  N   LEU A 130       9.915   7.323   9.211  1.00 94.39           N  
ATOM   1017  CA  LEU A 130       8.908   8.110   9.913  1.00 94.39           C  
ATOM   1018  C   LEU A 130       7.939   7.205  10.667  1.00 94.39           C  
ATOM   1019  CB  LEU A 130       8.138   8.995   8.929  1.00 94.39           C  
ATOM   1020  O   LEU A 130       7.471   6.201  10.125  1.00 94.39           O  
ATOM   1021  CG  LEU A 130       6.915   9.725   9.488  1.00 94.39           C  
ATOM   1022  CD1 LEU A 130       7.350  10.842  10.431  1.00 94.39           C  
ATOM   1023  CD2 LEU A 130       6.058  10.279   8.354  1.00 94.39           C  
ATOM   1024  N   GLU A 131       7.711   7.578  11.926  1.00 94.04           N  
ATOM   1025  CA  GLU A 131       6.684   6.906  12.715  1.00 94.04           C  
ATOM   1026  C   GLU A 131       5.663   7.904  13.256  1.00 94.04           C  
ATOM   1027  CB  GLU A 131       7.317   6.124  13.869  1.00 94.04           C  
ATOM   1028  O   GLU A 131       6.030   8.883  13.908  1.00 94.04           O  
ATOM   1029  CG  GLU A 131       8.146   4.930  13.420  1.00 94.04           C  
ATOM   1030  CD  GLU A 131       8.644   4.076  14.576  1.00 94.04           C  
ATOM   1031  OE1 GLU A 131       9.365   3.083  14.331  1.00 94.04           O  
ATOM   1032  OE2 GLU A 131       8.308   4.403  15.736  1.00 94.04           O  
ATOM   1033  N   VAL A 132       4.433   7.634  12.916  1.00 91.75           N  
ATOM   1034  CA  VAL A 132       3.352   8.494  13.387  1.00 91.75           C  
ATOM   1035  C   VAL A 132       2.312   7.658  14.129  1.00 91.75           C  
ATOM   1036  CB  VAL A 132       2.688   9.261  12.222  1.00 91.75           C  
ATOM   1037  O   VAL A 132       1.803   6.671  13.592  1.00 91.75           O  
ATOM   1038  CG1 VAL A 132       1.574  10.170  12.740  1.00 91.75           C  
ATOM   1039  CG2 VAL A 132       3.730  10.073  11.455  1.00 91.75           C  
ATOM   1040  N   GLU A 133       2.074   8.076  15.381  1.00 91.26           N  
ATOM   1041  CA  GLU A 133       1.029   7.426  16.167  1.00 91.26           C  
ATOM   1042  C   GLU A 133      -0.318   8.117  15.973  1.00 91.26           C  
ATOM   1043  CB  GLU A 133       1.403   7.411  17.651  1.00 91.26           C  
ATOM   1044  O   GLU A 133      -0.415   9.341  16.078  1.00 91.26           O  
ATOM   1045  CG  GLU A 133       2.578   6.502  17.980  1.00 91.26           C  
ATOM   1046  CD  GLU A 133       2.875   6.419  19.469  1.00 91.26           C  
ATOM   1047  OE1 GLU A 133       3.801   5.675  19.863  1.00 91.26           O  
ATOM   1048  OE2 GLU A 133       2.175   7.104  20.248  1.00 91.26           O  
ATOM   1049  N   LEU A 134      -1.377   7.228  15.599  1.00 87.95           N  
ATOM   1050  CA  LEU A 134      -2.719   7.778  15.436  1.00 87.95           C  
ATOM   1051  C   LEU A 134      -3.587   7.464  16.650  1.00 87.95           C  
ATOM   1052  CB  LEU A 134      -3.374   7.225  14.168  1.00 87.95           C  
ATOM   1053  O   LEU A 134      -3.429   6.413  17.276  1.00 87.95           O  
ATOM   1054  CG  LEU A 134      -2.612   7.442  12.860  1.00 87.95           C  
ATOM   1055  CD1 LEU A 134      -3.302   6.707  11.716  1.00 87.95           C  
ATOM   1056  CD2 LEU A 134      -2.493   8.931  12.551  1.00 87.95           C  
ATOM   1057  N   SER A 135      -4.338   8.461  17.129  1.00 86.64           N  
ATOM   1058  CA  SER A 135      -5.340   8.181  18.153  1.00 86.64           C  
ATOM   1059  C   SER A 135      -6.390   7.200  17.644  1.00 86.64           C  
ATOM   1060  CB  SER A 135      -6.017   9.475  18.608  1.00 86.64           C  
ATOM   1061  O   SER A 135      -6.532   7.005  16.435  1.00 86.64           O  
ATOM   1062  OG  SER A 135      -6.789  10.035  17.559  1.00 86.64           O  
ATOM   1063  N   PRO A 136      -7.095   6.500  18.547  1.00 79.63           N  
ATOM   1064  CA  PRO A 136      -8.143   5.553  18.160  1.00 79.63           C  
ATOM   1065  C   PRO A 136      -9.143   6.150  17.173  1.00 79.63           C  
ATOM   1066  CB  PRO A 136      -8.823   5.217  19.490  1.00 79.63           C  
ATOM   1067  O   PRO A 136      -9.571   5.472  16.235  1.00 79.63           O  
ATOM   1068  CG  PRO A 136      -7.753   5.387  20.519  1.00 79.63           C  
ATOM   1069  CD  PRO A 136      -6.871   6.530  20.107  1.00 79.63           C  
ATOM   1070  N   GLU A 137      -9.452   7.419  17.337  1.00 77.90           N  
ATOM   1071  CA  GLU A 137     -10.407   8.093  16.463  1.00 77.90           C  
ATOM   1072  C   GLU A 137      -9.805   8.354  15.085  1.00 77.90           C  
ATOM   1073  CB  GLU A 137     -10.876   9.408  17.090  1.00 77.90           C  
ATOM   1074  O   GLU A 137     -10.502   8.275  14.072  1.00 77.90           O  
ATOM   1075  CG  GLU A 137     -11.681   9.227  18.369  1.00 77.90           C  
ATOM   1076  CD  GLU A 137     -11.860  10.517  19.153  1.00 77.90           C  
ATOM   1077  OE1 GLU A 137     -12.410  10.473  20.277  1.00 77.90           O  
ATOM   1078  OE2 GLU A 137     -11.450  11.581  18.638  1.00 77.90           O  
ATOM   1079  N   GLN A 138      -8.457   8.513  15.109  1.00 83.25           N  
ATOM   1080  CA  GLN A 138      -7.748   8.823  13.872  1.00 83.25           C  
ATOM   1081  C   GLN A 138      -7.506   7.563  13.046  1.00 83.25           C  
ATOM   1082  CB  GLN A 138      -6.418   9.516  14.175  1.00 83.25           C  
ATOM   1083  O   GLN A 138      -7.354   7.635  11.825  1.00 83.25           O  
ATOM   1084  CG  GLN A 138      -6.570  10.943  14.685  1.00 83.25           C  
ATOM   1085  CD  GLN A 138      -5.250  11.557  15.112  1.00 83.25           C  
ATOM   1086  NE2 GLN A 138      -5.072  12.841  14.819  1.00 83.25           N  
ATOM   1087  OE1 GLN A 138      -4.398  10.884  15.700  1.00 83.25           O  
ATOM   1088  N   GLN A 139      -7.553   6.411  13.659  1.00 78.10           N  
ATOM   1089  CA  GLN A 139      -7.158   5.153  13.033  1.00 78.10           C  
ATOM   1090  C   GLN A 139      -8.198   4.695  12.014  1.00 78.10           C  
ATOM   1091  CB  GLN A 139      -6.949   4.069  14.092  1.00 78.10           C  
ATOM   1092  O   GLN A 139      -7.865   4.009  11.046  1.00 78.10           O  
ATOM   1093  CG  GLN A 139      -5.736   4.305  14.982  1.00 78.10           C  
ATOM   1094  CD  GLN A 139      -5.601   3.266  16.079  1.00 78.10           C  
ATOM   1095  NE2 GLN A 139      -4.790   3.569  17.087  1.00 78.10           N  
ATOM   1096  OE1 GLN A 139      -6.223   2.200  16.022  1.00 78.10           O  
ATOM   1097  N   ASN A 140      -9.463   5.146  12.155  1.00 69.33           N  
ATOM   1098  CA  ASN A 140     -10.549   4.614  11.339  1.00 69.33           C  
ATOM   1099  C   ASN A 140     -10.566   5.242   9.949  1.00 69.33           C  
ATOM   1100  CB  ASN A 140     -11.896   4.826  12.034  1.00 69.33           C  
ATOM   1101  O   ASN A 140     -11.035   4.626   8.990  1.00 69.33           O  
ATOM   1102  CG  ASN A 140     -12.072   3.938  13.250  1.00 69.33           C  
ATOM   1103  ND2 ASN A 140     -12.806   4.429  14.242  1.00 69.33           N  
ATOM   1104  OD1 ASN A 140     -11.552   2.820  13.298  1.00 69.33           O  
ATOM   1105  N   ASN A 141      -9.805   6.342   9.688  1.00 74.49           N  
ATOM   1106  CA  ASN A 141      -9.831   7.029   8.401  1.00 74.49           C  
ATOM   1107  C   ASN A 141      -8.518   7.756   8.126  1.00 74.49           C  
ATOM   1108  CB  ASN A 141     -11.004   8.010   8.339  1.00 74.49           C  
ATOM   1109  O   ASN A 141      -8.509   8.968   7.905  1.00 74.49           O  
ATOM   1110  CG  ASN A 141     -12.349   7.311   8.305  1.00 74.49           C  
ATOM   1111  ND2 ASN A 141     -13.357   7.935   8.902  1.00 74.49           N  
ATOM   1112  OD1 ASN A 141     -12.480   6.219   7.746  1.00 74.49           O  
ATOM   1113  N   ALA A 142      -7.443   7.009   8.216  1.00 82.43           N  
ATOM   1114  CA  ALA A 142      -6.152   7.652   7.982  1.00 82.43           C  
ATOM   1115  C   ALA A 142      -5.708   7.477   6.532  1.00 82.43           C  
ATOM   1116  CB  ALA A 142      -5.097   7.088   8.930  1.00 82.43           C  
ATOM   1117  O   ALA A 142      -6.080   6.502   5.876  1.00 82.43           O  
ATOM   1118  N   GLU A 143      -5.178   8.505   6.037  1.00 86.46           N  
ATOM   1119  CA  GLU A 143      -4.588   8.509   4.701  1.00 86.46           C  
ATOM   1120  C   GLU A 143      -3.124   8.938   4.745  1.00 86.46           C  
ATOM   1121  CB  GLU A 143      -5.378   9.429   3.767  1.00 86.46           C  
ATOM   1122  O   GLU A 143      -2.771   9.887   5.447  1.00 86.46           O  
ATOM   1123  CG  GLU A 143      -4.875   9.426   2.331  1.00 86.46           C  
ATOM   1124  CD  GLU A 143      -5.664  10.350   1.416  1.00 86.46           C  
ATOM   1125  OE1 GLU A 143      -5.190  10.645   0.296  1.00 86.46           O  
ATOM   1126  OE2 GLU A 143      -6.765  10.782   1.824  1.00 86.46           O  
ATOM   1127  N   VAL A 144      -2.341   8.105   4.089  1.00 88.91           N  
ATOM   1128  CA  VAL A 144      -0.925   8.442   3.984  1.00 88.91           C  
ATOM   1129  C   VAL A 144      -0.547   8.636   2.517  1.00 88.91           C  
ATOM   1130  CB  VAL A 144      -0.034   7.354   4.624  1.00 88.91           C  
ATOM   1131  O   VAL A 144      -0.809   7.768   1.682  1.00 88.91           O  
ATOM   1132  CG1 VAL A 144       1.441   7.745   4.541  1.00 88.91           C  
ATOM   1133  CG2 VAL A 144      -0.445   7.115   6.076  1.00 88.91           C  
ATOM   1134  N   GLU A 145      -0.051   9.815   2.228  1.00 90.13           N  
ATOM   1135  CA  GLU A 145       0.464  10.120   0.896  1.00 90.13           C  
ATOM   1136  C   GLU A 145       1.978  10.311   0.920  1.00 90.13           C  
ATOM   1137  CB  GLU A 145      -0.215  11.370   0.331  1.00 90.13           C  
ATOM   1138  O   GLU A 145       2.506  11.022   1.777  1.00 90.13           O  
ATOM   1139  CG  GLU A 145      -1.708  11.203   0.089  1.00 90.13           C  
ATOM   1140  CD  GLU A 145      -2.364  12.443  -0.499  1.00 90.13           C  
ATOM   1141  OE1 GLU A 145      -3.535  12.362  -0.933  1.00 90.13           O  
ATOM   1142  OE2 GLU A 145      -1.700  13.503  -0.526  1.00 90.13           O  
ATOM   1143  N   VAL A 146       2.619   9.588   0.090  1.00 90.66           N  
ATOM   1144  CA  VAL A 146       4.072   9.693  -0.001  1.00 90.66           C  
ATOM   1145  C   VAL A 146       4.467  10.218  -1.380  1.00 90.66           C  
ATOM   1146  CB  VAL A 146       4.757   8.335   0.269  1.00 90.66           C  
ATOM   1147  O   VAL A 146       4.058   9.664  -2.402  1.00 90.66           O  
ATOM   1148  CG1 VAL A 146       6.277   8.485   0.257  1.00 90.66           C  
ATOM   1149  CG2 VAL A 146       4.285   7.755   1.601  1.00 90.66           C  
ATOM   1150  N   GLU A 147       5.230  11.296  -1.339  1.00 90.71           N  
ATOM   1151  CA  GLU A 147       5.755  11.893  -2.563  1.00 90.71           C  
ATOM   1152  C   GLU A 147       7.280  11.948  -2.541  1.00 90.71           C  
ATOM   1153  CB  GLU A 147       5.181  13.298  -2.765  1.00 90.71           C  
ATOM   1154  O   GLU A 147       7.872  12.535  -1.633  1.00 90.71           O  
ATOM   1155  CG  GLU A 147       5.615  13.958  -4.066  1.00 90.71           C  
ATOM   1156  CD  GLU A 147       5.055  15.360  -4.243  1.00 90.71           C  
ATOM   1157  OE1 GLU A 147       5.545  16.104  -5.123  1.00 90.71           O  
ATOM   1158  OE2 GLU A 147       4.118  15.719  -3.495  1.00 90.71           O  
ATOM   1159  N   CYS A 148       7.865  11.286  -3.475  1.00 87.27           N  
ATOM   1160  CA  CYS A 148       9.309  11.325  -3.678  1.00 87.27           C  
ATOM   1161  C   CYS A 148       9.651  11.838  -5.072  1.00 87.27           C  
ATOM   1162  CB  CYS A 148       9.917   9.938  -3.472  1.00 87.27           C  
ATOM   1163  O   CYS A 148       9.589  11.087  -6.047  1.00 87.27           O  
ATOM   1164  SG  CYS A 148       9.467   9.171  -1.900  1.00 87.27           S  
ATOM   1165  N   GLY A 149      10.005  13.145  -5.247  1.00 83.05           N  
ATOM   1166  CA  GLY A 149      10.177  13.706  -6.578  1.00 83.05           C  
ATOM   1167  C   GLY A 149       8.890  13.746  -7.380  1.00 83.05           C  
ATOM   1168  O   GLY A 149       7.894  14.321  -6.936  1.00 83.05           O  
ATOM   1169  N   ASN A 150       8.819  12.974  -8.504  1.00 77.15           N  
ATOM   1170  CA  ASN A 150       7.652  12.963  -9.379  1.00 77.15           C  
ATOM   1171  C   ASN A 150       6.716  11.803  -9.051  1.00 77.15           C  
ATOM   1172  CB  ASN A 150       8.082  12.899 -10.847  1.00 77.15           C  
ATOM   1173  O   ASN A 150       5.683  11.631  -9.700  1.00 77.15           O  
ATOM   1174  CG  ASN A 150       8.778  14.165 -11.307  1.00 77.15           C  
ATOM   1175  ND2 ASN A 150       9.738  14.018 -12.213  1.00 77.15           N  
ATOM   1176  OD1 ASN A 150       8.457  15.265 -10.851  1.00 77.15           O  
ATOM   1177  N   GLU A 151       7.156  11.008  -7.996  1.00 78.95           N  
ATOM   1178  CA  GLU A 151       6.370   9.838  -7.619  1.00 78.95           C  
ATOM   1179  C   GLU A 151       5.423  10.157  -6.466  1.00 78.95           C  
ATOM   1180  CB  GLU A 151       7.289   8.674  -7.237  1.00 78.95           C  
ATOM   1181  O   GLU A 151       5.803  10.842  -5.515  1.00 78.95           O  
ATOM   1182  CG  GLU A 151       8.222   8.234  -8.356  1.00 78.95           C  
ATOM   1183  CD  GLU A 151       9.224   7.177  -7.921  1.00 78.95           C  
ATOM   1184  OE1 GLU A 151       9.712   6.411  -8.783  1.00 78.95           O  
ATOM   1185  OE2 GLU A 151       9.523   7.113  -6.707  1.00 78.95           O  
ATOM   1186  N   LYS A 152       4.226   9.913  -6.684  1.00 77.98           N  
ATOM   1187  CA  LYS A 152       3.219  10.138  -5.651  1.00 77.98           C  
ATOM   1188  C   LYS A 152       2.425   8.866  -5.371  1.00 77.98           C  
ATOM   1189  CB  LYS A 152       2.273  11.268  -6.061  1.00 77.98           C  
ATOM   1190  O   LYS A 152       1.995   8.179  -6.301  1.00 77.98           O  
ATOM   1191  CG  LYS A 152       1.338  11.724  -4.951  1.00 77.98           C  
ATOM   1192  CD  LYS A 152       0.473  12.897  -5.396  1.00 77.98           C  
ATOM   1193  CE  LYS A 152      -0.483  13.337  -4.295  1.00 77.98           C  
ATOM   1194  NZ  LYS A 152      -1.325  14.494  -4.723  1.00 77.98           N  
ATOM   1195  N   TYR A 153       2.295   8.564  -4.068  1.00 77.48           N  
ATOM   1196  CA  TYR A 153       1.577   7.380  -3.612  1.00 77.48           C  
ATOM   1197  C   TYR A 153       0.560   7.739  -2.535  1.00 77.48           C  
ATOM   1198  CB  TYR A 153       2.555   6.330  -3.076  1.00 77.48           C  
ATOM   1199  O   TYR A 153       0.830   8.580  -1.674  1.00 77.48           O  
ATOM   1200  CG  TYR A 153       3.748   6.099  -3.972  1.00 77.48           C  
ATOM   1201  CD1 TYR A 153       3.684   5.198  -5.032  1.00 77.48           C  
ATOM   1202  CD2 TYR A 153       4.942   6.781  -3.760  1.00 77.48           C  
ATOM   1203  CE1 TYR A 153       4.781   4.980  -5.859  1.00 77.48           C  
ATOM   1204  CE2 TYR A 153       6.045   6.571  -4.580  1.00 77.48           C  
ATOM   1205  OH  TYR A 153       7.045   5.459  -6.441  1.00 77.48           O  
ATOM   1206  CZ  TYR A 153       5.955   5.671  -5.626  1.00 77.48           C  
ATOM   1207  N   ARG A 154      -0.519   7.291  -2.676  1.00 77.57           N  
ATOM   1208  CA  ARG A 154      -1.566   7.542  -1.691  1.00 77.57           C  
ATOM   1209  C   ARG A 154      -2.059   6.239  -1.072  1.00 77.57           C  
ATOM   1210  CB  ARG A 154      -2.736   8.295  -2.330  1.00 77.57           C  
ATOM   1211  O   ARG A 154      -2.342   5.274  -1.785  1.00 77.57           O  
ATOM   1212  CG  ARG A 154      -3.824   8.691  -1.345  1.00 77.57           C  
ATOM   1213  CD  ARG A 154      -4.925   9.500  -2.016  1.00 77.57           C  
ATOM   1214  NE  ARG A 154      -5.911   9.976  -1.049  1.00 77.57           N  
ATOM   1215  NH1 ARG A 154      -7.197  11.101  -2.603  1.00 77.57           N  
ATOM   1216  NH2 ARG A 154      -7.801  11.102  -0.392  1.00 77.57           N  
ATOM   1217  CZ  ARG A 154      -6.967  10.725  -1.350  1.00 77.57           C  
ATOM   1218  N   PHE A 155      -2.066   6.239   0.257  1.00 71.53           N  
ATOM   1219  CA  PHE A 155      -2.556   5.115   1.046  1.00 71.53           C  
ATOM   1220  C   PHE A 155      -3.726   5.540   1.926  1.00 71.53           C  
ATOM   1221  CB  PHE A 155      -1.433   4.533   1.911  1.00 71.53           C  
ATOM   1222  O   PHE A 155      -3.601   6.468   2.728  1.00 71.53           O  
ATOM   1223  CG  PHE A 155      -1.795   3.236   2.583  1.00 71.53           C  
ATOM   1224  CD1 PHE A 155      -1.980   3.178   3.959  1.00 71.53           C  
ATOM   1225  CD2 PHE A 155      -1.950   2.074   1.839  1.00 71.53           C  
ATOM   1226  CE1 PHE A 155      -2.315   1.979   4.584  1.00 71.53           C  
ATOM   1227  CE2 PHE A 155      -2.285   0.872   2.456  1.00 71.53           C  
ATOM   1228  CZ  PHE A 155      -2.465   0.827   3.829  1.00 71.53           C  
ATOM   1229  N   GLN A 156      -4.834   4.952   1.724  1.00 68.96           N  
ATOM   1230  CA  GLN A 156      -5.964   5.191   2.616  1.00 68.96           C  
ATOM   1231  C   GLN A 156      -6.214   3.987   3.520  1.00 68.96           C  
ATOM   1232  CB  GLN A 156      -7.224   5.515   1.812  1.00 68.96           C  
ATOM   1233  O   GLN A 156      -6.285   2.852   3.046  1.00 68.96           O  
ATOM   1234  CG  GLN A 156      -8.396   5.977   2.667  1.00 68.96           C  
ATOM   1235  CD  GLN A 156      -9.584   6.430   1.838  1.00 68.96           C  
ATOM   1236  NE2 GLN A 156     -10.496   7.167   2.463  1.00 68.96           N  
ATOM   1237  OE1 GLN A 156      -9.681   6.120   0.647  1.00 68.96           O  
ATOM   1238  N   LEU A 157      -6.259   4.315   4.826  1.00 63.13           N  
ATOM   1239  CA  LEU A 157      -6.589   3.359   5.877  1.00 63.13           C  
ATOM   1240  C   LEU A 157      -8.089   3.346   6.150  1.00 63.13           C  
ATOM   1241  CB  LEU A 157      -5.827   3.691   7.163  1.00 63.13           C  
ATOM   1242  O   LEU A 157      -8.704   4.403   6.312  1.00 63.13           O  
ATOM   1243  CG  LEU A 157      -4.301   3.668   7.072  1.00 63.13           C  
ATOM   1244  CD1 LEU A 157      -3.689   4.441   8.236  1.00 63.13           C  
ATOM   1245  CD2 LEU A 157      -3.788   2.233   7.048  1.00 63.13           C  
ATOM   1246  N   GLY A 158      -8.953   2.260   5.787  1.00 55.59           N  
ATOM   1247  CA  GLY A 158     -10.299   1.945   6.239  1.00 55.59           C  
ATOM   1248  C   GLY A 158     -10.517   0.463   6.476  1.00 55.59           C  
ATOM   1249  O   GLY A 158      -9.883  -0.375   5.832  1.00 55.59           O  
TER    1250      GLY A 158
ENDMDL
END
