# Supplementary material for: Single-chain dimers from de novo immunoglobulins as robust scaffolds for multiple binding loops
Source: Nat Commun. 2023 Sep 23;14:5939. doi: 10.1038/s41467-023-41717-5 (PMC10517939; doi:10.1038/s41467-023-41717-5)
Supplement: Supplementary file 3 — Supplementary Data 1 [file 41467_2023_41717_MOESM3_ESM.zip › design_models/scIg/scIg14i/ranked_5.pdb]

MODEL     1
ATOM      1  N   ARG A   1       4.346 -13.891  -7.202  1.00 80.47           N  
ATOM      2  CA  ARG A   1       3.238 -13.095  -6.683  1.00 80.47           C  
ATOM      3  C   ARG A   1       3.377 -12.876  -5.181  1.00 80.47           C  
ATOM      4  CB  ARG A   1       1.900 -13.770  -6.993  1.00 80.47           C  
ATOM      5  O   ARG A   1       3.781 -13.783  -4.450  1.00 80.47           O  
ATOM      6  CG  ARG A   1       0.702 -13.081  -6.359  1.00 80.47           C  
ATOM      7  CD  ARG A   1      -0.592 -13.838  -6.629  1.00 80.47           C  
ATOM      8  NE  ARG A   1      -1.673 -13.383  -5.759  1.00 80.47           N  
ATOM      9  NH1 ARG A   1      -3.176 -15.002  -6.437  1.00 80.47           N  
ATOM     10  NH2 ARG A   1      -3.786 -13.452  -4.862  1.00 80.47           N  
ATOM     11  CZ  ARG A   1      -2.876 -13.947  -5.688  1.00 80.47           C  
ATOM     12  N   ILE A   2       3.366 -11.757  -4.724  1.00 84.58           N  
ATOM     13  CA  ILE A   2       3.364 -11.411  -3.306  1.00 84.58           C  
ATOM     14  C   ILE A   2       1.975 -10.928  -2.895  1.00 84.58           C  
ATOM     15  CB  ILE A   2       4.423 -10.332  -2.987  1.00 84.58           C  
ATOM     16  O   ILE A   2       1.403 -10.043  -3.537  1.00 84.58           O  
ATOM     17  CG1 ILE A   2       5.820 -10.820  -3.384  1.00 84.58           C  
ATOM     18  CG2 ILE A   2       4.376  -9.952  -1.504  1.00 84.58           C  
ATOM     19  CD1 ILE A   2       6.300 -12.031  -2.595  1.00 84.58           C  
ATOM     20  N   GLU A   3       1.375 -11.587  -1.847  1.00 84.92           N  
ATOM     21  CA  GLU A   3       0.072 -11.195  -1.317  1.00 84.92           C  
ATOM     22  C   GLU A   3       0.190 -10.682   0.115  1.00 84.92           C  
ATOM     23  CB  GLU A   3      -0.908 -12.368  -1.377  1.00 84.92           C  
ATOM     24  O   GLU A   3       0.703 -11.383   0.991  1.00 84.92           O  
ATOM     25  CG  GLU A   3      -1.175 -12.876  -2.787  1.00 84.92           C  
ATOM     26  CD  GLU A   3      -2.092 -14.088  -2.824  1.00 84.92           C  
ATOM     27  OE1 GLU A   3      -2.201 -14.734  -3.891  1.00 84.92           O  
ATOM     28  OE2 GLU A   3      -2.707 -14.394  -1.779  1.00 84.92           O  
ATOM     29  N   VAL A   4      -0.170  -9.457   0.288  1.00 86.52           N  
ATOM     30  CA  VAL A   4      -0.133  -8.883   1.629  1.00 86.52           C  
ATOM     31  C   VAL A   4      -1.552  -8.561   2.092  1.00 86.52           C  
ATOM     32  CB  VAL A   4       0.745  -7.612   1.678  1.00 86.52           C  
ATOM     33  O   VAL A   4      -2.308  -7.895   1.381  1.00 86.52           O  
ATOM     34  CG1 VAL A   4       0.830  -7.070   3.104  1.00 86.52           C  
ATOM     35  CG2 VAL A   4       2.140  -7.907   1.131  1.00 86.52           C  
ATOM     36  N   ARG A   5      -1.883  -9.103   3.251  1.00 80.16           N  
ATOM     37  CA  ARG A   5      -3.188  -8.839   3.848  1.00 80.16           C  
ATOM     38  C   ARG A   5      -3.042  -8.222   5.235  1.00 80.16           C  
ATOM     39  CB  ARG A   5      -4.012 -10.125   3.930  1.00 80.16           C  
ATOM     40  O   ARG A   5      -2.344  -8.767   6.092  1.00 80.16           O  
ATOM     41  CG  ARG A   5      -4.374 -10.713   2.576  1.00 80.16           C  
ATOM     42  CD  ARG A   5      -5.225 -11.968   2.715  1.00 80.16           C  
ATOM     43  NE  ARG A   5      -5.561 -12.539   1.413  1.00 80.16           N  
ATOM     44  NH1 ARG A   5      -6.831 -14.268   2.268  1.00 80.16           N  
ATOM     45  NH2 ARG A   5      -6.558 -14.052   0.003  1.00 80.16           N  
ATOM     46  CZ  ARG A   5      -6.316 -13.618   1.231  1.00 80.16           C  
ATOM     47  N   VAL A   6      -3.658  -7.036   5.294  1.00 77.73           N  
ATOM     48  CA  VAL A   6      -3.717  -6.445   6.627  1.00 77.73           C  
ATOM     49  C   VAL A   6      -5.165  -6.405   7.111  1.00 77.73           C  
ATOM     50  CB  VAL A   6      -3.110  -5.024   6.645  1.00 77.73           C  
ATOM     51  O   VAL A   6      -6.012  -5.748   6.502  1.00 77.73           O  
ATOM     52  CG1 VAL A   6      -3.068  -4.473   8.069  1.00 77.73           C  
ATOM     53  CG2 VAL A   6      -1.711  -5.035   6.032  1.00 77.73           C  
ATOM     54  N   ASP A   7      -5.517  -7.344   8.053  1.00 72.87           N  
ATOM     55  CA  ASP A   7      -6.886  -7.347   8.558  1.00 72.87           C  
ATOM     56  C   ASP A   7      -6.909  -7.409  10.083  1.00 72.87           C  
ATOM     57  CB  ASP A   7      -7.671  -8.522   7.971  1.00 72.87           C  
ATOM     58  O   ASP A   7      -5.860  -7.349  10.728  1.00 72.87           O  
ATOM     59  CG  ASP A   7      -7.079  -9.872   8.337  1.00 72.87           C  
ATOM     60  OD1 ASP A   7      -6.770 -10.101   9.526  1.00 72.87           O  
ATOM     61  OD2 ASP A   7      -6.918 -10.713   7.426  1.00 72.87           O  
ATOM     62  N   ASN A   8      -8.109  -7.317  10.802  1.00 66.73           N  
ATOM     63  CA  ASN A   8      -8.516  -7.308  12.203  1.00 66.73           C  
ATOM     64  C   ASN A   8      -7.375  -7.738  13.121  1.00 66.73           C  
ATOM     65  CB  ASN A   8      -9.735  -8.208  12.414  1.00 66.73           C  
ATOM     66  O   ASN A   8      -7.520  -8.685  13.896  1.00 66.73           O  
ATOM     67  CG  ASN A   8     -10.998  -7.633  11.805  1.00 66.73           C  
ATOM     68  ND2 ASN A   8     -11.900  -8.506  11.374  1.00 66.73           N  
ATOM     69  OD1 ASN A   8     -11.162  -6.413  11.722  1.00 66.73           O  
ATOM     70  N   GLY A   9      -6.146  -7.134  12.876  1.00 78.35           N  
ATOM     71  CA  GLY A   9      -5.106  -7.300  13.879  1.00 78.35           C  
ATOM     72  C   GLY A   9      -3.965  -8.185  13.415  1.00 78.35           C  
ATOM     73  O   GLY A   9      -3.167  -8.655  14.229  1.00 78.35           O  
ATOM     74  N   ARG A  10      -4.039  -8.462  12.081  1.00 86.81           N  
ATOM     75  CA  ARG A  10      -3.014  -9.387  11.609  1.00 86.81           C  
ATOM     76  C   ARG A  10      -2.464  -8.951  10.255  1.00 86.81           C  
ATOM     77  CB  ARG A  10      -3.574 -10.808  11.513  1.00 86.81           C  
ATOM     78  O   ARG A  10      -3.208  -8.447   9.410  1.00 86.81           O  
ATOM     79  CG  ARG A  10      -3.935 -11.420  12.857  1.00 86.81           C  
ATOM     80  CD  ARG A  10      -4.502 -12.824  12.704  1.00 86.81           C  
ATOM     81  NE  ARG A  10      -5.153 -13.279  13.929  1.00 86.81           N  
ATOM     82  NH1 ARG A  10      -6.070 -15.177  12.982  1.00 86.81           N  
ATOM     83  NH2 ARG A  10      -6.431 -14.706  15.197  1.00 86.81           N  
ATOM     84  CZ  ARG A  10      -5.883 -14.386  14.033  1.00 86.81           C  
ATOM     85  N   VAL A  11      -1.178  -8.981  10.148  1.00 89.91           N  
ATOM     86  CA  VAL A  11      -0.517  -8.852   8.853  1.00 89.91           C  
ATOM     87  C   VAL A  11      -0.144 -10.235   8.323  1.00 89.91           C  
ATOM     88  CB  VAL A  11       0.740  -7.959   8.944  1.00 89.91           C  
ATOM     89  O   VAL A  11       0.488 -11.026   9.027  1.00 89.91           O  
ATOM     90  CG1 VAL A  11       1.485  -7.937   7.610  1.00 89.91           C  
ATOM     91  CG2 VAL A  11       0.358  -6.542   9.369  1.00 89.91           C  
ATOM     92  N   ARG A  12      -0.668 -10.558   7.093  1.00 91.22           N  
ATOM     93  CA  ARG A  12      -0.321 -11.813   6.434  1.00 91.22           C  
ATOM     94  C   ARG A  12       0.418 -11.557   5.125  1.00 91.22           C  
ATOM     95  CB  ARG A  12      -1.576 -12.648   6.173  1.00 91.22           C  
ATOM     96  O   ARG A  12      -0.042 -10.777   4.288  1.00 91.22           O  
ATOM     97  CG  ARG A  12      -2.267 -13.134   7.437  1.00 91.22           C  
ATOM     98  CD  ARG A  12      -3.527 -13.927   7.122  1.00 91.22           C  
ATOM     99  NE  ARG A  12      -4.638 -13.052   6.758  1.00 91.22           N  
ATOM    100  NH1 ARG A  12      -6.211 -14.742   6.668  1.00 91.22           N  
ATOM    101  NH2 ARG A  12      -6.821 -12.577   6.225  1.00 91.22           N  
ATOM    102  CZ  ARG A  12      -5.887 -13.459   6.551  1.00 91.22           C  
ATOM    103  N   VAL A  13       1.507 -12.132   5.030  1.00 92.41           N  
ATOM    104  CA  VAL A  13       2.286 -12.019   3.801  1.00 92.41           C  
ATOM    105  C   VAL A  13       2.528 -13.408   3.213  1.00 92.41           C  
ATOM    106  CB  VAL A  13       3.632 -11.301   4.045  1.00 92.41           C  
ATOM    107  O   VAL A  13       3.108 -14.274   3.872  1.00 92.41           O  
ATOM    108  CG1 VAL A  13       4.405 -11.144   2.737  1.00 92.41           C  
ATOM    109  CG2 VAL A  13       3.399  -9.940   4.699  1.00 92.41           C  
ATOM    110  N   ARG A  14       2.004 -13.634   2.046  1.00 93.67           N  
ATOM    111  CA  ARG A  14       2.267 -14.875   1.326  1.00 93.67           C  
ATOM    112  C   ARG A  14       3.260 -14.650   0.190  1.00 93.67           C  
ATOM    113  CB  ARG A  14       0.966 -15.464   0.775  1.00 93.67           C  
ATOM    114  O   ARG A  14       3.064 -13.765  -0.646  1.00 93.67           O  
ATOM    115  CG  ARG A  14       1.132 -16.833   0.135  1.00 93.67           C  
ATOM    116  CD  ARG A  14      -0.205 -17.418  -0.298  1.00 93.67           C  
ATOM    117  NE  ARG A  14      -0.033 -18.662  -1.043  1.00 93.67           N  
ATOM    118  NH1 ARG A  14      -1.894 -19.697  -0.149  1.00 93.67           N  
ATOM    119  NH2 ARG A  14      -0.589 -20.797  -1.679  1.00 93.67           N  
ATOM    120  CZ  ARG A  14      -0.839 -19.716  -0.955  1.00 93.67           C  
ATOM    121  N   ASN A  15       4.412 -15.467   0.246  1.00 92.05           N  
ATOM    122  CA  ASN A  15       5.447 -15.370  -0.779  1.00 92.05           C  
ATOM    123  C   ASN A  15       5.239 -16.402  -1.884  1.00 92.05           C  
ATOM    124  CB  ASN A  15       6.835 -15.531  -0.156  1.00 92.05           C  
ATOM    125  O   ASN A  15       5.560 -17.578  -1.709  1.00 92.05           O  
ATOM    126  CG  ASN A  15       7.951 -15.375  -1.171  1.00 92.05           C  
ATOM    127  ND2 ASN A  15       9.180 -15.647  -0.747  1.00 92.05           N  
ATOM    128  OD1 ASN A  15       7.711 -15.013  -2.325  1.00 92.05           O  
ATOM    129  N   GLY A  16       4.618 -15.977  -2.995  1.00 89.99           N  
ATOM    130  CA  GLY A  16       4.408 -16.855  -4.135  1.00 89.99           C  
ATOM    131  C   GLY A  16       5.542 -16.806  -5.141  1.00 89.99           C  
ATOM    132  O   GLY A  16       5.419 -17.333  -6.249  1.00 89.99           O  
ATOM    133  N   THR A  17       6.608 -16.171  -4.770  1.00 89.48           N  
ATOM    134  CA  THR A  17       7.750 -16.085  -5.672  1.00 89.48           C  
ATOM    135  C   THR A  17       8.634 -17.323  -5.545  1.00 89.48           C  
ATOM    136  CB  THR A  17       8.588 -14.823  -5.396  1.00 89.48           C  
ATOM    137  O   THR A  17       8.314 -18.246  -4.794  1.00 89.48           O  
ATOM    138  CG2 THR A  17       7.696 -13.595  -5.241  1.00 89.48           C  
ATOM    139  OG1 THR A  17       9.338 -15.009  -4.190  1.00 89.48           O  
ATOM    140  N   ASP A  18       9.814 -17.383  -6.351  1.00 91.47           N  
ATOM    141  CA  ASP A  18      10.720 -18.527  -6.316  1.00 91.47           C  
ATOM    142  C   ASP A  18      11.926 -18.246  -5.421  1.00 91.47           C  
ATOM    143  CB  ASP A  18      11.185 -18.887  -7.728  1.00 91.47           C  
ATOM    144  O   ASP A  18      12.890 -19.014  -5.410  1.00 91.47           O  
ATOM    145  CG  ASP A  18      11.907 -17.746  -8.423  1.00 91.47           C  
ATOM    146  OD1 ASP A  18      11.878 -16.605  -7.913  1.00 91.47           O  
ATOM    147  OD2 ASP A  18      12.507 -17.989  -9.493  1.00 91.47           O  
ATOM    148  N   ARG A  19      11.919 -17.110  -4.664  1.00 91.58           N  
ATOM    149  CA  ARG A  19      12.999 -16.722  -3.764  1.00 91.58           C  
ATOM    150  C   ARG A  19      12.452 -16.268  -2.415  1.00 91.58           C  
ATOM    151  CB  ARG A  19      13.846 -15.610  -4.387  1.00 91.58           C  
ATOM    152  O   ARG A  19      11.292 -15.863  -2.314  1.00 91.58           O  
ATOM    153  CG  ARG A  19      13.052 -14.372  -4.771  1.00 91.58           C  
ATOM    154  CD  ARG A  19      13.890 -13.392  -5.579  1.00 91.58           C  
ATOM    155  NE  ARG A  19      13.612 -13.496  -7.009  1.00 91.58           N  
ATOM    156  NH1 ARG A  19      15.243 -11.990  -7.647  1.00 91.58           N  
ATOM    157  NH2 ARG A  19      13.926 -12.998  -9.229  1.00 91.58           N  
ATOM    158  CZ  ARG A  19      14.261 -12.828  -7.958  1.00 91.58           C  
ATOM    159  N   PRO A  20      13.402 -16.337  -1.329  1.00 93.18           N  
ATOM    160  CA  PRO A  20      12.991 -15.808  -0.027  1.00 93.18           C  
ATOM    161  C   PRO A  20      12.789 -14.295  -0.042  1.00 93.18           C  
ATOM    162  CB  PRO A  20      14.152 -16.195   0.894  1.00 93.18           C  
ATOM    163  O   PRO A  20      13.469 -13.585  -0.788  1.00 93.18           O  
ATOM    164  CG  PRO A  20      14.899 -17.249   0.143  1.00 93.18           C  
ATOM    165  CD  PRO A  20      14.633 -17.069  -1.324  1.00 93.18           C  
ATOM    166  N   CYS A  21      11.778 -13.924   0.695  1.00 94.47           N  
ATOM    167  CA  CYS A  21      11.514 -12.495   0.821  1.00 94.47           C  
ATOM    168  C   CYS A  21      11.751 -12.020   2.250  1.00 94.47           C  
ATOM    169  CB  CYS A  21      10.080 -12.176   0.399  1.00 94.47           C  
ATOM    170  O   CYS A  21      11.487 -12.754   3.204  1.00 94.47           O  
ATOM    171  SG  CYS A  21       9.732 -12.544  -1.335  1.00 94.47           S  
ATOM    172  N   ARG A  22      12.353 -10.852   2.361  1.00 95.51           N  
ATOM    173  CA  ARG A  22      12.478 -10.193   3.657  1.00 95.51           C  
ATOM    174  C   ARG A  22      11.312  -9.242   3.903  1.00 95.51           C  
ATOM    175  CB  ARG A  22      13.803  -9.433   3.749  1.00 95.51           C  
ATOM    176  O   ARG A  22      11.057  -8.344   3.098  1.00 95.51           O  
ATOM    177  CG  ARG A  22      14.125  -8.923   5.145  1.00 95.51           C  
ATOM    178  CD  ARG A  22      15.494  -8.260   5.202  1.00 95.51           C  
ATOM    179  NE  ARG A  22      16.571  -9.244   5.174  1.00 95.51           N  
ATOM    180  NH1 ARG A  22      18.264  -7.691   4.928  1.00 95.51           N  
ATOM    181  NH2 ARG A  22      18.760  -9.926   5.032  1.00 95.51           N  
ATOM    182  CZ  ARG A  22      17.862  -8.952   5.045  1.00 95.51           C  
ATOM    183  N   VAL A  23      10.618  -9.512   4.973  1.00 94.25           N  
ATOM    184  CA  VAL A  23       9.436  -8.715   5.281  1.00 94.25           C  
ATOM    185  C   VAL A  23       9.676  -7.903   6.552  1.00 94.25           C  
ATOM    186  CB  VAL A  23       8.180  -9.601   5.444  1.00 94.25           C  
ATOM    187  O   VAL A  23      10.038  -8.459   7.592  1.00 94.25           O  
ATOM    188  CG1 VAL A  23       6.962  -8.751   5.802  1.00 94.25           C  
ATOM    189  CG2 VAL A  23       7.922 -10.399   4.167  1.00 94.25           C  
ATOM    190  N   ARG A  24       9.508  -6.591   6.419  1.00 94.30           N  
ATOM    191  CA  ARG A  24       9.622  -5.679   7.552  1.00 94.30           C  
ATOM    192  C   ARG A  24       8.262  -5.096   7.925  1.00 94.30           C  
ATOM    193  CB  ARG A  24      10.607  -4.551   7.239  1.00 94.30           C  
ATOM    194  O   ARG A  24       7.564  -4.542   7.074  1.00 94.30           O  
ATOM    195  CG  ARG A  24      10.822  -3.582   8.391  1.00 94.30           C  
ATOM    196  CD  ARG A  24      11.761  -2.448   8.006  1.00 94.30           C  
ATOM    197  NE  ARG A  24      13.125  -2.924   7.798  1.00 94.30           N  
ATOM    198  NH1 ARG A  24      13.985  -0.851   7.249  1.00 94.30           N  
ATOM    199  NH2 ARG A  24      15.351  -2.692   7.283  1.00 94.30           N  
ATOM    200  CZ  ARG A  24      14.151  -2.154   7.444  1.00 94.30           C  
ATOM    201  N   VAL A  25       7.831  -5.266   9.164  1.00 92.91           N  
ATOM    202  CA  VAL A  25       6.569  -4.734   9.669  1.00 92.91           C  
ATOM    203  C   VAL A  25       6.843  -3.657  10.715  1.00 92.91           C  
ATOM    204  CB  VAL A  25       5.684  -5.849  10.270  1.00 92.91           C  
ATOM    205  O   VAL A  25       7.429  -3.936  11.764  1.00 92.91           O  
ATOM    206  CG1 VAL A  25       4.347  -5.280  10.743  1.00 92.91           C  
ATOM    207  CG2 VAL A  25       5.462  -6.963   9.249  1.00 92.91           C  
ATOM    208  N   THR A  26       6.497  -2.409  10.378  1.00 91.91           N  
ATOM    209  CA  THR A  26       6.594  -1.300  11.320  1.00 91.91           C  
ATOM    210  C   THR A  26       5.207  -0.857  11.777  1.00 91.91           C  
ATOM    211  CB  THR A  26       7.340  -0.104  10.700  1.00 91.91           C  
ATOM    212  O   THR A  26       4.386  -0.429  10.963  1.00 91.91           O  
ATOM    213  CG2 THR A  26       7.550   1.005  11.727  1.00 91.91           C  
ATOM    214  OG1 THR A  26       8.616  -0.542  10.218  1.00 91.91           O  
ATOM    215  N   ALA A  27       4.896  -1.037  13.029  1.00 90.28           N  
ATOM    216  CA  ALA A  27       3.606  -0.690  13.620  1.00 90.28           C  
ATOM    217  C   ALA A  27       3.778  -0.161  15.042  1.00 90.28           C  
ATOM    218  CB  ALA A  27       2.675  -1.900  13.615  1.00 90.28           C  
ATOM    219  O   ALA A  27       4.567  -0.702  15.820  1.00 90.28           O  
ATOM    220  N   GLY A  28       3.090   0.951  15.405  1.00 83.78           N  
ATOM    221  CA  GLY A  28       3.108   1.486  16.757  1.00 83.78           C  
ATOM    222  C   GLY A  28       4.494   1.891  17.220  1.00 83.78           C  
ATOM    223  O   GLY A  28       4.830   1.743  18.397  1.00 83.78           O  
ATOM    224  N   GLY A  29       5.436   2.184  16.235  1.00 83.00           N  
ATOM    225  CA  GLY A  29       6.792   2.592  16.566  1.00 83.00           C  
ATOM    226  C   GLY A  29       7.761   1.428  16.650  1.00 83.00           C  
ATOM    227  O   GLY A  29       8.951   1.621  16.907  1.00 83.00           O  
ATOM    228  N   GLU A  30       7.241   0.249  16.540  1.00 90.01           N  
ATOM    229  CA  GLU A  30       8.078  -0.946  16.586  1.00 90.01           C  
ATOM    230  C   GLU A  30       8.279  -1.533  15.192  1.00 90.01           C  
ATOM    231  CB  GLU A  30       7.466  -1.997  17.515  1.00 90.01           C  
ATOM    232  O   GLU A  30       7.369  -1.501  14.361  1.00 90.01           O  
ATOM    233  CG  GLU A  30       7.426  -1.576  18.977  1.00 90.01           C  
ATOM    234  CD  GLU A  30       6.836  -2.639  19.891  1.00 90.01           C  
ATOM    235  OE1 GLU A  30       6.783  -2.418  21.123  1.00 90.01           O  
ATOM    236  OE2 GLU A  30       6.425  -3.700  19.372  1.00 90.01           O  
ATOM    237  N   THR A  31       9.576  -1.963  15.003  1.00 92.61           N  
ATOM    238  CA  THR A  31       9.908  -2.599  13.733  1.00 92.61           C  
ATOM    239  C   THR A  31      10.338  -4.047  13.949  1.00 92.61           C  
ATOM    240  CB  THR A  31      11.024  -1.833  12.999  1.00 92.61           C  
ATOM    241  O   THR A  31      11.190  -4.327  14.795  1.00 92.61           O  
ATOM    242  CG2 THR A  31      11.366  -2.499  11.670  1.00 92.61           C  
ATOM    243  OG1 THR A  31      10.589  -0.490  12.750  1.00 92.61           O  
ATOM    244  N   ARG A  32       9.621  -4.964  13.205  1.00 94.29           N  
ATOM    245  CA  ARG A  32      10.003  -6.372  13.207  1.00 94.29           C  
ATOM    246  C   ARG A  32      10.367  -6.842  11.802  1.00 94.29           C  
ATOM    247  CB  ARG A  32       8.873  -7.236  13.772  1.00 94.29           C  
ATOM    248  O   ARG A  32       9.735  -6.439  10.824  1.00 94.29           O  
ATOM    249  CG  ARG A  32       8.491  -6.892  15.203  1.00 94.29           C  
ATOM    250  CD  ARG A  32       7.229  -7.622  15.641  1.00 94.29           C  
ATOM    251  NE  ARG A  32       6.620  -6.991  16.809  1.00 94.29           N  
ATOM    252  NH1 ARG A  32       4.801  -8.414  16.885  1.00 94.29           N  
ATOM    253  NH2 ARG A  32       5.016  -6.737  18.433  1.00 94.29           N  
ATOM    254  CZ  ARG A  32       5.481  -7.382  17.373  1.00 94.29           C  
ATOM    255  N   GLU A  33      11.324  -7.689  11.726  1.00 96.14           N  
ATOM    256  CA  GLU A  33      11.776  -8.201  10.436  1.00 96.14           C  
ATOM    257  C   GLU A  33      11.664  -9.722  10.376  1.00 96.14           C  
ATOM    258  CB  GLU A  33      13.218  -7.768  10.160  1.00 96.14           C  
ATOM    259  O   GLU A  33      11.988 -10.412  11.345  1.00 96.14           O  
ATOM    260  CG  GLU A  33      13.380  -6.271   9.939  1.00 96.14           C  
ATOM    261  CD  GLU A  33      14.787  -5.875   9.523  1.00 96.14           C  
ATOM    262  OE1 GLU A  33      15.047  -4.664   9.341  1.00 96.14           O  
ATOM    263  OE2 GLU A  33      15.636  -6.782   9.375  1.00 96.14           O  
ATOM    264  N   TYR A  34      11.158 -10.189   9.189  1.00 95.49           N  
ATOM    265  CA  TYR A  34      10.967 -11.622   8.997  1.00 95.49           C  
ATOM    266  C   TYR A  34      11.478 -12.063   7.631  1.00 95.49           C  
ATOM    267  CB  TYR A  34       9.488 -11.991   9.145  1.00 95.49           C  
ATOM    268  O   TYR A  34      11.529 -11.263   6.693  1.00 95.49           O  
ATOM    269  CG  TYR A  34       8.872 -11.523  10.442  1.00 95.49           C  
ATOM    270  CD1 TYR A  34       8.848 -12.351  11.562  1.00 95.49           C  
ATOM    271  CD2 TYR A  34       8.313 -10.254  10.549  1.00 95.49           C  
ATOM    272  CE1 TYR A  34       8.280 -11.925  12.758  1.00 95.49           C  
ATOM    273  CE2 TYR A  34       7.743  -9.818  11.740  1.00 95.49           C  
ATOM    274  OH  TYR A  34       7.168 -10.232  14.019  1.00 95.49           O  
ATOM    275  CZ  TYR A  34       7.731 -10.659  12.838  1.00 95.49           C  
ATOM    276  N   THR A  35      11.954 -13.358   7.658  1.00 95.75           N  
ATOM    277  CA  THR A  35      12.204 -13.991   6.367  1.00 95.75           C  
ATOM    278  C   THR A  35      11.052 -14.916   5.986  1.00 95.75           C  
ATOM    279  CB  THR A  35      13.522 -14.787   6.381  1.00 95.75           C  
ATOM    280  O   THR A  35      10.660 -15.783   6.770  1.00 95.75           O  
ATOM    281  CG2 THR A  35      13.785 -15.440   5.028  1.00 95.75           C  
ATOM    282  OG1 THR A  35      14.605 -13.901   6.690  1.00 95.75           O  
ATOM    283  N   VAL A  36      10.425 -14.683   4.783  1.00 95.12           N  
ATOM    284  CA  VAL A  36       9.340 -15.523   4.287  1.00 95.12           C  
ATOM    285  C   VAL A  36       9.827 -16.349   3.098  1.00 95.12           C  
ATOM    286  CB  VAL A  36       8.109 -14.681   3.882  1.00 95.12           C  
ATOM    287  O   VAL A  36      10.169 -15.797   2.050  1.00 95.12           O  
ATOM    288  CG1 VAL A  36       6.938 -15.584   3.501  1.00 95.12           C  
ATOM    289  CG2 VAL A  36       7.713 -13.737   5.016  1.00 95.12           C  
ATOM    290  N   ASN A  37       9.895 -17.682   3.251  1.00 95.92           N  
ATOM    291  CA  ASN A  37      10.338 -18.588   2.196  1.00 95.92           C  
ATOM    292  C   ASN A  37       9.271 -18.757   1.118  1.00 95.92           C  
ATOM    293  CB  ASN A  37      10.720 -19.949   2.783  1.00 95.92           C  
ATOM    294  O   ASN A  37       8.088 -18.517   1.366  1.00 95.92           O  
ATOM    295  CG  ASN A  37      11.909 -19.868   3.720  1.00 95.92           C  
ATOM    296  ND2 ASN A  37      11.805 -20.525   4.869  1.00 95.92           N  
ATOM    297  OD1 ASN A  37      12.913 -19.219   3.413  1.00 95.92           O  
ATOM    298  N   PRO A  38       9.766 -19.090  -0.096  1.00 94.99           N  
ATOM    299  CA  PRO A  38       8.810 -19.348  -1.175  1.00 94.99           C  
ATOM    300  C   PRO A  38       7.730 -20.352  -0.779  1.00 94.99           C  
ATOM    301  CB  PRO A  38       9.688 -19.905  -2.298  1.00 94.99           C  
ATOM    302  O   PRO A  38       8.035 -21.391  -0.186  1.00 94.99           O  
ATOM    303  CG  PRO A  38      11.047 -19.340  -2.037  1.00 94.99           C  
ATOM    304  CD  PRO A  38      11.251 -19.257  -0.551  1.00 94.99           C  
ATOM    305  N   GLY A  39       6.429 -20.024  -1.063  1.00 93.56           N  
ATOM    306  CA  GLY A  39       5.320 -20.936  -0.830  1.00 93.56           C  
ATOM    307  C   GLY A  39       4.834 -20.929   0.606  1.00 93.56           C  
ATOM    308  O   GLY A  39       3.982 -21.736   0.983  1.00 93.56           O  
ATOM    309  N   THR A  40       5.452 -20.009   1.460  1.00 95.20           N  
ATOM    310  CA  THR A  40       5.061 -19.958   2.864  1.00 95.20           C  
ATOM    311  C   THR A  40       4.344 -18.648   3.178  1.00 95.20           C  
ATOM    312  CB  THR A  40       6.281 -20.113   3.790  1.00 95.20           C  
ATOM    313  O   THR A  40       4.271 -17.756   2.330  1.00 95.20           O  
ATOM    314  CG2 THR A  40       7.035 -21.405   3.495  1.00 95.20           C  
ATOM    315  OG1 THR A  40       7.165 -19.002   3.596  1.00 95.20           O  
ATOM    316  N   GLU A  41       3.777 -18.643   4.364  1.00 94.05           N  
ATOM    317  CA  GLU A  41       3.010 -17.476   4.789  1.00 94.05           C  
ATOM    318  C   GLU A  41       3.473 -16.980   6.156  1.00 94.05           C  
ATOM    319  CB  GLU A  41       1.514 -17.799   4.824  1.00 94.05           C  
ATOM    320  O   GLU A  41       3.744 -17.781   7.053  1.00 94.05           O  
ATOM    321  CG  GLU A  41       0.643 -16.630   5.260  1.00 94.05           C  
ATOM    322  CD  GLU A  41      -0.840 -16.964   5.288  1.00 94.05           C  
ATOM    323  OE1 GLU A  41      -1.586 -16.348   6.082  1.00 94.05           O  
ATOM    324  OE2 GLU A  41      -1.258 -17.850   4.509  1.00 94.05           O  
ATOM    325  N   LEU A  42       3.693 -15.649   6.253  1.00 94.79           N  
ATOM    326  CA  LEU A  42       3.985 -14.987   7.520  1.00 94.79           C  
ATOM    327  C   LEU A  42       2.716 -14.401   8.131  1.00 94.79           C  
ATOM    328  CB  LEU A  42       5.025 -13.882   7.320  1.00 94.79           C  
ATOM    329  O   LEU A  42       1.914 -13.780   7.431  1.00 94.79           O  
ATOM    330  CG  LEU A  42       5.279 -12.965   8.517  1.00 94.79           C  
ATOM    331  CD1 LEU A  42       6.030 -13.716   9.611  1.00 94.79           C  
ATOM    332  CD2 LEU A  42       6.053 -11.724   8.085  1.00 94.79           C  
ATOM    333  N   GLU A  43       2.576 -14.649   9.418  1.00 93.73           N  
ATOM    334  CA  GLU A  43       1.477 -14.044  10.164  1.00 93.73           C  
ATOM    335  C   GLU A  43       1.991 -13.279  11.380  1.00 93.73           C  
ATOM    336  CB  GLU A  43       0.470 -15.112  10.600  1.00 93.73           C  
ATOM    337  O   GLU A  43       2.642 -13.856  12.253  1.00 93.73           O  
ATOM    338  CG  GLU A  43      -0.794 -14.544  11.229  1.00 93.73           C  
ATOM    339  CD  GLU A  43      -1.825 -15.609  11.569  1.00 93.73           C  
ATOM    340  OE1 GLU A  43      -2.299 -15.648  12.727  1.00 93.73           O  
ATOM    341  OE2 GLU A  43      -2.160 -16.412  10.669  1.00 93.73           O  
ATOM    342  N   VAL A  44       1.699 -11.930  11.375  1.00 92.77           N  
ATOM    343  CA  VAL A  44       2.132 -11.087  12.485  1.00 92.77           C  
ATOM    344  C   VAL A  44       0.916 -10.458  13.161  1.00 92.77           C  
ATOM    345  CB  VAL A  44       3.109  -9.987  12.014  1.00 92.77           C  
ATOM    346  O   VAL A  44       0.081  -9.837  12.498  1.00 92.77           O  
ATOM    347  CG1 VAL A  44       3.570  -9.133  13.194  1.00 92.77           C  
ATOM    348  CG2 VAL A  44       4.308 -10.608  11.300  1.00 92.77           C  
ATOM    349  N   GLU A  45       0.845 -10.627  14.395  1.00 91.09           N  
ATOM    350  CA  GLU A  45      -0.239 -10.026  15.166  1.00 91.09           C  
ATOM    351  C   GLU A  45       0.086  -8.583  15.541  1.00 91.09           C  
ATOM    352  CB  GLU A  45      -0.521 -10.847  16.427  1.00 91.09           C  
ATOM    353  O   GLU A  45       1.204  -8.282  15.962  1.00 91.09           O  
ATOM    354  CG  GLU A  45      -1.127 -12.215  16.147  1.00 91.09           C  
ATOM    355  CD  GLU A  45      -1.520 -12.966  17.409  1.00 91.09           C  
ATOM    356  OE1 GLU A  45      -2.439 -13.815  17.349  1.00 91.09           O  
ATOM    357  OE2 GLU A  45      -0.906 -12.703  18.467  1.00 91.09           O  
ATOM    358  N   LEU A  46      -0.986  -7.720  15.267  1.00 89.06           N  
ATOM    359  CA  LEU A  46      -0.827  -6.316  15.632  1.00 89.06           C  
ATOM    360  C   LEU A  46      -1.699  -5.964  16.832  1.00 89.06           C  
ATOM    361  CB  LEU A  46      -1.177  -5.412  14.448  1.00 89.06           C  
ATOM    362  O   LEU A  46      -2.805  -6.490  16.977  1.00 89.06           O  
ATOM    363  CG  LEU A  46      -0.364  -5.622  13.170  1.00 89.06           C  
ATOM    364  CD1 LEU A  46      -0.898  -4.735  12.050  1.00 89.06           C  
ATOM    365  CD2 LEU A  46       1.113  -5.342  13.423  1.00 89.06           C  
ATOM    366  N   SER A  47      -1.086  -5.216  17.703  1.00 89.25           N  
ATOM    367  CA  SER A  47      -1.917  -4.674  18.774  1.00 89.25           C  
ATOM    368  C   SER A  47      -2.920  -3.659  18.236  1.00 89.25           C  
ATOM    369  CB  SER A  47      -1.048  -4.023  19.850  1.00 89.25           C  
ATOM    370  O   SER A  47      -2.752  -3.137  17.132  1.00 89.25           O  
ATOM    371  OG  SER A  47      -0.471  -2.820  19.371  1.00 89.25           O  
ATOM    372  N   PRO A  48      -3.996  -3.396  18.993  1.00 83.78           N  
ATOM    373  CA  PRO A  48      -5.005  -2.427  18.558  1.00 83.78           C  
ATOM    374  C   PRO A  48      -4.400  -1.078  18.172  1.00 83.78           C  
ATOM    375  CB  PRO A  48      -5.912  -2.288  19.783  1.00 83.78           C  
ATOM    376  O   PRO A  48      -4.853  -0.446  17.215  1.00 83.78           O  
ATOM    377  CG  PRO A  48      -5.806  -3.602  20.487  1.00 83.78           C  
ATOM    378  CD  PRO A  48      -4.400  -4.108  20.344  1.00 83.78           C  
ATOM    379  N   GLU A  49      -3.417  -0.721  18.914  1.00 82.34           N  
ATOM    380  CA  GLU A  49      -2.764   0.547  18.603  1.00 82.34           C  
ATOM    381  C   GLU A  49      -1.996   0.464  17.286  1.00 82.34           C  
ATOM    382  CB  GLU A  49      -1.822   0.959  19.736  1.00 82.34           C  
ATOM    383  O   GLU A  49      -1.945   1.436  16.529  1.00 82.34           O  
ATOM    384  CG  GLU A  49      -2.534   1.281  21.042  1.00 82.34           C  
ATOM    385  CD  GLU A  49      -1.586   1.694  22.156  1.00 82.34           C  
ATOM    386  OE1 GLU A  49      -2.057   1.966  23.284  1.00 82.34           O  
ATOM    387  OE2 GLU A  49      -0.363   1.748  21.900  1.00 82.34           O  
ATOM    388  N   GLN A  50      -1.476  -0.727  17.011  1.00 86.07           N  
ATOM    389  CA  GLN A  50      -0.668  -0.959  15.819  1.00 86.07           C  
ATOM    390  C   GLN A  50      -1.545  -1.121  14.581  1.00 86.07           C  
ATOM    391  CB  GLN A  50       0.217  -2.193  16.001  1.00 86.07           C  
ATOM    392  O   GLN A  50      -1.119  -0.814  13.466  1.00 86.07           O  
ATOM    393  CG  GLN A  50       1.334  -2.004  17.018  1.00 86.07           C  
ATOM    394  CD  GLN A  50       2.099  -3.285  17.294  1.00 86.07           C  
ATOM    395  NE2 GLN A  50       3.388  -3.154  17.591  1.00 86.07           N  
ATOM    396  OE1 GLN A  50       1.537  -4.383  17.243  1.00 86.07           O  
ATOM    397  N   GLN A  51      -2.742  -1.472  14.765  1.00 82.29           N  
ATOM    398  CA  GLN A  51      -3.668  -1.778  13.680  1.00 82.29           C  
ATOM    399  C   GLN A  51      -4.064  -0.514  12.922  1.00 82.29           C  
ATOM    400  CB  GLN A  51      -4.916  -2.479  14.219  1.00 82.29           C  
ATOM    401  O   GLN A  51      -4.477  -0.582  11.762  1.00 82.29           O  
ATOM    402  CG  GLN A  51      -4.657  -3.893  14.723  1.00 82.29           C  
ATOM    403  CD  GLN A  51      -5.888  -4.531  15.340  1.00 82.29           C  
ATOM    404  NE2 GLN A  51      -5.676  -5.539  16.179  1.00 82.29           N  
ATOM    405  OE1 GLN A  51      -7.020  -4.120  15.065  1.00 82.29           O  
ATOM    406  N   ASN A  52      -3.839   0.549  13.545  1.00 79.98           N  
ATOM    407  CA  ASN A  52      -4.281   1.795  12.929  1.00 79.98           C  
ATOM    408  C   ASN A  52      -3.184   2.414  12.068  1.00 79.98           C  
ATOM    409  CB  ASN A  52      -4.740   2.789  13.998  1.00 79.98           C  
ATOM    410  O   ASN A  52      -3.469   3.192  11.156  1.00 79.98           O  
ATOM    411  CG  ASN A  52      -6.019   2.355  14.687  1.00 79.98           C  
ATOM    412  ND2 ASN A  52      -6.132   2.661  15.975  1.00 79.98           N  
ATOM    413  OD1 ASN A  52      -6.898   1.749  14.069  1.00 79.98           O  
ATOM    414  N   ASN A  53      -1.921   1.941  12.359  1.00 85.69           N  
ATOM    415  CA  ASN A  53      -0.756   2.436  11.634  1.00 85.69           C  
ATOM    416  C   ASN A  53       0.295   1.345  11.451  1.00 85.69           C  
ATOM    417  CB  ASN A  53      -0.150   3.643  12.351  1.00 85.69           C  
ATOM    418  O   ASN A  53       0.995   0.987  12.400  1.00 85.69           O  
ATOM    419  CG  ASN A  53      -1.134   4.787  12.503  1.00 85.69           C  
ATOM    420  ND2 ASN A  53      -1.390   5.188  13.743  1.00 85.69           N  
ATOM    421  OD1 ASN A  53      -1.660   5.305  11.514  1.00 85.69           O  
ATOM    422  N   ALA A  54       0.384   0.807  10.276  1.00 89.15           N  
ATOM    423  CA  ALA A  54       1.366  -0.239  10.001  1.00 89.15           C  
ATOM    424  C   ALA A  54       1.972  -0.070   8.611  1.00 89.15           C  
ATOM    425  CB  ALA A  54       0.726  -1.618  10.135  1.00 89.15           C  
ATOM    426  O   ALA A  54       1.280   0.320   7.668  1.00 89.15           O  
ATOM    427  N   ILE A  55       3.298  -0.253   8.556  1.00 90.42           N  
ATOM    428  CA  ILE A  55       4.019  -0.273   7.288  1.00 90.42           C  
ATOM    429  C   ILE A  55       4.625  -1.656   7.060  1.00 90.42           C  
ATOM    430  CB  ILE A  55       5.123   0.808   7.249  1.00 90.42           C  
ATOM    431  O   ILE A  55       5.393  -2.148   7.889  1.00 90.42           O  
ATOM    432  CG1 ILE A  55       4.521   2.195   7.505  1.00 90.42           C  
ATOM    433  CG2 ILE A  55       5.867   0.772   5.912  1.00 90.42           C  
ATOM    434  CD1 ILE A  55       5.556   3.283   7.753  1.00 90.42           C  
ATOM    435  N   VAL A  56       4.251  -2.291   5.999  1.00 91.42           N  
ATOM    436  CA  VAL A  56       4.831  -3.577   5.628  1.00 91.42           C  
ATOM    437  C   VAL A  56       5.692  -3.415   4.377  1.00 91.42           C  
ATOM    438  CB  VAL A  56       3.740  -4.645   5.390  1.00 91.42           C  
ATOM    439  O   VAL A  56       5.198  -2.997   3.327  1.00 91.42           O  
ATOM    440  CG1 VAL A  56       4.371  -6.003   5.085  1.00 91.42           C  
ATOM    441  CG2 VAL A  56       2.815  -4.742   6.602  1.00 91.42           C  
ATOM    442  N   THR A  57       6.953  -3.699   4.528  1.00 91.83           N  
ATOM    443  CA  THR A  57       7.879  -3.665   3.402  1.00 91.83           C  
ATOM    444  C   THR A  57       8.344  -5.074   3.041  1.00 91.83           C  
ATOM    445  CB  THR A  57       9.102  -2.782   3.711  1.00 91.83           C  
ATOM    446  O   THR A  57       8.791  -5.827   3.909  1.00 91.83           O  
ATOM    447  CG2 THR A  57       9.973  -2.596   2.473  1.00 91.83           C  
ATOM    448  OG1 THR A  57       8.655  -1.499   4.164  1.00 91.83           O  
ATOM    449  N   VAL A  58       8.235  -5.489   1.820  1.00 91.85           N  
ATOM    450  CA  VAL A  58       8.612  -6.815   1.341  1.00 91.85           C  
ATOM    451  C   VAL A  58       9.750  -6.695   0.329  1.00 91.85           C  
ATOM    452  CB  VAL A  58       7.411  -7.553   0.708  1.00 91.85           C  
ATOM    453  O   VAL A  58       9.598  -6.049  -0.711  1.00 91.85           O  
ATOM    454  CG1 VAL A  58       7.801  -8.975   0.309  1.00 91.85           C  
ATOM    455  CG2 VAL A  58       6.228  -7.570   1.673  1.00 91.85           C  
ATOM    456  N   HIS A  59      10.879  -7.330   0.699  1.00 91.50           N  
ATOM    457  CA  HIS A  59      12.039  -7.397  -0.182  1.00 91.50           C  
ATOM    458  C   HIS A  59      12.218  -8.799  -0.754  1.00 91.50           C  
ATOM    459  CB  HIS A  59      13.304  -6.970   0.565  1.00 91.50           C  
ATOM    460  O   HIS A  59      12.478  -9.748  -0.011  1.00 91.50           O  
ATOM    461  CG  HIS A  59      13.277  -5.547   1.026  1.00 91.50           C  
ATOM    462  CD2 HIS A  59      12.651  -4.965   2.076  1.00 91.50           C  
ATOM    463  ND1 HIS A  59      13.954  -4.540   0.373  1.00 91.50           N  
ATOM    464  CE1 HIS A  59      13.746  -3.397   1.004  1.00 91.50           C  
ATOM    465  NE2 HIS A  59      12.958  -3.627   2.040  1.00 91.50           N  
ATOM    466  N   CYS A  60      12.002  -8.957  -2.081  1.00 88.80           N  
ATOM    467  CA  CYS A  60      12.305 -10.206  -2.770  1.00 88.80           C  
ATOM    468  C   CYS A  60      13.405 -10.006  -3.805  1.00 88.80           C  
ATOM    469  CB  CYS A  60      11.052 -10.762  -3.446  1.00 88.80           C  
ATOM    470  O   CYS A  60      13.140  -9.557  -4.921  1.00 88.80           O  
ATOM    471  SG  CYS A  60       9.649 -10.965  -2.326  1.00 88.80           S  
ATOM    472  N   GLY A  61      14.693 -10.217  -3.508  1.00 84.32           N  
ATOM    473  CA  GLY A  61      15.779  -9.798  -4.380  1.00 84.32           C  
ATOM    474  C   GLY A  61      15.951  -8.292  -4.437  1.00 84.32           C  
ATOM    475  O   GLY A  61      16.077  -7.636  -3.401  1.00 84.32           O  
ATOM    476  N   ASN A  62      15.898  -7.702  -5.695  1.00 81.42           N  
ATOM    477  CA  ASN A  62      16.095  -6.265  -5.854  1.00 81.42           C  
ATOM    478  C   ASN A  62      14.766  -5.514  -5.857  1.00 81.42           C  
ATOM    479  CB  ASN A  62      16.875  -5.968  -7.136  1.00 81.42           C  
ATOM    480  O   ASN A  62      14.742  -4.286  -5.960  1.00 81.42           O  
ATOM    481  CG  ASN A  62      18.323  -6.411  -7.054  1.00 81.42           C  
ATOM    482  ND2 ASN A  62      18.896  -6.780  -8.194  1.00 81.42           N  
ATOM    483  OD1 ASN A  62      18.921  -6.423  -5.975  1.00 81.42           O  
ATOM    484  N   GLU A  63      13.653  -6.302  -5.618  1.00 81.73           N  
ATOM    485  CA  GLU A  63      12.333  -5.686  -5.712  1.00 81.73           C  
ATOM    486  C   GLU A  63      11.771  -5.374  -4.328  1.00 81.73           C  
ATOM    487  CB  GLU A  63      11.369  -6.594  -6.479  1.00 81.73           C  
ATOM    488  O   GLU A  63      11.807  -6.219  -3.432  1.00 81.73           O  
ATOM    489  CG  GLU A  63      11.838  -6.944  -7.883  1.00 81.73           C  
ATOM    490  CD  GLU A  63      11.688  -5.796  -8.869  1.00 81.73           C  
ATOM    491  OE1 GLU A  63      12.468  -5.729  -9.846  1.00 81.73           O  
ATOM    492  OE2 GLU A  63      10.783  -4.957  -8.662  1.00 81.73           O  
ATOM    493  N   VAL A  64      11.411  -4.090  -4.183  1.00 82.93           N  
ATOM    494  CA  VAL A  64      10.884  -3.657  -2.893  1.00 82.93           C  
ATOM    495  C   VAL A  64       9.437  -3.194  -3.054  1.00 82.93           C  
ATOM    496  CB  VAL A  64      11.740  -2.526  -2.281  1.00 82.93           C  
ATOM    497  O   VAL A  64       9.131  -2.389  -3.937  1.00 82.93           O  
ATOM    498  CG1 VAL A  64      11.219  -2.144  -0.897  1.00 82.93           C  
ATOM    499  CG2 VAL A  64      13.206  -2.949  -2.206  1.00 82.93           C  
ATOM    500  N   TYR A  65       8.603  -3.729  -2.160  1.00 82.80           N  
ATOM    501  CA  TYR A  65       7.193  -3.357  -2.142  1.00 82.80           C  
ATOM    502  C   TYR A  65       6.778  -2.858  -0.763  1.00 82.80           C  
ATOM    503  CB  TYR A  65       6.318  -4.545  -2.552  1.00 82.80           C  
ATOM    504  O   TYR A  65       7.216  -3.396   0.256  1.00 82.80           O  
ATOM    505  CG  TYR A  65       6.766  -5.216  -3.828  1.00 82.80           C  
ATOM    506  CD1 TYR A  65       6.381  -4.719  -5.072  1.00 82.80           C  
ATOM    507  CD2 TYR A  65       7.573  -6.348  -3.794  1.00 82.80           C  
ATOM    508  CE1 TYR A  65       6.789  -5.335  -6.250  1.00 82.80           C  
ATOM    509  CE2 TYR A  65       7.987  -6.972  -4.966  1.00 82.80           C  
ATOM    510  OH  TYR A  65       7.998  -7.073  -7.351  1.00 82.80           O  
ATOM    511  CZ  TYR A  65       7.591  -6.459  -6.187  1.00 82.80           C  
ATOM    512  N   MET A  66       5.988  -1.830  -0.777  1.00 88.18           N  
ATOM    513  CA  MET A  66       5.581  -1.258   0.504  1.00 88.18           C  
ATOM    514  C   MET A  66       4.064  -1.127   0.584  1.00 88.18           C  
ATOM    515  CB  MET A  66       6.237   0.107   0.717  1.00 88.18           C  
ATOM    516  O   MET A  66       3.428  -0.650  -0.357  1.00 88.18           O  
ATOM    517  CG  MET A  66       5.937   0.726   2.072  1.00 88.18           C  
ATOM    518  SD  MET A  66       6.739   2.362   2.290  1.00 88.18           S  
ATOM    519  CE  MET A  66       8.481   1.858   2.359  1.00 88.18           C  
ATOM    520  N   PHE A  67       3.533  -1.529   1.718  1.00 84.89           N  
ATOM    521  CA  PHE A  67       2.107  -1.454   2.010  1.00 84.89           C  
ATOM    522  C   PHE A  67       1.859  -0.693   3.307  1.00 84.89           C  
ATOM    523  CB  PHE A  67       1.500  -2.858   2.100  1.00 84.89           C  
ATOM    524  O   PHE A  67       2.390  -1.059   4.358  1.00 84.89           O  
ATOM    525  CG  PHE A  67       1.714  -3.692   0.866  1.00 84.89           C  
ATOM    526  CD1 PHE A  67       0.760  -3.722  -0.143  1.00 84.89           C  
ATOM    527  CD2 PHE A  67       2.871  -4.446   0.715  1.00 84.89           C  
ATOM    528  CE1 PHE A  67       0.955  -4.493  -1.287  1.00 84.89           C  
ATOM    529  CE2 PHE A  67       3.073  -5.219  -0.425  1.00 84.89           C  
ATOM    530  CZ  PHE A  67       2.113  -5.242  -1.424  1.00 84.89           C  
ATOM    531  N   VAL A  68       0.989   0.298   3.148  1.00 84.47           N  
ATOM    532  CA  VAL A  68       0.829   1.174   4.304  1.00 84.47           C  
ATOM    533  C   VAL A  68      -0.643   1.240   4.704  1.00 84.47           C  
ATOM    534  CB  VAL A  68       1.368   2.594   4.018  1.00 84.47           C  
ATOM    535  O   VAL A  68      -1.509   1.502   3.866  1.00 84.47           O  
ATOM    536  CG1 VAL A  68       1.281   3.466   5.269  1.00 84.47           C  
ATOM    537  CG2 VAL A  68       2.806   2.526   3.508  1.00 84.47           C  
ATOM    538  N   LEU A  69      -0.909   0.857   5.914  1.00 83.97           N  
ATOM    539  CA  LEU A  69      -2.175   1.153   6.576  1.00 83.97           C  
ATOM    540  C   LEU A  69      -2.001   2.257   7.613  1.00 83.97           C  
ATOM    541  CB  LEU A  69      -2.738  -0.106   7.242  1.00 83.97           C  
ATOM    542  O   LEU A  69      -1.278   2.083   8.596  1.00 83.97           O  
ATOM    543  CG  LEU A  69      -4.077   0.051   7.965  1.00 83.97           C  
ATOM    544  CD1 LEU A  69      -5.202   0.261   6.956  1.00 83.97           C  
ATOM    545  CD2 LEU A  69      -4.358  -1.165   8.841  1.00 83.97           C  
ATOM    546  N   ALA A  70      -2.630   3.408   7.300  1.00 83.71           N  
ATOM    547  CA  ALA A  70      -2.402   4.529   8.208  1.00 83.71           C  
ATOM    548  C   ALA A  70      -3.696   5.293   8.471  1.00 83.71           C  
ATOM    549  CB  ALA A  70      -1.340   5.467   7.638  1.00 83.71           C  
ATOM    550  O   ALA A  70      -4.498   5.503   7.557  1.00 83.71           O  
ATOM    551  N   THR A  71      -4.012   5.600   9.679  1.00 82.28           N  
ATOM    552  CA  THR A  71      -5.071   6.542  10.023  1.00 82.28           C  
ATOM    553  C   THR A  71      -4.492   7.923  10.319  1.00 82.28           C  
ATOM    554  CB  THR A  71      -5.884   6.052  11.236  1.00 82.28           C  
ATOM    555  O   THR A  71      -5.220   8.917  10.333  1.00 82.28           O  
ATOM    556  CG2 THR A  71      -6.570   4.723  10.937  1.00 82.28           C  
ATOM    557  OG1 THR A  71      -5.005   5.882  12.355  1.00 82.28           O  
ATOM    558  N   ASP A  72      -3.168   7.946  10.542  1.00 84.92           N  
ATOM    559  CA  ASP A  72      -2.413   9.163  10.825  1.00 84.92           C  
ATOM    560  C   ASP A  72      -1.648   9.635   9.590  1.00 84.92           C  
ATOM    561  CB  ASP A  72      -1.445   8.936  11.988  1.00 84.92           C  
ATOM    562  O   ASP A  72      -0.731   8.955   9.125  1.00 84.92           O  
ATOM    563  CG  ASP A  72      -0.703  10.196  12.397  1.00 84.92           C  
ATOM    564  OD1 ASP A  72      -0.813  11.224  11.694  1.00 84.92           O  
ATOM    565  OD2 ASP A  72       0.001  10.160  13.429  1.00 84.92           O  
ATOM    566  N   PRO A  73      -2.022  10.783   8.961  1.00 85.58           N  
ATOM    567  CA  PRO A  73      -1.340  11.304   7.774  1.00 85.58           C  
ATOM    568  C   PRO A  73       0.170  11.425   7.966  1.00 85.58           C  
ATOM    569  CB  PRO A  73      -1.978  12.681   7.577  1.00 85.58           C  
ATOM    570  O   PRO A  73       0.931  11.304   7.003  1.00 85.58           O  
ATOM    571  CG  PRO A  73      -3.315  12.581   8.237  1.00 85.58           C  
ATOM    572  CD  PRO A  73      -3.202  11.638   9.401  1.00 85.58           C  
ATOM    573  N   GLU A  74       0.606  11.730   9.191  1.00 87.92           N  
ATOM    574  CA  GLU A  74       2.037  11.836   9.458  1.00 87.92           C  
ATOM    575  C   GLU A  74       2.739  10.498   9.245  1.00 87.92           C  
ATOM    576  CB  GLU A  74       2.283  12.337  10.884  1.00 87.92           C  
ATOM    577  O   GLU A  74       3.868  10.455   8.752  1.00 87.92           O  
ATOM    578  CG  GLU A  74       1.854  13.779  11.111  1.00 87.92           C  
ATOM    579  CD  GLU A  74       2.572  14.769  10.207  1.00 87.92           C  
ATOM    580  OE1 GLU A  74       1.896  15.485   9.434  1.00 87.92           O  
ATOM    581  OE2 GLU A  74       3.820  14.827  10.272  1.00 87.92           O  
ATOM    582  N   PHE A  75       2.025   9.473   9.631  1.00 85.95           N  
ATOM    583  CA  PHE A  75       2.542   8.123   9.440  1.00 85.95           C  
ATOM    584  C   PHE A  75       2.656   7.792   7.957  1.00 85.95           C  
ATOM    585  CB  PHE A  75       1.643   7.099  10.139  1.00 85.95           C  
ATOM    586  O   PHE A  75       3.654   7.214   7.520  1.00 85.95           O  
ATOM    587  CG  PHE A  75       2.248   5.724  10.233  1.00 85.95           C  
ATOM    588  CD1 PHE A  75       1.853   4.714   9.364  1.00 85.95           C  
ATOM    589  CD2 PHE A  75       3.213   5.442  11.191  1.00 85.95           C  
ATOM    590  CE1 PHE A  75       2.411   3.441   9.449  1.00 85.95           C  
ATOM    591  CE2 PHE A  75       3.776   4.172  11.282  1.00 85.95           C  
ATOM    592  CZ  PHE A  75       3.373   3.173  10.410  1.00 85.95           C  
ATOM    593  N   ALA A  76       1.634   8.192   7.192  1.00 85.98           N  
ATOM    594  CA  ALA A  76       1.648   8.000   5.744  1.00 85.98           C  
ATOM    595  C   ALA A  76       2.805   8.760   5.101  1.00 85.98           C  
ATOM    596  CB  ALA A  76       0.320   8.445   5.135  1.00 85.98           C  
ATOM    597  O   ALA A  76       3.459   8.251   4.188  1.00 85.98           O  
ATOM    598  N   LYS A  77       3.087   9.929   5.567  1.00 87.33           N  
ATOM    599  CA  LYS A  77       4.191  10.738   5.060  1.00 87.33           C  
ATOM    600  C   LYS A  77       5.535  10.069   5.335  1.00 87.33           C  
ATOM    601  CB  LYS A  77       4.164  12.135   5.683  1.00 87.33           C  
ATOM    602  O   LYS A  77       6.443  10.122   4.503  1.00 87.33           O  
ATOM    603  CG  LYS A  77       3.059  13.032   5.144  1.00 87.33           C  
ATOM    604  CD  LYS A  77       3.120  14.424   5.759  1.00 87.33           C  
ATOM    605  CE  LYS A  77       1.977  15.303   5.268  1.00 87.33           C  
ATOM    606  NZ  LYS A  77       2.006  16.654   5.903  1.00 87.33           N  
ATOM    607  N   LEU A  78       5.607   9.517   6.515  1.00 88.44           N  
ATOM    608  CA  LEU A  78       6.813   8.772   6.861  1.00 88.44           C  
ATOM    609  C   LEU A  78       7.022   7.603   5.904  1.00 88.44           C  
ATOM    610  CB  LEU A  78       6.734   8.260   8.301  1.00 88.44           C  
ATOM    611  O   LEU A  78       8.138   7.373   5.432  1.00 88.44           O  
ATOM    612  CG  LEU A  78       7.962   7.515   8.825  1.00 88.44           C  
ATOM    613  CD1 LEU A  78       9.160   8.455   8.903  1.00 88.44           C  
ATOM    614  CD2 LEU A  78       7.672   6.896  10.188  1.00 88.44           C  
ATOM    615  N   ALA A  79       5.976   6.874   5.627  1.00 87.24           N  
ATOM    616  CA  ALA A  79       6.038   5.758   4.688  1.00 87.24           C  
ATOM    617  C   ALA A  79       6.488   6.227   3.307  1.00 87.24           C  
ATOM    618  CB  ALA A  79       4.680   5.065   4.595  1.00 87.24           C  
ATOM    619  O   ALA A  79       7.306   5.571   2.658  1.00 87.24           O  
ATOM    620  N   GLU A  80       5.980   7.309   2.914  1.00 86.33           N  
ATOM    621  CA  GLU A  80       6.337   7.868   1.614  1.00 86.33           C  
ATOM    622  C   GLU A  80       7.818   8.229   1.556  1.00 86.33           C  
ATOM    623  CB  GLU A  80       5.483   9.101   1.306  1.00 86.33           C  
ATOM    624  O   GLU A  80       8.482   7.990   0.545  1.00 86.33           O  
ATOM    625  CG  GLU A  80       4.020   8.783   1.032  1.00 86.33           C  
ATOM    626  CD  GLU A  80       3.168  10.023   0.810  1.00 86.33           C  
ATOM    627  OE1 GLU A  80       1.969   9.883   0.478  1.00 86.33           O  
ATOM    628  OE2 GLU A  80       3.705  11.142   0.968  1.00 86.33           O  
ATOM    629  N   LYS A  81       8.246   8.807   2.610  1.00 87.89           N  
ATOM    630  CA  LYS A  81       9.662   9.152   2.691  1.00 87.89           C  
ATOM    631  C   LYS A  81      10.538   7.905   2.603  1.00 87.89           C  
ATOM    632  CB  LYS A  81       9.957   9.909   3.987  1.00 87.89           C  
ATOM    633  O   LYS A  81      11.530   7.888   1.873  1.00 87.89           O  
ATOM    634  CG  LYS A  81      11.365  10.482   4.062  1.00 87.89           C  
ATOM    635  CD  LYS A  81      11.587  11.249   5.360  1.00 87.89           C  
ATOM    636  CE  LYS A  81      13.023  11.741   5.480  1.00 87.89           C  
ATOM    637  NZ  LYS A  81      13.250  12.480   6.757  1.00 87.89           N  
ATOM    638  N   TRP A  82      10.116   6.870   3.406  1.00 86.78           N  
ATOM    639  CA  TRP A  82      10.864   5.617   3.373  1.00 86.78           C  
ATOM    640  C   TRP A  82      10.848   5.010   1.974  1.00 86.78           C  
ATOM    641  CB  TRP A  82      10.288   4.620   4.382  1.00 86.78           C  
ATOM    642  O   TRP A  82      11.866   4.500   1.501  1.00 86.78           O  
ATOM    643  CG  TRP A  82      10.557   4.976   5.813  1.00 86.78           C  
ATOM    644  CD1 TRP A  82      11.361   5.982   6.274  1.00 86.78           C  
ATOM    645  CD2 TRP A  82      10.026   4.325   6.971  1.00 86.78           C  
ATOM    646  CE2 TRP A  82      10.549   4.989   8.102  1.00 86.78           C  
ATOM    647  CE3 TRP A  82       9.156   3.243   7.161  1.00 86.78           C  
ATOM    648  NE1 TRP A  82      11.360   5.995   7.650  1.00 86.78           N  
ATOM    649  CH2 TRP A  82       9.377   3.544   9.565  1.00 86.78           C  
ATOM    650  CZ2 TRP A  82      10.230   4.606   9.407  1.00 86.78           C  
ATOM    651  CZ3 TRP A  82       8.840   2.863   8.461  1.00 86.78           C  
ATOM    652  N   ALA A  83       9.727   5.123   1.400  1.00 86.31           N  
ATOM    653  CA  ALA A  83       9.586   4.596   0.045  1.00 86.31           C  
ATOM    654  C   ALA A  83      10.542   5.295  -0.918  1.00 86.31           C  
ATOM    655  CB  ALA A  83       8.146   4.747  -0.438  1.00 86.31           C  
ATOM    656  O   ALA A  83      11.160   4.649  -1.767  1.00 86.31           O  
ATOM    657  N   GLU A  84      10.648   6.549  -0.847  1.00 85.32           N  
ATOM    658  CA  GLU A  84      11.535   7.336  -1.699  1.00 85.32           C  
ATOM    659  C   GLU A  84      12.997   6.970  -1.462  1.00 85.32           C  
ATOM    660  CB  GLU A  84      11.321   8.833  -1.461  1.00 85.32           C  
ATOM    661  O   GLU A  84      13.770   6.830  -2.412  1.00 85.32           O  
ATOM    662  CG  GLU A  84      12.076   9.725  -2.435  1.00 85.32           C  
ATOM    663  CD  GLU A  84      11.782  11.204  -2.246  1.00 85.32           C  
ATOM    664  OE1 GLU A  84      12.356  12.037  -2.984  1.00 85.32           O  
ATOM    665  OE2 GLU A  84      10.970  11.534  -1.352  1.00 85.32           O  
ATOM    666  N   GLU A  85      13.334   6.765  -0.243  1.00 85.90           N  
ATOM    667  CA  GLU A  85      14.715   6.474   0.131  1.00 85.90           C  
ATOM    668  C   GLU A  85      15.124   5.072  -0.313  1.00 85.90           C  
ATOM    669  CB  GLU A  85      14.906   6.624   1.642  1.00 85.90           C  
ATOM    670  O   GLU A  85      16.284   4.838  -0.656  1.00 85.90           O  
ATOM    671  CG  GLU A  85      14.818   8.061   2.133  1.00 85.90           C  
ATOM    672  CD  GLU A  85      14.887   8.183   3.647  1.00 85.90           C  
ATOM    673  OE1 GLU A  85      14.845   9.321   4.167  1.00 85.90           O  
ATOM    674  OE2 GLU A  85      14.984   7.132   4.319  1.00 85.90           O  
ATOM    675  N   MET A  86      14.109   4.188  -0.407  1.00 82.49           N  
ATOM    676  CA  MET A  86      14.386   2.788  -0.717  1.00 82.49           C  
ATOM    677  C   MET A  86      14.110   2.492  -2.188  1.00 82.49           C  
ATOM    678  CB  MET A  86      13.547   1.865   0.168  1.00 82.49           C  
ATOM    679  O   MET A  86      14.258   1.353  -2.634  1.00 82.49           O  
ATOM    680  CG  MET A  86      13.903   1.941   1.644  1.00 82.49           C  
ATOM    681  SD  MET A  86      12.916   0.780   2.667  1.00 82.49           S  
ATOM    682  CE  MET A  86      11.326   1.654   2.697  1.00 82.49           C  
ATOM    683  N   ASN A  87      13.779   3.473  -2.982  1.00 79.45           N  
ATOM    684  CA  ASN A  87      13.413   3.289  -4.383  1.00 79.45           C  
ATOM    685  C   ASN A  87      12.303   2.254  -4.540  1.00 79.45           C  
ATOM    686  CB  ASN A  87      14.636   2.885  -5.209  1.00 79.45           C  
ATOM    687  O   ASN A  87      12.410   1.342  -5.363  1.00 79.45           O  
ATOM    688  CG  ASN A  87      14.448   3.136  -6.692  1.00 79.45           C  
ATOM    689  ND2 ASN A  87      15.194   2.409  -7.515  1.00 79.45           N  
ATOM    690  OD1 ASN A  87      13.640   3.978  -7.094  1.00 79.45           O  
ATOM    691  N   VAL A  88      11.260   2.348  -3.629  1.00 82.49           N  
ATOM    692  CA  VAL A  88      10.121   1.437  -3.692  1.00 82.49           C  
ATOM    693  C   VAL A  88       9.395   1.610  -5.024  1.00 82.49           C  
ATOM    694  CB  VAL A  88       9.144   1.668  -2.518  1.00 82.49           C  
ATOM    695  O   VAL A  88       9.088   2.733  -5.430  1.00 82.49           O  
ATOM    696  CG1 VAL A  88       7.923   0.759  -2.644  1.00 82.49           C  
ATOM    697  CG2 VAL A  88       9.850   1.438  -1.183  1.00 82.49           C  
ATOM    698  N   LYS A  89       9.072   0.565  -5.703  1.00 80.64           N  
ATOM    699  CA  LYS A  89       8.490   0.584  -7.042  1.00 80.64           C  
ATOM    700  C   LYS A  89       6.994   0.882  -6.987  1.00 80.64           C  
ATOM    701  CB  LYS A  89       8.733  -0.749  -7.752  1.00 80.64           C  
ATOM    702  O   LYS A  89       6.479   1.651  -7.801  1.00 80.64           O  
ATOM    703  CG  LYS A  89      10.180  -0.978  -8.161  1.00 80.64           C  
ATOM    704  CD  LYS A  89      10.329  -2.235  -9.008  1.00 80.64           C  
ATOM    705  CE  LYS A  89      11.768  -2.435  -9.464  1.00 80.64           C  
ATOM    706  NZ  LYS A  89      11.927  -3.687 -10.263  1.00 80.64           N  
ATOM    707  N   ILE A  90       6.303   0.285  -6.078  1.00 82.28           N  
ATOM    708  CA  ILE A  90       4.862   0.470  -5.950  1.00 82.28           C  
ATOM    709  C   ILE A  90       4.506   0.763  -4.494  1.00 82.28           C  
ATOM    710  CB  ILE A  90       4.086  -0.769  -6.453  1.00 82.28           C  
ATOM    711  O   ILE A  90       4.898   0.019  -3.592  1.00 82.28           O  
ATOM    712  CG1 ILE A  90       4.428  -1.054  -7.920  1.00 82.28           C  
ATOM    713  CG2 ILE A  90       2.579  -0.572  -6.270  1.00 82.28           C  
ATOM    714  CD1 ILE A  90       3.958   0.025  -8.886  1.00 82.28           C  
ATOM    715  N   ILE A  91       3.748   1.885  -4.228  1.00 83.76           N  
ATOM    716  CA  ILE A  91       3.276   2.200  -2.884  1.00 83.76           C  
ATOM    717  C   ILE A  91       1.749   2.243  -2.870  1.00 83.76           C  
ATOM    718  CB  ILE A  91       3.854   3.542  -2.382  1.00 83.76           C  
ATOM    719  O   ILE A  91       1.135   2.951  -3.671  1.00 83.76           O  
ATOM    720  CG1 ILE A  91       5.383   3.537  -2.484  1.00 83.76           C  
ATOM    721  CG2 ILE A  91       3.402   3.821  -0.945  1.00 83.76           C  
ATOM    722  CD1 ILE A  91       6.022   4.905  -2.288  1.00 83.76           C  
ATOM    723  N   VAL A  92       1.167   1.445  -2.048  1.00 86.07           N  
ATOM    724  CA  VAL A  92      -0.275   1.504  -1.830  1.00 86.07           C  
ATOM    725  C   VAL A  92      -0.564   2.041  -0.430  1.00 86.07           C  
ATOM    726  CB  VAL A  92      -0.934   0.119  -2.017  1.00 86.07           C  
ATOM    727  O   VAL A  92      -0.188   1.422   0.568  1.00 86.07           O  
ATOM    728  CG1 VAL A  92      -2.451   0.218  -1.859  1.00 86.07           C  
ATOM    729  CG2 VAL A  92      -0.573  -0.463  -3.382  1.00 86.07           C  
ATOM    730  N   ILE A  93      -1.193   3.252  -0.341  1.00 85.04           N  
ATOM    731  CA  ILE A  93      -1.508   3.872   0.942  1.00 85.04           C  
ATOM    732  C   ILE A  93      -3.022   3.966   1.112  1.00 85.04           C  
ATOM    733  CB  ILE A  93      -0.866   5.272   1.065  1.00 85.04           C  
ATOM    734  O   ILE A  93      -3.715   4.527   0.259  1.00 85.04           O  
ATOM    735  CG1 ILE A  93       0.655   5.179   0.902  1.00 85.04           C  
ATOM    736  CG2 ILE A  93      -1.235   5.919   2.404  1.00 85.04           C  
ATOM    737  CD1 ILE A  93       1.355   6.530   0.840  1.00 85.04           C  
ATOM    738  N   VAL A  94      -3.422   3.478   2.199  1.00 81.35           N  
ATOM    739  CA  VAL A  94      -4.819   3.656   2.580  1.00 81.35           C  
ATOM    740  C   VAL A  94      -4.914   4.605   3.772  1.00 81.35           C  
ATOM    741  CB  VAL A  94      -5.492   2.306   2.918  1.00 81.35           C  
ATOM    742  O   VAL A  94      -4.427   4.294   4.861  1.00 81.35           O  
ATOM    743  CG1 VAL A  94      -6.973   2.505   3.233  1.00 81.35           C  
ATOM    744  CG2 VAL A  94      -5.314   1.318   1.767  1.00 81.35           C  
ATOM    745  N   LEU A  95      -5.556   5.713   3.514  1.00 82.53           N  
ATOM    746  CA  LEU A  95      -5.617   6.754   4.534  1.00 82.53           C  
ATOM    747  C   LEU A  95      -6.969   7.457   4.514  1.00 82.53           C  
ATOM    748  CB  LEU A  95      -4.494   7.774   4.327  1.00 82.53           C  
ATOM    749  O   LEU A  95      -7.341   8.067   3.509  1.00 82.53           O  
ATOM    750  CG  LEU A  95      -4.450   8.944   5.311  1.00 82.53           C  
ATOM    751  CD1 LEU A  95      -4.070   8.451   6.703  1.00 82.53           C  
ATOM    752  CD2 LEU A  95      -3.473  10.011   4.830  1.00 82.53           C  
ATOM    753  N   ASN A  96      -7.693   7.406   5.626  1.00 80.03           N  
ATOM    754  CA  ASN A  96      -8.887   8.202   5.887  1.00 80.03           C  
ATOM    755  C   ASN A  96      -9.876   8.126   4.726  1.00 80.03           C  
ATOM    756  CB  ASN A  96      -8.511   9.658   6.169  1.00 80.03           C  
ATOM    757  O   ASN A  96     -10.351   9.155   4.242  1.00 80.03           O  
ATOM    758  CG  ASN A  96      -7.737   9.821   7.463  1.00 80.03           C  
ATOM    759  ND2 ASN A  96      -6.842  10.800   7.499  1.00 80.03           N  
ATOM    760  OD1 ASN A  96      -7.942   9.071   8.421  1.00 80.03           O  
ATOM    761  N   GLY A  97     -10.061   6.885   4.213  1.00 81.87           N  
ATOM    762  CA  GLY A  97     -11.081   6.718   3.189  1.00 81.87           C  
ATOM    763  C   GLY A  97     -10.547   6.893   1.780  1.00 81.87           C  
ATOM    764  O   GLY A  97     -11.316   7.105   0.841  1.00 81.87           O  
ATOM    765  N   ARG A  98      -9.200   6.956   1.764  1.00 87.24           N  
ATOM    766  CA  ARG A  98      -8.577   7.176   0.462  1.00 87.24           C  
ATOM    767  C   ARG A  98      -7.523   6.113   0.173  1.00 87.24           C  
ATOM    768  CB  ARG A  98      -7.949   8.569   0.395  1.00 87.24           C  
ATOM    769  O   ARG A  98      -6.751   5.739   1.058  1.00 87.24           O  
ATOM    770  CG  ARG A  98      -8.962   9.703   0.395  1.00 87.24           C  
ATOM    771  CD  ARG A  98      -8.285  11.064   0.313  1.00 87.24           C  
ATOM    772  NE  ARG A  98      -7.840  11.526   1.625  1.00 87.24           N  
ATOM    773  NH1 ARG A  98      -7.095  13.581   0.879  1.00 87.24           N  
ATOM    774  NH2 ARG A  98      -6.917  13.028   3.096  1.00 87.24           N  
ATOM    775  CZ  ARG A  98      -7.285  12.711   1.863  1.00 87.24           C  
ATOM    776  N   VAL A  99      -7.646   5.540  -0.949  1.00 89.33           N  
ATOM    777  CA  VAL A  99      -6.601   4.655  -1.451  1.00 89.33           C  
ATOM    778  C   VAL A  99      -5.704   5.414  -2.426  1.00 89.33           C  
ATOM    779  CB  VAL A  99      -7.197   3.405  -2.137  1.00 89.33           C  
ATOM    780  O   VAL A  99      -6.193   6.044  -3.367  1.00 89.33           O  
ATOM    781  CG1 VAL A  99      -6.093   2.550  -2.756  1.00 89.33           C  
ATOM    782  CG2 VAL A  99      -8.014   2.587  -1.139  1.00 89.33           C  
ATOM    783  N   ARG A 100      -4.465   5.403  -2.062  1.00 90.33           N  
ATOM    784  CA  ARG A 100      -3.485   6.042  -2.935  1.00 90.33           C  
ATOM    785  C   ARG A 100      -2.492   5.023  -3.482  1.00 90.33           C  
ATOM    786  CB  ARG A 100      -2.741   7.150  -2.187  1.00 90.33           C  
ATOM    787  O   ARG A 100      -1.951   4.210  -2.730  1.00 90.33           O  
ATOM    788  CG  ARG A 100      -3.609   8.349  -1.839  1.00 90.33           C  
ATOM    789  CD  ARG A 100      -2.840   9.387  -1.033  1.00 90.33           C  
ATOM    790  NE  ARG A 100      -1.635   9.827  -1.731  1.00 90.33           N  
ATOM    791  NH1 ARG A 100      -0.790  11.026   0.054  1.00 90.33           N  
ATOM    792  NH2 ARG A 100       0.366  10.936  -1.924  1.00 90.33           N  
ATOM    793  CZ  ARG A 100      -0.689  10.595  -1.199  1.00 90.33           C  
ATOM    794  N   VAL A 101      -2.328   5.014  -4.728  1.00 91.06           N  
ATOM    795  CA  VAL A 101      -1.363   4.128  -5.369  1.00 91.06           C  
ATOM    796  C   VAL A 101      -0.351   4.952  -6.162  1.00 91.06           C  
ATOM    797  CB  VAL A 101      -2.059   3.105  -6.295  1.00 91.06           C  
ATOM    798  O   VAL A 101      -0.729   5.760  -7.013  1.00 91.06           O  
ATOM    799  CG1 VAL A 101      -1.034   2.165  -6.928  1.00 91.06           C  
ATOM    800  CG2 VAL A 101      -3.108   2.311  -5.519  1.00 91.06           C  
ATOM    801  N   ARG A 102       0.866   4.802  -5.846  1.00 90.58           N  
ATOM    802  CA  ARG A 102       1.946   5.439  -6.592  1.00 90.58           C  
ATOM    803  C   ARG A 102       2.752   4.409  -7.377  1.00 90.58           C  
ATOM    804  CB  ARG A 102       2.867   6.216  -5.648  1.00 90.58           C  
ATOM    805  O   ARG A 102       3.186   3.398  -6.821  1.00 90.58           O  
ATOM    806  CG  ARG A 102       3.945   7.017  -6.360  1.00 90.58           C  
ATOM    807  CD  ARG A 102       4.829   7.772  -5.377  1.00 90.58           C  
ATOM    808  NE  ARG A 102       5.863   6.910  -4.811  1.00 90.58           N  
ATOM    809  NH1 ARG A 102       6.555   8.437  -3.221  1.00 90.58           N  
ATOM    810  NH2 ARG A 102       7.567   6.385  -3.364  1.00 90.58           N  
ATOM    811  CZ  ARG A 102       6.660   7.246  -3.800  1.00 90.58           C  
ATOM    812  N   ASN A 103       2.922   4.725  -8.778  1.00 89.82           N  
ATOM    813  CA  ASN A 103       3.660   3.822  -9.654  1.00 89.82           C  
ATOM    814  C   ASN A 103       5.078   4.324  -9.912  1.00 89.82           C  
ATOM    815  CB  ASN A 103       2.916   3.629 -10.977  1.00 89.82           C  
ATOM    816  O   ASN A 103       5.282   5.230 -10.723  1.00 89.82           O  
ATOM    817  CG  ASN A 103       3.617   2.658 -11.906  1.00 89.82           C  
ATOM    818  ND2 ASN A 103       3.138   2.568 -13.141  1.00 89.82           N  
ATOM    819  OD1 ASN A 103       4.581   1.994 -11.517  1.00 89.82           O  
ATOM    820  N   GLY A 104       6.029   3.747  -9.097  1.00 86.44           N  
ATOM    821  CA  GLY A 104       7.426   4.107  -9.281  1.00 86.44           C  
ATOM    822  C   GLY A 104       8.144   3.219 -10.280  1.00 86.44           C  
ATOM    823  O   GLY A 104       9.364   3.309 -10.433  1.00 86.44           O  
ATOM    824  N   THR A 105       7.442   2.412 -10.968  1.00 86.84           N  
ATOM    825  CA  THR A 105       8.049   1.526 -11.954  1.00 86.84           C  
ATOM    826  C   THR A 105       8.257   2.253 -13.279  1.00 86.84           C  
ATOM    827  CB  THR A 105       7.186   0.271 -12.184  1.00 86.84           C  
ATOM    828  O   THR A 105       7.958   3.444 -13.393  1.00 86.84           O  
ATOM    829  CG2 THR A 105       6.711  -0.320 -10.861  1.00 86.84           C  
ATOM    830  OG1 THR A 105       6.043   0.623 -12.975  1.00 86.84           O  
ATOM    831  N   ASP A 106       8.827   1.557 -14.280  1.00 89.70           N  
ATOM    832  CA  ASP A 106       9.062   2.145 -15.595  1.00 89.70           C  
ATOM    833  C   ASP A 106       7.959   1.755 -16.576  1.00 89.70           C  
ATOM    834  CB  ASP A 106      10.426   1.716 -16.139  1.00 89.70           C  
ATOM    835  O   ASP A 106       8.075   2.001 -17.778  1.00 89.70           O  
ATOM    836  CG  ASP A 106      10.569   0.209 -16.259  1.00 89.70           C  
ATOM    837  OD1 ASP A 106       9.733  -0.530 -15.696  1.00 89.70           O  
ATOM    838  OD2 ASP A 106      11.528  -0.244 -16.921  1.00 89.70           O  
ATOM    839  N   ARG A 107       6.833   1.112 -15.983  1.00 91.04           N  
ATOM    840  CA  ARG A 107       5.710   0.641 -16.787  1.00 91.04           C  
ATOM    841  C   ARG A 107       4.381   1.081 -16.182  1.00 91.04           C  
ATOM    842  CB  ARG A 107       5.746  -0.883 -16.921  1.00 91.04           C  
ATOM    843  O   ARG A 107       4.289   1.312 -14.975  1.00 91.04           O  
ATOM    844  CG  ARG A 107       7.033  -1.418 -17.529  1.00 91.04           C  
ATOM    845  CD  ARG A 107       7.099  -2.937 -17.464  1.00 91.04           C  
ATOM    846  NE  ARG A 107       7.377  -3.407 -16.110  1.00 91.04           N  
ATOM    847  NH1 ARG A 107       7.568  -5.633 -16.699  1.00 91.04           N  
ATOM    848  NH2 ARG A 107       7.836  -4.994 -14.514  1.00 91.04           N  
ATOM    849  CZ  ARG A 107       7.593  -4.677 -15.778  1.00 91.04           C  
ATOM    850  N   PRO A 108       3.325   1.143 -17.133  1.00 93.24           N  
ATOM    851  CA  PRO A 108       1.990   1.407 -16.590  1.00 93.24           C  
ATOM    852  C   PRO A 108       1.458   0.253 -15.745  1.00 93.24           C  
ATOM    853  CB  PRO A 108       1.134   1.608 -17.843  1.00 93.24           C  
ATOM    854  O   PRO A 108       1.766  -0.910 -16.018  1.00 93.24           O  
ATOM    855  CG  PRO A 108       2.117   1.843 -18.944  1.00 93.24           C  
ATOM    856  CD  PRO A 108       3.423   1.209 -18.561  1.00 93.24           C  
ATOM    857  N   CYS A 109       0.771   0.614 -14.699  1.00 93.91           N  
ATOM    858  CA  CYS A 109       0.165  -0.388 -13.830  1.00 93.91           C  
ATOM    859  C   CYS A 109      -1.356  -0.334 -13.913  1.00 93.91           C  
ATOM    860  CB  CYS A 109       0.612  -0.182 -12.383  1.00 93.91           C  
ATOM    861  O   CYS A 109      -1.939   0.747 -14.013  1.00 93.91           O  
ATOM    862  SG  CYS A 109       2.389  -0.393 -12.134  1.00 93.91           S  
ATOM    863  N   ARG A 110      -1.917  -1.518 -14.008  1.00 95.06           N  
ATOM    864  CA  ARG A 110      -3.365  -1.630 -13.863  1.00 95.06           C  
ATOM    865  C   ARG A 110      -3.757  -1.802 -12.399  1.00 95.06           C  
ATOM    866  CB  ARG A 110      -3.900  -2.802 -14.690  1.00 95.06           C  
ATOM    867  O   ARG A 110      -3.315  -2.745 -11.740  1.00 95.06           O  
ATOM    868  CG  ARG A 110      -5.416  -2.909 -14.696  1.00 95.06           C  
ATOM    869  CD  ARG A 110      -5.894  -4.093 -15.526  1.00 95.06           C  
ATOM    870  NE  ARG A 110      -5.647  -3.888 -16.950  1.00 95.06           N  
ATOM    871  NH1 ARG A 110      -5.760  -6.128 -17.504  1.00 95.06           N  
ATOM    872  NH2 ARG A 110      -5.358  -4.560 -19.127  1.00 95.06           N  
ATOM    873  CZ  ARG A 110      -5.589  -4.859 -17.857  1.00 95.06           C  
ATOM    874  N   VAL A 111      -4.570  -0.875 -11.902  1.00 93.87           N  
ATOM    875  CA  VAL A 111      -4.967  -0.906 -10.499  1.00 93.87           C  
ATOM    876  C   VAL A 111      -6.468  -1.165 -10.392  1.00 93.87           C  
ATOM    877  CB  VAL A 111      -4.601   0.410  -9.776  1.00 93.87           C  
ATOM    878  O   VAL A 111      -7.275  -0.421 -10.955  1.00 93.87           O  
ATOM    879  CG1 VAL A 111      -5.036   0.362  -8.313  1.00 93.87           C  
ATOM    880  CG2 VAL A 111      -3.101   0.677  -9.883  1.00 93.87           C  
ATOM    881  N   ARG A 112      -6.800  -2.259  -9.683  1.00 93.84           N  
ATOM    882  CA  ARG A 112      -8.198  -2.590  -9.426  1.00 93.84           C  
ATOM    883  C   ARG A 112      -8.550  -2.374  -7.958  1.00 93.84           C  
ATOM    884  CB  ARG A 112      -8.491  -4.037  -9.828  1.00 93.84           C  
ATOM    885  O   ARG A 112      -7.910  -2.942  -7.070  1.00 93.84           O  
ATOM    886  CG  ARG A 112      -8.458  -4.278 -11.329  1.00 93.84           C  
ATOM    887  CD  ARG A 112      -8.812  -5.717 -11.677  1.00 93.84           C  
ATOM    888  NE  ARG A 112      -8.143  -6.666 -10.791  1.00 93.84           N  
ATOM    889  NH1 ARG A 112      -9.366  -8.497 -11.490  1.00 93.84           N  
ATOM    890  NH2 ARG A 112      -7.751  -8.737  -9.881  1.00 93.84           N  
ATOM    891  CZ  ARG A 112      -8.422  -7.964 -10.723  1.00 93.84           C  
ATOM    892  N   VAL A 113      -9.499  -1.509  -7.710  1.00 92.24           N  
ATOM    893  CA  VAL A 113      -9.983  -1.255  -6.357  1.00 92.24           C  
ATOM    894  C   VAL A 113     -11.378  -1.853  -6.187  1.00 92.24           C  
ATOM    895  CB  VAL A 113     -10.008   0.256  -6.037  1.00 92.24           C  
ATOM    896  O   VAL A 113     -12.322  -1.445  -6.867  1.00 92.24           O  
ATOM    897  CG1 VAL A 113     -10.470   0.496  -4.601  1.00 92.24           C  
ATOM    898  CG2 VAL A 113      -8.630   0.873  -6.268  1.00 92.24           C  
ATOM    899  N   THR A 114     -11.449  -2.943  -5.364  1.00 91.26           N  
ATOM    900  CA  THR A 114     -12.735  -3.547  -5.033  1.00 91.26           C  
ATOM    901  C   THR A 114     -13.194  -3.116  -3.644  1.00 91.26           C  
ATOM    902  CB  THR A 114     -12.663  -5.084  -5.099  1.00 91.26           C  
ATOM    903  O   THR A 114     -12.505  -3.360  -2.652  1.00 91.26           O  
ATOM    904  CG2 THR A 114     -14.039  -5.709  -4.891  1.00 91.26           C  
ATOM    905  OG1 THR A 114     -12.160  -5.479  -6.381  1.00 91.26           O  
ATOM    906  N   ALA A 115     -14.281  -2.310  -3.543  1.00 88.69           N  
ATOM    907  CA  ALA A 115     -14.862  -1.828  -2.292  1.00 88.69           C  
ATOM    908  C   ALA A 115     -16.386  -1.810  -2.367  1.00 88.69           C  
ATOM    909  CB  ALA A 115     -14.332  -0.435  -1.961  1.00 88.69           C  
ATOM    910  O   ALA A 115     -16.959  -1.424  -3.389  1.00 88.69           O  
ATOM    911  N   GLY A 116     -17.076  -2.349  -1.268  1.00 84.64           N  
ATOM    912  CA  GLY A 116     -18.526  -2.271  -1.202  1.00 84.64           C  
ATOM    913  C   GLY A 116     -19.217  -3.083  -2.282  1.00 84.64           C  
ATOM    914  O   GLY A 116     -20.279  -2.696  -2.773  1.00 84.64           O  
ATOM    915  N   GLY A 117     -18.514  -4.096  -2.869  1.00 86.49           N  
ATOM    916  CA  GLY A 117     -19.078  -4.950  -3.902  1.00 86.49           C  
ATOM    917  C   GLY A 117     -18.834  -4.429  -5.306  1.00 86.49           C  
ATOM    918  O   GLY A 117     -19.277  -5.035  -6.284  1.00 86.49           O  
ATOM    919  N   GLU A 118     -18.199  -3.250  -5.368  1.00 90.90           N  
ATOM    920  CA  GLU A 118     -17.902  -2.661  -6.670  1.00 90.90           C  
ATOM    921  C   GLU A 118     -16.404  -2.687  -6.958  1.00 90.90           C  
ATOM    922  CB  GLU A 118     -18.426  -1.224  -6.742  1.00 90.90           C  
ATOM    923  O   GLU A 118     -15.588  -2.518  -6.050  1.00 90.90           O  
ATOM    924  CG  GLU A 118     -19.944  -1.121  -6.709  1.00 90.90           C  
ATOM    925  CD  GLU A 118     -20.450   0.310  -6.795  1.00 90.90           C  
ATOM    926  OE1 GLU A 118     -21.685   0.519  -6.792  1.00 90.90           O  
ATOM    927  OE2 GLU A 118     -19.605   1.230  -6.867  1.00 90.90           O  
ATOM    928  N   THR A 119     -16.104  -3.043  -8.285  1.00 93.47           N  
ATOM    929  CA  THR A 119     -14.715  -3.033  -8.733  1.00 93.47           C  
ATOM    930  C   THR A 119     -14.482  -1.920  -9.750  1.00 93.47           C  
ATOM    931  CB  THR A 119     -14.318  -4.387  -9.350  1.00 93.47           C  
ATOM    932  O   THR A 119     -15.212  -1.812 -10.738  1.00 93.47           O  
ATOM    933  CG2 THR A 119     -12.874  -4.366  -9.839  1.00 93.47           C  
ATOM    934  OG1 THR A 119     -14.462  -5.416  -8.363  1.00 93.47           O  
ATOM    935  N   ARG A 120     -13.525  -1.022  -9.378  1.00 93.95           N  
ATOM    936  CA  ARG A 120     -13.099   0.006 -10.322  1.00 93.95           C  
ATOM    937  C   ARG A 120     -11.678  -0.256 -10.812  1.00 93.95           C  
ATOM    938  CB  ARG A 120     -13.185   1.393  -9.683  1.00 93.95           C  
ATOM    939  O   ARG A 120     -10.804  -0.628 -10.027  1.00 93.95           O  
ATOM    940  CG  ARG A 120     -14.589   1.788  -9.253  1.00 93.95           C  
ATOM    941  CD  ARG A 120     -14.596   3.102  -8.485  1.00 93.95           C  
ATOM    942  NE  ARG A 120     -15.841   3.288  -7.746  1.00 93.95           N  
ATOM    943  NH1 ARG A 120     -15.215   5.295  -6.788  1.00 93.95           N  
ATOM    944  NH2 ARG A 120     -17.273   4.395  -6.333  1.00 93.95           N  
ATOM    945  CZ  ARG A 120     -16.107   4.325  -6.957  1.00 93.95           C  
ATOM    946  N   GLU A 121     -11.494  -0.058 -12.055  1.00 96.06           N  
ATOM    947  CA  GLU A 121     -10.187  -0.295 -12.660  1.00 96.06           C  
ATOM    948  C   GLU A 121      -9.583   1.000 -13.194  1.00 96.06           C  
ATOM    949  CB  GLU A 121     -10.295  -1.328 -13.786  1.00 96.06           C  
ATOM    950  O   GLU A 121     -10.272   1.794 -13.838  1.00 96.06           O  
ATOM    951  CG  GLU A 121      -8.952  -1.745 -14.368  1.00 96.06           C  
ATOM    952  CD  GLU A 121      -9.067  -2.840 -15.417  1.00 96.06           C  
ATOM    953  OE1 GLU A 121      -8.551  -2.659 -16.543  1.00 96.06           O  
ATOM    954  OE2 GLU A 121      -9.679  -3.887 -15.110  1.00 96.06           O  
ATOM    955  N   TYR A 122      -8.240   1.199 -12.831  1.00 95.14           N  
ATOM    956  CA  TYR A 122      -7.519   2.396 -13.251  1.00 95.14           C  
ATOM    957  C   TYR A 122      -6.176   2.034 -13.872  1.00 95.14           C  
ATOM    958  CB  TYR A 122      -7.308   3.341 -12.063  1.00 95.14           C  
ATOM    959  O   TYR A 122      -5.598   0.992 -13.554  1.00 95.14           O  
ATOM    960  CG  TYR A 122      -8.580   3.680 -11.324  1.00 95.14           C  
ATOM    961  CD1 TYR A 122      -9.319   4.814 -11.653  1.00 95.14           C  
ATOM    962  CD2 TYR A 122      -9.044   2.868 -10.294  1.00 95.14           C  
ATOM    963  CE1 TYR A 122     -10.490   5.131 -10.973  1.00 95.14           C  
ATOM    964  CE2 TYR A 122     -10.214   3.176  -9.608  1.00 95.14           C  
ATOM    965  OH  TYR A 122     -12.087   4.617  -9.277  1.00 95.14           O  
ATOM    966  CZ  TYR A 122     -10.929   4.307  -9.954  1.00 95.14           C  
ATOM    967  N   THR A 123      -5.787   2.908 -14.866  1.00 95.19           N  
ATOM    968  CA  THR A 123      -4.410   2.826 -15.340  1.00 95.19           C  
ATOM    969  C   THR A 123      -3.547   3.900 -14.684  1.00 95.19           C  
ATOM    970  CB  THR A 123      -4.337   2.968 -16.871  1.00 95.19           C  
ATOM    971  O   THR A 123      -3.885   5.085 -14.725  1.00 95.19           O  
ATOM    972  CG2 THR A 123      -2.895   2.895 -17.362  1.00 95.19           C  
ATOM    973  OG1 THR A 123      -5.092   1.914 -17.480  1.00 95.19           O  
ATOM    974  N   VAL A 124      -2.434   3.497 -13.970  1.00 93.67           N  
ATOM    975  CA  VAL A 124      -1.495   4.423 -13.347  1.00 93.67           C  
ATOM    976  C   VAL A 124      -0.175   4.416 -14.115  1.00 93.67           C  
ATOM    977  CB  VAL A 124      -1.250   4.071 -11.862  1.00 93.67           C  
ATOM    978  O   VAL A 124       0.527   3.402 -14.145  1.00 93.67           O  
ATOM    979  CG1 VAL A 124      -0.369   5.126 -11.195  1.00 93.67           C  
ATOM    980  CG2 VAL A 124      -2.579   3.933 -11.121  1.00 93.67           C  
ATOM    981  N   ASN A 125       0.163   5.544 -14.803  1.00 94.44           N  
ATOM    982  CA  ASN A 125       1.396   5.672 -15.573  1.00 94.44           C  
ATOM    983  C   ASN A 125       2.610   5.839 -14.663  1.00 94.44           C  
ATOM    984  CB  ASN A 125       1.299   6.845 -16.550  1.00 94.44           C  
ATOM    985  O   ASN A 125       2.472   6.231 -13.503  1.00 94.44           O  
ATOM    986  CG  ASN A 125       0.238   6.635 -17.612  1.00 94.44           C  
ATOM    987  ND2 ASN A 125      -0.569   7.661 -17.856  1.00 94.44           N  
ATOM    988  OD1 ASN A 125       0.143   5.558 -18.208  1.00 94.44           O  
ATOM    989  N   PRO A 126       3.768   5.393 -15.179  1.00 92.15           N  
ATOM    990  CA  PRO A 126       4.993   5.595 -14.402  1.00 92.15           C  
ATOM    991  C   PRO A 126       5.140   7.028 -13.895  1.00 92.15           C  
ATOM    992  CB  PRO A 126       6.103   5.251 -15.398  1.00 92.15           C  
ATOM    993  O   PRO A 126       4.926   7.979 -14.651  1.00 92.15           O  
ATOM    994  CG  PRO A 126       5.466   4.311 -16.370  1.00 92.15           C  
ATOM    995  CD  PRO A 126       4.036   4.725 -16.566  1.00 92.15           C  
ATOM    996  N   GLY A 127       5.408   7.163 -12.562  1.00 88.08           N  
ATOM    997  CA  GLY A 127       5.664   8.468 -11.974  1.00 88.08           C  
ATOM    998  C   GLY A 127       4.396   9.208 -11.589  1.00 88.08           C  
ATOM    999  O   GLY A 127       4.449  10.370 -11.182  1.00 88.08           O  
ATOM   1000  N   THR A 128       3.198   8.594 -11.831  1.00 92.52           N  
ATOM   1001  CA  THR A 128       1.931   9.237 -11.503  1.00 92.52           C  
ATOM   1002  C   THR A 128       1.272   8.556 -10.306  1.00 92.52           C  
ATOM   1003  CB  THR A 128       0.967   9.217 -12.703  1.00 92.52           C  
ATOM   1004  O   THR A 128       1.763   7.536  -9.819  1.00 92.52           O  
ATOM   1005  CG2 THR A 128       1.590   9.891 -13.921  1.00 92.52           C  
ATOM   1006  OG1 THR A 128       0.651   7.858 -13.032  1.00 92.52           O  
ATOM   1007  N   GLU A 129       0.245   9.178  -9.834  1.00 90.85           N  
ATOM   1008  CA  GLU A 129      -0.452   8.681  -8.652  1.00 90.85           C  
ATOM   1009  C   GLU A 129      -1.956   8.592  -8.894  1.00 90.85           C  
ATOM   1010  CB  GLU A 129      -0.167   9.576  -7.443  1.00 90.85           C  
ATOM   1011  O   GLU A 129      -2.513   9.373  -9.669  1.00 90.85           O  
ATOM   1012  CG  GLU A 129       1.305   9.640  -7.060  1.00 90.85           C  
ATOM   1013  CD  GLU A 129       1.585  10.601  -5.915  1.00 90.85           C  
ATOM   1014  OE1 GLU A 129       2.755  10.704  -5.482  1.00 90.85           O  
ATOM   1015  OE2 GLU A 129       0.627  11.255  -5.447  1.00 90.85           O  
ATOM   1016  N   LEU A 130      -2.538   7.503  -8.332  1.00 93.51           N  
ATOM   1017  CA  LEU A 130      -3.986   7.331  -8.308  1.00 93.51           C  
ATOM   1018  C   LEU A 130      -4.539   7.575  -6.907  1.00 93.51           C  
ATOM   1019  CB  LEU A 130      -4.367   5.927  -8.782  1.00 93.51           C  
ATOM   1020  O   LEU A 130      -3.975   7.097  -5.921  1.00 93.51           O  
ATOM   1021  CG  LEU A 130      -5.836   5.531  -8.619  1.00 93.51           C  
ATOM   1022  CD1 LEU A 130      -6.707   6.312  -9.596  1.00 93.51           C  
ATOM   1023  CD2 LEU A 130      -6.011   4.030  -8.820  1.00 93.51           C  
ATOM   1024  N   GLU A 131      -5.587   8.313  -6.853  1.00 91.73           N  
ATOM   1025  CA  GLU A 131      -6.298   8.515  -5.594  1.00 91.73           C  
ATOM   1026  C   GLU A 131      -7.778   8.171  -5.735  1.00 91.73           C  
ATOM   1027  CB  GLU A 131      -6.136   9.958  -5.110  1.00 91.73           C  
ATOM   1028  O   GLU A 131      -8.471   8.728  -6.589  1.00 91.73           O  
ATOM   1029  CG  GLU A 131      -6.662  10.197  -3.702  1.00 91.73           C  
ATOM   1030  CD  GLU A 131      -6.372  11.596  -3.182  1.00 91.73           C  
ATOM   1031  OE1 GLU A 131      -7.327  12.315  -2.808  1.00 91.73           O  
ATOM   1032  OE2 GLU A 131      -5.181  11.977  -3.150  1.00 91.73           O  
ATOM   1033  N   VAL A 132      -8.207   7.202  -4.916  1.00 91.45           N  
ATOM   1034  CA  VAL A 132      -9.601   6.771  -4.952  1.00 91.45           C  
ATOM   1035  C   VAL A 132     -10.248   7.000  -3.588  1.00 91.45           C  
ATOM   1036  CB  VAL A 132      -9.726   5.285  -5.358  1.00 91.45           C  
ATOM   1037  O   VAL A 132      -9.715   6.574  -2.561  1.00 91.45           O  
ATOM   1038  CG1 VAL A 132     -11.191   4.855  -5.388  1.00 91.45           C  
ATOM   1039  CG2 VAL A 132      -9.068   5.047  -6.716  1.00 91.45           C  
ATOM   1040  N   GLU A 133     -11.295   7.666  -3.591  1.00 89.76           N  
ATOM   1041  CA  GLU A 133     -12.043   7.906  -2.361  1.00 89.76           C  
ATOM   1042  C   GLU A 133     -12.982   6.744  -2.051  1.00 89.76           C  
ATOM   1043  CB  GLU A 133     -12.836   9.211  -2.459  1.00 89.76           C  
ATOM   1044  O   GLU A 133     -13.683   6.252  -2.939  1.00 89.76           O  
ATOM   1045  CG  GLU A 133     -11.964  10.458  -2.502  1.00 89.76           C  
ATOM   1046  CD  GLU A 133     -12.764  11.751  -2.467  1.00 89.76           C  
ATOM   1047  OE1 GLU A 133     -12.212  12.795  -2.051  1.00 89.76           O  
ATOM   1048  OE2 GLU A 133     -13.952  11.719  -2.857  1.00 89.76           O  
ATOM   1049  N   LEU A 134     -12.859   6.263  -0.736  1.00 87.35           N  
ATOM   1050  CA  LEU A 134     -13.736   5.186  -0.291  1.00 87.35           C  
ATOM   1051  C   LEU A 134     -14.672   5.667   0.813  1.00 87.35           C  
ATOM   1052  CB  LEU A 134     -12.913   3.994   0.205  1.00 87.35           C  
ATOM   1053  O   LEU A 134     -14.324   6.569   1.578  1.00 87.35           O  
ATOM   1054  CG  LEU A 134     -11.936   3.380  -0.799  1.00 87.35           C  
ATOM   1055  CD1 LEU A 134     -11.067   2.329  -0.118  1.00 87.35           C  
ATOM   1056  CD2 LEU A 134     -12.690   2.775  -1.978  1.00 87.35           C  
ATOM   1057  N   SER A 135     -15.903   5.220   0.724  1.00 87.18           N  
ATOM   1058  CA  SER A 135     -16.760   5.440   1.884  1.00 87.18           C  
ATOM   1059  C   SER A 135     -16.300   4.609   3.077  1.00 87.18           C  
ATOM   1060  CB  SER A 135     -18.213   5.104   1.548  1.00 87.18           C  
ATOM   1061  O   SER A 135     -15.570   3.629   2.913  1.00 87.18           O  
ATOM   1062  OG  SER A 135     -18.384   3.705   1.395  1.00 87.18           O  
ATOM   1063  N   PRO A 136     -16.633   5.042   4.293  1.00 79.34           N  
ATOM   1064  CA  PRO A 136     -16.249   4.285   5.487  1.00 79.34           C  
ATOM   1065  C   PRO A 136     -16.620   2.807   5.392  1.00 79.34           C  
ATOM   1066  CB  PRO A 136     -17.032   4.974   6.607  1.00 79.34           C  
ATOM   1067  O   PRO A 136     -15.862   1.947   5.849  1.00 79.34           O  
ATOM   1068  CG  PRO A 136     -17.217   6.380   6.136  1.00 79.34           C  
ATOM   1069  CD  PRO A 136     -17.401   6.363   4.645  1.00 79.34           C  
ATOM   1070  N   GLU A 137     -17.736   2.537   4.797  1.00 79.31           N  
ATOM   1071  CA  GLU A 137     -18.178   1.154   4.644  1.00 79.31           C  
ATOM   1072  C   GLU A 137     -17.300   0.401   3.648  1.00 79.31           C  
ATOM   1073  CB  GLU A 137     -19.642   1.103   4.200  1.00 79.31           C  
ATOM   1074  O   GLU A 137     -16.996  -0.776   3.846  1.00 79.31           O  
ATOM   1075  CG  GLU A 137     -20.619   1.634   5.238  1.00 79.31           C  
ATOM   1076  CD  GLU A 137     -22.065   1.605   4.771  1.00 79.31           C  
ATOM   1077  OE1 GLU A 137     -22.963   1.998   5.551  1.00 79.31           O  
ATOM   1078  OE2 GLU A 137     -22.303   1.186   3.616  1.00 79.31           O  
ATOM   1079  N   GLN A 138     -16.859   1.141   2.657  1.00 84.27           N  
ATOM   1080  CA  GLN A 138     -16.015   0.558   1.620  1.00 84.27           C  
ATOM   1081  C   GLN A 138     -14.603   0.301   2.140  1.00 84.27           C  
ATOM   1082  CB  GLN A 138     -15.964   1.469   0.392  1.00 84.27           C  
ATOM   1083  O   GLN A 138     -13.981  -0.705   1.791  1.00 84.27           O  
ATOM   1084  CG  GLN A 138     -17.265   1.509  -0.398  1.00 84.27           C  
ATOM   1085  CD  GLN A 138     -17.236   2.523  -1.526  1.00 84.27           C  
ATOM   1086  NE2 GLN A 138     -17.839   2.171  -2.656  1.00 84.27           N  
ATOM   1087  OE1 GLN A 138     -16.677   3.615  -1.382  1.00 84.27           O  
ATOM   1088  N   GLN A 139     -14.159   1.074   2.948  1.00 79.11           N  
ATOM   1089  CA  GLN A 139     -12.786   1.052   3.442  1.00 79.11           C  
ATOM   1090  C   GLN A 139     -12.503  -0.229   4.223  1.00 79.11           C  
ATOM   1091  CB  GLN A 139     -12.510   2.274   4.319  1.00 79.11           C  
ATOM   1092  O   GLN A 139     -11.415  -0.797   4.120  1.00 79.11           O  
ATOM   1093  CG  GLN A 139     -11.102   2.311   4.896  1.00 79.11           C  
ATOM   1094  CD  GLN A 139     -10.863   3.518   5.785  1.00 79.11           C  
ATOM   1095  NE2 GLN A 139      -9.743   3.516   6.499  1.00 79.11           N  
ATOM   1096  OE1 GLN A 139     -11.678   4.444   5.828  1.00 79.11           O  
ATOM   1097  N   ASN A 140     -13.469  -0.670   5.000  1.00 72.17           N  
ATOM   1098  CA  ASN A 140     -13.273  -1.807   5.893  1.00 72.17           C  
ATOM   1099  C   ASN A 140     -13.162  -3.117   5.117  1.00 72.17           C  
ATOM   1100  CB  ASN A 140     -14.409  -1.890   6.915  1.00 72.17           C  
ATOM   1101  O   ASN A 140     -12.696  -4.123   5.654  1.00 72.17           O  
ATOM   1102  CG  ASN A 140     -14.354  -0.775   7.940  1.00 72.17           C  
ATOM   1103  ND2 ASN A 140     -15.518  -0.352   8.419  1.00 72.17           N  
ATOM   1104  OD1 ASN A 140     -13.275  -0.296   8.298  1.00 72.17           O  
ATOM   1105  N   ASN A 141     -13.390  -3.086   3.780  1.00 77.41           N  
ATOM   1106  CA  ASN A 141     -13.345  -4.294   2.963  1.00 77.41           C  
ATOM   1107  C   ASN A 141     -12.727  -4.022   1.595  1.00 77.41           C  
ATOM   1108  CB  ASN A 141     -14.747  -4.887   2.804  1.00 77.41           C  
ATOM   1109  O   ASN A 141     -13.031  -4.716   0.623  1.00 77.41           O  
ATOM   1110  CG  ASN A 141     -15.335  -5.356   4.120  1.00 77.41           C  
ATOM   1111  ND2 ASN A 141     -16.621  -5.096   4.321  1.00 77.41           N  
ATOM   1112  OD1 ASN A 141     -14.639  -5.947   4.950  1.00 77.41           O  
ATOM   1113  N   ALA A 142     -11.926  -2.975   1.559  1.00 84.32           N  
ATOM   1114  CA  ALA A 142     -11.397  -2.622   0.244  1.00 84.32           C  
ATOM   1115  C   ALA A 142     -10.248  -3.545  -0.151  1.00 84.32           C  
ATOM   1116  CB  ALA A 142     -10.934  -1.167   0.230  1.00 84.32           C  
ATOM   1117  O   ALA A 142      -9.520  -4.045   0.711  1.00 84.32           O  
ATOM   1118  N   GLU A 143     -10.241  -3.907  -1.315  1.00 86.30           N  
ATOM   1119  CA  GLU A 143      -9.164  -4.678  -1.929  1.00 86.30           C  
ATOM   1120  C   GLU A 143      -8.548  -3.926  -3.105  1.00 86.30           C  
ATOM   1121  CB  GLU A 143      -9.677  -6.045  -2.390  1.00 86.30           C  
ATOM   1122  O   GLU A 143      -9.266  -3.407  -3.962  1.00 86.30           O  
ATOM   1123  CG  GLU A 143      -8.599  -6.937  -2.988  1.00 86.30           C  
ATOM   1124  CD  GLU A 143      -9.135  -8.264  -3.501  1.00 86.30           C  
ATOM   1125  OE1 GLU A 143      -9.285  -8.422  -4.734  1.00 86.30           O  
ATOM   1126  OE2 GLU A 143      -9.407  -9.153  -2.664  1.00 86.30           O  
ATOM   1127  N   VAL A 144      -7.252  -3.838  -3.023  1.00 89.64           N  
ATOM   1128  CA  VAL A 144      -6.553  -3.169  -4.115  1.00 89.64           C  
ATOM   1129  C   VAL A 144      -5.597  -4.147  -4.794  1.00 89.64           C  
ATOM   1130  CB  VAL A 144      -5.779  -1.928  -3.616  1.00 89.64           C  
ATOM   1131  O   VAL A 144      -4.751  -4.756  -4.136  1.00 89.64           O  
ATOM   1132  CG1 VAL A 144      -5.095  -1.214  -4.781  1.00 89.64           C  
ATOM   1133  CG2 VAL A 144      -6.718  -0.975  -2.878  1.00 89.64           C  
ATOM   1134  N   GLU A 145      -5.739  -4.333  -6.011  1.00 90.29           N  
ATOM   1135  CA  GLU A 145      -4.847  -5.158  -6.820  1.00 90.29           C  
ATOM   1136  C   GLU A 145      -4.068  -4.311  -7.822  1.00 90.29           C  
ATOM   1137  CB  GLU A 145      -5.638  -6.245  -7.553  1.00 90.29           C  
ATOM   1138  O   GLU A 145      -4.654  -3.508  -8.552  1.00 90.29           O  
ATOM   1139  CG  GLU A 145      -4.765  -7.236  -8.310  1.00 90.29           C  
ATOM   1140  CD  GLU A 145      -5.563  -8.317  -9.021  1.00 90.29           C  
ATOM   1141  OE1 GLU A 145      -5.978  -8.100 -10.182  1.00 90.29           O  
ATOM   1142  OE2 GLU A 145      -5.776  -9.389  -8.412  1.00 90.29           O  
ATOM   1143  N   VAL A 146      -2.811  -4.446  -7.802  1.00 91.01           N  
ATOM   1144  CA  VAL A 146      -1.942  -3.707  -8.712  1.00 91.01           C  
ATOM   1145  C   VAL A 146      -1.199  -4.681  -9.623  1.00 91.01           C  
ATOM   1146  CB  VAL A 146      -0.935  -2.823  -7.942  1.00 91.01           C  
ATOM   1147  O   VAL A 146      -0.537  -5.606  -9.145  1.00 91.01           O  
ATOM   1148  CG1 VAL A 146      -0.107  -1.980  -8.910  1.00 91.01           C  
ATOM   1149  CG2 VAL A 146      -1.666  -1.930  -6.942  1.00 91.01           C  
ATOM   1150  N   GLU A 147      -1.323  -4.424 -10.902  1.00 90.63           N  
ATOM   1151  CA  GLU A 147      -0.633  -5.229 -11.905  1.00 90.63           C  
ATOM   1152  C   GLU A 147       0.244  -4.360 -12.802  1.00 90.63           C  
ATOM   1153  CB  GLU A 147      -1.639  -6.013 -12.751  1.00 90.63           C  
ATOM   1154  O   GLU A 147      -0.258  -3.477 -13.501  1.00 90.63           O  
ATOM   1155  CG  GLU A 147      -0.995  -6.973 -13.740  1.00 90.63           C  
ATOM   1156  CD  GLU A 147      -2.007  -7.737 -14.580  1.00 90.63           C  
ATOM   1157  OE1 GLU A 147      -1.602  -8.402 -15.561  1.00 90.63           O  
ATOM   1158  OE2 GLU A 147      -3.213  -7.669 -14.256  1.00 90.63           O  
ATOM   1159  N   CYS A 148       1.543  -4.571 -12.730  1.00 89.11           N  
ATOM   1160  CA  CYS A 148       2.500  -3.913 -13.613  1.00 89.11           C  
ATOM   1161  C   CYS A 148       3.219  -4.929 -14.493  1.00 89.11           C  
ATOM   1162  CB  CYS A 148       3.520  -3.116 -12.800  1.00 89.11           C  
ATOM   1163  O   CYS A 148       4.156  -5.591 -14.044  1.00 89.11           O  
ATOM   1164  SG  CYS A 148       2.776  -2.026 -11.567  1.00 89.11           S  
ATOM   1165  N   GLY A 149       2.832  -5.128 -15.803  1.00 85.00           N  
ATOM   1166  CA  GLY A 149       3.413  -6.200 -16.596  1.00 85.00           C  
ATOM   1167  C   GLY A 149       3.093  -7.581 -16.057  1.00 85.00           C  
ATOM   1168  O   GLY A 149       1.923  -7.938 -15.905  1.00 85.00           O  
ATOM   1169  N   ASN A 150       4.174  -8.391 -15.668  1.00 81.07           N  
ATOM   1170  CA  ASN A 150       3.987  -9.753 -15.179  1.00 81.07           C  
ATOM   1171  C   ASN A 150       3.903  -9.796 -13.656  1.00 81.07           C  
ATOM   1172  CB  ASN A 150       5.116 -10.661 -15.674  1.00 81.07           C  
ATOM   1173  O   ASN A 150       3.854 -10.874 -13.063  1.00 81.07           O  
ATOM   1174  CG  ASN A 150       5.084 -10.867 -17.176  1.00 81.07           C  
ATOM   1175  ND2 ASN A 150       6.258 -11.001 -17.781  1.00 81.07           N  
ATOM   1176  OD1 ASN A 150       4.013 -10.904 -17.787  1.00 81.07           O  
ATOM   1177  N   GLU A 151       3.884  -8.593 -13.023  1.00 81.47           N  
ATOM   1178  CA  GLU A 151       3.870  -8.524 -11.565  1.00 81.47           C  
ATOM   1179  C   GLU A 151       2.483  -8.164 -11.042  1.00 81.47           C  
ATOM   1180  CB  GLU A 151       4.901  -7.509 -11.065  1.00 81.47           C  
ATOM   1181  O   GLU A 151       1.817  -7.283 -11.589  1.00 81.47           O  
ATOM   1182  CG  GLU A 151       6.331  -7.831 -11.475  1.00 81.47           C  
ATOM   1183  CD  GLU A 151       7.322  -6.741 -11.100  1.00 81.47           C  
ATOM   1184  OE1 GLU A 151       8.517  -7.052 -10.893  1.00 81.47           O  
ATOM   1185  OE2 GLU A 151       6.900  -5.566 -11.012  1.00 81.47           O  
ATOM   1186  N   LYS A 152       1.985  -8.977 -10.262  1.00 81.11           N  
ATOM   1187  CA  LYS A 152       0.663  -8.745  -9.689  1.00 81.11           C  
ATOM   1188  C   LYS A 152       0.722  -8.718  -8.164  1.00 81.11           C  
ATOM   1189  CB  LYS A 152      -0.321  -9.819 -10.156  1.00 81.11           C  
ATOM   1190  O   LYS A 152       1.399  -9.544  -7.549  1.00 81.11           O  
ATOM   1191  CG  LYS A 152      -1.772  -9.524  -9.806  1.00 81.11           C  
ATOM   1192  CD  LYS A 152      -2.710 -10.581 -10.374  1.00 81.11           C  
ATOM   1193  CE  LYS A 152      -4.162 -10.288 -10.024  1.00 81.11           C  
ATOM   1194  NZ  LYS A 152      -5.089 -11.306 -10.603  1.00 81.11           N  
ATOM   1195  N   TYR A 153      -0.035  -7.750  -7.577  1.00 80.68           N  
ATOM   1196  CA  TYR A 153      -0.065  -7.572  -6.130  1.00 80.68           C  
ATOM   1197  C   TYR A 153      -1.484  -7.310  -5.641  1.00 80.68           C  
ATOM   1198  CB  TYR A 153       0.852  -6.418  -5.711  1.00 80.68           C  
ATOM   1199  O   TYR A 153      -2.255  -6.607  -6.300  1.00 80.68           O  
ATOM   1200  CG  TYR A 153       2.225  -6.477  -6.336  1.00 80.68           C  
ATOM   1201  CD1 TYR A 153       3.264  -7.168  -5.716  1.00 80.68           C  
ATOM   1202  CD2 TYR A 153       2.487  -5.842  -7.545  1.00 80.68           C  
ATOM   1203  CE1 TYR A 153       4.532  -7.224  -6.287  1.00 80.68           C  
ATOM   1204  CE2 TYR A 153       3.750  -5.891  -8.125  1.00 80.68           C  
ATOM   1205  OH  TYR A 153       6.017  -6.635  -8.059  1.00 80.68           O  
ATOM   1206  CZ  TYR A 153       4.764  -6.583  -7.489  1.00 80.68           C  
ATOM   1207  N   ARG A 154      -1.807  -7.957  -4.627  1.00 81.22           N  
ATOM   1208  CA  ARG A 154      -3.144  -7.784  -4.070  1.00 81.22           C  
ATOM   1209  C   ARG A 154      -3.077  -7.351  -2.609  1.00 81.22           C  
ATOM   1210  CB  ARG A 154      -3.951  -9.079  -4.196  1.00 81.22           C  
ATOM   1211  O   ARG A 154      -2.312  -7.915  -1.824  1.00 81.22           O  
ATOM   1212  CG  ARG A 154      -5.395  -8.952  -3.738  1.00 81.22           C  
ATOM   1213  CD  ARG A 154      -6.169 -10.246  -3.948  1.00 81.22           C  
ATOM   1214  NE  ARG A 154      -5.446 -11.172  -4.815  1.00 81.22           N  
ATOM   1215  NH1 ARG A 154      -7.068 -12.816  -4.759  1.00 81.22           N  
ATOM   1216  NH2 ARG A 154      -5.150 -13.132  -5.974  1.00 81.22           N  
ATOM   1217  CZ  ARG A 154      -5.889 -12.371  -5.181  1.00 81.22           C  
ATOM   1218  N   PHE A 155      -3.914  -6.325  -2.352  1.00 76.16           N  
ATOM   1219  CA  PHE A 155      -4.006  -5.791  -0.998  1.00 76.16           C  
ATOM   1220  C   PHE A 155      -5.447  -5.815  -0.504  1.00 76.16           C  
ATOM   1221  CB  PHE A 155      -3.456  -4.362  -0.944  1.00 76.16           C  
ATOM   1222  O   PHE A 155      -6.342  -5.273  -1.155  1.00 76.16           O  
ATOM   1223  CG  PHE A 155      -2.013  -4.251  -1.356  1.00 76.16           C  
ATOM   1224  CD1 PHE A 155      -0.999  -4.305  -0.408  1.00 76.16           C  
ATOM   1225  CD2 PHE A 155      -1.671  -4.093  -2.693  1.00 76.16           C  
ATOM   1226  CE1 PHE A 155       0.338  -4.203  -0.786  1.00 76.16           C  
ATOM   1227  CE2 PHE A 155      -0.337  -3.990  -3.079  1.00 76.16           C  
ATOM   1228  CZ  PHE A 155       0.665  -4.044  -2.124  1.00 76.16           C  
ATOM   1229  N   GLN A 156      -5.615  -6.487   0.553  1.00 70.07           N  
ATOM   1230  CA  GLN A 156      -6.950  -6.510   1.142  1.00 70.07           C  
ATOM   1231  C   GLN A 156      -6.972  -5.784   2.483  1.00 70.07           C  
ATOM   1232  CB  GLN A 156      -7.435  -7.950   1.317  1.00 70.07           C  
ATOM   1233  O   GLN A 156      -6.154  -6.066   3.362  1.00 70.07           O  
ATOM   1234  CG  GLN A 156      -8.886  -8.060   1.763  1.00 70.07           C  
ATOM   1235  CD  GLN A 156      -9.380  -9.494   1.805  1.00 70.07           C  
ATOM   1236  NE2 GLN A 156     -10.697  -9.667   1.846  1.00 70.07           N  
ATOM   1237  OE1 GLN A 156      -8.585 -10.439   1.800  1.00 70.07           O  
ATOM   1238  N   LEU A 157      -7.921  -4.817   2.555  1.00 67.70           N  
ATOM   1239  CA  LEU A 157      -8.170  -4.098   3.800  1.00 67.70           C  
ATOM   1240  C   LEU A 157      -9.327  -4.727   4.569  1.00 67.70           C  
ATOM   1241  CB  LEU A 157      -8.472  -2.624   3.518  1.00 67.70           C  
ATOM   1242  O   LEU A 157     -10.349  -5.085   3.979  1.00 67.70           O  
ATOM   1243  CG  LEU A 157      -7.376  -1.833   2.801  1.00 67.70           C  
ATOM   1244  CD1 LEU A 157      -7.936  -0.522   2.261  1.00 67.70           C  
ATOM   1245  CD2 LEU A 157      -6.203  -1.574   3.739  1.00 67.70           C  
ATOM   1246  N   GLY A 158      -9.055  -5.278   5.822  1.00 58.02           N  
ATOM   1247  CA  GLY A 158     -10.075  -5.714   6.763  1.00 58.02           C  
ATOM   1248  C   GLY A 158      -9.725  -5.407   8.207  1.00 58.02           C  
ATOM   1249  O   GLY A 158      -8.553  -5.440   8.588  1.00 58.02           O  
TER    1250      GLY A 158
ENDMDL
END
