# Supplementary material for: Single-chain dimers from de novo immunoglobulins as robust scaffolds for multiple binding loops
Source: Nat Commun. 2023 Sep 23;14:5939. doi: 10.1038/s41467-023-41717-5 (PMC10517939; doi:10.1038/s41467-023-41717-5)
Supplement: Supplementary file 3 — Supplementary Data 1 [file 41467_2023_41717_MOESM3_ESM.zip › design_models/scIg/scIg14b/ranked_2.pdb]

ATOM      1  N   ARG A   1      -6.904  -9.762   7.284  1.00 87.46           N  
ATOM      2  H   ARG A   1      -7.752  -9.255   7.074  1.00 87.46           H  
ATOM      3  H2  ARG A   1      -6.818  -9.861   8.285  1.00 87.46           H  
ATOM      4  H3  ARG A   1      -7.011 -10.682   6.880  1.00 87.46           H  
ATOM      5  CA  ARG A   1      -5.720  -9.072   6.705  1.00 87.46           C  
ATOM      6  HA  ARG A   1      -5.662  -8.055   7.093  1.00 87.46           H  
ATOM      7  C   ARG A   1      -5.892  -8.983   5.199  1.00 87.46           C  
ATOM      8  CB  ARG A   1      -4.419  -9.818   7.065  1.00 87.46           C  
ATOM      9  HB2 ARG A   1      -4.489 -10.845   6.707  1.00 87.46           H  
ATOM     10  HB3 ARG A   1      -4.320  -9.841   8.151  1.00 87.46           H  
ATOM     11  O   ARG A   1      -6.383  -9.947   4.631  1.00 87.46           O  
ATOM     12  CG  ARG A   1      -3.151  -9.175   6.471  1.00 87.46           C  
ATOM     13  HG2 ARG A   1      -3.063  -8.150   6.830  1.00 87.46           H  
ATOM     14  HG3 ARG A   1      -3.215  -9.167   5.383  1.00 87.46           H  
ATOM     15  CD  ARG A   1      -1.887  -9.947   6.864  1.00 87.46           C  
ATOM     16  HD2 ARG A   1      -1.746  -9.881   7.943  1.00 87.46           H  
ATOM     17  HD3 ARG A   1      -2.013 -10.993   6.584  1.00 87.46           H  
ATOM     18  NE  ARG A   1      -0.705  -9.408   6.174  1.00 87.46           N  
ATOM     19  HE  ARG A   1      -0.847  -8.623   5.555  1.00 87.46           H  
ATOM     20  NH1 ARG A   1       0.820 -10.969   6.894  1.00 87.46           N  
ATOM     21 HH11 ARG A   1       0.101 -11.426   7.436  1.00 87.46           H  
ATOM     22 HH12 ARG A   1       1.739 -11.377   6.797  1.00 87.46           H  
ATOM     23  NH2 ARG A   1       1.439  -9.411   5.429  1.00 87.46           N  
ATOM     24 HH21 ARG A   1       2.334  -9.866   5.325  1.00 87.46           H  
ATOM     25 HH22 ARG A   1       1.230  -8.654   4.793  1.00 87.46           H  
ATOM     26  CZ  ARG A   1       0.508  -9.930   6.170  1.00 87.46           C  
ATOM     27  N   ILE A   2      -5.507  -7.877   4.567  1.00 88.15           N  
ATOM     28  H   ILE A   2      -5.038  -7.132   5.063  1.00 88.15           H  
ATOM     29  CA  ILE A   2      -5.445  -7.789   3.102  1.00 88.15           C  
ATOM     30  HA  ILE A   2      -5.710  -8.749   2.660  1.00 88.15           H  
ATOM     31  C   ILE A   2      -4.006  -7.515   2.705  1.00 88.15           C  
ATOM     32  CB  ILE A   2      -6.437  -6.754   2.549  1.00 88.15           C  
ATOM     33  HB  ILE A   2      -6.307  -5.827   3.107  1.00 88.15           H  
ATOM     34  O   ILE A   2      -3.287  -6.786   3.386  1.00 88.15           O  
ATOM     35  CG1 ILE A   2      -7.860  -7.306   2.748  1.00 88.15           C  
ATOM     36 HG12 ILE A   2      -7.927  -7.891   3.666  1.00 88.15           H  
ATOM     37 HG13 ILE A   2      -8.138  -7.956   1.919  1.00 88.15           H  
ATOM     38  CG2 ILE A   2      -6.229  -6.474   1.049  1.00 88.15           C  
ATOM     39 HG21 ILE A   2      -7.018  -5.828   0.664  1.00 88.15           H  
ATOM     40 HG22 ILE A   2      -5.276  -5.970   0.889  1.00 88.15           H  
ATOM     41 HG23 ILE A   2      -6.237  -7.404   0.481  1.00 88.15           H  
ATOM     42  CD1 ILE A   2      -8.852  -6.178   2.880  1.00 88.15           C  
ATOM     43 HD11 ILE A   2      -8.861  -5.555   1.986  1.00 88.15           H  
ATOM     44 HD12 ILE A   2      -8.538  -5.610   3.756  1.00 88.15           H  
ATOM     45 HD13 ILE A   2      -9.846  -6.591   3.054  1.00 88.15           H  
ATOM     46  N   GLU A   3      -3.582  -8.160   1.635  1.00 89.73           N  
ATOM     47  H   GLU A   3      -4.235  -8.724   1.110  1.00 89.73           H  
ATOM     48  CA  GLU A   3      -2.255  -8.005   1.063  1.00 89.73           C  
ATOM     49  HA  GLU A   3      -1.701  -7.224   1.584  1.00 89.73           H  
ATOM     50  C   GLU A   3      -2.432  -7.574  -0.386  1.00 89.73           C  
ATOM     51  CB  GLU A   3      -1.506  -9.327   1.244  1.00 89.73           C  
ATOM     52  HB2 GLU A   3      -1.523  -9.558   2.309  1.00 89.73           H  
ATOM     53  HB3 GLU A   3      -2.032 -10.118   0.709  1.00 89.73           H  
ATOM     54  O   GLU A   3      -3.192  -8.208  -1.119  1.00 89.73           O  
ATOM     55  CG  GLU A   3      -0.049  -9.294   0.772  1.00 89.73           C  
ATOM     56  HG2 GLU A   3       0.431  -8.414   1.199  1.00 89.73           H  
ATOM     57  HG3 GLU A   3      -0.028  -9.206  -0.314  1.00 89.73           H  
ATOM     58  CD  GLU A   3       0.727 -10.548   1.212  1.00 89.73           C  
ATOM     59  OE1 GLU A   3       1.949 -10.580   0.962  1.00 89.73           O  
ATOM     60  OE2 GLU A   3       0.139 -11.417   1.904  1.00 89.73           O  
ATOM     61  N   VAL A   4      -1.795  -6.463  -0.756  1.00 88.14           N  
ATOM     62  H   VAL A   4      -1.129  -6.036  -0.129  1.00 88.14           H  
ATOM     63  CA  VAL A   4      -1.812  -5.923  -2.116  1.00 88.14           C  
ATOM     64  HA  VAL A   4      -2.370  -6.588  -2.776  1.00 88.14           H  
ATOM     65  C   VAL A   4      -0.369  -5.873  -2.577  1.00 88.14           C  
ATOM     66  CB  VAL A   4      -2.455  -4.526  -2.197  1.00 88.14           C  
ATOM     67  HB  VAL A   4      -1.900  -3.835  -1.564  1.00 88.14           H  
ATOM     68  O   VAL A   4       0.428  -5.101  -2.055  1.00 88.14           O  
ATOM     69  CG1 VAL A   4      -2.440  -3.997  -3.639  1.00 88.14           C  
ATOM     70 HG11 VAL A   4      -2.955  -3.037  -3.690  1.00 88.14           H  
ATOM     71 HG12 VAL A   4      -2.921  -4.705  -4.312  1.00 88.14           H  
ATOM     72 HG13 VAL A   4      -1.413  -3.838  -3.969  1.00 88.14           H  
ATOM     73  CG2 VAL A   4      -3.910  -4.544  -1.713  1.00 88.14           C  
ATOM     74 HG21 VAL A   4      -4.492  -5.243  -2.312  1.00 88.14           H  
ATOM     75 HG22 VAL A   4      -3.944  -4.843  -0.665  1.00 88.14           H  
ATOM     76 HG23 VAL A   4      -4.336  -3.545  -1.801  1.00 88.14           H  
ATOM     77  N   ARG A   5      -0.025  -6.699  -3.552  1.00 86.53           N  
ATOM     78  H   ARG A   5      -0.744  -7.272  -3.971  1.00 86.53           H  
ATOM     79  CA  ARG A   5       1.311  -6.750  -4.131  1.00 86.53           C  
ATOM     80  HA  ARG A   5       1.978  -6.067  -3.604  1.00 86.53           H  
ATOM     81  C   ARG A   5       1.230  -6.286  -5.573  1.00 86.53           C  
ATOM     82  CB  ARG A   5       1.850  -8.169  -3.955  1.00 86.53           C  
ATOM     83  HB2 ARG A   5       1.161  -8.873  -4.424  1.00 86.53           H  
ATOM     84  HB3 ARG A   5       1.895  -8.395  -2.889  1.00 86.53           H  
ATOM     85  O   ARG A   5       0.336  -6.718  -6.297  1.00 86.53           O  
ATOM     86  CG  ARG A   5       3.241  -8.355  -4.559  1.00 86.53           C  
ATOM     87  HG2 ARG A   5       3.948  -7.674  -4.086  1.00 86.53           H  
ATOM     88  HG3 ARG A   5       3.200  -8.144  -5.628  1.00 86.53           H  
ATOM     89  CD  ARG A   5       3.675  -9.803  -4.333  1.00 86.53           C  
ATOM     90  HD2 ARG A   5       2.902 -10.462  -4.728  1.00 86.53           H  
ATOM     91  HD3 ARG A   5       3.770  -9.972  -3.260  1.00 86.53           H  
ATOM     92  NE  ARG A   5       4.928 -10.103  -5.034  1.00 86.53           N  
ATOM     93  HE  ARG A   5       4.981  -9.786  -5.992  1.00 86.53           H  
ATOM     94  NH1 ARG A   5       5.945 -11.401  -3.459  1.00 86.53           N  
ATOM     95 HH11 ARG A   5       6.851 -11.545  -3.037  1.00 86.53           H  
ATOM     96 HH12 ARG A   5       5.183 -11.144  -2.848  1.00 86.53           H  
ATOM     97  NH2 ARG A   5       7.013 -10.947  -5.347  1.00 86.53           N  
ATOM     98 HH21 ARG A   5       7.819 -11.484  -5.060  1.00 86.53           H  
ATOM     99 HH22 ARG A   5       6.968 -10.515  -6.259  1.00 86.53           H  
ATOM    100  CZ  ARG A   5       5.955 -10.807  -4.612  1.00 86.53           C  
ATOM    101  N   VAL A   6       2.137  -5.402  -5.969  1.00 83.97           N  
ATOM    102  H   VAL A   6       2.865  -5.101  -5.337  1.00 83.97           H  
ATOM    103  CA  VAL A   6       2.260  -4.968  -7.357  1.00 83.97           C  
ATOM    104  HA  VAL A   6       1.666  -5.625  -7.993  1.00 83.97           H  
ATOM    105  C   VAL A   6       3.714  -5.117  -7.759  1.00 83.97           C  
ATOM    106  CB  VAL A   6       1.737  -3.544  -7.568  1.00 83.97           C  
ATOM    107  HB  VAL A   6       2.356  -2.860  -6.988  1.00 83.97           H  
ATOM    108  O   VAL A   6       4.559  -4.346  -7.323  1.00 83.97           O  
ATOM    109  CG1 VAL A   6       1.801  -3.174  -9.058  1.00 83.97           C  
ATOM    110 HG11 VAL A   6       1.327  -2.208  -9.236  1.00 83.97           H  
ATOM    111 HG12 VAL A   6       2.842  -3.102  -9.375  1.00 83.97           H  
ATOM    112 HG13 VAL A   6       1.300  -3.934  -9.657  1.00 83.97           H  
ATOM    113  CG2 VAL A   6       0.282  -3.441  -7.080  1.00 83.97           C  
ATOM    114 HG21 VAL A   6      -0.207  -2.556  -7.488  1.00 83.97           H  
ATOM    115 HG22 VAL A   6      -0.278  -4.318  -7.405  1.00 83.97           H  
ATOM    116 HG23 VAL A   6       0.264  -3.381  -5.991  1.00 83.97           H  
ATOM    117  N   ASP A   7       4.004  -6.157  -8.529  1.00 83.27           N  
ATOM    118  H   ASP A   7       3.261  -6.765  -8.845  1.00 83.27           H  
ATOM    119  CA  ASP A   7       5.364  -6.528  -8.897  1.00 83.27           C  
ATOM    120  HA  ASP A   7       5.975  -5.626  -8.942  1.00 83.27           H  
ATOM    121  C   ASP A   7       5.407  -7.195 -10.270  1.00 83.27           C  
ATOM    122  CB  ASP A   7       5.965  -7.447  -7.824  1.00 83.27           C  
ATOM    123  HB2 ASP A   7       5.832  -6.992  -6.842  1.00 83.27           H  
ATOM    124  HB3 ASP A   7       7.038  -7.508  -8.005  1.00 83.27           H  
ATOM    125  O   ASP A   7       4.482  -7.917 -10.640  1.00 83.27           O  
ATOM    126  CG  ASP A   7       5.402  -8.872  -7.788  1.00 83.27           C  
ATOM    127  OD1 ASP A   7       4.176  -9.082  -7.678  1.00 83.27           O  
ATOM    128  OD2 ASP A   7       6.219  -9.809  -7.633  1.00 83.27           O  
ATOM    129  N   ASN A   8       6.490  -6.981 -11.024  1.00 81.07           N  
ATOM    130  H   ASN A   8       7.198  -6.351 -10.674  1.00 81.07           H  
ATOM    131  CA  ASN A   8       6.799  -7.718 -12.260  1.00 81.07           C  
ATOM    132  HA  ASN A   8       7.572  -7.157 -12.786  1.00 81.07           H  
ATOM    133  C   ASN A   8       5.624  -7.840 -13.254  1.00 81.07           C  
ATOM    134  CB  ASN A   8       7.393  -9.089 -11.887  1.00 81.07           C  
ATOM    135  HB2 ASN A   8       7.594  -9.658 -12.795  1.00 81.07           H  
ATOM    136  HB3 ASN A   8       6.673  -9.647 -11.289  1.00 81.07           H  
ATOM    137  O   ASN A   8       5.416  -8.893 -13.858  1.00 81.07           O  
ATOM    138  CG  ASN A   8       8.705  -8.970 -11.150  1.00 81.07           C  
ATOM    139  ND2 ASN A   8       8.825  -9.552  -9.982  1.00 81.07           N  
ATOM    140 HD21 ASN A   8       8.000  -9.891  -9.507  1.00 81.07           H  
ATOM    141 HD22 ASN A   8       9.678  -9.320  -9.494  1.00 81.07           H  
ATOM    142  OD1 ASN A   8       9.645  -8.359 -11.617  1.00 81.07           O  
ATOM    143  N   GLY A   9       4.806  -6.793 -13.402  1.00 87.25           N  
ATOM    144  H   GLY A   9       4.996  -5.954 -12.873  1.00 87.25           H  
ATOM    145  CA  GLY A   9       3.640  -6.861 -14.290  1.00 87.25           C  
ATOM    146  HA2 GLY A   9       3.265  -5.863 -14.518  1.00 87.25           H  
ATOM    147  HA3 GLY A   9       3.913  -7.355 -15.222  1.00 87.25           H  
ATOM    148  C   GLY A   9       2.438  -7.579 -13.726  1.00 87.25           C  
ATOM    149  O   GLY A   9       1.605  -8.032 -14.501  1.00 87.25           O  
ATOM    150  N   ARG A  10       2.308  -7.690 -12.405  1.00 93.08           N  
ATOM    151  H   ARG A  10       3.082  -7.430 -11.810  1.00 93.08           H  
ATOM    152  CA  ARG A  10       1.142  -8.304 -11.781  1.00 93.08           C  
ATOM    153  HA  ARG A  10       0.333  -8.332 -12.511  1.00 93.08           H  
ATOM    154  C   ARG A  10       0.647  -7.488 -10.605  1.00 93.08           C  
ATOM    155  CB  ARG A  10       1.462  -9.746 -11.378  1.00 93.08           C  
ATOM    156  HB2 ARG A  10       0.564 -10.192 -10.951  1.00 93.08           H  
ATOM    157  HB3 ARG A  10       2.252  -9.756 -10.627  1.00 93.08           H  
ATOM    158  O   ARG A  10       1.429  -7.004  -9.800  1.00 93.08           O  
ATOM    159  CG  ARG A  10       1.904 -10.559 -12.602  1.00 93.08           C  
ATOM    160  HG2 ARG A  10       2.905 -10.258 -12.913  1.00 93.08           H  
ATOM    161  HG3 ARG A  10       1.202 -10.394 -13.420  1.00 93.08           H  
ATOM    162  CD  ARG A  10       1.914 -12.038 -12.279  1.00 93.08           C  
ATOM    163  HD2 ARG A  10       2.604 -12.232 -11.457  1.00 93.08           H  
ATOM    164  HD3 ARG A  10       0.894 -12.287 -11.986  1.00 93.08           H  
ATOM    165  NE  ARG A  10       2.274 -12.830 -13.462  1.00 93.08           N  
ATOM    166  HE  ARG A  10       2.351 -12.338 -14.341  1.00 93.08           H  
ATOM    167  NH1 ARG A  10       2.215 -14.890 -12.468  1.00 93.08           N  
ATOM    168 HH11 ARG A  10       2.110 -15.885 -12.606  1.00 93.08           H  
ATOM    169 HH12 ARG A  10       1.611 -14.471 -11.776  1.00 93.08           H  
ATOM    170  NH2 ARG A  10       2.527 -14.711 -14.677  1.00 93.08           N  
ATOM    171 HH21 ARG A  10       2.526 -15.719 -14.743  1.00 93.08           H  
ATOM    172 HH22 ARG A  10       2.082 -14.226 -15.443  1.00 93.08           H  
ATOM    173  CZ  ARG A  10       2.367 -14.139 -13.523  1.00 93.08           C  
ATOM    174  N   VAL A  11      -0.672  -7.382 -10.491  1.00 93.19           N  
ATOM    175  H   VAL A  11      -1.228  -7.785 -11.231  1.00 93.19           H  
ATOM    176  CA  VAL A  11      -1.358  -6.955  -9.270  1.00 93.19           C  
ATOM    177  HA  VAL A  11      -0.640  -6.497  -8.590  1.00 93.19           H  
ATOM    178  C   VAL A  11      -1.932  -8.199  -8.616  1.00 93.19           C  
ATOM    179  CB  VAL A  11      -2.464  -5.922  -9.550  1.00 93.19           C  
ATOM    180  HB  VAL A  11      -3.207  -6.361 -10.216  1.00 93.19           H  
ATOM    181  O   VAL A  11      -2.775  -8.876  -9.206  1.00 93.19           O  
ATOM    182  CG1 VAL A  11      -3.187  -5.502  -8.264  1.00 93.19           C  
ATOM    183 HG11 VAL A  11      -3.703  -6.358  -7.830  1.00 93.19           H  
ATOM    184 HG12 VAL A  11      -2.472  -5.109  -7.541  1.00 93.19           H  
ATOM    185 HG13 VAL A  11      -3.930  -4.737  -8.492  1.00 93.19           H  
ATOM    186  CG2 VAL A  11      -1.906  -4.671 -10.232  1.00 93.19           C  
ATOM    187 HG21 VAL A  11      -1.123  -4.222  -9.621  1.00 93.19           H  
ATOM    188 HG22 VAL A  11      -2.701  -3.944 -10.396  1.00 93.19           H  
ATOM    189 HG23 VAL A  11      -1.490  -4.951 -11.200  1.00 93.19           H  
ATOM    190  N   ARG A  12      -1.506  -8.491  -7.390  1.00 94.60           N  
ATOM    191  H   ARG A  12      -0.800  -7.893  -6.984  1.00 94.60           H  
ATOM    192  CA  ARG A  12      -2.073  -9.546  -6.554  1.00 94.60           C  
ATOM    193  HA  ARG A  12      -2.805 -10.093  -7.149  1.00 94.60           H  
ATOM    194  C   ARG A  12      -2.797  -8.946  -5.368  1.00 94.60           C  
ATOM    195  CB  ARG A  12      -1.012 -10.553  -6.117  1.00 94.60           C  
ATOM    196  HB2 ARG A  12      -0.184 -10.027  -5.641  1.00 94.60           H  
ATOM    197  HB3 ARG A  12      -1.453 -11.240  -5.395  1.00 94.60           H  
ATOM    198  O   ARG A  12      -2.248  -8.101  -4.664  1.00 94.60           O  
ATOM    199  CG  ARG A  12      -0.489 -11.360  -7.307  1.00 94.60           C  
ATOM    200  HG2 ARG A  12      -1.317 -11.888  -7.779  1.00 94.60           H  
ATOM    201  HG3 ARG A  12      -0.022 -10.694  -8.033  1.00 94.60           H  
ATOM    202  CD  ARG A  12       0.544 -12.367  -6.815  1.00 94.60           C  
ATOM    203  HD2 ARG A  12       0.077 -13.034  -6.090  1.00 94.60           H  
ATOM    204  HD3 ARG A  12       1.352 -11.819  -6.331  1.00 94.60           H  
ATOM    205  NE  ARG A  12       1.070 -13.151  -7.939  1.00 94.60           N  
ATOM    206  HE  ARG A  12       0.484 -13.255  -8.755  1.00 94.60           H  
ATOM    207  NH1 ARG A  12       3.057 -13.809  -6.993  1.00 94.60           N  
ATOM    208 HH11 ARG A  12       3.975 -14.213  -7.110  1.00 94.60           H  
ATOM    209 HH12 ARG A  12       2.798 -13.300  -6.160  1.00 94.60           H  
ATOM    210  NH2 ARG A  12       2.513 -14.408  -9.089  1.00 94.60           N  
ATOM    211 HH21 ARG A  12       3.378 -14.915  -9.210  1.00 94.60           H  
ATOM    212 HH22 ARG A  12       1.776 -14.428  -9.779  1.00 94.60           H  
ATOM    213  CZ  ARG A  12       2.219 -13.783  -7.992  1.00 94.60           C  
ATOM    214  N   VAL A  13      -4.025  -9.393  -5.133  1.00 93.99           N  
ATOM    215  H   VAL A  13      -4.386 -10.103  -5.754  1.00 93.99           H  
ATOM    216  CA  VAL A  13      -4.802  -9.000  -3.955  1.00 93.99           C  
ATOM    217  HA  VAL A  13      -4.137  -8.479  -3.267  1.00 93.99           H  
ATOM    218  C   VAL A  13      -5.313 -10.237  -3.244  1.00 93.99           C  
ATOM    219  CB  VAL A  13      -5.944  -8.019  -4.279  1.00 93.99           C  
ATOM    220  HB  VAL A  13      -6.694  -8.501  -4.906  1.00 93.99           H  
ATOM    221  O   VAL A  13      -6.184 -10.942  -3.752  1.00 93.99           O  
ATOM    222  CG1 VAL A  13      -6.614  -7.562  -2.974  1.00 93.99           C  
ATOM    223 HG11 VAL A  13      -5.860  -7.187  -2.281  1.00 93.99           H  
ATOM    224 HG12 VAL A  13      -7.334  -6.769  -3.174  1.00 93.99           H  
ATOM    225 HG13 VAL A  13      -7.138  -8.400  -2.513  1.00 93.99           H  
ATOM    226  CG2 VAL A  13      -5.419  -6.782  -5.015  1.00 93.99           C  
ATOM    227 HG21 VAL A  13      -6.190  -6.014  -5.072  1.00 93.99           H  
ATOM    228 HG22 VAL A  13      -4.554  -6.377  -4.488  1.00 93.99           H  
ATOM    229 HG23 VAL A  13      -5.120  -7.056  -6.027  1.00 93.99           H  
ATOM    230  N   ARG A  14      -4.816 -10.475  -2.030  1.00 95.17           N  
ATOM    231  H   ARG A  14      -4.106  -9.843  -1.687  1.00 95.17           H  
ATOM    232  CA  ARG A  14      -5.271 -11.573  -1.175  1.00 95.17           C  
ATOM    233  HA  ARG A  14      -5.787 -12.306  -1.795  1.00 95.17           H  
ATOM    234  C   ARG A  14      -6.258 -11.066  -0.133  1.00 95.17           C  
ATOM    235  CB  ARG A  14      -4.056 -12.274  -0.565  1.00 95.17           C  
ATOM    236  HB2 ARG A  14      -3.369 -12.548  -1.365  1.00 95.17           H  
ATOM    237  HB3 ARG A  14      -3.547 -11.594   0.118  1.00 95.17           H  
ATOM    238  O   ARG A  14      -5.930 -10.196   0.677  1.00 95.17           O  
ATOM    239  CG  ARG A  14      -4.470 -13.539   0.189  1.00 95.17           C  
ATOM    240  HG2 ARG A  14      -4.999 -14.207  -0.491  1.00 95.17           H  
ATOM    241  HG3 ARG A  14      -5.123 -13.282   1.023  1.00 95.17           H  
ATOM    242  CD  ARG A  14      -3.226 -14.243   0.724  1.00 95.17           C  
ATOM    243  HD2 ARG A  14      -2.585 -14.487  -0.123  1.00 95.17           H  
ATOM    244  HD3 ARG A  14      -2.685 -13.567   1.386  1.00 95.17           H  
ATOM    245  NE  ARG A  14      -3.593 -15.474   1.447  1.00 95.17           N  
ATOM    246  HE  ARG A  14      -4.579 -15.645   1.583  1.00 95.17           H  
ATOM    247  NH1 ARG A  14      -1.479 -16.350   1.552  1.00 95.17           N  
ATOM    248 HH11 ARG A  14      -1.142 -15.537   1.056  1.00 95.17           H  
ATOM    249 HH12 ARG A  14      -0.850 -17.120   1.727  1.00 95.17           H  
ATOM    250  NH2 ARG A  14      -3.205 -17.517   2.367  1.00 95.17           N  
ATOM    251 HH21 ARG A  14      -4.200 -17.663   2.454  1.00 95.17           H  
ATOM    252 HH22 ARG A  14      -2.565 -18.273   2.568  1.00 95.17           H  
ATOM    253  CZ  ARG A  14      -2.758 -16.438   1.787  1.00 95.17           C  
ATOM    254  N   ASN A  15      -7.453 -11.654  -0.106  1.00 94.76           N  
ATOM    255  H   ASN A  15      -7.648 -12.386  -0.774  1.00 94.76           H  
ATOM    256  CA  ASN A  15      -8.472 -11.326   0.886  1.00 94.76           C  
ATOM    257  HA  ASN A  15      -8.281 -10.328   1.281  1.00 94.76           H  
ATOM    258  C   ASN A  15      -8.427 -12.305   2.069  1.00 94.76           C  
ATOM    259  CB  ASN A  15      -9.848 -11.277   0.212  1.00 94.76           C  
ATOM    260  HB2 ASN A  15     -10.071 -12.260  -0.204  1.00 94.76           H  
ATOM    261  HB3 ASN A  15      -9.837 -10.553  -0.602  1.00 94.76           H  
ATOM    262  O   ASN A  15      -9.042 -13.367   2.048  1.00 94.76           O  
ATOM    263  CG  ASN A  15     -10.946 -10.897   1.189  1.00 94.76           C  
ATOM    264  ND2 ASN A  15     -12.182 -10.967   0.777  1.00 94.76           N  
ATOM    265 HD21 ASN A  15     -12.910 -10.727   1.434  1.00 94.76           H  
ATOM    266 HD22 ASN A  15     -12.390 -11.197  -0.184  1.00 94.76           H  
ATOM    267  OD1 ASN A  15     -10.706 -10.512   2.327  1.00 94.76           O  
ATOM    268  N   GLY A  16      -7.721 -11.934   3.134  1.00 92.04           N  
ATOM    269  H   GLY A  16      -7.208 -11.065   3.091  1.00 92.04           H  
ATOM    270  CA  GLY A  16      -7.726 -12.651   4.412  1.00 92.04           C  
ATOM    271  HA2 GLY A  16      -6.729 -12.608   4.850  1.00 92.04           H  
ATOM    272  HA3 GLY A  16      -7.977 -13.699   4.247  1.00 92.04           H  
ATOM    273  C   GLY A  16      -8.730 -12.084   5.419  1.00 92.04           C  
ATOM    274  O   GLY A  16      -8.418 -12.036   6.611  1.00 92.04           O  
ATOM    275  N   THR A  17      -9.856 -11.529   4.964  1.00 91.47           N  
ATOM    276  H   THR A  17     -10.043 -11.586   3.973  1.00 91.47           H  
ATOM    277  CA  THR A  17     -10.998 -11.157   5.820  1.00 91.47           C  
ATOM    278  HA  THR A  17     -10.678 -11.136   6.861  1.00 91.47           H  
ATOM    279  C   THR A  17     -12.091 -12.226   5.741  1.00 91.47           C  
ATOM    280  CB  THR A  17     -11.557  -9.757   5.500  1.00 91.47           C  
ATOM    281  HB  THR A  17     -12.203  -9.460   6.326  1.00 91.47           H  
ATOM    282  O   THR A  17     -11.966 -13.187   4.988  1.00 91.47           O  
ATOM    283  CG2 THR A  17     -10.479  -8.685   5.343  1.00 91.47           C  
ATOM    284 HG21 THR A  17      -9.865  -8.648   6.243  1.00 91.47           H  
ATOM    285 HG22 THR A  17     -10.956  -7.716   5.197  1.00 91.47           H  
ATOM    286 HG23 THR A  17      -9.858  -8.904   4.474  1.00 91.47           H  
ATOM    287  OG1 THR A  17     -12.330  -9.738   4.333  1.00 91.47           O  
ATOM    288  HG1 THR A  17     -11.784 -10.014   3.593  1.00 91.47           H  
ATOM    289  N   ASP A  18     -13.153 -12.067   6.524  1.00 93.80           N  
ATOM    290  H   ASP A  18     -13.249 -11.235   7.088  1.00 93.80           H  
ATOM    291  CA  ASP A  18     -14.331 -12.940   6.577  1.00 93.80           C  
ATOM    292  HA  ASP A  18     -14.034 -13.956   6.319  1.00 93.80           H  
ATOM    293  C   ASP A  18     -15.446 -12.537   5.590  1.00 93.80           C  
ATOM    294  CB  ASP A  18     -14.850 -12.955   8.025  1.00 93.80           C  
ATOM    295  HB2 ASP A  18     -14.057 -13.326   8.674  1.00 93.80           H  
ATOM    296  HB3 ASP A  18     -15.683 -13.655   8.095  1.00 93.80           H  
ATOM    297  O   ASP A  18     -16.496 -13.175   5.543  1.00 93.80           O  
ATOM    298  CG  ASP A  18     -15.304 -11.579   8.548  1.00 93.80           C  
ATOM    299  OD1 ASP A  18     -14.914 -10.540   7.952  1.00 93.80           O  
ATOM    300  OD2 ASP A  18     -15.987 -11.563   9.591  1.00 93.80           O  
ATOM    301  N   ARG A  19     -15.229 -11.497   4.774  1.00 94.48           N  
ATOM    302  H   ARG A  19     -14.332 -11.038   4.836  1.00 94.48           H  
ATOM    303  CA  ARG A  19     -16.211 -10.971   3.811  1.00 94.48           C  
ATOM    304  HA  ARG A  19     -16.972 -11.739   3.669  1.00 94.48           H  
ATOM    305  C   ARG A  19     -15.594 -10.666   2.443  1.00 94.48           C  
ATOM    306  CB  ARG A  19     -16.900  -9.740   4.413  1.00 94.48           C  
ATOM    307  HB2 ARG A  19     -17.650  -9.368   3.714  1.00 94.48           H  
ATOM    308  HB3 ARG A  19     -17.412 -10.053   5.323  1.00 94.48           H  
ATOM    309  O   ARG A  19     -14.396 -10.396   2.370  1.00 94.48           O  
ATOM    310  CG  ARG A  19     -15.919  -8.608   4.756  1.00 94.48           C  
ATOM    311  HG2 ARG A  19     -15.144  -8.980   5.426  1.00 94.48           H  
ATOM    312  HG3 ARG A  19     -15.454  -8.223   3.848  1.00 94.48           H  
ATOM    313  CD  ARG A  19     -16.674  -7.486   5.465  1.00 94.48           C  
ATOM    314  HD2 ARG A  19     -17.372  -7.031   4.761  1.00 94.48           H  
ATOM    315  HD3 ARG A  19     -17.232  -7.921   6.294  1.00 94.48           H  
ATOM    316  NE  ARG A  19     -15.745  -6.474   5.992  1.00 94.48           N  
ATOM    317  HE  ARG A  19     -14.763  -6.679   5.880  1.00 94.48           H  
ATOM    318  NH1 ARG A  19     -17.321  -5.119   6.953  1.00 94.48           N  
ATOM    319 HH11 ARG A  19     -17.561  -4.354   7.567  1.00 94.48           H  
ATOM    320 HH12 ARG A  19     -18.018  -5.800   6.687  1.00 94.48           H  
ATOM    321  NH2 ARG A  19     -15.158  -4.586   7.126  1.00 94.48           N  
ATOM    322 HH21 ARG A  19     -15.413  -3.760   7.648  1.00 94.48           H  
ATOM    323 HH22 ARG A  19     -14.184  -4.791   6.958  1.00 94.48           H  
ATOM    324  CZ  ARG A  19     -16.076  -5.402   6.686  1.00 94.48           C  
ATOM    325  N   PRO A  20     -16.374 -10.677   1.347  1.00 95.84           N  
ATOM    326  CA  PRO A  20     -15.873 -10.256   0.044  1.00 95.84           C  
ATOM    327  HA  PRO A  20     -15.043 -10.906  -0.232  1.00 95.84           H  
ATOM    328  C   PRO A  20     -15.396  -8.799   0.058  1.00 95.84           C  
ATOM    329  CB  PRO A  20     -17.022 -10.469  -0.947  1.00 95.84           C  
ATOM    330  HB2 PRO A  20     -17.581  -9.544  -1.084  1.00 95.84           H  
ATOM    331  HB3 PRO A  20     -16.659 -10.842  -1.904  1.00 95.84           H  
ATOM    332  O   PRO A  20     -15.978  -7.949   0.738  1.00 95.84           O  
ATOM    333  CG  PRO A  20     -17.913 -11.496  -0.250  1.00 95.84           C  
ATOM    334  HG2 PRO A  20     -17.532 -12.499  -0.443  1.00 95.84           H  
ATOM    335  HG3 PRO A  20     -18.952 -11.414  -0.566  1.00 95.84           H  
ATOM    336  CD  PRO A  20     -17.741 -11.159   1.229  1.00 95.84           C  
ATOM    337  HD2 PRO A  20     -18.433 -10.366   1.513  1.00 95.84           H  
ATOM    338  HD3 PRO A  20     -17.916 -12.052   1.828  1.00 95.84           H  
ATOM    339  N   ILE A  21     -14.362  -8.509  -0.727  1.00 96.46           N  
ATOM    340  H   ILE A  21     -13.942  -9.260  -1.256  1.00 96.46           H  
ATOM    341  CA  ILE A  21     -13.870  -7.147  -0.978  1.00 96.46           C  
ATOM    342  HA  ILE A  21     -14.485  -6.438  -0.424  1.00 96.46           H  
ATOM    343  C   ILE A  21     -14.038  -6.807  -2.454  1.00 96.46           C  
ATOM    344  CB  ILE A  21     -12.415  -6.954  -0.492  1.00 96.46           C  
ATOM    345  HB  ILE A  21     -12.137  -5.916  -0.677  1.00 96.46           H  
ATOM    346  O   ILE A  21     -13.984  -7.698  -3.304  1.00 96.46           O  
ATOM    347  CG1 ILE A  21     -11.418  -7.851  -1.250  1.00 96.46           C  
ATOM    348 HG12 ILE A  21     -11.672  -8.894  -1.059  1.00 96.46           H  
ATOM    349 HG13 ILE A  21     -11.512  -7.661  -2.320  1.00 96.46           H  
ATOM    350  CG2 ILE A  21     -12.358  -7.191   1.024  1.00 96.46           C  
ATOM    351 HG21 ILE A  21     -12.541  -8.239   1.260  1.00 96.46           H  
ATOM    352 HG22 ILE A  21     -13.122  -6.585   1.511  1.00 96.46           H  
ATOM    353 HG23 ILE A  21     -11.379  -6.907   1.411  1.00 96.46           H  
ATOM    354  CD1 ILE A  21      -9.945  -7.641  -0.884  1.00 96.46           C  
ATOM    355 HD11 ILE A  21      -9.325  -8.251  -1.541  1.00 96.46           H  
ATOM    356 HD12 ILE A  21      -9.671  -6.594  -1.011  1.00 96.46           H  
ATOM    357 HD13 ILE A  21      -9.763  -7.947   0.147  1.00 96.46           H  
ATOM    358  N   ARG A  22     -14.224  -5.522  -2.769  1.00 97.43           N  
ATOM    359  H   ARG A  22     -14.169  -4.840  -2.026  1.00 97.43           H  
ATOM    360  CA  ARG A  22     -14.184  -5.047  -4.159  1.00 97.43           C  
ATOM    361  HA  ARG A  22     -14.281  -5.900  -4.830  1.00 97.43           H  
ATOM    362  C   ARG A  22     -12.831  -4.421  -4.440  1.00 97.43           C  
ATOM    363  CB  ARG A  22     -15.330  -4.089  -4.498  1.00 97.43           C  
ATOM    364  HB2 ARG A  22     -15.205  -3.764  -5.531  1.00 97.43           H  
ATOM    365  HB3 ARG A  22     -15.280  -3.205  -3.861  1.00 97.43           H  
ATOM    366  O   ARG A  22     -12.346  -3.625  -3.638  1.00 97.43           O  
ATOM    367  CG  ARG A  22     -16.711  -4.735  -4.354  1.00 97.43           C  
ATOM    368  HG2 ARG A  22     -16.764  -5.625  -4.981  1.00 97.43           H  
ATOM    369  HG3 ARG A  22     -16.885  -5.013  -3.315  1.00 97.43           H  
ATOM    370  CD  ARG A  22     -17.775  -3.728  -4.800  1.00 97.43           C  
ATOM    371  HD2 ARG A  22     -17.587  -3.463  -5.841  1.00 97.43           H  
ATOM    372  HD3 ARG A  22     -17.689  -2.830  -4.189  1.00 97.43           H  
ATOM    373  NE  ARG A  22     -19.134  -4.283  -4.674  1.00 97.43           N  
ATOM    374  HE  ARG A  22     -19.208  -5.236  -4.346  1.00 97.43           H  
ATOM    375  NH1 ARG A  22     -20.246  -2.468  -5.534  1.00 97.43           N  
ATOM    376 HH11 ARG A  22     -21.097  -2.035  -5.863  1.00 97.43           H  
ATOM    377 HH12 ARG A  22     -19.359  -2.040  -5.757  1.00 97.43           H  
ATOM    378  NH2 ARG A  22     -21.402  -4.261  -4.872  1.00 97.43           N  
ATOM    379 HH21 ARG A  22     -22.245  -3.796  -5.176  1.00 97.43           H  
ATOM    380 HH22 ARG A  22     -21.443  -5.210  -4.529  1.00 97.43           H  
ATOM    381  CZ  ARG A  22     -20.250  -3.669  -5.024  1.00 97.43           C  
ATOM    382  N   VAL A  23     -12.239  -4.777  -5.568  1.00 97.09           N  
ATOM    383  H   VAL A  23     -12.724  -5.419  -6.179  1.00 97.09           H  
ATOM    384  CA  VAL A  23     -10.943  -4.270  -6.014  1.00 97.09           C  
ATOM    385  HA  VAL A  23     -10.580  -3.521  -5.311  1.00 97.09           H  
ATOM    386  C   VAL A  23     -11.133  -3.615  -7.370  1.00 97.09           C  
ATOM    387  CB  VAL A  23      -9.891  -5.389  -6.080  1.00 97.09           C  
ATOM    388  HB  VAL A  23     -10.215  -6.148  -6.792  1.00 97.09           H  
ATOM    389  O   VAL A  23     -11.614  -4.258  -8.297  1.00 97.09           O  
ATOM    390  CG1 VAL A  23      -8.531  -4.843  -6.530  1.00 97.09           C  
ATOM    391 HG11 VAL A  23      -8.164  -4.101  -5.821  1.00 97.09           H  
ATOM    392 HG12 VAL A  23      -8.608  -4.388  -7.517  1.00 97.09           H  
ATOM    393 HG13 VAL A  23      -7.815  -5.662  -6.604  1.00 97.09           H  
ATOM    394  CG2 VAL A  23      -9.707  -6.061  -4.713  1.00 97.09           C  
ATOM    395 HG21 VAL A  23     -10.646  -6.498  -4.374  1.00 97.09           H  
ATOM    396 HG22 VAL A  23      -8.970  -6.859  -4.805  1.00 97.09           H  
ATOM    397 HG23 VAL A  23      -9.367  -5.331  -3.978  1.00 97.09           H  
ATOM    398  N   ARG A  24     -10.742  -2.350  -7.495  1.00 97.38           N  
ATOM    399  H   ARG A  24     -10.353  -1.897  -6.681  1.00 97.38           H  
ATOM    400  CA  ARG A  24     -10.670  -1.638  -8.770  1.00 97.38           C  
ATOM    401  HA  ARG A  24     -11.135  -2.238  -9.553  1.00 97.38           H  
ATOM    402  C   ARG A  24      -9.205  -1.447  -9.135  1.00 97.38           C  
ATOM    403  CB  ARG A  24     -11.455  -0.325  -8.665  1.00 97.38           C  
ATOM    404  HB2 ARG A  24     -12.503  -0.553  -8.467  1.00 97.38           H  
ATOM    405  HB3 ARG A  24     -11.067   0.255  -7.828  1.00 97.38           H  
ATOM    406  O   ARG A  24      -8.466  -0.822  -8.381  1.00 97.38           O  
ATOM    407  CG  ARG A  24     -11.359   0.524  -9.936  1.00 97.38           C  
ATOM    408  HG2 ARG A  24     -11.787  -0.031 -10.770  1.00 97.38           H  
ATOM    409  HG3 ARG A  24     -10.314   0.749 -10.151  1.00 97.38           H  
ATOM    410  CD  ARG A  24     -12.116   1.841  -9.752  1.00 97.38           C  
ATOM    411  HD2 ARG A  24     -13.180   1.620  -9.674  1.00 97.38           H  
ATOM    412  HD3 ARG A  24     -11.782   2.320  -8.831  1.00 97.38           H  
ATOM    413  NE  ARG A  24     -11.871   2.748 -10.886  1.00 97.38           N  
ATOM    414  HE  ARG A  24     -11.202   2.447 -11.580  1.00 97.38           H  
ATOM    415  NH1 ARG A  24     -13.331   4.413 -10.284  1.00 97.38           N  
ATOM    416 HH11 ARG A  24     -13.593   3.871  -9.473  1.00 97.38           H  
ATOM    417 HH12 ARG A  24     -13.770   5.304 -10.465  1.00 97.38           H  
ATOM    418  NH2 ARG A  24     -12.224   4.532 -12.230  1.00 97.38           N  
ATOM    419 HH21 ARG A  24     -12.707   5.395 -12.432  1.00 97.38           H  
ATOM    420 HH22 ARG A  24     -11.617   4.103 -12.914  1.00 97.38           H  
ATOM    421  CZ  ARG A  24     -12.477   3.893 -11.123  1.00 97.38           C  
ATOM    422  N   VAL A  25      -8.800  -1.957 -10.291  1.00 96.53           N  
ATOM    423  H   VAL A  25      -9.486  -2.422 -10.869  1.00 96.53           H  
ATOM    424  CA  VAL A  25      -7.454  -1.775 -10.847  1.00 96.53           C  
ATOM    425  HA  VAL A  25      -6.809  -1.311 -10.101  1.00 96.53           H  
ATOM    426  C   VAL A  25      -7.563  -0.834 -12.036  1.00 96.53           C  
ATOM    427  CB  VAL A  25      -6.809  -3.118 -11.240  1.00 96.53           C  
ATOM    428  HB  VAL A  25      -7.394  -3.584 -12.033  1.00 96.53           H  
ATOM    429  O   VAL A  25      -8.313  -1.104 -12.972  1.00 96.53           O  
ATOM    430  CG1 VAL A  25      -5.374  -2.912 -11.743  1.00 96.53           C  
ATOM    431 HG11 VAL A  25      -4.772  -2.416 -10.982  1.00 96.53           H  
ATOM    432 HG12 VAL A  25      -5.371  -2.311 -12.652  1.00 96.53           H  
ATOM    433 HG13 VAL A  25      -4.923  -3.876 -11.980  1.00 96.53           H  
ATOM    434  CG2 VAL A  25      -6.760  -4.079 -10.044  1.00 96.53           C  
ATOM    435 HG21 VAL A  25      -6.255  -3.606  -9.202  1.00 96.53           H  
ATOM    436 HG22 VAL A  25      -7.771  -4.365  -9.754  1.00 96.53           H  
ATOM    437 HG23 VAL A  25      -6.219  -4.985 -10.319  1.00 96.53           H  
ATOM    438  N   THR A  26      -6.848   0.287 -11.985  1.00 95.67           N  
ATOM    439  H   THR A  26      -6.258   0.441 -11.179  1.00 95.67           H  
ATOM    440  CA  THR A  26      -6.727   1.228 -13.100  1.00 95.67           C  
ATOM    441  HA  THR A  26      -7.360   0.882 -13.918  1.00 95.67           H  
ATOM    442  C   THR A  26      -5.281   1.259 -13.564  1.00 95.67           C  
ATOM    443  CB  THR A  26      -7.195   2.638 -12.717  1.00 95.67           C  
ATOM    444  HB  THR A  26      -6.529   3.034 -11.951  1.00 95.67           H  
ATOM    445  O   THR A  26      -4.431   1.703 -12.801  1.00 95.67           O  
ATOM    446  CG2 THR A  26      -7.200   3.611 -13.895  1.00 95.67           C  
ATOM    447 HG21 THR A  26      -6.181   3.769 -14.249  1.00 95.67           H  
ATOM    448 HG22 THR A  26      -7.607   4.567 -13.565  1.00 95.67           H  
ATOM    449 HG23 THR A  26      -7.808   3.212 -14.707  1.00 95.67           H  
ATOM    450  OG1 THR A  26      -8.499   2.578 -12.175  1.00 95.67           O  
ATOM    451  HG1 THR A  26      -8.423   1.955 -11.449  1.00 95.67           H  
ATOM    452  N   ALA A  27      -4.993   0.809 -14.784  1.00 93.38           N  
ATOM    453  H   ALA A  27      -5.742   0.508 -15.391  1.00 93.38           H  
ATOM    454  CA  ALA A  27      -3.631   0.774 -15.316  1.00 93.38           C  
ATOM    455  HA  ALA A  27      -3.044   1.546 -14.818  1.00 93.38           H  
ATOM    456  C   ALA A  27      -3.616   1.077 -16.818  1.00 93.38           C  
ATOM    457  CB  ALA A  27      -2.993  -0.579 -14.994  1.00 93.38           C  
ATOM    458  HB1 ALA A  27      -1.927  -0.526 -15.215  1.00 93.38           H  
ATOM    459  HB2 ALA A  27      -3.458  -1.367 -15.587  1.00 93.38           H  
ATOM    460  HB3 ALA A  27      -3.104  -0.804 -13.933  1.00 93.38           H  
ATOM    461  O   ALA A  27      -4.468   0.590 -17.562  1.00 93.38           O  
ATOM    462  N   GLY A  28      -2.680   1.920 -17.270  1.00 88.17           N  
ATOM    463  H   GLY A  28      -1.965   2.232 -16.629  1.00 88.17           H  
ATOM    464  CA  GLY A  28      -2.586   2.326 -18.684  1.00 88.17           C  
ATOM    465  HA2 GLY A  28      -2.323   1.466 -19.300  1.00 88.17           H  
ATOM    466  HA3 GLY A  28      -1.791   3.065 -18.783  1.00 88.17           H  
ATOM    467  C   GLY A  28      -3.877   2.935 -19.252  1.00 88.17           C  
ATOM    468  O   GLY A  28      -4.187   2.761 -20.422  1.00 88.17           O  
ATOM    469  N   GLY A  29      -4.680   3.594 -18.409  1.00 88.59           N  
ATOM    470  H   GLY A  29      -4.377   3.664 -17.448  1.00 88.59           H  
ATOM    471  CA  GLY A  29      -5.969   4.177 -18.797  1.00 88.59           C  
ATOM    472  HA2 GLY A  29      -5.901   4.526 -19.827  1.00 88.59           H  
ATOM    473  HA3 GLY A  29      -6.170   5.041 -18.163  1.00 88.59           H  
ATOM    474  C   GLY A  29      -7.175   3.233 -18.714  1.00 88.59           C  
ATOM    475  O   GLY A  29      -8.296   3.727 -18.595  1.00 88.59           O  
ATOM    476  N   GLU A  30      -6.976   1.916 -18.672  1.00 92.46           N  
ATOM    477  H   GLU A  30      -6.033   1.559 -18.734  1.00 92.46           H  
ATOM    478  CA  GLU A  30      -8.057   0.942 -18.492  1.00 92.46           C  
ATOM    479  HA  GLU A  30      -8.930   1.282 -19.049  1.00 92.46           H  
ATOM    480  C   GLU A  30      -8.455   0.817 -17.021  1.00 92.46           C  
ATOM    481  CB  GLU A  30      -7.669  -0.439 -19.034  1.00 92.46           C  
ATOM    482  HB2 GLU A  30      -8.468  -1.134 -18.775  1.00 92.46           H  
ATOM    483  HB3 GLU A  30      -6.749  -0.777 -18.558  1.00 92.46           H  
ATOM    484  O   GLU A  30      -7.615   0.922 -16.132  1.00 92.46           O  
ATOM    485  CG  GLU A  30      -7.494  -0.443 -20.557  1.00 92.46           C  
ATOM    486  HG2 GLU A  30      -8.381   0.003 -21.007  1.00 92.46           H  
ATOM    487  HG3 GLU A  30      -6.634   0.175 -20.815  1.00 92.46           H  
ATOM    488  CD  GLU A  30      -7.300  -1.857 -21.134  1.00 92.46           C  
ATOM    489  OE1 GLU A  30      -7.123  -1.935 -22.365  1.00 92.46           O  
ATOM    490  OE2 GLU A  30      -7.373  -2.863 -20.371  1.00 92.46           O  
ATOM    491  N   THR A  31      -9.739   0.578 -16.750  1.00 95.68           N  
ATOM    492  H   THR A  31     -10.370   0.444 -17.527  1.00 95.68           H  
ATOM    493  CA  THR A  31     -10.260   0.276 -15.409  1.00 95.68           C  
ATOM    494  HA  THR A  31      -9.441   0.234 -14.692  1.00 95.68           H  
ATOM    495  C   THR A  31     -10.947  -1.083 -15.425  1.00 95.68           C  
ATOM    496  CB  THR A  31     -11.243   1.357 -14.935  1.00 95.68           C  
ATOM    497  HB  THR A  31     -12.028   1.485 -15.680  1.00 95.68           H  
ATOM    498  O   THR A  31     -11.799  -1.330 -16.276  1.00 95.68           O  
ATOM    499  CG2 THR A  31     -11.878   1.029 -13.587  1.00 95.68           C  
ATOM    500 HG21 THR A  31     -12.551   1.839 -13.306  1.00 95.68           H  
ATOM    501 HG22 THR A  31     -11.095   0.890 -12.842  1.00 95.68           H  
ATOM    502 HG23 THR A  31     -12.480   0.123 -13.655  1.00 95.68           H  
ATOM    503  OG1 THR A  31     -10.567   2.583 -14.758  1.00 95.68           O  
ATOM    504  HG1 THR A  31      -9.847   2.571 -15.393  1.00 95.68           H  
ATOM    505  N   ARG A  32     -10.619  -1.942 -14.458  1.00 97.29           N  
ATOM    506  H   ARG A  32      -9.878  -1.680 -13.823  1.00 97.29           H  
ATOM    507  CA  ARG A  32     -11.280  -3.233 -14.228  1.00 97.29           C  
ATOM    508  HA  ARG A  32     -12.188  -3.282 -14.828  1.00 97.29           H  
ATOM    509  C   ARG A  32     -11.697  -3.352 -12.766  1.00 97.29           C  
ATOM    510  CB  ARG A  32     -10.356  -4.386 -14.657  1.00 97.29           C  
ATOM    511  HB2 ARG A  32      -9.443  -4.349 -14.062  1.00 97.29           H  
ATOM    512  HB3 ARG A  32     -10.861  -5.332 -14.462  1.00 97.29           H  
ATOM    513  O   ARG A  32     -10.970  -2.908 -11.878  1.00 97.29           O  
ATOM    514  CG  ARG A  32      -9.982  -4.317 -16.148  1.00 97.29           C  
ATOM    515  HG2 ARG A  32     -10.889  -4.334 -16.753  1.00 97.29           H  
ATOM    516  HG3 ARG A  32      -9.449  -3.387 -16.343  1.00 97.29           H  
ATOM    517  CD  ARG A  32      -9.073  -5.479 -16.558  1.00 97.29           C  
ATOM    518  HD2 ARG A  32      -9.634  -6.411 -16.500  1.00 97.29           H  
ATOM    519  HD3 ARG A  32      -8.234  -5.522 -15.863  1.00 97.29           H  
ATOM    520  NE  ARG A  32      -8.550  -5.288 -17.924  1.00 97.29           N  
ATOM    521  HE  ARG A  32      -8.822  -4.454 -18.425  1.00 97.29           H  
ATOM    522  NH1 ARG A  32      -7.116  -7.083 -17.995  1.00 97.29           N  
ATOM    523 HH11 ARG A  32      -6.322  -7.526 -18.435  1.00 97.29           H  
ATOM    524 HH12 ARG A  32      -7.363  -7.312 -17.043  1.00 97.29           H  
ATOM    525  NH2 ARG A  32      -7.200  -5.629 -19.704  1.00 97.29           N  
ATOM    526 HH21 ARG A  32      -7.397  -4.695 -20.032  1.00 97.29           H  
ATOM    527 HH22 ARG A  32      -6.458  -6.123 -20.179  1.00 97.29           H  
ATOM    528  CZ  ARG A  32      -7.632  -6.011 -18.537  1.00 97.29           C  
ATOM    529  N   GLU A  33     -12.859  -3.947 -12.520  1.00 97.54           N  
ATOM    530  H   GLU A  33     -13.381  -4.338 -13.291  1.00 97.54           H  
ATOM    531  CA  GLU A  33     -13.386  -4.189 -11.175  1.00 97.54           C  
ATOM    532  HA  GLU A  33     -12.687  -3.792 -10.439  1.00 97.54           H  
ATOM    533  C   GLU A  33     -13.523  -5.687 -10.905  1.00 97.54           C  
ATOM    534  CB  GLU A  33     -14.730  -3.482 -10.948  1.00 97.54           C  
ATOM    535  HB2 GLU A  33     -15.089  -3.768  -9.960  1.00 97.54           H  
ATOM    536  HB3 GLU A  33     -15.451  -3.818 -11.694  1.00 97.54           H  
ATOM    537  O   GLU A  33     -13.929  -6.460 -11.771  1.00 97.54           O  
ATOM    538  CG  GLU A  33     -14.608  -1.952 -11.000  1.00 97.54           C  
ATOM    539  HG2 GLU A  33     -13.763  -1.655 -10.379  1.00 97.54           H  
ATOM    540  HG3 GLU A  33     -14.394  -1.644 -12.024  1.00 97.54           H  
ATOM    541  CD  GLU A  33     -15.867  -1.223 -10.500  1.00 97.54           C  
ATOM    542  OE1 GLU A  33     -15.747   0.005 -10.282  1.00 97.54           O  
ATOM    543  OE2 GLU A  33     -16.911  -1.883 -10.286  1.00 97.54           O  
ATOM    544  N   TYR A  34     -13.200  -6.086  -9.679  1.00 97.86           N  
ATOM    545  H   TYR A  34     -12.843  -5.392  -9.038  1.00 97.86           H  
ATOM    546  CA  TYR A  34     -13.168  -7.472  -9.236  1.00 97.86           C  
ATOM    547  HA  TYR A  34     -13.717  -8.092  -9.945  1.00 97.86           H  
ATOM    548  C   TYR A  34     -13.816  -7.605  -7.863  1.00 97.86           C  
ATOM    549  CB  TYR A  34     -11.717  -7.963  -9.183  1.00 97.86           C  
ATOM    550  HB2 TYR A  34     -11.193  -7.407  -8.405  1.00 97.86           H  
ATOM    551  HB3 TYR A  34     -11.708  -9.014  -8.895  1.00 97.86           H  
ATOM    552  O   TYR A  34     -13.744  -6.699  -7.031  1.00 97.86           O  
ATOM    553  CG  TYR A  34     -10.955  -7.807 -10.483  1.00 97.86           C  
ATOM    554  CD1 TYR A  34     -11.023  -8.817 -11.460  1.00 97.86           C  
ATOM    555  HD1 TYR A  34     -11.614  -9.704 -11.283  1.00 97.86           H  
ATOM    556  CD2 TYR A  34     -10.192  -6.646 -10.719  1.00 97.86           C  
ATOM    557  HD2 TYR A  34     -10.152  -5.864  -9.975  1.00 97.86           H  
ATOM    558  CE1 TYR A  34     -10.313  -8.681 -12.665  1.00 97.86           C  
ATOM    559  HE1 TYR A  34     -10.357  -9.465 -13.406  1.00 97.86           H  
ATOM    560  CE2 TYR A  34      -9.488  -6.500 -11.929  1.00 97.86           C  
ATOM    561  HE2 TYR A  34      -8.890  -5.620 -12.114  1.00 97.86           H  
ATOM    562  OH  TYR A  34      -8.844  -7.413 -14.058  1.00 97.86           O  
ATOM    563  HH  TYR A  34      -8.886  -8.241 -14.541  1.00 97.86           H  
ATOM    564  CZ  TYR A  34      -9.542  -7.523 -12.899  1.00 97.86           C  
ATOM    565  N   THR A  35     -14.402  -8.770  -7.598  1.00 97.80           N  
ATOM    566  H   THR A  35     -14.371  -9.488  -8.308  1.00 97.80           H  
ATOM    567  CA  THR A  35     -14.778  -9.187  -6.244  1.00 97.80           C  
ATOM    568  HA  THR A  35     -14.679  -8.348  -5.554  1.00 97.80           H  
ATOM    569  C   THR A  35     -13.827 -10.288  -5.802  1.00 97.80           C  
ATOM    570  CB  THR A  35     -16.238  -9.649  -6.185  1.00 97.80           C  
ATOM    571  HB  THR A  35     -16.396 -10.467  -6.888  1.00 97.80           H  
ATOM    572  O   THR A  35     -13.707 -11.299  -6.487  1.00 97.80           O  
ATOM    573  CG2 THR A  35     -16.656 -10.094  -4.784  1.00 97.80           C  
ATOM    574 HG21 THR A  35     -16.125 -11.004  -4.505  1.00 97.80           H  
ATOM    575 HG22 THR A  35     -17.725 -10.307  -4.777  1.00 97.80           H  
ATOM    576 HG23 THR A  35     -16.438  -9.307  -4.063  1.00 97.80           H  
ATOM    577  OG1 THR A  35     -17.070  -8.564  -6.534  1.00 97.80           O  
ATOM    578  HG1 THR A  35     -16.809  -8.282  -7.414  1.00 97.80           H  
ATOM    579  N   VAL A  36     -13.153 -10.097  -4.667  1.00 97.60           N  
ATOM    580  H   VAL A  36     -13.320  -9.246  -4.150  1.00 97.60           H  
ATOM    581  CA  VAL A  36     -12.232 -11.090  -4.097  1.00 97.60           C  
ATOM    582  HA  VAL A  36     -12.076 -11.887  -4.823  1.00 97.60           H  
ATOM    583  C   VAL A  36     -12.885 -11.695  -2.864  1.00 97.60           C  
ATOM    584  CB  VAL A  36     -10.843 -10.500  -3.785  1.00 97.60           C  
ATOM    585  HB  VAL A  36     -10.905  -9.867  -2.900  1.00 97.60           H  
ATOM    586  O   VAL A  36     -13.161 -10.992  -1.888  1.00 97.60           O  
ATOM    587  CG1 VAL A  36      -9.832 -11.614  -3.493  1.00 97.60           C  
ATOM    588 HG11 VAL A  36      -8.866 -11.178  -3.237  1.00 97.60           H  
ATOM    589 HG12 VAL A  36     -10.168 -12.225  -2.656  1.00 97.60           H  
ATOM    590 HG13 VAL A  36      -9.704 -12.244  -4.373  1.00 97.60           H  
ATOM    591  CG2 VAL A  36     -10.326  -9.641  -4.943  1.00 97.60           C  
ATOM    592 HG21 VAL A  36     -10.907  -8.721  -5.012  1.00 97.60           H  
ATOM    593 HG22 VAL A  36      -9.279  -9.384  -4.787  1.00 97.60           H  
ATOM    594 HG23 VAL A  36     -10.439 -10.188  -5.879  1.00 97.60           H  
ATOM    595  N   ASN A  37     -13.159 -12.995  -2.906  1.00 97.70           N  
ATOM    596  H   ASN A  37     -12.809 -13.539  -3.682  1.00 97.70           H  
ATOM    597  CA  ASN A  37     -13.837 -13.709  -1.828  1.00 97.70           C  
ATOM    598  HA  ASN A  37     -14.637 -13.068  -1.456  1.00 97.70           H  
ATOM    599  C   ASN A  37     -12.886 -13.998  -0.650  1.00 97.70           C  
ATOM    600  CB  ASN A  37     -14.474 -14.985  -2.401  1.00 97.70           C  
ATOM    601  HB2 ASN A  37     -13.726 -15.539  -2.968  1.00 97.70           H  
ATOM    602  HB3 ASN A  37     -14.819 -15.628  -1.590  1.00 97.70           H  
ATOM    603  O   ASN A  37     -11.665 -14.013  -0.827  1.00 97.70           O  
ATOM    604  CG  ASN A  37     -15.673 -14.679  -3.281  1.00 97.70           C  
ATOM    605  ND2 ASN A  37     -15.837 -15.390  -4.371  1.00 97.70           N  
ATOM    606 HD21 ASN A  37     -16.635 -15.158  -4.945  1.00 97.70           H  
ATOM    607 HD22 ASN A  37     -15.175 -16.111  -4.622  1.00 97.70           H  
ATOM    608  OD1 ASN A  37     -16.474 -13.803  -2.997  1.00 97.70           O  
ATOM    609  N   PRO A  38     -13.417 -14.225   0.563  1.00 97.21           N  
ATOM    610  CA  PRO A  38     -12.625 -14.671   1.707  1.00 97.21           C  
ATOM    611  HA  PRO A  38     -12.009 -13.844   2.060  1.00 97.21           H  
ATOM    612  C   PRO A  38     -11.746 -15.877   1.373  1.00 97.21           C  
ATOM    613  CB  PRO A  38     -13.650 -15.039   2.781  1.00 97.21           C  
ATOM    614  HB2 PRO A  38     -13.258 -14.928   3.792  1.00 97.21           H  
ATOM    615  HB3 PRO A  38     -14.015 -16.055   2.632  1.00 97.21           H  
ATOM    616  O   PRO A  38     -12.216 -16.857   0.799  1.00 97.21           O  
ATOM    617  CG  PRO A  38     -14.774 -14.057   2.486  1.00 97.21           C  
ATOM    618  HG2 PRO A  38     -14.469 -13.074   2.844  1.00 97.21           H  
ATOM    619  HG3 PRO A  38     -15.723 -14.368   2.922  1.00 97.21           H  
ATOM    620  CD  PRO A  38     -14.807 -14.054   0.962  1.00 97.21           C  
ATOM    621  HD2 PRO A  38     -15.400 -14.895   0.605  1.00 97.21           H  
ATOM    622  HD3 PRO A  38     -15.221 -13.112   0.602  1.00 97.21           H  
ATOM    623  N   GLY A  39     -10.466 -15.805   1.730  1.00 95.81           N  
ATOM    624  H   GLY A  39     -10.125 -14.932   2.106  1.00 95.81           H  
ATOM    625  CA  GLY A  39      -9.502 -16.882   1.507  1.00 95.81           C  
ATOM    626  HA2 GLY A  39      -9.956 -17.829   1.798  1.00 95.81           H  
ATOM    627  HA3 GLY A  39      -8.632 -16.709   2.140  1.00 95.81           H  
ATOM    628  C   GLY A  39      -9.010 -17.028   0.064  1.00 95.81           C  
ATOM    629  O   GLY A  39      -8.144 -17.867  -0.170  1.00 95.81           O  
ATOM    630  N   THR A  40      -9.499 -16.219  -0.883  1.00 97.31           N  
ATOM    631  H   THR A  40     -10.218 -15.554  -0.635  1.00 97.31           H  
ATOM    632  CA  THR A  40      -9.049 -16.247  -2.284  1.00 97.31           C  
ATOM    633  HA  THR A  40      -8.533 -17.192  -2.457  1.00 97.31           H  
ATOM    634  C   THR A  40      -8.033 -15.148  -2.591  1.00 97.31           C  
ATOM    635  CB  THR A  40     -10.215 -16.220  -3.292  1.00 97.31           C  
ATOM    636  HB  THR A  40      -9.807 -16.427  -4.282  1.00 97.31           H  
ATOM    637  O   THR A  40      -7.886 -14.171  -1.846  1.00 97.31           O  
ATOM    638  CG2 THR A  40     -11.278 -17.275  -2.988  1.00 97.31           C  
ATOM    639 HG21 THR A  40     -12.004 -17.297  -3.800  1.00 97.31           H  
ATOM    640 HG22 THR A  40     -10.809 -18.255  -2.906  1.00 97.31           H  
ATOM    641 HG23 THR A  40     -11.789 -17.041  -2.054  1.00 97.31           H  
ATOM    642  OG1 THR A  40     -10.862 -14.969  -3.348  1.00 97.31           O  
ATOM    643  HG1 THR A  40     -10.261 -14.316  -2.982  1.00 97.31           H  
ATOM    644  N   GLU A  41      -7.363 -15.295  -3.728  1.00 96.99           N  
ATOM    645  H   GLU A  41      -7.546 -16.095  -4.317  1.00 96.99           H  
ATOM    646  CA  GLU A  41      -6.439 -14.317  -4.290  1.00 96.99           C  
ATOM    647  HA  GLU A  41      -6.432 -13.419  -3.672  1.00 96.99           H  
ATOM    648  C   GLU A  41      -6.905 -13.912  -5.692  1.00 96.99           C  
ATOM    649  CB  GLU A  41      -5.021 -14.904  -4.271  1.00 96.99           C  
ATOM    650  HB2 GLU A  41      -4.779 -15.164  -3.240  1.00 96.99           H  
ATOM    651  HB3 GLU A  41      -5.004 -15.814  -4.871  1.00 96.99           H  
ATOM    652  O   GLU A  41      -7.364 -14.744  -6.474  1.00 96.99           O  
ATOM    653  CG  GLU A  41      -3.952 -13.932  -4.790  1.00 96.99           C  
ATOM    654  HG2 GLU A  41      -4.087 -12.973  -4.291  1.00 96.99           H  
ATOM    655  HG3 GLU A  41      -4.089 -13.784  -5.861  1.00 96.99           H  
ATOM    656  CD  GLU A  41      -2.533 -14.456  -4.523  1.00 96.99           C  
ATOM    657  OE1 GLU A  41      -2.323 -15.684  -4.625  1.00 96.99           O  
ATOM    658  OE2 GLU A  41      -1.676 -13.626  -4.143  1.00 96.99           O  
ATOM    659  N   LEU A  42      -6.818 -12.618  -5.981  1.00 97.24           N  
ATOM    660  H   LEU A  42      -6.438 -12.009  -5.270  1.00 97.24           H  
ATOM    661  CA  LEU A  42      -6.936 -12.052  -7.318  1.00 97.24           C  
ATOM    662  HA  LEU A  42      -7.496 -12.726  -7.966  1.00 97.24           H  
ATOM    663  C   LEU A  42      -5.533 -11.867  -7.884  1.00 97.24           C  
ATOM    664  CB  LEU A  42      -7.677 -10.711  -7.201  1.00 97.24           C  
ATOM    665  HB2 LEU A  42      -7.227 -10.150  -6.382  1.00 97.24           H  
ATOM    666  HB3 LEU A  42      -8.713 -10.928  -6.942  1.00 97.24           H  
ATOM    667  O   LEU A  42      -4.693 -11.290  -7.202  1.00 97.24           O  
ATOM    668  CG  LEU A  42      -7.648  -9.820  -8.456  1.00 97.24           C  
ATOM    669  HG  LEU A  42      -6.619  -9.682  -8.791  1.00 97.24           H  
ATOM    670  CD1 LEU A  42      -8.471 -10.427  -9.591  1.00 97.24           C  
ATOM    671 HD11 LEU A  42      -8.464  -9.751 -10.446  1.00 97.24           H  
ATOM    672 HD12 LEU A  42      -9.499 -10.591  -9.269  1.00 97.24           H  
ATOM    673 HD13 LEU A  42      -8.030 -11.373  -9.907  1.00 97.24           H  
ATOM    674  CD2 LEU A  42      -8.206  -8.441  -8.112  1.00 97.24           C  
ATOM    675 HD21 LEU A  42      -9.224  -8.536  -7.731  1.00 97.24           H  
ATOM    676 HD22 LEU A  42      -7.574  -7.976  -7.356  1.00 97.24           H  
ATOM    677 HD23 LEU A  42      -8.201  -7.814  -9.003  1.00 97.24           H  
ATOM    678  N   GLU A  43      -5.320 -12.260  -9.135  1.00 97.20           N  
ATOM    679  H   GLU A  43      -6.053 -12.748  -9.631  1.00 97.20           H  
ATOM    680  CA  GLU A  43      -4.118 -11.950  -9.909  1.00 97.20           C  
ATOM    681  HA  GLU A  43      -3.492 -11.258  -9.346  1.00 97.20           H  
ATOM    682  C   GLU A  43      -4.540 -11.258 -11.213  1.00 97.20           C  
ATOM    683  CB  GLU A  43      -3.299 -13.237 -10.121  1.00 97.20           C  
ATOM    684  HB2 GLU A  43      -3.124 -13.676  -9.138  1.00 97.20           H  
ATOM    685  HB3 GLU A  43      -3.881 -13.945 -10.712  1.00 97.20           H  
ATOM    686  O   GLU A  43      -5.392 -11.760 -11.948  1.00 97.20           O  
ATOM    687  CG  GLU A  43      -1.931 -13.011 -10.791  1.00 97.20           C  
ATOM    688  HG2 GLU A  43      -1.444 -12.167 -10.303  1.00 97.20           H  
ATOM    689  HG3 GLU A  43      -2.081 -12.749 -11.839  1.00 97.20           H  
ATOM    690  CD  GLU A  43      -1.002 -14.242 -10.694  1.00 97.20           C  
ATOM    691  OE1 GLU A  43       0.246 -14.066 -10.724  1.00 97.20           O  
ATOM    692  OE2 GLU A  43      -1.484 -15.372 -10.508  1.00 97.20           O  
ATOM    693  N   VAL A  44      -3.984 -10.075 -11.475  1.00 96.11           N  
ATOM    694  H   VAL A  44      -3.342  -9.693 -10.795  1.00 96.11           H  
ATOM    695  CA  VAL A  44      -4.210  -9.293 -12.698  1.00 96.11           C  
ATOM    696  HA  VAL A  44      -4.842  -9.859 -13.383  1.00 96.11           H  
ATOM    697  C   VAL A  44      -2.866  -9.059 -13.361  1.00 96.11           C  
ATOM    698  CB  VAL A  44      -4.899  -7.943 -12.412  1.00 96.11           C  
ATOM    699  HB  VAL A  44      -4.242  -7.328 -11.798  1.00 96.11           H  
ATOM    700  O   VAL A  44      -1.990  -8.443 -12.761  1.00 96.11           O  
ATOM    701  CG1 VAL A  44      -5.194  -7.167 -13.703  1.00 96.11           C  
ATOM    702 HG11 VAL A  44      -5.827  -7.762 -14.362  1.00 96.11           H  
ATOM    703 HG12 VAL A  44      -5.698  -6.230 -13.466  1.00 96.11           H  
ATOM    704 HG13 VAL A  44      -4.264  -6.928 -14.219  1.00 96.11           H  
ATOM    705  CG2 VAL A  44      -6.218  -8.122 -11.655  1.00 96.11           C  
ATOM    706 HG21 VAL A  44      -6.709  -7.157 -11.527  1.00 96.11           H  
ATOM    707 HG22 VAL A  44      -6.014  -8.536 -10.667  1.00 96.11           H  
ATOM    708 HG23 VAL A  44      -6.872  -8.802 -12.202  1.00 96.11           H  
ATOM    709  N   GLU A  45      -2.705  -9.528 -14.593  1.00 96.11           N  
ATOM    710  H   GLU A  45      -3.447 -10.054 -15.032  1.00 96.11           H  
ATOM    711  CA  GLU A  45      -1.513  -9.241 -15.392  1.00 96.11           C  
ATOM    712  HA  GLU A  45      -0.647  -9.228 -14.730  1.00 96.11           H  
ATOM    713  C   GLU A  45      -1.614  -7.846 -16.029  1.00 96.11           C  
ATOM    714  CB  GLU A  45      -1.263 -10.349 -16.428  1.00 96.11           C  
ATOM    715  HB2 GLU A  45      -2.117 -10.420 -17.101  1.00 96.11           H  
ATOM    716  HB3 GLU A  45      -0.380 -10.080 -17.007  1.00 96.11           H  
ATOM    717  O   GLU A  45      -2.665  -7.451 -16.543  1.00 96.11           O  
ATOM    718  CG  GLU A  45      -1.019 -11.713 -15.752  1.00 96.11           C  
ATOM    719  HG2 GLU A  45      -1.952 -12.068 -15.315  1.00 96.11           H  
ATOM    720  HG3 GLU A  45      -0.306 -11.573 -14.940  1.00 96.11           H  
ATOM    721  CD  GLU A  45      -0.474 -12.783 -16.711  1.00 96.11           C  
ATOM    722  OE1 GLU A  45       0.344 -13.617 -16.236  1.00 96.11           O  
ATOM    723  OE2 GLU A  45      -0.861 -12.762 -17.900  1.00 96.11           O  
ATOM    724  N   LEU A  46      -0.511  -7.104 -15.964  1.00 93.74           N  
ATOM    725  H   LEU A  46       0.310  -7.539 -15.568  1.00 93.74           H  
ATOM    726  CA  LEU A  46      -0.311  -5.769 -16.509  1.00 93.74           C  
ATOM    727  HA  LEU A  46      -1.260  -5.368 -16.865  1.00 93.74           H  
ATOM    728  C   LEU A  46       0.658  -5.848 -17.691  1.00 93.74           C  
ATOM    729  CB  LEU A  46       0.269  -4.834 -15.428  1.00 93.74           C  
ATOM    730  HB2 LEU A  46       1.244  -5.221 -15.133  1.00 93.74           H  
ATOM    731  HB3 LEU A  46       0.443  -3.860 -15.884  1.00 93.74           H  
ATOM    732  O   LEU A  46       1.699  -6.509 -17.609  1.00 93.74           O  
ATOM    733  CG  LEU A  46      -0.561  -4.629 -14.149  1.00 93.74           C  
ATOM    734  HG  LEU A  46      -0.611  -5.563 -13.590  1.00 93.74           H  
ATOM    735  CD1 LEU A  46       0.140  -3.575 -13.286  1.00 93.74           C  
ATOM    736 HD11 LEU A  46      -0.436  -3.369 -12.383  1.00 93.74           H  
ATOM    737 HD12 LEU A  46       1.128  -3.932 -12.996  1.00 93.74           H  
ATOM    738 HD13 LEU A  46       0.249  -2.644 -13.842  1.00 93.74           H  
ATOM    739  CD2 LEU A  46      -1.984  -4.151 -14.442  1.00 93.74           C  
ATOM    740 HD21 LEU A  46      -1.948  -3.255 -15.061  1.00 93.74           H  
ATOM    741 HD22 LEU A  46      -2.528  -4.931 -14.973  1.00 93.74           H  
ATOM    742 HD23 LEU A  46      -2.502  -3.936 -13.507  1.00 93.74           H  
ATOM    743  N   SER A  47       0.361  -5.121 -18.767  1.00 92.54           N  
ATOM    744  H   SER A  47      -0.487  -4.571 -18.762  1.00 92.54           H  
ATOM    745  CA  SER A  47       1.315  -4.928 -19.861  1.00 92.54           C  
ATOM    746  HA  SER A  47       1.611  -5.920 -20.200  1.00 92.54           H  
ATOM    747  C   SER A  47       2.578  -4.187 -19.376  1.00 92.54           C  
ATOM    748  CB  SER A  47       0.657  -4.210 -21.050  1.00 92.54           C  
ATOM    749  HB2 SER A  47      -0.376  -4.541 -21.152  1.00 92.54           H  
ATOM    750  HB3 SER A  47       1.189  -4.481 -21.962  1.00 92.54           H  
ATOM    751  O   SER A  47       2.544  -3.520 -18.334  1.00 92.54           O  
ATOM    752  OG  SER A  47       0.695  -2.803 -20.923  1.00 92.54           O  
ATOM    753  HG  SER A  47       1.230  -2.478 -21.651  1.00 92.54           H  
ATOM    754  N   PRO A  48       3.702  -4.253 -20.112  1.00 87.50           N  
ATOM    755  CA  PRO A  48       4.912  -3.498 -19.773  1.00 87.50           C  
ATOM    756  HA  PRO A  48       5.333  -3.900 -18.851  1.00 87.50           H  
ATOM    757  C   PRO A  48       4.672  -1.990 -19.586  1.00 87.50           C  
ATOM    758  CB  PRO A  48       5.880  -3.767 -20.928  1.00 87.50           C  
ATOM    759  HB2 PRO A  48       5.736  -3.035 -21.723  1.00 87.50           H  
ATOM    760  HB3 PRO A  48       6.917  -3.765 -20.592  1.00 87.50           H  
ATOM    761  O   PRO A  48       5.258  -1.364 -18.707  1.00 87.50           O  
ATOM    762  CG  PRO A  48       5.452  -5.144 -21.433  1.00 87.50           C  
ATOM    763  HG2 PRO A  48       5.864  -5.919 -20.787  1.00 87.50           H  
ATOM    764  HG3 PRO A  48       5.747  -5.305 -22.470  1.00 87.50           H  
ATOM    765  CD  PRO A  48       3.935  -5.094 -21.278  1.00 87.50           C  
ATOM    766  HD2 PRO A  48       3.494  -4.625 -22.157  1.00 87.50           H  
ATOM    767  HD3 PRO A  48       3.543  -6.101 -21.141  1.00 87.50           H  
ATOM    768  N   GLU A  49       3.768  -1.399 -20.368  1.00 85.40           N  
ATOM    769  H   GLU A  49       3.335  -1.943 -21.101  1.00 85.40           H  
ATOM    770  CA  GLU A  49       3.402   0.017 -20.266  1.00 85.40           C  
ATOM    771  HA  GLU A  49       4.313   0.614 -20.210  1.00 85.40           H  
ATOM    772  C   GLU A  49       2.586   0.304 -18.996  1.00 85.40           C  
ATOM    773  CB  GLU A  49       2.607   0.466 -21.507  1.00 85.40           C  
ATOM    774  HB2 GLU A  49       1.623  -0.004 -21.502  1.00 85.40           H  
ATOM    775  HB3 GLU A  49       2.445   1.541 -21.419  1.00 85.40           H  
ATOM    776  O   GLU A  49       2.719   1.368 -18.393  1.00 85.40           O  
ATOM    777  CG  GLU A  49       3.297   0.210 -22.861  1.00 85.40           C  
ATOM    778  HG2 GLU A  49       4.313   0.602 -22.812  1.00 85.40           H  
ATOM    779  HG3 GLU A  49       2.763   0.776 -23.623  1.00 85.40           H  
ATOM    780  CD  GLU A  49       3.325  -1.271 -23.283  1.00 85.40           C  
ATOM    781  OE1 GLU A  49       4.235  -1.632 -24.057  1.00 85.40           O  
ATOM    782  OE2 GLU A  49       2.481  -2.054 -22.773  1.00 85.40           O  
ATOM    783  N   GLN A  50       1.772  -0.660 -18.559  1.00 89.93           N  
ATOM    784  H   GLN A  50       1.750  -1.524 -19.082  1.00 89.93           H  
ATOM    785  CA  GLN A  50       0.928  -0.570 -17.365  1.00 89.93           C  
ATOM    786  HA  GLN A  50       0.463   0.415 -17.326  1.00 89.93           H  
ATOM    787  C   GLN A  50       1.711  -0.745 -16.054  1.00 89.93           C  
ATOM    788  CB  GLN A  50      -0.170  -1.638 -17.479  1.00 89.93           C  
ATOM    789  HB2 GLN A  50      -0.665  -1.755 -16.515  1.00 89.93           H  
ATOM    790  HB3 GLN A  50       0.287  -2.593 -17.738  1.00 89.93           H  
ATOM    791  O   GLN A  50       1.271  -0.263 -15.011  1.00 89.93           O  
ATOM    792  CG  GLN A  50      -1.226  -1.294 -18.535  1.00 89.93           C  
ATOM    793  HG2 GLN A  50      -1.724  -0.375 -18.224  1.00 89.93           H  
ATOM    794  HG3 GLN A  50      -0.755  -1.113 -19.501  1.00 89.93           H  
ATOM    795  CD  GLN A  50      -2.280  -2.383 -18.707  1.00 89.93           C  
ATOM    796  NE2 GLN A  50      -3.497  -2.023 -19.052  1.00 89.93           N  
ATOM    797 HE21 GLN A  50      -3.744  -1.050 -19.158  1.00 89.93           H  
ATOM    798 HE22 GLN A  50      -4.163  -2.761 -19.235  1.00 89.93           H  
ATOM    799  OE1 GLN A  50      -2.045  -3.567 -18.518  1.00 89.93           O  
ATOM    800  N   GLN A  51       2.875  -1.401 -16.092  1.00 85.25           N  
ATOM    801  H   GLN A  51       3.159  -1.789 -16.981  1.00 85.25           H  
ATOM    802  CA  GLN A  51       3.684  -1.727 -14.909  1.00 85.25           C  
ATOM    803  HA  GLN A  51       3.100  -2.364 -14.244  1.00 85.25           H  
ATOM    804  C   GLN A  51       4.102  -0.519 -14.076  1.00 85.25           C  
ATOM    805  CB  GLN A  51       4.942  -2.480 -15.363  1.00 85.25           C  
ATOM    806  HB2 GLN A  51       5.322  -2.069 -16.298  1.00 85.25           H  
ATOM    807  HB3 GLN A  51       5.723  -2.397 -14.607  1.00 85.25           H  
ATOM    808  O   GLN A  51       4.190  -0.622 -12.860  1.00 85.25           O  
ATOM    809  CG  GLN A  51       4.587  -3.949 -15.523  1.00 85.25           C  
ATOM    810  HG2 GLN A  51       4.456  -4.301 -14.499  1.00 85.25           H  
ATOM    811  HG3 GLN A  51       3.653  -4.061 -16.075  1.00 85.25           H  
ATOM    812  CD  GLN A  51       5.661  -4.808 -16.172  1.00 85.25           C  
ATOM    813  NE2 GLN A  51       5.285  -5.844 -16.892  1.00 85.25           N  
ATOM    814 HE21 GLN A  51       6.031  -6.424 -17.250  1.00 85.25           H  
ATOM    815 HE22 GLN A  51       4.308  -6.038 -17.055  1.00 85.25           H  
ATOM    816  OE1 GLN A  51       6.848  -4.598 -16.020  1.00 85.25           O  
ATOM    817  N   ASN A  52       4.323   0.629 -14.711  1.00 84.60           N  
ATOM    818  H   ASN A  52       4.182   0.648 -15.711  1.00 84.60           H  
ATOM    819  CA  ASN A  52       4.808   1.831 -14.033  1.00 84.60           C  
ATOM    820  HA  ASN A  52       5.277   1.546 -13.091  1.00 84.60           H  
ATOM    821  C   ASN A  52       3.682   2.815 -13.665  1.00 84.60           C  
ATOM    822  CB  ASN A  52       5.892   2.460 -14.917  1.00 84.60           C  
ATOM    823  HB2 ASN A  52       5.475   2.738 -15.885  1.00 84.60           H  
ATOM    824  HB3 ASN A  52       6.269   3.352 -14.418  1.00 84.60           H  
ATOM    825  O   ASN A  52       3.953   3.937 -13.233  1.00 84.60           O  
ATOM    826  CG  ASN A  52       7.083   1.540 -15.092  1.00 84.60           C  
ATOM    827  ND2 ASN A  52       7.358   1.069 -16.285  1.00 84.60           N  
ATOM    828 HD21 ASN A  52       8.086   0.369 -16.285  1.00 84.60           H  
ATOM    829 HD22 ASN A  52       6.684   1.128 -17.035  1.00 84.60           H  
ATOM    830  OD1 ASN A  52       7.795   1.242 -14.158  1.00 84.60           O  
ATOM    831  N   GLN A  53       2.426   2.438 -13.919  1.00 89.76           N  
ATOM    832  H   GLN A  53       2.268   1.492 -14.235  1.00 89.76           H  
ATOM    833  CA  GLN A  53       1.269   3.326 -13.877  1.00 89.76           C  
ATOM    834  HA  GLN A  53       1.416   4.102 -13.125  1.00 89.76           H  
ATOM    835  C   GLN A  53       0.013   2.533 -13.496  1.00 89.76           C  
ATOM    836  CB  GLN A  53       1.112   3.998 -15.248  1.00 89.76           C  
ATOM    837  HB2 GLN A  53       0.121   4.452 -15.286  1.00 89.76           H  
ATOM    838  HB3 GLN A  53       1.160   3.240 -16.030  1.00 89.76           H  
ATOM    839  O   GLN A  53      -0.788   2.143 -14.352  1.00 89.76           O  
ATOM    840  CG  GLN A  53       2.154   5.094 -15.538  1.00 89.76           C  
ATOM    841  HG2 GLN A  53       2.120   5.846 -14.749  1.00 89.76           H  
ATOM    842  HG3 GLN A  53       3.153   4.659 -15.566  1.00 89.76           H  
ATOM    843  CD  GLN A  53       1.931   5.778 -16.883  1.00 89.76           C  
ATOM    844  NE2 GLN A  53       2.652   6.834 -17.198  1.00 89.76           N  
ATOM    845 HE21 GLN A  53       2.420   7.283 -18.072  1.00 89.76           H  
ATOM    846 HE22 GLN A  53       3.144   7.389 -16.513  1.00 89.76           H  
ATOM    847  OE1 GLN A  53       1.079   5.409 -17.679  1.00 89.76           O  
ATOM    848  N   ALA A  54      -0.151   2.286 -12.197  1.00 91.73           N  
ATOM    849  H   ALA A  54       0.521   2.675 -11.551  1.00 91.73           H  
ATOM    850  CA  ALA A  54      -1.261   1.514 -11.659  1.00 91.73           C  
ATOM    851  HA  ALA A  54      -2.048   1.467 -12.411  1.00 91.73           H  
ATOM    852  C   ALA A  54      -1.853   2.171 -10.405  1.00 91.73           C  
ATOM    853  CB  ALA A  54      -0.795   0.076 -11.401  1.00 91.73           C  
ATOM    854  HB1 ALA A  54      -0.450  -0.369 -12.334  1.00 91.73           H  
ATOM    855  HB2 ALA A  54       0.029   0.077 -10.687  1.00 91.73           H  
ATOM    856  HB3 ALA A  54      -1.619  -0.518 -11.006  1.00 91.73           H  
ATOM    857  O   ALA A  54      -1.143   2.535  -9.471  1.00 91.73           O  
ATOM    858  N   ILE A  55      -3.181   2.270 -10.366  1.00 92.53           N  
ATOM    859  H   ILE A  55      -3.686   1.970 -11.187  1.00 92.53           H  
ATOM    860  CA  ILE A  55      -3.960   2.642  -9.185  1.00 92.53           C  
ATOM    861  HA  ILE A  55      -3.276   2.894  -8.374  1.00 92.53           H  
ATOM    862  C   ILE A  55      -4.781   1.424  -8.773  1.00 92.53           C  
ATOM    863  CB  ILE A  55      -4.853   3.877  -9.439  1.00 92.53           C  
ATOM    864  HB  ILE A  55      -5.558   3.630 -10.233  1.00 92.53           H  
ATOM    865  O   ILE A  55      -5.598   0.927  -9.552  1.00 92.53           O  
ATOM    866  CG1 ILE A  55      -4.036   5.110  -9.880  1.00 92.53           C  
ATOM    867 HG12 ILE A  55      -3.281   4.816 -10.609  1.00 92.53           H  
ATOM    868 HG13 ILE A  55      -3.515   5.522  -9.015  1.00 92.53           H  
ATOM    869  CG2 ILE A  55      -5.658   4.207  -8.166  1.00 92.53           C  
ATOM    870 HG21 ILE A  55      -4.978   4.360  -7.329  1.00 92.53           H  
ATOM    871 HG22 ILE A  55      -6.344   3.395  -7.924  1.00 92.53           H  
ATOM    872 HG23 ILE A  55      -6.244   5.115  -8.306  1.00 92.53           H  
ATOM    873  CD1 ILE A  55      -4.885   6.214 -10.529  1.00 92.53           C  
ATOM    874 HD11 ILE A  55      -5.599   6.625  -9.815  1.00 92.53           H  
ATOM    875 HD12 ILE A  55      -5.419   5.813 -11.390  1.00 92.53           H  
ATOM    876 HD13 ILE A  55      -4.231   7.019 -10.864  1.00 92.53           H  
ATOM    877  N   VAL A  56      -4.593   0.958  -7.543  1.00 92.45           N  
ATOM    878  H   VAL A  56      -3.936   1.448  -6.954  1.00 92.45           H  
ATOM    879  CA  VAL A  56      -5.357  -0.148  -6.960  1.00 92.45           C  
ATOM    880  HA  VAL A  56      -6.026  -0.561  -7.715  1.00 92.45           H  
ATOM    881  C   VAL A  56      -6.207   0.403  -5.827  1.00 92.45           C  
ATOM    882  CB  VAL A  56      -4.447  -1.298  -6.491  1.00 92.45           C  
ATOM    883  HB  VAL A  56      -3.811  -0.955  -5.675  1.00 92.45           H  
ATOM    884  O   VAL A  56      -5.688   0.896  -4.828  1.00 92.45           O  
ATOM    885  CG1 VAL A  56      -5.292  -2.482  -5.997  1.00 92.45           C  
ATOM    886 HG11 VAL A  56      -4.638  -3.309  -5.722  1.00 92.45           H  
ATOM    887 HG12 VAL A  56      -5.971  -2.813  -6.783  1.00 92.45           H  
ATOM    888 HG13 VAL A  56      -5.867  -2.193  -5.117  1.00 92.45           H  
ATOM    889  CG2 VAL A  56      -3.546  -1.803  -7.626  1.00 92.45           C  
ATOM    890 HG21 VAL A  56      -2.926  -2.625  -7.268  1.00 92.45           H  
ATOM    891 HG22 VAL A  56      -4.149  -2.142  -8.468  1.00 92.45           H  
ATOM    892 HG23 VAL A  56      -2.878  -1.010  -7.963  1.00 92.45           H  
ATOM    893  N   VAL A  57      -7.525   0.319  -5.974  1.00 94.19           N  
ATOM    894  H   VAL A  57      -7.881  -0.092  -6.826  1.00 94.19           H  
ATOM    895  CA  VAL A  57      -8.488   0.728  -4.951  1.00 94.19           C  
ATOM    896  HA  VAL A  57      -7.960   1.263  -4.162  1.00 94.19           H  
ATOM    897  C   VAL A  57      -9.132  -0.509  -4.349  1.00 94.19           C  
ATOM    898  CB  VAL A  57      -9.564   1.676  -5.499  1.00 94.19           C  
ATOM    899  HB  VAL A  57     -10.256   1.112  -6.124  1.00 94.19           H  
ATOM    900  O   VAL A  57      -9.701  -1.328  -5.068  1.00 94.19           O  
ATOM    901  CG1 VAL A  57     -10.363   2.277  -4.345  1.00 94.19           C  
ATOM    902 HG11 VAL A  57      -9.714   2.892  -3.721  1.00 94.19           H  
ATOM    903 HG12 VAL A  57     -11.171   2.887  -4.747  1.00 94.19           H  
ATOM    904 HG13 VAL A  57     -10.814   1.492  -3.738  1.00 94.19           H  
ATOM    905  CG2 VAL A  57      -8.981   2.819  -6.335  1.00 94.19           C  
ATOM    906 HG21 VAL A  57      -8.543   2.423  -7.252  1.00 94.19           H  
ATOM    907 HG22 VAL A  57      -8.208   3.331  -5.762  1.00 94.19           H  
ATOM    908 HG23 VAL A  57      -9.767   3.524  -6.604  1.00 94.19           H  
ATOM    909  N   VAL A  58      -9.076  -0.635  -3.028  1.00 93.29           N  
ATOM    910  H   VAL A  58      -8.608   0.092  -2.507  1.00 93.29           H  
ATOM    911  CA  VAL A  58      -9.688  -1.734  -2.281  1.00 93.29           C  
ATOM    912  HA  VAL A  58     -10.136  -2.436  -2.983  1.00 93.29           H  
ATOM    913  C   VAL A  58     -10.798  -1.188  -1.393  1.00 93.29           C  
ATOM    914  CB  VAL A  58      -8.642  -2.520  -1.470  1.00 93.29           C  
ATOM    915  HB  VAL A  58      -8.208  -1.876  -0.704  1.00 93.29           H  
ATOM    916  O   VAL A  58     -10.563  -0.365  -0.508  1.00 93.29           O  
ATOM    917  CG1 VAL A  58      -9.304  -3.721  -0.782  1.00 93.29           C  
ATOM    918 HG11 VAL A  58      -9.811  -4.337  -1.525  1.00 93.29           H  
ATOM    919 HG12 VAL A  58     -10.027  -3.381  -0.040  1.00 93.29           H  
ATOM    920 HG13 VAL A  58      -8.547  -4.317  -0.272  1.00 93.29           H  
ATOM    921  CG2 VAL A  58      -7.510  -3.043  -2.364  1.00 93.29           C  
ATOM    922 HG21 VAL A  58      -6.932  -2.208  -2.760  1.00 93.29           H  
ATOM    923 HG22 VAL A  58      -7.917  -3.617  -3.196  1.00 93.29           H  
ATOM    924 HG23 VAL A  58      -6.837  -3.675  -1.785  1.00 93.29           H  
ATOM    925  N   HIS A  59     -12.014  -1.683  -1.609  1.00 94.45           N  
ATOM    926  H   HIS A  59     -12.121  -2.361  -2.349  1.00 94.45           H  
ATOM    927  CA  HIS A  59     -13.181  -1.389  -0.786  1.00 94.45           C  
ATOM    928  HA  HIS A  59     -13.000  -0.485  -0.205  1.00 94.45           H  
ATOM    929  C   HIS A  59     -13.457  -2.546   0.177  1.00 94.45           C  
ATOM    930  CB  HIS A  59     -14.408  -1.138  -1.667  1.00 94.45           C  
ATOM    931  HB2 HIS A  59     -15.287  -1.067  -1.026  1.00 94.45           H  
ATOM    932  HB3 HIS A  59     -14.541  -1.999  -2.322  1.00 94.45           H  
ATOM    933  O   HIS A  59     -13.654  -3.689  -0.247  1.00 94.45           O  
ATOM    934  CG  HIS A  59     -14.342   0.108  -2.509  1.00 94.45           C  
ATOM    935  CD2 HIS A  59     -13.569   0.314  -3.622  1.00 94.45           C  
ATOM    936  HD2 HIS A  59     -12.878  -0.391  -4.058  1.00 94.45           H  
ATOM    937  ND1 HIS A  59     -15.080   1.253  -2.312  1.00 94.45           N  
ATOM    938  HD1 HIS A  59     -15.733   1.427  -1.561  1.00 94.45           H  
ATOM    939  CE1 HIS A  59     -14.746   2.136  -3.267  1.00 94.45           C  
ATOM    940  HE1 HIS A  59     -15.143   3.136  -3.361  1.00 94.45           H  
ATOM    941  NE2 HIS A  59     -13.831   1.604  -4.090  1.00 94.45           N  
ATOM    942  N   ILE A  60     -13.558  -2.231   1.470  1.00 89.70           N  
ATOM    943  H   ILE A  60     -13.379  -1.273   1.735  1.00 89.70           H  
ATOM    944  CA  ILE A  60     -13.992  -3.165   2.514  1.00 89.70           C  
ATOM    945  HA  ILE A  60     -14.392  -4.065   2.046  1.00 89.70           H  
ATOM    946  C   ILE A  60     -15.087  -2.503   3.349  1.00 89.70           C  
ATOM    947  CB  ILE A  60     -12.855  -3.582   3.460  1.00 89.70           C  
ATOM    948  HB  ILE A  60     -12.732  -2.781   4.189  1.00 89.70           H  
ATOM    949  O   ILE A  60     -14.822  -1.625   4.174  1.00 89.70           O  
ATOM    950  CG1 ILE A  60     -11.482  -3.776   2.812  1.00 89.70           C  
ATOM    951 HG12 ILE A  60     -11.213  -2.908   2.210  1.00 89.70           H  
ATOM    952 HG13 ILE A  60     -11.451  -4.674   2.196  1.00 89.70           H  
ATOM    953  CG2 ILE A  60     -13.290  -4.846   4.228  1.00 89.70           C  
ATOM    954 HG21 ILE A  60     -13.170  -5.728   3.599  1.00 89.70           H  
ATOM    955 HG22 ILE A  60     -12.694  -4.968   5.133  1.00 89.70           H  
ATOM    956 HG23 ILE A  60     -14.340  -4.762   4.508  1.00 89.70           H  
ATOM    957  CD1 ILE A  60     -10.489  -3.855   3.968  1.00 89.70           C  
ATOM    958 HD11 ILE A  60     -10.629  -3.030   4.666  1.00 89.70           H  
ATOM    959 HD12 ILE A  60      -9.477  -3.757   3.573  1.00 89.70           H  
ATOM    960 HD13 ILE A  60     -10.579  -4.796   4.509  1.00 89.70           H  
ATOM    961  N   GLY A  61     -16.335  -2.934   3.173  1.00 88.51           N  
ATOM    962  H   GLY A  61     -16.518  -3.615   2.450  1.00 88.51           H  
ATOM    963  CA  GLY A  61     -17.463  -2.261   3.817  1.00 88.51           C  
ATOM    964  HA2 GLY A  61     -18.399  -2.718   3.494  1.00 88.51           H  
ATOM    965  HA3 GLY A  61     -17.380  -2.361   4.899  1.00 88.51           H  
ATOM    966  C   GLY A  61     -17.499  -0.775   3.440  1.00 88.51           C  
ATOM    967  O   GLY A  61     -17.604  -0.444   2.265  1.00 88.51           O  
ATOM    968  N   ASN A  62     -17.384   0.113   4.431  1.00 87.91           N  
ATOM    969  H   ASN A  62     -17.221  -0.224   5.369  1.00 87.91           H  
ATOM    970  CA  ASN A  62     -17.375   1.570   4.253  1.00 87.91           C  
ATOM    971  HA  ASN A  62     -17.845   1.804   3.298  1.00 87.91           H  
ATOM    972  C   ASN A  62     -15.966   2.194   4.194  1.00 87.91           C  
ATOM    973  CB  ASN A  62     -18.229   2.207   5.364  1.00 87.91           C  
ATOM    974  HB2 ASN A  62     -19.220   1.753   5.374  1.00 87.91           H  
ATOM    975  HB3 ASN A  62     -18.354   3.265   5.134  1.00 87.91           H  
ATOM    976  O   ASN A  62     -15.839   3.416   4.263  1.00 87.91           O  
ATOM    977  CG  ASN A  62     -17.623   2.086   6.755  1.00 87.91           C  
ATOM    978  ND2 ASN A  62     -18.054   2.916   7.675  1.00 87.91           N  
ATOM    979 HD21 ASN A  62     -18.744   3.617   7.443  1.00 87.91           H  
ATOM    980 HD22 ASN A  62     -17.675   2.820   8.606  1.00 87.91           H  
ATOM    981  OD1 ASN A  62     -16.796   1.234   7.053  1.00 87.91           O  
ATOM    982  N   ARG A  63     -14.907   1.379   4.128  1.00 88.16           N  
ATOM    983  H   ARG A  63     -15.067   0.385   4.054  1.00 88.16           H  
ATOM    984  CA  ARG A  63     -13.517   1.848   4.094  1.00 88.16           C  
ATOM    985  HA  ARG A  63     -13.490   2.915   4.318  1.00 88.16           H  
ATOM    986  C   ARG A  63     -12.943   1.667   2.698  1.00 88.16           C  
ATOM    987  CB  ARG A  63     -12.670   1.121   5.148  1.00 88.16           C  
ATOM    988  HB2 ARG A  63     -11.648   1.496   5.098  1.00 88.16           H  
ATOM    989  HB3 ARG A  63     -12.668   0.054   4.929  1.00 88.16           H  
ATOM    990  O   ARG A  63     -13.101   0.602   2.100  1.00 88.16           O  
ATOM    991  CG  ARG A  63     -13.205   1.338   6.567  1.00 88.16           C  
ATOM    992  HG2 ARG A  63     -13.212   2.404   6.794  1.00 88.16           H  
ATOM    993  HG3 ARG A  63     -14.225   0.959   6.624  1.00 88.16           H  
ATOM    994  CD  ARG A  63     -12.370   0.599   7.615  1.00 88.16           C  
ATOM    995  HD2 ARG A  63     -11.365   1.019   7.647  1.00 88.16           H  
ATOM    996  HD3 ARG A  63     -12.295  -0.453   7.340  1.00 88.16           H  
ATOM    997  NE  ARG A  63     -13.020   0.723   8.930  1.00 88.16           N  
ATOM    998  HE  ARG A  63     -13.859   1.284   8.960  1.00 88.16           H  
ATOM    999  NH1 ARG A  63     -11.583  -0.597  10.143  1.00 88.16           N  
ATOM   1000 HH11 ARG A  63     -11.082  -0.864   9.308  1.00 88.16           H  
ATOM   1001 HH12 ARG A  63     -11.344  -1.103  10.984  1.00 88.16           H  
ATOM   1002  NH2 ARG A  63     -13.297   0.360  11.157  1.00 88.16           N  
ATOM   1003 HH21 ARG A  63     -12.960  -0.035  12.024  1.00 88.16           H  
ATOM   1004 HH22 ARG A  63     -14.091   0.984  11.161  1.00 88.16           H  
ATOM   1005  CZ  ARG A  63     -12.626   0.164  10.057  1.00 88.16           C  
ATOM   1006  N   VAL A  64     -12.266   2.704   2.214  1.00 91.10           N  
ATOM   1007  H   VAL A  64     -12.190   3.542   2.773  1.00 91.10           H  
ATOM   1008  CA  VAL A  64     -11.588   2.711   0.918  1.00 91.10           C  
ATOM   1009  HA  VAL A  64     -11.712   1.736   0.446  1.00 91.10           H  
ATOM   1010  C   VAL A  64     -10.102   2.940   1.143  1.00 91.10           C  
ATOM   1011  CB  VAL A  64     -12.174   3.758  -0.047  1.00 91.10           C  
ATOM   1012  HB  VAL A  64     -11.899   4.760   0.283  1.00 91.10           H  
ATOM   1013  O   VAL A  64      -9.702   3.901   1.808  1.00 91.10           O  
ATOM   1014  CG1 VAL A  64     -11.622   3.520  -1.455  1.00 91.10           C  
ATOM   1015 HG11 VAL A  64     -11.972   2.560  -1.835  1.00 91.10           H  
ATOM   1016 HG12 VAL A  64     -10.532   3.521  -1.454  1.00 91.10           H  
ATOM   1017 HG13 VAL A  64     -11.965   4.309  -2.124  1.00 91.10           H  
ATOM   1018  CG2 VAL A  64     -13.703   3.672  -0.114  1.00 91.10           C  
ATOM   1019 HG21 VAL A  64     -14.010   2.640  -0.283  1.00 91.10           H  
ATOM   1020 HG22 VAL A  64     -14.071   4.306  -0.921  1.00 91.10           H  
ATOM   1021 HG23 VAL A  64     -14.138   4.035   0.817  1.00 91.10           H  
ATOM   1022  N   PHE A  65      -9.303   2.042   0.585  1.00 90.02           N  
ATOM   1023  H   PHE A  65      -9.726   1.288   0.062  1.00 90.02           H  
ATOM   1024  CA  PHE A  65      -7.848   2.078   0.598  1.00 90.02           C  
ATOM   1025  HA  PHE A  65      -7.496   2.932   1.177  1.00 90.02           H  
ATOM   1026  C   PHE A  65      -7.386   2.238  -0.840  1.00 90.02           C  
ATOM   1027  CB  PHE A  65      -7.297   0.795   1.233  1.00 90.02           C  
ATOM   1028  HB2 PHE A  65      -7.576  -0.059   0.616  1.00 90.02           H  
ATOM   1029  HB3 PHE A  65      -6.209   0.848   1.246  1.00 90.02           H  
ATOM   1030  O   PHE A  65      -7.918   1.574  -1.730  1.00 90.02           O  
ATOM   1031  CG  PHE A  65      -7.803   0.561   2.642  1.00 90.02           C  
ATOM   1032  CD1 PHE A  65      -7.018   0.926   3.750  1.00 90.02           C  
ATOM   1033  HD1 PHE A  65      -6.018   1.302   3.599  1.00 90.02           H  
ATOM   1034  CD2 PHE A  65      -9.076  -0.005   2.848  1.00 90.02           C  
ATOM   1035  HD2 PHE A  65      -9.671  -0.313   2.001  1.00 90.02           H  
ATOM   1036  CE1 PHE A  65      -7.524   0.763   5.053  1.00 90.02           C  
ATOM   1037  HE1 PHE A  65      -6.929   1.020   5.917  1.00 90.02           H  
ATOM   1038  CE2 PHE A  65      -9.575  -0.171   4.150  1.00 90.02           C  
ATOM   1039  HE2 PHE A  65     -10.544  -0.625   4.298  1.00 90.02           H  
ATOM   1040  CZ  PHE A  65      -8.803   0.226   5.254  1.00 90.02           C  
ATOM   1041  HZ  PHE A  65      -9.176   0.086   6.258  1.00 90.02           H  
ATOM   1042  N   MET A  66      -6.423   3.118  -1.074  1.00 92.47           N  
ATOM   1043  H   MET A  66      -6.000   3.624  -0.308  1.00 92.47           H  
ATOM   1044  CA  MET A  66      -5.894   3.354  -2.409  1.00 92.47           C  
ATOM   1045  HA  MET A  66      -6.275   2.596  -3.094  1.00 92.47           H  
ATOM   1046  C   MET A  66      -4.385   3.254  -2.398  1.00 92.47           C  
ATOM   1047  CB  MET A  66      -6.353   4.708  -2.930  1.00 92.47           C  
ATOM   1048  HB2 MET A  66      -5.893   5.490  -2.325  1.00 92.47           H  
ATOM   1049  HB3 MET A  66      -7.437   4.754  -2.829  1.00 92.47           H  
ATOM   1050  O   MET A  66      -3.706   3.808  -1.532  1.00 92.47           O  
ATOM   1051  CG  MET A  66      -5.960   4.955  -4.388  1.00 92.47           C  
ATOM   1052  HG2 MET A  66      -4.872   4.983  -4.461  1.00 92.47           H  
ATOM   1053  HG3 MET A  66      -6.318   4.138  -5.015  1.00 92.47           H  
ATOM   1054  SD  MET A  66      -6.590   6.524  -5.023  1.00 92.47           S  
ATOM   1055  CE  MET A  66      -8.355   6.152  -5.164  1.00 92.47           C  
ATOM   1056  HE1 MET A  66      -8.712   5.567  -4.317  1.00 92.47           H  
ATOM   1057  HE2 MET A  66      -8.527   5.579  -6.075  1.00 92.47           H  
ATOM   1058  HE3 MET A  66      -8.913   7.086  -5.209  1.00 92.47           H  
ATOM   1059  N   TRP A  67      -3.883   2.565  -3.405  1.00 88.45           N  
ATOM   1060  H   TRP A  67      -4.514   2.123  -4.058  1.00 88.45           H  
ATOM   1061  CA  TRP A  67      -2.474   2.448  -3.686  1.00 88.45           C  
ATOM   1062  HA  TRP A  67      -1.902   3.065  -2.994  1.00 88.45           H  
ATOM   1063  C   TRP A  67      -2.191   2.939  -5.096  1.00 88.45           C  
ATOM   1064  CB  TRP A  67      -2.054   1.002  -3.478  1.00 88.45           C  
ATOM   1065  HB2 TRP A  67      -2.277   0.711  -2.451  1.00 88.45           H  
ATOM   1066  HB3 TRP A  67      -2.626   0.359  -4.146  1.00 88.45           H  
ATOM   1067  O   TRP A  67      -3.001   2.738  -6.004  1.00 88.45           O  
ATOM   1068  CG  TRP A  67      -0.607   0.787  -3.730  1.00 88.45           C  
ATOM   1069  CD1 TRP A  67       0.384   0.902  -2.819  1.00 88.45           C  
ATOM   1070  HD1 TRP A  67       0.244   1.140  -1.775  1.00 88.45           H  
ATOM   1071  CD2 TRP A  67       0.036   0.456  -4.992  1.00 88.45           C  
ATOM   1072  CE2 TRP A  67       1.430   0.299  -4.746  1.00 88.45           C  
ATOM   1073  CE3 TRP A  67      -0.427   0.272  -6.312  1.00 88.45           C  
ATOM   1074  HE3 TRP A  67      -1.469   0.438  -6.542  1.00 88.45           H  
ATOM   1075  NE1 TRP A  67       1.594   0.631  -3.421  1.00 88.45           N  
ATOM   1076  HE1 TRP A  67       2.483   0.653  -2.943  1.00 88.45           H  
ATOM   1077  CH2 TRP A  67       1.806  -0.377  -7.020  1.00 88.45           C  
ATOM   1078  HH2 TRP A  67       2.476  -0.714  -7.797  1.00 88.45           H  
ATOM   1079  CZ2 TRP A  67       2.312  -0.131  -5.737  1.00 88.45           C  
ATOM   1080  HZ2 TRP A  67       3.360  -0.281  -5.524  1.00 88.45           H  
ATOM   1081  CZ3 TRP A  67       0.461  -0.116  -7.326  1.00 88.45           C  
ATOM   1082  HZ3 TRP A  67       0.105  -0.247  -8.337  1.00 88.45           H  
ATOM   1083  N   VAL A  68      -1.048   3.589  -5.257  1.00 90.13           N  
ATOM   1084  H   VAL A  68      -0.454   3.733  -4.452  1.00 90.13           H  
ATOM   1085  CA  VAL A  68      -0.643   4.230  -6.499  1.00 90.13           C  
ATOM   1086  HA  VAL A  68      -1.227   3.832  -7.329  1.00 90.13           H  
ATOM   1087  C   VAL A  68       0.825   3.936  -6.740  1.00 90.13           C  
ATOM   1088  CB  VAL A  68      -0.859   5.751  -6.433  1.00 90.13           C  
ATOM   1089  HB  VAL A  68      -0.127   6.188  -5.754  1.00 90.13           H  
ATOM   1090  O   VAL A  68       1.672   4.311  -5.931  1.00 90.13           O  
ATOM   1091  CG1 VAL A  68      -0.660   6.396  -7.810  1.00 90.13           C  
ATOM   1092 HG11 VAL A  68      -1.329   5.946  -8.543  1.00 90.13           H  
ATOM   1093 HG12 VAL A  68      -0.850   7.468  -7.752  1.00 90.13           H  
ATOM   1094 HG13 VAL A  68       0.369   6.252  -8.139  1.00 90.13           H  
ATOM   1095  CG2 VAL A  68      -2.236   6.125  -5.881  1.00 90.13           C  
ATOM   1096 HG21 VAL A  68      -3.021   5.753  -6.540  1.00 90.13           H  
ATOM   1097 HG22 VAL A  68      -2.375   5.721  -4.878  1.00 90.13           H  
ATOM   1098 HG23 VAL A  68      -2.271   7.209  -5.777  1.00 90.13           H  
ATOM   1099  N   LEU A  69       1.116   3.332  -7.883  1.00 88.14           N  
ATOM   1100  H   LEU A  69       0.353   3.019  -8.466  1.00 88.14           H  
ATOM   1101  CA  LEU A  69       2.439   3.343  -8.486  1.00 88.14           C  
ATOM   1102  HA  LEU A  69       3.160   3.767  -7.787  1.00 88.14           H  
ATOM   1103  C   LEU A  69       2.383   4.230  -9.712  1.00 88.14           C  
ATOM   1104  CB  LEU A  69       2.866   1.913  -8.787  1.00 88.14           C  
ATOM   1105  HB2 LEU A  69       2.061   1.400  -9.314  1.00 88.14           H  
ATOM   1106  HB3 LEU A  69       3.032   1.480  -7.801  1.00 88.14           H  
ATOM   1107  O   LEU A  69       1.607   3.983 -10.637  1.00 88.14           O  
ATOM   1108  CG  LEU A  69       4.181   1.707  -9.543  1.00 88.14           C  
ATOM   1109  HG  LEU A  69       4.172   2.271 -10.476  1.00 88.14           H  
ATOM   1110  CD1 LEU A  69       5.364   2.142  -8.677  1.00 88.14           C  
ATOM   1111 HD11 LEU A  69       5.313   3.213  -8.475  1.00 88.14           H  
ATOM   1112 HD12 LEU A  69       6.293   1.939  -9.211  1.00 88.14           H  
ATOM   1113 HD13 LEU A  69       5.375   1.591  -7.736  1.00 88.14           H  
ATOM   1114  CD2 LEU A  69       4.345   0.222  -9.857  1.00 88.14           C  
ATOM   1115 HD21 LEU A  69       4.457  -0.358  -8.942  1.00 88.14           H  
ATOM   1116 HD22 LEU A  69       5.238   0.075 -10.465  1.00 88.14           H  
ATOM   1117 HD23 LEU A  69       3.484  -0.141 -10.419  1.00 88.14           H  
ATOM   1118  N   ALA A  70       3.182   5.286  -9.677  1.00 90.09           N  
ATOM   1119  H   ALA A  70       3.801   5.411  -8.889  1.00 90.09           H  
ATOM   1120  CA  ALA A  70       3.232   6.289 -10.718  1.00 90.09           C  
ATOM   1121  HA  ALA A  70       2.696   5.935 -11.598  1.00 90.09           H  
ATOM   1122  C   ALA A  70       4.682   6.550 -11.123  1.00 90.09           C  
ATOM   1123  CB  ALA A  70       2.537   7.555 -10.205  1.00 90.09           C  
ATOM   1124  HB1 ALA A  70       2.593   8.336 -10.963  1.00 90.09           H  
ATOM   1125  HB2 ALA A  70       3.032   7.905  -9.300  1.00 90.09           H  
ATOM   1126  HB3 ALA A  70       1.490   7.343  -9.988  1.00 90.09           H  
ATOM   1127  O   ALA A  70       5.575   6.651 -10.283  1.00 90.09           O  
ATOM   1128  N   ARG A  71       4.905   6.712 -12.426  1.00 86.32           N  
ATOM   1129  H   ARG A  71       4.159   6.458 -13.058  1.00 86.32           H  
ATOM   1130  CA  ARG A  71       6.182   7.169 -12.990  1.00 86.32           C  
ATOM   1131  HA  ARG A  71       6.998   6.829 -12.353  1.00 86.32           H  
ATOM   1132  C   ARG A  71       6.285   8.695 -13.060  1.00 86.32           C  
ATOM   1133  CB  ARG A  71       6.320   6.537 -14.376  1.00 86.32           C  
ATOM   1134  HB2 ARG A  71       5.612   7.005 -15.060  1.00 86.32           H  
ATOM   1135  HB3 ARG A  71       6.076   5.477 -14.301  1.00 86.32           H  
ATOM   1136  O   ARG A  71       7.382   9.248 -13.113  1.00 86.32           O  
ATOM   1137  CG  ARG A  71       7.741   6.678 -14.925  1.00 86.32           C  
ATOM   1138  HG2 ARG A  71       8.450   6.241 -14.223  1.00 86.32           H  
ATOM   1139  HG3 ARG A  71       7.978   7.732 -15.069  1.00 86.32           H  
ATOM   1140  CD  ARG A  71       7.849   5.969 -16.272  1.00 86.32           C  
ATOM   1141  HD2 ARG A  71       7.084   6.370 -16.938  1.00 86.32           H  
ATOM   1142  HD3 ARG A  71       7.675   4.903 -16.126  1.00 86.32           H  
ATOM   1143  NE  ARG A  71       9.182   6.182 -16.858  1.00 86.32           N  
ATOM   1144  HE  ARG A  71       9.863   6.628 -16.260  1.00 86.32           H  
ATOM   1145  NH1 ARG A  71       8.753   5.232 -18.899  1.00 86.32           N  
ATOM   1146 HH11 ARG A  71       9.053   4.953 -19.822  1.00 86.32           H  
ATOM   1147 HH12 ARG A  71       7.816   5.026 -18.583  1.00 86.32           H  
ATOM   1148  NH2 ARG A  71      10.774   6.089 -18.476  1.00 86.32           N  
ATOM   1149 HH21 ARG A  71      11.071   5.803 -19.398  1.00 86.32           H  
ATOM   1150 HH22 ARG A  71      11.427   6.529 -17.843  1.00 86.32           H  
ATOM   1151  CZ  ARG A  71       9.562   5.835 -18.071  1.00 86.32           C  
ATOM   1152  N   ASP A  72       5.143   9.369 -13.085  1.00 89.16           N  
ATOM   1153  H   ASP A  72       4.279   8.855 -12.984  1.00 89.16           H  
ATOM   1154  CA  ASP A  72       5.019  10.804 -13.314  1.00 89.16           C  
ATOM   1155  HA  ASP A  72       5.963  11.288 -13.062  1.00 89.16           H  
ATOM   1156  C   ASP A  72       3.942  11.434 -12.419  1.00 89.16           C  
ATOM   1157  CB  ASP A  72       4.748  11.059 -14.808  1.00 89.16           C  
ATOM   1158  HB2 ASP A  72       5.598  10.698 -15.387  1.00 89.16           H  
ATOM   1159  HB3 ASP A  72       4.661  12.131 -14.983  1.00 89.16           H  
ATOM   1160  O   ASP A  72       3.123  10.757 -11.791  1.00 89.16           O  
ATOM   1161  CG  ASP A  72       3.470  10.365 -15.290  1.00 89.16           C  
ATOM   1162  OD1 ASP A  72       2.387  10.727 -14.776  1.00 89.16           O  
ATOM   1163  OD2 ASP A  72       3.588   9.420 -16.105  1.00 89.16           O  
ATOM   1164  N   GLU A  73       3.957  12.764 -12.350  1.00 90.77           N  
ATOM   1165  H   GLU A  73       4.653  13.269 -12.881  1.00 90.77           H  
ATOM   1166  CA  GLU A  73       3.029  13.541 -11.528  1.00 90.77           C  
ATOM   1167  HA  GLU A  73       3.022  13.137 -10.515  1.00 90.77           H  
ATOM   1168  C   GLU A  73       1.583  13.529 -12.045  1.00 90.77           C  
ATOM   1169  CB  GLU A  73       3.483  15.002 -11.475  1.00 90.77           C  
ATOM   1170  HB2 GLU A  73       2.728  15.563 -10.924  1.00 90.77           H  
ATOM   1171  HB3 GLU A  73       3.526  15.393 -12.491  1.00 90.77           H  
ATOM   1172  O   GLU A  73       0.664  13.824 -11.280  1.00 90.77           O  
ATOM   1173  CG  GLU A  73       4.836  15.225 -10.788  1.00 90.77           C  
ATOM   1174  HG2 GLU A  73       5.617  14.734 -11.367  1.00 90.77           H  
ATOM   1175  HG3 GLU A  73       4.804  14.771  -9.798  1.00 90.77           H  
ATOM   1176  CD  GLU A  73       5.162  16.723 -10.655  1.00 90.77           C  
ATOM   1177  OE1 GLU A  73       6.209  17.020 -10.042  1.00 90.77           O  
ATOM   1178  OE2 GLU A  73       4.362  17.559 -11.155  1.00 90.77           O  
ATOM   1179  N   GLU A  74       1.345  13.224 -13.324  1.00 91.37           N  
ATOM   1180  H   GLU A  74       2.083  12.814 -13.877  1.00 91.37           H  
ATOM   1181  CA  GLU A  74      -0.010  13.207 -13.885  1.00 91.37           C  
ATOM   1182  HA  GLU A  74      -0.513  14.138 -13.625  1.00 91.37           H  
ATOM   1183  C   GLU A  74      -0.823  12.062 -13.272  1.00 91.37           C  
ATOM   1184  CB  GLU A  74       0.050  13.105 -15.417  1.00 91.37           C  
ATOM   1185  HB2 GLU A  74       0.711  13.885 -15.795  1.00 91.37           H  
ATOM   1186  HB3 GLU A  74       0.447  12.132 -15.707  1.00 91.37           H  
ATOM   1187  O   GLU A  74      -1.954  12.263 -12.814  1.00 91.37           O  
ATOM   1188  CG  GLU A  74      -1.343  13.282 -16.040  1.00 91.37           C  
ATOM   1189  HG2 GLU A  74      -1.711  14.277 -15.790  1.00 91.37           H  
ATOM   1190  HG3 GLU A  74      -2.025  12.556 -15.598  1.00 91.37           H  
ATOM   1191  CD  GLU A  74      -1.363  13.102 -17.565  1.00 91.37           C  
ATOM   1192  OE1 GLU A  74      -2.479  12.856 -18.080  1.00 91.37           O  
ATOM   1193  OE2 GLU A  74      -0.299  13.246 -18.205  1.00 91.37           O  
ATOM   1194  N   TRP A  75      -0.214  10.880 -13.164  1.00 88.24           N  
ATOM   1195  H   TRP A  75       0.699  10.776 -13.583  1.00 88.24           H  
ATOM   1196  CA  TRP A  75      -0.818   9.739 -12.478  1.00 88.24           C  
ATOM   1197  HA  TRP A  75      -1.807   9.566 -12.902  1.00 88.24           H  
ATOM   1198  C   TRP A  75      -1.028   9.981 -10.986  1.00 88.24           C  
ATOM   1199  CB  TRP A  75       0.030   8.495 -12.726  1.00 88.24           C  
ATOM   1200  HB2 TRP A  75       1.086   8.761 -12.777  1.00 88.24           H  
ATOM   1201  HB3 TRP A  75      -0.101   7.799 -11.897  1.00 88.24           H  
ATOM   1202  O   TRP A  75      -2.059   9.570 -10.445  1.00 88.24           O  
ATOM   1203  CG  TRP A  75      -0.375   7.793 -13.974  1.00 88.24           C  
ATOM   1204  CD1 TRP A  75       0.065   8.075 -15.218  1.00 88.24           C  
ATOM   1205  HD1 TRP A  75       0.802   8.827 -15.460  1.00 88.24           H  
ATOM   1206  CD2 TRP A  75      -1.361   6.730 -14.120  1.00 88.24           C  
ATOM   1207  CE2 TRP A  75      -1.476   6.412 -15.503  1.00 88.24           C  
ATOM   1208  CE3 TRP A  75      -2.158   5.991 -13.218  1.00 88.24           C  
ATOM   1209  HE3 TRP A  75      -2.072   6.198 -12.161  1.00 88.24           H  
ATOM   1210  NE1 TRP A  75      -0.583   7.258 -16.123  1.00 88.24           N  
ATOM   1211  HE1 TRP A  75      -0.309   7.199 -17.093  1.00 88.24           H  
ATOM   1212  CH2 TRP A  75      -3.079   4.657 -15.045  1.00 88.24           C  
ATOM   1213  HH2 TRP A  75      -3.701   3.836 -15.372  1.00 88.24           H  
ATOM   1214  CZ2 TRP A  75      -2.314   5.388 -15.972  1.00 88.24           C  
ATOM   1215  HZ2 TRP A  75      -2.318   5.147 -17.024  1.00 88.24           H  
ATOM   1216  CZ3 TRP A  75      -3.006   4.963 -13.675  1.00 88.24           C  
ATOM   1217  HZ3 TRP A  75      -3.566   4.372 -12.965  1.00 88.24           H  
ATOM   1218  N   VAL A  76      -0.108  10.696 -10.334  1.00 93.00           N  
ATOM   1219  H   VAL A  76       0.714  10.989 -10.842  1.00 93.00           H  
ATOM   1220  CA  VAL A  76      -0.274  11.115  -8.934  1.00 93.00           C  
ATOM   1221  HA  VAL A  76      -0.480  10.230  -8.332  1.00 93.00           H  
ATOM   1222  C   VAL A  76      -1.489  12.027  -8.783  1.00 93.00           C  
ATOM   1223  CB  VAL A  76       1.007  11.769  -8.389  1.00 93.00           C  
ATOM   1224  HB  VAL A  76       1.328  12.569  -9.056  1.00 93.00           H  
ATOM   1225  O   VAL A  76      -2.365  11.723  -7.977  1.00 93.00           O  
ATOM   1226  CG1 VAL A  76       0.822  12.370  -6.991  1.00 93.00           C  
ATOM   1227 HG11 VAL A  76       0.111  13.195  -7.019  1.00 93.00           H  
ATOM   1228 HG12 VAL A  76       0.458  11.611  -6.299  1.00 93.00           H  
ATOM   1229 HG13 VAL A  76       1.771  12.767  -6.628  1.00 93.00           H  
ATOM   1230  CG2 VAL A  76       2.112  10.710  -8.314  1.00 93.00           C  
ATOM   1231 HG21 VAL A  76       1.740   9.806  -7.832  1.00 93.00           H  
ATOM   1232 HG22 VAL A  76       2.954  11.088  -7.734  1.00 93.00           H  
ATOM   1233 HG23 VAL A  76       2.458  10.462  -9.318  1.00 93.00           H  
ATOM   1234  N   LYS A  77      -1.622  13.067  -9.616  1.00 94.65           N  
ATOM   1235  H   LYS A  77      -0.867  13.255 -10.261  1.00 94.65           H  
ATOM   1236  CA  LYS A  77      -2.782  13.978  -9.597  1.00 94.65           C  
ATOM   1237  HA  LYS A  77      -2.861  14.433  -8.609  1.00 94.65           H  
ATOM   1238  C   LYS A  77      -4.095  13.243  -9.849  1.00 94.65           C  
ATOM   1239  CB  LYS A  77      -2.597  15.076 -10.653  1.00 94.65           C  
ATOM   1240  HB2 LYS A  77      -2.308  14.621 -11.600  1.00 94.65           H  
ATOM   1241  HB3 LYS A  77      -3.541  15.602 -10.797  1.00 94.65           H  
ATOM   1242  O   LYS A  77      -5.097  13.502  -9.181  1.00 94.65           O  
ATOM   1243  CG  LYS A  77      -1.542  16.098 -10.221  1.00 94.65           C  
ATOM   1244  HG2 LYS A  77      -0.642  15.579  -9.892  1.00 94.65           H  
ATOM   1245  HG3 LYS A  77      -1.928  16.677  -9.382  1.00 94.65           H  
ATOM   1246  CD  LYS A  77      -1.180  17.041 -11.373  1.00 94.65           C  
ATOM   1247  HD2 LYS A  77      -0.848  16.444 -12.223  1.00 94.65           H  
ATOM   1248  HD3 LYS A  77      -2.046  17.640 -11.656  1.00 94.65           H  
ATOM   1249  CE  LYS A  77      -0.034  17.939 -10.896  1.00 94.65           C  
ATOM   1250  HE2 LYS A  77      -0.409  18.630 -10.141  1.00 94.65           H  
ATOM   1251  HE3 LYS A  77       0.705  17.301 -10.411  1.00 94.65           H  
ATOM   1252  NZ  LYS A  77       0.624  18.666 -12.006  1.00 94.65           N  
ATOM   1253  HZ1 LYS A  77       0.949  18.004 -12.696  1.00 94.65           H  
ATOM   1254  HZ2 LYS A  77       0.010  19.344 -12.433  1.00 94.65           H  
ATOM   1255  HZ3 LYS A  77       1.458  19.117 -11.658  1.00 94.65           H  
ATOM   1256  N   ARG A  78      -4.107  12.302 -10.801  1.00 92.21           N  
ATOM   1257  H   ARG A  78      -3.263  12.175 -11.341  1.00 92.21           H  
ATOM   1258  CA  ARG A  78      -5.280  11.459 -11.074  1.00 92.21           C  
ATOM   1259  HA  ARG A  78      -6.129  12.107 -11.297  1.00 92.21           H  
ATOM   1260  C   ARG A  78      -5.670  10.640  -9.848  1.00 92.21           C  
ATOM   1261  CB  ARG A  78      -4.995  10.557 -12.282  1.00 92.21           C  
ATOM   1262  HB2 ARG A  78      -4.724  11.181 -13.134  1.00 92.21           H  
ATOM   1263  HB3 ARG A  78      -4.155   9.899 -12.059  1.00 92.21           H  
ATOM   1264  O   ARG A  78      -6.858  10.536  -9.542  1.00 92.21           O  
ATOM   1265  CG  ARG A  78      -6.219   9.706 -12.649  1.00 92.21           C  
ATOM   1266  HG2 ARG A  78      -6.473   9.043 -11.823  1.00 92.21           H  
ATOM   1267  HG3 ARG A  78      -7.065  10.362 -12.857  1.00 92.21           H  
ATOM   1268  CD  ARG A  78      -5.923   8.852 -13.881  1.00 92.21           C  
ATOM   1269  HD2 ARG A  78      -5.653   9.512 -14.706  1.00 92.21           H  
ATOM   1270  HD3 ARG A  78      -5.075   8.203 -13.662  1.00 92.21           H  
ATOM   1271  NE  ARG A  78      -7.092   8.033 -14.255  1.00 92.21           N  
ATOM   1272  HE  ARG A  78      -7.886   8.061 -13.631  1.00 92.21           H  
ATOM   1273  NH1 ARG A  78      -6.197   7.179 -16.185  1.00 92.21           N  
ATOM   1274 HH11 ARG A  78      -6.294   6.666 -17.049  1.00 92.21           H  
ATOM   1275 HH12 ARG A  78      -5.332   7.660 -15.985  1.00 92.21           H  
ATOM   1276  NH2 ARG A  78      -8.279   6.625 -15.606  1.00 92.21           N  
ATOM   1277 HH21 ARG A  78      -8.332   6.056 -16.439  1.00 92.21           H  
ATOM   1278 HH22 ARG A  78      -9.071   6.682 -14.981  1.00 92.21           H  
ATOM   1279  CZ  ARG A  78      -7.185   7.285 -15.341  1.00 92.21           C  
ATOM   1280  N   ALA A  79      -4.691  10.059  -9.165  1.00 93.31           N  
ATOM   1281  H   ALA A  79      -3.735  10.176  -9.469  1.00 93.31           H  
ATOM   1282  CA  ALA A  79      -4.949   9.267  -7.979  1.00 93.31           C  
ATOM   1283  HA  ALA A  79      -5.756   8.567  -8.195  1.00 93.31           H  
ATOM   1284  C   ALA A  79      -5.392  10.117  -6.785  1.00 93.31           C  
ATOM   1285  CB  ALA A  79      -3.710   8.460  -7.648  1.00 93.31           C  
ATOM   1286  HB1 ALA A  79      -3.375   7.896  -8.519  1.00 93.31           H  
ATOM   1287  HB2 ALA A  79      -2.907   9.111  -7.302  1.00 93.31           H  
ATOM   1288  HB3 ALA A  79      -4.011   7.773  -6.857  1.00 93.31           H  
ATOM   1289  O   ALA A  79      -6.323   9.723  -6.096  1.00 93.31           O  
ATOM   1290  N   GLU A  80      -4.799  11.292  -6.569  1.00 93.74           N  
ATOM   1291  H   GLU A  80      -3.999  11.544  -7.133  1.00 93.74           H  
ATOM   1292  CA  GLU A  80      -5.220  12.232  -5.523  1.00 93.74           C  
ATOM   1293  HA  GLU A  80      -5.180  11.733  -4.555  1.00 93.74           H  
ATOM   1294  C   GLU A  80      -6.675  12.674  -5.735  1.00 93.74           C  
ATOM   1295  CB  GLU A  80      -4.263  13.437  -5.479  1.00 93.74           C  
ATOM   1296  HB2 GLU A  80      -4.716  14.225  -4.877  1.00 93.74           H  
ATOM   1297  HB3 GLU A  80      -4.121  13.812  -6.493  1.00 93.74           H  
ATOM   1298  O   GLU A  80      -7.486  12.564  -4.814  1.00 93.74           O  
ATOM   1299  CG  GLU A  80      -2.904  13.071  -4.849  1.00 93.74           C  
ATOM   1300  HG2 GLU A  80      -2.482  12.212  -5.371  1.00 93.74           H  
ATOM   1301  HG3 GLU A  80      -3.079  12.767  -3.818  1.00 93.74           H  
ATOM   1302  CD  GLU A  80      -1.872  14.217  -4.873  1.00 93.74           C  
ATOM   1303  OE1 GLU A  80      -0.932  14.178  -4.032  1.00 93.74           O  
ATOM   1304  OE2 GLU A  80      -1.983  15.097  -5.756  1.00 93.74           O  
ATOM   1305  N   LYS A  81      -7.048  13.037  -6.969  1.00 95.21           N  
ATOM   1306  H   LYS A  81      -6.327  13.139  -7.669  1.00 95.21           H  
ATOM   1307  CA  LYS A  81      -8.439  13.352  -7.325  1.00 95.21           C  
ATOM   1308  HA  LYS A  81      -8.781  14.170  -6.691  1.00 95.21           H  
ATOM   1309  C   LYS A  81      -9.383  12.175  -7.059  1.00 95.21           C  
ATOM   1310  CB  LYS A  81      -8.488  13.800  -8.791  1.00 95.21           C  
ATOM   1311  HB2 LYS A  81      -7.828  14.658  -8.920  1.00 95.21           H  
ATOM   1312  HB3 LYS A  81      -8.138  12.991  -9.434  1.00 95.21           H  
ATOM   1313  O   LYS A  81     -10.425  12.343  -6.431  1.00 95.21           O  
ATOM   1314  CG  LYS A  81      -9.912  14.196  -9.195  1.00 95.21           C  
ATOM   1315  HG2 LYS A  81     -10.575  13.339  -9.080  1.00 95.21           H  
ATOM   1316  HG3 LYS A  81     -10.259  14.999  -8.544  1.00 95.21           H  
ATOM   1317  CD  LYS A  81      -9.972  14.659 -10.650  1.00 95.21           C  
ATOM   1318  HD2 LYS A  81      -9.603  13.862 -11.297  1.00 95.21           H  
ATOM   1319  HD3 LYS A  81      -9.364  15.555 -10.775  1.00 95.21           H  
ATOM   1320  CE  LYS A  81     -11.437  14.956 -10.964  1.00 95.21           C  
ATOM   1321  HE2 LYS A  81     -12.015  14.058 -10.746  1.00 95.21           H  
ATOM   1322  HE3 LYS A  81     -11.792  15.735 -10.289  1.00 95.21           H  
ATOM   1323  NZ  LYS A  81     -11.638  15.342 -12.376  1.00 95.21           N  
ATOM   1324  HZ1 LYS A  81     -11.331  14.588 -12.973  1.00 95.21           H  
ATOM   1325  HZ2 LYS A  81     -11.124  16.186 -12.584  1.00 95.21           H  
ATOM   1326  HZ3 LYS A  81     -12.625  15.493 -12.529  1.00 95.21           H  
ATOM   1327  N   LEU A  82      -9.017  10.969  -7.497  1.00 93.75           N  
ATOM   1328  H   LEU A  82      -8.149  10.884  -8.007  1.00 93.75           H  
ATOM   1329  CA  LEU A  82      -9.823   9.773  -7.238  1.00 93.75           C  
ATOM   1330  HA  LEU A  82     -10.834   9.972  -7.594  1.00 93.75           H  
ATOM   1331  C   LEU A  82      -9.913   9.473  -5.731  1.00 93.75           C  
ATOM   1332  CB  LEU A  82      -9.225   8.596  -8.029  1.00 93.75           C  
ATOM   1333  HB2 LEU A  82      -9.122   8.895  -9.072  1.00 93.75           H  
ATOM   1334  HB3 LEU A  82      -8.229   8.388  -7.639  1.00 93.75           H  
ATOM   1335  O   LEU A  82     -10.935   8.984  -5.251  1.00 93.75           O  
ATOM   1336  CG  LEU A  82     -10.062   7.304  -7.976  1.00 93.75           C  
ATOM   1337  HG  LEU A  82     -10.236   7.014  -6.939  1.00 93.75           H  
ATOM   1338  CD1 LEU A  82     -11.422   7.448  -8.660  1.00 93.75           C  
ATOM   1339 HD11 LEU A  82     -11.965   6.504  -8.618  1.00 93.75           H  
ATOM   1340 HD12 LEU A  82     -11.290   7.758  -9.697  1.00 93.75           H  
ATOM   1341 HD13 LEU A  82     -12.018   8.205  -8.150  1.00 93.75           H  
ATOM   1342  CD2 LEU A  82      -9.311   6.167  -8.672  1.00 93.75           C  
ATOM   1343 HD21 LEU A  82      -9.175   6.401  -9.728  1.00 93.75           H  
ATOM   1344 HD22 LEU A  82      -9.869   5.236  -8.570  1.00 93.75           H  
ATOM   1345 HD23 LEU A  82      -8.329   6.046  -8.214  1.00 93.75           H  
ATOM   1346  N   ALA A  83      -8.855   9.762  -4.972  1.00 93.62           N  
ATOM   1347  H   ALA A  83      -8.025  10.126  -5.417  1.00 93.62           H  
ATOM   1348  CA  ALA A  83      -8.817   9.563  -3.533  1.00 93.62           C  
ATOM   1349  HA  ALA A  83      -9.156   8.545  -3.343  1.00 93.62           H  
ATOM   1350  C   ALA A  83      -9.779  10.502  -2.798  1.00 93.62           C  
ATOM   1351  CB  ALA A  83      -7.372   9.707  -3.033  1.00 93.62           C  
ATOM   1352  HB1 ALA A  83      -7.014  10.723  -3.193  1.00 93.62           H  
ATOM   1353  HB2 ALA A  83      -7.314   9.482  -1.968  1.00 93.62           H  
ATOM   1354  HB3 ALA A  83      -6.721   9.016  -3.570  1.00 93.62           H  
ATOM   1355  O   ALA A  83     -10.401  10.087  -1.819  1.00 93.62           O  
ATOM   1356  N   GLU A  84      -9.920  11.739  -3.269  1.00 93.45           N  
ATOM   1357  H   GLU A  84      -9.336  12.032  -4.039  1.00 93.45           H  
ATOM   1358  CA  GLU A  84     -10.931  12.685  -2.792  1.00 93.45           C  
ATOM   1359  HA  GLU A  84     -10.883  12.759  -1.705  1.00 93.45           H  
ATOM   1360  C   GLU A  84     -12.347  12.215  -3.147  1.00 93.45           C  
ATOM   1361  CB  GLU A  84     -10.662  14.075  -3.382  1.00 93.45           C  
ATOM   1362  HB2 GLU A  84     -10.572  13.994  -4.465  1.00 93.45           H  
ATOM   1363  HB3 GLU A  84     -11.507  14.723  -3.151  1.00 93.45           H  
ATOM   1364  O   GLU A  84     -13.190  12.099  -2.257  1.00 93.45           O  
ATOM   1365  CG  GLU A  84      -9.390  14.708  -2.802  1.00 93.45           C  
ATOM   1366  HG2 GLU A  84      -9.549  14.880  -1.737  1.00 93.45           H  
ATOM   1367  HG3 GLU A  84      -8.556  14.012  -2.895  1.00 93.45           H  
ATOM   1368  CD  GLU A  84      -9.011  16.032  -3.481  1.00 93.45           C  
ATOM   1369  OE1 GLU A  84      -7.973  16.586  -3.058  1.00 93.45           O  
ATOM   1370  OE2 GLU A  84      -9.753  16.489  -4.382  1.00 93.45           O  
ATOM   1371  N   GLU A  85     -12.588  11.855  -4.414  1.00 93.84           N  
ATOM   1372  H   GLU A  85     -11.853  12.000  -5.092  1.00 93.84           H  
ATOM   1373  CA  GLU A  85     -13.890  11.372  -4.902  1.00 93.84           C  
ATOM   1374  HA  GLU A  85     -14.638  12.155  -4.777  1.00 93.84           H  
ATOM   1375  C   GLU A  85     -14.390  10.140  -4.131  1.00 93.84           C  
ATOM   1376  CB  GLU A  85     -13.787  11.012  -6.396  1.00 93.84           C  
ATOM   1377  HB2 GLU A  85     -12.915  10.373  -6.544  1.00 93.84           H  
ATOM   1378  HB3 GLU A  85     -14.673  10.443  -6.679  1.00 93.84           H  
ATOM   1379  O   GLU A  85     -15.578  10.021  -3.831  1.00 93.84           O  
ATOM   1380  CG  GLU A  85     -13.694  12.232  -7.329  1.00 93.84           C  
ATOM   1381  HG2 GLU A  85     -14.626  12.793  -7.252  1.00 93.84           H  
ATOM   1382  HG3 GLU A  85     -12.890  12.887  -6.991  1.00 93.84           H  
ATOM   1383  CD  GLU A  85     -13.450  11.859  -8.806  1.00 93.84           C  
ATOM   1384  OE1 GLU A  85     -13.266  12.796  -9.624  1.00 93.84           O  
ATOM   1385  OE2 GLU A  85     -13.452  10.651  -9.146  1.00 93.84           O  
ATOM   1386  N   LEU A  86     -13.483   9.222  -3.787  1.00 93.18           N  
ATOM   1387  H   LEU A  86     -12.536   9.367  -4.105  1.00 93.18           H  
ATOM   1388  CA  LEU A  86     -13.808   7.978  -3.087  1.00 93.18           C  
ATOM   1389  HA  LEU A  86     -14.858   7.746  -3.266  1.00 93.18           H  
ATOM   1390  C   LEU A  86     -13.682   8.071  -1.559  1.00 93.18           C  
ATOM   1391  CB  LEU A  86     -12.961   6.833  -3.666  1.00 93.18           C  
ATOM   1392  HB2 LEU A  86     -13.187   5.925  -3.106  1.00 93.18           H  
ATOM   1393  HB3 LEU A  86     -11.909   7.075  -3.518  1.00 93.18           H  
ATOM   1394  O   LEU A  86     -13.866   7.057  -0.882  1.00 93.18           O  
ATOM   1395  CG  LEU A  86     -13.183   6.535  -5.158  1.00 93.18           C  
ATOM   1396  HG  LEU A  86     -12.923   7.401  -5.767  1.00 93.18           H  
ATOM   1397  CD1 LEU A  86     -12.287   5.363  -5.555  1.00 93.18           C  
ATOM   1398 HD11 LEU A  86     -11.250   5.595  -5.309  1.00 93.18           H  
ATOM   1399 HD12 LEU A  86     -12.369   5.181  -6.626  1.00 93.18           H  
ATOM   1400 HD13 LEU A  86     -12.607   4.474  -5.011  1.00 93.18           H  
ATOM   1401  CD2 LEU A  86     -14.625   6.126  -5.469  1.00 93.18           C  
ATOM   1402 HD21 LEU A  86     -14.711   5.860  -6.522  1.00 93.18           H  
ATOM   1403 HD22 LEU A  86     -15.291   6.969  -5.284  1.00 93.18           H  
ATOM   1404 HD23 LEU A  86     -14.923   5.280  -4.849  1.00 93.18           H  
ATOM   1405  N   ASN A  87     -13.370   9.250  -1.003  1.00 92.38           N  
ATOM   1406  H   ASN A  87     -13.267  10.048  -1.614  1.00 92.38           H  
ATOM   1407  CA  ASN A  87     -13.123   9.446   0.430  1.00 92.38           C  
ATOM   1408  HA  ASN A  87     -12.648  10.422   0.537  1.00 92.38           H  
ATOM   1409  C   ASN A  87     -12.124   8.413   1.002  1.00 92.38           C  
ATOM   1410  CB  ASN A  87     -14.472   9.497   1.163  1.00 92.38           C  
ATOM   1411  HB2 ASN A  87     -15.129  10.200   0.650  1.00 92.38           H  
ATOM   1412  HB3 ASN A  87     -14.930   8.508   1.129  1.00 92.38           H  
ATOM   1413  O   ASN A  87     -12.374   7.737   2.008  1.00 92.38           O  
ATOM   1414  CG  ASN A  87     -14.361   9.939   2.610  1.00 92.38           C  
ATOM   1415  ND2 ASN A  87     -15.371   9.662   3.402  1.00 92.38           N  
ATOM   1416 HD21 ASN A  87     -15.362  10.176   4.271  1.00 92.38           H  
ATOM   1417 HD22 ASN A  87     -16.198   9.255   2.990  1.00 92.38           H  
ATOM   1418  OD1 ASN A  87     -13.426  10.574   3.062  1.00 92.38           O  
ATOM   1419  N   VAL A  88     -11.000   8.245   0.301  1.00 91.30           N  
ATOM   1420  H   VAL A  88     -10.866   8.840  -0.503  1.00 91.30           H  
ATOM   1421  CA  VAL A  88      -9.949   7.283   0.643  1.00 91.30           C  
ATOM   1422  HA  VAL A  88     -10.392   6.288   0.693  1.00 91.30           H  
ATOM   1423  C   VAL A  88      -9.348   7.607   2.002  1.00 91.30           C  
ATOM   1424  CB  VAL A  88      -8.854   7.265  -0.425  1.00 91.30           C  
ATOM   1425  HB  VAL A  88      -8.564   8.293  -0.640  1.00 91.30           H  
ATOM   1426  O   VAL A  88      -8.826   8.699   2.235  1.00 91.30           O  
ATOM   1427  CG1 VAL A  88      -7.605   6.495   0.001  1.00 91.30           C  
ATOM   1428 HG11 VAL A  88      -7.146   6.953   0.878  1.00 91.30           H  
ATOM   1429 HG12 VAL A  88      -6.862   6.557  -0.794  1.00 91.30           H  
ATOM   1430 HG13 VAL A  88      -7.846   5.452   0.205  1.00 91.30           H  
ATOM   1431  CG2 VAL A  88      -9.375   6.604  -1.696  1.00 91.30           C  
ATOM   1432 HG21 VAL A  88      -9.597   5.552  -1.514  1.00 91.30           H  
ATOM   1433 HG22 VAL A  88     -10.278   7.112  -2.035  1.00 91.30           H  
ATOM   1434 HG23 VAL A  88      -8.606   6.684  -2.464  1.00 91.30           H  
ATOM   1435  N   ARG A  89      -9.355   6.602   2.879  1.00 91.67           N  
ATOM   1436  H   ARG A  89      -9.730   5.719   2.563  1.00 91.67           H  
ATOM   1437  CA  ARG A  89      -8.876   6.709   4.260  1.00 91.67           C  
ATOM   1438  HA  ARG A  89      -9.057   7.720   4.625  1.00 91.67           H  
ATOM   1439  C   ARG A  89      -7.375   6.526   4.393  1.00 91.67           C  
ATOM   1440  CB  ARG A  89      -9.621   5.680   5.119  1.00 91.67           C  
ATOM   1441  HB2 ARG A  89      -9.187   5.683   6.119  1.00 91.67           H  
ATOM   1442  HB3 ARG A  89      -9.478   4.686   4.697  1.00 91.67           H  
ATOM   1443  O   ARG A  89      -6.774   7.129   5.272  1.00 91.67           O  
ATOM   1444  CG  ARG A  89     -11.124   5.959   5.243  1.00 91.67           C  
ATOM   1445  HG2 ARG A  89     -11.594   5.921   4.261  1.00 91.67           H  
ATOM   1446  HG3 ARG A  89     -11.570   5.188   5.872  1.00 91.67           H  
ATOM   1447  CD  ARG A  89     -11.372   7.329   5.877  1.00 91.67           C  
ATOM   1448  HD2 ARG A  89     -10.998   8.109   5.213  1.00 91.67           H  
ATOM   1449  HD3 ARG A  89     -10.834   7.382   6.824  1.00 91.67           H  
ATOM   1450  NE  ARG A  89     -12.800   7.576   6.101  1.00 91.67           N  
ATOM   1451  HE  ARG A  89     -13.454   6.990   5.602  1.00 91.67           H  
ATOM   1452  NH1 ARG A  89     -12.497   9.549   7.236  1.00 91.67           N  
ATOM   1453 HH11 ARG A  89     -12.861  10.392   7.656  1.00 91.67           H  
ATOM   1454 HH12 ARG A  89     -11.496   9.464   7.131  1.00 91.67           H  
ATOM   1455  NH2 ARG A  89     -14.568   8.788   6.847  1.00 91.67           N  
ATOM   1456 HH21 ARG A  89     -14.919   9.593   7.346  1.00 91.67           H  
ATOM   1457 HH22 ARG A  89     -15.193   8.134   6.398  1.00 91.67           H  
ATOM   1458  CZ  ARG A  89     -13.278   8.636   6.723  1.00 91.67           C  
ATOM   1459  N   ILE A  90      -6.781   5.705   3.538  1.00 91.70           N  
ATOM   1460  H   ILE A  90      -7.346   5.257   2.832  1.00 91.70           H  
ATOM   1461  CA  ILE A  90      -5.335   5.496   3.488  1.00 91.70           C  
ATOM   1462  HA  ILE A  90      -4.826   6.299   4.021  1.00 91.70           H  
ATOM   1463  C   ILE A  90      -4.922   5.547   2.027  1.00 91.70           C  
ATOM   1464  CB  ILE A  90      -4.929   4.160   4.138  1.00 91.70           C  
ATOM   1465  HB  ILE A  90      -5.374   3.357   3.551  1.00 91.70           H  
ATOM   1466  O   ILE A  90      -5.431   4.769   1.217  1.00 91.70           O  
ATOM   1467  CG1 ILE A  90      -5.458   4.054   5.587  1.00 91.70           C  
ATOM   1468 HG12 ILE A  90      -6.548   4.027   5.563  1.00 91.70           H  
ATOM   1469 HG13 ILE A  90      -5.149   4.930   6.157  1.00 91.70           H  
ATOM   1470  CG2 ILE A  90      -3.399   3.992   4.078  1.00 91.70           C  
ATOM   1471 HG21 ILE A  90      -3.034   4.073   3.054  1.00 91.70           H  
ATOM   1472 HG22 ILE A  90      -2.913   4.752   4.689  1.00 91.70           H  
ATOM   1473 HG23 ILE A  90      -3.113   3.003   4.435  1.00 91.70           H  
ATOM   1474  CD1 ILE A  90      -4.990   2.798   6.328  1.00 91.70           C  
ATOM   1475 HD11 ILE A  90      -4.983   1.938   5.659  1.00 91.70           H  
ATOM   1476 HD12 ILE A  90      -3.975   2.946   6.697  1.00 91.70           H  
ATOM   1477 HD13 ILE A  90      -5.651   2.602   7.173  1.00 91.70           H  
ATOM   1478  N   LEU A  91      -4.017   6.470   1.715  1.00 93.75           N  
ATOM   1479  H   LEU A  91      -3.624   7.026   2.461  1.00 93.75           H  
ATOM   1480  CA  LEU A  91      -3.442   6.640   0.388  1.00 93.75           C  
ATOM   1481  HA  LEU A  91      -3.864   5.901  -0.293  1.00 93.75           H  
ATOM   1482  C   LEU A  91      -1.936   6.402   0.486  1.00 93.75           C  
ATOM   1483  CB  LEU A  91      -3.816   8.037  -0.135  1.00 93.75           C  
ATOM   1484  HB2 LEU A  91      -4.901   8.092  -0.227  1.00 93.75           H  
ATOM   1485  HB3 LEU A  91      -3.507   8.775   0.604  1.00 93.75           H  
ATOM   1486  O   LEU A  91      -1.257   7.092   1.246  1.00 93.75           O  
ATOM   1487  CG  LEU A  91      -3.185   8.438  -1.478  1.00 93.75           C  
ATOM   1488  HG  LEU A  91      -2.099   8.403  -1.391  1.00 93.75           H  
ATOM   1489  CD1 LEU A  91      -3.630   7.525  -2.618  1.00 93.75           C  
ATOM   1490 HD11 LEU A  91      -3.204   7.885  -3.555  1.00 93.75           H  
ATOM   1491 HD12 LEU A  91      -4.716   7.534  -2.705  1.00 93.75           H  
ATOM   1492 HD13 LEU A  91      -3.274   6.508  -2.455  1.00 93.75           H  
ATOM   1493  CD2 LEU A  91      -3.607   9.872  -1.799  1.00 93.75           C  
ATOM   1494 HD21 LEU A  91      -3.298  10.140  -2.809  1.00 93.75           H  
ATOM   1495 HD22 LEU A  91      -4.691   9.973  -1.744  1.00 93.75           H  
ATOM   1496 HD23 LEU A  91      -3.137  10.563  -1.099  1.00 93.75           H  
ATOM   1497  N   VAL A  92      -1.440   5.423  -0.267  1.00 92.86           N  
ATOM   1498  H   VAL A  92      -2.082   4.891  -0.838  1.00 92.86           H  
ATOM   1499  CA  VAL A  92      -0.008   5.147  -0.431  1.00 92.86           C  
ATOM   1500  HA  VAL A  92       0.573   5.804   0.216  1.00 92.86           H  
ATOM   1501  C   VAL A  92       0.357   5.445  -1.878  1.00 92.86           C  
ATOM   1502  CB  VAL A  92       0.340   3.693  -0.062  1.00 92.86           C  
ATOM   1503  HB  VAL A  92      -0.239   3.021  -0.694  1.00 92.86           H  
ATOM   1504  O   VAL A  92      -0.202   4.833  -2.787  1.00 92.86           O  
ATOM   1505  CG1 VAL A  92       1.835   3.400  -0.260  1.00 92.86           C  
ATOM   1506 HG11 VAL A  92       2.092   3.468  -1.317  1.00 92.86           H  
ATOM   1507 HG12 VAL A  92       2.439   4.114   0.299  1.00 92.86           H  
ATOM   1508 HG13 VAL A  92       2.066   2.390   0.078  1.00 92.86           H  
ATOM   1509  CG2 VAL A  92      -0.002   3.374   1.398  1.00 92.86           C  
ATOM   1510 HG21 VAL A  92       0.204   2.322   1.597  1.00 92.86           H  
ATOM   1511 HG22 VAL A  92      -1.058   3.564   1.593  1.00 92.86           H  
ATOM   1512 HG23 VAL A  92       0.614   3.983   2.058  1.00 92.86           H  
ATOM   1513  N   ILE A  93       1.276   6.381  -2.086  1.00 91.22           N  
ATOM   1514  H   ILE A  93       1.707   6.818  -1.284  1.00 91.22           H  
ATOM   1515  CA  ILE A  93       1.781   6.762  -3.405  1.00 91.22           C  
ATOM   1516  HA  ILE A  93       1.280   6.166  -4.167  1.00 91.22           H  
ATOM   1517  C   ILE A  93       3.259   6.440  -3.464  1.00 91.22           C  
ATOM   1518  CB  ILE A  93       1.539   8.253  -3.724  1.00 91.22           C  
ATOM   1519  HB  ILE A  93       2.136   8.847  -3.032  1.00 91.22           H  
ATOM   1520  O   ILE A  93       4.015   6.817  -2.569  1.00 91.22           O  
ATOM   1521  CG1 ILE A  93       0.062   8.631  -3.499  1.00 91.22           C  
ATOM   1522 HG12 ILE A  93      -0.585   7.970  -4.076  1.00 91.22           H  
ATOM   1523 HG13 ILE A  93      -0.161   8.497  -2.441  1.00 91.22           H  
ATOM   1524  CG2 ILE A  93       2.019   8.596  -5.149  1.00 91.22           C  
ATOM   1525 HG21 ILE A  93       1.891   9.660  -5.346  1.00 91.22           H  
ATOM   1526 HG22 ILE A  93       1.456   8.024  -5.886  1.00 91.22           H  
ATOM   1527 HG23 ILE A  93       3.081   8.380  -5.264  1.00 91.22           H  
ATOM   1528  CD1 ILE A  93      -0.272  10.084  -3.843  1.00 91.22           C  
ATOM   1529 HD11 ILE A  93      -1.205  10.374  -3.360  1.00 91.22           H  
ATOM   1530 HD12 ILE A  93       0.517  10.751  -3.497  1.00 91.22           H  
ATOM   1531 HD13 ILE A  93      -0.404  10.178  -4.921  1.00 91.22           H  
ATOM   1532  N   VAL A  94       3.668   5.785  -4.541  1.00 90.90           N  
ATOM   1533  H   VAL A  94       2.982   5.443  -5.198  1.00 90.90           H  
ATOM   1534  CA  VAL A  94       5.071   5.557  -4.853  1.00 90.90           C  
ATOM   1535  HA  VAL A  94       5.680   6.047  -4.093  1.00 90.90           H  
ATOM   1536  C   VAL A  94       5.389   6.209  -6.187  1.00 90.90           C  
ATOM   1537  CB  VAL A  94       5.428   4.070  -4.789  1.00 90.90           C  
ATOM   1538  HB  VAL A  94       4.895   3.517  -5.563  1.00 90.90           H  
ATOM   1539  O   VAL A  94       4.801   5.860  -7.210  1.00 90.90           O  
ATOM   1540  CG1 VAL A  94       6.938   3.910  -4.996  1.00 90.90           C  
ATOM   1541 HG11 VAL A  94       7.200   2.852  -4.998  1.00 90.90           H  
ATOM   1542 HG12 VAL A  94       7.235   4.314  -5.964  1.00 90.90           H  
ATOM   1543 HG13 VAL A  94       7.488   4.418  -4.203  1.00 90.90           H  
ATOM   1544  CG2 VAL A  94       5.005   3.548  -3.403  1.00 90.90           C  
ATOM   1545 HG21 VAL A  94       5.446   2.574  -3.191  1.00 90.90           H  
ATOM   1546 HG22 VAL A  94       5.331   4.240  -2.627  1.00 90.90           H  
ATOM   1547 HG23 VAL A  94       3.920   3.445  -3.363  1.00 90.90           H  
ATOM   1548  N   LEU A  95       6.299   7.181  -6.144  1.00 91.10           N  
ATOM   1549  H   LEU A  95       6.708   7.398  -5.246  1.00 91.10           H  
ATOM   1550  CA  LEU A  95       6.724   7.986  -7.284  1.00 91.10           C  
ATOM   1551  HA  LEU A  95       6.420   7.495  -8.209  1.00 91.10           H  
ATOM   1552  C   LEU A  95       8.248   8.113  -7.279  1.00 91.10           C  
ATOM   1553  CB  LEU A  95       6.041   9.368  -7.204  1.00 91.10           C  
ATOM   1554  HB2 LEU A  95       6.263   9.803  -6.229  1.00 91.10           H  
ATOM   1555  HB3 LEU A  95       4.961   9.238  -7.277  1.00 91.10           H  
ATOM   1556  O   LEU A  95       8.795   8.780  -6.407  1.00 91.10           O  
ATOM   1557  CG  LEU A  95       6.510  10.353  -8.296  1.00 91.10           C  
ATOM   1558  HG  LEU A  95       7.598  10.412  -8.299  1.00 91.10           H  
ATOM   1559  CD1 LEU A  95       6.049   9.925  -9.688  1.00 91.10           C  
ATOM   1560 HD11 LEU A  95       6.316  10.690 -10.417  1.00 91.10           H  
ATOM   1561 HD12 LEU A  95       6.547   8.999  -9.973  1.00 91.10           H  
ATOM   1562 HD13 LEU A  95       4.969   9.777  -9.704  1.00 91.10           H  
ATOM   1563  CD2 LEU A  95       5.997  11.767  -8.027  1.00 91.10           C  
ATOM   1564 HD21 LEU A  95       6.271  12.076  -7.019  1.00 91.10           H  
ATOM   1565 HD22 LEU A  95       4.914  11.812  -8.146  1.00 91.10           H  
ATOM   1566 HD23 LEU A  95       6.451  12.459  -8.736  1.00 91.10           H  
ATOM   1567  N   ASN A  96       8.931   7.518  -8.262  1.00 86.32           N  
ATOM   1568  H   ASN A  96       8.404   7.008  -8.957  1.00 86.32           H  
ATOM   1569  CA  ASN A  96      10.376   7.689  -8.499  1.00 86.32           C  
ATOM   1570  HA  ASN A  96      10.699   6.869  -9.140  1.00 86.32           H  
ATOM   1571  C   ASN A  96      11.246   7.564  -7.228  1.00 86.32           C  
ATOM   1572  CB  ASN A  96      10.605   8.998  -9.282  1.00 86.32           C  
ATOM   1573  HB2 ASN A  96      10.224   9.838  -8.701  1.00 86.32           H  
ATOM   1574  HB3 ASN A  96      11.674   9.148  -9.437  1.00 86.32           H  
ATOM   1575  O   ASN A  96      12.105   8.400  -6.959  1.00 86.32           O  
ATOM   1576  CG  ASN A  96       9.946   8.968 -10.648  1.00 86.32           C  
ATOM   1577  ND2 ASN A  96       9.437  10.077 -11.128  1.00 86.32           N  
ATOM   1578 HD21 ASN A  96       9.461  10.934 -10.594  1.00 86.32           H  
ATOM   1579 HD22 ASN A  96       8.881   9.962 -11.963  1.00 86.32           H  
ATOM   1580  OD1 ASN A  96       9.860   7.941 -11.299  1.00 86.32           O  
ATOM   1581  N   GLY A  97      10.982   6.537  -6.414  1.00 87.01           N  
ATOM   1582  H   GLY A  97      10.278   5.873  -6.702  1.00 87.01           H  
ATOM   1583  CA  GLY A  97      11.687   6.306  -5.151  1.00 87.01           C  
ATOM   1584  HA2 GLY A  97      11.575   5.255  -4.883  1.00 87.01           H  
ATOM   1585  HA3 GLY A  97      12.745   6.536  -5.272  1.00 87.01           H  
ATOM   1586  C   GLY A  97      11.192   7.114  -3.960  1.00 87.01           C  
ATOM   1587  O   GLY A  97      11.751   6.992  -2.881  1.00 87.01           O  
ATOM   1588  N   ARG A  98      10.126   7.898  -4.093  1.00 93.66           N  
ATOM   1589  H   ARG A  98       9.736   8.039  -5.014  1.00 93.66           H  
ATOM   1590  CA  ARG A  98       9.456   8.530  -2.956  1.00 93.66           C  
ATOM   1591  HA  ARG A  98      10.117   8.509  -2.089  1.00 93.66           H  
ATOM   1592  C   ARG A  98       8.210   7.756  -2.590  1.00 93.66           C  
ATOM   1593  CB  ARG A  98       9.153   9.998  -3.246  1.00 93.66           C  
ATOM   1594  HB2 ARG A  98       8.503  10.084  -4.117  1.00 93.66           H  
ATOM   1595  HB3 ARG A  98       8.646  10.431  -2.384  1.00 93.66           H  
ATOM   1596  O   ARG A  98       7.364   7.498  -3.441  1.00 93.66           O  
ATOM   1597  CG  ARG A  98      10.461  10.753  -3.491  1.00 93.66           C  
ATOM   1598  HG2 ARG A  98      10.945  10.381  -4.394  1.00 93.66           H  
ATOM   1599  HG3 ARG A  98      11.131  10.618  -2.642  1.00 93.66           H  
ATOM   1600  CD  ARG A  98      10.166  12.232  -3.665  1.00 93.66           C  
ATOM   1601  HD2 ARG A  98       9.445  12.358  -4.473  1.00 93.66           H  
ATOM   1602  HD3 ARG A  98       9.739  12.615  -2.738  1.00 93.66           H  
ATOM   1603  NE  ARG A  98      11.399  12.960  -3.971  1.00 93.66           N  
ATOM   1604  HE  ARG A  98      12.281  12.505  -3.783  1.00 93.66           H  
ATOM   1605  NH1 ARG A  98      10.402  14.960  -4.465  1.00 93.66           N  
ATOM   1606 HH11 ARG A  98      10.476  15.935  -4.717  1.00 93.66           H  
ATOM   1607 HH12 ARG A  98       9.562  14.605  -4.032  1.00 93.66           H  
ATOM   1608  NH2 ARG A  98      12.643  14.695  -4.623  1.00 93.66           N  
ATOM   1609 HH21 ARG A  98      13.427  14.124  -4.341  1.00 93.66           H  
ATOM   1610 HH22 ARG A  98      12.772  15.673  -4.843  1.00 93.66           H  
ATOM   1611  CZ  ARG A  98      11.467  14.208  -4.363  1.00 93.66           C  
ATOM   1612  N   VAL A  99       8.093   7.413  -1.316  1.00 94.47           N  
ATOM   1613  H   VAL A  99       8.854   7.663  -0.700  1.00 94.47           H  
ATOM   1614  CA  VAL A  99       6.895   6.834  -0.716  1.00 94.47           C  
ATOM   1615  HA  VAL A  99       6.235   6.458  -1.497  1.00 94.47           H  
ATOM   1616  C   VAL A  99       6.180   7.942   0.045  1.00 94.47           C  
ATOM   1617  CB  VAL A  99       7.254   5.655   0.207  1.00 94.47           C  
ATOM   1618  HB  VAL A  99       7.913   6.009   1.000  1.00 94.47           H  
ATOM   1619  O   VAL A  99       6.705   8.447   1.035  1.00 94.47           O  
ATOM   1620  CG1 VAL A  99       6.000   5.061   0.858  1.00 94.47           C  
ATOM   1621 HG11 VAL A  99       5.486   5.823   1.444  1.00 94.47           H  
ATOM   1622 HG12 VAL A  99       5.325   4.675   0.093  1.00 94.47           H  
ATOM   1623 HG13 VAL A  99       6.291   4.260   1.537  1.00 94.47           H  
ATOM   1624  CG2 VAL A  99       7.982   4.539  -0.553  1.00 94.47           C  
ATOM   1625 HG21 VAL A  99       7.366   4.174  -1.375  1.00 94.47           H  
ATOM   1626 HG22 VAL A  99       8.924   4.913  -0.954  1.00 94.47           H  
ATOM   1627 HG23 VAL A  99       8.206   3.714   0.124  1.00 94.47           H  
ATOM   1628  N   ARG A 100       4.974   8.303  -0.391  1.00 96.32           N  
ATOM   1629  H   ARG A 100       4.620   7.836  -1.214  1.00 96.32           H  
ATOM   1630  CA  ARG A 100       4.062   9.185   0.344  1.00 96.32           C  
ATOM   1631  HA  ARG A 100       4.610   9.655   1.161  1.00 96.32           H  
ATOM   1632  C   ARG A 100       2.941   8.362   0.954  1.00 96.32           C  
ATOM   1633  CB  ARG A 100       3.516  10.313  -0.544  1.00 96.32           C  
ATOM   1634  HB2 ARG A 100       2.697  10.803  -0.018  1.00 96.32           H  
ATOM   1635  HB3 ARG A 100       3.124   9.887  -1.467  1.00 96.32           H  
ATOM   1636  O   ARG A 100       2.326   7.542   0.274  1.00 96.32           O  
ATOM   1637  CG  ARG A 100       4.576  11.372  -0.887  1.00 96.32           C  
ATOM   1638  HG2 ARG A 100       5.427  10.888  -1.367  1.00 96.32           H  
ATOM   1639  HG3 ARG A 100       4.924  11.847   0.030  1.00 96.32           H  
ATOM   1640  CD  ARG A 100       4.032  12.451  -1.841  1.00 96.32           C  
ATOM   1641  HD2 ARG A 100       3.688  11.964  -2.753  1.00 96.32           H  
ATOM   1642  HD3 ARG A 100       4.853  13.121  -2.097  1.00 96.32           H  
ATOM   1643  NE  ARG A 100       2.938  13.252  -1.240  1.00 96.32           N  
ATOM   1644  HE  ARG A 100       2.992  13.436  -0.248  1.00 96.32           H  
ATOM   1645  NH1 ARG A 100       1.729  13.776  -3.143  1.00 96.32           N  
ATOM   1646 HH11 ARG A 100       2.438  13.380  -3.742  1.00 96.32           H  
ATOM   1647 HH12 ARG A 100       0.838  14.062  -3.523  1.00 96.32           H  
ATOM   1648  NH2 ARG A 100       0.973  14.406  -1.161  1.00 96.32           N  
ATOM   1649 HH21 ARG A 100       0.986  14.452  -0.152  1.00 96.32           H  
ATOM   1650 HH22 ARG A 100       0.168  14.765  -1.654  1.00 96.32           H  
ATOM   1651  CZ  ARG A 100       1.902  13.810  -1.849  1.00 96.32           C  
ATOM   1652  N   VAL A 101       2.653   8.589   2.230  1.00 96.00           N  
ATOM   1653  H   VAL A 101       3.211   9.272   2.722  1.00 96.00           H  
ATOM   1654  CA  VAL A 101       1.562   7.921   2.939  1.00 96.00           C  
ATOM   1655  HA  VAL A 101       0.933   7.419   2.204  1.00 96.00           H  
ATOM   1656  C   VAL A 101       0.701   8.951   3.656  1.00 96.00           C  
ATOM   1657  CB  VAL A 101       2.072   6.839   3.909  1.00 96.00           C  
ATOM   1658  HB  VAL A 101       2.537   7.298   4.781  1.00 96.00           H  
ATOM   1659  O   VAL A 101       1.174   9.637   4.557  1.00 96.00           O  
ATOM   1660  CG1 VAL A 101       0.872   6.014   4.367  1.00 96.00           C  
ATOM   1661 HG11 VAL A 101       1.195   5.209   5.028  1.00 96.00           H  
ATOM   1662 HG12 VAL A 101       0.356   5.589   3.506  1.00 96.00           H  
ATOM   1663 HG13 VAL A 101       0.175   6.676   4.880  1.00 96.00           H  
ATOM   1664  CG2 VAL A 101       3.079   5.879   3.269  1.00 96.00           C  
ATOM   1665 HG21 VAL A 101       4.020   6.405   3.108  1.00 96.00           H  
ATOM   1666 HG22 VAL A 101       3.268   5.030   3.926  1.00 96.00           H  
ATOM   1667 HG23 VAL A 101       2.699   5.517   2.314  1.00 96.00           H  
ATOM   1668  N   ARG A 102      -0.582   9.027   3.297  1.00 96.53           N  
ATOM   1669  H   ARG A 102      -0.886   8.427   2.544  1.00 96.53           H  
ATOM   1670  CA  ARG A 102      -1.567   9.921   3.925  1.00 96.53           C  
ATOM   1671  HA  ARG A 102      -1.043  10.670   4.519  1.00 96.53           H  
ATOM   1672  C   ARG A 102      -2.486   9.145   4.860  1.00 96.53           C  
ATOM   1673  CB  ARG A 102      -2.339  10.663   2.826  1.00 96.53           C  
ATOM   1674  HB2 ARG A 102      -2.872   9.927   2.224  1.00 96.53           H  
ATOM   1675  HB3 ARG A 102      -1.626  11.183   2.185  1.00 96.53           H  
ATOM   1676  O   ARG A 102      -3.118   8.172   4.440  1.00 96.53           O  
ATOM   1677  CG  ARG A 102      -3.353  11.686   3.362  1.00 96.53           C  
ATOM   1678  HG2 ARG A 102      -2.830  12.439   3.951  1.00 96.53           H  
ATOM   1679  HG3 ARG A 102      -4.085  11.199   4.007  1.00 96.53           H  
ATOM   1680  CD  ARG A 102      -4.083  12.389   2.212  1.00 96.53           C  
ATOM   1681  HD2 ARG A 102      -3.357  12.681   1.453  1.00 96.53           H  
ATOM   1682  HD3 ARG A 102      -4.534  13.300   2.607  1.00 96.53           H  
ATOM   1683  NE  ARG A 102      -5.143  11.540   1.618  1.00 96.53           N  
ATOM   1684  HE  ARG A 102      -5.254  10.610   1.994  1.00 96.53           H  
ATOM   1685  NH1 ARG A 102      -5.892  13.081   0.092  1.00 96.53           N  
ATOM   1686 HH11 ARG A 102      -5.114  13.679   0.331  1.00 96.53           H  
ATOM   1687 HH12 ARG A 102      -6.507  13.367  -0.656  1.00 96.53           H  
ATOM   1688  NH2 ARG A 102      -6.961  11.131   0.298  1.00 96.53           N  
ATOM   1689 HH21 ARG A 102      -7.178  10.294   0.819  1.00 96.53           H  
ATOM   1690 HH22 ARG A 102      -7.600  11.458  -0.413  1.00 96.53           H  
ATOM   1691  CZ  ARG A 102      -5.987  11.917   0.671  1.00 96.53           C  
ATOM   1692  N   ASN A 103      -2.611   9.610   6.105  1.00 95.50           N  
ATOM   1693  H   ASN A 103      -2.078  10.427   6.369  1.00 95.50           H  
ATOM   1694  CA  ASN A 103      -3.544   9.053   7.084  1.00 95.50           C  
ATOM   1695  HA  ASN A 103      -3.828   8.047   6.778  1.00 95.50           H  
ATOM   1696  C   ASN A 103      -4.832   9.892   7.172  1.00 95.50           C  
ATOM   1697  CB  ASN A 103      -2.845   8.931   8.447  1.00 95.50           C  
ATOM   1698  HB2 ASN A 103      -1.916   8.371   8.339  1.00 95.50           H  
ATOM   1699  HB3 ASN A 103      -2.599   9.927   8.814  1.00 95.50           H  
ATOM   1700  O   ASN A 103      -4.903  10.870   7.911  1.00 95.50           O  
ATOM   1701  CG  ASN A 103      -3.714   8.232   9.478  1.00 95.50           C  
ATOM   1702  ND2 ASN A 103      -3.243   8.102  10.690  1.00 95.50           N  
ATOM   1703 HD21 ASN A 103      -3.844   7.668  11.375  1.00 95.50           H  
ATOM   1704 HD22 ASN A 103      -2.313   8.419  10.925  1.00 95.50           H  
ATOM   1705  OD1 ASN A 103      -4.819   7.779   9.209  1.00 95.50           O  
ATOM   1706  N   GLY A 104      -5.873   9.482   6.448  1.00 92.98           N  
ATOM   1707  H   GLY A 104      -5.765   8.645   5.893  1.00 92.98           H  
ATOM   1708  CA  GLY A 104      -7.224  10.056   6.515  1.00 92.98           C  
ATOM   1709  HA2 GLY A 104      -7.690   9.977   5.533  1.00 92.98           H  
ATOM   1710  HA3 GLY A 104      -7.157  11.112   6.776  1.00 92.98           H  
ATOM   1711  C   GLY A 104      -8.150   9.377   7.537  1.00 92.98           C  
ATOM   1712  O   GLY A 104      -9.377   9.513   7.448  1.00 92.98           O  
ATOM   1713  N   THR A 105      -7.596   8.584   8.461  1.00 92.94           N  
ATOM   1714  H   THR A 105      -6.588   8.535   8.501  1.00 92.94           H  
ATOM   1715  CA  THR A 105      -8.343   7.952   9.560  1.00 92.94           C  
ATOM   1716  HA  THR A 105      -9.384   7.848   9.256  1.00 92.94           H  
ATOM   1717  C   THR A 105      -8.348   8.838  10.808  1.00 92.94           C  
ATOM   1718  CB  THR A 105      -7.841   6.533   9.890  1.00 92.94           C  
ATOM   1719  HB  THR A 105      -8.620   6.041  10.473  1.00 92.94           H  
ATOM   1720  O   THR A 105      -7.671   9.858  10.865  1.00 92.94           O  
ATOM   1721  CG2 THR A 105      -7.572   5.661   8.665  1.00 92.94           C  
ATOM   1722 HG21 THR A 105      -6.830   6.120   8.012  1.00 92.94           H  
ATOM   1723 HG22 THR A 105      -7.202   4.684   8.975  1.00 92.94           H  
ATOM   1724 HG23 THR A 105      -8.510   5.519   8.127  1.00 92.94           H  
ATOM   1725  OG1 THR A 105      -6.687   6.533  10.680  1.00 92.94           O  
ATOM   1726  HG1 THR A 105      -5.984   6.958  10.185  1.00 92.94           H  
ATOM   1727  N   ASP A 106      -9.118   8.442  11.816  1.00 93.76           N  
ATOM   1728  H   ASP A 106      -9.627   7.572  11.745  1.00 93.76           H  
ATOM   1729  CA  ASP A 106      -9.196   9.059  13.144  1.00 93.76           C  
ATOM   1730  HA  ASP A 106      -8.976  10.123  13.057  1.00 93.76           H  
ATOM   1731  C   ASP A 106      -8.187   8.471  14.149  1.00 93.76           C  
ATOM   1732  CB  ASP A 106     -10.640   8.910  13.654  1.00 93.76           C  
ATOM   1733  HB2 ASP A 106     -11.309   9.411  12.954  1.00 93.76           H  
ATOM   1734  HB3 ASP A 106     -10.730   9.422  14.612  1.00 93.76           H  
ATOM   1735  O   ASP A 106      -8.178   8.851  15.320  1.00 93.76           O  
ATOM   1736  CG  ASP A 106     -11.111   7.450  13.817  1.00 93.76           C  
ATOM   1737  OD1 ASP A 106     -10.510   6.531  13.199  1.00 93.76           O  
ATOM   1738  OD2 ASP A 106     -12.128   7.249  14.511  1.00 93.76           O  
ATOM   1739  N   ARG A 107      -7.328   7.537  13.715  1.00 94.76           N  
ATOM   1740  H   ARG A 107      -7.327   7.322  12.728  1.00 94.76           H  
ATOM   1741  CA  ARG A 107      -6.359   6.837  14.569  1.00 94.76           C  
ATOM   1742  HA  ARG A 107      -6.395   7.282  15.564  1.00 94.76           H  
ATOM   1743  C   ARG A 107      -4.936   6.987  14.032  1.00 94.76           C  
ATOM   1744  CB  ARG A 107      -6.746   5.357  14.688  1.00 94.76           C  
ATOM   1745  HB2 ARG A 107      -6.821   4.935  13.686  1.00 94.76           H  
ATOM   1746  HB3 ARG A 107      -5.965   4.823  15.230  1.00 94.76           H  
ATOM   1747  O   ARG A 107      -4.751   7.067  12.819  1.00 94.76           O  
ATOM   1748  CG  ARG A 107      -8.077   5.184  15.440  1.00 94.76           C  
ATOM   1749  HG2 ARG A 107      -7.968   5.585  16.448  1.00 94.76           H  
ATOM   1750  HG3 ARG A 107      -8.868   5.744  14.942  1.00 94.76           H  
ATOM   1751  CD  ARG A 107      -8.510   3.719  15.539  1.00 94.76           C  
ATOM   1752  HD2 ARG A 107      -7.731   3.166  16.064  1.00 94.76           H  
ATOM   1753  HD3 ARG A 107      -9.430   3.678  16.123  1.00 94.76           H  
ATOM   1754  NE  ARG A 107      -8.750   3.128  14.208  1.00 94.76           N  
ATOM   1755  HE  ARG A 107      -8.835   3.793  13.452  1.00 94.76           H  
ATOM   1756  NH1 ARG A 107      -8.905   0.947  14.875  1.00 94.76           N  
ATOM   1757 HH11 ARG A 107      -9.010  -0.032  14.650  1.00 94.76           H  
ATOM   1758 HH12 ARG A 107      -8.913   1.279  15.829  1.00 94.76           H  
ATOM   1759  NH2 ARG A 107      -8.844   1.424  12.691  1.00 94.76           N  
ATOM   1760 HH21 ARG A 107      -8.749   2.114  11.960  1.00 94.76           H  
ATOM   1761 HH22 ARG A 107      -8.548   0.484  12.468  1.00 94.76           H  
ATOM   1762  CZ  ARG A 107      -8.836   1.842  13.928  1.00 94.76           C  
ATOM   1763  N   PRO A 108      -3.909   6.990  14.898  1.00 96.11           N  
ATOM   1764  CA  PRO A 108      -2.531   6.883  14.444  1.00 96.11           C  
ATOM   1765  HA  PRO A 108      -2.294   7.754  13.834  1.00 96.11           H  
ATOM   1766  C   PRO A 108      -2.318   5.611  13.622  1.00 96.11           C  
ATOM   1767  CB  PRO A 108      -1.657   6.901  15.701  1.00 96.11           C  
ATOM   1768  HB2 PRO A 108      -0.735   7.459  15.539  1.00 96.11           H  
ATOM   1769  HB3 PRO A 108      -1.438   5.884  16.025  1.00 96.11           H  
ATOM   1770  O   PRO A 108      -2.895   4.558  13.904  1.00 96.11           O  
ATOM   1771  CG  PRO A 108      -2.550   7.580  16.738  1.00 96.11           C  
ATOM   1772  HG2 PRO A 108      -2.474   8.662  16.630  1.00 96.11           H  
ATOM   1773  HG3 PRO A 108      -2.296   7.277  17.753  1.00 96.11           H  
ATOM   1774  CD  PRO A 108      -3.953   7.124  16.344  1.00 96.11           C  
ATOM   1775  HD2 PRO A 108      -4.172   6.155  16.793  1.00 96.11           H  
ATOM   1776  HD3 PRO A 108      -4.682   7.869  16.662  1.00 96.11           H  
ATOM   1777  N   MET A 109      -1.465   5.729  12.617  1.00 96.67           N  
ATOM   1778  H   MET A 109      -1.049   6.634  12.448  1.00 96.67           H  
ATOM   1779  CA  MET A 109      -1.107   4.662  11.698  1.00 96.67           C  
ATOM   1780  HA  MET A 109      -1.683   3.762  11.915  1.00 96.67           H  
ATOM   1781  C   MET A 109       0.374   4.354  11.844  1.00 96.67           C  
ATOM   1782  CB  MET A 109      -1.456   5.145  10.296  1.00 96.67           C  
ATOM   1783  HB2 MET A 109      -2.530   5.331  10.258  1.00 96.67           H  
ATOM   1784  HB3 MET A 109      -0.952   6.095  10.118  1.00 96.67           H  
ATOM   1785  O   MET A 109       1.197   5.268  11.807  1.00 96.67           O  
ATOM   1786  CG  MET A 109      -1.086   4.170   9.183  1.00 96.67           C  
ATOM   1787  HG2 MET A 109      -0.005   4.148   9.049  1.00 96.67           H  
ATOM   1788  HG3 MET A 109      -1.417   3.164   9.439  1.00 96.67           H  
ATOM   1789  SD  MET A 109      -1.887   4.686   7.649  1.00 96.67           S  
ATOM   1790  CE  MET A 109      -0.783   6.033   7.211  1.00 96.67           C  
ATOM   1791  HE1 MET A 109      -0.654   6.704   8.061  1.00 96.67           H  
ATOM   1792  HE2 MET A 109      -1.228   6.593   6.389  1.00 96.67           H  
ATOM   1793  HE3 MET A 109       0.192   5.631   6.937  1.00 96.67           H  
ATOM   1794  N   ARG A 110       0.727   3.080  11.994  1.00 97.18           N  
ATOM   1795  H   ARG A 110       0.005   2.376  11.929  1.00 97.18           H  
ATOM   1796  CA  ARG A 110       2.125   2.648  11.931  1.00 97.18           C  
ATOM   1797  HA  ARG A 110       2.774   3.457  12.264  1.00 97.18           H  
ATOM   1798  C   ARG A 110       2.473   2.354  10.483  1.00 97.18           C  
ATOM   1799  CB  ARG A 110       2.376   1.441  12.836  1.00 97.18           C  
ATOM   1800  HB2 ARG A 110       1.660   0.653  12.605  1.00 97.18           H  
ATOM   1801  HB3 ARG A 110       3.381   1.064  12.646  1.00 97.18           H  
ATOM   1802  O   ARG A 110       1.750   1.622   9.815  1.00 97.18           O  
ATOM   1803  CG  ARG A 110       2.261   1.821  14.315  1.00 97.18           C  
ATOM   1804  HG2 ARG A 110       1.254   2.178  14.532  1.00 97.18           H  
ATOM   1805  HG3 ARG A 110       2.979   2.609  14.539  1.00 97.18           H  
ATOM   1806  CD  ARG A 110       2.561   0.598  15.181  1.00 97.18           C  
ATOM   1807  HD2 ARG A 110       3.538   0.203  14.902  1.00 97.18           H  
ATOM   1808  HD3 ARG A 110       1.807  -0.165  14.987  1.00 97.18           H  
ATOM   1809  NE  ARG A 110       2.565   0.951  16.610  1.00 97.18           N  
ATOM   1810  HE  ARG A 110       2.398   1.921  16.838  1.00 97.18           H  
ATOM   1811  NH1 ARG A 110       3.105  -1.134  17.389  1.00 97.18           N  
ATOM   1812 HH11 ARG A 110       3.060  -1.477  16.440  1.00 97.18           H  
ATOM   1813 HH12 ARG A 110       3.352  -1.762  18.141  1.00 97.18           H  
ATOM   1814  NH2 ARG A 110       2.868   0.557  18.831  1.00 97.18           N  
ATOM   1815 HH21 ARG A 110       2.720   1.538  19.019  1.00 97.18           H  
ATOM   1816 HH22 ARG A 110       3.114  -0.077  19.578  1.00 97.18           H  
ATOM   1817  CZ  ARG A 110       2.844   0.125  17.601  1.00 97.18           C  
ATOM   1818  N   VAL A 111       3.562   2.936  10.004  1.00 96.82           N  
ATOM   1819  H   VAL A 111       4.103   3.523  10.623  1.00 96.82           H  
ATOM   1820  CA  VAL A 111       4.091   2.689   8.665  1.00 96.82           C  
ATOM   1821  HA  VAL A 111       3.473   1.945   8.161  1.00 96.82           H  
ATOM   1822  C   VAL A 111       5.490   2.126   8.816  1.00 96.82           C  
ATOM   1823  CB  VAL A 111       4.079   3.951   7.790  1.00 96.82           C  
ATOM   1824  HB  VAL A 111       4.703   4.720   8.246  1.00 96.82           H  
ATOM   1825  O   VAL A 111       6.349   2.758   9.419  1.00 96.82           O  
ATOM   1826  CG1 VAL A 111       4.617   3.642   6.388  1.00 96.82           C  
ATOM   1827 HG11 VAL A 111       4.035   2.845   5.925  1.00 96.82           H  
ATOM   1828 HG12 VAL A 111       4.566   4.535   5.765  1.00 96.82           H  
ATOM   1829 HG13 VAL A 111       5.662   3.336   6.441  1.00 96.82           H  
ATOM   1830  CG2 VAL A 111       2.659   4.509   7.646  1.00 96.82           C  
ATOM   1831 HG21 VAL A 111       2.678   5.388   7.002  1.00 96.82           H  
ATOM   1832 HG22 VAL A 111       2.269   4.800   8.621  1.00 96.82           H  
ATOM   1833 HG23 VAL A 111       2.003   3.754   7.212  1.00 96.82           H  
ATOM   1834  N   ARG A 112       5.727   0.943   8.270  1.00 96.96           N  
ATOM   1835  H   ARG A 112       4.968   0.491   7.780  1.00 96.96           H  
ATOM   1836  CA  ARG A 112       7.035   0.305   8.214  1.00 96.96           C  
ATOM   1837  HA  ARG A 112       7.757   0.885   8.790  1.00 96.96           H  
ATOM   1838  C   ARG A 112       7.498   0.288   6.765  1.00 96.96           C  
ATOM   1839  CB  ARG A 112       6.922  -1.077   8.861  1.00 96.96           C  
ATOM   1840  HB2 ARG A 112       6.692  -0.950   9.918  1.00 96.96           H  
ATOM   1841  HB3 ARG A 112       6.097  -1.624   8.405  1.00 96.96           H  
ATOM   1842  O   ARG A 112       6.812  -0.263   5.916  1.00 96.96           O  
ATOM   1843  CG  ARG A 112       8.207  -1.891   8.724  1.00 96.96           C  
ATOM   1844  HG2 ARG A 112       9.020  -1.352   9.211  1.00 96.96           H  
ATOM   1845  HG3 ARG A 112       8.444  -2.041   7.670  1.00 96.96           H  
ATOM   1846  CD  ARG A 112       8.016  -3.254   9.387  1.00 96.96           C  
ATOM   1847  HD2 ARG A 112       7.871  -3.090  10.454  1.00 96.96           H  
ATOM   1848  HD3 ARG A 112       7.120  -3.725   8.982  1.00 96.96           H  
ATOM   1849  NE  ARG A 112       9.174  -4.128   9.130  1.00 96.96           N  
ATOM   1850  HE  ARG A 112       9.597  -4.051   8.217  1.00 96.96           H  
ATOM   1851  NH1 ARG A 112       9.200  -5.185  11.164  1.00 96.96           N  
ATOM   1852 HH11 ARG A 112       9.701  -5.735  11.847  1.00 96.96           H  
ATOM   1853 HH12 ARG A 112       8.540  -4.496  11.494  1.00 96.96           H  
ATOM   1854  NH2 ARG A 112      10.777  -5.650   9.644  1.00 96.96           N  
ATOM   1855 HH21 ARG A 112      11.235  -5.412   8.776  1.00 96.96           H  
ATOM   1856 HH22 ARG A 112      11.219  -6.283  10.295  1.00 96.96           H  
ATOM   1857  CZ  ARG A 112       9.700  -4.992   9.975  1.00 96.96           C  
ATOM   1858  N   VAL A 113       8.645   0.891   6.484  1.00 96.04           N  
ATOM   1859  H   VAL A 113       9.165   1.297   7.249  1.00 96.04           H  
ATOM   1860  CA  VAL A 113       9.274   0.882   5.160  1.00 96.04           C  
ATOM   1861  HA  VAL A 113       8.595   0.430   4.438  1.00 96.04           H  
ATOM   1862  C   VAL A 113      10.526   0.020   5.242  1.00 96.04           C  
ATOM   1863  CB  VAL A 113       9.580   2.307   4.660  1.00 96.04           C  
ATOM   1864  HB  VAL A 113      10.315   2.774   5.314  1.00 96.04           H  
ATOM   1865  O   VAL A 113      11.446   0.337   5.997  1.00 96.04           O  
ATOM   1866  CG1 VAL A 113      10.141   2.276   3.233  1.00 96.04           C  
ATOM   1867 HG11 VAL A 113      10.307   3.294   2.881  1.00 96.04           H  
ATOM   1868 HG12 VAL A 113      11.093   1.747   3.212  1.00 96.04           H  
ATOM   1869 HG13 VAL A 113       9.442   1.776   2.563  1.00 96.04           H  
ATOM   1870  CG2 VAL A 113       8.315   3.178   4.652  1.00 96.04           C  
ATOM   1871 HG21 VAL A 113       8.532   4.146   4.201  1.00 96.04           H  
ATOM   1872 HG22 VAL A 113       7.970   3.345   5.672  1.00 96.04           H  
ATOM   1873 HG23 VAL A 113       7.529   2.687   4.078  1.00 96.04           H  
ATOM   1874  N   THR A 114      10.557  -1.080   4.498  1.00 95.28           N  
ATOM   1875  H   THR A 114       9.768  -1.268   3.896  1.00 95.28           H  
ATOM   1876  CA  THR A 114      11.710  -1.972   4.388  1.00 95.28           C  
ATOM   1877  HA  THR A 114      12.456  -1.661   5.119  1.00 95.28           H  
ATOM   1878  C   THR A 114      12.311  -1.832   2.997  1.00 95.28           C  
ATOM   1879  CB  THR A 114      11.329  -3.426   4.711  1.00 95.28           C  
ATOM   1880  HB  THR A 114      10.495  -3.733   4.081  1.00 95.28           H  
ATOM   1881  O   THR A 114      11.676  -2.209   2.028  1.00 95.28           O  
ATOM   1882  CG2 THR A 114      12.490  -4.402   4.510  1.00 95.28           C  
ATOM   1883 HG21 THR A 114      13.370  -4.069   5.061  1.00 95.28           H  
ATOM   1884 HG22 THR A 114      12.194  -5.393   4.853  1.00 95.28           H  
ATOM   1885 HG23 THR A 114      12.733  -4.471   3.450  1.00 95.28           H  
ATOM   1886  OG1 THR A 114      10.942  -3.544   6.071  1.00 95.28           O  
ATOM   1887  HG1 THR A 114      11.746  -3.453   6.588  1.00 95.28           H  
ATOM   1888  N   ALA A 115      13.518  -1.291   2.866  1.00 93.57           N  
ATOM   1889  H   ALA A 115      14.048  -1.064   3.695  1.00 93.57           H  
ATOM   1890  CA  ALA A 115      14.143  -1.051   1.566  1.00 93.57           C  
ATOM   1891  HA  ALA A 115      13.787  -1.795   0.853  1.00 93.57           H  
ATOM   1892  C   ALA A 115      15.668  -1.181   1.663  1.00 93.57           C  
ATOM   1893  CB  ALA A 115      13.711   0.329   1.067  1.00 93.57           C  
ATOM   1894  HB1 ALA A 115      12.629   0.434   1.140  1.00 93.57           H  
ATOM   1895  HB2 ALA A 115      14.192   1.110   1.657  1.00 93.57           H  
ATOM   1896  HB3 ALA A 115      13.987   0.429   0.017  1.00 93.57           H  
ATOM   1897  O   ALA A 115      16.270  -0.749   2.645  1.00 93.57           O  
ATOM   1898  N   GLY A 116      16.302  -1.810   0.668  1.00 89.99           N  
ATOM   1899  H   GLY A 116      15.769  -2.095  -0.141  1.00 89.99           H  
ATOM   1900  CA  GLY A 116      17.754  -2.053   0.678  1.00 89.99           C  
ATOM   1901  HA2 GLY A 116      18.283  -1.100   0.677  1.00 89.99           H  
ATOM   1902  HA3 GLY A 116      18.028  -2.591  -0.230  1.00 89.99           H  
ATOM   1903  C   GLY A 116      18.255  -2.867   1.882  1.00 89.99           C  
ATOM   1904  O   GLY A 116      19.385  -2.684   2.317  1.00 89.99           O  
ATOM   1905  N   GLY A 117      17.409  -3.724   2.466  1.00 92.07           N  
ATOM   1906  H   GLY A 117      16.479  -3.803   2.081  1.00 92.07           H  
ATOM   1907  CA  GLY A 117      17.728  -4.494   3.677  1.00 92.07           C  
ATOM   1908  HA2 GLY A 117      18.762  -4.833   3.620  1.00 92.07           H  
ATOM   1909  HA3 GLY A 117      17.084  -5.372   3.719  1.00 92.07           H  
ATOM   1910  C   GLY A 117      17.566  -3.727   4.996  1.00 92.07           C  
ATOM   1911  O   GLY A 117      17.607  -4.339   6.061  1.00 92.07           O  
ATOM   1912  N   GLU A 118      17.314  -2.418   4.954  1.00 93.41           N  
ATOM   1913  H   GLU A 118      17.276  -1.953   4.058  1.00 93.41           H  
ATOM   1914  CA  GLU A 118      16.980  -1.623   6.135  1.00 93.41           C  
ATOM   1915  HA  GLU A 118      17.478  -2.053   7.005  1.00 93.41           H  
ATOM   1916  C   GLU A 118      15.475  -1.640   6.394  1.00 93.41           C  
ATOM   1917  CB  GLU A 118      17.462  -0.176   5.994  1.00 93.41           C  
ATOM   1918  HB2 GLU A 118      17.023   0.271   5.101  1.00 93.41           H  
ATOM   1919  HB3 GLU A 118      17.115   0.382   6.864  1.00 93.41           H  
ATOM   1920  O   GLU A 118      14.674  -1.740   5.470  1.00 93.41           O  
ATOM   1921  CG  GLU A 118      18.988  -0.069   5.926  1.00 93.41           C  
ATOM   1922  HG2 GLU A 118      19.337  -0.539   5.006  1.00 93.41           H  
ATOM   1923  HG3 GLU A 118      19.410  -0.613   6.771  1.00 93.41           H  
ATOM   1924  CD  GLU A 118      19.486   1.387   5.969  1.00 93.41           C  
ATOM   1925  OE1 GLU A 118      20.718   1.548   6.081  1.00 93.41           O  
ATOM   1926  OE2 GLU A 118      18.654   2.341   5.920  1.00 93.41           O  
ATOM   1927  N   THR A 119      15.075  -1.511   7.658  1.00 96.89           N  
ATOM   1928  H   THR A 119      15.780  -1.376   8.369  1.00 96.89           H  
ATOM   1929  CA  THR A 119      13.679  -1.297   8.053  1.00 96.89           C  
ATOM   1930  HA  THR A 119      13.051  -1.173   7.170  1.00 96.89           H  
ATOM   1931  C   THR A 119      13.580  -0.024   8.878  1.00 96.89           C  
ATOM   1932  CB  THR A 119      13.145  -2.492   8.847  1.00 96.89           C  
ATOM   1933  HB  THR A 119      13.823  -2.710   9.672  1.00 96.89           H  
ATOM   1934  O   THR A 119      14.303   0.130   9.860  1.00 96.89           O  
ATOM   1935  CG2 THR A 119      11.749  -2.244   9.403  1.00 96.89           C  
ATOM   1936 HG21 THR A 119      11.481  -3.075  10.055  1.00 96.89           H  
ATOM   1937 HG22 THR A 119      11.720  -1.350  10.026  1.00 96.89           H  
ATOM   1938 HG23 THR A 119      11.045  -2.136   8.577  1.00 96.89           H  
ATOM   1939  OG1 THR A 119      13.053  -3.622   7.999  1.00 96.89           O  
ATOM   1940  HG1 THR A 119      13.910  -3.701   7.574  1.00 96.89           H  
ATOM   1941  N   ARG A 120      12.649   0.858   8.511  1.00 97.24           N  
ATOM   1942  H   ARG A 120      12.119   0.663   7.674  1.00 97.24           H  
ATOM   1943  CA  ARG A 120      12.315   2.082   9.245  1.00 97.24           C  
ATOM   1944  HA  ARG A 120      12.897   2.125  10.166  1.00 97.24           H  
ATOM   1945  C   ARG A 120      10.843   2.054   9.632  1.00 97.24           C  
ATOM   1946  CB  ARG A 120      12.659   3.314   8.394  1.00 97.24           C  
ATOM   1947  HB2 ARG A 120      12.071   3.290   7.476  1.00 97.24           H  
ATOM   1948  HB3 ARG A 120      12.400   4.213   8.952  1.00 97.24           H  
ATOM   1949  O   ARG A 120      10.002   1.687   8.817  1.00 97.24           O  
ATOM   1950  CG  ARG A 120      14.151   3.362   8.031  1.00 97.24           C  
ATOM   1951  HG2 ARG A 120      14.749   3.379   8.942  1.00 97.24           H  
ATOM   1952  HG3 ARG A 120      14.414   2.473   7.457  1.00 97.24           H  
ATOM   1953  CD  ARG A 120      14.488   4.588   7.181  1.00 97.24           C  
ATOM   1954  HD2 ARG A 120      13.798   4.627   6.338  1.00 97.24           H  
ATOM   1955  HD3 ARG A 120      14.364   5.487   7.785  1.00 97.24           H  
ATOM   1956  NE  ARG A 120      15.871   4.505   6.679  1.00 97.24           N  
ATOM   1957  HE  ARG A 120      16.437   3.722   6.975  1.00 97.24           H  
ATOM   1958  NH1 ARG A 120      15.827   6.304   5.252  1.00 97.24           N  
ATOM   1959 HH11 ARG A 120      16.244   6.802   4.479  1.00 97.24           H  
ATOM   1960 HH12 ARG A 120      14.853   6.452   5.477  1.00 97.24           H  
ATOM   1961  NH2 ARG A 120      17.660   5.005   5.399  1.00 97.24           N  
ATOM   1962 HH21 ARG A 120      18.093   4.137   5.683  1.00 97.24           H  
ATOM   1963 HH22 ARG A 120      18.147   5.582   4.729  1.00 97.24           H  
ATOM   1964  CZ  ARG A 120      16.446   5.282   5.783  1.00 97.24           C  
ATOM   1965  N   GLU A 121      10.535   2.434  10.866  1.00 97.66           N  
ATOM   1966  H   GLU A 121      11.267   2.777  11.471  1.00 97.66           H  
ATOM   1967  CA  GLU A 121       9.164   2.510  11.374  1.00 97.66           C  
ATOM   1968  HA  GLU A 121       8.473   2.167  10.605  1.00 97.66           H  
ATOM   1969  C   GLU A 121       8.793   3.959  11.689  1.00 97.66           C  
ATOM   1970  CB  GLU A 121       8.958   1.596  12.595  1.00 97.66           C  
ATOM   1971  HB2 GLU A 121       7.948   1.760  12.970  1.00 97.66           H  
ATOM   1972  HB3 GLU A 121       9.669   1.864  13.376  1.00 97.66           H  
ATOM   1973  O   GLU A 121       9.576   4.713  12.266  1.00 97.66           O  
ATOM   1974  CG  GLU A 121       9.114   0.106  12.239  1.00 97.66           C  
ATOM   1975  HG2 GLU A 121      10.149  -0.086  11.957  1.00 97.66           H  
ATOM   1976  HG3 GLU A 121       8.491  -0.102  11.369  1.00 97.66           H  
ATOM   1977  CD  GLU A 121       8.713  -0.860  13.369  1.00 97.66           C  
ATOM   1978  OE1 GLU A 121       8.658  -2.081  13.071  1.00 97.66           O  
ATOM   1979  OE2 GLU A 121       8.440  -0.394  14.500  1.00 97.66           O  
ATOM   1980  N   TYR A 122       7.578   4.336  11.312  1.00 97.73           N  
ATOM   1981  H   TYR A 122       7.014   3.663  10.814  1.00 97.73           H  
ATOM   1982  CA  TYR A 122       7.030   5.677  11.430  1.00 97.73           C  
ATOM   1983  HA  TYR A 122       7.676   6.280  12.068  1.00 97.73           H  
ATOM   1984  C   TYR A 122       5.638   5.608  12.055  1.00 97.73           C  
ATOM   1985  CB  TYR A 122       6.960   6.335  10.045  1.00 97.73           C  
ATOM   1986  HB2 TYR A 122       6.229   5.792   9.445  1.00 97.73           H  
ATOM   1987  HB3 TYR A 122       6.594   7.355  10.156  1.00 97.73           H  
ATOM   1988  O   TYR A 122       4.889   4.651  11.848  1.00 97.73           O  
ATOM   1989  CG  TYR A 122       8.271   6.366   9.283  1.00 97.73           C  
ATOM   1990  CD1 TYR A 122       9.160   7.443   9.459  1.00 97.73           C  
ATOM   1991  HD1 TYR A 122       8.911   8.245  10.137  1.00 97.73           H  
ATOM   1992  CD2 TYR A 122       8.598   5.321   8.396  1.00 97.73           C  
ATOM   1993  HD2 TYR A 122       7.919   4.492   8.263  1.00 97.73           H  
ATOM   1994  CE1 TYR A 122      10.370   7.483   8.742  1.00 97.73           C  
ATOM   1995  HE1 TYR A 122      11.043   8.318   8.870  1.00 97.73           H  
ATOM   1996  CE2 TYR A 122       9.812   5.352   7.683  1.00 97.73           C  
ATOM   1997  HE2 TYR A 122      10.064   4.560   6.995  1.00 97.73           H  
ATOM   1998  OH  TYR A 122      11.862   6.490   7.156  1.00 97.73           O  
ATOM   1999  HH  TYR A 122      12.281   7.344   7.285  1.00 97.73           H  
ATOM   2000  CZ  TYR A 122      10.697   6.437   7.852  1.00 97.73           C  
ATOM   2001  N   THR A 123       5.265   6.650  12.793  1.00 97.54           N  
ATOM   2002  H   THR A 123       5.904   7.428  12.879  1.00 97.54           H  
ATOM   2003  CA  THR A 123       3.877   6.874  13.213  1.00 97.54           C  
ATOM   2004  HA  THR A 123       3.267   6.006  12.963  1.00 97.54           H  
ATOM   2005  C   THR A 123       3.332   8.073  12.454  1.00 97.54           C  
ATOM   2006  CB  THR A 123       3.770   7.076  14.728  1.00 97.54           C  
ATOM   2007  HB  THR A 123       4.389   7.919  15.034  1.00 97.54           H  
ATOM   2008  O   THR A 123       3.896   9.160  12.533  1.00 97.54           O  
ATOM   2009  CG2 THR A 123       2.330   7.307  15.186  1.00 97.54           C  
ATOM   2010 HG21 THR A 123       2.298   7.338  16.275  1.00 97.54           H  
ATOM   2011 HG22 THR A 123       1.961   8.260  14.805  1.00 97.54           H  
ATOM   2012 HG23 THR A 123       1.691   6.499  14.828  1.00 97.54           H  
ATOM   2013  OG1 THR A 123       4.219   5.907  15.377  1.00 97.54           O  
ATOM   2014  HG1 THR A 123       5.094   5.712  15.031  1.00 97.54           H  
ATOM   2015  N   VAL A 124       2.235   7.874  11.729  1.00 97.28           N  
ATOM   2016  H   VAL A 124       1.845   6.942  11.707  1.00 97.28           H  
ATOM   2017  CA  VAL A 124       1.543   8.913  10.960  1.00 97.28           C  
ATOM   2018  HA  VAL A 124       2.165   9.807  10.919  1.00 97.28           H  
ATOM   2019  C   VAL A 124       0.248   9.252  11.685  1.00 97.28           C  
ATOM   2020  CB  VAL A 124       1.287   8.467   9.511  1.00 97.28           C  
ATOM   2021  HB  VAL A 124       0.527   7.685   9.512  1.00 97.28           H  
ATOM   2022  O   VAL A 124      -0.641   8.408  11.825  1.00 97.28           O  
ATOM   2023  CG1 VAL A 124       0.792   9.637   8.654  1.00 97.28           C  
ATOM   2024 HG11 VAL A 124       0.598   9.303   7.635  1.00 97.28           H  
ATOM   2025 HG12 VAL A 124      -0.130  10.052   9.063  1.00 97.28           H  
ATOM   2026 HG13 VAL A 124       1.544  10.425   8.623  1.00 97.28           H  
ATOM   2027  CG2 VAL A 124       2.555   7.892   8.872  1.00 97.28           C  
ATOM   2028 HG21 VAL A 124       3.385   8.578   9.045  1.00 97.28           H  
ATOM   2029 HG22 VAL A 124       2.411   7.750   7.801  1.00 97.28           H  
ATOM   2030 HG23 VAL A 124       2.803   6.933   9.326  1.00 97.28           H  
ATOM   2031  N   ASN A 125       0.139  10.481  12.180  1.00 97.27           N  
ATOM   2032  H   ASN A 125       0.846  11.160  11.937  1.00 97.27           H  
ATOM   2033  CA  ASN A 125      -1.029  10.934  12.931  1.00 97.27           C  
ATOM   2034  HA  ASN A 125      -1.308  10.139  13.623  1.00 97.27           H  
ATOM   2035  C   ASN A 125      -2.233  11.195  12.003  1.00 97.27           C  
ATOM   2036  CB  ASN A 125      -0.641  12.174  13.753  1.00 97.27           C  
ATOM   2037  HB2 ASN A 125      -0.168  12.906  13.099  1.00 97.27           H  
ATOM   2038  HB3 ASN A 125      -1.535  12.634  14.175  1.00 97.27           H  
ATOM   2039  O   ASN A 125      -2.039  11.461  10.812  1.00 97.27           O  
ATOM   2040  CG  ASN A 125       0.284  11.829  14.906  1.00 97.27           C  
ATOM   2041  ND2 ASN A 125       1.269  12.652  15.175  1.00 97.27           N  
ATOM   2042 HD21 ASN A 125       1.418  13.478  14.613  1.00 97.27           H  
ATOM   2043 HD22 ASN A 125       1.884  12.388  15.931  1.00 97.27           H  
ATOM   2044  OD1 ASN A 125       0.129  10.823  15.580  1.00 97.27           O  
ATOM   2045  N   PRO A 126      -3.472  11.143  12.524  1.00 96.82           N  
ATOM   2046  CA  PRO A 126      -4.669  11.557  11.791  1.00 96.82           C  
ATOM   2047  HA  PRO A 126      -4.927  10.790  11.060  1.00 96.82           H  
ATOM   2048  C   PRO A 126      -4.494  12.912  11.099  1.00 96.82           C  
ATOM   2049  CB  PRO A 126      -5.766  11.641  12.856  1.00 96.82           C  
ATOM   2050  HB2 PRO A 126      -6.764  11.485  12.448  1.00 96.82           H  
ATOM   2051  HB3 PRO A 126      -5.726  12.602  13.370  1.00 96.82           H  
ATOM   2052  O   PRO A 126      -4.047  13.873  11.724  1.00 96.82           O  
ATOM   2053  CG  PRO A 126      -5.354  10.543  13.827  1.00 96.82           C  
ATOM   2054  HG2 PRO A 126      -5.608   9.576  13.393  1.00 96.82           H  
ATOM   2055  HG3 PRO A 126      -5.806  10.668  14.811  1.00 96.82           H  
ATOM   2056  CD  PRO A 126      -3.839  10.708  13.865  1.00 96.82           C  
ATOM   2057  HD2 PRO A 126      -3.571  11.481  14.586  1.00 96.82           H  
ATOM   2058  HD3 PRO A 126      -3.367   9.762  14.129  1.00 96.82           H  
ATOM   2059  N   GLY A 127      -4.834  12.987   9.813  1.00 94.26           N  
ATOM   2060  H   GLY A 127      -5.108  12.142   9.333  1.00 94.26           H  
ATOM   2061  CA  GLY A 127      -4.750  14.216   9.019  1.00 94.26           C  
ATOM   2062  HA2 GLY A 127      -5.321  14.077   8.101  1.00 94.26           H  
ATOM   2063  HA3 GLY A 127      -5.195  15.038   9.581  1.00 94.26           H  
ATOM   2064  C   GLY A 127      -3.334  14.639   8.617  1.00 94.26           C  
ATOM   2065  O   GLY A 127      -3.174  15.717   8.055  1.00 94.26           O  
ATOM   2066  N   THR A 128      -2.314  13.818   8.888  1.00 96.02           N  
ATOM   2067  H   THR A 128      -2.515  12.949   9.362  1.00 96.02           H  
ATOM   2068  CA  THR A 128      -0.926  14.081   8.478  1.00 96.02           C  
ATOM   2069  HA  THR A 128      -0.864  15.098   8.091  1.00 96.02           H  
ATOM   2070  C   THR A 128      -0.474  13.172   7.337  1.00 96.02           C  
ATOM   2071  CB  THR A 128       0.061  14.011   9.656  1.00 96.02           C  
ATOM   2072  HB  THR A 128       1.034  14.361   9.312  1.00 96.02           H  
ATOM   2073  O   THR A 128      -1.107  12.153   7.026  1.00 96.02           O  
ATOM   2074  CG2 THR A 128      -0.361  14.881  10.839  1.00 96.02           C  
ATOM   2075 HG21 THR A 128      -1.265  14.485  11.301  1.00 96.02           H  
ATOM   2076 HG22 THR A 128      -0.549  15.899  10.497  1.00 96.02           H  
ATOM   2077 HG23 THR A 128       0.444  14.898  11.573  1.00 96.02           H  
ATOM   2078  OG1 THR A 128       0.210  12.699  10.141  1.00 96.02           O  
ATOM   2079  HG1 THR A 128      -0.669  12.319  10.215  1.00 96.02           H  
ATOM   2080  N   GLU A 129       0.646  13.547   6.725  1.00 96.88           N  
ATOM   2081  H   GLU A 129       1.130  14.377   7.037  1.00 96.88           H  
ATOM   2082  CA  GLU A 129       1.325  12.772   5.693  1.00 96.88           C  
ATOM   2083  HA  GLU A 129       0.791  11.833   5.547  1.00 96.88           H  
ATOM   2084  C   GLU A 129       2.746  12.412   6.135  1.00 96.88           C  
ATOM   2085  CB  GLU A 129       1.321  13.516   4.343  1.00 96.88           C  
ATOM   2086  HB2 GLU A 129       1.811  12.880   3.605  1.00 96.88           H  
ATOM   2087  HB3 GLU A 129       1.878  14.449   4.432  1.00 96.88           H  
ATOM   2088  O   GLU A 129       3.387  13.138   6.896  1.00 96.88           O  
ATOM   2089  CG  GLU A 129      -0.112  13.813   3.875  1.00 96.88           C  
ATOM   2090  HG2 GLU A 129      -0.547  14.577   4.519  1.00 96.88           H  
ATOM   2091  HG3 GLU A 129      -0.687  12.897   4.007  1.00 96.88           H  
ATOM   2092  CD  GLU A 129      -0.255  14.258   2.408  1.00 96.88           C  
ATOM   2093  OE1 GLU A 129      -1.425  14.285   1.962  1.00 96.88           O  
ATOM   2094  OE2 GLU A 129       0.761  14.486   1.706  1.00 96.88           O  
ATOM   2095  N   LEU A 130       3.225  11.274   5.646  1.00 97.21           N  
ATOM   2096  H   LEU A 130       2.614  10.734   5.051  1.00 97.21           H  
ATOM   2097  CA  LEU A 130       4.612  10.839   5.712  1.00 97.21           C  
ATOM   2098  HA  LEU A 130       5.192  11.528   6.327  1.00 97.21           H  
ATOM   2099  C   LEU A 130       5.183  10.840   4.300  1.00 97.21           C  
ATOM   2100  CB  LEU A 130       4.652   9.438   6.340  1.00 97.21           C  
ATOM   2101  HB2 LEU A 130       4.365   9.538   7.387  1.00 97.21           H  
ATOM   2102  HB3 LEU A 130       3.907   8.823   5.835  1.00 97.21           H  
ATOM   2103  O   LEU A 130       4.541  10.329   3.385  1.00 97.21           O  
ATOM   2104  CG  LEU A 130       6.007   8.713   6.258  1.00 97.21           C  
ATOM   2105  HG  LEU A 130       6.362   8.709   5.228  1.00 97.21           H  
ATOM   2106  CD1 LEU A 130       7.059   9.366   7.153  1.00 97.21           C  
ATOM   2107 HD11 LEU A 130       6.721   9.380   8.189  1.00 97.21           H  
ATOM   2108 HD12 LEU A 130       7.992   8.807   7.082  1.00 97.21           H  
ATOM   2109 HD13 LEU A 130       7.253  10.385   6.818  1.00 97.21           H  
ATOM   2110  CD2 LEU A 130       5.824   7.259   6.686  1.00 97.21           C  
ATOM   2111 HD21 LEU A 130       5.129   6.772   6.001  1.00 97.21           H  
ATOM   2112 HD22 LEU A 130       6.782   6.741   6.638  1.00 97.21           H  
ATOM   2113 HD23 LEU A 130       5.429   7.216   7.701  1.00 97.21           H  
ATOM   2114  N   GLU A 131       6.407  11.330   4.148  1.00 97.36           N  
ATOM   2115  H   GLU A 131       6.880  11.741   4.940  1.00 97.36           H  
ATOM   2116  CA  GLU A 131       7.193  11.189   2.928  1.00 97.36           C  
ATOM   2117  HA  GLU A 131       6.663  10.538   2.232  1.00 97.36           H  
ATOM   2118  C   GLU A 131       8.530  10.526   3.268  1.00 97.36           C  
ATOM   2119  CB  GLU A 131       7.337  12.554   2.243  1.00 97.36           C  
ATOM   2120  HB2 GLU A 131       7.928  13.221   2.870  1.00 97.36           H  
ATOM   2121  HB3 GLU A 131       6.335  12.969   2.134  1.00 97.36           H  
ATOM   2122  O   GLU A 131       9.203  10.910   4.226  1.00 97.36           O  
ATOM   2123  CG  GLU A 131       7.982  12.445   0.850  1.00 97.36           C  
ATOM   2124  HG2 GLU A 131       7.473  11.659   0.292  1.00 97.36           H  
ATOM   2125  HG3 GLU A 131       9.024  12.146   0.968  1.00 97.36           H  
ATOM   2126  CD  GLU A 131       7.910  13.751   0.037  1.00 97.36           C  
ATOM   2127  OE1 GLU A 131       8.535  13.786  -1.049  1.00 97.36           O  
ATOM   2128  OE2 GLU A 131       7.186  14.681   0.454  1.00 97.36           O  
ATOM   2129  N   VAL A 132       8.893   9.494   2.508  1.00 96.53           N  
ATOM   2130  H   VAL A 132       8.262   9.203   1.774  1.00 96.53           H  
ATOM   2131  CA  VAL A 132      10.156   8.764   2.639  1.00 96.53           C  
ATOM   2132  HA  VAL A 132      10.814   9.303   3.321  1.00 96.53           H  
ATOM   2133  C   VAL A 132      10.818   8.714   1.274  1.00 96.53           C  
ATOM   2134  CB  VAL A 132       9.949   7.340   3.198  1.00 96.53           C  
ATOM   2135  HB  VAL A 132       9.353   6.756   2.497  1.00 96.53           H  
ATOM   2136  O   VAL A 132      10.241   8.190   0.324  1.00 96.53           O  
ATOM   2137  CG1 VAL A 132      11.287   6.618   3.404  1.00 96.53           C  
ATOM   2138 HG11 VAL A 132      11.806   6.507   2.452  1.00 96.53           H  
ATOM   2139 HG12 VAL A 132      11.112   5.623   3.812  1.00 96.53           H  
ATOM   2140 HG13 VAL A 132      11.916   7.185   4.091  1.00 96.53           H  
ATOM   2141  CG2 VAL A 132       9.213   7.359   4.543  1.00 96.53           C  
ATOM   2142 HG21 VAL A 132       9.176   6.356   4.969  1.00 96.53           H  
ATOM   2143 HG22 VAL A 132       8.191   7.703   4.386  1.00 96.53           H  
ATOM   2144 HG23 VAL A 132       9.717   8.032   5.236  1.00 96.53           H  
ATOM   2145  N   GLU A 133      12.034   9.237   1.178  1.00 95.86           N  
ATOM   2146  H   GLU A 133      12.450   9.673   1.989  1.00 95.86           H  
ATOM   2147  CA  GLU A 133      12.861   9.136  -0.023  1.00 95.86           C  
ATOM   2148  HA  GLU A 133      12.210   9.017  -0.889  1.00 95.86           H  
ATOM   2149  C   GLU A 133      13.755   7.891   0.062  1.00 95.86           C  
ATOM   2150  CB  GLU A 133      13.630  10.452  -0.216  1.00 95.86           C  
ATOM   2151  HB2 GLU A 133      12.912  11.268  -0.132  1.00 95.86           H  
ATOM   2152  HB3 GLU A 133      14.369  10.564   0.577  1.00 95.86           H  
ATOM   2153  O   GLU A 133      14.402   7.638   1.082  1.00 95.86           O  
ATOM   2154  CG  GLU A 133      14.315  10.566  -1.587  1.00 95.86           C  
ATOM   2155  HG2 GLU A 133      13.634  10.188  -2.349  1.00 95.86           H  
ATOM   2156  HG3 GLU A 133      15.210   9.943  -1.595  1.00 95.86           H  
ATOM   2157  CD  GLU A 133      14.683  12.025  -1.917  1.00 95.86           C  
ATOM   2158  OE1 GLU A 133      14.410  12.459  -3.068  1.00 95.86           O  
ATOM   2159  OE2 GLU A 133      15.170  12.731  -1.007  1.00 95.86           O  
ATOM   2160  N   LEU A 134      13.747   7.097  -1.007  1.00 93.36           N  
ATOM   2161  H   LEU A 134      13.160   7.359  -1.785  1.00 93.36           H  
ATOM   2162  CA  LEU A 134      14.517   5.872  -1.185  1.00 93.36           C  
ATOM   2163  HA  LEU A 134      14.958   5.575  -0.234  1.00 93.36           H  
ATOM   2164  C   LEU A 134      15.646   6.130  -2.182  1.00 93.36           C  
ATOM   2165  CB  LEU A 134      13.611   4.733  -1.698  1.00 93.36           C  
ATOM   2166  HB2 LEU A 134      14.212   3.827  -1.774  1.00 93.36           H  
ATOM   2167  HB3 LEU A 134      13.288   4.978  -2.710  1.00 93.36           H  
ATOM   2168  O   LEU A 134      15.420   6.685  -3.263  1.00 93.36           O  
ATOM   2169  CG  LEU A 134      12.365   4.426  -0.849  1.00 93.36           C  
ATOM   2170  HG  LEU A 134      11.732   5.309  -0.764  1.00 93.36           H  
ATOM   2171  CD1 LEU A 134      11.560   3.322  -1.535  1.00 93.36           C  
ATOM   2172 HD11 LEU A 134      11.198   3.682  -2.497  1.00 93.36           H  
ATOM   2173 HD12 LEU A 134      10.705   3.043  -0.919  1.00 93.36           H  
ATOM   2174 HD13 LEU A 134      12.197   2.452  -1.697  1.00 93.36           H  
ATOM   2175  CD2 LEU A 134      12.744   3.959   0.557  1.00 93.36           C  
ATOM   2176 HD21 LEU A 134      13.233   4.774   1.090  1.00 93.36           H  
ATOM   2177 HD22 LEU A 134      11.845   3.671   1.102  1.00 93.36           H  
ATOM   2178 HD23 LEU A 134      13.426   3.112   0.492  1.00 93.36           H  
ATOM   2179  N   SER A 135      16.854   5.669  -1.858  1.00 92.91           N  
ATOM   2180  H   SER A 135      16.971   5.180  -0.982  1.00 92.91           H  
ATOM   2181  CA  SER A 135      17.958   5.668  -2.820  1.00 92.91           C  
ATOM   2182  HA  SER A 135      18.070   6.693  -3.175  1.00 92.91           H  
ATOM   2183  C   SER A 135      17.636   4.766  -4.024  1.00 92.91           C  
ATOM   2184  CB  SER A 135      19.278   5.263  -2.149  1.00 92.91           C  
ATOM   2185  HB2 SER A 135      20.104   5.686  -2.721  1.00 92.91           H  
ATOM   2186  HB3 SER A 135      19.318   5.677  -1.142  1.00 92.91           H  
ATOM   2187  O   SER A 135      16.807   3.860  -3.902  1.00 92.91           O  
ATOM   2188  OG  SER A 135      19.453   3.862  -2.098  1.00 92.91           O  
ATOM   2189  HG  SER A 135      20.205   3.670  -2.662  1.00 92.91           H  
ATOM   2190  N   PRO A 136      18.282   4.952  -5.189  1.00 88.97           N  
ATOM   2191  CA  PRO A 136      18.082   4.074  -6.345  1.00 88.97           C  
ATOM   2192  HA  PRO A 136      17.081   4.236  -6.744  1.00 88.97           H  
ATOM   2193  C   PRO A 136      18.245   2.579  -6.021  1.00 88.97           C  
ATOM   2194  CB  PRO A 136      19.115   4.542  -7.375  1.00 88.97           C  
ATOM   2195  HB2 PRO A 136      20.061   4.022  -7.226  1.00 88.97           H  
ATOM   2196  HB3 PRO A 136      18.758   4.400  -8.395  1.00 88.97           H  
ATOM   2197  O   PRO A 136      17.470   1.752  -6.492  1.00 88.97           O  
ATOM   2198  CG  PRO A 136      19.299   6.022  -7.039  1.00 88.97           C  
ATOM   2199  HG2 PRO A 136      18.480   6.601  -7.464  1.00 88.97           H  
ATOM   2200  HG3 PRO A 136      20.262   6.399  -7.384  1.00 88.97           H  
ATOM   2201  CD  PRO A 136      19.201   6.032  -5.516  1.00 88.97           C  
ATOM   2202  HD2 PRO A 136      18.832   6.999  -5.175  1.00 88.97           H  
ATOM   2203  HD3 PRO A 136      20.179   5.819  -5.085  1.00 88.97           H  
ATOM   2204  N   GLU A 137      19.196   2.225  -5.155  1.00 88.47           N  
ATOM   2205  H   GLU A 137      19.806   2.942  -4.790  1.00 88.47           H  
ATOM   2206  CA  GLU A 137      19.437   0.845  -4.715  1.00 88.47           C  
ATOM   2207  HA  GLU A 137      19.496   0.202  -5.594  1.00 88.47           H  
ATOM   2208  C   GLU A 137      18.305   0.307  -3.828  1.00 88.47           C  
ATOM   2209  CB  GLU A 137      20.766   0.740  -3.940  1.00 88.47           C  
ATOM   2210  HB2 GLU A 137      20.945  -0.318  -3.747  1.00 88.47           H  
ATOM   2211  HB3 GLU A 137      20.665   1.224  -2.969  1.00 88.47           H  
ATOM   2212  O   GLU A 137      18.022  -0.892  -3.826  1.00 88.47           O  
ATOM   2213  CG  GLU A 137      22.006   1.292  -4.667  1.00 88.47           C  
ATOM   2214  HG2 GLU A 137      22.890   0.911  -4.156  1.00 88.47           H  
ATOM   2215  HG3 GLU A 137      22.018   0.898  -5.683  1.00 88.47           H  
ATOM   2216  CD  GLU A 137      22.091   2.829  -4.697  1.00 88.47           C  
ATOM   2217  OE1 GLU A 137      22.848   3.346  -5.544  1.00 88.47           O  
ATOM   2218  OE2 GLU A 137      21.361   3.488  -3.911  1.00 88.47           O  
ATOM   2219  N   GLN A 138      17.637   1.191  -3.082  1.00 90.34           N  
ATOM   2220  H   GLN A 138      17.892   2.165  -3.163  1.00 90.34           H  
ATOM   2221  CA  GLN A 138      16.516   0.854  -2.209  1.00 90.34           C  
ATOM   2222  HA  GLN A 138      16.743  -0.077  -1.688  1.00 90.34           H  
ATOM   2223  C   GLN A 138      15.211   0.615  -2.982  1.00 90.34           C  
ATOM   2224  CB  GLN A 138      16.353   1.972  -1.166  1.00 90.34           C  
ATOM   2225  HB2 GLN A 138      15.379   1.889  -0.683  1.00 90.34           H  
ATOM   2226  HB3 GLN A 138      16.388   2.943  -1.659  1.00 90.34           H  
ATOM   2227  O   GLN A 138      14.349  -0.107  -2.483  1.00 90.34           O  
ATOM   2228  CG  GLN A 138      17.436   1.918  -0.083  1.00 90.34           C  
ATOM   2229  HG2 GLN A 138      17.361   0.962   0.435  1.00 90.34           H  
ATOM   2230  HG3 GLN A 138      18.427   1.982  -0.533  1.00 90.34           H  
ATOM   2231  CD  GLN A 138      17.299   3.040   0.940  1.00 90.34           C  
ATOM   2232  NE2 GLN A 138      17.589   2.770   2.194  1.00 90.34           N  
ATOM   2233 HE21 GLN A 138      17.909   1.852   2.467  1.00 90.34           H  
ATOM   2234 HE22 GLN A 138      17.522   3.528   2.858  1.00 90.34           H  
ATOM   2235  OE1 GLN A 138      16.918   4.164   0.651  1.00 90.34           O  
ATOM   2236  N   GLN A 139      15.062   1.170  -4.189  1.00 86.59           N  
ATOM   2237  H   GLN A 139      15.819   1.734  -4.549  1.00 86.59           H  
ATOM   2238  CA  GLN A 139      13.811   1.113  -4.959  1.00 86.59           C  
ATOM   2239  HA  GLN A 139      12.997   1.462  -4.325  1.00 86.59           H  
ATOM   2240  C   GLN A 139      13.434  -0.309  -5.401  1.00 86.59           C  
ATOM   2241  CB  GLN A 139      13.910   2.051  -6.175  1.00 86.59           C  
ATOM   2242  HB2 GLN A 139      13.046   1.891  -6.820  1.00 86.59           H  
ATOM   2243  HB3 GLN A 139      14.812   1.827  -6.745  1.00 86.59           H  
ATOM   2244  O   GLN A 139      12.262  -0.667  -5.339  1.00 86.59           O  
ATOM   2245  CG  GLN A 139      13.920   3.518  -5.728  1.00 86.59           C  
ATOM   2246  HG2 GLN A 139      14.712   3.675  -4.996  1.00 86.59           H  
ATOM   2247  HG3 GLN A 139      12.975   3.729  -5.228  1.00 86.59           H  
ATOM   2248  CD  GLN A 139      14.111   4.521  -6.861  1.00 86.59           C  
ATOM   2249  NE2 GLN A 139      14.705   5.663  -6.583  1.00 86.59           N  
ATOM   2250 HE21 GLN A 139      15.013   5.869  -5.644  1.00 86.59           H  
ATOM   2251 HE22 GLN A 139      14.737   6.347  -7.326  1.00 86.59           H  
ATOM   2252  OE1 GLN A 139      13.689   4.336  -7.989  1.00 86.59           O  
ATOM   2253  N   ASN A 140      14.418  -1.137  -5.766  1.00 81.73           N  
ATOM   2254  H   ASN A 140      15.354  -0.757  -5.772  1.00 81.73           H  
ATOM   2255  CA  ASN A 140      14.197  -2.426  -6.440  1.00 81.73           C  
ATOM   2256  HA  ASN A 140      13.490  -2.266  -7.254  1.00 81.73           H  
ATOM   2257  C   ASN A 140      13.565  -3.536  -5.577  1.00 81.73           C  
ATOM   2258  CB  ASN A 140      15.538  -2.892  -7.046  1.00 81.73           C  
ATOM   2259  HB2 ASN A 140      15.434  -3.916  -7.405  1.00 81.73           H  
ATOM   2260  HB3 ASN A 140      16.312  -2.873  -6.279  1.00 81.73           H  
ATOM   2261  O   ASN A 140      13.342  -4.624  -6.090  1.00 81.73           O  
ATOM   2262  CG  ASN A 140      15.976  -2.062  -8.238  1.00 81.73           C  
ATOM   2263  ND2 ASN A 140      17.257  -2.015  -8.518  1.00 81.73           N  
ATOM   2264 HD21 ASN A 140      17.933  -2.476  -7.927  1.00 81.73           H  
ATOM   2265 HD22 ASN A 140      17.501  -1.401  -9.282  1.00 81.73           H  
ATOM   2266  OD1 ASN A 140      15.200  -1.440  -8.936  1.00 81.73           O  
ATOM   2267  N   ASN A 141      13.336  -3.320  -4.278  1.00 84.03           N  
ATOM   2268  H   ASN A 141      13.492  -2.382  -3.938  1.00 84.03           H  
ATOM   2269  CA  ASN A 141      12.709  -4.299  -3.372  1.00 84.03           C  
ATOM   2270  HA  ASN A 141      11.895  -4.791  -3.905  1.00 84.03           H  
ATOM   2271  C   ASN A 141      12.081  -3.614  -2.147  1.00 84.03           C  
ATOM   2272  CB  ASN A 141      13.745  -5.360  -2.937  1.00 84.03           C  
ATOM   2273  HB2 ASN A 141      13.356  -5.937  -2.099  1.00 84.03           H  
ATOM   2274  HB3 ASN A 141      14.662  -4.868  -2.612  1.00 84.03           H  
ATOM   2275  O   ASN A 141      12.141  -4.135  -1.030  1.00 84.03           O  
ATOM   2276  CG  ASN A 141      14.043  -6.381  -4.013  1.00 84.03           C  
ATOM   2277  ND2 ASN A 141      15.255  -6.419  -4.515  1.00 84.03           N  
ATOM   2278 HD21 ASN A 141      15.320  -6.983  -5.351  1.00 84.03           H  
ATOM   2279 HD22 ASN A 141      15.895  -5.663  -4.319  1.00 84.03           H  
ATOM   2280  OD1 ASN A 141      13.208  -7.189  -4.380  1.00 84.03           O  
ATOM   2281  N   ALA A 142      11.563  -2.400  -2.315  1.00 90.62           N  
ATOM   2282  H   ALA A 142      11.473  -2.023  -3.248  1.00 90.62           H  
ATOM   2283  CA  ALA A 142      11.014  -1.659  -1.191  1.00 90.62           C  
ATOM   2284  HA  ALA A 142      11.683  -1.789  -0.341  1.00 90.62           H  
ATOM   2285  C   ALA A 142       9.641  -2.216  -0.785  1.00 90.62           C  
ATOM   2286  CB  ALA A 142      11.020  -0.170  -1.522  1.00 90.62           C  
ATOM   2287  HB1 ALA A 142      10.422   0.378  -0.793  1.00 90.62           H  
ATOM   2288  HB2 ALA A 142      10.645  -0.008  -2.533  1.00 90.62           H  
ATOM   2289  HB3 ALA A 142      12.046   0.194  -1.483  1.00 90.62           H  
ATOM   2290  O   ALA A 142       8.719  -2.295  -1.582  1.00 90.62           O  
ATOM   2291  N   GLU A 143       9.475  -2.590   0.473  1.00 92.44           N  
ATOM   2292  H   GLU A 143      10.278  -2.539   1.084  1.00 92.44           H  
ATOM   2293  CA  GLU A 143       8.205  -2.979   1.068  1.00 92.44           C  
ATOM   2294  HA  GLU A 143       7.494  -3.158   0.262  1.00 92.44           H  
ATOM   2295  C   GLU A 143       7.682  -1.830   1.935  1.00 92.44           C  
ATOM   2296  CB  GLU A 143       8.364  -4.300   1.841  1.00 92.44           C  
ATOM   2297  HB2 GLU A 143       8.852  -5.027   1.193  1.00 92.44           H  
ATOM   2298  HB3 GLU A 143       9.001  -4.126   2.708  1.00 92.44           H  
ATOM   2299  O   GLU A 143       8.412  -1.266   2.747  1.00 92.44           O  
ATOM   2300  CG  GLU A 143       7.030  -4.893   2.323  1.00 92.44           C  
ATOM   2301  HG2 GLU A 143       6.483  -4.138   2.887  1.00 92.44           H  
ATOM   2302  HG3 GLU A 143       6.434  -5.169   1.454  1.00 92.44           H  
ATOM   2303  CD  GLU A 143       7.205  -6.147   3.196  1.00 92.44           C  
ATOM   2304  OE1 GLU A 143       6.500  -6.251   4.231  1.00 92.44           O  
ATOM   2305  OE2 GLU A 143       7.957  -7.065   2.805  1.00 92.44           O  
ATOM   2306  N   VAL A 144       6.408  -1.485   1.785  1.00 92.64           N  
ATOM   2307  H   VAL A 144       5.864  -2.015   1.120  1.00 92.64           H  
ATOM   2308  CA  VAL A 144       5.694  -0.566   2.669  1.00 92.64           C  
ATOM   2309  HA  VAL A 144       6.379  -0.190   3.429  1.00 92.64           H  
ATOM   2310  C   VAL A 144       4.606  -1.364   3.365  1.00 92.64           C  
ATOM   2311  CB  VAL A 144       5.129   0.652   1.917  1.00 92.64           C  
ATOM   2312  HB  VAL A 144       4.363   0.322   1.214  1.00 92.64           H  
ATOM   2313  O   VAL A 144       3.760  -1.987   2.733  1.00 92.64           O  
ATOM   2314  CG1 VAL A 144       4.492   1.655   2.889  1.00 92.64           C  
ATOM   2315 HG11 VAL A 144       5.230   1.989   3.619  1.00 92.64           H  
ATOM   2316 HG12 VAL A 144       4.118   2.517   2.337  1.00 92.64           H  
ATOM   2317 HG13 VAL A 144       3.656   1.190   3.413  1.00 92.64           H  
ATOM   2318  CG2 VAL A 144       6.219   1.383   1.122  1.00 92.64           C  
ATOM   2319 HG21 VAL A 144       6.673   0.711   0.394  1.00 92.64           H  
ATOM   2320 HG22 VAL A 144       5.775   2.211   0.570  1.00 92.64           H  
ATOM   2321 HG23 VAL A 144       6.993   1.754   1.793  1.00 92.64           H  
ATOM   2322  N   GLU A 145       4.603  -1.353   4.683  1.00 94.05           N  
ATOM   2323  H   GLU A 145       5.353  -0.867   5.154  1.00 94.05           H  
ATOM   2324  CA  GLU A 145       3.600  -1.999   5.507  1.00 94.05           C  
ATOM   2325  HA  GLU A 145       2.861  -2.472   4.860  1.00 94.05           H  
ATOM   2326  C   GLU A 145       2.885  -0.931   6.329  1.00 94.05           C  
ATOM   2327  CB  GLU A 145       4.266  -3.114   6.318  1.00 94.05           C  
ATOM   2328  HB2 GLU A 145       5.045  -2.688   6.952  1.00 94.05           H  
ATOM   2329  HB3 GLU A 145       4.741  -3.806   5.623  1.00 94.05           H  
ATOM   2330  O   GLU A 145       3.512  -0.079   6.950  1.00 94.05           O  
ATOM   2331  CG  GLU A 145       3.290  -3.905   7.181  1.00 94.05           C  
ATOM   2332  HG2 GLU A 145       2.521  -4.346   6.546  1.00 94.05           H  
ATOM   2333  HG3 GLU A 145       2.802  -3.241   7.895  1.00 94.05           H  
ATOM   2334  CD  GLU A 145       4.018  -5.025   7.927  1.00 94.05           C  
ATOM   2335  OE1 GLU A 145       4.365  -4.829   9.113  1.00 94.05           O  
ATOM   2336  OE2 GLU A 145       4.013  -6.190   7.448  1.00 94.05           O  
ATOM   2337  N   VAL A 146       1.558  -0.946   6.297  1.00 93.59           N  
ATOM   2338  H   VAL A 146       1.111  -1.704   5.803  1.00 93.59           H  
ATOM   2339  CA  VAL A 146       0.704   0.058   6.922  1.00 93.59           C  
ATOM   2340  HA  VAL A 146       1.320   0.741   7.507  1.00 93.59           H  
ATOM   2341  C   VAL A 146      -0.264  -0.632   7.872  1.00 93.59           C  
ATOM   2342  CB  VAL A 146      -0.030   0.889   5.858  1.00 93.59           C  
ATOM   2343  HB  VAL A 146      -0.682   0.248   5.264  1.00 93.59           H  
ATOM   2344  O   VAL A 146      -0.997  -1.539   7.476  1.00 93.59           O  
ATOM   2345  CG1 VAL A 146      -0.878   1.948   6.538  1.00 93.59           C  
ATOM   2346 HG11 VAL A 146      -0.232   2.529   7.195  1.00 93.59           H  
ATOM   2347 HG12 VAL A 146      -1.683   1.492   7.115  1.00 93.59           H  
ATOM   2348 HG13 VAL A 146      -1.317   2.603   5.785  1.00 93.59           H  
ATOM   2349  CG2 VAL A 146       0.937   1.610   4.909  1.00 93.59           C  
ATOM   2350 HG21 VAL A 146       1.648   2.209   5.478  1.00 93.59           H  
ATOM   2351 HG22 VAL A 146       1.488   0.878   4.318  1.00 93.59           H  
ATOM   2352 HG23 VAL A 146       0.386   2.255   4.225  1.00 93.59           H  
ATOM   2353  N   GLU A 147      -0.290  -0.193   9.124  1.00 93.64           N  
ATOM   2354  H   GLU A 147       0.370   0.524   9.389  1.00 93.64           H  
ATOM   2355  CA  GLU A 147      -1.125  -0.756  10.181  1.00 93.64           C  
ATOM   2356  HA  GLU A 147      -1.808  -1.478   9.732  1.00 93.64           H  
ATOM   2357  C   GLU A 147      -1.969   0.331  10.861  1.00 93.64           C  
ATOM   2358  CB  GLU A 147      -0.240  -1.539  11.161  1.00 93.64           C  
ATOM   2359  HB2 GLU A 147       0.445  -0.850  11.656  1.00 93.64           H  
ATOM   2360  HB3 GLU A 147       0.348  -2.253  10.585  1.00 93.64           H  
ATOM   2361  O   GLU A 147      -1.440   1.325  11.362  1.00 93.64           O  
ATOM   2362  CG  GLU A 147      -1.040  -2.304  12.224  1.00 93.64           C  
ATOM   2363  HG2 GLU A 147      -1.713  -3.001  11.723  1.00 93.64           H  
ATOM   2364  HG3 GLU A 147      -1.644  -1.596  12.792  1.00 93.64           H  
ATOM   2365  CD  GLU A 147      -0.126  -3.089  13.181  1.00 93.64           C  
ATOM   2366  OE1 GLU A 147      -0.423  -3.109  14.395  1.00 93.64           O  
ATOM   2367  OE2 GLU A 147       0.864  -3.692  12.700  1.00 93.64           O  
ATOM   2368  N   VAL A 148      -3.294   0.136  10.892  1.00 91.49           N  
ATOM   2369  H   VAL A 148      -3.641  -0.722  10.490  1.00 91.49           H  
ATOM   2370  CA  VAL A 148      -4.253   1.020  11.580  1.00 91.49           C  
ATOM   2371  HA  VAL A 148      -3.695   1.680  12.244  1.00 91.49           H  
ATOM   2372  C   VAL A 148      -5.206   0.192  12.441  1.00 91.49           C  
ATOM   2373  CB  VAL A 148      -5.042   1.928  10.614  1.00 91.49           C  
ATOM   2374  HB  VAL A 148      -5.725   1.333  10.007  1.00 91.49           H  
ATOM   2375  O   VAL A 148      -6.205  -0.369  11.978  1.00 91.49           O  
ATOM   2376  CG1 VAL A 148      -5.839   2.968  11.418  1.00 91.49           C  
ATOM   2377 HG11 VAL A 148      -6.478   2.484  12.157  1.00 91.49           H  
ATOM   2378 HG12 VAL A 148      -5.156   3.641  11.936  1.00 91.49           H  
ATOM   2379 HG13 VAL A 148      -6.459   3.560  10.745  1.00 91.49           H  
ATOM   2380  CG2 VAL A 148      -4.121   2.718   9.693  1.00 91.49           C  
ATOM   2381 HG21 VAL A 148      -3.396   3.241  10.317  1.00 91.49           H  
ATOM   2382 HG22 VAL A 148      -3.599   2.050   9.008  1.00 91.49           H  
ATOM   2383 HG23 VAL A 148      -4.687   3.454   9.122  1.00 91.49           H  
ATOM   2384  N   GLY A 149      -4.928   0.135  13.742  1.00 89.25           N  
ATOM   2385  H   GLY A 149      -4.057   0.541  14.053  1.00 89.25           H  
ATOM   2386  CA  GLY A 149      -5.624  -0.777  14.650  1.00 89.25           C  
ATOM   2387  HA2 GLY A 149      -5.268  -0.623  15.669  1.00 89.25           H  
ATOM   2388  HA3 GLY A 149      -6.697  -0.586  14.617  1.00 89.25           H  
ATOM   2389  C   GLY A 149      -5.348  -2.234  14.268  1.00 89.25           C  
ATOM   2390  O   GLY A 149      -4.199  -2.620  14.141  1.00 89.25           O  
ATOM   2391  N   ASN A 150      -6.393  -3.036  14.042  1.00 84.77           N  
ATOM   2392  H   ASN A 150      -7.325  -2.666  14.166  1.00 84.77           H  
ATOM   2393  CA  ASN A 150      -6.249  -4.456  13.676  1.00 84.77           C  
ATOM   2394  HA  ASN A 150      -5.332  -4.838  14.124  1.00 84.77           H  
ATOM   2395  C   ASN A 150      -6.115  -4.691  12.159  1.00 84.77           C  
ATOM   2396  CB  ASN A 150      -7.433  -5.245  14.263  1.00 84.77           C  
ATOM   2397  HB2 ASN A 150      -7.330  -6.296  13.994  1.00 84.77           H  
ATOM   2398  HB3 ASN A 150      -8.364  -4.874  13.834  1.00 84.77           H  
ATOM   2399  O   ASN A 150      -6.122  -5.833  11.695  1.00 84.77           O  
ATOM   2400  CG  ASN A 150      -7.515  -5.176  15.777  1.00 84.77           C  
ATOM   2401  ND2 ASN A 150      -8.666  -5.450  16.342  1.00 84.77           N  
ATOM   2402 HD21 ASN A 150      -8.655  -5.449  17.352  1.00 84.77           H  
ATOM   2403 HD22 ASN A 150      -9.441  -5.808  15.803  1.00 84.77           H  
ATOM   2404  OD1 ASN A 150      -6.576  -4.856  16.478  1.00 84.77           O  
ATOM   2405  N   GLU A 151      -6.072  -3.621  11.366  1.00 84.97           N  
ATOM   2406  H   GLU A 151      -5.970  -2.708  11.786  1.00 84.97           H  
ATOM   2407  CA  GLU A 151      -5.939  -3.701   9.916  1.00 84.97           C  
ATOM   2408  HA  GLU A 151      -6.256  -4.686   9.574  1.00 84.97           H  
ATOM   2409  C   GLU A 151      -4.482  -3.513   9.535  1.00 84.97           C  
ATOM   2410  CB  GLU A 151      -6.826  -2.667   9.219  1.00 84.97           C  
ATOM   2411  HB2 GLU A 151      -6.594  -1.671   9.596  1.00 84.97           H  
ATOM   2412  HB3 GLU A 151      -6.626  -2.695   8.148  1.00 84.97           H  
ATOM   2413  O   GLU A 151      -3.867  -2.517   9.897  1.00 84.97           O  
ATOM   2414  CG  GLU A 151      -8.304  -2.991   9.451  1.00 84.97           C  
ATOM   2415  HG2 GLU A 151      -8.518  -2.979  10.520  1.00 84.97           H  
ATOM   2416  HG3 GLU A 151      -8.502  -3.996   9.079  1.00 84.97           H  
ATOM   2417  CD  GLU A 151      -9.245  -2.001   8.765  1.00 84.97           C  
ATOM   2418  OE1 GLU A 151     -10.416  -2.374   8.530  1.00 84.97           O  
ATOM   2419  OE2 GLU A 151      -8.906  -0.812   8.605  1.00 84.97           O  
ATOM   2420  N   LYS A 152      -3.957  -4.477   8.785  1.00 88.24           N  
ATOM   2421  H   LYS A 152      -4.557  -5.236   8.497  1.00 88.24           H  
ATOM   2422  CA  LYS A 152      -2.577  -4.507   8.330  1.00 88.24           C  
ATOM   2423  HA  LYS A 152      -2.110  -3.544   8.538  1.00 88.24           H  
ATOM   2424  C   LYS A 152      -2.549  -4.730   6.830  1.00 88.24           C  
ATOM   2425  CB  LYS A 152      -1.825  -5.578   9.122  1.00 88.24           C  
ATOM   2426  HB2 LYS A 152      -2.273  -6.556   8.946  1.00 88.24           H  
ATOM   2427  HB3 LYS A 152      -1.914  -5.338  10.181  1.00 88.24           H  
ATOM   2428  O   LYS A 152      -3.200  -5.656   6.334  1.00 88.24           O  
ATOM   2429  CG  LYS A 152      -0.345  -5.621   8.749  1.00 88.24           C  
ATOM   2430  HG2 LYS A 152       0.059  -4.609   8.776  1.00 88.24           H  
ATOM   2431  HG3 LYS A 152      -0.227  -6.028   7.744  1.00 88.24           H  
ATOM   2432  CD  LYS A 152       0.411  -6.493   9.756  1.00 88.24           C  
ATOM   2433  HD2 LYS A 152       0.299  -6.057  10.749  1.00 88.24           H  
ATOM   2434  HD3 LYS A 152       0.041  -7.519   9.752  1.00 88.24           H  
ATOM   2435  CE  LYS A 152       1.863  -6.446   9.334  1.00 88.24           C  
ATOM   2436  HE2 LYS A 152       2.083  -7.183   8.561  1.00 88.24           H  
ATOM   2437  HE3 LYS A 152       2.001  -5.463   8.884  1.00 88.24           H  
ATOM   2438  NZ  LYS A 152       2.823  -6.529  10.452  1.00 88.24           N  
ATOM   2439  HZ1 LYS A 152       2.958  -7.460  10.819  1.00 88.24           H  
ATOM   2440  HZ2 LYS A 152       3.690  -6.150  10.101  1.00 88.24           H  
ATOM   2441  HZ3 LYS A 152       2.560  -5.876  11.177  1.00 88.24           H  
ATOM   2442  N   TRP A 153      -1.777  -3.894   6.161  1.00 85.73           N  
ATOM   2443  H   TRP A 153      -1.312  -3.169   6.688  1.00 85.73           H  
ATOM   2444  CA  TRP A 153      -1.616  -3.815   4.721  1.00 85.73           C  
ATOM   2445  HA  TRP A 153      -2.147  -4.630   4.229  1.00 85.73           H  
ATOM   2446  C   TRP A 153      -0.139  -3.902   4.413  1.00 85.73           C  
ATOM   2447  CB  TRP A 153      -2.176  -2.483   4.233  1.00 85.73           C  
ATOM   2448  HB2 TRP A 153      -1.597  -1.668   4.666  1.00 85.73           H  
ATOM   2449  HB3 TRP A 153      -2.070  -2.430   3.150  1.00 85.73           H  
ATOM   2450  O   TRP A 153       0.666  -3.288   5.101  1.00 85.73           O  
ATOM   2451  CG  TRP A 153      -3.608  -2.292   4.588  1.00 85.73           C  
ATOM   2452  CD1 TRP A 153      -4.088  -1.773   5.741  1.00 85.73           C  
ATOM   2453  HD1 TRP A 153      -3.476  -1.403   6.550  1.00 85.73           H  
ATOM   2454  CD2 TRP A 153      -4.758  -2.646   3.783  1.00 85.73           C  
ATOM   2455  CE2 TRP A 153      -5.930  -2.332   4.525  1.00 85.73           C  
ATOM   2456  CE3 TRP A 153      -4.914  -3.166   2.482  1.00 85.73           C  
ATOM   2457  HE3 TRP A 153      -4.037  -3.399   1.897  1.00 85.73           H  
ATOM   2458  NE1 TRP A 153      -5.469  -1.811   5.716  1.00 85.73           N  
ATOM   2459  HE1 TRP A 153      -6.052  -1.410   6.436  1.00 85.73           H  
ATOM   2460  CH2 TRP A 153      -7.325  -2.935   2.646  1.00 85.73           C  
ATOM   2461  HH2 TRP A 153      -8.281  -2.946   2.145  1.00 85.73           H  
ATOM   2462  CZ2 TRP A 153      -7.205  -2.517   3.986  1.00 85.73           C  
ATOM   2463  HZ2 TRP A 153      -8.073  -2.251   4.570  1.00 85.73           H  
ATOM   2464  CZ3 TRP A 153      -6.188  -3.280   1.907  1.00 85.73           C  
ATOM   2465  HZ3 TRP A 153      -6.285  -3.582   0.875  1.00 85.73           H  
ATOM   2466  N   ARG A 154       0.221  -4.678   3.404  1.00 88.30           N  
ATOM   2467  H   ARG A 154      -0.497  -5.077   2.816  1.00 88.30           H  
ATOM   2468  CA  ARG A 154       1.599  -4.816   2.953  1.00 88.30           C  
ATOM   2469  HA  ARG A 154       2.232  -4.057   3.413  1.00 88.30           H  
ATOM   2470  C   ARG A 154       1.626  -4.583   1.461  1.00 88.30           C  
ATOM   2471  CB  ARG A 154       2.130  -6.196   3.342  1.00 88.30           C  
ATOM   2472  HB2 ARG A 154       2.106  -6.274   4.429  1.00 88.30           H  
ATOM   2473  HB3 ARG A 154       1.485  -6.965   2.918  1.00 88.30           H  
ATOM   2474  O   ARG A 154       0.759  -5.113   0.771  1.00 88.30           O  
ATOM   2475  CG  ARG A 154       3.564  -6.413   2.841  1.00 88.30           C  
ATOM   2476  HG2 ARG A 154       3.590  -6.377   1.752  1.00 88.30           H  
ATOM   2477  HG3 ARG A 154       4.210  -5.627   3.232  1.00 88.30           H  
ATOM   2478  CD  ARG A 154       4.080  -7.783   3.274  1.00 88.30           C  
ATOM   2479  HD2 ARG A 154       5.057  -7.935   2.815  1.00 88.30           H  
ATOM   2480  HD3 ARG A 154       3.403  -8.555   2.909  1.00 88.30           H  
ATOM   2481  NE  ARG A 154       4.217  -7.841   4.738  1.00 88.30           N  
ATOM   2482  HE  ARG A 154       4.408  -6.951   5.175  1.00 88.30           H  
ATOM   2483  NH1 ARG A 154       4.870 -10.020   4.861  1.00 88.30           N  
ATOM   2484 HH11 ARG A 154       5.453 -10.696   5.333  1.00 88.30           H  
ATOM   2485 HH12 ARG A 154       4.885 -10.005   3.851  1.00 88.30           H  
ATOM   2486  NH2 ARG A 154       4.846  -8.725   6.701  1.00 88.30           N  
ATOM   2487 HH21 ARG A 154       4.709  -7.782   7.036  1.00 88.30           H  
ATOM   2488 HH22 ARG A 154       5.516  -9.314   7.175  1.00 88.30           H  
ATOM   2489  CZ  ARG A 154       4.662  -8.860   5.423  1.00 88.30           C  
ATOM   2490  N   PHE A 155       2.619  -3.822   1.033  1.00 82.18           N  
ATOM   2491  H   PHE A 155       3.233  -3.416   1.725  1.00 82.18           H  
ATOM   2492  CA  PHE A 155       2.895  -3.425  -0.332  1.00 82.18           C  
ATOM   2493  HA  PHE A 155       2.253  -3.971  -1.024  1.00 82.18           H  
ATOM   2494  C   PHE A 155       4.348  -3.757  -0.616  1.00 82.18           C  
ATOM   2495  CB  PHE A 155       2.647  -1.918  -0.491  1.00 82.18           C  
ATOM   2496  HB2 PHE A 155       2.751  -1.656  -1.544  1.00 82.18           H  
ATOM   2497  HB3 PHE A 155       3.415  -1.370   0.056  1.00 82.18           H  
ATOM   2498  O   PHE A 155       5.211  -3.372   0.160  1.00 82.18           O  
ATOM   2499  CG  PHE A 155       1.286  -1.466  -0.003  1.00 82.18           C  
ATOM   2500  CD1 PHE A 155       0.159  -1.663  -0.818  1.00 82.18           C  
ATOM   2501  HD1 PHE A 155       0.271  -2.115  -1.792  1.00 82.18           H  
ATOM   2502  CD2 PHE A 155       1.132  -0.879   1.268  1.00 82.18           C  
ATOM   2503  HD2 PHE A 155       1.994  -0.688   1.889  1.00 82.18           H  
ATOM   2504  CE1 PHE A 155      -1.111  -1.267  -0.367  1.00 82.18           C  
ATOM   2505  HE1 PHE A 155      -1.971  -1.404  -1.007  1.00 82.18           H  
ATOM   2506  CE2 PHE A 155      -0.142  -0.516   1.733  1.00 82.18           C  
ATOM   2507  HE2 PHE A 155      -0.252  -0.067   2.710  1.00 82.18           H  
ATOM   2508  CZ  PHE A 155      -1.264  -0.701   0.910  1.00 82.18           C  
ATOM   2509  HZ  PHE A 155      -2.243  -0.398   1.253  1.00 82.18           H  
ATOM   2510  N   GLN A 156       4.622  -4.447  -1.712  1.00 82.77           N  
ATOM   2511  H   GLN A 156       3.872  -4.676  -2.348  1.00 82.77           H  
ATOM   2512  CA  GLN A 156       5.980  -4.672  -2.191  1.00 82.77           C  
ATOM   2513  HA  GLN A 156       6.702  -4.243  -1.496  1.00 82.77           H  
ATOM   2514  C   GLN A 156       6.122  -3.945  -3.524  1.00 82.77           C  
ATOM   2515  CB  GLN A 156       6.252  -6.180  -2.276  1.00 82.77           C  
ATOM   2516  HB2 GLN A 156       6.007  -6.632  -1.315  1.00 82.77           H  
ATOM   2517  HB3 GLN A 156       5.617  -6.621  -3.044  1.00 82.77           H  
ATOM   2518  O   GLN A 156       5.257  -4.091  -4.384  1.00 82.77           O  
ATOM   2519  CG  GLN A 156       7.719  -6.488  -2.599  1.00 82.77           C  
ATOM   2520  HG2 GLN A 156       7.964  -6.092  -3.584  1.00 82.77           H  
ATOM   2521  HG3 GLN A 156       8.358  -5.993  -1.868  1.00 82.77           H  
ATOM   2522  CD  GLN A 156       8.049  -7.980  -2.587  1.00 82.77           C  
ATOM   2523  NE2 GLN A 156       9.292  -8.319  -2.848  1.00 82.77           N  
ATOM   2524 HE21 GLN A 156       9.960  -7.605  -3.101  1.00 82.77           H  
ATOM   2525 HE22 GLN A 156       9.548  -9.295  -2.801  1.00 82.77           H  
ATOM   2526  OE1 GLN A 156       7.228  -8.863  -2.354  1.00 82.77           O  
ATOM   2527  N   LEU A 157       7.175  -3.150  -3.642  1.00 75.49           N  
ATOM   2528  H   LEU A 157       7.804  -3.080  -2.855  1.00 75.49           H  
ATOM   2529  CA  LEU A 157       7.644  -2.498  -4.853  1.00 75.49           C  
ATOM   2530  HA  LEU A 157       6.818  -2.372  -5.553  1.00 75.49           H  
ATOM   2531  C   LEU A 157       8.660  -3.439  -5.490  1.00 75.49           C  
ATOM   2532  CB  LEU A 157       8.257  -1.125  -4.501  1.00 75.49           C  
ATOM   2533  HB2 LEU A 157       9.152  -1.288  -3.900  1.00 75.49           H  
ATOM   2534  HB3 LEU A 157       8.575  -0.639  -5.424  1.00 75.49           H  
ATOM   2535  O   LEU A 157       9.606  -3.870  -4.821  1.00 75.49           O  
ATOM   2536  CG  LEU A 157       7.300  -0.190  -3.738  1.00 75.49           C  
ATOM   2537  HG  LEU A 157       6.873  -0.706  -2.878  1.00 75.49           H  
ATOM   2538  CD1 LEU A 157       8.053   1.026  -3.195  1.00 75.49           C  
ATOM   2539 HD11 LEU A 157       7.360   1.793  -2.847  1.00 75.49           H  
ATOM   2540 HD12 LEU A 157       8.719   1.434  -3.956  1.00 75.49           H  
ATOM   2541 HD13 LEU A 157       8.629   0.712  -2.324  1.00 75.49           H  
ATOM   2542  CD2 LEU A 157       6.139   0.216  -4.650  1.00 75.49           C  
ATOM   2543 HD21 LEU A 157       5.369   0.737  -4.081  1.00 75.49           H  
ATOM   2544 HD22 LEU A 157       6.498   0.822  -5.482  1.00 75.49           H  
ATOM   2545 HD23 LEU A 157       5.661  -0.673  -5.060  1.00 75.49           H  
ATOM   2546  N   GLY A 158       8.405  -3.803  -6.742  1.00 63.55           N  
ATOM   2547  H   GLY A 158       7.662  -3.337  -7.242  1.00 63.55           H  
ATOM   2548  CA  GLY A 158       9.284  -4.614  -7.578  1.00 63.55           C  
ATOM   2549  HA2 GLY A 158      10.257  -4.747  -7.107  1.00 63.55           H  
ATOM   2550  HA3 GLY A 158       8.838  -5.590  -7.771  1.00 63.55           H  
ATOM   2551  C   GLY A 158       9.523  -3.943  -8.914  1.00 63.55           C  
ATOM   2552  O   GLY A 158       8.700  -3.075  -9.285  1.00 63.55           O  
ATOM   2553  OXT GLY A 158      10.506  -4.370  -9.545  1.00 63.55           O  
TER    2554      GLY A 158                                                       
END   
