# Supplementary material for: Single-chain dimers from de novo immunoglobulins as robust scaffolds for multiple binding loops
Source: Nat Commun. 2023 Sep 23;14:5939. doi: 10.1038/s41467-023-41717-5 (PMC10517939; doi:10.1038/s41467-023-41717-5)
Supplement: Supplementary file 3 — Supplementary Data 1 [file 41467_2023_41717_MOESM3_ESM.zip › design_models/scIg/scIg14b/ranked_3.pdb]

ATOM      1  N   ARG A   1       0.586  -1.879 -14.142  1.00 85.41           N  
ATOM      2  H   ARG A   1       0.137  -2.740 -14.422  1.00 85.41           H  
ATOM      3  H2  ARG A   1       0.500  -1.217 -14.900  1.00 85.41           H  
ATOM      4  H3  ARG A   1       1.563  -2.098 -14.004  1.00 85.41           H  
ATOM      5  CA  ARG A   1      -0.022  -1.352 -12.892  1.00 85.41           C  
ATOM      6  HA  ARG A   1       0.521  -0.462 -12.573  1.00 85.41           H  
ATOM      7  C   ARG A   1       0.104  -2.396 -11.793  1.00 85.41           C  
ATOM      8  CB  ARG A   1      -1.497  -0.969 -13.128  1.00 85.41           C  
ATOM      9  HB2 ARG A   1      -1.540  -0.229 -13.927  1.00 85.41           H  
ATOM     10  HB3 ARG A   1      -2.048  -1.852 -13.451  1.00 85.41           H  
ATOM     11  O   ARG A   1      -0.035  -3.566 -12.112  1.00 85.41           O  
ATOM     12  CG  ARG A   1      -2.187  -0.382 -11.883  1.00 85.41           C  
ATOM     13  HG2 ARG A   1      -2.205  -1.123 -11.084  1.00 85.41           H  
ATOM     14  HG3 ARG A   1      -1.637   0.495 -11.542  1.00 85.41           H  
ATOM     15  CD  ARG A   1      -3.633   0.021 -12.191  1.00 85.41           C  
ATOM     16  HD2 ARG A   1      -4.167  -0.849 -12.573  1.00 85.41           H  
ATOM     17  HD3 ARG A   1      -3.634   0.802 -12.952  1.00 85.41           H  
ATOM     18  NE  ARG A   1      -4.316   0.514 -10.984  1.00 85.41           N  
ATOM     19  HE  ARG A   1      -3.781   0.536 -10.128  1.00 85.41           H  
ATOM     20  NH1 ARG A   1      -6.399   0.806 -11.906  1.00 85.41           N  
ATOM     21 HH11 ARG A   1      -7.386   0.962 -11.761  1.00 85.41           H  
ATOM     22 HH12 ARG A   1      -6.063   0.433 -12.782  1.00 85.41           H  
ATOM     23  NH2 ARG A   1      -6.079   1.243  -9.745  1.00 85.41           N  
ATOM     24 HH21 ARG A   1      -5.519   1.212  -8.905  1.00 85.41           H  
ATOM     25 HH22 ARG A   1      -7.065   1.433  -9.639  1.00 85.41           H  
ATOM     26  CZ  ARG A   1      -5.591   0.847 -10.884  1.00 85.41           C  
ATOM     27  N   ILE A   2       0.359  -2.003 -10.546  1.00 86.36           N  
ATOM     28  H   ILE A   2       0.386  -1.021 -10.311  1.00 86.36           H  
ATOM     29  CA  ILE A   2       0.286  -2.917  -9.397  1.00 86.36           C  
ATOM     30  HA  ILE A   2       0.023  -3.920  -9.733  1.00 86.36           H  
ATOM     31  C   ILE A   2      -0.835  -2.449  -8.486  1.00 86.36           C  
ATOM     32  CB  ILE A   2       1.629  -3.023  -8.652  1.00 86.36           C  
ATOM     33  HB  ILE A   2       1.944  -2.027  -8.342  1.00 86.36           H  
ATOM     34  O   ILE A   2      -0.960  -1.257  -8.227  1.00 86.36           O  
ATOM     35  CG1 ILE A   2       2.662  -3.586  -9.646  1.00 86.36           C  
ATOM     36 HG12 ILE A   2       2.257  -4.464 -10.150  1.00 86.36           H  
ATOM     37 HG13 ILE A   2       2.889  -2.827 -10.394  1.00 86.36           H  
ATOM     38  CG2 ILE A   2       1.498  -3.902  -7.390  1.00 86.36           C  
ATOM     39 HG21 ILE A   2       2.432  -3.924  -6.828  1.00 86.36           H  
ATOM     40 HG22 ILE A   2       1.215  -4.919  -7.661  1.00 86.36           H  
ATOM     41 HG23 ILE A   2       0.748  -3.498  -6.710  1.00 86.36           H  
ATOM     42  CD1 ILE A   2       3.959  -3.987  -8.974  1.00 86.36           C  
ATOM     43 HD11 ILE A   2       4.730  -4.100  -9.737  1.00 86.36           H  
ATOM     44 HD12 ILE A   2       4.216  -3.243  -8.221  1.00 86.36           H  
ATOM     45 HD13 ILE A   2       3.831  -4.940  -8.460  1.00 86.36           H  
ATOM     46  N   GLU A   3      -1.648  -3.383  -8.023  1.00 87.16           N  
ATOM     47  H   GLU A   3      -1.468  -4.352  -8.244  1.00 87.16           H  
ATOM     48  CA  GLU A   3      -2.729  -3.119  -7.080  1.00 87.16           C  
ATOM     49  HA  GLU A   3      -2.727  -2.070  -6.783  1.00 87.16           H  
ATOM     50  C   GLU A   3      -2.489  -3.959  -5.828  1.00 87.16           C  
ATOM     51  CB  GLU A   3      -4.054  -3.404  -7.789  1.00 87.16           C  
ATOM     52  HB2 GLU A   3      -4.048  -2.829  -8.715  1.00 87.16           H  
ATOM     53  HB3 GLU A   3      -4.117  -4.464  -8.036  1.00 87.16           H  
ATOM     54  O   GLU A   3      -2.217  -5.154  -5.948  1.00 87.16           O  
ATOM     55  CG  GLU A   3      -5.290  -3.008  -6.975  1.00 87.16           C  
ATOM     56  HG2 GLU A   3      -5.142  -1.995  -6.600  1.00 87.16           H  
ATOM     57  HG3 GLU A   3      -5.385  -3.678  -6.120  1.00 87.16           H  
ATOM     58  CD  GLU A   3      -6.579  -3.042  -7.817  1.00 87.16           C  
ATOM     59  OE1 GLU A   3      -7.638  -2.694  -7.253  1.00 87.16           O  
ATOM     60  OE2 GLU A   3      -6.495  -3.293  -9.045  1.00 87.16           O  
ATOM     61  N   VAL A   4      -2.516  -3.322  -4.655  1.00 86.09           N  
ATOM     62  H   VAL A   4      -2.826  -2.361  -4.614  1.00 86.09           H  
ATOM     63  CA  VAL A   4      -2.294  -3.968  -3.356  1.00 86.09           C  
ATOM     64  HA  VAL A   4      -2.223  -5.048  -3.485  1.00 86.09           H  
ATOM     65  C   VAL A   4      -3.498  -3.663  -2.483  1.00 86.09           C  
ATOM     66  CB  VAL A   4      -1.002  -3.490  -2.663  1.00 86.09           C  
ATOM     67  HB  VAL A   4      -1.053  -2.414  -2.500  1.00 86.09           H  
ATOM     68  O   VAL A   4      -3.652  -2.554  -1.985  1.00 86.09           O  
ATOM     69  CG1 VAL A   4      -0.813  -4.186  -1.306  1.00 86.09           C  
ATOM     70 HG11 VAL A   4      -0.840  -5.270  -1.424  1.00 86.09           H  
ATOM     71 HG12 VAL A   4      -1.603  -3.888  -0.617  1.00 86.09           H  
ATOM     72 HG13 VAL A   4       0.138  -3.891  -0.863  1.00 86.09           H  
ATOM     73  CG2 VAL A   4       0.240  -3.774  -3.515  1.00 86.09           C  
ATOM     74 HG21 VAL A   4       0.319  -4.843  -3.709  1.00 86.09           H  
ATOM     75 HG22 VAL A   4       1.129  -3.433  -2.984  1.00 86.09           H  
ATOM     76 HG23 VAL A   4       0.170  -3.232  -4.458  1.00 86.09           H  
ATOM     77  N   ARG A   5      -4.359  -4.650  -2.289  1.00 85.26           N  
ATOM     78  H   ARG A   5      -4.129  -5.564  -2.652  1.00 85.26           H  
ATOM     79  CA  ARG A   5      -5.557  -4.521  -1.465  1.00 85.26           C  
ATOM     80  HA  ARG A   5      -5.711  -3.477  -1.190  1.00 85.26           H  
ATOM     81  C   ARG A   5      -5.362  -5.306  -0.181  1.00 85.26           C  
ATOM     82  CB  ARG A   5      -6.752  -4.968  -2.305  1.00 85.26           C  
ATOM     83  HB2 ARG A   5      -6.599  -5.996  -2.636  1.00 85.26           H  
ATOM     84  HB3 ARG A   5      -6.801  -4.330  -3.188  1.00 85.26           H  
ATOM     85  O   ARG A   5      -4.890  -6.440  -0.239  1.00 85.26           O  
ATOM     86  CG  ARG A   5      -8.081  -4.881  -1.557  1.00 85.26           C  
ATOM     87  HG2 ARG A   5      -8.196  -3.894  -1.108  1.00 85.26           H  
ATOM     88  HG3 ARG A   5      -8.113  -5.641  -0.776  1.00 85.26           H  
ATOM     89  CD  ARG A   5      -9.206  -5.120  -2.564  1.00 85.26           C  
ATOM     90  HD2 ARG A   5      -9.206  -4.302  -3.284  1.00 85.26           H  
ATOM     91  HD3 ARG A   5      -9.023  -6.059  -3.087  1.00 85.26           H  
ATOM     92  NE  ARG A   5     -10.499  -5.197  -1.888  1.00 85.26           N  
ATOM     93  HE  ARG A   5     -10.506  -5.545  -0.940  1.00 85.26           H  
ATOM     94  NH1 ARG A   5     -11.893  -4.629  -3.608  1.00 85.26           N  
ATOM     95 HH11 ARG A   5     -11.067  -4.405  -4.144  1.00 85.26           H  
ATOM     96 HH12 ARG A   5     -12.798  -4.269  -3.878  1.00 85.26           H  
ATOM     97  NH2 ARG A   5     -12.723  -5.037  -1.573  1.00 85.26           N  
ATOM     98 HH21 ARG A   5     -13.663  -4.784  -1.840  1.00 85.26           H  
ATOM     99 HH22 ARG A   5     -12.506  -5.378  -0.647  1.00 85.26           H  
ATOM    100  CZ  ARG A   5     -11.697  -4.943  -2.361  1.00 85.26           C  
ATOM    101  N   VAL A   6      -5.699  -4.705   0.955  1.00 81.43           N  
ATOM    102  H   VAL A   6      -6.106  -3.781   0.948  1.00 81.43           H  
ATOM    103  CA  VAL A   6      -5.677  -5.399   2.242  1.00 81.43           C  
ATOM    104  HA  VAL A   6      -5.600  -6.470   2.056  1.00 81.43           H  
ATOM    105  C   VAL A   6      -6.992  -5.149   2.950  1.00 81.43           C  
ATOM    106  CB  VAL A   6      -4.475  -5.011   3.110  1.00 81.43           C  
ATOM    107  HB  VAL A   6      -4.565  -3.966   3.404  1.00 81.43           H  
ATOM    108  O   VAL A   6      -7.214  -4.069   3.478  1.00 81.43           O  
ATOM    109  CG1 VAL A   6      -4.452  -5.910   4.359  1.00 81.43           C  
ATOM    110 HG11 VAL A   6      -4.569  -6.955   4.075  1.00 81.43           H  
ATOM    111 HG12 VAL A   6      -5.271  -5.634   5.024  1.00 81.43           H  
ATOM    112 HG13 VAL A   6      -3.514  -5.802   4.903  1.00 81.43           H  
ATOM    113  CG2 VAL A   6      -3.169  -5.193   2.319  1.00 81.43           C  
ATOM    114 HG21 VAL A   6      -3.186  -6.152   1.800  1.00 81.43           H  
ATOM    115 HG22 VAL A   6      -2.305  -5.180   2.984  1.00 81.43           H  
ATOM    116 HG23 VAL A   6      -3.063  -4.386   1.594  1.00 81.43           H  
ATOM    117  N   ASP A   7      -7.878  -6.133   2.910  1.00 80.89           N  
ATOM    118  H   ASP A   7      -7.637  -7.012   2.477  1.00 80.89           H  
ATOM    119  CA  ASP A   7      -9.240  -6.001   3.409  1.00 80.89           C  
ATOM    120  HA  ASP A   7      -9.261  -5.246   4.195  1.00 80.89           H  
ATOM    121  C   ASP A   7      -9.740  -7.307   4.018  1.00 80.89           C  
ATOM    122  CB  ASP A   7     -10.161  -5.522   2.279  1.00 80.89           C  
ATOM    123  HB2 ASP A   7      -9.762  -4.593   1.873  1.00 80.89           H  
ATOM    124  HB3 ASP A   7     -11.128  -5.284   2.722  1.00 80.89           H  
ATOM    125  O   ASP A   7      -9.378  -8.388   3.558  1.00 80.89           O  
ATOM    126  CG  ASP A   7     -10.397  -6.495   1.113  1.00 80.89           C  
ATOM    127  OD1 ASP A   7      -9.578  -7.371   0.774  1.00 80.89           O  
ATOM    128  OD2 ASP A   7     -11.408  -6.270   0.413  1.00 80.89           O  
ATOM    129  N   ASN A   8     -10.587  -7.218   5.050  1.00 77.72           N  
ATOM    130  H   ASN A   8     -10.804  -6.304   5.422  1.00 77.72           H  
ATOM    131  CA  ASN A   8     -11.312  -8.366   5.615  1.00 77.72           C  
ATOM    132  HA  ASN A   8     -11.694  -8.058   6.588  1.00 77.72           H  
ATOM    133  C   ASN A   8     -10.425  -9.603   5.885  1.00 77.72           C  
ATOM    134  CB  ASN A   8     -12.522  -8.680   4.718  1.00 77.72           C  
ATOM    135  HB2 ASN A   8     -12.184  -8.890   3.703  1.00 77.72           H  
ATOM    136  HB3 ASN A   8     -13.035  -9.563   5.098  1.00 77.72           H  
ATOM    137  O   ASN A   8     -10.815 -10.743   5.623  1.00 77.72           O  
ATOM    138  CG  ASN A   8     -13.529  -7.553   4.719  1.00 77.72           C  
ATOM    139  ND2 ASN A   8     -13.811  -6.951   3.589  1.00 77.72           N  
ATOM    140 HD21 ASN A   8     -13.238  -7.123   2.775  1.00 77.72           H  
ATOM    141 HD22 ASN A   8     -14.363  -6.115   3.712  1.00 77.72           H  
ATOM    142  OD1 ASN A   8     -14.094  -7.209   5.735  1.00 77.72           O  
ATOM    143  N   GLY A   9      -9.193  -9.377   6.351  1.00 85.49           N  
ATOM    144  H   GLY A   9      -8.935  -8.419   6.537  1.00 85.49           H  
ATOM    145  CA  GLY A   9      -8.223 -10.442   6.596  1.00 85.49           C  
ATOM    146  HA2 GLY A   9      -8.694 -11.240   7.171  1.00 85.49           H  
ATOM    147  HA3 GLY A   9      -7.397 -10.014   7.165  1.00 85.49           H  
ATOM    148  C   GLY A   9      -7.620 -11.085   5.356  1.00 85.49           C  
ATOM    149  O   GLY A   9      -7.239 -12.250   5.403  1.00 85.49           O  
ATOM    150  N   ARG A  10      -7.510 -10.364   4.242  1.00 92.18           N  
ATOM    151  H   ARG A  10      -7.971  -9.466   4.196  1.00 92.18           H  
ATOM    152  CA  ARG A  10      -6.830 -10.841   3.038  1.00 92.18           C  
ATOM    153  HA  ARG A  10      -6.227 -11.713   3.292  1.00 92.18           H  
ATOM    154  C   ARG A  10      -5.887  -9.785   2.497  1.00 92.18           C  
ATOM    155  CB  ARG A  10      -7.861 -11.261   1.985  1.00 92.18           C  
ATOM    156  HB2 ARG A  10      -7.333 -11.585   1.089  1.00 92.18           H  
ATOM    157  HB3 ARG A  10      -8.494 -10.410   1.732  1.00 92.18           H  
ATOM    158  O   ARG A  10      -6.217  -8.609   2.467  1.00 92.18           O  
ATOM    159  CG  ARG A  10      -8.732 -12.413   2.504  1.00 92.18           C  
ATOM    160  HG2 ARG A  10      -8.090 -13.222   2.850  1.00 92.18           H  
ATOM    161  HG3 ARG A  10      -9.361 -12.073   3.327  1.00 92.18           H  
ATOM    162  CD  ARG A  10      -9.625 -12.926   1.385  1.00 92.18           C  
ATOM    163  HD2 ARG A  10     -10.304 -12.134   1.070  1.00 92.18           H  
ATOM    164  HD3 ARG A  10      -8.961 -13.196   0.564  1.00 92.18           H  
ATOM    165  NE  ARG A  10     -10.381 -14.110   1.812  1.00 92.18           N  
ATOM    166  HE  ARG A  10     -10.300 -14.388   2.780  1.00 92.18           H  
ATOM    167  NH1 ARG A  10     -11.217 -14.715  -0.238  1.00 92.18           N  
ATOM    168 HH11 ARG A  10     -11.620 -15.455  -0.795  1.00 92.18           H  
ATOM    169 HH12 ARG A  10     -10.433 -14.234  -0.655  1.00 92.18           H  
ATOM    170  NH2 ARG A  10     -11.609 -15.982   1.556  1.00 92.18           N  
ATOM    171 HH21 ARG A  10     -12.108 -16.628   0.959  1.00 92.18           H  
ATOM    172 HH22 ARG A  10     -11.025 -16.421   2.253  1.00 92.18           H  
ATOM    173  CZ  ARG A  10     -11.086 -14.911   1.044  1.00 92.18           C  
ATOM    174  N   VAL A  11      -4.721 -10.216   2.029  1.00 92.43           N  
ATOM    175  H   VAL A  11      -4.526 -11.203   2.127  1.00 92.43           H  
ATOM    176  CA  VAL A  11      -3.817  -9.409   1.206  1.00 92.43           C  
ATOM    177  HA  VAL A  11      -4.121  -8.363   1.245  1.00 92.43           H  
ATOM    178  C   VAL A  11      -3.939  -9.898  -0.227  1.00 92.43           C  
ATOM    179  CB  VAL A  11      -2.359  -9.492   1.693  1.00 92.43           C  
ATOM    180  HB  VAL A  11      -2.030 -10.531   1.663  1.00 92.43           H  
ATOM    181  O   VAL A  11      -3.645 -11.059  -0.511  1.00 92.43           O  
ATOM    182  CG1 VAL A  11      -1.410  -8.681   0.800  1.00 92.43           C  
ATOM    183 HG11 VAL A  11      -1.385  -9.110  -0.202  1.00 92.43           H  
ATOM    184 HG12 VAL A  11      -0.400  -8.716   1.209  1.00 92.43           H  
ATOM    185 HG13 VAL A  11      -1.742  -7.645   0.741  1.00 92.43           H  
ATOM    186  CG2 VAL A  11      -2.211  -8.999   3.134  1.00 92.43           C  
ATOM    187 HG21 VAL A  11      -2.817  -9.622   3.790  1.00 92.43           H  
ATOM    188 HG22 VAL A  11      -1.171  -9.073   3.452  1.00 92.43           H  
ATOM    189 HG23 VAL A  11      -2.541  -7.963   3.217  1.00 92.43           H  
ATOM    190  N   ARG A  12      -4.335  -9.012  -1.139  1.00 93.56           N  
ATOM    191  H   ARG A  12      -4.577  -8.086  -0.818  1.00 93.56           H  
ATOM    192  CA  ARG A  12      -4.361  -9.270  -2.578  1.00 93.56           C  
ATOM    193  HA  ARG A  12      -4.076 -10.310  -2.740  1.00 93.56           H  
ATOM    194  C   ARG A  12      -3.352  -8.396  -3.294  1.00 93.56           C  
ATOM    195  CB  ARG A  12      -5.766  -9.103  -3.157  1.00 93.56           C  
ATOM    196  HB2 ARG A  12      -5.716  -9.208  -4.241  1.00 93.56           H  
ATOM    197  HB3 ARG A  12      -6.146  -8.111  -2.916  1.00 93.56           H  
ATOM    198  O   ARG A  12      -3.350  -7.179  -3.121  1.00 93.56           O  
ATOM    199  CG  ARG A  12      -6.721 -10.165  -2.607  1.00 93.56           C  
ATOM    200  HG2 ARG A  12      -6.336 -11.157  -2.842  1.00 93.56           H  
ATOM    201  HG3 ARG A  12      -6.814 -10.060  -1.526  1.00 93.56           H  
ATOM    202  CD  ARG A  12      -8.093  -9.989  -3.249  1.00 93.56           C  
ATOM    203  HD2 ARG A  12      -8.001 -10.120  -4.327  1.00 93.56           H  
ATOM    204  HD3 ARG A  12      -8.445  -8.979  -3.038  1.00 93.56           H  
ATOM    205  NE  ARG A  12      -9.036 -10.981  -2.720  1.00 93.56           N  
ATOM    206  HE  ARG A  12      -8.669 -11.888  -2.471  1.00 93.56           H  
ATOM    207  NH1 ARG A  12     -10.980  -9.775  -2.939  1.00 93.56           N  
ATOM    208 HH11 ARG A  12     -10.424  -8.987  -3.237  1.00 93.56           H  
ATOM    209 HH12 ARG A  12     -11.952  -9.669  -2.687  1.00 93.56           H  
ATOM    210  NH2 ARG A  12     -10.993 -11.865  -2.119  1.00 93.56           N  
ATOM    211 HH21 ARG A  12     -11.992 -11.842  -1.974  1.00 93.56           H  
ATOM    212 HH22 ARG A  12     -10.442 -12.694  -1.949  1.00 93.56           H  
ATOM    213  CZ  ARG A  12     -10.336 -10.857  -2.600  1.00 93.56           C  
ATOM    214  N   VAL A  13      -2.507  -9.008  -4.117  1.00 93.04           N  
ATOM    215  H   VAL A  13      -2.599 -10.009  -4.215  1.00 93.04           H  
ATOM    216  CA  VAL A  13      -1.547  -8.282  -4.954  1.00 93.04           C  
ATOM    217  HA  VAL A  13      -1.778  -7.219  -4.895  1.00 93.04           H  
ATOM    218  C   VAL A  13      -1.710  -8.699  -6.402  1.00 93.04           C  
ATOM    219  CB  VAL A  13      -0.091  -8.431  -4.479  1.00 93.04           C  
ATOM    220  HB  VAL A  13       0.240  -9.464  -4.581  1.00 93.04           H  
ATOM    221  O   VAL A  13      -1.353  -9.815  -6.780  1.00 93.04           O  
ATOM    222  CG1 VAL A  13       0.823  -7.535  -5.330  1.00 93.04           C  
ATOM    223 HG11 VAL A  13       0.438  -6.516  -5.347  1.00 93.04           H  
ATOM    224 HG12 VAL A  13       0.869  -7.916  -6.350  1.00 93.04           H  
ATOM    225 HG13 VAL A  13       1.833  -7.523  -4.919  1.00 93.04           H  
ATOM    226  CG2 VAL A  13       0.052  -8.019  -3.010  1.00 93.04           C  
ATOM    227 HG21 VAL A  13      -0.427  -7.053  -2.847  1.00 93.04           H  
ATOM    228 HG22 VAL A  13      -0.425  -8.763  -2.372  1.00 93.04           H  
ATOM    229 HG23 VAL A  13       1.104  -7.944  -2.733  1.00 93.04           H  
ATOM    230  N   ARG A  14      -2.196  -7.779  -7.235  1.00 93.80           N  
ATOM    231  H   ARG A  14      -2.448  -6.882  -6.844  1.00 93.80           H  
ATOM    232  CA  ARG A  14      -2.332  -7.992  -8.675  1.00 93.80           C  
ATOM    233  HA  ARG A  14      -2.342  -9.065  -8.867  1.00 93.80           H  
ATOM    234  C   ARG A  14      -1.145  -7.397  -9.417  1.00 93.80           C  
ATOM    235  CB  ARG A  14      -3.679  -7.443  -9.149  1.00 93.80           C  
ATOM    236  HB2 ARG A  14      -4.470  -7.865  -8.528  1.00 93.80           H  
ATOM    237  HB3 ARG A  14      -3.690  -6.358  -9.042  1.00 93.80           H  
ATOM    238  O   ARG A  14      -0.887  -6.192  -9.340  1.00 93.80           O  
ATOM    239  CG  ARG A  14      -3.939  -7.813 -10.611  1.00 93.80           C  
ATOM    240  HG2 ARG A  14      -3.201  -7.329 -11.252  1.00 93.80           H  
ATOM    241  HG3 ARG A  14      -3.869  -8.894 -10.729  1.00 93.80           H  
ATOM    242  CD  ARG A  14      -5.338  -7.355 -11.014  1.00 93.80           C  
ATOM    243  HD2 ARG A  14      -6.057  -7.868 -10.376  1.00 93.80           H  
ATOM    244  HD3 ARG A  14      -5.428  -6.282 -10.847  1.00 93.80           H  
ATOM    245  NE  ARG A  14      -5.604  -7.670 -12.430  1.00 93.80           N  
ATOM    246  HE  ARG A  14      -4.849  -8.093 -12.952  1.00 93.80           H  
ATOM    247  NH1 ARG A  14      -7.837  -7.172 -12.377  1.00 93.80           N  
ATOM    248 HH11 ARG A  14      -7.743  -6.982 -11.390  1.00 93.80           H  
ATOM    249 HH12 ARG A  14      -8.756  -7.184 -12.795  1.00 93.80           H  
ATOM    250  NH2 ARG A  14      -6.919  -7.940 -14.268  1.00 93.80           N  
ATOM    251 HH21 ARG A  14      -7.838  -7.929 -14.686  1.00 93.80           H  
ATOM    252 HH22 ARG A  14      -6.149  -8.377 -14.753  1.00 93.80           H  
ATOM    253  CZ  ARG A  14      -6.781  -7.590 -13.018  1.00 93.80           C  
ATOM    254  N   ASN A  15      -0.451  -8.230 -10.188  1.00 94.06           N  
ATOM    255  H   ASN A  15      -0.734  -9.198 -10.232  1.00 94.06           H  
ATOM    256  CA  ASN A  15       0.664  -7.794 -11.020  1.00 94.06           C  
ATOM    257  HA  ASN A  15       1.062  -6.859 -10.626  1.00 94.06           H  
ATOM    258  C   ASN A  15       0.201  -7.527 -12.459  1.00 94.06           C  
ATOM    259  CB  ASN A  15       1.798  -8.824 -10.946  1.00 94.06           C  
ATOM    260  HB2 ASN A  15       2.097  -8.975  -9.909  1.00 94.06           H  
ATOM    261  HB3 ASN A  15       1.438  -9.774 -11.342  1.00 94.06           H  
ATOM    262  O   ASN A  15       0.197  -8.411 -13.307  1.00 94.06           O  
ATOM    263  CG  ASN A  15       3.008  -8.382 -11.750  1.00 94.06           C  
ATOM    264  ND2 ASN A  15       3.992  -9.227 -11.902  1.00 94.06           N  
ATOM    265 HD21 ASN A  15       4.784  -8.936 -12.459  1.00 94.06           H  
ATOM    266 HD22 ASN A  15       3.967 -10.131 -11.452  1.00 94.06           H  
ATOM    267  OD1 ASN A  15       3.094  -7.259 -12.233  1.00 94.06           O  
ATOM    268  N   GLY A  16      -0.155  -6.283 -12.761  1.00 91.02           N  
ATOM    269  H   GLY A  16      -0.158  -5.592 -12.024  1.00 91.02           H  
ATOM    270  CA  GLY A  16      -0.415  -5.819 -14.127  1.00 91.02           C  
ATOM    271  HA2 GLY A  16      -1.208  -5.072 -14.104  1.00 91.02           H  
ATOM    272  HA3 GLY A  16      -0.755  -6.653 -14.741  1.00 91.02           H  
ATOM    273  C   GLY A  16       0.816  -5.211 -14.806  1.00 91.02           C  
ATOM    274  O   GLY A  16       0.658  -4.262 -15.574  1.00 91.02           O  
ATOM    275  N   THR A  17       2.034  -5.616 -14.436  1.00 90.41           N  
ATOM    276  H   THR A  17       2.100  -6.396 -13.798  1.00 90.41           H  
ATOM    277  CA  THR A  17       3.269  -5.264 -15.164  1.00 90.41           C  
ATOM    278  HA  THR A  17       3.094  -4.365 -15.755  1.00 90.41           H  
ATOM    279  C   THR A  17       3.625  -6.361 -16.172  1.00 90.41           C  
ATOM    280  CB  THR A  17       4.450  -4.949 -14.225  1.00 90.41           C  
ATOM    281  HB  THR A  17       5.220  -4.453 -14.817  1.00 90.41           H  
ATOM    282  O   THR A  17       2.944  -7.379 -16.245  1.00 90.41           O  
ATOM    283  CG2 THR A  17       4.084  -4.020 -13.066  1.00 90.41           C  
ATOM    284 HG21 THR A  17       3.667  -3.092 -13.456  1.00 90.41           H  
ATOM    285 HG22 THR A  17       4.983  -3.794 -12.493  1.00 90.41           H  
ATOM    286 HG23 THR A  17       3.363  -4.505 -12.408  1.00 90.41           H  
ATOM    287  OG1 THR A  17       5.027  -6.096 -13.670  1.00 90.41           O  
ATOM    288  HG1 THR A  17       4.363  -6.561 -13.156  1.00 90.41           H  
ATOM    289  N   ASP A  18       4.676  -6.153 -16.960  1.00 94.14           N  
ATOM    290  H   ASP A  18       5.250  -5.331 -16.837  1.00 94.14           H  
ATOM    291  CA  ASP A  18       5.206  -7.087 -17.961  1.00 94.14           C  
ATOM    292  HA  ASP A  18       4.394  -7.712 -18.331  1.00 94.14           H  
ATOM    293  C   ASP A  18       6.286  -8.039 -17.409  1.00 94.14           C  
ATOM    294  CB  ASP A  18       5.748  -6.267 -19.144  1.00 94.14           C  
ATOM    295  HB2 ASP A  18       4.931  -5.676 -19.559  1.00 94.14           H  
ATOM    296  HB3 ASP A  18       6.085  -6.950 -19.923  1.00 94.14           H  
ATOM    297  O   ASP A  18       6.827  -8.862 -18.144  1.00 94.14           O  
ATOM    298  CG  ASP A  18       6.901  -5.315 -18.776  1.00 94.14           C  
ATOM    299  OD1 ASP A  18       7.124  -5.062 -17.562  1.00 94.14           O  
ATOM    300  OD2 ASP A  18       7.516  -4.775 -19.717  1.00 94.14           O  
ATOM    301  N   ARG A  19       6.598  -7.957 -16.109  1.00 94.66           N  
ATOM    302  H   ARG A  19       6.091  -7.284 -15.552  1.00 94.66           H  
ATOM    303  CA  ARG A  19       7.628  -8.771 -15.445  1.00 94.66           C  
ATOM    304  HA  ARG A  19       7.830  -9.627 -16.089  1.00 94.66           H  
ATOM    305  C   ARG A  19       7.171  -9.310 -14.086  1.00 94.66           C  
ATOM    306  CB  ARG A  19       8.924  -7.959 -15.334  1.00 94.66           C  
ATOM    307  HB2 ARG A  19       9.695  -8.571 -14.867  1.00 94.66           H  
ATOM    308  HB3 ARG A  19       9.254  -7.711 -16.343  1.00 94.66           H  
ATOM    309  O   ARG A  19       6.280  -8.726 -13.467  1.00 94.66           O  
ATOM    310  CG  ARG A  19       8.755  -6.658 -14.533  1.00 94.66           C  
ATOM    311  HG2 ARG A  19       8.477  -6.882 -13.503  1.00 94.66           H  
ATOM    312  HG3 ARG A  19       7.980  -6.042 -14.988  1.00 94.66           H  
ATOM    313  CD  ARG A  19      10.072  -5.884 -14.553  1.00 94.66           C  
ATOM    314  HD2 ARG A  19      10.817  -6.443 -13.988  1.00 94.66           H  
ATOM    315  HD3 ARG A  19      10.399  -5.795 -15.589  1.00 94.66           H  
ATOM    316  NE  ARG A  19       9.906  -4.535 -13.988  1.00 94.66           N  
ATOM    317  HE  ARG A  19       8.959  -4.269 -13.760  1.00 94.66           H  
ATOM    318  NH1 ARG A  19      12.077  -3.859 -14.267  1.00 94.66           N  
ATOM    319 HH11 ARG A  19      12.773  -3.127 -14.283  1.00 94.66           H  
ATOM    320 HH12 ARG A  19      12.265  -4.750 -14.704  1.00 94.66           H  
ATOM    321  NH2 ARG A  19      10.583  -2.431 -13.426  1.00 94.66           N  
ATOM    322 HH21 ARG A  19       9.639  -2.205 -13.147  1.00 94.66           H  
ATOM    323 HH22 ARG A  19      11.311  -1.735 -13.361  1.00 94.66           H  
ATOM    324  CZ  ARG A  19      10.850  -3.617 -13.897  1.00 94.66           C  
ATOM    325  N   PRO A  20       7.764 -10.406 -13.582  1.00 95.57           N  
ATOM    326  CA  PRO A  20       7.481 -10.881 -12.233  1.00 95.57           C  
ATOM    327  HA  PRO A  20       6.418 -11.110 -12.166  1.00 95.57           H  
ATOM    328  C   PRO A  20       7.845  -9.840 -11.169  1.00 95.57           C  
ATOM    329  CB  PRO A  20       8.280 -12.177 -12.059  1.00 95.57           C  
ATOM    330  HB2 PRO A  20       7.720 -12.918 -11.489  1.00 95.57           H  
ATOM    331  HB3 PRO A  20       9.237 -11.969 -11.580  1.00 95.57           H  
ATOM    332  O   PRO A  20       8.811  -9.086 -11.320  1.00 95.57           O  
ATOM    333  CG  PRO A  20       8.525 -12.642 -13.494  1.00 95.57           C  
ATOM    334  HG2 PRO A  20       9.426 -13.252 -13.574  1.00 95.57           H  
ATOM    335  HG3 PRO A  20       7.656 -13.194 -13.853  1.00 95.57           H  
ATOM    336  CD  PRO A  20       8.656 -11.331 -14.265  1.00 95.57           C  
ATOM    337  HD2 PRO A  20       9.680 -10.964 -14.203  1.00 95.57           H  
ATOM    338  HD3 PRO A  20       8.368 -11.490 -15.304  1.00 95.57           H  
ATOM    339  N   ILE A  21       7.090  -9.834 -10.073  1.00 96.12           N  
ATOM    340  H   ILE A  21       6.316 -10.482 -10.027  1.00 96.12           H  
ATOM    341  CA  ILE A  21       7.365  -9.028  -8.876  1.00 96.12           C  
ATOM    342  HA  ILE A  21       8.300  -8.486  -9.018  1.00 96.12           H  
ATOM    343  C   ILE A  21       7.568  -9.943  -7.674  1.00 96.12           C  
ATOM    344  CB  ILE A  21       6.264  -7.974  -8.620  1.00 96.12           C  
ATOM    345  HB  ILE A  21       6.556  -7.388  -7.749  1.00 96.12           H  
ATOM    346  O   ILE A  21       7.012 -11.042  -7.630  1.00 96.12           O  
ATOM    347  CG1 ILE A  21       4.902  -8.629  -8.310  1.00 96.12           C  
ATOM    348 HG12 ILE A  21       4.592  -9.219  -9.172  1.00 96.12           H  
ATOM    349 HG13 ILE A  21       5.018  -9.298  -7.457  1.00 96.12           H  
ATOM    350  CG2 ILE A  21       6.197  -7.020  -9.822  1.00 96.12           C  
ATOM    351 HG21 ILE A  21       5.530  -6.187  -9.600  1.00 96.12           H  
ATOM    352 HG22 ILE A  21       7.194  -6.631 -10.030  1.00 96.12           H  
ATOM    353 HG23 ILE A  21       5.830  -7.537 -10.709  1.00 96.12           H  
ATOM    354  CD1 ILE A  21       3.769  -7.663  -7.963  1.00 96.12           C  
ATOM    355 HD11 ILE A  21       4.084  -6.980  -7.173  1.00 96.12           H  
ATOM    356 HD12 ILE A  21       3.472  -7.105  -8.851  1.00 96.12           H  
ATOM    357 HD13 ILE A  21       2.909  -8.233  -7.612  1.00 96.12           H  
ATOM    358  N   ARG A  22       8.341  -9.484  -6.685  1.00 97.42           N  
ATOM    359  H   ARG A  22       8.695  -8.541  -6.758  1.00 97.42           H  
ATOM    360  CA  ARG A  22       8.439 -10.169  -5.389  1.00 97.42           C  
ATOM    361  HA  ARG A  22       8.025 -11.173  -5.482  1.00 97.42           H  
ATOM    362  C   ARG A  22       7.589  -9.440  -4.365  1.00 97.42           C  
ATOM    363  CB  ARG A  22       9.886 -10.330  -4.914  1.00 97.42           C  
ATOM    364  HB2 ARG A  22       9.869 -10.800  -3.931  1.00 97.42           H  
ATOM    365  HB3 ARG A  22      10.357  -9.353  -4.811  1.00 97.42           H  
ATOM    366  O   ARG A  22       7.658  -8.217  -4.268  1.00 97.42           O  
ATOM    367  CG  ARG A  22      10.728 -11.197  -5.854  1.00 97.42           C  
ATOM    368  HG2 ARG A  22      10.801 -10.723  -6.833  1.00 97.42           H  
ATOM    369  HG3 ARG A  22      10.262 -12.176  -5.959  1.00 97.42           H  
ATOM    370  CD  ARG A  22      12.128 -11.355  -5.256  1.00 97.42           C  
ATOM    371  HD2 ARG A  22      12.032 -11.798  -4.265  1.00 97.42           H  
ATOM    372  HD3 ARG A  22      12.585 -10.370  -5.156  1.00 97.42           H  
ATOM    373  NE  ARG A  22      12.983 -12.213  -6.093  1.00 97.42           N  
ATOM    374  HE  ARG A  22      12.571 -12.580  -6.939  1.00 97.42           H  
ATOM    375  NH1 ARG A  22      14.792 -12.255  -4.678  1.00 97.42           N  
ATOM    376 HH11 ARG A  22      14.259 -11.743  -3.990  1.00 97.42           H  
ATOM    377 HH12 ARG A  22      15.698 -12.622  -4.422  1.00 97.42           H  
ATOM    378  NH2 ARG A  22      14.863 -13.390  -6.601  1.00 97.42           N  
ATOM    379 HH21 ARG A  22      15.778 -13.727  -6.340  1.00 97.42           H  
ATOM    380 HH22 ARG A  22      14.425 -13.724  -7.447  1.00 97.42           H  
ATOM    381  CZ  ARG A  22      14.205 -12.611  -5.788  1.00 97.42           C  
ATOM    382  N   VAL A  23       6.804 -10.191  -3.609  1.00 96.82           N  
ATOM    383  H   VAL A  23       6.828 -11.192  -3.745  1.00 96.82           H  
ATOM    384  CA  VAL A  23       5.934  -9.676  -2.553  1.00 96.82           C  
ATOM    385  HA  VAL A  23       6.071  -8.599  -2.455  1.00 96.82           H  
ATOM    386  C   VAL A  23       6.335 -10.337  -1.246  1.00 96.82           C  
ATOM    387  CB  VAL A  23       4.451  -9.928  -2.871  1.00 96.82           C  
ATOM    388  HB  VAL A  23       4.277 -11.001  -2.952  1.00 96.82           H  
ATOM    389  O   VAL A  23       6.347 -11.560  -1.158  1.00 96.82           O  
ATOM    390  CG1 VAL A  23       3.549  -9.367  -1.766  1.00 96.82           C  
ATOM    391 HG11 VAL A  23       3.768  -9.847  -0.812  1.00 96.82           H  
ATOM    392 HG12 VAL A  23       3.692  -8.291  -1.667  1.00 96.82           H  
ATOM    393 HG13 VAL A  23       2.506  -9.574  -2.004  1.00 96.82           H  
ATOM    394  CG2 VAL A  23       4.046  -9.273  -4.198  1.00 96.82           C  
ATOM    395 HG21 VAL A  23       4.201  -8.195  -4.147  1.00 96.82           H  
ATOM    396 HG22 VAL A  23       2.995  -9.483  -4.394  1.00 96.82           H  
ATOM    397 HG23 VAL A  23       4.635  -9.681  -5.019  1.00 96.82           H  
ATOM    398  N   ARG A  24       6.642  -9.537  -0.228  1.00 97.10           N  
ATOM    399  H   ARG A  24       6.598  -8.540  -0.387  1.00 97.10           H  
ATOM    400  CA  ARG A  24       6.870  -9.993   1.142  1.00 97.10           C  
ATOM    401  HA  ARG A  24       6.887 -11.083   1.169  1.00 97.10           H  
ATOM    402  C   ARG A  24       5.711  -9.525   2.011  1.00 97.10           C  
ATOM    403  CB  ARG A  24       8.242  -9.501   1.620  1.00 97.10           C  
ATOM    404  HB2 ARG A  24       8.302  -8.421   1.482  1.00 97.10           H  
ATOM    405  HB3 ARG A  24       9.017  -9.964   1.009  1.00 97.10           H  
ATOM    406  O   ARG A  24       5.462  -8.327   2.106  1.00 97.10           O  
ATOM    407  CG  ARG A  24       8.510  -9.820   3.094  1.00 97.10           C  
ATOM    408  HG2 ARG A  24       7.735  -9.372   3.716  1.00 97.10           H  
ATOM    409  HG3 ARG A  24       8.502 -10.902   3.230  1.00 97.10           H  
ATOM    410  CD  ARG A  24       9.865  -9.257   3.528  1.00 97.10           C  
ATOM    411  HD2 ARG A  24       9.912  -8.200   3.267  1.00 97.10           H  
ATOM    412  HD3 ARG A  24      10.650  -9.792   2.992  1.00 97.10           H  
ATOM    413  NE  ARG A  24      10.051  -9.412   4.980  1.00 97.10           N  
ATOM    414  HE  ARG A  24       9.282  -9.804   5.504  1.00 97.10           H  
ATOM    415  NH1 ARG A  24      12.196  -8.607   5.116  1.00 97.10           N  
ATOM    416 HH11 ARG A  24      12.195  -8.471   4.115  1.00 97.10           H  
ATOM    417 HH12 ARG A  24      13.023  -8.400   5.658  1.00 97.10           H  
ATOM    418  NH2 ARG A  24      11.188  -9.441   6.936  1.00 97.10           N  
ATOM    419 HH21 ARG A  24      10.400  -9.912   7.357  1.00 97.10           H  
ATOM    420 HH22 ARG A  24      12.029  -9.261   7.465  1.00 97.10           H  
ATOM    421  CZ  ARG A  24      11.145  -9.149   5.667  1.00 97.10           C  
ATOM    422  N   VAL A  25       5.027 -10.461   2.658  1.00 96.00           N  
ATOM    423  H   VAL A  25       5.324 -11.420   2.552  1.00 96.00           H  
ATOM    424  CA  VAL A  25       3.939 -10.184   3.604  1.00 96.00           C  
ATOM    425  HA  VAL A  25       3.697  -9.121   3.587  1.00 96.00           H  
ATOM    426  C   VAL A  25       4.427 -10.539   5.001  1.00 96.00           C  
ATOM    427  CB  VAL A  25       2.655 -10.952   3.238  1.00 96.00           C  
ATOM    428  HB  VAL A  25       2.840 -12.024   3.308  1.00 96.00           H  
ATOM    429  O   VAL A  25       4.847 -11.672   5.234  1.00 96.00           O  
ATOM    430  CG1 VAL A  25       1.506 -10.590   4.187  1.00 96.00           C  
ATOM    431 HG11 VAL A  25       0.601 -11.126   3.898  1.00 96.00           H  
ATOM    432 HG12 VAL A  25       1.308  -9.519   4.153  1.00 96.00           H  
ATOM    433 HG13 VAL A  25       1.749 -10.877   5.210  1.00 96.00           H  
ATOM    434  CG2 VAL A  25       2.205 -10.634   1.805  1.00 96.00           C  
ATOM    435 HG21 VAL A  25       2.930 -11.023   1.089  1.00 96.00           H  
ATOM    436 HG22 VAL A  25       1.243 -11.105   1.604  1.00 96.00           H  
ATOM    437 HG23 VAL A  25       2.105  -9.556   1.674  1.00 96.00           H  
ATOM    438  N   THR A  26       4.406  -9.571   5.915  1.00 94.54           N  
ATOM    439  H   THR A  26       4.043  -8.667   5.645  1.00 94.54           H  
ATOM    440  CA  THR A  26       4.729  -9.769   7.333  1.00 94.54           C  
ATOM    441  HA  THR A  26       5.012 -10.812   7.478  1.00 94.54           H  
ATOM    442  C   THR A  26       3.503  -9.463   8.178  1.00 94.54           C  
ATOM    443  CB  THR A  26       5.910  -8.899   7.784  1.00 94.54           C  
ATOM    444  HB  THR A  26       5.616  -7.851   7.727  1.00 94.54           H  
ATOM    445  O   THR A  26       3.077  -8.314   8.201  1.00 94.54           O  
ATOM    446  CG2 THR A  26       6.358  -9.188   9.217  1.00 94.54           C  
ATOM    447 HG21 THR A  26       5.561  -8.933   9.915  1.00 94.54           H  
ATOM    448 HG22 THR A  26       7.233  -8.580   9.447  1.00 94.54           H  
ATOM    449 HG23 THR A  26       6.608 -10.243   9.324  1.00 94.54           H  
ATOM    450  OG1 THR A  26       7.008  -9.090   6.918  1.00 94.54           O  
ATOM    451  HG1 THR A  26       6.649  -8.925   6.043  1.00 94.54           H  
ATOM    452  N   ALA A  27       2.943 -10.448   8.878  1.00 92.67           N  
ATOM    453  H   ALA A  27       3.365 -11.365   8.864  1.00 92.67           H  
ATOM    454  CA  ALA A  27       1.753 -10.259   9.707  1.00 92.67           C  
ATOM    455  HA  ALA A  27       1.724  -9.226  10.056  1.00 92.67           H  
ATOM    456  C   ALA A  27       1.794 -11.169  10.940  1.00 92.67           C  
ATOM    457  CB  ALA A  27       0.502 -10.503   8.858  1.00 92.67           C  
ATOM    458  HB1 ALA A  27       0.415 -11.560   8.608  1.00 92.67           H  
ATOM    459  HB2 ALA A  27       0.548  -9.912   7.943  1.00 92.67           H  
ATOM    460  HB3 ALA A  27      -0.373 -10.181   9.422  1.00 92.67           H  
ATOM    461  O   ALA A  27       2.184 -12.333  10.845  1.00 92.67           O  
ATOM    462  N   GLY A  28       1.440 -10.638  12.115  1.00 87.50           N  
ATOM    463  H   GLY A  28       1.048  -9.707  12.125  1.00 87.50           H  
ATOM    464  CA  GLY A  28       1.481 -11.403  13.374  1.00 87.50           C  
ATOM    465  HA2 GLY A  28       1.195 -10.744  14.194  1.00 87.50           H  
ATOM    466  HA3 GLY A  28       0.761 -12.220  13.331  1.00 87.50           H  
ATOM    467  C   GLY A  28       2.860 -12.001  13.701  1.00 87.50           C  
ATOM    468  O   GLY A  28       2.952 -13.066  14.296  1.00 87.50           O  
ATOM    469  N   GLY A  29       3.943 -11.355  13.253  1.00 87.88           N  
ATOM    470  H   GLY A  29       3.785 -10.507  12.728  1.00 87.88           H  
ATOM    471  CA  GLY A  29       5.318 -11.833  13.436  1.00 87.88           C  
ATOM    472  HA2 GLY A  29       5.392 -12.333  14.402  1.00 87.88           H  
ATOM    473  HA3 GLY A  29       5.990 -10.975  13.446  1.00 87.88           H  
ATOM    474  C   GLY A  29       5.823 -12.818  12.374  1.00 87.88           C  
ATOM    475  O   GLY A  29       7.038 -12.935  12.215  1.00 87.88           O  
ATOM    476  N   GLU A  30       4.945 -13.445  11.590  1.00 92.41           N  
ATOM    477  H   GLU A  30       3.958 -13.297  11.741  1.00 92.41           H  
ATOM    478  CA  GLU A  30       5.335 -14.318  10.478  1.00 92.41           C  
ATOM    479  HA  GLU A  30       6.208 -14.898  10.778  1.00 92.41           H  
ATOM    480  C   GLU A  30       5.706 -13.508   9.236  1.00 92.41           C  
ATOM    481  CB  GLU A  30       4.218 -15.306  10.122  1.00 92.41           C  
ATOM    482  HB2 GLU A  30       3.306 -14.760   9.882  1.00 92.41           H  
ATOM    483  HB3 GLU A  30       4.534 -15.858   9.237  1.00 92.41           H  
ATOM    484  O   GLU A  30       5.121 -12.462   8.971  1.00 92.41           O  
ATOM    485  CG  GLU A  30       3.938 -16.307  11.248  1.00 92.41           C  
ATOM    486  HG2 GLU A  30       4.884 -16.756  11.553  1.00 92.41           H  
ATOM    487  HG3 GLU A  30       3.522 -15.772  12.102  1.00 92.41           H  
ATOM    488  CD  GLU A  30       2.970 -17.426  10.826  1.00 92.41           C  
ATOM    489  OE1 GLU A  30       2.696 -18.281  11.691  1.00 92.41           O  
ATOM    490  OE2 GLU A  30       2.538 -17.467   9.638  1.00 92.41           O  
ATOM    491  N   THR A  31       6.671 -13.994   8.450  1.00 95.25           N  
ATOM    492  H   THR A  31       7.075 -14.888   8.692  1.00 95.25           H  
ATOM    493  CA  THR A  31       7.038 -13.429   7.144  1.00 95.25           C  
ATOM    494  HA  THR A  31       6.362 -12.612   6.891  1.00 95.25           H  
ATOM    495  C   THR A  31       6.914 -14.501   6.071  1.00 95.25           C  
ATOM    496  CB  THR A  31       8.467 -12.866   7.157  1.00 95.25           C  
ATOM    497  HB  THR A  31       9.160 -13.646   7.475  1.00 95.25           H  
ATOM    498  O   THR A  31       7.458 -15.592   6.227  1.00 95.25           O  
ATOM    499  CG2 THR A  31       8.906 -12.328   5.798  1.00 95.25           C  
ATOM    500 HG21 THR A  31       8.206 -11.559   5.471  1.00 95.25           H  
ATOM    501 HG22 THR A  31       9.916 -11.927   5.886  1.00 95.25           H  
ATOM    502 HG23 THR A  31       8.939 -13.130   5.061  1.00 95.25           H  
ATOM    503  OG1 THR A  31       8.552 -11.778   8.051  1.00 95.25           O  
ATOM    504  HG1 THR A  31       7.936 -11.978   8.760  1.00 95.25           H  
ATOM    505  N   ARG A  32       6.242 -14.180   4.962  1.00 96.99           N  
ATOM    506  H   ARG A  32       5.799 -13.273   4.926  1.00 96.99           H  
ATOM    507  CA  ARG A  32       6.148 -15.033   3.771  1.00 96.99           C  
ATOM    508  HA  ARG A  32       6.858 -15.855   3.862  1.00 96.99           H  
ATOM    509  C   ARG A  32       6.537 -14.239   2.530  1.00 96.99           C  
ATOM    510  CB  ARG A  32       4.736 -15.631   3.648  1.00 96.99           C  
ATOM    511  HB2 ARG A  32       4.692 -16.246   2.749  1.00 96.99           H  
ATOM    512  HB3 ARG A  32       4.015 -14.819   3.550  1.00 96.99           H  
ATOM    513  O   ARG A  32       6.199 -13.061   2.419  1.00 96.99           O  
ATOM    514  CG  ARG A  32       4.356 -16.498   4.861  1.00 96.99           C  
ATOM    515  HG2 ARG A  32       4.376 -15.884   5.762  1.00 96.99           H  
ATOM    516  HG3 ARG A  32       5.080 -17.305   4.974  1.00 96.99           H  
ATOM    517  CD  ARG A  32       2.951 -17.091   4.720  1.00 96.99           C  
ATOM    518  HD2 ARG A  32       2.261 -16.286   4.467  1.00 96.99           H  
ATOM    519  HD3 ARG A  32       2.949 -17.830   3.919  1.00 96.99           H  
ATOM    520  NE  ARG A  32       2.501 -17.709   5.982  1.00 96.99           N  
ATOM    521  HE  ARG A  32       3.136 -17.709   6.767  1.00 96.99           H  
ATOM    522  NH1 ARG A  32       0.330 -18.165   5.375  1.00 96.99           N  
ATOM    523 HH11 ARG A  32      -0.613 -18.389   5.658  1.00 96.99           H  
ATOM    524 HH12 ARG A  32       0.526 -17.868   4.430  1.00 96.99           H  
ATOM    525  NH2 ARG A  32       1.011 -18.503   7.486  1.00 96.99           N  
ATOM    526 HH21 ARG A  32       1.639 -18.270   8.242  1.00 96.99           H  
ATOM    527 HH22 ARG A  32       0.081 -18.791   7.754  1.00 96.99           H  
ATOM    528  CZ  ARG A  32       1.284 -18.132   6.269  1.00 96.99           C  
ATOM    529  N   GLU A  33       7.239 -14.885   1.607  1.00 97.36           N  
ATOM    530  H   GLU A  33       7.429 -15.868   1.735  1.00 97.36           H  
ATOM    531  CA  GLU A  33       7.663 -14.291   0.339  1.00 97.36           C  
ATOM    532  HA  GLU A  33       7.330 -13.254   0.298  1.00 97.36           H  
ATOM    533  C   GLU A  33       7.026 -15.020  -0.842  1.00 97.36           C  
ATOM    534  CB  GLU A  33       9.191 -14.278   0.194  1.00 97.36           C  
ATOM    535  HB2 GLU A  33       9.574 -15.297   0.253  1.00 97.36           H  
ATOM    536  HB3 GLU A  33       9.424 -13.873  -0.790  1.00 97.36           H  
ATOM    537  O   GLU A  33       6.921 -16.245  -0.857  1.00 97.36           O  
ATOM    538  CG  GLU A  33       9.878 -13.406   1.256  1.00 97.36           C  
ATOM    539  HG2 GLU A  33       9.344 -12.458   1.317  1.00 97.36           H  
ATOM    540  HG3 GLU A  33       9.802 -13.895   2.228  1.00 97.36           H  
ATOM    541  CD  GLU A  33      11.355 -13.122   0.938  1.00 97.36           C  
ATOM    542  OE1 GLU A  33      11.875 -12.152   1.537  1.00 97.36           O  
ATOM    543  OE2 GLU A  33      11.940 -13.822   0.078  1.00 97.36           O  
ATOM    544  N   TYR A  34       6.621 -14.251  -1.846  1.00 97.89           N  
ATOM    545  H   TYR A  34       6.718 -13.251  -1.745  1.00 97.89           H  
ATOM    546  CA  TYR A  34       5.914 -14.733  -3.022  1.00 97.89           C  
ATOM    547  HA  TYR A  34       6.018 -15.817  -3.087  1.00 97.89           H  
ATOM    548  C   TYR A  34       6.502 -14.109  -4.281  1.00 97.89           C  
ATOM    549  CB  TYR A  34       4.423 -14.399  -2.908  1.00 97.89           C  
ATOM    550  HB2 TYR A  34       4.309 -13.316  -2.970  1.00 97.89           H  
ATOM    551  HB3 TYR A  34       3.895 -14.832  -3.757  1.00 97.89           H  
ATOM    552  O   TYR A  34       6.941 -12.957  -4.281  1.00 97.89           O  
ATOM    553  CG  TYR A  34       3.767 -14.881  -1.630  1.00 97.89           C  
ATOM    554  CD1 TYR A  34       3.256 -16.191  -1.545  1.00 97.89           C  
ATOM    555  HD1 TYR A  34       3.330 -16.859  -2.390  1.00 97.89           H  
ATOM    556  CD2 TYR A  34       3.679 -14.017  -0.520  1.00 97.89           C  
ATOM    557  HD2 TYR A  34       4.089 -13.020  -0.579  1.00 97.89           H  
ATOM    558  CE1 TYR A  34       2.639 -16.630  -0.359  1.00 97.89           C  
ATOM    559  HE1 TYR A  34       2.226 -17.626  -0.290  1.00 97.89           H  
ATOM    560  CE2 TYR A  34       3.054 -14.449   0.663  1.00 97.89           C  
ATOM    561  HE2 TYR A  34       2.975 -13.778   1.505  1.00 97.89           H  
ATOM    562  OH  TYR A  34       1.880 -16.154   1.867  1.00 97.89           O  
ATOM    563  HH  TYR A  34       1.696 -15.401   2.433  1.00 97.89           H  
ATOM    564  CZ  TYR A  34       2.524 -15.755   0.740  1.00 97.89           C  
ATOM    565  N   THR A  35       6.457 -14.855  -5.382  1.00 97.70           N  
ATOM    566  H   THR A  35       6.029 -15.768  -5.319  1.00 97.70           H  
ATOM    567  CA  THR A  35       6.666 -14.307  -6.725  1.00 97.70           C  
ATOM    568  HA  THR A  35       7.077 -13.300  -6.657  1.00 97.70           H  
ATOM    569  C   THR A  35       5.316 -14.228  -7.423  1.00 97.70           C  
ATOM    570  CB  THR A  35       7.667 -15.146  -7.524  1.00 97.70           C  
ATOM    571  HB  THR A  35       7.315 -16.175  -7.599  1.00 97.70           H  
ATOM    572  O   THR A  35       4.622 -15.236  -7.523  1.00 97.70           O  
ATOM    573  CG2 THR A  35       7.903 -14.588  -8.927  1.00 97.70           C  
ATOM    574 HG21 THR A  35       8.206 -13.543  -8.867  1.00 97.70           H  
ATOM    575 HG22 THR A  35       6.993 -14.670  -9.522  1.00 97.70           H  
ATOM    576 HG23 THR A  35       8.686 -15.165  -9.419  1.00 97.70           H  
ATOM    577  OG1 THR A  35       8.909 -15.122  -6.854  1.00 97.70           O  
ATOM    578  HG1 THR A  35       8.760 -15.471  -5.972  1.00 97.70           H  
ATOM    579  N   VAL A  36       4.942 -13.042  -7.901  1.00 97.33           N  
ATOM    580  H   VAL A  36       5.576 -12.263  -7.792  1.00 97.33           H  
ATOM    581  CA  VAL A  36       3.679 -12.816  -8.618  1.00 97.33           C  
ATOM    582  HA  VAL A  36       3.078 -13.724  -8.574  1.00 97.33           H  
ATOM    583  C   VAL A  36       4.000 -12.534 -10.079  1.00 97.33           C  
ATOM    584  CB  VAL A  36       2.834 -11.695  -7.982  1.00 97.33           C  
ATOM    585  HB  VAL A  36       3.285 -10.727  -8.202  1.00 97.33           H  
ATOM    586  O   VAL A  36       4.677 -11.553 -10.397  1.00 97.33           O  
ATOM    587  CG1 VAL A  36       1.412 -11.687  -8.554  1.00 97.33           C  
ATOM    588 HG11 VAL A  36       1.438 -11.550  -9.635  1.00 97.33           H  
ATOM    589 HG12 VAL A  36       0.909 -12.624  -8.315  1.00 97.33           H  
ATOM    590 HG13 VAL A  36       0.842 -10.867  -8.117  1.00 97.33           H  
ATOM    591  CG2 VAL A  36       2.760 -11.843  -6.459  1.00 97.33           C  
ATOM    592 HG21 VAL A  36       3.732 -11.627  -6.015  1.00 97.33           H  
ATOM    593 HG22 VAL A  36       2.026 -11.151  -6.047  1.00 97.33           H  
ATOM    594 HG23 VAL A  36       2.486 -12.868  -6.209  1.00 97.33           H  
ATOM    595  N   ASN A  37       3.540 -13.402 -10.976  1.00 97.54           N  
ATOM    596  H   ASN A  37       2.895 -14.116 -10.670  1.00 97.54           H  
ATOM    597  CA  ASN A  37       3.820 -13.308 -12.407  1.00 97.54           C  
ATOM    598  HA  ASN A  37       4.861 -13.008 -12.525  1.00 97.54           H  
ATOM    599  C   ASN A  37       2.950 -12.235 -13.091  1.00 97.54           C  
ATOM    600  CB  ASN A  37       3.649 -14.702 -13.035  1.00 97.54           C  
ATOM    601  HB2 ASN A  37       2.685 -15.116 -12.738  1.00 97.54           H  
ATOM    602  HB3 ASN A  37       3.654 -14.628 -14.123  1.00 97.54           H  
ATOM    603  O   ASN A  37       1.914 -11.839 -12.553  1.00 97.54           O  
ATOM    604  CG  ASN A  37       4.768 -15.649 -12.639  1.00 97.54           C  
ATOM    605  ND2 ASN A  37       4.467 -16.908 -12.428  1.00 97.54           N  
ATOM    606 HD21 ASN A  37       5.229 -17.514 -12.159  1.00 97.54           H  
ATOM    607 HD22 ASN A  37       3.515 -17.233 -12.511  1.00 97.54           H  
ATOM    608  OD1 ASN A  37       5.923 -15.271 -12.523  1.00 97.54           O  
ATOM    609  N   PRO A  38       3.353 -11.736 -14.272  1.00 96.68           N  
ATOM    610  CA  PRO A  38       2.523 -10.844 -15.080  1.00 96.68           C  
ATOM    611  HA  PRO A  38       2.474  -9.867 -14.598  1.00 96.68           H  
ATOM    612  C   PRO A  38       1.113 -11.394 -15.300  1.00 96.68           C  
ATOM    613  CB  PRO A  38       3.258 -10.717 -16.416  1.00 96.68           C  
ATOM    614  HB2 PRO A  38       3.062  -9.768 -16.915  1.00 96.68           H  
ATOM    615  HB3 PRO A  38       3.001 -11.547 -17.075  1.00 96.68           H  
ATOM    616  O   PRO A  38       0.939 -12.558 -15.653  1.00 96.68           O  
ATOM    617  CG  PRO A  38       4.710 -10.854 -15.986  1.00 96.68           C  
ATOM    618  HG2 PRO A  38       5.011  -9.917 -15.517  1.00 96.68           H  
ATOM    619  HG3 PRO A  38       5.367 -11.120 -16.814  1.00 96.68           H  
ATOM    620  CD  PRO A  38       4.634 -11.949 -14.929  1.00 96.68           C  
ATOM    621  HD2 PRO A  38       5.469 -11.855 -14.234  1.00 96.68           H  
ATOM    622  HD3 PRO A  38       4.644 -12.927 -15.410  1.00 96.68           H  
ATOM    623  N   GLY A  39       0.103 -10.551 -15.099  1.00 95.43           N  
ATOM    624  H   GLY A  39       0.316  -9.644 -14.710  1.00 95.43           H  
ATOM    625  CA  GLY A  39      -1.304 -10.896 -15.292  1.00 95.43           C  
ATOM    626  HA2 GLY A  39      -1.882  -9.975 -15.367  1.00 95.43           H  
ATOM    627  HA3 GLY A  39      -1.408 -11.445 -16.228  1.00 95.43           H  
ATOM    628  C   GLY A  39      -1.925 -11.751 -14.184  1.00 95.43           C  
ATOM    629  O   GLY A  39      -3.128 -11.994 -14.245  1.00 95.43           O  
ATOM    630  N   THR A  40      -1.159 -12.175 -13.170  1.00 97.10           N  
ATOM    631  H   THR A  40      -0.175 -11.948 -13.171  1.00 97.10           H  
ATOM    632  CA  THR A  40      -1.671 -12.990 -12.057  1.00 97.10           C  
ATOM    633  HA  THR A  40      -2.618 -13.431 -12.367  1.00 97.10           H  
ATOM    634  C   THR A  40      -1.979 -12.154 -10.816  1.00 97.10           C  
ATOM    635  CB  THR A  40      -0.753 -14.178 -11.709  1.00 97.10           C  
ATOM    636  HB  THR A  40      -1.286 -14.822 -11.010  1.00 97.10           H  
ATOM    637  O   THR A  40      -1.507 -11.022 -10.662  1.00 97.10           O  
ATOM    638  CG2 THR A  40      -0.385 -15.012 -12.936  1.00 97.10           C  
ATOM    639 HG21 THR A  40       0.149 -15.906 -12.616  1.00 97.10           H  
ATOM    640 HG22 THR A  40       0.250 -14.437 -13.610  1.00 97.10           H  
ATOM    641 HG23 THR A  40      -1.292 -15.311 -13.462  1.00 97.10           H  
ATOM    642  OG1 THR A  40       0.453 -13.779 -11.097  1.00 97.10           O  
ATOM    643  HG1 THR A  40       0.279 -12.967 -10.614  1.00 97.10           H  
ATOM    644  N   GLU A  41      -2.739 -12.748  -9.901  1.00 96.51           N  
ATOM    645  H   GLU A  41      -3.068 -13.689 -10.059  1.00 96.51           H  
ATOM    646  CA  GLU A  41      -3.045 -12.199  -8.584  1.00 96.51           C  
ATOM    647  HA  GLU A  41      -2.516 -11.256  -8.450  1.00 96.51           H  
ATOM    648  C   GLU A  41      -2.558 -13.162  -7.497  1.00 96.51           C  
ATOM    649  CB  GLU A  41      -4.548 -11.899  -8.502  1.00 96.51           C  
ATOM    650  HB2 GLU A  41      -5.114 -12.827  -8.585  1.00 96.51           H  
ATOM    651  HB3 GLU A  41      -4.809 -11.262  -9.347  1.00 96.51           H  
ATOM    652  O   GLU A  41      -2.712 -14.377  -7.614  1.00 96.51           O  
ATOM    653  CG  GLU A  41      -4.941 -11.175  -7.209  1.00 96.51           C  
ATOM    654  HG2 GLU A  41      -4.256 -10.343  -7.045  1.00 96.51           H  
ATOM    655  HG3 GLU A  41      -4.849 -11.860  -6.366  1.00 96.51           H  
ATOM    656  CD  GLU A  41      -6.373 -10.639  -7.312  1.00 96.51           C  
ATOM    657  OE1 GLU A  41      -7.298 -11.310  -6.809  1.00 96.51           O  
ATOM    658  OE2 GLU A  41      -6.529  -9.552  -7.920  1.00 96.51           O  
ATOM    659  N   LEU A  42      -1.924 -12.609  -6.467  1.00 97.30           N  
ATOM    660  H   LEU A  42      -1.831 -11.603  -6.465  1.00 97.30           H  
ATOM    661  CA  LEU A  42      -1.623 -13.290  -5.214  1.00 97.30           C  
ATOM    662  HA  LEU A  42      -1.562 -14.366  -5.374  1.00 97.30           H  
ATOM    663  C   LEU A  42      -2.745 -12.994  -4.226  1.00 97.30           C  
ATOM    664  CB  LEU A  42      -0.273 -12.765  -4.699  1.00 97.30           C  
ATOM    665  HB2 LEU A  42      -0.293 -11.677  -4.759  1.00 97.30           H  
ATOM    666  HB3 LEU A  42       0.503 -13.133  -5.370  1.00 97.30           H  
ATOM    667  O   LEU A  42      -3.088 -11.828  -4.058  1.00 97.30           O  
ATOM    668  CG  LEU A  42       0.085 -13.151  -3.252  1.00 97.30           C  
ATOM    669  HG  LEU A  42      -0.732 -12.883  -2.582  1.00 97.30           H  
ATOM    670  CD1 LEU A  42       0.372 -14.646  -3.121  1.00 97.30           C  
ATOM    671 HD11 LEU A  42       1.183 -14.939  -3.786  1.00 97.30           H  
ATOM    672 HD12 LEU A  42      -0.523 -15.219  -3.361  1.00 97.30           H  
ATOM    673 HD13 LEU A  42       0.649 -14.875  -2.092  1.00 97.30           H  
ATOM    674  CD2 LEU A  42       1.315 -12.360  -2.808  1.00 97.30           C  
ATOM    675 HD21 LEU A  42       1.084 -11.295  -2.834  1.00 97.30           H  
ATOM    676 HD22 LEU A  42       2.153 -12.570  -3.472  1.00 97.30           H  
ATOM    677 HD23 LEU A  42       1.572 -12.636  -1.785  1.00 97.30           H  
ATOM    678  N   GLU A  43      -3.229 -14.012  -3.522  1.00 96.97           N  
ATOM    679  H   GLU A  43      -2.911 -14.949  -3.722  1.00 96.97           H  
ATOM    680  CA  GLU A  43      -4.142 -13.871  -2.386  1.00 96.97           C  
ATOM    681  HA  GLU A  43      -4.251 -12.814  -2.143  1.00 96.97           H  
ATOM    682  C   GLU A  43      -3.533 -14.576  -1.167  1.00 96.97           C  
ATOM    683  CB  GLU A  43      -5.538 -14.391  -2.778  1.00 96.97           C  
ATOM    684  HB2 GLU A  43      -5.480 -15.457  -3.000  1.00 96.97           H  
ATOM    685  HB3 GLU A  43      -5.837 -13.867  -3.685  1.00 96.97           H  
ATOM    686  O   GLU A  43      -3.127 -15.736  -1.245  1.00 96.97           O  
ATOM    687  CG  GLU A  43      -6.618 -14.149  -1.706  1.00 96.97           C  
ATOM    688  HG2 GLU A  43      -6.435 -14.810  -0.858  1.00 96.97           H  
ATOM    689  HG3 GLU A  43      -6.527 -13.123  -1.351  1.00 96.97           H  
ATOM    690  CD  GLU A  43      -8.056 -14.365  -2.228  1.00 96.97           C  
ATOM    691  OE1 GLU A  43      -9.012 -13.819  -1.616  1.00 96.97           O  
ATOM    692  OE2 GLU A  43      -8.252 -14.997  -3.280  1.00 96.97           O  
ATOM    693  N   VAL A  44      -3.423 -13.857  -0.049  1.00 95.47           N  
ATOM    694  H   VAL A  44      -3.724 -12.893  -0.076  1.00 95.47           H  
ATOM    695  CA  VAL A  44      -2.918 -14.368   1.232  1.00 95.47           C  
ATOM    696  HA  VAL A  44      -2.751 -15.442   1.156  1.00 95.47           H  
ATOM    697  C   VAL A  44      -3.980 -14.119   2.289  1.00 95.47           C  
ATOM    698  CB  VAL A  44      -1.590 -13.699   1.645  1.00 95.47           C  
ATOM    699  HB  VAL A  44      -1.762 -12.637   1.817  1.00 95.47           H  
ATOM    700  O   VAL A  44      -4.330 -12.969   2.544  1.00 95.47           O  
ATOM    701  CG1 VAL A  44      -1.026 -14.297   2.941  1.00 95.47           C  
ATOM    702 HG11 VAL A  44      -0.075 -13.827   3.189  1.00 95.47           H  
ATOM    703 HG12 VAL A  44      -1.715 -14.112   3.765  1.00 95.47           H  
ATOM    704 HG13 VAL A  44      -0.893 -15.373   2.828  1.00 95.47           H  
ATOM    705  CG2 VAL A  44      -0.516 -13.825   0.559  1.00 95.47           C  
ATOM    706 HG21 VAL A  44      -0.845 -13.294  -0.335  1.00 95.47           H  
ATOM    707 HG22 VAL A  44       0.416 -13.372   0.897  1.00 95.47           H  
ATOM    708 HG23 VAL A  44      -0.356 -14.874   0.312  1.00 95.47           H  
ATOM    709  N   GLU A  45      -4.479 -15.180   2.913  1.00 95.54           N  
ATOM    710  H   GLU A  45      -4.179 -16.106   2.645  1.00 95.54           H  
ATOM    711  CA  GLU A  45      -5.392 -15.066   4.051  1.00 95.54           C  
ATOM    712  HA  GLU A  45      -6.058 -14.219   3.884  1.00 95.54           H  
ATOM    713  C   GLU A  45      -4.612 -14.778   5.342  1.00 95.54           C  
ATOM    714  CB  GLU A  45      -6.280 -16.314   4.176  1.00 95.54           C  
ATOM    715  HB2 GLU A  45      -6.924 -16.188   5.046  1.00 95.54           H  
ATOM    716  HB3 GLU A  45      -5.654 -17.194   4.327  1.00 95.54           H  
ATOM    717  O   GLU A  45      -3.549 -15.354   5.589  1.00 95.54           O  
ATOM    718  CG  GLU A  45      -7.165 -16.514   2.931  1.00 95.54           C  
ATOM    719  HG2 GLU A  45      -6.540 -16.818   2.091  1.00 95.54           H  
ATOM    720  HG3 GLU A  45      -7.624 -15.559   2.674  1.00 95.54           H  
ATOM    721  CD  GLU A  45      -8.272 -17.560   3.137  1.00 95.54           C  
ATOM    722  OE1 GLU A  45      -9.393 -17.321   2.613  1.00 95.54           O  
ATOM    723  OE2 GLU A  45      -8.003 -18.577   3.811  1.00 95.54           O  
ATOM    724  N   LEU A  46      -5.151 -13.866   6.146  1.00 92.16           N  
ATOM    725  H   LEU A  46      -6.042 -13.474   5.878  1.00 92.16           H  
ATOM    726  CA  LEU A  46      -4.640 -13.433   7.439  1.00 92.16           C  
ATOM    727  HA  LEU A  46      -3.644 -13.845   7.600  1.00 92.16           H  
ATOM    728  C   LEU A  46      -5.562 -13.958   8.545  1.00 92.16           C  
ATOM    729  CB  LEU A  46      -4.567 -11.892   7.487  1.00 92.16           C  
ATOM    730  HB2 LEU A  46      -5.582 -11.502   7.403  1.00 92.16           H  
ATOM    731  HB3 LEU A  46      -4.202 -11.599   8.471  1.00 92.16           H  
ATOM    732  O   LEU A  46      -6.789 -13.867   8.441  1.00 92.16           O  
ATOM    733  CG  LEU A  46      -3.697 -11.200   6.422  1.00 92.16           C  
ATOM    734  HG  LEU A  46      -4.123 -11.366   5.433  1.00 92.16           H  
ATOM    735  CD1 LEU A  46      -3.686  -9.694   6.702  1.00 92.16           C  
ATOM    736 HD11 LEU A  46      -4.700  -9.299   6.625  1.00 92.16           H  
ATOM    737 HD12 LEU A  46      -3.055  -9.172   5.983  1.00 92.16           H  
ATOM    738 HD13 LEU A  46      -3.305  -9.499   7.705  1.00 92.16           H  
ATOM    739  CD2 LEU A  46      -2.252 -11.701   6.427  1.00 92.16           C  
ATOM    740 HD21 LEU A  46      -1.658 -11.126   5.717  1.00 92.16           H  
ATOM    741 HD22 LEU A  46      -1.831 -11.601   7.428  1.00 92.16           H  
ATOM    742 HD23 LEU A  46      -2.231 -12.750   6.132  1.00 92.16           H  
ATOM    743  N   SER A  47      -4.978 -14.461   9.633  1.00 91.80           N  
ATOM    744  H   SER A  47      -3.969 -14.469   9.679  1.00 91.80           H  
ATOM    745  CA  SER A  47      -5.737 -14.790  10.843  1.00 91.80           C  
ATOM    746  HA  SER A  47      -6.526 -15.482  10.547  1.00 91.80           H  
ATOM    747  C   SER A  47      -6.388 -13.531  11.442  1.00 91.80           C  
ATOM    748  CB  SER A  47      -4.852 -15.502  11.878  1.00 91.80           C  
ATOM    749  HB2 SER A  47      -5.485 -16.112  12.522  1.00 91.80           H  
ATOM    750  HB3 SER A  47      -4.155 -16.165  11.365  1.00 91.80           H  
ATOM    751  O   SER A  47      -5.921 -12.422  11.167  1.00 91.80           O  
ATOM    752  OG  SER A  47      -4.136 -14.597  12.696  1.00 91.80           O  
ATOM    753  HG  SER A  47      -4.472 -14.703  13.588  1.00 91.80           H  
ATOM    754  N   PRO A  48      -7.429 -13.656  12.286  1.00 88.33           N  
ATOM    755  CA  PRO A  48      -8.056 -12.516  12.963  1.00 88.33           C  
ATOM    756  HA  PRO A  48      -8.624 -11.939  12.232  1.00 88.33           H  
ATOM    757  C   PRO A  48      -7.062 -11.582  13.676  1.00 88.33           C  
ATOM    758  CB  PRO A  48      -9.041 -13.140  13.954  1.00 88.33           C  
ATOM    759  HB2 PRO A  48      -8.540 -13.370  14.894  1.00 88.33           H  
ATOM    760  HB3 PRO A  48      -9.902 -12.494  14.127  1.00 88.33           H  
ATOM    761  O   PRO A  48      -7.191 -10.361  13.619  1.00 88.33           O  
ATOM    762  CG  PRO A  48      -9.439 -14.444  13.266  1.00 88.33           C  
ATOM    763  HG2 PRO A  48      -9.809 -15.182  13.978  1.00 88.33           H  
ATOM    764  HG3 PRO A  48     -10.181 -14.243  12.493  1.00 88.33           H  
ATOM    765  CD  PRO A  48      -8.129 -14.889  12.622  1.00 88.33           C  
ATOM    766  HD2 PRO A  48      -7.541 -15.454  13.346  1.00 88.33           H  
ATOM    767  HD3 PRO A  48      -8.336 -15.493  11.739  1.00 88.33           H  
ATOM    768  N   GLU A  49      -6.023 -12.139  14.298  1.00 84.98           N  
ATOM    769  H   GLU A  49      -5.965 -13.147  14.329  1.00 84.98           H  
ATOM    770  CA  GLU A  49      -4.976 -11.380  14.990  1.00 84.98           C  
ATOM    771  HA  GLU A  49      -5.446 -10.654  15.654  1.00 84.98           H  
ATOM    772  C   GLU A  49      -4.088 -10.597  14.011  1.00 84.98           C  
ATOM    773  CB  GLU A  49      -4.094 -12.318  15.838  1.00 84.98           C  
ATOM    774  HB2 GLU A  49      -3.390 -11.693  16.389  1.00 84.98           H  
ATOM    775  HB3 GLU A  49      -3.503 -12.958  15.183  1.00 84.98           H  
ATOM    776  O   GLU A  49      -3.617  -9.505  14.326  1.00 84.98           O  
ATOM    777  CG  GLU A  49      -4.848 -13.183  16.866  1.00 84.98           C  
ATOM    778  HG2 GLU A  49      -4.113 -13.603  17.553  1.00 84.98           H  
ATOM    779  HG3 GLU A  49      -5.508 -12.536  17.443  1.00 84.98           H  
ATOM    780  CD  GLU A  49      -5.652 -14.343  16.250  1.00 84.98           C  
ATOM    781  OE1 GLU A  49      -6.604 -14.797  16.916  1.00 84.98           O  
ATOM    782  OE2 GLU A  49      -5.353 -14.732  15.089  1.00 84.98           O  
ATOM    783  N   GLN A  50      -3.886 -11.136  12.807  1.00 89.24           N  
ATOM    784  H   GLN A  50      -4.359 -12.004  12.598  1.00 89.24           H  
ATOM    785  CA  GLN A  50      -3.057 -10.553  11.753  1.00 89.24           C  
ATOM    786  HA  GLN A  50      -2.154 -10.133  12.196  1.00 89.24           H  
ATOM    787  C   GLN A  50      -3.753  -9.411  10.997  1.00 89.24           C  
ATOM    788  CB  GLN A  50      -2.662 -11.675  10.782  1.00 89.24           C  
ATOM    789  HB2 GLN A  50      -2.239 -11.240   9.877  1.00 89.24           H  
ATOM    790  HB3 GLN A  50      -3.556 -12.230  10.497  1.00 89.24           H  
ATOM    791  O   GLN A  50      -3.069  -8.571  10.414  1.00 89.24           O  
ATOM    792  CG  GLN A  50      -1.647 -12.658  11.376  1.00 89.24           C  
ATOM    793  HG2 GLN A  50      -0.727 -12.112  11.587  1.00 89.24           H  
ATOM    794  HG3 GLN A  50      -2.017 -13.066  12.316  1.00 89.24           H  
ATOM    795  CD  GLN A  50      -1.329 -13.825  10.445  1.00 89.24           C  
ATOM    796  NE2 GLN A  50      -0.138 -14.377  10.518  1.00 89.24           N  
ATOM    797 HE21 GLN A  50       0.573 -14.008  11.133  1.00 89.24           H  
ATOM    798 HE22 GLN A  50       0.018 -15.209   9.967  1.00 89.24           H  
ATOM    799  OE1 GLN A  50      -2.126 -14.258   9.626  1.00 89.24           O  
ATOM    800  N   GLN A  51      -5.089  -9.340  11.012  1.00 85.23           N  
ATOM    801  H   GLN A  51      -5.598 -10.064  11.498  1.00 85.23           H  
ATOM    802  CA  GLN A  51      -5.845  -8.367  10.203  1.00 85.23           C  
ATOM    803  HA  GLN A  51      -5.544  -8.485   9.162  1.00 85.23           H  
ATOM    804  C   GLN A  51      -5.564  -6.911  10.582  1.00 85.23           C  
ATOM    805  CB  GLN A  51      -7.360  -8.616  10.286  1.00 85.23           C  
ATOM    806  HB2 GLN A  51      -7.850  -8.000   9.531  1.00 85.23           H  
ATOM    807  HB3 GLN A  51      -7.727  -8.315  11.267  1.00 85.23           H  
ATOM    808  O   GLN A  51      -5.707  -6.030   9.749  1.00 85.23           O  
ATOM    809  CG  GLN A  51      -7.727 -10.082  10.051  1.00 85.23           C  
ATOM    810  HG2 GLN A  51      -7.161 -10.492   9.215  1.00 85.23           H  
ATOM    811  HG3 GLN A  51      -7.441 -10.625  10.952  1.00 85.23           H  
ATOM    812  CD  GLN A  51      -9.212 -10.348   9.857  1.00 85.23           C  
ATOM    813  NE2 GLN A  51      -9.575 -11.552   9.473  1.00 85.23           N  
ATOM    814 HE21 GLN A  51      -8.884 -12.255   9.254  1.00 85.23           H  
ATOM    815 HE22 GLN A  51     -10.563 -11.676   9.301  1.00 85.23           H  
ATOM    816  OE1 GLN A  51     -10.071  -9.513  10.068  1.00 85.23           O  
ATOM    817  N   ASN A  52      -5.125  -6.655  11.816  1.00 83.38           N  
ATOM    818  H   ASN A  52      -5.010  -7.438  12.443  1.00 83.38           H  
ATOM    819  CA  ASN A  52      -4.840  -5.303  12.303  1.00 83.38           C  
ATOM    820  HA  ASN A  52      -5.377  -4.579  11.689  1.00 83.38           H  
ATOM    821  C   ASN A  52      -3.351  -4.924  12.213  1.00 83.38           C  
ATOM    822  CB  ASN A  52      -5.380  -5.196  13.736  1.00 83.38           C  
ATOM    823  HB2 ASN A  52      -4.882  -5.924  14.377  1.00 83.38           H  
ATOM    824  HB3 ASN A  52      -5.179  -4.194  14.114  1.00 83.38           H  
ATOM    825  O   ASN A  52      -2.969  -3.822  12.607  1.00 83.38           O  
ATOM    826  CG  ASN A  52      -6.883  -5.389  13.786  1.00 83.38           C  
ATOM    827  ND2 ASN A  52      -7.373  -6.419  14.435  1.00 83.38           N  
ATOM    828 HD21 ASN A  52      -8.367  -6.542  14.311  1.00 83.38           H  
ATOM    829 HD22 ASN A  52      -6.777  -7.181  14.726  1.00 83.38           H  
ATOM    830  OD1 ASN A  52      -7.642  -4.613  13.246  1.00 83.38           O  
ATOM    831  N   GLN A  53      -2.491  -5.851  11.783  1.00 88.17           N  
ATOM    832  H   GLN A  53      -2.861  -6.716  11.417  1.00 88.17           H  
ATOM    833  CA  GLN A  53      -1.036  -5.719  11.852  1.00 88.17           C  
ATOM    834  HA  GLN A  53      -0.752  -4.668  11.791  1.00 88.17           H  
ATOM    835  C   GLN A  53      -0.383  -6.458  10.679  1.00 88.17           C  
ATOM    836  CB  GLN A  53      -0.532  -6.265  13.195  1.00 88.17           C  
ATOM    837  HB2 GLN A  53       0.551  -6.368  13.132  1.00 88.17           H  
ATOM    838  HB3 GLN A  53      -0.958  -7.256  13.355  1.00 88.17           H  
ATOM    839  O   GLN A  53      -0.025  -7.636  10.781  1.00 88.17           O  
ATOM    840  CG  GLN A  53      -0.855  -5.369  14.406  1.00 88.17           C  
ATOM    841  HG2 GLN A  53      -0.378  -4.397  14.275  1.00 88.17           H  
ATOM    842  HG3 GLN A  53      -1.932  -5.226  14.487  1.00 88.17           H  
ATOM    843  CD  GLN A  53      -0.395  -5.978  15.727  1.00 88.17           C  
ATOM    844  NE2 GLN A  53      -0.446  -5.264  16.832  1.00 88.17           N  
ATOM    845 HE21 GLN A  53      -0.045  -5.697  17.651  1.00 88.17           H  
ATOM    846 HE22 GLN A  53      -0.465  -4.254  16.840  1.00 88.17           H  
ATOM    847  OE1 GLN A  53       0.031  -7.120  15.814  1.00 88.17           O  
ATOM    848  N   ALA A  54      -0.216  -5.753   9.563  1.00 90.98           N  
ATOM    849  H   ALA A  54      -0.481  -4.778   9.568  1.00 90.98           H  
ATOM    850  CA  ALA A  54       0.370  -6.302   8.350  1.00 90.98           C  
ATOM    851  HA  ALA A  54       0.966  -7.174   8.616  1.00 90.98           H  
ATOM    852  C   ALA A  54       1.301  -5.292   7.668  1.00 90.98           C  
ATOM    853  CB  ALA A  54      -0.754  -6.782   7.424  1.00 90.98           C  
ATOM    854  HB1 ALA A  54      -1.435  -5.959   7.210  1.00 90.98           H  
ATOM    855  HB2 ALA A  54      -0.335  -7.164   6.493  1.00 90.98           H  
ATOM    856  HB3 ALA A  54      -1.315  -7.578   7.914  1.00 90.98           H  
ATOM    857  O   ALA A  54       0.956  -4.131   7.464  1.00 90.98           O  
ATOM    858  N   ILE A  55       2.481  -5.760   7.266  1.00 91.42           N  
ATOM    859  H   ILE A  55       2.694  -6.720   7.496  1.00 91.42           H  
ATOM    860  CA  ILE A  55       3.423  -5.042   6.407  1.00 91.42           C  
ATOM    861  HA  ILE A  55       3.044  -4.036   6.229  1.00 91.42           H  
ATOM    862  C   ILE A  55       3.489  -5.787   5.078  1.00 91.42           C  
ATOM    863  CB  ILE A  55       4.818  -4.907   7.056  1.00 91.42           C  
ATOM    864  HB  ILE A  55       5.215  -5.910   7.217  1.00 91.42           H  
ATOM    865  O   ILE A  55       3.839  -6.969   5.035  1.00 91.42           O  
ATOM    866  CG1 ILE A  55       4.765  -4.182   8.420  1.00 91.42           C  
ATOM    867 HG12 ILE A  55       4.629  -3.114   8.250  1.00 91.42           H  
ATOM    868 HG13 ILE A  55       3.914  -4.536   9.002  1.00 91.42           H  
ATOM    869  CG2 ILE A  55       5.771  -4.162   6.102  1.00 91.42           C  
ATOM    870 HG21 ILE A  55       5.371  -3.173   5.879  1.00 91.42           H  
ATOM    871 HG22 ILE A  55       5.895  -4.713   5.170  1.00 91.42           H  
ATOM    872 HG23 ILE A  55       6.753  -4.044   6.558  1.00 91.42           H  
ATOM    873  CD1 ILE A  55       6.021  -4.396   9.278  1.00 91.42           C  
ATOM    874 HD11 ILE A  55       6.900  -3.973   8.793  1.00 91.42           H  
ATOM    875 HD12 ILE A  55       6.174  -5.461   9.451  1.00 91.42           H  
ATOM    876 HD13 ILE A  55       5.885  -3.900  10.239  1.00 91.42           H  
ATOM    877  N   VAL A  56       3.189  -5.094   3.986  1.00 92.18           N  
ATOM    878  H   VAL A  56       2.951  -4.120   4.102  1.00 92.18           H  
ATOM    879  CA  VAL A  56       3.287  -5.628   2.626  1.00 92.18           C  
ATOM    880  HA  VAL A  56       3.577  -6.678   2.669  1.00 92.18           H  
ATOM    881  C   VAL A  56       4.379  -4.869   1.891  1.00 92.18           C  
ATOM    882  CB  VAL A  56       1.939  -5.567   1.885  1.00 92.18           C  
ATOM    883  HB  VAL A  56       1.629  -4.529   1.771  1.00 92.18           H  
ATOM    884  O   VAL A  56       4.283  -3.661   1.687  1.00 92.18           O  
ATOM    885  CG1 VAL A  56       2.060  -6.207   0.494  1.00 92.18           C  
ATOM    886 HG11 VAL A  56       2.741  -5.628  -0.129  1.00 92.18           H  
ATOM    887 HG12 VAL A  56       2.425  -7.230   0.581  1.00 92.18           H  
ATOM    888 HG13 VAL A  56       1.082  -6.220   0.012  1.00 92.18           H  
ATOM    889  CG2 VAL A  56       0.847  -6.321   2.655  1.00 92.18           C  
ATOM    890 HG21 VAL A  56      -0.097  -6.256   2.113  1.00 92.18           H  
ATOM    891 HG22 VAL A  56       1.124  -7.368   2.778  1.00 92.18           H  
ATOM    892 HG23 VAL A  56       0.694  -5.878   3.639  1.00 92.18           H  
ATOM    893  N   VAL A  57       5.424  -5.582   1.485  1.00 93.28           N  
ATOM    894  H   VAL A  57       5.433  -6.570   1.695  1.00 93.28           H  
ATOM    895  CA  VAL A  57       6.540  -5.035   0.713  1.00 93.28           C  
ATOM    896  HA  VAL A  57       6.437  -3.951   0.668  1.00 93.28           H  
ATOM    897  C   VAL A  57       6.488  -5.589  -0.700  1.00 93.28           C  
ATOM    898  CB  VAL A  57       7.902  -5.335   1.354  1.00 93.28           C  
ATOM    899  HB  VAL A  57       8.141  -6.389   1.208  1.00 93.28           H  
ATOM    900  O   VAL A  57       6.453  -6.802  -0.896  1.00 93.28           O  
ATOM    901  CG1 VAL A  57       8.994  -4.514   0.671  1.00 93.28           C  
ATOM    902 HG11 VAL A  57       8.818  -3.450   0.832  1.00 93.28           H  
ATOM    903 HG12 VAL A  57       9.020  -4.721  -0.399  1.00 93.28           H  
ATOM    904 HG13 VAL A  57       9.964  -4.791   1.083  1.00 93.28           H  
ATOM    905  CG2 VAL A  57       7.933  -5.042   2.856  1.00 93.28           C  
ATOM    906 HG21 VAL A  57       8.948  -5.156   3.239  1.00 93.28           H  
ATOM    907 HG22 VAL A  57       7.285  -5.741   3.384  1.00 93.28           H  
ATOM    908 HG23 VAL A  57       7.584  -4.025   3.035  1.00 93.28           H  
ATOM    909  N   VAL A  58       6.521  -4.709  -1.695  1.00 92.50           N  
ATOM    910  H   VAL A  58       6.571  -3.730  -1.454  1.00 92.50           H  
ATOM    911  CA  VAL A  58       6.523  -5.080  -3.111  1.00 92.50           C  
ATOM    912  HA  VAL A  58       6.492  -6.166  -3.195  1.00 92.50           H  
ATOM    913  C   VAL A  58       7.815  -4.603  -3.762  1.00 92.50           C  
ATOM    914  CB  VAL A  58       5.280  -4.543  -3.842  1.00 92.50           C  
ATOM    915  HB  VAL A  58       5.302  -3.453  -3.855  1.00 92.50           H  
ATOM    916  O   VAL A  58       8.114  -3.409  -3.780  1.00 92.50           O  
ATOM    917  CG1 VAL A  58       5.259  -5.050  -5.290  1.00 92.50           C  
ATOM    918 HG11 VAL A  58       5.304  -6.139  -5.301  1.00 92.50           H  
ATOM    919 HG12 VAL A  58       6.107  -4.648  -5.845  1.00 92.50           H  
ATOM    920 HG13 VAL A  58       4.342  -4.723  -5.781  1.00 92.50           H  
ATOM    921  CG2 VAL A  58       3.982  -4.996  -3.159  1.00 92.50           C  
ATOM    922 HG21 VAL A  58       3.972  -6.080  -3.043  1.00 92.50           H  
ATOM    923 HG22 VAL A  58       3.120  -4.689  -3.751  1.00 92.50           H  
ATOM    924 HG23 VAL A  58       3.898  -4.534  -2.175  1.00 92.50           H  
ATOM    925  N   HIS A  59       8.563  -5.544  -4.334  1.00 93.49           N  
ATOM    926  H   HIS A  59       8.238  -6.499  -4.283  1.00 93.49           H  
ATOM    927  CA  HIS A  59       9.771  -5.284  -5.108  1.00 93.49           C  
ATOM    928  HA  HIS A  59      10.134  -4.280  -4.887  1.00 93.49           H  
ATOM    929  C   HIS A  59       9.478  -5.382  -6.608  1.00 93.49           C  
ATOM    930  CB  HIS A  59      10.879  -6.266  -4.718  1.00 93.49           C  
ATOM    931  HB2 HIS A  59      10.492  -7.279  -4.828  1.00 93.49           H  
ATOM    932  HB3 HIS A  59      11.710  -6.148  -5.413  1.00 93.49           H  
ATOM    933  O   HIS A  59       9.022  -6.419  -7.101  1.00 93.49           O  
ATOM    934  CG  HIS A  59      11.412  -6.097  -3.320  1.00 93.49           C  
ATOM    935  CD2 HIS A  59      10.790  -6.441  -2.149  1.00 93.49           C  
ATOM    936  HD2 HIS A  59       9.808  -6.880  -2.053  1.00 93.49           H  
ATOM    937  ND1 HIS A  59      12.646  -5.585  -2.986  1.00 93.49           N  
ATOM    938  HD1 HIS A  59      13.342  -5.227  -3.625  1.00 93.49           H  
ATOM    939  CE1 HIS A  59      12.756  -5.597  -1.648  1.00 93.49           C  
ATOM    940  HE1 HIS A  59      13.606  -5.236  -1.087  1.00 93.49           H  
ATOM    941  NE2 HIS A  59      11.649  -6.114  -1.096  1.00 93.49           N  
ATOM    942  N   ILE A  60       9.805  -4.317  -7.344  1.00 89.78           N  
ATOM    943  H   ILE A  60      10.177  -3.515  -6.855  1.00 89.78           H  
ATOM    944  CA  ILE A  60       9.700  -4.245  -8.807  1.00 89.78           C  
ATOM    945  HA  ILE A  60       9.491  -5.241  -9.198  1.00 89.78           H  
ATOM    946  C   ILE A  60      11.042  -3.765  -9.368  1.00 89.78           C  
ATOM    947  CB  ILE A  60       8.574  -3.297  -9.278  1.00 89.78           C  
ATOM    948  HB  ILE A  60       8.957  -2.279  -9.211  1.00 89.78           H  
ATOM    949  O   ILE A  60      11.337  -2.566  -9.393  1.00 89.78           O  
ATOM    950  CG1 ILE A  60       7.288  -3.313  -8.434  1.00 89.78           C  
ATOM    951 HG12 ILE A  60       7.537  -3.209  -7.378  1.00 89.78           H  
ATOM    952 HG13 ILE A  60       6.741  -4.245  -8.574  1.00 89.78           H  
ATOM    953  CG2 ILE A  60       8.270  -3.586 -10.762  1.00 89.78           C  
ATOM    954 HG21 ILE A  60       9.196  -3.600 -11.336  1.00 89.78           H  
ATOM    955 HG22 ILE A  60       7.615  -2.817 -11.172  1.00 89.78           H  
ATOM    956 HG23 ILE A  60       7.778  -4.554 -10.860  1.00 89.78           H  
ATOM    957  CD1 ILE A  60       6.430  -2.091  -8.800  1.00 89.78           C  
ATOM    958 HD11 ILE A  60       5.885  -2.247  -9.731  1.00 89.78           H  
ATOM    959 HD12 ILE A  60       7.056  -1.210  -8.945  1.00 89.78           H  
ATOM    960 HD13 ILE A  60       5.751  -1.854  -7.982  1.00 89.78           H  
ATOM    961  N   GLY A  61      11.878  -4.695  -9.827  1.00 89.25           N  
ATOM    962  H   GLY A  61      11.622  -5.667  -9.727  1.00 89.25           H  
ATOM    963  CA  GLY A  61      13.258  -4.366 -10.190  1.00 89.25           C  
ATOM    964  HA2 GLY A  61      13.260  -3.633 -10.997  1.00 89.25           H  
ATOM    965  HA3 GLY A  61      13.775  -5.263 -10.530  1.00 89.25           H  
ATOM    966  C   GLY A  61      14.018  -3.802  -8.982  1.00 89.25           C  
ATOM    967  O   GLY A  61      14.108  -4.464  -7.954  1.00 89.25           O  
ATOM    968  N   ASN A  62      14.533  -2.576  -9.094  1.00 88.02           N  
ATOM    969  H   ASN A  62      14.363  -2.050  -9.939  1.00 88.02           H  
ATOM    970  CA  ASN A  62      15.277  -1.876  -8.036  1.00 88.02           C  
ATOM    971  HA  ASN A  62      15.716  -2.619  -7.371  1.00 88.02           H  
ATOM    972  C   ASN A  62      14.408  -0.965  -7.145  1.00 88.02           C  
ATOM    973  CB  ASN A  62      16.427  -1.082  -8.684  1.00 88.02           C  
ATOM    974  HB2 ASN A  62      17.033  -1.745  -9.302  1.00 88.02           H  
ATOM    975  HB3 ASN A  62      17.065  -0.692  -7.891  1.00 88.02           H  
ATOM    976  O   ASN A  62      14.945  -0.184  -6.360  1.00 88.02           O  
ATOM    977  CG  ASN A  62      15.952   0.084  -9.540  1.00 88.02           C  
ATOM    978  ND2 ASN A  62      16.792   1.068  -9.755  1.00 88.02           N  
ATOM    979 HD21 ASN A  62      17.714   1.053  -9.344  1.00 88.02           H  
ATOM    980 HD22 ASN A  62      16.474   1.824 -10.344  1.00 88.02           H  
ATOM    981  OD1 ASN A  62      14.843   0.110 -10.056  1.00 88.02           O  
ATOM    982  N   ARG A  63      13.080  -1.006  -7.293  1.00 88.62           N  
ATOM    983  H   ARG A  63      12.689  -1.680  -7.936  1.00 88.62           H  
ATOM    984  CA  ARG A  63      12.154  -0.170  -6.523  1.00 88.62           C  
ATOM    985  HA  ARG A  63      12.716   0.594  -5.986  1.00 88.62           H  
ATOM    986  C   ARG A  63      11.435  -1.006  -5.482  1.00 88.62           C  
ATOM    987  CB  ARG A  63      11.169   0.537  -7.456  1.00 88.62           C  
ATOM    988  HB2 ARG A  63      10.439   1.079  -6.855  1.00 88.62           H  
ATOM    989  HB3 ARG A  63      10.646  -0.210  -8.053  1.00 88.62           H  
ATOM    990  O   ARG A  63      10.954  -2.097  -5.795  1.00 88.62           O  
ATOM    991  CG  ARG A  63      11.898   1.538  -8.361  1.00 88.62           C  
ATOM    992  HG2 ARG A  63      12.709   1.047  -8.900  1.00 88.62           H  
ATOM    993  HG3 ARG A  63      12.326   2.327  -7.743  1.00 88.62           H  
ATOM    994  CD  ARG A  63      10.954   2.164  -9.379  1.00 88.62           C  
ATOM    995  HD2 ARG A  63      10.091   2.585  -8.861  1.00 88.62           H  
ATOM    996  HD3 ARG A  63      11.487   2.973  -9.878  1.00 88.62           H  
ATOM    997  NE  ARG A  63      10.509   1.181 -10.382  1.00 88.62           N  
ATOM    998  HE  ARG A  63      10.671   0.201 -10.197  1.00 88.62           H  
ATOM    999  NH1 ARG A  63       9.492   2.697 -11.753  1.00 88.62           N  
ATOM   1000 HH11 ARG A  63       9.738   3.379 -11.050  1.00 88.62           H  
ATOM   1001 HH12 ARG A  63       8.521   2.774 -12.021  1.00 88.62           H  
ATOM   1002  NH2 ARG A  63       9.261   0.561 -12.187  1.00 88.62           N  
ATOM   1003 HH21 ARG A  63       9.106   0.916 -13.120  1.00 88.62           H  
ATOM   1004 HH22 ARG A  63       8.341   0.419 -11.796  1.00 88.62           H  
ATOM   1005  CZ  ARG A  63       9.797   1.478 -11.444  1.00 88.62           C  
ATOM   1006  N   VAL A  64      11.355  -0.462  -4.272  1.00 91.02           N  
ATOM   1007  H   VAL A  64      11.786   0.438  -4.114  1.00 91.02           H  
ATOM   1008  CA  VAL A  64      10.690  -1.086  -3.131  1.00 91.02           C  
ATOM   1009  HA  VAL A  64      10.247  -2.029  -3.451  1.00 91.02           H  
ATOM   1010  C   VAL A  64       9.571  -0.174  -2.652  1.00 91.02           C  
ATOM   1011  CB  VAL A  64      11.673  -1.410  -1.991  1.00 91.02           C  
ATOM   1012  HB  VAL A  64      11.985  -0.489  -1.499  1.00 91.02           H  
ATOM   1013  O   VAL A  64       9.795   1.008  -2.372  1.00 91.02           O  
ATOM   1014  CG1 VAL A  64      10.985  -2.320  -0.971  1.00 91.02           C  
ATOM   1015 HG11 VAL A  64      10.063  -1.868  -0.605  1.00 91.02           H  
ATOM   1016 HG12 VAL A  64      10.748  -3.281  -1.429  1.00 91.02           H  
ATOM   1017 HG13 VAL A  64      11.646  -2.488  -0.121  1.00 91.02           H  
ATOM   1018  CG2 VAL A  64      12.925  -2.125  -2.510  1.00 91.02           C  
ATOM   1019 HG21 VAL A  64      12.638  -2.946  -3.167  1.00 91.02           H  
ATOM   1020 HG22 VAL A  64      13.554  -1.422  -3.057  1.00 91.02           H  
ATOM   1021 HG23 VAL A  64      13.507  -2.505  -1.670  1.00 91.02           H  
ATOM   1022  N   PHE A  65       8.377  -0.743  -2.568  1.00 89.46           N  
ATOM   1023  H   PHE A  65       8.296  -1.716  -2.825  1.00 89.46           H  
ATOM   1024  CA  PHE A  65       7.165  -0.101  -2.074  1.00 89.46           C  
ATOM   1025  HA  PHE A  65       7.360   0.944  -1.835  1.00 89.46           H  
ATOM   1026  C   PHE A  65       6.735  -0.818  -0.807  1.00 89.46           C  
ATOM   1027  CB  PHE A  65       6.073  -0.163  -3.150  1.00 89.46           C  
ATOM   1028  HB2 PHE A  65       5.803  -1.204  -3.331  1.00 89.46           H  
ATOM   1029  HB3 PHE A  65       5.185   0.353  -2.785  1.00 89.46           H  
ATOM   1030  O   PHE A  65       6.784  -2.047  -0.762  1.00 89.46           O  
ATOM   1031  CG  PHE A  65       6.520   0.465  -4.451  1.00 89.46           C  
ATOM   1032  CD1 PHE A  65       6.393   1.849  -4.630  1.00 89.46           C  
ATOM   1033  HD1 PHE A  65       5.857   2.435  -3.898  1.00 89.46           H  
ATOM   1034  CD2 PHE A  65       7.172  -0.307  -5.429  1.00 89.46           C  
ATOM   1035  HD2 PHE A  65       7.292  -1.370  -5.282  1.00 89.46           H  
ATOM   1036  CE1 PHE A  65       6.972   2.471  -5.747  1.00 89.46           C  
ATOM   1037  HE1 PHE A  65       6.904   3.541  -5.873  1.00 89.46           H  
ATOM   1038  CE2 PHE A  65       7.702   0.310  -6.574  1.00 89.46           C  
ATOM   1039  HE2 PHE A  65       8.219  -0.285  -7.313  1.00 89.46           H  
ATOM   1040  CZ  PHE A  65       7.603   1.701  -6.735  1.00 89.46           C  
ATOM   1041  HZ  PHE A  65       8.002   2.182  -7.615  1.00 89.46           H  
ATOM   1042  N   MET A  66       6.327  -0.067   0.210  1.00 92.21           N  
ATOM   1043  H   MET A  66       6.297   0.939   0.120  1.00 92.21           H  
ATOM   1044  CA  MET A  66       5.890  -0.641   1.473  1.00 92.21           C  
ATOM   1045  HA  MET A  66       5.757  -1.717   1.354  1.00 92.21           H  
ATOM   1046  C   MET A  66       4.557  -0.054   1.895  1.00 92.21           C  
ATOM   1047  CB  MET A  66       6.955  -0.431   2.542  1.00 92.21           C  
ATOM   1048  HB2 MET A  66       7.025   0.633   2.769  1.00 92.21           H  
ATOM   1049  HB3 MET A  66       7.908  -0.780   2.144  1.00 92.21           H  
ATOM   1050  O   MET A  66       4.351   1.160   1.877  1.00 92.21           O  
ATOM   1051  CG  MET A  66       6.643  -1.181   3.840  1.00 92.21           C  
ATOM   1052  HG2 MET A  66       6.461  -2.233   3.624  1.00 92.21           H  
ATOM   1053  HG3 MET A  66       5.734  -0.765   4.275  1.00 92.21           H  
ATOM   1054  SD  MET A  66       7.958  -1.040   5.074  1.00 92.21           S  
ATOM   1055  CE  MET A  66       9.241  -2.096   4.356  1.00 92.21           C  
ATOM   1056  HE1 MET A  66       9.022  -3.136   4.597  1.00 92.21           H  
ATOM   1057  HE2 MET A  66       9.287  -1.985   3.272  1.00 92.21           H  
ATOM   1058  HE3 MET A  66      10.205  -1.823   4.783  1.00 92.21           H  
ATOM   1059  N   TRP A  67       3.677  -0.948   2.312  1.00 88.35           N  
ATOM   1060  H   TRP A  67       3.926  -1.926   2.275  1.00 88.35           H  
ATOM   1061  CA  TRP A  67       2.414  -0.628   2.937  1.00 88.35           C  
ATOM   1062  HA  TRP A  67       2.308   0.452   3.037  1.00 88.35           H  
ATOM   1063  C   TRP A  67       2.372  -1.235   4.330  1.00 88.35           C  
ATOM   1064  CB  TRP A  67       1.279  -1.129   2.057  1.00 88.35           C  
ATOM   1065  HB2 TRP A  67       1.320  -0.611   1.099  1.00 88.35           H  
ATOM   1066  HB3 TRP A  67       1.411  -2.194   1.871  1.00 88.35           H  
ATOM   1067  O   TRP A  67       2.890  -2.331   4.556  1.00 88.35           O  
ATOM   1068  CG  TRP A  67      -0.065  -0.919   2.660  1.00 88.35           C  
ATOM   1069  CD1 TRP A  67      -0.823   0.195   2.544  1.00 88.35           C  
ATOM   1070  HD1 TRP A  67      -0.554   1.073   1.977  1.00 88.35           H  
ATOM   1071  CD2 TRP A  67      -0.806  -1.825   3.525  1.00 88.35           C  
ATOM   1072  CE2 TRP A  67      -2.062  -1.224   3.824  1.00 88.35           C  
ATOM   1073  CE3 TRP A  67      -0.533  -3.088   4.091  1.00 88.35           C  
ATOM   1074  HE3 TRP A  67       0.433  -3.545   3.930  1.00 88.35           H  
ATOM   1075  NE1 TRP A  67      -2.002   0.020   3.239  1.00 88.35           N  
ATOM   1076  HE1 TRP A  67      -2.729   0.718   3.308  1.00 88.35           H  
ATOM   1077  CH2 TRP A  67      -2.755  -3.157   5.078  1.00 88.35           C  
ATOM   1078  HH2 TRP A  67      -3.500  -3.667   5.671  1.00 88.35           H  
ATOM   1079  CZ2 TRP A  67      -3.044  -1.884   4.564  1.00 88.35           C  
ATOM   1080  HZ2 TRP A  67      -4.002  -1.421   4.753  1.00 88.35           H  
ATOM   1081  CZ3 TRP A  67      -1.492  -3.737   4.884  1.00 88.35           C  
ATOM   1082  HZ3 TRP A  67      -1.268  -4.696   5.326  1.00 88.35           H  
ATOM   1083  N   VAL A  68       1.763  -0.503   5.251  1.00 88.81           N  
ATOM   1084  H   VAL A  68       1.402   0.403   4.988  1.00 88.81           H  
ATOM   1085  CA  VAL A  68       1.698  -0.854   6.660  1.00 88.81           C  
ATOM   1086  HA  VAL A  68       1.912  -1.915   6.789  1.00 88.81           H  
ATOM   1087  C   VAL A  68       0.295  -0.567   7.156  1.00 88.81           C  
ATOM   1088  CB  VAL A  68       2.717  -0.043   7.477  1.00 88.81           C  
ATOM   1089  HB  VAL A  68       2.395   0.998   7.515  1.00 88.81           H  
ATOM   1090  O   VAL A  68      -0.144   0.583   7.151  1.00 88.81           O  
ATOM   1091  CG1 VAL A  68       2.797  -0.559   8.918  1.00 88.81           C  
ATOM   1092 HG11 VAL A  68       3.064  -1.615   8.932  1.00 88.81           H  
ATOM   1093 HG12 VAL A  68       1.830  -0.435   9.405  1.00 88.81           H  
ATOM   1094 HG13 VAL A  68       3.534   0.015   9.480  1.00 88.81           H  
ATOM   1095  CG2 VAL A  68       4.112  -0.047   6.849  1.00 88.81           C  
ATOM   1096 HG21 VAL A  68       4.509  -1.061   6.816  1.00 88.81           H  
ATOM   1097 HG22 VAL A  68       4.084   0.371   5.843  1.00 88.81           H  
ATOM   1098 HG23 VAL A  68       4.749   0.615   7.436  1.00 88.81           H  
ATOM   1099  N   LEU A  69      -0.375  -1.602   7.639  1.00 87.60           N  
ATOM   1100  H   LEU A  69       0.040  -2.520   7.558  1.00 87.60           H  
ATOM   1101  CA  LEU A  69      -1.494  -1.468   8.556  1.00 87.60           C  
ATOM   1102  HA  LEU A  69      -1.851  -0.439   8.558  1.00 87.60           H  
ATOM   1103  C   LEU A  69      -0.988  -1.811   9.942  1.00 87.60           C  
ATOM   1104  CB  LEU A  69      -2.632  -2.364   8.087  1.00 87.60           C  
ATOM   1105  HB2 LEU A  69      -2.948  -1.933   7.137  1.00 87.60           H  
ATOM   1106  HB3 LEU A  69      -2.260  -3.378   7.947  1.00 87.60           H  
ATOM   1107  O   LEU A  69      -0.513  -2.922  10.182  1.00 87.60           O  
ATOM   1108  CG  LEU A  69      -3.891  -2.396   8.956  1.00 87.60           C  
ATOM   1109  HG  LEU A  69      -3.642  -2.706   9.970  1.00 87.60           H  
ATOM   1110  CD1 LEU A  69      -4.571  -1.026   8.977  1.00 87.60           C  
ATOM   1111 HD11 LEU A  69      -3.937  -0.298   9.483  1.00 87.60           H  
ATOM   1112 HD12 LEU A  69      -5.509  -1.099   9.528  1.00 87.60           H  
ATOM   1113 HD13 LEU A  69      -4.783  -0.688   7.963  1.00 87.60           H  
ATOM   1114  CD2 LEU A  69      -4.864  -3.400   8.346  1.00 87.60           C  
ATOM   1115 HD21 LEU A  69      -5.180  -3.078   7.354  1.00 87.60           H  
ATOM   1116 HD22 LEU A  69      -5.747  -3.485   8.979  1.00 87.60           H  
ATOM   1117 HD23 LEU A  69      -4.395  -4.382   8.276  1.00 87.60           H  
ATOM   1118  N   ALA A  70      -1.044  -0.826  10.826  1.00 87.00           N  
ATOM   1119  H   ALA A  70      -1.466   0.052  10.560  1.00 87.00           H  
ATOM   1120  CA  ALA A  70      -0.575  -0.947  12.188  1.00 87.00           C  
ATOM   1121  HA  ALA A  70      -0.243  -1.969  12.375  1.00 87.00           H  
ATOM   1122  C   ALA A  70      -1.715  -0.641  13.157  1.00 87.00           C  
ATOM   1123  CB  ALA A  70       0.627  -0.019  12.384  1.00 87.00           C  
ATOM   1124  HB1 ALA A  70       1.441  -0.316  11.724  1.00 87.00           H  
ATOM   1125  HB2 ALA A  70       0.971  -0.080  13.417  1.00 87.00           H  
ATOM   1126  HB3 ALA A  70       0.336   1.009  12.166  1.00 87.00           H  
ATOM   1127  O   ALA A  70      -2.453   0.329  12.998  1.00 87.00           O  
ATOM   1128  N   ARG A  71      -1.812  -1.459  14.202  1.00 83.33           N  
ATOM   1129  H   ARG A  71      -1.259  -2.304  14.185  1.00 83.33           H  
ATOM   1130  CA  ARG A  71      -2.706  -1.227  15.341  1.00 83.33           C  
ATOM   1131  HA  ARG A  71      -3.628  -0.765  14.988  1.00 83.33           H  
ATOM   1132  C   ARG A  71      -2.097  -0.275  16.373  1.00 83.33           C  
ATOM   1133  CB  ARG A  71      -3.016  -2.596  15.950  1.00 83.33           C  
ATOM   1134  HB2 ARG A  71      -2.102  -3.011  16.374  1.00 83.33           H  
ATOM   1135  HB3 ARG A  71      -3.371  -3.264  15.166  1.00 83.33           H  
ATOM   1136  O   ARG A  71      -2.813   0.403  17.107  1.00 83.33           O  
ATOM   1137  CG  ARG A  71      -4.083  -2.510  17.041  1.00 83.33           C  
ATOM   1138  HG2 ARG A  71      -3.738  -1.865  17.849  1.00 83.33           H  
ATOM   1139  HG3 ARG A  71      -5.004  -2.106  16.623  1.00 83.33           H  
ATOM   1140  CD  ARG A  71      -4.339  -3.900  17.614  1.00 83.33           C  
ATOM   1141  HD2 ARG A  71      -3.392  -4.310  17.966  1.00 83.33           H  
ATOM   1142  HD3 ARG A  71      -4.737  -4.541  16.828  1.00 83.33           H  
ATOM   1143  NE  ARG A  71      -5.294  -3.822  18.729  1.00 83.33           N  
ATOM   1144  HE  ARG A  71      -5.737  -2.926  18.874  1.00 83.33           H  
ATOM   1145  NH1 ARG A  71      -5.093  -5.996  19.425  1.00 83.33           N  
ATOM   1146 HH11 ARG A  71      -5.351  -6.750  20.045  1.00 83.33           H  
ATOM   1147 HH12 ARG A  71      -4.419  -6.150  18.689  1.00 83.33           H  
ATOM   1148  NH2 ARG A  71      -6.469  -4.605  20.507  1.00 83.33           N  
ATOM   1149 HH21 ARG A  71      -6.721  -5.362  21.126  1.00 83.33           H  
ATOM   1150 HH22 ARG A  71      -6.901  -3.697  20.609  1.00 83.33           H  
ATOM   1151  CZ  ARG A  71      -5.613  -4.805  19.546  1.00 83.33           C  
ATOM   1152  N   ASP A  72      -0.772  -0.252  16.448  1.00 88.39           N  
ATOM   1153  H   ASP A  72      -0.244  -0.787  15.773  1.00 88.39           H  
ATOM   1154  CA  ASP A  72       0.003   0.437  17.472  1.00 88.39           C  
ATOM   1155  HA  ASP A  72      -0.577   1.274  17.862  1.00 88.39           H  
ATOM   1156  C   ASP A  72       1.303   1.017  16.895  1.00 88.39           C  
ATOM   1157  CB  ASP A  72       0.280  -0.532  18.635  1.00 88.39           C  
ATOM   1158  HB2 ASP A  72       0.885  -0.033  19.393  1.00 88.39           H  
ATOM   1159  HB3 ASP A  72      -0.668  -0.807  19.097  1.00 88.39           H  
ATOM   1160  O   ASP A  72       1.712   0.719  15.770  1.00 88.39           O  
ATOM   1161  CG  ASP A  72       1.001  -1.796  18.161  1.00 88.39           C  
ATOM   1162  OD1 ASP A  72       2.145  -1.660  17.674  1.00 88.39           O  
ATOM   1163  OD2 ASP A  72       0.368  -2.877  18.195  1.00 88.39           O  
ATOM   1164  N   GLU A  73       1.960   1.868  17.682  1.00 89.60           N  
ATOM   1165  H   GLU A  73       1.584   2.088  18.593  1.00 89.60           H  
ATOM   1166  CA  GLU A  73       3.208   2.510  17.272  1.00 89.60           C  
ATOM   1167  HA  GLU A  73       3.075   2.948  16.283  1.00 89.60           H  
ATOM   1168  C   GLU A  73       4.405   1.557  17.182  1.00 89.60           C  
ATOM   1169  CB  GLU A  73       3.586   3.622  18.250  1.00 89.60           C  
ATOM   1170  HB2 GLU A  73       4.593   3.935  17.975  1.00 89.60           H  
ATOM   1171  HB3 GLU A  73       3.616   3.235  19.269  1.00 89.60           H  
ATOM   1172  O   GLU A  73       5.379   1.873  16.499  1.00 89.60           O  
ATOM   1173  CG  GLU A  73       2.654   4.837  18.180  1.00 89.60           C  
ATOM   1174  HG2 GLU A  73       2.364   4.996  17.141  1.00 89.60           H  
ATOM   1175  HG3 GLU A  73       1.753   4.627  18.756  1.00 89.60           H  
ATOM   1176  CD  GLU A  73       3.333   6.118  18.695  1.00 89.60           C  
ATOM   1177  OE1 GLU A  73       2.657   7.166  18.641  1.00 89.60           O  
ATOM   1178  OE2 GLU A  73       4.513   6.045  19.132  1.00 89.60           O  
ATOM   1179  N   GLU A  74       4.379   0.406  17.858  1.00 91.21           N  
ATOM   1180  H   GLU A  74       3.506   0.086  18.253  1.00 91.21           H  
ATOM   1181  CA  GLU A  74       5.484  -0.552  17.791  1.00 91.21           C  
ATOM   1182  HA  GLU A  74       6.419  -0.031  17.995  1.00 91.21           H  
ATOM   1183  C   GLU A  74       5.585  -1.141  16.380  1.00 91.21           C  
ATOM   1184  CB  GLU A  74       5.300  -1.645  18.854  1.00 91.21           C  
ATOM   1185  HB2 GLU A  74       5.121  -1.171  19.819  1.00 91.21           H  
ATOM   1186  HB3 GLU A  74       4.442  -2.268  18.599  1.00 91.21           H  
ATOM   1187  O   GLU A  74       6.670  -1.188  15.791  1.00 91.21           O  
ATOM   1188  CG  GLU A  74       6.548  -2.531  18.956  1.00 91.21           C  
ATOM   1189  HG2 GLU A  74       6.790  -2.922  17.967  1.00 91.21           H  
ATOM   1190  HG3 GLU A  74       7.387  -1.917  19.285  1.00 91.21           H  
ATOM   1191  CD  GLU A  74       6.378  -3.716  19.917  1.00 91.21           C  
ATOM   1192  OE1 GLU A  74       7.168  -4.676  19.761  1.00 91.21           O  
ATOM   1193  OE2 GLU A  74       5.502  -3.651  20.807  1.00 91.21           O  
ATOM   1194  N   TRP A  75       4.441  -1.492  15.788  1.00 87.68           N  
ATOM   1195  H   TRP A  75       3.594  -1.461  16.337  1.00 87.68           H  
ATOM   1196  CA  TRP A  75       4.370  -1.932  14.396  1.00 87.68           C  
ATOM   1197  HA  TRP A  75       5.076  -2.751  14.258  1.00 87.68           H  
ATOM   1198  C   TRP A  75       4.775  -0.848  13.404  1.00 87.68           C  
ATOM   1199  CB  TRP A  75       2.968  -2.458  14.097  1.00 87.68           C  
ATOM   1200  HB2 TRP A  75       2.753  -2.331  13.036  1.00 87.68           H  
ATOM   1201  HB3 TRP A  75       2.223  -1.893  14.658  1.00 87.68           H  
ATOM   1202  O   TRP A  75       5.460  -1.154  12.425  1.00 87.68           O  
ATOM   1203  CG  TRP A  75       2.855  -3.908  14.411  1.00 87.68           C  
ATOM   1204  CD1 TRP A  75       2.557  -4.432  15.619  1.00 87.68           C  
ATOM   1205  HD1 TRP A  75       2.329  -3.859  16.505  1.00 87.68           H  
ATOM   1206  CD2 TRP A  75       3.118  -5.037  13.528  1.00 87.68           C  
ATOM   1207  CE2 TRP A  75       2.934  -6.239  14.272  1.00 87.68           C  
ATOM   1208  CE3 TRP A  75       3.479  -5.168  12.169  1.00 87.68           C  
ATOM   1209  HE3 TRP A  75       3.606  -4.273  11.576  1.00 87.68           H  
ATOM   1210  NE1 TRP A  75       2.605  -5.810  15.538  1.00 87.68           N  
ATOM   1211  HE1 TRP A  75       2.282  -6.408  16.284  1.00 87.68           H  
ATOM   1212  CH2 TRP A  75       3.396  -7.604  12.327  1.00 87.68           C  
ATOM   1213  HH2 TRP A  75       3.460  -8.568  11.845  1.00 87.68           H  
ATOM   1214  CZ2 TRP A  75       3.058  -7.509  13.690  1.00 87.68           C  
ATOM   1215  HZ2 TRP A  75       2.854  -8.388  14.283  1.00 87.68           H  
ATOM   1216  CZ3 TRP A  75       3.614  -6.437  11.574  1.00 87.68           C  
ATOM   1217  HZ3 TRP A  75       3.839  -6.516  10.520  1.00 87.68           H  
ATOM   1218  N   VAL A  76       4.423   0.413  13.674  1.00 92.12           N  
ATOM   1219  H   VAL A  76       3.852   0.588  14.488  1.00 92.12           H  
ATOM   1220  CA  VAL A  76       4.887   1.543  12.858  1.00 92.12           C  
ATOM   1221  HA  VAL A  76       4.630   1.342  11.818  1.00 92.12           H  
ATOM   1222  C   VAL A  76       6.408   1.658  12.909  1.00 92.12           C  
ATOM   1223  CB  VAL A  76       4.205   2.863  13.259  1.00 92.12           C  
ATOM   1224  HB  VAL A  76       4.342   3.049  14.324  1.00 92.12           H  
ATOM   1225  O   VAL A  76       7.040   1.659  11.856  1.00 92.12           O  
ATOM   1226  CG1 VAL A  76       4.779   4.054  12.484  1.00 92.12           C  
ATOM   1227 HG11 VAL A  76       5.811   4.241  12.782  1.00 92.12           H  
ATOM   1228 HG12 VAL A  76       4.207   4.955  12.701  1.00 92.12           H  
ATOM   1229 HG13 VAL A  76       4.752   3.850  11.413  1.00 92.12           H  
ATOM   1230  CG2 VAL A  76       2.707   2.777  12.952  1.00 92.12           C  
ATOM   1231 HG21 VAL A  76       2.218   2.117  13.668  1.00 92.12           H  
ATOM   1232 HG22 VAL A  76       2.549   2.395  11.943  1.00 92.12           H  
ATOM   1233 HG23 VAL A  76       2.257   3.767  13.020  1.00 92.12           H  
ATOM   1234  N   LYS A  77       7.017   1.642  14.101  1.00 94.02           N  
ATOM   1235  H   LYS A  77       6.435   1.631  14.927  1.00 94.02           H  
ATOM   1236  CA  LYS A  77       8.482   1.703  14.266  1.00 94.02           C  
ATOM   1237  HA  LYS A  77       8.854   2.619  13.808  1.00 94.02           H  
ATOM   1238  C   LYS A  77       9.187   0.545  13.568  1.00 94.02           C  
ATOM   1239  CB  LYS A  77       8.834   1.693  15.759  1.00 94.02           C  
ATOM   1240  HB2 LYS A  77       8.281   0.898  16.258  1.00 94.02           H  
ATOM   1241  HB3 LYS A  77       9.901   1.502  15.879  1.00 94.02           H  
ATOM   1242  O   LYS A  77      10.209   0.737  12.910  1.00 94.02           O  
ATOM   1243  CG  LYS A  77       8.511   3.041  16.407  1.00 94.02           C  
ATOM   1244  HG2 LYS A  77       7.498   3.344  16.142  1.00 94.02           H  
ATOM   1245  HG3 LYS A  77       9.202   3.794  16.027  1.00 94.02           H  
ATOM   1246  CD  LYS A  77       8.621   2.966  17.932  1.00 94.02           C  
ATOM   1247  HD2 LYS A  77       7.952   2.186  18.296  1.00 94.02           H  
ATOM   1248  HD3 LYS A  77       9.647   2.745  18.226  1.00 94.02           H  
ATOM   1249  CE  LYS A  77       8.182   4.325  18.483  1.00 94.02           C  
ATOM   1250  HE2 LYS A  77       8.920   5.079  18.208  1.00 94.02           H  
ATOM   1251  HE3 LYS A  77       7.247   4.600  17.996  1.00 94.02           H  
ATOM   1252  NZ  LYS A  77       7.966   4.306  19.947  1.00 94.02           N  
ATOM   1253  HZ1 LYS A  77       7.258   3.620  20.170  1.00 94.02           H  
ATOM   1254  HZ2 LYS A  77       8.819   4.112  20.452  1.00 94.02           H  
ATOM   1255  HZ3 LYS A  77       7.582   5.197  20.227  1.00 94.02           H  
ATOM   1256  N   ARG A  78       8.636  -0.669  13.679  1.00 91.60           N  
ATOM   1257  H   ARG A  78       7.824  -0.760  14.272  1.00 91.60           H  
ATOM   1258  CA  ARG A  78       9.157  -1.846  12.972  1.00 91.60           C  
ATOM   1259  HA  ARG A  78      10.204  -1.980  13.244  1.00 91.60           H  
ATOM   1260  C   ARG A  78       9.122  -1.643  11.460  1.00 91.60           C  
ATOM   1261  CB  ARG A  78       8.358  -3.087  13.391  1.00 91.60           C  
ATOM   1262  HB2 ARG A  78       7.310  -2.956  13.123  1.00 91.60           H  
ATOM   1263  HB3 ARG A  78       8.424  -3.200  14.473  1.00 91.60           H  
ATOM   1264  O   ARG A  78      10.087  -1.992  10.781  1.00 91.60           O  
ATOM   1265  CG  ARG A  78       8.897  -4.356  12.717  1.00 91.60           C  
ATOM   1266  HG2 ARG A  78       9.950  -4.481  12.970  1.00 91.60           H  
ATOM   1267  HG3 ARG A  78       8.795  -4.275  11.635  1.00 91.60           H  
ATOM   1268  CD  ARG A  78       8.112  -5.581  13.185  1.00 91.60           C  
ATOM   1269  HD2 ARG A  78       8.206  -5.664  14.268  1.00 91.60           H  
ATOM   1270  HD3 ARG A  78       7.060  -5.438  12.937  1.00 91.60           H  
ATOM   1271  NE  ARG A  78       8.611  -6.811  12.539  1.00 91.60           N  
ATOM   1272  HE  ARG A  78       9.320  -6.694  11.829  1.00 91.60           H  
ATOM   1273  NH1 ARG A  78       7.294  -8.274  13.713  1.00 91.60           N  
ATOM   1274 HH11 ARG A  78       7.040  -9.214  13.982  1.00 91.60           H  
ATOM   1275 HH12 ARG A  78       6.857  -7.490  14.178  1.00 91.60           H  
ATOM   1276  NH2 ARG A  78       8.738  -9.064  12.205  1.00 91.60           N  
ATOM   1277 HH21 ARG A  78       8.421  -9.998  12.425  1.00 91.60           H  
ATOM   1278 HH22 ARG A  78       9.462  -8.928  11.515  1.00 91.60           H  
ATOM   1279  CZ  ARG A  78       8.213  -8.039  12.820  1.00 91.60           C  
ATOM   1280  N   ALA A  79       8.027  -1.100  10.939  1.00 92.12           N  
ATOM   1281  H   ALA A  79       7.265  -0.837  11.548  1.00 92.12           H  
ATOM   1282  CA  ALA A  79       7.889  -0.857   9.517  1.00 92.12           C  
ATOM   1283  HA  ALA A  79       8.185  -1.759   8.981  1.00 92.12           H  
ATOM   1284  C   ALA A  79       8.791   0.280   9.023  1.00 92.12           C  
ATOM   1285  CB  ALA A  79       6.429  -0.590   9.202  1.00 92.12           C  
ATOM   1286  HB1 ALA A  79       5.796  -1.371   9.625  1.00 92.12           H  
ATOM   1287  HB2 ALA A  79       6.122   0.381   9.591  1.00 92.12           H  
ATOM   1288  HB3 ALA A  79       6.348  -0.609   8.115  1.00 92.12           H  
ATOM   1289  O   ALA A  79       9.406   0.131   7.976  1.00 92.12           O  
ATOM   1290  N   GLU A  80       8.935   1.370   9.779  1.00 93.24           N  
ATOM   1291  H   GLU A  80       8.363   1.463  10.606  1.00 93.24           H  
ATOM   1292  CA  GLU A  80       9.858   2.468   9.463  1.00 93.24           C  
ATOM   1293  HA  GLU A  80       9.621   2.863   8.475  1.00 93.24           H  
ATOM   1294  C   GLU A  80      11.309   1.972   9.409  1.00 93.24           C  
ATOM   1295  CB  GLU A  80       9.700   3.605  10.487  1.00 93.24           C  
ATOM   1296  HB2 GLU A  80      10.542   4.290  10.388  1.00 93.24           H  
ATOM   1297  HB3 GLU A  80       9.715   3.180  11.490  1.00 93.24           H  
ATOM   1298  O   GLU A  80      12.000   2.216   8.419  1.00 93.24           O  
ATOM   1299  CG  GLU A  80       8.402   4.408  10.267  1.00 93.24           C  
ATOM   1300  HG2 GLU A  80       7.550   3.727  10.265  1.00 93.24           H  
ATOM   1301  HG3 GLU A  80       8.450   4.869   9.281  1.00 93.24           H  
ATOM   1302  CD  GLU A  80       8.157   5.500  11.329  1.00 93.24           C  
ATOM   1303  OE1 GLU A  80       7.392   6.455  11.024  1.00 93.24           O  
ATOM   1304  OE2 GLU A  80       8.687   5.361  12.453  1.00 93.24           O  
ATOM   1305  N   LYS A  81      11.734   1.171  10.396  1.00 95.48           N  
ATOM   1306  H   LYS A  81      11.129   1.045  11.194  1.00 95.48           H  
ATOM   1307  CA  LYS A  81      13.056   0.531  10.395  1.00 95.48           C  
ATOM   1308  HA  LYS A  81      13.816   1.311  10.333  1.00 95.48           H  
ATOM   1309  C   LYS A  81      13.253  -0.372   9.175  1.00 95.48           C  
ATOM   1310  CB  LYS A  81      13.237  -0.247  11.704  1.00 95.48           C  
ATOM   1311  HB2 LYS A  81      13.064   0.426  12.545  1.00 95.48           H  
ATOM   1312  HB3 LYS A  81      12.511  -1.058  11.751  1.00 95.48           H  
ATOM   1313  O   LYS A  81      14.258  -0.267   8.477  1.00 95.48           O  
ATOM   1314  CG  LYS A  81      14.657  -0.814  11.803  1.00 95.48           C  
ATOM   1315  HG2 LYS A  81      14.866  -1.438  10.934  1.00 95.48           H  
ATOM   1316  HG3 LYS A  81      15.369   0.011  11.822  1.00 95.48           H  
ATOM   1317  CD  LYS A  81      14.829  -1.671  13.055  1.00 95.48           C  
ATOM   1318  HD2 LYS A  81      14.631  -1.075  13.945  1.00 95.48           H  
ATOM   1319  HD3 LYS A  81      14.138  -2.512  13.005  1.00 95.48           H  
ATOM   1320  CE  LYS A  81      16.273  -2.172  13.057  1.00 95.48           C  
ATOM   1321  HE2 LYS A  81      16.492  -2.580  12.070  1.00 95.48           H  
ATOM   1322  HE3 LYS A  81      16.940  -1.323  13.208  1.00 95.48           H  
ATOM   1323  NZ  LYS A  81      16.492  -3.213  14.083  1.00 95.48           N  
ATOM   1324  HZ1 LYS A  81      17.452  -3.524  14.030  1.00 95.48           H  
ATOM   1325  HZ2 LYS A  81      15.897  -4.001  13.873  1.00 95.48           H  
ATOM   1326  HZ3 LYS A  81      16.291  -2.853  15.005  1.00 95.48           H  
ATOM   1327  N   LEU A  82      12.280  -1.237   8.880  1.00 93.55           N  
ATOM   1328  H   LEU A  82      11.476  -1.282   9.489  1.00 93.55           H  
ATOM   1329  CA  LEU A  82      12.336  -2.097   7.695  1.00 93.55           C  
ATOM   1330  HA  LEU A  82      13.263  -2.670   7.739  1.00 93.55           H  
ATOM   1331  C   LEU A  82      12.359  -1.267   6.401  1.00 93.55           C  
ATOM   1332  CB  LEU A  82      11.137  -3.061   7.728  1.00 93.55           C  
ATOM   1333  HB2 LEU A  82      11.132  -3.581   8.686  1.00 93.55           H  
ATOM   1334  HB3 LEU A  82      10.221  -2.474   7.659  1.00 93.55           H  
ATOM   1335  O   LEU A  82      13.003  -1.645   5.424  1.00 93.55           O  
ATOM   1336  CG  LEU A  82      11.141  -4.108   6.600  1.00 93.55           C  
ATOM   1337  HG  LEU A  82      11.170  -3.610   5.630  1.00 93.55           H  
ATOM   1338  CD1 LEU A  82      12.330  -5.064   6.678  1.00 93.55           C  
ATOM   1339 HD11 LEU A  82      13.257  -4.516   6.512  1.00 93.55           H  
ATOM   1340 HD12 LEU A  82      12.245  -5.830   5.907  1.00 93.55           H  
ATOM   1341 HD13 LEU A  82      12.376  -5.527   7.664  1.00 93.55           H  
ATOM   1342  CD2 LEU A  82       9.859  -4.939   6.664  1.00 93.55           C  
ATOM   1343 HD21 LEU A  82       9.819  -5.629   5.821  1.00 93.55           H  
ATOM   1344 HD22 LEU A  82       8.999  -4.271   6.616  1.00 93.55           H  
ATOM   1345 HD23 LEU A  82       9.821  -5.495   7.600  1.00 93.55           H  
ATOM   1346  N   ALA A  83      11.660  -0.132   6.379  1.00 93.57           N  
ATOM   1347  H   ALA A  83      11.113   0.117   7.191  1.00 93.57           H  
ATOM   1348  CA  ALA A  83      11.619   0.761   5.235  1.00 93.57           C  
ATOM   1349  HA  ALA A  83      11.377   0.147   4.367  1.00 93.57           H  
ATOM   1350  C   ALA A  83      12.981   1.409   4.965  1.00 93.57           C  
ATOM   1351  CB  ALA A  83      10.505   1.797   5.437  1.00 93.57           C  
ATOM   1352  HB1 ALA A  83      10.732   2.437   6.290  1.00 93.57           H  
ATOM   1353  HB2 ALA A  83      10.399   2.423   4.550  1.00 93.57           H  
ATOM   1354  HB3 ALA A  83       9.556   1.294   5.620  1.00 93.57           H  
ATOM   1355  O   ALA A  83      13.361   1.559   3.804  1.00 93.57           O  
ATOM   1356  N   GLU A  84      13.720   1.765   6.012  1.00 93.34           N  
ATOM   1357  H   GLU A  84      13.332   1.655   6.938  1.00 93.34           H  
ATOM   1358  CA  GLU A  84      15.106   2.231   5.913  1.00 93.34           C  
ATOM   1359  HA  GLU A  84      15.172   3.043   5.190  1.00 93.34           H  
ATOM   1360  C   GLU A  84      16.036   1.118   5.418  1.00 93.34           C  
ATOM   1361  CB  GLU A  84      15.572   2.758   7.275  1.00 93.34           C  
ATOM   1362  HB2 GLU A  84      16.645   2.944   7.234  1.00 93.34           H  
ATOM   1363  HB3 GLU A  84      15.379   2.003   8.038  1.00 93.34           H  
ATOM   1364  O   GLU A  84      16.738   1.310   4.426  1.00 93.34           O  
ATOM   1365  CG  GLU A  84      14.862   4.066   7.647  1.00 93.34           C  
ATOM   1366  HG2 GLU A  84      15.175   4.838   6.943  1.00 93.34           H  
ATOM   1367  HG3 GLU A  84      13.784   3.948   7.532  1.00 93.34           H  
ATOM   1368  CD  GLU A  84      15.157   4.532   9.079  1.00 93.34           C  
ATOM   1369  OE1 GLU A  84      14.559   5.568   9.443  1.00 93.34           O  
ATOM   1370  OE2 GLU A  84      15.969   3.882   9.778  1.00 93.34           O  
ATOM   1371  N   GLU A  85      15.977  -0.070   6.031  1.00 94.65           N  
ATOM   1372  H   GLU A  85      15.389  -0.149   6.848  1.00 94.65           H  
ATOM   1373  CA  GLU A  85      16.798  -1.232   5.651  1.00 94.65           C  
ATOM   1374  HA  GLU A  85      17.851  -0.999   5.807  1.00 94.65           H  
ATOM   1375  C   GLU A  85      16.629  -1.612   4.171  1.00 94.65           C  
ATOM   1376  CB  GLU A  85      16.416  -2.443   6.524  1.00 94.65           C  
ATOM   1377  HB2 GLU A  85      15.332  -2.558   6.509  1.00 94.65           H  
ATOM   1378  HB3 GLU A  85      16.855  -3.339   6.086  1.00 94.65           H  
ATOM   1379  O   GLU A  85      17.593  -1.961   3.487  1.00 94.65           O  
ATOM   1380  CG  GLU A  85      16.903  -2.341   7.982  1.00 94.65           C  
ATOM   1381  HG2 GLU A  85      17.993  -2.358   7.980  1.00 94.65           H  
ATOM   1382  HG3 GLU A  85      16.592  -1.384   8.402  1.00 94.65           H  
ATOM   1383  CD  GLU A  85      16.384  -3.479   8.886  1.00 94.65           C  
ATOM   1384  OE1 GLU A  85      16.645  -3.421  10.115  1.00 94.65           O  
ATOM   1385  OE2 GLU A  85      15.731  -4.421   8.375  1.00 94.65           O  
ATOM   1386  N   LEU A  86      15.401  -1.521   3.655  1.00 92.86           N  
ATOM   1387  H   LEU A  86      14.655  -1.261   4.284  1.00 92.86           H  
ATOM   1388  CA  LEU A  86      15.071  -1.880   2.276  1.00 92.86           C  
ATOM   1389  HA  LEU A  86      15.805  -2.605   1.924  1.00 92.86           H  
ATOM   1390  C   LEU A  86      15.165  -0.708   1.288  1.00 92.86           C  
ATOM   1391  CB  LEU A  86      13.690  -2.551   2.249  1.00 92.86           C  
ATOM   1392  HB2 LEU A  86      13.434  -2.767   1.212  1.00 92.86           H  
ATOM   1393  HB3 LEU A  86      12.960  -1.844   2.646  1.00 92.86           H  
ATOM   1394  O   LEU A  86      14.863  -0.897   0.107  1.00 92.86           O  
ATOM   1395  CG  LEU A  86      13.576  -3.858   3.051  1.00 92.86           C  
ATOM   1396  HG  LEU A  86      13.788  -3.683   4.106  1.00 92.86           H  
ATOM   1397  CD1 LEU A  86      12.150  -4.387   2.916  1.00 92.86           C  
ATOM   1398 HD11 LEU A  86      11.972  -4.666   1.877  1.00 92.86           H  
ATOM   1399 HD12 LEU A  86      11.443  -3.616   3.220  1.00 92.86           H  
ATOM   1400 HD13 LEU A  86      12.020  -5.261   3.555  1.00 92.86           H  
ATOM   1401  CD2 LEU A  86      14.520  -4.946   2.537  1.00 92.86           C  
ATOM   1402 HD21 LEU A  86      15.552  -4.651   2.725  1.00 92.86           H  
ATOM   1403 HD22 LEU A  86      14.336  -5.875   3.077  1.00 92.86           H  
ATOM   1404 HD23 LEU A  86      14.370  -5.105   1.469  1.00 92.86           H  
ATOM   1405  N   ASN A  87      15.571   0.488   1.732  1.00 92.67           N  
ATOM   1406  H   ASN A  87      15.849   0.566   2.700  1.00 92.67           H  
ATOM   1407  CA  ASN A  87      15.571   1.714   0.923  1.00 92.67           C  
ATOM   1408  HA  ASN A  87      15.705   2.547   1.613  1.00 92.67           H  
ATOM   1409  C   ASN A  87      14.217   1.958   0.222  1.00 92.67           C  
ATOM   1410  CB  ASN A  87      16.769   1.716  -0.041  1.00 92.67           C  
ATOM   1411  HB2 ASN A  87      16.724   0.845  -0.695  1.00 92.67           H  
ATOM   1412  HB3 ASN A  87      16.725   2.611  -0.662  1.00 92.67           H  
ATOM   1413  O   ASN A  87      14.144   2.225  -0.985  1.00 92.67           O  
ATOM   1414  CG  ASN A  87      18.092   1.751   0.692  1.00 92.67           C  
ATOM   1415  ND2 ASN A  87      18.851   0.683   0.673  1.00 92.67           N  
ATOM   1416 HD21 ASN A  87      18.456  -0.196   0.370  1.00 92.67           H  
ATOM   1417 HD22 ASN A  87      19.637   0.721   1.306  1.00 92.67           H  
ATOM   1418  OD1 ASN A  87      18.469   2.752   1.267  1.00 92.67           O  
ATOM   1419  N   VAL A  88      13.127   1.823   0.981  1.00 91.46           N  
ATOM   1420  H   VAL A  88      13.267   1.628   1.961  1.00 91.46           H  
ATOM   1421  CA  VAL A  88      11.755   1.980   0.490  1.00 91.46           C  
ATOM   1422  HA  VAL A  88      11.593   1.261  -0.313  1.00 91.46           H  
ATOM   1423  C   VAL A  88      11.542   3.375  -0.075  1.00 91.46           C  
ATOM   1424  CB  VAL A  88      10.736   1.693   1.596  1.00 91.46           C  
ATOM   1425  HB  VAL A  88      11.025   2.252   2.486  1.00 91.46           H  
ATOM   1426  O   VAL A  88      11.739   4.387   0.599  1.00 91.46           O  
ATOM   1427  CG1 VAL A  88       9.307   2.088   1.224  1.00 91.46           C  
ATOM   1428 HG11 VAL A  88       9.238   3.164   1.067  1.00 91.46           H  
ATOM   1429 HG12 VAL A  88       8.980   1.554   0.331  1.00 91.46           H  
ATOM   1430 HG13 VAL A  88       8.644   1.853   2.056  1.00 91.46           H  
ATOM   1431  CG2 VAL A  88      10.713   0.201   1.907  1.00 91.46           C  
ATOM   1432 HG21 VAL A  88      11.711  -0.128   2.196  1.00 91.46           H  
ATOM   1433 HG22 VAL A  88      10.385  -0.363   1.034  1.00 91.46           H  
ATOM   1434 HG23 VAL A  88      10.020   0.025   2.729  1.00 91.46           H  
ATOM   1435  N   ARG A  89      11.061   3.414  -1.318  1.00 92.22           N  
ATOM   1436  H   ARG A  89      10.857   2.530  -1.762  1.00 92.22           H  
ATOM   1437  CA  ARG A  89      10.810   4.652  -2.059  1.00 92.22           C  
ATOM   1438  HA  ARG A  89      11.557   5.396  -1.784  1.00 92.22           H  
ATOM   1439  C   ARG A  89       9.481   5.293  -1.705  1.00 92.22           C  
ATOM   1440  CB  ARG A  89      10.877   4.349  -3.561  1.00 92.22           C  
ATOM   1441  HB2 ARG A  89      10.185   3.541  -3.798  1.00 92.22           H  
ATOM   1442  HB3 ARG A  89      10.555   5.234  -4.110  1.00 92.22           H  
ATOM   1443  O   ARG A  89       9.374   6.511  -1.744  1.00 92.22           O  
ATOM   1444  CG  ARG A  89      12.280   3.965  -4.045  1.00 92.22           C  
ATOM   1445  HG2 ARG A  89      12.224   3.729  -5.108  1.00 92.22           H  
ATOM   1446  HG3 ARG A  89      12.635   3.083  -3.512  1.00 92.22           H  
ATOM   1447  CD  ARG A  89      13.261   5.122  -3.840  1.00 92.22           C  
ATOM   1448  HD2 ARG A  89      13.391   5.304  -2.773  1.00 92.22           H  
ATOM   1449  HD3 ARG A  89      12.847   6.020  -4.298  1.00 92.22           H  
ATOM   1450  NE  ARG A  89      14.577   4.828  -4.422  1.00 92.22           N  
ATOM   1451  HE  ARG A  89      14.784   3.864  -4.638  1.00 92.22           H  
ATOM   1452  NH1 ARG A  89      15.424   6.945  -4.140  1.00 92.22           N  
ATOM   1453 HH11 ARG A  89      16.182   7.609  -4.212  1.00 92.22           H  
ATOM   1454 HH12 ARG A  89      14.577   7.236  -3.673  1.00 92.22           H  
ATOM   1455  NH2 ARG A  89      16.699   5.342  -5.049  1.00 92.22           N  
ATOM   1456 HH21 ARG A  89      17.449   6.015  -5.106  1.00 92.22           H  
ATOM   1457 HH22 ARG A  89      16.862   4.374  -5.287  1.00 92.22           H  
ATOM   1458  CZ  ARG A  89      15.556   5.706  -4.535  1.00 92.22           C  
ATOM   1459  N   ILE A  90       8.479   4.487  -1.381  1.00 92.68           N  
ATOM   1460  H   ILE A  90       8.650   3.492  -1.359  1.00 92.68           H  
ATOM   1461  CA  ILE A  90       7.156   4.964  -0.984  1.00 92.68           C  
ATOM   1462  HA  ILE A  90       7.222   6.000  -0.651  1.00 92.68           H  
ATOM   1463  C   ILE A  90       6.692   4.109   0.179  1.00 92.68           C  
ATOM   1464  CB  ILE A  90       6.157   4.901  -2.149  1.00 92.68           C  
ATOM   1465  HB  ILE A  90       6.047   3.852  -2.424  1.00 92.68           H  
ATOM   1466  O   ILE A  90       6.625   2.883   0.059  1.00 92.68           O  
ATOM   1467  CG1 ILE A  90       6.695   5.685  -3.367  1.00 92.68           C  
ATOM   1468 HG12 ILE A  90       7.635   5.244  -3.699  1.00 92.68           H  
ATOM   1469 HG13 ILE A  90       6.873   6.724  -3.091  1.00 92.68           H  
ATOM   1470  CG2 ILE A  90       4.772   5.411  -1.710  1.00 92.68           C  
ATOM   1471 HG21 ILE A  90       4.404   4.855  -0.848  1.00 92.68           H  
ATOM   1472 HG22 ILE A  90       4.049   5.269  -2.512  1.00 92.68           H  
ATOM   1473 HG23 ILE A  90       4.825   6.469  -1.455  1.00 92.68           H  
ATOM   1474  CD1 ILE A  90       5.758   5.643  -4.562  1.00 92.68           C  
ATOM   1475 HD11 ILE A  90       5.367   4.632  -4.670  1.00 92.68           H  
ATOM   1476 HD12 ILE A  90       4.925   6.330  -4.411  1.00 92.68           H  
ATOM   1477 HD13 ILE A  90       6.301   5.933  -5.461  1.00 92.68           H  
ATOM   1478  N   LEU A  91       6.395   4.778   1.288  1.00 94.00           N  
ATOM   1479  H   LEU A  91       6.428   5.787   1.259  1.00 94.00           H  
ATOM   1480  CA  LEU A  91       5.887   4.169   2.506  1.00 94.00           C  
ATOM   1481  HA  LEU A  91       5.796   3.091   2.372  1.00 94.00           H  
ATOM   1482  C   LEU A  91       4.501   4.744   2.783  1.00 94.00           C  
ATOM   1483  CB  LEU A  91       6.893   4.430   3.639  1.00 94.00           C  
ATOM   1484  HB2 LEU A  91       7.072   5.503   3.695  1.00 94.00           H  
ATOM   1485  HB3 LEU A  91       7.835   3.944   3.385  1.00 94.00           H  
ATOM   1486  O   LEU A  91       4.361   5.959   2.926  1.00 94.00           O  
ATOM   1487  CG  LEU A  91       6.450   3.964   5.035  1.00 94.00           C  
ATOM   1488  HG  LEU A  91       5.514   4.453   5.306  1.00 94.00           H  
ATOM   1489  CD1 LEU A  91       6.267   2.449   5.094  1.00 94.00           C  
ATOM   1490 HD11 LEU A  91       6.027   2.158   6.116  1.00 94.00           H  
ATOM   1491 HD12 LEU A  91       7.187   1.946   4.796  1.00 94.00           H  
ATOM   1492 HD13 LEU A  91       5.444   2.139   4.451  1.00 94.00           H  
ATOM   1493  CD2 LEU A  91       7.526   4.372   6.040  1.00 94.00           C  
ATOM   1494 HD21 LEU A  91       8.496   3.968   5.750  1.00 94.00           H  
ATOM   1495 HD22 LEU A  91       7.580   5.459   6.105  1.00 94.00           H  
ATOM   1496 HD23 LEU A  91       7.278   3.984   7.029  1.00 94.00           H  
ATOM   1497  N   VAL A  92       3.500   3.870   2.842  1.00 93.17           N  
ATOM   1498  H   VAL A  92       3.705   2.896   2.672  1.00 93.17           H  
ATOM   1499  CA  VAL A  92       2.136   4.208   3.260  1.00 93.17           C  
ATOM   1500  HA  VAL A  92       2.054   5.284   3.414  1.00 93.17           H  
ATOM   1501  C   VAL A  92       1.872   3.509   4.584  1.00 93.17           C  
ATOM   1502  CB  VAL A  92       1.093   3.805   2.203  1.00 93.17           C  
ATOM   1503  HB  VAL A  92       1.113   2.723   2.072  1.00 93.17           H  
ATOM   1504  O   VAL A  92       1.929   2.282   4.648  1.00 93.17           O  
ATOM   1505  CG1 VAL A  92      -0.322   4.223   2.629  1.00 93.17           C  
ATOM   1506 HG11 VAL A  92      -0.614   3.697   3.538  1.00 93.17           H  
ATOM   1507 HG12 VAL A  92      -1.038   3.973   1.846  1.00 93.17           H  
ATOM   1508 HG13 VAL A  92      -0.359   5.296   2.819  1.00 93.17           H  
ATOM   1509  CG2 VAL A  92       1.388   4.453   0.846  1.00 93.17           C  
ATOM   1510 HG21 VAL A  92       1.393   5.538   0.946  1.00 93.17           H  
ATOM   1511 HG22 VAL A  92       2.351   4.111   0.467  1.00 93.17           H  
ATOM   1512 HG23 VAL A  92       0.615   4.165   0.133  1.00 93.17           H  
ATOM   1513  N   ILE A  93       1.593   4.282   5.627  1.00 91.78           N  
ATOM   1514  H   ILE A  93       1.541   5.281   5.485  1.00 91.78           H  
ATOM   1515  CA  ILE A  93       1.237   3.778   6.952  1.00 91.78           C  
ATOM   1516  HA  ILE A  93       1.270   2.689   6.949  1.00 91.78           H  
ATOM   1517  C   ILE A  93      -0.193   4.189   7.254  1.00 91.78           C  
ATOM   1518  CB  ILE A  93       2.212   4.285   8.036  1.00 91.78           C  
ATOM   1519  HB  ILE A  93       2.236   5.373   7.978  1.00 91.78           H  
ATOM   1520  O   ILE A  93      -0.557   5.355   7.106  1.00 91.78           O  
ATOM   1521  CG1 ILE A  93       3.647   3.759   7.825  1.00 91.78           C  
ATOM   1522 HG12 ILE A  93       3.875   3.682   6.762  1.00 91.78           H  
ATOM   1523 HG13 ILE A  93       3.734   2.761   8.256  1.00 91.78           H  
ATOM   1524  CG2 ILE A  93       1.731   3.882   9.446  1.00 91.78           C  
ATOM   1525 HG21 ILE A  93       2.454   4.188  10.201  1.00 91.78           H  
ATOM   1526 HG22 ILE A  93       0.789   4.375   9.686  1.00 91.78           H  
ATOM   1527 HG23 ILE A  93       1.593   2.802   9.504  1.00 91.78           H  
ATOM   1528  CD1 ILE A  93       4.700   4.668   8.470  1.00 91.78           C  
ATOM   1529 HD11 ILE A  93       4.406   4.964   9.477  1.00 91.78           H  
ATOM   1530 HD12 ILE A  93       5.650   4.136   8.531  1.00 91.78           H  
ATOM   1531 HD13 ILE A  93       4.826   5.567   7.868  1.00 91.78           H  
ATOM   1532  N   VAL A  94      -0.981   3.234   7.728  1.00 90.60           N  
ATOM   1533  H   VAL A  94      -0.633   2.286   7.758  1.00 90.60           H  
ATOM   1534  CA  VAL A  94      -2.294   3.482   8.302  1.00 90.60           C  
ATOM   1535  HA  VAL A  94      -2.494   4.553   8.275  1.00 90.60           H  
ATOM   1536  C   VAL A  94      -2.285   3.037   9.758  1.00 90.60           C  
ATOM   1537  CB  VAL A  94      -3.397   2.808   7.483  1.00 90.60           C  
ATOM   1538  HB  VAL A  94      -3.280   1.726   7.524  1.00 90.60           H  
ATOM   1539  O   VAL A  94      -2.015   1.873  10.052  1.00 90.60           O  
ATOM   1540  CG1 VAL A  94      -4.759   3.183   8.070  1.00 90.60           C  
ATOM   1541 HG11 VAL A  94      -4.784   3.038   9.150  1.00 90.60           H  
ATOM   1542 HG12 VAL A  94      -5.503   2.502   7.658  1.00 90.60           H  
ATOM   1543 HG13 VAL A  94      -5.008   4.218   7.836  1.00 90.60           H  
ATOM   1544  CG2 VAL A  94      -3.314   3.270   6.014  1.00 90.60           C  
ATOM   1545 HG21 VAL A  94      -4.241   3.064   5.480  1.00 90.60           H  
ATOM   1546 HG22 VAL A  94      -2.495   2.750   5.517  1.00 90.60           H  
ATOM   1547 HG23 VAL A  94      -3.129   4.344   5.972  1.00 90.60           H  
ATOM   1548  N   LEU A  95      -2.575   3.978  10.657  1.00 90.89           N  
ATOM   1549  H   LEU A  95      -2.771   4.908  10.316  1.00 90.89           H  
ATOM   1550  CA  LEU A  95      -2.619   3.769  12.104  1.00 90.89           C  
ATOM   1551  HA  LEU A  95      -2.752   2.708  12.316  1.00 90.89           H  
ATOM   1552  C   LEU A  95      -3.801   4.541  12.696  1.00 90.89           C  
ATOM   1553  CB  LEU A  95      -1.280   4.240  12.714  1.00 90.89           C  
ATOM   1554  HB2 LEU A  95      -1.099   5.265  12.390  1.00 90.89           H  
ATOM   1555  HB3 LEU A  95      -0.473   3.618  12.328  1.00 90.89           H  
ATOM   1556  O   LEU A  95      -3.800   5.766  12.652  1.00 90.89           O  
ATOM   1557  CG  LEU A  95      -1.249   4.210  14.257  1.00 90.89           C  
ATOM   1558  HG  LEU A  95      -2.105   4.756  14.654  1.00 90.89           H  
ATOM   1559  CD1 LEU A  95      -1.289   2.785  14.804  1.00 90.89           C  
ATOM   1560 HD11 LEU A  95      -1.171   2.803  15.887  1.00 90.89           H  
ATOM   1561 HD12 LEU A  95      -2.252   2.328  14.577  1.00 90.89           H  
ATOM   1562 HD13 LEU A  95      -0.489   2.187  14.366  1.00 90.89           H  
ATOM   1563  CD2 LEU A  95       0.001   4.892  14.809  1.00 90.89           C  
ATOM   1564 HD21 LEU A  95       0.886   4.290  14.604  1.00 90.89           H  
ATOM   1565 HD22 LEU A  95       0.114   5.882  14.367  1.00 90.89           H  
ATOM   1566 HD23 LEU A  95      -0.092   5.007  15.888  1.00 90.89           H  
ATOM   1567  N   ASN A  96      -4.781   3.846  13.283  1.00 86.70           N  
ATOM   1568  H   ASN A  96      -4.700   2.839  13.296  1.00 86.70           H  
ATOM   1569  CA  ASN A  96      -5.869   4.440  14.083  1.00 86.70           C  
ATOM   1570  HA  ASN A  96      -6.662   3.695  14.151  1.00 86.70           H  
ATOM   1571  C   ASN A  96      -6.543   5.669  13.435  1.00 86.70           C  
ATOM   1572  CB  ASN A  96      -5.357   4.689  15.517  1.00 86.70           C  
ATOM   1573  HB2 ASN A  96      -6.142   5.158  16.110  1.00 86.70           H  
ATOM   1574  HB3 ASN A  96      -4.503   5.367  15.486  1.00 86.70           H  
ATOM   1575  O   ASN A  96      -6.713   6.712  14.064  1.00 86.70           O  
ATOM   1576  CG  ASN A  96      -4.972   3.396  16.210  1.00 86.70           C  
ATOM   1577  ND2 ASN A  96      -3.954   3.397  17.036  1.00 86.70           N  
ATOM   1578 HD21 ASN A  96      -3.421   4.239  17.200  1.00 86.70           H  
ATOM   1579 HD22 ASN A  96      -3.659   2.483  17.350  1.00 86.70           H  
ATOM   1580  OD1 ASN A  96      -5.568   2.355  15.999  1.00 86.70           O  
ATOM   1581  N   GLY A  97      -6.890   5.554  12.151  1.00 87.83           N  
ATOM   1582  H   GLY A  97      -6.744   4.665  11.694  1.00 87.83           H  
ATOM   1583  CA  GLY A  97      -7.503   6.643  11.388  1.00 87.83           C  
ATOM   1584  HA2 GLY A  97      -7.989   6.218  10.509  1.00 87.83           H  
ATOM   1585  HA3 GLY A  97      -8.252   7.144  12.001  1.00 87.83           H  
ATOM   1586  C   GLY A  97      -6.539   7.717  10.902  1.00 87.83           C  
ATOM   1587  O   GLY A  97      -6.986   8.741  10.409  1.00 87.83           O  
ATOM   1588  N   ARG A  98      -5.228   7.513  10.989  1.00 93.91           N  
ATOM   1589  H   ARG A  98      -4.893   6.712  11.505  1.00 93.91           H  
ATOM   1590  CA  ARG A  98      -4.236   8.372  10.343  1.00 93.91           C  
ATOM   1591  HA  ARG A  98      -4.721   9.272   9.965  1.00 93.91           H  
ATOM   1592  C   ARG A  98      -3.620   7.663   9.159  1.00 93.91           C  
ATOM   1593  CB  ARG A  98      -3.171   8.819  11.342  1.00 93.91           C  
ATOM   1594  HB2 ARG A  98      -2.670   7.954  11.776  1.00 93.91           H  
ATOM   1595  HB3 ARG A  98      -2.430   9.418  10.811  1.00 93.91           H  
ATOM   1596  O   ARG A  98      -3.190   6.518   9.276  1.00 93.91           O  
ATOM   1597  CG  ARG A  98      -3.801   9.669  12.447  1.00 93.91           C  
ATOM   1598  HG2 ARG A  98      -4.364  10.485  11.994  1.00 93.91           H  
ATOM   1599  HG3 ARG A  98      -4.470   9.064  13.059  1.00 93.91           H  
ATOM   1600  CD  ARG A  98      -2.691  10.232  13.320  1.00 93.91           C  
ATOM   1601  HD2 ARG A  98      -1.957  10.715  12.674  1.00 93.91           H  
ATOM   1602  HD3 ARG A  98      -2.206   9.413  13.851  1.00 93.91           H  
ATOM   1603  NE  ARG A  98      -3.208  11.214  14.277  1.00 93.91           N  
ATOM   1604  HE  ARG A  98      -4.121  11.615  14.116  1.00 93.91           H  
ATOM   1605  NH1 ARG A  98      -1.201  11.668  15.271  1.00 93.91           N  
ATOM   1606 HH11 ARG A  98      -0.768  11.367  14.409  1.00 93.91           H  
ATOM   1607 HH12 ARG A  98      -0.654  12.231  15.905  1.00 93.91           H  
ATOM   1608  NH2 ARG A  98      -3.083  12.678  15.973  1.00 93.91           N  
ATOM   1609 HH21 ARG A  98      -2.527  13.255  16.589  1.00 93.91           H  
ATOM   1610 HH22 ARG A  98      -3.898  13.095  15.548  1.00 93.91           H  
ATOM   1611  CZ  ARG A  98      -2.492  11.833  15.186  1.00 93.91           C  
ATOM   1612  N   VAL A  99      -3.554   8.362   8.035  1.00 94.88           N  
ATOM   1613  H   VAL A  99      -3.952   9.291   8.045  1.00 94.88           H  
ATOM   1614  CA  VAL A  99      -2.820   7.948   6.842  1.00 94.88           C  
ATOM   1615  HA  VAL A  99      -2.536   6.899   6.927  1.00 94.88           H  
ATOM   1616  C   VAL A  99      -1.558   8.793   6.762  1.00 94.88           C  
ATOM   1617  CB  VAL A  99      -3.684   8.100   5.578  1.00 94.88           C  
ATOM   1618  HB  VAL A  99      -4.003   9.138   5.485  1.00 94.88           H  
ATOM   1619  O   VAL A  99      -1.642  10.010   6.610  1.00 94.88           O  
ATOM   1620  CG1 VAL A  99      -2.894   7.730   4.318  1.00 94.88           C  
ATOM   1621 HG11 VAL A  99      -2.032   8.390   4.216  1.00 94.88           H  
ATOM   1622 HG12 VAL A  99      -2.556   6.695   4.374  1.00 94.88           H  
ATOM   1623 HG13 VAL A  99      -3.524   7.874   3.440  1.00 94.88           H  
ATOM   1624  CG2 VAL A  99      -4.939   7.220   5.643  1.00 94.88           C  
ATOM   1625 HG21 VAL A  99      -5.556   7.516   6.491  1.00 94.88           H  
ATOM   1626 HG22 VAL A  99      -4.662   6.172   5.752  1.00 94.88           H  
ATOM   1627 HG23 VAL A  99      -5.528   7.346   4.734  1.00 94.88           H  
ATOM   1628  N   ARG A 100      -0.392   8.151   6.832  1.00 96.26           N  
ATOM   1629  H   ARG A 100      -0.420   7.150   6.965  1.00 96.26           H  
ATOM   1630  CA  ARG A 100       0.914   8.771   6.591  1.00 96.26           C  
ATOM   1631  HA  ARG A 100       0.784   9.850   6.503  1.00 96.26           H  
ATOM   1632  C   ARG A 100       1.482   8.264   5.276  1.00 96.26           C  
ATOM   1633  CB  ARG A 100       1.876   8.528   7.763  1.00 96.26           C  
ATOM   1634  HB2 ARG A 100       2.879   8.831   7.463  1.00 96.26           H  
ATOM   1635  HB3 ARG A 100       1.892   7.464   7.998  1.00 96.26           H  
ATOM   1636  O   ARG A 100       1.502   7.060   5.025  1.00 96.26           O  
ATOM   1637  CG  ARG A 100       1.483   9.314   9.024  1.00 96.26           C  
ATOM   1638  HG2 ARG A 100       1.556  10.382   8.821  1.00 96.26           H  
ATOM   1639  HG3 ARG A 100       0.450   9.085   9.287  1.00 96.26           H  
ATOM   1640  CD  ARG A 100       2.372   8.969  10.231  1.00 96.26           C  
ATOM   1641  HD2 ARG A 100       1.998   9.517  11.096  1.00 96.26           H  
ATOM   1642  HD3 ARG A 100       2.286   7.901  10.434  1.00 96.26           H  
ATOM   1643  NE  ARG A 100       3.784   9.339  10.014  1.00 96.26           N  
ATOM   1644  HE  ARG A 100       3.974  10.170   9.473  1.00 96.26           H  
ATOM   1645  NH1 ARG A 100       4.870   7.735  11.285  1.00 96.26           N  
ATOM   1646 HH11 ARG A 100       5.746   7.253  11.432  1.00 96.26           H  
ATOM   1647 HH12 ARG A 100       4.014   7.454  11.740  1.00 96.26           H  
ATOM   1648  NH2 ARG A 100       6.038   9.084  10.005  1.00 96.26           N  
ATOM   1649 HH21 ARG A 100       6.836   8.522  10.265  1.00 96.26           H  
ATOM   1650 HH22 ARG A 100       6.085   9.780   9.275  1.00 96.26           H  
ATOM   1651  CZ  ARG A 100       4.874   8.731  10.446  1.00 96.26           C  
ATOM   1652  N   VAL A 101       1.949   9.176   4.431  1.00 96.27           N  
ATOM   1653  H   VAL A 101       1.882  10.145   4.707  1.00 96.27           H  
ATOM   1654  CA  VAL A 101       2.552   8.843   3.140  1.00 96.27           C  
ATOM   1655  HA  VAL A 101       2.755   7.772   3.119  1.00 96.27           H  
ATOM   1656  C   VAL A 101       3.882   9.567   2.983  1.00 96.27           C  
ATOM   1657  CB  VAL A 101       1.604   9.139   1.964  1.00 96.27           C  
ATOM   1658  HB  VAL A 101       1.467  10.215   1.849  1.00 96.27           H  
ATOM   1659  O   VAL A 101       3.919  10.788   2.844  1.00 96.27           O  
ATOM   1660  CG1 VAL A 101       2.232   8.584   0.690  1.00 96.27           C  
ATOM   1661 HG11 VAL A 101       1.551   8.712  -0.151  1.00 96.27           H  
ATOM   1662 HG12 VAL A 101       3.156   9.134   0.513  1.00 96.27           H  
ATOM   1663 HG13 VAL A 101       2.467   7.526   0.809  1.00 96.27           H  
ATOM   1664  CG2 VAL A 101       0.228   8.492   2.125  1.00 96.27           C  
ATOM   1665 HG21 VAL A 101      -0.353   8.591   1.208  1.00 96.27           H  
ATOM   1666 HG22 VAL A 101       0.341   7.435   2.369  1.00 96.27           H  
ATOM   1667 HG23 VAL A 101      -0.309   8.994   2.930  1.00 96.27           H  
ATOM   1668  N   ARG A 102       4.977   8.804   2.943  1.00 96.34           N  
ATOM   1669  H   ARG A 102       4.850   7.808   3.051  1.00 96.34           H  
ATOM   1670  CA  ARG A 102       6.339   9.323   2.756  1.00 96.34           C  
ATOM   1671  HA  ARG A 102       6.344  10.388   2.987  1.00 96.34           H  
ATOM   1672  C   ARG A 102       6.791   9.148   1.310  1.00 96.34           C  
ATOM   1673  CB  ARG A 102       7.274   8.629   3.756  1.00 96.34           C  
ATOM   1674  HB2 ARG A 102       6.850   8.722   4.756  1.00 96.34           H  
ATOM   1675  HB3 ARG A 102       7.333   7.572   3.499  1.00 96.34           H  
ATOM   1676  O   ARG A 102       6.791   8.026   0.794  1.00 96.34           O  
ATOM   1677  CG  ARG A 102       8.691   9.218   3.770  1.00 96.34           C  
ATOM   1678  HG2 ARG A 102       9.148   9.139   2.784  1.00 96.34           H  
ATOM   1679  HG3 ARG A 102       8.624  10.273   4.038  1.00 96.34           H  
ATOM   1680  CD  ARG A 102       9.583   8.510   4.803  1.00 96.34           C  
ATOM   1681  HD2 ARG A 102      10.484   9.109   4.932  1.00 96.34           H  
ATOM   1682  HD3 ARG A 102       9.058   8.481   5.757  1.00 96.34           H  
ATOM   1683  NE  ARG A 102       9.968   7.139   4.392  1.00 96.34           N  
ATOM   1684  HE  ARG A 102       9.559   6.782   3.540  1.00 96.34           H  
ATOM   1685  NH1 ARG A 102      11.363   6.688   6.169  1.00 96.34           N  
ATOM   1686 HH11 ARG A 102      11.088   7.552   6.613  1.00 96.34           H  
ATOM   1687 HH12 ARG A 102      11.981   6.070   6.675  1.00 96.34           H  
ATOM   1688  NH2 ARG A 102      11.138   5.181   4.550  1.00 96.34           N  
ATOM   1689 HH21 ARG A 102      11.788   4.608   5.070  1.00 96.34           H  
ATOM   1690 HH22 ARG A 102      10.846   4.905   3.623  1.00 96.34           H  
ATOM   1691  CZ  ARG A 102      10.812   6.346   5.038  1.00 96.34           C  
ATOM   1692  N   ASN A 103       7.231  10.237   0.679  1.00 95.37           N  
ATOM   1693  H   ASN A 103       7.218  11.119   1.171  1.00 95.37           H  
ATOM   1694  CA  ASN A 103       7.779  10.216  -0.677  1.00 95.37           C  
ATOM   1695  HA  ASN A 103       7.461   9.302  -1.178  1.00 95.37           H  
ATOM   1696  C   ASN A 103       9.319  10.221  -0.660  1.00 95.37           C  
ATOM   1697  CB  ASN A 103       7.202  11.393  -1.479  1.00 95.37           C  
ATOM   1698  HB2 ASN A 103       7.561  12.329  -1.052  1.00 95.37           H  
ATOM   1699  HB3 ASN A 103       6.114  11.388  -1.414  1.00 95.37           H  
ATOM   1700  O   ASN A 103       9.948  11.272  -0.579  1.00 95.37           O  
ATOM   1701  CG  ASN A 103       7.604  11.341  -2.944  1.00 95.37           C  
ATOM   1702  ND2 ASN A 103       7.203  12.304  -3.734  1.00 95.37           N  
ATOM   1703 HD21 ASN A 103       7.519  12.285  -4.693  1.00 95.37           H  
ATOM   1704 HD22 ASN A 103       6.626  13.057  -3.387  1.00 95.37           H  
ATOM   1705  OD1 ASN A 103       8.274  10.426  -3.404  1.00 95.37           O  
ATOM   1706  N   GLY A 104       9.932   9.044  -0.774  1.00 93.04           N  
ATOM   1707  H   GLY A 104       9.357   8.219  -0.875  1.00 93.04           H  
ATOM   1708  CA  GLY A 104      11.380   8.855  -0.952  1.00 93.04           C  
ATOM   1709  HA2 GLY A 104      11.914   9.690  -0.501  1.00 93.04           H  
ATOM   1710  HA3 GLY A 104      11.681   7.941  -0.440  1.00 93.04           H  
ATOM   1711  C   GLY A 104      11.823   8.749  -2.421  1.00 93.04           C  
ATOM   1712  O   GLY A 104      12.917   8.244  -2.712  1.00 93.04           O  
ATOM   1713  N   THR A 105      10.963   9.141  -3.366  1.00 92.60           N  
ATOM   1714  H   THR A 105      10.095   9.566  -3.073  1.00 92.60           H  
ATOM   1715  CA  THR A 105      11.303   9.222  -4.794  1.00 92.60           C  
ATOM   1716  HA  THR A 105      12.055   8.465  -5.015  1.00 92.60           H  
ATOM   1717  C   THR A 105      11.935  10.574  -5.131  1.00 92.60           C  
ATOM   1718  CB  THR A 105      10.104   8.926  -5.714  1.00 92.60           C  
ATOM   1719  HB  THR A 105      10.500   8.706  -6.706  1.00 92.60           H  
ATOM   1720  O   THR A 105      12.006  11.470  -4.297  1.00 92.60           O  
ATOM   1721  CG2 THR A 105       9.251   7.732  -5.291  1.00 92.60           C  
ATOM   1722 HG21 THR A 105       9.851   6.824  -5.363  1.00 92.60           H  
ATOM   1723 HG22 THR A 105       8.880   7.856  -4.273  1.00 92.60           H  
ATOM   1724 HG23 THR A 105       8.396   7.636  -5.960  1.00 92.60           H  
ATOM   1725  OG1 THR A 105       9.256  10.027  -5.857  1.00 92.60           O  
ATOM   1726  HG1 THR A 105       8.860  10.211  -5.002  1.00 92.60           H  
ATOM   1727  N   ASP A 106      12.405  10.721  -6.365  1.00 94.18           N  
ATOM   1728  H   ASP A 106      12.280   9.981  -7.041  1.00 94.18           H  
ATOM   1729  CA  ASP A 106      12.947  11.956  -6.939  1.00 94.18           C  
ATOM   1730  HA  ASP A 106      13.369  12.566  -6.140  1.00 94.18           H  
ATOM   1731  C   ASP A 106      11.885  12.816  -7.649  1.00 94.18           C  
ATOM   1732  CB  ASP A 106      14.086  11.572  -7.899  1.00 94.18           C  
ATOM   1733  HB2 ASP A 106      14.538  12.483  -8.292  1.00 94.18           H  
ATOM   1734  HB3 ASP A 106      14.854  11.046  -7.332  1.00 94.18           H  
ATOM   1735  O   ASP A 106      12.211  13.844  -8.242  1.00 94.18           O  
ATOM   1736  CG  ASP A 106      13.655  10.677  -9.078  1.00 94.18           C  
ATOM   1737  OD1 ASP A 106      12.545  10.081  -9.037  1.00 94.18           O  
ATOM   1738  OD2 ASP A 106      14.476  10.521 -10.005  1.00 94.18           O  
ATOM   1739  N   ARG A 107      10.607  12.410  -7.610  1.00 95.23           N  
ATOM   1740  H   ARG A 107      10.385  11.601  -7.048  1.00 95.23           H  
ATOM   1741  CA  ARG A 107       9.505  13.081  -8.313  1.00 95.23           C  
ATOM   1742  HA  ARG A 107       9.875  14.032  -8.695  1.00 95.23           H  
ATOM   1743  C   ARG A 107       8.331  13.381  -7.377  1.00 95.23           C  
ATOM   1744  CB  ARG A 107       9.056  12.223  -9.504  1.00 95.23           C  
ATOM   1745  HB2 ARG A 107       8.830  11.217  -9.150  1.00 95.23           H  
ATOM   1746  HB3 ARG A 107       8.149  12.650  -9.933  1.00 95.23           H  
ATOM   1747  O   ARG A 107       8.122  12.660  -6.401  1.00 95.23           O  
ATOM   1748  CG  ARG A 107      10.141  12.175 -10.594  1.00 95.23           C  
ATOM   1749  HG2 ARG A 107      10.342  13.190 -10.936  1.00 95.23           H  
ATOM   1750  HG3 ARG A 107      11.068  11.769 -10.190  1.00 95.23           H  
ATOM   1751  CD  ARG A 107       9.722  11.330 -11.799  1.00 95.23           C  
ATOM   1752  HD2 ARG A 107      10.503  11.413 -12.556  1.00 95.23           H  
ATOM   1753  HD3 ARG A 107       8.793  11.735 -12.200  1.00 95.23           H  
ATOM   1754  NE  ARG A 107       9.547   9.913 -11.434  1.00 95.23           N  
ATOM   1755  HE  ARG A 107       9.945   9.646 -10.545  1.00 95.23           H  
ATOM   1756  NH1 ARG A 107       8.614   9.218 -13.406  1.00 95.23           N  
ATOM   1757 HH11 ARG A 107       8.251   8.478 -13.990  1.00 95.23           H  
ATOM   1758 HH12 ARG A 107       8.825  10.130 -13.785  1.00 95.23           H  
ATOM   1759  NH2 ARG A 107       8.743   7.798 -11.682  1.00 95.23           N  
ATOM   1760 HH21 ARG A 107       8.972   7.637 -10.712  1.00 95.23           H  
ATOM   1761 HH22 ARG A 107       8.138   7.147 -12.161  1.00 95.23           H  
ATOM   1762  CZ  ARG A 107       8.974   8.983 -12.173  1.00 95.23           C  
ATOM   1763  N   PRO A 108       7.530  14.422  -7.663  1.00 96.23           N  
ATOM   1764  CA  PRO A 108       6.269  14.625  -6.968  1.00 96.23           C  
ATOM   1765  HA  PRO A 108       6.475  14.783  -5.910  1.00 96.23           H  
ATOM   1766  C   PRO A 108       5.345  13.418  -7.132  1.00 96.23           C  
ATOM   1767  CB  PRO A 108       5.650  15.897  -7.551  1.00 96.23           C  
ATOM   1768  HB2 PRO A 108       4.957  15.648  -8.354  1.00 96.23           H  
ATOM   1769  HB3 PRO A 108       5.151  16.489  -6.783  1.00 96.23           H  
ATOM   1770  O   PRO A 108       5.321  12.758  -8.173  1.00 96.23           O  
ATOM   1771  CG  PRO A 108       6.854  16.634  -8.135  1.00 96.23           C  
ATOM   1772  HG2 PRO A 108       7.357  17.193  -7.345  1.00 96.23           H  
ATOM   1773  HG3 PRO A 108       6.568  17.297  -8.952  1.00 96.23           H  
ATOM   1774  CD  PRO A 108       7.756  15.499  -8.613  1.00 96.23           C  
ATOM   1775  HD2 PRO A 108       7.456  15.176  -9.610  1.00 96.23           H  
ATOM   1776  HD3 PRO A 108       8.794  15.833  -8.613  1.00 96.23           H  
ATOM   1777  N   MET A 109       4.571  13.164  -6.088  1.00 96.78           N  
ATOM   1778  H   MET A 109       4.675  13.743  -5.267  1.00 96.78           H  
ATOM   1779  CA  MET A 109       3.625  12.067  -5.997  1.00 96.78           C  
ATOM   1780  HA  MET A 109       3.646  11.466  -6.906  1.00 96.78           H  
ATOM   1781  C   MET A 109       2.226  12.624  -5.796  1.00 96.78           C  
ATOM   1782  CB  MET A 109       4.060  11.210  -4.816  1.00 96.78           C  
ATOM   1783  HB2 MET A 109       5.077  10.863  -4.998  1.00 96.78           H  
ATOM   1784  HB3 MET A 109       4.081  11.832  -3.921  1.00 96.78           H  
ATOM   1785  O   MET A 109       2.027  13.473  -4.929  1.00 96.78           O  
ATOM   1786  CG  MET A 109       3.168  10.002  -4.559  1.00 96.78           C  
ATOM   1787  HG2 MET A 109       2.947   9.498  -5.500  1.00 96.78           H  
ATOM   1788  HG3 MET A 109       2.226  10.320  -4.113  1.00 96.78           H  
ATOM   1789  SD  MET A 109       4.023   8.858  -3.455  1.00 96.78           S  
ATOM   1790  CE  MET A 109       3.802   9.757  -1.918  1.00 96.78           C  
ATOM   1791  HE1 MET A 109       2.742   9.792  -1.667  1.00 96.78           H  
ATOM   1792  HE2 MET A 109       4.174  10.776  -2.023  1.00 96.78           H  
ATOM   1793  HE3 MET A 109       4.379   9.253  -1.143  1.00 96.78           H  
ATOM   1794  N   ARG A 110       1.250  12.143  -6.565  1.00 97.30           N  
ATOM   1795  H   ARG A 110       1.473  11.391  -7.201  1.00 97.30           H  
ATOM   1796  CA  ARG A 110      -0.161  12.439  -6.304  1.00 97.30           C  
ATOM   1797  HA  ARG A 110      -0.245  13.407  -5.810  1.00 97.30           H  
ATOM   1798  C   ARG A 110      -0.704  11.393  -5.345  1.00 97.30           C  
ATOM   1799  CB  ARG A 110      -0.974  12.505  -7.600  1.00 97.30           C  
ATOM   1800  HB2 ARG A 110      -0.840  11.581  -8.162  1.00 97.30           H  
ATOM   1801  HB3 ARG A 110      -2.028  12.603  -7.343  1.00 97.30           H  
ATOM   1802  O   ARG A 110      -0.539  10.200  -5.579  1.00 97.30           O  
ATOM   1803  CG  ARG A 110      -0.555  13.697  -8.472  1.00 97.30           C  
ATOM   1804  HG2 ARG A 110      -0.662  14.624  -7.910  1.00 97.30           H  
ATOM   1805  HG3 ARG A 110       0.492  13.582  -8.756  1.00 97.30           H  
ATOM   1806  CD  ARG A 110      -1.395  13.769  -9.751  1.00 97.30           C  
ATOM   1807  HD2 ARG A 110      -0.939  14.501 -10.417  1.00 97.30           H  
ATOM   1808  HD3 ARG A 110      -1.366  12.794 -10.238  1.00 97.30           H  
ATOM   1809  NE  ARG A 110      -2.796  14.169  -9.491  1.00 97.30           N  
ATOM   1810  HE  ARG A 110      -3.035  14.508  -8.571  1.00 97.30           H  
ATOM   1811  NH1 ARG A 110      -3.586  13.715 -11.589  1.00 97.30           N  
ATOM   1812 HH11 ARG A 110      -4.360  13.670 -12.237  1.00 97.30           H  
ATOM   1813 HH12 ARG A 110      -2.715  13.249 -11.798  1.00 97.30           H  
ATOM   1814  NH2 ARG A 110      -4.979  14.561 -10.071  1.00 97.30           N  
ATOM   1815 HH21 ARG A 110      -5.749  14.484 -10.719  1.00 97.30           H  
ATOM   1816 HH22 ARG A 110      -5.264  14.805  -9.133  1.00 97.30           H  
ATOM   1817  CZ  ARG A 110      -3.779  14.152 -10.374  1.00 97.30           C  
ATOM   1818  N   VAL A 111      -1.338  11.838  -4.271  1.00 96.99           N  
ATOM   1819  H   VAL A 111      -1.421  12.837  -4.148  1.00 96.99           H  
ATOM   1820  CA  VAL A 111      -2.000  10.976  -3.294  1.00 96.99           C  
ATOM   1821  HA  VAL A 111      -1.910   9.936  -3.608  1.00 96.99           H  
ATOM   1822  C   VAL A 111      -3.472  11.343  -3.265  1.00 96.99           C  
ATOM   1823  CB  VAL A 111      -1.363  11.084  -1.899  1.00 96.99           C  
ATOM   1824  HB  VAL A 111      -1.450  12.108  -1.535  1.00 96.99           H  
ATOM   1825  O   VAL A 111      -3.820  12.489  -3.004  1.00 96.99           O  
ATOM   1826  CG1 VAL A 111      -2.066  10.145  -0.911  1.00 96.99           C  
ATOM   1827 HG11 VAL A 111      -1.566  10.181   0.057  1.00 96.99           H  
ATOM   1828 HG12 VAL A 111      -3.100  10.457  -0.763  1.00 96.99           H  
ATOM   1829 HG13 VAL A 111      -2.050   9.121  -1.285  1.00 96.99           H  
ATOM   1830  CG2 VAL A 111       0.123  10.713  -1.940  1.00 96.99           C  
ATOM   1831 HG21 VAL A 111       0.242   9.694  -2.310  1.00 96.99           H  
ATOM   1832 HG22 VAL A 111       0.664  11.395  -2.596  1.00 96.99           H  
ATOM   1833 HG23 VAL A 111       0.543  10.788  -0.937  1.00 96.99           H  
ATOM   1834  N   ARG A 112      -4.344  10.379  -3.532  1.00 97.11           N  
ATOM   1835  H   ARG A 112      -3.976   9.459  -3.723  1.00 97.11           H  
ATOM   1836  CA  ARG A 112      -5.793  10.522  -3.455  1.00 97.11           C  
ATOM   1837  HA  ARG A 112      -6.049  11.565  -3.267  1.00 97.11           H  
ATOM   1838  C   ARG A 112      -6.303   9.693  -2.283  1.00 97.11           C  
ATOM   1839  CB  ARG A 112      -6.392  10.131  -4.810  1.00 97.11           C  
ATOM   1840  HB2 ARG A 112      -6.009  10.808  -5.574  1.00 97.11           H  
ATOM   1841  HB3 ARG A 112      -6.074   9.121  -5.070  1.00 97.11           H  
ATOM   1842  O   ARG A 112      -6.132   8.482  -2.275  1.00 97.11           O  
ATOM   1843  CG  ARG A 112      -7.920  10.198  -4.805  1.00 97.11           C  
ATOM   1844  HG2 ARG A 112      -8.222  11.225  -4.600  1.00 97.11           H  
ATOM   1845  HG3 ARG A 112      -8.316   9.541  -4.031  1.00 97.11           H  
ATOM   1846  CD  ARG A 112      -8.476   9.756  -6.160  1.00 97.11           C  
ATOM   1847  HD2 ARG A 112      -8.085   8.767  -6.397  1.00 97.11           H  
ATOM   1848  HD3 ARG A 112      -8.126  10.460  -6.915  1.00 97.11           H  
ATOM   1849  NE  ARG A 112      -9.949   9.698  -6.130  1.00 97.11           N  
ATOM   1850  HE  ARG A 112     -10.374   9.417  -5.258  1.00 97.11           H  
ATOM   1851  NH1 ARG A 112     -10.348  10.357  -8.288  1.00 97.11           N  
ATOM   1852 HH11 ARG A 112     -10.989  10.745  -8.964  1.00 97.11           H  
ATOM   1853 HH12 ARG A 112      -9.360  10.551  -8.369  1.00 97.11           H  
ATOM   1854  NH2 ARG A 112     -12.063  10.026  -6.881  1.00 97.11           N  
ATOM   1855 HH21 ARG A 112     -12.721  10.273  -7.607  1.00 97.11           H  
ATOM   1856 HH22 ARG A 112     -12.386   9.911  -5.932  1.00 97.11           H  
ATOM   1857  CZ  ARG A 112     -10.777  10.014  -7.105  1.00 97.11           C  
ATOM   1858  N   VAL A 113      -6.932  10.338  -1.309  1.00 95.92           N  
ATOM   1859  H   VAL A 113      -7.074  11.332  -1.416  1.00 95.92           H  
ATOM   1860  CA  VAL A 113      -7.547   9.680  -0.150  1.00 95.92           C  
ATOM   1861  HA  VAL A 113      -7.258   8.630  -0.133  1.00 95.92           H  
ATOM   1862  C   VAL A 113      -9.061   9.758  -0.306  1.00 95.92           C  
ATOM   1863  CB  VAL A 113      -7.071  10.298   1.179  1.00 95.92           C  
ATOM   1864  HB  VAL A 113      -7.403  11.335   1.240  1.00 95.92           H  
ATOM   1865  O   VAL A 113      -9.616  10.854  -0.359  1.00 95.92           O  
ATOM   1866  CG1 VAL A 113      -7.640   9.527   2.376  1.00 95.92           C  
ATOM   1867 HG11 VAL A 113      -7.356   8.477   2.320  1.00 95.92           H  
ATOM   1868 HG12 VAL A 113      -7.256   9.951   3.304  1.00 95.92           H  
ATOM   1869 HG13 VAL A 113      -8.727   9.602   2.394  1.00 95.92           H  
ATOM   1870  CG2 VAL A 113      -5.540  10.273   1.290  1.00 95.92           C  
ATOM   1871 HG21 VAL A 113      -5.234  10.625   2.275  1.00 95.92           H  
ATOM   1872 HG22 VAL A 113      -5.173   9.256   1.148  1.00 95.92           H  
ATOM   1873 HG23 VAL A 113      -5.097  10.930   0.541  1.00 95.92           H  
ATOM   1874  N   THR A 114      -9.725   8.611  -0.408  1.00 95.07           N  
ATOM   1875  H   THR A 114      -9.201   7.752  -0.318  1.00 95.07           H  
ATOM   1876  CA  THR A 114     -11.185   8.501  -0.502  1.00 95.07           C  
ATOM   1877  HA  THR A 114     -11.602   9.501  -0.619  1.00 95.07           H  
ATOM   1878  C   THR A 114     -11.717   7.875   0.776  1.00 95.07           C  
ATOM   1879  CB  THR A 114     -11.624   7.670  -1.718  1.00 95.07           C  
ATOM   1880  HB  THR A 114     -11.320   6.634  -1.572  1.00 95.07           H  
ATOM   1881  O   THR A 114     -11.393   6.730   1.038  1.00 95.07           O  
ATOM   1882  CG2 THR A 114     -13.138   7.693  -1.925  1.00 95.07           C  
ATOM   1883 HG21 THR A 114     -13.633   7.204  -1.086  1.00 95.07           H  
ATOM   1884 HG22 THR A 114     -13.384   7.149  -2.837  1.00 95.07           H  
ATOM   1885 HG23 THR A 114     -13.493   8.720  -2.005  1.00 95.07           H  
ATOM   1886  OG1 THR A 114     -11.001   8.148  -2.896  1.00 95.07           O  
ATOM   1887  HG1 THR A 114     -10.131   7.744  -2.886  1.00 95.07           H  
ATOM   1888  N   ALA A 115     -12.510   8.572   1.584  1.00 93.87           N  
ATOM   1889  H   ALA A 115     -12.805   9.497   1.307  1.00 93.87           H  
ATOM   1890  CA  ALA A 115     -13.040   8.015   2.829  1.00 93.87           C  
ATOM   1891  HA  ALA A 115     -13.198   6.945   2.696  1.00 93.87           H  
ATOM   1892  C   ALA A 115     -14.386   8.650   3.193  1.00 93.87           C  
ATOM   1893  CB  ALA A 115     -12.004   8.206   3.941  1.00 93.87           C  
ATOM   1894  HB1 ALA A 115     -12.004   9.241   4.284  1.00 93.87           H  
ATOM   1895  HB2 ALA A 115     -11.009   7.953   3.576  1.00 93.87           H  
ATOM   1896  HB3 ALA A 115     -12.244   7.531   4.762  1.00 93.87           H  
ATOM   1897  O   ALA A 115     -14.569   9.858   3.043  1.00 93.87           O  
ATOM   1898  N   GLY A 116     -15.345   7.844   3.663  1.00 90.70           N  
ATOM   1899  H   GLY A 116     -15.129   6.868   3.810  1.00 90.70           H  
ATOM   1900  CA  GLY A 116     -16.691   8.331   4.007  1.00 90.70           C  
ATOM   1901  HA2 GLY A 116     -16.621   9.077   4.799  1.00 90.70           H  
ATOM   1902  HA3 GLY A 116     -17.287   7.498   4.377  1.00 90.70           H  
ATOM   1903  C   GLY A 116     -17.442   8.965   2.825  1.00 90.70           C  
ATOM   1904  O   GLY A 116     -18.232   9.879   3.016  1.00 90.70           O  
ATOM   1905  N   GLY A 117     -17.152   8.532   1.592  1.00 92.93           N  
ATOM   1906  H   GLY A 117     -16.470   7.793   1.500  1.00 92.93           H  
ATOM   1907  CA  GLY A 117     -17.725   9.106   0.367  1.00 92.93           C  
ATOM   1908  HA2 GLY A 117     -18.777   9.336   0.541  1.00 92.93           H  
ATOM   1909  HA3 GLY A 117     -17.665   8.367  -0.432  1.00 92.93           H  
ATOM   1910  C   GLY A 117     -17.048  10.391  -0.127  1.00 92.93           C  
ATOM   1911  O   GLY A 117     -17.323  10.824  -1.245  1.00 92.93           O  
ATOM   1912  N   GLU A 118     -16.126  10.976   0.639  1.00 94.22           N  
ATOM   1913  H   GLU A 118     -15.932  10.595   1.554  1.00 94.22           H  
ATOM   1914  CA  GLU A 118     -15.325  12.121   0.203  1.00 94.22           C  
ATOM   1915  HA  GLU A 118     -15.904  12.712  -0.506  1.00 94.22           H  
ATOM   1916  C   GLU A 118     -14.042  11.665  -0.489  1.00 94.22           C  
ATOM   1917  CB  GLU A 118     -14.967  13.033   1.383  1.00 94.22           C  
ATOM   1918  HB2 GLU A 118     -14.414  12.463   2.130  1.00 94.22           H  
ATOM   1919  HB3 GLU A 118     -14.319  13.825   1.007  1.00 94.22           H  
ATOM   1920  O   GLU A 118     -13.453  10.658  -0.111  1.00 94.22           O  
ATOM   1921  CG  GLU A 118     -16.194  13.677   2.035  1.00 94.22           C  
ATOM   1922  HG2 GLU A 118     -16.793  12.900   2.510  1.00 94.22           H  
ATOM   1923  HG3 GLU A 118     -16.794  14.144   1.254  1.00 94.22           H  
ATOM   1924  CD  GLU A 118     -15.820  14.739   3.086  1.00 94.22           C  
ATOM   1925  OE1 GLU A 118     -16.756  15.427   3.539  1.00 94.22           O  
ATOM   1926  OE2 GLU A 118     -14.609  14.901   3.419  1.00 94.22           O  
ATOM   1927  N   THR A 119     -13.569  12.427  -1.477  1.00 96.75           N  
ATOM   1928  H   THR A 119     -14.082  13.264  -1.713  1.00 96.75           H  
ATOM   1929  CA  THR A 119     -12.234  12.274  -2.072  1.00 96.75           C  
ATOM   1930  HA  THR A 119     -11.699  11.449  -1.602  1.00 96.75           H  
ATOM   1931  C   THR A 119     -11.432  13.552  -1.853  1.00 96.75           C  
ATOM   1932  CB  THR A 119     -12.320  11.994  -3.578  1.00 96.75           C  
ATOM   1933  HB  THR A 119     -12.926  12.767  -4.049  1.00 96.75           H  
ATOM   1934  O   THR A 119     -11.899  14.637  -2.196  1.00 96.75           O  
ATOM   1935  CG2 THR A 119     -10.943  11.976  -4.232  1.00 96.75           C  
ATOM   1936 HG21 THR A 119     -10.395  12.902  -4.054  1.00 96.75           H  
ATOM   1937 HG22 THR A 119     -10.373  11.135  -3.838  1.00 96.75           H  
ATOM   1938 HG23 THR A 119     -11.070  11.921  -5.313  1.00 96.75           H  
ATOM   1939  OG1 THR A 119     -12.889  10.729  -3.850  1.00 96.75           O  
ATOM   1940  HG1 THR A 119     -13.440  10.509  -3.095  1.00 96.75           H  
ATOM   1941  N   ARG A 120     -10.193  13.420  -1.373  1.00 97.38           N  
ATOM   1942  H   ARG A 120      -9.896  12.498  -1.089  1.00 97.38           H  
ATOM   1943  CA  ARG A 120      -9.205  14.503  -1.288  1.00 97.38           C  
ATOM   1944  HA  ARG A 120      -9.622  15.408  -1.731  1.00 97.38           H  
ATOM   1945  C   ARG A 120      -7.962  14.135  -2.089  1.00 97.38           C  
ATOM   1946  CB  ARG A 120      -8.874  14.794   0.184  1.00 97.38           C  
ATOM   1947  HB2 ARG A 120      -8.131  15.591   0.231  1.00 97.38           H  
ATOM   1948  HB3 ARG A 120      -8.454  13.898   0.640  1.00 97.38           H  
ATOM   1949  O   ARG A 120      -7.523  12.989  -2.048  1.00 97.38           O  
ATOM   1950  CG  ARG A 120     -10.122  15.223   0.970  1.00 97.38           C  
ATOM   1951  HG2 ARG A 120     -10.550  16.118   0.518  1.00 97.38           H  
ATOM   1952  HG3 ARG A 120     -10.865  14.425   0.934  1.00 97.38           H  
ATOM   1953  CD  ARG A 120      -9.804  15.502   2.438  1.00 97.38           C  
ATOM   1954  HD2 ARG A 120      -9.259  14.650   2.844  1.00 97.38           H  
ATOM   1955  HD3 ARG A 120      -9.178  16.392   2.507  1.00 97.38           H  
ATOM   1956  NE  ARG A 120     -11.049  15.697   3.204  1.00 97.38           N  
ATOM   1957  HE  ARG A 120     -11.921  15.699   2.695  1.00 97.38           H  
ATOM   1958  NH1 ARG A 120     -10.151  15.725   5.316  1.00 97.38           N  
ATOM   1959 HH11 ARG A 120      -9.235  15.579   4.917  1.00 97.38           H  
ATOM   1960 HH12 ARG A 120     -10.286  15.647   6.314  1.00 97.38           H  
ATOM   1961  NH2 ARG A 120     -12.383  15.807   5.020  1.00 97.38           N  
ATOM   1962 HH21 ARG A 120     -13.188  15.632   4.436  1.00 97.38           H  
ATOM   1963 HH22 ARG A 120     -12.533  15.856   6.018  1.00 97.38           H  
ATOM   1964  CZ  ARG A 120     -11.184  15.753   4.513  1.00 97.38           C  
ATOM   1965  N   GLU A 121      -7.399  15.096  -2.812  1.00 97.82           N  
ATOM   1966  H   GLU A 121      -7.770  16.033  -2.752  1.00 97.82           H  
ATOM   1967  CA  GLU A 121      -6.158  14.920  -3.571  1.00 97.82           C  
ATOM   1968  HA  GLU A 121      -5.819  13.889  -3.476  1.00 97.82           H  
ATOM   1969  C   GLU A 121      -5.049  15.806  -3.001  1.00 97.82           C  
ATOM   1970  CB  GLU A 121      -6.354  15.191  -5.071  1.00 97.82           C  
ATOM   1971  HB2 GLU A 121      -5.375  15.117  -5.543  1.00 97.82           H  
ATOM   1972  HB3 GLU A 121      -6.734  16.202  -5.218  1.00 97.82           H  
ATOM   1973  O   GLU A 121      -5.269  16.969  -2.669  1.00 97.82           O  
ATOM   1974  CG  GLU A 121      -7.301  14.184  -5.749  1.00 97.82           C  
ATOM   1975  HG2 GLU A 121      -7.011  13.181  -5.436  1.00 97.82           H  
ATOM   1976  HG3 GLU A 121      -8.319  14.361  -5.401  1.00 97.82           H  
ATOM   1977  CD  GLU A 121      -7.267  14.240  -7.288  1.00 97.82           C  
ATOM   1978  OE1 GLU A 121      -7.952  13.394  -7.912  1.00 97.82           O  
ATOM   1979  OE2 GLU A 121      -6.498  15.050  -7.864  1.00 97.82           O  
ATOM   1980  N   TYR A 122      -3.849  15.245  -2.920  1.00 97.98           N  
ATOM   1981  H   TYR A 122      -3.765  14.274  -3.185  1.00 97.98           H  
ATOM   1982  CA  TYR A 122      -2.657  15.864  -2.364  1.00 97.98           C  
ATOM   1983  HA  TYR A 122      -2.829  16.932  -2.230  1.00 97.98           H  
ATOM   1984  C   TYR A 122      -1.482  15.666  -3.318  1.00 97.98           C  
ATOM   1985  CB  TYR A 122      -2.337  15.242  -0.998  1.00 97.98           C  
ATOM   1986  HB2 TYR A 122      -1.466  15.745  -0.577  1.00 97.98           H  
ATOM   1987  HB3 TYR A 122      -2.065  14.197  -1.151  1.00 97.98           H  
ATOM   1988  O   TYR A 122      -1.372  14.636  -3.987  1.00 97.98           O  
ATOM   1989  CG  TYR A 122      -3.468  15.295   0.009  1.00 97.98           C  
ATOM   1990  CD1 TYR A 122      -3.598  16.410   0.857  1.00 97.98           C  
ATOM   1991  HD1 TYR A 122      -2.892  17.225   0.792  1.00 97.98           H  
ATOM   1992  CD2 TYR A 122      -4.387  14.230   0.098  1.00 97.98           C  
ATOM   1993  HD2 TYR A 122      -4.289  13.376  -0.555  1.00 97.98           H  
ATOM   1994  CE1 TYR A 122      -4.641  16.461   1.801  1.00 97.98           C  
ATOM   1995  HE1 TYR A 122      -4.728  17.313   2.458  1.00 97.98           H  
ATOM   1996  CE2 TYR A 122      -5.438  14.281   1.033  1.00 97.98           C  
ATOM   1997  HE2 TYR A 122      -6.139  13.465   1.115  1.00 97.98           H  
ATOM   1998  OH  TYR A 122      -6.564  15.451   2.805  1.00 97.98           O  
ATOM   1999  HH  TYR A 122      -6.428  16.201   3.389  1.00 97.98           H  
ATOM   2000  CZ  TYR A 122      -5.563  15.396   1.887  1.00 97.98           C  
ATOM   2001  N   THR A 123      -0.566  16.627  -3.328  1.00 97.75           N  
ATOM   2002  H   THR A 123      -0.709  17.436  -2.740  1.00 97.75           H  
ATOM   2003  CA  THR A 123       0.746  16.478  -3.963  1.00 97.75           C  
ATOM   2004  HA  THR A 123       0.771  15.561  -4.553  1.00 97.75           H  
ATOM   2005  C   THR A 123       1.797  16.383  -2.869  1.00 97.75           C  
ATOM   2006  CB  THR A 123       1.045  17.636  -4.921  1.00 97.75           C  
ATOM   2007  HB  THR A 123       1.008  18.581  -4.378  1.00 97.75           H  
ATOM   2008  O   THR A 123       1.916  17.289  -2.049  1.00 97.75           O  
ATOM   2009  CG2 THR A 123       2.407  17.491  -5.600  1.00 97.75           C  
ATOM   2010 HG21 THR A 123       3.205  17.577  -4.862  1.00 97.75           H  
ATOM   2011 HG22 THR A 123       2.538  18.282  -6.338  1.00 97.75           H  
ATOM   2012 HG23 THR A 123       2.474  16.521  -6.093  1.00 97.75           H  
ATOM   2013  OG1 THR A 123       0.084  17.658  -5.953  1.00 97.75           O  
ATOM   2014  HG1 THR A 123       0.093  18.536  -6.340  1.00 97.75           H  
ATOM   2015  N   VAL A 124       2.566  15.297  -2.861  1.00 97.46           N  
ATOM   2016  H   VAL A 124       2.393  14.594  -3.565  1.00 97.46           H  
ATOM   2017  CA  VAL A 124       3.648  15.051  -1.902  1.00 97.46           C  
ATOM   2018  HA  VAL A 124       3.610  15.803  -1.115  1.00 97.46           H  
ATOM   2019  C   VAL A 124       4.976  15.186  -2.635  1.00 97.46           C  
ATOM   2020  CB  VAL A 124       3.507  13.675  -1.226  1.00 97.46           C  
ATOM   2021  HB  VAL A 124       3.724  12.893  -1.953  1.00 97.46           H  
ATOM   2022  O   VAL A 124       5.268  14.420  -3.558  1.00 97.46           O  
ATOM   2023  CG1 VAL A 124       4.482  13.539  -0.051  1.00 97.46           C  
ATOM   2024 HG11 VAL A 124       5.510  13.664  -0.392  1.00 97.46           H  
ATOM   2025 HG12 VAL A 124       4.387  12.550   0.399  1.00 97.46           H  
ATOM   2026 HG13 VAL A 124       4.259  14.287   0.710  1.00 97.46           H  
ATOM   2027  CG2 VAL A 124       2.082  13.458  -0.707  1.00 97.46           C  
ATOM   2028 HG21 VAL A 124       1.772  14.330  -0.132  1.00 97.46           H  
ATOM   2029 HG22 VAL A 124       1.393  13.336  -1.543  1.00 97.46           H  
ATOM   2030 HG23 VAL A 124       2.038  12.566  -0.083  1.00 97.46           H  
ATOM   2031  N   ASN A 125       5.779  16.172  -2.252  1.00 97.33           N  
ATOM   2032  H   ASN A 125       5.551  16.685  -1.412  1.00 97.33           H  
ATOM   2033  CA  ASN A 125       7.063  16.444  -2.892  1.00 97.33           C  
ATOM   2034  HA  ASN A 125       6.928  16.341  -3.968  1.00 97.33           H  
ATOM   2035  C   ASN A 125       8.137  15.424  -2.458  1.00 97.33           C  
ATOM   2036  CB  ASN A 125       7.461  17.901  -2.601  1.00 97.33           C  
ATOM   2037  HB2 ASN A 125       7.416  18.078  -1.526  1.00 97.33           H  
ATOM   2038  HB3 ASN A 125       8.487  18.079  -2.923  1.00 97.33           H  
ATOM   2039  O   ASN A 125       7.996  14.779  -1.417  1.00 97.33           O  
ATOM   2040  CG  ASN A 125       6.573  18.893  -3.333  1.00 97.33           C  
ATOM   2041  ND2 ASN A 125       6.195  19.973  -2.693  1.00 97.33           N  
ATOM   2042 HD21 ASN A 125       6.466  20.122  -1.732  1.00 97.33           H  
ATOM   2043 HD22 ASN A 125       5.593  20.609  -3.198  1.00 97.33           H  
ATOM   2044  OD1 ASN A 125       6.216  18.713  -4.486  1.00 97.33           O  
ATOM   2045  N   PRO A 126       9.214  15.248  -3.243  1.00 96.50           N  
ATOM   2046  CA  PRO A 126      10.372  14.453  -2.836  1.00 96.50           C  
ATOM   2047  HA  PRO A 126      10.107  13.396  -2.857  1.00 96.50           H  
ATOM   2048  C   PRO A 126      10.888  14.839  -1.446  1.00 96.50           C  
ATOM   2049  CB  PRO A 126      11.436  14.737  -3.899  1.00 96.50           C  
ATOM   2050  HB2 PRO A 126      12.139  13.913  -4.018  1.00 96.50           H  
ATOM   2051  HB3 PRO A 126      11.975  15.655  -3.665  1.00 96.50           H  
ATOM   2052  O   PRO A 126      11.076  16.019  -1.157  1.00 96.50           O  
ATOM   2053  CG  PRO A 126      10.589  14.962  -5.144  1.00 96.50           C  
ATOM   2054  HG2 PRO A 126      11.129  15.505  -5.919  1.00 96.50           H  
ATOM   2055  HG3 PRO A 126      10.241  13.994  -5.505  1.00 96.50           H  
ATOM   2056  CD  PRO A 126       9.411  15.759  -4.593  1.00 96.50           C  
ATOM   2057  HD2 PRO A 126       9.669  16.817  -4.551  1.00 96.50           H  
ATOM   2058  HD3 PRO A 126       8.532  15.603  -5.218  1.00 96.50           H  
ATOM   2059  N   GLY A 127      11.124  13.845  -0.591  1.00 93.62           N  
ATOM   2060  H   GLY A 127      10.870  12.905  -0.861  1.00 93.62           H  
ATOM   2061  CA  GLY A 127      11.638  14.039   0.765  1.00 93.62           C  
ATOM   2062  HA2 GLY A 127      12.006  13.083   1.138  1.00 93.62           H  
ATOM   2063  HA3 GLY A 127      12.472  14.740   0.734  1.00 93.62           H  
ATOM   2064  C   GLY A 127      10.620  14.571   1.777  1.00 93.62           C  
ATOM   2065  O   GLY A 127      10.994  14.791   2.925  1.00 93.62           O  
ATOM   2066  N   THR A 128       9.353  14.768   1.390  1.00 96.12           N  
ATOM   2067  H   THR A 128       9.104  14.596   0.426  1.00 96.12           H  
ATOM   2068  CA  THR A 128       8.291  15.210   2.307  1.00 96.12           C  
ATOM   2069  HA  THR A 128       8.758  15.553   3.231  1.00 96.12           H  
ATOM   2070  C   THR A 128       7.362  14.067   2.708  1.00 96.12           C  
ATOM   2071  CB  THR A 128       7.497  16.418   1.772  1.00 96.12           C  
ATOM   2072  HB  THR A 128       6.872  16.793   2.582  1.00 96.12           H  
ATOM   2073  O   THR A 128       7.304  13.016   2.058  1.00 96.12           O  
ATOM   2074  CG2 THR A 128       8.406  17.557   1.309  1.00 96.12           C  
ATOM   2075 HG21 THR A 128       7.797  18.429   1.069  1.00 96.12           H  
ATOM   2076 HG22 THR A 128       8.968  17.256   0.426  1.00 96.12           H  
ATOM   2077 HG23 THR A 128       9.102  17.818   2.106  1.00 96.12           H  
ATOM   2078  OG1 THR A 128       6.650  16.088   0.695  1.00 96.12           O  
ATOM   2079  HG1 THR A 128       6.460  15.149   0.757  1.00 96.12           H  
ATOM   2080  N   GLU A 129       6.589  14.305   3.763  1.00 96.78           N  
ATOM   2081  H   GLU A 129       6.651  15.196   4.235  1.00 96.78           H  
ATOM   2082  CA  GLU A 129       5.538  13.414   4.244  1.00 96.78           C  
ATOM   2083  HA  GLU A 129       5.477  12.546   3.588  1.00 96.78           H  
ATOM   2084  C   GLU A 129       4.179  14.123   4.194  1.00 96.78           C  
ATOM   2085  CB  GLU A 129       5.908  12.903   5.646  1.00 96.78           C  
ATOM   2086  HB2 GLU A 129       5.918  13.736   6.350  1.00 96.78           H  
ATOM   2087  HB3 GLU A 129       6.910  12.478   5.600  1.00 96.78           H  
ATOM   2088  O   GLU A 129       4.086  15.334   4.396  1.00 96.78           O  
ATOM   2089  CG  GLU A 129       4.945  11.819   6.146  1.00 96.78           C  
ATOM   2090  HG2 GLU A 129       4.835  11.060   5.372  1.00 96.78           H  
ATOM   2091  HG3 GLU A 129       3.965  12.261   6.326  1.00 96.78           H  
ATOM   2092  CD  GLU A 129       5.453  11.145   7.424  1.00 96.78           C  
ATOM   2093  OE1 GLU A 129       4.886  11.385   8.507  1.00 96.78           O  
ATOM   2094  OE2 GLU A 129       6.374  10.302   7.336  1.00 96.78           O  
ATOM   2095  N   LEU A 130       3.135  13.356   3.894  1.00 97.49           N  
ATOM   2096  H   LEU A 130       3.314  12.377   3.721  1.00 97.49           H  
ATOM   2097  CA  LEU A 130       1.738  13.741   4.047  1.00 97.49           C  
ATOM   2098  HA  LEU A 130       1.662  14.813   4.234  1.00 97.49           H  
ATOM   2099  C   LEU A 130       1.152  12.992   5.241  1.00 97.49           C  
ATOM   2100  CB  LEU A 130       0.998  13.398   2.745  1.00 97.49           C  
ATOM   2101  HB2 LEU A 130       1.270  12.381   2.464  1.00 97.49           H  
ATOM   2102  HB3 LEU A 130       1.359  14.077   1.972  1.00 97.49           H  
ATOM   2103  O   LEU A 130       1.309  11.776   5.321  1.00 97.49           O  
ATOM   2104  CG  LEU A 130      -0.537  13.482   2.811  1.00 97.49           C  
ATOM   2105  HG  LEU A 130      -0.905  12.904   3.659  1.00 97.49           H  
ATOM   2106  CD1 LEU A 130      -1.022  14.926   2.936  1.00 97.49           C  
ATOM   2107 HD11 LEU A 130      -0.660  15.522   2.099  1.00 97.49           H  
ATOM   2108 HD12 LEU A 130      -0.669  15.357   3.873  1.00 97.49           H  
ATOM   2109 HD13 LEU A 130      -2.112  14.942   2.949  1.00 97.49           H  
ATOM   2110  CD2 LEU A 130      -1.131  12.868   1.546  1.00 97.49           C  
ATOM   2111 HD21 LEU A 130      -0.847  11.817   1.496  1.00 97.49           H  
ATOM   2112 HD22 LEU A 130      -2.219  12.936   1.583  1.00 97.49           H  
ATOM   2113 HD23 LEU A 130      -0.757  13.391   0.666  1.00 97.49           H  
ATOM   2114  N   GLU A 131       0.409  13.694   6.089  1.00 97.43           N  
ATOM   2115  H   GLU A 131       0.333  14.694   5.971  1.00 97.43           H  
ATOM   2116  CA  GLU A 131      -0.420  13.103   7.137  1.00 97.43           C  
ATOM   2117  HA  GLU A 131      -0.382  12.017   7.053  1.00 97.43           H  
ATOM   2118  C   GLU A 131      -1.875  13.545   6.939  1.00 97.43           C  
ATOM   2119  CB  GLU A 131       0.146  13.462   8.520  1.00 97.43           C  
ATOM   2120  HB2 GLU A 131       0.060  14.536   8.683  1.00 97.43           H  
ATOM   2121  HB3 GLU A 131       1.203  13.193   8.520  1.00 97.43           H  
ATOM   2122  O   GLU A 131      -2.157  14.724   6.717  1.00 97.43           O  
ATOM   2123  CG  GLU A 131      -0.552  12.707   9.668  1.00 97.43           C  
ATOM   2124  HG2 GLU A 131      -0.570  11.644   9.425  1.00 97.43           H  
ATOM   2125  HG3 GLU A 131      -1.585  13.047   9.735  1.00 97.43           H  
ATOM   2126  CD  GLU A 131       0.135  12.889  11.039  1.00 97.43           C  
ATOM   2127  OE1 GLU A 131      -0.406  12.355  12.039  1.00 97.43           O  
ATOM   2128  OE2 GLU A 131       1.214  13.516  11.093  1.00 97.43           O  
ATOM   2129  N   VAL A 132      -2.800  12.587   6.972  1.00 96.48           N  
ATOM   2130  H   VAL A 132      -2.488  11.635   7.102  1.00 96.48           H  
ATOM   2131  CA  VAL A 132      -4.243  12.818   6.855  1.00 96.48           C  
ATOM   2132  HA  VAL A 132      -4.442  13.887   6.930  1.00 96.48           H  
ATOM   2133  C   VAL A 132      -4.939  12.122   8.012  1.00 96.48           C  
ATOM   2134  CB  VAL A 132      -4.802  12.324   5.503  1.00 96.48           C  
ATOM   2135  HB  VAL A 132      -4.664  11.246   5.424  1.00 96.48           H  
ATOM   2136  O   VAL A 132      -4.841  10.904   8.152  1.00 96.48           O  
ATOM   2137  CG1 VAL A 132      -6.301  12.625   5.367  1.00 96.48           C  
ATOM   2138 HG11 VAL A 132      -6.661  12.288   4.394  1.00 96.48           H  
ATOM   2139 HG12 VAL A 132      -6.863  12.097   6.137  1.00 96.48           H  
ATOM   2140 HG13 VAL A 132      -6.477  13.696   5.466  1.00 96.48           H  
ATOM   2141  CG2 VAL A 132      -4.087  12.982   4.317  1.00 96.48           C  
ATOM   2142 HG21 VAL A 132      -3.046  12.658   4.303  1.00 96.48           H  
ATOM   2143 HG22 VAL A 132      -4.553  12.682   3.379  1.00 96.48           H  
ATOM   2144 HG23 VAL A 132      -4.124  14.067   4.414  1.00 96.48           H  
ATOM   2145  N   GLU A 133      -5.666  12.888   8.821  1.00 96.05           N  
ATOM   2146  H   GLU A 133      -5.673  13.889   8.682  1.00 96.05           H  
ATOM   2147  CA  GLU A 133      -6.555  12.345   9.846  1.00 96.05           C  
ATOM   2148  HA  GLU A 133      -6.140  11.406  10.211  1.00 96.05           H  
ATOM   2149  C   GLU A 133      -7.937  12.039   9.248  1.00 96.05           C  
ATOM   2150  CB  GLU A 133      -6.662  13.289  11.054  1.00 96.05           C  
ATOM   2151  HB2 GLU A 133      -7.319  12.817  11.785  1.00 96.05           H  
ATOM   2152  HB3 GLU A 133      -7.115  14.229  10.740  1.00 96.05           H  
ATOM   2153  O   GLU A 133      -8.515  12.847   8.515  1.00 96.05           O  
ATOM   2154  CG  GLU A 133      -5.306  13.577  11.724  1.00 96.05           C  
ATOM   2155  HG2 GLU A 133      -4.749  12.643  11.806  1.00 96.05           H  
ATOM   2156  HG3 GLU A 133      -4.732  14.254  11.091  1.00 96.05           H  
ATOM   2157  CD  GLU A 133      -5.464  14.193  13.123  1.00 96.05           C  
ATOM   2158  OE1 GLU A 133      -4.699  13.784  14.035  1.00 96.05           O  
ATOM   2159  OE2 GLU A 133      -6.372  15.032  13.300  1.00 96.05           O  
ATOM   2160  N   LEU A 134      -8.455  10.858   9.569  1.00 92.92           N  
ATOM   2161  H   LEU A 134      -7.901  10.251  10.156  1.00 92.92           H  
ATOM   2162  CA  LEU A 134      -9.760  10.340   9.185  1.00 92.92           C  
ATOM   2163  HA  LEU A 134     -10.203  10.984   8.425  1.00 92.92           H  
ATOM   2164  C   LEU A 134     -10.676  10.339  10.410  1.00 92.92           C  
ATOM   2165  CB  LEU A 134      -9.626   8.911   8.621  1.00 92.92           C  
ATOM   2166  HB2 LEU A 134     -10.616   8.569   8.319  1.00 92.92           H  
ATOM   2167  HB3 LEU A 134      -9.299   8.253   9.425  1.00 92.92           H  
ATOM   2168  O   LEU A 134     -10.291   9.889  11.495  1.00 92.92           O  
ATOM   2169  CG  LEU A 134      -8.665   8.739   7.431  1.00 92.92           C  
ATOM   2170  HG  LEU A 134      -7.655   9.037   7.714  1.00 92.92           H  
ATOM   2171  CD1 LEU A 134      -8.638   7.263   7.030  1.00 92.92           C  
ATOM   2172 HD11 LEU A 134      -8.248   6.668   7.856  1.00 92.92           H  
ATOM   2173 HD12 LEU A 134      -7.994   7.123   6.162  1.00 92.92           H  
ATOM   2174 HD13 LEU A 134      -9.647   6.928   6.794  1.00 92.92           H  
ATOM   2175  CD2 LEU A 134      -9.103   9.562   6.219  1.00 92.92           C  
ATOM   2176 HD21 LEU A 134     -10.126   9.305   5.946  1.00 92.92           H  
ATOM   2177 HD22 LEU A 134      -8.436   9.362   5.381  1.00 92.92           H  
ATOM   2178 HD23 LEU A 134      -9.050  10.623   6.461  1.00 92.92           H  
ATOM   2179  N   SER A 135     -11.917  10.789  10.229  1.00 93.29           N  
ATOM   2180  H   SER A 135     -12.194  11.086   9.304  1.00 93.29           H  
ATOM   2181  CA  SER A 135     -12.945  10.651  11.261  1.00 93.29           C  
ATOM   2182  HA  SER A 135     -12.561  11.120  12.167  1.00 93.29           H  
ATOM   2183  C   SER A 135     -13.233   9.169  11.547  1.00 93.29           C  
ATOM   2184  CB  SER A 135     -14.228  11.384  10.851  1.00 93.29           C  
ATOM   2185  HB2 SER A 135     -14.858  11.517  11.731  1.00 93.29           H  
ATOM   2186  HB3 SER A 135     -13.975  12.367  10.454  1.00 93.29           H  
ATOM   2187  O   SER A 135     -12.997   8.332  10.676  1.00 93.29           O  
ATOM   2188  OG  SER A 135     -14.953  10.649   9.885  1.00 93.29           O  
ATOM   2189  HG  SER A 135     -15.752  11.129   9.656  1.00 93.29           H  
ATOM   2190  N   PRO A 136     -13.786   8.806  12.719  1.00 89.13           N  
ATOM   2191  CA  PRO A 136     -14.137   7.415  13.026  1.00 89.13           C  
ATOM   2192  HA  PRO A 136     -13.219   6.841  13.152  1.00 89.13           H  
ATOM   2193  C   PRO A 136     -14.995   6.731  11.948  1.00 89.13           C  
ATOM   2194  CB  PRO A 136     -14.866   7.483  14.370  1.00 89.13           C  
ATOM   2195  HB2 PRO A 136     -15.929   7.668  14.217  1.00 89.13           H  
ATOM   2196  HB3 PRO A 136     -14.717   6.573  14.953  1.00 89.13           H  
ATOM   2197  O   PRO A 136     -14.764   5.573  11.616  1.00 89.13           O  
ATOM   2198  CG  PRO A 136     -14.232   8.698  15.044  1.00 89.13           C  
ATOM   2199  HG2 PRO A 136     -13.270   8.417  15.475  1.00 89.13           H  
ATOM   2200  HG3 PRO A 136     -14.884   9.128  15.804  1.00 89.13           H  
ATOM   2201  CD  PRO A 136     -14.010   9.658  13.878  1.00 89.13           C  
ATOM   2202  HD2 PRO A 136     -14.905  10.260  13.721  1.00 89.13           H  
ATOM   2203  HD3 PRO A 136     -13.151  10.296  14.084  1.00 89.13           H  
ATOM   2204  N   GLU A 137     -15.935   7.460  11.341  1.00 88.01           N  
ATOM   2205  H   GLU A 137     -16.077   8.414  11.639  1.00 88.01           H  
ATOM   2206  CA  GLU A 137     -16.795   6.953  10.259  1.00 88.01           C  
ATOM   2207  HA  GLU A 137     -17.251   6.011  10.566  1.00 88.01           H  
ATOM   2208  C   GLU A 137     -16.019   6.680   8.958  1.00 88.01           C  
ATOM   2209  CB  GLU A 137     -17.909   7.974   9.988  1.00 88.01           C  
ATOM   2210  HB2 GLU A 137     -17.450   8.925   9.717  1.00 88.01           H  
ATOM   2211  HB3 GLU A 137     -18.505   7.623   9.145  1.00 88.01           H  
ATOM   2212  O   GLU A 137     -16.385   5.803   8.175  1.00 88.01           O  
ATOM   2213  CG  GLU A 137     -18.838   8.181  11.197  1.00 88.01           C  
ATOM   2214  HG2 GLU A 137     -18.241   8.473  12.061  1.00 88.01           H  
ATOM   2215  HG3 GLU A 137     -19.323   7.233  11.429  1.00 88.01           H  
ATOM   2216  CD  GLU A 137     -19.907   9.260  10.964  1.00 88.01           C  
ATOM   2217  OE1 GLU A 137     -20.645   9.539  11.935  1.00 88.01           O  
ATOM   2218  OE2 GLU A 137     -19.960   9.817   9.845  1.00 88.01           O  
ATOM   2219  N   GLN A 138     -14.922   7.406   8.732  1.00 89.65           N  
ATOM   2220  H   GLN A 138     -14.641   8.071   9.438  1.00 89.65           H  
ATOM   2221  CA  GLN A 138     -14.067   7.276   7.554  1.00 89.65           C  
ATOM   2222  HA  GLN A 138     -14.693   7.108   6.678  1.00 89.65           H  
ATOM   2223  C   GLN A 138     -13.099   6.086   7.636  1.00 89.65           C  
ATOM   2224  CB  GLN A 138     -13.305   8.599   7.368  1.00 89.65           C  
ATOM   2225  HB2 GLN A 138     -12.897   8.929   8.323  1.00 89.65           H  
ATOM   2226  HB3 GLN A 138     -12.460   8.452   6.695  1.00 89.65           H  
ATOM   2227  O   GLN A 138     -12.668   5.594   6.593  1.00 89.65           O  
ATOM   2228  CG  GLN A 138     -14.201   9.706   6.801  1.00 89.65           C  
ATOM   2229  HG2 GLN A 138     -15.085   9.838   7.425  1.00 89.65           H  
ATOM   2230  HG3 GLN A 138     -14.542   9.399   5.812  1.00 89.65           H  
ATOM   2231  CD  GLN A 138     -13.486  11.048   6.680  1.00 89.65           C  
ATOM   2232  NE2 GLN A 138     -13.787  11.810   5.651  1.00 89.65           N  
ATOM   2233 HE21 GLN A 138     -14.449  11.501   4.953  1.00 89.65           H  
ATOM   2234 HE22 GLN A 138     -13.360  12.723   5.598  1.00 89.65           H  
ATOM   2235  OE1 GLN A 138     -12.655  11.435   7.489  1.00 89.65           O  
ATOM   2236  N   GLN A 139     -12.767   5.602   8.839  1.00 86.27           N  
ATOM   2237  H   GLN A 139     -13.186   6.026   9.654  1.00 86.27           H  
ATOM   2238  CA  GLN A 139     -11.706   4.602   9.043  1.00 86.27           C  
ATOM   2239  HA  GLN A 139     -10.793   4.973   8.577  1.00 86.27           H  
ATOM   2240  C   GLN A 139     -12.010   3.249   8.385  1.00 86.27           C  
ATOM   2241  CB  GLN A 139     -11.428   4.404  10.545  1.00 86.27           C  
ATOM   2242  HB2 GLN A 139     -12.321   4.020  11.038  1.00 86.27           H  
ATOM   2243  HB3 GLN A 139     -10.626   3.675  10.660  1.00 86.27           H  
ATOM   2244  O   GLN A 139     -11.101   2.609   7.868  1.00 86.27           O  
ATOM   2245  CG  GLN A 139     -11.006   5.719  11.211  1.00 86.27           C  
ATOM   2246  HG2 GLN A 139     -10.202   6.182  10.638  1.00 86.27           H  
ATOM   2247  HG3 GLN A 139     -11.868   6.386  11.192  1.00 86.27           H  
ATOM   2248  CD  GLN A 139     -10.583   5.615  12.669  1.00 86.27           C  
ATOM   2249  NE2 GLN A 139     -10.369   6.740  13.318  1.00 86.27           N  
ATOM   2250 HE21 GLN A 139     -10.443   7.628  12.843  1.00 86.27           H  
ATOM   2251 HE22 GLN A 139      -9.983   6.651  14.247  1.00 86.27           H  
ATOM   2252  OE1 GLN A 139     -10.411   4.557  13.246  1.00 86.27           O  
ATOM   2253  N   ASN A 140     -13.283   2.848   8.346  1.00 80.86           N  
ATOM   2254  H   ASN A 140     -13.971   3.430   8.802  1.00 80.86           H  
ATOM   2255  CA  ASN A 140     -13.688   1.514   7.887  1.00 80.86           C  
ATOM   2256  HA  ASN A 140     -12.958   0.783   8.233  1.00 80.86           H  
ATOM   2257  C   ASN A 140     -13.751   1.363   6.359  1.00 80.86           C  
ATOM   2258  CB  ASN A 140     -15.047   1.175   8.521  1.00 80.86           C  
ATOM   2259  HB2 ASN A 140     -15.369   0.195   8.167  1.00 80.86           H  
ATOM   2260  HB3 ASN A 140     -15.787   1.912   8.209  1.00 80.86           H  
ATOM   2261  O   ASN A 140     -13.961   0.262   5.872  1.00 80.86           O  
ATOM   2262  CG  ASN A 140     -14.995   1.109  10.036  1.00 80.86           C  
ATOM   2263  ND2 ASN A 140     -16.065   1.469  10.705  1.00 80.86           N  
ATOM   2264 HD21 ASN A 140     -16.895   1.787  10.225  1.00 80.86           H  
ATOM   2265 HD22 ASN A 140     -15.967   1.450  11.710  1.00 80.86           H  
ATOM   2266  OD1 ASN A 140     -14.004   0.767  10.652  1.00 80.86           O  
ATOM   2267  N   ASN A 141     -13.649   2.455   5.594  1.00 84.72           N  
ATOM   2268  H   ASN A 141     -13.430   3.331   6.047  1.00 84.72           H  
ATOM   2269  CA  ASN A 141     -13.816   2.429   4.135  1.00 84.72           C  
ATOM   2270  HA  ASN A 141     -13.553   1.437   3.768  1.00 84.72           H  
ATOM   2271  C   ASN A 141     -12.864   3.405   3.428  1.00 84.72           C  
ATOM   2272  CB  ASN A 141     -15.291   2.708   3.777  1.00 84.72           C  
ATOM   2273  HB2 ASN A 141     -15.603   3.651   4.227  1.00 84.72           H  
ATOM   2274  HB3 ASN A 141     -15.389   2.800   2.695  1.00 84.72           H  
ATOM   2275  O   ASN A 141     -13.229   4.002   2.411  1.00 84.72           O  
ATOM   2276  CG  ASN A 141     -16.236   1.596   4.184  1.00 84.72           C  
ATOM   2277  ND2 ASN A 141     -17.198   1.876   5.031  1.00 84.72           N  
ATOM   2278 HD21 ASN A 141     -17.238   2.775   5.489  1.00 84.72           H  
ATOM   2279 HD22 ASN A 141     -17.753   1.080   5.311  1.00 84.72           H  
ATOM   2280  OD1 ASN A 141     -16.178   0.485   3.697  1.00 84.72           O  
ATOM   2281  N   ALA A 142     -11.675   3.640   3.989  1.00 89.56           N  
ATOM   2282  H   ALA A 142     -11.398   3.112   4.804  1.00 89.56           H  
ATOM   2283  CA  ALA A 142     -10.725   4.554   3.369  1.00 89.56           C  
ATOM   2284  HA  ALA A 142     -11.304   5.372   2.941  1.00 89.56           H  
ATOM   2285  C   ALA A 142      -9.952   3.863   2.239  1.00 89.56           C  
ATOM   2286  CB  ALA A 142      -9.792   5.189   4.401  1.00 89.56           C  
ATOM   2287  HB1 ALA A 142      -9.557   6.209   4.096  1.00 89.56           H  
ATOM   2288  HB2 ALA A 142      -8.853   4.637   4.431  1.00 89.56           H  
ATOM   2289  HB3 ALA A 142     -10.263   5.203   5.384  1.00 89.56           H  
ATOM   2290  O   ALA A 142      -9.407   2.782   2.410  1.00 89.56           O  
ATOM   2291  N   GLU A 143      -9.829   4.511   1.094  1.00 91.82           N  
ATOM   2292  H   GLU A 143     -10.331   5.382   1.001  1.00 91.82           H  
ATOM   2293  CA  GLU A 143      -8.946   4.130   0.003  1.00 91.82           C  
ATOM   2294  HA  GLU A 143      -8.488   3.170   0.242  1.00 91.82           H  
ATOM   2295  C   GLU A 143      -7.842   5.181  -0.121  1.00 91.82           C  
ATOM   2296  CB  GLU A 143      -9.752   3.955  -1.295  1.00 91.82           C  
ATOM   2297  HB2 GLU A 143     -10.591   3.286  -1.104  1.00 91.82           H  
ATOM   2298  HB3 GLU A 143     -10.144   4.925  -1.601  1.00 91.82           H  
ATOM   2299  O   GLU A 143      -8.116   6.378  -0.179  1.00 91.82           O  
ATOM   2300  CG  GLU A 143      -8.919   3.383  -2.451  1.00 91.82           C  
ATOM   2301  HG2 GLU A 143      -8.013   3.978  -2.571  1.00 91.82           H  
ATOM   2302  HG3 GLU A 143      -8.625   2.363  -2.203  1.00 91.82           H  
ATOM   2303  CD  GLU A 143      -9.684   3.358  -3.783  1.00 91.82           C  
ATOM   2304  OE1 GLU A 143      -9.116   3.829  -4.801  1.00 91.82           O  
ATOM   2305  OE2 GLU A 143     -10.795   2.789  -3.832  1.00 91.82           O  
ATOM   2306  N   VAL A 144      -6.590   4.747  -0.180  1.00 92.62           N  
ATOM   2307  H   VAL A 144      -6.447   3.747  -0.166  1.00 92.62           H  
ATOM   2308  CA  VAL A 144      -5.437   5.591  -0.483  1.00 92.62           C  
ATOM   2309  HA  VAL A 144      -5.757   6.630  -0.557  1.00 92.62           H  
ATOM   2310  C   VAL A 144      -4.902   5.157  -1.835  1.00 92.62           C  
ATOM   2311  CB  VAL A 144      -4.361   5.518   0.614  1.00 92.62           C  
ATOM   2312  HB  VAL A 144      -3.938   4.514   0.643  1.00 92.62           H  
ATOM   2313  O   VAL A 144      -4.501   4.017  -2.033  1.00 92.62           O  
ATOM   2314  CG1 VAL A 144      -3.228   6.515   0.334  1.00 92.62           C  
ATOM   2315 HG11 VAL A 144      -2.746   6.279  -0.615  1.00 92.62           H  
ATOM   2316 HG12 VAL A 144      -3.625   7.529   0.291  1.00 92.62           H  
ATOM   2317 HG13 VAL A 144      -2.482   6.456   1.127  1.00 92.62           H  
ATOM   2318  CG2 VAL A 144      -4.944   5.829   1.998  1.00 92.62           C  
ATOM   2319 HG21 VAL A 144      -5.359   6.836   2.017  1.00 92.62           H  
ATOM   2320 HG22 VAL A 144      -4.163   5.732   2.752  1.00 92.62           H  
ATOM   2321 HG23 VAL A 144      -5.729   5.116   2.250  1.00 92.62           H  
ATOM   2322  N   GLU A 145      -4.881   6.065  -2.790  1.00 93.68           N  
ATOM   2323  H   GLU A 145      -5.262   6.978  -2.586  1.00 93.68           H  
ATOM   2324  CA  GLU A 145      -4.321   5.849  -4.110  1.00 93.68           C  
ATOM   2325  HA  GLU A 145      -3.980   4.817  -4.192  1.00 93.68           H  
ATOM   2326  C   GLU A 145      -3.101   6.751  -4.271  1.00 93.68           C  
ATOM   2327  CB  GLU A 145      -5.425   6.043  -5.152  1.00 93.68           C  
ATOM   2328  HB2 GLU A 145      -5.817   7.057  -5.081  1.00 93.68           H  
ATOM   2329  HB3 GLU A 145      -6.237   5.354  -4.922  1.00 93.68           H  
ATOM   2330  O   GLU A 145      -3.134   7.934  -3.949  1.00 93.68           O  
ATOM   2331  CG  GLU A 145      -4.972   5.777  -6.583  1.00 93.68           C  
ATOM   2332  HG2 GLU A 145      -4.610   4.752  -6.663  1.00 93.68           H  
ATOM   2333  HG3 GLU A 145      -4.155   6.448  -6.845  1.00 93.68           H  
ATOM   2334  CD  GLU A 145      -6.139   5.974  -7.557  1.00 93.68           C  
ATOM   2335  OE1 GLU A 145      -6.228   7.061  -8.172  1.00 93.68           O  
ATOM   2336  OE2 GLU A 145      -6.815   4.977  -7.927  1.00 93.68           O  
ATOM   2337  N   VAL A 146      -1.997   6.178  -4.724  1.00 93.43           N  
ATOM   2338  H   VAL A 146      -2.050   5.212  -5.012  1.00 93.43           H  
ATOM   2339  CA  VAL A 146      -0.705   6.843  -4.830  1.00 93.43           C  
ATOM   2340  HA  VAL A 146      -0.819   7.905  -4.610  1.00 93.43           H  
ATOM   2341  C   VAL A 146      -0.210   6.707  -6.262  1.00 93.43           C  
ATOM   2342  CB  VAL A 146       0.279   6.252  -3.809  1.00 93.43           C  
ATOM   2343  HB  VAL A 146       0.433   5.192  -4.011  1.00 93.43           H  
ATOM   2344  O   VAL A 146      -0.166   5.603  -6.802  1.00 93.43           O  
ATOM   2345  CG1 VAL A 146       1.606   6.983  -3.899  1.00 93.43           C  
ATOM   2346 HG11 VAL A 146       2.062   6.859  -4.881  1.00 93.43           H  
ATOM   2347 HG12 VAL A 146       2.289   6.595  -3.144  1.00 93.43           H  
ATOM   2348 HG13 VAL A 146       1.421   8.042  -3.715  1.00 93.43           H  
ATOM   2349  CG2 VAL A 146      -0.214   6.397  -2.363  1.00 93.43           C  
ATOM   2350 HG21 VAL A 146      -0.458   7.438  -2.149  1.00 93.43           H  
ATOM   2351 HG22 VAL A 146       0.551   6.056  -1.665  1.00 93.43           H  
ATOM   2352 HG23 VAL A 146      -1.108   5.790  -2.217  1.00 93.43           H  
ATOM   2353  N   GLU A 147       0.170   7.817  -6.881  1.00 93.12           N  
ATOM   2354  H   GLU A 147       0.053   8.696  -6.398  1.00 93.12           H  
ATOM   2355  CA  GLU A 147       0.625   7.872  -8.268  1.00 93.12           C  
ATOM   2356  HA  GLU A 147       0.785   6.851  -8.615  1.00 93.12           H  
ATOM   2357  C   GLU A 147       1.958   8.623  -8.378  1.00 93.12           C  
ATOM   2358  CB  GLU A 147      -0.482   8.479  -9.144  1.00 93.12           C  
ATOM   2359  HB2 GLU A 147      -0.633   9.521  -8.863  1.00 93.12           H  
ATOM   2360  HB3 GLU A 147      -1.405   7.934  -8.944  1.00 93.12           H  
ATOM   2361  O   GLU A 147       2.081   9.768  -7.937  1.00 93.12           O  
ATOM   2362  CG  GLU A 147      -0.187   8.401 -10.649  1.00 93.12           C  
ATOM   2363  HG2 GLU A 147      -0.042   7.357 -10.927  1.00 93.12           H  
ATOM   2364  HG3 GLU A 147       0.736   8.942 -10.859  1.00 93.12           H  
ATOM   2365  CD  GLU A 147      -1.338   8.982 -11.489  1.00 93.12           C  
ATOM   2366  OE1 GLU A 147      -1.056   9.776 -12.413  1.00 93.12           O  
ATOM   2367  OE2 GLU A 147      -2.511   8.620 -11.221  1.00 93.12           O  
ATOM   2368  N   VAL A 148       2.964   7.979  -8.979  1.00 91.34           N  
ATOM   2369  H   VAL A 148       2.766   7.058  -9.344  1.00 91.34           H  
ATOM   2370  CA  VAL A 148       4.279   8.573  -9.278  1.00 91.34           C  
ATOM   2371  HA  VAL A 148       4.207   9.655  -9.166  1.00 91.34           H  
ATOM   2372  C   VAL A 148       4.652   8.276 -10.729  1.00 91.34           C  
ATOM   2373  CB  VAL A 148       5.383   8.091  -8.314  1.00 91.34           C  
ATOM   2374  HB  VAL A 148       5.497   7.010  -8.390  1.00 91.34           H  
ATOM   2375  O   VAL A 148       5.067   7.170 -11.088  1.00 91.34           O  
ATOM   2376  CG1 VAL A 148       6.726   8.765  -8.639  1.00 91.34           C  
ATOM   2377 HG11 VAL A 148       6.621   9.849  -8.581  1.00 91.34           H  
ATOM   2378 HG12 VAL A 148       7.058   8.484  -9.638  1.00 91.34           H  
ATOM   2379 HG13 VAL A 148       7.483   8.452  -7.920  1.00 91.34           H  
ATOM   2380  CG2 VAL A 148       5.075   8.461  -6.867  1.00 91.34           C  
ATOM   2381 HG21 VAL A 148       5.872   8.127  -6.203  1.00 91.34           H  
ATOM   2382 HG22 VAL A 148       4.994   9.546  -6.801  1.00 91.34           H  
ATOM   2383 HG23 VAL A 148       4.133   8.015  -6.548  1.00 91.34           H  
ATOM   2384  N   GLY A 149       4.539   9.285 -11.593  1.00 88.77           N  
ATOM   2385  H   GLY A 149       4.112  10.140 -11.264  1.00 88.77           H  
ATOM   2386  CA  GLY A 149       4.702   9.105 -13.037  1.00 88.77           C  
ATOM   2387  HA2 GLY A 149       4.593  10.067 -13.539  1.00 88.77           H  
ATOM   2388  HA3 GLY A 149       5.695   8.707 -13.246  1.00 88.77           H  
ATOM   2389  C   GLY A 149       3.637   8.157 -13.597  1.00 88.77           C  
ATOM   2390  O   GLY A 149       2.455   8.380 -13.394  1.00 88.77           O  
ATOM   2391  N   ASN A 150       4.051   7.080 -14.271  1.00 82.55           N  
ATOM   2392  H   ASN A 150       5.044   6.937 -14.387  1.00 82.55           H  
ATOM   2393  CA  ASN A 150       3.131   6.080 -14.843  1.00 82.55           C  
ATOM   2394  HA  ASN A 150       2.187   6.571 -15.079  1.00 82.55           H  
ATOM   2395  C   ASN A 150       2.790   4.939 -13.867  1.00 82.55           C  
ATOM   2396  CB  ASN A 150       3.733   5.537 -16.151  1.00 82.55           C  
ATOM   2397  HB2 ASN A 150       4.692   5.064 -15.939  1.00 82.55           H  
ATOM   2398  HB3 ASN A 150       3.064   4.784 -16.567  1.00 82.55           H  
ATOM   2399  O   ASN A 150       2.190   3.933 -14.256  1.00 82.55           O  
ATOM   2400  CG  ASN A 150       3.918   6.604 -17.212  1.00 82.55           C  
ATOM   2401  ND2 ASN A 150       4.820   6.396 -18.141  1.00 82.55           N  
ATOM   2402 HD21 ASN A 150       5.309   5.515 -18.210  1.00 82.55           H  
ATOM   2403 HD22 ASN A 150       4.872   7.112 -18.851  1.00 82.55           H  
ATOM   2404  OD1 ASN A 150       3.281   7.637 -17.229  1.00 82.55           O  
ATOM   2405  N   GLU A 151       3.243   5.039 -12.619  1.00 83.08           N  
ATOM   2406  H   GLU A 151       3.651   5.910 -12.312  1.00 83.08           H  
ATOM   2407  CA  GLU A 151       3.007   4.027 -11.600  1.00 83.08           C  
ATOM   2408  HA  GLU A 151       2.708   3.095 -12.080  1.00 83.08           H  
ATOM   2409  C   GLU A 151       1.883   4.472 -10.691  1.00 83.08           C  
ATOM   2410  CB  GLU A 151       4.263   3.730 -10.791  1.00 83.08           C  
ATOM   2411  HB2 GLU A 151       4.540   4.594 -10.187  1.00 83.08           H  
ATOM   2412  HB3 GLU A 151       4.046   2.879 -10.146  1.00 83.08           H  
ATOM   2413  O   GLU A 151       1.878   5.599 -10.210  1.00 83.08           O  
ATOM   2414  CG  GLU A 151       5.414   3.364 -11.717  1.00 83.08           C  
ATOM   2415  HG2 GLU A 151       5.059   2.650 -12.460  1.00 83.08           H  
ATOM   2416  HG3 GLU A 151       5.768   4.251 -12.243  1.00 83.08           H  
ATOM   2417  CD  GLU A 151       6.573   2.755 -10.950  1.00 83.08           C  
ATOM   2418  OE1 GLU A 151       6.979   1.644 -11.360  1.00 83.08           O  
ATOM   2419  OE2 GLU A 151       7.222   3.431 -10.126  1.00 83.08           O  
ATOM   2420  N   LYS A 152       0.941   3.565 -10.469  1.00 85.71           N  
ATOM   2421  H   LYS A 152       1.062   2.640 -10.859  1.00 85.71           H  
ATOM   2422  CA  LYS A 152      -0.261   3.812  -9.697  1.00 85.71           C  
ATOM   2423  HA  LYS A 152      -0.125   4.706  -9.088  1.00 85.71           H  
ATOM   2424  C   LYS A 152      -0.496   2.633  -8.776  1.00 85.71           C  
ATOM   2425  CB  LYS A 152      -1.411   4.060 -10.675  1.00 85.71           C  
ATOM   2426  HB2 LYS A 152      -1.551   3.190 -11.317  1.00 85.71           H  
ATOM   2427  HB3 LYS A 152      -1.147   4.914 -11.298  1.00 85.71           H  
ATOM   2428  O   LYS A 152      -0.583   1.501  -9.262  1.00 85.71           O  
ATOM   2429  CG  LYS A 152      -2.713   4.365  -9.943  1.00 85.71           C  
ATOM   2430  HG2 LYS A 152      -3.070   3.472  -9.430  1.00 85.71           H  
ATOM   2431  HG3 LYS A 152      -2.529   5.152  -9.211  1.00 85.71           H  
ATOM   2432  CD  LYS A 152      -3.761   4.842 -10.951  1.00 85.71           C  
ATOM   2433  HD2 LYS A 152      -3.989   4.069 -11.685  1.00 85.71           H  
ATOM   2434  HD3 LYS A 152      -3.389   5.739 -11.446  1.00 85.71           H  
ATOM   2435  CE  LYS A 152      -4.984   5.178 -10.126  1.00 85.71           C  
ATOM   2436  HE2 LYS A 152      -4.595   5.546  -9.177  1.00 85.71           H  
ATOM   2437  HE3 LYS A 152      -5.580   4.293  -9.905  1.00 85.71           H  
ATOM   2438  NZ  LYS A 152      -5.806   6.269 -10.681  1.00 85.71           N  
ATOM   2439  HZ1 LYS A 152      -5.211   7.046 -10.930  1.00 85.71           H  
ATOM   2440  HZ2 LYS A 152      -6.348   6.624  -9.906  1.00 85.71           H  
ATOM   2441  HZ3 LYS A 152      -6.404   5.993 -11.447  1.00 85.71           H  
ATOM   2442  N   TRP A 153      -0.624   2.924  -7.492  1.00 83.66           N  
ATOM   2443  H   TRP A 153      -0.520   3.891  -7.221  1.00 83.66           H  
ATOM   2444  CA  TRP A 153      -0.930   1.984  -6.424  1.00 83.66           C  
ATOM   2445  HA  TRP A 153      -1.051   0.985  -6.841  1.00 83.66           H  
ATOM   2446  C   TRP A 153      -2.230   2.408  -5.771  1.00 83.66           C  
ATOM   2447  CB  TRP A 153       0.208   1.940  -5.402  1.00 83.66           C  
ATOM   2448  HB2 TRP A 153       0.225   2.878  -4.847  1.00 83.66           H  
ATOM   2449  HB3 TRP A 153       0.016   1.137  -4.691  1.00 83.66           H  
ATOM   2450  O   TRP A 153      -2.490   3.592  -5.602  1.00 83.66           O  
ATOM   2451  CG  TRP A 153       1.550   1.734  -6.020  1.00 83.66           C  
ATOM   2452  CD1 TRP A 153       2.031   0.567  -6.502  1.00 83.66           C  
ATOM   2453  HD1 TRP A 153       1.511  -0.377  -6.445  1.00 83.66           H  
ATOM   2454  CD2 TRP A 153       2.550   2.742  -6.332  1.00 83.66           C  
ATOM   2455  CE2 TRP A 153       3.609   2.118  -7.048  1.00 83.66           C  
ATOM   2456  CE3 TRP A 153       2.637   4.132  -6.138  1.00 83.66           C  
ATOM   2457  HE3 TRP A 153       1.838   4.637  -5.615  1.00 83.66           H  
ATOM   2458  NE1 TRP A 153       3.269   0.785  -7.077  1.00 83.66           N  
ATOM   2459  HE1 TRP A 153       3.863   0.050  -7.436  1.00 83.66           H  
ATOM   2460  CH2 TRP A 153       4.736   4.230  -7.373  1.00 83.66           C  
ATOM   2461  HH2 TRP A 153       5.553   4.802  -7.786  1.00 83.66           H  
ATOM   2462  CZ2 TRP A 153       4.683   2.843  -7.571  1.00 83.66           C  
ATOM   2463  HZ2 TRP A 153       5.457   2.346  -8.137  1.00 83.66           H  
ATOM   2464  CZ3 TRP A 153       3.704   4.870  -6.669  1.00 83.66           C  
ATOM   2465  HZ3 TRP A 153       3.718   5.942  -6.541  1.00 83.66           H  
ATOM   2466  N   ARG A 154      -3.057   1.435  -5.429  1.00 86.20           N  
ATOM   2467  H   ARG A 154      -2.736   0.480  -5.502  1.00 86.20           H  
ATOM   2468  CA  ARG A 154      -4.307   1.646  -4.714  1.00 86.20           C  
ATOM   2469  HA  ARG A 154      -4.387   2.673  -4.358  1.00 86.20           H  
ATOM   2470  C   ARG A 154      -4.282   0.740  -3.508  1.00 86.20           C  
ATOM   2471  CB  ARG A 154      -5.484   1.347  -5.644  1.00 86.20           C  
ATOM   2472  HB2 ARG A 154      -5.470   2.076  -6.454  1.00 86.20           H  
ATOM   2473  HB3 ARG A 154      -5.369   0.348  -6.065  1.00 86.20           H  
ATOM   2474  O   ARG A 154      -3.932  -0.423  -3.673  1.00 86.20           O  
ATOM   2475  CG  ARG A 154      -6.828   1.421  -4.906  1.00 86.20           C  
ATOM   2476  HG2 ARG A 154      -6.864   0.674  -4.113  1.00 86.20           H  
ATOM   2477  HG3 ARG A 154      -6.946   2.409  -4.461  1.00 86.20           H  
ATOM   2478  CD  ARG A 154      -7.979   1.134  -5.866  1.00 86.20           C  
ATOM   2479  HD2 ARG A 154      -7.822   0.164  -6.337  1.00 86.20           H  
ATOM   2480  HD3 ARG A 154      -8.903   1.096  -5.289  1.00 86.20           H  
ATOM   2481  NE  ARG A 154      -8.080   2.202  -6.869  1.00 86.20           N  
ATOM   2482  HE  ARG A 154      -7.856   3.120  -6.512  1.00 86.20           H  
ATOM   2483  NH1 ARG A 154      -9.632   1.192  -8.203  1.00 86.20           N  
ATOM   2484 HH11 ARG A 154     -10.401   1.287  -8.851  1.00 86.20           H  
ATOM   2485 HH12 ARG A 154      -9.641   0.437  -7.532  1.00 86.20           H  
ATOM   2486  NH2 ARG A 154      -8.892   3.265  -8.666  1.00 86.20           N  
ATOM   2487 HH21 ARG A 154      -8.296   4.013  -8.340  1.00 86.20           H  
ATOM   2488 HH22 ARG A 154      -9.743   3.504  -9.154  1.00 86.20           H  
ATOM   2489  CZ  ARG A 154      -8.884   2.216  -7.898  1.00 86.20           C  
ATOM   2490  N   PHE A 155      -4.659   1.296  -2.371  1.00 82.11           N  
ATOM   2491  H   PHE A 155      -4.880   2.282  -2.380  1.00 82.11           H  
ATOM   2492  CA  PHE A 155      -4.755   0.662  -1.070  1.00 82.11           C  
ATOM   2493  HA  PHE A 155      -4.568  -0.409  -1.156  1.00 82.11           H  
ATOM   2494  C   PHE A 155      -6.169   0.901  -0.565  1.00 82.11           C  
ATOM   2495  CB  PHE A 155      -3.724   1.287  -0.117  1.00 82.11           C  
ATOM   2496  HB2 PHE A 155      -4.044   2.296   0.141  1.00 82.11           H  
ATOM   2497  HB3 PHE A 155      -3.707   0.707   0.806  1.00 82.11           H  
ATOM   2498  O   PHE A 155      -6.630   2.034  -0.587  1.00 82.11           O  
ATOM   2499  CG  PHE A 155      -2.319   1.352  -0.682  1.00 82.11           C  
ATOM   2500  CD1 PHE A 155      -1.538   0.186  -0.733  1.00 82.11           C  
ATOM   2501  HD1 PHE A 155      -1.935  -0.744  -0.353  1.00 82.11           H  
ATOM   2502  CD2 PHE A 155      -1.799   2.559  -1.188  1.00 82.11           C  
ATOM   2503  HD2 PHE A 155      -2.377   3.470  -1.125  1.00 82.11           H  
ATOM   2504  CE1 PHE A 155      -0.242   0.229  -1.275  1.00 82.11           C  
ATOM   2505  HE1 PHE A 155       0.359  -0.669  -1.294  1.00 82.11           H  
ATOM   2506  CE2 PHE A 155      -0.519   2.595  -1.764  1.00 82.11           C  
ATOM   2507  HE2 PHE A 155      -0.126   3.523  -2.151  1.00 82.11           H  
ATOM   2508  CZ  PHE A 155       0.267   1.432  -1.794  1.00 82.11           C  
ATOM   2509  HZ  PHE A 155       1.264   1.464  -2.207  1.00 82.11           H  
ATOM   2510  N   GLN A 156      -6.858  -0.138  -0.119  1.00 81.79           N  
ATOM   2511  H   GLN A 156      -6.407  -1.038  -0.042  1.00 81.79           H  
ATOM   2512  CA  GLN A 156      -8.191  -0.020   0.465  1.00 81.79           C  
ATOM   2513  HA  GLN A 156      -8.498   1.024   0.515  1.00 81.79           H  
ATOM   2514  C   GLN A 156      -8.119  -0.556   1.889  1.00 81.79           C  
ATOM   2515  CB  GLN A 156      -9.195  -0.767  -0.425  1.00 81.79           C  
ATOM   2516  HB2 GLN A 156      -8.969  -1.834  -0.415  1.00 81.79           H  
ATOM   2517  HB3 GLN A 156      -9.098  -0.397  -1.445  1.00 81.79           H  
ATOM   2518  O   GLN A 156      -7.571  -1.634   2.081  1.00 81.79           O  
ATOM   2519  CG  GLN A 156     -10.642  -0.554   0.033  1.00 81.79           C  
ATOM   2520  HG2 GLN A 156     -10.843   0.515   0.094  1.00 81.79           H  
ATOM   2521  HG3 GLN A 156     -10.775  -0.981   1.027  1.00 81.79           H  
ATOM   2522  CD  GLN A 156     -11.677  -1.184  -0.897  1.00 81.79           C  
ATOM   2523  NE2 GLN A 156     -12.942  -0.985  -0.601  1.00 81.79           N  
ATOM   2524 HE21 GLN A 156     -13.174  -0.483   0.244  1.00 81.79           H  
ATOM   2525 HE22 GLN A 156     -13.643  -1.364  -1.222  1.00 81.79           H  
ATOM   2526  OE1 GLN A 156     -11.393  -1.857  -1.884  1.00 81.79           O  
ATOM   2527  N   LEU A 157      -8.626   0.214   2.845  1.00 73.66           N  
ATOM   2528  H   LEU A 157      -9.036   1.095   2.569  1.00 73.66           H  
ATOM   2529  CA  LEU A 157      -8.932  -0.201   4.205  1.00 73.66           C  
ATOM   2530  HA  LEU A 157      -8.234  -0.974   4.527  1.00 73.66           H  
ATOM   2531  C   LEU A 157     -10.340  -0.791   4.208  1.00 73.66           C  
ATOM   2532  CB  LEU A 157      -8.866   1.003   5.165  1.00 73.66           C  
ATOM   2533  HB2 LEU A 157      -9.099   0.647   6.168  1.00 73.66           H  
ATOM   2534  HB3 LEU A 157      -9.648   1.709   4.884  1.00 73.66           H  
ATOM   2535  O   LEU A 157     -11.251  -0.208   3.611  1.00 73.66           O  
ATOM   2536  CG  LEU A 157      -7.527   1.751   5.203  1.00 73.66           C  
ATOM   2537  HG  LEU A 157      -7.314   2.185   4.226  1.00 73.66           H  
ATOM   2538  CD1 LEU A 157      -7.635   2.886   6.224  1.00 73.66           C  
ATOM   2539 HD11 LEU A 157      -7.648   2.469   7.231  1.00 73.66           H  
ATOM   2540 HD12 LEU A 157      -6.810   3.586   6.100  1.00 73.66           H  
ATOM   2541 HD13 LEU A 157      -8.585   3.409   6.113  1.00 73.66           H  
ATOM   2542  CD2 LEU A 157      -6.389   0.803   5.593  1.00 73.66           C  
ATOM   2543 HD21 LEU A 157      -5.446   1.343   5.688  1.00 73.66           H  
ATOM   2544 HD22 LEU A 157      -6.263   0.041   4.824  1.00 73.66           H  
ATOM   2545 HD23 LEU A 157      -6.623   0.314   6.539  1.00 73.66           H  
ATOM   2546  N   GLY A 158     -10.498  -1.936   4.861  1.00 64.37           N  
ATOM   2547  H   GLY A 158      -9.726  -2.331   5.379  1.00 64.37           H  
ATOM   2548  CA  GLY A 158     -11.773  -2.614   5.060  1.00 64.37           C  
ATOM   2549  HA2 GLY A 158     -11.978  -3.297   4.235  1.00 64.37           H  
ATOM   2550  HA3 GLY A 158     -12.582  -1.888   5.139  1.00 64.37           H  
ATOM   2551  C   GLY A 158     -11.764  -3.416   6.343  1.00 64.37           C  
ATOM   2552  O   GLY A 158     -10.649  -3.745   6.809  1.00 64.37           O  
ATOM   2553  OXT GLY A 158     -12.884  -3.730   6.779  1.00 64.37           O  
TER    2554      GLY A 158                                                       
END   
