# Supplementary material for: Single-chain dimers from de novo immunoglobulins as robust scaffolds for multiple binding loops
Source: Nat Commun. 2023 Sep 23;14:5939. doi: 10.1038/s41467-023-41717-5 (PMC10517939; doi:10.1038/s41467-023-41717-5)
Supplement: Supplementary file 3 — Supplementary Data 1 [file 41467_2023_41717_MOESM3_ESM.zip › design_models/scIg/scIg14b/scIg14b.pdb]

HEADER                                            27-JAN-22   XXXX              
EXPDTA    THEORETICAL MODEL                                                     
REMARK 220                                                                      
REMARK 220 EXPERIMENTAL DETAILS                                                 
REMARK 220  EXPERIMENT TYPE                : THEORETICAL MODELLING              
REMARK 220  DATE OF DATA COLLECTION        : 27-JAN-22                          
REMARK 220                                                                      
REMARK 220 REMARK: MODEL GENERATED BY ROSETTA                                   
REMARK 220  VERSION 2020.37+release.3ba1aaa                                     
ATOM      1  N   ARG A   1      33.846  14.370  58.545  1.00  0.00           N  
ATOM      2  CA  ARG A   1      34.708  14.132  57.394  1.00  0.00           C  
ATOM      3  C   ARG A   1      34.987  15.413  56.613  1.00  0.00           C  
ATOM      4  O   ARG A   1      35.776  16.252  57.056  1.00  0.00           O  
ATOM      5  CB  ARG A   1      34.076  13.107  56.464  1.00  0.00           C  
ATOM      6  CG  ARG A   1      34.035  11.688  57.009  1.00  0.00           C  
ATOM      7  CD  ARG A   1      35.393  11.192  57.353  1.00  0.00           C  
ATOM      8  NE  ARG A   1      35.392   9.767  57.641  1.00  0.00           N  
ATOM      9  CZ  ARG A   1      36.349   9.128  58.344  1.00  0.00           C  
ATOM     10  NH1 ARG A   1      37.374   9.800  58.820  1.00  0.00           N  
ATOM     11  NH2 ARG A   1      36.256   7.827  58.553  1.00  0.00           N  
ATOM     12 1H   ARG A   1      33.688  13.509  59.028  1.00  0.00           H  
ATOM     13 2H   ARG A   1      34.286  15.022  59.163  1.00  0.00           H  
ATOM     14 3H   ARG A   1      32.971  14.743  58.236  1.00  0.00           H  
ATOM     15  HA  ARG A   1      35.660  13.737  57.750  1.00  0.00           H  
ATOM     16 1HB  ARG A   1      33.054  13.403  56.238  1.00  0.00           H  
ATOM     17 2HB  ARG A   1      34.625  13.083  55.523  1.00  0.00           H  
ATOM     18 1HG  ARG A   1      33.422  11.663  57.911  1.00  0.00           H  
ATOM     19 2HG  ARG A   1      33.606  11.023  56.260  1.00  0.00           H  
ATOM     20 1HD  ARG A   1      36.066  11.370  56.516  1.00  0.00           H  
ATOM     21 2HD  ARG A   1      35.759  11.718  58.233  1.00  0.00           H  
ATOM     22  HE  ARG A   1      34.619   9.217  57.292  1.00  0.00           H  
ATOM     23 1HH1 ARG A   1      37.444  10.795  58.659  1.00  0.00           H  
ATOM     24 2HH1 ARG A   1      38.091   9.320  59.344  1.00  0.00           H  
ATOM     25 1HH2 ARG A   1      35.468   7.310  58.186  1.00  0.00           H  
ATOM     26 2HH2 ARG A   1      36.973   7.347  59.078  1.00  0.00           H  
ATOM     27  N   ILE A   2      34.358  15.577  55.451  1.00  0.00           N  
ATOM     28  CA  ILE A   2      34.622  16.708  54.563  1.00  0.00           C  
ATOM     29  C   ILE A   2      33.796  17.897  55.028  1.00  0.00           C  
ATOM     30  O   ILE A   2      32.579  17.781  55.214  1.00  0.00           O  
ATOM     31  CB  ILE A   2      34.285  16.372  53.099  1.00  0.00           C  
ATOM     32  CG1 ILE A   2      35.127  15.188  52.615  1.00  0.00           C  
ATOM     33  CG2 ILE A   2      34.507  17.586  52.210  1.00  0.00           C  
ATOM     34  CD1 ILE A   2      34.594  14.530  51.363  1.00  0.00           C  
ATOM     35  H   ILE A   2      33.674  14.887  55.178  1.00  0.00           H  
ATOM     36  HA  ILE A   2      35.685  16.944  54.611  1.00  0.00           H  
ATOM     37  HB  ILE A   2      33.242  16.066  53.026  1.00  0.00           H  
ATOM     38 1HG1 ILE A   2      36.145  15.523  52.417  1.00  0.00           H  
ATOM     39 2HG1 ILE A   2      35.179  14.434  53.400  1.00  0.00           H  
ATOM     40 1HG2 ILE A   2      34.265  17.331  51.178  1.00  0.00           H  
ATOM     41 2HG2 ILE A   2      33.866  18.401  52.542  1.00  0.00           H  
ATOM     42 3HG2 ILE A   2      35.550  17.896  52.271  1.00  0.00           H  
ATOM     43 1HD1 ILE A   2      35.243  13.701  51.083  1.00  0.00           H  
ATOM     44 2HD1 ILE A   2      33.587  14.155  51.550  1.00  0.00           H  
ATOM     45 3HD1 ILE A   2      34.566  15.258  50.553  1.00  0.00           H  
ATOM     46  N   GLU A   3      34.451  19.041  55.214  1.00  0.00           N  
ATOM     47  CA  GLU A   3      33.803  20.262  55.673  1.00  0.00           C  
ATOM     48  C   GLU A   3      34.128  21.385  54.700  1.00  0.00           C  
ATOM     49  O   GLU A   3      35.290  21.566  54.325  1.00  0.00           O  
ATOM     50  CB  GLU A   3      34.261  20.630  57.086  1.00  0.00           C  
ATOM     51  CG  GLU A   3      33.669  21.926  57.622  1.00  0.00           C  
ATOM     52  CD  GLU A   3      34.051  22.198  59.050  1.00  0.00           C  
ATOM     53  OE1 GLU A   3      34.731  21.385  59.628  1.00  0.00           O  
ATOM     54  OE2 GLU A   3      33.663  23.221  59.563  1.00  0.00           O  
ATOM     55  H   GLU A   3      35.444  19.051  55.025  1.00  0.00           H  
ATOM     56  HA  GLU A   3      32.727  20.091  55.706  1.00  0.00           H  
ATOM     57 1HB  GLU A   3      33.993  19.830  57.776  1.00  0.00           H  
ATOM     58 2HB  GLU A   3      35.347  20.726  57.104  1.00  0.00           H  
ATOM     59 1HG  GLU A   3      34.013  22.754  57.002  1.00  0.00           H  
ATOM     60 2HG  GLU A   3      32.584  21.877  57.544  1.00  0.00           H  
ATOM     61  N   VAL A   4      33.105  22.134  54.295  1.00  0.00           N  
ATOM     62  CA  VAL A   4      33.258  23.244  53.362  1.00  0.00           C  
ATOM     63  C   VAL A   4      32.752  24.511  54.033  1.00  0.00           C  
ATOM     64  O   VAL A   4      31.683  24.503  54.653  1.00  0.00           O  
ATOM     65  CB  VAL A   4      32.474  22.987  52.061  1.00  0.00           C  
ATOM     66  CG1 VAL A   4      32.572  24.189  51.134  1.00  0.00           C  
ATOM     67  CG2 VAL A   4      33.000  21.734  51.378  1.00  0.00           C  
ATOM     68  H   VAL A   4      32.185  21.919  54.654  1.00  0.00           H  
ATOM     69  HA  VAL A   4      34.315  23.341  53.110  1.00  0.00           H  
ATOM     70  HB  VAL A   4      31.420  22.854  52.304  1.00  0.00           H  
ATOM     71 1HG1 VAL A   4      32.012  23.990  50.220  1.00  0.00           H  
ATOM     72 2HG1 VAL A   4      32.158  25.066  51.630  1.00  0.00           H  
ATOM     73 3HG1 VAL A   4      33.618  24.372  50.885  1.00  0.00           H  
ATOM     74 1HG2 VAL A   4      32.440  21.558  50.460  1.00  0.00           H  
ATOM     75 2HG2 VAL A   4      34.056  21.865  51.141  1.00  0.00           H  
ATOM     76 3HG2 VAL A   4      32.881  20.879  52.045  1.00  0.00           H  
ATOM     77  N   ARG A   5      33.516  25.594  53.911  1.00  0.00           N  
ATOM     78  CA  ARG A   5      33.158  26.873  54.506  1.00  0.00           C  
ATOM     79  C   ARG A   5      33.325  27.977  53.473  1.00  0.00           C  
ATOM     80  O   ARG A   5      34.360  28.055  52.803  1.00  0.00           O  
ATOM     81  CB  ARG A   5      34.022  27.171  55.722  1.00  0.00           C  
ATOM     82  CG  ARG A   5      33.682  28.463  56.448  1.00  0.00           C  
ATOM     83  CD  ARG A   5      34.576  28.692  57.613  1.00  0.00           C  
ATOM     84  NE  ARG A   5      34.267  29.939  58.295  1.00  0.00           N  
ATOM     85  CZ  ARG A   5      35.103  30.575  59.141  1.00  0.00           C  
ATOM     86  NH1 ARG A   5      36.289  30.070  59.396  1.00  0.00           N  
ATOM     87  NH2 ARG A   5      34.729  31.705  59.713  1.00  0.00           N  
ATOM     88  H   ARG A   5      34.376  25.518  53.386  1.00  0.00           H  
ATOM     89  HA  ARG A   5      32.118  26.826  54.830  1.00  0.00           H  
ATOM     90 1HB  ARG A   5      33.934  26.357  56.440  1.00  0.00           H  
ATOM     91 2HB  ARG A   5      35.069  27.229  55.422  1.00  0.00           H  
ATOM     92 1HG  ARG A   5      33.787  29.305  55.763  1.00  0.00           H  
ATOM     93 2HG  ARG A   5      32.653  28.418  56.810  1.00  0.00           H  
ATOM     94 1HD  ARG A   5      34.463  27.877  58.324  1.00  0.00           H  
ATOM     95 2HD  ARG A   5      35.610  28.737  57.272  1.00  0.00           H  
ATOM     96  HE  ARG A   5      33.363  30.358  58.123  1.00  0.00           H  
ATOM     97 1HH1 ARG A   5      36.576  29.205  58.957  1.00  0.00           H  
ATOM     98 2HH1 ARG A   5      36.915  30.546  60.028  1.00  0.00           H  
ATOM     99 1HH2 ARG A   5      33.816  32.093  59.517  1.00  0.00           H  
ATOM    100 2HH2 ARG A   5      35.353  32.180  60.346  1.00  0.00           H  
ATOM    101  N   VAL A   6      32.306  28.820  53.343  1.00  0.00           N  
ATOM    102  CA  VAL A   6      32.303  29.940  52.406  1.00  0.00           C  
ATOM    103  C   VAL A   6      32.117  31.215  53.216  1.00  0.00           C  
ATOM    104  O   VAL A   6      31.228  31.284  54.073  1.00  0.00           O  
ATOM    105  CB  VAL A   6      31.174  29.799  51.367  1.00  0.00           C  
ATOM    106  CG1 VAL A   6      31.188  30.976  50.403  1.00  0.00           C  
ATOM    107  CG2 VAL A   6      31.322  28.485  50.617  1.00  0.00           C  
ATOM    108  H   VAL A   6      31.497  28.668  53.929  1.00  0.00           H  
ATOM    109  HA  VAL A   6      33.255  29.948  51.874  1.00  0.00           H  
ATOM    110  HB  VAL A   6      30.214  29.818  51.883  1.00  0.00           H  
ATOM    111 1HG1 VAL A   6      30.383  30.860  49.676  1.00  0.00           H  
ATOM    112 2HG1 VAL A   6      31.044  31.903  50.958  1.00  0.00           H  
ATOM    113 3HG1 VAL A   6      32.144  31.008  49.882  1.00  0.00           H  
ATOM    114 1HG2 VAL A   6      30.520  28.392  49.885  1.00  0.00           H  
ATOM    115 2HG2 VAL A   6      32.284  28.464  50.105  1.00  0.00           H  
ATOM    116 3HG2 VAL A   6      31.267  27.655  51.321  1.00  0.00           H  
ATOM    117  N   ASP A   7      32.949  32.219  52.946  1.00  0.00           N  
ATOM    118  CA  ASP A   7      32.965  33.448  53.742  1.00  0.00           C  
ATOM    119  C   ASP A   7      33.410  34.601  52.849  1.00  0.00           C  
ATOM    120  O   ASP A   7      34.600  34.924  52.790  1.00  0.00           O  
ATOM    121  CB  ASP A   7      33.902  33.319  54.946  1.00  0.00           C  
ATOM    122  CG  ASP A   7      33.841  34.523  55.877  1.00  0.00           C  
ATOM    123  OD1 ASP A   7      32.869  35.239  55.828  1.00  0.00           O  
ATOM    124  OD2 ASP A   7      34.767  34.715  56.627  1.00  0.00           O  
ATOM    125  H   ASP A   7      33.587  32.128  52.167  1.00  0.00           H  
ATOM    126  HA  ASP A   7      31.959  33.628  54.121  1.00  0.00           H  
ATOM    127 1HB  ASP A   7      33.641  32.426  55.515  1.00  0.00           H  
ATOM    128 2HB  ASP A   7      34.927  33.198  54.599  1.00  0.00           H  
ATOM    129  N   ASN A   8      32.444  35.221  52.164  1.00  0.00           N  
ATOM    130  CA  ASN A   8      32.621  36.533  51.536  1.00  0.00           C  
ATOM    131  C   ASN A   8      33.877  36.585  50.670  1.00  0.00           C  
ATOM    132  O   ASN A   8      34.754  37.430  50.863  1.00  0.00           O  
ATOM    133  CB  ASN A   8      32.660  37.624  52.589  1.00  0.00           C  
ATOM    134  CG  ASN A   8      31.347  37.785  53.304  1.00  0.00           C  
ATOM    135  OD1 ASN A   8      30.285  37.840  52.673  1.00  0.00           O  
ATOM    136  ND2 ASN A   8      31.398  37.862  54.609  1.00  0.00           N  
ATOM    137  H   ASN A   8      31.555  34.752  52.082  1.00  0.00           H  
ATOM    138  HA  ASN A   8      31.757  36.731  50.900  1.00  0.00           H  
ATOM    139 1HB  ASN A   8      33.434  37.395  53.323  1.00  0.00           H  
ATOM    140 2HB  ASN A   8      32.924  38.573  52.121  1.00  0.00           H  
ATOM    141 1HD2 ASN A   8      30.555  37.969  55.138  1.00  0.00           H  
ATOM    142 2HD2 ASN A   8      32.279  37.813  55.079  1.00  0.00           H  
ATOM    143  N   GLY A   9      33.968  35.672  49.704  1.00  0.00           N  
ATOM    144  CA  GLY A   9      35.110  35.595  48.825  1.00  0.00           C  
ATOM    145  C   GLY A   9      36.112  34.513  49.154  1.00  0.00           C  
ATOM    146  O   GLY A   9      36.906  34.141  48.280  1.00  0.00           O  
ATOM    147  H   GLY A   9      33.211  35.012  49.587  1.00  0.00           H  
ATOM    148 1HA  GLY A   9      34.771  35.429  47.802  1.00  0.00           H  
ATOM    149 2HA  GLY A   9      35.641  36.547  48.836  1.00  0.00           H  
ATOM    150  N   ARG A  10      36.106  33.992  50.377  1.00  0.00           N  
ATOM    151  CA  ARG A  10      36.964  32.874  50.747  1.00  0.00           C  
ATOM    152  C   ARG A  10      36.157  31.584  50.685  1.00  0.00           C  
ATOM    153  O   ARG A  10      34.993  31.555  51.097  1.00  0.00           O  
ATOM    154  CB  ARG A  10      37.538  33.060  52.143  1.00  0.00           C  
ATOM    155  CG  ARG A  10      38.413  34.293  52.317  1.00  0.00           C  
ATOM    156  CD  ARG A  10      39.102  34.296  53.632  1.00  0.00           C  
ATOM    157  NE  ARG A  10      38.159  34.366  54.738  1.00  0.00           N  
ATOM    158  CZ  ARG A  10      38.502  34.321  56.040  1.00  0.00           C  
ATOM    159  NH1 ARG A  10      39.766  34.205  56.383  1.00  0.00           N  
ATOM    160  NH2 ARG A  10      37.568  34.394  56.972  1.00  0.00           N  
ATOM    161  H   ARG A  10      35.484  34.384  51.070  1.00  0.00           H  
ATOM    162  HA  ARG A  10      37.795  32.828  50.042  1.00  0.00           H  
ATOM    163 1HB  ARG A  10      36.724  33.131  52.864  1.00  0.00           H  
ATOM    164 2HB  ARG A  10      38.137  32.190  52.410  1.00  0.00           H  
ATOM    165 1HG  ARG A  10      39.171  34.313  51.532  1.00  0.00           H  
ATOM    166 2HG  ARG A  10      37.796  35.189  52.249  1.00  0.00           H  
ATOM    167 1HD  ARG A  10      39.684  33.382  53.740  1.00  0.00           H  
ATOM    168 2HD  ARG A  10      39.765  35.159  53.694  1.00  0.00           H  
ATOM    169  HE  ARG A  10      37.178  34.456  54.513  1.00  0.00           H  
ATOM    170 1HH1 ARG A  10      40.480  34.150  55.670  1.00  0.00           H  
ATOM    171 2HH1 ARG A  10      40.022  34.171  57.359  1.00  0.00           H  
ATOM    172 1HH2 ARG A  10      36.597  34.483  56.707  1.00  0.00           H  
ATOM    173 2HH2 ARG A  10      37.825  34.360  57.947  1.00  0.00           H  
ATOM    174  N   VAL A  11      36.772  30.525  50.168  1.00  0.00           N  
ATOM    175  CA  VAL A  11      36.219  29.178  50.235  1.00  0.00           C  
ATOM    176  C   VAL A  11      37.285  28.246  50.789  1.00  0.00           C  
ATOM    177  O   VAL A  11      38.416  28.214  50.284  1.00  0.00           O  
ATOM    178  CB  VAL A  11      35.769  28.694  48.844  1.00  0.00           C  
ATOM    179  CG1 VAL A  11      35.241  27.269  48.920  1.00  0.00           C  
ATOM    180  CG2 VAL A  11      34.709  29.633  48.288  1.00  0.00           C  
ATOM    181  H   VAL A  11      37.661  30.670  49.711  1.00  0.00           H  
ATOM    182  HA  VAL A  11      35.349  29.193  50.892  1.00  0.00           H  
ATOM    183  HB  VAL A  11      36.631  28.682  48.177  1.00  0.00           H  
ATOM    184 1HG1 VAL A  11      34.927  26.944  47.928  1.00  0.00           H  
ATOM    185 2HG1 VAL A  11      36.027  26.609  49.287  1.00  0.00           H  
ATOM    186 3HG1 VAL A  11      34.389  27.233  49.600  1.00  0.00           H  
ATOM    187 1HG2 VAL A  11      34.395  29.285  47.304  1.00  0.00           H  
ATOM    188 2HG2 VAL A  11      33.849  29.649  48.958  1.00  0.00           H  
ATOM    189 3HG2 VAL A  11      35.122  30.638  48.203  1.00  0.00           H  
ATOM    190  N   ARG A  12      36.933  27.492  51.825  1.00  0.00           N  
ATOM    191  CA  ARG A  12      37.836  26.534  52.446  1.00  0.00           C  
ATOM    192  C   ARG A  12      37.213  25.148  52.397  1.00  0.00           C  
ATOM    193  O   ARG A  12      35.998  25.002  52.569  1.00  0.00           O  
ATOM    194  CB  ARG A  12      38.148  26.925  53.892  1.00  0.00           C  
ATOM    195  CG  ARG A  12      39.071  28.124  54.019  1.00  0.00           C  
ATOM    196  CD  ARG A  12      39.496  28.343  55.461  1.00  0.00           C  
ATOM    197  NE  ARG A  12      40.462  29.430  55.576  1.00  0.00           N  
ATOM    198  CZ  ARG A  12      41.108  29.740  56.691  1.00  0.00           C  
ATOM    199  NH1 ARG A  12      40.918  29.065  57.811  1.00  0.00           N  
ATOM    200  NH2 ARG A  12      41.966  30.756  56.681  1.00  0.00           N  
ATOM    201  H   ARG A  12      35.998  27.593  52.191  1.00  0.00           H  
ATOM    202  HA  ARG A  12      38.776  26.536  51.894  1.00  0.00           H  
ATOM    203 1HB  ARG A  12      37.221  27.153  54.415  1.00  0.00           H  
ATOM    204 2HB  ARG A  12      38.613  26.083  54.404  1.00  0.00           H  
ATOM    205 1HG  ARG A  12      39.964  27.962  53.415  1.00  0.00           H  
ATOM    206 2HG  ARG A  12      38.554  29.020  53.670  1.00  0.00           H  
ATOM    207 1HD  ARG A  12      38.624  28.594  56.064  1.00  0.00           H  
ATOM    208 2HD  ARG A  12      39.957  27.435  55.846  1.00  0.00           H  
ATOM    209  HE  ARG A  12      40.648  29.983  54.750  1.00  0.00           H  
ATOM    210 1HH1 ARG A  12      40.269  28.291  57.832  1.00  0.00           H  
ATOM    211 2HH1 ARG A  12      41.425  29.321  58.648  1.00  0.00           H  
ATOM    212 1HH2 ARG A  12      42.119  31.281  55.830  1.00  0.00           H  
ATOM    213 2HH2 ARG A  12      42.465  31.004  57.523  1.00  0.00           H  
ATOM    214  N   VAL A  13      38.045  24.135  52.163  1.00  0.00           N  
ATOM    215  CA  VAL A  13      37.619  22.741  52.146  1.00  0.00           C  
ATOM    216  C   VAL A  13      38.592  21.949  53.005  1.00  0.00           C  
ATOM    217  O   VAL A  13      39.800  21.947  52.735  1.00  0.00           O  
ATOM    218  CB  VAL A  13      37.598  22.181  50.711  1.00  0.00           C  
ATOM    219  CG1 VAL A  13      37.124  20.735  50.711  1.00  0.00           C  
ATOM    220  CG2 VAL A  13      36.704  23.042  49.832  1.00  0.00           C  
ATOM    221  H   VAL A  13      39.015  24.355  51.990  1.00  0.00           H  
ATOM    222  HA  VAL A  13      36.606  22.684  52.550  1.00  0.00           H  
ATOM    223  HB  VAL A  13      38.613  22.186  50.314  1.00  0.00           H  
ATOM    224 1HG1 VAL A  13      37.115  20.355  49.689  1.00  0.00           H  
ATOM    225 2HG1 VAL A  13      37.798  20.131  51.317  1.00  0.00           H  
ATOM    226 3HG1 VAL A  13      36.117  20.682  51.125  1.00  0.00           H  
ATOM    227 1HG2 VAL A  13      36.694  22.640  48.819  1.00  0.00           H  
ATOM    228 2HG2 VAL A  13      35.690  23.041  50.233  1.00  0.00           H  
ATOM    229 3HG2 VAL A  13      37.086  24.063  49.814  1.00  0.00           H  
ATOM    230  N   ARG A  14      38.075  21.274  54.026  1.00  0.00           N  
ATOM    231  CA  ARG A  14      38.896  20.522  54.963  1.00  0.00           C  
ATOM    232  C   ARG A  14      38.780  19.036  54.658  1.00  0.00           C  
ATOM    233  O   ARG A  14      37.676  18.527  54.436  1.00  0.00           O  
ATOM    234  CB  ARG A  14      38.471  20.787  56.400  1.00  0.00           C  
ATOM    235  CG  ARG A  14      39.236  19.998  57.451  1.00  0.00           C  
ATOM    236  CD  ARG A  14      38.760  20.305  58.824  1.00  0.00           C  
ATOM    237  NE  ARG A  14      39.112  21.655  59.231  1.00  0.00           N  
ATOM    238  CZ  ARG A  14      38.477  22.354  60.190  1.00  0.00           C  
ATOM    239  NH1 ARG A  14      37.461  21.819  60.831  1.00  0.00           N  
ATOM    240  NH2 ARG A  14      38.875  23.579  60.489  1.00  0.00           N  
ATOM    241  H   ARG A  14      37.073  21.289  54.152  1.00  0.00           H  
ATOM    242  HA  ARG A  14      39.932  20.844  54.850  1.00  0.00           H  
ATOM    243 1HB  ARG A  14      38.596  21.845  56.627  1.00  0.00           H  
ATOM    244 2HB  ARG A  14      37.412  20.549  56.517  1.00  0.00           H  
ATOM    245 1HG  ARG A  14      39.104  18.930  57.272  1.00  0.00           H  
ATOM    246 2HG  ARG A  14      40.297  20.248  57.392  1.00  0.00           H  
ATOM    247 1HD  ARG A  14      37.676  20.209  58.862  1.00  0.00           H  
ATOM    248 2HD  ARG A  14      39.211  19.607  59.529  1.00  0.00           H  
ATOM    249  HE  ARG A  14      39.889  22.100  58.762  1.00  0.00           H  
ATOM    250 1HH1 ARG A  14      37.157  20.883  60.604  1.00  0.00           H  
ATOM    251 2HH1 ARG A  14      36.984  22.344  61.550  1.00  0.00           H  
ATOM    252 1HH2 ARG A  14      39.655  23.991  59.997  1.00  0.00           H  
ATOM    253 2HH2 ARG A  14      38.399  24.104  61.209  1.00  0.00           H  
ATOM    254  N   ASN A  15      39.920  18.349  54.642  1.00  0.00           N  
ATOM    255  CA  ASN A  15      39.973  16.906  54.433  1.00  0.00           C  
ATOM    256  C   ASN A  15      39.997  16.223  55.796  1.00  0.00           C  
ATOM    257  O   ASN A  15      41.069  16.004  56.369  1.00  0.00           O  
ATOM    258  CB  ASN A  15      41.176  16.511  53.596  1.00  0.00           C  
ATOM    259  CG  ASN A  15      41.217  15.037  53.303  1.00  0.00           C  
ATOM    260  OD1 ASN A  15      40.560  14.238  53.981  1.00  0.00           O  
ATOM    261  ND2 ASN A  15      41.978  14.661  52.307  1.00  0.00           N  
ATOM    262  H   ASN A  15      40.781  18.857  54.781  1.00  0.00           H  
ATOM    263  HA  ASN A  15      39.087  16.605  53.872  1.00  0.00           H  
ATOM    264 1HB  ASN A  15      41.158  17.057  52.652  1.00  0.00           H  
ATOM    265 2HB  ASN A  15      42.091  16.792  54.119  1.00  0.00           H  
ATOM    266 1HD2 ASN A  15      42.044  13.692  52.066  1.00  0.00           H  
ATOM    267 2HD2 ASN A  15      42.492  15.341  51.786  1.00  0.00           H  
ATOM    268  N   GLY A  16      38.818  15.895  56.314  1.00  0.00           N  
ATOM    269  CA  GLY A  16      38.693  15.099  57.514  1.00  0.00           C  
ATOM    270  C   GLY A  16      38.617  13.609  57.287  1.00  0.00           C  
ATOM    271  O   GLY A  16      38.062  12.891  58.127  1.00  0.00           O  
ATOM    272  H   GLY A  16      37.981  16.214  55.847  1.00  0.00           H  
ATOM    273 1HA  GLY A  16      39.544  15.291  58.168  1.00  0.00           H  
ATOM    274 2HA  GLY A  16      37.797  15.398  58.056  1.00  0.00           H  
ATOM    275  N   THR A  17      39.157  13.116  56.176  1.00  0.00           N  
ATOM    276  CA  THR A  17      39.033  11.714  55.812  1.00  0.00           C  
ATOM    277  C   THR A  17      40.365  10.995  56.020  1.00  0.00           C  
ATOM    278  O   THR A  17      41.350  11.570  56.492  1.00  0.00           O  
ATOM    279  CB  THR A  17      38.570  11.555  54.352  1.00  0.00           C  
ATOM    280  OG1 THR A  17      39.690  11.728  53.472  1.00  0.00           O  
ATOM    281  CG2 THR A  17      37.502  12.585  54.016  1.00  0.00           C  
ATOM    282  H   THR A  17      39.669  13.740  55.567  1.00  0.00           H  
ATOM    283  HA  THR A  17      38.275  11.257  56.449  1.00  0.00           H  
ATOM    284  HB  THR A  17      38.162  10.556  54.207  1.00  0.00           H  
ATOM    285  HG1 THR A  17      40.041  12.617  53.573  1.00  0.00           H  
ATOM    286 1HG2 THR A  17      37.187  12.457  52.981  1.00  0.00           H  
ATOM    287 2HG2 THR A  17      36.646  12.448  54.676  1.00  0.00           H  
ATOM    288 3HG2 THR A  17      37.907  13.586  54.150  1.00  0.00           H  
ATOM    289  N   ASP A  18      40.391   9.713  55.665  1.00  0.00           N  
ATOM    290  CA  ASP A  18      41.596   8.900  55.752  1.00  0.00           C  
ATOM    291  C   ASP A  18      42.377   8.859  54.446  1.00  0.00           C  
ATOM    292  O   ASP A  18      43.412   8.187  54.379  1.00  0.00           O  
ATOM    293  CB  ASP A  18      41.236   7.473  56.172  1.00  0.00           C  
ATOM    294  CG  ASP A  18      40.636   7.400  57.569  1.00  0.00           C  
ATOM    295  OD1 ASP A  18      41.110   8.096  58.435  1.00  0.00           O  
ATOM    296  OD2 ASP A  18      39.710   6.649  57.757  1.00  0.00           O  
ATOM    297  H   ASP A  18      39.538   9.293  55.324  1.00  0.00           H  
ATOM    298  HA  ASP A  18      42.248   9.329  56.514  1.00  0.00           H  
ATOM    299 1HB  ASP A  18      40.522   7.055  55.462  1.00  0.00           H  
ATOM    300 2HB  ASP A  18      42.130   6.848  56.142  1.00  0.00           H  
ATOM    301  N   ARG A  19      41.917   9.557  53.414  1.00  0.00           N  
ATOM    302  CA  ARG A  19      42.526   9.524  52.095  1.00  0.00           C  
ATOM    303  C   ARG A  19      42.556  10.921  51.497  1.00  0.00           C  
ATOM    304  O   ARG A  19      41.711  11.760  51.831  1.00  0.00           O  
ATOM    305  CB  ARG A  19      41.763   8.588  51.169  1.00  0.00           C  
ATOM    306  CG  ARG A  19      41.799   7.122  51.571  1.00  0.00           C  
ATOM    307  CD  ARG A  19      43.149   6.533  51.383  1.00  0.00           C  
ATOM    308  NE  ARG A  19      43.162   5.105  51.658  1.00  0.00           N  
ATOM    309  CZ  ARG A  19      43.360   4.563  52.875  1.00  0.00           C  
ATOM    310  NH1 ARG A  19      43.561   5.339  53.916  1.00  0.00           N  
ATOM    311  NH2 ARG A  19      43.353   3.249  53.022  1.00  0.00           N  
ATOM    312  H   ARG A  19      41.103  10.137  53.563  1.00  0.00           H  
ATOM    313  HA  ARG A  19      43.546   9.151  52.195  1.00  0.00           H  
ATOM    314 1HB  ARG A  19      40.718   8.892  51.124  1.00  0.00           H  
ATOM    315 2HB  ARG A  19      42.169   8.663  50.160  1.00  0.00           H  
ATOM    316 1HG  ARG A  19      41.526   7.026  52.622  1.00  0.00           H  
ATOM    317 2HG  ARG A  19      41.091   6.559  50.960  1.00  0.00           H  
ATOM    318 1HD  ARG A  19      43.472   6.685  50.353  1.00  0.00           H  
ATOM    319 2HD  ARG A  19      43.854   7.017  52.058  1.00  0.00           H  
ATOM    320  HE  ARG A  19      43.011   4.476  50.881  1.00  0.00           H  
ATOM    321 1HH1 ARG A  19      43.566   6.343  53.804  1.00  0.00           H  
ATOM    322 2HH1 ARG A  19      43.709   4.932  54.829  1.00  0.00           H  
ATOM    323 1HH2 ARG A  19      43.199   2.652  52.221  1.00  0.00           H  
ATOM    324 2HH2 ARG A  19      43.502   2.842  53.933  1.00  0.00           H  
ATOM    325  N   PRO A  20      43.521  11.204  50.622  1.00  0.00           N  
ATOM    326  CA  PRO A  20      43.489  12.468  49.879  1.00  0.00           C  
ATOM    327  C   PRO A  20      42.190  12.626  49.103  1.00  0.00           C  
ATOM    328  O   PRO A  20      41.609  11.655  48.613  1.00  0.00           O  
ATOM    329  CB  PRO A  20      44.692  12.348  48.938  1.00  0.00           C  
ATOM    330  CG  PRO A  20      45.585  11.361  49.610  1.00  0.00           C  
ATOM    331  CD  PRO A  20      44.642  10.356  50.216  1.00  0.00           C  
ATOM    332  HA  PRO A  20      43.572  13.291  50.590  1.00  0.00           H  
ATOM    333 1HB  PRO A  20      44.360  12.016  47.943  1.00  0.00           H  
ATOM    334 2HB  PRO A  20      45.167  13.331  48.805  1.00  0.00           H  
ATOM    335 1HG  PRO A  20      46.271  10.910  48.878  1.00  0.00           H  
ATOM    336 2HG  PRO A  20      46.209  11.865  50.363  1.00  0.00           H  
ATOM    337 1HD  PRO A  20      44.360   9.611  49.457  1.00  0.00           H  
ATOM    338 2HD  PRO A  20      45.127   9.870  51.076  1.00  0.00           H  
ATOM    339  N   ILE A  21      41.735  13.872  49.000  1.00  0.00           N  
ATOM    340  CA  ILE A  21      40.501  14.192  48.300  1.00  0.00           C  
ATOM    341  C   ILE A  21      40.800  15.123  47.133  1.00  0.00           C  
ATOM    342  O   ILE A  21      41.728  15.935  47.184  1.00  0.00           O  
ATOM    343  CB  ILE A  21      39.476  14.846  49.244  1.00  0.00           C  
ATOM    344  CG1 ILE A  21      40.035  16.151  49.817  1.00  0.00           C  
ATOM    345  CG2 ILE A  21      39.097  13.889  50.364  1.00  0.00           C  
ATOM    346  CD1 ILE A  21      39.034  16.938  50.632  1.00  0.00           C  
ATOM    347  H   ILE A  21      42.269  14.617  49.422  1.00  0.00           H  
ATOM    348  HA  ILE A  21      40.064  13.265  47.926  1.00  0.00           H  
ATOM    349  HB  ILE A  21      38.579  15.107  48.683  1.00  0.00           H  
ATOM    350 1HG1 ILE A  21      40.894  15.932  50.450  1.00  0.00           H  
ATOM    351 2HG1 ILE A  21      40.383  16.786  49.002  1.00  0.00           H  
ATOM    352 1HG2 ILE A  21      38.373  14.368  51.022  1.00  0.00           H  
ATOM    353 2HG2 ILE A  21      38.660  12.987  49.939  1.00  0.00           H  
ATOM    354 3HG2 ILE A  21      39.988  13.626  50.935  1.00  0.00           H  
ATOM    355 1HD1 ILE A  21      39.504  17.850  51.003  1.00  0.00           H  
ATOM    356 2HD1 ILE A  21      38.180  17.199  50.007  1.00  0.00           H  
ATOM    357 3HD1 ILE A  21      38.697  16.336  51.474  1.00  0.00           H  
ATOM    358  N   ARG A  22      40.008  14.985  46.076  1.00  0.00           N  
ATOM    359  CA  ARG A  22      40.084  15.862  44.915  1.00  0.00           C  
ATOM    360  C   ARG A  22      38.988  16.914  45.008  1.00  0.00           C  
ATOM    361  O   ARG A  22      37.800  16.577  45.066  1.00  0.00           O  
ATOM    362  CB  ARG A  22      39.934  15.075  43.621  1.00  0.00           C  
ATOM    363  CG  ARG A  22      40.187  15.876  42.354  1.00  0.00           C  
ATOM    364  CD  ARG A  22      40.010  15.045  41.135  1.00  0.00           C  
ATOM    365  NE  ARG A  22      40.858  13.863  41.156  1.00  0.00           N  
ATOM    366  CZ  ARG A  22      42.135  13.830  40.730  1.00  0.00           C  
ATOM    367  NH1 ARG A  22      42.697  14.919  40.253  1.00  0.00           N  
ATOM    368  NH2 ARG A  22      42.824  12.704  40.791  1.00  0.00           N  
ATOM    369  H   ARG A  22      39.328  14.238  46.085  1.00  0.00           H  
ATOM    370  HA  ARG A  22      41.062  16.344  44.909  1.00  0.00           H  
ATOM    371 1HB  ARG A  22      40.627  14.235  43.624  1.00  0.00           H  
ATOM    372 2HB  ARG A  22      38.925  14.668  43.558  1.00  0.00           H  
ATOM    373 1HG  ARG A  22      39.488  16.710  42.304  1.00  0.00           H  
ATOM    374 2HG  ARG A  22      41.208  16.258  42.362  1.00  0.00           H  
ATOM    375 1HD  ARG A  22      38.973  14.718  41.065  1.00  0.00           H  
ATOM    376 2HD  ARG A  22      40.266  15.632  40.253  1.00  0.00           H  
ATOM    377  HE  ARG A  22      40.460  13.006  41.517  1.00  0.00           H  
ATOM    378 1HH1 ARG A  22      42.171  15.780  40.206  1.00  0.00           H  
ATOM    379 2HH1 ARG A  22      43.655  14.895  39.934  1.00  0.00           H  
ATOM    380 1HH2 ARG A  22      42.391  11.866  41.157  1.00  0.00           H  
ATOM    381 2HH2 ARG A  22      43.780  12.679  40.471  1.00  0.00           H  
ATOM    382  N   VAL A  23      39.389  18.183  45.029  1.00  0.00           N  
ATOM    383  CA  VAL A  23      38.494  19.291  45.341  1.00  0.00           C  
ATOM    384  C   VAL A  23      38.398  20.195  44.122  1.00  0.00           C  
ATOM    385  O   VAL A  23      39.418  20.546  43.520  1.00  0.00           O  
ATOM    386  CB  VAL A  23      39.008  20.094  46.551  1.00  0.00           C  
ATOM    387  CG1 VAL A  23      38.059  21.238  46.874  1.00  0.00           C  
ATOM    388  CG2 VAL A  23      39.171  19.173  47.751  1.00  0.00           C  
ATOM    389  H   VAL A  23      40.356  18.375  44.817  1.00  0.00           H  
ATOM    390  HA  VAL A  23      37.513  18.884  45.591  1.00  0.00           H  
ATOM    391  HB  VAL A  23      39.971  20.537  46.299  1.00  0.00           H  
ATOM    392 1HG1 VAL A  23      38.438  21.795  47.731  1.00  0.00           H  
ATOM    393 2HG1 VAL A  23      37.985  21.903  46.013  1.00  0.00           H  
ATOM    394 3HG1 VAL A  23      37.073  20.837  47.109  1.00  0.00           H  
ATOM    395 1HG2 VAL A  23      39.535  19.747  48.603  1.00  0.00           H  
ATOM    396 2HG2 VAL A  23      38.208  18.726  48.000  1.00  0.00           H  
ATOM    397 3HG2 VAL A  23      39.886  18.386  47.512  1.00  0.00           H  
ATOM    398  N   ARG A  24      37.172  20.568  43.762  1.00  0.00           N  
ATOM    399  CA  ARG A  24      36.912  21.516  42.688  1.00  0.00           C  
ATOM    400  C   ARG A  24      36.037  22.633  43.236  1.00  0.00           C  
ATOM    401  O   ARG A  24      35.033  22.367  43.906  1.00  0.00           O  
ATOM    402  CB  ARG A  24      36.223  20.844  41.509  1.00  0.00           C  
ATOM    403  CG  ARG A  24      37.100  19.884  40.719  1.00  0.00           C  
ATOM    404  CD  ARG A  24      36.347  19.236  39.615  1.00  0.00           C  
ATOM    405  NE  ARG A  24      37.209  18.410  38.784  1.00  0.00           N  
ATOM    406  CZ  ARG A  24      36.769  17.569  37.825  1.00  0.00           C  
ATOM    407  NH1 ARG A  24      35.481  17.456  37.590  1.00  0.00           N  
ATOM    408  NH2 ARG A  24      37.635  16.860  37.122  1.00  0.00           N  
ATOM    409  H   ARG A  24      36.393  20.167  44.264  1.00  0.00           H  
ATOM    410  HA  ARG A  24      37.866  21.914  42.339  1.00  0.00           H  
ATOM    411 1HB  ARG A  24      35.359  20.284  41.863  1.00  0.00           H  
ATOM    412 2HB  ARG A  24      35.861  21.604  40.817  1.00  0.00           H  
ATOM    413 1HG  ARG A  24      37.940  20.430  40.288  1.00  0.00           H  
ATOM    414 2HG  ARG A  24      37.475  19.104  41.382  1.00  0.00           H  
ATOM    415 1HD  ARG A  24      35.566  18.602  40.031  1.00  0.00           H  
ATOM    416 2HD  ARG A  24      35.897  20.000  38.984  1.00  0.00           H  
ATOM    417  HE  ARG A  24      38.207  18.469  38.936  1.00  0.00           H  
ATOM    418 1HH1 ARG A  24      34.820  18.000  38.128  1.00  0.00           H  
ATOM    419 2HH1 ARG A  24      35.152  16.827  36.872  1.00  0.00           H  
ATOM    420 1HH2 ARG A  24      38.625  16.947  37.303  1.00  0.00           H  
ATOM    421 2HH2 ARG A  24      37.306  16.231  36.405  1.00  0.00           H  
ATOM    422  N   VAL A  25      36.414  23.877  42.954  1.00  0.00           N  
ATOM    423  CA  VAL A  25      35.631  25.051  43.322  1.00  0.00           C  
ATOM    424  C   VAL A  25      35.311  25.822  42.050  1.00  0.00           C  
ATOM    425  O   VAL A  25      36.219  26.184  41.291  1.00  0.00           O  
ATOM    426  CB  VAL A  25      36.376  25.936  44.334  1.00  0.00           C  
ATOM    427  CG1 VAL A  25      35.528  27.142  44.705  1.00  0.00           C  
ATOM    428  CG2 VAL A  25      36.746  25.134  45.574  1.00  0.00           C  
ATOM    429  H   VAL A  25      37.286  24.004  42.459  1.00  0.00           H  
ATOM    430  HA  VAL A  25      34.715  24.716  43.811  1.00  0.00           H  
ATOM    431  HB  VAL A  25      37.283  26.318  43.870  1.00  0.00           H  
ATOM    432 1HG1 VAL A  25      36.070  27.761  45.423  1.00  0.00           H  
ATOM    433 2HG1 VAL A  25      35.315  27.728  43.811  1.00  0.00           H  
ATOM    434 3HG1 VAL A  25      34.592  26.808  45.151  1.00  0.00           H  
ATOM    435 1HG2 VAL A  25      37.272  25.775  46.278  1.00  0.00           H  
ATOM    436 2HG2 VAL A  25      35.840  24.748  46.042  1.00  0.00           H  
ATOM    437 3HG2 VAL A  25      37.389  24.301  45.288  1.00  0.00           H  
ATOM    438  N   THR A  26      34.026  26.077  41.820  1.00  0.00           N  
ATOM    439  CA  THR A  26      33.557  26.775  40.629  1.00  0.00           C  
ATOM    440  C   THR A  26      32.846  28.054  41.043  1.00  0.00           C  
ATOM    441  O   THR A  26      32.004  28.036  41.945  1.00  0.00           O  
ATOM    442  CB  THR A  26      32.614  25.895  39.788  1.00  0.00           C  
ATOM    443  OG1 THR A  26      33.306  24.710  39.373  1.00  0.00           O  
ATOM    444  CG2 THR A  26      32.131  26.652  38.560  1.00  0.00           C  
ATOM    445  H   THR A  26      33.353  25.769  42.508  1.00  0.00           H  
ATOM    446  HA  THR A  26      34.421  27.014  40.007  1.00  0.00           H  
ATOM    447  HB  THR A  26      31.754  25.604  40.390  1.00  0.00           H  
ATOM    448  HG1 THR A  26      33.756  24.877  38.541  1.00  0.00           H  
ATOM    449 1HG2 THR A  26      31.466  26.014  37.978  1.00  0.00           H  
ATOM    450 2HG2 THR A  26      31.595  27.547  38.873  1.00  0.00           H  
ATOM    451 3HG2 THR A  26      32.987  26.936  37.949  1.00  0.00           H  
ATOM    452  N   ALA A  27      33.188  29.158  40.381  1.00  0.00           N  
ATOM    453  CA  ALA A  27      32.507  30.428  40.611  1.00  0.00           C  
ATOM    454  C   ALA A  27      32.688  31.313  39.388  1.00  0.00           C  
ATOM    455  O   ALA A  27      33.810  31.463  38.892  1.00  0.00           O  
ATOM    456  CB  ALA A  27      33.049  31.126  41.861  1.00  0.00           C  
ATOM    457  H   ALA A  27      33.936  29.117  39.702  1.00  0.00           H  
ATOM    458  HA  ALA A  27      31.447  30.228  40.774  1.00  0.00           H  
ATOM    459 1HB  ALA A  27      32.522  32.069  42.007  1.00  0.00           H  
ATOM    460 2HB  ALA A  27      32.894  30.486  42.731  1.00  0.00           H  
ATOM    461 3HB  ALA A  27      34.113  31.319  41.738  1.00  0.00           H  
ATOM    462  N   GLY A  28      31.591  31.895  38.914  1.00  0.00           N  
ATOM    463  CA  GLY A  28      31.646  32.778  37.759  1.00  0.00           C  
ATOM    464  C   GLY A  28      31.932  32.074  36.453  1.00  0.00           C  
ATOM    465  O   GLY A  28      32.254  32.727  35.452  1.00  0.00           O  
ATOM    466  H   GLY A  28      30.702  31.723  39.359  1.00  0.00           H  
ATOM    467 1HA  GLY A  28      30.697  33.305  37.658  1.00  0.00           H  
ATOM    468 2HA  GLY A  28      32.417  33.532  37.914  1.00  0.00           H  
ATOM    469  N   GLY A  29      31.825  30.748  36.435  1.00  0.00           N  
ATOM    470  CA  GLY A  29      32.198  29.965  35.277  1.00  0.00           C  
ATOM    471  C   GLY A  29      33.608  29.418  35.291  1.00  0.00           C  
ATOM    472  O   GLY A  29      33.934  28.570  34.448  1.00  0.00           O  
ATOM    473  H   GLY A  29      31.473  30.276  37.256  1.00  0.00           H  
ATOM    474 1HA  GLY A  29      31.518  29.119  35.176  1.00  0.00           H  
ATOM    475 2HA  GLY A  29      32.090  30.571  34.378  1.00  0.00           H  
ATOM    476  N   GLU A  30      34.453  29.865  36.214  1.00  0.00           N  
ATOM    477  CA  GLU A  30      35.831  29.405  36.318  1.00  0.00           C  
ATOM    478  C   GLU A  30      35.905  28.278  37.337  1.00  0.00           C  
ATOM    479  O   GLU A  30      35.371  28.400  38.445  1.00  0.00           O  
ATOM    480  CB  GLU A  30      36.763  30.551  36.720  1.00  0.00           C  
ATOM    481  CG  GLU A  30      38.231  30.162  36.815  1.00  0.00           C  
ATOM    482  CD  GLU A  30      39.123  31.323  37.155  1.00  0.00           C  
ATOM    483  OE1 GLU A  30      38.634  32.428  37.205  1.00  0.00           O  
ATOM    484  OE2 GLU A  30      40.292  31.108  37.365  1.00  0.00           O  
ATOM    485  H   GLU A  30      34.115  30.556  36.868  1.00  0.00           H  
ATOM    486  HA  GLU A  30      36.149  29.043  35.339  1.00  0.00           H  
ATOM    487 1HB  GLU A  30      36.676  31.360  35.996  1.00  0.00           H  
ATOM    488 2HB  GLU A  30      36.457  30.943  37.689  1.00  0.00           H  
ATOM    489 1HG  GLU A  30      38.345  29.395  37.580  1.00  0.00           H  
ATOM    490 2HG  GLU A  30      38.545  29.736  35.864  1.00  0.00           H  
ATOM    491  N   THR A  31      36.566  27.187  36.961  1.00  0.00           N  
ATOM    492  CA  THR A  31      36.727  26.023  37.822  1.00  0.00           C  
ATOM    493  C   THR A  31      38.208  25.759  38.053  1.00  0.00           C  
ATOM    494  O   THR A  31      39.004  25.777  37.108  1.00  0.00           O  
ATOM    495  CB  THR A  31      36.058  24.775  37.217  1.00  0.00           C  
ATOM    496  OG1 THR A  31      34.660  25.026  37.024  1.00  0.00           O  
ATOM    497  CG2 THR A  31      36.232  23.577  38.137  1.00  0.00           C  
ATOM    498  H   THR A  31      36.972  27.176  36.037  1.00  0.00           H  
ATOM    499  HA  THR A  31      36.237  26.226  38.775  1.00  0.00           H  
ATOM    500  HB  THR A  31      36.510  24.553  36.250  1.00  0.00           H  
ATOM    501  HG1 THR A  31      34.496  25.228  36.100  1.00  0.00           H  
ATOM    502 1HG2 THR A  31      35.753  22.705  37.693  1.00  0.00           H  
ATOM    503 2HG2 THR A  31      37.295  23.377  38.276  1.00  0.00           H  
ATOM    504 3HG2 THR A  31      35.774  23.790  39.102  1.00  0.00           H  
ATOM    505  N   ARG A  32      38.571  25.520  39.311  1.00  0.00           N  
ATOM    506  CA  ARG A  32      39.939  25.207  39.698  1.00  0.00           C  
ATOM    507  C   ARG A  32      39.940  23.932  40.528  1.00  0.00           C  
ATOM    508  O   ARG A  32      39.074  23.739  41.387  1.00  0.00           O  
ATOM    509  CB  ARG A  32      40.558  26.346  40.495  1.00  0.00           C  
ATOM    510  CG  ARG A  32      40.659  27.667  39.749  1.00  0.00           C  
ATOM    511  CD  ARG A  32      41.231  28.739  40.604  1.00  0.00           C  
ATOM    512  NE  ARG A  32      41.225  30.029  39.935  1.00  0.00           N  
ATOM    513  CZ  ARG A  32      41.642  31.182  40.493  1.00  0.00           C  
ATOM    514  NH1 ARG A  32      42.094  31.190  41.727  1.00  0.00           N  
ATOM    515  NH2 ARG A  32      41.595  32.306  39.799  1.00  0.00           N  
ATOM    516  H   ARG A  32      37.855  25.558  40.021  1.00  0.00           H  
ATOM    517  HA  ARG A  32      40.531  25.065  38.794  1.00  0.00           H  
ATOM    518 1HB  ARG A  32      39.971  26.520  41.396  1.00  0.00           H  
ATOM    519 2HB  ARG A  32      41.564  26.067  40.808  1.00  0.00           H  
ATOM    520 1HG  ARG A  32      41.303  27.545  38.877  1.00  0.00           H  
ATOM    521 2HG  ARG A  32      39.666  27.980  39.426  1.00  0.00           H  
ATOM    522 1HD  ARG A  32      40.644  28.826  41.519  1.00  0.00           H  
ATOM    523 2HD  ARG A  32      42.261  28.491  40.859  1.00  0.00           H  
ATOM    524  HE  ARG A  32      40.883  30.063  38.984  1.00  0.00           H  
ATOM    525 1HH1 ARG A  32      42.128  30.331  42.257  1.00  0.00           H  
ATOM    526 2HH1 ARG A  32      42.406  32.055  42.145  1.00  0.00           H  
ATOM    527 1HH2 ARG A  32      41.248  32.300  38.849  1.00  0.00           H  
ATOM    528 2HH2 ARG A  32      41.909  33.171  40.216  1.00  0.00           H  
ATOM    529  N   GLU A  33      40.916  23.066  40.270  1.00  0.00           N  
ATOM    530  CA  GLU A  33      40.980  21.752  40.891  1.00  0.00           C  
ATOM    531  C   GLU A  33      42.217  21.652  41.773  1.00  0.00           C  
ATOM    532  O   GLU A  33      43.307  22.082  41.382  1.00  0.00           O  
ATOM    533  CB  GLU A  33      41.000  20.650  39.828  1.00  0.00           C  
ATOM    534  CG  GLU A  33      41.003  19.236  40.389  1.00  0.00           C  
ATOM    535  CD  GLU A  33      40.950  18.183  39.317  1.00  0.00           C  
ATOM    536  OE1 GLU A  33      41.907  17.459  39.173  1.00  0.00           O  
ATOM    537  OE2 GLU A  33      39.952  18.101  38.641  1.00  0.00           O  
ATOM    538  H   GLU A  33      41.636  23.337  39.615  1.00  0.00           H  
ATOM    539  HA  GLU A  33      40.088  21.612  41.502  1.00  0.00           H  
ATOM    540 1HB  GLU A  33      40.129  20.753  39.182  1.00  0.00           H  
ATOM    541 2HB  GLU A  33      41.886  20.765  39.202  1.00  0.00           H  
ATOM    542 1HG  GLU A  33      41.909  19.092  40.978  1.00  0.00           H  
ATOM    543 2HG  GLU A  33      40.148  19.117  41.051  1.00  0.00           H  
ATOM    544  N   TYR A  34      42.038  21.084  42.964  1.00  0.00           N  
ATOM    545  CA  TYR A  34      43.117  20.938  43.928  1.00  0.00           C  
ATOM    546  C   TYR A  34      43.077  19.538  44.526  1.00  0.00           C  
ATOM    547  O   TYR A  34      42.065  18.836  44.455  1.00  0.00           O  
ATOM    548  CB  TYR A  34      43.019  21.998  45.027  1.00  0.00           C  
ATOM    549  CG  TYR A  34      42.971  23.418  44.502  1.00  0.00           C  
ATOM    550  CD1 TYR A  34      41.759  23.980  44.133  1.00  0.00           C  
ATOM    551  CD2 TYR A  34      44.140  24.155  44.391  1.00  0.00           C  
ATOM    552  CE1 TYR A  34      41.715  25.276  43.655  1.00  0.00           C  
ATOM    553  CE2 TYR A  34      44.098  25.450  43.913  1.00  0.00           C  
ATOM    554  CZ  TYR A  34      42.891  26.009  43.546  1.00  0.00           C  
ATOM    555  OH  TYR A  34      42.849  27.300  43.069  1.00  0.00           O  
ATOM    556  H   TYR A  34      41.117  20.745  43.202  1.00  0.00           H  
ATOM    557  HA  TYR A  34      44.066  21.092  43.413  1.00  0.00           H  
ATOM    558 1HB  TYR A  34      42.120  21.825  45.620  1.00  0.00           H  
ATOM    559 2HB  TYR A  34      43.874  21.911  45.694  1.00  0.00           H  
ATOM    560  HD1 TYR A  34      40.839  23.401  44.221  1.00  0.00           H  
ATOM    561  HD2 TYR A  34      45.094  23.711  44.681  1.00  0.00           H  
ATOM    562  HE1 TYR A  34      40.763  25.718  43.365  1.00  0.00           H  
ATOM    563  HE2 TYR A  34      45.016  26.028  43.824  1.00  0.00           H  
ATOM    564  HH  TYR A  34      43.724  27.691  43.129  1.00  0.00           H  
ATOM    565  N   THR A  35      44.202  19.139  45.112  1.00  0.00           N  
ATOM    566  CA  THR A  35      44.289  17.945  45.941  1.00  0.00           C  
ATOM    567  C   THR A  35      44.578  18.364  47.376  1.00  0.00           C  
ATOM    568  O   THR A  35      45.474  19.181  47.616  1.00  0.00           O  
ATOM    569  CB  THR A  35      45.378  16.979  45.438  1.00  0.00           C  
ATOM    570  OG1 THR A  35      45.070  16.562  44.101  1.00  0.00           O  
ATOM    571  CG2 THR A  35      45.464  15.756  46.339  1.00  0.00           C  
ATOM    572  H   THR A  35      45.029  19.699  44.970  1.00  0.00           H  
ATOM    573  HA  THR A  35      43.337  17.415  45.888  1.00  0.00           H  
ATOM    574  HB  THR A  35      46.341  17.488  45.432  1.00  0.00           H  
ATOM    575  HG1 THR A  35      44.347  15.931  44.122  1.00  0.00           H  
ATOM    576 1HG2 THR A  35      46.239  15.085  45.968  1.00  0.00           H  
ATOM    577 2HG2 THR A  35      45.709  16.069  47.354  1.00  0.00           H  
ATOM    578 3HG2 THR A  35      44.506  15.238  46.341  1.00  0.00           H  
ATOM    579  N   VAL A  36      43.824  17.812  48.319  1.00  0.00           N  
ATOM    580  CA  VAL A  36      43.966  18.128  49.736  1.00  0.00           C  
ATOM    581  C   VAL A  36      44.269  16.837  50.484  1.00  0.00           C  
ATOM    582  O   VAL A  36      43.537  15.847  50.355  1.00  0.00           O  
ATOM    583  CB  VAL A  36      42.683  18.772  50.293  1.00  0.00           C  
ATOM    584  CG1 VAL A  36      42.860  19.126  51.762  1.00  0.00           C  
ATOM    585  CG2 VAL A  36      42.328  20.007  49.479  1.00  0.00           C  
ATOM    586  H   VAL A  36      43.121  17.144  48.032  1.00  0.00           H  
ATOM    587  HA  VAL A  36      44.786  18.839  49.850  1.00  0.00           H  
ATOM    588  HB  VAL A  36      41.869  18.050  50.233  1.00  0.00           H  
ATOM    589 1HG1 VAL A  36      41.943  19.581  52.140  1.00  0.00           H  
ATOM    590 2HG1 VAL A  36      43.077  18.223  52.331  1.00  0.00           H  
ATOM    591 3HG1 VAL A  36      43.684  19.831  51.870  1.00  0.00           H  
ATOM    592 1HG2 VAL A  36      41.420  20.457  49.879  1.00  0.00           H  
ATOM    593 2HG2 VAL A  36      43.145  20.727  49.536  1.00  0.00           H  
ATOM    594 3HG2 VAL A  36      42.166  19.724  48.440  1.00  0.00           H  
ATOM    595  N   ASN A  37      45.346  16.850  51.264  1.00  0.00           N  
ATOM    596  CA  ASN A  37      45.758  15.669  52.001  1.00  0.00           C  
ATOM    597  C   ASN A  37      45.035  15.604  53.345  1.00  0.00           C  
ATOM    598  O   ASN A  37      44.586  16.628  53.869  1.00  0.00           O  
ATOM    599  CB  ASN A  37      47.263  15.654  52.191  1.00  0.00           C  
ATOM    600  CG  ASN A  37      48.006  15.437  50.901  1.00  0.00           C  
ATOM    601  OD1 ASN A  37      47.642  14.570  50.099  1.00  0.00           O  
ATOM    602  ND2 ASN A  37      49.041  16.210  50.687  1.00  0.00           N  
ATOM    603  H   ASN A  37      45.889  17.697  51.350  1.00  0.00           H  
ATOM    604  HA  ASN A  37      45.502  14.787  51.412  1.00  0.00           H  
ATOM    605 1HB  ASN A  37      47.584  16.600  52.628  1.00  0.00           H  
ATOM    606 2HB  ASN A  37      47.534  14.861  52.889  1.00  0.00           H  
ATOM    607 1HD2 ASN A  37      49.573  16.111  49.846  1.00  0.00           H  
ATOM    608 2HD2 ASN A  37      49.299  16.898  51.364  1.00  0.00           H  
ATOM    609  N   PRO A  38      44.892  14.406  53.916  1.00  0.00           N  
ATOM    610  CA  PRO A  38      44.238  14.291  55.224  1.00  0.00           C  
ATOM    611  C   PRO A  38      44.869  15.222  56.249  1.00  0.00           C  
ATOM    612  O   PRO A  38      46.093  15.292  56.385  1.00  0.00           O  
ATOM    613  CB  PRO A  38      44.459  12.820  55.592  1.00  0.00           C  
ATOM    614  CG  PRO A  38      44.536  12.121  54.278  1.00  0.00           C  
ATOM    615  CD  PRO A  38      45.300  13.070  53.394  1.00  0.00           C  
ATOM    616  HA  PRO A  38      43.187  14.560  55.112  1.00  0.00           H  
ATOM    617 1HB  PRO A  38      45.381  12.716  56.186  1.00  0.00           H  
ATOM    618 2HB  PRO A  38      43.631  12.460  56.220  1.00  0.00           H  
ATOM    619 1HG  PRO A  38      45.039  11.150  54.393  1.00  0.00           H  
ATOM    620 2HG  PRO A  38      43.524  11.912  53.901  1.00  0.00           H  
ATOM    621 1HD  PRO A  38      46.380  12.897  53.516  1.00  0.00           H  
ATOM    622 2HD  PRO A  38      44.999  12.918  52.346  1.00  0.00           H  
ATOM    623  N   GLY A  39      44.015  15.944  56.974  1.00  0.00           N  
ATOM    624  CA  GLY A  39      44.479  16.872  57.982  1.00  0.00           C  
ATOM    625  C   GLY A  39      44.813  18.256  57.478  1.00  0.00           C  
ATOM    626  O   GLY A  39      45.083  19.143  58.294  1.00  0.00           O  
ATOM    627  H   GLY A  39      43.022  15.841  56.818  1.00  0.00           H  
ATOM    628 1HA  GLY A  39      43.718  16.979  58.756  1.00  0.00           H  
ATOM    629 2HA  GLY A  39      45.371  16.472  58.462  1.00  0.00           H  
ATOM    630  N   THR A  40      44.804  18.470  56.165  1.00  0.00           N  
ATOM    631  CA  THR A  40      45.102  19.767  55.578  1.00  0.00           C  
ATOM    632  C   THR A  40      43.820  20.411  55.066  1.00  0.00           C  
ATOM    633  O   THR A  40      42.747  19.800  55.067  1.00  0.00           O  
ATOM    634  CB  THR A  40      46.124  19.643  54.433  1.00  0.00           C  
ATOM    635  OG1 THR A  40      45.529  18.947  53.330  1.00  0.00           O  
ATOM    636  CG2 THR A  40      47.359  18.886  54.898  1.00  0.00           C  
ATOM    637  H   THR A  40      44.581  17.696  55.559  1.00  0.00           H  
ATOM    638  HA  THR A  40      45.546  20.400  56.347  1.00  0.00           H  
ATOM    639  HB  THR A  40      46.419  20.638  54.099  1.00  0.00           H  
ATOM    640  HG1 THR A  40      44.930  18.274  53.664  1.00  0.00           H  
ATOM    641 1HG2 THR A  40      48.069  18.809  54.076  1.00  0.00           H  
ATOM    642 2HG2 THR A  40      47.821  19.420  55.729  1.00  0.00           H  
ATOM    643 3HG2 THR A  40      47.072  17.887  55.224  1.00  0.00           H  
ATOM    644  N   GLU A  41      43.944  21.661  54.633  1.00  0.00           N  
ATOM    645  CA  GLU A  41      42.813  22.445  54.156  1.00  0.00           C  
ATOM    646  C   GLU A  41      43.175  23.108  52.838  1.00  0.00           C  
ATOM    647  O   GLU A  41      44.333  23.481  52.620  1.00  0.00           O  
ATOM    648  CB  GLU A  41      42.408  23.502  55.187  1.00  0.00           C  
ATOM    649  CG  GLU A  41      41.935  22.933  56.517  1.00  0.00           C  
ATOM    650  CD  GLU A  41      41.489  23.996  57.482  1.00  0.00           C  
ATOM    651  OE1 GLU A  41      41.709  25.152  57.207  1.00  0.00           O  
ATOM    652  OE2 GLU A  41      40.927  23.653  58.496  1.00  0.00           O  
ATOM    653  H   GLU A  41      44.864  22.077  54.636  1.00  0.00           H  
ATOM    654  HA  GLU A  41      41.964  21.776  54.013  1.00  0.00           H  
ATOM    655 1HB  GLU A  41      43.254  24.159  55.386  1.00  0.00           H  
ATOM    656 2HB  GLU A  41      41.604  24.116  54.781  1.00  0.00           H  
ATOM    657 1HG  GLU A  41      41.103  22.253  56.335  1.00  0.00           H  
ATOM    658 2HG  GLU A  41      42.746  22.360  56.965  1.00  0.00           H  
ATOM    659  N   LEU A  42      42.187  23.254  51.961  1.00  0.00           N  
ATOM    660  CA  LEU A  42      42.290  24.140  50.812  1.00  0.00           C  
ATOM    661  C   LEU A  42      41.727  25.509  51.168  1.00  0.00           C  
ATOM    662  O   LEU A  42      40.727  25.612  51.884  1.00  0.00           O  
ATOM    663  CB  LEU A  42      41.536  23.556  49.611  1.00  0.00           C  
ATOM    664  CG  LEU A  42      41.427  24.471  48.385  1.00  0.00           C  
ATOM    665  CD1 LEU A  42      42.799  24.630  47.745  1.00  0.00           C  
ATOM    666  CD2 LEU A  42      40.428  23.883  47.399  1.00  0.00           C  
ATOM    667  H   LEU A  42      41.337  22.727  52.101  1.00  0.00           H  
ATOM    668  HA  LEU A  42      43.342  24.236  50.541  1.00  0.00           H  
ATOM    669 1HB  LEU A  42      42.038  22.641  49.297  1.00  0.00           H  
ATOM    670 2HB  LEU A  42      40.524  23.301  49.925  1.00  0.00           H  
ATOM    671  HG  LEU A  42      41.088  25.459  48.698  1.00  0.00           H  
ATOM    672 1HD1 LEU A  42      42.721  25.281  46.874  1.00  0.00           H  
ATOM    673 2HD1 LEU A  42      43.488  25.071  48.465  1.00  0.00           H  
ATOM    674 3HD1 LEU A  42      43.171  23.655  47.436  1.00  0.00           H  
ATOM    675 1HD2 LEU A  42      40.350  24.534  46.528  1.00  0.00           H  
ATOM    676 2HD2 LEU A  42      40.767  22.895  47.084  1.00  0.00           H  
ATOM    677 3HD2 LEU A  42      39.452  23.797  47.877  1.00  0.00           H  
ATOM    678  N   GLU A  43      42.379  26.560  50.675  1.00  0.00           N  
ATOM    679  CA  GLU A  43      41.827  27.909  50.708  1.00  0.00           C  
ATOM    680  C   GLU A  43      42.013  28.554  49.344  1.00  0.00           C  
ATOM    681  O   GLU A  43      43.131  28.593  48.820  1.00  0.00           O  
ATOM    682  CB  GLU A  43      42.499  28.754  51.792  1.00  0.00           C  
ATOM    683  CG  GLU A  43      41.960  30.172  51.911  1.00  0.00           C  
ATOM    684  CD  GLU A  43      42.568  30.936  53.054  1.00  0.00           C  
ATOM    685  OE1 GLU A  43      43.752  31.176  53.019  1.00  0.00           O  
ATOM    686  OE2 GLU A  43      41.850  31.278  53.963  1.00  0.00           O  
ATOM    687  H   GLU A  43      43.289  26.411  50.264  1.00  0.00           H  
ATOM    688  HA  GLU A  43      40.764  27.842  50.948  1.00  0.00           H  
ATOM    689 1HB  GLU A  43      42.379  28.267  52.759  1.00  0.00           H  
ATOM    690 2HB  GLU A  43      43.569  28.818  51.591  1.00  0.00           H  
ATOM    691 1HG  GLU A  43      42.163  30.705  50.984  1.00  0.00           H  
ATOM    692 2HG  GLU A  43      40.880  30.129  52.044  1.00  0.00           H  
ATOM    693  N   VAL A  44      40.917  29.055  48.772  1.00  0.00           N  
ATOM    694  CA  VAL A  44      40.936  29.770  47.503  1.00  0.00           C  
ATOM    695  C   VAL A  44      40.168  31.074  47.674  1.00  0.00           C  
ATOM    696  O   VAL A  44      39.350  31.217  48.588  1.00  0.00           O  
ATOM    697  CB  VAL A  44      40.302  28.924  46.383  1.00  0.00           C  
ATOM    698  CG1 VAL A  44      41.065  27.621  46.201  1.00  0.00           C  
ATOM    699  CG2 VAL A  44      38.840  28.652  46.705  1.00  0.00           C  
ATOM    700  H   VAL A  44      40.038  28.929  49.252  1.00  0.00           H  
ATOM    701  HA  VAL A  44      41.974  29.972  47.235  1.00  0.00           H  
ATOM    702  HB  VAL A  44      40.372  29.472  45.443  1.00  0.00           H  
ATOM    703 1HG1 VAL A  44      40.603  27.036  45.405  1.00  0.00           H  
ATOM    704 2HG1 VAL A  44      42.100  27.840  45.936  1.00  0.00           H  
ATOM    705 3HG1 VAL A  44      41.040  27.052  47.130  1.00  0.00           H  
ATOM    706 1HG2 VAL A  44      38.397  28.055  45.909  1.00  0.00           H  
ATOM    707 2HG2 VAL A  44      38.770  28.110  47.648  1.00  0.00           H  
ATOM    708 3HG2 VAL A  44      38.304  29.598  46.790  1.00  0.00           H  
ATOM    709  N   GLU A  45      40.434  32.029  46.786  1.00  0.00           N  
ATOM    710  CA  GLU A  45      39.701  33.283  46.727  1.00  0.00           C  
ATOM    711  C   GLU A  45      38.808  33.305  45.494  1.00  0.00           C  
ATOM    712  O   GLU A  45      39.164  32.755  44.446  1.00  0.00           O  
ATOM    713  CB  GLU A  45      40.663  34.473  46.704  1.00  0.00           C  
ATOM    714  CG  GLU A  45      41.490  34.638  47.970  1.00  0.00           C  
ATOM    715  CD  GLU A  45      42.404  35.831  47.920  1.00  0.00           C  
ATOM    716  OE1 GLU A  45      42.444  36.484  46.906  1.00  0.00           O  
ATOM    717  OE2 GLU A  45      43.064  36.089  48.899  1.00  0.00           O  
ATOM    718  H   GLU A  45      41.182  31.864  46.127  1.00  0.00           H  
ATOM    719  HA  GLU A  45      39.085  33.367  47.624  1.00  0.00           H  
ATOM    720 1HB  GLU A  45      41.351  34.369  45.866  1.00  0.00           H  
ATOM    721 2HB  GLU A  45      40.099  35.394  46.551  1.00  0.00           H  
ATOM    722 1HG  GLU A  45      40.818  34.745  48.820  1.00  0.00           H  
ATOM    723 2HG  GLU A  45      42.084  33.738  48.123  1.00  0.00           H  
ATOM    724  N   LEU A  46      37.646  33.940  45.622  1.00  0.00           N  
ATOM    725  CA  LEU A  46      36.704  34.087  44.522  1.00  0.00           C  
ATOM    726  C   LEU A  46      36.803  35.472  43.896  1.00  0.00           C  
ATOM    727  O   LEU A  46      37.307  36.424  44.500  1.00  0.00           O  
ATOM    728  CB  LEU A  46      35.273  33.840  45.013  1.00  0.00           C  
ATOM    729  CG  LEU A  46      35.044  32.522  45.763  1.00  0.00           C  
ATOM    730  CD1 LEU A  46      33.587  32.427  46.193  1.00  0.00           C  
ATOM    731  CD2 LEU A  46      35.427  31.354  44.866  1.00  0.00           C  
ATOM    732  H   LEU A  46      37.417  34.335  46.522  1.00  0.00           H  
ATOM    733  HA  LEU A  46      36.941  33.342  43.761  1.00  0.00           H  
ATOM    734 1HB  LEU A  46      34.989  34.653  45.679  1.00  0.00           H  
ATOM    735 2HB  LEU A  46      34.603  33.853  44.153  1.00  0.00           H  
ATOM    736  HG  LEU A  46      35.659  32.504  46.663  1.00  0.00           H  
ATOM    737 1HD1 LEU A  46      33.425  31.490  46.726  1.00  0.00           H  
ATOM    738 2HD1 LEU A  46      33.346  33.263  46.849  1.00  0.00           H  
ATOM    739 3HD1 LEU A  46      32.945  32.459  45.313  1.00  0.00           H  
ATOM    740 1HD2 LEU A  46      35.266  30.417  45.399  1.00  0.00           H  
ATOM    741 2HD2 LEU A  46      34.812  31.370  43.966  1.00  0.00           H  
ATOM    742 3HD2 LEU A  46      36.478  31.438  44.588  1.00  0.00           H  
ATOM    743  N   SER A  47      36.309  35.571  42.665  1.00  0.00           N  
ATOM    744  CA  SER A  47      36.221  36.852  41.989  1.00  0.00           C  
ATOM    745  C   SER A  47      35.380  37.830  42.814  1.00  0.00           C  
ATOM    746  O   SER A  47      34.514  37.414  43.588  1.00  0.00           O  
ATOM    747  CB  SER A  47      35.619  36.675  40.608  1.00  0.00           C  
ATOM    748  OG  SER A  47      36.460  35.912  39.788  1.00  0.00           O  
ATOM    749  H   SER A  47      35.986  34.740  42.189  1.00  0.00           H  
ATOM    750  HA  SER A  47      37.229  37.253  41.875  1.00  0.00           H  
ATOM    751 1HB  SER A  47      34.649  36.186  40.695  1.00  0.00           H  
ATOM    752 2HB  SER A  47      35.454  37.652  40.156  1.00  0.00           H  
ATOM    753  HG  SER A  47      35.882  35.363  39.253  1.00  0.00           H  
ATOM    754  N   PRO A  48      35.627  39.136  42.677  1.00  0.00           N  
ATOM    755  CA  PRO A  48      34.846  40.110  43.457  1.00  0.00           C  
ATOM    756  C   PRO A  48      33.355  40.060  43.176  1.00  0.00           C  
ATOM    757  O   PRO A  48      32.560  40.495  44.021  1.00  0.00           O  
ATOM    758  CB  PRO A  48      35.455  41.459  43.043  1.00  0.00           C  
ATOM    759  CG  PRO A  48      36.143  41.191  41.744  1.00  0.00           C  
ATOM    760  CD  PRO A  48      36.664  39.793  41.857  1.00  0.00           C  
ATOM    761  HA  PRO A  48      34.984  39.894  44.518  1.00  0.00           H  
ATOM    762 1HB  PRO A  48      34.663  42.216  42.951  1.00  0.00           H  
ATOM    763 2HB  PRO A  48      36.149  41.813  43.821  1.00  0.00           H  
ATOM    764 1HG  PRO A  48      35.436  41.306  40.909  1.00  0.00           H  
ATOM    765 2HG  PRO A  48      36.947  41.923  41.580  1.00  0.00           H  
ATOM    766 1HD  PRO A  48      36.744  39.346  40.855  1.00  0.00           H  
ATOM    767 2HD  PRO A  48      37.646  39.807  42.356  1.00  0.00           H  
ATOM    768  N   GLU A  49      32.946  39.538  42.021  1.00  0.00           N  
ATOM    769  CA  GLU A  49      31.531  39.373  41.717  1.00  0.00           C  
ATOM    770  C   GLU A  49      30.954  38.069  42.251  1.00  0.00           C  
ATOM    771  O   GLU A  49      29.744  37.852  42.125  1.00  0.00           O  
ATOM    772  CB  GLU A  49      31.315  39.444  40.203  1.00  0.00           C  
ATOM    773  CG  GLU A  49      31.644  40.793  39.583  1.00  0.00           C  
ATOM    774  CD  GLU A  49      31.433  40.822  38.095  1.00  0.00           C  
ATOM    775  OE1 GLU A  49      31.043  39.816  37.551  1.00  0.00           O  
ATOM    776  OE2 GLU A  49      31.661  41.849  37.500  1.00  0.00           O  
ATOM    777  H   GLU A  49      33.634  39.252  41.341  1.00  0.00           H  
ATOM    778  HA  GLU A  49      30.979  40.192  42.181  1.00  0.00           H  
ATOM    779 1HB  GLU A  49      31.932  38.690  39.712  1.00  0.00           H  
ATOM    780 2HB  GLU A  49      30.274  39.215  39.973  1.00  0.00           H  
ATOM    781 1HG  GLU A  49      31.016  41.556  40.042  1.00  0.00           H  
ATOM    782 2HG  GLU A  49      32.683  41.039  39.801  1.00  0.00           H  
ATOM    783  N   GLN A  50      31.778  37.196  42.842  1.00  0.00           N  
ATOM    784  CA  GLN A  50      31.276  35.917  43.327  1.00  0.00           C  
ATOM    785  C   GLN A  50      31.465  35.735  44.831  1.00  0.00           C  
ATOM    786  O   GLN A  50      31.535  34.594  45.302  1.00  0.00           O  
ATOM    787  CB  GLN A  50      31.965  34.770  42.582  1.00  0.00           C  
ATOM    788  CG  GLN A  50      31.754  34.790  41.077  1.00  0.00           C  
ATOM    789  CD  GLN A  50      30.333  34.429  40.687  1.00  0.00           C  
ATOM    790  OE1 GLN A  50      29.828  33.361  41.045  1.00  0.00           O  
ATOM    791  NE2 GLN A  50      29.679  35.319  39.950  1.00  0.00           N  
ATOM    792  H   GLN A  50      32.756  37.419  42.960  1.00  0.00           H  
ATOM    793  HA  GLN A  50      30.208  35.862  43.119  1.00  0.00           H  
ATOM    794 1HB  GLN A  50      33.037  34.804  42.772  1.00  0.00           H  
ATOM    795 2HB  GLN A  50      31.596  33.817  42.960  1.00  0.00           H  
ATOM    796 1HG  GLN A  50      31.967  35.791  40.704  1.00  0.00           H  
ATOM    797 2HG  GLN A  50      32.428  34.068  40.617  1.00  0.00           H  
ATOM    798 1HE2 GLN A  50      28.738  35.136  39.662  1.00  0.00           H  
ATOM    799 2HE2 GLN A  50      30.126  36.173  39.682  1.00  0.00           H  
ATOM    800  N   GLN A  51      31.548  36.825  45.601  1.00  0.00           N  
ATOM    801  CA  GLN A  51      31.988  36.703  46.987  1.00  0.00           C  
ATOM    802  C   GLN A  51      31.131  35.714  47.766  1.00  0.00           C  
ATOM    803  O   GLN A  51      31.648  34.996  48.628  1.00  0.00           O  
ATOM    804  CB  GLN A  51      31.959  38.069  47.677  1.00  0.00           C  
ATOM    805  CG  GLN A  51      33.029  39.034  47.194  1.00  0.00           C  
ATOM    806  CD  GLN A  51      32.855  40.426  47.769  1.00  0.00           C  
ATOM    807  OE1 GLN A  51      32.829  40.611  48.989  1.00  0.00           O  
ATOM    808  NE2 GLN A  51      32.734  41.416  46.892  1.00  0.00           N  
ATOM    809  H   GLN A  51      31.310  37.737  45.237  1.00  0.00           H  
ATOM    810  HA  GLN A  51      33.018  36.346  46.994  1.00  0.00           H  
ATOM    811 1HB  GLN A  51      30.987  38.536  47.518  1.00  0.00           H  
ATOM    812 2HB  GLN A  51      32.085  37.938  48.752  1.00  0.00           H  
ATOM    813 1HG  GLN A  51      34.005  38.658  47.499  1.00  0.00           H  
ATOM    814 2HG  GLN A  51      32.977  39.103  46.109  1.00  0.00           H  
ATOM    815 1HE2 GLN A  51      32.616  42.357  47.212  1.00  0.00           H  
ATOM    816 2HE2 GLN A  51      32.760  41.222  45.912  1.00  0.00           H  
ATOM    817  N   ASN A  52      29.830  35.665  47.487  1.00  0.00           N  
ATOM    818  CA  ASN A  52      28.923  34.736  48.147  1.00  0.00           C  
ATOM    819  C   ASN A  52      28.205  33.815  47.171  1.00  0.00           C  
ATOM    820  O   ASN A  52      27.010  33.560  47.346  1.00  0.00           O  
ATOM    821  CB  ASN A  52      27.914  35.500  48.985  1.00  0.00           C  
ATOM    822  CG  ASN A  52      28.519  36.076  50.235  1.00  0.00           C  
ATOM    823  OD1 ASN A  52      28.724  35.366  51.226  1.00  0.00           O  
ATOM    824  ND2 ASN A  52      28.810  37.352  50.208  1.00  0.00           N  
ATOM    825  H   ASN A  52      29.464  36.299  46.791  1.00  0.00           H  
ATOM    826  HA  ASN A  52      29.503  34.110  48.827  1.00  0.00           H  
ATOM    827 1HB  ASN A  52      27.489  36.311  48.393  1.00  0.00           H  
ATOM    828 2HB  ASN A  52      27.096  34.835  49.265  1.00  0.00           H  
ATOM    829 1HD2 ASN A  52      29.215  37.790  51.011  1.00  0.00           H  
ATOM    830 2HD2 ASN A  52      28.628  37.889  49.384  1.00  0.00           H  
ATOM    831  N   GLN A  53      28.903  33.309  46.153  1.00  0.00           N  
ATOM    832  CA  GLN A  53      28.360  32.298  45.239  1.00  0.00           C  
ATOM    833  C   GLN A  53      29.513  31.372  44.853  1.00  0.00           C  
ATOM    834  O   GLN A  53      30.582  31.831  44.441  1.00  0.00           O  
ATOM    835  CB  GLN A  53      27.734  32.937  43.996  1.00  0.00           C  
ATOM    836  CG  GLN A  53      27.186  31.938  42.991  1.00  0.00           C  
ATOM    837  CD  GLN A  53      26.299  32.592  41.949  1.00  0.00           C  
ATOM    838  OE1 GLN A  53      25.083  32.704  42.130  1.00  0.00           O  
ATOM    839  NE2 GLN A  53      26.903  33.028  40.849  1.00  0.00           N  
ATOM    840  H   GLN A  53      29.846  33.642  46.011  1.00  0.00           H  
ATOM    841  HA  GLN A  53      27.571  31.752  45.756  1.00  0.00           H  
ATOM    842 1HB  GLN A  53      26.917  33.593  44.297  1.00  0.00           H  
ATOM    843 2HB  GLN A  53      28.477  33.551  43.489  1.00  0.00           H  
ATOM    844 1HG  GLN A  53      28.021  31.459  42.478  1.00  0.00           H  
ATOM    845 2HG  GLN A  53      26.596  31.190  43.522  1.00  0.00           H  
ATOM    846 1HE2 GLN A  53      26.369  33.469  40.126  1.00  0.00           H  
ATOM    847 2HE2 GLN A  53      27.891  32.917  40.743  1.00  0.00           H  
ATOM    848  N   ALA A  54      29.288  30.067  44.988  1.00  0.00           N  
ATOM    849  CA  ALA A  54      30.280  29.079  44.597  1.00  0.00           C  
ATOM    850  C   ALA A  54      29.643  27.698  44.578  1.00  0.00           C  
ATOM    851  O   ALA A  54      28.659  27.435  45.276  1.00  0.00           O  
ATOM    852  CB  ALA A  54      31.490  29.095  45.538  1.00  0.00           C  
ATOM    853  H   ALA A  54      28.406  29.754  45.370  1.00  0.00           H  
ATOM    854  HA  ALA A  54      30.644  29.330  43.600  1.00  0.00           H  
ATOM    855 1HB  ALA A  54      32.211  28.344  45.216  1.00  0.00           H  
ATOM    856 2HB  ALA A  54      31.956  30.079  45.516  1.00  0.00           H  
ATOM    857 3HB  ALA A  54      31.163  28.871  46.552  1.00  0.00           H  
ATOM    858  N   ILE A  55      30.222  26.815  43.770  1.00  0.00           N  
ATOM    859  CA  ILE A  55      29.969  25.385  43.851  1.00  0.00           C  
ATOM    860  C   ILE A  55      31.249  24.675  44.262  1.00  0.00           C  
ATOM    861  O   ILE A  55      32.296  24.871  43.637  1.00  0.00           O  
ATOM    862  CB  ILE A  55      29.462  24.824  42.510  1.00  0.00           C  
ATOM    863  CG1 ILE A  55      28.154  25.509  42.105  1.00  0.00           C  
ATOM    864  CG2 ILE A  55      29.272  23.318  42.601  1.00  0.00           C  
ATOM    865  CD1 ILE A  55      27.756  25.264  40.667  1.00  0.00           C  
ATOM    866  H   ILE A  55      30.864  27.163  43.072  1.00  0.00           H  
ATOM    867  HA  ILE A  55      29.190  25.212  44.597  1.00  0.00           H  
ATOM    868  HB  ILE A  55      30.187  25.042  41.727  1.00  0.00           H  
ATOM    869 1HG1 ILE A  55      27.346  25.158  42.747  1.00  0.00           H  
ATOM    870 2HG1 ILE A  55      28.245  26.585  42.255  1.00  0.00           H  
ATOM    871 1HG2 ILE A  55      28.913  22.938  41.645  1.00  0.00           H  
ATOM    872 2HG2 ILE A  55      30.223  22.845  42.845  1.00  0.00           H  
ATOM    873 3HG2 ILE A  55      28.543  23.089  43.379  1.00  0.00           H  
ATOM    874 1HD1 ILE A  55      26.820  25.782  40.456  1.00  0.00           H  
ATOM    875 2HD1 ILE A  55      28.537  25.641  40.005  1.00  0.00           H  
ATOM    876 3HD1 ILE A  55      27.625  24.196  40.503  1.00  0.00           H  
ATOM    877  N   VAL A  56      31.164  23.857  45.307  1.00  0.00           N  
ATOM    878  CA  VAL A  56      32.298  23.092  45.807  1.00  0.00           C  
ATOM    879  C   VAL A  56      31.968  21.615  45.659  1.00  0.00           C  
ATOM    880  O   VAL A  56      30.953  21.144  46.188  1.00  0.00           O  
ATOM    881  CB  VAL A  56      32.589  23.426  47.282  1.00  0.00           C  
ATOM    882  CG1 VAL A  56      33.761  22.602  47.793  1.00  0.00           C  
ATOM    883  CG2 VAL A  56      32.869  24.914  47.430  1.00  0.00           C  
ATOM    884  H   VAL A  56      30.270  23.768  45.767  1.00  0.00           H  
ATOM    885  HA  VAL A  56      33.178  23.353  45.218  1.00  0.00           H  
ATOM    886  HB  VAL A  56      31.720  23.157  47.884  1.00  0.00           H  
ATOM    887 1HG1 VAL A  56      33.953  22.850  48.837  1.00  0.00           H  
ATOM    888 2HG1 VAL A  56      33.524  21.542  47.711  1.00  0.00           H  
ATOM    889 3HG1 VAL A  56      34.648  22.824  47.200  1.00  0.00           H  
ATOM    890 1HG2 VAL A  56      33.073  25.142  48.476  1.00  0.00           H  
ATOM    891 2HG2 VAL A  56      33.734  25.183  46.824  1.00  0.00           H  
ATOM    892 3HG2 VAL A  56      32.001  25.483  47.097  1.00  0.00           H  
ATOM    893  N   VAL A  57      32.818  20.891  44.939  1.00  0.00           N  
ATOM    894  CA  VAL A  57      32.664  19.459  44.730  1.00  0.00           C  
ATOM    895  C   VAL A  57      33.923  18.755  45.206  1.00  0.00           C  
ATOM    896  O   VAL A  57      35.037  19.191  44.894  1.00  0.00           O  
ATOM    897  CB  VAL A  57      32.415  19.141  43.244  1.00  0.00           C  
ATOM    898  CG1 VAL A  57      32.272  17.641  43.036  1.00  0.00           C  
ATOM    899  CG2 VAL A  57      31.173  19.874  42.759  1.00  0.00           C  
ATOM    900  H   VAL A  57      33.604  21.367  44.520  1.00  0.00           H  
ATOM    901  HA  VAL A  57      31.802  19.116  45.304  1.00  0.00           H  
ATOM    902  HB  VAL A  57      33.279  19.465  42.663  1.00  0.00           H  
ATOM    903 1HG1 VAL A  57      32.096  17.435  41.980  1.00  0.00           H  
ATOM    904 2HG1 VAL A  57      33.185  17.141  43.356  1.00  0.00           H  
ATOM    905 3HG1 VAL A  57      31.430  17.271  43.622  1.00  0.00           H  
ATOM    906 1HG2 VAL A  57      31.004  19.646  41.707  1.00  0.00           H  
ATOM    907 2HG2 VAL A  57      30.310  19.554  43.344  1.00  0.00           H  
ATOM    908 3HG2 VAL A  57      31.314  20.948  42.879  1.00  0.00           H  
ATOM    909  N   VAL A  58      33.749  17.671  45.957  1.00  0.00           N  
ATOM    910  CA  VAL A  58      34.858  16.875  46.470  1.00  0.00           C  
ATOM    911  C   VAL A  58      34.625  15.423  46.081  1.00  0.00           C  
ATOM    912  O   VAL A  58      33.531  14.885  46.292  1.00  0.00           O  
ATOM    913  CB  VAL A  58      34.969  17.000  48.001  1.00  0.00           C  
ATOM    914  CG1 VAL A  58      36.125  16.158  48.522  1.00  0.00           C  
ATOM    915  CG2 VAL A  58      35.147  18.459  48.390  1.00  0.00           C  
ATOM    916  H   VAL A  58      32.802  17.397  46.179  1.00  0.00           H  
ATOM    917  HA  VAL A  58      35.783  17.246  46.027  1.00  0.00           H  
ATOM    918  HB  VAL A  58      34.058  16.610  48.455  1.00  0.00           H  
ATOM    919 1HG1 VAL A  58      36.189  16.258  49.605  1.00  0.00           H  
ATOM    920 2HG1 VAL A  58      35.959  15.113  48.263  1.00  0.00           H  
ATOM    921 3HG1 VAL A  58      37.056  16.501  48.071  1.00  0.00           H  
ATOM    922 1HG2 VAL A  58      35.224  18.540  49.474  1.00  0.00           H  
ATOM    923 2HG2 VAL A  58      36.055  18.851  47.932  1.00  0.00           H  
ATOM    924 3HG2 VAL A  58      34.288  19.035  48.044  1.00  0.00           H  
ATOM    925  N   HIS A  59      35.650  14.795  45.510  1.00  0.00           N  
ATOM    926  CA  HIS A  59      35.597  13.401  45.085  1.00  0.00           C  
ATOM    927  C   HIS A  59      36.475  12.580  46.019  1.00  0.00           C  
ATOM    928  O   HIS A  59      37.619  12.960  46.295  1.00  0.00           O  
ATOM    929  CB  HIS A  59      36.063  13.239  43.634  1.00  0.00           C  
ATOM    930  CG  HIS A  59      35.349  14.134  42.669  1.00  0.00           C  
ATOM    931  ND1 HIS A  59      34.369  13.675  41.814  1.00  0.00           N  
ATOM    932  CD2 HIS A  59      35.474  15.459  42.423  1.00  0.00           C  
ATOM    933  CE1 HIS A  59      33.921  14.682  41.084  1.00  0.00           C  
ATOM    934  NE2 HIS A  59      34.575  15.774  41.434  1.00  0.00           N  
ATOM    935  H   HIS A  59      36.501  15.320  45.370  1.00  0.00           H  
ATOM    936  HA  HIS A  59      34.561  13.063  45.139  1.00  0.00           H  
ATOM    937 1HB  HIS A  59      37.131  13.449  43.569  1.00  0.00           H  
ATOM    938 2HB  HIS A  59      35.913  12.207  43.317  1.00  0.00           H  
ATOM    939  HD1 HIS A  59      33.986  12.752  41.796  1.00  0.00           H  
ATOM    940  HD2 HIS A  59      36.114  16.234  42.847  1.00  0.00           H  
ATOM    941  HE1 HIS A  59      33.137  14.524  40.344  1.00  0.00           H  
ATOM    942  N   ILE A  60      35.944  11.465  46.504  1.00  0.00           N  
ATOM    943  CA  ILE A  60      36.695  10.522  47.329  1.00  0.00           C  
ATOM    944  C   ILE A  60      36.141   9.126  47.048  1.00  0.00           C  
ATOM    945  O   ILE A  60      34.931   8.902  47.057  1.00  0.00           O  
ATOM    946  CB  ILE A  60      36.584  10.854  48.829  1.00  0.00           C  
ATOM    947  CG1 ILE A  60      37.403   9.861  49.657  1.00  0.00           C  
ATOM    948  CG2 ILE A  60      35.128  10.845  49.269  1.00  0.00           C  
ATOM    949  CD1 ILE A  60      37.592  10.278  51.098  1.00  0.00           C  
ATOM    950  H   ILE A  60      34.977  11.269  46.290  1.00  0.00           H  
ATOM    951  HA  ILE A  60      37.748  10.588  47.057  1.00  0.00           H  
ATOM    952  HB  ILE A  60      37.004  11.842  49.014  1.00  0.00           H  
ATOM    953 1HG1 ILE A  60      36.915   8.887  49.645  1.00  0.00           H  
ATOM    954 2HG1 ILE A  60      38.389   9.738  49.207  1.00  0.00           H  
ATOM    955 1HG2 ILE A  60      35.068  11.081  50.331  1.00  0.00           H  
ATOM    956 2HG2 ILE A  60      34.572  11.589  48.700  1.00  0.00           H  
ATOM    957 3HG2 ILE A  60      34.700   9.858  49.091  1.00  0.00           H  
ATOM    958 1HD1 ILE A  60      38.183   9.525  51.620  1.00  0.00           H  
ATOM    959 2HD1 ILE A  60      38.111  11.236  51.135  1.00  0.00           H  
ATOM    960 3HD1 ILE A  60      36.620  10.374  51.579  1.00  0.00           H  
ATOM    961  N   GLY A  61      37.049   8.186  46.795  1.00  0.00           N  
ATOM    962  CA  GLY A  61      36.662   6.814  46.544  1.00  0.00           C  
ATOM    963  C   GLY A  61      35.669   6.693  45.406  1.00  0.00           C  
ATOM    964  O   GLY A  61      35.957   7.104  44.277  1.00  0.00           O  
ATOM    965  H   GLY A  61      38.027   8.433  46.777  1.00  0.00           H  
ATOM    966 1HA  GLY A  61      37.547   6.222  46.309  1.00  0.00           H  
ATOM    967 2HA  GLY A  61      36.223   6.388  47.445  1.00  0.00           H  
ATOM    968  N   ASN A  62      34.497   6.130  45.688  1.00  0.00           N  
ATOM    969  CA  ASN A  62      33.453   5.975  44.685  1.00  0.00           C  
ATOM    970  C   ASN A  62      32.263   6.893  44.928  1.00  0.00           C  
ATOM    971  O   ASN A  62      31.174   6.625  44.407  1.00  0.00           O  
ATOM    972  CB  ASN A  62      32.996   4.529  44.625  1.00  0.00           C  
ATOM    973  CG  ASN A  62      34.063   3.608  44.102  1.00  0.00           C  
ATOM    974  OD1 ASN A  62      34.347   3.587  42.898  1.00  0.00           O  
ATOM    975  ND2 ASN A  62      34.659   2.845  44.982  1.00  0.00           N  
ATOM    976  H   ASN A  62      34.329   5.799  46.628  1.00  0.00           H  
ATOM    977  HA  ASN A  62      33.871   6.225  43.709  1.00  0.00           H  
ATOM    978 1HB  ASN A  62      32.703   4.198  45.622  1.00  0.00           H  
ATOM    979 2HB  ASN A  62      32.118   4.451  43.984  1.00  0.00           H  
ATOM    980 1HD2 ASN A  62      35.377   2.212  44.691  1.00  0.00           H  
ATOM    981 2HD2 ASN A  62      34.397   2.895  45.945  1.00  0.00           H  
ATOM    982  N   ARG A  63      32.443   7.963  45.694  1.00  0.00           N  
ATOM    983  CA  ARG A  63      31.367   8.880  46.043  1.00  0.00           C  
ATOM    984  C   ARG A  63      31.753  10.310  45.693  1.00  0.00           C  
ATOM    985  O   ARG A  63      32.928  10.681  45.755  1.00  0.00           O  
ATOM    986  CB  ARG A  63      31.040   8.789  47.526  1.00  0.00           C  
ATOM    987  CG  ARG A  63      30.486   7.447  47.978  1.00  0.00           C  
ATOM    988  CD  ARG A  63      30.218   7.427  49.439  1.00  0.00           C  
ATOM    989  NE  ARG A  63      31.440   7.547  50.216  1.00  0.00           N  
ATOM    990  CZ  ARG A  63      31.488   7.613  51.561  1.00  0.00           C  
ATOM    991  NH1 ARG A  63      30.377   7.571  52.262  1.00  0.00           N  
ATOM    992  NH2 ARG A  63      32.653   7.722  52.176  1.00  0.00           N  
ATOM    993  H   ARG A  63      33.373   8.141  46.047  1.00  0.00           H  
ATOM    994  HA  ARG A  63      30.477   8.600  45.477  1.00  0.00           H  
ATOM    995 1HB  ARG A  63      31.938   8.988  48.110  1.00  0.00           H  
ATOM    996 2HB  ARG A  63      30.306   9.552  47.784  1.00  0.00           H  
ATOM    997 1HG  ARG A  63      29.551   7.244  47.455  1.00  0.00           H  
ATOM    998 2HG  ARG A  63      31.207   6.660  47.751  1.00  0.00           H  
ATOM    999 1HD  ARG A  63      29.564   8.259  49.700  1.00  0.00           H  
ATOM   1000 2HD  ARG A  63      29.734   6.488  49.707  1.00  0.00           H  
ATOM   1001  HE  ARG A  63      32.316   7.583  49.712  1.00  0.00           H  
ATOM   1002 1HH1 ARG A  63      29.486   7.488  51.791  1.00  0.00           H  
ATOM   1003 2HH1 ARG A  63      30.412   7.620  53.269  1.00  0.00           H  
ATOM   1004 1HH2 ARG A  63      33.508   7.755  51.638  1.00  0.00           H  
ATOM   1005 2HH2 ARG A  63      32.689   7.772  53.184  1.00  0.00           H  
ATOM   1006  N   VAL A  64      30.754  11.110  45.328  1.00  0.00           N  
ATOM   1007  CA  VAL A  64      30.933  12.532  45.084  1.00  0.00           C  
ATOM   1008  C   VAL A  64      29.978  13.330  45.959  1.00  0.00           C  
ATOM   1009  O   VAL A  64      28.813  12.953  46.128  1.00  0.00           O  
ATOM   1010  CB  VAL A  64      30.680  12.865  43.601  1.00  0.00           C  
ATOM   1011  CG1 VAL A  64      30.942  14.340  43.334  1.00  0.00           C  
ATOM   1012  CG2 VAL A  64      31.558  11.992  42.718  1.00  0.00           C  
ATOM   1013  H   VAL A  64      29.835  10.702  45.218  1.00  0.00           H  
ATOM   1014  HA  VAL A  64      31.962  12.799  45.328  1.00  0.00           H  
ATOM   1015  HB  VAL A  64      29.631  12.678  43.370  1.00  0.00           H  
ATOM   1016 1HG1 VAL A  64      30.758  14.557  42.282  1.00  0.00           H  
ATOM   1017 2HG1 VAL A  64      30.278  14.945  43.951  1.00  0.00           H  
ATOM   1018 3HG1 VAL A  64      31.979  14.575  43.576  1.00  0.00           H  
ATOM   1019 1HG2 VAL A  64      31.373  12.232  41.671  1.00  0.00           H  
ATOM   1020 2HG2 VAL A  64      32.607  12.175  42.953  1.00  0.00           H  
ATOM   1021 3HG2 VAL A  64      31.324  10.942  42.895  1.00  0.00           H  
ATOM   1022  N   PHE A  65      30.477  14.428  46.519  1.00  0.00           N  
ATOM   1023  CA  PHE A  65      29.696  15.303  47.380  1.00  0.00           C  
ATOM   1024  C   PHE A  65      29.788  16.723  46.844  1.00  0.00           C  
ATOM   1025  O   PHE A  65      30.827  17.121  46.308  1.00  0.00           O  
ATOM   1026  CB  PHE A  65      30.196  15.246  48.824  1.00  0.00           C  
ATOM   1027  CG  PHE A  65      30.280  13.854  49.382  1.00  0.00           C  
ATOM   1028  CD1 PHE A  65      31.470  13.143  49.336  1.00  0.00           C  
ATOM   1029  CD2 PHE A  65      29.170  13.252  49.954  1.00  0.00           C  
ATOM   1030  CE1 PHE A  65      31.548  11.862  49.849  1.00  0.00           C  
ATOM   1031  CE2 PHE A  65      29.245  11.973  50.469  1.00  0.00           C  
ATOM   1032  CZ  PHE A  65      30.436  11.277  50.416  1.00  0.00           C  
ATOM   1033  H   PHE A  65      31.442  14.657  46.330  1.00  0.00           H  
ATOM   1034  HA  PHE A  65      28.660  14.962  47.371  1.00  0.00           H  
ATOM   1035 1HB  PHE A  65      31.186  15.696  48.883  1.00  0.00           H  
ATOM   1036 2HB  PHE A  65      29.533  15.829  49.462  1.00  0.00           H  
ATOM   1037  HD1 PHE A  65      32.350  13.607  48.889  1.00  0.00           H  
ATOM   1038  HD2 PHE A  65      28.228  13.801  49.995  1.00  0.00           H  
ATOM   1039  HE1 PHE A  65      32.490  11.315  49.806  1.00  0.00           H  
ATOM   1040  HE2 PHE A  65      28.365  11.511  50.916  1.00  0.00           H  
ATOM   1041  HZ  PHE A  65      30.497  10.267  50.820  1.00  0.00           H  
ATOM   1042  N   MET A  66      28.705  17.483  46.987  1.00  0.00           N  
ATOM   1043  CA  MET A  66      28.625  18.845  46.476  1.00  0.00           C  
ATOM   1044  C   MET A  66      27.959  19.743  47.506  1.00  0.00           C  
ATOM   1045  O   MET A  66      26.986  19.342  48.152  1.00  0.00           O  
ATOM   1046  CB  MET A  66      27.862  18.881  45.153  1.00  0.00           C  
ATOM   1047  CG  MET A  66      27.693  20.273  44.561  1.00  0.00           C  
ATOM   1048  SD  MET A  66      26.668  20.276  43.077  1.00  0.00           S  
ATOM   1049  CE  MET A  66      27.793  19.556  41.886  1.00  0.00           C  
ATOM   1050  H   MET A  66      27.909  17.092  47.471  1.00  0.00           H  
ATOM   1051  HA  MET A  66      29.637  19.201  46.281  1.00  0.00           H  
ATOM   1052 1HB  MET A  66      28.381  18.266  44.418  1.00  0.00           H  
ATOM   1053 2HB  MET A  66      26.869  18.454  45.294  1.00  0.00           H  
ATOM   1054 1HG  MET A  66      27.233  20.928  45.299  1.00  0.00           H  
ATOM   1055 2HG  MET A  66      28.670  20.680  44.305  1.00  0.00           H  
ATOM   1056 1HE  MET A  66      27.303  19.492  40.915  1.00  0.00           H  
ATOM   1057 2HE  MET A  66      28.684  20.180  41.803  1.00  0.00           H  
ATOM   1058 3HE  MET A  66      28.080  18.557  42.215  1.00  0.00           H  
ATOM   1059  N   TRP A  67      28.484  20.959  47.655  1.00  0.00           N  
ATOM   1060  CA  TRP A  67      27.860  21.996  48.462  1.00  0.00           C  
ATOM   1061  C   TRP A  67      27.828  23.283  47.652  1.00  0.00           C  
ATOM   1062  O   TRP A  67      28.819  23.637  47.008  1.00  0.00           O  
ATOM   1063  CB  TRP A  67      28.622  22.212  49.771  1.00  0.00           C  
ATOM   1064  CG  TRP A  67      28.781  20.962  50.583  1.00  0.00           C  
ATOM   1065  CD1 TRP A  67      28.002  20.564  51.628  1.00  0.00           C  
ATOM   1066  CD2 TRP A  67      29.789  19.935  50.420  1.00  0.00           C  
ATOM   1067  NE1 TRP A  67      28.453  19.367  52.125  1.00  0.00           N  
ATOM   1068  CE2 TRP A  67      29.545  18.966  51.397  1.00  0.00           C  
ATOM   1069  CE3 TRP A  67      30.862  19.763  49.537  1.00  0.00           C  
ATOM   1070  CZ2 TRP A  67      30.336  17.835  51.522  1.00  0.00           C  
ATOM   1071  CZ3 TRP A  67      31.654  18.627  49.661  1.00  0.00           C  
ATOM   1072  CH2 TRP A  67      31.397  17.689  50.628  1.00  0.00           C  
ATOM   1073  H   TRP A  67      29.355  21.159  47.183  1.00  0.00           H  
ATOM   1074  HA  TRP A  67      26.847  21.678  48.711  1.00  0.00           H  
ATOM   1075 1HB  TRP A  67      29.614  22.608  49.553  1.00  0.00           H  
ATOM   1076 2HB  TRP A  67      28.100  22.951  50.378  1.00  0.00           H  
ATOM   1077  HD1 TRP A  67      27.146  21.116  52.012  1.00  0.00           H  
ATOM   1078  HE1 TRP A  67      28.049  18.862  52.901  1.00  0.00           H  
ATOM   1079  HE3 TRP A  67      31.069  20.504  48.765  1.00  0.00           H  
ATOM   1080  HZ2 TRP A  67      30.148  17.078  52.284  1.00  0.00           H  
ATOM   1081  HZ3 TRP A  67      32.487  18.501  48.970  1.00  0.00           H  
ATOM   1082  HH2 TRP A  67      32.038  16.810  50.697  1.00  0.00           H  
ATOM   1083  N   VAL A  68      26.691  23.978  47.685  1.00  0.00           N  
ATOM   1084  CA  VAL A  68      26.438  25.103  46.795  1.00  0.00           C  
ATOM   1085  C   VAL A  68      25.984  26.314  47.593  1.00  0.00           C  
ATOM   1086  O   VAL A  68      25.147  26.201  48.488  1.00  0.00           O  
ATOM   1087  CB  VAL A  68      25.363  24.740  45.754  1.00  0.00           C  
ATOM   1088  CG1 VAL A  68      25.148  25.893  44.786  1.00  0.00           C  
ATOM   1089  CG2 VAL A  68      25.771  23.478  45.008  1.00  0.00           C  
ATOM   1090  H   VAL A  68      25.983  23.711  48.354  1.00  0.00           H  
ATOM   1091  HA  VAL A  68      27.364  25.344  46.271  1.00  0.00           H  
ATOM   1092  HB  VAL A  68      24.417  24.570  46.267  1.00  0.00           H  
ATOM   1093 1HG1 VAL A  68      24.384  25.619  44.057  1.00  0.00           H  
ATOM   1094 2HG1 VAL A  68      24.822  26.775  45.337  1.00  0.00           H  
ATOM   1095 3HG1 VAL A  68      26.081  26.112  44.267  1.00  0.00           H  
ATOM   1096 1HG2 VAL A  68      25.006  23.226  44.274  1.00  0.00           H  
ATOM   1097 2HG2 VAL A  68      26.720  23.647  44.500  1.00  0.00           H  
ATOM   1098 3HG2 VAL A  68      25.879  22.656  45.715  1.00  0.00           H  
ATOM   1099  N   LEU A  69      26.540  27.475  47.264  1.00  0.00           N  
ATOM   1100  CA  LEU A  69      25.950  28.747  47.664  1.00  0.00           C  
ATOM   1101  C   LEU A  69      25.561  29.581  46.449  1.00  0.00           C  
ATOM   1102  O   LEU A  69      26.396  29.877  45.596  1.00  0.00           O  
ATOM   1103  CB  LEU A  69      26.933  29.535  48.539  1.00  0.00           C  
ATOM   1104  CG  LEU A  69      26.425  30.886  49.060  1.00  0.00           C  
ATOM   1105  CD1 LEU A  69      25.246  30.658  49.996  1.00  0.00           C  
ATOM   1106  CD2 LEU A  69      27.556  31.613  49.771  1.00  0.00           C  
ATOM   1107  H   LEU A  69      27.392  27.477  46.723  1.00  0.00           H  
ATOM   1108  HA  LEU A  69      25.050  28.544  48.243  1.00  0.00           H  
ATOM   1109 1HB  LEU A  69      27.196  28.925  49.401  1.00  0.00           H  
ATOM   1110 2HB  LEU A  69      27.839  29.722  47.962  1.00  0.00           H  
ATOM   1111  HG  LEU A  69      26.074  31.490  48.223  1.00  0.00           H  
ATOM   1112 1HD1 LEU A  69      24.885  31.618  50.366  1.00  0.00           H  
ATOM   1113 2HD1 LEU A  69      24.445  30.153  49.456  1.00  0.00           H  
ATOM   1114 3HD1 LEU A  69      25.563  30.041  50.837  1.00  0.00           H  
ATOM   1115 1HD2 LEU A  69      27.195  32.574  50.141  1.00  0.00           H  
ATOM   1116 2HD2 LEU A  69      27.907  31.010  50.609  1.00  0.00           H  
ATOM   1117 3HD2 LEU A  69      28.378  31.779  49.074  1.00  0.00           H  
ATOM   1118  N   ALA A  70      24.289  29.956  46.378  1.00  0.00           N  
ATOM   1119  CA  ALA A  70      23.749  30.610  45.193  1.00  0.00           C  
ATOM   1120  C   ALA A  70      23.250  32.012  45.516  1.00  0.00           C  
ATOM   1121  O   ALA A  70      22.759  32.269  46.616  1.00  0.00           O  
ATOM   1122  CB  ALA A  70      22.627  29.776  44.592  1.00  0.00           C  
ATOM   1123  H   ALA A  70      23.680  29.783  47.166  1.00  0.00           H  
ATOM   1124  HA  ALA A  70      24.551  30.702  44.461  1.00  0.00           H  
ATOM   1125 1HB  ALA A  70      22.233  30.278  43.708  1.00  0.00           H  
ATOM   1126 2HB  ALA A  70      23.012  28.796  44.312  1.00  0.00           H  
ATOM   1127 3HB  ALA A  70      21.831  29.656  45.325  1.00  0.00           H  
ATOM   1128  N   ARG A  71      23.380  32.918  44.554  1.00  0.00           N  
ATOM   1129  CA  ARG A  71      22.757  34.234  44.649  1.00  0.00           C  
ATOM   1130  C   ARG A  71      21.395  34.250  43.967  1.00  0.00           C  
ATOM   1131  O   ARG A  71      20.573  35.130  44.222  1.00  0.00           O  
ATOM   1132  CB  ARG A  71      23.648  35.294  44.021  1.00  0.00           C  
ATOM   1133  CG  ARG A  71      23.501  35.443  42.515  1.00  0.00           C  
ATOM   1134  CD  ARG A  71      24.530  36.354  41.950  1.00  0.00           C  
ATOM   1135  NE  ARG A  71      24.364  36.536  40.516  1.00  0.00           N  
ATOM   1136  CZ  ARG A  71      25.146  37.321  39.750  1.00  0.00           C  
ATOM   1137  NH1 ARG A  71      26.141  37.987  40.292  1.00  0.00           N  
ATOM   1138  NH2 ARG A  71      24.912  37.421  38.453  1.00  0.00           N  
ATOM   1139  H   ARG A  71      23.923  32.690  43.734  1.00  0.00           H  
ATOM   1140  HA  ARG A  71      22.620  34.475  45.704  1.00  0.00           H  
ATOM   1141 1HB  ARG A  71      23.433  36.263  44.470  1.00  0.00           H  
ATOM   1142 2HB  ARG A  71      24.693  35.062  44.228  1.00  0.00           H  
ATOM   1143 1HG  ARG A  71      23.608  34.468  42.040  1.00  0.00           H  
ATOM   1144 2HG  ARG A  71      22.517  35.854  42.284  1.00  0.00           H  
ATOM   1145 1HD  ARG A  71      24.455  37.329  42.429  1.00  0.00           H  
ATOM   1146 2HD  ARG A  71      25.521  35.938  42.127  1.00  0.00           H  
ATOM   1147  HE  ARG A  71      23.608  36.040  40.064  1.00  0.00           H  
ATOM   1148 1HH1 ARG A  71      26.320  37.910  41.283  1.00  0.00           H  
ATOM   1149 2HH1 ARG A  71      26.728  38.574  39.717  1.00  0.00           H  
ATOM   1150 1HH2 ARG A  71      24.146  36.909  38.036  1.00  0.00           H  
ATOM   1151 2HH2 ARG A  71      25.498  38.009  37.879  1.00  0.00           H  
ATOM   1152  N   ASP A  72      21.163  33.271  43.100  1.00  0.00           N  
ATOM   1153  CA  ASP A  72      19.945  33.232  42.298  1.00  0.00           C  
ATOM   1154  C   ASP A  72      19.590  31.802  41.905  1.00  0.00           C  
ATOM   1155  O   ASP A  72      20.350  30.870  42.165  1.00  0.00           O  
ATOM   1156  CB  ASP A  72      20.103  34.088  41.039  1.00  0.00           C  
ATOM   1157  CG  ASP A  72      21.298  33.677  40.189  1.00  0.00           C  
ATOM   1158  OD1 ASP A  72      21.476  32.500  39.979  1.00  0.00           O  
ATOM   1159  OD2 ASP A  72      22.021  34.544  39.758  1.00  0.00           O  
ATOM   1160  H   ASP A  72      21.846  32.534  42.993  1.00  0.00           H  
ATOM   1161  HA  ASP A  72      19.125  33.634  42.893  1.00  0.00           H  
ATOM   1162 1HB  ASP A  72      19.201  34.014  40.432  1.00  0.00           H  
ATOM   1163 2HB  ASP A  72      20.222  35.135  41.324  1.00  0.00           H  
ATOM   1164  N   GLU A  73      18.431  31.638  41.277  1.00  0.00           N  
ATOM   1165  CA  GLU A  73      17.886  30.312  41.009  1.00  0.00           C  
ATOM   1166  C   GLU A  73      18.617  29.641  39.852  1.00  0.00           C  
ATOM   1167  O   GLU A  73      18.723  28.415  39.801  1.00  0.00           O  
ATOM   1168  CB  GLU A  73      16.391  30.402  40.698  1.00  0.00           C  
ATOM   1169  CG  GLU A  73      15.525  30.807  41.883  1.00  0.00           C  
ATOM   1170  CD  GLU A  73      14.059  30.842  41.552  1.00  0.00           C  
ATOM   1171  OE1 GLU A  73      13.727  30.718  40.397  1.00  0.00           O  
ATOM   1172  OE2 GLU A  73      13.270  30.991  42.455  1.00  0.00           O  
ATOM   1173  H   GLU A  73      17.914  32.452  40.978  1.00  0.00           H  
ATOM   1174  HA  GLU A  73      18.021  29.696  41.899  1.00  0.00           H  
ATOM   1175 1HB  GLU A  73      16.228  31.128  39.901  1.00  0.00           H  
ATOM   1176 2HB  GLU A  73      16.035  29.436  40.339  1.00  0.00           H  
ATOM   1177 1HG  GLU A  73      15.686  30.100  42.696  1.00  0.00           H  
ATOM   1178 2HG  GLU A  73      15.838  31.792  42.228  1.00  0.00           H  
ATOM   1179  N   GLU A  74      19.119  30.450  38.927  1.00  0.00           N  
ATOM   1180  CA  GLU A  74      19.853  29.936  37.777  1.00  0.00           C  
ATOM   1181  C   GLU A  74      21.086  29.156  38.215  1.00  0.00           C  
ATOM   1182  O   GLU A  74      21.336  28.051  37.733  1.00  0.00           O  
ATOM   1183  CB  GLU A  74      20.266  31.083  36.852  1.00  0.00           C  
ATOM   1184  CG  GLU A  74      21.056  30.649  35.625  1.00  0.00           C  
ATOM   1185  CD  GLU A  74      21.447  31.801  34.743  1.00  0.00           C  
ATOM   1186  OE1 GLU A  74      20.877  32.856  34.889  1.00  0.00           O  
ATOM   1187  OE2 GLU A  74      22.315  31.626  33.921  1.00  0.00           O  
ATOM   1188  H   GLU A  74      18.988  31.447  39.022  1.00  0.00           H  
ATOM   1189  HA  GLU A  74      19.201  29.259  37.224  1.00  0.00           H  
ATOM   1190 1HB  GLU A  74      19.376  31.612  36.507  1.00  0.00           H  
ATOM   1191 2HB  GLU A  74      20.875  31.797  37.407  1.00  0.00           H  
ATOM   1192 1HG  GLU A  74      21.960  30.135  35.951  1.00  0.00           H  
ATOM   1193 2HG  GLU A  74      20.457  29.944  35.051  1.00  0.00           H  
ATOM   1194  N   TRP A  75      21.853  29.737  39.130  1.00  0.00           N  
ATOM   1195  CA  TRP A  75      23.031  29.072  39.676  1.00  0.00           C  
ATOM   1196  C   TRP A  75      22.667  27.731  40.301  1.00  0.00           C  
ATOM   1197  O   TRP A  75      23.365  26.736  40.109  1.00  0.00           O  
ATOM   1198  CB  TRP A  75      23.707  29.960  40.723  1.00  0.00           C  
ATOM   1199  CG  TRP A  75      25.068  29.480  41.125  1.00  0.00           C  
ATOM   1200  CD1 TRP A  75      25.407  28.882  42.302  1.00  0.00           C  
ATOM   1201  CD2 TRP A  75      26.288  29.555  40.348  1.00  0.00           C  
ATOM   1202  NE1 TRP A  75      26.747  28.582  42.312  1.00  0.00           N  
ATOM   1203  CE2 TRP A  75      27.301  28.985  41.123  1.00  0.00           C  
ATOM   1204  CE3 TRP A  75      26.596  30.051  39.075  1.00  0.00           C  
ATOM   1205  CZ2 TRP A  75      28.609  28.897  40.672  1.00  0.00           C  
ATOM   1206  CZ3 TRP A  75      27.907  29.962  38.622  1.00  0.00           C  
ATOM   1207  CH2 TRP A  75      28.886  29.399  39.400  1.00  0.00           C  
ATOM   1208  H   TRP A  75      21.616  30.663  39.457  1.00  0.00           H  
ATOM   1209  HA  TRP A  75      23.735  28.892  38.863  1.00  0.00           H  
ATOM   1210 1HB  TRP A  75      23.802  30.974  40.333  1.00  0.00           H  
ATOM   1211 2HB  TRP A  75      23.083  30.009  41.615  1.00  0.00           H  
ATOM   1212  HD1 TRP A  75      24.715  28.673  43.116  1.00  0.00           H  
ATOM   1213  HE1 TRP A  75      27.245  28.138  43.070  1.00  0.00           H  
ATOM   1214  HE3 TRP A  75      25.821  30.497  38.452  1.00  0.00           H  
ATOM   1215  HZ2 TRP A  75      29.401  28.454  41.275  1.00  0.00           H  
ATOM   1216  HZ3 TRP A  75      28.138  30.351  37.630  1.00  0.00           H  
ATOM   1217  HH2 TRP A  75      29.904  29.345  39.014  1.00  0.00           H  
ATOM   1218  N   VAL A  76      21.569  27.712  41.050  1.00  0.00           N  
ATOM   1219  CA  VAL A  76      21.081  26.482  41.662  1.00  0.00           C  
ATOM   1220  C   VAL A  76      20.758  25.432  40.607  1.00  0.00           C  
ATOM   1221  O   VAL A  76      21.184  24.281  40.712  1.00  0.00           O  
ATOM   1222  CB  VAL A  76      19.821  26.767  42.501  1.00  0.00           C  
ATOM   1223  CG1 VAL A  76      19.164  25.464  42.934  1.00  0.00           C  
ATOM   1224  CG2 VAL A  76      20.185  27.615  43.710  1.00  0.00           C  
ATOM   1225  H   VAL A  76      21.060  28.572  41.198  1.00  0.00           H  
ATOM   1226  HA  VAL A  76      21.871  26.084  42.298  1.00  0.00           H  
ATOM   1227  HB  VAL A  76      19.098  27.302  41.885  1.00  0.00           H  
ATOM   1228 1HG1 VAL A  76      18.275  25.684  43.526  1.00  0.00           H  
ATOM   1229 2HG1 VAL A  76      18.879  24.890  42.052  1.00  0.00           H  
ATOM   1230 3HG1 VAL A  76      19.865  24.885  43.535  1.00  0.00           H  
ATOM   1231 1HG2 VAL A  76      19.289  27.813  44.299  1.00  0.00           H  
ATOM   1232 2HG2 VAL A  76      20.912  27.082  44.323  1.00  0.00           H  
ATOM   1233 3HG2 VAL A  76      20.615  28.559  43.376  1.00  0.00           H  
ATOM   1234  N   LYS A  77      20.005  25.834  39.590  1.00  0.00           N  
ATOM   1235  CA  LYS A  77      19.583  24.917  38.538  1.00  0.00           C  
ATOM   1236  C   LYS A  77      20.784  24.318  37.816  1.00  0.00           C  
ATOM   1237  O   LYS A  77      20.791  23.135  37.479  1.00  0.00           O  
ATOM   1238  CB  LYS A  77      18.670  25.630  37.539  1.00  0.00           C  
ATOM   1239  CG  LYS A  77      17.284  25.961  38.079  1.00  0.00           C  
ATOM   1240  CD  LYS A  77      16.468  26.744  37.061  1.00  0.00           C  
ATOM   1241  CE  LYS A  77      15.105  27.125  37.620  1.00  0.00           C  
ATOM   1242  NZ  LYS A  77      14.315  27.937  36.655  1.00  0.00           N  
ATOM   1243  H   LYS A  77      19.715  26.801  39.544  1.00  0.00           H  
ATOM   1244  HA  LYS A  77      19.024  24.100  38.995  1.00  0.00           H  
ATOM   1245 1HB  LYS A  77      19.136  26.563  37.222  1.00  0.00           H  
ATOM   1246 2HB  LYS A  77      18.544  25.008  36.653  1.00  0.00           H  
ATOM   1247 1HG  LYS A  77      16.758  25.037  38.321  1.00  0.00           H  
ATOM   1248 2HG  LYS A  77      17.380  26.553  38.988  1.00  0.00           H  
ATOM   1249 1HD  LYS A  77      17.005  27.652  36.784  1.00  0.00           H  
ATOM   1250 2HD  LYS A  77      16.326  26.139  36.166  1.00  0.00           H  
ATOM   1251 1HE  LYS A  77      14.545  26.223  37.861  1.00  0.00           H  
ATOM   1252 2HE  LYS A  77      15.236  27.701  38.537  1.00  0.00           H  
ATOM   1253 1HZ  LYS A  77      13.420  28.169  37.062  1.00  0.00           H  
ATOM   1254 2HZ  LYS A  77      14.817  28.786  36.438  1.00  0.00           H  
ATOM   1255 3HZ  LYS A  77      14.171  27.406  35.808  1.00  0.00           H  
ATOM   1256  N   ARG A  78      21.798  25.144  37.580  1.00  0.00           N  
ATOM   1257  CA  ARG A  78      23.037  24.681  36.967  1.00  0.00           C  
ATOM   1258  C   ARG A  78      23.765  23.696  37.872  1.00  0.00           C  
ATOM   1259  O   ARG A  78      24.301  22.690  37.408  1.00  0.00           O  
ATOM   1260  CB  ARG A  78      23.953  25.855  36.658  1.00  0.00           C  
ATOM   1261  CG  ARG A  78      23.489  26.745  35.516  1.00  0.00           C  
ATOM   1262  CD  ARG A  78      24.410  27.892  35.306  1.00  0.00           C  
ATOM   1263  NE  ARG A  78      23.928  28.791  34.270  1.00  0.00           N  
ATOM   1264  CZ  ARG A  78      24.115  28.605  32.949  1.00  0.00           C  
ATOM   1265  NH1 ARG A  78      24.774  27.552  32.520  1.00  0.00           N  
ATOM   1266  NH2 ARG A  78      23.636  29.483  32.084  1.00  0.00           N  
ATOM   1267  H   ARG A  78      21.709  26.117  37.833  1.00  0.00           H  
ATOM   1268  HA  ARG A  78      22.790  24.161  36.039  1.00  0.00           H  
ATOM   1269 1HB  ARG A  78      24.054  26.480  37.544  1.00  0.00           H  
ATOM   1270 2HB  ARG A  78      24.947  25.484  36.405  1.00  0.00           H  
ATOM   1271 1HG  ARG A  78      23.450  26.164  34.594  1.00  0.00           H  
ATOM   1272 2HG  ARG A  78      22.498  27.138  35.741  1.00  0.00           H  
ATOM   1273 1HD  ARG A  78      24.503  28.459  36.233  1.00  0.00           H  
ATOM   1274 2HD  ARG A  78      25.390  27.522  35.008  1.00  0.00           H  
ATOM   1275  HE  ARG A  78      23.417  29.614  34.561  1.00  0.00           H  
ATOM   1276 1HH1 ARG A  78      25.139  26.881  33.181  1.00  0.00           H  
ATOM   1277 2HH1 ARG A  78      24.914  27.413  31.530  1.00  0.00           H  
ATOM   1278 1HH2 ARG A  78      23.130  30.294  32.413  1.00  0.00           H  
ATOM   1279 2HH2 ARG A  78      23.777  29.343  31.094  1.00  0.00           H  
ATOM   1280  N   ALA A  79      23.781  23.991  39.167  1.00  0.00           N  
ATOM   1281  CA  ALA A  79      24.446  23.133  40.141  1.00  0.00           C  
ATOM   1282  C   ALA A  79      23.745  21.786  40.258  1.00  0.00           C  
ATOM   1283  O   ALA A  79      24.393  20.740  40.295  1.00  0.00           O  
ATOM   1284  CB  ALA A  79      24.506  23.818  41.498  1.00  0.00           C  
ATOM   1285  H   ALA A  79      23.320  24.831  39.486  1.00  0.00           H  
ATOM   1286  HA  ALA A  79      25.463  22.951  39.793  1.00  0.00           H  
ATOM   1287 1HB  ALA A  79      25.006  23.166  42.214  1.00  0.00           H  
ATOM   1288 2HB  ALA A  79      25.061  24.753  41.410  1.00  0.00           H  
ATOM   1289 3HB  ALA A  79      23.495  24.030  41.844  1.00  0.00           H  
ATOM   1290  N   GLU A  80      22.418  21.819  40.318  1.00  0.00           N  
ATOM   1291  CA  GLU A  80      21.628  20.604  40.472  1.00  0.00           C  
ATOM   1292  C   GLU A  80      21.825  19.664  39.290  1.00  0.00           C  
ATOM   1293  O   GLU A  80      21.962  18.452  39.463  1.00  0.00           O  
ATOM   1294  CB  GLU A  80      20.144  20.948  40.620  1.00  0.00           C  
ATOM   1295  CG  GLU A  80      19.772  21.566  41.961  1.00  0.00           C  
ATOM   1296  CD  GLU A  80      18.325  21.966  42.040  1.00  0.00           C  
ATOM   1297  OE1 GLU A  80      17.644  21.857  41.049  1.00  0.00           O  
ATOM   1298  OE2 GLU A  80      17.901  22.381  43.092  1.00  0.00           O  
ATOM   1299  H   GLU A  80      21.945  22.708  40.253  1.00  0.00           H  
ATOM   1300  HA  GLU A  80      21.956  20.091  41.377  1.00  0.00           H  
ATOM   1301 1HB  GLU A  80      19.853  21.649  39.837  1.00  0.00           H  
ATOM   1302 2HB  GLU A  80      19.546  20.046  40.490  1.00  0.00           H  
ATOM   1303 1HG  GLU A  80      19.982  20.845  42.751  1.00  0.00           H  
ATOM   1304 2HG  GLU A  80      20.397  22.442  42.131  1.00  0.00           H  
ATOM   1305  N   LYS A  81      21.853  20.230  38.088  1.00  0.00           N  
ATOM   1306  CA  LYS A  81      22.150  19.464  36.884  1.00  0.00           C  
ATOM   1307  C   LYS A  81      23.511  18.787  36.984  1.00  0.00           C  
ATOM   1308  O   LYS A  81      23.638  17.588  36.738  1.00  0.00           O  
ATOM   1309  CB  LYS A  81      22.100  20.366  35.649  1.00  0.00           C  
ATOM   1310  CG  LYS A  81      22.364  19.646  34.333  1.00  0.00           C  
ATOM   1311  CD  LYS A  81      22.266  20.600  33.152  1.00  0.00           C  
ATOM   1312  CE  LYS A  81      22.412  19.862  31.830  1.00  0.00           C  
ATOM   1313  NZ  LYS A  81      23.782  19.311  31.647  1.00  0.00           N  
ATOM   1314  H   LYS A  81      21.663  21.219  38.008  1.00  0.00           H  
ATOM   1315  HA  LYS A  81      21.394  18.685  36.774  1.00  0.00           H  
ATOM   1316 1HB  LYS A  81      21.119  20.837  35.582  1.00  0.00           H  
ATOM   1317 2HB  LYS A  81      22.839  21.161  35.749  1.00  0.00           H  
ATOM   1318 1HG  LYS A  81      23.361  19.206  34.353  1.00  0.00           H  
ATOM   1319 2HG  LYS A  81      21.635  18.846  34.204  1.00  0.00           H  
ATOM   1320 1HD  LYS A  81      21.300  21.106  33.172  1.00  0.00           H  
ATOM   1321 2HD  LYS A  81      23.052  21.351  33.226  1.00  0.00           H  
ATOM   1322 1HE  LYS A  81      21.696  19.042  31.790  1.00  0.00           H  
ATOM   1323 2HE  LYS A  81      22.196  20.543  31.007  1.00  0.00           H  
ATOM   1324 1HZ  LYS A  81      23.838  18.831  30.760  1.00  0.00           H  
ATOM   1325 2HZ  LYS A  81      24.454  20.066  31.663  1.00  0.00           H  
ATOM   1326 3HZ  LYS A  81      23.987  18.663  32.394  1.00  0.00           H  
ATOM   1327  N   LEU A  82      24.527  19.563  37.346  1.00  0.00           N  
ATOM   1328  CA  LEU A  82      25.869  19.028  37.541  1.00  0.00           C  
ATOM   1329  C   LEU A  82      25.876  17.935  38.603  1.00  0.00           C  
ATOM   1330  O   LEU A  82      26.522  16.900  38.438  1.00  0.00           O  
ATOM   1331  CB  LEU A  82      26.833  20.150  37.946  1.00  0.00           C  
ATOM   1332  CG  LEU A  82      28.291  19.726  38.168  1.00  0.00           C  
ATOM   1333  CD1 LEU A  82      28.859  19.161  36.873  1.00  0.00           C  
ATOM   1334  CD2 LEU A  82      29.100  20.923  38.645  1.00  0.00           C  
ATOM   1335  H   LEU A  82      24.365  20.550  37.488  1.00  0.00           H  
ATOM   1336  HA  LEU A  82      26.202  18.581  36.605  1.00  0.00           H  
ATOM   1337 1HB  LEU A  82      26.824  20.912  37.169  1.00  0.00           H  
ATOM   1338 2HB  LEU A  82      26.474  20.600  38.872  1.00  0.00           H  
ATOM   1339  HG  LEU A  82      28.330  18.938  38.921  1.00  0.00           H  
ATOM   1340 1HD1 LEU A  82      29.894  18.860  37.031  1.00  0.00           H  
ATOM   1341 2HD1 LEU A  82      28.273  18.295  36.566  1.00  0.00           H  
ATOM   1342 3HD1 LEU A  82      28.817  19.923  36.095  1.00  0.00           H  
ATOM   1343 1HD2 LEU A  82      30.136  20.621  38.803  1.00  0.00           H  
ATOM   1344 2HD2 LEU A  82      29.063  21.711  37.892  1.00  0.00           H  
ATOM   1345 3HD2 LEU A  82      28.683  21.295  39.581  1.00  0.00           H  
ATOM   1346  N   ALA A  83      25.153  18.171  39.692  1.00  0.00           N  
ATOM   1347  CA  ALA A  83      25.117  17.231  40.807  1.00  0.00           C  
ATOM   1348  C   ALA A  83      24.646  15.856  40.352  1.00  0.00           C  
ATOM   1349  O   ALA A  83      25.202  14.834  40.754  1.00  0.00           O  
ATOM   1350  CB  ALA A  83      24.219  17.758  41.916  1.00  0.00           C  
ATOM   1351  H   ALA A  83      24.615  19.024  39.751  1.00  0.00           H  
ATOM   1352  HA  ALA A  83      26.131  17.126  41.193  1.00  0.00           H  
ATOM   1353 1HB  ALA A  83      24.202  17.046  42.740  1.00  0.00           H  
ATOM   1354 2HB  ALA A  83      24.602  18.715  42.271  1.00  0.00           H  
ATOM   1355 3HB  ALA A  83      23.208  17.893  41.533  1.00  0.00           H  
ATOM   1356  N   GLU A  84      23.616  15.837  39.512  1.00  0.00           N  
ATOM   1357  CA  GLU A  84      23.078  14.587  38.987  1.00  0.00           C  
ATOM   1358  C   GLU A  84      24.080  13.900  38.068  1.00  0.00           C  
ATOM   1359  O   GLU A  84      24.246  12.681  38.114  1.00  0.00           O  
ATOM   1360  CB  GLU A  84      21.772  14.843  38.233  1.00  0.00           C  
ATOM   1361  CG  GLU A  84      20.604  15.253  39.121  1.00  0.00           C  
ATOM   1362  CD  GLU A  84      19.357  15.562  38.340  1.00  0.00           C  
ATOM   1363  OE1 GLU A  84      19.400  15.490  37.135  1.00  0.00           O  
ATOM   1364  OE2 GLU A  84      18.360  15.869  38.949  1.00  0.00           O  
ATOM   1365  H   GLU A  84      23.194  16.711  39.230  1.00  0.00           H  
ATOM   1366  HA  GLU A  84      22.874  13.920  39.824  1.00  0.00           H  
ATOM   1367 1HB  GLU A  84      21.925  15.633  37.497  1.00  0.00           H  
ATOM   1368 2HB  GLU A  84      21.482  13.943  37.692  1.00  0.00           H  
ATOM   1369 1HG  GLU A  84      20.391  14.444  39.818  1.00  0.00           H  
ATOM   1370 2HG  GLU A  84      20.892  16.129  39.699  1.00  0.00           H  
ATOM   1371  N   GLU A  85      24.746  14.690  37.232  1.00  0.00           N  
ATOM   1372  CA  GLU A  85      25.736  14.160  36.301  1.00  0.00           C  
ATOM   1373  C   GLU A  85      26.893  13.504  37.043  1.00  0.00           C  
ATOM   1374  O   GLU A  85      27.457  12.512  36.582  1.00  0.00           O  
ATOM   1375  CB  GLU A  85      26.264  15.272  35.393  1.00  0.00           C  
ATOM   1376  CG  GLU A  85      25.254  15.789  34.378  1.00  0.00           C  
ATOM   1377  CD  GLU A  85      25.782  16.930  33.555  1.00  0.00           C  
ATOM   1378  OE1 GLU A  85      26.912  17.309  33.755  1.00  0.00           O  
ATOM   1379  OE2 GLU A  85      25.056  17.424  32.725  1.00  0.00           O  
ATOM   1380  H   GLU A  85      24.563  15.682  37.241  1.00  0.00           H  
ATOM   1381  HA  GLU A  85      25.258  13.395  35.687  1.00  0.00           H  
ATOM   1382 1HB  GLU A  85      26.588  16.116  36.002  1.00  0.00           H  
ATOM   1383 2HB  GLU A  85      27.134  14.911  34.844  1.00  0.00           H  
ATOM   1384 1HG  GLU A  85      24.975  14.973  33.711  1.00  0.00           H  
ATOM   1385 2HG  GLU A  85      24.358  16.112  34.906  1.00  0.00           H  
ATOM   1386  N   LEU A  86      27.245  14.065  38.195  1.00  0.00           N  
ATOM   1387  CA  LEU A  86      28.377  13.576  38.972  1.00  0.00           C  
ATOM   1388  C   LEU A  86      27.941  12.516  39.976  1.00  0.00           C  
ATOM   1389  O   LEU A  86      28.755  12.001  40.742  1.00  0.00           O  
ATOM   1390  CB  LEU A  86      29.056  14.738  39.709  1.00  0.00           C  
ATOM   1391  CG  LEU A  86      29.659  15.830  38.816  1.00  0.00           C  
ATOM   1392  CD1 LEU A  86      30.230  16.940  39.687  1.00  0.00           C  
ATOM   1393  CD2 LEU A  86      30.734  15.223  37.927  1.00  0.00           C  
ATOM   1394  H   LEU A  86      26.713  14.851  38.542  1.00  0.00           H  
ATOM   1395  HA  LEU A  86      29.089  13.111  38.289  1.00  0.00           H  
ATOM   1396 1HB  LEU A  86      28.323  15.210  40.361  1.00  0.00           H  
ATOM   1397 2HB  LEU A  86      29.857  14.336  40.328  1.00  0.00           H  
ATOM   1398  HG  LEU A  86      28.876  16.264  38.193  1.00  0.00           H  
ATOM   1399 1HD1 LEU A  86      30.659  17.716  39.052  1.00  0.00           H  
ATOM   1400 2HD1 LEU A  86      29.436  17.369  40.297  1.00  0.00           H  
ATOM   1401 3HD1 LEU A  86      31.006  16.532  40.334  1.00  0.00           H  
ATOM   1402 1HD2 LEU A  86      31.162  15.999  37.292  1.00  0.00           H  
ATOM   1403 2HD2 LEU A  86      31.518  14.789  38.549  1.00  0.00           H  
ATOM   1404 3HD2 LEU A  86      30.295  14.445  37.303  1.00  0.00           H  
ATOM   1405  N   ASN A  87      26.651  12.195  39.965  1.00  0.00           N  
ATOM   1406  CA  ASN A  87      26.095  11.234  40.910  1.00  0.00           C  
ATOM   1407  C   ASN A  87      26.397  11.637  42.349  1.00  0.00           C  
ATOM   1408  O   ASN A  87      26.823  10.812  43.157  1.00  0.00           O  
ATOM   1409  CB  ASN A  87      26.620   9.839  40.624  1.00  0.00           C  
ATOM   1410  CG  ASN A  87      26.197   9.328  39.275  1.00  0.00           C  
ATOM   1411  OD1 ASN A  87      25.019   9.409  38.908  1.00  0.00           O  
ATOM   1412  ND2 ASN A  87      27.135   8.803  38.529  1.00  0.00           N  
ATOM   1413  H   ASN A  87      26.042  12.627  39.287  1.00  0.00           H  
ATOM   1414  HA  ASN A  87      25.009  11.228  40.798  1.00  0.00           H  
ATOM   1415 1HB  ASN A  87      27.709   9.843  40.673  1.00  0.00           H  
ATOM   1416 2HB  ASN A  87      26.260   9.151  41.390  1.00  0.00           H  
ATOM   1417 1HD2 ASN A  87      26.912   8.446  37.622  1.00  0.00           H  
ATOM   1418 2HD2 ASN A  87      28.075   8.758  38.867  1.00  0.00           H  
ATOM   1419  N   VAL A  88      26.176  12.909  42.660  1.00  0.00           N  
ATOM   1420  CA  VAL A  88      26.391  13.416  44.010  1.00  0.00           C  
ATOM   1421  C   VAL A  88      25.509  12.691  45.018  1.00  0.00           C  
ATOM   1422  O   VAL A  88      24.314  12.505  44.791  1.00  0.00           O  
ATOM   1423  CB  VAL A  88      26.095  14.927  44.068  1.00  0.00           C  
ATOM   1424  CG1 VAL A  88      26.053  15.406  45.511  1.00  0.00           C  
ATOM   1425  CG2 VAL A  88      27.146  15.690  43.276  1.00  0.00           C  
ATOM   1426  H   VAL A  88      25.848  13.542  41.943  1.00  0.00           H  
ATOM   1427  HA  VAL A  88      27.430  13.229  44.280  1.00  0.00           H  
ATOM   1428  HB  VAL A  88      25.111  15.111  43.638  1.00  0.00           H  
ATOM   1429 1HG1 VAL A  88      25.842  16.476  45.533  1.00  0.00           H  
ATOM   1430 2HG1 VAL A  88      25.270  14.872  46.049  1.00  0.00           H  
ATOM   1431 3HG1 VAL A  88      27.015  15.217  45.986  1.00  0.00           H  
ATOM   1432 1HG2 VAL A  88      26.931  16.757  43.321  1.00  0.00           H  
ATOM   1433 2HG2 VAL A  88      28.132  15.501  43.703  1.00  0.00           H  
ATOM   1434 3HG2 VAL A  88      27.131  15.360  42.238  1.00  0.00           H  
ATOM   1435  N   ARG A  89      26.106  12.284  46.134  1.00  0.00           N  
ATOM   1436  CA  ARG A  89      25.386  11.537  47.159  1.00  0.00           C  
ATOM   1437  C   ARG A  89      24.704  12.476  48.147  1.00  0.00           C  
ATOM   1438  O   ARG A  89      23.529  12.305  48.469  1.00  0.00           O  
ATOM   1439  CB  ARG A  89      26.332  10.613  47.911  1.00  0.00           C  
ATOM   1440  CG  ARG A  89      26.859   9.441  47.101  1.00  0.00           C  
ATOM   1441  CD  ARG A  89      25.759   8.567  46.618  1.00  0.00           C  
ATOM   1442  NE  ARG A  89      26.263   7.385  45.937  1.00  0.00           N  
ATOM   1443  CZ  ARG A  89      25.491   6.468  45.324  1.00  0.00           C  
ATOM   1444  NH1 ARG A  89      24.184   6.609  45.315  1.00  0.00           N  
ATOM   1445  NH2 ARG A  89      26.046   5.425  44.731  1.00  0.00           N  
ATOM   1446  H   ARG A  89      27.082  12.496  46.275  1.00  0.00           H  
ATOM   1447  HA  ARG A  89      24.610  10.944  46.674  1.00  0.00           H  
ATOM   1448 1HB  ARG A  89      27.191  11.182  48.266  1.00  0.00           H  
ATOM   1449 2HB  ARG A  89      25.824  10.208  48.786  1.00  0.00           H  
ATOM   1450 1HG  ARG A  89      27.406   9.813  46.234  1.00  0.00           H  
ATOM   1451 2HG  ARG A  89      27.527   8.841  47.720  1.00  0.00           H  
ATOM   1452 1HD  ARG A  89      25.155   8.241  47.464  1.00  0.00           H  
ATOM   1453 2HD  ARG A  89      25.134   9.122  45.919  1.00  0.00           H  
ATOM   1454  HE  ARG A  89      27.265   7.243  45.922  1.00  0.00           H  
ATOM   1455 1HH1 ARG A  89      23.758   7.406  45.768  1.00  0.00           H  
ATOM   1456 2HH1 ARG A  89      23.605   5.920  44.857  1.00  0.00           H  
ATOM   1457 1HH2 ARG A  89      27.052   5.317  44.738  1.00  0.00           H  
ATOM   1458 2HH2 ARG A  89      25.468   4.737  44.273  1.00  0.00           H  
ATOM   1459  N   ILE A  90      25.450  13.466  48.624  1.00  0.00           N  
ATOM   1460  CA  ILE A  90      24.884  14.511  49.470  1.00  0.00           C  
ATOM   1461  C   ILE A  90      24.978  15.875  48.797  1.00  0.00           C  
ATOM   1462  O   ILE A  90      26.071  16.366  48.517  1.00  0.00           O  
ATOM   1463  CB  ILE A  90      25.598  14.561  50.834  1.00  0.00           C  
ATOM   1464  CG1 ILE A  90      25.501  13.204  51.536  1.00  0.00           C  
ATOM   1465  CG2 ILE A  90      25.006  15.659  51.704  1.00  0.00           C  
ATOM   1466  CD1 ILE A  90      26.367  13.092  52.770  1.00  0.00           C  
ATOM   1467  H   ILE A  90      26.433  13.497  48.396  1.00  0.00           H  
ATOM   1468  HA  ILE A  90      23.832  14.288  49.639  1.00  0.00           H  
ATOM   1469  HB  ILE A  90      26.658  14.762  50.682  1.00  0.00           H  
ATOM   1470 1HG1 ILE A  90      24.467  13.018  51.827  1.00  0.00           H  
ATOM   1471 2HG1 ILE A  90      25.792  12.414  50.844  1.00  0.00           H  
ATOM   1472 1HG2 ILE A  90      25.521  15.679  52.664  1.00  0.00           H  
ATOM   1473 2HG2 ILE A  90      25.126  16.621  51.208  1.00  0.00           H  
ATOM   1474 3HG2 ILE A  90      23.946  15.463  51.866  1.00  0.00           H  
ATOM   1475 1HD1 ILE A  90      26.244  12.103  53.212  1.00  0.00           H  
ATOM   1476 2HD1 ILE A  90      27.412  13.241  52.496  1.00  0.00           H  
ATOM   1477 3HD1 ILE A  90      26.070  13.851  53.493  1.00  0.00           H  
ATOM   1478  N   LEU A  91      23.824  16.483  48.539  1.00  0.00           N  
ATOM   1479  CA  LEU A  91      23.772  17.767  47.853  1.00  0.00           C  
ATOM   1480  C   LEU A  91      23.127  18.794  48.768  1.00  0.00           C  
ATOM   1481  O   LEU A  91      21.947  18.666  49.114  1.00  0.00           O  
ATOM   1482  CB  LEU A  91      22.981  17.654  46.543  1.00  0.00           C  
ATOM   1483  CG  LEU A  91      22.764  18.968  45.782  1.00  0.00           C  
ATOM   1484  CD1 LEU A  91      24.109  19.527  45.339  1.00  0.00           C  
ATOM   1485  CD2 LEU A  91      21.856  18.718  44.587  1.00  0.00           C  
ATOM   1486  H   LEU A  91      22.962  16.043  48.828  1.00  0.00           H  
ATOM   1487  HA  LEU A  91      24.791  18.071  47.609  1.00  0.00           H  
ATOM   1488 1HB  LEU A  91      23.505  16.969  45.879  1.00  0.00           H  
ATOM   1489 2HB  LEU A  91      22.000  17.233  46.765  1.00  0.00           H  
ATOM   1490  HG  LEU A  91      22.300  19.699  46.444  1.00  0.00           H  
ATOM   1491 1HD1 LEU A  91      23.954  20.461  44.798  1.00  0.00           H  
ATOM   1492 2HD1 LEU A  91      24.731  19.715  46.215  1.00  0.00           H  
ATOM   1493 3HD1 LEU A  91      24.605  18.809  44.688  1.00  0.00           H  
ATOM   1494 1HD2 LEU A  91      21.700  19.652  44.046  1.00  0.00           H  
ATOM   1495 2HD2 LEU A  91      22.319  17.987  43.924  1.00  0.00           H  
ATOM   1496 3HD2 LEU A  91      20.895  18.335  44.933  1.00  0.00           H  
ATOM   1497  N   VAL A  92      23.898  19.803  49.161  1.00  0.00           N  
ATOM   1498  CA  VAL A  92      23.424  20.869  50.033  1.00  0.00           C  
ATOM   1499  C   VAL A  92      23.488  22.178  49.263  1.00  0.00           C  
ATOM   1500  O   VAL A  92      24.566  22.593  48.825  1.00  0.00           O  
ATOM   1501  CB  VAL A  92      24.281  20.964  51.309  1.00  0.00           C  
ATOM   1502  CG1 VAL A  92      23.809  22.118  52.182  1.00  0.00           C  
ATOM   1503  CG2 VAL A  92      24.220  19.651  52.073  1.00  0.00           C  
ATOM   1504  H   VAL A  92      24.854  19.824  48.835  1.00  0.00           H  
ATOM   1505  HA  VAL A  92      22.397  20.647  50.325  1.00  0.00           H  
ATOM   1506  HB  VAL A  92      25.313  21.176  51.029  1.00  0.00           H  
ATOM   1507 1HG1 VAL A  92      24.426  22.170  53.080  1.00  0.00           H  
ATOM   1508 2HG1 VAL A  92      23.895  23.053  51.629  1.00  0.00           H  
ATOM   1509 3HG1 VAL A  92      22.770  21.957  52.467  1.00  0.00           H  
ATOM   1510 1HG2 VAL A  92      24.829  19.725  52.973  1.00  0.00           H  
ATOM   1511 2HG2 VAL A  92      23.187  19.437  52.349  1.00  0.00           H  
ATOM   1512 3HG2 VAL A  92      24.601  18.846  51.444  1.00  0.00           H  
ATOM   1513  N   ILE A  93      22.338  22.827  49.099  1.00  0.00           N  
ATOM   1514  CA  ILE A  93      22.250  24.093  48.383  1.00  0.00           C  
ATOM   1515  C   ILE A  93      21.577  25.126  49.271  1.00  0.00           C  
ATOM   1516  O   ILE A  93      20.520  24.856  49.854  1.00  0.00           O  
ATOM   1517  CB  ILE A  93      21.468  23.943  47.065  1.00  0.00           C  
ATOM   1518  CG1 ILE A  93      22.092  22.848  46.196  1.00  0.00           C  
ATOM   1519  CG2 ILE A  93      21.431  25.266  46.315  1.00  0.00           C  
ATOM   1520  CD1 ILE A  93      21.364  22.615  44.891  1.00  0.00           C  
ATOM   1521  H   ILE A  93      21.497  22.424  49.487  1.00  0.00           H  
ATOM   1522  HA  ILE A  93      23.261  24.420  48.134  1.00  0.00           H  
ATOM   1523  HB  ILE A  93      20.447  23.630  47.282  1.00  0.00           H  
ATOM   1524 1HG1 ILE A  93      23.125  23.108  45.969  1.00  0.00           H  
ATOM   1525 2HG1 ILE A  93      22.106  21.908  46.749  1.00  0.00           H  
ATOM   1526 1HG2 ILE A  93      20.875  25.141  45.386  1.00  0.00           H  
ATOM   1527 2HG2 ILE A  93      20.943  26.019  46.932  1.00  0.00           H  
ATOM   1528 3HG2 ILE A  93      22.449  25.584  46.089  1.00  0.00           H  
ATOM   1529 1HD1 ILE A  93      21.865  21.825  44.331  1.00  0.00           H  
ATOM   1530 2HD1 ILE A  93      20.335  22.319  45.096  1.00  0.00           H  
ATOM   1531 3HD1 ILE A  93      21.368  23.533  44.305  1.00  0.00           H  
ATOM   1532  N   VAL A  94      22.191  26.300  49.379  1.00  0.00           N  
ATOM   1533  CA  VAL A  94      21.620  27.440  50.088  1.00  0.00           C  
ATOM   1534  C   VAL A  94      21.455  28.567  49.081  1.00  0.00           C  
ATOM   1535  O   VAL A  94      22.434  28.999  48.460  1.00  0.00           O  
ATOM   1536  CB  VAL A  94      22.526  27.890  51.249  1.00  0.00           C  
ATOM   1537  CG1 VAL A  94      21.912  29.079  51.973  1.00  0.00           C  
ATOM   1538  CG2 VAL A  94      22.753  26.732  52.208  1.00  0.00           C  
ATOM   1539  H   VAL A  94      23.097  26.396  48.943  1.00  0.00           H  
ATOM   1540  HA  VAL A  94      20.657  27.141  50.504  1.00  0.00           H  
ATOM   1541  HB  VAL A  94      23.483  28.220  50.843  1.00  0.00           H  
ATOM   1542 1HG1 VAL A  94      22.566  29.385  52.790  1.00  0.00           H  
ATOM   1543 2HG1 VAL A  94      21.792  29.908  51.275  1.00  0.00           H  
ATOM   1544 3HG1 VAL A  94      20.939  28.798  52.374  1.00  0.00           H  
ATOM   1545 1HG2 VAL A  94      23.395  27.058  53.026  1.00  0.00           H  
ATOM   1546 2HG2 VAL A  94      21.795  26.399  52.609  1.00  0.00           H  
ATOM   1547 3HG2 VAL A  94      23.231  25.909  51.678  1.00  0.00           H  
ATOM   1548  N   LEU A  95      20.221  29.042  48.915  1.00  0.00           N  
ATOM   1549  CA  LEU A  95      19.935  30.182  48.045  1.00  0.00           C  
ATOM   1550  C   LEU A  95      19.153  31.215  48.850  1.00  0.00           C  
ATOM   1551  O   LEU A  95      17.952  31.046  49.085  1.00  0.00           O  
ATOM   1552  CB  LEU A  95      19.133  29.746  46.812  1.00  0.00           C  
ATOM   1553  CG  LEU A  95      18.531  30.882  45.975  1.00  0.00           C  
ATOM   1554  CD1 LEU A  95      19.641  31.815  45.511  1.00  0.00           C  
ATOM   1555  CD2 LEU A  95      17.778  30.295  44.790  1.00  0.00           C  
ATOM   1556  H   LEU A  95      19.460  28.598  49.409  1.00  0.00           H  
ATOM   1557  HA  LEU A  95      20.882  30.602  47.702  1.00  0.00           H  
ATOM   1558 1HB  LEU A  95      19.785  29.165  46.162  1.00  0.00           H  
ATOM   1559 2HB  LEU A  95      18.315  29.105  47.139  1.00  0.00           H  
ATOM   1560  HG  LEU A  95      17.843  31.462  46.591  1.00  0.00           H  
ATOM   1561 1HD1 LEU A  95      19.212  32.622  44.916  1.00  0.00           H  
ATOM   1562 2HD1 LEU A  95      20.149  32.236  46.378  1.00  0.00           H  
ATOM   1563 3HD1 LEU A  95      20.355  31.258  44.905  1.00  0.00           H  
ATOM   1564 1HD2 LEU A  95      17.349  31.102  44.196  1.00  0.00           H  
ATOM   1565 2HD2 LEU A  95      18.465  29.716  44.173  1.00  0.00           H  
ATOM   1566 3HD2 LEU A  95      16.980  29.647  45.151  1.00  0.00           H  
ATOM   1567  N   ASN A  96      19.842  32.279  49.266  1.00  0.00           N  
ATOM   1568  CA  ASN A  96      19.226  33.437  49.917  1.00  0.00           C  
ATOM   1569  C   ASN A  96      18.277  33.007  51.039  1.00  0.00           C  
ATOM   1570  O   ASN A  96      17.153  33.498  51.170  1.00  0.00           O  
ATOM   1571  CB  ASN A  96      18.497  34.294  48.899  1.00  0.00           C  
ATOM   1572  CG  ASN A  96      19.418  34.860  47.855  1.00  0.00           C  
ATOM   1573  OD1 ASN A  96      20.557  35.236  48.152  1.00  0.00           O  
ATOM   1574  ND2 ASN A  96      18.945  34.930  46.636  1.00  0.00           N  
ATOM   1575  H   ASN A  96      20.840  32.272  49.116  1.00  0.00           H  
ATOM   1576  HA  ASN A  96      20.017  34.052  50.347  1.00  0.00           H  
ATOM   1577 1HB  ASN A  96      17.728  33.698  48.405  1.00  0.00           H  
ATOM   1578 2HB  ASN A  96      17.996  35.117  49.410  1.00  0.00           H  
ATOM   1579 1HD2 ASN A  96      19.514  35.298  45.899  1.00  0.00           H  
ATOM   1580 2HD2 ASN A  96      18.017  34.614  46.441  1.00  0.00           H  
ATOM   1581  N   GLY A  97      18.760  32.071  51.853  1.00  0.00           N  
ATOM   1582  CA  GLY A  97      17.997  31.601  52.993  1.00  0.00           C  
ATOM   1583  C   GLY A  97      17.188  30.346  52.730  1.00  0.00           C  
ATOM   1584  O   GLY A  97      16.686  29.720  53.667  1.00  0.00           O  
ATOM   1585  H   GLY A  97      19.674  31.680  51.678  1.00  0.00           H  
ATOM   1586 1HA  GLY A  97      18.672  31.400  53.825  1.00  0.00           H  
ATOM   1587 2HA  GLY A  97      17.311  32.382  53.318  1.00  0.00           H  
ATOM   1588  N   ARG A  98      17.044  29.970  51.463  1.00  0.00           N  
ATOM   1589  CA  ARG A  98      16.366  28.725  51.130  1.00  0.00           C  
ATOM   1590  C   ARG A  98      17.357  27.567  51.108  1.00  0.00           C  
ATOM   1591  O   ARG A  98      18.242  27.506  50.248  1.00  0.00           O  
ATOM   1592  CB  ARG A  98      15.677  28.831  49.778  1.00  0.00           C  
ATOM   1593  CG  ARG A  98      14.439  29.714  49.760  1.00  0.00           C  
ATOM   1594  CD  ARG A  98      13.953  29.950  48.376  1.00  0.00           C  
ATOM   1595  NE  ARG A  98      14.728  30.975  47.697  1.00  0.00           N  
ATOM   1596  CZ  ARG A  98      14.596  31.298  46.395  1.00  0.00           C  
ATOM   1597  NH1 ARG A  98      13.716  30.669  45.648  1.00  0.00           N  
ATOM   1598  NH2 ARG A  98      15.350  32.248  45.870  1.00  0.00           N  
ATOM   1599  H   ARG A  98      17.405  30.548  50.718  1.00  0.00           H  
ATOM   1600  HA  ARG A  98      15.607  28.530  51.889  1.00  0.00           H  
ATOM   1601 1HB  ARG A  98      16.376  29.227  49.044  1.00  0.00           H  
ATOM   1602 2HB  ARG A  98      15.378  27.837  49.443  1.00  0.00           H  
ATOM   1603 1HG  ARG A  98      13.641  29.234  50.326  1.00  0.00           H  
ATOM   1604 2HG  ARG A  98      14.674  30.679  50.210  1.00  0.00           H  
ATOM   1605 1HD  ARG A  98      14.031  29.028  47.801  1.00  0.00           H  
ATOM   1606 2HD  ARG A  98      12.914  30.272  48.406  1.00  0.00           H  
ATOM   1607  HE  ARG A  98      15.416  31.482  48.239  1.00  0.00           H  
ATOM   1608 1HH1 ARG A  98      13.141  29.942  46.050  1.00  0.00           H  
ATOM   1609 2HH1 ARG A  98      13.618  30.910  44.673  1.00  0.00           H  
ATOM   1610 1HH2 ARG A  98      16.025  32.733  46.445  1.00  0.00           H  
ATOM   1611 2HH2 ARG A  98      15.250  32.490  44.896  1.00  0.00           H  
ATOM   1612  N   VAL A  99      17.206  26.648  52.058  1.00  0.00           N  
ATOM   1613  CA  VAL A  99      18.139  25.544  52.255  1.00  0.00           C  
ATOM   1614  C   VAL A  99      17.498  24.294  51.673  1.00  0.00           C  
ATOM   1615  O   VAL A  99      16.393  23.906  52.078  1.00  0.00           O  
ATOM   1616  CB  VAL A  99      18.453  25.335  53.748  1.00  0.00           C  
ATOM   1617  CG1 VAL A  99      19.411  24.167  53.932  1.00  0.00           C  
ATOM   1618  CG2 VAL A  99      19.037  26.610  54.337  1.00  0.00           C  
ATOM   1619  H   VAL A  99      16.405  26.729  52.666  1.00  0.00           H  
ATOM   1620  HA  VAL A  99      19.071  25.781  51.740  1.00  0.00           H  
ATOM   1621  HB  VAL A  99      17.532  25.080  54.272  1.00  0.00           H  
ATOM   1622 1HG1 VAL A  99      19.622  24.034  54.993  1.00  0.00           H  
ATOM   1623 2HG1 VAL A  99      18.958  23.259  53.536  1.00  0.00           H  
ATOM   1624 3HG1 VAL A  99      20.341  24.372  53.401  1.00  0.00           H  
ATOM   1625 1HG2 VAL A  99      19.256  26.455  55.393  1.00  0.00           H  
ATOM   1626 2HG2 VAL A  99      19.955  26.868  53.810  1.00  0.00           H  
ATOM   1627 3HG2 VAL A  99      18.318  27.422  54.232  1.00  0.00           H  
ATOM   1628  N   ARG A 100      18.185  23.665  50.728  1.00  0.00           N  
ATOM   1629  CA  ARG A 100      17.688  22.461  50.070  1.00  0.00           C  
ATOM   1630  C   ARG A 100      18.758  21.380  50.170  1.00  0.00           C  
ATOM   1631  O   ARG A 100      19.904  21.590  49.763  1.00  0.00           O  
ATOM   1632  CB  ARG A 100      17.351  22.727  48.610  1.00  0.00           C  
ATOM   1633  CG  ARG A 100      16.649  21.581  47.898  1.00  0.00           C  
ATOM   1634  CD  ARG A 100      16.302  21.936  46.498  1.00  0.00           C  
ATOM   1635  NE  ARG A 100      15.443  23.107  46.433  1.00  0.00           N  
ATOM   1636  CZ  ARG A 100      14.103  23.081  46.570  1.00  0.00           C  
ATOM   1637  NH1 ARG A 100      13.485  21.940  46.780  1.00  0.00           N  
ATOM   1638  NH2 ARG A 100      13.409  24.203  46.495  1.00  0.00           N  
ATOM   1639  H   ARG A 100      19.084  24.038  50.458  1.00  0.00           H  
ATOM   1640  HA  ARG A 100      16.777  22.143  50.575  1.00  0.00           H  
ATOM   1641 1HB  ARG A 100      16.708  23.602  48.539  1.00  0.00           H  
ATOM   1642 2HB  ARG A 100      18.265  22.947  48.059  1.00  0.00           H  
ATOM   1643 1HG  ARG A 100      17.304  20.709  47.878  1.00  0.00           H  
ATOM   1644 2HG  ARG A 100      15.729  21.331  48.427  1.00  0.00           H  
ATOM   1645 1HD  ARG A 100      17.214  22.149  45.939  1.00  0.00           H  
ATOM   1646 2HD  ARG A 100      15.779  21.102  46.031  1.00  0.00           H  
ATOM   1647  HE  ARG A 100      15.882  24.003  46.272  1.00  0.00           H  
ATOM   1648 1HH1 ARG A 100      14.016  21.081  46.837  1.00  0.00           H  
ATOM   1649 2HH1 ARG A 100      12.481  21.921  46.881  1.00  0.00           H  
ATOM   1650 1HH2 ARG A 100      13.884  25.081  46.333  1.00  0.00           H  
ATOM   1651 2HH2 ARG A 100      12.406  24.185  46.597  1.00  0.00           H  
ATOM   1652  N   VAL A 101      18.382  20.227  50.711  1.00  0.00           N  
ATOM   1653  CA  VAL A 101      19.301  19.110  50.894  1.00  0.00           C  
ATOM   1654  C   VAL A 101      18.693  17.880  50.250  1.00  0.00           C  
ATOM   1655  O   VAL A 101      17.567  17.487  50.582  1.00  0.00           O  
ATOM   1656  CB  VAL A 101      19.565  18.845  52.388  1.00  0.00           C  
ATOM   1657  CG1 VAL A 101      20.523  17.676  52.561  1.00  0.00           C  
ATOM   1658  CG2 VAL A 101      20.120  20.099  53.047  1.00  0.00           C  
ATOM   1659  H   VAL A 101      17.420  20.127  51.004  1.00  0.00           H  
ATOM   1660  HA  VAL A 101      20.250  19.361  50.418  1.00  0.00           H  
ATOM   1661  HB  VAL A 101      18.627  18.566  52.869  1.00  0.00           H  
ATOM   1662 1HG1 VAL A 101      20.698  17.502  53.623  1.00  0.00           H  
ATOM   1663 2HG1 VAL A 101      20.089  16.781  52.114  1.00  0.00           H  
ATOM   1664 3HG1 VAL A 101      21.469  17.905  52.071  1.00  0.00           H  
ATOM   1665 1HG2 VAL A 101      20.303  19.904  54.103  1.00  0.00           H  
ATOM   1666 2HG2 VAL A 101      21.055  20.381  52.562  1.00  0.00           H  
ATOM   1667 3HG2 VAL A 101      19.400  20.911  52.947  1.00  0.00           H  
ATOM   1668  N   ARG A 102      19.427  17.267  49.330  1.00  0.00           N  
ATOM   1669  CA  ARG A 102      18.917  16.087  48.655  1.00  0.00           C  
ATOM   1670  C   ARG A 102      19.663  14.840  49.106  1.00  0.00           C  
ATOM   1671  O   ARG A 102      20.888  14.859  49.265  1.00  0.00           O  
ATOM   1672  CB  ARG A 102      19.044  16.237  47.146  1.00  0.00           C  
ATOM   1673  CG  ARG A 102      18.560  15.039  46.342  1.00  0.00           C  
ATOM   1674  CD  ARG A 102      18.815  15.214  44.890  1.00  0.00           C  
ATOM   1675  NE  ARG A 102      17.924  16.198  44.297  1.00  0.00           N  
ATOM   1676  CZ  ARG A 102      17.839  16.457  42.978  1.00  0.00           C  
ATOM   1677  NH1 ARG A 102      18.598  15.799  42.129  1.00  0.00           N  
ATOM   1678  NH2 ARG A 102      16.994  17.374  42.536  1.00  0.00           N  
ATOM   1679  H   ARG A 102      20.344  17.612  49.089  1.00  0.00           H  
ATOM   1680  HA  ARG A 102      17.861  15.976  48.904  1.00  0.00           H  
ATOM   1681 1HB  ARG A 102      18.474  17.106  46.818  1.00  0.00           H  
ATOM   1682 2HB  ARG A 102      20.086  16.412  46.883  1.00  0.00           H  
ATOM   1683 1HG  ARG A 102      19.081  14.142  46.676  1.00  0.00           H  
ATOM   1684 2HG  ARG A 102      17.488  14.912  46.489  1.00  0.00           H  
ATOM   1685 1HD  ARG A 102      19.842  15.549  44.738  1.00  0.00           H  
ATOM   1686 2HD  ARG A 102      18.665  14.264  44.377  1.00  0.00           H  
ATOM   1687  HE  ARG A 102      17.324  16.723  44.918  1.00  0.00           H  
ATOM   1688 1HH1 ARG A 102      19.244  15.099  42.466  1.00  0.00           H  
ATOM   1689 2HH1 ARG A 102      18.535  15.994  41.140  1.00  0.00           H  
ATOM   1690 1HH2 ARG A 102      16.411  17.879  43.189  1.00  0.00           H  
ATOM   1691 2HH2 ARG A 102      16.932  17.568  41.549  1.00  0.00           H  
ATOM   1692  N   ASN A 103      18.911  13.762  49.308  1.00  0.00           N  
ATOM   1693  CA  ASN A 103      19.465  12.465  49.665  1.00  0.00           C  
ATOM   1694  C   ASN A 103      19.698  11.642  48.402  1.00  0.00           C  
ATOM   1695  O   ASN A 103      18.754  11.074  47.839  1.00  0.00           O  
ATOM   1696  CB  ASN A 103      18.553  11.733  50.633  1.00  0.00           C  
ATOM   1697  CG  ASN A 103      19.121  10.412  51.074  1.00  0.00           C  
ATOM   1698  OD1 ASN A 103      19.971   9.829  50.393  1.00  0.00           O  
ATOM   1699  ND2 ASN A 103      18.666   9.929  52.202  1.00  0.00           N  
ATOM   1700  H   ASN A 103      17.911  13.857  49.206  1.00  0.00           H  
ATOM   1701  HA  ASN A 103      20.414  12.623  50.179  1.00  0.00           H  
ATOM   1702 1HB  ASN A 103      18.383  12.354  51.513  1.00  0.00           H  
ATOM   1703 2HB  ASN A 103      17.586  11.560  50.162  1.00  0.00           H  
ATOM   1704 1HD2 ASN A 103      19.007   9.053  52.545  1.00  0.00           H  
ATOM   1705 2HD2 ASN A 103      17.977  10.435  52.721  1.00  0.00           H  
ATOM   1706  N   GLY A 104      20.955  11.572  47.970  1.00  0.00           N  
ATOM   1707  CA  GLY A 104      21.315  10.868  46.755  1.00  0.00           C  
ATOM   1708  C   GLY A 104      21.847   9.478  47.037  1.00  0.00           C  
ATOM   1709  O   GLY A 104      22.511   8.869  46.191  1.00  0.00           O  
ATOM   1710  H   GLY A 104      21.680  12.025  48.509  1.00  0.00           H  
ATOM   1711 1HA  GLY A 104      20.443  10.794  46.106  1.00  0.00           H  
ATOM   1712 2HA  GLY A 104      22.069  11.439  46.216  1.00  0.00           H  
ATOM   1713  N   THR A 105      21.561   8.967  48.231  1.00  0.00           N  
ATOM   1714  CA  THR A 105      22.060   7.679  48.682  1.00  0.00           C  
ATOM   1715  C   THR A 105      20.950   6.632  48.594  1.00  0.00           C  
ATOM   1716  O   THR A 105      19.837   6.904  48.136  1.00  0.00           O  
ATOM   1717  CB  THR A 105      22.599   7.759  50.121  1.00  0.00           C  
ATOM   1718  OG1 THR A 105      21.503   7.758  51.046  1.00  0.00           O  
ATOM   1719  CG2 THR A 105      23.418   9.026  50.315  1.00  0.00           C  
ATOM   1720  H   THR A 105      20.970   9.507  48.846  1.00  0.00           H  
ATOM   1721  HA  THR A 105      22.890   7.385  48.037  1.00  0.00           H  
ATOM   1722  HB  THR A 105      23.228   6.892  50.324  1.00  0.00           H  
ATOM   1723  HG1 THR A 105      20.946   8.523  50.882  1.00  0.00           H  
ATOM   1724 1HG2 THR A 105      23.791   9.066  51.338  1.00  0.00           H  
ATOM   1725 2HG2 THR A 105      24.259   9.025  49.622  1.00  0.00           H  
ATOM   1726 3HG2 THR A 105      22.792   9.897  50.124  1.00  0.00           H  
ATOM   1727  N   ASP A 106      21.263   5.417  49.036  1.00  0.00           N  
ATOM   1728  CA  ASP A 106      20.287   4.336  49.106  1.00  0.00           C  
ATOM   1729  C   ASP A 106      19.689   4.159  50.496  1.00  0.00           C  
ATOM   1730  O   ASP A 106      18.952   3.193  50.718  1.00  0.00           O  
ATOM   1731  CB  ASP A 106      20.932   3.021  48.663  1.00  0.00           C  
ATOM   1732  CG  ASP A 106      21.362   3.034  47.202  1.00  0.00           C  
ATOM   1733  OD1 ASP A 106      20.621   3.535  46.390  1.00  0.00           O  
ATOM   1734  OD2 ASP A 106      22.425   2.540  46.913  1.00  0.00           O  
ATOM   1735  H   ASP A 106      22.212   5.240  49.331  1.00  0.00           H  
ATOM   1736  HA  ASP A 106      19.467   4.564  48.424  1.00  0.00           H  
ATOM   1737 1HB  ASP A 106      21.806   2.818  49.282  1.00  0.00           H  
ATOM   1738 2HB  ASP A 106      20.228   2.202  48.812  1.00  0.00           H  
ATOM   1739  N   ARG A 107      19.981   5.059  51.428  1.00  0.00           N  
ATOM   1740  CA  ARG A 107      19.505   4.959  52.799  1.00  0.00           C  
ATOM   1741  C   ARG A 107      19.049   6.323  53.288  1.00  0.00           C  
ATOM   1742  O   ARG A 107      19.533   7.353  52.807  1.00  0.00           O  
ATOM   1743  CB  ARG A 107      20.596   4.424  53.715  1.00  0.00           C  
ATOM   1744  CG  ARG A 107      21.033   2.997  53.424  1.00  0.00           C  
ATOM   1745  CD  ARG A 107      19.975   2.015  53.775  1.00  0.00           C  
ATOM   1746  NE  ARG A 107      20.427   0.645  53.600  1.00  0.00           N  
ATOM   1747  CZ  ARG A 107      20.340  -0.048  52.448  1.00  0.00           C  
ATOM   1748  NH1 ARG A 107      19.817   0.514  51.381  1.00  0.00           N  
ATOM   1749  NH2 ARG A 107      20.781  -1.293  52.390  1.00  0.00           N  
ATOM   1750  H   ARG A 107      20.558   5.845  51.164  1.00  0.00           H  
ATOM   1751  HA  ARG A 107      18.667   4.263  52.824  1.00  0.00           H  
ATOM   1752 1HB  ARG A 107      21.477   5.060  53.642  1.00  0.00           H  
ATOM   1753 2HB  ARG A 107      20.252   4.458  54.749  1.00  0.00           H  
ATOM   1754 1HG  ARG A 107      21.257   2.895  52.362  1.00  0.00           H  
ATOM   1755 2HG  ARG A 107      21.925   2.763  54.007  1.00  0.00           H  
ATOM   1756 1HD  ARG A 107      19.687   2.149  54.818  1.00  0.00           H  
ATOM   1757 2HD  ARG A 107      19.107   2.172  53.136  1.00  0.00           H  
ATOM   1758  HE  ARG A 107      20.835   0.178  54.399  1.00  0.00           H  
ATOM   1759 1HH1 ARG A 107      19.481   1.465  51.424  1.00  0.00           H  
ATOM   1760 2HH1 ARG A 107      19.752  -0.005  50.517  1.00  0.00           H  
ATOM   1761 1HH2 ARG A 107      21.183  -1.725  53.211  1.00  0.00           H  
ATOM   1762 2HH2 ARG A 107      20.716  -1.812  51.527  1.00  0.00           H  
ATOM   1763  N   PRO A 108      18.113   6.366  54.237  1.00  0.00           N  
ATOM   1764  CA  PRO A 108      17.755   7.647  54.851  1.00  0.00           C  
ATOM   1765  C   PRO A 108      18.909   8.219  55.658  1.00  0.00           C  
ATOM   1766  O   PRO A 108      19.760   7.492  56.177  1.00  0.00           O  
ATOM   1767  CB  PRO A 108      16.571   7.281  55.751  1.00  0.00           C  
ATOM   1768  CG  PRO A 108      16.809   5.854  56.107  1.00  0.00           C  
ATOM   1769  CD  PRO A 108      17.375   5.244  54.851  1.00  0.00           C  
ATOM   1770  HA  PRO A 108      17.501   8.352  54.059  1.00  0.00           H  
ATOM   1771 1HB  PRO A 108      16.547   7.942  56.631  1.00  0.00           H  
ATOM   1772 2HB  PRO A 108      15.625   7.434  55.210  1.00  0.00           H  
ATOM   1773 1HG  PRO A 108      17.501   5.785  56.960  1.00  0.00           H  
ATOM   1774 2HG  PRO A 108      15.869   5.378  56.422  1.00  0.00           H  
ATOM   1775 1HD  PRO A 108      18.045   4.414  55.116  1.00  0.00           H  
ATOM   1776 2HD  PRO A 108      16.551   4.890  54.212  1.00  0.00           H  
ATOM   1777  N   MET A 109      18.930   9.546  55.757  1.00  0.00           N  
ATOM   1778  CA  MET A 109      19.998  10.278  56.422  1.00  0.00           C  
ATOM   1779  C   MET A 109      19.403  11.339  57.337  1.00  0.00           C  
ATOM   1780  O   MET A 109      18.271  11.785  57.135  1.00  0.00           O  
ATOM   1781  CB  MET A 109      20.937  10.910  55.397  1.00  0.00           C  
ATOM   1782  CG  MET A 109      20.303  12.010  54.556  1.00  0.00           C  
ATOM   1783  SD  MET A 109      21.353  12.530  53.185  1.00  0.00           S  
ATOM   1784  CE  MET A 109      20.600  14.097  52.758  1.00  0.00           C  
ATOM   1785  H   MET A 109      18.163  10.061  55.347  1.00  0.00           H  
ATOM   1786  HA  MET A 109      20.584   9.573  57.013  1.00  0.00           H  
ATOM   1787 1HB  MET A 109      21.799  11.336  55.907  1.00  0.00           H  
ATOM   1788 2HB  MET A 109      21.305  10.141  54.717  1.00  0.00           H  
ATOM   1789 1HG  MET A 109      19.355  11.657  54.150  1.00  0.00           H  
ATOM   1790 2HG  MET A 109      20.102  12.877  55.184  1.00  0.00           H  
ATOM   1791 1HE  MET A 109      21.140  14.544  51.922  1.00  0.00           H  
ATOM   1792 2HE  MET A 109      19.559  13.935  52.474  1.00  0.00           H  
ATOM   1793 3HE  MET A 109      20.642  14.767  53.617  1.00  0.00           H  
ATOM   1794  N   ARG A 110      20.184  11.745  58.335  1.00  0.00           N  
ATOM   1795  CA  ARG A 110      19.812  12.817  59.245  1.00  0.00           C  
ATOM   1796  C   ARG A 110      20.390  14.128  58.729  1.00  0.00           C  
ATOM   1797  O   ARG A 110      21.562  14.184  58.344  1.00  0.00           O  
ATOM   1798  CB  ARG A 110      20.319  12.545  60.653  1.00  0.00           C  
ATOM   1799  CG  ARG A 110      20.064  13.663  61.652  1.00  0.00           C  
ATOM   1800  CD  ARG A 110      20.586  13.324  63.000  1.00  0.00           C  
ATOM   1801  NE  ARG A 110      19.769  12.316  63.660  1.00  0.00           N  
ATOM   1802  CZ  ARG A 110      20.151  11.041  63.869  1.00  0.00           C  
ATOM   1803  NH1 ARG A 110      21.333  10.632  63.466  1.00  0.00           N  
ATOM   1804  NH2 ARG A 110      19.334  10.199  64.479  1.00  0.00           N  
ATOM   1805  H   ARG A 110      21.073  11.283  58.456  1.00  0.00           H  
ATOM   1806  HA  ARG A 110      18.723  12.878  59.282  1.00  0.00           H  
ATOM   1807 1HB  ARG A 110      19.849  11.643  61.041  1.00  0.00           H  
ATOM   1808 2HB  ARG A 110      21.394  12.367  60.624  1.00  0.00           H  
ATOM   1809 1HG  ARG A 110      20.560  14.575  61.313  1.00  0.00           H  
ATOM   1810 2HG  ARG A 110      18.992  13.842  61.734  1.00  0.00           H  
ATOM   1811 1HD  ARG A 110      21.601  12.936  62.911  1.00  0.00           H  
ATOM   1812 2HD  ARG A 110      20.593  14.217  63.624  1.00  0.00           H  
ATOM   1813  HE  ARG A 110      18.853  12.591  63.983  1.00  0.00           H  
ATOM   1814 1HH1 ARG A 110      21.958  11.276  63.000  1.00  0.00           H  
ATOM   1815 2HH1 ARG A 110      21.619   9.678  63.622  1.00  0.00           H  
ATOM   1816 1HH2 ARG A 110      18.423  10.511  64.788  1.00  0.00           H  
ATOM   1817 2HH2 ARG A 110      19.619   9.244  64.635  1.00  0.00           H  
ATOM   1818  N   VAL A 111      19.568  15.173  58.717  1.00  0.00           N  
ATOM   1819  CA  VAL A 111      19.979  16.498  58.274  1.00  0.00           C  
ATOM   1820  C   VAL A 111      19.594  17.497  59.353  1.00  0.00           C  
ATOM   1821  O   VAL A 111      18.459  17.478  59.844  1.00  0.00           O  
ATOM   1822  CB  VAL A 111      19.306  16.873  56.940  1.00  0.00           C  
ATOM   1823  CG1 VAL A 111      19.765  18.248  56.480  1.00  0.00           C  
ATOM   1824  CG2 VAL A 111      19.620  15.820  55.888  1.00  0.00           C  
ATOM   1825  H   VAL A 111      18.618  15.032  59.031  1.00  0.00           H  
ATOM   1826  HA  VAL A 111      21.061  16.492  58.123  1.00  0.00           H  
ATOM   1827  HB  VAL A 111      18.228  16.927  57.091  1.00  0.00           H  
ATOM   1828 1HG1 VAL A 111      19.280  18.497  55.536  1.00  0.00           H  
ATOM   1829 2HG1 VAL A 111      19.498  18.991  57.232  1.00  0.00           H  
ATOM   1830 3HG1 VAL A 111      20.846  18.244  56.341  1.00  0.00           H  
ATOM   1831 1HG2 VAL A 111      19.140  16.091  54.948  1.00  0.00           H  
ATOM   1832 2HG2 VAL A 111      20.699  15.761  55.742  1.00  0.00           H  
ATOM   1833 3HG2 VAL A 111      19.246  14.851  56.220  1.00  0.00           H  
ATOM   1834  N   ARG A 112      20.531  18.368  59.715  1.00  0.00           N  
ATOM   1835  CA  ARG A 112      20.285  19.438  60.675  1.00  0.00           C  
ATOM   1836  C   ARG A 112      20.571  20.770  59.995  1.00  0.00           C  
ATOM   1837  O   ARG A 112      21.548  20.894  59.248  1.00  0.00           O  
ATOM   1838  CB  ARG A 112      21.161  19.285  61.911  1.00  0.00           C  
ATOM   1839  CG  ARG A 112      20.734  18.180  62.863  1.00  0.00           C  
ATOM   1840  CD  ARG A 112      21.585  18.145  64.080  1.00  0.00           C  
ATOM   1841  NE  ARG A 112      21.083  17.203  65.067  1.00  0.00           N  
ATOM   1842  CZ  ARG A 112      21.649  16.979  66.269  1.00  0.00           C  
ATOM   1843  NH1 ARG A 112      22.733  17.636  66.617  1.00  0.00           N  
ATOM   1844  NH2 ARG A 112      21.114  16.100  67.097  1.00  0.00           N  
ATOM   1845  H   ARG A 112      21.448  18.277  59.305  1.00  0.00           H  
ATOM   1846  HA  ARG A 112      19.243  19.387  60.992  1.00  0.00           H  
ATOM   1847 1HB  ARG A 112      22.185  19.081  61.606  1.00  0.00           H  
ATOM   1848 2HB  ARG A 112      21.166  20.221  62.470  1.00  0.00           H  
ATOM   1849 1HG  ARG A 112      19.701  18.344  63.171  1.00  0.00           H  
ATOM   1850 2HG  ARG A 112      20.814  17.215  62.362  1.00  0.00           H  
ATOM   1851 1HD  ARG A 112      22.598  17.847  63.808  1.00  0.00           H  
ATOM   1852 2HD  ARG A 112      21.609  19.135  64.535  1.00  0.00           H  
ATOM   1853  HE  ARG A 112      20.250  16.679  64.835  1.00  0.00           H  
ATOM   1854 1HH1 ARG A 112      23.142  18.310  65.983  1.00  0.00           H  
ATOM   1855 2HH1 ARG A 112      23.157  17.468  67.518  1.00  0.00           H  
ATOM   1856 1HH2 ARG A 112      20.281  15.594  66.830  1.00  0.00           H  
ATOM   1857 2HH2 ARG A 112      21.538  15.932  67.997  1.00  0.00           H  
ATOM   1858  N   VAL A 113      19.723  21.761  60.256  1.00  0.00           N  
ATOM   1859  CA  VAL A 113      19.906  23.118  59.755  1.00  0.00           C  
ATOM   1860  C   VAL A 113      19.863  24.066  60.945  1.00  0.00           C  
ATOM   1861  O   VAL A 113      18.872  24.100  61.686  1.00  0.00           O  
ATOM   1862  CB  VAL A 113      18.809  23.491  58.740  1.00  0.00           C  
ATOM   1863  CG1 VAL A 113      19.025  24.903  58.218  1.00  0.00           C  
ATOM   1864  CG2 VAL A 113      18.799  22.488  57.597  1.00  0.00           C  
ATOM   1865  H   VAL A 113      18.917  21.552  60.827  1.00  0.00           H  
ATOM   1866  HA  VAL A 113      20.871  23.174  59.251  1.00  0.00           H  
ATOM   1867  HB  VAL A 113      17.842  23.479  59.244  1.00  0.00           H  
ATOM   1868 1HG1 VAL A 113      18.241  25.150  57.502  1.00  0.00           H  
ATOM   1869 2HG1 VAL A 113      18.993  25.608  59.048  1.00  0.00           H  
ATOM   1870 3HG1 VAL A 113      19.996  24.965  57.726  1.00  0.00           H  
ATOM   1871 1HG2 VAL A 113      18.021  22.757  56.883  1.00  0.00           H  
ATOM   1872 2HG2 VAL A 113      19.768  22.496  57.098  1.00  0.00           H  
ATOM   1873 3HG2 VAL A 113      18.602  21.490  57.989  1.00  0.00           H  
ATOM   1874  N   THR A 114      20.932  24.835  61.127  1.00  0.00           N  
ATOM   1875  CA  THR A 114      21.074  25.746  62.258  1.00  0.00           C  
ATOM   1876  C   THR A 114      21.072  27.174  61.728  1.00  0.00           C  
ATOM   1877  O   THR A 114      21.730  27.472  60.725  1.00  0.00           O  
ATOM   1878  CB  THR A 114      22.361  25.473  63.058  1.00  0.00           C  
ATOM   1879  OG1 THR A 114      22.341  24.130  63.557  1.00  0.00           O  
ATOM   1880  CG2 THR A 114      22.480  26.442  64.224  1.00  0.00           C  
ATOM   1881  H   THR A 114      21.676  24.779  60.444  1.00  0.00           H  
ATOM   1882  HA  THR A 114      20.234  25.589  62.935  1.00  0.00           H  
ATOM   1883  HB  THR A 114      23.226  25.591  62.405  1.00  0.00           H  
ATOM   1884  HG1 THR A 114      23.139  23.674  63.279  1.00  0.00           H  
ATOM   1885 1HG2 THR A 114      23.396  26.235  64.777  1.00  0.00           H  
ATOM   1886 2HG2 THR A 114      22.507  27.465  63.847  1.00  0.00           H  
ATOM   1887 3HG2 THR A 114      21.622  26.323  64.885  1.00  0.00           H  
ATOM   1888  N   ALA A 115      20.331  28.052  62.403  1.00  0.00           N  
ATOM   1889  CA  ALA A 115      20.328  29.469  62.076  1.00  0.00           C  
ATOM   1890  C   ALA A 115      19.823  30.247  63.281  1.00  0.00           C  
ATOM   1891  O   ALA A 115      18.895  29.810  63.966  1.00  0.00           O  
ATOM   1892  CB  ALA A 115      19.461  29.763  60.848  1.00  0.00           C  
ATOM   1893  H   ALA A 115      19.756  27.720  63.162  1.00  0.00           H  
ATOM   1894  HA  ALA A 115      21.347  29.771  61.833  1.00  0.00           H  
ATOM   1895 1HB  ALA A 115      19.483  30.832  60.635  1.00  0.00           H  
ATOM   1896 2HB  ALA A 115      19.848  29.214  59.990  1.00  0.00           H  
ATOM   1897 3HB  ALA A 115      18.436  29.455  61.044  1.00  0.00           H  
ATOM   1898  N   GLY A 116      20.438  31.402  63.531  1.00  0.00           N  
ATOM   1899  CA  GLY A 116      20.019  32.237  64.637  1.00  0.00           C  
ATOM   1900  C   GLY A 116      20.299  31.661  66.005  1.00  0.00           C  
ATOM   1901  O   GLY A 116      19.751  32.150  66.997  1.00  0.00           O  
ATOM   1902  H   GLY A 116      21.204  31.706  62.948  1.00  0.00           H  
ATOM   1903 1HA  GLY A 116      20.519  33.203  64.574  1.00  0.00           H  
ATOM   1904 2HA  GLY A 116      18.948  32.424  64.566  1.00  0.00           H  
ATOM   1905  N   GLY A 117      21.136  30.630  66.091  1.00  0.00           N  
ATOM   1906  CA  GLY A 117      21.359  29.936  67.341  1.00  0.00           C  
ATOM   1907  C   GLY A 117      20.430  28.776  67.612  1.00  0.00           C  
ATOM   1908  O   GLY A 117      20.594  28.097  68.632  1.00  0.00           O  
ATOM   1909  H   GLY A 117      21.628  30.322  65.263  1.00  0.00           H  
ATOM   1910 1HA  GLY A 117      22.379  29.552  67.368  1.00  0.00           H  
ATOM   1911 2HA  GLY A 117      21.258  30.637  68.169  1.00  0.00           H  
ATOM   1912  N   GLU A 118      19.461  28.522  66.735  1.00  0.00           N  
ATOM   1913  CA  GLU A 118      18.509  27.437  66.907  1.00  0.00           C  
ATOM   1914  C   GLU A 118      18.772  26.359  65.869  1.00  0.00           C  
ATOM   1915  O   GLU A 118      19.008  26.650  64.693  1.00  0.00           O  
ATOM   1916  CB  GLU A 118      17.071  27.949  66.786  1.00  0.00           C  
ATOM   1917  CG  GLU A 118      16.003  26.886  67.004  1.00  0.00           C  
ATOM   1918  CD  GLU A 118      14.609  27.446  66.992  1.00  0.00           C  
ATOM   1919  OE1 GLU A 118      14.470  28.641  66.898  1.00  0.00           O  
ATOM   1920  OE2 GLU A 118      13.681  26.676  67.077  1.00  0.00           O  
ATOM   1921  H   GLU A 118      19.393  29.111  65.917  1.00  0.00           H  
ATOM   1922  HA  GLU A 118      18.633  27.023  67.909  1.00  0.00           H  
ATOM   1923 1HB  GLU A 118      16.905  28.744  67.514  1.00  0.00           H  
ATOM   1924 2HB  GLU A 118      16.919  28.376  65.795  1.00  0.00           H  
ATOM   1925 1HG  GLU A 118      16.088  26.135  66.219  1.00  0.00           H  
ATOM   1926 2HG  GLU A 118      16.186  26.395  67.960  1.00  0.00           H  
ATOM   1927  N   THR A 119      18.731  25.106  66.314  1.00  0.00           N  
ATOM   1928  CA  THR A 119      18.971  23.954  65.458  1.00  0.00           C  
ATOM   1929  C   THR A 119      17.699  23.125  65.349  1.00  0.00           C  
ATOM   1930  O   THR A 119      17.040  22.853  66.357  1.00  0.00           O  
ATOM   1931  CB  THR A 119      20.125  23.083  65.991  1.00  0.00           C  
ATOM   1932  OG1 THR A 119      21.326  23.863  66.053  1.00  0.00           O  
ATOM   1933  CG2 THR A 119      20.350  21.883  65.084  1.00  0.00           C  
ATOM   1934  H   THR A 119      18.522  24.958  67.291  1.00  0.00           H  
ATOM   1935  HA  THR A 119      19.262  24.311  64.470  1.00  0.00           H  
ATOM   1936  HB  THR A 119      19.882  22.733  66.994  1.00  0.00           H  
ATOM   1937  HG1 THR A 119      21.687  23.964  65.169  1.00  0.00           H  
ATOM   1938 1HG2 THR A 119      21.168  21.279  65.477  1.00  0.00           H  
ATOM   1939 2HG2 THR A 119      19.442  21.282  65.044  1.00  0.00           H  
ATOM   1940 3HG2 THR A 119      20.602  22.227  64.082  1.00  0.00           H  
ATOM   1941  N   ARG A 120      17.360  22.726  64.125  1.00  0.00           N  
ATOM   1942  CA  ARG A 120      16.273  21.794  63.864  1.00  0.00           C  
ATOM   1943  C   ARG A 120      16.831  20.553  63.181  1.00  0.00           C  
ATOM   1944  O   ARG A 120      17.787  20.638  62.405  1.00  0.00           O  
ATOM   1945  CB  ARG A 120      15.205  22.429  62.986  1.00  0.00           C  
ATOM   1946  CG  ARG A 120      14.563  23.681  63.564  1.00  0.00           C  
ATOM   1947  CD  ARG A 120      13.727  23.371  64.751  1.00  0.00           C  
ATOM   1948  NE  ARG A 120      13.087  24.560  65.290  1.00  0.00           N  
ATOM   1949  CZ  ARG A 120      11.873  25.011  64.918  1.00  0.00           C  
ATOM   1950  NH1 ARG A 120      11.181  24.362  64.008  1.00  0.00           N  
ATOM   1951  NH2 ARG A 120      11.378  26.106  65.469  1.00  0.00           N  
ATOM   1952  H   ARG A 120      17.890  23.096  63.349  1.00  0.00           H  
ATOM   1953  HA  ARG A 120      15.814  21.522  64.815  1.00  0.00           H  
ATOM   1954 1HB  ARG A 120      15.637  22.696  62.022  1.00  0.00           H  
ATOM   1955 2HB  ARG A 120      14.409  21.707  62.800  1.00  0.00           H  
ATOM   1956 1HG  ARG A 120      15.342  24.382  63.866  1.00  0.00           H  
ATOM   1957 2HG  ARG A 120      13.928  24.146  62.809  1.00  0.00           H  
ATOM   1958 1HD  ARG A 120      12.948  22.662  64.473  1.00  0.00           H  
ATOM   1959 2HD  ARG A 120      14.351  22.936  65.532  1.00  0.00           H  
ATOM   1960  HE  ARG A 120      13.590  25.087  65.993  1.00  0.00           H  
ATOM   1961 1HH1 ARG A 120      11.560  23.525  63.587  1.00  0.00           H  
ATOM   1962 2HH1 ARG A 120      10.272  24.700  63.729  1.00  0.00           H  
ATOM   1963 1HH2 ARG A 120      11.910  26.604  66.169  1.00  0.00           H  
ATOM   1964 2HH2 ARG A 120      10.468  26.443  65.190  1.00  0.00           H  
ATOM   1965  N   GLU A 121      16.232  19.404  63.475  1.00  0.00           N  
ATOM   1966  CA  GLU A 121      16.669  18.131  62.920  1.00  0.00           C  
ATOM   1967  C   GLU A 121      15.582  17.545  62.030  1.00  0.00           C  
ATOM   1968  O   GLU A 121      14.397  17.577  62.373  1.00  0.00           O  
ATOM   1969  CB  GLU A 121      17.022  17.147  64.038  1.00  0.00           C  
ATOM   1970  CG  GLU A 121      17.553  15.806  63.551  1.00  0.00           C  
ATOM   1971  CD  GLU A 121      17.993  14.909  64.674  1.00  0.00           C  
ATOM   1972  OE1 GLU A 121      18.840  15.312  65.434  1.00  0.00           O  
ATOM   1973  OE2 GLU A 121      17.481  13.818  64.771  1.00  0.00           O  
ATOM   1974  H   GLU A 121      15.445  19.420  64.106  1.00  0.00           H  
ATOM   1975  HA  GLU A 121      17.568  18.302  62.327  1.00  0.00           H  
ATOM   1976 1HB  GLU A 121      17.777  17.590  64.688  1.00  0.00           H  
ATOM   1977 2HB  GLU A 121      16.138  16.955  64.646  1.00  0.00           H  
ATOM   1978 1HG  GLU A 121      16.771  15.302  62.983  1.00  0.00           H  
ATOM   1979 2HG  GLU A 121      18.394  15.982  62.881  1.00  0.00           H  
ATOM   1980  N   TYR A 122      15.998  17.013  60.882  1.00  0.00           N  
ATOM   1981  CA  TYR A 122      15.092  16.431  59.907  1.00  0.00           C  
ATOM   1982  C   TYR A 122      15.625  15.073  59.474  1.00  0.00           C  
ATOM   1983  O   TYR A 122      16.818  14.783  59.587  1.00  0.00           O  
ATOM   1984  CB  TYR A 122      14.916  17.357  58.701  1.00  0.00           C  
ATOM   1985  CG  TYR A 122      14.572  18.783  59.072  1.00  0.00           C  
ATOM   1986  CD1 TYR A 122      15.585  19.697  59.325  1.00  0.00           C  
ATOM   1987  CD2 TYR A 122      13.246  19.176  59.157  1.00  0.00           C  
ATOM   1988  CE1 TYR A 122      15.270  21.000  59.662  1.00  0.00           C  
ATOM   1989  CE2 TYR A 122      12.931  20.479  59.495  1.00  0.00           C  
ATOM   1990  CZ  TYR A 122      13.938  21.388  59.747  1.00  0.00           C  
ATOM   1991  OH  TYR A 122      13.625  22.685  60.083  1.00  0.00           O  
ATOM   1992  H   TYR A 122      16.989  17.019  60.689  1.00  0.00           H  
ATOM   1993  HA  TYR A 122      14.112  16.315  60.371  1.00  0.00           H  
ATOM   1994 1HB  TYR A 122      15.836  17.369  58.115  1.00  0.00           H  
ATOM   1995 2HB  TYR A 122      14.124  16.972  58.059  1.00  0.00           H  
ATOM   1996  HD1 TYR A 122      16.628  19.387  59.257  1.00  0.00           H  
ATOM   1997  HD2 TYR A 122      12.450  18.458  58.959  1.00  0.00           H  
ATOM   1998  HE1 TYR A 122      16.065  21.717  59.861  1.00  0.00           H  
ATOM   1999  HE2 TYR A 122      11.888  20.787  59.563  1.00  0.00           H  
ATOM   2000  HH  TYR A 122      12.682  22.826  59.967  1.00  0.00           H  
ATOM   2001  N   THR A 123      14.717  14.238  58.977  1.00  0.00           N  
ATOM   2002  CA  THR A 123      15.068  13.000  58.296  1.00  0.00           C  
ATOM   2003  C   THR A 123      14.698  13.121  56.825  1.00  0.00           C  
ATOM   2004  O   THR A 123      13.582  13.537  56.497  1.00  0.00           O  
ATOM   2005  CB  THR A 123      14.360  11.785  58.924  1.00  0.00           C  
ATOM   2006  OG1 THR A 123      14.751  11.658  60.298  1.00  0.00           O  
ATOM   2007  CG2 THR A 123      14.726  10.511  58.178  1.00  0.00           C  
ATOM   2008  H   THR A 123      13.743  14.483  59.082  1.00  0.00           H  
ATOM   2009  HA  THR A 123      16.142  12.840  58.399  1.00  0.00           H  
ATOM   2010  HB  THR A 123      13.281  11.929  58.879  1.00  0.00           H  
ATOM   2011  HG1 THR A 123      15.657  11.345  60.345  1.00  0.00           H  
ATOM   2012 1HG2 THR A 123      14.217   9.663  58.635  1.00  0.00           H  
ATOM   2013 2HG2 THR A 123      14.420  10.599  57.136  1.00  0.00           H  
ATOM   2014 3HG2 THR A 123      15.803  10.356  58.228  1.00  0.00           H  
ATOM   2015  N   VAL A 124      15.631  12.765  55.950  1.00  0.00           N  
ATOM   2016  CA  VAL A 124      15.432  12.840  54.508  1.00  0.00           C  
ATOM   2017  C   VAL A 124      15.588  11.435  53.937  1.00  0.00           C  
ATOM   2018  O   VAL A 124      16.604  10.768  54.170  1.00  0.00           O  
ATOM   2019  CB  VAL A 124      16.450  13.794  53.855  1.00  0.00           C  
ATOM   2020  CG1 VAL A 124      16.209  13.885  52.355  1.00  0.00           C  
ATOM   2021  CG2 VAL A 124      16.359  15.169  54.499  1.00  0.00           C  
ATOM   2022  H   VAL A 124      16.514  12.430  56.307  1.00  0.00           H  
ATOM   2023  HA  VAL A 124      14.430  13.225  54.317  1.00  0.00           H  
ATOM   2024  HB  VAL A 124      17.453  13.392  53.995  1.00  0.00           H  
ATOM   2025 1HG1 VAL A 124      16.938  14.563  51.910  1.00  0.00           H  
ATOM   2026 2HG1 VAL A 124      16.315  12.896  51.909  1.00  0.00           H  
ATOM   2027 3HG1 VAL A 124      15.204  14.261  52.170  1.00  0.00           H  
ATOM   2028 1HG2 VAL A 124      17.082  15.838  54.033  1.00  0.00           H  
ATOM   2029 2HG2 VAL A 124      15.354  15.568  54.364  1.00  0.00           H  
ATOM   2030 3HG2 VAL A 124      16.575  15.086  55.565  1.00  0.00           H  
ATOM   2031  N   ASN A 125      14.569  10.982  53.213  1.00  0.00           N  
ATOM   2032  CA  ASN A 125      14.552   9.662  52.610  1.00  0.00           C  
ATOM   2033  C   ASN A 125      15.205   9.685  51.229  1.00  0.00           C  
ATOM   2034  O   ASN A 125      15.286  10.738  50.590  1.00  0.00           O  
ATOM   2035  CB  ASN A 125      13.132   9.133  52.527  1.00  0.00           C  
ATOM   2036  CG  ASN A 125      12.546   8.837  53.879  1.00  0.00           C  
ATOM   2037  OD1 ASN A 125      13.209   8.252  54.743  1.00  0.00           O  
ATOM   2038  ND2 ASN A 125      11.314   9.231  54.080  1.00  0.00           N  
ATOM   2039  H   ASN A 125      13.774  11.594  53.084  1.00  0.00           H  
ATOM   2040  HA  ASN A 125      15.113   8.981  53.252  1.00  0.00           H  
ATOM   2041 1HB  ASN A 125      12.500   9.864  52.021  1.00  0.00           H  
ATOM   2042 2HB  ASN A 125      13.119   8.220  51.930  1.00  0.00           H  
ATOM   2043 1HD2 ASN A 125      10.872   9.061  54.961  1.00  0.00           H  
ATOM   2044 2HD2 ASN A 125      10.815   9.701  53.352  1.00  0.00           H  
ATOM   2045  N   PRO A 126      15.706   8.542  50.759  1.00  0.00           N  
ATOM   2046  CA  PRO A 126      16.319   8.502  49.426  1.00  0.00           C  
ATOM   2047  C   PRO A 126      15.391   9.080  48.364  1.00  0.00           C  
ATOM   2048  O   PRO A 126      14.214   8.729  48.281  1.00  0.00           O  
ATOM   2049  CB  PRO A 126      16.561   7.006  49.202  1.00  0.00           C  
ATOM   2050  CG  PRO A 126      16.755   6.458  50.574  1.00  0.00           C  
ATOM   2051  CD  PRO A 126      15.760   7.206  51.420  1.00  0.00           C  
ATOM   2052  HA  PRO A 126      17.233   9.097  49.447  1.00  0.00           H  
ATOM   2053 1HB  PRO A 126      15.703   6.558  48.681  1.00  0.00           H  
ATOM   2054 2HB  PRO A 126      17.440   6.861  48.556  1.00  0.00           H  
ATOM   2055 1HG  PRO A 126      16.583   5.372  50.578  1.00  0.00           H  
ATOM   2056 2HG  PRO A 126      17.793   6.616  50.903  1.00  0.00           H  
ATOM   2057 1HD  PRO A 126      14.786   6.695  51.380  1.00  0.00           H  
ATOM   2058 2HD  PRO A 126      16.127   7.262  52.457  1.00  0.00           H  
ATOM   2059  N   GLY A 127      15.942   9.974  47.546  1.00  0.00           N  
ATOM   2060  CA  GLY A 127      15.183  10.558  46.457  1.00  0.00           C  
ATOM   2061  C   GLY A 127      14.339  11.743  46.861  1.00  0.00           C  
ATOM   2062  O   GLY A 127      13.725  12.383  46.001  1.00  0.00           O  
ATOM   2063  H   GLY A 127      16.904  10.254  47.682  1.00  0.00           H  
ATOM   2064 1HA  GLY A 127      15.865  10.878  45.669  1.00  0.00           H  
ATOM   2065 2HA  GLY A 127      14.526   9.803  46.027  1.00  0.00           H  
ATOM   2066  N   THR A 128      14.294  12.057  48.154  1.00  0.00           N  
ATOM   2067  CA  THR A 128      13.515  13.172  48.668  1.00  0.00           C  
ATOM   2068  C   THR A 128      14.464  14.312  49.011  1.00  0.00           C  
ATOM   2069  O   THR A 128      15.686  14.165  48.944  1.00  0.00           O  
ATOM   2070  CB  THR A 128      12.693  12.769  49.906  1.00  0.00           C  
ATOM   2071  OG1 THR A 128      13.574  12.520  51.009  1.00  0.00           O  
ATOM   2072  CG2 THR A 128      11.878  11.515  49.621  1.00  0.00           C  
ATOM   2073  H   THR A 128      14.827  11.491  48.796  1.00  0.00           H  
ATOM   2074  HA  THR A 128      12.810  13.486  47.899  1.00  0.00           H  
ATOM   2075  HB  THR A 128      12.017  13.580  50.175  1.00  0.00           H  
ATOM   2076  HG1 THR A 128      14.408  12.172  50.680  1.00  0.00           H  
ATOM   2077 1HG2 THR A 128      11.303  11.246  50.507  1.00  0.00           H  
ATOM   2078 2HG2 THR A 128      11.199  11.705  48.791  1.00  0.00           H  
ATOM   2079 3HG2 THR A 128      12.549  10.698  49.361  1.00  0.00           H  
ATOM   2080  N   GLU A 129      13.889  15.466  49.340  1.00  0.00           N  
ATOM   2081  CA  GLU A 129      14.640  16.679  49.627  1.00  0.00           C  
ATOM   2082  C   GLU A 129      14.103  17.329  50.895  1.00  0.00           C  
ATOM   2083  O   GLU A 129      12.911  17.217  51.200  1.00  0.00           O  
ATOM   2084  CB  GLU A 129      14.558  17.659  48.455  1.00  0.00           C  
ATOM   2085  CG  GLU A 129      15.226  17.170  47.179  1.00  0.00           C  
ATOM   2086  CD  GLU A 129      15.141  18.165  46.054  1.00  0.00           C  
ATOM   2087  OE1 GLU A 129      14.381  19.097  46.168  1.00  0.00           O  
ATOM   2088  OE2 GLU A 129      15.838  17.993  45.082  1.00  0.00           O  
ATOM   2089  H   GLU A 129      12.880  15.488  49.387  1.00  0.00           H  
ATOM   2090  HA  GLU A 129      15.687  16.413  49.769  1.00  0.00           H  
ATOM   2091 1HB  GLU A 129      13.512  17.867  48.227  1.00  0.00           H  
ATOM   2092 2HB  GLU A 129      15.025  18.603  48.736  1.00  0.00           H  
ATOM   2093 1HG  GLU A 129      16.276  16.963  47.386  1.00  0.00           H  
ATOM   2094 2HG  GLU A 129      14.755  16.238  46.868  1.00  0.00           H  
ATOM   2095  N   LEU A 130      14.983  18.005  51.631  1.00  0.00           N  
ATOM   2096  CA  LEU A 130      14.596  18.859  52.744  1.00  0.00           C  
ATOM   2097  C   LEU A 130      14.471  20.304  52.274  1.00  0.00           C  
ATOM   2098  O   LEU A 130      15.333  20.805  51.547  1.00  0.00           O  
ATOM   2099  CB  LEU A 130      15.623  18.762  53.879  1.00  0.00           C  
ATOM   2100  CG  LEU A 130      15.440  19.761  55.029  1.00  0.00           C  
ATOM   2101  CD1 LEU A 130      14.149  19.450  55.772  1.00  0.00           C  
ATOM   2102  CD2 LEU A 130      16.640  19.687  55.961  1.00  0.00           C  
ATOM   2103  H   LEU A 130      15.961  17.914  51.398  1.00  0.00           H  
ATOM   2104  HA  LEU A 130      13.633  18.518  53.125  1.00  0.00           H  
ATOM   2105 1HB  LEU A 130      15.580  17.760  54.301  1.00  0.00           H  
ATOM   2106 2HB  LEU A 130      16.618  18.916  53.461  1.00  0.00           H  
ATOM   2107  HG  LEU A 130      15.357  20.770  54.624  1.00  0.00           H  
ATOM   2108 1HD1 LEU A 130      14.019  20.160  56.589  1.00  0.00           H  
ATOM   2109 2HD1 LEU A 130      13.305  19.529  55.086  1.00  0.00           H  
ATOM   2110 3HD1 LEU A 130      14.195  18.438  56.174  1.00  0.00           H  
ATOM   2111 1HD2 LEU A 130      16.510  20.397  56.778  1.00  0.00           H  
ATOM   2112 2HD2 LEU A 130      16.723  18.678  56.367  1.00  0.00           H  
ATOM   2113 3HD2 LEU A 130      17.547  19.931  55.408  1.00  0.00           H  
ATOM   2114  N   GLU A 131      13.392  20.964  52.692  1.00  0.00           N  
ATOM   2115  CA  GLU A 131      13.162  22.372  52.383  1.00  0.00           C  
ATOM   2116  C   GLU A 131      13.013  23.151  53.681  1.00  0.00           C  
ATOM   2117  O   GLU A 131      12.030  22.965  54.408  1.00  0.00           O  
ATOM   2118  CB  GLU A 131      11.916  22.545  51.512  1.00  0.00           C  
ATOM   2119  CG  GLU A 131      12.022  21.915  50.130  1.00  0.00           C  
ATOM   2120  CD  GLU A 131      10.780  22.105  49.303  1.00  0.00           C  
ATOM   2121  OE1 GLU A 131       9.762  22.432  49.863  1.00  0.00           O  
ATOM   2122  OE2 GLU A 131      10.851  21.922  48.111  1.00  0.00           O  
ATOM   2123  H   GLU A 131      12.711  20.465  53.247  1.00  0.00           H  
ATOM   2124  HA  GLU A 131      14.018  22.746  51.819  1.00  0.00           H  
ATOM   2125 1HB  GLU A 131      11.056  22.103  52.016  1.00  0.00           H  
ATOM   2126 2HB  GLU A 131      11.709  23.608  51.380  1.00  0.00           H  
ATOM   2127 1HG  GLU A 131      12.867  22.359  49.604  1.00  0.00           H  
ATOM   2128 2HG  GLU A 131      12.218  20.850  50.242  1.00  0.00           H  
ATOM   2129  N   VAL A 132      13.983  24.017  53.969  1.00  0.00           N  
ATOM   2130  CA  VAL A 132      13.962  24.884  55.143  1.00  0.00           C  
ATOM   2131  C   VAL A 132      14.202  26.318  54.688  1.00  0.00           C  
ATOM   2132  O   VAL A 132      15.106  26.580  53.887  1.00  0.00           O  
ATOM   2133  CB  VAL A 132      15.042  24.466  56.159  1.00  0.00           C  
ATOM   2134  CG1 VAL A 132      15.093  25.452  57.317  1.00  0.00           C  
ATOM   2135  CG2 VAL A 132      14.762  23.058  56.662  1.00  0.00           C  
ATOM   2136  H   VAL A 132      14.767  24.067  53.334  1.00  0.00           H  
ATOM   2137  HA  VAL A 132      12.986  24.795  55.621  1.00  0.00           H  
ATOM   2138  HB  VAL A 132      16.016  24.492  55.672  1.00  0.00           H  
ATOM   2139 1HG1 VAL A 132      15.862  25.142  58.025  1.00  0.00           H  
ATOM   2140 2HG1 VAL A 132      15.331  26.446  56.937  1.00  0.00           H  
ATOM   2141 3HG1 VAL A 132      14.126  25.476  57.818  1.00  0.00           H  
ATOM   2142 1HG2 VAL A 132      15.529  22.769  57.380  1.00  0.00           H  
ATOM   2143 2HG2 VAL A 132      13.784  23.032  57.145  1.00  0.00           H  
ATOM   2144 3HG2 VAL A 132      14.770  22.363  55.823  1.00  0.00           H  
ATOM   2145  N   GLU A 133      13.392  27.243  55.198  1.00  0.00           N  
ATOM   2146  CA  GLU A 133      13.554  28.664  54.923  1.00  0.00           C  
ATOM   2147  C   GLU A 133      14.070  29.387  56.162  1.00  0.00           C  
ATOM   2148  O   GLU A 133      13.596  29.148  57.276  1.00  0.00           O  
ATOM   2149  CB  GLU A 133      12.229  29.278  54.469  1.00  0.00           C  
ATOM   2150  CG  GLU A 133      11.711  28.744  53.141  1.00  0.00           C  
ATOM   2151  CD  GLU A 133      10.428  29.397  52.707  1.00  0.00           C  
ATOM   2152  OE1 GLU A 133       9.908  30.193  53.452  1.00  0.00           O  
ATOM   2153  OE2 GLU A 133       9.967  29.100  51.630  1.00  0.00           O  
ATOM   2154  H   GLU A 133      12.639  26.940  55.797  1.00  0.00           H  
ATOM   2155  HA  GLU A 133      14.275  28.781  54.114  1.00  0.00           H  
ATOM   2156 1HB  GLU A 133      11.464  29.095  55.224  1.00  0.00           H  
ATOM   2157 2HB  GLU A 133      12.342  30.358  54.374  1.00  0.00           H  
ATOM   2158 1HG  GLU A 133      12.467  28.910  52.375  1.00  0.00           H  
ATOM   2159 2HG  GLU A 133      11.552  27.670  53.230  1.00  0.00           H  
ATOM   2160  N   LEU A 134      15.041  30.272  55.959  1.00  0.00           N  
ATOM   2161  CA  LEU A 134      15.629  31.061  57.032  1.00  0.00           C  
ATOM   2162  C   LEU A 134      15.148  32.505  56.960  1.00  0.00           C  
ATOM   2163  O   LEU A 134      14.709  32.982  55.911  1.00  0.00           O  
ATOM   2164  CB  LEU A 134      17.160  31.015  56.950  1.00  0.00           C  
ATOM   2165  CG  LEU A 134      17.781  29.614  56.880  1.00  0.00           C  
ATOM   2166  CD1 LEU A 134      19.299  29.731  56.861  1.00  0.00           C  
ATOM   2167  CD2 LEU A 134      17.310  28.790  58.070  1.00  0.00           C  
ATOM   2168  H   LEU A 134      15.380  30.396  55.016  1.00  0.00           H  
ATOM   2169  HA  LEU A 134      15.323  30.630  57.985  1.00  0.00           H  
ATOM   2170 1HB  LEU A 134      17.476  31.562  56.063  1.00  0.00           H  
ATOM   2171 2HB  LEU A 134      17.570  31.516  57.826  1.00  0.00           H  
ATOM   2172  HG  LEU A 134      17.473  29.125  55.956  1.00  0.00           H  
ATOM   2173 1HD1 LEU A 134      19.740  28.736  56.812  1.00  0.00           H  
ATOM   2174 2HD1 LEU A 134      19.608  30.308  55.990  1.00  0.00           H  
ATOM   2175 3HD1 LEU A 134      19.636  30.232  57.768  1.00  0.00           H  
ATOM   2176 1HD2 LEU A 134      17.751  27.794  58.020  1.00  0.00           H  
ATOM   2177 2HD2 LEU A 134      17.619  29.278  58.995  1.00  0.00           H  
ATOM   2178 3HD2 LEU A 134      16.224  28.708  58.048  1.00  0.00           H  
ATOM   2179  N   SER A 135      15.239  33.193  58.094  1.00  0.00           N  
ATOM   2180  CA  SER A 135      14.886  34.600  58.149  1.00  0.00           C  
ATOM   2181  C   SER A 135      15.880  35.430  57.333  1.00  0.00           C  
ATOM   2182  O   SER A 135      17.007  34.991  57.087  1.00  0.00           O  
ATOM   2183  CB  SER A 135      14.860  35.079  59.589  1.00  0.00           C  
ATOM   2184  OG  SER A 135      16.143  35.046  60.152  1.00  0.00           O  
ATOM   2185  H   SER A 135      15.561  32.733  58.934  1.00  0.00           H  
ATOM   2186  HA  SER A 135      13.887  34.724  57.730  1.00  0.00           H  
ATOM   2187 1HB  SER A 135      14.469  36.095  59.627  1.00  0.00           H  
ATOM   2188 2HB  SER A 135      14.190  34.447  60.170  1.00  0.00           H  
ATOM   2189  HG  SER A 135      16.113  35.631  60.912  1.00  0.00           H  
ATOM   2190  N   PRO A 136      15.484  36.627  56.891  1.00  0.00           N  
ATOM   2191  CA  PRO A 136      16.416  37.456  56.106  1.00  0.00           C  
ATOM   2192  C   PRO A 136      17.777  37.626  56.756  1.00  0.00           C  
ATOM   2193  O   PRO A 136      18.792  37.647  56.047  1.00  0.00           O  
ATOM   2194  CB  PRO A 136      15.680  38.797  56.019  1.00  0.00           C  
ATOM   2195  CG  PRO A 136      14.236  38.423  56.034  1.00  0.00           C  
ATOM   2196  CD  PRO A 136      14.153  37.293  57.025  1.00  0.00           C  
ATOM   2197  HA  PRO A 136      16.576  36.976  55.139  1.00  0.00           H  
ATOM   2198 1HB  PRO A 136      15.964  39.437  56.866  1.00  0.00           H  
ATOM   2199 2HB  PRO A 136      15.973  39.328  55.101  1.00  0.00           H  
ATOM   2200 1HG  PRO A 136      13.624  39.289  56.327  1.00  0.00           H  
ATOM   2201 2HG  PRO A 136      13.910  38.128  55.026  1.00  0.00           H  
ATOM   2202 1HD  PRO A 136      14.011  37.701  58.037  1.00  0.00           H  
ATOM   2203 2HD  PRO A 136      13.321  36.628  56.754  1.00  0.00           H  
ATOM   2204  N   GLU A 137      17.835  37.744  58.080  1.00  0.00           N  
ATOM   2205  CA  GLU A 137      19.086  37.971  58.792  1.00  0.00           C  
ATOM   2206  C   GLU A 137      20.040  36.785  58.706  1.00  0.00           C  
ATOM   2207  O   GLU A 137      21.247  36.962  58.897  1.00  0.00           O  
ATOM   2208  CB  GLU A 137      18.798  38.291  60.260  1.00  0.00           C  
ATOM   2209  CG  GLU A 137      18.094  39.621  60.489  1.00  0.00           C  
ATOM   2210  CD  GLU A 137      17.823  39.897  61.941  1.00  0.00           C  
ATOM   2211  OE1 GLU A 137      18.095  39.043  62.750  1.00  0.00           O  
ATOM   2212  OE2 GLU A 137      17.342  40.965  62.242  1.00  0.00           O  
ATOM   2213  H   GLU A 137      16.977  37.670  58.606  1.00  0.00           H  
ATOM   2214  HA  GLU A 137      19.586  38.831  58.345  1.00  0.00           H  
ATOM   2215 1HB  GLU A 137      18.175  37.505  60.688  1.00  0.00           H  
ATOM   2216 2HB  GLU A 137      19.734  38.307  60.819  1.00  0.00           H  
ATOM   2217 1HG  GLU A 137      18.714  40.422  60.088  1.00  0.00           H  
ATOM   2218 2HG  GLU A 137      17.152  39.620  59.942  1.00  0.00           H  
ATOM   2219  N   GLN A 138      19.528  35.583  58.429  1.00  0.00           N  
ATOM   2220  CA  GLN A 138      20.361  34.387  58.438  1.00  0.00           C  
ATOM   2221  C   GLN A 138      20.604  33.826  57.042  1.00  0.00           C  
ATOM   2222  O   GLN A 138      21.098  32.697  56.925  1.00  0.00           O  
ATOM   2223  CB  GLN A 138      19.722  33.312  59.321  1.00  0.00           C  
ATOM   2224  CG  GLN A 138      19.590  33.703  60.783  1.00  0.00           C  
ATOM   2225  CD  GLN A 138      20.935  33.815  61.476  1.00  0.00           C  
ATOM   2226  OE1 GLN A 138      21.702  32.851  61.532  1.00  0.00           O  
ATOM   2227  NE2 GLN A 138      21.228  34.996  62.009  1.00  0.00           N  
ATOM   2228  H   GLN A 138      18.546  35.497  58.210  1.00  0.00           H  
ATOM   2229  HA  GLN A 138      21.331  34.646  58.865  1.00  0.00           H  
ATOM   2230 1HB  GLN A 138      18.728  33.076  58.946  1.00  0.00           H  
ATOM   2231 2HB  GLN A 138      20.317  32.398  59.270  1.00  0.00           H  
ATOM   2232 1HG  GLN A 138      19.092  34.670  60.846  1.00  0.00           H  
ATOM   2233 2HG  GLN A 138      19.001  32.945  61.300  1.00  0.00           H  
ATOM   2234 1HE2 GLN A 138      22.100  35.130  62.479  1.00  0.00           H  
ATOM   2235 2HE2 GLN A 138      20.577  35.752  61.941  1.00  0.00           H  
ATOM   2236  N   GLN A 139      20.276  34.569  55.982  1.00  0.00           N  
ATOM   2237  CA  GLN A 139      20.350  34.020  54.633  1.00  0.00           C  
ATOM   2238  C   GLN A 139      21.733  33.477  54.296  1.00  0.00           C  
ATOM   2239  O   GLN A 139      21.830  32.418  53.665  1.00  0.00           O  
ATOM   2240  CB  GLN A 139      19.954  35.086  53.609  1.00  0.00           C  
ATOM   2241  CG  GLN A 139      18.474  35.430  53.610  1.00  0.00           C  
ATOM   2242  CD  GLN A 139      18.143  36.566  52.661  1.00  0.00           C  
ATOM   2243  OE1 GLN A 139      19.003  37.387  52.330  1.00  0.00           O  
ATOM   2244  NE2 GLN A 139      16.893  36.619  52.216  1.00  0.00           N  
ATOM   2245  H   GLN A 139      19.972  35.525  56.108  1.00  0.00           H  
ATOM   2246  HA  GLN A 139      19.642  33.195  54.556  1.00  0.00           H  
ATOM   2247 1HB  GLN A 139      20.512  36.002  53.802  1.00  0.00           H  
ATOM   2248 2HB  GLN A 139      20.219  34.746  52.608  1.00  0.00           H  
ATOM   2249 1HG  GLN A 139      17.907  34.551  53.302  1.00  0.00           H  
ATOM   2250 2HG  GLN A 139      18.182  35.729  54.616  1.00  0.00           H  
ATOM   2251 1HE2 GLN A 139      16.615  37.346  51.587  1.00  0.00           H  
ATOM   2252 2HE2 GLN A 139      16.228  35.932  52.509  1.00  0.00           H  
ATOM   2253  N   ASN A 140      22.800  34.170  54.695  1.00  0.00           N  
ATOM   2254  CA  ASN A 140      24.162  33.702  54.472  1.00  0.00           C  
ATOM   2255  C   ASN A 140      24.850  33.246  55.753  1.00  0.00           C  
ATOM   2256  O   ASN A 140      26.084  33.205  55.800  1.00  0.00           O  
ATOM   2257  CB  ASN A 140      24.981  34.787  53.795  1.00  0.00           C  
ATOM   2258  CG  ASN A 140      24.546  35.040  52.380  1.00  0.00           C  
ATOM   2259  OD1 ASN A 140      24.256  34.102  51.628  1.00  0.00           O  
ATOM   2260  ND2 ASN A 140      24.496  36.292  51.999  1.00  0.00           N  
ATOM   2261  H   ASN A 140      22.653  35.050  55.169  1.00  0.00           H  
ATOM   2262  HA  ASN A 140      24.129  32.849  53.794  1.00  0.00           H  
ATOM   2263 1HB  ASN A 140      24.895  35.715  54.362  1.00  0.00           H  
ATOM   2264 2HB  ASN A 140      26.033  34.501  53.794  1.00  0.00           H  
ATOM   2265 1HD2 ASN A 140      24.213  36.520  51.067  1.00  0.00           H  
ATOM   2266 2HD2 ASN A 140      24.740  37.018  52.640  1.00  0.00           H  
ATOM   2267  N   ASN A 141      24.090  32.905  56.789  1.00  0.00           N  
ATOM   2268  CA  ASN A 141      24.654  32.442  58.056  1.00  0.00           C  
ATOM   2269  C   ASN A 141      24.183  31.022  58.349  1.00  0.00           C  
ATOM   2270  O   ASN A 141      24.216  30.549  59.485  1.00  0.00           O  
ATOM   2271  CB  ASN A 141      24.283  33.381  59.190  1.00  0.00           C  
ATOM   2272  CG  ASN A 141      24.949  34.724  59.068  1.00  0.00           C  
ATOM   2273  OD1 ASN A 141      26.175  34.835  59.174  1.00  0.00           O  
ATOM   2274  ND2 ASN A 141      24.161  35.746  58.850  1.00  0.00           N  
ATOM   2275  H   ASN A 141      23.088  32.969  56.692  1.00  0.00           H  
ATOM   2276  HA  ASN A 141      25.742  32.454  57.975  1.00  0.00           H  
ATOM   2277 1HB  ASN A 141      23.202  33.523  59.206  1.00  0.00           H  
ATOM   2278 2HB  ASN A 141      24.568  32.932  60.141  1.00  0.00           H  
ATOM   2279 1HD2 ASN A 141      24.550  36.666  58.761  1.00  0.00           H  
ATOM   2280 2HD2 ASN A 141      23.175  35.610  58.773  1.00  0.00           H  
ATOM   2281  N   ALA A 142      23.734  30.323  57.312  1.00  0.00           N  
ATOM   2282  CA  ALA A 142      23.261  28.952  57.427  1.00  0.00           C  
ATOM   2283  C   ALA A 142      24.405  28.017  57.802  1.00  0.00           C  
ATOM   2284  O   ALA A 142      25.547  28.174  57.362  1.00  0.00           O  
ATOM   2285  CB  ALA A 142      22.609  28.492  56.118  1.00  0.00           C  
ATOM   2286  H   ALA A 142      23.725  30.773  56.408  1.00  0.00           H  
ATOM   2287  HA  ALA A 142      22.500  28.913  58.207  1.00  0.00           H  
ATOM   2288 1HB  ALA A 142      22.263  27.464  56.225  1.00  0.00           H  
ATOM   2289 2HB  ALA A 142      21.763  29.138  55.886  1.00  0.00           H  
ATOM   2290 3HB  ALA A 142      23.338  28.545  55.310  1.00  0.00           H  
ATOM   2291  N   GLU A 143      24.075  27.034  58.637  1.00  0.00           N  
ATOM   2292  CA  GLU A 143      24.943  25.892  58.899  1.00  0.00           C  
ATOM   2293  C   GLU A 143      24.134  24.616  58.735  1.00  0.00           C  
ATOM   2294  O   GLU A 143      23.118  24.432  59.411  1.00  0.00           O  
ATOM   2295  CB  GLU A 143      25.542  25.968  60.306  1.00  0.00           C  
ATOM   2296  CG  GLU A 143      26.335  27.237  60.584  1.00  0.00           C  
ATOM   2297  CD  GLU A 143      26.964  27.244  61.951  1.00  0.00           C  
ATOM   2298  OE1 GLU A 143      26.815  26.278  62.658  1.00  0.00           O  
ATOM   2299  OE2 GLU A 143      27.594  28.220  62.286  1.00  0.00           O  
ATOM   2300  H   GLU A 143      23.181  27.090  59.103  1.00  0.00           H  
ATOM   2301  HA  GLU A 143      25.766  25.911  58.185  1.00  0.00           H  
ATOM   2302 1HB  GLU A 143      24.743  25.903  61.046  1.00  0.00           H  
ATOM   2303 2HB  GLU A 143      26.205  25.117  60.465  1.00  0.00           H  
ATOM   2304 1HG  GLU A 143      27.119  27.333  59.836  1.00  0.00           H  
ATOM   2305 2HG  GLU A 143      25.671  28.095  60.490  1.00  0.00           H  
ATOM   2306  N   VAL A 144      24.581  23.742  57.838  1.00  0.00           N  
ATOM   2307  CA  VAL A 144      23.868  22.516  57.497  1.00  0.00           C  
ATOM   2308  C   VAL A 144      24.797  21.339  57.753  1.00  0.00           C  
ATOM   2309  O   VAL A 144      25.963  21.360  57.339  1.00  0.00           O  
ATOM   2310  CB  VAL A 144      23.419  22.524  56.024  1.00  0.00           C  
ATOM   2311  CG1 VAL A 144      22.685  21.236  55.684  1.00  0.00           C  
ATOM   2312  CG2 VAL A 144      22.537  23.734  55.758  1.00  0.00           C  
ATOM   2313  H   VAL A 144      25.458  23.946  57.377  1.00  0.00           H  
ATOM   2314  HA  VAL A 144      22.979  22.447  58.125  1.00  0.00           H  
ATOM   2315  HB  VAL A 144      24.301  22.569  55.385  1.00  0.00           H  
ATOM   2316 1HG1 VAL A 144      22.375  21.258  54.638  1.00  0.00           H  
ATOM   2317 2HG1 VAL A 144      23.347  20.386  55.847  1.00  0.00           H  
ATOM   2318 3HG1 VAL A 144      21.805  21.139  56.320  1.00  0.00           H  
ATOM   2319 1HG2 VAL A 144      22.224  23.734  54.714  1.00  0.00           H  
ATOM   2320 2HG2 VAL A 144      21.657  23.691  56.401  1.00  0.00           H  
ATOM   2321 3HG2 VAL A 144      23.096  24.646  55.969  1.00  0.00           H  
ATOM   2322  N   GLU A 145      24.280  20.316  58.427  1.00  0.00           N  
ATOM   2323  CA  GLU A 145      25.031  19.102  58.723  1.00  0.00           C  
ATOM   2324  C   GLU A 145      24.228  17.896  58.262  1.00  0.00           C  
ATOM   2325  O   GLU A 145      23.004  17.861  58.427  1.00  0.00           O  
ATOM   2326  CB  GLU A 145      25.338  19.000  60.219  1.00  0.00           C  
ATOM   2327  CG  GLU A 145      26.242  20.100  60.753  1.00  0.00           C  
ATOM   2328  CD  GLU A 145      26.512  19.973  62.226  1.00  0.00           C  
ATOM   2329  OE1 GLU A 145      25.833  19.212  62.870  1.00  0.00           O  
ATOM   2330  OE2 GLU A 145      27.399  20.638  62.706  1.00  0.00           O  
ATOM   2331  H   GLU A 145      23.325  20.392  58.744  1.00  0.00           H  
ATOM   2332  HA  GLU A 145      25.981  19.145  58.189  1.00  0.00           H  
ATOM   2333 1HB  GLU A 145      24.406  19.029  60.784  1.00  0.00           H  
ATOM   2334 2HB  GLU A 145      25.817  18.043  60.426  1.00  0.00           H  
ATOM   2335 1HG  GLU A 145      27.191  20.068  60.216  1.00  0.00           H  
ATOM   2336 2HG  GLU A 145      25.777  21.065  60.555  1.00  0.00           H  
ATOM   2337  N   VAL A 146      24.916  16.912  57.690  1.00  0.00           N  
ATOM   2338  CA  VAL A 146      24.297  15.686  57.199  1.00  0.00           C  
ATOM   2339  C   VAL A 146      25.064  14.502  57.767  1.00  0.00           C  
ATOM   2340  O   VAL A 146      26.301  14.488  57.742  1.00  0.00           O  
ATOM   2341  CB  VAL A 146      24.313  15.635  55.660  1.00  0.00           C  
ATOM   2342  CG1 VAL A 146      23.662  14.352  55.163  1.00  0.00           C  
ATOM   2343  CG2 VAL A 146      23.602  16.855  55.094  1.00  0.00           C  
ATOM   2344  H   VAL A 146      25.915  17.030  57.598  1.00  0.00           H  
ATOM   2345  HA  VAL A 146      23.259  15.666  57.532  1.00  0.00           H  
ATOM   2346  HB  VAL A 146      25.347  15.624  55.316  1.00  0.00           H  
ATOM   2347 1HG1 VAL A 146      23.682  14.332  54.073  1.00  0.00           H  
ATOM   2348 2HG1 VAL A 146      24.208  13.493  55.551  1.00  0.00           H  
ATOM   2349 3HG1 VAL A 146      22.628  14.312  55.507  1.00  0.00           H  
ATOM   2350 1HG2 VAL A 146      23.617  16.812  54.005  1.00  0.00           H  
ATOM   2351 2HG2 VAL A 146      22.569  16.868  55.442  1.00  0.00           H  
ATOM   2352 3HG2 VAL A 146      24.110  17.759  55.428  1.00  0.00           H  
ATOM   2353  N   GLU A 147      24.334  13.514  58.278  1.00  0.00           N  
ATOM   2354  CA  GLU A 147      24.924  12.321  58.878  1.00  0.00           C  
ATOM   2355  C   GLU A 147      24.434  11.096  58.117  1.00  0.00           C  
ATOM   2356  O   GLU A 147      23.224  10.858  58.028  1.00  0.00           O  
ATOM   2357  CB  GLU A 147      24.558  12.210  60.360  1.00  0.00           C  
ATOM   2358  CG  GLU A 147      25.097  13.339  61.226  1.00  0.00           C  
ATOM   2359  CD  GLU A 147      24.651  13.241  62.659  1.00  0.00           C  
ATOM   2360  OE1 GLU A 147      23.909  12.340  62.970  1.00  0.00           O  
ATOM   2361  OE2 GLU A 147      25.054  14.067  63.443  1.00  0.00           O  
ATOM   2362  H   GLU A 147      23.328  13.602  58.244  1.00  0.00           H  
ATOM   2363  HA  GLU A 147      26.009  12.399  58.809  1.00  0.00           H  
ATOM   2364 1HB  GLU A 147      23.473  12.195  60.467  1.00  0.00           H  
ATOM   2365 2HB  GLU A 147      24.939  11.270  60.759  1.00  0.00           H  
ATOM   2366 1HG  GLU A 147      26.186  13.319  61.195  1.00  0.00           H  
ATOM   2367 2HG  GLU A 147      24.767  14.290  60.812  1.00  0.00           H  
ATOM   2368  N   VAL A 148      25.370  10.326  57.571  1.00  0.00           N  
ATOM   2369  CA  VAL A 148      25.067   9.088  56.861  1.00  0.00           C  
ATOM   2370  C   VAL A 148      25.936   7.978  57.431  1.00  0.00           C  
ATOM   2371  O   VAL A 148      27.167   8.061  57.383  1.00  0.00           O  
ATOM   2372  CB  VAL A 148      25.330   9.238  55.350  1.00  0.00           C  
ATOM   2373  CG1 VAL A 148      24.977   7.952  54.619  1.00  0.00           C  
ATOM   2374  CG2 VAL A 148      24.529  10.409  54.800  1.00  0.00           C  
ATOM   2375  H   VAL A 148      26.332  10.621  57.658  1.00  0.00           H  
ATOM   2376  HA  VAL A 148      24.012   8.857  57.006  1.00  0.00           H  
ATOM   2377  HB  VAL A 148      26.393   9.418  55.192  1.00  0.00           H  
ATOM   2378 1HG1 VAL A 148      25.169   8.076  53.552  1.00  0.00           H  
ATOM   2379 2HG1 VAL A 148      25.588   7.135  55.004  1.00  0.00           H  
ATOM   2380 3HG1 VAL A 148      23.923   7.723  54.773  1.00  0.00           H  
ATOM   2381 1HG2 VAL A 148      24.720  10.509  53.732  1.00  0.00           H  
ATOM   2382 2HG2 VAL A 148      23.466  10.232  54.964  1.00  0.00           H  
ATOM   2383 3HG2 VAL A 148      24.827  11.325  55.309  1.00  0.00           H  
ATOM   2384  N   GLY A 149      25.296   6.940  57.958  1.00  0.00           N  
ATOM   2385  CA  GLY A 149      26.048   5.879  58.606  1.00  0.00           C  
ATOM   2386  C   GLY A 149      26.822   6.451  59.777  1.00  0.00           C  
ATOM   2387  O   GLY A 149      26.245   7.022  60.711  1.00  0.00           O  
ATOM   2388  H   GLY A 149      24.289   6.874  57.917  1.00  0.00           H  
ATOM   2389 1HA  GLY A 149      25.363   5.101  58.942  1.00  0.00           H  
ATOM   2390 2HA  GLY A 149      26.726   5.422  57.886  1.00  0.00           H  
ATOM   2391  N   ASN A 150      28.144   6.306  59.736  1.00  0.00           N  
ATOM   2392  CA  ASN A 150      29.017   6.764  60.810  1.00  0.00           C  
ATOM   2393  C   ASN A 150      29.916   7.908  60.348  1.00  0.00           C  
ATOM   2394  O   ASN A 150      30.960   8.171  60.949  1.00  0.00           O  
ATOM   2395  CB  ASN A 150      29.852   5.614  61.342  1.00  0.00           C  
ATOM   2396  CG  ASN A 150      29.021   4.578  62.050  1.00  0.00           C  
ATOM   2397  OD1 ASN A 150      28.558   4.799  63.174  1.00  0.00           O  
ATOM   2398  ND2 ASN A 150      28.826   3.451  61.412  1.00  0.00           N  
ATOM   2399  H   ASN A 150      28.551   5.859  58.927  1.00  0.00           H  
ATOM   2400  HA  ASN A 150      28.396   7.121  61.632  1.00  0.00           H  
ATOM   2401 1HB  ASN A 150      30.383   5.136  60.519  1.00  0.00           H  
ATOM   2402 2HB  ASN A 150      30.600   5.998  62.037  1.00  0.00           H  
ATOM   2403 1HD2 ASN A 150      28.281   2.727  61.834  1.00  0.00           H  
ATOM   2404 2HD2 ASN A 150      29.220   3.317  60.504  1.00  0.00           H  
ATOM   2405  N   GLU A 151      29.518   8.595  59.280  1.00  0.00           N  
ATOM   2406  CA  GLU A 151      30.256   9.725  58.737  1.00  0.00           C  
ATOM   2407  C   GLU A 151      29.359  10.957  58.722  1.00  0.00           C  
ATOM   2408  O   GLU A 151      28.136  10.846  58.591  1.00  0.00           O  
ATOM   2409  CB  GLU A 151      30.761   9.418  57.326  1.00  0.00           C  
ATOM   2410  CG  GLU A 151      31.798   8.306  57.257  1.00  0.00           C  
ATOM   2411  CD  GLU A 151      32.406   8.157  55.891  1.00  0.00           C  
ATOM   2412  OE1 GLU A 151      31.693   7.820  54.977  1.00  0.00           O  
ATOM   2413  OE2 GLU A 151      33.587   8.380  55.761  1.00  0.00           O  
ATOM   2414  H   GLU A 151      28.659   8.307  58.833  1.00  0.00           H  
ATOM   2415  HA  GLU A 151      31.124   9.909  59.370  1.00  0.00           H  
ATOM   2416 1HB  GLU A 151      29.921   9.132  56.693  1.00  0.00           H  
ATOM   2417 2HB  GLU A 151      31.205  10.316  56.895  1.00  0.00           H  
ATOM   2418 1HG  GLU A 151      32.590   8.517  57.974  1.00  0.00           H  
ATOM   2419 2HG  GLU A 151      31.327   7.367  57.544  1.00  0.00           H  
ATOM   2420  N   LYS A 152      29.973  12.129  58.853  1.00  0.00           N  
ATOM   2421  CA  LYS A 152      29.253  13.389  58.963  1.00  0.00           C  
ATOM   2422  C   LYS A 152      29.916  14.453  58.099  1.00  0.00           C  
ATOM   2423  O   LYS A 152      31.146  14.559  58.059  1.00  0.00           O  
ATOM   2424  CB  LYS A 152      29.190  13.849  60.421  1.00  0.00           C  
ATOM   2425  CG  LYS A 152      28.410  15.140  60.640  1.00  0.00           C  
ATOM   2426  CD  LYS A 152      28.248  15.444  62.121  1.00  0.00           C  
ATOM   2427  CE  LYS A 152      27.375  16.670  62.344  1.00  0.00           C  
ATOM   2428  NZ  LYS A 152      27.220  16.988  63.788  1.00  0.00           N  
ATOM   2429  H   LYS A 152      30.983  12.137  58.874  1.00  0.00           H  
ATOM   2430  HA  LYS A 152      28.228  13.233  58.622  1.00  0.00           H  
ATOM   2431 1HB  LYS A 152      28.725  13.072  61.028  1.00  0.00           H  
ATOM   2432 2HB  LYS A 152      30.200  14.000  60.800  1.00  0.00           H  
ATOM   2433 1HG  LYS A 152      28.937  15.967  60.163  1.00  0.00           H  
ATOM   2434 2HG  LYS A 152      27.424  15.051  60.185  1.00  0.00           H  
ATOM   2435 1HD  LYS A 152      27.791  14.588  62.620  1.00  0.00           H  
ATOM   2436 2HD  LYS A 152      29.227  15.622  62.566  1.00  0.00           H  
ATOM   2437 1HE  LYS A 152      27.818  17.529  61.841  1.00  0.00           H  
ATOM   2438 2HE  LYS A 152      26.388  16.497  61.915  1.00  0.00           H  
ATOM   2439 1HZ  LYS A 152      26.635  17.806  63.894  1.00  0.00           H  
ATOM   2440 2HZ  LYS A 152      26.791  16.204  64.262  1.00  0.00           H  
ATOM   2441 3HZ  LYS A 152      28.127  17.170  64.193  1.00  0.00           H  
ATOM   2442  N   TRP A 153      29.091  15.235  57.409  1.00  0.00           N  
ATOM   2443  CA  TRP A 153      29.551  16.318  56.550  1.00  0.00           C  
ATOM   2444  C   TRP A 153      28.966  17.622  57.069  1.00  0.00           C  
ATOM   2445  O   TRP A 153      27.866  17.628  57.631  1.00  0.00           O  
ATOM   2446  CB  TRP A 153      29.132  16.090  55.097  1.00  0.00           C  
ATOM   2447  CG  TRP A 153      29.732  14.859  54.487  1.00  0.00           C  
ATOM   2448  CD1 TRP A 153      30.784  14.808  53.623  1.00  0.00           C  
ATOM   2449  CD2 TRP A 153      29.316  13.488  54.695  1.00  0.00           C  
ATOM   2450  NE1 TRP A 153      31.050  13.506  53.278  1.00  0.00           N  
ATOM   2451  CE2 TRP A 153      30.162  12.684  53.926  1.00  0.00           C  
ATOM   2452  CE3 TRP A 153      28.308  12.888  55.460  1.00  0.00           C  
ATOM   2453  CZ2 TRP A 153      30.034  11.305  53.895  1.00  0.00           C  
ATOM   2454  CZ3 TRP A 153      28.181  11.504  55.430  1.00  0.00           C  
ATOM   2455  CH2 TRP A 153      29.023  10.733  54.668  1.00  0.00           C  
ATOM   2456  H   TRP A 153      28.098  15.060  57.490  1.00  0.00           H  
ATOM   2457  HA  TRP A 153      30.641  16.348  56.587  1.00  0.00           H  
ATOM   2458 1HB  TRP A 153      28.047  16.007  55.040  1.00  0.00           H  
ATOM   2459 2HB  TRP A 153      29.427  16.949  54.494  1.00  0.00           H  
ATOM   2460  HD1 TRP A 153      31.334  15.674  53.259  1.00  0.00           H  
ATOM   2461  HE1 TRP A 153      31.779  13.200  52.650  1.00  0.00           H  
ATOM   2462  HE3 TRP A 153      27.639  13.494  56.069  1.00  0.00           H  
ATOM   2463  HZ2 TRP A 153      30.693  10.675  53.296  1.00  0.00           H  
ATOM   2464  HZ3 TRP A 153      27.394  11.044  56.028  1.00  0.00           H  
ATOM   2465  HH2 TRP A 153      28.896   9.651  54.667  1.00  0.00           H  
ATOM   2466  N   ARG A 154      29.695  18.719  56.883  1.00  0.00           N  
ATOM   2467  CA  ARG A 154      29.287  20.024  57.384  1.00  0.00           C  
ATOM   2468  C   ARG A 154      29.451  21.081  56.302  1.00  0.00           C  
ATOM   2469  O   ARG A 154      30.462  21.107  55.592  1.00  0.00           O  
ATOM   2470  CB  ARG A 154      30.105  20.415  58.606  1.00  0.00           C  
ATOM   2471  CG  ARG A 154      29.795  21.793  59.168  1.00  0.00           C  
ATOM   2472  CD  ARG A 154      30.493  22.029  60.459  1.00  0.00           C  
ATOM   2473  NE  ARG A 154      30.360  23.409  60.902  1.00  0.00           N  
ATOM   2474  CZ  ARG A 154      29.366  23.865  61.689  1.00  0.00           C  
ATOM   2475  NH1 ARG A 154      28.430  23.045  62.108  1.00  0.00           N  
ATOM   2476  NH2 ARG A 154      29.335  25.140  62.039  1.00  0.00           N  
ATOM   2477  H   ARG A 154      30.565  18.636  56.377  1.00  0.00           H  
ATOM   2478  HA  ARG A 154      28.237  19.969  57.676  1.00  0.00           H  
ATOM   2479 1HB  ARG A 154      29.939  19.689  59.402  1.00  0.00           H  
ATOM   2480 2HB  ARG A 154      31.166  20.391  58.357  1.00  0.00           H  
ATOM   2481 1HG  ARG A 154      30.116  22.556  58.459  1.00  0.00           H  
ATOM   2482 2HG  ARG A 154      28.722  21.885  59.339  1.00  0.00           H  
ATOM   2483 1HD  ARG A 154      30.070  21.382  61.225  1.00  0.00           H  
ATOM   2484 2HD  ARG A 154      31.554  21.810  60.343  1.00  0.00           H  
ATOM   2485  HE  ARG A 154      31.063  24.071  60.598  1.00  0.00           H  
ATOM   2486 1HH1 ARG A 154      28.454  22.071  61.842  1.00  0.00           H  
ATOM   2487 2HH1 ARG A 154      27.685  23.387  62.698  1.00  0.00           H  
ATOM   2488 1HH2 ARG A 154      30.055  25.771  61.715  1.00  0.00           H  
ATOM   2489 2HH2 ARG A 154      28.590  25.483  62.628  1.00  0.00           H  
ATOM   2490  N   PHE A 155      28.447  21.952  56.182  1.00  0.00           N  
ATOM   2491  CA  PHE A 155      28.494  23.114  55.303  1.00  0.00           C  
ATOM   2492  C   PHE A 155      28.246  24.355  56.151  1.00  0.00           C  
ATOM   2493  O   PHE A 155      27.173  24.500  56.744  1.00  0.00           O  
ATOM   2494  CB  PHE A 155      27.451  23.011  54.188  1.00  0.00           C  
ATOM   2495  CG  PHE A 155      27.586  24.070  53.132  1.00  0.00           C  
ATOM   2496  CD1 PHE A 155      28.837  24.466  52.682  1.00  0.00           C  
ATOM   2497  CD2 PHE A 155      26.463  24.674  52.587  1.00  0.00           C  
ATOM   2498  CE1 PHE A 155      28.963  25.441  51.711  1.00  0.00           C  
ATOM   2499  CE2 PHE A 155      26.586  25.648  51.615  1.00  0.00           C  
ATOM   2500  CZ  PHE A 155      27.837  26.032  51.177  1.00  0.00           C  
ATOM   2501  H   PHE A 155      27.619  21.785  56.736  1.00  0.00           H  
ATOM   2502  HA  PHE A 155      29.478  23.155  54.836  1.00  0.00           H  
ATOM   2503 1HB  PHE A 155      27.530  22.038  53.706  1.00  0.00           H  
ATOM   2504 2HB  PHE A 155      26.452  23.083  54.617  1.00  0.00           H  
ATOM   2505  HD1 PHE A 155      29.727  23.998  53.104  1.00  0.00           H  
ATOM   2506  HD2 PHE A 155      25.475  24.371  52.933  1.00  0.00           H  
ATOM   2507  HE1 PHE A 155      29.952  25.742  51.367  1.00  0.00           H  
ATOM   2508  HE2 PHE A 155      25.695  26.114  51.194  1.00  0.00           H  
ATOM   2509  HZ  PHE A 155      27.935  26.801  50.412  1.00  0.00           H  
ATOM   2510  N   GLN A 156      29.235  25.242  56.215  1.00  0.00           N  
ATOM   2511  CA  GLN A 156      29.185  26.417  57.076  1.00  0.00           C  
ATOM   2512  C   GLN A 156      29.312  27.678  56.232  1.00  0.00           C  
ATOM   2513  O   GLN A 156      30.213  27.792  55.401  1.00  0.00           O  
ATOM   2514  CB  GLN A 156      30.294  26.368  58.131  1.00  0.00           C  
ATOM   2515  CG  GLN A 156      30.317  27.565  59.065  1.00  0.00           C  
ATOM   2516  CD  GLN A 156      31.379  27.440  60.141  1.00  0.00           C  
ATOM   2517  OE1 GLN A 156      31.590  26.360  60.701  1.00  0.00           O  
ATOM   2518  NE2 GLN A 156      32.055  28.544  60.437  1.00  0.00           N  
ATOM   2519  H   GLN A 156      30.050  25.088  55.640  1.00  0.00           H  
ATOM   2520  HA  GLN A 156      28.228  26.421  57.600  1.00  0.00           H  
ATOM   2521 1HB  GLN A 156      30.180  25.470  58.738  1.00  0.00           H  
ATOM   2522 2HB  GLN A 156      31.264  26.308  57.637  1.00  0.00           H  
ATOM   2523 1HG  GLN A 156      30.526  28.463  58.484  1.00  0.00           H  
ATOM   2524 2HG  GLN A 156      29.346  27.653  59.552  1.00  0.00           H  
ATOM   2525 1HE2 GLN A 156      32.768  28.522  61.139  1.00  0.00           H  
ATOM   2526 2HE2 GLN A 156      31.853  29.398  59.958  1.00  0.00           H  
ATOM   2527  N   LEU A 157      28.405  28.623  56.449  1.00  0.00           N  
ATOM   2528  CA  LEU A 157      28.546  29.964  55.894  1.00  0.00           C  
ATOM   2529  C   LEU A 157      28.967  30.963  56.964  1.00  0.00           C  
ATOM   2530  O   LEU A 157      28.428  30.965  58.071  1.00  0.00           O  
ATOM   2531  CB  LEU A 157      27.226  30.415  55.257  1.00  0.00           C  
ATOM   2532  CG  LEU A 157      26.629  29.460  54.215  1.00  0.00           C  
ATOM   2533  CD1 LEU A 157      25.332  30.045  53.673  1.00  0.00           C  
ATOM   2534  CD2 LEU A 157      27.636  29.234  53.097  1.00  0.00           C  
ATOM   2535  H   LEU A 157      27.595  28.408  57.015  1.00  0.00           H  
ATOM   2536  HA  LEU A 157      29.312  29.939  55.119  1.00  0.00           H  
ATOM   2537 1HB  LEU A 157      26.487  30.549  56.045  1.00  0.00           H  
ATOM   2538 2HB  LEU A 157      27.386  31.378  54.770  1.00  0.00           H  
ATOM   2539  HG  LEU A 157      26.393  28.507  54.689  1.00  0.00           H  
ATOM   2540 1HD1 LEU A 157      24.908  29.366  52.933  1.00  0.00           H  
ATOM   2541 2HD1 LEU A 157      24.623  30.177  54.491  1.00  0.00           H  
ATOM   2542 3HD1 LEU A 157      25.534  31.008  53.207  1.00  0.00           H  
ATOM   2543 1HD2 LEU A 157      27.213  28.554  52.357  1.00  0.00           H  
ATOM   2544 2HD2 LEU A 157      27.872  30.186  52.622  1.00  0.00           H  
ATOM   2545 3HD2 LEU A 157      28.547  28.799  53.510  1.00  0.00           H  
ATOM   2546  N   GLY A 158      29.933  31.811  56.628  1.00  0.00           N  
ATOM   2547  CA  GLY A 158      30.445  32.800  57.567  1.00  0.00           C  
ATOM   2548  C   GLY A 158      31.526  32.204  58.461  1.00  0.00           C  
ATOM   2549  O   GLY A 158      31.512  31.008  58.755  1.00  0.00           O  
ATOM   2550  OXT GLY A 158      32.405  32.901  58.886  1.00  0.00           O  
ATOM   2551  H   GLY A 158      30.321  31.769  55.697  1.00  0.00           H  
ATOM   2552 1HA  GLY A 158      30.851  33.650  57.017  1.00  0.00           H  
ATOM   2553 2HA  GLY A 158      29.628  33.177  58.182  1.00  0.00           H  
TER                                                                             
# All scores below are weighted scores, not raw scores.
#BEGIN_POSE_ENERGIES_TABLE D27_gba.pdb
label fa_atr fa_rep fa_sol fa_intra_rep fa_intra_sol_xover4 lk_ball_wtd fa_elec pro_close hbond_sr_bb hbond_lr_bb hbond_bb_sc hbond_sc dslf_fa13 atom_pair_constraint coordinate_constraint angle_constraint dihedral_constraint metalbinding_constraint omega fa_dun p_aa_pp yhh_planarity ref chainbreak rama_prepro res_type_constraint total
weights 1 0.55 1 0.005 1 1 1 1.25 1 1 1 1 1.25 1 1 1 1 1 0.4 0.7 0.6 0.625 1 1 0.45 1 NA
pose -876.153 97.0006 481.726 1.70978 30.5817 -9.00779 -315.873 0.3444 -31.47 -86.3892 -24.9449 -41.6982 0 0 0 0 0 0 18.0387 196.197 -54.8152 0.01864 35.8281 0 -19.5387 0 -598.445
ARG:NtermProteinFull_1 -6.67638 0.57118 6.42001 0.02095 0.42116 -0.11827 -5.05519 0 0 0 -0.56556 -0.78087 0 0 0 0 0 0 0.13898 2.48923 0 0 -0.09474 0 0 0 -3.22949
ILE_2 -6.91724 0.99353 0.11805 0.02215 0.07343 -0.07579 -0.90023 0 0 0 0 0 0 0 0 0 0 0 -0.07167 0.64808 -0.50918 0 2.30374 0 -0.26767 0 -4.5828
GLU_3 -5.64032 0.50872 5.25659 0.00769 0.30856 -0.23222 -3.03107 0 0 0 0 0 0 0 0 0 0 0 -0.02655 2.66816 0.1715 0 -2.72453 0 -0.16836 0 -2.90184
VAL_4 -7.2062 1.00684 0.24357 0.01527 0.04034 0.0565 -2.10182 0 0 0 0 0 0 0 0 0 0 0 -0.05915 0.05652 -0.78074 0 2.64269 0 -0.07137 0 -6.15755
ARG_5 -6.72248 0.69156 6.43057 0.01344 0.24829 0.15569 -4.74658 0 0 0 -1.1059 0 0 0 0 0 0 0 -0.01592 1.94645 -0.11057 0 -0.09474 0 -0.17576 0 -3.48596
VAL_6 -5.81332 0.45477 0.91989 0.01417 0.03974 0.11591 -1.82424 0 0 0 0 0 0 0 0 0 0 0 0.26642 0.08553 -0.79428 0 2.64269 0 -0.19473 0 -4.08742
ASP_7 -4.9906 0.17899 6.08479 0.0061 0.68717 -0.06116 -2.99016 0 0 0 0 -0.63531 0 0 0 0 0 0 1.7913 2.32405 -0.78278 0 -2.14574 0 0.15796 0 -0.37539
ASN_8 -3.69026 0.14313 3.59744 0.00734 0.31095 -0.22771 -0.15517 0 0 0 0 -0.69761 0 0 0 0 0 0 -0.02633 1.77834 -1.02148 0 -1.34026 0 0.22572 0 -1.09589
GLY_9 -3.84877 0.52096 3.29754 0.00014 0 0.1409 -1.99952 0 0 0 0 0 0 0 0 0 0 0 0.16151 0 -1.49904 0 0.79816 0 -0.30081 0 -2.72894
ARG_10 -5.08591 0.19956 5.36689 0.01269 0.38321 0.10165 -4.16007 0 0 0 0 -0.63531 0 0 0 0 0 0 0.42617 2.016 0.00392 0 -0.09474 0 -0.22417 0 -1.69011
VAL_11 -6.66967 0.84303 0.23922 0.01509 0.04259 0.14228 -1.86381 0 0 0 0 0 0 0 0 0 0 0 -0.06092 0.05085 -0.71312 0 2.64269 0 -0.21103 0 -5.54278
ARG_12 -6.0878 0.86174 5.69538 0.0101 0.17715 0.31313 -4.48424 0 0 0 0 -0.92523 0 0 0 0 0 0 -0.0102 2.08123 -0.06236 0 -0.09474 0 -0.22186 0 -2.74771
VAL_13 -6.84467 0.76398 0.21978 0.01447 0.04381 0.04954 -1.89436 0 0 0 0 0 0 0 0 0 0 0 -0.04908 0.07799 -0.56899 0 2.64269 0 -0.15012 0 -5.69494
ARG_14 -5.82771 0.35962 5.69978 0.0171 0.42435 0.16637 -4.59865 0 0 0 0 -1.02695 0 0 0 0 0 0 0.0029 2.17392 0.08701 0 -0.09474 0 -0.09877 0 -2.71578
ASN_15 -9.38072 1.05141 6.97193 0.01358 0.66888 -0.08467 -3.12879 0 0 0 -1.55595 -0.79851 0 0 0 0 0 0 0.92154 1.52793 -0.57402 0 -1.34026 0 0.0101 0 -5.69755
GLY_16 -2.98149 0.24418 2.80477 0.00015 0 -0.04699 -1.57936 0 0 0 -0.56556 0 0 0 0 0 0 0 0.04835 0 0.22865 0 0.79816 0 0.43854 0 -0.6106
THR_17 -6.34592 0.5826 4.19828 0.01218 0.06904 -0.20306 -0.82654 0 0 0 -1.82256 -0.79851 0 0 0 0 0 0 0.01594 1.21517 -0.66995 0 1.15175 0 0.58527 0 -2.83633
ASP_18 -2.69959 0.17513 3.10103 0.00446 0.33799 -0.33305 -1.37092 0 0 0 -0.34002 0 0 0 0 0 0 0 0.0154 2.09222 -0.27302 0 -2.14574 0 -0.17295 0 -1.60907
ARG_19 -4.8135 0.61448 4.55881 0.01923 0.63588 0.19942 -1.02706 0.04206 0 0 -2.17842 0 0 0 0 0 0 0 0.15487 1.30275 -0.22516 0 -0.09474 0 -0.41084 0 -1.22223
PRO_20 -4.13119 0.55848 1.64382 0.003 0.07639 -0.09399 -0.3259 0.13052 0 0 0 0 0 0 0 0 0 0 -0.057 0.20762 -1.10165 0 -1.64321 0 -0.38367 0 -5.11679
ILE_21 -8.85828 1.52128 1.56644 0.02843 0.12975 -0.27154 -1.9617 0 0 0 0 0 0 0 0 0 0 0 0.04222 0.34665 -0.26662 0 2.30374 0 -0.3161 0 -5.73574
ARG_22 -5.39306 0.40829 4.6348 0.01986 0.57006 -0.0095 -3.38948 0 0 0 0 -0.2631 0 0 0 0 0 0 0.55235 2.22958 0.15318 0 -0.09474 0 0.07364 0 -0.50812
VAL_23 -7.9301 0.97077 1.06842 0.01482 0.03964 0.09466 -2.3362 0 0 0 0 0 0 0 0 0 0 0 0.11735 0.11464 -0.78439 0 2.64269 0 -0.09281 0 -6.08051
ARG_24 -6.34186 0.40349 5.06398 0.01062 0.20054 0.35987 -4.00173 0 0 0 0 -0.96298 0 0 0 0 0 0 0.07549 2.08338 -0.01248 0 -0.09474 0 -0.1857 0 -3.40212
VAL_25 -5.72153 0.31983 0.37795 0.01398 0.04175 0.03312 -1.77558 0 0 0 0 0 0 0 0 0 0 0 -0.05251 0.08891 -0.75534 0 2.64269 0 -0.19954 0 -4.98624
THR_26 -5.69577 0.6236 3.6713 0.00845 0.05281 0.13849 -3.22888 0 0 0 0 -0.8085 0 0 0 0 0 0 0.08822 0.04291 -0.20784 0 1.15175 0 -0.14906 0 -4.31252
ALA_27 -4.56746 0.5591 1.44512 0.00128 0 -0.08138 -1.04599 0 0 0 0 0 0 0 0 0 0 0 -0.04198 0 -0.09991 0 1.32468 0 0.34045 0 -2.16608
GLY_28 -1.85334 0.13558 1.57437 0.0001 0 -0.18119 0.32839 0 0 0 0 0 0 0 0 0 0 0 0.04626 0 -1.14871 0 0.79816 0 -0.02936 0 -0.32974
GLY_29 -1.33621 0.17979 1.19261 0.00011 0 -0.18402 0.1747 0 0 0 0 0 0 0 0 0 0 0 -0.14089 0 -1.48918 0 0.79816 0 -0.71271 0 -1.51763
GLU_30 -3.66947 0.30963 4.52072 0.00733 0.30766 -0.06187 -2.77338 0 0 0 0 -0.95345 0 0 0 0 0 0 -0.04178 2.50353 0.1533 0 -2.72453 0 -0.37751 0 -2.79981
THR_31 -3.6023 0.26495 2.20088 0.00817 0.05194 -0.14063 -0.7715 0 0 0 0 -0.8085 0 0 0 0 0 0 -0.02654 0.06106 -0.216 0 1.15175 0 0.04653 0 -1.78019
ARG_32 -4.64363 0.40916 4.48718 0.01096 0.21443 0.13445 -3.40163 0 0 0 0 -0.95345 0 0 0 0 0 0 0.31325 1.88406 -0.0992 0 -0.09474 0 -0.01853 0 -1.75769
GLU_33 -4.81131 0.42111 4.39468 0.00604 0.25883 0.11784 -3.33497 0 0 0 0 -1.22608 0 0 0 0 0 0 -0.00288 3.3343 0.24616 0 -2.72453 0 0.01669 0 -3.30412
TYR_34 -7.21949 0.81235 2.69664 0.02269 0.27672 0.02058 -2.29986 0 0 0 0 0 0 0 0 0 0 0 0.38769 1.77072 -0.39434 0.00476 0.58223 0 -0.04073 0 -3.38003
THR_35 -2.41382 0.16335 1.1073 0.00829 0.05292 -0.36151 -0.45255 0 0 0 0 0 0 0 0 0 0 0 -0.03267 0.03889 -0.19193 0 1.15175 0 -0.07943 0 -1.00941
VAL_36 -7.8877 1.01266 2.32935 0.01462 0.04151 0.11099 -2.23166 0 0 0 0 0 0 0 0 0 0 0 -0.04835 0.15812 -0.77328 0 2.64269 0 -0.16039 0 -4.79143
ASN_37 -4.89923 0.41228 3.98561 0.00525 0.21749 0.01501 -2.17639 0 0 0 0 0 0 0 0 0 0 0 0.0053 1.36677 0.05025 0 -1.34026 0 0.04784 0 -2.31008
PRO_38 -5.45361 0.74655 2.63976 0.00289 0.07094 -0.51588 -0.57878 0.03105 0 0 0 0 0 0 0 0 0 0 -0.09031 0.04878 -0.82282 0 -1.64321 0 0.03638 0 -5.52825
GLY_39 -1.43727 0.04124 1.64651 0.00011 0 0.00787 -1.35222 0 0 0 0 0 0 0 0 0 0 0 -0.09553 0 -1.45146 0 0.79816 0 -0.63573 0 -2.47831
THR_40 -4.68115 0.27608 4.31913 0.00767 0.0722 -0.06841 -2.78264 0 0 0 0 0 0 0 0 0 0 0 0.065 0.06394 -0.62283 0 1.15175 0 -0.45069 0 -2.64996
GLU_41 -4.00422 0.24238 3.37558 0.00603 0.26701 -0.04856 -2.30509 0 0 0 0 -1.02695 0 0 0 0 0 0 0.86593 2.51492 -0.03049 0 -2.72453 0 -0.01936 0 -2.88734
LEU_42 -7.08115 1.59702 0.93854 0.01636 0.06716 0.15711 -1.90862 0 0 0 0 0 0 0 0 0 0 0 0.62028 1.80341 -0.34923 0 1.66147 0 -0.12051 0 -2.59816
GLU_43 -4.05349 0.36006 3.33019 0.00599 0.30507 -0.03575 -2.45428 0 0 0 0 -0.92523 0 0 0 0 0 0 0.07015 3.11429 0.10059 0 -2.72453 0 0.06967 0 -2.83727
VAL_44 -5.38177 0.6888 0.92032 0.01842 0.05175 0.0828 -1.63903 0 0 0 0 0 0 0 0 0 0 0 0.04082 0.00719 -0.35834 0 2.64269 0 -0.02421 0 -2.95056
GLU_45 -2.05531 0.15488 1.1676 0.00599 0.2669 -0.20874 -0.619 0 0 0 0 0 0 0 0 0 0 0 -0.00283 2.37974 0.10527 0 -2.72453 0 -0.20245 0 -1.73247
LEU_46 -6.30074 0.6471 0.79891 0.01669 0.05159 -0.18929 -1.08609 0 0 0 0 0 0 0 0 0 0 0 0.03433 0.28036 -0.30609 0 1.66147 0 -0.03795 0 -4.42974
SER_47 -3.06338 0.4513 3.00842 0.00127 0.0224 -0.22436 -0.68617 0.00064 0 0 0 0 0 0 0 0 0 0 0.01375 0.8132 -0.14035 0 -0.28969 0 -0.25128 0 -0.34425
PRO_48 -2.55399 0.3205 1.65786 0.00264 0.0437 0.13544 -0.14797 0.01171 0 0 -0.91331 0 0 0 0 0 0 0 0.15173 0.59785 -0.39307 0 -1.64321 0 -0.41673 0 -3.14685
GLU_49 -2.42305 0.27904 2.04364 0.00712 0.33912 -0.27822 -0.03185 0 0 0 0 0 0 0 0 0 0 0 -0.05885 2.3669 -0.09531 0 -2.72453 0 -0.4811 0 -1.0571
GLN_50 -7.95909 0.74527 5.92968 0.01147 0.62978 -0.18888 -1.85205 0 0 0 0 -1.02528 0 0 0 0 0 0 0.99985 2.44202 -0.02631 0 -1.45095 0 -0.14151 0 -1.88601
GLN_51 -5.41022 0.44041 4.33292 0.00609 0.22517 -0.06136 -1.78848 0 0 0 -0.91331 0 0 0 0 0 0 0 0.01536 3.12843 -0.16109 0 -1.45095 0 0.02355 0 -1.61347
ASN_52 -4.33865 0.4359 3.29819 0.0094 0.33597 -0.40789 -0.23432 0 0 0 0 -0.69761 0 0 0 0 0 0 0.27337 1.71826 -0.69986 0 -1.34026 0 0.03393 0 -1.61357
GLN_53 -9.10985 1.16256 6.1714 0.00602 0.17212 -0.29835 -2.65078 0 0 0 -1.08871 -1.02528 0 0 0 0 0 0 0.01458 3.46753 -0.10493 0 -1.45095 0 0.36018 0 -4.37444
ALA_54 -4.98364 0.25312 1.79895 0.0012 0 0.29107 -2.12867 0 0 0 0 0 0 0 0 0 0 0 0.65442 0 -0.50203 0 1.32468 0 0.3674 0 -2.9235
ILE_55 -7.93288 1.18839 1.38643 0.02326 0.07325 0.09636 -2.34955 0 0 0 0 0 0 0 0 0 0 0 -0.03903 0.30532 -0.774 0 2.30374 0 -0.07761 0 -5.79632
VAL_56 -7.22075 0.78295 0.4493 0.0147 0.04406 0.0288 -2.37112 0 0 0 0 0 0 0 0 0 0 0 0.00378 0.02534 -0.72949 0 2.64269 0 -0.39223 0 -6.72198
VAL_57 -7.24503 1.07534 1.69752 0.01513 0.03974 -0.01376 -2.39242 0 0 0 0 0 0 0 0 0 0 0 -0.06207 0.07277 -0.77886 0 2.64269 0 -0.35227 0 -5.30122
VAL_58 -7.89567 1.54316 0.14532 0.01473 0.04064 -0.16929 -1.87908 0 0 0 0 0 0 0 0 0 0 0 -0.06921 0.07216 -0.75297 0 2.64269 0 -0.35371 0 -6.66123
HIS_D_59 -6.46989 0.49395 3.29569 0.00606 0.42407 -0.20457 -2.63453 0 0 0 0 0 0 0 0 0 0 0 0.09255 2.55973 0.09865 0 -0.30065 0 -0.12982 0 -2.76876
ILE_60 -4.75169 0.42429 1.69936 0.02921 0.09977 0.09261 -1.50138 0 0 0 0 0 0 0 0 0 0 0 0.00124 0.37319 0.3004 0 2.30374 0 0.23027 0 -0.69899
GLY_61 -1.2026 0.09616 1.09323 2e-05 0 -0.24524 0.53313 0 0 0 0 0 0 0 0 0 0 0 -0.13976 0 -1.27938 0 0.79816 0 0.27917 0 -0.06711
ASN_62 -1.32123 0.07567 1.2967 0.00701 0.32546 -0.17845 -0.0405 0 0 0 0 0 0 0 0 0 0 0 0.01051 1.61959 -0.60899 0 -1.34026 0 -0.14176 0 -0.29624
ARG_63 -5.44464 0.16522 4.38492 0.0133 0.39314 0.29602 -2.54701 0 0 0 0 -0.99869 0 0 0 0 0 0 0.04941 1.74145 -0.17322 0 -0.09474 0 -0.33791 0 -2.55276
VAL_64 -7.03392 0.85516 1.9039 0.01549 0.03699 -0.29859 -1.94754 0 0 0 0 0 0 0 0 0 0 0 -0.06247 0.42304 -0.72292 0 2.64269 0 -0.23418 0 -4.42235
PHE_65 -10.0547 1.31655 1.92752 0.02194 0.29511 -0.0988 -1.98784 0 0 0 0 0 0 0 0 0 0 0 0.14413 1.99263 -0.22802 0 1.21829 0 -0.27737 0 -5.73053
MET_66 -10.625 1.5972 0.83212 0.00953 0.06665 0.10633 -1.62888 0 0 0 0 0 0 0 0 0 0 0 0.23087 1.59859 -0.08578 0 1.65735 0 -0.01391 0 -6.25496
TRP_67 -11.7563 2.35559 2.14156 0.02142 0.61013 -0.21967 -2.23854 0 0 0 0 0 0 0 0 0 0 0 0.7783 2.12874 0.04177 0 2.26099 0 0.32841 0 -3.54756
VAL_68 -8.07457 1.57274 0.87794 0.01584 0.03873 0.01333 -1.89779 0 0 0 0 0 0 0 0 0 0 0 2.00232 0.25981 -0.72225 0 2.64269 0 0.05266 0 -3.21854
LEU_69 -7.91978 1.20104 2.21684 0.01698 0.09135 0.13682 -2.17724 0 0 0 0 0 0 0 0 0 0 0 0.28688 0.50048 -0.19424 0 1.66147 0 -0.08603 0 -4.26542
ALA_70 -5.82843 0.99863 1.34807 0.00126 0 -0.00057 -0.81991 0 0 0 0 0 0 0 0 0 0 0 0.29732 0 0.20638 0 1.32468 0 0.26556 0 -2.20702
ARG_71 -4.59312 0.44615 4.36647 0.01689 0.3204 -0.4981 -3.0075 0 0 0 -1.49167 -0.37488 0 0 0 0 0 0 -0.00848 3.71658 -0.03978 0 -0.09474 0 0.12749 0 -1.11427
ASP_72 -5.84188 0.56948 6.07962 0.0073 0.84085 -0.40295 -4.07273 0 0 0 -0.57406 -0.37488 0 0 0 0 0 0 0.54781 2.54995 -0.0027 0 -2.14574 0 -0.04602 0 -2.86596
GLU_73 -4.49708 0.41955 3.88086 0.00585 0.27124 0.18853 -2.08694 0 0 0 0 -0.80467 0 0 0 0 0 0 0.03831 2.54154 -0.27831 0 -2.72453 0 -0.13391 0 -3.17957
GLU_74 -4.72761 0.26755 5.25295 0.00871 0.34584 0.03235 -2.47017 0 0 0 0 -0.96002 0 0 0 0 0 0 0.1031 2.83959 -0.04433 0 -2.72453 0 -0.22554 0 -2.30212
TRP_75 -11.6559 1.15486 5.76467 0.01909 0.41248 -0.62009 -2.51109 0 0 0 -0.57406 0 0 0 0 0 0 0 0.08221 2.21728 -0.14112 0 2.26099 0 -0.14058 0 -3.73128
VAL_76 -7.66769 1.54608 3.02448 0.02018 0.05224 -0.29703 -1.46807 0 0 0 0 0 0 0 0 0 0 0 -0.0182 0.03225 -0.26194 0 2.64269 0 -0.03196 0 -2.42696
LYS_77 -5.05478 0.236 4.77516 0.00717 0.11866 -0.29937 -2.06918 0 0 0 0 0 0 0 0 0 0 0 0.16319 1.00953 -0.02272 0 -0.71458 0 -0.1689 0 -2.01981
ARG_78 -5.28951 0.23634 5.24609 0.01404 0.32993 0.16337 -3.2429 0 0 0 0 -0.96002 0 0 0 0 0 0 -0.00868 2.00975 -0.07077 0 -0.09474 0 -0.38053 0 -2.04763
ALA_79 -6.10782 0.63741 2.71525 0.00136 0 0.07184 -2.02666 0 0 0 0 0 0 0 0 0 0 0 -0.02833 0 -0.01739 0 1.32468 0 -0.17529 0 -3.60495
GLU_80 -6.34133 0.40266 5.36053 0.00593 0.26021 -0.46868 -1.81803 0 0 0 0 0 0 0 0 0 0 0 0.32605 2.58304 -0.18715 0 -2.72453 0 -0.22416 0 -2.82547
LYS_81 -4.80563 0.38827 6.04883 0.01055 0.33052 -0.05638 -3.74134 0 0 0 0 0 0 0 0 0 0 0 0.11836 1.63382 0.07295 0 -0.71458 0 -0.20505 0 -0.91968
LEU_82 -6.95887 0.5667 3.56053 0.01775 0.18441 -0.26589 -1.60955 0 0 0 0 0 0 0 0 0 0 0 -0.03247 0.68019 -0.22655 0 1.66147 0 -0.08474 0 -2.50704
ALA_83 -6.84485 1.01016 2.9759 0.00136 0 -0.00118 -2.48176 0 0 0 0 0 0 0 0 0 0 0 0.0088 0 -0.2235 0 1.32468 0 -0.22205 0 -4.45245
GLU_84 -4.30812 0.26415 4.94019 0.00602 0.26415 -0.15568 -1.55464 0 0 0 0 -0.85312 0 0 0 0 0 0 0.00229 2.60117 -0.2154 0 -2.72453 0 -0.30364 0 -2.03716
GLU_85 -4.38555 0.38711 5.23633 0.00595 0.27226 -0.22672 -2.84891 0 0 0 0 0 0 0 0 0 0 0 -0.04963 2.60042 -0.3391 0 -2.72453 0 -0.48586 0 -2.55822
LEU_86 -6.47892 0.86632 1.83205 0.01774 0.09847 -0.37327 -0.82923 0 0 0 0 0 0 0 0 0 0 0 -0.04719 0.0374 -0.14615 0 1.66147 0 -0.5859 0 -3.94721
ASN_87 -3.21761 0.28138 3.56261 0.00704 0.31562 -0.47587 -0.90638 0 0 0 0 0 0 0 0 0 0 0 -0.07337 1.60455 -1.02099 0 -1.34026 0 -0.66864 0 -1.93191
VAL_88 -8.01286 1.24405 1.04483 0.02024 0.0454 -0.23308 -0.80755 0 0 0 0 0 0 0 0 0 0 0 -0.06464 0.3478 -0.10287 0 2.64269 0 -0.67808 0 -4.55408
ARG_89 -6.66811 0.4269 4.75733 0.01951 0.3431 0.07599 -2.70004 0 0 0 -0.5993 0 0 0 0 0 0 0 0.5526 2.28849 -0.05549 0 -0.09474 0 -0.09845 0 -1.75223
ILE_90 -7.22934 0.96818 0.24873 0.02607 0.08043 -0.16768 -0.63887 0 0 0 0 0 0 0 0 0 0 0 -0.03046 0.23395 -0.68805 0 2.30374 0 0.03889 0 -4.85441
LEU_91 -7.63955 1.08858 1.11256 0.01685 0.11253 0.05858 -1.70973 0 0 0 0 0 0 0 0 0 0 0 -0.01768 0.46638 -0.18492 0 1.66147 0 -0.01719 0 -5.05211
VAL_92 -7.16579 0.70388 0.76403 0.01516 0.04651 0.07033 -1.95315 0 0 0 0 0 0 0 0 0 0 0 -0.01473 0.02098 -0.68835 0 2.64269 0 -0.02218 0 -5.58062
ILE_93 -8.02694 1.67049 1.40045 0.02789 0.06626 0.21644 -2.19402 0 0 0 0 0 0 0 0 0 0 0 0.17348 0.69506 -0.66595 0 2.30374 0 -0.30235 0 -4.63544
VAL_94 -6.54128 0.39368 0.53091 0.01436 0.04416 0.06049 -1.7837 0 0 0 0 0 0 0 0 0 0 0 0.15799 0.03688 -0.71632 0 2.64269 0 -0.31403 0 -5.47416
LEU_95 -9.24874 1.7836 3.25613 0.01987 0.15926 -0.65868 -2.04284 0 0 0 0 0 0 0 0 0 0 0 0.6646 1.52989 0.02776 0 1.66147 0 0.21554 0 -2.63214
ASN_96 -4.5592 0.38292 3.51765 0.00699 0.31016 -0.61808 -0.33832 0 0 0 -0.40296 0 0 0 0 0 0 0 -0.01999 1.53637 -1.03157 0 -1.34026 0 0.03772 0 -2.51856
GLY_97 -4.29863 0.51737 3.09243 9e-05 0 0.16532 -0.96348 0 0 0 0 0 0 0 0 0 0 0 0.13679 0 -1.49049 0 0.79816 0 -0.69794 0 -2.74038
ARG_98 -5.97471 0.47702 5.58742 0.01244 0.41938 0.07211 -3.49923 0 0 0 0 -0.80467 0 0 0 0 0 0 -0.02727 2.79872 0.11596 0 -0.09474 0 -0.28084 0 -1.19841
VAL_99 -6.47767 0.42804 0.72635 0.01444 0.04401 0.17972 -2.06945 0 0 0 0 0 0 0 0 0 0 0 -0.03548 0.02687 -0.58909 0 2.64269 0 -0.10571 0 -5.21529
ARG_100 -5.76393 0.63097 5.93571 0.01918 0.55196 0.28209 -4.93801 0 0 0 0 -1.00104 0 0 0 0 0 0 -0.04543 2.39326 0.01845 0 -0.09474 0 -0.11364 0 -2.12517
VAL_101 -7.20688 1.15214 0.44631 0.01496 0.04369 0.065 -1.9033 0 0 0 0 0 0 0 0 0 0 0 -0.06988 0.05331 -0.70497 0 2.64269 0 -0.09512 0 -5.56206
ARG_102 -6.39496 0.52939 5.48413 0.01566 0.34831 0.49267 -4.57352 0 0 0 0 -1.88405 0 0 0 0 0 0 0.00559 2.42035 0.06349 0 -0.09474 0 -0.18563 0 -3.77332
ASN_103 -9.3026 0.86564 7.12009 0.01511 0.62239 -0.02944 -3.11994 0 0 0 -1.53911 -0.84755 0 0 0 0 0 0 -0.0305 1.54983 -0.53325 0 -1.34026 0 -0.10479 0 -6.67438
GLY_104 -3.08651 0.13115 2.97575 8e-05 0 0.25355 -2.34932 0 0 0 -0.5993 0 0 0 0 0 0 0 -0.03147 0 0.38013 0 0.79816 0 0.09722 0 -1.43054
THR_105 -5.4042 0.41078 4.4663 0.01123 0.06843 -0.11187 -0.94641 0 0 0 -1.80601 -0.84755 0 0 0 0 0 0 0.12269 0.90893 -0.63232 0 1.15175 0 0.3442 0 -2.26406
ASP_106 -2.47276 0.17331 2.49653 0.00491 0.34354 -0.21271 -0.80004 0 0 0 -0.34222 0 0 0 0 0 0 0 -0.0334 2.16635 -0.34141 0 -2.14574 0 -0.17972 0 -1.34336
ARG_107 -4.38155 0.57002 4.58242 0.0193 0.63766 0.19737 -1.2343 0.00583 0 0 -2.17925 0 0 0 0 0 0 0 0.09182 1.30713 -0.23329 0 -0.09474 0 -0.43127 0 -1.14285
PRO_108 -3.68308 0.43587 1.46602 0.00345 0.11014 0.00776 -0.48059 0.02308 0 0 0 0 0 0 0 0 0 0 0.24167 0.65811 -1.01202 0 -1.64321 0 -0.39774 0 -4.27054
MET_109 -8.99811 1.00156 2.28573 0.00749 0.11997 -0.25089 -2.10151 0 0 0 0 0 0 0 0 0 0 0 0.01133 2.54331 -0.05642 0 1.65735 0 -0.27334 0 -4.05354
ARG_110 -6.04586 0.63212 5.84211 0.0249 0.74921 -0.24885 -4.44569 0 0 0 0 -0.58781 0 0 0 0 0 0 -0.03977 3.15658 0.01049 0 -0.09474 0 -0.01248 0 -1.05978
VAL_111 -8.01991 1.04561 0.90507 0.0145 0.03963 0.06401 -2.16635 0 0 0 0 0 0 0 0 0 0 0 0.02015 0.12214 -0.73764 0 2.64269 0 -0.21645 0 -6.28654
ARG_112 -6.6964 0.52256 5.03586 0.01031 0.18611 0.38173 -3.8448 0 0 0 0 -0.98928 0 0 0 0 0 0 0.02127 2.15857 -0.00894 0 -0.09474 0 -0.20374 0 -3.52148
VAL_113 -6.11548 0.22506 0.19038 0.0146 0.04377 -0.06905 -1.74028 0 0 0 0 0 0 0 0 0 0 0 -0.0292 0.07162 -0.68995 0 2.64269 0 -0.18934 0 -5.64518
THR_114 -5.05598 0.61681 3.78258 0.00772 0.05065 0.0416 -2.68206 0 0 0 0 -0.81741 0 0 0 0 0 0 0.09158 0.08804 -0.20965 0 1.15175 0 -0.10338 0 -3.03777
ALA_115 -3.78952 0.72265 1.65125 0.00121 0 -0.07617 -1.01808 0 0 0 0 0 0 0 0 0 0 0 -0.01345 0 -0.28652 0 1.32468 0 0.21154 0 -1.27241
GLY_116 -1.49581 0.19305 1.51003 0.00011 0 -0.20485 -0.26559 0 0 0 -0.35056 0 0 0 0 0 0 0 0.04571 0 -1.08951 0 0.79816 0 -0.09572 0 -0.95497
GLY_117 -1.08476 0.19102 1.02734 0.0001 0 -0.17973 0.18877 0 0 0 0 0 0 0 0 0 0 0 -0.13591 0 -1.47179 0 0.79816 0 -0.69709 0 -1.36388
GLU_118 -3.73606 0.27814 4.53032 0.00718 0.28463 0.0285 -2.86952 0 0 0 0 -0.98254 0 0 0 0 0 0 -0.00988 2.66187 0.24163 0 -2.72453 0 -0.37027 0 -2.66053
THR_119 -3.94276 0.31132 2.19228 0.00843 0.05206 -0.16911 -0.89088 0 0 0 0 -0.81741 0 0 0 0 0 0 0.31319 0.0535 -0.20997 0 1.15175 0 0.10954 0 -1.83805
ARG_120 -4.72464 0.36417 4.4446 0.02038 0.41212 0.21654 -3.63053 0 0 0 0 -0.98254 0 0 0 0 0 0 0.07335 2.71028 -0.09672 0 -0.09474 0 -0.016 0 -1.30371
GLU_121 -4.89932 0.37641 4.30859 0.00612 0.25332 -0.22465 -3.07431 0 0 0 0 -1.295 0 0 0 0 0 0 0.00299 3.39537 0.22906 0 -2.72453 0 0.01304 0 -3.63292
TYR_122 -7.70089 0.73823 2.5255 0.02294 0.29814 -0.04067 -2.07765 0 0 0 0 0 0 0 0 0 0 0 0.36446 1.98075 -0.37645 0.01388 0.58223 0 -0.07062 0 -3.74014
THR_123 -2.2808 0.13037 1.01245 0.00838 0.05326 -0.33478 -0.40773 0 0 0 0 0 0 0 0 0 0 0 -0.03601 0.04077 -0.18182 0 1.15175 0 -0.10524 0 -0.94941
VAL_124 -7.57124 0.71654 2.07472 0.01447 0.04163 0.07622 -2.13385 0 0 0 0 0 0 0 0 0 0 0 -0.05744 0.13328 -0.75723 0 2.64269 0 -0.15388 0 -4.9741
ASN_125 -4.95765 0.48527 4.01394 0.00526 0.21868 -0.04299 -2.20343 0.00076 0 0 0 0 0 0 0 0 0 0 0.01203 1.36166 0.03996 0 -1.34026 0 0.07626 0 -2.33049
PRO_126 -5.50784 0.82868 2.62725 0.00291 0.07086 -0.50374 -0.55512 0.03603 0 0 0 0 0 0 0 0 0 0 0.01656 0.04804 -0.79492 0 -1.64321 0 0.10208 0 -5.27243
GLY_127 -1.49746 0.03917 1.69363 9e-05 0 0.02341 -1.29834 0 0 0 0 0 0 0 0 0 0 0 -0.1156 0 -1.43567 0 0.79816 0 -0.60699 0 -2.39961
THR_128 -4.88513 0.2923 4.49828 0.00787 0.07285 -0.13847 -2.79285 0 0 0 0 0 0 0 0 0 0 0 0.12428 0.11607 -0.59474 0 1.15175 0 -0.48505 0 -2.63283
GLU_129 -4.85956 0.49409 4.46516 0.00589 0.264 0.12814 -3.07579 0 0 0 0 -1.34276 0 0 0 0 0 0 0.29856 2.56334 -0.04539 0 -2.72453 0 -0.05109 0 -3.87993
LEU_130 -7.20718 1.77256 0.96074 0.01697 0.08068 0.04421 -1.48312 0 0 0 0 0 0 0 0 0 0 0 -0.00887 1.12918 -0.36453 0 1.66147 0 -0.083 0 -3.48088
GLU_131 -2.8198 0.20824 2.3226 0.00632 0.32946 -0.10638 -1.28541 0 0 0 0 -0.6892 0 0 0 0 0 0 0.16471 2.73366 0.30939 0 -2.72453 0 0.23919 0 -1.31174
VAL_132 -5.71832 0.69955 1.16159 0.0156 0.04113 0.13018 -1.81737 0 0 0 0 0 0 0 0 0 0 0 0.02122 0.14753 -0.74426 0 2.64269 0 0.15082 0 -3.26963
GLU_133 -2.35912 0.17786 1.04073 0.00603 0.2816 -0.26598 -0.44413 0 0 0 0 0 0 0 0 0 0 0 -0.02865 2.59618 0.24202 0 -2.72453 0 -0.10103 0 -1.579
LEU_134 -5.82505 0.6699 0.48117 0.01762 0.05461 -0.11225 -0.9032 0 0 0 0 0 0 0 0 0 0 0 -0.00237 0.46875 -0.29544 0 1.66147 0 0.00159 0 -3.78318
SER_135 -3.1123 0.42027 3.59772 0.00151 0.0751 -0.14288 -1.0905 0.00183 0 0 0 0 0 0 0 0 0 0 0.02116 0.17613 -0.27121 0 -0.28969 0 -0.33263 0 -0.94548
PRO_136 -2.94954 0.73149 1.97556 0.0024 0.03572 -0.13641 0.09936 0.06088 0 0 0 0 0 0 0 0 0 0 -0.08086 0.05279 -0.03296 0 -1.64321 0 -0.19396 0 -2.07872
GLU_137 -2.49917 0.20856 2.51491 0.00634 0.29842 -0.05168 -0.31941 0 0 0 -0.36434 0 0 0 0 0 0 0 0.03625 2.62158 -0.26435 0 -2.72453 0 -0.23037 0 -0.76781
GLN_138 -7.47205 0.77206 5.47008 0.01037 0.66086 -0.77976 -2.33 0 0 0 -0.35056 0 0 0 0 0 0 0 0.23761 2.14231 -0.03917 0 -1.45095 0 -0.40821 0 -3.53741
GLN_139 -6.33626 0.89491 4.56338 0.00718 0.19221 -0.56187 -0.50936 0 0 0 0 0 0 0 0 0 0 0 0.10082 2.35593 -0.0695 0 -1.45095 0 -0.15823 0 -0.97175
ASN_140 -3.70043 0.30999 2.6255 0.00843 0.31479 -0.69874 0.27957 0 0 0 0 0 0 0 0 0 0 0 -0.05188 1.77376 -0.62373 0 -1.34026 0 -0.29579 0 -1.39878
ASN_141 -4.4596 0.16844 3.9018 0.00575 0.30062 -0.44539 -0.60356 0 0 0 -0.36434 0 0 0 0 0 0 0 -0.04539 1.83703 -0.59093 0 -1.34026 0 -0.38398 0 -2.01981
ALA_142 -4.35311 0.37013 1.71189 0.0012 0 -0.02474 -1.20925 0 0 0 0 0 0 0 0 0 0 0 0.72497 0 -0.05287 0 1.32468 0 -0.51621 0 -2.02331
GLU_143 -5.37084 0.58845 5.34389 0.00683 0.3126 -0.07365 -3.34262 0 0 0 0 -0.20133 0 0 0 0 0 0 0.02279 2.82836 0.21195 0 -2.72453 0 -0.12476 0 -2.52287
VAL_144 -6.46026 0.56315 0.53644 0.01463 0.03985 0.18092 -2.41729 0 0 0 0 0 0 0 0 0 0 0 -0.05435 0.07598 -0.78786 0 2.64269 0 0.06017 0 -5.60593
GLU_145 -6.11833 0.7275 6.45433 0.00605 0.28281 0.42844 -5.68606 0 0 0 0 -0.68952 0 0 0 0 0 0 0.00326 2.58575 0.07111 0 -2.72453 0 -0.13396 0 -4.79316
VAL_146 -7.49403 0.80821 0.49239 0.0147 0.03935 -0.00812 -2.22127 0 0 0 0 0 0 0 0 0 0 0 -0.04106 0.09129 -0.72482 0 2.64269 0 -0.1047 0 -6.50537
GLU_147 -5.77756 0.5715 5.07168 0.00644 0.32178 0.19415 -4.12052 0 0 0 0 -0.28209 0 0 0 0 0 0 0.05705 2.69978 0.33114 0 -2.72453 0 0.03451 0 -3.61665
VAL_148 -4.81896 0.91509 1.63353 0.01504 0.04511 0.10396 -1.27341 0 0 0 0 0 0 0 0 0 0 0 -0.00758 0.0992 -0.60884 0 2.64269 0 0.08144 0 -1.17272
GLY_149 -1.19624 0.07692 1.11822 2e-05 0 -0.26418 0.4838 0 0 0 0 0 0 0 0 0 0 0 -0.24153 0 -1.30733 0 0.79816 0 -0.05408 0 -0.58623
ASN_150 -1.29616 0.06882 1.29675 0.00623 0.31507 -0.17614 -0.03601 0 0 0 0 0 0 0 0 0 0 0 -0.04578 1.61909 -0.60206 0 -1.34026 0 -0.14464 0 -0.33507
GLU_151 -5.52203 0.31924 5.57607 0.00455 0.22294 0.64858 -4.0275 0 0 0 0 -1.77956 0 0 0 0 0 0 0.34452 3.02697 0.065 0 -2.72453 0 -0.18239 0 -4.02813
LYS_152 -5.89895 0.65733 6.30347 0.00831 0.1293 -0.0915 -4.87294 0 0 0 0 -0.23181 0 0 0 0 0 0 -0.00352 1.35107 -0.0062 0 -0.71458 0 0.05776 0 -3.31226
TRP_153 -11.2988 1.67699 3.28788 0.02309 0.56954 -0.10733 -2.03282 0 0 0 0 0 0 0 0 0 0 0 0.18088 2.06379 -0.23577 0 2.26099 0 0.11155 0 -3.49999
ARG_154 -7.16754 0.47279 7.57068 0.01658 0.3449 0.44045 -5.5629 0 0 0 0 -1.49156 0 0 0 0 0 0 0.15395 2.82255 -0.16177 0 -0.09474 0 0.01352 0 -2.64311
PHE_155 -8.89584 1.11287 2.38967 0.03302 0.0639 0.01245 -2.36045 0 0 0 0 0 0 0 0 0 0 0 0.0236 3.07493 -0.15688 0 1.21829 0 0.03788 0 -3.44654
GLN_156 -7.08978 0.54391 6.42817 0.00825 0.19398 0.21559 -4.02908 0 0 0 -0.62597 -0.83253 0 0 0 0 0 0 0.84319 2.75201 0.26318 0 -1.45095 0 0.16608 0 -2.61395
LEU_157 -7.54006 0.73167 1.34225 0.01708 0.06491 -0.00299 -0.9901 0 0 0 0 0 0 0 0 0 0 0 0.00232 0.5853 -0.32399 0 1.66147 0 0.00662 0 -4.44552
GLY:CtermProteinFull_158 -2.92931 0.05754 5.04192 0.00012 0 0.49849 -4.02314 0 0 0 -1.73188 0 0 0 0 0 0 0 0 0 0 0 0.79816 0 -0.06483 0 -2.35292
#END_POSE_ENERGIES_TABLE D27_gba.pdb

defaultscorename 24288.8
                                                       
