# Supplementary material for: Single-chain dimers from de novo immunoglobulins as robust scaffolds for multiple binding loops
Source: Nat Commun. 2023 Sep 23;14:5939. doi: 10.1038/s41467-023-41717-5 (PMC10517939; doi:10.1038/s41467-023-41717-5)
Supplement: Supplementary file 3 — Supplementary Data 1 [file 41467_2023_41717_MOESM3_ESM.zip › design_models/scIg/scIg14b/ranked_1.pdb]

ATOM      1  N   ARG A   1       4.049   7.487 -11.821  1.00 89.91           N  
ATOM      2  H   ARG A   1       4.552   6.614 -11.892  1.00 89.91           H  
ATOM      3  H2  ARG A   1       3.437   7.539 -12.623  1.00 89.91           H  
ATOM      4  H3  ARG A   1       4.703   8.255 -11.866  1.00 89.91           H  
ATOM      5  CA  ARG A   1       3.254   7.530 -10.568  1.00 89.91           C  
ATOM      6  HA  ARG A   1       3.902   7.373  -9.706  1.00 89.91           H  
ATOM      7  C   ARG A   1       2.244   6.399 -10.601  1.00 89.91           C  
ATOM      8  CB  ARG A   1       2.557   8.895 -10.426  1.00 89.91           C  
ATOM      9  HB2 ARG A   1       3.323   9.667 -10.365  1.00 89.91           H  
ATOM     10  HB3 ARG A   1       1.954   9.080 -11.315  1.00 89.91           H  
ATOM     11  O   ARG A   1       1.669   6.180 -11.657  1.00 89.91           O  
ATOM     12  CG  ARG A   1       1.652   9.005  -9.190  1.00 89.91           C  
ATOM     13  HG2 ARG A   1       2.226   8.801  -8.286  1.00 89.91           H  
ATOM     14  HG3 ARG A   1       0.832   8.291  -9.265  1.00 89.91           H  
ATOM     15  CD  ARG A   1       1.069  10.414  -9.098  1.00 89.91           C  
ATOM     16  HD2 ARG A   1       0.555  10.638 -10.033  1.00 89.91           H  
ATOM     17  HD3 ARG A   1       1.873  11.134  -8.947  1.00 89.91           H  
ATOM     18  NE  ARG A   1       0.115  10.498  -7.994  1.00 89.91           N  
ATOM     19  HE  ARG A   1      -0.014   9.669  -7.431  1.00 89.91           H  
ATOM     20  NH1 ARG A   1      -0.881  12.489  -8.591  1.00 89.91           N  
ATOM     21 HH11 ARG A   1      -0.203  12.596  -9.332  1.00 89.91           H  
ATOM     22 HH12 ARG A   1      -1.765  12.974  -8.648  1.00 89.91           H  
ATOM     23  NH2 ARG A   1      -1.873  11.103  -7.173  1.00 89.91           N  
ATOM     24 HH21 ARG A   1      -1.956  10.187  -6.757  1.00 89.91           H  
ATOM     25 HH22 ARG A   1      -2.704  11.676  -7.222  1.00 89.91           H  
ATOM     26  CZ  ARG A   1      -0.861  11.375  -7.919  1.00 89.91           C  
ATOM     27  N   ILE A   2       2.045   5.686  -9.499  1.00 91.20           N  
ATOM     28  H   ILE A   2       2.523   5.931  -8.644  1.00 91.20           H  
ATOM     29  CA  ILE A   2       0.984   4.675  -9.390  1.00 91.20           C  
ATOM     30  HA  ILE A   2       0.418   4.622 -10.320  1.00 91.20           H  
ATOM     31  C   ILE A   2       0.008   5.135  -8.316  1.00 91.20           C  
ATOM     32  CB  ILE A   2       1.583   3.276  -9.147  1.00 91.20           C  
ATOM     33  HB  ILE A   2       2.323   3.365  -8.352  1.00 91.20           H  
ATOM     34  O   ILE A   2       0.419   5.633  -7.268  1.00 91.20           O  
ATOM     35  CG1 ILE A   2       2.282   2.807 -10.442  1.00 91.20           C  
ATOM     36 HG12 ILE A   2       2.778   3.654 -10.916  1.00 91.20           H  
ATOM     37 HG13 ILE A   2       1.532   2.440 -11.142  1.00 91.20           H  
ATOM     38  CG2 ILE A   2       0.503   2.257  -8.735  1.00 91.20           C  
ATOM     39 HG21 ILE A   2       0.927   1.255  -8.669  1.00 91.20           H  
ATOM     40 HG22 ILE A   2       0.093   2.512  -7.758  1.00 91.20           H  
ATOM     41 HG23 ILE A   2      -0.306   2.244  -9.466  1.00 91.20           H  
ATOM     42  CD1 ILE A   2       3.356   1.741 -10.254  1.00 91.20           C  
ATOM     43 HD11 ILE A   2       2.957   0.863  -9.746  1.00 91.20           H  
ATOM     44 HD12 ILE A   2       4.192   2.180  -9.710  1.00 91.20           H  
ATOM     45 HD13 ILE A   2       3.724   1.447 -11.237  1.00 91.20           H  
ATOM     46  N   GLU A   3      -1.279   5.027  -8.610  1.00 93.45           N  
ATOM     47  H   GLU A   3      -1.557   4.581  -9.472  1.00 93.45           H  
ATOM     48  CA  GLU A   3      -2.353   5.410  -7.697  1.00 93.45           C  
ATOM     49  HA  GLU A   3      -1.945   5.752  -6.745  1.00 93.45           H  
ATOM     50  C   GLU A   3      -3.186   4.165  -7.423  1.00 93.45           C  
ATOM     51  CB  GLU A   3      -3.194   6.557  -8.286  1.00 93.45           C  
ATOM     52  HB2 GLU A   3      -3.991   6.805  -7.585  1.00 93.45           H  
ATOM     53  HB3 GLU A   3      -3.647   6.219  -9.218  1.00 93.45           H  
ATOM     54  O   GLU A   3      -3.613   3.490  -8.359  1.00 93.45           O  
ATOM     55  CG  GLU A   3      -2.355   7.819  -8.554  1.00 93.45           C  
ATOM     56  HG2 GLU A   3      -2.020   8.229  -7.601  1.00 93.45           H  
ATOM     57  HG3 GLU A   3      -1.464   7.549  -9.121  1.00 93.45           H  
ATOM     58  CD  GLU A   3      -3.082   8.916  -9.347  1.00 93.45           C  
ATOM     59  OE1 GLU A   3      -2.364   9.855  -9.766  1.00 93.45           O  
ATOM     60  OE2 GLU A   3      -4.313   8.858  -9.523  1.00 93.45           O  
ATOM     61  N   VAL A   4      -3.366   3.844  -6.146  1.00 91.78           N  
ATOM     62  H   VAL A   4      -2.990   4.448  -5.430  1.00 91.78           H  
ATOM     63  CA  VAL A   4      -4.252   2.779  -5.684  1.00 91.78           C  
ATOM     64  HA  VAL A   4      -4.704   2.275  -6.539  1.00 91.78           H  
ATOM     65  C   VAL A   4      -5.353   3.447  -4.882  1.00 91.78           C  
ATOM     66  CB  VAL A   4      -3.498   1.723  -4.856  1.00 91.78           C  
ATOM     67  HB  VAL A   4      -3.025   2.203  -3.999  1.00 91.78           H  
ATOM     68  O   VAL A   4      -5.080   4.183  -3.942  1.00 91.78           O  
ATOM     69  CG1 VAL A   4      -4.445   0.627  -4.348  1.00 91.78           C  
ATOM     70 HG11 VAL A   4      -3.879  -0.130  -3.805  1.00 91.78           H  
ATOM     71 HG12 VAL A   4      -4.971   0.162  -5.181  1.00 91.78           H  
ATOM     72 HG13 VAL A   4      -5.178   1.052  -3.661  1.00 91.78           H  
ATOM     73  CG2 VAL A   4      -2.401   1.052  -5.697  1.00 91.78           C  
ATOM     74 HG21 VAL A   4      -1.913   0.272  -5.112  1.00 91.78           H  
ATOM     75 HG22 VAL A   4      -1.653   1.790  -5.988  1.00 91.78           H  
ATOM     76 HG23 VAL A   4      -2.839   0.607  -6.590  1.00 91.78           H  
ATOM     77  N   ARG A   5      -6.605   3.213  -5.240  1.00 91.33           N  
ATOM     78  H   ARG A   5      -6.780   2.603  -6.026  1.00 91.33           H  
ATOM     79  CA  ARG A   5      -7.750   3.691  -4.474  1.00 91.33           C  
ATOM     80  HA  ARG A   5      -7.416   4.157  -3.547  1.00 91.33           H  
ATOM     81  C   ARG A   5      -8.596   2.501  -4.081  1.00 91.33           C  
ATOM     82  CB  ARG A   5      -8.499   4.750  -5.284  1.00 91.33           C  
ATOM     83  HB2 ARG A   5      -7.804   5.558  -5.511  1.00 91.33           H  
ATOM     84  HB3 ARG A   5      -8.852   4.320  -6.221  1.00 91.33           H  
ATOM     85  O   ARG A   5      -8.853   1.634  -4.913  1.00 91.33           O  
ATOM     86  CG  ARG A   5      -9.690   5.316  -4.507  1.00 91.33           C  
ATOM     87  HG2 ARG A   5     -10.482   4.569  -4.453  1.00 91.33           H  
ATOM     88  HG3 ARG A   5      -9.382   5.580  -3.495  1.00 91.33           H  
ATOM     89  CD  ARG A   5     -10.212   6.564  -5.213  1.00 91.33           C  
ATOM     90  HD2 ARG A   5     -10.507   6.294  -6.227  1.00 91.33           H  
ATOM     91  HD3 ARG A   5      -9.420   7.312  -5.252  1.00 91.33           H  
ATOM     92  NE  ARG A   5     -11.362   7.113  -4.488  1.00 91.33           N  
ATOM     93  HE  ARG A   5     -11.609   6.655  -3.622  1.00 91.33           H  
ATOM     94  NH1 ARG A   5     -12.126   8.534  -6.129  1.00 91.33           N  
ATOM     95 HH11 ARG A   5     -11.269   8.415  -6.651  1.00 91.33           H  
ATOM     96 HH12 ARG A   5     -12.882   9.139  -6.418  1.00 91.33           H  
ATOM     97  NH2 ARG A   5     -13.363   8.155  -4.343  1.00 91.33           N  
ATOM     98 HH21 ARG A   5     -13.297   8.117  -3.336  1.00 91.33           H  
ATOM     99 HH22 ARG A   5     -14.009   7.429  -4.618  1.00 91.33           H  
ATOM    100  CZ  ARG A   5     -12.256   7.943  -4.977  1.00 91.33           C  
ATOM    101  N   VAL A   6      -8.999   2.464  -2.821  1.00 85.51           N  
ATOM    102  H   VAL A   6      -8.760   3.221  -2.197  1.00 85.51           H  
ATOM    103  CA  VAL A   6      -9.966   1.489  -2.328  1.00 85.51           C  
ATOM    104  HA  VAL A   6     -10.331   0.877  -3.153  1.00 85.51           H  
ATOM    105  C   VAL A   6     -11.129   2.301  -1.786  1.00 85.51           C  
ATOM    106  CB  VAL A   6      -9.339   0.541  -1.289  1.00 85.51           C  
ATOM    107  HB  VAL A   6      -9.054   1.098  -0.397  1.00 85.51           H  
ATOM    108  O   VAL A   6     -10.960   3.004  -0.794  1.00 85.51           O  
ATOM    109  CG1 VAL A   6     -10.337  -0.556  -0.906  1.00 85.51           C  
ATOM    110 HG11 VAL A   6     -11.197  -0.112  -0.406  1.00 85.51           H  
ATOM    111 HG12 VAL A   6     -10.681  -1.086  -1.795  1.00 85.51           H  
ATOM    112 HG13 VAL A   6      -9.870  -1.264  -0.221  1.00 85.51           H  
ATOM    113  CG2 VAL A   6      -8.084  -0.149  -1.851  1.00 85.51           C  
ATOM    114 HG21 VAL A   6      -7.683  -0.843  -1.112  1.00 85.51           H  
ATOM    115 HG22 VAL A   6      -7.325   0.598  -2.082  1.00 85.51           H  
ATOM    116 HG23 VAL A   6      -8.335  -0.689  -2.764  1.00 85.51           H  
ATOM    117  N   ASP A   7     -12.256   2.290  -2.498  1.00 83.33           N  
ATOM    118  H   ASP A   7     -12.329   1.691  -3.308  1.00 83.33           H  
ATOM    119  CA  ASP A   7     -13.441   3.078  -2.156  1.00 83.33           C  
ATOM    120  HA  ASP A   7     -13.384   3.307  -1.092  1.00 83.33           H  
ATOM    121  C   ASP A   7     -14.739   2.291  -2.358  1.00 83.33           C  
ATOM    122  CB  ASP A   7     -13.454   4.431  -2.904  1.00 83.33           C  
ATOM    123  HB2 ASP A   7     -12.517   4.945  -2.691  1.00 83.33           H  
ATOM    124  HB3 ASP A   7     -14.247   5.035  -2.464  1.00 83.33           H  
ATOM    125  O   ASP A   7     -14.905   1.639  -3.381  1.00 83.33           O  
ATOM    126  CG  ASP A   7     -13.666   4.443  -4.436  1.00 83.33           C  
ATOM    127  OD1 ASP A   7     -13.524   3.437  -5.153  1.00 83.33           O  
ATOM    128  OD2 ASP A   7     -13.891   5.556  -4.975  1.00 83.33           O  
ATOM    129  N   ASN A   8     -15.668   2.345  -1.395  1.00 78.85           N  
ATOM    130  H   ASN A   8     -15.440   2.888  -0.574  1.00 78.85           H  
ATOM    131  CA  ASN A   8     -17.056   1.842  -1.509  1.00 78.85           C  
ATOM    132  HA  ASN A   8     -17.385   1.602  -0.498  1.00 78.85           H  
ATOM    133  C   ASN A   8     -17.234   0.526  -2.304  1.00 78.85           C  
ATOM    134  CB  ASN A   8     -17.967   2.972  -2.020  1.00 78.85           C  
ATOM    135  HB2 ASN A   8     -18.980   2.595  -2.161  1.00 78.85           H  
ATOM    136  HB3 ASN A   8     -17.595   3.341  -2.976  1.00 78.85           H  
ATOM    137  O   ASN A   8     -18.105   0.406  -3.169  1.00 78.85           O  
ATOM    138  CG  ASN A   8     -18.048   4.088  -1.004  1.00 78.85           C  
ATOM    139  ND2 ASN A   8     -17.555   5.253  -1.332  1.00 78.85           N  
ATOM    140 HD21 ASN A   8     -17.159   5.718  -0.527  1.00 78.85           H  
ATOM    141 HD22 ASN A   8     -17.013   5.311  -2.182  1.00 78.85           H  
ATOM    142  OD1 ASN A   8     -18.512   3.898   0.104  1.00 78.85           O  
ATOM    143  N   GLY A   9     -16.381  -0.464  -2.034  1.00 86.94           N  
ATOM    144  H   GLY A   9     -15.666  -0.287  -1.342  1.00 86.94           H  
ATOM    145  CA  GLY A   9     -16.414  -1.756  -2.716  1.00 86.94           C  
ATOM    146  HA2 GLY A   9     -17.444  -2.099  -2.816  1.00 86.94           H  
ATOM    147  HA3 GLY A   9     -15.855  -2.458  -2.097  1.00 86.94           H  
ATOM    148  C   GLY A   9     -15.777  -1.795  -4.099  1.00 86.94           C  
ATOM    149  O   GLY A   9     -16.141  -2.636  -4.915  1.00 86.94           O  
ATOM    150  N   ARG A  10     -14.813  -0.924  -4.382  1.00 93.37           N  
ATOM    151  H   ARG A  10     -14.662  -0.149  -3.752  1.00 93.37           H  
ATOM    152  CA  ARG A  10     -13.990  -0.980  -5.588  1.00 93.37           C  
ATOM    153  HA  ARG A  10     -14.106  -1.962  -6.047  1.00 93.37           H  
ATOM    154  C   ARG A  10     -12.523  -0.813  -5.238  1.00 93.37           C  
ATOM    155  CB  ARG A  10     -14.441   0.078  -6.603  1.00 93.37           C  
ATOM    156  HB2 ARG A  10     -13.804   0.017  -7.485  1.00 93.37           H  
ATOM    157  HB3 ARG A  10     -14.333   1.070  -6.163  1.00 93.37           H  
ATOM    158  O   ARG A  10     -12.155  -0.038  -4.360  1.00 93.37           O  
ATOM    159  CG  ARG A  10     -15.900  -0.136  -7.025  1.00 93.37           C  
ATOM    160  HG2 ARG A  10     -16.025  -1.143  -7.423  1.00 93.37           H  
ATOM    161  HG3 ARG A  10     -16.552  -0.007  -6.161  1.00 93.37           H  
ATOM    162  CD  ARG A  10     -16.301   0.881  -8.086  1.00 93.37           C  
ATOM    163  HD2 ARG A  10     -15.726   0.675  -8.989  1.00 93.37           H  
ATOM    164  HD3 ARG A  10     -16.058   1.880  -7.726  1.00 93.37           H  
ATOM    165  NE  ARG A  10     -17.744   0.799  -8.354  1.00 93.37           N  
ATOM    166  HE  ARG A  10     -18.289   0.264  -7.693  1.00 93.37           H  
ATOM    167  NH1 ARG A  10     -17.764   1.922 -10.357  1.00 93.37           N  
ATOM    168 HH11 ARG A  10     -18.290   2.173 -11.182  1.00 93.37           H  
ATOM    169 HH12 ARG A  10     -16.859   1.526 -10.569  1.00 93.37           H  
ATOM    170  NH2 ARG A  10     -19.679   1.231  -9.449  1.00 93.37           N  
ATOM    171 HH21 ARG A  10     -20.142   1.469 -10.314  1.00 93.37           H  
ATOM    172 HH22 ARG A  10     -20.139   0.603  -8.805  1.00 93.37           H  
ATOM    173  CZ  ARG A  10     -18.382   1.321  -9.381  1.00 93.37           C  
ATOM    174  N   VAL A  11     -11.677  -1.530  -5.965  1.00 94.61           N  
ATOM    175  H   VAL A  11     -12.078  -2.178  -6.627  1.00 94.61           H  
ATOM    176  CA  VAL A  11     -10.238  -1.282  -6.029  1.00 94.61           C  
ATOM    177  HA  VAL A  11      -9.957  -0.556  -5.266  1.00 94.61           H  
ATOM    178  C   VAL A  11      -9.940  -0.697  -7.396  1.00 94.61           C  
ATOM    179  CB  VAL A  11      -9.416  -2.558  -5.787  1.00 94.61           C  
ATOM    180  HB  VAL A  11      -9.661  -3.299  -6.548  1.00 94.61           H  
ATOM    181  O   VAL A  11     -10.151  -1.361  -8.411  1.00 94.61           O  
ATOM    182  CG1 VAL A  11      -7.912  -2.276  -5.875  1.00 94.61           C  
ATOM    183 HG11 VAL A  11      -7.654  -1.929  -6.875  1.00 94.61           H  
ATOM    184 HG12 VAL A  11      -7.634  -1.516  -5.146  1.00 94.61           H  
ATOM    185 HG13 VAL A  11      -7.360  -3.197  -5.685  1.00 94.61           H  
ATOM    186  CG2 VAL A  11      -9.722  -3.167  -4.419  1.00 94.61           C  
ATOM    187 HG21 VAL A  11      -9.574  -2.430  -3.630  1.00 94.61           H  
ATOM    188 HG22 VAL A  11     -10.761  -3.496  -4.412  1.00 94.61           H  
ATOM    189 HG23 VAL A  11      -9.085  -4.033  -4.237  1.00 94.61           H  
ATOM    190  N   ARG A  12      -9.415   0.526  -7.427  1.00 96.02           N  
ATOM    191  H   ARG A  12      -9.275   1.000  -6.546  1.00 96.02           H  
ATOM    192  CA  ARG A  12      -8.891   1.149  -8.642  1.00 96.02           C  
ATOM    193  HA  ARG A  12      -9.166   0.518  -9.488  1.00 96.02           H  
ATOM    194  C   ARG A  12      -7.378   1.215  -8.589  1.00 96.02           C  
ATOM    195  CB  ARG A  12      -9.512   2.522  -8.902  1.00 96.02           C  
ATOM    196  HB2 ARG A  12      -9.036   2.957  -9.781  1.00 96.02           H  
ATOM    197  HB3 ARG A  12      -9.326   3.176  -8.049  1.00 96.02           H  
ATOM    198  O   ARG A  12      -6.809   1.646  -7.588  1.00 96.02           O  
ATOM    199  CG  ARG A  12     -11.019   2.426  -9.158  1.00 96.02           C  
ATOM    200  HG2 ARG A  12     -11.528   2.091  -8.254  1.00 96.02           H  
ATOM    201  HG3 ARG A  12     -11.209   1.718  -9.964  1.00 96.02           H  
ATOM    202  CD  ARG A  12     -11.553   3.799  -9.564  1.00 96.02           C  
ATOM    203  HD2 ARG A  12     -11.257   4.540  -8.821  1.00 96.02           H  
ATOM    204  HD3 ARG A  12     -11.102   4.083 -10.515  1.00 96.02           H  
ATOM    205  NE  ARG A  12     -13.012   3.761  -9.726  1.00 96.02           N  
ATOM    206  HE  ARG A  12     -13.348   3.219 -10.509  1.00 96.02           H  
ATOM    207  NH1 ARG A  12     -13.619   5.012  -7.899  1.00 96.02           N  
ATOM    208 HH11 ARG A  12     -12.674   4.891  -7.565  1.00 96.02           H  
ATOM    209 HH12 ARG A  12     -14.274   5.106  -7.135  1.00 96.02           H  
ATOM    210  NH2 ARG A  12     -15.178   4.150  -9.267  1.00 96.02           N  
ATOM    211 HH21 ARG A  12     -15.372   3.567 -10.069  1.00 96.02           H  
ATOM    212 HH22 ARG A  12     -15.901   4.516  -8.664  1.00 96.02           H  
ATOM    213  CZ  ARG A  12     -13.927   4.320  -8.961  1.00 96.02           C  
ATOM    214  N   VAL A  13      -6.718   0.806  -9.667  1.00 96.54           N  
ATOM    215  H   VAL A  13      -7.267   0.478 -10.449  1.00 96.54           H  
ATOM    216  CA  VAL A  13      -5.267   0.946  -9.812  1.00 96.54           C  
ATOM    217  HA  VAL A  13      -4.906   1.595  -9.014  1.00 96.54           H  
ATOM    218  C   VAL A  13      -4.953   1.629 -11.126  1.00 96.54           C  
ATOM    219  CB  VAL A  13      -4.507  -0.384  -9.668  1.00 96.54           C  
ATOM    220  HB  VAL A  13      -4.757  -1.058 -10.487  1.00 96.54           H  
ATOM    221  O   VAL A  13      -5.126   1.049 -12.197  1.00 96.54           O  
ATOM    222  CG1 VAL A  13      -2.992  -0.121  -9.694  1.00 96.54           C  
ATOM    223 HG11 VAL A  13      -2.689   0.207 -10.688  1.00 96.54           H  
ATOM    224 HG12 VAL A  13      -2.735   0.651  -8.969  1.00 96.54           H  
ATOM    225 HG13 VAL A  13      -2.446  -1.031  -9.447  1.00 96.54           H  
ATOM    226  CG2 VAL A  13      -4.860  -1.077  -8.347  1.00 96.54           C  
ATOM    227 HG21 VAL A  13      -4.794  -0.366  -7.524  1.00 96.54           H  
ATOM    228 HG22 VAL A  13      -4.180  -1.906  -8.153  1.00 96.54           H  
ATOM    229 HG23 VAL A  13      -5.878  -1.464  -8.399  1.00 96.54           H  
ATOM    230  N   ARG A  14      -4.432   2.852 -11.045  1.00 97.01           N  
ATOM    231  H   ARG A  14      -4.305   3.246 -10.124  1.00 97.01           H  
ATOM    232  CA  ARG A  14      -4.008   3.625 -12.209  1.00 97.01           C  
ATOM    233  HA  ARG A  14      -4.501   3.222 -13.093  1.00 97.01           H  
ATOM    234  C   ARG A  14      -2.506   3.504 -12.412  1.00 97.01           C  
ATOM    235  CB  ARG A  14      -4.482   5.070 -12.050  1.00 97.01           C  
ATOM    236  HB2 ARG A  14      -3.936   5.542 -11.233  1.00 97.01           H  
ATOM    237  HB3 ARG A  14      -5.545   5.072 -11.813  1.00 97.01           H  
ATOM    238  O   ARG A  14      -1.710   3.844 -11.530  1.00 97.01           O  
ATOM    239  CG  ARG A  14      -4.256   5.868 -13.334  1.00 97.01           C  
ATOM    240  HG2 ARG A  14      -4.794   5.393 -14.154  1.00 97.01           H  
ATOM    241  HG3 ARG A  14      -3.193   5.906 -13.571  1.00 97.01           H  
ATOM    242  CD  ARG A  14      -4.778   7.287 -13.138  1.00 97.01           C  
ATOM    243  HD2 ARG A  14      -4.242   7.757 -12.313  1.00 97.01           H  
ATOM    244  HD3 ARG A  14      -5.835   7.233 -12.878  1.00 97.01           H  
ATOM    245  NE  ARG A  14      -4.607   8.077 -14.369  1.00 97.01           N  
ATOM    246  HE  ARG A  14      -4.223   7.596 -15.169  1.00 97.01           H  
ATOM    247  NH1 ARG A  14      -5.660   9.953 -13.591  1.00 97.01           N  
ATOM    248 HH11 ARG A  14      -5.752   9.497 -12.695  1.00 97.01           H  
ATOM    249 HH12 ARG A  14      -6.082  10.859 -13.738  1.00 97.01           H  
ATOM    250  NH2 ARG A  14      -4.936   9.883 -15.709  1.00 97.01           N  
ATOM    251 HH21 ARG A  14      -5.342  10.797 -15.850  1.00 97.01           H  
ATOM    252 HH22 ARG A  14      -4.578   9.358 -16.494  1.00 97.01           H  
ATOM    253  CZ  ARG A  14      -5.065   9.299 -14.549  1.00 97.01           C  
ATOM    254  N   ASN A  15      -2.107   3.071 -13.605  1.00 96.72           N  
ATOM    255  H   ASN A  15      -2.811   2.840 -14.291  1.00 96.72           H  
ATOM    256  CA  ASN A  15      -0.703   2.977 -13.984  1.00 96.72           C  
ATOM    257  HA  ASN A  15      -0.094   2.892 -13.083  1.00 96.72           H  
ATOM    258  C   ASN A  15      -0.248   4.242 -14.727  1.00 96.72           C  
ATOM    259  CB  ASN A  15      -0.474   1.697 -14.797  1.00 96.72           C  
ATOM    260  HB2 ASN A  15      -1.068   1.744 -15.710  1.00 96.72           H  
ATOM    261  HB3 ASN A  15      -0.795   0.829 -14.221  1.00 96.72           H  
ATOM    262  O   ASN A  15      -0.335   4.334 -15.947  1.00 96.72           O  
ATOM    263  CG  ASN A  15       0.988   1.521 -15.172  1.00 96.72           C  
ATOM    264  ND2 ASN A  15       1.306   0.544 -15.976  1.00 96.72           N  
ATOM    265 HD21 ASN A  15       2.278   0.449 -16.235  1.00 96.72           H  
ATOM    266 HD22 ASN A  15       0.612  -0.129 -16.267  1.00 96.72           H  
ATOM    267  OD1 ASN A  15       1.868   2.250 -14.734  1.00 96.72           O  
ATOM    268  N   GLY A  16       0.289   5.217 -13.997  1.00 94.19           N  
ATOM    269  H   GLY A  16       0.315   5.109 -12.993  1.00 94.19           H  
ATOM    270  CA  GLY A  16       0.936   6.404 -14.566  1.00 94.19           C  
ATOM    271  HA2 GLY A  16       0.487   6.640 -15.531  1.00 94.19           H  
ATOM    272  HA3 GLY A  16       0.770   7.252 -13.903  1.00 94.19           H  
ATOM    273  C   GLY A  16       2.444   6.230 -14.777  1.00 94.19           C  
ATOM    274  O   GLY A  16       3.201   7.170 -14.520  1.00 94.19           O  
ATOM    275  N   THR A  17       2.911   5.026 -15.110  1.00 93.88           N  
ATOM    276  H   THR A  17       2.243   4.293 -15.300  1.00 93.88           H  
ATOM    277  CA  THR A  17       4.311   4.756 -15.489  1.00 93.88           C  
ATOM    278  HA  THR A  17       4.915   5.638 -15.281  1.00 93.88           H  
ATOM    279  C   THR A  17       4.429   4.524 -16.993  1.00 93.88           C  
ATOM    280  CB  THR A  17       4.936   3.600 -14.690  1.00 93.88           C  
ATOM    281  HB  THR A  17       6.018   3.657 -14.809  1.00 93.88           H  
ATOM    282  O   THR A  17       3.429   4.523 -17.703  1.00 93.88           O  
ATOM    283  CG2 THR A  17       4.620   3.699 -13.200  1.00 93.88           C  
ATOM    284 HG21 THR A  17       3.568   3.471 -13.030  1.00 93.88           H  
ATOM    285 HG22 THR A  17       4.845   4.704 -12.842  1.00 93.88           H  
ATOM    286 HG23 THR A  17       5.234   2.987 -12.648  1.00 93.88           H  
ATOM    287  OG1 THR A  17       4.521   2.342 -15.146  1.00 93.88           O  
ATOM    288  HG1 THR A  17       3.573   2.267 -15.014  1.00 93.88           H  
ATOM    289  N   ASP A  18       5.652   4.345 -17.479  1.00 94.38           N  
ATOM    290  H   ASP A  18       6.441   4.280 -16.851  1.00 94.38           H  
ATOM    291  CA  ASP A  18       5.979   4.090 -18.883  1.00 94.38           C  
ATOM    292  HA  ASP A  18       5.250   4.595 -19.517  1.00 94.38           H  
ATOM    293  C   ASP A  18       5.948   2.599 -19.267  1.00 94.38           C  
ATOM    294  CB  ASP A  18       7.359   4.705 -19.166  1.00 94.38           C  
ATOM    295  HB2 ASP A  18       7.311   5.773 -18.955  1.00 94.38           H  
ATOM    296  HB3 ASP A  18       7.580   4.593 -20.228  1.00 94.38           H  
ATOM    297  O   ASP A  18       6.176   2.254 -20.424  1.00 94.38           O  
ATOM    298  CG  ASP A  18       8.519   4.098 -18.350  1.00 94.38           C  
ATOM    299  OD1 ASP A  18       8.287   3.362 -17.349  1.00 94.38           O  
ATOM    300  OD2 ASP A  18       9.677   4.424 -18.677  1.00 94.38           O  
ATOM    301  N   ARG A  19       5.663   1.701 -18.313  1.00 95.43           N  
ATOM    302  H   ARG A  19       5.433   2.052 -17.394  1.00 95.43           H  
ATOM    303  CA  ARG A  19       5.689   0.245 -18.513  1.00 95.43           C  
ATOM    304  HA  ARG A  19       5.672   0.061 -19.587  1.00 95.43           H  
ATOM    305  C   ARG A  19       4.475  -0.456 -17.893  1.00 95.43           C  
ATOM    306  CB  ARG A  19       7.013  -0.302 -17.965  1.00 95.43           C  
ATOM    307  HB2 ARG A  19       7.139  -1.332 -18.300  1.00 95.43           H  
ATOM    308  HB3 ARG A  19       7.832   0.289 -18.374  1.00 95.43           H  
ATOM    309  O   ARG A  19       3.897   0.066 -16.939  1.00 95.43           O  
ATOM    310  CG  ARG A  19       7.069  -0.269 -16.429  1.00 95.43           C  
ATOM    311  HG2 ARG A  19       6.367  -1.003 -16.034  1.00 95.43           H  
ATOM    312  HG3 ARG A  19       6.783   0.712 -16.051  1.00 95.43           H  
ATOM    313  CD  ARG A  19       8.465  -0.626 -15.922  1.00 95.43           C  
ATOM    314  HD2 ARG A  19       8.363  -1.039 -14.919  1.00 95.43           H  
ATOM    315  HD3 ARG A  19       8.901  -1.386 -16.570  1.00 95.43           H  
ATOM    316  NE  ARG A  19       9.329   0.562 -15.856  1.00 95.43           N  
ATOM    317  HE  ARG A  19       8.942   1.427 -16.205  1.00 95.43           H  
ATOM    318  NH1 ARG A  19      11.244  -0.501 -15.163  1.00 95.43           N  
ATOM    319 HH11 ARG A  19      12.225  -0.445 -14.930  1.00 95.43           H  
ATOM    320 HH12 ARG A  19      10.803  -1.384 -15.375  1.00 95.43           H  
ATOM    321  NH2 ARG A  19      11.177   1.733 -15.297  1.00 95.43           N  
ATOM    322 HH21 ARG A  19      12.159   1.792 -15.068  1.00 95.43           H  
ATOM    323 HH22 ARG A  19      10.706   2.546 -15.668  1.00 95.43           H  
ATOM    324  CZ  ARG A  19      10.576   0.590 -15.435  1.00 95.43           C  
ATOM    325  N   PRO A  20       4.082  -1.647 -18.378  1.00 96.38           N  
ATOM    326  CA  PRO A  20       3.046  -2.436 -17.722  1.00 96.38           C  
ATOM    327  HA  PRO A  20       2.123  -1.856 -17.716  1.00 96.38           H  
ATOM    328  C   PRO A  20       3.429  -2.797 -16.282  1.00 96.38           C  
ATOM    329  CB  PRO A  20       2.844  -3.682 -18.590  1.00 96.38           C  
ATOM    330  HB2 PRO A  20       3.450  -4.507 -18.215  1.00 96.38           H  
ATOM    331  HB3 PRO A  20       1.794  -3.970 -18.637  1.00 96.38           H  
ATOM    332  O   PRO A  20       4.596  -3.074 -15.987  1.00 96.38           O  
ATOM    333  CG  PRO A  20       3.369  -3.252 -19.959  1.00 96.38           C  
ATOM    334  HG2 PRO A  20       2.587  -2.715 -20.497  1.00 96.38           H  
ATOM    335  HG3 PRO A  20       3.721  -4.102 -20.544  1.00 96.38           H  
ATOM    336  CD  PRO A  20       4.505  -2.293 -19.610  1.00 96.38           C  
ATOM    337  HD2 PRO A  20       5.423  -2.853 -19.432  1.00 96.38           H  
ATOM    338  HD3 PRO A  20       4.642  -1.579 -20.422  1.00 96.38           H  
ATOM    339  N   ILE A  21       2.436  -2.827 -15.397  1.00 97.39           N  
ATOM    340  H   ILE A  21       1.506  -2.594 -15.717  1.00 97.39           H  
ATOM    341  CA  ILE A  21       2.571  -3.320 -14.020  1.00 97.39           C  
ATOM    342  HA  ILE A  21       3.600  -3.640 -13.856  1.00 97.39           H  
ATOM    343  C   ILE A  21       1.698  -4.555 -13.829  1.00 97.39           C  
ATOM    344  CB  ILE A  21       2.271  -2.223 -12.973  1.00 97.39           C  
ATOM    345  HB  ILE A  21       2.413  -2.662 -11.986  1.00 97.39           H  
ATOM    346  O   ILE A  21       0.656  -4.682 -14.474  1.00 97.39           O  
ATOM    347  CG1 ILE A  21       0.816  -1.716 -13.057  1.00 97.39           C  
ATOM    348 HG12 ILE A  21       0.141  -2.562 -12.924  1.00 97.39           H  
ATOM    349 HG13 ILE A  21       0.643  -1.295 -14.047  1.00 97.39           H  
ATOM    350  CG2 ILE A  21       3.294  -1.087 -13.124  1.00 97.39           C  
ATOM    351 HG21 ILE A  21       4.303  -1.498 -13.158  1.00 97.39           H  
ATOM    352 HG22 ILE A  21       3.113  -0.522 -14.039  1.00 97.39           H  
ATOM    353 HG23 ILE A  21       3.222  -0.417 -12.267  1.00 97.39           H  
ATOM    354  CD1 ILE A  21       0.425  -0.660 -12.017  1.00 97.39           C  
ATOM    355 HD11 ILE A  21       0.602  -1.041 -11.011  1.00 97.39           H  
ATOM    356 HD12 ILE A  21      -0.636  -0.432 -12.119  1.00 97.39           H  
ATOM    357 HD13 ILE A  21       0.994   0.256 -12.172  1.00 97.39           H  
ATOM    358  N   ARG A  22       2.105  -5.454 -12.930  1.00 97.79           N  
ATOM    359  H   ARG A  22       2.920  -5.231 -12.377  1.00 97.79           H  
ATOM    360  CA  ARG A  22       1.244  -6.560 -12.489  1.00 97.79           C  
ATOM    361  HA  ARG A  22       0.429  -6.687 -13.202  1.00 97.79           H  
ATOM    362  C   ARG A  22       0.611  -6.193 -11.158  1.00 97.79           C  
ATOM    363  CB  ARG A  22       1.985  -7.899 -12.420  1.00 97.79           C  
ATOM    364  HB2 ARG A  22       1.301  -8.649 -12.021  1.00 97.79           H  
ATOM    365  HB3 ARG A  22       2.832  -7.819 -11.739  1.00 97.79           H  
ATOM    366  O   ARG A  22       1.312  -5.745 -10.253  1.00 97.79           O  
ATOM    367  CG  ARG A  22       2.475  -8.373 -13.794  1.00 97.79           C  
ATOM    368  HG2 ARG A  22       1.620  -8.449 -14.466  1.00 97.79           H  
ATOM    369  HG3 ARG A  22       3.182  -7.656 -14.211  1.00 97.79           H  
ATOM    370  CD  ARG A  22       3.142  -9.751 -13.691  1.00 97.79           C  
ATOM    371  HD2 ARG A  22       2.444 -10.437 -13.211  1.00 97.79           H  
ATOM    372  HD3 ARG A  22       3.335 -10.113 -14.701  1.00 97.79           H  
ATOM    373  NE  ARG A  22       4.416  -9.706 -12.940  1.00 97.79           N  
ATOM    374  HE  ARG A  22       4.785  -8.790 -12.727  1.00 97.79           H  
ATOM    375  NH1 ARG A  22       4.704 -11.975 -12.731  1.00 97.79           N  
ATOM    376 HH11 ARG A  22       5.206 -12.770 -12.362  1.00 97.79           H  
ATOM    377 HH12 ARG A  22       3.785 -12.120 -13.124  1.00 97.79           H  
ATOM    378  NH2 ARG A  22       6.242 -10.590 -11.897  1.00 97.79           N  
ATOM    379 HH21 ARG A  22       6.741 -11.401 -11.562  1.00 97.79           H  
ATOM    380 HH22 ARG A  22       6.583  -9.661 -11.694  1.00 97.79           H  
ATOM    381  CZ  ARG A  22       5.111 -10.753 -12.528  1.00 97.79           C  
ATOM    382  N   VAL A  23      -0.694  -6.380 -11.047  1.00 97.65           N  
ATOM    383  H   VAL A  23      -1.184  -6.784 -11.833  1.00 97.65           H  
ATOM    384  CA  VAL A  23      -1.475  -6.083  -9.849  1.00 97.65           C  
ATOM    385  HA  VAL A  23      -0.815  -5.718  -9.063  1.00 97.65           H  
ATOM    386  C   VAL A  23      -2.130  -7.367  -9.378  1.00 97.65           C  
ATOM    387  CB  VAL A  23      -2.523  -4.990 -10.116  1.00 97.65           C  
ATOM    388  HB  VAL A  23      -3.198  -5.320 -10.905  1.00 97.65           H  
ATOM    389  O   VAL A  23      -2.849  -8.005 -10.138  1.00 97.65           O  
ATOM    390  CG1 VAL A  23      -3.345  -4.691  -8.857  1.00 97.65           C  
ATOM    391 HG11 VAL A  23      -2.701  -4.329  -8.057  1.00 97.65           H  
ATOM    392 HG12 VAL A  23      -4.100  -3.939  -9.089  1.00 97.65           H  
ATOM    393 HG13 VAL A  23      -3.870  -5.585  -8.521  1.00 97.65           H  
ATOM    394  CG2 VAL A  23      -1.850  -3.688 -10.565  1.00 97.65           C  
ATOM    395 HG21 VAL A  23      -1.165  -3.331  -9.796  1.00 97.65           H  
ATOM    396 HG22 VAL A  23      -1.295  -3.849 -11.490  1.00 97.65           H  
ATOM    397 HG23 VAL A  23      -2.615  -2.935 -10.753  1.00 97.65           H  
ATOM    398  N   ARG A  24      -1.904  -7.733  -8.120  1.00 97.40           N  
ATOM    399  H   ARG A  24      -1.305  -7.143  -7.561  1.00 97.40           H  
ATOM    400  CA  ARG A  24      -2.602  -8.826  -7.448  1.00 97.40           C  
ATOM    401  HA  ARG A  24      -3.211  -9.371  -8.170  1.00 97.40           H  
ATOM    402  C   ARG A  24      -3.538  -8.232  -6.404  1.00 97.40           C  
ATOM    403  CB  ARG A  24      -1.569  -9.809  -6.882  1.00 97.40           C  
ATOM    404  HB2 ARG A  24      -0.877  -9.270  -6.235  1.00 97.40           H  
ATOM    405  HB3 ARG A  24      -0.998 -10.237  -7.706  1.00 97.40           H  
ATOM    406  O   ARG A  24      -3.079  -7.552  -5.491  1.00 97.40           O  
ATOM    407  CG  ARG A  24      -2.210 -10.939  -6.076  1.00 97.40           C  
ATOM    408  HG2 ARG A  24      -2.798 -10.519  -5.260  1.00 97.40           H  
ATOM    409  HG3 ARG A  24      -2.862 -11.516  -6.733  1.00 97.40           H  
ATOM    410  CD  ARG A  24      -1.136 -11.856  -5.485  1.00 97.40           C  
ATOM    411  HD2 ARG A  24      -0.377 -11.246  -4.994  1.00 97.40           H  
ATOM    412  HD3 ARG A  24      -0.672 -12.417  -6.296  1.00 97.40           H  
ATOM    413  NE  ARG A  24      -1.727 -12.779  -4.501  1.00 97.40           N  
ATOM    414  HE  ARG A  24      -2.721 -12.700  -4.340  1.00 97.40           H  
ATOM    415  NH1 ARG A  24       0.161 -13.976  -3.998  1.00 97.40           N  
ATOM    416 HH11 ARG A  24       0.668 -13.426  -4.677  1.00 97.40           H  
ATOM    417 HH12 ARG A  24       0.620 -14.726  -3.502  1.00 97.40           H  
ATOM    418  NH2 ARG A  24      -1.814 -14.562  -3.111  1.00 97.40           N  
ATOM    419 HH21 ARG A  24      -2.820 -14.471  -3.088  1.00 97.40           H  
ATOM    420 HH22 ARG A  24      -1.359 -15.336  -2.648  1.00 97.40           H  
ATOM    421  CZ  ARG A  24      -1.120 -13.765  -3.874  1.00 97.40           C  
ATOM    422  N   VAL A  25      -4.832  -8.503  -6.528  1.00 96.21           N  
ATOM    423  H   VAL A  25      -5.114  -9.114  -7.281  1.00 96.21           H  
ATOM    424  CA  VAL A  25      -5.860  -8.090  -5.565  1.00 96.21           C  
ATOM    425  HA  VAL A  25      -5.432  -7.381  -4.856  1.00 96.21           H  
ATOM    426  C   VAL A  25      -6.309  -9.323  -4.796  1.00 96.21           C  
ATOM    427  CB  VAL A  25      -7.047  -7.385  -6.250  1.00 96.21           C  
ATOM    428  HB  VAL A  25      -7.541  -8.080  -6.929  1.00 96.21           H  
ATOM    429  O   VAL A  25      -6.673 -10.328  -5.401  1.00 96.21           O  
ATOM    430  CG1 VAL A  25      -8.069  -6.892  -5.218  1.00 96.21           C  
ATOM    431 HG11 VAL A  25      -7.596  -6.216  -4.506  1.00 96.21           H  
ATOM    432 HG12 VAL A  25      -8.879  -6.365  -5.722  1.00 96.21           H  
ATOM    433 HG13 VAL A  25      -8.507  -7.734  -4.681  1.00 96.21           H  
ATOM    434  CG2 VAL A  25      -6.570  -6.171  -7.059  1.00 96.21           C  
ATOM    435 HG21 VAL A  25      -7.428  -5.626  -7.452  1.00 96.21           H  
ATOM    436 HG22 VAL A  25      -5.986  -5.502  -6.426  1.00 96.21           H  
ATOM    437 HG23 VAL A  25      -5.965  -6.500  -7.904  1.00 96.21           H  
ATOM    438  N   THR A  26      -6.246  -9.270  -3.468  1.00 95.01           N  
ATOM    439  H   THR A  26      -5.911  -8.419  -3.040  1.00 95.01           H  
ATOM    440  CA  THR A  26      -6.772 -10.319  -2.589  1.00 95.01           C  
ATOM    441  HA  THR A  26      -7.244 -11.080  -3.211  1.00 95.01           H  
ATOM    442  C   THR A  26      -7.828  -9.737  -1.666  1.00 95.01           C  
ATOM    443  CB  THR A  26      -5.661 -11.007  -1.786  1.00 95.01           C  
ATOM    444  HB  THR A  26      -5.178 -10.275  -1.139  1.00 95.01           H  
ATOM    445  O   THR A  26      -7.501  -8.868  -0.863  1.00 95.01           O  
ATOM    446  CG2 THR A  26      -6.161 -12.167  -0.924  1.00 95.01           C  
ATOM    447 HG21 THR A  26      -6.714 -12.880  -1.536  1.00 95.01           H  
ATOM    448 HG22 THR A  26      -5.309 -12.666  -0.463  1.00 95.01           H  
ATOM    449 HG23 THR A  26      -6.812 -11.789  -0.136  1.00 95.01           H  
ATOM    450  OG1 THR A  26      -4.700 -11.513  -2.689  1.00 95.01           O  
ATOM    451  HG1 THR A  26      -4.448 -10.748  -3.212  1.00 95.01           H  
ATOM    452  N   ALA A  27      -9.066 -10.216  -1.757  1.00 92.28           N  
ATOM    453  H   ALA A  27      -9.260 -10.959  -2.414  1.00 92.28           H  
ATOM    454  CA  ALA A  27     -10.177  -9.749  -0.933  1.00 92.28           C  
ATOM    455  HA  ALA A  27      -9.790  -9.375   0.015  1.00 92.28           H  
ATOM    456  C   ALA A  27     -11.140 -10.905  -0.630  1.00 92.28           C  
ATOM    457  CB  ALA A  27     -10.877  -8.591  -1.648  1.00 92.28           C  
ATOM    458  HB1 ALA A  27     -11.399  -8.955  -2.533  1.00 92.28           H  
ATOM    459  HB2 ALA A  27     -11.587  -8.130  -0.962  1.00 92.28           H  
ATOM    460  HB3 ALA A  27     -10.151  -7.833  -1.938  1.00 92.28           H  
ATOM    461  O   ALA A  27     -11.424 -11.728  -1.500  1.00 92.28           O  
ATOM    462  N   GLY A  28     -11.605 -11.019   0.619  1.00 87.13           N  
ATOM    463  H   GLY A  28     -11.400 -10.285   1.282  1.00 87.13           H  
ATOM    464  CA  GLY A  28     -12.505 -12.111   1.037  1.00 87.13           C  
ATOM    465  HA2 GLY A  28     -12.695 -12.018   2.106  1.00 87.13           H  
ATOM    466  HA3 GLY A  28     -13.459 -12.030   0.517  1.00 87.13           H  
ATOM    467  C   GLY A  28     -11.944 -13.516   0.776  1.00 87.13           C  
ATOM    468  O   GLY A  28     -12.689 -14.447   0.497  1.00 87.13           O  
ATOM    469  N   GLY A  29     -10.616 -13.663   0.795  1.00 87.00           N  
ATOM    470  H   GLY A  29     -10.070 -12.831   0.972  1.00 87.00           H  
ATOM    471  CA  GLY A  29      -9.925 -14.925   0.518  1.00 87.00           C  
ATOM    472  HA2 GLY A  29     -10.505 -15.743   0.946  1.00 87.00           H  
ATOM    473  HA3 GLY A  29      -8.950 -14.902   1.003  1.00 87.00           H  
ATOM    474  C   GLY A  29      -9.704 -15.250  -0.963  1.00 87.00           C  
ATOM    475  O   GLY A  29      -8.869 -16.107  -1.249  1.00 87.00           O  
ATOM    476  N   GLU A  30     -10.352 -14.546  -1.890  1.00 91.68           N  
ATOM    477  H   GLU A  30     -10.999 -13.826  -1.601  1.00 91.68           H  
ATOM    478  CA  GLU A  30     -10.124 -14.693  -3.328  1.00 91.68           C  
ATOM    479  HA  GLU A  30      -9.914 -15.743  -3.537  1.00 91.68           H  
ATOM    480  C   GLU A  30      -8.913 -13.859  -3.765  1.00 91.68           C  
ATOM    481  CB  GLU A  30     -11.396 -14.310  -4.103  1.00 91.68           C  
ATOM    482  HB2 GLU A  30     -12.249 -14.813  -3.649  1.00 91.68           H  
ATOM    483  HB3 GLU A  30     -11.548 -13.232  -4.034  1.00 91.68           H  
ATOM    484  O   GLU A  30      -8.741 -12.727  -3.316  1.00 91.68           O  
ATOM    485  CG  GLU A  30     -11.311 -14.729  -5.580  1.00 91.68           C  
ATOM    486  HG2 GLU A  30     -10.429 -14.270  -6.027  1.00 91.68           H  
ATOM    487  HG3 GLU A  30     -11.184 -15.811  -5.628  1.00 91.68           H  
ATOM    488  CD  GLU A  30     -12.535 -14.324  -6.414  1.00 91.68           C  
ATOM    489  OE1 GLU A  30     -12.466 -14.459  -7.658  1.00 91.68           O  
ATOM    490  OE2 GLU A  30     -13.521 -13.781  -5.879  1.00 91.68           O  
ATOM    491  N   THR A  31      -8.073 -14.405  -4.646  1.00 95.25           N  
ATOM    492  H   THR A  31      -8.298 -15.318  -5.014  1.00 95.25           H  
ATOM    493  CA  THR A  31      -6.949 -13.694  -5.268  1.00 95.25           C  
ATOM    494  HA  THR A  31      -6.900 -12.677  -4.880  1.00 95.25           H  
ATOM    495  C   THR A  31      -7.171 -13.611  -6.776  1.00 95.25           C  
ATOM    496  CB  THR A  31      -5.607 -14.384  -4.962  1.00 95.25           C  
ATOM    497  HB  THR A  31      -5.686 -15.446  -5.193  1.00 95.25           H  
ATOM    498  O   THR A  31      -7.391 -14.632  -7.421  1.00 95.25           O  
ATOM    499  CG2 THR A  31      -4.451 -13.799  -5.766  1.00 95.25           C  
ATOM    500 HG21 THR A  31      -4.610 -13.944  -6.835  1.00 95.25           H  
ATOM    501 HG22 THR A  31      -4.365 -12.733  -5.554  1.00 95.25           H  
ATOM    502 HG23 THR A  31      -3.537 -14.338  -5.516  1.00 95.25           H  
ATOM    503  OG1 THR A  31      -5.213 -14.230  -3.609  1.00 95.25           O  
ATOM    504  HG1 THR A  31      -5.459 -13.344  -3.332  1.00 95.25           H  
ATOM    505  N   ARG A  32      -7.026 -12.411  -7.347  1.00 97.23           N  
ATOM    506  H   ARG A  32      -6.870 -11.617  -6.743  1.00 97.23           H  
ATOM    507  CA  ARG A  32      -7.017 -12.170  -8.797  1.00 97.23           C  
ATOM    508  HA  ARG A  32      -6.997 -13.127  -9.319  1.00 97.23           H  
ATOM    509  C   ARG A  32      -5.761 -11.408  -9.205  1.00 97.23           C  
ATOM    510  CB  ARG A  32      -8.290 -11.422  -9.218  1.00 97.23           C  
ATOM    511  HB2 ARG A  32      -8.236 -11.219 -10.288  1.00 97.23           H  
ATOM    512  HB3 ARG A  32      -8.339 -10.473  -8.686  1.00 97.23           H  
ATOM    513  O   ARG A  32      -5.283 -10.554  -8.458  1.00 97.23           O  
ATOM    514  CG  ARG A  32      -9.571 -12.222  -8.934  1.00 97.23           C  
ATOM    515  HG2 ARG A  32      -9.668 -12.394  -7.862  1.00 97.23           H  
ATOM    516  HG3 ARG A  32      -9.525 -13.184  -9.444  1.00 97.23           H  
ATOM    517  CD  ARG A  32     -10.800 -11.449  -9.417  1.00 97.23           C  
ATOM    518  HD2 ARG A  32     -10.741 -11.330 -10.499  1.00 97.23           H  
ATOM    519  HD3 ARG A  32     -10.799 -10.468  -8.943  1.00 97.23           H  
ATOM    520  NE  ARG A  32     -12.041 -12.152  -9.072  1.00 97.23           N  
ATOM    521  HE  ARG A  32     -11.971 -13.089  -8.701  1.00 97.23           H  
ATOM    522  NH1 ARG A  32     -13.552 -10.452  -9.407  1.00 97.23           N  
ATOM    523 HH11 ARG A  32     -14.481 -10.088  -9.247  1.00 97.23           H  
ATOM    524 HH12 ARG A  32     -12.795  -9.831  -9.654  1.00 97.23           H  
ATOM    525  NH2 ARG A  32     -14.206 -12.418  -8.549  1.00 97.23           N  
ATOM    526 HH21 ARG A  32     -15.118 -12.047  -8.325  1.00 97.23           H  
ATOM    527 HH22 ARG A  32     -13.903 -13.255  -8.072  1.00 97.23           H  
ATOM    528  CZ  ARG A  32     -13.263 -11.667  -9.025  1.00 97.23           C  
ATOM    529  N   GLU A  33      -5.235 -11.711 -10.387  1.00 97.81           N  
ATOM    530  H   GLU A  33      -5.716 -12.375 -10.977  1.00 97.81           H  
ATOM    531  CA  GLU A  33      -4.058 -11.052 -10.957  1.00 97.81           C  
ATOM    532  HA  GLU A  33      -3.712 -10.281 -10.269  1.00 97.81           H  
ATOM    533  C   GLU A  33      -4.400 -10.353 -12.272  1.00 97.81           C  
ATOM    534  CB  GLU A  33      -2.891 -12.031 -11.155  1.00 97.81           C  
ATOM    535  HB2 GLU A  33      -3.201 -12.849 -11.806  1.00 97.81           H  
ATOM    536  HB3 GLU A  33      -2.082 -11.485 -11.641  1.00 97.81           H  
ATOM    537  O   GLU A  33      -5.170 -10.861 -13.086  1.00 97.81           O  
ATOM    538  CG  GLU A  33      -2.371 -12.596  -9.825  1.00 97.81           C  
ATOM    539  HG2 GLU A  33      -2.261 -11.767  -9.125  1.00 97.81           H  
ATOM    540  HG3 GLU A  33      -3.112 -13.282  -9.413  1.00 97.81           H  
ATOM    541  CD  GLU A  33      -1.017 -13.315  -9.945  1.00 97.81           C  
ATOM    542  OE1 GLU A  33      -0.436 -13.586  -8.868  1.00 97.81           O  
ATOM    543  OE2 GLU A  33      -0.538 -13.536 -11.082  1.00 97.81           O  
ATOM    544  N   TYR A  34      -3.803  -9.183 -12.476  1.00 97.88           N  
ATOM    545  H   TYR A  34      -3.211  -8.823 -11.741  1.00 97.88           H  
ATOM    546  CA  TYR A  34      -4.071  -8.294 -13.596  1.00 97.88           C  
ATOM    547  HA  TYR A  34      -4.561  -8.851 -14.395  1.00 97.88           H  
ATOM    548  C   TYR A  34      -2.773  -7.701 -14.134  1.00 97.88           C  
ATOM    549  CB  TYR A  34      -5.003  -7.163 -13.142  1.00 97.88           C  
ATOM    550  HB2 TYR A  34      -5.238  -6.531 -13.999  1.00 97.88           H  
ATOM    551  HB3 TYR A  34      -4.470  -6.546 -12.419  1.00 97.88           H  
ATOM    552  O   TYR A  34      -1.832  -7.442 -13.382  1.00 97.88           O  
ATOM    553  CG  TYR A  34      -6.297  -7.631 -12.511  1.00 97.88           C  
ATOM    554  CD1 TYR A  34      -7.406  -7.925 -13.326  1.00 97.88           C  
ATOM    555  HD1 TYR A  34      -7.334  -7.819 -14.398  1.00 97.88           H  
ATOM    556  CD2 TYR A  34      -6.386  -7.783 -11.112  1.00 97.88           C  
ATOM    557  HD2 TYR A  34      -5.529  -7.573 -10.490  1.00 97.88           H  
ATOM    558  CE1 TYR A  34      -8.614  -8.346 -12.744  1.00 97.88           C  
ATOM    559  HE1 TYR A  34      -9.469  -8.554 -13.371  1.00 97.88           H  
ATOM    560  CE2 TYR A  34      -7.592  -8.211 -10.527  1.00 97.88           C  
ATOM    561  HE2 TYR A  34      -7.678  -8.315  -9.456  1.00 97.88           H  
ATOM    562  OH  TYR A  34      -9.891  -8.851 -10.792  1.00 97.88           O  
ATOM    563  HH  TYR A  34     -10.573  -8.880 -11.467  1.00 97.88           H  
ATOM    564  CZ  TYR A  34      -8.709  -8.481 -11.344  1.00 97.88           C  
ATOM    565  N   THR A  35      -2.756  -7.398 -15.428  1.00 97.88           N  
ATOM    566  H   THR A  35      -3.574  -7.613 -15.981  1.00 97.88           H  
ATOM    567  CA  THR A  35      -1.742  -6.532 -16.036  1.00 97.88           C  
ATOM    568  HA  THR A  35      -0.916  -6.384 -15.341  1.00 97.88           H  
ATOM    569  C   THR A  35      -2.382  -5.185 -16.331  1.00 97.88           C  
ATOM    570  CB  THR A  35      -1.155  -7.155 -17.307  1.00 97.88           C  
ATOM    571  HB  THR A  35      -1.952  -7.350 -18.025  1.00 97.88           H  
ATOM    572  O   THR A  35      -3.388  -5.126 -17.033  1.00 97.88           O  
ATOM    573  CG2 THR A  35      -0.089  -6.267 -17.948  1.00 97.88           C  
ATOM    574 HG21 THR A  35       0.385  -6.800 -18.772  1.00 97.88           H  
ATOM    575 HG22 THR A  35      -0.544  -5.360 -18.345  1.00 97.88           H  
ATOM    576 HG23 THR A  35       0.666  -6.004 -17.207  1.00 97.88           H  
ATOM    577  OG1 THR A  35      -0.516  -8.368 -16.985  1.00 97.88           O  
ATOM    578  HG1 THR A  35      -0.680  -8.979 -17.707  1.00 97.88           H  
ATOM    579  N   VAL A  36      -1.800  -4.102 -15.817  1.00 97.71           N  
ATOM    580  H   VAL A  36      -0.964  -4.227 -15.264  1.00 97.71           H  
ATOM    581  CA  VAL A  36      -2.286  -2.735 -16.045  1.00 97.71           C  
ATOM    582  HA  VAL A  36      -3.243  -2.778 -16.564  1.00 97.71           H  
ATOM    583  C   VAL A  36      -1.293  -2.017 -16.945  1.00 97.71           C  
ATOM    584  CB  VAL A  36      -2.534  -1.973 -14.730  1.00 97.71           C  
ATOM    585  HB  VAL A  36      -1.579  -1.708 -14.276  1.00 97.71           H  
ATOM    586  O   VAL A  36      -0.132  -1.817 -16.578  1.00 97.71           O  
ATOM    587  CG1 VAL A  36      -3.312  -0.678 -14.986  1.00 97.71           C  
ATOM    588 HG11 VAL A  36      -4.296  -0.904 -15.396  1.00 97.71           H  
ATOM    589 HG12 VAL A  36      -3.443  -0.133 -14.051  1.00 97.71           H  
ATOM    590 HG13 VAL A  36      -2.777  -0.039 -15.688  1.00 97.71           H  
ATOM    591  CG2 VAL A  36      -3.314  -2.830 -13.727  1.00 97.71           C  
ATOM    592 HG21 VAL A  36      -4.181  -3.268 -14.221  1.00 97.71           H  
ATOM    593 HG22 VAL A  36      -3.638  -2.221 -12.883  1.00 97.71           H  
ATOM    594 HG23 VAL A  36      -2.685  -3.640 -13.358  1.00 97.71           H  
ATOM    595  N   ASN A  37      -1.734  -1.645 -18.143  1.00 98.02           N  
ATOM    596  H   ASN A  37      -2.716  -1.759 -18.349  1.00 98.02           H  
ATOM    597  CA  ASN A  37      -0.888  -0.990 -19.137  1.00 98.02           C  
ATOM    598  HA  ASN A  37       0.077  -1.497 -19.136  1.00 98.02           H  
ATOM    599  C   ASN A  37      -0.646   0.491 -18.790  1.00 98.02           C  
ATOM    600  CB  ASN A  37      -1.522  -1.164 -20.526  1.00 98.02           C  
ATOM    601  HB2 ASN A  37      -2.572  -0.874 -20.486  1.00 98.02           H  
ATOM    602  HB3 ASN A  37      -1.025  -0.515 -21.247  1.00 98.02           H  
ATOM    603  O   ASN A  37      -1.465   1.097 -18.093  1.00 98.02           O  
ATOM    604  CG  ASN A  37      -1.396  -2.588 -21.035  1.00 98.02           C  
ATOM    605  ND2 ASN A  37      -2.389  -3.086 -21.731  1.00 98.02           N  
ATOM    606 HD21 ASN A  37      -2.286  -4.040 -22.044  1.00 98.02           H  
ATOM    607 HD22 ASN A  37      -3.222  -2.543 -21.907  1.00 98.02           H  
ATOM    608  OD1 ASN A  37      -0.403  -3.265 -20.819  1.00 98.02           O  
ATOM    609  N   PRO A  38       0.448   1.099 -19.279  1.00 97.50           N  
ATOM    610  CA  PRO A  38       0.693   2.536 -19.151  1.00 97.50           C  
ATOM    611  HA  PRO A  38       0.995   2.758 -18.127  1.00 97.50           H  
ATOM    612  C   PRO A  38      -0.520   3.382 -19.538  1.00 97.50           C  
ATOM    613  CB  PRO A  38       1.857   2.821 -20.103  1.00 97.50           C  
ATOM    614  HB2 PRO A  38       2.447   3.687 -19.801  1.00 97.50           H  
ATOM    615  HB3 PRO A  38       1.495   2.956 -21.123  1.00 97.50           H  
ATOM    616  O   PRO A  38      -1.147   3.144 -20.567  1.00 97.50           O  
ATOM    617  CG  PRO A  38       2.647   1.526 -20.024  1.00 97.50           C  
ATOM    618  HG2 PRO A  38       3.175   1.513 -19.070  1.00 97.50           H  
ATOM    619  HG3 PRO A  38       3.329   1.402 -20.865  1.00 97.50           H  
ATOM    620  CD  PRO A  38       1.541   0.477 -20.012  1.00 97.50           C  
ATOM    621  HD2 PRO A  38       1.226   0.264 -21.033  1.00 97.50           H  
ATOM    622  HD3 PRO A  38       1.893  -0.432 -19.524  1.00 97.50           H  
ATOM    623  N   GLY A  39      -0.854   4.370 -18.710  1.00 96.57           N  
ATOM    624  H   GLY A  39      -0.362   4.442 -17.830  1.00 96.57           H  
ATOM    625  CA  GLY A  39      -1.958   5.299 -18.951  1.00 96.57           C  
ATOM    626  HA2 GLY A  39      -1.854   6.148 -18.276  1.00 96.57           H  
ATOM    627  HA3 GLY A  39      -1.897   5.664 -19.976  1.00 96.57           H  
ATOM    628  C   GLY A  39      -3.359   4.711 -18.749  1.00 96.57           C  
ATOM    629  O   GLY A  39      -4.330   5.445 -18.912  1.00 96.57           O  
ATOM    630  N   THR A  40      -3.477   3.434 -18.370  1.00 97.54           N  
ATOM    631  H   THR A  40      -2.631   2.899 -18.230  1.00 97.54           H  
ATOM    632  CA  THR A  40      -4.763   2.768 -18.115  1.00 97.54           C  
ATOM    633  HA  THR A  40      -5.556   3.379 -18.546  1.00 97.54           H  
ATOM    634  C   THR A  40      -5.076   2.664 -16.623  1.00 97.54           C  
ATOM    635  CB  THR A  40      -4.870   1.394 -18.804  1.00 97.54           C  
ATOM    636  HB  THR A  40      -5.895   1.039 -18.696  1.00 97.54           H  
ATOM    637  O   THR A  40      -4.209   2.861 -15.761  1.00 97.54           O  
ATOM    638  CG2 THR A  40      -4.554   1.464 -20.297  1.00 97.54           C  
ATOM    639 HG21 THR A  40      -5.182   2.218 -20.770  1.00 97.54           H  
ATOM    640 HG22 THR A  40      -4.762   0.495 -20.752  1.00 97.54           H  
ATOM    641 HG23 THR A  40      -3.506   1.719 -20.456  1.00 97.54           H  
ATOM    642  OG1 THR A  40      -4.016   0.428 -18.240  1.00 97.54           O  
ATOM    643  HG1 THR A  40      -3.134   0.804 -18.185  1.00 97.54           H  
ATOM    644  N   GLU A  41      -6.336   2.359 -16.328  1.00 97.43           N  
ATOM    645  H   GLU A  41      -6.996   2.189 -17.073  1.00 97.43           H  
ATOM    646  CA  GLU A  41      -6.845   2.109 -14.986  1.00 97.43           C  
ATOM    647  HA  GLU A  41      -6.018   2.109 -14.275  1.00 97.43           H  
ATOM    648  C   GLU A  41      -7.501   0.727 -14.934  1.00 97.43           C  
ATOM    649  CB  GLU A  41      -7.796   3.246 -14.590  1.00 97.43           C  
ATOM    650  HB2 GLU A  41      -7.249   4.186 -14.667  1.00 97.43           H  
ATOM    651  HB3 GLU A  41      -8.634   3.277 -15.286  1.00 97.43           H  
ATOM    652  O   GLU A  41      -8.270   0.353 -15.819  1.00 97.43           O  
ATOM    653  CG  GLU A  41      -8.326   3.111 -13.158  1.00 97.43           C  
ATOM    654  HG2 GLU A  41      -9.016   2.269 -13.101  1.00 97.43           H  
ATOM    655  HG3 GLU A  41      -7.488   2.909 -12.491  1.00 97.43           H  
ATOM    656  CD  GLU A  41      -9.036   4.399 -12.726  1.00 97.43           C  
ATOM    657  OE1 GLU A  41      -8.520   5.052 -11.789  1.00 97.43           O  
ATOM    658  OE2 GLU A  41     -10.045   4.760 -13.366  1.00 97.43           O  
ATOM    659  N   LEU A  42      -7.152  -0.040 -13.906  1.00 97.52           N  
ATOM    660  H   LEU A  42      -6.507   0.350 -13.234  1.00 97.52           H  
ATOM    661  CA  LEU A  42      -7.841  -1.259 -13.508  1.00 97.52           C  
ATOM    662  HA  LEU A  42      -8.296  -1.738 -14.375  1.00 97.52           H  
ATOM    663  C   LEU A  42      -8.932  -0.887 -12.511  1.00 97.52           C  
ATOM    664  CB  LEU A  42      -6.806  -2.203 -12.876  1.00 97.52           C  
ATOM    665  HB2 LEU A  42      -6.149  -2.555 -13.672  1.00 97.52           H  
ATOM    666  HB3 LEU A  42      -6.211  -1.625 -12.169  1.00 97.52           H  
ATOM    667  O   LEU A  42      -8.636  -0.186 -11.549  1.00 97.52           O  
ATOM    668  CG  LEU A  42      -7.380  -3.418 -12.126  1.00 97.52           C  
ATOM    669  HG  LEU A  42      -8.113  -3.088 -11.389  1.00 97.52           H  
ATOM    670  CD1 LEU A  42      -8.039  -4.410 -13.082  1.00 97.52           C  
ATOM    671 HD11 LEU A  42      -7.325  -4.747 -13.833  1.00 97.52           H  
ATOM    672 HD12 LEU A  42      -8.894  -3.945 -13.573  1.00 97.52           H  
ATOM    673 HD13 LEU A  42      -8.403  -5.270 -12.519  1.00 97.52           H  
ATOM    674  CD2 LEU A  42      -6.255  -4.121 -11.368  1.00 97.52           C  
ATOM    675 HD21 LEU A  42      -5.832  -3.433 -10.636  1.00 97.52           H  
ATOM    676 HD22 LEU A  42      -6.660  -4.984 -10.840  1.00 97.52           H  
ATOM    677 HD23 LEU A  42      -5.480  -4.441 -12.064  1.00 97.52           H  
ATOM    678  N   GLU A  43     -10.133  -1.429 -12.684  1.00 97.17           N  
ATOM    679  H   GLU A  43     -10.309  -1.990 -13.505  1.00 97.17           H  
ATOM    680  CA  GLU A  43     -11.200  -1.388 -11.686  1.00 97.17           C  
ATOM    681  HA  GLU A  43     -10.822  -0.921 -10.776  1.00 97.17           H  
ATOM    682  C   GLU A  43     -11.616  -2.823 -11.336  1.00 97.17           C  
ATOM    683  CB  GLU A  43     -12.362  -0.511 -12.191  1.00 97.17           C  
ATOM    684  HB2 GLU A  43     -12.813  -0.963 -13.075  1.00 97.17           H  
ATOM    685  HB3 GLU A  43     -11.956   0.462 -12.469  1.00 97.17           H  
ATOM    686  O   GLU A  43     -11.868  -3.640 -12.223  1.00 97.17           O  
ATOM    687  CG  GLU A  43     -13.437  -0.307 -11.113  1.00 97.17           C  
ATOM    688  HG2 GLU A  43     -12.948  -0.049 -10.174  1.00 97.17           H  
ATOM    689  HG3 GLU A  43     -13.963  -1.249 -10.959  1.00 97.17           H  
ATOM    690  CD  GLU A  43     -14.444   0.806 -11.454  1.00 97.17           C  
ATOM    691  OE1 GLU A  43     -15.666   0.565 -11.376  1.00 97.17           O  
ATOM    692  OE2 GLU A  43     -14.040   1.980 -11.606  1.00 97.17           O  
ATOM    693  N   VAL A  44     -11.644  -3.142 -10.042  1.00 95.62           N  
ATOM    694  H   VAL A  44     -11.360  -2.438  -9.376  1.00 95.62           H  
ATOM    695  CA  VAL A  44     -12.092  -4.431  -9.505  1.00 95.62           C  
ATOM    696  HA  VAL A  44     -12.484  -5.046 -10.314  1.00 95.62           H  
ATOM    697  C   VAL A  44     -13.214  -4.166  -8.516  1.00 95.62           C  
ATOM    698  CB  VAL A  44     -10.949  -5.207  -8.820  1.00 95.62           C  
ATOM    699  HB  VAL A  44     -10.598  -4.647  -7.953  1.00 95.62           H  
ATOM    700  O   VAL A  44     -13.003  -3.484  -7.516  1.00 95.62           O  
ATOM    701  CG1 VAL A  44     -11.410  -6.588  -8.336  1.00 95.62           C  
ATOM    702 HG11 VAL A  44     -11.796  -7.167  -9.175  1.00 95.62           H  
ATOM    703 HG12 VAL A  44     -10.576  -7.121  -7.880  1.00 95.62           H  
ATOM    704 HG13 VAL A  44     -12.193  -6.482  -7.585  1.00 95.62           H  
ATOM    705  CG2 VAL A  44      -9.758  -5.411  -9.762  1.00 95.62           C  
ATOM    706 HG21 VAL A  44     -10.092  -5.887 -10.684  1.00 95.62           H  
ATOM    707 HG22 VAL A  44      -9.000  -6.029  -9.281  1.00 95.62           H  
ATOM    708 HG23 VAL A  44      -9.315  -4.443  -9.997  1.00 95.62           H  
ATOM    709  N   GLU A  45     -14.393  -4.714  -8.782  1.00 95.57           N  
ATOM    710  H   GLU A  45     -14.526  -5.228  -9.641  1.00 95.57           H  
ATOM    711  CA  GLU A  45     -15.516  -4.662  -7.846  1.00 95.57           C  
ATOM    712  HA  GLU A  45     -15.544  -3.676  -7.382  1.00 95.57           H  
ATOM    713  C   GLU A  45     -15.335  -5.694  -6.726  1.00 95.57           C  
ATOM    714  CB  GLU A  45     -16.848  -4.857  -8.582  1.00 95.57           C  
ATOM    715  HB2 GLU A  45     -17.650  -4.858  -7.844  1.00 95.57           H  
ATOM    716  HB3 GLU A  45     -16.838  -5.821  -9.092  1.00 95.57           H  
ATOM    717  O   GLU A  45     -14.916  -6.831  -6.963  1.00 95.57           O  
ATOM    718  CG  GLU A  45     -17.113  -3.733  -9.599  1.00 95.57           C  
ATOM    719  HG2 GLU A  45     -16.372  -3.789 -10.397  1.00 95.57           H  
ATOM    720  HG3 GLU A  45     -16.992  -2.775  -9.094  1.00 95.57           H  
ATOM    721  CD  GLU A  45     -18.518  -3.806 -10.216  1.00 95.57           C  
ATOM    722  OE1 GLU A  45     -19.040  -2.727 -10.585  1.00 95.57           O  
ATOM    723  OE2 GLU A  45     -19.064  -4.929 -10.314  1.00 95.57           O  
ATOM    724  N   LEU A  46     -15.651  -5.272  -5.506  1.00 92.71           N  
ATOM    725  H   LEU A  46     -16.024  -4.338  -5.417  1.00 92.71           H  
ATOM    726  CA  LEU A  46     -15.606  -6.052  -4.279  1.00 92.71           C  
ATOM    727  HA  LEU A  46     -15.137  -7.017  -4.473  1.00 92.71           H  
ATOM    728  C   LEU A  46     -17.034  -6.299  -3.782  1.00 92.71           C  
ATOM    729  CB  LEU A  46     -14.797  -5.302  -3.204  1.00 92.71           C  
ATOM    730  HB2 LEU A  46     -14.789  -5.911  -2.301  1.00 92.71           H  
ATOM    731  HB3 LEU A  46     -15.335  -4.387  -2.956  1.00 92.71           H  
ATOM    732  O   LEU A  46     -17.861  -5.382  -3.747  1.00 92.71           O  
ATOM    733  CG  LEU A  46     -13.345  -4.927  -3.546  1.00 92.71           C  
ATOM    734  HG  LEU A  46     -13.329  -4.201  -4.360  1.00 92.71           H  
ATOM    735  CD1 LEU A  46     -12.715  -4.285  -2.305  1.00 92.71           C  
ATOM    736 HD11 LEU A  46     -13.251  -3.369  -2.053  1.00 92.71           H  
ATOM    737 HD12 LEU A  46     -12.765  -4.972  -1.460  1.00 92.71           H  
ATOM    738 HD13 LEU A  46     -11.669  -4.036  -2.483  1.00 92.71           H  
ATOM    739  CD2 LEU A  46     -12.513  -6.145  -3.948  1.00 92.71           C  
ATOM    740 HD21 LEU A  46     -12.882  -6.541  -4.894  1.00 92.71           H  
ATOM    741 HD22 LEU A  46     -12.599  -6.915  -3.182  1.00 92.71           H  
ATOM    742 HD23 LEU A  46     -11.468  -5.860  -4.072  1.00 92.71           H  
ATOM    743  N   SER A  47     -17.312  -7.520  -3.331  1.00 91.51           N  
ATOM    744  H   SER A  47     -16.582  -8.218  -3.345  1.00 91.51           H  
ATOM    745  CA  SER A  47     -18.561  -7.825  -2.629  1.00 91.51           C  
ATOM    746  HA  SER A  47     -19.376  -7.507  -3.279  1.00 91.51           H  
ATOM    747  C   SER A  47     -18.658  -7.043  -1.307  1.00 91.51           C  
ATOM    748  CB  SER A  47     -18.711  -9.337  -2.401  1.00 91.51           C  
ATOM    749  HB2 SER A  47     -18.318  -9.877  -3.263  1.00 91.51           H  
ATOM    750  HB3 SER A  47     -19.770  -9.575  -2.309  1.00 91.51           H  
ATOM    751  O   SER A  47     -17.629  -6.608  -0.780  1.00 91.51           O  
ATOM    752  OG  SER A  47     -18.057  -9.775  -1.227  1.00 91.51           O  
ATOM    753  HG  SER A  47     -18.743 -10.080  -0.627  1.00 91.51           H  
ATOM    754  N   PRO A  48     -19.860  -6.870  -0.725  1.00 86.75           N  
ATOM    755  CA  PRO A  48     -20.036  -6.220   0.578  1.00 86.75           C  
ATOM    756  HA  PRO A  48     -19.857  -5.151   0.466  1.00 86.75           H  
ATOM    757  C   PRO A  48     -19.121  -6.773   1.686  1.00 86.75           C  
ATOM    758  CB  PRO A  48     -21.514  -6.422   0.921  1.00 86.75           C  
ATOM    759  HB2 PRO A  48     -21.660  -7.377   1.426  1.00 86.75           H  
ATOM    760  HB3 PRO A  48     -21.901  -5.605   1.530  1.00 86.75           H  
ATOM    761  O   PRO A  48     -18.584  -6.018   2.494  1.00 86.75           O  
ATOM    762  CG  PRO A  48     -22.180  -6.472  -0.452  1.00 86.75           C  
ATOM    763  HG2 PRO A  48     -23.139  -6.989  -0.419  1.00 86.75           H  
ATOM    764  HG3 PRO A  48     -22.297  -5.461  -0.843  1.00 86.75           H  
ATOM    765  CD  PRO A  48     -21.154  -7.235  -1.284  1.00 86.75           C  
ATOM    766  HD2 PRO A  48     -21.242  -6.952  -2.333  1.00 86.75           H  
ATOM    767  HD3 PRO A  48     -21.312  -8.307  -1.161  1.00 86.75           H  
ATOM    768  N   GLU A  49     -18.878  -8.083   1.694  1.00 84.98           N  
ATOM    769  H   GLU A  49     -19.354  -8.662   1.017  1.00 84.98           H  
ATOM    770  CA  GLU A  49     -18.008  -8.756   2.665  1.00 84.98           C  
ATOM    771  HA  GLU A  49     -18.264  -8.408   3.666  1.00 84.98           H  
ATOM    772  C   GLU A  49     -16.521  -8.436   2.437  1.00 84.98           C  
ATOM    773  CB  GLU A  49     -18.219 -10.282   2.614  1.00 84.98           C  
ATOM    774  HB2 GLU A  49     -17.823 -10.675   1.677  1.00 84.98           H  
ATOM    775  HB3 GLU A  49     -17.626 -10.720   3.417  1.00 84.98           H  
ATOM    776  O   GLU A  49     -15.725  -8.459   3.374  1.00 84.98           O  
ATOM    777  CG  GLU A  49     -19.673 -10.756   2.802  1.00 84.98           C  
ATOM    778  HG2 GLU A  49     -19.655 -11.830   2.983  1.00 84.98           H  
ATOM    779  HG3 GLU A  49     -20.080 -10.278   3.693  1.00 84.98           H  
ATOM    780  CD  GLU A  49     -20.588 -10.484   1.593  1.00 84.98           C  
ATOM    781  OE1 GLU A  49     -21.813 -10.383   1.810  1.00 84.98           O  
ATOM    782  OE2 GLU A  49     -20.055 -10.309   0.465  1.00 84.98           O  
ATOM    783  N   GLN A  50     -16.146  -8.107   1.199  1.00 88.07           N  
ATOM    784  H   GLN A  50     -16.866  -8.064   0.491  1.00 88.07           H  
ATOM    785  CA  GLN A  50     -14.778  -7.807   0.777  1.00 88.07           C  
ATOM    786  HA  GLN A  50     -14.080  -8.417   1.350  1.00 88.07           H  
ATOM    787  C   GLN A  50     -14.379  -6.339   1.002  1.00 88.07           C  
ATOM    788  CB  GLN A  50     -14.653  -8.175  -0.709  1.00 88.07           C  
ATOM    789  HB2 GLN A  50     -13.729  -7.759  -1.111  1.00 88.07           H  
ATOM    790  HB3 GLN A  50     -15.483  -7.727  -1.255  1.00 88.07           H  
ATOM    791  O   GLN A  50     -13.188  -6.041   1.070  1.00 88.07           O  
ATOM    792  CG  GLN A  50     -14.664  -9.687  -0.966  1.00 88.07           C  
ATOM    793  HG2 GLN A  50     -13.778 -10.111  -0.494  1.00 88.07           H  
ATOM    794  HG3 GLN A  50     -15.543 -10.143  -0.509  1.00 88.07           H  
ATOM    795  CD  GLN A  50     -14.652 -10.047  -2.450  1.00 88.07           C  
ATOM    796  NE2 GLN A  50     -14.158 -11.210  -2.814  1.00 88.07           N  
ATOM    797 HE21 GLN A  50     -13.717 -11.829  -2.148  1.00 88.07           H  
ATOM    798 HE22 GLN A  50     -14.195 -11.442  -3.797  1.00 88.07           H  
ATOM    799  OE1 GLN A  50     -15.063  -9.289  -3.314  1.00 88.07           O  
ATOM    800  N   GLN A  51     -15.337  -5.413   1.143  1.00 85.02           N  
ATOM    801  H   GLN A  51     -16.298  -5.718   1.069  1.00 85.02           H  
ATOM    802  CA  GLN A  51     -15.060  -3.963   1.145  1.00 85.02           C  
ATOM    803  HA  GLN A  51     -14.529  -3.723   0.223  1.00 85.02           H  
ATOM    804  C   GLN A  51     -14.162  -3.501   2.301  1.00 85.02           C  
ATOM    805  CB  GLN A  51     -16.362  -3.143   1.167  1.00 85.02           C  
ATOM    806  HB2 GLN A  51     -16.825  -3.219   2.150  1.00 85.02           H  
ATOM    807  HB3 GLN A  51     -16.112  -2.097   0.984  1.00 85.02           H  
ATOM    808  O   GLN A  51     -13.473  -2.496   2.175  1.00 85.02           O  
ATOM    809  CG  GLN A  51     -17.369  -3.604   0.111  1.00 85.02           C  
ATOM    810  HG2 GLN A  51     -17.781  -4.552   0.458  1.00 85.02           H  
ATOM    811  HG3 GLN A  51     -16.871  -3.787  -0.841  1.00 85.02           H  
ATOM    812  CD  GLN A  51     -18.552  -2.668  -0.093  1.00 85.02           C  
ATOM    813  NE2 GLN A  51     -19.285  -2.826  -1.174  1.00 85.02           N  
ATOM    814 HE21 GLN A  51     -19.033  -3.512  -1.870  1.00 85.02           H  
ATOM    815 HE22 GLN A  51     -20.015  -2.143  -1.312  1.00 85.02           H  
ATOM    816  OE1 GLN A  51     -18.858  -1.804   0.708  1.00 85.02           O  
ATOM    817  N   ASN A  52     -14.134  -4.246   3.408  1.00 83.84           N  
ATOM    818  H   ASN A  52     -14.705  -5.078   3.421  1.00 83.84           H  
ATOM    819  CA  ASN A  52     -13.351  -3.899   4.598  1.00 83.84           C  
ATOM    820  HA  ASN A  52     -13.126  -2.832   4.577  1.00 83.84           H  
ATOM    821  C   ASN A  52     -11.993  -4.621   4.675  1.00 83.84           C  
ATOM    822  CB  ASN A  52     -14.219  -4.165   5.838  1.00 83.84           C  
ATOM    823  HB2 ASN A  52     -14.482  -5.221   5.885  1.00 83.84           H  
ATOM    824  HB3 ASN A  52     -13.648  -3.901   6.728  1.00 83.84           H  
ATOM    825  O   ASN A  52     -11.261  -4.452   5.650  1.00 83.84           O  
ATOM    826  CG  ASN A  52     -15.466  -3.304   5.854  1.00 83.84           C  
ATOM    827  ND2 ASN A  52     -16.640  -3.890   5.886  1.00 83.84           N  
ATOM    828 HD21 ASN A  52     -17.414  -3.250   5.776  1.00 83.84           H  
ATOM    829 HD22 ASN A  52     -16.732  -4.877   5.697  1.00 83.84           H  
ATOM    830  OD1 ASN A  52     -15.409  -2.094   5.844  1.00 83.84           O  
ATOM    831  N   GLN A  53     -11.676  -5.480   3.701  1.00 88.32           N  
ATOM    832  H   GLN A  53     -12.291  -5.558   2.904  1.00 88.32           H  
ATOM    833  CA  GLN A  53     -10.500  -6.350   3.732  1.00 88.32           C  
ATOM    834  HA  GLN A  53      -9.712  -5.885   4.325  1.00 88.32           H  
ATOM    835  C   GLN A  53      -9.963  -6.585   2.317  1.00 88.32           C  
ATOM    836  CB  GLN A  53     -10.852  -7.686   4.400  1.00 88.32           C  
ATOM    837  HB2 GLN A  53     -10.034  -8.384   4.225  1.00 88.32           H  
ATOM    838  HB3 GLN A  53     -11.746  -8.090   3.927  1.00 88.32           H  
ATOM    839  O   GLN A  53     -10.413  -7.481   1.599  1.00 88.32           O  
ATOM    840  CG  GLN A  53     -11.076  -7.599   5.921  1.00 88.32           C  
ATOM    841  HG2 GLN A  53     -10.172  -7.224   6.401  1.00 88.32           H  
ATOM    842  HG3 GLN A  53     -11.903  -6.924   6.141  1.00 88.32           H  
ATOM    843  CD  GLN A  53     -11.428  -8.959   6.515  1.00 88.32           C  
ATOM    844  NE2 GLN A  53     -11.564  -9.088   7.815  1.00 88.32           N  
ATOM    845 HE21 GLN A  53     -11.681 -10.031   8.156  1.00 88.32           H  
ATOM    846 HE22 GLN A  53     -11.228  -8.429   8.503  1.00 88.32           H  
ATOM    847  OE1 GLN A  53     -11.610  -9.944   5.818  1.00 88.32           O  
ATOM    848  N   ALA A  54      -8.952  -5.810   1.931  1.00 91.58           N  
ATOM    849  H   ALA A  54      -8.599  -5.124   2.584  1.00 91.58           H  
ATOM    850  CA  ALA A  54      -8.302  -5.930   0.633  1.00 91.58           C  
ATOM    851  HA  ALA A  54      -8.512  -6.918   0.224  1.00 91.58           H  
ATOM    852  C   ALA A  54      -6.781  -5.789   0.758  1.00 91.58           C  
ATOM    853  CB  ALA A  54      -8.901  -4.901  -0.334  1.00 91.58           C  
ATOM    854  HB1 ALA A  54      -9.976  -5.059  -0.418  1.00 91.58           H  
ATOM    855  HB2 ALA A  54      -8.450  -5.010  -1.320  1.00 91.58           H  
ATOM    856  HB3 ALA A  54      -8.719  -3.892   0.036  1.00 91.58           H  
ATOM    857  O   ALA A  54      -6.278  -4.904   1.444  1.00 91.58           O  
ATOM    858  N   ILE A  55      -6.044  -6.656   0.068  1.00 92.30           N  
ATOM    859  H   ILE A  55      -6.535  -7.382  -0.435  1.00 92.30           H  
ATOM    860  CA  ILE A  55      -4.598  -6.547  -0.135  1.00 92.30           C  
ATOM    861  HA  ILE A  55      -4.216  -5.695   0.427  1.00 92.30           H  
ATOM    862  C   ILE A  55      -4.368  -6.294  -1.620  1.00 92.30           C  
ATOM    863  CB  ILE A  55      -3.840  -7.804   0.347  1.00 92.30           C  
ATOM    864  HB  ILE A  55      -4.175  -8.654  -0.247  1.00 92.30           H  
ATOM    865  O   ILE A  55      -4.736  -7.119  -2.458  1.00 92.30           O  
ATOM    866  CG1 ILE A  55      -4.113  -8.116   1.834  1.00 92.30           C  
ATOM    867 HG12 ILE A  55      -3.617  -7.371   2.457  1.00 92.30           H  
ATOM    868 HG13 ILE A  55      -5.184  -8.058   2.028  1.00 92.30           H  
ATOM    869  CG2 ILE A  55      -2.331  -7.608   0.105  1.00 92.30           C  
ATOM    870 HG21 ILE A  55      -2.120  -7.515  -0.960  1.00 92.30           H  
ATOM    871 HG22 ILE A  55      -1.766  -8.459   0.487  1.00 92.30           H  
ATOM    872 HG23 ILE A  55      -1.988  -6.709   0.617  1.00 92.30           H  
ATOM    873  CD1 ILE A  55      -3.662  -9.516   2.272  1.00 92.30           C  
ATOM    874 HD11 ILE A  55      -4.131 -10.271   1.642  1.00 92.30           H  
ATOM    875 HD12 ILE A  55      -2.577  -9.610   2.213  1.00 92.30           H  
ATOM    876 HD13 ILE A  55      -3.966  -9.682   3.306  1.00 92.30           H  
ATOM    877  N   VAL A  56      -3.738  -5.173  -1.948  1.00 94.25           N  
ATOM    878  H   VAL A  56      -3.469  -4.549  -1.201  1.00 94.25           H  
ATOM    879  CA  VAL A  56      -3.358  -4.811  -3.313  1.00 94.25           C  
ATOM    880  HA  VAL A  56      -3.758  -5.548  -4.009  1.00 94.25           H  
ATOM    881  C   VAL A  56      -1.842  -4.839  -3.406  1.00 94.25           C  
ATOM    882  CB  VAL A  56      -3.925  -3.443  -3.727  1.00 94.25           C  
ATOM    883  HB  VAL A  56      -3.455  -2.657  -3.136  1.00 94.25           H  
ATOM    884  O   VAL A  56      -1.154  -3.996  -2.834  1.00 94.25           O  
ATOM    885  CG1 VAL A  56      -3.639  -3.175  -5.210  1.00 94.25           C  
ATOM    886 HG11 VAL A  56      -4.081  -3.959  -5.825  1.00 94.25           H  
ATOM    887 HG12 VAL A  56      -4.069  -2.215  -5.497  1.00 94.25           H  
ATOM    888 HG13 VAL A  56      -2.564  -3.136  -5.388  1.00 94.25           H  
ATOM    889  CG2 VAL A  56      -5.439  -3.370  -3.501  1.00 94.25           C  
ATOM    890 HG21 VAL A  56      -5.941  -4.174  -4.038  1.00 94.25           H  
ATOM    891 HG22 VAL A  56      -5.668  -3.452  -2.438  1.00 94.25           H  
ATOM    892 HG23 VAL A  56      -5.814  -2.405  -3.843  1.00 94.25           H  
ATOM    893  N   VAL A  57      -1.316  -5.813  -4.140  1.00 95.18           N  
ATOM    894  H   VAL A  57      -1.947  -6.466  -4.583  1.00 95.18           H  
ATOM    895  CA  VAL A  57       0.113  -5.941  -4.416  1.00 95.18           C  
ATOM    896  HA  VAL A  57       0.667  -5.329  -3.704  1.00 95.18           H  
ATOM    897  C   VAL A  57       0.391  -5.437  -5.820  1.00 95.18           C  
ATOM    898  CB  VAL A  57       0.611  -7.382  -4.262  1.00 95.18           C  
ATOM    899  HB  VAL A  57       0.241  -7.981  -5.094  1.00 95.18           H  
ATOM    900  O   VAL A  57      -0.197  -5.916  -6.786  1.00 95.18           O  
ATOM    901  CG1 VAL A  57       2.137  -7.409  -4.312  1.00 95.18           C  
ATOM    902 HG11 VAL A  57       2.501  -6.956  -5.235  1.00 95.18           H  
ATOM    903 HG12 VAL A  57       2.548  -6.879  -3.454  1.00 95.18           H  
ATOM    904 HG13 VAL A  57       2.476  -8.445  -4.304  1.00 95.18           H  
ATOM    905  CG2 VAL A  57       0.147  -8.030  -2.956  1.00 95.18           C  
ATOM    906 HG21 VAL A  57       0.640  -8.992  -2.818  1.00 95.18           H  
ATOM    907 HG22 VAL A  57       0.384  -7.370  -2.122  1.00 95.18           H  
ATOM    908 HG23 VAL A  57      -0.930  -8.196  -2.988  1.00 95.18           H  
ATOM    909  N   VAL A  58       1.316  -4.494  -5.946  1.00 94.69           N  
ATOM    910  H   VAL A  58       1.765  -4.161  -5.105  1.00 94.69           H  
ATOM    911  CA  VAL A  58       1.749  -3.940  -7.225  1.00 94.69           C  
ATOM    912  HA  VAL A  58       1.150  -4.379  -8.023  1.00 94.69           H  
ATOM    913  C   VAL A  58       3.204  -4.310  -7.474  1.00 94.69           C  
ATOM    914  CB  VAL A  58       1.528  -2.420  -7.287  1.00 94.69           C  
ATOM    915  HB  VAL A  58       2.169  -1.921  -6.561  1.00 94.69           H  
ATOM    916  O   VAL A  58       4.098  -3.937  -6.715  1.00 94.69           O  
ATOM    917  CG1 VAL A  58       1.890  -1.920  -8.690  1.00 94.69           C  
ATOM    918 HG11 VAL A  58       2.966  -1.994  -8.853  1.00 94.69           H  
ATOM    919 HG12 VAL A  58       1.596  -0.877  -8.800  1.00 94.69           H  
ATOM    920 HG13 VAL A  58       1.370  -2.517  -9.439  1.00 94.69           H  
ATOM    921  CG2 VAL A  58       0.071  -2.039  -6.987  1.00 94.69           C  
ATOM    922 HG21 VAL A  58      -0.606  -2.579  -7.649  1.00 94.69           H  
ATOM    923 HG22 VAL A  58      -0.073  -0.967  -7.122  1.00 94.69           H  
ATOM    924 HG23 VAL A  58      -0.173  -2.285  -5.954  1.00 94.69           H  
ATOM    925  N   HIS A  59       3.445  -5.017  -8.573  1.00 94.92           N  
ATOM    926  H   HIS A  59       2.655  -5.284  -9.144  1.00 94.92           H  
ATOM    927  CA  HIS A  59       4.776  -5.337  -9.069  1.00 94.92           C  
ATOM    928  HA  HIS A  59       5.501  -5.225  -8.263  1.00 94.92           H  
ATOM    929  C   HIS A  59       5.152  -4.388 -10.209  1.00 94.92           C  
ATOM    930  CB  HIS A  59       4.833  -6.790  -9.547  1.00 94.92           C  
ATOM    931  HB2 HIS A  59       5.805  -6.967 -10.008  1.00 94.92           H  
ATOM    932  HB3 HIS A  59       4.068  -6.930 -10.311  1.00 94.92           H  
ATOM    933  O   HIS A  59       4.484  -4.349 -11.247  1.00 94.92           O  
ATOM    934  CG  HIS A  59       4.628  -7.819  -8.468  1.00 94.92           C  
ATOM    935  CD2 HIS A  59       3.437  -8.198  -7.908  1.00 94.92           C  
ATOM    936  HD2 HIS A  59       2.461  -7.805  -8.154  1.00 94.92           H  
ATOM    937  ND1 HIS A  59       5.615  -8.570  -7.870  1.00 94.92           N  
ATOM    938  HD1 HIS A  59       6.612  -8.472  -8.002  1.00 94.92           H  
ATOM    939  CE1 HIS A  59       5.037  -9.367  -6.957  1.00 94.92           C  
ATOM    940  HE1 HIS A  59       5.559 -10.042  -6.295  1.00 94.92           H  
ATOM    941  NE2 HIS A  59       3.711  -9.178  -6.952  1.00 94.92           N  
ATOM    942  N   ILE A  60       6.275  -3.686 -10.048  1.00 91.15           N  
ATOM    943  H   ILE A  60       6.767  -3.785  -9.172  1.00 91.15           H  
ATOM    944  CA  ILE A  60       6.903  -2.879 -11.099  1.00 91.15           C  
ATOM    945  HA  ILE A  60       6.416  -3.122 -12.044  1.00 91.15           H  
ATOM    946  C   ILE A  60       8.375  -3.270 -11.251  1.00 91.15           C  
ATOM    947  CB  ILE A  60       6.667  -1.369 -10.884  1.00 91.15           C  
ATOM    948  HB  ILE A  60       5.591  -1.205 -10.936  1.00 91.15           H  
ATOM    949  O   ILE A  60       9.242  -2.916 -10.448  1.00 91.15           O  
ATOM    950  CG1 ILE A  60       7.324  -0.586 -12.039  1.00 91.15           C  
ATOM    951 HG12 ILE A  60       8.410  -0.622 -11.951  1.00 91.15           H  
ATOM    952 HG13 ILE A  60       7.039  -1.054 -12.981  1.00 91.15           H  
ATOM    953  CG2 ILE A  60       7.139  -0.862  -9.514  1.00 91.15           C  
ATOM    954 HG21 ILE A  60       8.222  -0.941  -9.411  1.00 91.15           H  
ATOM    955 HG22 ILE A  60       6.865   0.185  -9.388  1.00 91.15           H  
ATOM    956 HG23 ILE A  60       6.648  -1.437  -8.728  1.00 91.15           H  
ATOM    957  CD1 ILE A  60       6.887   0.876 -12.108  1.00 91.15           C  
ATOM    958 HD11 ILE A  60       7.292   1.333 -13.012  1.00 91.15           H  
ATOM    959 HD12 ILE A  60       5.798   0.914 -12.149  1.00 91.15           H  
ATOM    960 HD13 ILE A  60       7.246   1.431 -11.242  1.00 91.15           H  
ATOM    961  N   GLY A  61       8.670  -4.030 -12.308  1.00 90.28           N  
ATOM    962  H   GLY A  61       7.914  -4.332 -12.906  1.00 90.28           H  
ATOM    963  CA  GLY A  61       9.982  -4.653 -12.476  1.00 90.28           C  
ATOM    964  HA2 GLY A  61      10.749  -3.880 -12.523  1.00 90.28           H  
ATOM    965  HA3 GLY A  61      10.004  -5.224 -13.405  1.00 90.28           H  
ATOM    966  C   GLY A  61      10.291  -5.608 -11.318  1.00 90.28           C  
ATOM    967  O   GLY A  61       9.514  -6.517 -11.041  1.00 90.28           O  
ATOM    968  N   ASN A  62      11.413  -5.384 -10.632  1.00 89.42           N  
ATOM    969  H   ASN A  62      11.979  -4.583 -10.872  1.00 89.42           H  
ATOM    970  CA  ASN A  62      11.865  -6.163  -9.472  1.00 89.42           C  
ATOM    971  HA  ASN A  62      11.448  -7.167  -9.545  1.00 89.42           H  
ATOM    972  C   ASN A  62      11.395  -5.600  -8.116  1.00 89.42           C  
ATOM    973  CB  ASN A  62      13.400  -6.282  -9.525  1.00 89.42           C  
ATOM    974  HB2 ASN A  62      13.708  -6.691 -10.487  1.00 89.42           H  
ATOM    975  HB3 ASN A  62      13.719  -6.978  -8.749  1.00 89.42           H  
ATOM    976  O   ASN A  62      11.879  -6.038  -7.073  1.00 89.42           O  
ATOM    977  CG  ASN A  62      14.115  -4.955  -9.310  1.00 89.42           C  
ATOM    978  ND2 ASN A  62      15.345  -4.984  -8.857  1.00 89.42           N  
ATOM    979 HD21 ASN A  62      15.796  -5.863  -8.648  1.00 89.42           H  
ATOM    980 HD22 ASN A  62      15.812  -4.096  -8.745  1.00 89.42           H  
ATOM    981  OD1 ASN A  62      13.594  -3.881  -9.577  1.00 89.42           O  
ATOM    982  N   ARG A  63      10.502  -4.605  -8.112  1.00 90.33           N  
ATOM    983  H   ARG A  63      10.120  -4.296  -8.995  1.00 90.33           H  
ATOM    984  CA  ARG A  63       9.998  -3.971  -6.889  1.00 90.33           C  
ATOM    985  HA  ARG A  63      10.564  -4.338  -6.033  1.00 90.33           H  
ATOM    986  C   ARG A  63       8.546  -4.343  -6.651  1.00 90.33           C  
ATOM    987  CB  ARG A  63      10.177  -2.455  -6.960  1.00 90.33           C  
ATOM    988  HB2 ARG A  63       9.713  -2.006  -6.083  1.00 90.33           H  
ATOM    989  HB3 ARG A  63       9.676  -2.087  -7.855  1.00 90.33           H  
ATOM    990  O   ARG A  63       7.752  -4.390  -7.592  1.00 90.33           O  
ATOM    991  CG  ARG A  63      11.656  -2.049  -6.971  1.00 90.33           C  
ATOM    992  HG2 ARG A  63      12.094  -2.281  -6.001  1.00 90.33           H  
ATOM    993  HG3 ARG A  63      12.202  -2.600  -7.737  1.00 90.33           H  
ATOM    994  CD  ARG A  63      11.802  -0.555  -7.243  1.00 90.33           C  
ATOM    995  HD2 ARG A  63      11.175   0.006  -6.549  1.00 90.33           H  
ATOM    996  HD3 ARG A  63      12.842  -0.276  -7.074  1.00 90.33           H  
ATOM    997  NE  ARG A  63      11.427  -0.243  -8.631  1.00 90.33           N  
ATOM    998  HE  ARG A  63      10.933  -0.957  -9.148  1.00 90.33           H  
ATOM    999  NH1 ARG A  63      12.288   1.869  -8.633  1.00 90.33           N  
ATOM   1000 HH11 ARG A  63      11.955   1.985  -7.686  1.00 90.33           H  
ATOM   1001 HH12 ARG A  63      12.302   2.733  -9.156  1.00 90.33           H  
ATOM   1002  NH2 ARG A  63      11.181   1.139 -10.413  1.00 90.33           N  
ATOM   1003 HH21 ARG A  63      10.588   0.426 -10.814  1.00 90.33           H  
ATOM   1004 HH22 ARG A  63      10.810   2.077 -10.446  1.00 90.33           H  
ATOM   1005  CZ  ARG A  63      11.654   0.904  -9.226  1.00 90.33           C  
ATOM   1006  N   VAL A  64       8.226  -4.575  -5.383  1.00 93.21           N  
ATOM   1007  H   VAL A  64       8.945  -4.495  -4.678  1.00 93.21           H  
ATOM   1008  CA  VAL A  64       6.896  -4.965  -4.922  1.00 93.21           C  
ATOM   1009  HA  VAL A  64       6.203  -4.924  -5.763  1.00 93.21           H  
ATOM   1010  C   VAL A  64       6.427  -3.971  -3.870  1.00 93.21           C  
ATOM   1011  CB  VAL A  64       6.873  -6.405  -4.377  1.00 93.21           C  
ATOM   1012  HB  VAL A  64       7.372  -6.441  -3.408  1.00 93.21           H  
ATOM   1013  O   VAL A  64       7.147  -3.684  -2.912  1.00 93.21           O  
ATOM   1014  CG1 VAL A  64       5.423  -6.864  -4.215  1.00 93.21           C  
ATOM   1015 HG11 VAL A  64       4.869  -6.178  -3.575  1.00 93.21           H  
ATOM   1016 HG12 VAL A  64       5.398  -7.854  -3.760  1.00 93.21           H  
ATOM   1017 HG13 VAL A  64       4.936  -6.908  -5.189  1.00 93.21           H  
ATOM   1018  CG2 VAL A  64       7.587  -7.380  -5.320  1.00 93.21           C  
ATOM   1019 HG21 VAL A  64       7.380  -8.406  -5.015  1.00 93.21           H  
ATOM   1020 HG22 VAL A  64       8.665  -7.229  -5.257  1.00 93.21           H  
ATOM   1021 HG23 VAL A  64       7.256  -7.214  -6.345  1.00 93.21           H  
ATOM   1022  N   PHE A  65       5.223  -3.454  -4.071  1.00 93.09           N  
ATOM   1023  H   PHE A  65       4.709  -3.750  -4.889  1.00 93.09           H  
ATOM   1024  CA  PHE A  65       4.548  -2.501  -3.199  1.00 93.09           C  
ATOM   1025  HA  PHE A  65       5.156  -2.294  -2.319  1.00 93.09           H  
ATOM   1026  C   PHE A  65       3.241  -3.135  -2.752  1.00 93.09           C  
ATOM   1027  CB  PHE A  65       4.305  -1.183  -3.951  1.00 93.09           C  
ATOM   1028  HB2 PHE A  65       3.803  -0.485  -3.281  1.00 93.09           H  
ATOM   1029  HB3 PHE A  65       3.639  -1.368  -4.793  1.00 93.09           H  
ATOM   1030  O   PHE A  65       2.576  -3.785  -3.558  1.00 93.09           O  
ATOM   1031  CG  PHE A  65       5.579  -0.548  -4.472  1.00 93.09           C  
ATOM   1032  CD1 PHE A  65       6.182   0.513  -3.778  1.00 93.09           C  
ATOM   1033  HD1 PHE A  65       5.681   0.948  -2.926  1.00 93.09           H  
ATOM   1034  CD2 PHE A  65       6.185  -1.039  -5.643  1.00 93.09           C  
ATOM   1035  HD2 PHE A  65       5.715  -1.835  -6.201  1.00 93.09           H  
ATOM   1036  CE1 PHE A  65       7.408   1.042  -4.222  1.00 93.09           C  
ATOM   1037  HE1 PHE A  65       7.869   1.879  -3.718  1.00 93.09           H  
ATOM   1038  CE2 PHE A  65       7.407  -0.504  -6.082  1.00 93.09           C  
ATOM   1039  HE2 PHE A  65       7.873  -0.882  -6.979  1.00 93.09           H  
ATOM   1040  CZ  PHE A  65       8.025   0.533  -5.370  1.00 93.09           C  
ATOM   1041  HZ  PHE A  65       8.949   0.967  -5.723  1.00 93.09           H  
ATOM   1042  N   MET A  66       2.876  -2.970  -1.488  1.00 94.57           N  
ATOM   1043  H   MET A  66       3.451  -2.422  -0.864  1.00 94.57           H  
ATOM   1044  CA  MET A  66       1.668  -3.572  -0.943  1.00 94.57           C  
ATOM   1045  HA  MET A  66       1.045  -3.943  -1.757  1.00 94.57           H  
ATOM   1046  C   MET A  66       0.858  -2.541  -0.174  1.00 94.57           C  
ATOM   1047  CB  MET A  66       2.040  -4.774  -0.076  1.00 94.57           C  
ATOM   1048  HB2 MET A  66       2.688  -5.432  -0.656  1.00 94.57           H  
ATOM   1049  HB3 MET A  66       2.582  -4.424   0.803  1.00 94.57           H  
ATOM   1050  O   MET A  66       1.380  -1.855   0.705  1.00 94.57           O  
ATOM   1051  CG  MET A  66       0.812  -5.560   0.389  1.00 94.57           C  
ATOM   1052  HG2 MET A  66       0.189  -4.904   0.998  1.00 94.57           H  
ATOM   1053  HG3 MET A  66       0.226  -5.873  -0.475  1.00 94.57           H  
ATOM   1054  SD  MET A  66       1.227  -7.007   1.392  1.00 94.57           S  
ATOM   1055  CE  MET A  66       1.873  -8.147   0.145  1.00 94.57           C  
ATOM   1056  HE1 MET A  66       2.474  -8.909   0.641  1.00 94.57           H  
ATOM   1057  HE2 MET A  66       1.038  -8.626  -0.367  1.00 94.57           H  
ATOM   1058  HE3 MET A  66       2.489  -7.622  -0.586  1.00 94.57           H  
ATOM   1059  N   TRP A  67      -0.424  -2.480  -0.506  1.00 92.52           N  
ATOM   1060  H   TRP A  67      -0.755  -3.079  -1.249  1.00 92.52           H  
ATOM   1061  CA  TRP A  67      -1.431  -1.700   0.193  1.00 92.52           C  
ATOM   1062  HA  TRP A  67      -0.963  -1.092   0.968  1.00 92.52           H  
ATOM   1063  C   TRP A  67      -2.418  -2.647   0.840  1.00 92.52           C  
ATOM   1064  CB  TRP A  67      -2.144  -0.768  -0.780  1.00 92.52           C  
ATOM   1065  HB2 TRP A  67      -2.882  -0.189  -0.225  1.00 92.52           H  
ATOM   1066  HB3 TRP A  67      -2.675  -1.356  -1.528  1.00 92.52           H  
ATOM   1067  O   TRP A  67      -2.858  -3.612   0.212  1.00 92.52           O  
ATOM   1068  CG  TRP A  67      -1.221   0.175  -1.466  1.00 92.52           C  
ATOM   1069  CD1 TRP A  67      -0.613  -0.034  -2.654  1.00 92.52           C  
ATOM   1070  HD1 TRP A  67      -0.749  -0.918  -3.260  1.00 92.52           H  
ATOM   1071  CD2 TRP A  67      -0.714   1.439  -0.963  1.00 92.52           C  
ATOM   1072  CE2 TRP A  67       0.191   1.969  -1.924  1.00 92.52           C  
ATOM   1073  CE3 TRP A  67      -0.914   2.186   0.212  1.00 92.52           C  
ATOM   1074  HE3 TRP A  67      -1.609   1.823   0.956  1.00 92.52           H  
ATOM   1075  NE1 TRP A  67       0.219   1.031  -2.935  1.00 92.52           N  
ATOM   1076  HE1 TRP A  67       0.791   1.089  -3.765  1.00 92.52           H  
ATOM   1077  CH2 TRP A  67       0.603   3.936  -0.574  1.00 92.52           C  
ATOM   1078  HH2 TRP A  67       1.078   4.894  -0.422  1.00 92.52           H  
ATOM   1079  CZ2 TRP A  67       0.851   3.187  -1.729  1.00 92.52           C  
ATOM   1080  HZ2 TRP A  67       1.570   3.538  -2.455  1.00 92.52           H  
ATOM   1081  CZ3 TRP A  67      -0.262   3.422   0.401  1.00 92.52           C  
ATOM   1082  HZ3 TRP A  67      -0.472   4.023   1.273  1.00 92.52           H  
ATOM   1083  N   VAL A  68      -2.759  -2.373   2.087  1.00 92.77           N  
ATOM   1084  H   VAL A  68      -2.306  -1.605   2.561  1.00 92.77           H  
ATOM   1085  CA  VAL A  68      -3.638  -3.223   2.874  1.00 92.77           C  
ATOM   1086  HA  VAL A  68      -4.118  -3.959   2.230  1.00 92.77           H  
ATOM   1087  C   VAL A  68      -4.708  -2.348   3.490  1.00 92.77           C  
ATOM   1088  CB  VAL A  68      -2.858  -3.986   3.955  1.00 92.77           C  
ATOM   1089  HB  VAL A  68      -2.510  -3.281   4.709  1.00 92.77           H  
ATOM   1090  O   VAL A  68      -4.406  -1.443   4.264  1.00 92.77           O  
ATOM   1091  CG1 VAL A  68      -3.759  -5.011   4.652  1.00 92.77           C  
ATOM   1092 HG11 VAL A  68      -4.578  -4.497   5.154  1.00 92.77           H  
ATOM   1093 HG12 VAL A  68      -4.173  -5.712   3.927  1.00 92.77           H  
ATOM   1094 HG13 VAL A  68      -3.189  -5.556   5.404  1.00 92.77           H  
ATOM   1095  CG2 VAL A  68      -1.622  -4.695   3.393  1.00 92.77           C  
ATOM   1096 HG21 VAL A  68      -1.915  -5.466   2.680  1.00 92.77           H  
ATOM   1097 HG22 VAL A  68      -1.069  -5.125   4.228  1.00 92.77           H  
ATOM   1098 HG23 VAL A  68      -0.953  -3.980   2.915  1.00 92.77           H  
ATOM   1099  N   LEU A  69      -5.956  -2.648   3.160  1.00 90.57           N  
ATOM   1100  H   LEU A  69      -6.101  -3.403   2.505  1.00 90.57           H  
ATOM   1101  CA  LEU A  69      -7.107  -2.243   3.945  1.00 90.57           C  
ATOM   1102  HA  LEU A  69      -6.835  -1.411   4.594  1.00 90.57           H  
ATOM   1103  C   LEU A  69      -7.494  -3.442   4.808  1.00 90.57           C  
ATOM   1104  CB  LEU A  69      -8.226  -1.796   2.993  1.00 90.57           C  
ATOM   1105  HB2 LEU A  69      -7.852  -0.991   2.359  1.00 90.57           H  
ATOM   1106  HB3 LEU A  69      -8.499  -2.633   2.350  1.00 90.57           H  
ATOM   1107  O   LEU A  69      -7.805  -4.507   4.271  1.00 90.57           O  
ATOM   1108  CG  LEU A  69      -9.487  -1.304   3.724  1.00 90.57           C  
ATOM   1109  HG  LEU A  69      -9.880  -2.100   4.357  1.00 90.57           H  
ATOM   1110  CD1 LEU A  69      -9.196  -0.074   4.585  1.00 90.57           C  
ATOM   1111 HD11 LEU A  69      -8.583  -0.344   5.445  1.00 90.57           H  
ATOM   1112 HD12 LEU A  69     -10.133   0.340   4.958  1.00 90.57           H  
ATOM   1113 HD13 LEU A  69      -8.685   0.682   3.988  1.00 90.57           H  
ATOM   1114  CD2 LEU A  69     -10.549  -0.937   2.694  1.00 90.57           C  
ATOM   1115 HD21 LEU A  69     -11.466  -0.638   3.201  1.00 90.57           H  
ATOM   1116 HD22 LEU A  69     -10.209  -0.109   2.072  1.00 90.57           H  
ATOM   1117 HD23 LEU A  69     -10.781  -1.799   2.068  1.00 90.57           H  
ATOM   1118  N   ALA A  70      -7.416  -3.291   6.125  1.00 90.55           N  
ATOM   1119  H   ALA A  70      -7.136  -2.399   6.507  1.00 90.55           H  
ATOM   1120  CA  ALA A  70      -7.717  -4.343   7.082  1.00 90.55           C  
ATOM   1121  HA  ALA A  70      -8.117  -5.211   6.558  1.00 90.55           H  
ATOM   1122  C   ALA A  70      -8.781  -3.885   8.082  1.00 90.55           C  
ATOM   1123  CB  ALA A  70      -6.424  -4.765   7.791  1.00 90.55           C  
ATOM   1124  HB1 ALA A  70      -5.703  -5.157   7.075  1.00 90.55           H  
ATOM   1125  HB2 ALA A  70      -6.643  -5.533   8.533  1.00 90.55           H  
ATOM   1126  HB3 ALA A  70      -5.989  -3.904   8.300  1.00 90.55           H  
ATOM   1127  O   ALA A  70      -8.763  -2.756   8.568  1.00 90.55           O  
ATOM   1128  N   ARG A  71      -9.678  -4.809   8.432  1.00 86.33           N  
ATOM   1129  H   ARG A  71      -9.677  -5.677   7.916  1.00 86.33           H  
ATOM   1130  CA  ARG A  71     -10.666  -4.632   9.504  1.00 86.33           C  
ATOM   1131  HA  ARG A  71     -10.877  -3.570   9.630  1.00 86.33           H  
ATOM   1132  C   ARG A  71     -10.165  -5.139  10.857  1.00 86.33           C  
ATOM   1133  CB  ARG A  71     -11.948  -5.353   9.077  1.00 86.33           C  
ATOM   1134  HB2 ARG A  71     -11.765  -6.427   9.053  1.00 86.33           H  
ATOM   1135  HB3 ARG A  71     -12.222  -5.025   8.074  1.00 86.33           H  
ATOM   1136  O   ARG A  71     -10.592  -4.657  11.904  1.00 86.33           O  
ATOM   1137  CG  ARG A  71     -13.110  -5.057  10.027  1.00 86.33           C  
ATOM   1138  HG2 ARG A  71     -12.864  -5.396  11.034  1.00 86.33           H  
ATOM   1139  HG3 ARG A  71     -13.304  -3.985  10.045  1.00 86.33           H  
ATOM   1140  CD  ARG A  71     -14.361  -5.801   9.570  1.00 86.33           C  
ATOM   1141  HD2 ARG A  71     -14.126  -6.863   9.500  1.00 86.33           H  
ATOM   1142  HD3 ARG A  71     -14.656  -5.432   8.588  1.00 86.33           H  
ATOM   1143  NE  ARG A  71     -15.455  -5.597  10.532  1.00 86.33           N  
ATOM   1144  HE  ARG A  71     -15.286  -4.921  11.262  1.00 86.33           H  
ATOM   1145  NH1 ARG A  71     -16.920  -7.106   9.620  1.00 86.33           N  
ATOM   1146 HH11 ARG A  71     -16.220  -7.339   8.930  1.00 86.33           H  
ATOM   1147 HH12 ARG A  71     -17.812  -7.579   9.621  1.00 86.33           H  
ATOM   1148  NH2 ARG A  71     -17.505  -5.956  11.445  1.00 86.33           N  
ATOM   1149 HH21 ARG A  71     -18.399  -6.426  11.434  1.00 86.33           H  
ATOM   1150 HH22 ARG A  71     -17.299  -5.265  12.153  1.00 86.33           H  
ATOM   1151  CZ  ARG A  71     -16.618  -6.219  10.528  1.00 86.33           C  
ATOM   1152  N   ASP A  72      -9.278  -6.127  10.836  1.00 89.81           N  
ATOM   1153  H   ASP A  72      -8.917  -6.444   9.948  1.00 89.81           H  
ATOM   1154  CA  ASP A  72      -8.781  -6.819  12.020  1.00 89.81           C  
ATOM   1155  HA  ASP A  72      -8.851  -6.150  12.877  1.00 89.81           H  
ATOM   1156  C   ASP A  72      -7.302  -7.204  11.878  1.00 89.81           C  
ATOM   1157  CB  ASP A  72      -9.664  -8.045  12.312  1.00 89.81           C  
ATOM   1158  HB2 ASP A  72     -10.674  -7.703  12.539  1.00 89.81           H  
ATOM   1159  HB3 ASP A  72      -9.287  -8.565  13.193  1.00 89.81           H  
ATOM   1160  O   ASP A  72      -6.709  -7.166  10.797  1.00 89.81           O  
ATOM   1161  CG  ASP A  72      -9.705  -9.015  11.132  1.00 89.81           C  
ATOM   1162  OD1 ASP A  72      -8.628  -9.552  10.787  1.00 89.81           O  
ATOM   1163  OD2 ASP A  72     -10.797  -9.140  10.535  1.00 89.81           O  
ATOM   1164  N   GLU A  73      -6.716  -7.576  13.013  1.00 90.12           N  
ATOM   1165  H   GLU A  73      -7.268  -7.558  13.858  1.00 90.12           H  
ATOM   1166  CA  GLU A  73      -5.311  -7.964  13.144  1.00 90.12           C  
ATOM   1167  HA  GLU A  73      -4.674  -7.191  12.713  1.00 90.12           H  
ATOM   1168  C   GLU A  73      -4.971  -9.286  12.438  1.00 90.12           C  
ATOM   1169  CB  GLU A  73      -4.990  -8.106  14.642  1.00 90.12           C  
ATOM   1170  HB2 GLU A  73      -5.727  -8.769  15.096  1.00 90.12           H  
ATOM   1171  HB3 GLU A  73      -4.017  -8.580  14.765  1.00 90.12           H  
ATOM   1172  O   GLU A  73      -3.813  -9.524  12.096  1.00 90.12           O  
ATOM   1173  CG  GLU A  73      -4.996  -6.772  15.407  1.00 90.12           C  
ATOM   1174  HG2 GLU A  73      -4.893  -6.998  16.468  1.00 90.12           H  
ATOM   1175  HG3 GLU A  73      -5.961  -6.284  15.270  1.00 90.12           H  
ATOM   1176  CD  GLU A  73      -3.863  -5.819  14.995  1.00 90.12           C  
ATOM   1177  OE1 GLU A  73      -3.931  -4.647  15.419  1.00 90.12           O  
ATOM   1178  OE2 GLU A  73      -2.936  -6.271  14.285  1.00 90.12           O  
ATOM   1179  N   GLU A  74      -5.943 -10.174  12.206  1.00 90.55           N  
ATOM   1180  H   GLU A  74      -6.905  -9.888  12.321  1.00 90.55           H  
ATOM   1181  CA  GLU A  74      -5.689 -11.418  11.472  1.00 90.55           C  
ATOM   1182  HA  GLU A  74      -4.809 -11.904  11.894  1.00 90.55           H  
ATOM   1183  C   GLU A  74      -5.378 -11.110  10.004  1.00 90.55           C  
ATOM   1184  CB  GLU A  74      -6.880 -12.378  11.619  1.00 90.55           C  
ATOM   1185  HB2 GLU A  74      -7.108 -12.491  12.679  1.00 90.55           H  
ATOM   1186  HB3 GLU A  74      -7.752 -11.967  11.110  1.00 90.55           H  
ATOM   1187  O   GLU A  74      -4.414 -11.639   9.438  1.00 90.55           O  
ATOM   1188  CG  GLU A  74      -6.553 -13.758  11.028  1.00 90.55           C  
ATOM   1189  HG2 GLU A  74      -6.273 -13.639   9.982  1.00 90.55           H  
ATOM   1190  HG3 GLU A  74      -5.693 -14.167  11.559  1.00 90.55           H  
ATOM   1191  CD  GLU A  74      -7.715 -14.760  11.108  1.00 90.55           C  
ATOM   1192  OE1 GLU A  74      -7.614 -15.783  10.392  1.00 90.55           O  
ATOM   1193  OE2 GLU A  74      -8.656 -14.534  11.900  1.00 90.55           O  
ATOM   1194  N   TRP A  75      -6.131 -10.181   9.409  1.00 85.74           N  
ATOM   1195  H   TRP A  75      -6.931  -9.820   9.911  1.00 85.74           H  
ATOM   1196  CA  TRP A  75      -5.872  -9.708   8.055  1.00 85.74           C  
ATOM   1197  HA  TRP A  75      -5.816 -10.582   7.406  1.00 85.74           H  
ATOM   1198  C   TRP A  75      -4.533  -8.973   7.939  1.00 85.74           C  
ATOM   1199  CB  TRP A  75      -7.034  -8.832   7.582  1.00 85.74           C  
ATOM   1200  HB2 TRP A  75      -6.935  -7.829   7.996  1.00 85.74           H  
ATOM   1201  HB3 TRP A  75      -7.969  -9.251   7.953  1.00 85.74           H  
ATOM   1202  O   TRP A  75      -3.806  -9.170   6.961  1.00 85.74           O  
ATOM   1203  CG  TRP A  75      -7.134  -8.772   6.093  1.00 85.74           C  
ATOM   1204  CD1 TRP A  75      -6.898  -7.701   5.303  1.00 85.74           C  
ATOM   1205  HD1 TRP A  75      -6.611  -6.720   5.652  1.00 85.74           H  
ATOM   1206  CD2 TRP A  75      -7.471  -9.866   5.193  1.00 85.74           C  
ATOM   1207  CE2 TRP A  75      -7.410  -9.387   3.852  1.00 85.74           C  
ATOM   1208  CE3 TRP A  75      -7.845 -11.213   5.386  1.00 85.74           C  
ATOM   1209  HE3 TRP A  75      -7.960 -11.579   6.396  1.00 85.74           H  
ATOM   1210  NE1 TRP A  75      -7.080  -8.053   3.981  1.00 85.74           N  
ATOM   1211  HE1 TRP A  75      -7.000  -7.385   3.228  1.00 85.74           H  
ATOM   1212  CH2 TRP A  75      -8.061 -11.548   2.976  1.00 85.74           C  
ATOM   1213  HH2 TRP A  75      -8.322 -12.180   2.140  1.00 85.74           H  
ATOM   1214  CZ2 TRP A  75      -7.685 -10.211   2.750  1.00 85.74           C  
ATOM   1215  HZ2 TRP A  75      -7.650  -9.802   1.751  1.00 85.74           H  
ATOM   1216  CZ3 TRP A  75      -8.158 -12.040   4.292  1.00 85.74           C  
ATOM   1217  HZ3 TRP A  75      -8.542 -13.032   4.480  1.00 85.74           H  
ATOM   1218  N   VAL A  76      -4.162  -8.192   8.961  1.00 92.21           N  
ATOM   1219  H   VAL A  76      -4.813  -8.065   9.722  1.00 92.21           H  
ATOM   1220  CA  VAL A  76      -2.840  -7.550   9.038  1.00 92.21           C  
ATOM   1221  HA  VAL A  76      -2.691  -6.960   8.134  1.00 92.21           H  
ATOM   1222  C   VAL A  76      -1.726  -8.591   9.059  1.00 92.21           C  
ATOM   1223  CB  VAL A  76      -2.733  -6.597  10.242  1.00 92.21           C  
ATOM   1224  HB  VAL A  76      -3.011  -7.120  11.158  1.00 92.21           H  
ATOM   1225  O   VAL A  76      -0.835  -8.525   8.217  1.00 92.21           O  
ATOM   1226  CG1 VAL A  76      -1.313  -6.046  10.412  1.00 92.21           C  
ATOM   1227 HG11 VAL A  76      -0.966  -5.602   9.479  1.00 92.21           H  
ATOM   1228 HG12 VAL A  76      -1.304  -5.298  11.206  1.00 92.21           H  
ATOM   1229 HG13 VAL A  76      -0.630  -6.840  10.711  1.00 92.21           H  
ATOM   1230  CG2 VAL A  76      -3.678  -5.410  10.029  1.00 92.21           C  
ATOM   1231 HG21 VAL A  76      -3.457  -4.632  10.761  1.00 92.21           H  
ATOM   1232 HG22 VAL A  76      -4.712  -5.729  10.160  1.00 92.21           H  
ATOM   1233 HG23 VAL A  76      -3.550  -4.996   9.029  1.00 92.21           H  
ATOM   1234  N   LYS A  77      -1.810  -9.612   9.921  1.00 94.58           N  
ATOM   1235  H   LYS A  77      -2.557  -9.597  10.600  1.00 94.58           H  
ATOM   1236  CA  LYS A  77      -0.813 -10.697   9.975  1.00 94.58           C  
ATOM   1237  HA  LYS A  77       0.164 -10.272  10.203  1.00 94.58           H  
ATOM   1238  C   LYS A  77      -0.681 -11.432   8.646  1.00 94.58           C  
ATOM   1239  CB  LYS A  77      -1.203 -11.702  11.061  1.00 94.58           C  
ATOM   1240  HB2 LYS A  77      -0.609 -12.608  10.942  1.00 94.58           H  
ATOM   1241  HB3 LYS A  77      -2.255 -11.962  10.951  1.00 94.58           H  
ATOM   1242  O   LYS A  77       0.427 -11.757   8.218  1.00 94.58           O  
ATOM   1243  CG  LYS A  77      -0.946 -11.142  12.460  1.00 94.58           C  
ATOM   1244  HG2 LYS A  77       0.128 -11.035  12.615  1.00 94.58           H  
ATOM   1245  HG3 LYS A  77      -1.409 -10.160  12.566  1.00 94.58           H  
ATOM   1246  CD  LYS A  77      -1.527 -12.096  13.502  1.00 94.58           C  
ATOM   1247  HD2 LYS A  77      -1.015 -13.056  13.445  1.00 94.58           H  
ATOM   1248  HD3 LYS A  77      -2.591 -12.231  13.305  1.00 94.58           H  
ATOM   1249  CE  LYS A  77      -1.341 -11.472  14.882  1.00 94.58           C  
ATOM   1250  HE2 LYS A  77      -0.277 -11.322  15.061  1.00 94.58           H  
ATOM   1251  HE3 LYS A  77      -1.812 -10.488  14.873  1.00 94.58           H  
ATOM   1252  NZ  LYS A  77      -1.942 -12.320  15.935  1.00 94.58           N  
ATOM   1253  HZ1 LYS A  77      -1.501 -13.228  15.954  1.00 94.58           H  
ATOM   1254  HZ2 LYS A  77      -2.929 -12.431  15.751  1.00 94.58           H  
ATOM   1255  HZ3 LYS A  77      -1.836 -11.871  16.834  1.00 94.58           H  
ATOM   1256  N   ARG A  78      -1.803 -11.692   7.965  1.00 91.98           N  
ATOM   1257  H   ARG A  78      -2.681 -11.437   8.395  1.00 91.98           H  
ATOM   1258  CA  ARG A  78      -1.794 -12.298   6.626  1.00 91.98           C  
ATOM   1259  HA  ARG A  78      -1.253 -13.243   6.678  1.00 91.98           H  
ATOM   1260  C   ARG A  78      -1.040 -11.420   5.630  1.00 91.98           C  
ATOM   1261  CB  ARG A  78      -3.236 -12.561   6.169  1.00 91.98           C  
ATOM   1262  HB2 ARG A  78      -3.782 -11.620   6.112  1.00 91.98           H  
ATOM   1263  HB3 ARG A  78      -3.728 -13.199   6.902  1.00 91.98           H  
ATOM   1264  O   ARG A  78      -0.259 -11.942   4.834  1.00 91.98           O  
ATOM   1265  CG  ARG A  78      -3.271 -13.247   4.796  1.00 91.98           C  
ATOM   1266  HG2 ARG A  78      -2.819 -12.600   4.045  1.00 91.98           H  
ATOM   1267  HG3 ARG A  78      -2.711 -14.181   4.847  1.00 91.98           H  
ATOM   1268  CD  ARG A  78      -4.711 -13.542   4.376  1.00 91.98           C  
ATOM   1269  HD2 ARG A  78      -5.171 -14.174   5.136  1.00 91.98           H  
ATOM   1270  HD3 ARG A  78      -5.262 -12.603   4.323  1.00 91.98           H  
ATOM   1271  NE  ARG A  78      -4.752 -14.217   3.062  1.00 91.98           N  
ATOM   1272  HE  ARG A  78      -3.891 -14.228   2.534  1.00 91.98           H  
ATOM   1273  NH1 ARG A  78      -6.959 -14.822   3.135  1.00 91.98           N  
ATOM   1274 HH11 ARG A  78      -7.034 -14.343   4.021  1.00 91.98           H  
ATOM   1275 HH12 ARG A  78      -7.742 -15.348   2.775  1.00 91.98           H  
ATOM   1276  NH2 ARG A  78      -5.733 -15.381   1.358  1.00 91.98           N  
ATOM   1277 HH21 ARG A  78      -4.860 -15.391   0.850  1.00 91.98           H  
ATOM   1278 HH22 ARG A  78      -6.551 -15.807   0.946  1.00 91.98           H  
ATOM   1279  CZ  ARG A  78      -5.809 -14.800   2.524  1.00 91.98           C  
ATOM   1280  N   ALA A  79      -1.272 -10.112   5.666  1.00 93.72           N  
ATOM   1281  H   ALA A  79      -1.926  -9.747   6.343  1.00 93.72           H  
ATOM   1282  CA  ALA A  79      -0.598  -9.179   4.783  1.00 93.72           C  
ATOM   1283  HA  ALA A  79      -0.662  -9.559   3.763  1.00 93.72           H  
ATOM   1284  C   ALA A  79       0.893  -9.026   5.113  1.00 93.72           C  
ATOM   1285  CB  ALA A  79      -1.329  -7.845   4.828  1.00 93.72           C  
ATOM   1286  HB1 ALA A  79      -1.176  -7.354   5.789  1.00 93.72           H  
ATOM   1287  HB2 ALA A  79      -0.918  -7.234   4.024  1.00 93.72           H  
ATOM   1288  HB3 ALA A  79      -2.396  -7.990   4.660  1.00 93.72           H  
ATOM   1289  O   ALA A  79       1.707  -9.031   4.197  1.00 93.72           O  
ATOM   1290  N   GLU A  80       1.269  -8.964   6.391  1.00 94.47           N  
ATOM   1291  H   GLU A  80       0.553  -8.911   7.102  1.00 94.47           H  
ATOM   1292  CA  GLU A  80       2.668  -8.917   6.833  1.00 94.47           C  
ATOM   1293  HA  GLU A  80       3.161  -8.058   6.378  1.00 94.47           H  
ATOM   1294  C   GLU A  80       3.436 -10.166   6.382  1.00 94.47           C  
ATOM   1295  CB  GLU A  80       2.737  -8.759   8.361  1.00 94.47           C  
ATOM   1296  HB2 GLU A  80       2.075  -9.495   8.819  1.00 94.47           H  
ATOM   1297  HB3 GLU A  80       3.757  -8.960   8.689  1.00 94.47           H  
ATOM   1298  O   GLU A  80       4.501 -10.043   5.774  1.00 94.47           O  
ATOM   1299  CG  GLU A  80       2.355  -7.340   8.823  1.00 94.47           C  
ATOM   1300  HG2 GLU A  80       1.374  -7.081   8.427  1.00 94.47           H  
ATOM   1301  HG3 GLU A  80       3.074  -6.640   8.398  1.00 94.47           H  
ATOM   1302  CD  GLU A  80       2.330  -7.182  10.356  1.00 94.47           C  
ATOM   1303  OE1 GLU A  80       2.477  -6.024  10.831  1.00 94.47           O  
ATOM   1304  OE2 GLU A  80       2.129  -8.201  11.053  1.00 94.47           O  
ATOM   1305  N   LYS A  81       2.851 -11.358   6.560  1.00 95.92           N  
ATOM   1306  H   LYS A  81       1.998 -11.388   7.100  1.00 95.92           H  
ATOM   1307  CA  LYS A  81       3.428 -12.615   6.067  1.00 95.92           C  
ATOM   1308  HA  LYS A  81       4.423 -12.729   6.497  1.00 95.92           H  
ATOM   1309  C   LYS A  81       3.603 -12.603   4.546  1.00 95.92           C  
ATOM   1310  CB  LYS A  81       2.543 -13.783   6.520  1.00 95.92           C  
ATOM   1311  HB2 LYS A  81       2.402 -13.728   7.599  1.00 95.92           H  
ATOM   1312  HB3 LYS A  81       1.569 -13.713   6.035  1.00 95.92           H  
ATOM   1313  O   LYS A  81       4.675 -12.921   4.039  1.00 95.92           O  
ATOM   1314  CG  LYS A  81       3.204 -15.121   6.172  1.00 95.92           C  
ATOM   1315  HG2 LYS A  81       4.134 -15.214   6.733  1.00 95.92           H  
ATOM   1316  HG3 LYS A  81       3.433 -15.156   5.107  1.00 95.92           H  
ATOM   1317  CD  LYS A  81       2.287 -16.297   6.501  1.00 95.92           C  
ATOM   1318  HD2 LYS A  81       1.372 -16.205   5.916  1.00 95.92           H  
ATOM   1319  HD3 LYS A  81       2.054 -16.301   7.566  1.00 95.92           H  
ATOM   1320  CE  LYS A  81       3.038 -17.569   6.110  1.00 95.92           C  
ATOM   1321  HE2 LYS A  81       3.897 -17.688   6.770  1.00 95.92           H  
ATOM   1322  HE3 LYS A  81       3.425 -17.436   5.100  1.00 95.92           H  
ATOM   1323  NZ  LYS A  81       2.163 -18.758   6.150  1.00 95.92           N  
ATOM   1324  HZ1 LYS A  81       1.415 -18.626   5.485  1.00 95.92           H  
ATOM   1325  HZ2 LYS A  81       1.791 -18.899   7.078  1.00 95.92           H  
ATOM   1326  HZ3 LYS A  81       2.697 -19.565   5.859  1.00 95.92           H  
ATOM   1327  N   LEU A  82       2.572 -12.191   3.806  1.00 94.06           N  
ATOM   1328  H   LEU A  82       1.713 -11.939   4.274  1.00 94.06           H  
ATOM   1329  CA  LEU A  82       2.660 -12.069   2.349  1.00 94.06           C  
ATOM   1330  HA  LEU A  82       2.968 -13.036   1.951  1.00 94.06           H  
ATOM   1331  C   LEU A  82       3.719 -11.033   1.935  1.00 94.06           C  
ATOM   1332  CB  LEU A  82       1.268 -11.710   1.801  1.00 94.06           C  
ATOM   1333  HB2 LEU A  82       0.550 -12.446   2.163  1.00 94.06           H  
ATOM   1334  HB3 LEU A  82       0.981 -10.736   2.198  1.00 94.06           H  
ATOM   1335  O   LEU A  82       4.391 -11.195   0.918  1.00 94.06           O  
ATOM   1336  CG  LEU A  82       1.192 -11.660   0.265  1.00 94.06           C  
ATOM   1337  HG  LEU A  82       1.908 -10.933  -0.119  1.00 94.06           H  
ATOM   1338  CD1 LEU A  82       1.477 -13.012  -0.388  1.00 94.06           C  
ATOM   1339 HD11 LEU A  82       2.512 -13.300  -0.209  1.00 94.06           H  
ATOM   1340 HD12 LEU A  82       1.321 -12.950  -1.466  1.00 94.06           H  
ATOM   1341 HD13 LEU A  82       0.831 -13.780   0.038  1.00 94.06           H  
ATOM   1342  CD2 LEU A  82      -0.206 -11.214  -0.168  1.00 94.06           C  
ATOM   1343 HD21 LEU A  82      -0.443 -10.264   0.312  1.00 94.06           H  
ATOM   1344 HD22 LEU A  82      -0.236 -11.085  -1.250  1.00 94.06           H  
ATOM   1345 HD23 LEU A  82      -0.944 -11.956   0.138  1.00 94.06           H  
ATOM   1346  N   ALA A  83       3.881  -9.964   2.716  1.00 94.71           N  
ATOM   1347  H   ALA A  83       3.278  -9.854   3.518  1.00 94.71           H  
ATOM   1348  CA  ALA A  83       4.863  -8.927   2.457  1.00 94.71           C  
ATOM   1349  HA  ALA A  83       4.744  -8.630   1.415  1.00 94.71           H  
ATOM   1350  C   ALA A  83       6.300  -9.439   2.620  1.00 94.71           C  
ATOM   1351  CB  ALA A  83       4.562  -7.716   3.352  1.00 94.71           C  
ATOM   1352  HB1 ALA A  83       3.534  -7.390   3.198  1.00 94.71           H  
ATOM   1353  HB2 ALA A  83       5.228  -6.887   3.109  1.00 94.71           H  
ATOM   1354  HB3 ALA A  83       4.696  -7.975   4.402  1.00 94.71           H  
ATOM   1355  O   ALA A  83       7.178  -9.035   1.858  1.00 94.71           O  
ATOM   1356  N   GLU A  84       6.540 -10.333   3.576  1.00 94.78           N  
ATOM   1357  H   GLU A  84       5.788 -10.587   4.200  1.00 94.78           H  
ATOM   1358  CA  GLU A  84       7.813 -11.043   3.727  1.00 94.78           C  
ATOM   1359  HA  GLU A  84       8.636 -10.328   3.727  1.00 94.78           H  
ATOM   1360  C   GLU A  84       8.060 -12.008   2.561  1.00 94.78           C  
ATOM   1361  CB  GLU A  84       7.830 -11.795   5.063  1.00 94.78           C  
ATOM   1362  HB2 GLU A  84       8.708 -12.441   5.093  1.00 94.78           H  
ATOM   1363  HB3 GLU A  84       6.938 -12.418   5.135  1.00 94.78           H  
ATOM   1364  O   GLU A  84       9.108 -11.932   1.920  1.00 94.78           O  
ATOM   1365  CG  GLU A  84       7.889 -10.831   6.255  1.00 94.78           C  
ATOM   1366  HG2 GLU A  84       7.110 -10.074   6.157  1.00 94.78           H  
ATOM   1367  HG3 GLU A  84       8.846 -10.311   6.228  1.00 94.78           H  
ATOM   1368  CD  GLU A  84       7.729 -11.535   7.610  1.00 94.78           C  
ATOM   1369  OE1 GLU A  84       7.730 -10.786   8.611  1.00 94.78           O  
ATOM   1370  OE2 GLU A  84       7.628 -12.783   7.642  1.00 94.78           O  
ATOM   1371  N   GLU A  85       7.072 -12.845   2.221  1.00 94.81           N  
ATOM   1372  H   GLU A  85       6.250 -12.864   2.808  1.00 94.81           H  
ATOM   1373  CA  GLU A  85       7.154 -13.816   1.117  1.00 94.81           C  
ATOM   1374  HA  GLU A  85       7.955 -14.528   1.319  1.00 94.81           H  
ATOM   1375  C   GLU A  85       7.465 -13.150  -0.233  1.00 94.81           C  
ATOM   1376  CB  GLU A  85       5.821 -14.580   0.999  1.00 94.81           C  
ATOM   1377  HB2 GLU A  85       5.815 -15.125   0.055  1.00 94.81           H  
ATOM   1378  HB3 GLU A  85       5.005 -13.856   0.975  1.00 94.81           H  
ATOM   1379  O   GLU A  85       8.220 -13.685  -1.046  1.00 94.81           O  
ATOM   1380  CG  GLU A  85       5.574 -15.593   2.133  1.00 94.81           C  
ATOM   1381  HG2 GLU A  85       6.328 -16.376   2.061  1.00 94.81           H  
ATOM   1382  HG3 GLU A  85       5.707 -15.099   3.096  1.00 94.81           H  
ATOM   1383  CD  GLU A  85       4.172 -16.237   2.089  1.00 94.81           C  
ATOM   1384  OE1 GLU A  85       3.835 -16.983   3.045  1.00 94.81           O  
ATOM   1385  OE2 GLU A  85       3.423 -16.007   1.109  1.00 94.81           O  
ATOM   1386  N   LEU A  86       6.902 -11.964  -0.475  1.00 93.65           N  
ATOM   1387  H   LEU A  86       6.259 -11.611   0.219  1.00 93.65           H  
ATOM   1388  CA  LEU A  86       7.075 -11.218  -1.722  1.00 93.65           C  
ATOM   1389  HA  LEU A  86       7.341 -11.921  -2.511  1.00 93.65           H  
ATOM   1390  C   LEU A  86       8.229 -10.205  -1.688  1.00 93.65           C  
ATOM   1391  CB  LEU A  86       5.739 -10.556  -2.099  1.00 93.65           C  
ATOM   1392  HB2 LEU A  86       5.439  -9.904  -1.278  1.00 93.65           H  
ATOM   1393  HB3 LEU A  86       5.894  -9.943  -2.986  1.00 93.65           H  
ATOM   1394  O   LEU A  86       8.419  -9.485  -2.672  1.00 93.65           O  
ATOM   1395  CG  LEU A  86       4.584 -11.529  -2.385  1.00 93.65           C  
ATOM   1396  HG  LEU A  86       4.372 -12.143  -1.509  1.00 93.65           H  
ATOM   1397  CD1 LEU A  86       3.341 -10.712  -2.730  1.00 93.65           C  
ATOM   1398 HD11 LEU A  86       3.138  -9.996  -1.934  1.00 93.65           H  
ATOM   1399 HD12 LEU A  86       2.483 -11.375  -2.842  1.00 93.65           H  
ATOM   1400 HD13 LEU A  86       3.517 -10.186  -3.668  1.00 93.65           H  
ATOM   1401  CD2 LEU A  86       4.870 -12.445  -3.577  1.00 93.65           C  
ATOM   1402 HD21 LEU A  86       5.140 -11.855  -4.454  1.00 93.65           H  
ATOM   1403 HD22 LEU A  86       3.989 -13.048  -3.796  1.00 93.65           H  
ATOM   1404 HD23 LEU A  86       5.684 -13.125  -3.327  1.00 93.65           H  
ATOM   1405  N   ASN A  87       8.990 -10.128  -0.589  1.00 92.82           N  
ATOM   1406  H   ASN A  87       8.802 -10.777   0.162  1.00 92.82           H  
ATOM   1407  CA  ASN A  87      10.050  -9.135  -0.384  1.00 92.82           C  
ATOM   1408  HA  ASN A  87      10.309  -9.165   0.674  1.00 92.82           H  
ATOM   1409  C   ASN A  87       9.565  -7.696  -0.671  1.00 92.82           C  
ATOM   1410  CB  ASN A  87      11.289  -9.563  -1.184  1.00 92.82           C  
ATOM   1411  HB2 ASN A  87      11.077  -9.461  -2.248  1.00 92.82           H  
ATOM   1412  HB3 ASN A  87      11.504 -10.611  -0.973  1.00 92.82           H  
ATOM   1413  O   ASN A  87      10.165  -6.934  -1.440  1.00 92.82           O  
ATOM   1414  CG  ASN A  87      12.532  -8.761  -0.850  1.00 92.82           C  
ATOM   1415  ND2 ASN A  87      13.527  -8.806  -1.706  1.00 92.82           N  
ATOM   1416 HD21 ASN A  87      13.453  -9.436  -2.492  1.00 92.82           H  
ATOM   1417 HD22 ASN A  87      14.398  -8.438  -1.351  1.00 92.82           H  
ATOM   1418  OD1 ASN A  87      12.678  -8.125   0.178  1.00 92.82           O  
ATOM   1419  N   VAL A  88       8.413  -7.350  -0.092  1.00 92.84           N  
ATOM   1420  H   VAL A  88       7.987  -8.022   0.530  1.00 92.84           H  
ATOM   1421  CA  VAL A  88       7.752  -6.057  -0.279  1.00 92.84           C  
ATOM   1422  HA  VAL A  88       7.605  -5.899  -1.347  1.00 92.84           H  
ATOM   1423  C   VAL A  88       8.628  -4.931   0.246  1.00 92.84           C  
ATOM   1424  CB  VAL A  88       6.375  -6.032   0.393  1.00 92.84           C  
ATOM   1425  HB  VAL A  88       6.480  -6.396   1.415  1.00 92.84           H  
ATOM   1426  O   VAL A  88       9.022  -4.899   1.412  1.00 92.84           O  
ATOM   1427  CG1 VAL A  88       5.753  -4.636   0.441  1.00 92.84           C  
ATOM   1428 HG11 VAL A  88       6.355  -3.974   1.064  1.00 92.84           H  
ATOM   1429 HG12 VAL A  88       5.658  -4.224  -0.563  1.00 92.84           H  
ATOM   1430 HG13 VAL A  88       4.768  -4.696   0.904  1.00 92.84           H  
ATOM   1431  CG2 VAL A  88       5.402  -6.920  -0.377  1.00 92.84           C  
ATOM   1432 HG21 VAL A  88       5.793  -7.936  -0.419  1.00 92.84           H  
ATOM   1433 HG22 VAL A  88       4.440  -6.922   0.136  1.00 92.84           H  
ATOM   1434 HG23 VAL A  88       5.266  -6.542  -1.390  1.00 92.84           H  
ATOM   1435  N   ARG A  89       8.872  -3.959  -0.632  1.00 92.83           N  
ATOM   1436  H   ARG A  89       8.431  -4.041  -1.537  1.00 92.83           H  
ATOM   1437  CA  ARG A  89       9.734  -2.803  -0.382  1.00 92.83           C  
ATOM   1438  HA  ARG A  89      10.549  -3.095   0.281  1.00 92.83           H  
ATOM   1439  C   ARG A  89       9.025  -1.680   0.351  1.00 92.83           C  
ATOM   1440  CB  ARG A  89      10.277  -2.310  -1.730  1.00 92.83           C  
ATOM   1441  HB2 ARG A  89      10.830  -1.385  -1.568  1.00 92.83           H  
ATOM   1442  HB3 ARG A  89       9.443  -2.082  -2.394  1.00 92.83           H  
ATOM   1443  O   ARG A  89       9.656  -0.979   1.130  1.00 92.83           O  
ATOM   1444  CG  ARG A  89      11.206  -3.315  -2.424  1.00 92.83           C  
ATOM   1445  HG2 ARG A  89      11.566  -2.869  -3.351  1.00 92.83           H  
ATOM   1446  HG3 ARG A  89      10.657  -4.225  -2.667  1.00 92.83           H  
ATOM   1447  CD  ARG A  89      12.401  -3.664  -1.532  1.00 92.83           C  
ATOM   1448  HD2 ARG A  89      12.049  -4.204  -0.653  1.00 92.83           H  
ATOM   1449  HD3 ARG A  89      12.883  -2.741  -1.210  1.00 92.83           H  
ATOM   1450  NE  ARG A  89      13.372  -4.514  -2.230  1.00 92.83           N  
ATOM   1451  HE  ARG A  89      13.070  -4.965  -3.082  1.00 92.83           H  
ATOM   1452  NH1 ARG A  89      14.929  -4.492  -0.541  1.00 92.83           N  
ATOM   1453 HH11 ARG A  89      14.305  -3.947   0.038  1.00 92.83           H  
ATOM   1454 HH12 ARG A  89      15.797  -4.808  -0.134  1.00 92.83           H  
ATOM   1455  NH2 ARG A  89      15.330  -5.649  -2.417  1.00 92.83           N  
ATOM   1456 HH21 ARG A  89      16.228  -5.898  -2.029  1.00 92.83           H  
ATOM   1457 HH22 ARG A  89      15.033  -6.000  -3.316  1.00 92.83           H  
ATOM   1458  CZ  ARG A  89      14.534  -4.881  -1.724  1.00 92.83           C  
ATOM   1459  N   ILE A  90       7.734  -1.509   0.104  1.00 93.19           N  
ATOM   1460  H   ILE A  90       7.285  -2.137  -0.548  1.00 93.19           H  
ATOM   1461  CA  ILE A  90       6.892  -0.541   0.803  1.00 93.19           C  
ATOM   1462  HA  ILE A  90       7.372  -0.233   1.732  1.00 93.19           H  
ATOM   1463  C   ILE A  90       5.587  -1.242   1.138  1.00 93.19           C  
ATOM   1464  CB  ILE A  90       6.643   0.718  -0.048  1.00 93.19           C  
ATOM   1465  HB  ILE A  90       6.100   0.403  -0.939  1.00 93.19           H  
ATOM   1466  O   ILE A  90       4.900  -1.729   0.237  1.00 93.19           O  
ATOM   1467  CG1 ILE A  90       7.972   1.372  -0.492  1.00 93.19           C  
ATOM   1468 HG12 ILE A  90       8.497   0.684  -1.155  1.00 93.19           H  
ATOM   1469 HG13 ILE A  90       8.601   1.553   0.380  1.00 93.19           H  
ATOM   1470  CG2 ILE A  90       5.744   1.708   0.714  1.00 93.19           C  
ATOM   1471 HG21 ILE A  90       4.816   1.234   1.035  1.00 93.19           H  
ATOM   1472 HG22 ILE A  90       5.460   2.533   0.061  1.00 93.19           H  
ATOM   1473 HG23 ILE A  90       6.266   2.096   1.588  1.00 93.19           H  
ATOM   1474  CD1 ILE A  90       7.804   2.690  -1.253  1.00 93.19           C  
ATOM   1475 HD11 ILE A  90       8.708   2.898  -1.827  1.00 93.19           H  
ATOM   1476 HD12 ILE A  90       7.642   3.508  -0.551  1.00 93.19           H  
ATOM   1477 HD13 ILE A  90       6.942   2.646  -1.919  1.00 93.19           H  
ATOM   1478  N   LEU A  91       5.275  -1.295   2.427  1.00 95.57           N  
ATOM   1479  H   LEU A  91       5.875  -0.817   3.085  1.00 95.57           H  
ATOM   1480  CA  LEU A  91       4.024  -1.830   2.944  1.00 95.57           C  
ATOM   1481  HA  LEU A  91       3.406  -2.197   2.125  1.00 95.57           H  
ATOM   1482  C   LEU A  91       3.283  -0.696   3.637  1.00 95.57           C  
ATOM   1483  CB  LEU A  91       4.332  -3.008   3.883  1.00 95.57           C  
ATOM   1484  HB2 LEU A  91       5.078  -2.682   4.607  1.00 95.57           H  
ATOM   1485  HB3 LEU A  91       4.770  -3.816   3.296  1.00 95.57           H  
ATOM   1486  O   LEU A  91       3.837  -0.065   4.537  1.00 95.57           O  
ATOM   1487  CG  LEU A  91       3.129  -3.555   4.670  1.00 95.57           C  
ATOM   1488  HG  LEU A  91       2.670  -2.757   5.253  1.00 95.57           H  
ATOM   1489  CD1 LEU A  91       2.084  -4.171   3.742  1.00 95.57           C  
ATOM   1490 HD11 LEU A  91       1.656  -3.411   3.089  1.00 95.57           H  
ATOM   1491 HD12 LEU A  91       2.533  -4.968   3.149  1.00 95.57           H  
ATOM   1492 HD13 LEU A  91       1.280  -4.597   4.343  1.00 95.57           H  
ATOM   1493  CD2 LEU A  91       3.634  -4.631   5.631  1.00 95.57           C  
ATOM   1494 HD21 LEU A  91       2.793  -5.099   6.143  1.00 95.57           H  
ATOM   1495 HD22 LEU A  91       4.176  -5.406   5.088  1.00 95.57           H  
ATOM   1496 HD23 LEU A  91       4.282  -4.182   6.383  1.00 95.57           H  
ATOM   1497  N   VAL A  92       2.051  -0.448   3.214  1.00 95.12           N  
ATOM   1498  H   VAL A  92       1.680  -0.980   2.440  1.00 95.12           H  
ATOM   1499  CA  VAL A  92       1.150   0.483   3.888  1.00 95.12           C  
ATOM   1500  HA  VAL A  92       1.636   0.879   4.779  1.00 95.12           H  
ATOM   1501  C   VAL A  92      -0.089  -0.282   4.312  1.00 95.12           C  
ATOM   1502  CB  VAL A  92       0.791   1.675   3.002  1.00 95.12           C  
ATOM   1503  HB  VAL A  92       0.357   1.257   2.094  1.00 95.12           H  
ATOM   1504  O   VAL A  92      -0.755  -0.907   3.487  1.00 95.12           O  
ATOM   1505  CG1 VAL A  92      -0.235   2.570   3.724  1.00 95.12           C  
ATOM   1506 HG11 VAL A  92      -0.285   3.563   3.278  1.00 95.12           H  
ATOM   1507 HG12 VAL A  92       0.047   2.695   4.770  1.00 95.12           H  
ATOM   1508 HG13 VAL A  92      -1.225   2.116   3.681  1.00 95.12           H  
ATOM   1509  CG2 VAL A  92       2.028   2.504   2.613  1.00 95.12           C  
ATOM   1510 HG21 VAL A  92       2.178   3.310   3.332  1.00 95.12           H  
ATOM   1511 HG22 VAL A  92       2.926   1.888   2.576  1.00 95.12           H  
ATOM   1512 HG23 VAL A  92       1.896   2.942   1.624  1.00 95.12           H  
ATOM   1513  N   ILE A  93      -0.378  -0.228   5.603  1.00 93.61           N  
ATOM   1514  H   ILE A  93       0.206   0.341   6.199  1.00 93.61           H  
ATOM   1515  CA  ILE A  93      -1.525  -0.872   6.224  1.00 93.61           C  
ATOM   1516  HA  ILE A  93      -2.104  -1.403   5.468  1.00 93.61           H  
ATOM   1517  C   ILE A  93      -2.416   0.209   6.808  1.00 93.61           C  
ATOM   1518  CB  ILE A  93      -1.072  -1.882   7.299  1.00 93.61           C  
ATOM   1519  HB  ILE A  93      -0.444  -1.345   8.011  1.00 93.61           H  
ATOM   1520  O   ILE A  93      -1.949   1.077   7.542  1.00 93.61           O  
ATOM   1521  CG1 ILE A  93      -0.239  -3.042   6.712  1.00 93.61           C  
ATOM   1522 HG12 ILE A  93       0.376  -2.696   5.881  1.00 93.61           H  
ATOM   1523 HG13 ILE A  93      -0.910  -3.813   6.332  1.00 93.61           H  
ATOM   1524  CG2 ILE A  93      -2.280  -2.457   8.064  1.00 93.61           C  
ATOM   1525 HG21 ILE A  93      -1.952  -3.198   8.793  1.00 93.61           H  
ATOM   1526 HG22 ILE A  93      -2.794  -1.671   8.618  1.00 93.61           H  
ATOM   1527 HG23 ILE A  93      -2.982  -2.924   7.373  1.00 93.61           H  
ATOM   1528  CD1 ILE A  93       0.693  -3.672   7.755  1.00 93.61           C  
ATOM   1529 HD11 ILE A  93       1.035  -4.643   7.398  1.00 93.61           H  
ATOM   1530 HD12 ILE A  93       1.552  -3.021   7.919  1.00 93.61           H  
ATOM   1531 HD13 ILE A  93       0.182  -3.815   8.706  1.00 93.61           H  
ATOM   1532  N   VAL A  94      -3.705   0.120   6.513  1.00 92.11           N  
ATOM   1533  H   VAL A  94      -4.008  -0.583   5.855  1.00 92.11           H  
ATOM   1534  CA  VAL A  94      -4.738   0.863   7.219  1.00 92.11           C  
ATOM   1535  HA  VAL A  94      -4.264   1.558   7.912  1.00 92.11           H  
ATOM   1536  C   VAL A  94      -5.576  -0.117   8.022  1.00 92.11           C  
ATOM   1537  CB  VAL A  94      -5.591   1.703   6.267  1.00 92.11           C  
ATOM   1538  HB  VAL A  94      -6.122   1.051   5.573  1.00 92.11           H  
ATOM   1539  O   VAL A  94      -6.165  -1.037   7.454  1.00 92.11           O  
ATOM   1540  CG1 VAL A  94      -6.614   2.507   7.077  1.00 92.11           C  
ATOM   1541 HG11 VAL A  94      -7.154   1.874   7.782  1.00 92.11           H  
ATOM   1542 HG12 VAL A  94      -6.126   3.317   7.620  1.00 92.11           H  
ATOM   1543 HG13 VAL A  94      -7.371   2.899   6.398  1.00 92.11           H  
ATOM   1544  CG2 VAL A  94      -4.689   2.660   5.470  1.00 92.11           C  
ATOM   1545 HG21 VAL A  94      -5.286   3.433   4.986  1.00 92.11           H  
ATOM   1546 HG22 VAL A  94      -4.139   2.101   4.713  1.00 92.11           H  
ATOM   1547 HG23 VAL A  94      -3.974   3.137   6.140  1.00 92.11           H  
ATOM   1548  N   LEU A  95      -5.631   0.102   9.333  1.00 91.75           N  
ATOM   1549  H   LEU A  95      -5.108   0.882   9.704  1.00 91.75           H  
ATOM   1550  CA  LEU A  95      -6.425  -0.681  10.274  1.00 91.75           C  
ATOM   1551  HA  LEU A  95      -7.199  -1.226   9.734  1.00 91.75           H  
ATOM   1552  C   LEU A  95      -7.096   0.254  11.282  1.00 91.75           C  
ATOM   1553  CB  LEU A  95      -5.501  -1.691  10.985  1.00 91.75           C  
ATOM   1554  HB2 LEU A  95      -4.668  -1.145  11.427  1.00 91.75           H  
ATOM   1555  HB3 LEU A  95      -5.096  -2.390  10.253  1.00 91.75           H  
ATOM   1556  O   LEU A  95      -6.398   0.921  12.035  1.00 91.75           O  
ATOM   1557  CG  LEU A  95      -6.211  -2.478  12.104  1.00 91.75           C  
ATOM   1558  HG  LEU A  95      -6.692  -1.788  12.797  1.00 91.75           H  
ATOM   1559  CD1 LEU A  95      -7.271  -3.426  11.550  1.00 91.75           C  
ATOM   1560 HD11 LEU A  95      -7.692  -4.014  12.367  1.00 91.75           H  
ATOM   1561 HD12 LEU A  95      -8.078  -2.859  11.086  1.00 91.75           H  
ATOM   1562 HD13 LEU A  95      -6.826  -4.101  10.819  1.00 91.75           H  
ATOM   1563  CD2 LEU A  95      -5.228  -3.302  12.919  1.00 91.75           C  
ATOM   1564 HD21 LEU A  95      -5.733  -3.705  13.797  1.00 91.75           H  
ATOM   1565 HD22 LEU A  95      -4.401  -2.682  13.269  1.00 91.75           H  
ATOM   1566 HD23 LEU A  95      -4.836  -4.139  12.341  1.00 91.75           H  
ATOM   1567  N   ASN A  96      -8.431   0.269  11.337  1.00 86.64           N  
ATOM   1568  H   ASN A  96      -8.932  -0.322  10.689  1.00 86.64           H  
ATOM   1569  CA  ASN A  96      -9.222   0.906  12.407  1.00 86.64           C  
ATOM   1570  HA  ASN A  96     -10.226   1.066  12.014  1.00 86.64           H  
ATOM   1571  C   ASN A  96      -8.736   2.310  12.827  1.00 86.64           C  
ATOM   1572  CB  ASN A  96      -9.350  -0.079  13.588  1.00 86.64           C  
ATOM   1573  HB2 ASN A  96      -9.902   0.393  14.400  1.00 86.64           H  
ATOM   1574  HB3 ASN A  96      -8.356  -0.332  13.956  1.00 86.64           H  
ATOM   1575  O   ASN A  96      -8.538   2.588  14.008  1.00 86.64           O  
ATOM   1576  CG  ASN A  96     -10.100  -1.339  13.201  1.00 86.64           C  
ATOM   1577  ND2 ASN A  96      -9.752  -2.475  13.754  1.00 86.64           N  
ATOM   1578 HD21 ASN A  96      -8.969  -2.520  14.390  1.00 86.64           H  
ATOM   1579 HD22 ASN A  96     -10.175  -3.294  13.340  1.00 86.64           H  
ATOM   1580  OD1 ASN A  96     -10.999  -1.324  12.378  1.00 86.64           O  
ATOM   1581  N   GLY A  97      -8.509   3.193  11.850  1.00 89.17           N  
ATOM   1582  H   GLY A  97      -8.706   2.918  10.899  1.00 89.17           H  
ATOM   1583  CA  GLY A  97      -8.016   4.548  12.108  1.00 89.17           C  
ATOM   1584  HA2 GLY A  97      -8.513   4.957  12.987  1.00 89.17           H  
ATOM   1585  HA3 GLY A  97      -8.250   5.174  11.247  1.00 89.17           H  
ATOM   1586  C   GLY A  97      -6.516   4.652  12.360  1.00 89.17           C  
ATOM   1587  O   GLY A  97      -6.052   5.686  12.814  1.00 89.17           O  
ATOM   1588  N   ARG A  98      -5.732   3.622  12.062  1.00 94.63           N  
ATOM   1589  H   ARG A  98      -6.163   2.742  11.817  1.00 94.63           H  
ATOM   1590  CA  ARG A  98      -4.270   3.672  12.094  1.00 94.63           C  
ATOM   1591  HA  ARG A  98      -3.942   4.657  12.426  1.00 94.63           H  
ATOM   1592  C   ARG A  98      -3.718   3.453  10.706  1.00 94.63           C  
ATOM   1593  CB  ARG A  98      -3.714   2.642  13.077  1.00 94.63           C  
ATOM   1594  HB2 ARG A  98      -2.626   2.704  13.073  1.00 94.63           H  
ATOM   1595  HB3 ARG A  98      -4.004   1.636  12.771  1.00 94.63           H  
ATOM   1596  O   ARG A  98      -4.167   2.560   9.992  1.00 94.63           O  
ATOM   1597  CG  ARG A  98      -4.223   2.922  14.490  1.00 94.63           C  
ATOM   1598  HG2 ARG A  98      -3.928   3.930  14.781  1.00 94.63           H  
ATOM   1599  HG3 ARG A  98      -5.309   2.840  14.533  1.00 94.63           H  
ATOM   1600  CD  ARG A  98      -3.620   1.910  15.448  1.00 94.63           C  
ATOM   1601  HD2 ARG A  98      -4.035   0.924  15.236  1.00 94.63           H  
ATOM   1602  HD3 ARG A  98      -2.542   1.881  15.292  1.00 94.63           H  
ATOM   1603  NE  ARG A  98      -3.902   2.292  16.833  1.00 94.63           N  
ATOM   1604  HE  ARG A  98      -4.242   3.227  17.004  1.00 94.63           H  
ATOM   1605  NH1 ARG A  98      -2.820   0.533  17.815  1.00 94.63           N  
ATOM   1606 HH11 ARG A  98      -2.376   0.381  16.921  1.00 94.63           H  
ATOM   1607 HH12 ARG A  98      -2.390   0.134  18.637  1.00 94.63           H  
ATOM   1608  NH2 ARG A  98      -3.755   2.162  19.060  1.00 94.63           N  
ATOM   1609 HH21 ARG A  98      -3.828   3.169  19.034  1.00 94.63           H  
ATOM   1610 HH22 ARG A  98      -3.360   1.744  19.890  1.00 94.63           H  
ATOM   1611  CZ  ARG A  98      -3.504   1.640  17.897  1.00 94.63           C  
ATOM   1612  N   VAL A  99      -2.726   4.253  10.347  1.00 95.45           N  
ATOM   1613  H   VAL A  99      -2.454   4.976  10.998  1.00 95.45           H  
ATOM   1614  CA  VAL A  99      -1.915   4.079   9.147  1.00 95.45           C  
ATOM   1615  HA  VAL A  99      -2.349   3.304   8.515  1.00 95.45           H  
ATOM   1616  C   VAL A  99      -0.529   3.637   9.590  1.00 95.45           C  
ATOM   1617  CB  VAL A  99      -1.849   5.374   8.323  1.00 95.45           C  
ATOM   1618  HB  VAL A  99      -1.412   6.165   8.933  1.00 95.45           H  
ATOM   1619  O   VAL A  99       0.177   4.392  10.254  1.00 95.45           O  
ATOM   1620  CG1 VAL A  99      -0.970   5.189   7.083  1.00 95.45           C  
ATOM   1621 HG11 VAL A  99       0.035   4.883   7.375  1.00 95.45           H  
ATOM   1622 HG12 VAL A  99      -1.399   4.432   6.427  1.00 95.45           H  
ATOM   1623 HG13 VAL A  99      -0.883   6.142   6.561  1.00 95.45           H  
ATOM   1624  CG2 VAL A  99      -3.240   5.833   7.874  1.00 95.45           C  
ATOM   1625 HG21 VAL A  99      -3.850   6.054   8.750  1.00 95.45           H  
ATOM   1626 HG22 VAL A  99      -3.157   6.740   7.275  1.00 95.45           H  
ATOM   1627 HG23 VAL A  99      -3.729   5.055   7.288  1.00 95.45           H  
ATOM   1628  N   ARG A 100      -0.130   2.430   9.199  1.00 96.83           N  
ATOM   1629  H   ARG A 100      -0.779   1.879   8.656  1.00 96.83           H  
ATOM   1630  CA  ARG A 100       1.221   1.898   9.389  1.00 96.83           C  
ATOM   1631  HA  ARG A 100       1.775   2.539  10.074  1.00 96.83           H  
ATOM   1632  C   ARG A 100       1.948   1.899   8.052  1.00 96.83           C  
ATOM   1633  CB  ARG A 100       1.161   0.499  10.017  1.00 96.83           C  
ATOM   1634  HB2 ARG A 100       2.151   0.047   9.958  1.00 96.83           H  
ATOM   1635  HB3 ARG A 100       0.472  -0.118   9.440  1.00 96.83           H  
ATOM   1636  O   ARG A 100       1.404   1.431   7.053  1.00 96.83           O  
ATOM   1637  CG  ARG A 100       0.697   0.513  11.487  1.00 96.83           C  
ATOM   1638  HG2 ARG A 100       1.438   1.036  12.091  1.00 96.83           H  
ATOM   1639  HG3 ARG A 100      -0.247   1.053  11.563  1.00 96.83           H  
ATOM   1640  CD  ARG A 100       0.482  -0.900  12.062  1.00 96.83           C  
ATOM   1641  HD2 ARG A 100      -0.264  -1.421  11.462  1.00 96.83           H  
ATOM   1642  HD3 ARG A 100       0.107  -0.804  13.081  1.00 96.83           H  
ATOM   1643  NE  ARG A 100       1.736  -1.667  12.086  1.00 96.83           N  
ATOM   1644  HE  ARG A 100       2.587  -1.134  11.975  1.00 96.83           H  
ATOM   1645  NH1 ARG A 100       1.013  -3.863  12.164  1.00 96.83           N  
ATOM   1646 HH11 ARG A 100       1.277  -4.817  11.960  1.00 96.83           H  
ATOM   1647 HH12 ARG A 100       0.081  -3.609  12.456  1.00 96.83           H  
ATOM   1648  NH2 ARG A 100       3.137  -3.421  11.811  1.00 96.83           N  
ATOM   1649 HH21 ARG A 100       3.229  -4.402  11.588  1.00 96.83           H  
ATOM   1650 HH22 ARG A 100       3.877  -2.753  11.649  1.00 96.83           H  
ATOM   1651  CZ  ARG A 100       1.945  -2.967  12.039  1.00 96.83           C  
ATOM   1652  N   VAL A 101       3.166   2.426   8.012  1.00 96.94           N  
ATOM   1653  H   VAL A 101       3.534   2.801   8.874  1.00 96.94           H  
ATOM   1654  CA  VAL A 101       3.988   2.495   6.800  1.00 96.94           C  
ATOM   1655  HA  VAL A 101       3.538   1.856   6.040  1.00 96.94           H  
ATOM   1656  C   VAL A 101       5.383   1.960   7.090  1.00 96.94           C  
ATOM   1657  CB  VAL A 101       4.052   3.918   6.214  1.00 96.94           C  
ATOM   1658  HB  VAL A 101       4.637   4.569   6.863  1.00 96.94           H  
ATOM   1659  O   VAL A 101       6.154   2.577   7.821  1.00 96.94           O  
ATOM   1660  CG1 VAL A 101       4.740   3.852   4.852  1.00 96.94           C  
ATOM   1661 HG11 VAL A 101       4.235   3.134   4.205  1.00 96.94           H  
ATOM   1662 HG12 VAL A 101       4.738   4.833   4.377  1.00 96.94           H  
ATOM   1663 HG13 VAL A 101       5.764   3.514   5.007  1.00 96.94           H  
ATOM   1664  CG2 VAL A 101       2.670   4.551   6.034  1.00 96.94           C  
ATOM   1665 HG21 VAL A 101       2.735   5.456   5.430  1.00 96.94           H  
ATOM   1666 HG22 VAL A 101       1.991   3.844   5.558  1.00 96.94           H  
ATOM   1667 HG23 VAL A 101       2.275   4.818   7.014  1.00 96.94           H  
ATOM   1668  N   ARG A 102       5.739   0.836   6.466  1.00 97.11           N  
ATOM   1669  H   ARG A 102       5.051   0.407   5.864  1.00 97.11           H  
ATOM   1670  CA  ARG A 102       7.049   0.190   6.605  1.00 97.11           C  
ATOM   1671  HA  ARG A 102       7.545   0.583   7.493  1.00 97.11           H  
ATOM   1672  C   ARG A 102       7.932   0.490   5.398  1.00 97.11           C  
ATOM   1673  CB  ARG A 102       6.834  -1.313   6.821  1.00 97.11           C  
ATOM   1674  HB2 ARG A 102       6.415  -1.737   5.908  1.00 97.11           H  
ATOM   1675  HB3 ARG A 102       6.118  -1.454   7.630  1.00 97.11           H  
ATOM   1676  O   ARG A 102       7.533   0.238   4.257  1.00 97.11           O  
ATOM   1677  CG  ARG A 102       8.123  -2.066   7.174  1.00 97.11           C  
ATOM   1678  HG2 ARG A 102       8.872  -1.932   6.394  1.00 97.11           H  
ATOM   1679  HG3 ARG A 102       8.516  -1.659   8.106  1.00 97.11           H  
ATOM   1680  CD  ARG A 102       7.857  -3.567   7.372  1.00 97.11           C  
ATOM   1681  HD2 ARG A 102       8.728  -3.999   7.865  1.00 97.11           H  
ATOM   1682  HD3 ARG A 102       7.002  -3.688   8.036  1.00 97.11           H  
ATOM   1683  NE  ARG A 102       7.623  -4.286   6.097  1.00 97.11           N  
ATOM   1684  HE  ARG A 102       7.632  -3.737   5.250  1.00 97.11           H  
ATOM   1685  NH1 ARG A 102       7.388  -6.392   7.000  1.00 97.11           N  
ATOM   1686 HH11 ARG A 102       7.256  -7.389   6.905  1.00 97.11           H  
ATOM   1687 HH12 ARG A 102       7.403  -6.003   7.932  1.00 97.11           H  
ATOM   1688  NH2 ARG A 102       7.360  -6.140   4.788  1.00 97.11           N  
ATOM   1689 HH21 ARG A 102       7.246  -7.142   4.731  1.00 97.11           H  
ATOM   1690 HH22 ARG A 102       7.538  -5.602   3.952  1.00 97.11           H  
ATOM   1691  CZ  ARG A 102       7.452  -5.594   5.970  1.00 97.11           C  
ATOM   1692  N   ASN A 103       9.154   0.964   5.648  1.00 96.43           N  
ATOM   1693  H   ASN A 103       9.420   1.122   6.609  1.00 96.43           H  
ATOM   1694  CA  ASN A 103      10.158   1.199   4.611  1.00 96.43           C  
ATOM   1695  HA  ASN A 103       9.665   1.284   3.642  1.00 96.43           H  
ATOM   1696  C   ASN A 103      11.153   0.027   4.526  1.00 96.43           C  
ATOM   1697  CB  ASN A 103      10.862   2.538   4.883  1.00 96.43           C  
ATOM   1698  HB2 ASN A 103      10.121   3.332   4.982  1.00 96.43           H  
ATOM   1699  HB3 ASN A 103      11.406   2.465   5.825  1.00 96.43           H  
ATOM   1700  O   ASN A 103      12.115  -0.043   5.283  1.00 96.43           O  
ATOM   1701  CG  ASN A 103      11.836   2.921   3.782  1.00 96.43           C  
ATOM   1702  ND2 ASN A 103      12.502   4.040   3.906  1.00 96.43           N  
ATOM   1703 HD21 ASN A 103      13.172   4.264   3.185  1.00 96.43           H  
ATOM   1704 HD22 ASN A 103      12.360   4.646   4.702  1.00 96.43           H  
ATOM   1705  OD1 ASN A 103      12.001   2.234   2.783  1.00 96.43           O  
ATOM   1706  N   GLY A 104      10.943  -0.880   3.574  1.00 93.96           N  
ATOM   1707  H   GLY A 104      10.161  -0.737   2.951  1.00 93.96           H  
ATOM   1708  CA  GLY A 104      11.860  -1.978   3.234  1.00 93.96           C  
ATOM   1709  HA2 GLY A 104      11.273  -2.841   2.919  1.00 93.96           H  
ATOM   1710  HA3 GLY A 104      12.434  -2.260   4.116  1.00 93.96           H  
ATOM   1711  C   GLY A 104      12.854  -1.642   2.110  1.00 93.96           C  
ATOM   1712  O   GLY A 104      13.425  -2.550   1.491  1.00 93.96           O  
ATOM   1713  N   THR A 105      13.016  -0.359   1.774  1.00 94.55           N  
ATOM   1714  H   THR A 105      12.544   0.342   2.326  1.00 94.55           H  
ATOM   1715  CA  THR A 105      14.010   0.113   0.797  1.00 94.55           C  
ATOM   1716  HA  THR A 105      14.210  -0.692   0.091  1.00 94.55           H  
ATOM   1717  C   THR A 105      15.342   0.436   1.476  1.00 94.55           C  
ATOM   1718  CB  THR A 105      13.513   1.310  -0.035  1.00 94.55           C  
ATOM   1719  HB  THR A 105      14.145   1.377  -0.920  1.00 94.55           H  
ATOM   1720  O   THR A 105      15.454   0.424   2.697  1.00 94.55           O  
ATOM   1721  CG2 THR A 105      12.068   1.200  -0.512  1.00 94.55           C  
ATOM   1722 HG21 THR A 105      11.806   2.080  -1.100  1.00 94.55           H  
ATOM   1723 HG22 THR A 105      11.381   1.129   0.332  1.00 94.55           H  
ATOM   1724 HG23 THR A 105      11.977   0.318  -1.145  1.00 94.55           H  
ATOM   1725  OG1 THR A 105      13.634   2.525   0.643  1.00 94.55           O  
ATOM   1726  HG1 THR A 105      13.065   2.494   1.415  1.00 94.55           H  
ATOM   1727  N   ASP A 106      16.359   0.733   0.675  1.00 94.70           N  
ATOM   1728  H   ASP A 106      16.212   0.781  -0.323  1.00 94.70           H  
ATOM   1729  CA  ASP A 106      17.682   1.197   1.097  1.00 94.70           C  
ATOM   1730  HA  ASP A 106      17.909   0.787   2.081  1.00 94.70           H  
ATOM   1731  C   ASP A 106      17.782   2.731   1.212  1.00 94.70           C  
ATOM   1732  CB  ASP A 106      18.714   0.647   0.098  1.00 94.70           C  
ATOM   1733  HB2 ASP A 106      18.659  -0.441   0.107  1.00 94.70           H  
ATOM   1734  HB3 ASP A 106      19.712   0.925   0.435  1.00 94.70           H  
ATOM   1735  O   ASP A 106      18.852   3.265   1.501  1.00 94.70           O  
ATOM   1736  CG  ASP A 106      18.518   1.133  -1.352  1.00 94.70           C  
ATOM   1737  OD1 ASP A 106      17.402   1.596  -1.711  1.00 94.70           O  
ATOM   1738  OD2 ASP A 106      19.474   0.977  -2.139  1.00 94.70           O  
ATOM   1739  N   ARG A 107      16.680   3.459   0.981  1.00 96.12           N  
ATOM   1740  H   ARG A 107      15.812   2.965   0.827  1.00 96.12           H  
ATOM   1741  CA  ARG A 107      16.643   4.928   0.963  1.00 96.12           C  
ATOM   1742  HA  ARG A 107      17.609   5.297   1.307  1.00 96.12           H  
ATOM   1743  C   ARG A 107      15.571   5.480   1.904  1.00 96.12           C  
ATOM   1744  CB  ARG A 107      16.421   5.420  -0.474  1.00 96.12           C  
ATOM   1745  HB2 ARG A 107      16.250   6.496  -0.464  1.00 96.12           H  
ATOM   1746  HB3 ARG A 107      15.532   4.934  -0.877  1.00 96.12           H  
ATOM   1747  O   ARG A 107      14.552   4.826   2.123  1.00 96.12           O  
ATOM   1748  CG  ARG A 107      17.642   5.123  -1.361  1.00 96.12           C  
ATOM   1749  HG2 ARG A 107      17.878   4.059  -1.342  1.00 96.12           H  
ATOM   1750  HG3 ARG A 107      18.503   5.662  -0.965  1.00 96.12           H  
ATOM   1751  CD  ARG A 107      17.425   5.548  -2.815  1.00 96.12           C  
ATOM   1752  HD2 ARG A 107      18.356   5.383  -3.357  1.00 96.12           H  
ATOM   1753  HD3 ARG A 107      17.186   6.611  -2.833  1.00 96.12           H  
ATOM   1754  NE  ARG A 107      16.348   4.768  -3.452  1.00 96.12           N  
ATOM   1755  HE  ARG A 107      16.107   3.908  -2.981  1.00 96.12           H  
ATOM   1756  NH1 ARG A 107      16.134   6.044  -5.342  1.00 96.12           N  
ATOM   1757 HH11 ARG A 107      16.966   6.541  -5.058  1.00 96.12           H  
ATOM   1758 HH12 ARG A 107      15.695   6.214  -6.236  1.00 96.12           H  
ATOM   1759  NH2 ARG A 107      14.682   4.390  -4.959  1.00 96.12           N  
ATOM   1760 HH21 ARG A 107      14.347   3.658  -4.349  1.00 96.12           H  
ATOM   1761 HH22 ARG A 107      14.093   4.728  -5.706  1.00 96.12           H  
ATOM   1762  CZ  ARG A 107      15.730   5.065  -4.579  1.00 96.12           C  
ATOM   1763  N   PRO A 108      15.752   6.694   2.452  1.00 97.17           N  
ATOM   1764  CA  PRO A 108      14.680   7.374   3.160  1.00 97.17           C  
ATOM   1765  HA  PRO A 108      14.403   6.778   4.030  1.00 97.17           H  
ATOM   1766  C   PRO A 108      13.460   7.564   2.260  1.00 97.17           C  
ATOM   1767  CB  PRO A 108      15.251   8.712   3.634  1.00 97.17           C  
ATOM   1768  HB2 PRO A 108      14.878   8.981   4.622  1.00 97.17           H  
ATOM   1769  HB3 PRO A 108      15.026   9.498   2.912  1.00 97.17           H  
ATOM   1770  O   PRO A 108      13.577   7.815   1.058  1.00 97.17           O  
ATOM   1771  CG  PRO A 108      16.757   8.461   3.651  1.00 97.17           C  
ATOM   1772  HG2 PRO A 108      17.033   7.971   4.585  1.00 97.17           H  
ATOM   1773  HG3 PRO A 108      17.325   9.383   3.519  1.00 97.17           H  
ATOM   1774  CD  PRO A 108      16.963   7.497   2.485  1.00 97.17           C  
ATOM   1775  HD2 PRO A 108      17.851   6.891   2.665  1.00 97.17           H  
ATOM   1776  HD3 PRO A 108      17.058   8.053   1.552  1.00 97.17           H  
ATOM   1777  N   MET A 109      12.291   7.456   2.871  1.00 97.54           N  
ATOM   1778  H   MET A 109      12.286   7.233   3.856  1.00 97.54           H  
ATOM   1779  CA  MET A 109      10.998   7.568   2.220  1.00 97.54           C  
ATOM   1780  HA  MET A 109      11.121   7.715   1.147  1.00 97.54           H  
ATOM   1781  C   MET A 109      10.250   8.755   2.805  1.00 97.54           C  
ATOM   1782  CB  MET A 109      10.273   6.249   2.460  1.00 97.54           C  
ATOM   1783  HB2 MET A 109      10.864   5.449   2.014  1.00 97.54           H  
ATOM   1784  HB3 MET A 109      10.219   6.064   3.533  1.00 97.54           H  
ATOM   1785  O   MET A 109      10.127   8.860   4.025  1.00 97.54           O  
ATOM   1786  CG  MET A 109       8.869   6.192   1.878  1.00 97.54           C  
ATOM   1787  HG2 MET A 109       8.884   6.534   0.843  1.00 97.54           H  
ATOM   1788  HG3 MET A 109       8.200   6.837   2.447  1.00 97.54           H  
ATOM   1789  SD  MET A 109       8.280   4.486   1.930  1.00 97.54           S  
ATOM   1790  CE  MET A 109       7.808   4.392   3.661  1.00 97.54           C  
ATOM   1791  HE1 MET A 109       7.553   3.358   3.897  1.00 97.54           H  
ATOM   1792  HE2 MET A 109       6.957   5.050   3.836  1.00 97.54           H  
ATOM   1793  HE3 MET A 109       8.636   4.707   4.295  1.00 97.54           H  
ATOM   1794  N   ARG A 110       9.738   9.645   1.956  1.00 98.01           N  
ATOM   1795  H   ARG A 110       9.801   9.449   0.968  1.00 98.01           H  
ATOM   1796  CA  ARG A 110       8.828  10.705   2.400  1.00 98.01           C  
ATOM   1797  HA  ARG A 110       9.062  10.979   3.428  1.00 98.01           H  
ATOM   1798  C   ARG A 110       7.410  10.159   2.388  1.00 98.01           C  
ATOM   1799  CB  ARG A 110       8.962  11.962   1.535  1.00 98.01           C  
ATOM   1800  HB2 ARG A 110       8.848  11.695   0.484  1.00 98.01           H  
ATOM   1801  HB3 ARG A 110       8.162  12.651   1.804  1.00 98.01           H  
ATOM   1802  O   ARG A 110       6.970   9.606   1.384  1.00 98.01           O  
ATOM   1803  CG  ARG A 110      10.316  12.654   1.738  1.00 98.01           C  
ATOM   1804  HG2 ARG A 110      11.113  11.981   1.420  1.00 98.01           H  
ATOM   1805  HG3 ARG A 110      10.459  12.890   2.792  1.00 98.01           H  
ATOM   1806  CD  ARG A 110      10.406  13.938   0.907  1.00 98.01           C  
ATOM   1807  HD2 ARG A 110      11.432  14.303   0.956  1.00 98.01           H  
ATOM   1808  HD3 ARG A 110      10.173  13.698  -0.130  1.00 98.01           H  
ATOM   1809  NE  ARG A 110       9.496  14.999   1.396  1.00 98.01           N  
ATOM   1810  HE  ARG A 110       8.986  14.836   2.252  1.00 98.01           H  
ATOM   1811  NH1 ARG A 110       9.919  16.487  -0.287  1.00 98.01           N  
ATOM   1812 HH11 ARG A 110      10.438  15.763  -0.762  1.00 98.01           H  
ATOM   1813 HH12 ARG A 110       9.710  17.359  -0.751  1.00 98.01           H  
ATOM   1814  NH2 ARG A 110       8.499  17.065   1.328  1.00 98.01           N  
ATOM   1815 HH21 ARG A 110       8.348  17.961   0.887  1.00 98.01           H  
ATOM   1816 HH22 ARG A 110       7.913  16.903   2.134  1.00 98.01           H  
ATOM   1817  CZ  ARG A 110       9.306  16.174   0.823  1.00 98.01           C  
ATOM   1818  N   VAL A 111       6.702  10.313   3.497  1.00 98.00           N  
ATOM   1819  H   VAL A 111       7.139  10.778   4.280  1.00 98.00           H  
ATOM   1820  CA  VAL A 111       5.305   9.908   3.641  1.00 98.00           C  
ATOM   1821  HA  VAL A 111       4.944   9.493   2.700  1.00 98.00           H  
ATOM   1822  C   VAL A 111       4.489  11.145   3.963  1.00 98.00           C  
ATOM   1823  CB  VAL A 111       5.130   8.823   4.716  1.00 98.00           C  
ATOM   1824  HB  VAL A 111       5.452   9.210   5.683  1.00 98.00           H  
ATOM   1825  O   VAL A 111       4.770  11.833   4.939  1.00 98.00           O  
ATOM   1826  CG1 VAL A 111       3.663   8.391   4.819  1.00 98.00           C  
ATOM   1827 HG11 VAL A 111       3.304   8.028   3.856  1.00 98.00           H  
ATOM   1828 HG12 VAL A 111       3.561   7.601   5.563  1.00 98.00           H  
ATOM   1829 HG13 VAL A 111       3.042   9.229   5.139  1.00 98.00           H  
ATOM   1830  CG2 VAL A 111       5.970   7.584   4.390  1.00 98.00           C  
ATOM   1831 HG21 VAL A 111       5.814   6.829   5.161  1.00 98.00           H  
ATOM   1832 HG22 VAL A 111       5.678   7.180   3.420  1.00 98.00           H  
ATOM   1833 HG23 VAL A 111       7.029   7.839   4.365  1.00 98.00           H  
ATOM   1834  N   ARG A 112       3.478  11.432   3.151  1.00 97.91           N  
ATOM   1835  H   ARG A 112       3.298  10.799   2.385  1.00 97.91           H  
ATOM   1836  CA  ARG A 112       2.490  12.473   3.413  1.00 97.91           C  
ATOM   1837  HA  ARG A 112       2.797  13.051   4.285  1.00 97.91           H  
ATOM   1838  C   ARG A 112       1.161  11.808   3.735  1.00 97.91           C  
ATOM   1839  CB  ARG A 112       2.421  13.430   2.219  1.00 97.91           C  
ATOM   1840  HB2 ARG A 112       3.425  13.798   2.008  1.00 97.91           H  
ATOM   1841  HB3 ARG A 112       2.056  12.891   1.345  1.00 97.91           H  
ATOM   1842  O   ARG A 112       0.651  11.046   2.921  1.00 97.91           O  
ATOM   1843  CG  ARG A 112       1.498  14.622   2.502  1.00 97.91           C  
ATOM   1844  HG2 ARG A 112       1.926  15.234   3.295  1.00 97.91           H  
ATOM   1845  HG3 ARG A 112       0.529  14.253   2.840  1.00 97.91           H  
ATOM   1846  CD  ARG A 112       1.254  15.486   1.261  1.00 97.91           C  
ATOM   1847  HD2 ARG A 112       0.644  14.886   0.587  1.00 97.91           H  
ATOM   1848  HD3 ARG A 112       0.667  16.364   1.528  1.00 97.91           H  
ATOM   1849  NE  ARG A 112       2.502  15.920   0.602  1.00 97.91           N  
ATOM   1850  HE  ARG A 112       3.268  16.233   1.182  1.00 97.91           H  
ATOM   1851  NH1 ARG A 112       1.749  15.636  -1.524  1.00 97.91           N  
ATOM   1852 HH11 ARG A 112       1.917  14.925  -2.222  1.00 97.91           H  
ATOM   1853 HH12 ARG A 112       0.816  15.724  -1.148  1.00 97.91           H  
ATOM   1854  NH2 ARG A 112       3.934  15.552  -1.114  1.00 97.91           N  
ATOM   1855 HH21 ARG A 112       4.676  15.661  -0.436  1.00 97.91           H  
ATOM   1856 HH22 ARG A 112       4.029  14.885  -1.866  1.00 97.91           H  
ATOM   1857  CZ  ARG A 112       2.729  15.741  -0.676  1.00 97.91           C  
ATOM   1858  N   VAL A 113       0.611  12.101   4.906  1.00 96.94           N  
ATOM   1859  H   VAL A 113       1.088  12.764   5.500  1.00 96.94           H  
ATOM   1860  CA  VAL A 113      -0.718  11.645   5.321  1.00 96.94           C  
ATOM   1861  HA  VAL A 113      -1.097  10.925   4.596  1.00 96.94           H  
ATOM   1862  C   VAL A 113      -1.646  12.849   5.325  1.00 96.94           C  
ATOM   1863  CB  VAL A 113      -0.688  10.936   6.687  1.00 96.94           C  
ATOM   1864  HB  VAL A 113      -0.375  11.638   7.460  1.00 96.94           H  
ATOM   1865  O   VAL A 113      -1.408  13.805   6.064  1.00 96.94           O  
ATOM   1866  CG1 VAL A 113      -2.074  10.388   7.050  1.00 96.94           C  
ATOM   1867 HG11 VAL A 113      -2.430   9.716   6.269  1.00 96.94           H  
ATOM   1868 HG12 VAL A 113      -2.785  11.205   7.169  1.00 96.94           H  
ATOM   1869 HG13 VAL A 113      -2.024   9.843   7.993  1.00 96.94           H  
ATOM   1870  CG2 VAL A 113       0.299   9.760   6.671  1.00 96.94           C  
ATOM   1871 HG21 VAL A 113       0.072   9.097   5.836  1.00 96.94           H  
ATOM   1872 HG22 VAL A 113       1.321  10.130   6.577  1.00 96.94           H  
ATOM   1873 HG23 VAL A 113       0.223   9.197   7.600  1.00 96.94           H  
ATOM   1874  N   THR A 114      -2.682  12.811   4.494  1.00 96.61           N  
ATOM   1875  H   THR A 114      -2.812  11.983   3.930  1.00 96.61           H  
ATOM   1876  CA  THR A 114      -3.719  13.840   4.428  1.00 96.61           C  
ATOM   1877  HA  THR A 114      -3.424  14.666   5.075  1.00 96.61           H  
ATOM   1878  C   THR A 114      -5.025  13.256   4.944  1.00 96.61           C  
ATOM   1879  CB  THR A 114      -3.870  14.405   3.009  1.00 96.61           C  
ATOM   1880  HB  THR A 114      -4.091  13.590   2.320  1.00 96.61           H  
ATOM   1881  O   THR A 114      -5.542  12.320   4.349  1.00 96.61           O  
ATOM   1882  CG2 THR A 114      -4.976  15.455   2.901  1.00 96.61           C  
ATOM   1883 HG21 THR A 114      -5.948  14.985   3.051  1.00 96.61           H  
ATOM   1884 HG22 THR A 114      -4.961  15.895   1.904  1.00 96.61           H  
ATOM   1885 HG23 THR A 114      -4.834  16.236   3.648  1.00 96.61           H  
ATOM   1886  OG1 THR A 114      -2.668  15.027   2.598  1.00 96.61           O  
ATOM   1887  HG1 THR A 114      -2.650  15.906   2.983  1.00 96.61           H  
ATOM   1888  N   ALA A 115      -5.569  13.776   6.041  1.00 94.81           N  
ATOM   1889  H   ALA A 115      -5.132  14.579   6.471  1.00 94.81           H  
ATOM   1890  CA  ALA A 115      -6.818  13.282   6.614  1.00 94.81           C  
ATOM   1891  HA  ALA A 115      -7.452  12.914   5.807  1.00 94.81           H  
ATOM   1892  C   ALA A 115      -7.572  14.405   7.337  1.00 94.81           C  
ATOM   1893  CB  ALA A 115      -6.511  12.103   7.543  1.00 94.81           C  
ATOM   1894  HB1 ALA A 115      -5.805  11.422   7.068  1.00 94.81           H  
ATOM   1895  HB2 ALA A 115      -7.434  11.552   7.722  1.00 94.81           H  
ATOM   1896  HB3 ALA A 115      -6.090  12.459   8.483  1.00 94.81           H  
ATOM   1897  O   ALA A 115      -6.975  15.216   8.044  1.00 94.81           O  
ATOM   1898  N   GLY A 116      -8.893  14.481   7.143  1.00 91.55           N  
ATOM   1899  H   GLY A 116      -9.345  13.764   6.595  1.00 91.55           H  
ATOM   1900  CA  GLY A 116      -9.716  15.553   7.727  1.00 91.55           C  
ATOM   1901  HA2 GLY A 116     -10.758  15.391   7.449  1.00 91.55           H  
ATOM   1902  HA3 GLY A 116      -9.645  15.519   8.814  1.00 91.55           H  
ATOM   1903  C   GLY A 116      -9.316  16.965   7.272  1.00 91.55           C  
ATOM   1904  O   GLY A 116      -9.479  17.919   8.022  1.00 91.55           O  
ATOM   1905  N   GLY A 117      -8.739  17.102   6.073  1.00 93.50           N  
ATOM   1906  H   GLY A 117      -8.600  16.269   5.519  1.00 93.50           H  
ATOM   1907  CA  GLY A 117      -8.228  18.376   5.550  1.00 93.50           C  
ATOM   1908  HA2 GLY A 117      -8.927  19.172   5.809  1.00 93.50           H  
ATOM   1909  HA3 GLY A 117      -8.167  18.316   4.463  1.00 93.50           H  
ATOM   1910  C   GLY A 117      -6.847  18.783   6.078  1.00 93.50           C  
ATOM   1911  O   GLY A 117      -6.239  19.702   5.533  1.00 93.50           O  
ATOM   1912  N   GLU A 118      -6.307  18.084   7.077  1.00 94.45           N  
ATOM   1913  H   GLU A 118      -6.836  17.332   7.495  1.00 94.45           H  
ATOM   1914  CA  GLU A 118      -4.936  18.280   7.543  1.00 94.45           C  
ATOM   1915  HA  GLU A 118      -4.665  19.329   7.421  1.00 94.45           H  
ATOM   1916  C   GLU A 118      -3.960  17.438   6.731  1.00 94.45           C  
ATOM   1917  CB  GLU A 118      -4.786  17.929   9.025  1.00 94.45           C  
ATOM   1918  HB2 GLU A 118      -3.729  18.002   9.280  1.00 94.45           H  
ATOM   1919  HB3 GLU A 118      -5.113  16.904   9.197  1.00 94.45           H  
ATOM   1920  O   GLU A 118      -4.289  16.343   6.286  1.00 94.45           O  
ATOM   1921  CG  GLU A 118      -5.569  18.881   9.933  1.00 94.45           C  
ATOM   1922  HG2 GLU A 118      -5.317  19.905   9.658  1.00 94.45           H  
ATOM   1923  HG3 GLU A 118      -6.636  18.733   9.767  1.00 94.45           H  
ATOM   1924  CD  GLU A 118      -5.251  18.671  11.424  1.00 94.45           C  
ATOM   1925  OE1 GLU A 118      -5.776  19.481  12.216  1.00 94.45           O  
ATOM   1926  OE2 GLU A 118      -4.466  17.744  11.780  1.00 94.45           O  
ATOM   1927  N   THR A 119      -2.736  17.933   6.563  1.00 97.66           N  
ATOM   1928  H   THR A 119      -2.509  18.812   7.006  1.00 97.66           H  
ATOM   1929  CA  THR A 119      -1.644  17.212   5.905  1.00 97.66           C  
ATOM   1930  HA  THR A 119      -1.939  16.180   5.713  1.00 97.66           H  
ATOM   1931  C   THR A 119      -0.427  17.191   6.814  1.00 97.66           C  
ATOM   1932  CB  THR A 119      -1.319  17.862   4.561  1.00 97.66           C  
ATOM   1933  HB  THR A 119      -1.164  18.933   4.696  1.00 97.66           H  
ATOM   1934  O   THR A 119       0.031  18.242   7.260  1.00 97.66           O  
ATOM   1935  CG2 THR A 119      -0.096  17.262   3.889  1.00 97.66           C  
ATOM   1936 HG21 THR A 119       0.048  17.772   2.937  1.00 97.66           H  
ATOM   1937 HG22 THR A 119       0.797  17.414   4.495  1.00 97.66           H  
ATOM   1938 HG23 THR A 119      -0.274  16.197   3.741  1.00 97.66           H  
ATOM   1939  OG1 THR A 119      -2.399  17.646   3.680  1.00 97.66           O  
ATOM   1940  HG1 THR A 119      -3.177  18.019   4.101  1.00 97.66           H  
ATOM   1941  N   ARG A 120       0.118  15.999   7.059  1.00 97.91           N  
ATOM   1942  H   ARG A 120      -0.336  15.186   6.668  1.00 97.91           H  
ATOM   1943  CA  ARG A 120       1.342  15.783   7.837  1.00 97.91           C  
ATOM   1944  HA  ARG A 120       1.754  16.746   8.140  1.00 97.91           H  
ATOM   1945  C   ARG A 120       2.382  15.093   6.969  1.00 97.91           C  
ATOM   1946  CB  ARG A 120       1.030  14.972   9.104  1.00 97.91           C  
ATOM   1947  HB2 ARG A 120       0.610  14.008   8.819  1.00 97.91           H  
ATOM   1948  HB3 ARG A 120       1.957  14.804   9.653  1.00 97.91           H  
ATOM   1949  O   ARG A 120       2.051  14.168   6.231  1.00 97.91           O  
ATOM   1950  CG  ARG A 120       0.035  15.703  10.018  1.00 97.91           C  
ATOM   1951  HG2 ARG A 120       0.442  16.675  10.296  1.00 97.91           H  
ATOM   1952  HG3 ARG A 120      -0.903  15.855   9.484  1.00 97.91           H  
ATOM   1953  CD  ARG A 120      -0.262  14.899  11.285  1.00 97.91           C  
ATOM   1954  HD2 ARG A 120      -0.565  13.893  10.996  1.00 97.91           H  
ATOM   1955  HD3 ARG A 120       0.642  14.841  11.891  1.00 97.91           H  
ATOM   1956  NE  ARG A 120      -1.345  15.535  12.056  1.00 97.91           N  
ATOM   1957  HE  ARG A 120      -1.717  16.408  11.710  1.00 97.91           H  
ATOM   1958  NH1 ARG A 120      -1.667  13.882  13.617  1.00 97.91           N  
ATOM   1959 HH11 ARG A 120      -0.960  13.323  13.161  1.00 97.91           H  
ATOM   1960 HH12 ARG A 120      -2.261  13.463  14.319  1.00 97.91           H  
ATOM   1961  NH2 ARG A 120      -3.001  15.697  13.579  1.00 97.91           N  
ATOM   1962 HH21 ARG A 120      -3.382  16.485  13.076  1.00 97.91           H  
ATOM   1963 HH22 ARG A 120      -3.540  15.333  14.351  1.00 97.91           H  
ATOM   1964  CZ  ARG A 120      -1.990  15.034  13.090  1.00 97.91           C  
ATOM   1965  N   GLU A 121       3.628  15.542   7.055  1.00 98.16           N  
ATOM   1966  H   GLU A 121       3.842  16.264   7.728  1.00 98.16           H  
ATOM   1967  CA  GLU A 121       4.753  14.945   6.336  1.00 98.16           C  
ATOM   1968  HA  GLU A 121       4.382  14.152   5.686  1.00 98.16           H  
ATOM   1969  C   GLU A 121       5.739  14.297   7.304  1.00 98.16           C  
ATOM   1970  CB  GLU A 121       5.467  15.962   5.432  1.00 98.16           C  
ATOM   1971  HB2 GLU A 121       6.321  15.453   4.987  1.00 98.16           H  
ATOM   1972  HB3 GLU A 121       5.831  16.801   6.026  1.00 98.16           H  
ATOM   1973  O   GLU A 121       6.079  14.860   8.344  1.00 98.16           O  
ATOM   1974  CG  GLU A 121       4.560  16.478   4.305  1.00 98.16           C  
ATOM   1975  HG2 GLU A 121       3.987  15.629   3.931  1.00 98.16           H  
ATOM   1976  HG3 GLU A 121       3.859  17.210   4.706  1.00 98.16           H  
ATOM   1977  CD  GLU A 121       5.326  17.078   3.115  1.00 98.16           C  
ATOM   1978  OE1 GLU A 121       4.708  17.156   2.024  1.00 98.16           O  
ATOM   1979  OE2 GLU A 121       6.551  17.332   3.221  1.00 98.16           O  
ATOM   1980  N   TYR A 122       6.219  13.118   6.926  1.00 98.13           N  
ATOM   1981  H   TYR A 122       5.861  12.717   6.071  1.00 98.13           H  
ATOM   1982  CA  TYR A 122       7.120  12.283   7.701  1.00 98.13           C  
ATOM   1983  HA  TYR A 122       7.534  12.861   8.528  1.00 98.13           H  
ATOM   1984  C   TYR A 122       8.263  11.794   6.816  1.00 98.13           C  
ATOM   1985  CB  TYR A 122       6.351  11.086   8.274  1.00 98.13           C  
ATOM   1986  HB2 TYR A 122       6.041  10.448   7.446  1.00 98.13           H  
ATOM   1987  HB3 TYR A 122       7.023  10.500   8.901  1.00 98.13           H  
ATOM   1988  O   TYR A 122       8.086  11.554   5.620  1.00 98.13           O  
ATOM   1989  CG  TYR A 122       5.120  11.447   9.082  1.00 98.13           C  
ATOM   1990  CD1 TYR A 122       5.237  11.699  10.461  1.00 98.13           C  
ATOM   1991  HD1 TYR A 122       6.201  11.635  10.943  1.00 98.13           H  
ATOM   1992  CD2 TYR A 122       3.861  11.529   8.453  1.00 98.13           C  
ATOM   1993  HD2 TYR A 122       3.772  11.341   7.393  1.00 98.13           H  
ATOM   1994  CE1 TYR A 122       4.095  12.019  11.218  1.00 98.13           C  
ATOM   1995  HE1 TYR A 122       4.188  12.196  12.279  1.00 98.13           H  
ATOM   1996  CE2 TYR A 122       2.718  11.856   9.205  1.00 98.13           C  
ATOM   1997  HE2 TYR A 122       1.747  11.906   8.735  1.00 98.13           H  
ATOM   1998  OH  TYR A 122       1.736  12.389  11.333  1.00 98.13           O  
ATOM   1999  HH  TYR A 122       1.962  12.377  12.266  1.00 98.13           H  
ATOM   2000  CZ  TYR A 122       2.834  12.095  10.590  1.00 98.13           C  
ATOM   2001  N   THR A 123       9.424  11.579   7.425  1.00 97.99           N  
ATOM   2002  H   THR A 123       9.491  11.770   8.414  1.00 97.99           H  
ATOM   2003  CA  THR A 123      10.529  10.843   6.806  1.00 97.99           C  
ATOM   2004  HA  THR A 123      10.314  10.662   5.753  1.00 97.99           H  
ATOM   2005  C   THR A 123      10.657   9.504   7.514  1.00 97.99           C  
ATOM   2006  CB  THR A 123      11.840  11.631   6.872  1.00 97.99           C  
ATOM   2007  HB  THR A 123      12.088  11.844   7.911  1.00 97.99           H  
ATOM   2008  O   THR A 123      10.842   9.463   8.727  1.00 97.99           O  
ATOM   2009  CG2 THR A 123      13.000  10.882   6.214  1.00 97.99           C  
ATOM   2010 HG21 THR A 123      13.237   9.982   6.781  1.00 97.99           H  
ATOM   2011 HG22 THR A 123      12.732  10.608   5.193  1.00 97.99           H  
ATOM   2012 HG23 THR A 123      13.884  11.519   6.196  1.00 97.99           H  
ATOM   2013  OG1 THR A 123      11.696  12.846   6.171  1.00 97.99           O  
ATOM   2014  HG1 THR A 123      12.180  13.519   6.655  1.00 97.99           H  
ATOM   2015  N   VAL A 124      10.567   8.413   6.759  1.00 97.85           N  
ATOM   2016  H   VAL A 124      10.395   8.535   5.771  1.00 97.85           H  
ATOM   2017  CA  VAL A 124      10.695   7.041   7.259  1.00 97.85           C  
ATOM   2018  HA  VAL A 124      10.703   7.053   8.349  1.00 97.85           H  
ATOM   2019  C   VAL A 124      12.024   6.482   6.772  1.00 97.85           C  
ATOM   2020  CB  VAL A 124       9.509   6.166   6.817  1.00 97.85           C  
ATOM   2021  HB  VAL A 124       9.571   5.996   5.742  1.00 97.85           H  
ATOM   2022  O   VAL A 124      12.256   6.362   5.566  1.00 97.85           O  
ATOM   2023  CG1 VAL A 124       9.532   4.811   7.535  1.00 97.85           C  
ATOM   2024 HG11 VAL A 124      10.460   4.281   7.322  1.00 97.85           H  
ATOM   2025 HG12 VAL A 124       8.699   4.196   7.196  1.00 97.85           H  
ATOM   2026 HG13 VAL A 124       9.437   4.957   8.611  1.00 97.85           H  
ATOM   2027  CG2 VAL A 124       8.173   6.853   7.116  1.00 97.85           C  
ATOM   2028 HG21 VAL A 124       8.168   7.200   8.149  1.00 97.85           H  
ATOM   2029 HG22 VAL A 124       7.347   6.159   6.958  1.00 97.85           H  
ATOM   2030 HG23 VAL A 124       8.038   7.715   6.463  1.00 97.85           H  
ATOM   2031  N   ASN A 125      12.917   6.157   7.701  1.00 97.94           N  
ATOM   2032  H   ASN A 125      12.632   6.156   8.670  1.00 97.94           H  
ATOM   2033  CA  ASN A 125      14.244   5.645   7.376  1.00 97.94           C  
ATOM   2034  HA  ASN A 125      14.639   6.243   6.555  1.00 97.94           H  
ATOM   2035  C   ASN A 125      14.182   4.180   6.897  1.00 97.94           C  
ATOM   2036  CB  ASN A 125      15.162   5.837   8.595  1.00 97.94           C  
ATOM   2037  HB2 ASN A 125      16.094   5.292   8.449  1.00 97.94           H  
ATOM   2038  HB3 ASN A 125      14.674   5.428   9.480  1.00 97.94           H  
ATOM   2039  O   ASN A 125      13.215   3.473   7.190  1.00 97.94           O  
ATOM   2040  CG  ASN A 125      15.515   7.296   8.823  1.00 97.94           C  
ATOM   2041  ND2 ASN A 125      15.628   7.716  10.060  1.00 97.94           N  
ATOM   2042 HD21 ASN A 125      15.842   8.695  10.186  1.00 97.94           H  
ATOM   2043 HD22 ASN A 125      15.459   7.088  10.832  1.00 97.94           H  
ATOM   2044  OD1 ASN A 125      15.703   8.071   7.899  1.00 97.94           O  
ATOM   2045  N   PRO A 126      15.195   3.706   6.151  1.00 97.44           N  
ATOM   2046  CA  PRO A 126      15.335   2.292   5.808  1.00 97.44           C  
ATOM   2047  HA  PRO A 126      14.595   2.029   5.053  1.00 97.44           H  
ATOM   2048  C   PRO A 126      15.194   1.379   7.028  1.00 97.44           C  
ATOM   2049  CB  PRO A 126      16.741   2.172   5.213  1.00 97.44           C  
ATOM   2050  HB2 PRO A 126      17.483   2.063   6.004  1.00 97.44           H  
ATOM   2051  HB3 PRO A 126      16.832   1.348   4.506  1.00 97.44           H  
ATOM   2052  O   PRO A 126      15.818   1.617   8.061  1.00 97.44           O  
ATOM   2053  CG  PRO A 126      16.923   3.528   4.548  1.00 97.44           C  
ATOM   2054  HG2 PRO A 126      17.972   3.764   4.369  1.00 97.44           H  
ATOM   2055  HG3 PRO A 126      16.349   3.541   3.621  1.00 97.44           H  
ATOM   2056  CD  PRO A 126      16.284   4.472   5.562  1.00 97.44           C  
ATOM   2057  HD2 PRO A 126      15.924   5.369   5.058  1.00 97.44           H  
ATOM   2058  HD3 PRO A 126      17.011   4.730   6.331  1.00 97.44           H  
ATOM   2059  N   GLY A 127      14.378   0.333   6.910  1.00 95.24           N  
ATOM   2060  H   GLY A 127      13.828   0.239   6.068  1.00 95.24           H  
ATOM   2061  CA  GLY A 127      14.156  -0.654   7.967  1.00 95.24           C  
ATOM   2062  HA2 GLY A 127      15.118  -0.970   8.368  1.00 95.24           H  
ATOM   2063  HA3 GLY A 127      13.661  -1.522   7.532  1.00 95.24           H  
ATOM   2064  C   GLY A 127      13.296  -0.173   9.139  1.00 95.24           C  
ATOM   2065  O   GLY A 127      13.103  -0.940  10.077  1.00 95.24           O  
ATOM   2066  N   THR A 128      12.772   1.058   9.108  1.00 96.94           N  
ATOM   2067  H   THR A 128      12.984   1.659   8.325  1.00 96.94           H  
ATOM   2068  CA  THR A 128      11.874   1.572  10.152  1.00 96.94           C  
ATOM   2069  HA  THR A 128      11.928   0.907  11.013  1.00 96.94           H  
ATOM   2070  C   THR A 128      10.415   1.564   9.711  1.00 96.94           C  
ATOM   2071  CB  THR A 128      12.287   2.962  10.673  1.00 96.94           C  
ATOM   2072  HB  THR A 128      11.684   3.182  11.554  1.00 96.94           H  
ATOM   2073  O   THR A 128      10.088   1.420   8.527  1.00 96.94           O  
ATOM   2074  CG2 THR A 128      13.757   3.020  11.084  1.00 96.94           C  
ATOM   2075 HG21 THR A 128      13.980   2.201  11.769  1.00 96.94           H  
ATOM   2076 HG22 THR A 128      14.398   2.938  10.206  1.00 96.94           H  
ATOM   2077 HG23 THR A 128      13.953   3.967  11.587  1.00 96.94           H  
ATOM   2078  OG1 THR A 128      12.064   3.986   9.731  1.00 96.94           O  
ATOM   2079  HG1 THR A 128      11.391   3.674   9.122  1.00 96.94           H  
ATOM   2080  N   GLU A 129       9.539   1.786  10.681  1.00 97.33           N  
ATOM   2081  H   GLU A 129       9.862   1.940  11.625  1.00 97.33           H  
ATOM   2082  CA  GLU A 129       8.102   1.885  10.490  1.00 97.33           C  
ATOM   2083  HA  GLU A 129       7.878   1.864   9.424  1.00 97.33           H  
ATOM   2084  C   GLU A 129       7.580   3.212  11.050  1.00 97.33           C  
ATOM   2085  CB  GLU A 129       7.448   0.657  11.130  1.00 97.33           C  
ATOM   2086  HB2 GLU A 129       7.532   0.712  12.215  1.00 97.33           H  
ATOM   2087  HB3 GLU A 129       7.984  -0.225  10.779  1.00 97.33           H  
ATOM   2088  O   GLU A 129       8.095   3.729  12.041  1.00 97.33           O  
ATOM   2089  CG  GLU A 129       5.980   0.533  10.727  1.00 97.33           C  
ATOM   2090  HG2 GLU A 129       5.420   1.365  11.154  1.00 97.33           H  
ATOM   2091  HG3 GLU A 129       5.907   0.592   9.641  1.00 97.33           H  
ATOM   2092  CD  GLU A 129       5.358  -0.788  11.177  1.00 97.33           C  
ATOM   2093  OE1 GLU A 129       4.120  -0.817  11.280  1.00 97.33           O  
ATOM   2094  OE2 GLU A 129       6.062  -1.809  11.315  1.00 97.33           O  
ATOM   2095  N   LEU A 130       6.579   3.771  10.379  1.00 97.63           N  
ATOM   2096  H   LEU A 130       6.227   3.276   9.572  1.00 97.63           H  
ATOM   2097  CA  LEU A 130       5.798   4.918  10.822  1.00 97.63           C  
ATOM   2098  HA  LEU A 130       6.257   5.369  11.701  1.00 97.63           H  
ATOM   2099  C   LEU A 130       4.399   4.439  11.189  1.00 97.63           C  
ATOM   2100  CB  LEU A 130       5.759   5.945   9.680  1.00 97.63           C  
ATOM   2101  HB2 LEU A 130       6.758   6.368   9.580  1.00 97.63           H  
ATOM   2102  HB3 LEU A 130       5.517   5.413   8.760  1.00 97.63           H  
ATOM   2103  O   LEU A 130       3.777   3.732  10.401  1.00 97.63           O  
ATOM   2104  CG  LEU A 130       4.742   7.089   9.851  1.00 97.63           C  
ATOM   2105  HG  LEU A 130       3.756   6.682  10.075  1.00 97.63           H  
ATOM   2106  CD1 LEU A 130       5.154   8.053  10.963  1.00 97.63           C  
ATOM   2107 HD11 LEU A 130       5.175   7.530  11.920  1.00 97.63           H  
ATOM   2108 HD12 LEU A 130       6.138   8.474  10.755  1.00 97.63           H  
ATOM   2109 HD13 LEU A 130       4.422   8.857  11.035  1.00 97.63           H  
ATOM   2110  CD2 LEU A 130       4.627   7.861   8.539  1.00 97.63           C  
ATOM   2111 HD21 LEU A 130       4.263   7.190   7.762  1.00 97.63           H  
ATOM   2112 HD22 LEU A 130       3.914   8.677   8.659  1.00 97.63           H  
ATOM   2113 HD23 LEU A 130       5.602   8.258   8.254  1.00 97.63           H  
ATOM   2114  N   GLU A 131       3.882   4.905  12.317  1.00 97.81           N  
ATOM   2115  H   GLU A 131       4.446   5.482  12.925  1.00 97.81           H  
ATOM   2116  CA  GLU A 131       2.483   4.739  12.697  1.00 97.81           C  
ATOM   2117  HA  GLU A 131       1.951   4.224  11.897  1.00 97.81           H  
ATOM   2118  C   GLU A 131       1.841   6.117  12.881  1.00 97.81           C  
ATOM   2119  CB  GLU A 131       2.389   3.842  13.939  1.00 97.81           C  
ATOM   2120  HB2 GLU A 131       2.960   2.938  13.730  1.00 97.81           H  
ATOM   2121  HB3 GLU A 131       2.837   4.350  14.793  1.00 97.81           H  
ATOM   2122  O   GLU A 131       2.410   7.004  13.521  1.00 97.81           O  
ATOM   2123  CG  GLU A 131       0.941   3.445  14.275  1.00 97.81           C  
ATOM   2124  HG2 GLU A 131       0.467   3.058  13.373  1.00 97.81           H  
ATOM   2125  HG3 GLU A 131       0.394   4.337  14.581  1.00 97.81           H  
ATOM   2126  CD  GLU A 131       0.844   2.378  15.383  1.00 97.81           C  
ATOM   2127  OE1 GLU A 131      -0.286   2.155  15.877  1.00 97.81           O  
ATOM   2128  OE2 GLU A 131       1.874   1.746  15.703  1.00 97.81           O  
ATOM   2129  N   VAL A 132       0.670   6.311  12.278  1.00 96.95           N  
ATOM   2130  H   VAL A 132       0.295   5.555  11.723  1.00 96.95           H  
ATOM   2131  CA  VAL A 132      -0.129   7.533  12.386  1.00 96.95           C  
ATOM   2132  HA  VAL A 132       0.301   8.176  13.154  1.00 96.95           H  
ATOM   2133  C   VAL A 132      -1.534   7.151  12.822  1.00 96.95           C  
ATOM   2134  CB  VAL A 132      -0.157   8.327  11.063  1.00 96.95           C  
ATOM   2135  HB  VAL A 132      -0.645   7.735  10.290  1.00 96.95           H  
ATOM   2136  O   VAL A 132      -2.229   6.424  12.113  1.00 96.95           O  
ATOM   2137  CG1 VAL A 132      -0.927   9.645  11.217  1.00 96.95           C  
ATOM   2138 HG11 VAL A 132      -0.912  10.196  10.277  1.00 96.95           H  
ATOM   2139 HG12 VAL A 132      -0.474  10.253  12.000  1.00 96.95           H  
ATOM   2140 HG13 VAL A 132      -1.967   9.444  11.475  1.00 96.95           H  
ATOM   2141  CG2 VAL A 132       1.259   8.667  10.579  1.00 96.95           C  
ATOM   2142 HG21 VAL A 132       1.217   9.326   9.712  1.00 96.95           H  
ATOM   2143 HG22 VAL A 132       1.768   7.748  10.289  1.00 96.95           H  
ATOM   2144 HG23 VAL A 132       1.820   9.153  11.377  1.00 96.95           H  
ATOM   2145  N   GLU A 133      -1.960   7.660  13.974  1.00 96.62           N  
ATOM   2146  H   GLU A 133      -1.328   8.212  14.536  1.00 96.62           H  
ATOM   2147  CA  GLU A 133      -3.343   7.542  14.429  1.00 96.62           C  
ATOM   2148  HA  GLU A 133      -3.744   6.587  14.090  1.00 96.62           H  
ATOM   2149  C   GLU A 133      -4.210   8.648  13.807  1.00 96.62           C  
ATOM   2150  CB  GLU A 133      -3.430   7.540  15.965  1.00 96.62           C  
ATOM   2151  HB2 GLU A 133      -3.038   8.480  16.353  1.00 96.62           H  
ATOM   2152  HB3 GLU A 133      -4.482   7.465  16.238  1.00 96.62           H  
ATOM   2153  O   GLU A 133      -3.810   9.814  13.729  1.00 96.62           O  
ATOM   2154  CG  GLU A 133      -2.671   6.362  16.609  1.00 96.62           C  
ATOM   2155  HG2 GLU A 133      -2.883   5.458  16.039  1.00 96.62           H  
ATOM   2156  HG3 GLU A 133      -1.599   6.552  16.548  1.00 96.62           H  
ATOM   2157  CD  GLU A 133      -3.068   6.132  18.079  1.00 96.62           C  
ATOM   2158  OE1 GLU A 133      -3.210   4.943  18.475  1.00 96.62           O  
ATOM   2159  OE2 GLU A 133      -3.269   7.138  18.793  1.00 96.62           O  
ATOM   2160  N   LEU A 134      -5.399   8.260  13.358  1.00 93.84           N  
ATOM   2161  H   LEU A 134      -5.641   7.285  13.468  1.00 93.84           H  
ATOM   2162  CA  LEU A 134      -6.423   9.090  12.741  1.00 93.84           C  
ATOM   2163  HA  LEU A 134      -6.028  10.091  12.568  1.00 93.84           H  
ATOM   2164  C   LEU A 134      -7.622   9.193  13.687  1.00 93.84           C  
ATOM   2165  CB  LEU A 134      -6.869   8.482  11.394  1.00 93.84           C  
ATOM   2166  HB2 LEU A 134      -7.385   7.544  11.597  1.00 93.84           H  
ATOM   2167  HB3 LEU A 134      -7.602   9.153  10.948  1.00 93.84           H  
ATOM   2168  O   LEU A 134      -8.101   8.184  14.215  1.00 93.84           O  
ATOM   2169  CG  LEU A 134      -5.762   8.208  10.360  1.00 93.84           C  
ATOM   2170  HG  LEU A 134      -5.045   7.488  10.755  1.00 93.84           H  
ATOM   2171  CD1 LEU A 134      -6.409   7.612   9.108  1.00 93.84           C  
ATOM   2172 HD11 LEU A 134      -6.847   6.643   9.349  1.00 93.84           H  
ATOM   2173 HD12 LEU A 134      -5.662   7.477   8.326  1.00 93.84           H  
ATOM   2174 HD13 LEU A 134      -7.191   8.279   8.744  1.00 93.84           H  
ATOM   2175  CD2 LEU A 134      -5.018   9.483   9.961  1.00 93.84           C  
ATOM   2176 HD21 LEU A 134      -4.289   9.256   9.183  1.00 93.84           H  
ATOM   2177 HD22 LEU A 134      -4.490   9.881  10.827  1.00 93.84           H  
ATOM   2178 HD23 LEU A 134      -5.726  10.228   9.599  1.00 93.84           H  
ATOM   2179  N   SER A 135      -8.156  10.402  13.854  1.00 93.80           N  
ATOM   2180  H   SER A 135      -7.751  11.185  13.362  1.00 93.80           H  
ATOM   2181  CA  SER A 135      -9.429  10.595  14.554  1.00 93.80           C  
ATOM   2182  HA  SER A 135      -9.332  10.119  15.530  1.00 93.80           H  
ATOM   2183  C   SER A 135     -10.581   9.917  13.793  1.00 93.80           C  
ATOM   2184  CB  SER A 135      -9.714  12.085  14.789  1.00 93.80           C  
ATOM   2185  HB2 SER A 135      -8.782  12.604  15.015  1.00 93.80           H  
ATOM   2186  HB3 SER A 135     -10.374  12.185  15.651  1.00 93.80           H  
ATOM   2187  O   SER A 135     -10.458   9.687  12.588  1.00 93.80           O  
ATOM   2188  OG  SER A 135     -10.344  12.697  13.683  1.00 93.80           O  
ATOM   2189  HG  SER A 135     -11.221  12.955  13.977  1.00 93.80           H  
ATOM   2190  N   PRO A 136     -11.721   9.610  14.441  1.00 89.97           N  
ATOM   2191  CA  PRO A 136     -12.891   9.042  13.765  1.00 89.97           C  
ATOM   2192  HA  PRO A 136     -12.666   8.016  13.475  1.00 89.97           H  
ATOM   2193  C   PRO A 136     -13.330   9.824  12.514  1.00 89.97           C  
ATOM   2194  CB  PRO A 136     -13.990   9.025  14.831  1.00 89.97           C  
ATOM   2195  HB2 PRO A 136     -14.686   8.200  14.678  1.00 89.97           H  
ATOM   2196  HB3 PRO A 136     -14.521   9.976  14.844  1.00 89.97           H  
ATOM   2197  O   PRO A 136     -13.661   9.226  11.493  1.00 89.97           O  
ATOM   2198  CG  PRO A 136     -13.205   8.871  16.133  1.00 89.97           C  
ATOM   2199  HG2 PRO A 136     -13.769   9.234  16.992  1.00 89.97           H  
ATOM   2200  HG3 PRO A 136     -12.917   7.829  16.269  1.00 89.97           H  
ATOM   2201  CD  PRO A 136     -11.964   9.720  15.872  1.00 89.97           C  
ATOM   2202  HD2 PRO A 136     -12.174  10.760  16.123  1.00 89.97           H  
ATOM   2203  HD3 PRO A 136     -11.127   9.345  16.459  1.00 89.97           H  
ATOM   2204  N   GLU A 137     -13.263  11.156  12.551  1.00 89.13           N  
ATOM   2205  H   GLU A 137     -12.977  11.600  13.411  1.00 89.13           H  
ATOM   2206  CA  GLU A 137     -13.615  12.033  11.426  1.00 89.13           C  
ATOM   2207  HA  GLU A 137     -14.588  11.732  11.038  1.00 89.13           H  
ATOM   2208  C   GLU A 137     -12.609  11.937  10.265  1.00 89.13           C  
ATOM   2209  CB  GLU A 137     -13.706  13.502  11.888  1.00 89.13           C  
ATOM   2210  HB2 GLU A 137     -12.708  13.878  12.114  1.00 89.13           H  
ATOM   2211  HB3 GLU A 137     -14.079  14.084  11.046  1.00 89.13           H  
ATOM   2212  O   GLU A 137     -12.952  12.195   9.110  1.00 89.13           O  
ATOM   2213  CG  GLU A 137     -14.641  13.771  13.084  1.00 89.13           C  
ATOM   2214  HG2 GLU A 137     -15.592  13.272  12.901  1.00 89.13           H  
ATOM   2215  HG3 GLU A 137     -14.834  14.843  13.121  1.00 89.13           H  
ATOM   2216  CD  GLU A 137     -14.071  13.337  14.448  1.00 89.13           C  
ATOM   2217  OE1 GLU A 137     -14.878  13.206  15.391  1.00 89.13           O  
ATOM   2218  OE2 GLU A 137     -12.840  13.084  14.534  1.00 89.13           O  
ATOM   2219  N   GLN A 138     -11.366  11.551  10.560  1.00 91.08           N  
ATOM   2220  H   GLN A 138     -11.163  11.323  11.523  1.00 91.08           H  
ATOM   2221  CA  GLN A 138     -10.279  11.419   9.593  1.00 91.08           C  
ATOM   2222  HA  GLN A 138     -10.377  12.202   8.842  1.00 91.08           H  
ATOM   2223  C   GLN A 138     -10.297  10.080   8.836  1.00 91.08           C  
ATOM   2224  CB  GLN A 138      -8.948  11.624  10.338  1.00 91.08           C  
ATOM   2225  HB2 GLN A 138      -8.938  11.021  11.246  1.00 91.08           H  
ATOM   2226  HB3 GLN A 138      -8.119  11.278   9.720  1.00 91.08           H  
ATOM   2227  O   GLN A 138      -9.732  10.004   7.745  1.00 91.08           O  
ATOM   2228  CG  GLN A 138      -8.709  13.092  10.710  1.00 91.08           C  
ATOM   2229  HG2 GLN A 138      -9.532  13.468  11.318  1.00 91.08           H  
ATOM   2230  HG3 GLN A 138      -8.676  13.681   9.794  1.00 91.08           H  
ATOM   2231  CD  GLN A 138      -7.409  13.307  11.479  1.00 91.08           C  
ATOM   2232  NE2 GLN A 138      -6.745  14.422  11.267  1.00 91.08           N  
ATOM   2233 HE21 GLN A 138      -5.920  14.585  11.826  1.00 91.08           H  
ATOM   2234 HE22 GLN A 138      -7.072  15.104  10.598  1.00 91.08           H  
ATOM   2235  OE1 GLN A 138      -6.956  12.486  12.262  1.00 91.08           O  
ATOM   2236  N   GLN A 139     -10.948   9.038   9.366  1.00 87.57           N  
ATOM   2237  H   GLN A 139     -11.413   9.172  10.253  1.00 87.57           H  
ATOM   2238  CA  GLN A 139     -10.839   7.667   8.834  1.00 87.57           C  
ATOM   2239  HA  GLN A 139      -9.779   7.428   8.741  1.00 87.57           H  
ATOM   2240  C   GLN A 139     -11.447   7.500   7.433  1.00 87.57           C  
ATOM   2241  CB  GLN A 139     -11.465   6.646   9.804  1.00 87.57           C  
ATOM   2242  HB2 GLN A 139     -11.263   5.644   9.426  1.00 87.57           H  
ATOM   2243  HB3 GLN A 139     -12.545   6.791   9.843  1.00 87.57           H  
ATOM   2244  O   GLN A 139     -10.913   6.748   6.624  1.00 87.57           O  
ATOM   2245  CG  GLN A 139     -10.892   6.771  11.222  1.00 87.57           C  
ATOM   2246  HG2 GLN A 139     -11.273   7.704  11.638  1.00 87.57           H  
ATOM   2247  HG3 GLN A 139      -9.804   6.822  11.183  1.00 87.57           H  
ATOM   2248  CD  GLN A 139     -11.308   5.678  12.198  1.00 87.57           C  
ATOM   2249  NE2 GLN A 139     -10.872   5.773  13.436  1.00 87.57           N  
ATOM   2250 HE21 GLN A 139     -10.249   6.521  13.705  1.00 87.57           H  
ATOM   2251 HE22 GLN A 139     -11.103   5.008  14.053  1.00 87.57           H  
ATOM   2252  OE1 GLN A 139     -12.003   4.727  11.885  1.00 87.57           O  
ATOM   2253  N   ASN A 140     -12.520   8.233   7.120  1.00 82.89           N  
ATOM   2254  H   ASN A 140     -12.904   8.826   7.841  1.00 82.89           H  
ATOM   2255  CA  ASN A 140     -13.292   8.035   5.885  1.00 82.89           C  
ATOM   2256  HA  ASN A 140     -13.336   6.967   5.668  1.00 82.89           H  
ATOM   2257  C   ASN A 140     -12.680   8.687   4.633  1.00 82.89           C  
ATOM   2258  CB  ASN A 140     -14.729   8.534   6.117  1.00 82.89           C  
ATOM   2259  HB2 ASN A 140     -14.706   9.577   6.432  1.00 82.89           H  
ATOM   2260  HB3 ASN A 140     -15.285   8.469   5.181  1.00 82.89           H  
ATOM   2261  O   ASN A 140     -13.184   8.470   3.541  1.00 82.89           O  
ATOM   2262  CG  ASN A 140     -15.482   7.703   7.138  1.00 82.89           C  
ATOM   2263  ND2 ASN A 140     -16.382   8.304   7.880  1.00 82.89           N  
ATOM   2264 HD21 ASN A 140     -16.556   9.295   7.788  1.00 82.89           H  
ATOM   2265 HD22 ASN A 140     -16.823   7.719   8.575  1.00 82.89           H  
ATOM   2266  OD1 ASN A 140     -15.275   6.517   7.306  1.00 82.89           O  
ATOM   2267  N   ASN A 141     -11.645   9.522   4.772  1.00 85.69           N  
ATOM   2268  H   ASN A 141     -11.243   9.627   5.693  1.00 85.69           H  
ATOM   2269  CA  ASN A 141     -11.052  10.263   3.650  1.00 85.69           C  
ATOM   2270  HA  ASN A 141     -11.202   9.692   2.733  1.00 85.69           H  
ATOM   2271  C   ASN A 141      -9.532  10.421   3.800  1.00 85.69           C  
ATOM   2272  CB  ASN A 141     -11.756  11.627   3.495  1.00 85.69           C  
ATOM   2273  HB2 ASN A 141     -11.742  12.156   4.448  1.00 85.69           H  
ATOM   2274  HB3 ASN A 141     -11.221  12.232   2.763  1.00 85.69           H  
ATOM   2275  O   ASN A 141      -8.973  11.452   3.416  1.00 85.69           O  
ATOM   2276  CG  ASN A 141     -13.173  11.514   2.975  1.00 85.69           C  
ATOM   2277  ND2 ASN A 141     -14.149  11.977   3.722  1.00 85.69           N  
ATOM   2278 HD21 ASN A 141     -13.968  12.299   4.662  1.00 85.69           H  
ATOM   2279 HD22 ASN A 141     -15.074  11.811   3.352  1.00 85.69           H  
ATOM   2280  OD1 ASN A 141     -13.426  11.078   1.869  1.00 85.69           O  
ATOM   2281  N   ALA A 142      -8.856   9.447   4.415  1.00 91.42           N  
ATOM   2282  H   ALA A 142      -9.337   8.607   4.704  1.00 91.42           H  
ATOM   2283  CA  ALA A 142      -7.409   9.528   4.550  1.00 91.42           C  
ATOM   2284  HA  ALA A 142      -7.169  10.562   4.797  1.00 91.42           H  
ATOM   2285  C   ALA A 142      -6.717   9.185   3.223  1.00 91.42           C  
ATOM   2286  CB  ALA A 142      -6.901   8.688   5.722  1.00 91.42           C  
ATOM   2287  HB1 ALA A 142      -6.677   7.676   5.386  1.00 91.42           H  
ATOM   2288  HB2 ALA A 142      -7.641   8.669   6.522  1.00 91.42           H  
ATOM   2289  HB3 ALA A 142      -5.976   9.123   6.101  1.00 91.42           H  
ATOM   2290  O   ALA A 142      -7.007   8.179   2.575  1.00 91.42           O  
ATOM   2291  N   GLU A 143      -5.755  10.010   2.844  1.00 94.52           N  
ATOM   2292  H   GLU A 143      -5.601  10.834   3.408  1.00 94.52           H  
ATOM   2293  CA  GLU A 143      -4.829   9.779   1.750  1.00 94.52           C  
ATOM   2294  HA  GLU A 143      -5.125   8.871   1.224  1.00 94.52           H  
ATOM   2295  C   GLU A 143      -3.425   9.572   2.327  1.00 94.52           C  
ATOM   2296  CB  GLU A 143      -4.896  10.943   0.747  1.00 94.52           C  
ATOM   2297  HB2 GLU A 143      -5.931  11.087   0.436  1.00 94.52           H  
ATOM   2298  HB3 GLU A 143      -4.549  11.854   1.234  1.00 94.52           H  
ATOM   2299  O   GLU A 143      -2.968  10.332   3.181  1.00 94.52           O  
ATOM   2300  CG  GLU A 143      -4.039  10.688  -0.500  1.00 94.52           C  
ATOM   2301  HG2 GLU A 143      -4.451   9.835  -1.040  1.00 94.52           H  
ATOM   2302  HG3 GLU A 143      -3.026  10.426  -0.195  1.00 94.52           H  
ATOM   2303  CD  GLU A 143      -3.969  11.893  -1.451  1.00 94.52           C  
ATOM   2304  OE1 GLU A 143      -2.832  12.301  -1.794  1.00 94.52           O  
ATOM   2305  OE2 GLU A 143      -5.011  12.309  -2.003  1.00 94.52           O  
ATOM   2306  N   VAL A 144      -2.726   8.549   1.846  1.00 95.08           N  
ATOM   2307  H   VAL A 144      -3.173   7.969   1.150  1.00 95.08           H  
ATOM   2308  CA  VAL A 144      -1.328   8.268   2.163  1.00 95.08           C  
ATOM   2309  HA  VAL A 144      -0.949   9.043   2.829  1.00 95.08           H  
ATOM   2310  C   VAL A 144      -0.536   8.316   0.867  1.00 95.08           C  
ATOM   2311  CB  VAL A 144      -1.158   6.920   2.881  1.00 95.08           C  
ATOM   2312  HB  VAL A 144      -1.409   6.109   2.198  1.00 95.08           H  
ATOM   2313  O   VAL A 144      -0.678   7.470  -0.014  1.00 95.08           O  
ATOM   2314  CG1 VAL A 144       0.296   6.745   3.345  1.00 95.08           C  
ATOM   2315 HG11 VAL A 144       0.581   7.569   3.999  1.00 95.08           H  
ATOM   2316 HG12 VAL A 144       0.964   6.723   2.484  1.00 95.08           H  
ATOM   2317 HG13 VAL A 144       0.400   5.807   3.891  1.00 95.08           H  
ATOM   2318  CG2 VAL A 144      -2.075   6.804   4.103  1.00 95.08           C  
ATOM   2319 HG21 VAL A 144      -1.953   5.817   4.552  1.00 95.08           H  
ATOM   2320 HG22 VAL A 144      -3.120   6.896   3.809  1.00 95.08           H  
ATOM   2321 HG23 VAL A 144      -1.840   7.582   4.830  1.00 95.08           H  
ATOM   2322  N   GLU A 145       0.315   9.321   0.739  1.00 96.36           N  
ATOM   2323  H   GLU A 145       0.385   9.979   1.502  1.00 96.36           H  
ATOM   2324  CA  GLU A 145       1.238   9.469  -0.372  1.00 96.36           C  
ATOM   2325  HA  GLU A 145       0.950   8.775  -1.161  1.00 96.36           H  
ATOM   2326  C   GLU A 145       2.646   9.098   0.086  1.00 96.36           C  
ATOM   2327  CB  GLU A 145       1.114  10.881  -0.950  1.00 96.36           C  
ATOM   2328  HB2 GLU A 145       1.409  11.609  -0.194  1.00 96.36           H  
ATOM   2329  HB3 GLU A 145       0.070  11.059  -1.208  1.00 96.36           H  
ATOM   2330  O   GLU A 145       3.126   9.554   1.120  1.00 96.36           O  
ATOM   2331  CG  GLU A 145       1.959  11.101  -2.204  1.00 96.36           C  
ATOM   2332  HG2 GLU A 145       1.649  10.399  -2.979  1.00 96.36           H  
ATOM   2333  HG3 GLU A 145       3.011  10.923  -1.981  1.00 96.36           H  
ATOM   2334  CD  GLU A 145       1.781  12.528  -2.726  1.00 96.36           C  
ATOM   2335  OE1 GLU A 145       2.705  13.366  -2.578  1.00 96.36           O  
ATOM   2336  OE2 GLU A 145       0.836  12.812  -3.500  1.00 96.36           O  
ATOM   2337  N   VAL A 146       3.311   8.253  -0.690  1.00 95.56           N  
ATOM   2338  H   VAL A 146       2.868   7.946  -1.544  1.00 95.56           H  
ATOM   2339  CA  VAL A 146       4.629   7.714  -0.383  1.00 95.56           C  
ATOM   2340  HA  VAL A 146       5.023   8.204   0.507  1.00 95.56           H  
ATOM   2341  C   VAL A 146       5.573   8.009  -1.539  1.00 95.56           C  
ATOM   2342  CB  VAL A 146       4.538   6.211  -0.087  1.00 95.56           C  
ATOM   2343  HB  VAL A 146       4.184   5.677  -0.969  1.00 95.56           H  
ATOM   2344  O   VAL A 146       5.265   7.717  -2.697  1.00 95.56           O  
ATOM   2345  CG1 VAL A 146       5.915   5.696   0.284  1.00 95.56           C  
ATOM   2346 HG11 VAL A 146       6.594   5.746  -0.568  1.00 95.56           H  
ATOM   2347 HG12 VAL A 146       6.301   6.303   1.103  1.00 95.56           H  
ATOM   2348 HG13 VAL A 146       5.835   4.659   0.610  1.00 95.56           H  
ATOM   2349  CG2 VAL A 146       3.602   5.899   1.088  1.00 95.56           C  
ATOM   2350 HG21 VAL A 146       3.918   6.444   1.978  1.00 95.56           H  
ATOM   2351 HG22 VAL A 146       3.606   4.830   1.300  1.00 95.56           H  
ATOM   2352 HG23 VAL A 146       2.583   6.194   0.840  1.00 95.56           H  
ATOM   2353  N   GLU A 147       6.734   8.571  -1.226  1.00 96.04           N  
ATOM   2354  H   GLU A 147       6.896   8.827  -0.263  1.00 96.04           H  
ATOM   2355  CA  GLU A 147       7.752   8.958  -2.195  1.00 96.04           C  
ATOM   2356  HA  GLU A 147       7.466   8.559  -3.168  1.00 96.04           H  
ATOM   2357  C   GLU A 147       9.122   8.376  -1.825  1.00 96.04           C  
ATOM   2358  CB  GLU A 147       7.760  10.486  -2.334  1.00 96.04           C  
ATOM   2359  HB2 GLU A 147       8.063  10.931  -1.386  1.00 96.04           H  
ATOM   2360  HB3 GLU A 147       6.742  10.808  -2.554  1.00 96.04           H  
ATOM   2361  O   GLU A 147       9.628   8.591  -0.721  1.00 96.04           O  
ATOM   2362  CG  GLU A 147       8.686  10.991  -3.450  1.00 96.04           C  
ATOM   2363  HG2 GLU A 147       8.362  10.560  -4.397  1.00 96.04           H  
ATOM   2364  HG3 GLU A 147       9.701  10.649  -3.248  1.00 96.04           H  
ATOM   2365  CD  GLU A 147       8.676  12.527  -3.562  1.00 96.04           C  
ATOM   2366  OE1 GLU A 147       9.700  13.092  -4.000  1.00 96.04           O  
ATOM   2367  OE2 GLU A 147       7.639  13.149  -3.227  1.00 96.04           O  
ATOM   2368  N   VAL A 148       9.735   7.644  -2.763  1.00 93.36           N  
ATOM   2369  H   VAL A 148       9.262   7.544  -3.649  1.00 93.36           H  
ATOM   2370  CA  VAL A 148      11.105   7.116  -2.644  1.00 93.36           C  
ATOM   2371  HA  VAL A 148      11.598   7.616  -1.810  1.00 93.36           H  
ATOM   2372  C   VAL A 148      11.886   7.442  -3.915  1.00 93.36           C  
ATOM   2373  CB  VAL A 148      11.147   5.601  -2.351  1.00 93.36           C  
ATOM   2374  HB  VAL A 148      10.758   5.044  -3.204  1.00 93.36           H  
ATOM   2375  O   VAL A 148      11.740   6.792  -4.956  1.00 93.36           O  
ATOM   2376  CG1 VAL A 148      12.592   5.160  -2.072  1.00 93.36           C  
ATOM   2377 HG11 VAL A 148      12.626   4.085  -1.895  1.00 93.36           H  
ATOM   2378 HG12 VAL A 148      13.237   5.400  -2.918  1.00 93.36           H  
ATOM   2379 HG13 VAL A 148      12.969   5.666  -1.183  1.00 93.36           H  
ATOM   2380  CG2 VAL A 148      10.333   5.230  -1.114  1.00 93.36           C  
ATOM   2381 HG21 VAL A 148      10.455   4.173  -0.877  1.00 93.36           H  
ATOM   2382 HG22 VAL A 148      10.695   5.820  -0.272  1.00 93.36           H  
ATOM   2383 HG23 VAL A 148       9.276   5.437  -1.277  1.00 93.36           H  
ATOM   2384  N   GLY A 149      12.754   8.452  -3.843  1.00 92.19           N  
ATOM   2385  H   GLY A 149      12.770   9.000  -2.995  1.00 92.19           H  
ATOM   2386  CA  GLY A 149      13.412   9.001  -5.031  1.00 92.19           C  
ATOM   2387  HA2 GLY A 149      14.072   9.819  -4.740  1.00 92.19           H  
ATOM   2388  HA3 GLY A 149      14.004   8.224  -5.515  1.00 92.19           H  
ATOM   2389  C   GLY A 149      12.378   9.554  -6.017  1.00 92.19           C  
ATOM   2390  O   GLY A 149      11.499  10.303  -5.625  1.00 92.19           O  
ATOM   2391  N   ASN A 150      12.438   9.145  -7.287  1.00 88.54           N  
ATOM   2392  H   ASN A 150      13.188   8.528  -7.563  1.00 88.54           H  
ATOM   2393  CA  ASN A 150      11.496   9.611  -8.319  1.00 88.54           C  
ATOM   2394  HA  ASN A 150      11.233  10.646  -8.104  1.00 88.54           H  
ATOM   2395  C   ASN A 150      10.170   8.831  -8.344  1.00 88.54           C  
ATOM   2396  CB  ASN A 150      12.199   9.568  -9.687  1.00 88.54           C  
ATOM   2397  HB2 ASN A 150      11.505   9.899 -10.459  1.00 88.54           H  
ATOM   2398  HB3 ASN A 150      12.497   8.544  -9.909  1.00 88.54           H  
ATOM   2399  O   ASN A 150       9.352   9.004  -9.251  1.00 88.54           O  
ATOM   2400  CG  ASN A 150      13.412  10.476  -9.756  1.00 88.54           C  
ATOM   2401  ND2 ASN A 150      14.328  10.209 -10.655  1.00 88.54           N  
ATOM   2402 HD21 ASN A 150      14.187   9.488 -11.347  1.00 88.54           H  
ATOM   2403 HD22 ASN A 150      15.092  10.869 -10.695  1.00 88.54           H  
ATOM   2404  OD1 ASN A 150      13.576  11.418  -9.008  1.00 88.54           O  
ATOM   2405  N   GLU A 151       9.970   7.912  -7.401  1.00 88.35           N  
ATOM   2406  H   GLU A 151      10.611   7.858  -6.622  1.00 88.35           H  
ATOM   2407  CA  GLU A 151       8.791   7.061  -7.367  1.00 88.35           C  
ATOM   2408  HA  GLU A 151       8.326   7.052  -8.353  1.00 88.35           H  
ATOM   2409  C   GLU A 151       7.789   7.581  -6.372  1.00 88.35           C  
ATOM   2410  CB  GLU A 151       9.132   5.622  -7.027  1.00 88.35           C  
ATOM   2411  HB2 GLU A 151       9.507   5.538  -6.007  1.00 88.35           H  
ATOM   2412  HB3 GLU A 151       8.222   5.030  -7.122  1.00 88.35           H  
ATOM   2413  O   GLU A 151       8.091   7.728  -5.193  1.00 88.35           O  
ATOM   2414  CG  GLU A 151      10.174   5.108  -8.000  1.00 88.35           C  
ATOM   2415  HG2 GLU A 151      11.173   5.398  -7.675  1.00 88.35           H  
ATOM   2416  HG3 GLU A 151      10.002   5.531  -8.990  1.00 88.35           H  
ATOM   2417  CD  GLU A 151      10.074   3.607  -8.079  1.00 88.35           C  
ATOM   2418  OE1 GLU A 151       9.933   3.143  -9.230  1.00 88.35           O  
ATOM   2419  OE2 GLU A 151      10.294   2.905  -7.064  1.00 88.35           O  
ATOM   2420  N   LYS A 152       6.580   7.802  -6.870  1.00 92.62           N  
ATOM   2421  H   LYS A 152       6.430   7.611  -7.850  1.00 92.62           H  
ATOM   2422  CA  LYS A 152       5.489   8.369  -6.110  1.00 92.62           C  
ATOM   2423  HA  LYS A 152       5.786   8.451  -5.065  1.00 92.62           H  
ATOM   2424  C   LYS A 152       4.282   7.459  -6.189  1.00 92.62           C  
ATOM   2425  CB  LYS A 152       5.240   9.776  -6.640  1.00 92.62           C  
ATOM   2426  HB2 LYS A 152       6.184  10.320  -6.629  1.00 92.62           H  
ATOM   2427  HB3 LYS A 152       4.871   9.733  -7.665  1.00 92.62           H  
ATOM   2428  O   LYS A 152       3.844   7.089  -7.290  1.00 92.62           O  
ATOM   2429  CG  LYS A 152       4.242  10.512  -5.761  1.00 92.62           C  
ATOM   2430  HG2 LYS A 152       3.257  10.054  -5.853  1.00 92.62           H  
ATOM   2431  HG3 LYS A 152       4.573  10.456  -4.724  1.00 92.62           H  
ATOM   2432  CD  LYS A 152       4.182  11.975  -6.205  1.00 92.62           C  
ATOM   2433  HD2 LYS A 152       3.816  12.066  -7.227  1.00 92.62           H  
ATOM   2434  HD3 LYS A 152       5.167  12.430  -6.103  1.00 92.62           H  
ATOM   2435  CE  LYS A 152       3.218  12.595  -5.228  1.00 92.62           C  
ATOM   2436  HE2 LYS A 152       3.523  12.214  -4.253  1.00 92.62           H  
ATOM   2437  HE3 LYS A 152       2.203  12.242  -5.411  1.00 92.62           H  
ATOM   2438  NZ  LYS A 152       3.260  14.066  -5.148  1.00 92.62           N  
ATOM   2439  HZ1 LYS A 152       4.209  14.375  -4.995  1.00 92.62           H  
ATOM   2440  HZ2 LYS A 152       2.837  14.520  -5.945  1.00 92.62           H  
ATOM   2441  HZ3 LYS A 152       2.750  14.284  -4.304  1.00 92.62           H  
ATOM   2442  N   TRP A 153       3.756   7.152  -5.020  1.00 89.63           N  
ATOM   2443  H   TRP A 153       4.206   7.504  -4.187  1.00 89.63           H  
ATOM   2444  CA  TRP A 153       2.636   6.263  -4.811  1.00 89.63           C  
ATOM   2445  HA  TRP A 153       2.200   5.987  -5.771  1.00 89.63           H  
ATOM   2446  C   TRP A 153       1.598   6.978  -3.977  1.00 89.63           C  
ATOM   2447  CB  TRP A 153       3.101   4.988  -4.121  1.00 89.63           C  
ATOM   2448  HB2 TRP A 153       3.341   5.191  -3.078  1.00 89.63           H  
ATOM   2449  HB3 TRP A 153       2.261   4.296  -4.179  1.00 89.63           H  
ATOM   2450  O   TRP A 153       1.945   7.712  -3.058  1.00 89.63           O  
ATOM   2451  CG  TRP A 153       4.258   4.318  -4.770  1.00 89.63           C  
ATOM   2452  CD1 TRP A 153       5.562   4.653  -4.638  1.00 89.63           C  
ATOM   2453  HD1 TRP A 153       5.936   5.446  -4.008  1.00 89.63           H  
ATOM   2454  CD2 TRP A 153       4.213   3.195  -5.685  1.00 89.63           C  
ATOM   2455  CE2 TRP A 153       5.530   2.968  -6.173  1.00 89.63           C  
ATOM   2456  CE3 TRP A 153       3.185   2.345  -6.139  1.00 89.63           C  
ATOM   2457  HE3 TRP A 153       2.179   2.485  -5.772  1.00 89.63           H  
ATOM   2458  NE1 TRP A 153       6.318   3.862  -5.480  1.00 89.63           N  
ATOM   2459  HE1 TRP A 153       7.327   3.898  -5.523  1.00 89.63           H  
ATOM   2460  CH2 TRP A 153       4.773   1.109  -7.511  1.00 89.63           C  
ATOM   2461  HH2 TRP A 153       4.972   0.284  -8.178  1.00 89.63           H  
ATOM   2462  CZ2 TRP A 153       5.806   1.979  -7.123  1.00 89.63           C  
ATOM   2463  HZ2 TRP A 153       6.815   1.840  -7.481  1.00 89.63           H  
ATOM   2464  CZ3 TRP A 153       3.471   1.289  -7.018  1.00 89.63           C  
ATOM   2465  HZ3 TRP A 153       2.688   0.603  -7.305  1.00 89.63           H  
ATOM   2466  N   ARG A 154       0.330   6.786  -4.304  1.00 93.04           N  
ATOM   2467  H   ARG A 154       0.106   6.156  -5.061  1.00 93.04           H  
ATOM   2468  CA  ARG A 154      -0.768   7.349  -3.528  1.00 93.04           C  
ATOM   2469  HA  ARG A 154      -0.402   7.713  -2.568  1.00 93.04           H  
ATOM   2470  C   ARG A 154      -1.770   6.260  -3.229  1.00 93.04           C  
ATOM   2471  CB  ARG A 154      -1.389   8.525  -4.282  1.00 93.04           C  
ATOM   2472  HB2 ARG A 154      -1.762   8.176  -5.245  1.00 93.04           H  
ATOM   2473  HB3 ARG A 154      -0.616   9.275  -4.449  1.00 93.04           H  
ATOM   2474  O   ARG A 154      -2.127   5.507  -4.134  1.00 93.04           O  
ATOM   2475  CG  ARG A 154      -2.548   9.151  -3.491  1.00 93.04           C  
ATOM   2476  HG2 ARG A 154      -3.339   8.416  -3.340  1.00 93.04           H  
ATOM   2477  HG3 ARG A 154      -2.193   9.486  -2.516  1.00 93.04           H  
ATOM   2478  CD  ARG A 154      -3.152  10.326  -4.251  1.00 93.04           C  
ATOM   2479  HD2 ARG A 154      -4.059  10.636  -3.730  1.00 93.04           H  
ATOM   2480  HD3 ARG A 154      -3.440  10.002  -5.251  1.00 93.04           H  
ATOM   2481  NE  ARG A 154      -2.202  11.450  -4.303  1.00 93.04           N  
ATOM   2482  HE  ARG A 154      -1.598  11.528  -3.498  1.00 93.04           H  
ATOM   2483  NH1 ARG A 154      -3.566  12.889  -5.438  1.00 93.04           N  
ATOM   2484 HH11 ARG A 154      -3.794  13.860  -5.593  1.00 93.04           H  
ATOM   2485 HH12 ARG A 154      -4.323  12.318  -5.090  1.00 93.04           H  
ATOM   2486  NH2 ARG A 154      -1.482  13.513  -4.861  1.00 93.04           N  
ATOM   2487 HH21 ARG A 154      -1.737  14.484  -4.965  1.00 93.04           H  
ATOM   2488 HH22 ARG A 154      -0.677  13.283  -4.296  1.00 93.04           H  
ATOM   2489  CZ  ARG A 154      -2.428  12.620  -4.852  1.00 93.04           C  
ATOM   2490  N   PHE A 155      -2.227   6.250  -1.992  1.00 88.93           N  
ATOM   2491  H   PHE A 155      -1.813   6.873  -1.313  1.00 88.93           H  
ATOM   2492  CA  PHE A 155      -3.337   5.455  -1.529  1.00 88.93           C  
ATOM   2493  HA  PHE A 155      -3.756   4.898  -2.366  1.00 88.93           H  
ATOM   2494  C   PHE A 155      -4.396   6.336  -0.933  1.00 88.93           C  
ATOM   2495  CB  PHE A 155      -2.838   4.446  -0.542  1.00 88.93           C  
ATOM   2496  HB2 PHE A 155      -2.343   4.969   0.276  1.00 88.93           H  
ATOM   2497  HB3 PHE A 155      -2.128   3.870  -1.136  1.00 88.93           H  
ATOM   2498  O   PHE A 155      -4.087   7.245  -0.173  1.00 88.93           O  
ATOM   2499  CG  PHE A 155      -3.850   3.476   0.013  1.00 88.93           C  
ATOM   2500  CD1 PHE A 155      -4.312   3.604   1.333  1.00 88.93           C  
ATOM   2501  HD1 PHE A 155      -3.989   4.429   1.951  1.00 88.93           H  
ATOM   2502  CD2 PHE A 155      -4.268   2.393  -0.779  1.00 88.93           C  
ATOM   2503  HD2 PHE A 155      -3.894   2.285  -1.786  1.00 88.93           H  
ATOM   2504  CE1 PHE A 155      -5.195   2.644   1.851  1.00 88.93           C  
ATOM   2505  HE1 PHE A 155      -5.547   2.734   2.868  1.00 88.93           H  
ATOM   2506  CE2 PHE A 155      -5.151   1.436  -0.254  1.00 88.93           C  
ATOM   2507  HE2 PHE A 155      -5.456   0.591  -0.855  1.00 88.93           H  
ATOM   2508  CZ  PHE A 155      -5.621   1.564   1.062  1.00 88.93           C  
ATOM   2509  HZ  PHE A 155      -6.301   0.833   1.472  1.00 88.93           H  
ATOM   2510  N   GLN A 156      -5.632   6.067  -1.299  1.00 89.01           N  
ATOM   2511  H   GLN A 156      -5.808   5.280  -1.906  1.00 89.01           H  
ATOM   2512  CA  GLN A 156      -6.768   6.810  -0.802  1.00 89.01           C  
ATOM   2513  HA  GLN A 156      -6.461   7.475   0.005  1.00 89.01           H  
ATOM   2514  C   GLN A 156      -7.774   5.821  -0.232  1.00 89.01           C  
ATOM   2515  CB  GLN A 156      -7.313   7.674  -1.942  1.00 89.01           C  
ATOM   2516  HB2 GLN A 156      -7.703   7.037  -2.736  1.00 89.01           H  
ATOM   2517  HB3 GLN A 156      -6.496   8.273  -2.348  1.00 89.01           H  
ATOM   2518  O   GLN A 156      -8.179   4.885  -0.928  1.00 89.01           O  
ATOM   2519  CG  GLN A 156      -8.407   8.624  -1.451  1.00 89.01           C  
ATOM   2520  HG2 GLN A 156      -9.260   8.045  -1.097  1.00 89.01           H  
ATOM   2521  HG3 GLN A 156      -8.023   9.215  -0.620  1.00 89.01           H  
ATOM   2522  CD  GLN A 156      -8.899   9.573  -2.536  1.00 89.01           C  
ATOM   2523  NE2 GLN A 156      -9.697  10.549  -2.168  1.00 89.01           N  
ATOM   2524 HE21 GLN A 156      -9.992  11.204  -2.879  1.00 89.01           H  
ATOM   2525 HE22 GLN A 156      -9.958  10.638  -1.197  1.00 89.01           H  
ATOM   2526  OE1 GLN A 156      -8.610   9.451  -3.721  1.00 89.01           O  
ATOM   2527  N   LEU A 157      -8.144   6.058   1.023  1.00 81.51           N  
ATOM   2528  H   LEU A 157      -7.733   6.848   1.500  1.00 81.51           H  
ATOM   2529  CA  LEU A 157      -9.325   5.494   1.657  1.00 81.51           C  
ATOM   2530  HA  LEU A 157      -9.461   4.455   1.357  1.00 81.51           H  
ATOM   2531  C   LEU A 157     -10.544   6.301   1.209  1.00 81.51           C  
ATOM   2532  CB  LEU A 157      -9.181   5.598   3.183  1.00 81.51           C  
ATOM   2533  HB2 LEU A 157      -9.113   6.655   3.440  1.00 81.51           H  
ATOM   2534  HB3 LEU A 157     -10.091   5.213   3.643  1.00 81.51           H  
ATOM   2535  O   LEU A 157     -10.485   7.535   1.194  1.00 81.51           O  
ATOM   2536  CG  LEU A 157      -7.973   4.869   3.786  1.00 81.51           C  
ATOM   2537  HG  LEU A 157      -7.048   5.233   3.340  1.00 81.51           H  
ATOM   2538  CD1 LEU A 157      -7.939   5.166   5.284  1.00 81.51           C  
ATOM   2539 HD11 LEU A 157      -6.943   4.979   5.686  1.00 81.51           H  
ATOM   2540 HD12 LEU A 157      -8.692   4.568   5.798  1.00 81.51           H  
ATOM   2541 HD13 LEU A 157      -8.208   6.206   5.469  1.00 81.51           H  
ATOM   2542  CD2 LEU A 157      -8.098   3.361   3.562  1.00 81.51           C  
ATOM   2543 HD21 LEU A 157      -7.993   3.134   2.501  1.00 81.51           H  
ATOM   2544 HD22 LEU A 157      -9.080   3.027   3.897  1.00 81.51           H  
ATOM   2545 HD23 LEU A 157      -7.335   2.824   4.126  1.00 81.51           H  
ATOM   2546  N   GLY A 158     -11.630   5.619   0.852  1.00 72.34           N  
ATOM   2547  H   GLY A 158     -11.631   4.610   0.881  1.00 72.34           H  
ATOM   2548  CA  GLY A 158     -12.922   6.252   0.588  1.00 72.34           C  
ATOM   2549  HA2 GLY A 158     -13.112   7.027   1.330  1.00 72.34           H  
ATOM   2550  HA3 GLY A 158     -12.920   6.708  -0.402  1.00 72.34           H  
ATOM   2551  C   GLY A 158     -14.091   5.291   0.653  1.00 72.34           C  
ATOM   2552  O   GLY A 158     -13.898   4.129   1.071  1.00 72.34           O  
ATOM   2553  OXT GLY A 158     -15.156   5.731   0.173  1.00 72.34           O  
TER    2554      GLY A 158                                                       
END   
