# Supplementary material for: Single-chain dimers from de novo immunoglobulins as robust scaffolds for multiple binding loops
Source: Nat Commun. 2023 Sep 23;14:5939. doi: 10.1038/s41467-023-41717-5 (PMC10517939; doi:10.1038/s41467-023-41717-5)
Supplement: Supplementary file 3 — Supplementary Data 1 [file 41467_2023_41717_MOESM3_ESM.zip › design_models/scIg/scIg14b/ranked_4.pdb]

ATOM      1  N   ARG A   1      11.719 -10.288  -2.509  1.00 87.85           N  
ATOM      2  H   ARG A   1      11.733 -11.212  -2.916  1.00 87.85           H  
ATOM      3  H2  ARG A   1      11.934  -9.608  -3.224  1.00 87.85           H  
ATOM      4  H3  ARG A   1      12.456 -10.232  -1.821  1.00 87.85           H  
ATOM      5  CA  ARG A   1      10.401  -9.996  -1.884  1.00 87.85           C  
ATOM      6  HA  ARG A   1       9.624  -9.974  -2.647  1.00 87.85           H  
ATOM      7  C   ARG A   1      10.459  -8.625  -1.233  1.00 87.85           C  
ATOM      8  CB  ARG A   1      10.044 -11.075  -0.843  1.00 87.85           C  
ATOM      9  HB2 ARG A   1      10.011 -12.043  -1.343  1.00 87.85           H  
ATOM     10  HB3 ARG A   1      10.827 -11.110  -0.086  1.00 87.85           H  
ATOM     11  O   ARG A   1      11.483  -8.323  -0.641  1.00 87.85           O  
ATOM     12  CG  ARG A   1       8.694 -10.838  -0.145  1.00 87.85           C  
ATOM     13  HG2 ARG A   1       7.896 -10.817  -0.887  1.00 87.85           H  
ATOM     14  HG3 ARG A   1       8.710  -9.889   0.392  1.00 87.85           H  
ATOM     15  CD  ARG A   1       8.408 -11.952   0.862  1.00 87.85           C  
ATOM     16  HD2 ARG A   1       8.351 -12.907   0.340  1.00 87.85           H  
ATOM     17  HD3 ARG A   1       9.222 -11.987   1.586  1.00 87.85           H  
ATOM     18  NE  ARG A   1       7.147 -11.709   1.572  1.00 87.85           N  
ATOM     19  HE  ARG A   1       6.630 -10.875   1.337  1.00 87.85           H  
ATOM     20  NH1 ARG A   1       7.350 -13.412   3.103  1.00 87.85           N  
ATOM     21 HH11 ARG A   1       7.097 -13.730   4.028  1.00 87.85           H  
ATOM     22 HH12 ARG A   1       8.293 -13.566   2.775  1.00 87.85           H  
ATOM     23  NH2 ARG A   1       5.651 -11.992   3.244  1.00 87.85           N  
ATOM     24 HH21 ARG A   1       5.133 -11.188   2.920  1.00 87.85           H  
ATOM     25 HH22 ARG A   1       5.379 -12.438   4.108  1.00 87.85           H  
ATOM     26  CZ  ARG A   1       6.727 -12.371   2.632  1.00 87.85           C  
ATOM     27  N   ILE A   2       9.407  -7.817  -1.324  1.00 88.83           N  
ATOM     28  H   ILE A   2       8.563  -8.129  -1.782  1.00 88.83           H  
ATOM     29  CA  ILE A   2       9.290  -6.585  -0.529  1.00 88.83           C  
ATOM     30  HA  ILE A   2      10.164  -6.464   0.111  1.00 88.83           H  
ATOM     31  C   ILE A   2       8.094  -6.732   0.394  1.00 88.83           C  
ATOM     32  CB  ILE A   2       9.211  -5.345  -1.432  1.00 88.83           C  
ATOM     33  HB  ILE A   2       8.500  -5.557  -2.231  1.00 88.83           H  
ATOM     34  O   ILE A   2       7.048  -7.227  -0.021  1.00 88.83           O  
ATOM     35  CG1 ILE A   2      10.611  -5.120  -2.027  1.00 88.83           C  
ATOM     36 HG12 ILE A   2      11.251  -4.602  -1.313  1.00 88.83           H  
ATOM     37 HG13 ILE A   2      11.080  -6.073  -2.273  1.00 88.83           H  
ATOM     38  CG2 ILE A   2       8.750  -4.075  -0.694  1.00 88.83           C  
ATOM     39 HG21 ILE A   2       9.408  -3.865   0.149  1.00 88.83           H  
ATOM     40 HG22 ILE A   2       8.747  -3.216  -1.365  1.00 88.83           H  
ATOM     41 HG23 ILE A   2       7.733  -4.200  -0.323  1.00 88.83           H  
ATOM     42  CD1 ILE A   2      10.522  -4.335  -3.313  1.00 88.83           C  
ATOM     43 HD11 ILE A   2      11.509  -4.299  -3.773  1.00 88.83           H  
ATOM     44 HD12 ILE A   2       9.829  -4.881  -3.953  1.00 88.83           H  
ATOM     45 HD13 ILE A   2      10.166  -3.320  -3.133  1.00 88.83           H  
ATOM     46  N   GLU A   3       8.272  -6.337   1.645  1.00 91.10           N  
ATOM     47  H   GLU A   3       9.147  -5.903   1.903  1.00 91.10           H  
ATOM     48  CA  GLU A   3       7.203  -6.291   2.638  1.00 91.10           C  
ATOM     49  HA  GLU A   3       6.262  -6.634   2.209  1.00 91.10           H  
ATOM     50  C   GLU A   3       7.023  -4.834   3.046  1.00 91.10           C  
ATOM     51  CB  GLU A   3       7.528  -7.191   3.844  1.00 91.10           C  
ATOM     52  HB2 GLU A   3       8.447  -6.848   4.319  1.00 91.10           H  
ATOM     53  HB3 GLU A   3       6.715  -7.104   4.564  1.00 91.10           H  
ATOM     54  O   GLU A   3       8.002  -4.181   3.409  1.00 91.10           O  
ATOM     55  CG  GLU A   3       7.685  -8.669   3.445  1.00 91.10           C  
ATOM     56  HG2 GLU A   3       8.480  -8.757   2.705  1.00 91.10           H  
ATOM     57  HG3 GLU A   3       6.760  -9.003   2.974  1.00 91.10           H  
ATOM     58  CD  GLU A   3       8.011  -9.609   4.619  1.00 91.10           C  
ATOM     59  OE1 GLU A   3       8.482 -10.729   4.307  1.00 91.10           O  
ATOM     60  OE2 GLU A   3       7.726  -9.274   5.795  1.00 91.10           O  
ATOM     61  N   VAL A   4       5.794  -4.329   2.949  1.00 90.10           N  
ATOM     62  H   VAL A   4       5.027  -4.933   2.688  1.00 90.10           H  
ATOM     63  CA  VAL A   4       5.422  -3.009   3.461  1.00 90.10           C  
ATOM     64  HA  VAL A   4       6.291  -2.523   3.904  1.00 90.10           H  
ATOM     65  C   VAL A   4       4.385  -3.245   4.544  1.00 90.10           C  
ATOM     66  CB  VAL A   4       4.869  -2.075   2.370  1.00 90.10           C  
ATOM     67  HB  VAL A   4       3.953  -2.514   1.972  1.00 90.10           H  
ATOM     68  O   VAL A   4       3.353  -3.864   4.289  1.00 90.10           O  
ATOM     69  CG1 VAL A   4       4.516  -0.691   2.931  1.00 90.10           C  
ATOM     70 HG11 VAL A   4       3.716  -0.776   3.666  1.00 90.10           H  
ATOM     71 HG12 VAL A   4       5.383  -0.236   3.410  1.00 90.10           H  
ATOM     72 HG13 VAL A   4       4.161  -0.043   2.129  1.00 90.10           H  
ATOM     73  CG2 VAL A   4       5.859  -1.892   1.210  1.00 90.10           C  
ATOM     74 HG21 VAL A   4       6.799  -1.487   1.585  1.00 90.10           H  
ATOM     75 HG22 VAL A   4       6.037  -2.851   0.724  1.00 90.10           H  
ATOM     76 HG23 VAL A   4       5.436  -1.206   0.476  1.00 90.10           H  
ATOM     77  N   ARG A   5       4.660  -2.776   5.754  1.00 89.41           N  
ATOM     78  H   ARG A   5       5.520  -2.263   5.888  1.00 89.41           H  
ATOM     79  CA  ARG A   5       3.709  -2.802   6.864  1.00 89.41           C  
ATOM     80  HA  ARG A   5       2.758  -3.221   6.535  1.00 89.41           H  
ATOM     81  C   ARG A   5       3.437  -1.377   7.288  1.00 89.41           C  
ATOM     82  CB  ARG A   5       4.215  -3.657   8.031  1.00 89.41           C  
ATOM     83  HB2 ARG A   5       5.120  -3.213   8.447  1.00 89.41           H  
ATOM     84  HB3 ARG A   5       3.453  -3.672   8.810  1.00 89.41           H  
ATOM     85  O   ARG A   5       4.368  -0.578   7.382  1.00 89.41           O  
ATOM     86  CG  ARG A   5       4.505  -5.091   7.579  1.00 89.41           C  
ATOM     87  HG2 ARG A   5       3.631  -5.501   7.073  1.00 89.41           H  
ATOM     88  HG3 ARG A   5       5.347  -5.083   6.886  1.00 89.41           H  
ATOM     89  CD  ARG A   5       4.856  -5.974   8.772  1.00 89.41           C  
ATOM     90  HD2 ARG A   5       3.953  -6.143   9.359  1.00 89.41           H  
ATOM     91  HD3 ARG A   5       5.590  -5.459   9.392  1.00 89.41           H  
ATOM     92  NE  ARG A   5       5.419  -7.253   8.309  1.00 89.41           N  
ATOM     93  HE  ARG A   5       5.633  -7.332   7.325  1.00 89.41           H  
ATOM     94  NH1 ARG A   5       5.527  -8.260  10.353  1.00 89.41           N  
ATOM     95 HH11 ARG A   5       5.740  -9.052  10.943  1.00 89.41           H  
ATOM     96 HH12 ARG A   5       4.950  -7.510  10.705  1.00 89.41           H  
ATOM     97  NH2 ARG A   5       6.345  -9.309   8.538  1.00 89.41           N  
ATOM     98 HH21 ARG A   5       6.619 -10.082   9.127  1.00 89.41           H  
ATOM     99 HH22 ARG A   5       6.698  -9.250   7.594  1.00 89.41           H  
ATOM    100  CZ  ARG A   5       5.755  -8.272   9.070  1.00 89.41           C  
ATOM    101  N   VAL A   6       2.169  -1.075   7.500  1.00 85.27           N  
ATOM    102  H   VAL A   6       1.471  -1.803   7.451  1.00 85.27           H  
ATOM    103  CA  VAL A   6       1.736   0.186   8.086  1.00 85.27           C  
ATOM    104  HA  VAL A   6       2.600   0.761   8.420  1.00 85.27           H  
ATOM    105  C   VAL A   6       0.926  -0.216   9.303  1.00 85.27           C  
ATOM    106  CB  VAL A   6       0.950   1.051   7.083  1.00 85.27           C  
ATOM    107  HB  VAL A   6       0.008   0.566   6.826  1.00 85.27           H  
ATOM    108  O   VAL A   6      -0.195  -0.688   9.153  1.00 85.27           O  
ATOM    109  CG1 VAL A   6       0.656   2.423   7.697  1.00 85.27           C  
ATOM    110 HG11 VAL A   6       0.127   3.048   6.978  1.00 85.27           H  
ATOM    111 HG12 VAL A   6       1.582   2.914   7.997  1.00 85.27           H  
ATOM    112 HG13 VAL A   6       0.021   2.304   8.575  1.00 85.27           H  
ATOM    113  CG2 VAL A   6       1.743   1.270   5.782  1.00 85.27           C  
ATOM    114 HG21 VAL A   6       2.733   1.663   6.013  1.00 85.27           H  
ATOM    115 HG22 VAL A   6       1.211   1.973   5.142  1.00 85.27           H  
ATOM    116 HG23 VAL A   6       1.843   0.326   5.247  1.00 85.27           H  
ATOM    117  N   ASP A   7       1.551  -0.144  10.474  1.00 83.10           N  
ATOM    118  H   ASP A   7       2.460   0.293  10.529  1.00 83.10           H  
ATOM    119  CA  ASP A   7       0.963  -0.574  11.741  1.00 83.10           C  
ATOM    120  HA  ASP A   7      -0.122  -0.534  11.640  1.00 83.10           H  
ATOM    121  C   ASP A   7       1.329   0.399  12.863  1.00 83.10           C  
ATOM    122  CB  ASP A   7       1.326  -2.043  12.072  1.00 83.10           C  
ATOM    123  HB2 ASP A   7       0.787  -2.320  12.978  1.00 83.10           H  
ATOM    124  HB3 ASP A   7       0.931  -2.667  11.271  1.00 83.10           H  
ATOM    125  O   ASP A   7       2.408   0.984  12.848  1.00 83.10           O  
ATOM    126  CG  ASP A   7       2.816  -2.410  12.281  1.00 83.10           C  
ATOM    127  OD1 ASP A   7       3.609  -1.613  12.825  1.00 83.10           O  
ATOM    128  OD2 ASP A   7       3.193  -3.565  11.959  1.00 83.10           O  
ATOM    129  N   ASN A   8       0.428   0.609  13.827  1.00 80.52           N  
ATOM    130  H   ASN A   8      -0.461   0.139  13.730  1.00 80.52           H  
ATOM    131  CA  ASN A   8       0.726   1.245  15.125  1.00 80.52           C  
ATOM    132  HA  ASN A   8      -0.223   1.600  15.525  1.00 80.52           H  
ATOM    133  C   ASN A   8       1.637   2.497  15.087  1.00 80.52           C  
ATOM    134  CB  ASN A   8       1.247   0.165  16.088  1.00 80.52           C  
ATOM    135  HB2 ASN A   8       1.527   0.621  17.037  1.00 80.52           H  
ATOM    136  HB3 ASN A   8       2.123  -0.324  15.660  1.00 80.52           H  
ATOM    137  O   ASN A   8       2.540   2.651  15.915  1.00 80.52           O  
ATOM    138  CG  ASN A   8       0.167  -0.846  16.390  1.00 80.52           C  
ATOM    139  ND2 ASN A   8       0.310  -2.069  15.949  1.00 80.52           N  
ATOM    140 HD21 ASN A   8      -0.585  -2.521  15.833  1.00 80.52           H  
ATOM    141 HD22 ASN A   8       1.044  -2.254  15.279  1.00 80.52           H  
ATOM    142  OD1 ASN A   8      -0.831  -0.531  17.007  1.00 80.52           O  
ATOM    143  N   GLY A   9       1.434   3.401  14.123  1.00 86.71           N  
ATOM    144  H   GLY A   9       0.726   3.203  13.430  1.00 86.71           H  
ATOM    145  CA  GLY A   9       2.278   4.597  14.001  1.00 86.71           C  
ATOM    146  HA2 GLY A   9       2.453   5.027  14.988  1.00 86.71           H  
ATOM    147  HA3 GLY A   9       1.801   5.352  13.376  1.00 86.71           H  
ATOM    148  C   GLY A   9       3.624   4.371  13.352  1.00 86.71           C  
ATOM    149  O   GLY A   9       4.539   5.147  13.595  1.00 86.71           O  
ATOM    150  N   ARG A  10       3.776   3.332  12.536  1.00 92.85           N  
ATOM    151  H   ARG A  10       3.039   2.644  12.482  1.00 92.85           H  
ATOM    152  CA  ARG A  10       5.021   3.027  11.844  1.00 92.85           C  
ATOM    153  HA  ARG A  10       5.619   3.938  11.796  1.00 92.85           H  
ATOM    154  C   ARG A  10       4.754   2.569  10.424  1.00 92.85           C  
ATOM    155  CB  ARG A  10       5.824   1.973  12.620  1.00 92.85           C  
ATOM    156  HB2 ARG A  10       5.261   1.040  12.650  1.00 92.85           H  
ATOM    157  HB3 ARG A  10       6.767   1.796  12.104  1.00 92.85           H  
ATOM    158  O   ARG A  10       3.840   1.796  10.155  1.00 92.85           O  
ATOM    159  CG  ARG A  10       6.114   2.436  14.053  1.00 92.85           C  
ATOM    160  HG2 ARG A  10       6.609   3.407  14.040  1.00 92.85           H  
ATOM    161  HG3 ARG A  10       5.174   2.517  14.600  1.00 92.85           H  
ATOM    162  CD  ARG A  10       6.995   1.437  14.785  1.00 92.85           C  
ATOM    163  HD2 ARG A  10       8.010   1.526  14.396  1.00 92.85           H  
ATOM    164  HD3 ARG A  10       6.624   0.429  14.600  1.00 92.85           H  
ATOM    165  NE  ARG A  10       6.957   1.707  16.228  1.00 92.85           N  
ATOM    166  HE  ARG A  10       6.173   2.256  16.551  1.00 92.85           H  
ATOM    167  NH1 ARG A  10       8.919   0.661  16.802  1.00 92.85           N  
ATOM    168 HH11 ARG A  10       9.288   0.866  15.885  1.00 92.85           H  
ATOM    169 HH12 ARG A  10       9.641   0.525  17.496  1.00 92.85           H  
ATOM    170  NH2 ARG A  10       7.615   1.540  18.386  1.00 92.85           N  
ATOM    171 HH21 ARG A  10       6.842   2.142  18.630  1.00 92.85           H  
ATOM    172 HH22 ARG A  10       8.347   1.355  19.058  1.00 92.85           H  
ATOM    173  CZ  ARG A  10       7.830   1.300  17.123  1.00 92.85           C  
ATOM    174  N   VAL A  11       5.609   3.012   9.514  1.00 93.54           N  
ATOM    175  H   VAL A  11       6.296   3.686   9.820  1.00 93.54           H  
ATOM    176  CA  VAL A  11       5.784   2.390   8.205  1.00 93.54           C  
ATOM    177  HA  VAL A  11       4.949   1.719   8.005  1.00 93.54           H  
ATOM    178  C   VAL A  11       7.065   1.578   8.259  1.00 93.54           C  
ATOM    179  CB  VAL A  11       5.827   3.424   7.070  1.00 93.54           C  
ATOM    180  HB  VAL A  11       6.670   4.099   7.220  1.00 93.54           H  
ATOM    181  O   VAL A  11       8.144   2.142   8.442  1.00 93.54           O  
ATOM    182  CG1 VAL A  11       6.010   2.741   5.710  1.00 93.54           C  
ATOM    183 HG11 VAL A  11       6.975   2.235   5.678  1.00 93.54           H  
ATOM    184 HG12 VAL A  11       5.215   2.013   5.550  1.00 93.54           H  
ATOM    185 HG13 VAL A  11       5.993   3.490   4.919  1.00 93.54           H  
ATOM    186  CG2 VAL A  11       4.548   4.262   7.033  1.00 93.54           C  
ATOM    187 HG21 VAL A  11       3.672   3.617   6.968  1.00 93.54           H  
ATOM    188 HG22 VAL A  11       4.494   4.853   7.947  1.00 93.54           H  
ATOM    189 HG23 VAL A  11       4.564   4.943   6.182  1.00 93.54           H  
ATOM    190  N   ARG A  12       6.960   0.264   8.068  1.00 95.09           N  
ATOM    191  H   ARG A  12       6.034  -0.117   7.937  1.00 95.09           H  
ATOM    192  CA  ARG A  12       8.112  -0.620   7.885  1.00 95.09           C  
ATOM    193  HA  ARG A  12       9.013  -0.054   8.120  1.00 95.09           H  
ATOM    194  C   ARG A  12       8.206  -1.072   6.443  1.00 95.09           C  
ATOM    195  CB  ARG A  12       8.086  -1.811   8.843  1.00 95.09           C  
ATOM    196  HB2 ARG A  12       7.154  -2.362   8.721  1.00 95.09           H  
ATOM    197  HB3 ARG A  12       8.916  -2.472   8.594  1.00 95.09           H  
ATOM    198  O   ARG A  12       7.234  -1.581   5.889  1.00 95.09           O  
ATOM    199  CG  ARG A  12       8.239  -1.365  10.298  1.00 95.09           C  
ATOM    200  HG2 ARG A  12       9.151  -0.779  10.409  1.00 95.09           H  
ATOM    201  HG3 ARG A  12       7.382  -0.763  10.599  1.00 95.09           H  
ATOM    202  CD  ARG A  12       8.326  -2.606  11.182  1.00 95.09           C  
ATOM    203  HD2 ARG A  12       9.194  -3.194  10.884  1.00 95.09           H  
ATOM    204  HD3 ARG A  12       7.428  -3.206  11.038  1.00 95.09           H  
ATOM    205  NE  ARG A  12       8.486  -2.217  12.584  1.00 95.09           N  
ATOM    206  HE  ARG A  12       9.231  -1.565  12.783  1.00 95.09           H  
ATOM    207  NH1 ARG A  12       6.936  -3.600  13.562  1.00 95.09           N  
ATOM    208 HH11 ARG A  12       6.558  -3.769  12.641  1.00 95.09           H  
ATOM    209 HH12 ARG A  12       6.297  -3.713  14.336  1.00 95.09           H  
ATOM    210  NH2 ARG A  12       8.161  -2.182  14.794  1.00 95.09           N  
ATOM    211 HH21 ARG A  12       7.688  -2.472  15.638  1.00 95.09           H  
ATOM    212 HH22 ARG A  12       8.907  -1.501  14.792  1.00 95.09           H  
ATOM    213  CZ  ARG A  12       7.855  -2.680  13.636  1.00 95.09           C  
ATOM    214  N   VAL A  13       9.379  -0.923   5.836  1.00 94.83           N  
ATOM    215  H   VAL A  13      10.127  -0.507   6.372  1.00 94.83           H  
ATOM    216  CA  VAL A  13       9.652  -1.447   4.494  1.00 94.83           C  
ATOM    217  HA  VAL A  13       8.816  -2.079   4.196  1.00 94.83           H  
ATOM    218  C   VAL A  13      10.889  -2.322   4.526  1.00 94.83           C  
ATOM    219  CB  VAL A  13       9.762  -0.349   3.421  1.00 94.83           C  
ATOM    220  HB  VAL A  13      10.631   0.283   3.605  1.00 94.83           H  
ATOM    221  O   VAL A  13      12.005  -1.830   4.681  1.00 94.83           O  
ATOM    222  CG1 VAL A  13       9.910  -0.998   2.035  1.00 94.83           C  
ATOM    223 HG11 VAL A  13       9.821  -0.246   1.251  1.00 94.83           H  
ATOM    224 HG12 VAL A  13      10.889  -1.471   1.952  1.00 94.83           H  
ATOM    225 HG13 VAL A  13       9.135  -1.750   1.891  1.00 94.83           H  
ATOM    226  CG2 VAL A  13       8.513   0.536   3.415  1.00 94.83           C  
ATOM    227 HG21 VAL A  13       8.494   1.172   2.530  1.00 94.83           H  
ATOM    228 HG22 VAL A  13       8.509   1.168   4.303  1.00 94.83           H  
ATOM    229 HG23 VAL A  13       7.620  -0.090   3.419  1.00 94.83           H  
ATOM    230  N   ARG A  14      10.701  -3.625   4.318  1.00 95.88           N  
ATOM    231  H   ARG A  14       9.752  -3.943   4.181  1.00 95.88           H  
ATOM    232  CA  ARG A  14      11.796  -4.591   4.226  1.00 95.88           C  
ATOM    233  HA  ARG A  14      12.677  -4.163   4.705  1.00 95.88           H  
ATOM    234  C   ARG A  14      12.142  -4.867   2.771  1.00 95.88           C  
ATOM    235  CB  ARG A  14      11.430  -5.855   5.008  1.00 95.88           C  
ATOM    236  HB2 ARG A  14      11.126  -5.571   6.016  1.00 95.88           H  
ATOM    237  HB3 ARG A  14      10.598  -6.359   4.518  1.00 95.88           H  
ATOM    238  O   ARG A  14      11.303  -5.343   2.000  1.00 95.88           O  
ATOM    239  CG  ARG A  14      12.623  -6.809   5.097  1.00 95.88           C  
ATOM    240  HG2 ARG A  14      12.901  -7.150   4.099  1.00 95.88           H  
ATOM    241  HG3 ARG A  14      13.469  -6.292   5.551  1.00 95.88           H  
ATOM    242  CD  ARG A  14      12.251  -8.015   5.955  1.00 95.88           C  
ATOM    243  HD2 ARG A  14      11.376  -8.504   5.527  1.00 95.88           H  
ATOM    244  HD3 ARG A  14      12.000  -7.657   6.953  1.00 95.88           H  
ATOM    245  NE  ARG A  14      13.372  -8.970   6.030  1.00 95.88           N  
ATOM    246  HE  ARG A  14      14.212  -8.725   5.525  1.00 95.88           H  
ATOM    247  NH1 ARG A  14      12.421 -10.353   7.586  1.00 95.88           N  
ATOM    248 HH11 ARG A  14      12.485 -11.118   8.242  1.00 95.88           H  
ATOM    249 HH12 ARG A  14      11.623  -9.733   7.605  1.00 95.88           H  
ATOM    250  NH2 ARG A  14      14.484 -10.783   6.837  1.00 95.88           N  
ATOM    251 HH21 ARG A  14      15.309 -10.498   6.329  1.00 95.88           H  
ATOM    252 HH22 ARG A  14      14.531 -11.560   7.480  1.00 95.88           H  
ATOM    253  CZ  ARG A  14      13.419 -10.030   6.812  1.00 95.88           C  
ATOM    254  N   ASN A  15      13.399  -4.629   2.403  1.00 95.09           N  
ATOM    255  H   ASN A  15      14.044  -4.273   3.093  1.00 95.09           H  
ATOM    256  CA  ASN A  15      13.903  -4.924   1.067  1.00 95.09           C  
ATOM    257  HA  ASN A  15      13.072  -4.924   0.362  1.00 95.09           H  
ATOM    258  C   ASN A  15      14.551  -6.316   1.019  1.00 95.09           C  
ATOM    259  CB  ASN A  15      14.865  -3.815   0.627  1.00 95.09           C  
ATOM    260  HB2 ASN A  15      15.712  -3.791   1.313  1.00 95.09           H  
ATOM    261  HB3 ASN A  15      14.364  -2.848   0.667  1.00 95.09           H  
ATOM    262  O   ASN A  15      15.738  -6.479   1.275  1.00 95.09           O  
ATOM    263  CG  ASN A  15      15.379  -4.045  -0.783  1.00 95.09           C  
ATOM    264  ND2 ASN A  15      16.320  -3.259  -1.230  1.00 95.09           N  
ATOM    265 HD21 ASN A  15      16.671  -3.423  -2.162  1.00 95.09           H  
ATOM    266 HD22 ASN A  15      16.644  -2.479  -0.676  1.00 95.09           H  
ATOM    267  OD1 ASN A  15      14.926  -4.923  -1.506  1.00 95.09           O  
ATOM    268  N   GLY A  16      13.782  -7.337   0.650  1.00 93.16           N  
ATOM    269  H   GLY A  16      12.803  -7.163   0.470  1.00 93.16           H  
ATOM    270  CA  GLY A  16      14.294  -8.681   0.364  1.00 93.16           C  
ATOM    271  HA2 GLY A  16      15.201  -8.860   0.941  1.00 93.16           H  
ATOM    272  HA3 GLY A  16      13.551  -9.418   0.669  1.00 93.16           H  
ATOM    273  C   GLY A  16      14.629  -8.902  -1.115  1.00 93.16           C  
ATOM    274  O   GLY A  16      14.387  -9.999  -1.622  1.00 93.16           O  
ATOM    275  N   THR A  17      15.040  -7.865  -1.849  1.00 91.47           N  
ATOM    276  H   THR A  17      15.208  -6.988  -1.378  1.00 91.47           H  
ATOM    277  CA  THR A  17      15.567  -7.979  -3.223  1.00 91.47           C  
ATOM    278  HA  THR A  17      15.291  -8.949  -3.636  1.00 91.47           H  
ATOM    279  C   THR A  17      17.099  -7.944  -3.222  1.00 91.47           C  
ATOM    280  CB  THR A  17      14.994  -6.913  -4.177  1.00 91.47           C  
ATOM    281  HB  THR A  17      15.222  -7.222  -5.197  1.00 91.47           H  
ATOM    282  O   THR A  17      17.714  -7.788  -2.172  1.00 91.47           O  
ATOM    283  CG2 THR A  17      13.480  -6.733  -4.074  1.00 91.47           C  
ATOM    284 HG21 THR A  17      13.211  -6.388  -3.076  1.00 91.47           H  
ATOM    285 HG22 THR A  17      13.162  -5.987  -4.802  1.00 91.47           H  
ATOM    286 HG23 THR A  17      12.982  -7.678  -4.294  1.00 91.47           H  
ATOM    287  OG1 THR A  17      15.584  -5.660  -3.981  1.00 91.47           O  
ATOM    288  HG1 THR A  17      15.361  -5.349  -3.100  1.00 91.47           H  
ATOM    289  N   ASP A  18      17.711  -8.098  -4.395  1.00 93.91           N  
ATOM    290  H   ASP A  18      17.162  -8.158  -5.241  1.00 93.91           H  
ATOM    291  CA  ASP A  18      19.160  -8.049  -4.620  1.00 93.91           C  
ATOM    292  HA  ASP A  18      19.671  -8.408  -3.727  1.00 93.91           H  
ATOM    293  C   ASP A  18      19.701  -6.635  -4.907  1.00 93.91           C  
ATOM    294  CB  ASP A  18      19.497  -9.009  -5.775  1.00 93.91           C  
ATOM    295  HB2 ASP A  18      20.581  -9.060  -5.882  1.00 93.91           H  
ATOM    296  HB3 ASP A  18      19.150 -10.007  -5.509  1.00 93.91           H  
ATOM    297  O   ASP A  18      20.898  -6.460  -5.121  1.00 93.91           O  
ATOM    298  CG  ASP A  18      18.882  -8.624  -7.139  1.00 93.91           C  
ATOM    299  OD1 ASP A  18      17.992  -7.733  -7.220  1.00 93.91           O  
ATOM    300  OD2 ASP A  18      19.249  -9.263  -8.144  1.00 93.91           O  
ATOM    301  N   ARG A  19      18.834  -5.614  -4.919  1.00 94.36           N  
ATOM    302  H   ARG A  19      17.873  -5.814  -4.680  1.00 94.36           H  
ATOM    303  CA  ARG A  19      19.175  -4.234  -5.296  1.00 94.36           C  
ATOM    304  HA  ARG A  19      20.260  -4.138  -5.261  1.00 94.36           H  
ATOM    305  C   ARG A  19      18.573  -3.200  -4.340  1.00 94.36           C  
ATOM    306  CB  ARG A  19      18.727  -3.998  -6.744  1.00 94.36           C  
ATOM    307  HB2 ARG A  19      19.175  -4.772  -7.367  1.00 94.36           H  
ATOM    308  HB3 ARG A  19      19.101  -3.033  -7.085  1.00 94.36           H  
ATOM    309  O   ARG A  19      17.546  -3.480  -3.723  1.00 94.36           O  
ATOM    310  CG  ARG A  19      17.195  -4.023  -6.898  1.00 94.36           C  
ATOM    311  HG2 ARG A  19      16.775  -3.118  -6.460  1.00 94.36           H  
ATOM    312  HG3 ARG A  19      16.767  -4.883  -6.383  1.00 94.36           H  
ATOM    313  CD  ARG A  19      16.792  -4.087  -8.368  1.00 94.36           C  
ATOM    314  HD2 ARG A  19      15.724  -3.877  -8.439  1.00 94.36           H  
ATOM    315  HD3 ARG A  19      17.342  -3.326  -8.921  1.00 94.36           H  
ATOM    316  NE  ARG A  19      17.054  -5.424  -8.925  1.00 94.36           N  
ATOM    317  HE  ARG A  19      17.370  -6.138  -8.284  1.00 94.36           H  
ATOM    318  NH1 ARG A  19      16.594  -4.947 -11.124  1.00 94.36           N  
ATOM    319 HH11 ARG A  19      16.564  -5.252 -12.086  1.00 94.36           H  
ATOM    320 HH12 ARG A  19      16.408  -3.990 -10.859  1.00 94.36           H  
ATOM    321  NH2 ARG A  19      17.230  -7.015 -10.501  1.00 94.36           N  
ATOM    322 HH21 ARG A  19      17.229  -7.347 -11.455  1.00 94.36           H  
ATOM    323 HH22 ARG A  19      17.585  -7.614  -9.769  1.00 94.36           H  
ATOM    324  CZ  ARG A  19      16.953  -5.785 -10.185  1.00 94.36           C  
ATOM    325  N   PRO A  20      19.158  -1.996  -4.210  1.00 95.33           N  
ATOM    326  CA  PRO A  20      18.527  -0.915  -3.462  1.00 95.33           C  
ATOM    327  HA  PRO A  20      18.410  -1.234  -2.426  1.00 95.33           H  
ATOM    328  C   PRO A  20      17.156  -0.552  -4.045  1.00 95.33           C  
ATOM    329  CB  PRO A  20      19.501   0.266  -3.515  1.00 95.33           C  
ATOM    330  HB2 PRO A  20      19.524   0.808  -2.569  1.00 95.33           H  
ATOM    331  HB3 PRO A  20      19.239   0.936  -4.333  1.00 95.33           H  
ATOM    332  O   PRO A  20      16.966  -0.568  -5.263  1.00 95.33           O  
ATOM    333  CG  PRO A  20      20.848  -0.391  -3.816  1.00 95.33           C  
ATOM    334  HG2 PRO A  20      21.527   0.290  -4.329  1.00 95.33           H  
ATOM    335  HG3 PRO A  20      21.294  -0.750  -2.888  1.00 95.33           H  
ATOM    336  CD  PRO A  20      20.465  -1.581  -4.694  1.00 95.33           C  
ATOM    337  HD2 PRO A  20      21.211  -2.369  -4.587  1.00 95.33           H  
ATOM    338  HD3 PRO A  20      20.388  -1.266  -5.734  1.00 95.33           H  
ATOM    339  N   ILE A  21      16.217  -0.195  -3.173  1.00 95.84           N  
ATOM    340  H   ILE A  21      16.448  -0.209  -2.189  1.00 95.84           H  
ATOM    341  CA  ILE A  21      14.901   0.336  -3.551  1.00 95.84           C  
ATOM    342  HA  ILE A  21      14.840   0.397  -4.638  1.00 95.84           H  
ATOM    343  C   ILE A  21      14.762   1.762  -3.027  1.00 95.84           C  
ATOM    344  CB  ILE A  21      13.745  -0.584  -3.092  1.00 95.84           C  
ATOM    345  HB  ILE A  21      12.811  -0.151  -3.450  1.00 95.84           H  
ATOM    346  O   ILE A  21      15.311   2.088  -1.973  1.00 95.84           O  
ATOM    347  CG1 ILE A  21      13.653  -0.691  -1.556  1.00 95.84           C  
ATOM    348 HG12 ILE A  21      13.548   0.310  -1.137  1.00 95.84           H  
ATOM    349 HG13 ILE A  21      14.577  -1.128  -1.179  1.00 95.84           H  
ATOM    350  CG2 ILE A  21      13.906  -1.962  -3.754  1.00 95.84           C  
ATOM    351 HG21 ILE A  21      14.798  -2.468  -3.385  1.00 95.84           H  
ATOM    352 HG22 ILE A  21      13.999  -1.838  -4.833  1.00 95.84           H  
ATOM    353 HG23 ILE A  21      13.039  -2.588  -3.543  1.00 95.84           H  
ATOM    354  CD1 ILE A  21      12.478  -1.523  -1.029  1.00 95.84           C  
ATOM    355 HD11 ILE A  21      11.540  -1.149  -1.438  1.00 95.84           H  
ATOM    356 HD12 ILE A  21      12.603  -2.572  -1.297  1.00 95.84           H  
ATOM    357 HD13 ILE A  21      12.443  -1.443   0.057  1.00 95.84           H  
ATOM    358  N   ARG A  22      14.019   2.611  -3.742  1.00 96.85           N  
ATOM    359  H   ARG A  22      13.537   2.248  -4.552  1.00 96.85           H  
ATOM    360  CA  ARG A  22      13.632   3.931  -3.223  1.00 96.85           C  
ATOM    361  HA  ARG A  22      14.290   4.194  -2.395  1.00 96.85           H  
ATOM    362  C   ARG A  22      12.227   3.850  -2.655  1.00 96.85           C  
ATOM    363  CB  ARG A  22      13.770   5.050  -4.264  1.00 96.85           C  
ATOM    364  HB2 ARG A  22      13.191   4.807  -5.155  1.00 96.85           H  
ATOM    365  HB3 ARG A  22      13.361   5.966  -3.836  1.00 96.85           H  
ATOM    366  O   ARG A  22      11.334   3.308  -3.302  1.00 96.85           O  
ATOM    367  CG  ARG A  22      15.229   5.299  -4.664  1.00 96.85           C  
ATOM    368  HG2 ARG A  22      15.644   4.386  -5.092  1.00 96.85           H  
ATOM    369  HG3 ARG A  22      15.813   5.564  -3.782  1.00 96.85           H  
ATOM    370  CD  ARG A  22      15.338   6.417  -5.708  1.00 96.85           C  
ATOM    371  HD2 ARG A  22      14.670   6.189  -6.539  1.00 96.85           H  
ATOM    372  HD3 ARG A  22      16.363   6.427  -6.080  1.00 96.85           H  
ATOM    373  NE  ARG A  22      15.020   7.754  -5.159  1.00 96.85           N  
ATOM    374  HE  ARG A  22      14.795   7.830  -4.178  1.00 96.85           H  
ATOM    375  NH1 ARG A  22      15.341   8.934  -7.100  1.00 96.85           N  
ATOM    376 HH11 ARG A  22      15.540   8.070  -7.585  1.00 96.85           H  
ATOM    377 HH12 ARG A  22      15.336   9.823  -7.579  1.00 96.85           H  
ATOM    378  NH2 ARG A  22      14.794  10.038  -5.268  1.00 96.85           N  
ATOM    379 HH21 ARG A  22      14.754  10.896  -5.799  1.00 96.85           H  
ATOM    380 HH22 ARG A  22      14.337  10.130  -4.372  1.00 96.85           H  
ATOM    381  CZ  ARG A  22      15.049   8.895  -5.829  1.00 96.85           C  
ATOM    382  N   VAL A  23      12.041   4.385  -1.459  1.00 96.00           N  
ATOM    383  H   VAL A  23      12.830   4.831  -1.012  1.00 96.00           H  
ATOM    384  CA  VAL A  23      10.760   4.425  -0.760  1.00 96.00           C  
ATOM    385  HA  VAL A  23       9.989   3.971  -1.383  1.00 96.00           H  
ATOM    386  C   VAL A  23      10.401   5.879  -0.517  1.00 96.00           C  
ATOM    387  CB  VAL A  23      10.807   3.635   0.558  1.00 96.00           C  
ATOM    388  HB  VAL A  23      11.563   4.068   1.212  1.00 96.00           H  
ATOM    389  O   VAL A  23      11.166   6.602   0.112  1.00 96.00           O  
ATOM    390  CG1 VAL A  23       9.451   3.680   1.270  1.00 96.00           C  
ATOM    391 HG11 VAL A  23       9.174   4.708   1.501  1.00 96.00           H  
ATOM    392 HG12 VAL A  23       9.518   3.140   2.215  1.00 96.00           H  
ATOM    393 HG13 VAL A  23       8.678   3.232   0.645  1.00 96.00           H  
ATOM    394  CG2 VAL A  23      11.165   2.165   0.308  1.00 96.00           C  
ATOM    395 HG21 VAL A  23      10.414   1.697  -0.329  1.00 96.00           H  
ATOM    396 HG22 VAL A  23      11.213   1.642   1.264  1.00 96.00           H  
ATOM    397 HG23 VAL A  23      12.139   2.088  -0.175  1.00 96.00           H  
ATOM    398  N   ARG A  24       9.240   6.309  -0.999  1.00 96.38           N  
ATOM    399  H   ARG A  24       8.664   5.644  -1.496  1.00 96.38           H  
ATOM    400  CA  ARG A  24       8.659   7.614  -0.689  1.00 96.38           C  
ATOM    401  HA  ARG A  24       9.393   8.231  -0.169  1.00 96.38           H  
ATOM    402  C   ARG A  24       7.480   7.402   0.250  1.00 96.38           C  
ATOM    403  CB  ARG A  24       8.298   8.328  -1.995  1.00 96.38           C  
ATOM    404  HB2 ARG A  24       9.209   8.495  -2.569  1.00 96.38           H  
ATOM    405  HB3 ARG A  24       7.639   7.686  -2.580  1.00 96.38           H  
ATOM    406  O   ARG A  24       6.539   6.704  -0.109  1.00 96.38           O  
ATOM    407  CG  ARG A  24       7.592   9.668  -1.776  1.00 96.38           C  
ATOM    408  HG2 ARG A  24       6.661   9.509  -1.233  1.00 96.38           H  
ATOM    409  HG3 ARG A  24       8.241  10.327  -1.200  1.00 96.38           H  
ATOM    410  CD  ARG A  24       7.276  10.308  -3.131  1.00 96.38           C  
ATOM    411  HD2 ARG A  24       6.753   9.582  -3.755  1.00 96.38           H  
ATOM    412  HD3 ARG A  24       8.214  10.580  -3.613  1.00 96.38           H  
ATOM    413  NE  ARG A  24       6.427  11.499  -2.966  1.00 96.38           N  
ATOM    414  HE  ARG A  24       6.023  11.641  -2.052  1.00 96.38           H  
ATOM    415  NH1 ARG A  24       6.518  12.249  -5.132  1.00 96.38           N  
ATOM    416 HH11 ARG A  24       6.252  12.916  -5.843  1.00 96.38           H  
ATOM    417 HH12 ARG A  24       7.124  11.473  -5.360  1.00 96.38           H  
ATOM    418  NH2 ARG A  24       5.449  13.451  -3.580  1.00 96.38           N  
ATOM    419 HH21 ARG A  24       5.213  14.124  -4.296  1.00 96.38           H  
ATOM    420 HH22 ARG A  24       5.175  13.595  -2.619  1.00 96.38           H  
ATOM    421  CZ  ARG A  24       6.138  12.391  -3.894  1.00 96.38           C  
ATOM    422  N   VAL A  25       7.540   7.995   1.436  1.00 95.41           N  
ATOM    423  H   VAL A  25       8.336   8.586   1.630  1.00 95.41           H  
ATOM    424  CA  VAL A  25       6.456   7.972   2.423  1.00 95.41           C  
ATOM    425  HA  VAL A  25       5.689   7.265   2.109  1.00 95.41           H  
ATOM    426  C   VAL A  25       5.841   9.359   2.467  1.00 95.41           C  
ATOM    427  CB  VAL A  25       6.945   7.527   3.816  1.00 95.41           C  
ATOM    428  HB  VAL A  25       7.669   8.247   4.196  1.00 95.41           H  
ATOM    429  O   VAL A  25       6.538  10.337   2.741  1.00 95.41           O  
ATOM    430  CG1 VAL A  25       5.776   7.436   4.805  1.00 95.41           C  
ATOM    431 HG11 VAL A  25       5.331   8.419   4.961  1.00 95.41           H  
ATOM    432 HG12 VAL A  25       6.132   7.075   5.770  1.00 95.41           H  
ATOM    433 HG13 VAL A  25       5.013   6.754   4.429  1.00 95.41           H  
ATOM    434  CG2 VAL A  25       7.621   6.151   3.750  1.00 95.41           C  
ATOM    435 HG21 VAL A  25       8.548   6.220   3.180  1.00 95.41           H  
ATOM    436 HG22 VAL A  25       7.868   5.811   4.756  1.00 95.41           H  
ATOM    437 HG23 VAL A  25       6.953   5.426   3.285  1.00 95.41           H  
ATOM    438  N   THR A  26       4.546   9.450   2.185  1.00 94.26           N  
ATOM    439  H   THR A  26       4.046   8.606   1.945  1.00 94.26           H  
ATOM    440  CA  THR A  26       3.771  10.676   2.344  1.00 94.26           C  
ATOM    441  HA  THR A  26       4.450  11.460   2.679  1.00 94.26           H  
ATOM    442  C   THR A  26       2.718  10.461   3.422  1.00 94.26           C  
ATOM    443  CB  THR A  26       3.149  11.139   1.018  1.00 94.26           C  
ATOM    444  HB  THR A  26       2.485  10.362   0.639  1.00 94.26           H  
ATOM    445  O   THR A  26       1.836   9.630   3.238  1.00 94.26           O  
ATOM    446  CG2 THR A  26       2.360  12.433   1.182  1.00 94.26           C  
ATOM    447 HG21 THR A  26       1.596  12.288   1.945  1.00 94.26           H  
ATOM    448 HG22 THR A  26       1.885  12.687   0.234  1.00 94.26           H  
ATOM    449 HG23 THR A  26       3.015  13.245   1.499  1.00 94.26           H  
ATOM    450  OG1 THR A  26       4.141  11.420   0.047  1.00 94.26           O  
ATOM    451  HG1 THR A  26       4.562  12.238   0.320  1.00 94.26           H  
ATOM    452  N   ALA A  27       2.791  11.206   4.524  1.00 91.74           N  
ATOM    453  H   ALA A  27       3.511  11.911   4.596  1.00 91.74           H  
ATOM    454  CA  ALA A  27       1.841  11.097   5.628  1.00 91.74           C  
ATOM    455  HA  ALA A  27       0.893  10.732   5.235  1.00 91.74           H  
ATOM    456  C   ALA A  27       1.585  12.467   6.268  1.00 91.74           C  
ATOM    457  CB  ALA A  27       2.360  10.075   6.643  1.00 91.74           C  
ATOM    458  HB1 ALA A  27       1.565   9.852   7.354  1.00 91.74           H  
ATOM    459  HB2 ALA A  27       3.230  10.471   7.167  1.00 91.74           H  
ATOM    460  HB3 ALA A  27       2.626   9.147   6.138  1.00 91.74           H  
ATOM    461  O   ALA A  27       2.513  13.252   6.465  1.00 91.74           O  
ATOM    462  N   GLY A  28       0.318  12.792   6.548  1.00 87.26           N  
ATOM    463  H   GLY A  28      -0.395  12.084   6.443  1.00 87.26           H  
ATOM    464  CA  GLY A  28      -0.063  14.104   7.104  1.00 87.26           C  
ATOM    465  HA2 GLY A  28      -1.148  14.144   7.198  1.00 87.26           H  
ATOM    466  HA3 GLY A  28       0.368  14.227   8.098  1.00 87.26           H  
ATOM    467  C   GLY A  28       0.384  15.295   6.244  1.00 87.26           C  
ATOM    468  O   GLY A  28       0.675  16.368   6.757  1.00 87.26           O  
ATOM    469  N   GLY A  29       0.516  15.093   4.930  1.00 87.94           N  
ATOM    470  H   GLY A  29       0.334  14.159   4.593  1.00 87.94           H  
ATOM    471  CA  GLY A  29       0.973  16.113   3.983  1.00 87.94           C  
ATOM    472  HA2 GLY A  29       0.608  17.087   4.310  1.00 87.94           H  
ATOM    473  HA3 GLY A  29       0.545  15.894   3.005  1.00 87.94           H  
ATOM    474  C   GLY A  29       2.492  16.221   3.820  1.00 87.94           C  
ATOM    475  O   GLY A  29       2.934  16.697   2.772  1.00 87.94           O  
ATOM    476  N   GLU A  30       3.287  15.711   4.761  1.00 92.07           N  
ATOM    477  H   GLU A  30       2.871  15.303   5.586  1.00 92.07           H  
ATOM    478  CA  GLU A  30       4.744  15.634   4.630  1.00 92.07           C  
ATOM    479  HA  GLU A  30       5.107  16.571   4.207  1.00 92.07           H  
ATOM    480  C   GLU A  30       5.152  14.499   3.693  1.00 92.07           C  
ATOM    481  CB  GLU A  30       5.433  15.433   5.984  1.00 92.07           C  
ATOM    482  HB2 GLU A  30       5.031  14.547   6.477  1.00 92.07           H  
ATOM    483  HB3 GLU A  30       6.493  15.271   5.791  1.00 92.07           H  
ATOM    484  O   GLU A  30       4.504  13.459   3.647  1.00 92.07           O  
ATOM    485  CG  GLU A  30       5.285  16.650   6.901  1.00 92.07           C  
ATOM    486  HG2 GLU A  30       4.241  16.742   7.200  1.00 92.07           H  
ATOM    487  HG3 GLU A  30       5.560  17.541   6.336  1.00 92.07           H  
ATOM    488  CD  GLU A  30       6.173  16.567   8.156  1.00 92.07           C  
ATOM    489  OE1 GLU A  30       6.104  17.528   8.946  1.00 92.07           O  
ATOM    490  OE2 GLU A  30       6.958  15.586   8.307  1.00 92.07           O  
ATOM    491  N   THR A  31       6.238  14.686   2.944  1.00 95.01           N  
ATOM    492  H   THR A  31       6.772  15.532   3.081  1.00 95.01           H  
ATOM    493  CA  THR A  31       6.827  13.652   2.085  1.00 95.01           C  
ATOM    494  HA  THR A  31       6.315  12.702   2.242  1.00 95.01           H  
ATOM    495  C   THR A  31       8.291  13.461   2.444  1.00 95.01           C  
ATOM    496  CB  THR A  31       6.689  14.024   0.606  1.00 95.01           C  
ATOM    497  HB  THR A  31       7.110  15.016   0.440  1.00 95.01           H  
ATOM    498  O   THR A  31       9.042  14.432   2.489  1.00 95.01           O  
ATOM    499  CG2 THR A  31       7.371  13.031  -0.328  1.00 95.01           C  
ATOM    500 HG21 THR A  31       6.937  12.040  -0.192  1.00 95.01           H  
ATOM    501 HG22 THR A  31       8.442  12.987  -0.129  1.00 95.01           H  
ATOM    502 HG23 THR A  31       7.251  13.381  -1.353  1.00 95.01           H  
ATOM    503  OG1 THR A  31       5.320  14.032   0.255  1.00 95.01           O  
ATOM    504  HG1 THR A  31       4.896  14.586   0.914  1.00 95.01           H  
ATOM    505  N   ARG A  32       8.703  12.209   2.645  1.00 96.40           N  
ATOM    506  H   ARG A  32       8.013  11.472   2.618  1.00 96.40           H  
ATOM    507  CA  ARG A  32      10.096  11.819   2.886  1.00 96.40           C  
ATOM    508  HA  ARG A  32      10.747  12.673   2.699  1.00 96.40           H  
ATOM    509  C   ARG A  32      10.500  10.720   1.913  1.00 96.40           C  
ATOM    510  CB  ARG A  32      10.277  11.385   4.349  1.00 96.40           C  
ATOM    511  HB2 ARG A  32       9.625  10.535   4.551  1.00 96.40           H  
ATOM    512  HB3 ARG A  32      11.312  11.079   4.502  1.00 96.40           H  
ATOM    513  O   ARG A  32       9.695   9.847   1.593  1.00 96.40           O  
ATOM    514  CG  ARG A  32       9.940  12.515   5.336  1.00 96.40           C  
ATOM    515  HG2 ARG A  32      10.576  13.378   5.135  1.00 96.40           H  
ATOM    516  HG3 ARG A  32       8.899  12.810   5.208  1.00 96.40           H  
ATOM    517  CD  ARG A  32      10.131  12.074   6.789  1.00 96.40           C  
ATOM    518  HD2 ARG A  32      11.192  11.902   6.973  1.00 96.40           H  
ATOM    519  HD3 ARG A  32       9.584  11.144   6.944  1.00 96.40           H  
ATOM    520  NE  ARG A  32       9.618  13.094   7.720  1.00 96.40           N  
ATOM    521  HE  ARG A  32       9.225  13.939   7.331  1.00 96.40           H  
ATOM    522  NH1 ARG A  32       9.867  11.922   9.680  1.00 96.40           N  
ATOM    523 HH11 ARG A  32       9.626  11.822  10.656  1.00 96.40           H  
ATOM    524 HH12 ARG A  32      10.200  11.124   9.158  1.00 96.40           H  
ATOM    525  NH2 ARG A  32       8.889  13.944   9.682  1.00 96.40           N  
ATOM    526 HH21 ARG A  32       8.349  14.638   9.184  1.00 96.40           H  
ATOM    527 HH22 ARG A  32       8.705  13.865  10.672  1.00 96.40           H  
ATOM    528  CZ  ARG A  32       9.473  12.983   9.026  1.00 96.40           C  
ATOM    529  N   GLU A  33      11.739  10.768   1.441  1.00 97.08           N  
ATOM    530  H   GLU A  33      12.372  11.470   1.798  1.00 97.08           H  
ATOM    531  CA  GLU A  33      12.306   9.756   0.552  1.00 97.08           C  
ATOM    532  HA  GLU A  33      11.549   9.004   0.329  1.00 97.08           H  
ATOM    533  C   GLU A  33      13.474   9.039   1.221  1.00 97.08           C  
ATOM    534  CB  GLU A  33      12.757  10.353  -0.785  1.00 97.08           C  
ATOM    535  HB2 GLU A  33      13.492  11.138  -0.607  1.00 97.08           H  
ATOM    536  HB3 GLU A  33      13.235   9.551  -1.348  1.00 97.08           H  
ATOM    537  O   GLU A  33      14.303   9.654   1.889  1.00 97.08           O  
ATOM    538  CG  GLU A  33      11.598  10.913  -1.622  1.00 97.08           C  
ATOM    539  HG2 GLU A  33      10.789  10.183  -1.623  1.00 97.08           H  
ATOM    540  HG3 GLU A  33      11.228  11.829  -1.161  1.00 97.08           H  
ATOM    541  CD  GLU A  33      12.011  11.193  -3.076  1.00 97.08           C  
ATOM    542  OE1 GLU A  33      11.097  11.413  -3.900  1.00 97.08           O  
ATOM    543  OE2 GLU A  33      13.223  11.100  -3.392  1.00 97.08           O  
ATOM    544  N   TYR A  34      13.547   7.732   1.002  1.00 97.04           N  
ATOM    545  H   TYR A  34      12.805   7.302   0.467  1.00 97.04           H  
ATOM    546  CA  TYR A  34      14.521   6.837   1.603  1.00 97.04           C  
ATOM    547  HA  TYR A  34      15.340   7.418   2.027  1.00 97.04           H  
ATOM    548  C   TYR A  34      15.083   5.888   0.550  1.00 97.04           C  
ATOM    549  CB  TYR A  34      13.852   6.037   2.728  1.00 97.04           C  
ATOM    550  HB2 TYR A  34      13.093   5.391   2.288  1.00 97.04           H  
ATOM    551  HB3 TYR A  34      14.596   5.395   3.198  1.00 97.04           H  
ATOM    552  O   TYR A  34      14.392   5.506  -0.396  1.00 97.04           O  
ATOM    553  CG  TYR A  34      13.198   6.889   3.796  1.00 97.04           C  
ATOM    554  CD1 TYR A  34      13.960   7.350   4.885  1.00 97.04           C  
ATOM    555  HD1 TYR A  34      15.007   7.096   4.961  1.00 97.04           H  
ATOM    556  CD2 TYR A  34      11.834   7.227   3.694  1.00 97.04           C  
ATOM    557  HD2 TYR A  34      11.251   6.880   2.853  1.00 97.04           H  
ATOM    558  CE1 TYR A  34      13.357   8.132   5.886  1.00 97.04           C  
ATOM    559  HE1 TYR A  34      13.942   8.471   6.729  1.00 97.04           H  
ATOM    560  CE2 TYR A  34      11.229   8.017   4.689  1.00 97.04           C  
ATOM    561  HE2 TYR A  34      10.179   8.263   4.632  1.00 97.04           H  
ATOM    562  OH  TYR A  34      11.414   9.200   6.773  1.00 97.04           O  
ATOM    563  HH  TYR A  34      12.026   9.299   7.506  1.00 97.04           H  
ATOM    564  CZ  TYR A  34      11.990   8.463   5.789  1.00 97.04           C  
ATOM    565  N   THR A  35      16.318   5.448   0.759  1.00 97.38           N  
ATOM    566  H   THR A  35      16.820   5.789   1.566  1.00 97.38           H  
ATOM    567  CA  THR A  35      16.901   4.313   0.038  1.00 97.38           C  
ATOM    568  HA  THR A  35      16.253   4.025  -0.790  1.00 97.38           H  
ATOM    569  C   THR A  35      17.009   3.146   1.007  1.00 97.38           C  
ATOM    570  CB  THR A  35      18.267   4.670  -0.558  1.00 97.38           C  
ATOM    571  HB  THR A  35      18.940   4.991   0.237  1.00 97.38           H  
ATOM    572  O   THR A  35      17.626   3.282   2.060  1.00 97.38           O  
ATOM    573  CG2 THR A  35      18.897   3.503  -1.318  1.00 97.38           C  
ATOM    574 HG21 THR A  35      19.142   2.695  -0.629  1.00 97.38           H  
ATOM    575 HG22 THR A  35      19.818   3.831  -1.799  1.00 97.38           H  
ATOM    576 HG23 THR A  35      18.204   3.136  -2.075  1.00 97.38           H  
ATOM    577  OG1 THR A  35      18.117   5.719  -1.489  1.00 97.38           O  
ATOM    578  HG1 THR A  35      18.970   6.152  -1.572  1.00 97.38           H  
ATOM    579  N   VAL A  36      16.421   2.002   0.659  1.00 97.04           N  
ATOM    580  H   VAL A  36      15.945   1.963  -0.231  1.00 97.04           H  
ATOM    581  CA  VAL A  36      16.475   0.780   1.473  1.00 97.04           C  
ATOM    582  HA  VAL A  36      16.929   1.014   2.436  1.00 97.04           H  
ATOM    583  C   VAL A  36      17.367  -0.227   0.763  1.00 97.04           C  
ATOM    584  CB  VAL A  36      15.077   0.207   1.771  1.00 97.04           C  
ATOM    585  HB  VAL A  36      14.671  -0.257   0.872  1.00 97.04           H  
ATOM    586  O   VAL A  36      17.067  -0.661  -0.352  1.00 97.04           O  
ATOM    587  CG1 VAL A  36      15.148  -0.866   2.863  1.00 97.04           C  
ATOM    588 HG11 VAL A  36      15.503  -0.427   3.796  1.00 97.04           H  
ATOM    589 HG12 VAL A  36      15.816  -1.672   2.561  1.00 97.04           H  
ATOM    590 HG13 VAL A  36      14.156  -1.286   3.033  1.00 97.04           H  
ATOM    591  CG2 VAL A  36      14.109   1.307   2.213  1.00 97.04           C  
ATOM    592 HG21 VAL A  36      13.187   0.870   2.597  1.00 97.04           H  
ATOM    593 HG22 VAL A  36      13.869   1.953   1.368  1.00 97.04           H  
ATOM    594 HG23 VAL A  36      14.582   1.917   2.983  1.00 97.04           H  
ATOM    595  N   ASN A  37      18.481  -0.588   1.392  1.00 97.46           N  
ATOM    596  H   ASN A  37      18.620  -0.287   2.346  1.00 97.46           H  
ATOM    597  CA  ASN A  37      19.456  -1.510   0.820  1.00 97.46           C  
ATOM    598  HA  ASN A  37      19.583  -1.248  -0.231  1.00 97.46           H  
ATOM    599  C   ASN A  37      18.960  -2.968   0.879  1.00 97.46           C  
ATOM    600  CB  ASN A  37      20.805  -1.310   1.530  1.00 97.46           C  
ATOM    601  HB2 ASN A  37      20.653  -1.344   2.609  1.00 97.46           H  
ATOM    602  HB3 ASN A  37      21.490  -2.116   1.266  1.00 97.46           H  
ATOM    603  O   ASN A  37      18.080  -3.294   1.678  1.00 97.46           O  
ATOM    604  CG  ASN A  37      21.468  -0.002   1.138  1.00 97.46           C  
ATOM    605  ND2 ASN A  37      22.132   0.654   2.059  1.00 97.46           N  
ATOM    606 HD21 ASN A  37      22.187   0.304   3.005  1.00 97.46           H  
ATOM    607 HD22 ASN A  37      22.557   1.525   1.774  1.00 97.46           H  
ATOM    608  OD1 ASN A  37      21.404   0.441   0.002  1.00 97.46           O  
ATOM    609  N   PRO A  38      19.499  -3.864   0.034  1.00 96.70           N  
ATOM    610  CA  PRO A  38      19.223  -5.296   0.115  1.00 96.70           C  
ATOM    611  HA  PRO A  38      18.206  -5.485  -0.230  1.00 96.70           H  
ATOM    612  C   PRO A  38      19.411  -5.845   1.530  1.00 96.70           C  
ATOM    613  CB  PRO A  38      20.220  -5.948  -0.846  1.00 96.70           C  
ATOM    614  HB2 PRO A  38      19.848  -6.883  -1.265  1.00 96.70           H  
ATOM    615  HB3 PRO A  38      21.177  -6.114  -0.353  1.00 96.70           H  
ATOM    616  O   PRO A  38      20.424  -5.585   2.175  1.00 96.70           O  
ATOM    617  CG  PRO A  38      20.387  -4.870  -1.904  1.00 96.70           C  
ATOM    618  HG2 PRO A  38      19.498  -4.879  -2.535  1.00 96.70           H  
ATOM    619  HG3 PRO A  38      21.298  -4.998  -2.489  1.00 96.70           H  
ATOM    620  CD  PRO A  38      20.403  -3.593  -1.074  1.00 96.70           C  
ATOM    621  HD2 PRO A  38      21.409  -3.414  -0.694  1.00 96.70           H  
ATOM    622  HD3 PRO A  38      20.067  -2.751  -1.678  1.00 96.70           H  
ATOM    623  N   GLY A  39      18.436  -6.608   2.015  1.00 95.96           N  
ATOM    624  H   GLY A  39      17.588  -6.698   1.473  1.00 95.96           H  
ATOM    625  CA  GLY A  39      18.473  -7.239   3.332  1.00 95.96           C  
ATOM    626  HA2 GLY A  39      17.730  -8.037   3.359  1.00 95.96           H  
ATOM    627  HA3 GLY A  39      19.458  -7.682   3.484  1.00 95.96           H  
ATOM    628  C   GLY A  39      18.201  -6.304   4.514  1.00 95.96           C  
ATOM    629  O   GLY A  39      18.122  -6.798   5.637  1.00 95.96           O  
ATOM    630  N   THR A  40      18.017  -4.997   4.295  1.00 97.33           N  
ATOM    631  H   THR A  40      18.098  -4.642   3.353  1.00 97.33           H  
ATOM    632  CA  THR A  40      17.723  -4.031   5.365  1.00 97.33           C  
ATOM    633  HA  THR A  40      18.008  -4.480   6.316  1.00 97.33           H  
ATOM    634  C   THR A  40      16.231  -3.721   5.474  1.00 97.33           C  
ATOM    635  CB  THR A  40      18.555  -2.738   5.252  1.00 97.33           C  
ATOM    636  HB  THR A  40      18.410  -2.163   6.167  1.00 97.33           H  
ATOM    637  O   THR A  40      15.444  -3.978   4.555  1.00 97.33           O  
ATOM    638  CG2 THR A  40      20.051  -3.014   5.100  1.00 97.33           C  
ATOM    639 HG21 THR A  40      20.253  -3.499   4.144  1.00 97.33           H  
ATOM    640 HG22 THR A  40      20.391  -3.659   5.910  1.00 97.33           H  
ATOM    641 HG23 THR A  40      20.597  -2.072   5.145  1.00 97.33           H  
ATOM    642  OG1 THR A  40      18.164  -1.928   4.168  1.00 97.33           O  
ATOM    643  HG1 THR A  40      17.216  -2.031   4.055  1.00 97.33           H  
ATOM    644  N   GLU A  41      15.851  -3.120   6.596  1.00 97.04           N  
ATOM    645  H   GLU A  41      16.538  -2.898   7.303  1.00 97.04           H  
ATOM    646  CA  GLU A  41      14.505  -2.625   6.865  1.00 97.04           C  
ATOM    647  HA  GLU A  41      13.878  -2.776   5.986  1.00 97.04           H  
ATOM    648  C   GLU A  41      14.552  -1.120   7.146  1.00 97.04           C  
ATOM    649  CB  GLU A  41      13.891  -3.440   8.012  1.00 97.04           C  
ATOM    650  HB2 GLU A  41      14.472  -3.286   8.922  1.00 97.04           H  
ATOM    651  HB3 GLU A  41      13.947  -4.494   7.743  1.00 97.04           H  
ATOM    652  O   GLU A  41      15.437  -0.637   7.850  1.00 97.04           O  
ATOM    653  CG  GLU A  41      12.423  -3.089   8.280  1.00 97.04           C  
ATOM    654  HG2 GLU A  41      12.359  -2.089   8.710  1.00 97.04           H  
ATOM    655  HG3 GLU A  41      11.878  -3.088   7.336  1.00 97.04           H  
ATOM    656  CD  GLU A  41      11.802  -4.118   9.230  1.00 97.04           C  
ATOM    657  OE1 GLU A  41      11.900  -3.925  10.459  1.00 97.04           O  
ATOM    658  OE2 GLU A  41      11.262  -5.124   8.707  1.00 97.04           O  
ATOM    659  N   LEU A  42      13.620  -0.383   6.548  1.00 96.88           N  
ATOM    660  H   LEU A  42      12.943  -0.866   5.975  1.00 96.88           H  
ATOM    661  CA  LEU A  42      13.310   1.001   6.885  1.00 96.88           C  
ATOM    662  HA  LEU A  42      14.184   1.492   7.312  1.00 96.88           H  
ATOM    663  C   LEU A  42      12.184   1.001   7.913  1.00 96.88           C  
ATOM    664  CB  LEU A  42      12.887   1.722   5.595  1.00 96.88           C  
ATOM    665  HB2 LEU A  42      13.772   1.817   4.966  1.00 96.88           H  
ATOM    666  HB3 LEU A  42      12.162   1.091   5.081  1.00 96.88           H  
ATOM    667  O   LEU A  42      11.171   0.354   7.671  1.00 96.88           O  
ATOM    668  CG  LEU A  42      12.255   3.113   5.782  1.00 96.88           C  
ATOM    669  HG  LEU A  42      11.438   3.055   6.501  1.00 96.88           H  
ATOM    670  CD1 LEU A  42      13.282   4.135   6.266  1.00 96.88           C  
ATOM    671 HD11 LEU A  42      14.114   4.199   5.565  1.00 96.88           H  
ATOM    672 HD12 LEU A  42      13.653   3.851   7.251  1.00 96.88           H  
ATOM    673 HD13 LEU A  42      12.807   5.112   6.356  1.00 96.88           H  
ATOM    674  CD2 LEU A  42      11.666   3.586   4.453  1.00 96.88           C  
ATOM    675 HD21 LEU A  42      10.874   2.900   4.150  1.00 96.88           H  
ATOM    676 HD22 LEU A  42      12.443   3.613   3.690  1.00 96.88           H  
ATOM    677 HD23 LEU A  42      11.235   4.579   4.580  1.00 96.88           H  
ATOM    678  N   GLU A  43      12.324   1.783   8.978  1.00 96.76           N  
ATOM    679  H   GLU A  43      13.194   2.277   9.118  1.00 96.76           H  
ATOM    680  CA  GLU A  43      11.242   2.107   9.907  1.00 96.76           C  
ATOM    681  HA  GLU A  43      10.315   1.659   9.551  1.00 96.76           H  
ATOM    682  C   GLU A  43      11.050   3.631   9.927  1.00 96.76           C  
ATOM    683  CB  GLU A  43      11.535   1.496  11.293  1.00 96.76           C  
ATOM    684  HB2 GLU A  43      12.441   1.936  11.710  1.00 96.76           H  
ATOM    685  HB3 GLU A  43      11.697   0.426  11.165  1.00 96.76           H  
ATOM    686  O   GLU A  43      12.007   4.382  10.116  1.00 96.76           O  
ATOM    687  CG  GLU A  43      10.369   1.701  12.273  1.00 96.76           C  
ATOM    688  HG2 GLU A  43       9.439   1.444  11.766  1.00 96.76           H  
ATOM    689  HG3 GLU A  43      10.314   2.757  12.536  1.00 96.76           H  
ATOM    690  CD  GLU A  43      10.471   0.847  13.553  1.00 96.76           C  
ATOM    691  OE1 GLU A  43      10.440   1.409  14.667  1.00 96.76           O  
ATOM    692  OE2 GLU A  43      10.369  -0.399  13.475  1.00 96.76           O  
ATOM    693  N   VAL A  44       9.822   4.091   9.682  1.00 94.93           N  
ATOM    694  H   VAL A  44       9.097   3.419   9.476  1.00 94.93           H  
ATOM    695  CA  VAL A  44       9.428   5.505   9.750  1.00 94.93           C  
ATOM    696  HA  VAL A  44      10.274   6.106  10.084  1.00 94.93           H  
ATOM    697  C   VAL A  44       8.313   5.634  10.769  1.00 94.93           C  
ATOM    698  CB  VAL A  44       8.954   6.052   8.387  1.00 94.93           C  
ATOM    699  HB  VAL A  44       8.058   5.515   8.072  1.00 94.93           H  
ATOM    700  O   VAL A  44       7.248   5.054  10.579  1.00 94.93           O  
ATOM    701  CG1 VAL A  44       8.607   7.545   8.460  1.00 94.93           C  
ATOM    702 HG11 VAL A  44       9.472   8.113   8.804  1.00 94.93           H  
ATOM    703 HG12 VAL A  44       7.778   7.705   9.149  1.00 94.93           H  
ATOM    704 HG13 VAL A  44       8.302   7.906   7.478  1.00 94.93           H  
ATOM    705  CG2 VAL A  44      10.016   5.867   7.300  1.00 94.93           C  
ATOM    706 HG21 VAL A  44       9.682   6.325   6.369  1.00 94.93           H  
ATOM    707 HG22 VAL A  44      10.165   4.802   7.124  1.00 94.93           H  
ATOM    708 HG23 VAL A  44      10.956   6.317   7.619  1.00 94.93           H  
ATOM    709  N   GLU A  45       8.539   6.404  11.826  1.00 95.07           N  
ATOM    710  H   GLU A  45       9.448   6.823  11.960  1.00 95.07           H  
ATOM    711  CA  GLU A  45       7.494   6.726  12.795  1.00 95.07           C  
ATOM    712  HA  GLU A  45       6.922   5.823  13.006  1.00 95.07           H  
ATOM    713  C   GLU A  45       6.525   7.768  12.219  1.00 95.07           C  
ATOM    714  CB  GLU A  45       8.106   7.193  14.121  1.00 95.07           C  
ATOM    715  HB2 GLU A  45       8.737   8.062  13.936  1.00 95.07           H  
ATOM    716  HB3 GLU A  45       7.297   7.482  14.792  1.00 95.07           H  
ATOM    717  O   GLU A  45       6.934   8.747  11.588  1.00 95.07           O  
ATOM    718  CG  GLU A  45       8.932   6.082  14.793  1.00 95.07           C  
ATOM    719  HG2 GLU A  45       9.784   5.835  14.159  1.00 95.07           H  
ATOM    720  HG3 GLU A  45       8.308   5.193  14.880  1.00 95.07           H  
ATOM    721  CD  GLU A  45       9.448   6.478  16.186  1.00 95.07           C  
ATOM    722  OE1 GLU A  45       9.700   5.550  16.990  1.00 95.07           O  
ATOM    723  OE2 GLU A  45       9.597   7.695  16.438  1.00 95.07           O  
ATOM    724  N   LEU A  46       5.236   7.531  12.441  1.00 92.22           N  
ATOM    725  H   LEU A  46       5.012   6.730  13.014  1.00 92.22           H  
ATOM    726  CA  LEU A  46       4.113   8.377  12.072  1.00 92.22           C  
ATOM    727  HA  LEU A  46       4.458   9.200  11.447  1.00 92.22           H  
ATOM    728  C   LEU A  46       3.491   8.958  13.343  1.00 92.22           C  
ATOM    729  CB  LEU A  46       3.058   7.558  11.303  1.00 92.22           C  
ATOM    730  HB2 LEU A  46       2.675   6.784  11.968  1.00 92.22           H  
ATOM    731  HB3 LEU A  46       2.221   8.217  11.075  1.00 92.22           H  
ATOM    732  O   LEU A  46       3.244   8.234  14.314  1.00 92.22           O  
ATOM    733  CG  LEU A  46       3.511   6.877  10.001  1.00 92.22           C  
ATOM    734  HG  LEU A  46       4.232   6.091  10.226  1.00 92.22           H  
ATOM    735  CD1 LEU A  46       2.277   6.241   9.351  1.00 92.22           C  
ATOM    736 HD11 LEU A  46       1.516   6.999   9.166  1.00 92.22           H  
ATOM    737 HD12 LEU A  46       2.535   5.776   8.399  1.00 92.22           H  
ATOM    738 HD13 LEU A  46       1.867   5.476  10.011  1.00 92.22           H  
ATOM    739  CD2 LEU A  46       4.141   7.860   9.014  1.00 92.22           C  
ATOM    740 HD21 LEU A  46       4.334   7.364   8.063  1.00 92.22           H  
ATOM    741 HD22 LEU A  46       5.086   8.225   9.418  1.00 92.22           H  
ATOM    742 HD23 LEU A  46       3.469   8.705   8.861  1.00 92.22           H  
ATOM    743  N   SER A  47       3.169  10.249  13.317  1.00 91.01           N  
ATOM    744  H   SER A  47       3.368  10.784  12.483  1.00 91.01           H  
ATOM    745  CA  SER A  47       2.360  10.863  14.369  1.00 91.01           C  
ATOM    746  HA  SER A  47       2.872  10.670  15.311  1.00 91.01           H  
ATOM    747  C   SER A  47       0.959  10.222  14.436  1.00 91.01           C  
ATOM    748  CB  SER A  47       2.287  12.386  14.186  1.00 91.01           C  
ATOM    749  HB2 SER A  47       3.241  12.757  13.812  1.00 91.01           H  
ATOM    750  HB3 SER A  47       2.103  12.849  15.156  1.00 91.01           H  
ATOM    751  O   SER A  47       0.507   9.609  13.461  1.00 91.01           O  
ATOM    752  OG  SER A  47       1.248  12.773  13.311  1.00 91.01           O  
ATOM    753  HG  SER A  47       0.629  13.279  13.842  1.00 91.01           H  
ATOM    754  N   PRO A  48       0.229  10.358  15.557  1.00 85.50           N  
ATOM    755  CA  PRO A  48      -1.147   9.866  15.667  1.00 85.50           C  
ATOM    756  HA  PRO A  48      -1.135   8.776  15.657  1.00 85.50           H  
ATOM    757  C   PRO A  48      -2.078  10.358  14.546  1.00 85.50           C  
ATOM    758  CB  PRO A  48      -1.626  10.350  17.038  1.00 85.50           C  
ATOM    759  HB2 PRO A  48      -2.338   9.655  17.483  1.00 85.50           H  
ATOM    760  HB3 PRO A  48      -2.064  11.345  16.956  1.00 85.50           H  
ATOM    761  O   PRO A  48      -2.937   9.617  14.074  1.00 85.50           O  
ATOM    762  CG  PRO A  48      -0.336  10.437  17.852  1.00 85.50           C  
ATOM    763  HG2 PRO A  48      -0.052   9.444  18.200  1.00 85.50           H  
ATOM    764  HG3 PRO A  48      -0.430  11.130  18.688  1.00 85.50           H  
ATOM    765  CD  PRO A  48       0.672  10.930  16.820  1.00 85.50           C  
ATOM    766  HD2 PRO A  48       1.674  10.599  17.093  1.00 85.50           H  
ATOM    767  HD3 PRO A  48       0.629  12.018  16.759  1.00 85.50           H  
ATOM    768  N   GLU A  49      -1.884  11.587  14.068  1.00 84.24           N  
ATOM    769  H   GLU A  49      -1.193  12.174  14.512  1.00 84.24           H  
ATOM    770  CA  GLU A  49      -2.648  12.165  12.957  1.00 84.24           C  
ATOM    771  HA  GLU A  49      -3.710  11.989  13.128  1.00 84.24           H  
ATOM    772  C   GLU A  49      -2.283  11.511  11.613  1.00 84.24           C  
ATOM    773  CB  GLU A  49      -2.418  13.688  12.878  1.00 84.24           C  
ATOM    774  HB2 GLU A  49      -3.079  14.076  12.103  1.00 84.24           H  
ATOM    775  HB3 GLU A  49      -1.397  13.890  12.553  1.00 84.24           H  
ATOM    776  O   GLU A  49      -3.136  11.337  10.745  1.00 84.24           O  
ATOM    777  CG  GLU A  49      -2.716  14.469  14.174  1.00 84.24           C  
ATOM    778  HG2 GLU A  49      -2.773  15.528  13.922  1.00 84.24           H  
ATOM    779  HG3 GLU A  49      -3.695  14.164  14.543  1.00 84.24           H  
ATOM    780  CD  GLU A  49      -1.658  14.293  15.280  1.00 84.24           C  
ATOM    781  OE1 GLU A  49      -2.005  14.533  16.455  1.00 84.24           O  
ATOM    782  OE2 GLU A  49      -0.521  13.859  14.959  1.00 84.24           O  
ATOM    783  N   GLN A  50      -1.022  11.101  11.455  1.00 87.66           N  
ATOM    784  H   GLN A  50      -0.389  11.236  12.230  1.00 87.66           H  
ATOM    785  CA  GLN A  50      -0.482  10.465  10.250  1.00 87.66           C  
ATOM    786  HA  GLN A  50      -0.886  10.961   9.368  1.00 87.66           H  
ATOM    787  C   GLN A  50      -0.838   8.975  10.131  1.00 87.66           C  
ATOM    788  CB  GLN A  50       1.042  10.638  10.271  1.00 87.66           C  
ATOM    789  HB2 GLN A  50       1.493   9.986   9.523  1.00 87.66           H  
ATOM    790  HB3 GLN A  50       1.420  10.334  11.247  1.00 87.66           H  
ATOM    791  O   GLN A  50      -0.871   8.441   9.024  1.00 87.66           O  
ATOM    792  CG  GLN A  50       1.483  12.079   9.997  1.00 87.66           C  
ATOM    793  HG2 GLN A  50       1.167  12.343   8.987  1.00 87.66           H  
ATOM    794  HG3 GLN A  50       1.001  12.767  10.691  1.00 87.66           H  
ATOM    795  CD  GLN A  50       2.993  12.268  10.104  1.00 87.66           C  
ATOM    796  NE2 GLN A  50       3.563  13.199   9.372  1.00 87.66           N  
ATOM    797 HE21 GLN A  50       4.551  13.351   9.515  1.00 87.66           H  
ATOM    798 HE22 GLN A  50       3.033  13.741   8.705  1.00 87.66           H  
ATOM    799  OE1 GLN A  50       3.695  11.577  10.826  1.00 87.66           O  
ATOM    800  N   GLN A  51      -1.135   8.300  11.246  1.00 83.83           N  
ATOM    801  H   GLN A  51      -1.050   8.799  12.120  1.00 83.83           H  
ATOM    802  CA  GLN A  51      -1.430   6.857  11.303  1.00 83.83           C  
ATOM    803  HA  GLN A  51      -0.541   6.296  11.015  1.00 83.83           H  
ATOM    804  C   GLN A  51      -2.552   6.400  10.373  1.00 83.83           C  
ATOM    805  CB  GLN A  51      -1.822   6.505  12.745  1.00 83.83           C  
ATOM    806  HB2 GLN A  51      -2.409   5.587  12.762  1.00 83.83           H  
ATOM    807  HB3 GLN A  51      -2.419   7.303  13.188  1.00 83.83           H  
ATOM    808  O   GLN A  51      -2.574   5.262   9.920  1.00 83.83           O  
ATOM    809  CG  GLN A  51      -0.551   6.273  13.545  1.00 83.83           C  
ATOM    810  HG2 GLN A  51      -0.164   5.330  13.159  1.00 83.83           H  
ATOM    811  HG3 GLN A  51       0.169   7.071  13.362  1.00 83.83           H  
ATOM    812  CD  GLN A  51      -0.747   6.108  15.043  1.00 83.83           C  
ATOM    813  NE2 GLN A  51       0.270   6.368  15.837  1.00 83.83           N  
ATOM    814 HE21 GLN A  51       1.138   6.730  15.467  1.00 83.83           H  
ATOM    815 HE22 GLN A  51       0.117   6.203  16.821  1.00 83.83           H  
ATOM    816  OE1 GLN A  51      -1.795   5.728  15.532  1.00 83.83           O  
ATOM    817  N   ASN A  52      -3.483   7.297  10.077  1.00 82.70           N  
ATOM    818  H   ASN A  52      -3.365   8.227  10.455  1.00 82.70           H  
ATOM    819  CA  ASN A  52      -4.693   6.994   9.325  1.00 82.70           C  
ATOM    820  HA  ASN A  52      -4.885   5.921   9.357  1.00 82.70           H  
ATOM    821  C   ASN A  52      -4.599   7.369   7.843  1.00 82.70           C  
ATOM    822  CB  ASN A  52      -5.811   7.726  10.067  1.00 82.70           C  
ATOM    823  HB2 ASN A  52      -6.744   7.634   9.510  1.00 82.70           H  
ATOM    824  HB3 ASN A  52      -5.570   8.786  10.140  1.00 82.70           H  
ATOM    825  O   ASN A  52      -5.591   7.291   7.115  1.00 82.70           O  
ATOM    826  CG  ASN A  52      -5.987   7.131  11.449  1.00 82.70           C  
ATOM    827  ND2 ASN A  52      -6.100   7.946  12.469  1.00 82.70           N  
ATOM    828 HD21 ASN A  52      -5.990   7.522  13.379  1.00 82.70           H  
ATOM    829 HD22 ASN A  52      -5.906   8.930  12.345  1.00 82.70           H  
ATOM    830  OD1 ASN A  52      -6.041   5.925  11.629  1.00 82.70           O  
ATOM    831  N   GLN A  53      -3.435   7.870   7.436  1.00 85.86           N  
ATOM    832  H   GLN A  53      -2.663   7.863   8.087  1.00 85.86           H  
ATOM    833  CA  GLN A  53      -3.250   8.644   6.223  1.00 85.86           C  
ATOM    834  HA  GLN A  53      -3.899   8.281   5.427  1.00 85.86           H  
ATOM    835  C   GLN A  53      -1.794   8.534   5.758  1.00 85.86           C  
ATOM    836  CB  GLN A  53      -3.607  10.097   6.547  1.00 85.86           C  
ATOM    837  HB2 GLN A  53      -3.197  10.710   5.745  1.00 85.86           H  
ATOM    838  HB3 GLN A  53      -3.102  10.401   7.464  1.00 85.86           H  
ATOM    839  O   GLN A  53      -0.976   9.427   6.000  1.00 85.86           O  
ATOM    840  CG  GLN A  53      -5.116  10.373   6.698  1.00 85.86           C  
ATOM    841  HG2 GLN A  53      -5.479   9.936   7.628  1.00 85.86           H  
ATOM    842  HG3 GLN A  53      -5.661   9.916   5.871  1.00 85.86           H  
ATOM    843  CD  GLN A  53      -5.424  11.868   6.741  1.00 85.86           C  
ATOM    844  NE2 GLN A  53      -6.671  12.277   6.707  1.00 85.86           N  
ATOM    845 HE21 GLN A  53      -7.428  11.701   6.365  1.00 85.86           H  
ATOM    846 HE22 GLN A  53      -6.810  13.276   6.664  1.00 85.86           H  
ATOM    847  OE1 GLN A  53      -4.538  12.712   6.731  1.00 85.86           O  
ATOM    848  N   ALA A  54      -1.468   7.432   5.088  1.00 89.44           N  
ATOM    849  H   ALA A  54      -2.198   6.766   4.878  1.00 89.44           H  
ATOM    850  CA  ALA A  54      -0.127   7.175   4.586  1.00 89.44           C  
ATOM    851  HA  ALA A  54       0.436   8.109   4.586  1.00 89.44           H  
ATOM    852  C   ALA A  54      -0.163   6.657   3.145  1.00 89.44           C  
ATOM    853  CB  ALA A  54       0.598   6.214   5.536  1.00 89.44           C  
ATOM    854  HB1 ALA A  54       0.611   6.633   6.542  1.00 89.44           H  
ATOM    855  HB2 ALA A  54       1.624   6.065   5.200  1.00 89.44           H  
ATOM    856  HB3 ALA A  54       0.083   5.253   5.557  1.00 89.44           H  
ATOM    857  O   ALA A  54      -0.833   5.674   2.833  1.00 89.44           O  
ATOM    858  N   ILE A  55       0.618   7.293   2.275  1.00 90.39           N  
ATOM    859  H   ILE A  55       1.113   8.110   2.606  1.00 90.39           H  
ATOM    860  CA  ILE A  55       0.978   6.767   0.962  1.00 90.39           C  
ATOM    861  HA  ILE A  55       0.323   5.926   0.735  1.00 90.39           H  
ATOM    862  C   ILE A  55       2.417   6.273   1.036  1.00 90.39           C  
ATOM    863  CB  ILE A  55       0.804   7.799  -0.168  1.00 90.39           C  
ATOM    864  HB  ILE A  55       1.494   8.625   0.009  1.00 90.39           H  
ATOM    865  O   ILE A  55       3.324   7.040   1.359  1.00 90.39           O  
ATOM    866  CG1 ILE A  55      -0.631   8.360  -0.202  1.00 90.39           C  
ATOM    867 HG12 ILE A  55      -1.331   7.548  -0.397  1.00 90.39           H  
ATOM    868 HG13 ILE A  55      -0.878   8.805   0.762  1.00 90.39           H  
ATOM    869  CG2 ILE A  55       1.171   7.144  -1.518  1.00 90.39           C  
ATOM    870 HG21 ILE A  55       2.183   6.740  -1.496  1.00 90.39           H  
ATOM    871 HG22 ILE A  55       0.471   6.339  -1.740  1.00 90.39           H  
ATOM    872 HG23 ILE A  55       1.144   7.875  -2.326  1.00 90.39           H  
ATOM    873  CD1 ILE A  55      -0.812   9.441  -1.270  1.00 90.39           C  
ATOM    874 HD11 ILE A  55      -1.828   9.834  -1.220  1.00 90.39           H  
ATOM    875 HD12 ILE A  55      -0.085  10.239  -1.117  1.00 90.39           H  
ATOM    876 HD13 ILE A  55      -0.679   9.024  -2.268  1.00 90.39           H  
ATOM    877  N   VAL A  56       2.641   5.013   0.681  1.00 91.47           N  
ATOM    878  H   VAL A  56       1.846   4.456   0.406  1.00 91.47           H  
ATOM    879  CA  VAL A  56       3.983   4.446   0.539  1.00 91.47           C  
ATOM    880  HA  VAL A  56       4.723   5.197   0.815  1.00 91.47           H  
ATOM    881  C   VAL A  56       4.197   4.092  -0.922  1.00 91.47           C  
ATOM    882  CB  VAL A  56       4.209   3.241   1.470  1.00 91.47           C  
ATOM    883  HB  VAL A  56       3.593   2.402   1.147  1.00 91.47           H  
ATOM    884  O   VAL A  56       3.520   3.226  -1.469  1.00 91.47           O  
ATOM    885  CG1 VAL A  56       5.677   2.797   1.422  1.00 91.47           C  
ATOM    886 HG11 VAL A  56       5.831   1.964   2.108  1.00 91.47           H  
ATOM    887 HG12 VAL A  56       5.942   2.471   0.416  1.00 91.47           H  
ATOM    888 HG13 VAL A  56       6.325   3.622   1.718  1.00 91.47           H  
ATOM    889  CG2 VAL A  56       3.846   3.569   2.923  1.00 91.47           C  
ATOM    890 HG21 VAL A  56       4.427   4.422   3.275  1.00 91.47           H  
ATOM    891 HG22 VAL A  56       2.785   3.803   3.006  1.00 91.47           H  
ATOM    892 HG23 VAL A  56       4.041   2.702   3.554  1.00 91.47           H  
ATOM    893  N   VAL A  57       5.151   4.752  -1.567  1.00 91.89           N  
ATOM    894  H   VAL A  57       5.658   5.465  -1.063  1.00 91.89           H  
ATOM    895  CA  VAL A  57       5.559   4.451  -2.939  1.00 91.89           C  
ATOM    896  HA  VAL A  57       4.817   3.794  -3.392  1.00 91.89           H  
ATOM    897  C   VAL A  57       6.894   3.732  -2.908  1.00 91.89           C  
ATOM    898  CB  VAL A  57       5.654   5.700  -3.823  1.00 91.89           C  
ATOM    899  HB  VAL A  57       6.561   6.251  -3.572  1.00 91.89           H  
ATOM    900  O   VAL A  57       7.854   4.227  -2.323  1.00 91.89           O  
ATOM    901  CG1 VAL A  57       5.762   5.282  -5.288  1.00 91.89           C  
ATOM    902 HG11 VAL A  57       6.609   4.612  -5.437  1.00 91.89           H  
ATOM    903 HG12 VAL A  57       4.845   4.786  -5.606  1.00 91.89           H  
ATOM    904 HG13 VAL A  57       5.931   6.166  -5.903  1.00 91.89           H  
ATOM    905  CG2 VAL A  57       4.454   6.636  -3.659  1.00 91.89           C  
ATOM    906 HG21 VAL A  57       4.501   7.436  -4.399  1.00 91.89           H  
ATOM    907 HG22 VAL A  57       4.465   7.085  -2.666  1.00 91.89           H  
ATOM    908 HG23 VAL A  57       3.532   6.068  -3.783  1.00 91.89           H  
ATOM    909  N   VAL A  58       6.974   2.578  -3.560  1.00 91.04           N  
ATOM    910  H   VAL A  58       6.151   2.260  -4.051  1.00 91.04           H  
ATOM    911  CA  VAL A  58       8.198   1.788  -3.668  1.00 91.04           C  
ATOM    912  HA  VAL A  58       8.993   2.287  -3.114  1.00 91.04           H  
ATOM    913  C   VAL A  58       8.625   1.711  -5.128  1.00 91.04           C  
ATOM    914  CB  VAL A  58       8.028   0.394  -3.042  1.00 91.04           C  
ATOM    915  HB  VAL A  58       7.303  -0.185  -3.615  1.00 91.04           H  
ATOM    916  O   VAL A  58       7.885   1.223  -5.981  1.00 91.04           O  
ATOM    917  CG1 VAL A  58       9.371  -0.343  -3.060  1.00 91.04           C  
ATOM    918 HG11 VAL A  58       9.277  -1.288  -2.525  1.00 91.04           H  
ATOM    919 HG12 VAL A  58       9.674  -0.554  -4.086  1.00 91.04           H  
ATOM    920 HG13 VAL A  58      10.133   0.270  -2.578  1.00 91.04           H  
ATOM    921  CG2 VAL A  58       7.543   0.471  -1.586  1.00 91.04           C  
ATOM    922 HG21 VAL A  58       6.533   0.878  -1.551  1.00 91.04           H  
ATOM    923 HG22 VAL A  58       7.525  -0.523  -1.141  1.00 91.04           H  
ATOM    924 HG23 VAL A  58       8.202   1.114  -1.003  1.00 91.04           H  
ATOM    925  N   HIS A  59       9.841   2.170  -5.404  1.00 91.74           N  
ATOM    926  H   HIS A  59      10.382   2.559  -4.645  1.00 91.74           H  
ATOM    927  CA  HIS A  59      10.481   2.089  -6.712  1.00 91.74           C  
ATOM    928  HA  HIS A  59       9.732   1.873  -7.474  1.00 91.74           H  
ATOM    929  C   HIS A  59      11.527   0.974  -6.722  1.00 91.74           C  
ATOM    930  CB  HIS A  59      11.135   3.426  -7.067  1.00 91.74           C  
ATOM    931  HB2 HIS A  59      11.739   3.291  -7.964  1.00 91.74           H  
ATOM    932  HB3 HIS A  59      11.803   3.707  -6.253  1.00 91.74           H  
ATOM    933  O   HIS A  59      12.447   0.961  -5.898  1.00 91.74           O  
ATOM    934  CG  HIS A  59      10.170   4.554  -7.316  1.00 91.74           C  
ATOM    935  CD2 HIS A  59       9.429   5.230  -6.383  1.00 91.74           C  
ATOM    936  HD2 HIS A  59       9.418   5.045  -5.319  1.00 91.74           H  
ATOM    937  ND1 HIS A  59       9.898   5.120  -8.539  1.00 91.74           N  
ATOM    938  HD1 HIS A  59      10.272   4.832  -9.432  1.00 91.74           H  
ATOM    939  CE1 HIS A  59       8.997   6.100  -8.355  1.00 91.74           C  
ATOM    940  HE1 HIS A  59       8.570   6.711  -9.136  1.00 91.74           H  
ATOM    941  NE2 HIS A  59       8.687   6.206  -7.055  1.00 91.74           N  
ATOM    942  N   ILE A  60      11.420   0.075  -7.701  1.00 88.36           N  
ATOM    943  H   ILE A  60      10.637   0.163  -8.334  1.00 88.36           H  
ATOM    944  CA  ILE A  60      12.372  -1.015  -7.942  1.00 88.36           C  
ATOM    945  HA  ILE A  60      13.277  -0.844  -7.358  1.00 88.36           H  
ATOM    946  C   ILE A  60      12.721  -1.008  -9.429  1.00 88.36           C  
ATOM    947  CB  ILE A  60      11.795  -2.393  -7.557  1.00 88.36           C  
ATOM    948  HB  ILE A  60      11.101  -2.681  -8.346  1.00 88.36           H  
ATOM    949  O   ILE A  60      11.928  -1.434 -10.271  1.00 88.36           O  
ATOM    950  CG1 ILE A  60      10.991  -2.411  -6.245  1.00 88.36           C  
ATOM    951 HG12 ILE A  60      10.304  -1.566  -6.203  1.00 88.36           H  
ATOM    952 HG13 ILE A  60      11.648  -2.372  -5.377  1.00 88.36           H  
ATOM    953  CG2 ILE A  60      12.931  -3.435  -7.531  1.00 88.36           C  
ATOM    954 HG21 ILE A  60      13.653  -3.193  -6.751  1.00 88.36           H  
ATOM    955 HG22 ILE A  60      13.434  -3.462  -8.498  1.00 88.36           H  
ATOM    956 HG23 ILE A  60      12.530  -4.431  -7.344  1.00 88.36           H  
ATOM    957  CD1 ILE A  60      10.118  -3.666  -6.215  1.00 88.36           C  
ATOM    958 HD11 ILE A  60      10.715  -4.544  -5.970  1.00 88.36           H  
ATOM    959 HD12 ILE A  60       9.663  -3.846  -7.189  1.00 88.36           H  
ATOM    960 HD13 ILE A  60       9.299  -3.514  -5.512  1.00 88.36           H  
ATOM    961  N   GLY A  61      13.903  -0.502  -9.778  1.00 86.96           N  
ATOM    962  H   GLY A  61      14.490  -0.098  -9.062  1.00 86.96           H  
ATOM    963  CA  GLY A  61      14.255  -0.292 -11.184  1.00 86.96           C  
ATOM    964  HA2 GLY A  61      14.295  -1.253 -11.696  1.00 86.96           H  
ATOM    965  HA3 GLY A  61      15.234   0.182 -11.252  1.00 86.96           H  
ATOM    966  C   GLY A  61      13.233   0.615 -11.883  1.00 86.96           C  
ATOM    967  O   GLY A  61      13.021   1.745 -11.458  1.00 86.96           O  
ATOM    968  N   ASN A  62      12.587   0.111 -12.938  1.00 86.00           N  
ATOM    969  H   ASN A  62      12.743  -0.855 -13.188  1.00 86.00           H  
ATOM    970  CA  ASN A  62      11.573   0.832 -13.716  1.00 86.00           C  
ATOM    971  HA  ASN A  62      11.735   1.902 -13.583  1.00 86.00           H  
ATOM    972  C   ASN A  62      10.122   0.568 -13.267  1.00 86.00           C  
ATOM    973  CB  ASN A  62      11.772   0.515 -15.209  1.00 86.00           C  
ATOM    974  HB2 ASN A  62      12.807   0.706 -15.493  1.00 86.00           H  
ATOM    975  HB3 ASN A  62      11.140   1.189 -15.788  1.00 86.00           H  
ATOM    976  O   ASN A  62       9.188   0.937 -13.980  1.00 86.00           O  
ATOM    977  CG  ASN A  62      11.418  -0.917 -15.587  1.00 86.00           C  
ATOM    978  ND2 ASN A  62      11.111  -1.154 -16.840  1.00 86.00           N  
ATOM    979 HD21 ASN A  62      10.897  -2.108 -17.094  1.00 86.00           H  
ATOM    980 HD22 ASN A  62      11.088  -0.398 -17.509  1.00 86.00           H  
ATOM    981  OD1 ASN A  62      11.443  -1.842 -14.787  1.00 86.00           O  
ATOM    982  N   ARG A  63       9.915  -0.105 -12.130  1.00 85.86           N  
ATOM    983  H   ARG A  63      10.715  -0.379 -11.578  1.00 85.86           H  
ATOM    984  CA  ARG A  63       8.582  -0.440 -11.614  1.00 85.86           C  
ATOM    985  HA  ARG A  63       7.835  -0.203 -12.371  1.00 85.86           H  
ATOM    986  C   ARG A  63       8.263   0.404 -10.391  1.00 85.86           C  
ATOM    987  CB  ARG A  63       8.475  -1.940 -11.309  1.00 85.86           C  
ATOM    988  HB2 ARG A  63       9.193  -2.201 -10.530  1.00 85.86           H  
ATOM    989  HB3 ARG A  63       7.468  -2.153 -10.950  1.00 85.86           H  
ATOM    990  O   ARG A  63       9.093   0.523  -9.488  1.00 85.86           O  
ATOM    991  CG  ARG A  63       8.753  -2.793 -12.550  1.00 85.86           C  
ATOM    992  HG2 ARG A  63       9.783  -2.628 -12.867  1.00 85.86           H  
ATOM    993  HG3 ARG A  63       8.082  -2.496 -13.356  1.00 85.86           H  
ATOM    994  CD  ARG A  63       8.572  -4.283 -12.265  1.00 85.86           C  
ATOM    995  HD2 ARG A  63       7.519  -4.493 -12.081  1.00 85.86           H  
ATOM    996  HD3 ARG A  63       9.144  -4.554 -11.377  1.00 85.86           H  
ATOM    997  NE  ARG A  63       9.054  -5.065 -13.414  1.00 85.86           N  
ATOM    998  HE  ARG A  63       9.487  -4.541 -14.162  1.00 85.86           H  
ATOM    999  NH1 ARG A  63       8.607  -7.165 -12.598  1.00 85.86           N  
ATOM   1000 HH11 ARG A  63       8.046  -6.758 -11.864  1.00 85.86           H  
ATOM   1001 HH12 ARG A  63       9.274  -7.721 -12.081  1.00 85.86           H  
ATOM   1002  NH2 ARG A  63       9.735  -6.971 -14.462  1.00 85.86           N  
ATOM   1003 HH21 ARG A  63      10.132  -6.437 -15.221  1.00 85.86           H  
ATOM   1004 HH22 ARG A  63       9.718  -7.980 -14.474  1.00 85.86           H  
ATOM   1005  CZ  ARG A  63       9.126  -6.378 -13.479  1.00 85.86           C  
ATOM   1006  N   VAL A  64       7.053   0.955 -10.375  1.00 89.02           N  
ATOM   1007  H   VAL A  64       6.441   0.806 -11.164  1.00 89.02           H  
ATOM   1008  CA  VAL A  64       6.524   1.750  -9.267  1.00 89.02           C  
ATOM   1009  HA  VAL A  64       7.279   1.810  -8.484  1.00 89.02           H  
ATOM   1010  C   VAL A  64       5.300   1.052  -8.693  1.00 89.02           C  
ATOM   1011  CB  VAL A  64       6.186   3.194  -9.683  1.00 89.02           C  
ATOM   1012  HB  VAL A  64       5.280   3.203 -10.288  1.00 89.02           H  
ATOM   1013  O   VAL A  64       4.361   0.716  -9.422  1.00 89.02           O  
ATOM   1014  CG1 VAL A  64       5.961   4.035  -8.424  1.00 89.02           C  
ATOM   1015 HG11 VAL A  64       5.195   3.592  -7.787  1.00 89.02           H  
ATOM   1016 HG12 VAL A  64       5.639   5.038  -8.702  1.00 89.02           H  
ATOM   1017 HG13 VAL A  64       6.887   4.106  -7.853  1.00 89.02           H  
ATOM   1018  CG2 VAL A  64       7.318   3.831 -10.497  1.00 89.02           C  
ATOM   1019 HG21 VAL A  64       8.273   3.665  -9.999  1.00 89.02           H  
ATOM   1020 HG22 VAL A  64       7.132   4.899 -10.612  1.00 89.02           H  
ATOM   1021 HG23 VAL A  64       7.348   3.391 -11.494  1.00 89.02           H  
ATOM   1022  N   PHE A  65       5.335   0.848  -7.383  1.00 86.50           N  
ATOM   1023  H   PHE A  65       6.153   1.153  -6.877  1.00 86.50           H  
ATOM   1024  CA  PHE A  65       4.267   0.259  -6.587  1.00 86.50           C  
ATOM   1025  HA  PHE A  65       3.431  -0.030  -7.223  1.00 86.50           H  
ATOM   1026  C   PHE A  65       3.792   1.304  -5.593  1.00 86.50           C  
ATOM   1027  CB  PHE A  65       4.793  -0.987  -5.865  1.00 86.50           C  
ATOM   1028  HB2 PHE A  65       5.560  -0.691  -5.149  1.00 86.50           H  
ATOM   1029  HB3 PHE A  65       3.972  -1.438  -5.307  1.00 86.50           H  
ATOM   1030  O   PHE A  65       4.624   1.983  -4.990  1.00 86.50           O  
ATOM   1031  CG  PHE A  65       5.378  -2.013  -6.811  1.00 86.50           C  
ATOM   1032  CD1 PHE A  65       4.554  -3.005  -7.364  1.00 86.50           C  
ATOM   1033  HD1 PHE A  65       3.532  -3.101  -7.031  1.00 86.50           H  
ATOM   1034  CD2 PHE A  65       6.727  -1.930  -7.202  1.00 86.50           C  
ATOM   1035  HD2 PHE A  65       7.365  -1.166  -6.783  1.00 86.50           H  
ATOM   1036  CE1 PHE A  65       5.061  -3.871  -8.346  1.00 86.50           C  
ATOM   1037  HE1 PHE A  65       4.435  -4.636  -8.782  1.00 86.50           H  
ATOM   1038  CE2 PHE A  65       7.237  -2.813  -8.166  1.00 86.50           C  
ATOM   1039  HE2 PHE A  65       8.268  -2.729  -8.476  1.00 86.50           H  
ATOM   1040  CZ  PHE A  65       6.402  -3.779  -8.747  1.00 86.50           C  
ATOM   1041  HZ  PHE A  65       6.790  -4.466  -9.484  1.00 86.50           H  
ATOM   1042  N   MET A  66       2.483   1.437  -5.416  1.00 90.43           N  
ATOM   1043  H   MET A  66       1.839   0.830  -5.903  1.00 90.43           H  
ATOM   1044  CA  MET A  66       1.923   2.400  -4.476  1.00 90.43           C  
ATOM   1045  HA  MET A  66       2.721   2.805  -3.853  1.00 90.43           H  
ATOM   1046  C   MET A  66       0.916   1.742  -3.551  1.00 90.43           C  
ATOM   1047  CB  MET A  66       1.302   3.572  -5.225  1.00 90.43           C  
ATOM   1048  HB2 MET A  66       2.056   3.967  -5.907  1.00 90.43           H  
ATOM   1049  HB3 MET A  66       0.440   3.218  -5.789  1.00 90.43           H  
ATOM   1050  O   MET A  66       0.046   0.983  -3.978  1.00 90.43           O  
ATOM   1051  CG  MET A  66       0.822   4.684  -4.290  1.00 90.43           C  
ATOM   1052  HG2 MET A  66       0.016   4.296  -3.667  1.00 90.43           H  
ATOM   1053  HG3 MET A  66       1.635   4.995  -3.633  1.00 90.43           H  
ATOM   1054  SD  MET A  66       0.181   6.120  -5.173  1.00 90.43           S  
ATOM   1055  CE  MET A  66       1.717   6.835  -5.790  1.00 90.43           C  
ATOM   1056  HE1 MET A  66       2.414   6.060  -6.106  1.00 90.43           H  
ATOM   1057  HE2 MET A  66       2.178   7.434  -5.004  1.00 90.43           H  
ATOM   1058  HE3 MET A  66       1.486   7.458  -6.654  1.00 90.43           H  
ATOM   1059  N   TRP A  67       1.044   2.105  -2.285  1.00 84.92           N  
ATOM   1060  H   TRP A  67       1.813   2.712  -2.040  1.00 84.92           H  
ATOM   1061  CA  TRP A  67       0.231   1.647  -1.174  1.00 84.92           C  
ATOM   1062  HA  TRP A  67      -0.538   0.960  -1.529  1.00 84.92           H  
ATOM   1063  C   TRP A  67      -0.425   2.851  -0.542  1.00 84.92           C  
ATOM   1064  CB  TRP A  67       1.123   0.921  -0.162  1.00 84.92           C  
ATOM   1065  HB2 TRP A  67       0.496   0.432   0.583  1.00 84.92           H  
ATOM   1066  HB3 TRP A  67       1.753   1.650   0.348  1.00 84.92           H  
ATOM   1067  O   TRP A  67       0.234   3.874  -0.351  1.00 84.92           O  
ATOM   1068  CG  TRP A  67       1.984  -0.094  -0.829  1.00 84.92           C  
ATOM   1069  CD1 TRP A  67       3.289   0.035  -1.159  1.00 84.92           C  
ATOM   1070  HD1 TRP A  67       3.904   0.881  -0.889  1.00 84.92           H  
ATOM   1071  CD2 TRP A  67       1.527  -1.299  -1.480  1.00 84.92           C  
ATOM   1072  CE2 TRP A  67       2.568  -1.785  -2.321  1.00 84.92           C  
ATOM   1073  CE3 TRP A  67       0.319  -2.008  -1.457  1.00 84.92           C  
ATOM   1074  HE3 TRP A  67      -0.448  -1.719  -0.753  1.00 84.92           H  
ATOM   1075  NE1 TRP A  67       3.652  -0.992  -2.009  1.00 84.92           N  
ATOM   1076  HE1 TRP A  67       4.560  -1.053  -2.446  1.00 84.92           H  
ATOM   1077  CH2 TRP A  67       1.120  -3.489  -3.232  1.00 84.92           C  
ATOM   1078  HH2 TRP A  67       0.947  -4.333  -3.884  1.00 84.92           H  
ATOM   1079  CZ2 TRP A  67       2.368  -2.841  -3.221  1.00 84.92           C  
ATOM   1080  HZ2 TRP A  67       3.162  -3.170  -3.874  1.00 84.92           H  
ATOM   1081  CZ3 TRP A  67       0.139  -3.114  -2.299  1.00 84.92           C  
ATOM   1082  HZ3 TRP A  67      -0.745  -3.724  -2.181  1.00 84.92           H  
ATOM   1083  N   VAL A  68      -1.704   2.724  -0.226  1.00 87.65           N  
ATOM   1084  H   VAL A  68      -2.193   1.877  -0.479  1.00 87.65           H  
ATOM   1085  CA  VAL A  68      -2.494   3.821   0.316  1.00 87.65           C  
ATOM   1086  HA  VAL A  68      -1.837   4.612   0.677  1.00 87.65           H  
ATOM   1087  C   VAL A  68      -3.304   3.296   1.482  1.00 87.65           C  
ATOM   1088  CB  VAL A  68      -3.421   4.421  -0.751  1.00 87.65           C  
ATOM   1089  HB  VAL A  68      -4.226   3.719  -0.964  1.00 87.65           H  
ATOM   1090  O   VAL A  68      -4.180   2.450   1.306  1.00 87.65           O  
ATOM   1091  CG1 VAL A  68      -4.056   5.725  -0.252  1.00 87.65           C  
ATOM   1092 HG11 VAL A  68      -3.287   6.456  -0.002  1.00 87.65           H  
ATOM   1093 HG12 VAL A  68      -4.712   6.134  -1.020  1.00 87.65           H  
ATOM   1094 HG13 VAL A  68      -4.658   5.526   0.635  1.00 87.65           H  
ATOM   1095  CG2 VAL A  68      -2.687   4.666  -2.071  1.00 87.65           C  
ATOM   1096 HG21 VAL A  68      -2.310   3.729  -2.480  1.00 87.65           H  
ATOM   1097 HG22 VAL A  68      -1.859   5.358  -1.917  1.00 87.65           H  
ATOM   1098 HG23 VAL A  68      -3.407   5.046  -2.796  1.00 87.65           H  
ATOM   1099  N   LEU A  69      -3.012   3.822   2.663  1.00 84.12           N  
ATOM   1100  H   LEU A  69      -2.255   4.489   2.717  1.00 84.12           H  
ATOM   1101  CA  LEU A  69      -3.885   3.738   3.818  1.00 84.12           C  
ATOM   1102  HA  LEU A  69      -4.645   2.975   3.648  1.00 84.12           H  
ATOM   1103  C   LEU A  69      -4.571   5.094   3.967  1.00 84.12           C  
ATOM   1104  CB  LEU A  69      -3.050   3.350   5.048  1.00 84.12           C  
ATOM   1105  HB2 LEU A  69      -2.306   4.127   5.227  1.00 84.12           H  
ATOM   1106  HB3 LEU A  69      -2.523   2.419   4.842  1.00 84.12           H  
ATOM   1107  O   LEU A  69      -3.899   6.098   4.209  1.00 84.12           O  
ATOM   1108  CG  LEU A  69      -3.899   3.172   6.318  1.00 84.12           C  
ATOM   1109  HG  LEU A  69      -4.461   4.084   6.520  1.00 84.12           H  
ATOM   1110  CD1 LEU A  69      -4.875   2.001   6.183  1.00 84.12           C  
ATOM   1111 HD11 LEU A  69      -5.356   1.813   7.143  1.00 84.12           H  
ATOM   1112 HD12 LEU A  69      -5.653   2.232   5.455  1.00 84.12           H  
ATOM   1113 HD13 LEU A  69      -4.336   1.105   5.873  1.00 84.12           H  
ATOM   1114  CD2 LEU A  69      -2.979   2.904   7.504  1.00 84.12           C  
ATOM   1115 HD21 LEU A  69      -2.425   1.977   7.358  1.00 84.12           H  
ATOM   1116 HD22 LEU A  69      -2.280   3.731   7.629  1.00 84.12           H  
ATOM   1117 HD23 LEU A  69      -3.566   2.821   8.419  1.00 84.12           H  
ATOM   1118  N   ALA A  70      -5.888   5.128   3.789  1.00 85.57           N  
ATOM   1119  H   ALA A  70      -6.388   4.273   3.591  1.00 85.57           H  
ATOM   1120  CA  ALA A  70      -6.676   6.348   3.886  1.00 85.57           C  
ATOM   1121  HA  ALA A  70      -6.105   7.114   4.411  1.00 85.57           H  
ATOM   1122  C   ALA A  70      -7.961   6.096   4.681  1.00 85.57           C  
ATOM   1123  CB  ALA A  70      -6.973   6.852   2.469  1.00 85.57           C  
ATOM   1124  HB1 ALA A  70      -7.539   6.095   1.926  1.00 85.57           H  
ATOM   1125  HB2 ALA A  70      -6.039   7.050   1.944  1.00 85.57           H  
ATOM   1126  HB3 ALA A  70      -7.562   7.768   2.517  1.00 85.57           H  
ATOM   1127  O   ALA A  70      -8.584   5.044   4.555  1.00 85.57           O  
ATOM   1128  N   ARG A  71      -8.388   7.080   5.477  1.00 81.51           N  
ATOM   1129  H   ARG A  71      -7.772   7.867   5.622  1.00 81.51           H  
ATOM   1130  CA  ARG A  71      -9.724   7.098   6.106  1.00 81.51           C  
ATOM   1131  HA  ARG A  71     -10.143   6.091   6.119  1.00 81.51           H  
ATOM   1132  C   ARG A  71     -10.754   7.922   5.339  1.00 81.51           C  
ATOM   1133  CB  ARG A  71      -9.623   7.597   7.549  1.00 81.51           C  
ATOM   1134  HB2 ARG A  71     -10.620   7.887   7.882  1.00 81.51           H  
ATOM   1135  HB3 ARG A  71      -8.979   8.475   7.601  1.00 81.51           H  
ATOM   1136  O   ARG A  71     -11.950   7.794   5.584  1.00 81.51           O  
ATOM   1137  CG  ARG A  71      -9.111   6.503   8.489  1.00 81.51           C  
ATOM   1138  HG2 ARG A  71      -8.053   6.316   8.302  1.00 81.51           H  
ATOM   1139  HG3 ARG A  71      -9.666   5.581   8.317  1.00 81.51           H  
ATOM   1140  CD  ARG A  71      -9.352   6.956   9.932  1.00 81.51           C  
ATOM   1141  HD2 ARG A  71      -8.904   7.938  10.084  1.00 81.51           H  
ATOM   1142  HD3 ARG A  71     -10.429   7.039  10.083  1.00 81.51           H  
ATOM   1143  NE  ARG A  71      -8.790   6.005  10.903  1.00 81.51           N  
ATOM   1144  HE  ARG A  71      -8.070   5.379  10.574  1.00 81.51           H  
ATOM   1145  NH1 ARG A  71      -9.882   6.763  12.773  1.00 81.51           N  
ATOM   1146 HH11 ARG A  71     -10.047   6.704  13.768  1.00 81.51           H  
ATOM   1147 HH12 ARG A  71     -10.394   7.409  12.190  1.00 81.51           H  
ATOM   1148  NH2 ARG A  71      -8.375   5.125  12.954  1.00 81.51           N  
ATOM   1149 HH21 ARG A  71      -7.546   4.703  12.561  1.00 81.51           H  
ATOM   1150 HH22 ARG A  71      -8.541   5.054  13.948  1.00 81.51           H  
ATOM   1151  CZ  ARG A  71      -9.024   5.965  12.202  1.00 81.51           C  
ATOM   1152  N   ASP A  72     -10.304   8.764   4.420  1.00 86.75           N  
ATOM   1153  H   ASP A  72      -9.312   8.807   4.237  1.00 86.75           H  
ATOM   1154  CA  ASP A  72     -11.153   9.674   3.664  1.00 86.75           C  
ATOM   1155  HA  ASP A  72     -12.196   9.382   3.792  1.00 86.75           H  
ATOM   1156  C   ASP A  72     -10.861   9.597   2.162  1.00 86.75           C  
ATOM   1157  CB  ASP A  72     -11.014  11.098   4.220  1.00 86.75           C  
ATOM   1158  HB2 ASP A  72     -11.316  11.104   5.267  1.00 86.75           H  
ATOM   1159  HB3 ASP A  72     -11.685  11.764   3.676  1.00 86.75           H  
ATOM   1160  O   ASP A  72      -9.805   9.146   1.712  1.00 86.75           O  
ATOM   1161  CG  ASP A  72      -9.580  11.609   4.093  1.00 86.75           C  
ATOM   1162  OD1 ASP A  72      -9.184  11.913   2.946  1.00 86.75           O  
ATOM   1163  OD2 ASP A  72      -8.865  11.607   5.123  1.00 86.75           O  
ATOM   1164  N   GLU A  73     -11.842  10.031   1.375  1.00 88.14           N  
ATOM   1165  H   GLU A  73     -12.689  10.379   1.800  1.00 88.14           H  
ATOM   1166  CA  GLU A  73     -11.765  10.012  -0.083  1.00 88.14           C  
ATOM   1167  HA  GLU A  73     -11.455   9.022  -0.418  1.00 88.14           H  
ATOM   1168  C   GLU A  73     -10.769  11.032  -0.650  1.00 88.14           C  
ATOM   1169  CB  GLU A  73     -13.140  10.329  -0.675  1.00 88.14           C  
ATOM   1170  HB2 GLU A  73     -13.028  10.385  -1.758  1.00 88.14           H  
ATOM   1171  HB3 GLU A  73     -13.462  11.305  -0.314  1.00 88.14           H  
ATOM   1172  O   GLU A  73     -10.303  10.860  -1.776  1.00 88.14           O  
ATOM   1173  CG  GLU A  73     -14.223   9.289  -0.359  1.00 88.14           C  
ATOM   1174  HG2 GLU A  73     -14.407   9.278   0.715  1.00 88.14           H  
ATOM   1175  HG3 GLU A  73     -13.860   8.306  -0.657  1.00 88.14           H  
ATOM   1176  CD  GLU A  73     -15.535   9.598  -1.101  1.00 88.14           C  
ATOM   1177  OE1 GLU A  73     -16.452   8.756  -1.001  1.00 88.14           O  
ATOM   1178  OE2 GLU A  73     -15.609  10.661  -1.773  1.00 88.14           O  
ATOM   1179  N   GLU A  74     -10.442  12.101   0.084  1.00 90.01           N  
ATOM   1180  H   GLU A  74     -10.699  12.122   1.060  1.00 90.01           H  
ATOM   1181  CA  GLU A  74      -9.503  13.121  -0.391  1.00 90.01           C  
ATOM   1182  HA  GLU A  74      -9.806  13.440  -1.388  1.00 90.01           H  
ATOM   1183  C   GLU A  74      -8.096  12.530  -0.511  1.00 90.01           C  
ATOM   1184  CB  GLU A  74      -9.532  14.349   0.533  1.00 90.01           C  
ATOM   1185  HB2 GLU A  74     -10.566  14.672   0.651  1.00 90.01           H  
ATOM   1186  HB3 GLU A  74      -9.126  14.089   1.510  1.00 90.01           H  
ATOM   1187  O   GLU A  74      -7.429  12.703  -1.538  1.00 90.01           O  
ATOM   1188  CG  GLU A  74      -8.713  15.504  -0.067  1.00 90.01           C  
ATOM   1189  HG2 GLU A  74      -7.694  15.161  -0.244  1.00 90.01           H  
ATOM   1190  HG3 GLU A  74      -9.146  15.770  -1.031  1.00 90.01           H  
ATOM   1191  CD  GLU A  74      -8.656  16.757   0.820  1.00 90.01           C  
ATOM   1192  OE1 GLU A  74      -7.775  17.600   0.529  1.00 90.01           O  
ATOM   1193  OE2 GLU A  74      -9.496  16.890   1.736  1.00 90.01           O  
ATOM   1194  N   TRP A  75      -7.676  11.742   0.481  1.00 86.31           N  
ATOM   1195  H   TRP A  75      -8.231  11.681   1.323  1.00 86.31           H  
ATOM   1196  CA  TRP A  75      -6.418  11.012   0.396  1.00 86.31           C  
ATOM   1197  HA  TRP A  75      -5.649  11.740   0.139  1.00 86.31           H  
ATOM   1198  C   TRP A  75      -6.404   9.961  -0.700  1.00 86.31           C  
ATOM   1199  CB  TRP A  75      -6.064  10.358   1.727  1.00 86.31           C  
ATOM   1200  HB2 TRP A  75      -5.729   9.335   1.557  1.00 86.31           H  
ATOM   1201  HB3 TRP A  75      -6.940  10.315   2.375  1.00 86.31           H  
ATOM   1202  O   TRP A  75      -5.387   9.813  -1.382  1.00 86.31           O  
ATOM   1203  CG  TRP A  75      -4.954  11.060   2.414  1.00 86.31           C  
ATOM   1204  CD1 TRP A  75      -5.025  11.539   3.660  1.00 86.31           C  
ATOM   1205  HD1 TRP A  75      -5.921  11.480   4.261  1.00 86.31           H  
ATOM   1206  CD2 TRP A  75      -3.676  11.517   1.885  1.00 86.31           C  
ATOM   1207  CE2 TRP A  75      -2.986  12.214   2.917  1.00 86.31           C  
ATOM   1208  CE3 TRP A  75      -3.053  11.461   0.624  1.00 86.31           C  
ATOM   1209  HE3 TRP A  75      -3.540  10.920  -0.174  1.00 86.31           H  
ATOM   1210  NE1 TRP A  75      -3.859  12.200   3.975  1.00 86.31           N  
ATOM   1211  HE1 TRP A  75      -3.740  12.652   4.871  1.00 86.31           H  
ATOM   1212  CH2 TRP A  75      -1.145  12.726   1.455  1.00 86.31           C  
ATOM   1213  HH2 TRP A  75      -0.190  13.198   1.276  1.00 86.31           H  
ATOM   1214  CZ2 TRP A  75      -1.732  12.800   2.723  1.00 86.31           C  
ATOM   1215  HZ2 TRP A  75      -1.255  13.321   3.540  1.00 86.31           H  
ATOM   1216  CZ3 TRP A  75      -1.802  12.062   0.412  1.00 86.31           C  
ATOM   1217  HZ3 TRP A  75      -1.331  12.004  -0.558  1.00 86.31           H  
ATOM   1218  N   VAL A  76      -7.520   9.262  -0.908  1.00 89.83           N  
ATOM   1219  H   VAL A  76      -8.311   9.426  -0.301  1.00 89.83           H  
ATOM   1220  CA  VAL A  76      -7.634   8.301  -2.010  1.00 89.83           C  
ATOM   1221  HA  VAL A  76      -6.810   7.592  -1.931  1.00 89.83           H  
ATOM   1222  C   VAL A  76      -7.461   9.005  -3.352  1.00 89.83           C  
ATOM   1223  CB  VAL A  76      -8.945   7.503  -1.933  1.00 89.83           C  
ATOM   1224  HB  VAL A  76      -9.796   8.180  -1.866  1.00 89.83           H  
ATOM   1225  O   VAL A  76      -6.617   8.581  -4.137  1.00 89.83           O  
ATOM   1226  CG1 VAL A  76      -9.133   6.603  -3.158  1.00 89.83           C  
ATOM   1227 HG11 VAL A  76      -9.985   5.939  -3.010  1.00 89.83           H  
ATOM   1228 HG12 VAL A  76      -8.232   6.015  -3.329  1.00 89.83           H  
ATOM   1229 HG13 VAL A  76      -9.332   7.208  -4.043  1.00 89.83           H  
ATOM   1230  CG2 VAL A  76      -8.901   6.620  -0.683  1.00 89.83           C  
ATOM   1231 HG21 VAL A  76      -7.965   6.062  -0.645  1.00 89.83           H  
ATOM   1232 HG22 VAL A  76      -9.726   5.908  -0.694  1.00 89.83           H  
ATOM   1233 HG23 VAL A  76      -8.983   7.238   0.211  1.00 89.83           H  
ATOM   1234  N   LYS A  77      -8.136  10.138  -3.578  1.00 93.09           N  
ATOM   1235  H   LYS A  77      -8.808  10.434  -2.884  1.00 93.09           H  
ATOM   1236  CA  LYS A  77      -7.975  10.946  -4.800  1.00 93.09           C  
ATOM   1237  HA  LYS A  77      -8.212  10.329  -5.667  1.00 93.09           H  
ATOM   1238  C   LYS A  77      -6.542  11.433  -4.984  1.00 93.09           C  
ATOM   1239  CB  LYS A  77      -8.923  12.151  -4.757  1.00 93.09           C  
ATOM   1240  HB2 LYS A  77      -8.644  12.858  -5.538  1.00 93.09           H  
ATOM   1241  HB3 LYS A  77      -8.831  12.651  -3.792  1.00 93.09           H  
ATOM   1242  O   LYS A  77      -6.005  11.392  -6.091  1.00 93.09           O  
ATOM   1243  CG  LYS A  77     -10.377  11.731  -4.988  1.00 93.09           C  
ATOM   1244  HG2 LYS A  77     -10.633  10.906  -4.323  1.00 93.09           H  
ATOM   1245  HG3 LYS A  77     -10.491  11.387  -6.016  1.00 93.09           H  
ATOM   1246  CD  LYS A  77     -11.334  12.899  -4.727  1.00 93.09           C  
ATOM   1247  HD2 LYS A  77     -11.168  13.269  -3.716  1.00 93.09           H  
ATOM   1248  HD3 LYS A  77     -11.156  13.698  -5.448  1.00 93.09           H  
ATOM   1249  CE  LYS A  77     -12.765  12.369  -4.852  1.00 93.09           C  
ATOM   1250  HE2 LYS A  77     -12.960  12.099  -5.890  1.00 93.09           H  
ATOM   1251  HE3 LYS A  77     -12.833  11.456  -4.261  1.00 93.09           H  
ATOM   1252  NZ  LYS A  77     -13.774  13.333  -4.354  1.00 93.09           N  
ATOM   1253  HZ1 LYS A  77     -14.680  12.887  -4.334  1.00 93.09           H  
ATOM   1254  HZ2 LYS A  77     -13.569  13.570  -3.394  1.00 93.09           H  
ATOM   1255  HZ3 LYS A  77     -13.808  14.170  -4.920  1.00 93.09           H  
ATOM   1256  N   ARG A  78      -5.890  11.888  -3.908  1.00 90.56           N  
ATOM   1257  H   ARG A  78      -6.399  11.943  -3.037  1.00 90.56           H  
ATOM   1258  CA  ARG A  78      -4.486  12.320  -3.964  1.00 90.56           C  
ATOM   1259  HA  ARG A  78      -4.386  13.040  -4.776  1.00 90.56           H  
ATOM   1260  C   ARG A  78      -3.557  11.162  -4.315  1.00 90.56           C  
ATOM   1261  CB  ARG A  78      -4.110  13.009  -2.647  1.00 90.56           C  
ATOM   1262  HB2 ARG A  78      -4.787  13.849  -2.494  1.00 90.56           H  
ATOM   1263  HB3 ARG A  78      -4.241  12.314  -1.817  1.00 90.56           H  
ATOM   1264  O   ARG A  78      -2.606  11.363  -5.070  1.00 90.56           O  
ATOM   1265  CG  ARG A  78      -2.664  13.527  -2.666  1.00 90.56           C  
ATOM   1266  HG2 ARG A  78      -2.480  14.060  -3.599  1.00 90.56           H  
ATOM   1267  HG3 ARG A  78      -1.978  12.682  -2.607  1.00 90.56           H  
ATOM   1268  CD  ARG A  78      -2.417  14.486  -1.497  1.00 90.56           C  
ATOM   1269  HD2 ARG A  78      -2.980  15.401  -1.684  1.00 90.56           H  
ATOM   1270  HD3 ARG A  78      -2.818  14.055  -0.579  1.00 90.56           H  
ATOM   1271  NE  ARG A  78      -0.983  14.823  -1.351  1.00 90.56           N  
ATOM   1272  HE  ARG A  78      -0.392  14.624  -2.145  1.00 90.56           H  
ATOM   1273  NH1 ARG A  78      -1.110  15.697   0.769  1.00 90.56           N  
ATOM   1274 HH11 ARG A  78      -0.734  16.266   1.513  1.00 90.56           H  
ATOM   1275 HH12 ARG A  78      -2.056  15.349   0.842  1.00 90.56           H  
ATOM   1276  NH2 ARG A  78       0.812  15.822  -0.350  1.00 90.56           N  
ATOM   1277 HH21 ARG A  78       1.218  16.286   0.450  1.00 90.56           H  
ATOM   1278 HH22 ARG A  78       1.362  15.683  -1.185  1.00 90.56           H  
ATOM   1279  CZ  ARG A  78      -0.436  15.441  -0.316  1.00 90.56           C  
ATOM   1280  N   ALA A  79      -3.829   9.968  -3.804  1.00 91.76           N  
ATOM   1281  H   ALA A  79      -4.613   9.866  -3.176  1.00 91.76           H  
ATOM   1282  CA  ALA A  79      -3.052   8.790  -4.135  1.00 91.76           C  
ATOM   1283  HA  ALA A  79      -1.993   9.045  -4.071  1.00 91.76           H  
ATOM   1284  C   ALA A  79      -3.303   8.291  -5.561  1.00 91.76           C  
ATOM   1285  CB  ALA A  79      -3.337   7.710  -3.112  1.00 91.76           C  
ATOM   1286  HB1 ALA A  79      -2.569   6.953  -3.269  1.00 91.76           H  
ATOM   1287  HB2 ALA A  79      -3.259   8.104  -2.099  1.00 91.76           H  
ATOM   1288  HB3 ALA A  79      -4.332   7.290  -3.265  1.00 91.76           H  
ATOM   1289  O   ALA A  79      -2.347   7.967  -6.252  1.00 91.76           O  
ATOM   1290  N   GLU A  80      -4.549   8.292  -6.035  1.00 92.03           N  
ATOM   1291  H   GLU A  80      -5.308   8.515  -5.407  1.00 92.03           H  
ATOM   1292  CA  GLU A  80      -4.890   7.965  -7.424  1.00 92.03           C  
ATOM   1293  HA  GLU A  80      -4.534   6.961  -7.656  1.00 92.03           H  
ATOM   1294  C   GLU A  80      -4.191   8.922  -8.398  1.00 92.03           C  
ATOM   1295  CB  GLU A  80      -6.417   7.993  -7.615  1.00 92.03           C  
ATOM   1296  HB2 GLU A  80      -6.809   8.913  -7.183  1.00 92.03           H  
ATOM   1297  HB3 GLU A  80      -6.640   7.988  -8.682  1.00 92.03           H  
ATOM   1298  O   GLU A  80      -3.525   8.468  -9.330  1.00 92.03           O  
ATOM   1299  CG  GLU A  80      -7.103   6.769  -6.976  1.00 92.03           C  
ATOM   1300  HG2 GLU A  80      -6.807   6.689  -5.930  1.00 92.03           H  
ATOM   1301  HG3 GLU A  80      -6.741   5.875  -7.483  1.00 92.03           H  
ATOM   1302  CD  GLU A  80      -8.642   6.808  -7.053  1.00 92.03           C  
ATOM   1303  OE1 GLU A  80      -9.260   5.713  -6.971  1.00 92.03           O  
ATOM   1304  OE2 GLU A  80      -9.207   7.920  -7.145  1.00 92.03           O  
ATOM   1305  N   LYS A  81      -4.222  10.231  -8.116  1.00 94.16           N  
ATOM   1306  H   LYS A  81      -4.822  10.536  -7.364  1.00 94.16           H  
ATOM   1307  CA  LYS A  81      -3.490  11.239  -8.893  1.00 94.16           C  
ATOM   1308  HA  LYS A  81      -3.812  11.171  -9.932  1.00 94.16           H  
ATOM   1309  C   LYS A  81      -1.979  10.989  -8.888  1.00 94.16           C  
ATOM   1310  CB  LYS A  81      -3.837  12.631  -8.352  1.00 94.16           C  
ATOM   1311  HB2 LYS A  81      -3.502  12.716  -7.317  1.00 94.16           H  
ATOM   1312  HB3 LYS A  81      -4.918  12.763  -8.382  1.00 94.16           H  
ATOM   1313  O   LYS A  81      -1.348  10.985  -9.941  1.00 94.16           O  
ATOM   1314  CG  LYS A  81      -3.176  13.724  -9.199  1.00 94.16           C  
ATOM   1315  HG2 LYS A  81      -2.094  13.598  -9.181  1.00 94.16           H  
ATOM   1316  HG3 LYS A  81      -3.522  13.636 -10.229  1.00 94.16           H  
ATOM   1317  CD  LYS A  81      -3.506  15.117  -8.667  1.00 94.16           C  
ATOM   1318  HD2 LYS A  81      -4.582  15.284  -8.713  1.00 94.16           H  
ATOM   1319  HD3 LYS A  81      -3.159  15.199  -7.636  1.00 94.16           H  
ATOM   1320  CE  LYS A  81      -2.767  16.122  -9.550  1.00 94.16           C  
ATOM   1321  HE2 LYS A  81      -1.712  15.846  -9.562  1.00 94.16           H  
ATOM   1322  HE3 LYS A  81      -3.132  16.030 -10.572  1.00 94.16           H  
ATOM   1323  NZ  LYS A  81      -2.916  17.506  -9.054  1.00 94.16           N  
ATOM   1324  HZ1 LYS A  81      -3.889  17.776  -9.055  1.00 94.16           H  
ATOM   1325  HZ2 LYS A  81      -2.386  18.123  -9.653  1.00 94.16           H  
ATOM   1326  HZ3 LYS A  81      -2.537  17.566  -8.120  1.00 94.16           H  
ATOM   1327  N   LEU A  82      -1.387  10.738  -7.718  1.00 92.61           N  
ATOM   1328  H   LEU A  82      -1.949  10.757  -6.879  1.00 92.61           H  
ATOM   1329  CA  LEU A  82       0.042  10.427  -7.621  1.00 92.61           C  
ATOM   1330  HA  LEU A  82       0.590  11.231  -8.113  1.00 92.61           H  
ATOM   1331  C   LEU A  82       0.379   9.117  -8.352  1.00 92.61           C  
ATOM   1332  CB  LEU A  82       0.437  10.379  -6.135  1.00 92.61           C  
ATOM   1333  HB2 LEU A  82      -0.077   9.537  -5.670  1.00 92.61           H  
ATOM   1334  HB3 LEU A  82       0.090  11.292  -5.652  1.00 92.61           H  
ATOM   1335  O   LEU A  82       1.461   8.979  -8.921  1.00 92.61           O  
ATOM   1336  CG  LEU A  82       1.951  10.243  -5.881  1.00 92.61           C  
ATOM   1337  HG  LEU A  82       2.337   9.354  -6.379  1.00 92.61           H  
ATOM   1338  CD1 LEU A  82       2.763  11.432  -6.386  1.00 92.61           C  
ATOM   1339 HD11 LEU A  82       3.811  11.313  -6.114  1.00 92.61           H  
ATOM   1340 HD12 LEU A  82       2.370  12.361  -5.972  1.00 92.61           H  
ATOM   1341 HD13 LEU A  82       2.698  11.490  -7.473  1.00 92.61           H  
ATOM   1342  CD2 LEU A  82       2.208  10.104  -4.378  1.00 92.61           C  
ATOM   1343 HD21 LEU A  82       3.256   9.864  -4.200  1.00 92.61           H  
ATOM   1344 HD22 LEU A  82       1.950  11.033  -3.869  1.00 92.61           H  
ATOM   1345 HD23 LEU A  82       1.585   9.306  -3.976  1.00 92.61           H  
ATOM   1346  N   ALA A  83      -0.537   8.148  -8.351  1.00 92.13           N  
ATOM   1347  H   ALA A  83      -1.390   8.288  -7.829  1.00 92.13           H  
ATOM   1348  CA  ALA A  83      -0.369   6.882  -9.044  1.00 92.13           C  
ATOM   1349  HA  ALA A  83       0.602   6.483  -8.750  1.00 92.13           H  
ATOM   1350  C   ALA A  83      -0.345   7.063 -10.565  1.00 92.13           C  
ATOM   1351  CB  ALA A  83      -1.464   5.905  -8.590  1.00 92.13           C  
ATOM   1352  HB1 ALA A  83      -2.447   6.271  -8.888  1.00 92.13           H  
ATOM   1353  HB2 ALA A  83      -1.445   5.802  -7.505  1.00 92.13           H  
ATOM   1354  HB3 ALA A  83      -1.309   4.922  -9.033  1.00 92.13           H  
ATOM   1355  O   ALA A  83       0.431   6.391 -11.243  1.00 92.13           O  
ATOM   1356  N   GLU A  84      -1.158   7.972 -11.099  1.00 92.81           N  
ATOM   1357  H   GLU A  84      -1.807   8.456 -10.495  1.00 92.81           H  
ATOM   1358  CA  GLU A  84      -1.110   8.380 -12.505  1.00 92.81           C  
ATOM   1359  HA  GLU A  84      -1.153   7.499 -13.145  1.00 92.81           H  
ATOM   1360  C   GLU A  84       0.200   9.107 -12.834  1.00 92.81           C  
ATOM   1361  CB  GLU A  84      -2.316   9.270 -12.831  1.00 92.81           C  
ATOM   1362  HB2 GLU A  84      -2.368  10.085 -12.109  1.00 92.81           H  
ATOM   1363  HB3 GLU A  84      -2.179   9.696 -13.825  1.00 92.81           H  
ATOM   1364  O   GLU A  84       0.897   8.708 -13.767  1.00 92.81           O  
ATOM   1365  CG  GLU A  84      -3.631   8.480 -12.817  1.00 92.81           C  
ATOM   1366  HG2 GLU A  84      -3.596   7.745 -13.621  1.00 92.81           H  
ATOM   1367  HG3 GLU A  84      -3.720   7.927 -11.882  1.00 92.81           H  
ATOM   1368  CD  GLU A  84      -4.872   9.367 -12.993  1.00 92.81           C  
ATOM   1369  OE1 GLU A  84      -5.972   8.772 -12.972  1.00 92.81           O  
ATOM   1370  OE2 GLU A  84      -4.722  10.599 -13.163  1.00 92.81           O  
ATOM   1371  N   GLU A  85       0.586  10.103 -12.026  1.00 92.63           N  
ATOM   1372  H   GLU A  85      -0.050  10.390 -11.297  1.00 92.63           H  
ATOM   1373  CA  GLU A  85       1.827  10.878 -12.204  1.00 92.63           C  
ATOM   1374  HA  GLU A  85       1.794  11.400 -13.161  1.00 92.63           H  
ATOM   1375  C   GLU A  85       3.080   9.990 -12.214  1.00 92.63           C  
ATOM   1376  CB  GLU A  85       1.965  11.913 -11.071  1.00 92.63           C  
ATOM   1377  HB2 GLU A  85       2.982  12.306 -11.083  1.00 92.63           H  
ATOM   1378  HB3 GLU A  85       1.810  11.411 -10.116  1.00 92.63           H  
ATOM   1379  O   GLU A  85       4.007  10.210 -12.995  1.00 92.63           O  
ATOM   1380  CG  GLU A  85       0.999  13.106 -11.188  1.00 92.63           C  
ATOM   1381  HG2 GLU A  85       1.252  13.663 -12.091  1.00 92.63           H  
ATOM   1382  HG3 GLU A  85      -0.020  12.739 -11.305  1.00 92.63           H  
ATOM   1383  CD  GLU A  85       1.053  14.063  -9.977  1.00 92.63           C  
ATOM   1384  OE1 GLU A  85       0.216  15.000  -9.931  1.00 92.63           O  
ATOM   1385  OE2 GLU A  85       1.923  13.884  -9.091  1.00 92.63           O  
ATOM   1386  N   LEU A  86       3.112   8.965 -11.360  1.00 91.62           N  
ATOM   1387  H   LEU A  86       2.335   8.872 -10.721  1.00 91.62           H  
ATOM   1388  CA  LEU A  86       4.243   8.045 -11.232  1.00 91.62           C  
ATOM   1389  HA  LEU A  86       5.143   8.556 -11.575  1.00 91.62           H  
ATOM   1390  C   LEU A  86       4.130   6.797 -12.122  1.00 91.62           C  
ATOM   1391  CB  LEU A  86       4.434   7.686  -9.749  1.00 91.62           C  
ATOM   1392  HB2 LEU A  86       5.248   6.965  -9.675  1.00 91.62           H  
ATOM   1393  HB3 LEU A  86       3.518   7.218  -9.390  1.00 91.62           H  
ATOM   1394  O   LEU A  86       4.995   5.923 -12.038  1.00 91.62           O  
ATOM   1395  CG  LEU A  86       4.764   8.866  -8.821  1.00 91.62           C  
ATOM   1396  HG  LEU A  86       3.965   9.608  -8.842  1.00 91.62           H  
ATOM   1397  CD1 LEU A  86       4.914   8.344  -7.394  1.00 91.62           C  
ATOM   1398 HD11 LEU A  86       5.010   9.183  -6.705  1.00 91.62           H  
ATOM   1399 HD12 LEU A  86       5.809   7.724  -7.340  1.00 91.62           H  
ATOM   1400 HD13 LEU A  86       4.036   7.758  -7.124  1.00 91.62           H  
ATOM   1401  CD2 LEU A  86       6.083   9.548  -9.189  1.00 91.62           C  
ATOM   1402 HD21 LEU A  86       6.891   8.817  -9.229  1.00 91.62           H  
ATOM   1403 HD22 LEU A  86       6.316  10.316  -8.452  1.00 91.62           H  
ATOM   1404 HD23 LEU A  86       5.981  10.035 -10.159  1.00 91.62           H  
ATOM   1405  N   ASN A  87       3.090   6.693 -12.960  1.00 90.14           N  
ATOM   1406  H   ASN A  87       2.439   7.464 -13.001  1.00 90.14           H  
ATOM   1407  CA  ASN A  87       2.807   5.517 -13.790  1.00 90.14           C  
ATOM   1408  HA  ASN A  87       1.784   5.627 -14.151  1.00 90.14           H  
ATOM   1409  C   ASN A  87       2.839   4.202 -12.977  1.00 90.14           C  
ATOM   1410  CB  ASN A  87       3.741   5.537 -15.010  1.00 90.14           C  
ATOM   1411  HB2 ASN A  87       3.724   6.534 -15.451  1.00 90.14           H  
ATOM   1412  HB3 ASN A  87       4.758   5.322 -14.681  1.00 90.14           H  
ATOM   1413  O   ASN A  87       3.492   3.215 -13.340  1.00 90.14           O  
ATOM   1414  CG  ASN A  87       3.353   4.548 -16.093  1.00 90.14           C  
ATOM   1415  ND2 ASN A  87       4.240   4.305 -17.030  1.00 90.14           N  
ATOM   1416 HD21 ASN A  87       5.089   4.852 -17.032  1.00 90.14           H  
ATOM   1417 HD22 ASN A  87       3.867   3.838 -17.844  1.00 90.14           H  
ATOM   1418  OD1 ASN A  87       2.263   4.010 -16.173  1.00 90.14           O  
ATOM   1419  N   VAL A  88       2.175   4.220 -11.819  1.00 89.83           N  
ATOM   1420  H   VAL A  88       1.654   5.057 -11.601  1.00 89.83           H  
ATOM   1421  CA  VAL A  88       2.118   3.100 -10.878  1.00 89.83           C  
ATOM   1422  HA  VAL A  88       3.136   2.818 -10.611  1.00 89.83           H  
ATOM   1423  C   VAL A  88       1.442   1.901 -11.524  1.00 89.83           C  
ATOM   1424  CB  VAL A  88       1.378   3.492  -9.596  1.00 89.83           C  
ATOM   1425  HB  VAL A  88       0.432   3.957  -9.872  1.00 89.83           H  
ATOM   1426  O   VAL A  88       0.299   1.969 -11.979  1.00 89.83           O  
ATOM   1427  CG1 VAL A  88       1.079   2.295  -8.693  1.00 89.83           C  
ATOM   1428 HG11 VAL A  88       2.002   1.800  -8.391  1.00 89.83           H  
ATOM   1429 HG12 VAL A  88       0.420   1.589  -9.197  1.00 89.83           H  
ATOM   1430 HG13 VAL A  88       0.538   2.638  -7.811  1.00 89.83           H  
ATOM   1431  CG2 VAL A  88       2.211   4.475  -8.780  1.00 89.83           C  
ATOM   1432 HG21 VAL A  88       1.630   4.814  -7.923  1.00 89.83           H  
ATOM   1433 HG22 VAL A  88       2.469   5.335  -9.399  1.00 89.83           H  
ATOM   1434 HG23 VAL A  88       3.124   3.992  -8.430  1.00 89.83           H  
ATOM   1435  N   ARG A  89       2.141   0.765 -11.484  1.00 90.36           N  
ATOM   1436  H   ARG A  89       3.038   0.792 -11.021  1.00 90.36           H  
ATOM   1437  CA  ARG A  89       1.691  -0.489 -12.096  1.00 90.36           C  
ATOM   1438  HA  ARG A  89       1.079  -0.261 -12.969  1.00 90.36           H  
ATOM   1439  C   ARG A  89       0.780  -1.307 -11.198  1.00 90.36           C  
ATOM   1440  CB  ARG A  89       2.916  -1.311 -12.513  1.00 90.36           C  
ATOM   1441  HB2 ARG A  89       3.536  -1.504 -11.637  1.00 90.36           H  
ATOM   1442  HB3 ARG A  89       2.569  -2.268 -12.902  1.00 90.36           H  
ATOM   1443  O   ARG A  89      -0.055  -2.041 -11.706  1.00 90.36           O  
ATOM   1444  CG  ARG A  89       3.773  -0.640 -13.594  1.00 90.36           C  
ATOM   1445  HG2 ARG A  89       4.633  -1.276 -13.799  1.00 90.36           H  
ATOM   1446  HG3 ARG A  89       4.132   0.328 -13.245  1.00 90.36           H  
ATOM   1447  CD  ARG A  89       2.967  -0.459 -14.882  1.00 90.36           C  
ATOM   1448  HD2 ARG A  89       2.133   0.218 -14.699  1.00 90.36           H  
ATOM   1449  HD3 ARG A  89       2.576  -1.431 -15.186  1.00 90.36           H  
ATOM   1450  NE  ARG A  89       3.783   0.101 -15.964  1.00 90.36           N  
ATOM   1451  HE  ARG A  89       4.648   0.554 -15.704  1.00 90.36           H  
ATOM   1452  NH1 ARG A  89       2.181  -0.146 -17.591  1.00 90.36           N  
ATOM   1453 HH11 ARG A  89       1.847   0.006 -18.532  1.00 90.36           H  
ATOM   1454 HH12 ARG A  89       1.547  -0.545 -16.913  1.00 90.36           H  
ATOM   1455  NH2 ARG A  89       4.164   0.764 -18.101  1.00 90.36           N  
ATOM   1456 HH21 ARG A  89       5.065   1.122 -17.818  1.00 90.36           H  
ATOM   1457 HH22 ARG A  89       3.842   0.850 -19.054  1.00 90.36           H  
ATOM   1458  CZ  ARG A  89       3.370   0.239 -17.209  1.00 90.36           C  
ATOM   1459  N   ILE A  90       0.935  -1.193  -9.886  1.00 90.95           N  
ATOM   1460  H   ILE A  90       1.638  -0.557  -9.538  1.00 90.95           H  
ATOM   1461  CA  ILE A  90       0.067  -1.850  -8.908  1.00 90.95           C  
ATOM   1462  HA  ILE A  90      -0.859  -2.164  -9.389  1.00 90.95           H  
ATOM   1463  C   ILE A  90      -0.267  -0.822  -7.839  1.00 90.95           C  
ATOM   1464  CB  ILE A  90       0.731  -3.098  -8.296  1.00 90.95           C  
ATOM   1465  HB  ILE A  90       1.594  -2.760  -7.723  1.00 90.95           H  
ATOM   1466  O   ILE A  90       0.639  -0.281  -7.199  1.00 90.95           O  
ATOM   1467  CG1 ILE A  90       1.224  -4.084  -9.381  1.00 90.95           C  
ATOM   1468 HG12 ILE A  90       1.988  -3.593  -9.983  1.00 90.95           H  
ATOM   1469 HG13 ILE A  90       0.395  -4.356 -10.035  1.00 90.95           H  
ATOM   1470  CG2 ILE A  90      -0.239  -3.777  -7.314  1.00 90.95           C  
ATOM   1471 HG21 ILE A  90      -1.104  -4.170  -7.849  1.00 90.95           H  
ATOM   1472 HG22 ILE A  90      -0.579  -3.078  -6.550  1.00 90.95           H  
ATOM   1473 HG23 ILE A  90       0.265  -4.592  -6.794  1.00 90.95           H  
ATOM   1474  CD1 ILE A  90       1.850  -5.365  -8.821  1.00 90.95           C  
ATOM   1475 HD11 ILE A  90       2.470  -5.140  -7.953  1.00 90.95           H  
ATOM   1476 HD12 ILE A  90       1.069  -6.059  -8.510  1.00 90.95           H  
ATOM   1477 HD13 ILE A  90       2.459  -5.840  -9.591  1.00 90.95           H  
ATOM   1478  N   LEU A  91      -1.559  -0.555  -7.682  1.00 92.72           N  
ATOM   1479  H   LEU A  91      -2.226  -1.097  -8.213  1.00 92.72           H  
ATOM   1480  CA  LEU A  91      -2.097   0.336  -6.663  1.00 92.72           C  
ATOM   1481  HA  LEU A  91      -1.284   0.750  -6.067  1.00 92.72           H  
ATOM   1482  C   LEU A  91      -2.997  -0.486  -5.750  1.00 92.72           C  
ATOM   1483  CB  LEU A  91      -2.835   1.498  -7.353  1.00 92.72           C  
ATOM   1484  HB2 LEU A  91      -2.113   2.070  -7.935  1.00 92.72           H  
ATOM   1485  HB3 LEU A  91      -3.566   1.078  -8.044  1.00 92.72           H  
ATOM   1486  O   LEU A  91      -3.939  -1.116  -6.233  1.00 92.72           O  
ATOM   1487  CG  LEU A  91      -3.587   2.456  -6.414  1.00 92.72           C  
ATOM   1488  HG  LEU A  91      -4.308   1.897  -5.817  1.00 92.72           H  
ATOM   1489  CD1 LEU A  91      -2.633   3.206  -5.486  1.00 92.72           C  
ATOM   1490 HD11 LEU A  91      -3.204   3.916  -4.888  1.00 92.72           H  
ATOM   1491 HD12 LEU A  91      -2.136   2.512  -4.808  1.00 92.72           H  
ATOM   1492 HD13 LEU A  91      -1.892   3.756  -6.066  1.00 92.72           H  
ATOM   1493  CD2 LEU A  91      -4.345   3.473  -7.268  1.00 92.72           C  
ATOM   1494 HD21 LEU A  91      -5.133   2.973  -7.831  1.00 92.72           H  
ATOM   1495 HD22 LEU A  91      -3.665   3.980  -7.952  1.00 92.72           H  
ATOM   1496 HD23 LEU A  91      -4.806   4.227  -6.630  1.00 92.72           H  
ATOM   1497  N   VAL A  92      -2.704  -0.471  -4.453  1.00 92.88           N  
ATOM   1498  H   VAL A  92      -1.891   0.040  -4.139  1.00 92.88           H  
ATOM   1499  CA  VAL A  92      -3.597  -1.029  -3.436  1.00 92.88           C  
ATOM   1500  HA  VAL A  92      -4.500  -1.396  -3.924  1.00 92.88           H  
ATOM   1501  C   VAL A  92      -4.004   0.072  -2.483  1.00 92.88           C  
ATOM   1502  CB  VAL A  92      -2.982  -2.219  -2.704  1.00 92.88           C  
ATOM   1503  HB  VAL A  92      -2.060  -1.864  -2.244  1.00 92.88           H  
ATOM   1504  O   VAL A  92      -3.160   0.720  -1.860  1.00 92.88           O  
ATOM   1505  CG1 VAL A  92      -3.867  -2.778  -1.584  1.00 92.88           C  
ATOM   1506 HG11 VAL A  92      -3.413  -3.673  -1.159  1.00 92.88           H  
ATOM   1507 HG12 VAL A  92      -4.860  -3.015  -1.968  1.00 92.88           H  
ATOM   1508 HG13 VAL A  92      -3.968  -2.041  -0.788  1.00 92.88           H  
ATOM   1509  CG2 VAL A  92      -2.690  -3.331  -3.723  1.00 92.88           C  
ATOM   1510 HG21 VAL A  92      -1.822  -3.069  -4.328  1.00 92.88           H  
ATOM   1511 HG22 VAL A  92      -2.522  -4.287  -3.227  1.00 92.88           H  
ATOM   1512 HG23 VAL A  92      -3.553  -3.437  -4.380  1.00 92.88           H  
ATOM   1513  N   ILE A  93      -5.312   0.273  -2.400  1.00 90.95           N  
ATOM   1514  H   ILE A  93      -5.920  -0.351  -2.911  1.00 90.95           H  
ATOM   1515  CA  ILE A  93      -5.947   1.248  -1.531  1.00 90.95           C  
ATOM   1516  HA  ILE A  93      -5.185   1.829  -1.011  1.00 90.95           H  
ATOM   1517  C   ILE A  93      -6.749   0.488  -0.494  1.00 90.95           C  
ATOM   1518  CB  ILE A  93      -6.840   2.215  -2.332  1.00 90.95           C  
ATOM   1519  HB  ILE A  93      -7.560   1.616  -2.890  1.00 90.95           H  
ATOM   1520  O   ILE A  93      -7.549  -0.385  -0.831  1.00 90.95           O  
ATOM   1521  CG1 ILE A  93      -6.040   3.066  -3.341  1.00 90.95           C  
ATOM   1522 HG12 ILE A  93      -5.194   2.504  -3.738  1.00 90.95           H  
ATOM   1523 HG13 ILE A  93      -5.648   3.952  -2.842  1.00 90.95           H  
ATOM   1524  CG2 ILE A  93      -7.623   3.146  -1.386  1.00 90.95           C  
ATOM   1525 HG21 ILE A  93      -8.352   2.578  -0.808  1.00 90.95           H  
ATOM   1526 HG22 ILE A  93      -8.172   3.898  -1.953  1.00 90.95           H  
ATOM   1527 HG23 ILE A  93      -6.941   3.649  -0.701  1.00 90.95           H  
ATOM   1528  CD1 ILE A  93      -6.911   3.507  -4.522  1.00 90.95           C  
ATOM   1529 HD11 ILE A  93      -6.382   4.259  -5.107  1.00 90.95           H  
ATOM   1530 HD12 ILE A  93      -7.134   2.646  -5.153  1.00 90.95           H  
ATOM   1531 HD13 ILE A  93      -7.851   3.938  -4.178  1.00 90.95           H  
ATOM   1532  N   VAL A  94      -6.562   0.864   0.761  1.00 89.00           N  
ATOM   1533  H   VAL A  94      -5.850   1.551   0.966  1.00 89.00           H  
ATOM   1534  CA  VAL A  94      -7.431   0.450   1.848  1.00 89.00           C  
ATOM   1535  HA  VAL A  94      -8.177  -0.248   1.470  1.00 89.00           H  
ATOM   1536  C   VAL A  94      -8.153   1.681   2.373  1.00 89.00           C  
ATOM   1537  CB  VAL A  94      -6.644  -0.295   2.925  1.00 89.00           C  
ATOM   1538  HB  VAL A  94      -5.880   0.361   3.341  1.00 89.00           H  
ATOM   1539  O   VAL A  94      -7.516   2.608   2.872  1.00 89.00           O  
ATOM   1540  CG1 VAL A  94      -7.589  -0.725   4.049  1.00 89.00           C  
ATOM   1541 HG11 VAL A  94      -8.253   0.086   4.350  1.00 89.00           H  
ATOM   1542 HG12 VAL A  94      -6.977  -0.944   4.923  1.00 89.00           H  
ATOM   1543 HG13 VAL A  94      -8.183  -1.590   3.752  1.00 89.00           H  
ATOM   1544  CG2 VAL A  94      -5.965  -1.525   2.291  1.00 89.00           C  
ATOM   1545 HG21 VAL A  94      -5.610  -2.218   3.055  1.00 89.00           H  
ATOM   1546 HG22 VAL A  94      -5.115  -1.206   1.689  1.00 89.00           H  
ATOM   1547 HG23 VAL A  94      -6.673  -2.052   1.651  1.00 89.00           H  
ATOM   1548  N   LEU A  95      -9.480   1.674   2.241  1.00 89.28           N  
ATOM   1549  H   LEU A  95      -9.904   0.865   1.809  1.00 89.28           H  
ATOM   1550  CA  LEU A  95     -10.369   2.753   2.666  1.00 89.28           C  
ATOM   1551  HA  LEU A  95      -9.835   3.422   3.340  1.00 89.28           H  
ATOM   1552  C   LEU A  95     -11.570   2.171   3.408  1.00 89.28           C  
ATOM   1553  CB  LEU A  95     -10.824   3.551   1.425  1.00 89.28           C  
ATOM   1554  HB2 LEU A  95     -11.288   2.856   0.725  1.00 89.28           H  
ATOM   1555  HB3 LEU A  95      -9.951   3.986   0.938  1.00 89.28           H  
ATOM   1556  O   LEU A  95     -12.371   1.476   2.796  1.00 89.28           O  
ATOM   1557  CG  LEU A  95     -11.839   4.669   1.749  1.00 89.28           C  
ATOM   1558  HG  LEU A  95     -12.638   4.274   2.375  1.00 89.28           H  
ATOM   1559  CD1 LEU A  95     -11.187   5.832   2.494  1.00 89.28           C  
ATOM   1560 HD11 LEU A  95     -10.336   6.218   1.933  1.00 89.28           H  
ATOM   1561 HD12 LEU A  95     -11.912   6.633   2.635  1.00 89.28           H  
ATOM   1562 HD13 LEU A  95     -10.853   5.499   3.477  1.00 89.28           H  
ATOM   1563  CD2 LEU A  95     -12.509   5.196   0.481  1.00 89.28           C  
ATOM   1564 HD21 LEU A  95     -13.011   4.378  -0.035  1.00 89.28           H  
ATOM   1565 HD22 LEU A  95     -11.781   5.655  -0.188  1.00 89.28           H  
ATOM   1566 HD23 LEU A  95     -13.258   5.943   0.746  1.00 89.28           H  
ATOM   1567  N   ASN A  96     -11.733   2.489   4.695  1.00 85.46           N  
ATOM   1568  H   ASN A  96     -11.046   3.096   5.119  1.00 85.46           H  
ATOM   1569  CA  ASN A  96     -12.960   2.219   5.469  1.00 85.46           C  
ATOM   1570  HA  ASN A  96     -12.699   2.293   6.525  1.00 85.46           H  
ATOM   1571  C   ASN A  96     -13.520   0.792   5.301  1.00 85.46           C  
ATOM   1572  CB  ASN A  96     -13.989   3.327   5.174  1.00 85.46           C  
ATOM   1573  HB2 ASN A  96     -14.906   3.134   5.730  1.00 85.46           H  
ATOM   1574  HB3 ASN A  96     -14.229   3.327   4.111  1.00 85.46           H  
ATOM   1575  O   ASN A  96     -14.712   0.596   5.080  1.00 85.46           O  
ATOM   1576  CG  ASN A  96     -13.478   4.693   5.589  1.00 85.46           C  
ATOM   1577  ND2 ASN A  96     -13.891   5.747   4.931  1.00 85.46           N  
ATOM   1578 HD21 ASN A  96     -14.537   5.668   4.158  1.00 85.46           H  
ATOM   1579 HD22 ASN A  96     -13.440   6.612   5.189  1.00 85.46           H  
ATOM   1580  OD1 ASN A  96     -12.677   4.826   6.501  1.00 85.46           O  
ATOM   1581  N   GLY A  97     -12.638  -0.208   5.361  1.00 87.22           N  
ATOM   1582  H   GLY A  97     -11.674   0.017   5.560  1.00 87.22           H  
ATOM   1583  CA  GLY A  97     -13.010  -1.606   5.150  1.00 87.22           C  
ATOM   1584  HA2 GLY A  97     -12.191  -2.233   5.503  1.00 87.22           H  
ATOM   1585  HA3 GLY A  97     -13.924  -1.844   5.693  1.00 87.22           H  
ATOM   1586  C   GLY A  97     -13.224  -2.013   3.706  1.00 87.22           C  
ATOM   1587  O   GLY A  97     -13.856  -3.024   3.451  1.00 87.22           O  
ATOM   1588  N   ARG A  98     -12.676  -1.279   2.748  1.00 93.25           N  
ATOM   1589  H   ARG A  98     -12.302  -0.371   2.987  1.00 93.25           H  
ATOM   1590  CA  ARG A  98     -12.602  -1.698   1.353  1.00 93.25           C  
ATOM   1591  HA  ARG A  98     -13.063  -2.678   1.234  1.00 93.25           H  
ATOM   1592  C   ARG A  98     -11.154  -1.822   0.948  1.00 93.25           C  
ATOM   1593  CB  ARG A  98     -13.363  -0.720   0.460  1.00 93.25           C  
ATOM   1594  HB2 ARG A  98     -12.945   0.283   0.553  1.00 93.25           H  
ATOM   1595  HB3 ARG A  98     -13.267  -1.041  -0.578  1.00 93.25           H  
ATOM   1596  O   ARG A  98     -10.374  -0.894   1.149  1.00 93.25           O  
ATOM   1597  CG  ARG A  98     -14.843  -0.709   0.847  1.00 93.25           C  
ATOM   1598  HG2 ARG A  98     -15.241  -1.718   0.740  1.00 93.25           H  
ATOM   1599  HG3 ARG A  98     -14.974  -0.380   1.878  1.00 93.25           H  
ATOM   1600  CD  ARG A  98     -15.601   0.242  -0.062  1.00 93.25           C  
ATOM   1601  HD2 ARG A  98     -15.320   1.268   0.180  1.00 93.25           H  
ATOM   1602  HD3 ARG A  98     -15.327   0.034  -1.096  1.00 93.25           H  
ATOM   1603  NE  ARG A  98     -17.045   0.062   0.103  1.00 93.25           N  
ATOM   1604  HE  ARG A  98     -17.367  -0.750   0.611  1.00 93.25           H  
ATOM   1605  NH1 ARG A  98     -17.686   1.617  -1.445  1.00 93.25           N  
ATOM   1606 HH11 ARG A  98     -16.744   1.564  -1.806  1.00 93.25           H  
ATOM   1607 HH12 ARG A  98     -18.413   1.994  -2.035  1.00 93.25           H  
ATOM   1608  NH2 ARG A  98     -19.214   0.374  -0.354  1.00 93.25           N  
ATOM   1609 HH21 ARG A  98     -19.944   0.775  -0.924  1.00 93.25           H  
ATOM   1610 HH22 ARG A  98     -19.338  -0.575  -0.030  1.00 93.25           H  
ATOM   1611  CZ  ARG A  98     -17.975   0.705  -0.558  1.00 93.25           C  
ATOM   1612  N   VAL A  99     -10.806  -2.961   0.372  1.00 93.84           N  
ATOM   1613  H   VAL A  99     -11.521  -3.668   0.272  1.00 93.84           H  
ATOM   1614  CA  VAL A  99      -9.527  -3.181  -0.295  1.00 93.84           C  
ATOM   1615  HA  VAL A  99      -8.813  -2.415   0.008  1.00 93.84           H  
ATOM   1616  C   VAL A  99      -9.774  -3.058  -1.790  1.00 93.84           C  
ATOM   1617  CB  VAL A  99      -8.928  -4.549   0.070  1.00 93.84           C  
ATOM   1618  HB  VAL A  99      -9.613  -5.338  -0.239  1.00 93.84           H  
ATOM   1619  O   VAL A  99     -10.461  -3.893  -2.374  1.00 93.84           O  
ATOM   1620  CG1 VAL A  99      -7.591  -4.770  -0.643  1.00 93.84           C  
ATOM   1621 HG11 VAL A  99      -7.218  -5.768  -0.412  1.00 93.84           H  
ATOM   1622 HG12 VAL A  99      -7.734  -4.707  -1.722  1.00 93.84           H  
ATOM   1623 HG13 VAL A  99      -6.868  -4.016  -0.332  1.00 93.84           H  
ATOM   1624  CG2 VAL A  99      -8.696  -4.683   1.579  1.00 93.84           C  
ATOM   1625 HG21 VAL A  99      -8.253  -5.654   1.801  1.00 93.84           H  
ATOM   1626 HG22 VAL A  99      -9.650  -4.612   2.102  1.00 93.84           H  
ATOM   1627 HG23 VAL A  99      -8.035  -3.894   1.936  1.00 93.84           H  
ATOM   1628  N   ARG A 100      -9.203  -2.028  -2.409  1.00 95.52           N  
ATOM   1629  H   ARG A 100      -8.659  -1.388  -1.848  1.00 95.52           H  
ATOM   1630  CA  ARG A 100      -9.186  -1.842  -3.861  1.00 95.52           C  
ATOM   1631  HA  ARG A 100      -9.901  -2.523  -4.323  1.00 95.52           H  
ATOM   1632  C   ARG A 100      -7.803  -2.182  -4.387  1.00 95.52           C  
ATOM   1633  CB  ARG A 100      -9.608  -0.417  -4.238  1.00 95.52           C  
ATOM   1634  HB2 ARG A 100      -9.000   0.293  -3.678  1.00 95.52           H  
ATOM   1635  HB3 ARG A 100      -9.417  -0.267  -5.301  1.00 95.52           H  
ATOM   1636  O   ARG A 100      -6.803  -1.702  -3.856  1.00 95.52           O  
ATOM   1637  CG  ARG A 100     -11.094  -0.136  -3.953  1.00 95.52           C  
ATOM   1638  HG2 ARG A 100     -11.317  -0.376  -2.913  1.00 95.52           H  
ATOM   1639  HG3 ARG A 100     -11.709  -0.771  -4.592  1.00 95.52           H  
ATOM   1640  CD  ARG A 100     -11.465   1.337  -4.196  1.00 95.52           C  
ATOM   1641  HD2 ARG A 100     -10.851   1.967  -3.552  1.00 95.52           H  
ATOM   1642  HD3 ARG A 100     -12.513   1.477  -3.930  1.00 95.52           H  
ATOM   1643  NE  ARG A 100     -11.279   1.714  -5.605  1.00 95.52           N  
ATOM   1644  HE  ARG A 100     -11.272   0.956  -6.272  1.00 95.52           H  
ATOM   1645  NH1 ARG A 100     -10.884   3.986  -5.480  1.00 95.52           N  
ATOM   1646 HH11 ARG A 100     -10.457   4.773  -5.946  1.00 95.52           H  
ATOM   1647 HH12 ARG A 100     -11.161   4.019  -4.509  1.00 95.52           H  
ATOM   1648  NH2 ARG A 100     -10.640   2.934  -7.401  1.00 95.52           N  
ATOM   1649 HH21 ARG A 100     -10.291   3.809  -7.765  1.00 95.52           H  
ATOM   1650 HH22 ARG A 100     -10.619   2.073  -7.929  1.00 95.52           H  
ATOM   1651  CZ  ARG A 100     -10.954   2.871  -6.145  1.00 95.52           C  
ATOM   1652  N   VAL A 101      -7.733  -3.010  -5.421  1.00 95.33           N  
ATOM   1653  H   VAL A 101      -8.605  -3.363  -5.789  1.00 95.33           H  
ATOM   1654  CA  VAL A 101      -6.479  -3.442  -6.039  1.00 95.33           C  
ATOM   1655  HA  VAL A 101      -5.668  -2.812  -5.673  1.00 95.33           H  
ATOM   1656  C   VAL A 101      -6.562  -3.265  -7.548  1.00 95.33           C  
ATOM   1657  CB  VAL A 101      -6.132  -4.894  -5.668  1.00 95.33           C  
ATOM   1658  HB  VAL A 101      -6.890  -5.570  -6.064  1.00 95.33           H  
ATOM   1659  O   VAL A 101      -7.289  -3.988  -8.226  1.00 95.33           O  
ATOM   1660  CG1 VAL A 101      -4.799  -5.265  -6.307  1.00 95.33           C  
ATOM   1661 HG11 VAL A 101      -5.002  -5.391  -7.371  1.00 95.33           H  
ATOM   1662 HG12 VAL A 101      -4.057  -4.476  -6.180  1.00 95.33           H  
ATOM   1663 HG13 VAL A 101      -4.416  -6.196  -5.890  1.00 95.33           H  
ATOM   1664  CG2 VAL A 101      -6.066  -5.124  -4.158  1.00 95.33           C  
ATOM   1665 HG21 VAL A 101      -5.492  -4.331  -3.679  1.00 95.33           H  
ATOM   1666 HG22 VAL A 101      -7.083  -5.117  -3.766  1.00 95.33           H  
ATOM   1667 HG23 VAL A 101      -5.614  -6.089  -3.930  1.00 95.33           H  
ATOM   1668  N   ARG A 102      -5.770  -2.339  -8.090  1.00 95.74           N  
ATOM   1669  H   ARG A 102      -5.191  -1.801  -7.462  1.00 95.74           H  
ATOM   1670  CA  ARG A 102      -5.697  -2.054  -9.529  1.00 95.74           C  
ATOM   1671  HA  ARG A 102      -6.592  -2.446 -10.013  1.00 95.74           H  
ATOM   1672  C   ARG A 102      -4.483  -2.731 -10.157  1.00 95.74           C  
ATOM   1673  CB  ARG A 102      -5.689  -0.532  -9.724  1.00 95.74           C  
ATOM   1674  HB2 ARG A 102      -4.767  -0.136  -9.298  1.00 95.74           H  
ATOM   1675  HB3 ARG A 102      -6.534  -0.104  -9.184  1.00 95.74           H  
ATOM   1676  O   ARG A 102      -3.352  -2.499  -9.718  1.00 95.74           O  
ATOM   1677  CG  ARG A 102      -5.785  -0.109 -11.196  1.00 95.74           C  
ATOM   1678  HG2 ARG A 102      -6.718  -0.495 -11.606  1.00 95.74           H  
ATOM   1679  HG3 ARG A 102      -4.955  -0.525 -11.768  1.00 95.74           H  
ATOM   1680  CD  ARG A 102      -5.785   1.420 -11.339  1.00 95.74           C  
ATOM   1681  HD2 ARG A 102      -6.534   1.836 -10.665  1.00 95.74           H  
ATOM   1682  HD3 ARG A 102      -6.081   1.662 -12.360  1.00 95.74           H  
ATOM   1683  NE  ARG A 102      -4.461   2.026 -11.066  1.00 95.74           N  
ATOM   1684  HE  ARG A 102      -3.710   1.399 -10.816  1.00 95.74           H  
ATOM   1685  NH1 ARG A 102      -5.070   4.215 -11.435  1.00 95.74           N  
ATOM   1686 HH11 ARG A 102      -6.037   3.938 -11.524  1.00 95.74           H  
ATOM   1687 HH12 ARG A 102      -4.848   5.199 -11.490  1.00 95.74           H  
ATOM   1688  NH2 ARG A 102      -2.942   3.733 -10.992  1.00 95.74           N  
ATOM   1689 HH21 ARG A 102      -2.754   4.720 -11.094  1.00 95.74           H  
ATOM   1690 HH22 ARG A 102      -2.175   3.080 -10.918  1.00 95.74           H  
ATOM   1691  CZ  ARG A 102      -4.167   3.315 -11.159  1.00 95.74           C  
ATOM   1692  N   ASN A 103      -4.700  -3.509 -11.219  1.00 94.84           N  
ATOM   1693  H   ASN A 103      -5.651  -3.634 -11.538  1.00 94.84           H  
ATOM   1694  CA  ASN A 103      -3.631  -4.130 -12.002  1.00 94.84           C  
ATOM   1695  HA  ASN A 103      -2.724  -4.171 -11.400  1.00 94.84           H  
ATOM   1696  C   ASN A 103      -3.314  -3.313 -13.267  1.00 94.84           C  
ATOM   1697  CB  ASN A 103      -4.017  -5.578 -12.344  1.00 94.84           C  
ATOM   1698  HB2 ASN A 103      -4.314  -6.109 -11.439  1.00 94.84           H  
ATOM   1699  HB3 ASN A 103      -4.872  -5.574 -13.021  1.00 94.84           H  
ATOM   1700  O   ASN A 103      -3.919  -3.506 -14.316  1.00 94.84           O  
ATOM   1701  CG  ASN A 103      -2.874  -6.332 -13.001  1.00 94.84           C  
ATOM   1702  ND2 ASN A 103      -3.068  -7.581 -13.335  1.00 94.84           N  
ATOM   1703 HD21 ASN A 103      -3.938  -8.050 -13.128  1.00 94.84           H  
ATOM   1704 HD22 ASN A 103      -2.309  -8.057 -13.802  1.00 94.84           H  
ATOM   1705  OD1 ASN A 103      -1.783  -5.818 -13.210  1.00 94.84           O  
ATOM   1706  N   GLY A 104      -2.330  -2.419 -13.188  1.00 92.12           N  
ATOM   1707  H   GLY A 104      -1.834  -2.337 -12.312  1.00 92.12           H  
ATOM   1708  CA  GLY A 104      -1.774  -1.681 -14.331  1.00 92.12           C  
ATOM   1709  HA2 GLY A 104      -1.423  -0.709 -13.984  1.00 92.12           H  
ATOM   1710  HA3 GLY A 104      -2.557  -1.515 -15.071  1.00 92.12           H  
ATOM   1711  C   GLY A 104      -0.603  -2.388 -15.034  1.00 92.12           C  
ATOM   1712  O   GLY A 104       0.128  -1.751 -15.803  1.00 92.12           O  
ATOM   1713  N   THR A 105      -0.363  -3.669 -14.733  1.00 92.62           N  
ATOM   1714  H   THR A 105      -1.018  -4.146 -14.130  1.00 92.62           H  
ATOM   1715  CA  THR A 105       0.643  -4.499 -15.416  1.00 92.62           C  
ATOM   1716  HA  THR A 105       1.457  -3.853 -15.745  1.00 92.62           H  
ATOM   1717  C   THR A 105       0.059  -5.144 -16.676  1.00 92.62           C  
ATOM   1718  CB  THR A 105       1.270  -5.566 -14.496  1.00 92.62           C  
ATOM   1719  HB  THR A 105       2.194  -5.898 -14.970  1.00 92.62           H  
ATOM   1720  O   THR A 105      -1.137  -5.063 -16.935  1.00 92.62           O  
ATOM   1721  CG2 THR A 105       1.631  -5.087 -13.089  1.00 92.62           C  
ATOM   1722 HG21 THR A 105       1.941  -5.937 -12.480  1.00 92.62           H  
ATOM   1723 HG22 THR A 105       2.467  -4.391 -13.153  1.00 92.62           H  
ATOM   1724 HG23 THR A 105       0.779  -4.612 -12.603  1.00 92.62           H  
ATOM   1725  OG1 THR A 105       0.466  -6.702 -14.361  1.00 92.62           O  
ATOM   1726  HG1 THR A 105      -0.355  -6.439 -13.938  1.00 92.62           H  
ATOM   1727  N   ASP A 106       0.910  -5.796 -17.464  1.00 94.14           N  
ATOM   1728  H   ASP A 106       1.880  -5.876 -17.194  1.00 94.14           H  
ATOM   1729  CA  ASP A 106       0.564  -6.585 -18.651  1.00 94.14           C  
ATOM   1730  HA  ASP A 106      -0.349  -6.186 -19.091  1.00 94.14           H  
ATOM   1731  C   ASP A 106       0.302  -8.072 -18.342  1.00 94.14           C  
ATOM   1732  CB  ASP A 106       1.699  -6.422 -19.677  1.00 94.14           C  
ATOM   1733  HB2 ASP A 106       1.426  -6.949 -20.591  1.00 94.14           H  
ATOM   1734  HB3 ASP A 106       1.791  -5.364 -19.925  1.00 94.14           H  
ATOM   1735  O   ASP A 106       0.082  -8.869 -19.254  1.00 94.14           O  
ATOM   1736  CG  ASP A 106       3.072  -6.930 -19.195  1.00 94.14           C  
ATOM   1737  OD1 ASP A 106       3.282  -7.073 -17.960  1.00 94.14           O  
ATOM   1738  OD2 ASP A 106       3.952  -7.112 -20.061  1.00 94.14           O  
ATOM   1739  N   ARG A 107       0.322  -8.471 -17.062  1.00 95.39           N  
ATOM   1740  H   ARG A 107       0.436  -7.762 -16.351  1.00 95.39           H  
ATOM   1741  CA  ARG A 107       0.160  -9.864 -16.621  1.00 95.39           C  
ATOM   1742  HA  ARG A 107      -0.100 -10.468 -17.490  1.00 95.39           H  
ATOM   1743  C   ARG A 107      -0.966 -10.005 -15.594  1.00 95.39           C  
ATOM   1744  CB  ARG A 107       1.487 -10.382 -16.051  1.00 95.39           C  
ATOM   1745  HB2 ARG A 107       1.329 -11.370 -15.618  1.00 95.39           H  
ATOM   1746  HB3 ARG A 107       1.814  -9.707 -15.260  1.00 95.39           H  
ATOM   1747  O   ARG A 107      -1.207  -9.076 -14.824  1.00 95.39           O  
ATOM   1748  CG  ARG A 107       2.567 -10.486 -17.142  1.00 95.39           C  
ATOM   1749  HG2 ARG A 107       2.228 -11.181 -17.910  1.00 95.39           H  
ATOM   1750  HG3 ARG A 107       2.723  -9.516 -17.614  1.00 95.39           H  
ATOM   1751  CD  ARG A 107       3.908 -10.980 -16.592  1.00 95.39           C  
ATOM   1752  HD2 ARG A 107       3.754 -11.953 -16.126  1.00 95.39           H  
ATOM   1753  HD3 ARG A 107       4.595 -11.092 -17.431  1.00 95.39           H  
ATOM   1754  NE  ARG A 107       4.480 -10.030 -15.619  1.00 95.39           N  
ATOM   1755  HE  ARG A 107       4.061  -9.111 -15.618  1.00 95.39           H  
ATOM   1756  NH1 ARG A 107       6.168 -11.370 -14.850  1.00 95.39           N  
ATOM   1757 HH11 ARG A 107       6.950 -11.520 -14.228  1.00 95.39           H  
ATOM   1758 HH12 ARG A 107       5.932 -12.028 -15.580  1.00 95.39           H  
ATOM   1759  NH2 ARG A 107       5.792  -9.403 -13.862  1.00 95.39           N  
ATOM   1760 HH21 ARG A 107       5.229  -8.569 -13.777  1.00 95.39           H  
ATOM   1761 HH22 ARG A 107       6.371  -9.668 -13.078  1.00 95.39           H  
ATOM   1762  CZ  ARG A 107       5.475 -10.267 -14.785  1.00 95.39           C  
ATOM   1763  N   PRO A 108      -1.652 -11.160 -15.532  1.00 96.55           N  
ATOM   1764  CA  PRO A 108      -2.564 -11.449 -14.434  1.00 96.55           C  
ATOM   1765  HA  PRO A 108      -3.378 -10.724 -14.454  1.00 96.55           H  
ATOM   1766  C   PRO A 108      -1.847 -11.374 -13.086  1.00 96.55           C  
ATOM   1767  CB  PRO A 108      -3.131 -12.846 -14.697  1.00 96.55           C  
ATOM   1768  HB2 PRO A 108      -2.546 -13.598 -14.168  1.00 96.55           H  
ATOM   1769  HB3 PRO A 108      -4.182 -12.912 -14.416  1.00 96.55           H  
ATOM   1770  O   PRO A 108      -0.676 -11.740 -12.958  1.00 96.55           O  
ATOM   1771  CG  PRO A 108      -2.939 -13.024 -16.202  1.00 96.55           C  
ATOM   1772  HG2 PRO A 108      -2.856 -14.075 -16.478  1.00 96.55           H  
ATOM   1773  HG3 PRO A 108      -3.766 -12.553 -16.733  1.00 96.55           H  
ATOM   1774  CD  PRO A 108      -1.648 -12.259 -16.482  1.00 96.55           C  
ATOM   1775  HD2 PRO A 108      -0.785 -12.899 -16.296  1.00 96.55           H  
ATOM   1776  HD3 PRO A 108      -1.650 -11.906 -17.514  1.00 96.55           H  
ATOM   1777  N   MET A 109      -2.579 -10.909 -12.084  1.00 96.68           N  
ATOM   1778  H   MET A 109      -3.523 -10.608 -12.280  1.00 96.68           H  
ATOM   1779  CA  MET A 109      -2.102 -10.737 -10.722  1.00 96.68           C  
ATOM   1780  HA  MET A 109      -1.054 -11.025 -10.646  1.00 96.68           H  
ATOM   1781  C   MET A 109      -2.925 -11.609  -9.785  1.00 96.68           C  
ATOM   1782  CB  MET A 109      -2.233  -9.257 -10.384  1.00 96.68           C  
ATOM   1783  HB2 MET A 109      -3.275  -8.961 -10.503  1.00 96.68           H  
ATOM   1784  HB3 MET A 109      -1.641  -8.687 -11.101  1.00 96.68           H  
ATOM   1785  O   MET A 109      -4.154 -11.559  -9.823  1.00 96.68           O  
ATOM   1786  CG  MET A 109      -1.770  -8.903  -8.975  1.00 96.68           C  
ATOM   1787  HG2 MET A 109      -2.497  -9.259  -8.244  1.00 96.68           H  
ATOM   1788  HG3 MET A 109      -0.816  -9.388  -8.767  1.00 96.68           H  
ATOM   1789  SD  MET A 109      -1.566  -7.115  -8.820  1.00 96.68           S  
ATOM   1790  CE  MET A 109      -3.298  -6.656  -8.774  1.00 96.68           C  
ATOM   1791  HE1 MET A 109      -3.760  -7.114  -7.899  1.00 96.68           H  
ATOM   1792  HE2 MET A 109      -3.372  -5.569  -8.736  1.00 96.68           H  
ATOM   1793  HE3 MET A 109      -3.807  -7.021  -9.666  1.00 96.68           H  
ATOM   1794  N   ARG A 110      -2.264 -12.388  -8.931  1.00 97.37           N  
ATOM   1795  H   ARG A 110      -1.257 -12.312  -8.902  1.00 97.37           H  
ATOM   1796  CA  ARG A 110      -2.935 -13.100  -7.840  1.00 97.37           C  
ATOM   1797  HA  ARG A 110      -3.964 -13.317  -8.126  1.00 97.37           H  
ATOM   1798  C   ARG A 110      -2.983 -12.184  -6.627  1.00 97.37           C  
ATOM   1799  CB  ARG A 110      -2.243 -14.431  -7.528  1.00 97.37           C  
ATOM   1800  HB2 ARG A 110      -1.189 -14.249  -7.316  1.00 97.37           H  
ATOM   1801  HB3 ARG A 110      -2.704 -14.859  -6.638  1.00 97.37           H  
ATOM   1802  O   ARG A 110      -1.961 -11.628  -6.235  1.00 97.37           O  
ATOM   1803  CG  ARG A 110      -2.360 -15.430  -8.687  1.00 97.37           C  
ATOM   1804  HG2 ARG A 110      -3.410 -15.618  -8.909  1.00 97.37           H  
ATOM   1805  HG3 ARG A 110      -1.887 -15.009  -9.575  1.00 97.37           H  
ATOM   1806  CD  ARG A 110      -1.660 -16.751  -8.351  1.00 97.37           C  
ATOM   1807  HD2 ARG A 110      -1.633 -17.362  -9.253  1.00 97.37           H  
ATOM   1808  HD3 ARG A 110      -0.635 -16.535  -8.051  1.00 97.37           H  
ATOM   1809  NE  ARG A 110      -2.354 -17.504  -7.283  1.00 97.37           N  
ATOM   1810  HE  ARG A 110      -3.255 -17.171  -6.969  1.00 97.37           H  
ATOM   1811  NH1 ARG A 110      -0.752 -19.112  -7.010  1.00 97.37           N  
ATOM   1812 HH11 ARG A 110      -0.129 -18.561  -7.584  1.00 97.37           H  
ATOM   1813 HH12 ARG A 110      -0.403 -19.916  -6.509  1.00 97.37           H  
ATOM   1814  NH2 ARG A 110      -2.616 -19.215  -5.788  1.00 97.37           N  
ATOM   1815 HH21 ARG A 110      -2.263 -20.022  -5.293  1.00 97.37           H  
ATOM   1816 HH22 ARG A 110      -3.484 -18.851  -5.423  1.00 97.37           H  
ATOM   1817  CZ  ARG A 110      -1.914 -18.603  -6.700  1.00 97.37           C  
ATOM   1818  N   VAL A 111      -4.164 -12.021  -6.049  1.00 97.04           N  
ATOM   1819  H   VAL A 111      -4.959 -12.502  -6.445  1.00 97.04           H  
ATOM   1820  CA  VAL A 111      -4.379 -11.224  -4.841  1.00 97.04           C  
ATOM   1821  HA  VAL A 111      -3.423 -10.848  -4.476  1.00 97.04           H  
ATOM   1822  C   VAL A 111      -4.976 -12.128  -3.780  1.00 97.04           C  
ATOM   1823  CB  VAL A 111      -5.279 -10.005  -5.102  1.00 97.04           C  
ATOM   1824  HB  VAL A 111      -6.259 -10.341  -5.440  1.00 97.04           H  
ATOM   1825  O   VAL A 111      -6.053 -12.683  -3.971  1.00 97.04           O  
ATOM   1826  CG1 VAL A 111      -5.450  -9.174  -3.825  1.00 97.04           C  
ATOM   1827 HG11 VAL A 111      -4.479  -8.845  -3.454  1.00 97.04           H  
ATOM   1828 HG12 VAL A 111      -6.072  -8.304  -4.034  1.00 97.04           H  
ATOM   1829 HG13 VAL A 111      -5.949  -9.760  -3.053  1.00 97.04           H  
ATOM   1830  CG2 VAL A 111      -4.682  -9.099  -6.183  1.00 97.04           C  
ATOM   1831 HG21 VAL A 111      -5.355  -8.259  -6.355  1.00 97.04           H  
ATOM   1832 HG22 VAL A 111      -3.705  -8.732  -5.867  1.00 97.04           H  
ATOM   1833 HG23 VAL A 111      -4.572  -9.648  -7.119  1.00 97.04           H  
ATOM   1834  N   ARG A 112      -4.285 -12.282  -2.659  1.00 97.12           N  
ATOM   1835  H   ARG A 112      -3.412 -11.780  -2.578  1.00 97.12           H  
ATOM   1836  CA  ARG A 112      -4.745 -13.027  -1.494  1.00 97.12           C  
ATOM   1837  HA  ARG A 112      -5.651 -13.579  -1.745  1.00 97.12           H  
ATOM   1838  C   ARG A 112      -5.086 -12.038  -0.386  1.00 97.12           C  
ATOM   1839  CB  ARG A 112      -3.661 -14.046  -1.121  1.00 97.12           C  
ATOM   1840  HB2 ARG A 112      -2.716 -13.529  -0.956  1.00 97.12           H  
ATOM   1841  HB3 ARG A 112      -3.523 -14.738  -1.952  1.00 97.12           H  
ATOM   1842  O   ARG A 112      -4.208 -11.333   0.091  1.00 97.12           O  
ATOM   1843  CG  ARG A 112      -4.038 -14.840   0.127  1.00 97.12           C  
ATOM   1844  HG2 ARG A 112      -4.227 -14.156   0.954  1.00 97.12           H  
ATOM   1845  HG3 ARG A 112      -4.943 -15.408  -0.091  1.00 97.12           H  
ATOM   1846  CD  ARG A 112      -2.919 -15.800   0.532  1.00 97.12           C  
ATOM   1847  HD2 ARG A 112      -2.849 -16.581  -0.225  1.00 97.12           H  
ATOM   1848  HD3 ARG A 112      -1.975 -15.256   0.570  1.00 97.12           H  
ATOM   1849  NE  ARG A 112      -3.197 -16.380   1.859  1.00 97.12           N  
ATOM   1850  HE  ARG A 112      -3.842 -15.877   2.451  1.00 97.12           H  
ATOM   1851  NH1 ARG A 112      -1.872 -18.233   1.688  1.00 97.12           N  
ATOM   1852 HH11 ARG A 112      -1.645 -19.169   1.991  1.00 97.12           H  
ATOM   1853 HH12 ARG A 112      -1.604 -17.898   0.774  1.00 97.12           H  
ATOM   1854  NH2 ARG A 112      -3.251 -17.994   3.446  1.00 97.12           N  
ATOM   1855 HH21 ARG A 112      -4.025 -17.510   3.880  1.00 97.12           H  
ATOM   1856 HH22 ARG A 112      -2.958 -18.886   3.819  1.00 97.12           H  
ATOM   1857  CZ  ARG A 112      -2.764 -17.530   2.329  1.00 97.12           C  
ATOM   1858  N   VAL A 113      -6.344 -11.993   0.034  1.00 96.14           N  
ATOM   1859  H   VAL A 113      -7.000 -12.641  -0.377  1.00 96.14           H  
ATOM   1860  CA  VAL A 113      -6.810 -11.162   1.153  1.00 96.14           C  
ATOM   1861  HA  VAL A 113      -6.027 -10.457   1.435  1.00 96.14           H  
ATOM   1862  C   VAL A 113      -7.084 -12.075   2.340  1.00 96.14           C  
ATOM   1863  CB  VAL A 113      -8.049 -10.329   0.771  1.00 96.14           C  
ATOM   1864  HB  VAL A 113      -8.882 -10.997   0.551  1.00 96.14           H  
ATOM   1865  O   VAL A 113      -7.911 -12.977   2.238  1.00 96.14           O  
ATOM   1866  CG1 VAL A 113      -8.458  -9.395   1.916  1.00 96.14           C  
ATOM   1867 HG11 VAL A 113      -7.627  -8.744   2.188  1.00 96.14           H  
ATOM   1868 HG12 VAL A 113      -8.758  -9.973   2.789  1.00 96.14           H  
ATOM   1869 HG13 VAL A 113      -9.305  -8.781   1.609  1.00 96.14           H  
ATOM   1870  CG2 VAL A 113      -7.780  -9.467  -0.471  1.00 96.14           C  
ATOM   1871 HG21 VAL A 113      -6.897  -8.848  -0.309  1.00 96.14           H  
ATOM   1872 HG22 VAL A 113      -8.634  -8.819  -0.666  1.00 96.14           H  
ATOM   1873 HG23 VAL A 113      -7.625 -10.101  -1.343  1.00 96.14           H  
ATOM   1874  N   THR A 114      -6.379 -11.873   3.450  1.00 95.50           N  
ATOM   1875  H   THR A 114      -5.744 -11.088   3.470  1.00 95.50           H  
ATOM   1876  CA  THR A 114      -6.592 -12.595   4.708  1.00 95.50           C  
ATOM   1877  HA  THR A 114      -7.318 -13.389   4.534  1.00 95.50           H  
ATOM   1878  C   THR A 114      -7.147 -11.635   5.744  1.00 95.50           C  
ATOM   1879  CB  THR A 114      -5.308 -13.260   5.222  1.00 95.50           C  
ATOM   1880  HB  THR A 114      -4.577 -12.495   5.483  1.00 95.50           H  
ATOM   1881  O   THR A 114      -6.442 -10.719   6.129  1.00 95.50           O  
ATOM   1882  CG2 THR A 114      -5.556 -14.129   6.455  1.00 95.50           C  
ATOM   1883 HG21 THR A 114      -6.346 -14.853   6.259  1.00 95.50           H  
ATOM   1884 HG22 THR A 114      -5.849 -13.500   7.296  1.00 95.50           H  
ATOM   1885 HG23 THR A 114      -4.638 -14.652   6.721  1.00 95.50           H  
ATOM   1886  OG1 THR A 114      -4.759 -14.078   4.205  1.00 95.50           O  
ATOM   1887  HG1 THR A 114      -4.273 -13.459   3.655  1.00 95.50           H  
ATOM   1888  N   ALA A 115      -8.384 -11.807   6.200  1.00 93.88           N  
ATOM   1889  H   ALA A 115      -8.919 -12.605   5.888  1.00 93.88           H  
ATOM   1890  CA  ALA A 115      -8.992 -10.907   7.175  1.00 93.88           C  
ATOM   1891  HA  ALA A 115      -8.209 -10.482   7.802  1.00 93.88           H  
ATOM   1892  C   ALA A 115      -9.966 -11.666   8.081  1.00 93.88           C  
ATOM   1893  CB  ALA A 115      -9.676  -9.761   6.428  1.00 93.88           C  
ATOM   1894  HB1 ALA A 115      -9.803  -8.923   7.113  1.00 93.88           H  
ATOM   1895  HB2 ALA A 115     -10.641 -10.086   6.038  1.00 93.88           H  
ATOM   1896  HB3 ALA A 115      -9.053  -9.428   5.598  1.00 93.88           H  
ATOM   1897  O   ALA A 115     -10.733 -12.507   7.614  1.00 93.88           O  
ATOM   1898  N   GLY A 116      -9.924 -11.401   9.390  1.00 90.44           N  
ATOM   1899  H   GLY A 116      -9.306 -10.673   9.720  1.00 90.44           H  
ATOM   1900  CA  GLY A 116     -10.762 -12.116  10.365  1.00 90.44           C  
ATOM   1901  HA2 GLY A 116     -11.815 -11.947  10.139  1.00 90.44           H  
ATOM   1902  HA3 GLY A 116     -10.561 -11.723  11.362  1.00 90.44           H  
ATOM   1903  C   GLY A 116     -10.524 -13.634  10.397  1.00 90.44           C  
ATOM   1904  O   GLY A 116     -11.442 -14.392  10.682  1.00 90.44           O  
ATOM   1905  N   GLY A 117      -9.313 -14.090  10.054  1.00 93.62           N  
ATOM   1906  H   GLY A 117      -8.607 -13.413   9.803  1.00 93.62           H  
ATOM   1907  CA  GLY A 117      -8.967 -15.516   9.978  1.00 93.62           C  
ATOM   1908  HA2 GLY A 117      -9.442 -16.041  10.806  1.00 93.62           H  
ATOM   1909  HA3 GLY A 117      -7.887 -15.624  10.081  1.00 93.62           H  
ATOM   1910  C   GLY A 117      -9.388 -16.222   8.682  1.00 93.62           C  
ATOM   1911  O   GLY A 117      -8.974 -17.357   8.457  1.00 93.62           O  
ATOM   1912  N   GLU A 118     -10.140 -15.563   7.798  1.00 94.45           N  
ATOM   1913  H   GLU A 118     -10.468 -14.635   8.022  1.00 94.45           H  
ATOM   1914  CA  GLU A 118     -10.468 -16.089   6.471  1.00 94.45           C  
ATOM   1915  HA  GLU A 118     -10.464 -17.178   6.503  1.00 94.45           H  
ATOM   1916  C   GLU A 118      -9.441 -15.631   5.439  1.00 94.45           C  
ATOM   1917  CB  GLU A 118     -11.863 -15.642   6.017  1.00 94.45           C  
ATOM   1918  HB2 GLU A 118     -11.995 -15.967   4.985  1.00 94.45           H  
ATOM   1919  HB3 GLU A 118     -11.925 -14.554   6.045  1.00 94.45           H  
ATOM   1920  O   GLU A 118      -9.064 -14.464   5.413  1.00 94.45           O  
ATOM   1921  CG  GLU A 118     -12.992 -16.241   6.860  1.00 94.45           C  
ATOM   1922  HG2 GLU A 118     -12.857 -17.322   6.896  1.00 94.45           H  
ATOM   1923  HG3 GLU A 118     -12.919 -15.854   7.876  1.00 94.45           H  
ATOM   1924  CD  GLU A 118     -14.391 -15.929   6.294  1.00 94.45           C  
ATOM   1925  OE1 GLU A 118     -15.357 -16.431   6.904  1.00 94.45           O  
ATOM   1926  OE2 GLU A 118     -14.511 -15.232   5.244  1.00 94.45           O  
ATOM   1927  N   THR A 119      -9.028 -16.526   4.541  1.00 97.00           N  
ATOM   1928  H   THR A 119      -9.395 -17.465   4.605  1.00 97.00           H  
ATOM   1929  CA  THR A 119      -8.238 -16.187   3.352  1.00 97.00           C  
ATOM   1930  HA  THR A 119      -7.912 -15.149   3.404  1.00 97.00           H  
ATOM   1931  C   THR A 119      -9.102 -16.346   2.102  1.00 97.00           C  
ATOM   1932  CB  THR A 119      -6.985 -17.070   3.242  1.00 97.00           C  
ATOM   1933  HB  THR A 119      -7.272 -18.117   3.342  1.00 97.00           H  
ATOM   1934  O   THR A 119      -9.675 -17.411   1.879  1.00 97.00           O  
ATOM   1935  CG2 THR A 119      -6.283 -16.889   1.903  1.00 97.00           C  
ATOM   1936 HG21 THR A 119      -6.940 -17.139   1.070  1.00 97.00           H  
ATOM   1937 HG22 THR A 119      -5.453 -17.593   1.838  1.00 97.00           H  
ATOM   1938 HG23 THR A 119      -5.956 -15.853   1.814  1.00 97.00           H  
ATOM   1939  OG1 THR A 119      -5.995 -16.765   4.211  1.00 97.00           O  
ATOM   1940  HG1 THR A 119      -6.015 -15.820   4.379  1.00 97.00           H  
ATOM   1941  N   ARG A 120      -9.114 -15.330   1.235  1.00 97.45           N  
ATOM   1942  H   ARG A 120      -8.644 -14.477   1.506  1.00 97.45           H  
ATOM   1943  CA  ARG A 120      -9.701 -15.378  -0.112  1.00 97.45           C  
ATOM   1944  HA  ARG A 120     -10.073 -16.384  -0.307  1.00 97.45           H  
ATOM   1945  C   ARG A 120      -8.634 -15.078  -1.159  1.00 97.45           C  
ATOM   1946  CB  ARG A 120     -10.884 -14.402  -0.210  1.00 97.45           C  
ATOM   1947  HB2 ARG A 120     -10.529 -13.389  -0.018  1.00 97.45           H  
ATOM   1948  HB3 ARG A 120     -11.294 -14.444  -1.219  1.00 97.45           H  
ATOM   1949  O   ARG A 120      -7.821 -14.178  -0.964  1.00 97.45           O  
ATOM   1950  CG  ARG A 120     -11.992 -14.751   0.796  1.00 97.45           C  
ATOM   1951  HG2 ARG A 120     -12.332 -15.771   0.620  1.00 97.45           H  
ATOM   1952  HG3 ARG A 120     -11.596 -14.686   1.809  1.00 97.45           H  
ATOM   1953  CD  ARG A 120     -13.182 -13.797   0.691  1.00 97.45           C  
ATOM   1954  HD2 ARG A 120     -12.818 -12.773   0.782  1.00 97.45           H  
ATOM   1955  HD3 ARG A 120     -13.663 -13.922  -0.279  1.00 97.45           H  
ATOM   1956  NE  ARG A 120     -14.147 -14.053   1.775  1.00 97.45           N  
ATOM   1957  HE  ARG A 120     -13.938 -14.793   2.430  1.00 97.45           H  
ATOM   1958  NH1 ARG A 120     -15.591 -12.316   1.358  1.00 97.45           N  
ATOM   1959 HH11 ARG A 120     -15.078 -12.088   0.518  1.00 97.45           H  
ATOM   1960 HH12 ARG A 120     -16.327 -11.708   1.686  1.00 97.45           H  
ATOM   1961  NH2 ARG A 120     -15.857 -13.622   3.177  1.00 97.45           N  
ATOM   1962 HH21 ARG A 120     -16.673 -13.098   3.460  1.00 97.45           H  
ATOM   1963 HH22 ARG A 120     -15.470 -14.275   3.843  1.00 97.45           H  
ATOM   1964  CZ  ARG A 120     -15.201 -13.329   2.089  1.00 97.45           C  
ATOM   1965  N   GLU A 121      -8.639 -15.820  -2.261  1.00 97.85           N  
ATOM   1966  H   GLU A 121      -9.375 -16.501  -2.386  1.00 97.85           H  
ATOM   1967  CA  GLU A 121      -7.743 -15.597  -3.399  1.00 97.85           C  
ATOM   1968  HA  GLU A 121      -7.031 -14.810  -3.152  1.00 97.85           H  
ATOM   1969  C   GLU A 121      -8.532 -15.123  -4.621  1.00 97.85           C  
ATOM   1970  CB  GLU A 121      -6.924 -16.852  -3.744  1.00 97.85           C  
ATOM   1971  HB2 GLU A 121      -7.594 -17.690  -3.936  1.00 97.85           H  
ATOM   1972  HB3 GLU A 121      -6.373 -16.632  -4.659  1.00 97.85           H  
ATOM   1973  O   GLU A 121      -9.586 -15.664  -4.947  1.00 97.85           O  
ATOM   1974  CG  GLU A 121      -5.918 -17.238  -2.648  1.00 97.85           C  
ATOM   1975  HG2 GLU A 121      -6.462 -17.623  -1.785  1.00 97.85           H  
ATOM   1976  HG3 GLU A 121      -5.391 -16.336  -2.336  1.00 97.85           H  
ATOM   1977  CD  GLU A 121      -4.871 -18.275  -3.102  1.00 97.85           C  
ATOM   1978  OE1 GLU A 121      -4.009 -18.626  -2.264  1.00 97.85           O  
ATOM   1979  OE2 GLU A 121      -4.846 -18.657  -4.300  1.00 97.85           O  
ATOM   1980  N   TYR A 122      -7.987 -14.129  -5.314  1.00 97.67           N  
ATOM   1981  H   TYR A 122      -7.136 -13.720  -4.957  1.00 97.67           H  
ATOM   1982  CA  TYR A 122      -8.566 -13.494  -6.489  1.00 97.67           C  
ATOM   1983  HA  TYR A 122      -9.424 -14.073  -6.830  1.00 97.67           H  
ATOM   1984  C   TYR A 122      -7.530 -13.436  -7.611  1.00 97.67           C  
ATOM   1985  CB  TYR A 122      -9.043 -12.080  -6.136  1.00 97.67           C  
ATOM   1986  HB2 TYR A 122      -8.167 -11.471  -5.914  1.00 97.67           H  
ATOM   1987  HB3 TYR A 122      -9.531 -11.643  -7.007  1.00 97.67           H  
ATOM   1988  O   TYR A 122      -6.327 -13.323  -7.362  1.00 97.67           O  
ATOM   1989  CG  TYR A 122      -9.990 -12.002  -4.955  1.00 97.67           C  
ATOM   1990  CD1 TYR A 122     -11.376 -12.157  -5.146  1.00 97.67           C  
ATOM   1991  HD1 TYR A 122     -11.772 -12.333  -6.136  1.00 97.67           H  
ATOM   1992  CD2 TYR A 122      -9.480 -11.770  -3.663  1.00 97.67           C  
ATOM   1993  HD2 TYR A 122      -8.415 -11.658  -3.517  1.00 97.67           H  
ATOM   1994  CE1 TYR A 122     -12.253 -12.073  -4.047  1.00 97.67           C  
ATOM   1995  HE1 TYR A 122     -13.319 -12.173  -4.186  1.00 97.67           H  
ATOM   1996  CE2 TYR A 122     -10.352 -11.675  -2.565  1.00 97.67           C  
ATOM   1997  HE2 TYR A 122      -9.956 -11.484  -1.578  1.00 97.67           H  
ATOM   1998  OH  TYR A 122     -12.585 -11.696  -1.699  1.00 97.67           O  
ATOM   1999  HH  TYR A 122     -12.125 -11.307  -0.951  1.00 97.67           H  
ATOM   2000  CZ  TYR A 122     -11.742 -11.821  -2.758  1.00 97.67           C  
ATOM   2001  N   THR A 123      -7.999 -13.466  -8.856  1.00 97.77           N  
ATOM   2002  H   THR A 123      -8.999 -13.503  -8.989  1.00 97.77           H  
ATOM   2003  CA  THR A 123      -7.179 -13.139 -10.030  1.00 97.77           C  
ATOM   2004  HA  THR A 123      -6.133 -13.044  -9.740  1.00 97.77           H  
ATOM   2005  C   THR A 123      -7.644 -11.805 -10.594  1.00 97.77           C  
ATOM   2006  CB  THR A 123      -7.250 -14.239 -11.095  1.00 97.77           C  
ATOM   2007  HB  THR A 123      -8.282 -14.375 -11.418  1.00 97.77           H  
ATOM   2008  O   THR A 123      -8.816 -11.657 -10.927  1.00 97.77           O  
ATOM   2009  CG2 THR A 123      -6.373 -13.940 -12.310  1.00 97.77           C  
ATOM   2010 HG21 THR A 123      -5.356 -13.713 -11.988  1.00 97.77           H  
ATOM   2011 HG22 THR A 123      -6.355 -14.811 -12.965  1.00 97.77           H  
ATOM   2012 HG23 THR A 123      -6.776 -13.097 -12.871  1.00 97.77           H  
ATOM   2013  OG1 THR A 123      -6.772 -15.443 -10.538  1.00 97.77           O  
ATOM   2014  HG1 THR A 123      -7.318 -15.641  -9.774  1.00 97.77           H  
ATOM   2015  N   VAL A 124      -6.730 -10.843 -10.710  1.00 97.38           N  
ATOM   2016  H   VAL A 124      -5.791 -11.045 -10.398  1.00 97.38           H  
ATOM   2017  CA  VAL A 124      -6.987  -9.514 -11.275  1.00 97.38           C  
ATOM   2018  HA  VAL A 124      -8.059  -9.388 -11.429  1.00 97.38           H  
ATOM   2019  C   VAL A 124      -6.290  -9.431 -12.626  1.00 97.38           C  
ATOM   2020  CB  VAL A 124      -6.527  -8.389 -10.328  1.00 97.38           C  
ATOM   2021  HB  VAL A 124      -5.438  -8.351 -10.315  1.00 97.38           H  
ATOM   2022  O   VAL A 124      -5.062  -9.507 -12.709  1.00 97.38           O  
ATOM   2023  CG1 VAL A 124      -7.060  -7.032 -10.799  1.00 97.38           C  
ATOM   2024 HG11 VAL A 124      -6.708  -6.239 -10.138  1.00 97.38           H  
ATOM   2025 HG12 VAL A 124      -6.721  -6.816 -11.812  1.00 97.38           H  
ATOM   2026 HG13 VAL A 124      -8.150  -7.033 -10.789  1.00 97.38           H  
ATOM   2027  CG2 VAL A 124      -7.007  -8.635  -8.895  1.00 97.38           C  
ATOM   2028 HG21 VAL A 124      -6.840  -7.750  -8.282  1.00 97.38           H  
ATOM   2029 HG22 VAL A 124      -8.069  -8.882  -8.910  1.00 97.38           H  
ATOM   2030 HG23 VAL A 124      -6.466  -9.475  -8.458  1.00 97.38           H  
ATOM   2031  N   ASN A 125      -7.064  -9.300 -13.699  1.00 97.61           N  
ATOM   2032  H   ASN A 125      -8.052  -9.143 -13.560  1.00 97.61           H  
ATOM   2033  CA  ASN A 125      -6.534  -9.235 -15.059  1.00 97.61           C  
ATOM   2034  HA  ASN A 125      -5.755  -9.992 -15.150  1.00 97.61           H  
ATOM   2035  C   ASN A 125      -5.894  -7.862 -15.352  1.00 97.61           C  
ATOM   2036  CB  ASN A 125      -7.659  -9.583 -16.048  1.00 97.61           C  
ATOM   2037  HB2 ASN A 125      -8.533  -8.968 -15.833  1.00 97.61           H  
ATOM   2038  HB3 ASN A 125      -7.338  -9.361 -17.066  1.00 97.61           H  
ATOM   2039  O   ASN A 125      -6.262  -6.871 -14.715  1.00 97.61           O  
ATOM   2040  CG  ASN A 125      -8.032 -11.054 -15.997  1.00 97.61           C  
ATOM   2041  ND2 ASN A 125      -9.300 -11.377 -16.090  1.00 97.61           N  
ATOM   2042 HD21 ASN A 125     -10.013 -10.665 -16.157  1.00 97.61           H  
ATOM   2043 HD22 ASN A 125      -9.516 -12.362 -16.030  1.00 97.61           H  
ATOM   2044  OD1 ASN A 125      -7.190 -11.929 -15.877  1.00 97.61           O  
ATOM   2045  N   PRO A 126      -4.957  -7.774 -16.313  1.00 96.69           N  
ATOM   2046  CA  PRO A 126      -4.414  -6.502 -16.796  1.00 96.69           C  
ATOM   2047  HA  PRO A 126      -3.717  -6.105 -16.058  1.00 96.69           H  
ATOM   2048  C   PRO A 126      -5.502  -5.470 -17.104  1.00 96.69           C  
ATOM   2049  CB  PRO A 126      -3.655  -6.866 -18.075  1.00 96.69           C  
ATOM   2050  HB2 PRO A 126      -2.843  -6.174 -18.296  1.00 96.69           H  
ATOM   2051  HB3 PRO A 126      -4.338  -6.916 -18.923  1.00 96.69           H  
ATOM   2052  O   PRO A 126      -6.486  -5.787 -17.769  1.00 96.69           O  
ATOM   2053  CG  PRO A 126      -3.153  -8.267 -17.761  1.00 96.69           C  
ATOM   2054  HG2 PRO A 126      -2.884  -8.822 -18.660  1.00 96.69           H  
ATOM   2055  HG3 PRO A 126      -2.310  -8.186 -17.075  1.00 96.69           H  
ATOM   2056  CD  PRO A 126      -4.344  -8.881 -17.036  1.00 96.69           C  
ATOM   2057  HD2 PRO A 126      -4.002  -9.666 -16.362  1.00 96.69           H  
ATOM   2058  HD3 PRO A 126      -5.051  -9.281 -17.763  1.00 96.69           H  
ATOM   2059  N   GLY A 127      -5.330  -4.240 -16.621  1.00 94.49           N  
ATOM   2060  H   GLY A 127      -4.541  -4.066 -16.014  1.00 94.49           H  
ATOM   2061  CA  GLY A 127      -6.271  -3.136 -16.829  1.00 94.49           C  
ATOM   2062  HA2 GLY A 127      -6.531  -3.082 -17.886  1.00 94.49           H  
ATOM   2063  HA3 GLY A 127      -5.783  -2.204 -16.546  1.00 94.49           H  
ATOM   2064  C   GLY A 127      -7.575  -3.235 -16.032  1.00 94.49           C  
ATOM   2065  O   GLY A 127      -8.457  -2.406 -16.234  1.00 94.49           O  
ATOM   2066  N   THR A 128      -7.712  -4.219 -15.137  1.00 96.60           N  
ATOM   2067  H   THR A 128      -6.940  -4.857 -15.009  1.00 96.60           H  
ATOM   2068  CA  THR A 128      -8.897  -4.381 -14.280  1.00 96.60           C  
ATOM   2069  HA  THR A 128      -9.657  -3.670 -14.603  1.00 96.60           H  
ATOM   2070  C   THR A 128      -8.603  -4.033 -12.824  1.00 96.60           C  
ATOM   2071  CB  THR A 128      -9.544  -5.772 -14.407  1.00 96.60           C  
ATOM   2072  HB  THR A 128     -10.500  -5.754 -13.883  1.00 96.60           H  
ATOM   2073  O   THR A 128      -7.449  -3.859 -12.410  1.00 96.60           O  
ATOM   2074  CG2 THR A 128      -9.816  -6.167 -15.858  1.00 96.60           C  
ATOM   2075 HG21 THR A 128     -10.393  -5.383 -16.347  1.00 96.60           H  
ATOM   2076 HG22 THR A 128     -10.391  -7.093 -15.878  1.00 96.60           H  
ATOM   2077 HG23 THR A 128      -8.880  -6.311 -16.397  1.00 96.60           H  
ATOM   2078  OG1 THR A 128      -8.754  -6.786 -13.835  1.00 96.60           O  
ATOM   2079  HG1 THR A 128      -7.860  -6.671 -14.165  1.00 96.60           H  
ATOM   2080  N   GLU A 129      -9.673  -3.926 -12.046  1.00 96.70           N  
ATOM   2081  H   GLU A 129     -10.588  -4.122 -12.425  1.00 96.70           H  
ATOM   2082  CA  GLU A 129      -9.638  -3.625 -10.624  1.00 96.70           C  
ATOM   2083  HA  GLU A 129      -8.606  -3.662 -10.276  1.00 96.70           H  
ATOM   2084  C   GLU A 129     -10.429  -4.680  -9.843  1.00 96.70           C  
ATOM   2085  CB  GLU A 129     -10.160  -2.198 -10.410  1.00 96.70           C  
ATOM   2086  HB2 GLU A 129      -9.622  -1.538 -11.090  1.00 96.70           H  
ATOM   2087  HB3 GLU A 129     -11.223  -2.155 -10.645  1.00 96.70           H  
ATOM   2088  O   GLU A 129     -11.438  -5.200 -10.319  1.00 96.70           O  
ATOM   2089  CG  GLU A 129      -9.927  -1.723  -8.974  1.00 96.70           C  
ATOM   2090  HG2 GLU A 129     -10.509  -2.343  -8.293  1.00 96.70           H  
ATOM   2091  HG3 GLU A 129      -8.871  -1.846  -8.732  1.00 96.70           H  
ATOM   2092  CD  GLU A 129     -10.300  -0.255  -8.763  1.00 96.70           C  
ATOM   2093  OE1 GLU A 129     -10.630   0.088  -7.612  1.00 96.70           O  
ATOM   2094  OE2 GLU A 129     -10.155   0.576  -9.684  1.00 96.70           O  
ATOM   2095  N   LEU A 130      -9.941  -5.004  -8.649  1.00 97.08           N  
ATOM   2096  H   LEU A 130      -9.102  -4.529  -8.348  1.00 97.08           H  
ATOM   2097  CA  LEU A 130     -10.624  -5.810  -7.645  1.00 97.08           C  
ATOM   2098  HA  LEU A 130     -11.512  -6.272  -8.076  1.00 97.08           H  
ATOM   2099  C   LEU A 130     -11.052  -4.905  -6.495  1.00 97.08           C  
ATOM   2100  CB  LEU A 130      -9.658  -6.909  -7.175  1.00 97.08           C  
ATOM   2101  HB2 LEU A 130      -9.544  -7.617  -7.995  1.00 97.08           H  
ATOM   2102  HB3 LEU A 130      -8.691  -6.444  -6.986  1.00 97.08           H  
ATOM   2103  O   LEU A 130     -10.236  -4.136  -5.994  1.00 97.08           O  
ATOM   2104  CG  LEU A 130     -10.080  -7.674  -5.908  1.00 97.08           C  
ATOM   2105  HG  LEU A 130     -10.353  -6.971  -5.121  1.00 97.08           H  
ATOM   2106  CD1 LEU A 130     -11.255  -8.610  -6.182  1.00 97.08           C  
ATOM   2107 HD11 LEU A 130     -10.998  -9.327  -6.961  1.00 97.08           H  
ATOM   2108 HD12 LEU A 130     -11.517  -9.145  -5.269  1.00 97.08           H  
ATOM   2109 HD13 LEU A 130     -12.126  -8.031  -6.492  1.00 97.08           H  
ATOM   2110  CD2 LEU A 130      -8.898  -8.493  -5.393  1.00 97.08           C  
ATOM   2111 HD21 LEU A 130      -8.556  -9.178  -6.168  1.00 97.08           H  
ATOM   2112 HD22 LEU A 130      -9.201  -9.052  -4.507  1.00 97.08           H  
ATOM   2113 HD23 LEU A 130      -8.089  -7.816  -5.120  1.00 97.08           H  
ATOM   2114  N   GLU A 131     -12.280  -5.077  -6.023  1.00 97.23           N  
ATOM   2115  H   GLU A 131     -12.905  -5.720  -6.487  1.00 97.23           H  
ATOM   2116  CA  GLU A 131     -12.774  -4.475  -4.788  1.00 97.23           C  
ATOM   2117  HA  GLU A 131     -11.964  -3.932  -4.301  1.00 97.23           H  
ATOM   2118  C   GLU A 131     -13.239  -5.586  -3.840  1.00 97.23           C  
ATOM   2119  CB  GLU A 131     -13.868  -3.449  -5.117  1.00 97.23           C  
ATOM   2120  HB2 GLU A 131     -14.727  -3.959  -5.554  1.00 97.23           H  
ATOM   2121  HB3 GLU A 131     -13.459  -2.759  -5.855  1.00 97.23           H  
ATOM   2122  O   GLU A 131     -13.975  -6.492  -4.237  1.00 97.23           O  
ATOM   2123  CG  GLU A 131     -14.316  -2.643  -3.886  1.00 97.23           C  
ATOM   2124  HG2 GLU A 131     -13.431  -2.246  -3.389  1.00 97.23           H  
ATOM   2125  HG3 GLU A 131     -14.815  -3.315  -3.188  1.00 97.23           H  
ATOM   2126  CD  GLU A 131     -15.260  -1.472  -4.229  1.00 97.23           C  
ATOM   2127  OE1 GLU A 131     -15.696  -0.784  -3.275  1.00 97.23           O  
ATOM   2128  OE2 GLU A 131     -15.507  -1.224  -5.429  1.00 97.23           O  
ATOM   2129  N   VAL A 132     -12.772  -5.546  -2.593  1.00 96.12           N  
ATOM   2130  H   VAL A 132     -12.124  -4.808  -2.357  1.00 96.12           H  
ATOM   2131  CA  VAL A 132     -13.152  -6.483  -1.530  1.00 96.12           C  
ATOM   2132  HA  VAL A 132     -13.972  -7.110  -1.879  1.00 96.12           H  
ATOM   2133  C   VAL A 132     -13.639  -5.682  -0.335  1.00 96.12           C  
ATOM   2134  CB  VAL A 132     -11.984  -7.406  -1.123  1.00 96.12           C  
ATOM   2135  HB  VAL A 132     -11.174  -6.806  -0.707  1.00 96.12           H  
ATOM   2136  O   VAL A 132     -12.881  -4.898   0.234  1.00 96.12           O  
ATOM   2137  CG1 VAL A 132     -12.410  -8.429  -0.061  1.00 96.12           C  
ATOM   2138 HG11 VAL A 132     -13.238  -9.031  -0.436  1.00 96.12           H  
ATOM   2139 HG12 VAL A 132     -12.730  -7.915   0.845  1.00 96.12           H  
ATOM   2140 HG13 VAL A 132     -11.569  -9.072   0.196  1.00 96.12           H  
ATOM   2141  CG2 VAL A 132     -11.424  -8.184  -2.319  1.00 96.12           C  
ATOM   2142 HG21 VAL A 132     -12.222  -8.744  -2.807  1.00 96.12           H  
ATOM   2143 HG22 VAL A 132     -10.637  -8.864  -1.995  1.00 96.12           H  
ATOM   2144 HG23 VAL A 132     -10.994  -7.481  -3.033  1.00 96.12           H  
ATOM   2145  N   GLU A 133     -14.886  -5.903   0.067  1.00 95.71           N  
ATOM   2146  H   GLU A 133     -15.476  -6.528  -0.463  1.00 95.71           H  
ATOM   2147  CA  GLU A 133     -15.425  -5.357   1.312  1.00 95.71           C  
ATOM   2148  HA  GLU A 133     -14.984  -4.375   1.480  1.00 95.71           H  
ATOM   2149  C   GLU A 133     -15.033  -6.246   2.504  1.00 95.71           C  
ATOM   2150  CB  GLU A 133     -16.946  -5.147   1.217  1.00 95.71           C  
ATOM   2151  HB2 GLU A 133     -17.437  -6.107   1.058  1.00 95.71           H  
ATOM   2152  HB3 GLU A 133     -17.286  -4.736   2.167  1.00 95.71           H  
ATOM   2153  O   GLU A 133     -15.094  -7.476   2.439  1.00 95.71           O  
ATOM   2154  CG  GLU A 133     -17.340  -4.173   0.088  1.00 95.71           C  
ATOM   2155  HG2 GLU A 133     -16.665  -3.319   0.116  1.00 95.71           H  
ATOM   2156  HG3 GLU A 133     -17.210  -4.670  -0.873  1.00 95.71           H  
ATOM   2157  CD  GLU A 133     -18.788  -3.667   0.209  1.00 95.71           C  
ATOM   2158  OE1 GLU A 133     -19.009  -2.451  -0.042  1.00 95.71           O  
ATOM   2159  OE2 GLU A 133     -19.661  -4.477   0.589  1.00 95.71           O  
ATOM   2160  N   LEU A 134     -14.616  -5.601   3.589  1.00 93.19           N  
ATOM   2161  H   LEU A 134     -14.614  -4.591   3.548  1.00 93.19           H  
ATOM   2162  CA  LEU A 134     -14.210  -6.170   4.865  1.00 93.19           C  
ATOM   2163  HA  LEU A 134     -14.217  -7.258   4.801  1.00 93.19           H  
ATOM   2164  C   LEU A 134     -15.205  -5.734   5.941  1.00 93.19           C  
ATOM   2165  CB  LEU A 134     -12.796  -5.687   5.250  1.00 93.19           C  
ATOM   2166  HB2 LEU A 134     -12.541  -6.132   6.211  1.00 93.19           H  
ATOM   2167  HB3 LEU A 134     -12.833  -4.608   5.398  1.00 93.19           H  
ATOM   2168  O   LEU A 134     -15.511  -4.544   6.075  1.00 93.19           O  
ATOM   2169  CG  LEU A 134     -11.666  -5.991   4.254  1.00 93.19           C  
ATOM   2170  HG  LEU A 134     -11.849  -5.478   3.310  1.00 93.19           H  
ATOM   2171  CD1 LEU A 134     -10.352  -5.473   4.845  1.00 93.19           C  
ATOM   2172 HD11 LEU A 134     -10.401  -4.389   4.950  1.00 93.19           H  
ATOM   2173 HD12 LEU A 134      -9.518  -5.728   4.192  1.00 93.19           H  
ATOM   2174 HD13 LEU A 134     -10.187  -5.918   5.826  1.00 93.19           H  
ATOM   2175  CD2 LEU A 134     -11.519  -7.489   3.987  1.00 93.19           C  
ATOM   2176 HD21 LEU A 134     -10.653  -7.668   3.349  1.00 93.19           H  
ATOM   2177 HD22 LEU A 134     -12.410  -7.855   3.477  1.00 93.19           H  
ATOM   2178 HD23 LEU A 134     -11.403  -8.024   4.930  1.00 93.19           H  
ATOM   2179  N   SER A 135     -15.662  -6.681   6.757  1.00 92.78           N  
ATOM   2180  H   SER A 135     -15.339  -7.630   6.631  1.00 92.78           H  
ATOM   2181  CA  SER A 135     -16.462  -6.361   7.940  1.00 92.78           C  
ATOM   2182  HA  SER A 135     -17.313  -5.772   7.597  1.00 92.78           H  
ATOM   2183  C   SER A 135     -15.653  -5.517   8.939  1.00 92.78           C  
ATOM   2184  CB  SER A 135     -17.012  -7.634   8.597  1.00 92.78           C  
ATOM   2185  HB2 SER A 135     -17.287  -8.354   7.826  1.00 92.78           H  
ATOM   2186  HB3 SER A 135     -17.912  -7.378   9.157  1.00 92.78           H  
ATOM   2187  O   SER A 135     -14.420  -5.569   8.924  1.00 92.78           O  
ATOM   2188  OG  SER A 135     -16.090  -8.220   9.491  1.00 92.78           O  
ATOM   2189  HG  SER A 135     -16.491  -8.151  10.361  1.00 92.78           H  
ATOM   2190  N   PRO A 136     -16.293  -4.753   9.841  1.00 88.63           N  
ATOM   2191  CA  PRO A 136     -15.585  -3.992  10.874  1.00 88.63           C  
ATOM   2192  HA  PRO A 136     -15.050  -3.168  10.402  1.00 88.63           H  
ATOM   2193  C   PRO A 136     -14.579  -4.829  11.683  1.00 88.63           C  
ATOM   2194  CB  PRO A 136     -16.691  -3.424  11.768  1.00 88.63           C  
ATOM   2195  HB2 PRO A 136     -16.947  -4.136  12.553  1.00 88.63           H  
ATOM   2196  HB3 PRO A 136     -16.406  -2.465  12.199  1.00 88.63           H  
ATOM   2197  O   PRO A 136     -13.483  -4.361  11.983  1.00 88.63           O  
ATOM   2198  CG  PRO A 136     -17.875  -3.286  10.811  1.00 88.63           C  
ATOM   2199  HG2 PRO A 136     -17.761  -2.380  10.215  1.00 88.63           H  
ATOM   2200  HG3 PRO A 136     -18.827  -3.286  11.341  1.00 88.63           H  
ATOM   2201  CD  PRO A 136     -17.726  -4.513   9.917  1.00 88.63           C  
ATOM   2202  HD2 PRO A 136     -18.160  -4.312   8.937  1.00 88.63           H  
ATOM   2203  HD3 PRO A 136     -18.212  -5.369  10.384  1.00 88.63           H  
ATOM   2204  N   GLU A 137     -14.901  -6.092  11.975  1.00 88.53           N  
ATOM   2205  H   GLU A 137     -15.813  -6.432  11.705  1.00 88.53           H  
ATOM   2206  CA  GLU A 137     -14.019  -7.023  12.690  1.00 88.53           C  
ATOM   2207  HA  GLU A 137     -13.648  -6.532  13.589  1.00 88.53           H  
ATOM   2208  C   GLU A 137     -12.797  -7.439  11.854  1.00 88.53           C  
ATOM   2209  CB  GLU A 137     -14.790  -8.291  13.111  1.00 88.53           C  
ATOM   2210  HB2 GLU A 137     -15.012  -8.896  12.232  1.00 88.53           H  
ATOM   2211  HB3 GLU A 137     -14.122  -8.881  13.738  1.00 88.53           H  
ATOM   2212  O   GLU A 137     -11.732  -7.738  12.398  1.00 88.53           O  
ATOM   2213  CG  GLU A 137     -16.082  -8.050  13.915  1.00 88.53           C  
ATOM   2214  HG2 GLU A 137     -15.873  -7.321  14.698  1.00 88.53           H  
ATOM   2215  HG3 GLU A 137     -16.351  -8.988  14.402  1.00 88.53           H  
ATOM   2216  CD  GLU A 137     -17.282  -7.585  13.070  1.00 88.53           C  
ATOM   2217  OE1 GLU A 137     -18.254  -7.089  13.675  1.00 88.53           O  
ATOM   2218  OE2 GLU A 137     -17.207  -7.677  11.817  1.00 88.53           O  
ATOM   2219  N   GLN A 138     -12.931  -7.441  10.526  1.00 90.83           N  
ATOM   2220  H   GLN A 138     -13.820  -7.151  10.144  1.00 90.83           H  
ATOM   2221  CA  GLN A 138     -11.874  -7.791   9.578  1.00 90.83           C  
ATOM   2222  HA  GLN A 138     -11.301  -8.627   9.977  1.00 90.83           H  
ATOM   2223  C   GLN A 138     -10.879  -6.644   9.340  1.00 90.83           C  
ATOM   2224  CB  GLN A 138     -12.535  -8.230   8.261  1.00 90.83           C  
ATOM   2225  HB2 GLN A 138     -13.299  -7.508   7.973  1.00 90.83           H  
ATOM   2226  HB3 GLN A 138     -11.796  -8.244   7.460  1.00 90.83           H  
ATOM   2227  O   GLN A 138      -9.727  -6.909   8.997  1.00 90.83           O  
ATOM   2228  CG  GLN A 138     -13.174  -9.620   8.366  1.00 90.83           C  
ATOM   2229  HG2 GLN A 138     -12.394 -10.344   8.602  1.00 90.83           H  
ATOM   2230  HG3 GLN A 138     -13.906  -9.641   9.174  1.00 90.83           H  
ATOM   2231  CD  GLN A 138     -13.868 -10.049   7.078  1.00 90.83           C  
ATOM   2232  NE2 GLN A 138     -13.823 -11.319   6.740  1.00 90.83           N  
ATOM   2233 HE21 GLN A 138     -13.327 -11.993   7.306  1.00 90.83           H  
ATOM   2234 HE22 GLN A 138     -14.330 -11.591   5.910  1.00 90.83           H  
ATOM   2235  OE1 GLN A 138     -14.441  -9.261   6.341  1.00 90.83           O  
ATOM   2236  N   GLN A 139     -11.289  -5.388   9.542  1.00 86.47           N  
ATOM   2237  H   GLN A 139     -12.244  -5.251   9.840  1.00 86.47           H  
ATOM   2238  CA  GLN A 139     -10.496  -4.199   9.193  1.00 86.47           C  
ATOM   2239  HA  GLN A 139     -10.242  -4.249   8.134  1.00 86.47           H  
ATOM   2240  C   GLN A 139      -9.165  -4.097   9.949  1.00 86.47           C  
ATOM   2241  CB  GLN A 139     -11.335  -2.933   9.438  1.00 86.47           C  
ATOM   2242  HB2 GLN A 139     -10.695  -2.056   9.345  1.00 86.47           H  
ATOM   2243  HB3 GLN A 139     -11.759  -2.951  10.442  1.00 86.47           H  
ATOM   2244  O   GLN A 139      -8.160  -3.712   9.358  1.00 86.47           O  
ATOM   2245  CG  GLN A 139     -12.452  -2.832   8.396  1.00 86.47           C  
ATOM   2246  HG2 GLN A 139     -11.975  -2.773   7.418  1.00 86.47           H  
ATOM   2247  HG3 GLN A 139     -13.052  -3.742   8.408  1.00 86.47           H  
ATOM   2248  CD  GLN A 139     -13.385  -1.639   8.568  1.00 86.47           C  
ATOM   2249  NE2 GLN A 139     -14.612  -1.741   8.102  1.00 86.47           N  
ATOM   2250 HE21 GLN A 139     -14.917  -2.580   7.629  1.00 86.47           H  
ATOM   2251 HE22 GLN A 139     -15.185  -0.911   8.151  1.00 86.47           H  
ATOM   2252  OE1 GLN A 139     -13.027  -0.588   9.070  1.00 86.47           O  
ATOM   2253  N   ASN A 140      -9.141  -4.485  11.226  1.00 81.59           N  
ATOM   2254  H   ASN A 140     -10.012  -4.784  11.640  1.00 81.59           H  
ATOM   2255  CA  ASN A 140      -7.973  -4.299  12.097  1.00 81.59           C  
ATOM   2256  HA  ASN A 140      -7.527  -3.327  11.886  1.00 81.59           H  
ATOM   2257  C   ASN A 140      -6.854  -5.332  11.891  1.00 81.59           C  
ATOM   2258  CB  ASN A 140      -8.445  -4.308  13.560  1.00 81.59           C  
ATOM   2259  HB2 ASN A 140      -7.577  -4.240  14.215  1.00 81.59           H  
ATOM   2260  HB3 ASN A 140      -8.958  -5.247  13.770  1.00 81.59           H  
ATOM   2261  O   ASN A 140      -5.801  -5.198  12.497  1.00 81.59           O  
ATOM   2262  CG  ASN A 140      -9.348  -3.138  13.897  1.00 81.59           C  
ATOM   2263  ND2 ASN A 140     -10.315  -3.338  14.761  1.00 81.59           N  
ATOM   2264 HD21 ASN A 140     -10.931  -2.551  14.907  1.00 81.59           H  
ATOM   2265 HD22 ASN A 140     -10.474  -4.253  15.159  1.00 81.59           H  
ATOM   2266  OD1 ASN A 140      -9.222  -2.038  13.392  1.00 81.59           O  
ATOM   2267  N   ASN A 141      -7.090  -6.392  11.114  1.00 85.52           N  
ATOM   2268  H   ASN A 141      -7.963  -6.423  10.607  1.00 85.52           H  
ATOM   2269  CA  ASN A 141      -6.127  -7.483  10.923  1.00 85.52           C  
ATOM   2270  HA  ASN A 141      -5.121  -7.101  11.103  1.00 85.52           H  
ATOM   2271  C   ASN A 141      -6.134  -7.998   9.478  1.00 85.52           C  
ATOM   2272  CB  ASN A 141      -6.411  -8.615  11.929  1.00 85.52           C  
ATOM   2273  HB2 ASN A 141      -7.440  -8.956  11.811  1.00 85.52           H  
ATOM   2274  HB3 ASN A 141      -5.748  -9.455  11.722  1.00 85.52           H  
ATOM   2275  O   ASN A 141      -5.939  -9.193   9.241  1.00 85.52           O  
ATOM   2276  CG  ASN A 141      -6.153  -8.224  13.368  1.00 85.52           C  
ATOM   2277  ND2 ASN A 141      -7.165  -8.236  14.205  1.00 85.52           N  
ATOM   2278 HD21 ASN A 141      -6.943  -7.906  15.133  1.00 85.52           H  
ATOM   2279 HD22 ASN A 141      -8.106  -8.391  13.873  1.00 85.52           H  
ATOM   2280  OD1 ASN A 141      -5.040  -7.970  13.783  1.00 85.52           O  
ATOM   2281  N   ALA A 142      -6.439  -7.132   8.510  1.00 90.63           N  
ATOM   2282  H   ALA A 142      -6.559  -6.156   8.738  1.00 90.63           H  
ATOM   2283  CA  ALA A 142      -6.449  -7.546   7.116  1.00 90.63           C  
ATOM   2284  HA  ALA A 142      -6.832  -8.566   7.084  1.00 90.63           H  
ATOM   2285  C   ALA A 142      -5.023  -7.564   6.556  1.00 90.63           C  
ATOM   2286  CB  ALA A 142      -7.426  -6.711   6.285  1.00 90.63           C  
ATOM   2287  HB1 ALA A 142      -8.136  -7.372   5.787  1.00 90.63           H  
ATOM   2288  HB2 ALA A 142      -6.887  -6.169   5.508  1.00 90.63           H  
ATOM   2289  HB3 ALA A 142      -7.983  -6.022   6.919  1.00 90.63           H  
ATOM   2290  O   ALA A 142      -4.286  -6.587   6.625  1.00 90.63           O  
ATOM   2291  N   GLU A 143      -4.640  -8.675   5.951  1.00 92.50           N  
ATOM   2292  H   GLU A 143      -5.279  -9.457   5.973  1.00 92.50           H  
ATOM   2293  CA  GLU A 143      -3.424  -8.827   5.173  1.00 92.50           C  
ATOM   2294  HA  GLU A 143      -2.814  -7.939   5.336  1.00 92.50           H  
ATOM   2295  C   GLU A 143      -3.799  -8.921   3.693  1.00 92.50           C  
ATOM   2296  CB  GLU A 143      -2.623 -10.046   5.664  1.00 92.50           C  
ATOM   2297  HB2 GLU A 143      -2.504  -9.983   6.746  1.00 92.50           H  
ATOM   2298  HB3 GLU A 143      -3.181 -10.953   5.429  1.00 92.50           H  
ATOM   2299  O   GLU A 143      -4.636  -9.736   3.309  1.00 92.50           O  
ATOM   2300  CG  GLU A 143      -1.232 -10.150   5.024  1.00 92.50           C  
ATOM   2301  HG2 GLU A 143      -1.326 -10.077   3.940  1.00 92.50           H  
ATOM   2302  HG3 GLU A 143      -0.622  -9.316   5.370  1.00 92.50           H  
ATOM   2303  CD  GLU A 143      -0.499 -11.451   5.380  1.00 92.50           C  
ATOM   2304  OE1 GLU A 143      -0.068 -12.166   4.443  1.00 92.50           O  
ATOM   2305  OE2 GLU A 143      -0.219 -11.694   6.573  1.00 92.50           O  
ATOM   2306  N   VAL A 144      -3.176  -8.111   2.844  1.00 93.34           N  
ATOM   2307  H   VAL A 144      -2.461  -7.507   3.223  1.00 93.34           H  
ATOM   2308  CA  VAL A 144      -3.289  -8.222   1.389  1.00 93.34           C  
ATOM   2309  HA  VAL A 144      -4.031  -8.981   1.139  1.00 93.34           H  
ATOM   2310  C   VAL A 144      -1.945  -8.695   0.868  1.00 93.34           C  
ATOM   2311  CB  VAL A 144      -3.751  -6.908   0.733  1.00 93.34           C  
ATOM   2312  HB  VAL A 144      -2.981  -6.147   0.860  1.00 93.34           H  
ATOM   2313  O   VAL A 144      -0.909  -8.103   1.138  1.00 93.34           O  
ATOM   2314  CG1 VAL A 144      -3.998  -7.097  -0.770  1.00 93.34           C  
ATOM   2315 HG11 VAL A 144      -3.076  -7.396  -1.269  1.00 93.34           H  
ATOM   2316 HG12 VAL A 144      -4.340  -6.159  -1.208  1.00 93.34           H  
ATOM   2317 HG13 VAL A 144      -4.756  -7.863  -0.932  1.00 93.34           H  
ATOM   2318  CG2 VAL A 144      -5.044  -6.386   1.371  1.00 93.34           C  
ATOM   2319 HG21 VAL A 144      -4.897  -6.201   2.435  1.00 93.34           H  
ATOM   2320 HG22 VAL A 144      -5.317  -5.436   0.912  1.00 93.34           H  
ATOM   2321 HG23 VAL A 144      -5.849  -7.109   1.244  1.00 93.34           H  
ATOM   2322  N   GLU A 145      -1.931  -9.775   0.114  1.00 94.67           N  
ATOM   2323  H   GLU A 145      -2.800 -10.271  -0.026  1.00 94.67           H  
ATOM   2324  CA  GLU A 145      -0.746 -10.298  -0.537  1.00 94.67           C  
ATOM   2325  HA  GLU A 145       0.100  -9.644  -0.324  1.00 94.67           H  
ATOM   2326  C   GLU A 145      -0.979 -10.268  -2.042  1.00 94.67           C  
ATOM   2327  CB  GLU A 145      -0.411 -11.669   0.055  1.00 94.67           C  
ATOM   2328  HB2 GLU A 145      -1.273 -12.330  -0.034  1.00 94.67           H  
ATOM   2329  HB3 GLU A 145      -0.206 -11.537   1.117  1.00 94.67           H  
ATOM   2330  O   GLU A 145      -1.995 -10.739  -2.543  1.00 94.67           O  
ATOM   2331  CG  GLU A 145       0.802 -12.337  -0.584  1.00 94.67           C  
ATOM   2332  HG2 GLU A 145       1.662 -11.670  -0.517  1.00 94.67           H  
ATOM   2333  HG3 GLU A 145       0.605 -12.536  -1.637  1.00 94.67           H  
ATOM   2334  CD  GLU A 145       1.131 -13.645   0.140  1.00 94.67           C  
ATOM   2335  OE1 GLU A 145       0.717 -14.725  -0.340  1.00 94.67           O  
ATOM   2336  OE2 GLU A 145       1.996 -13.632   1.056  1.00 94.67           O  
ATOM   2337  N   VAL A 146      -0.052  -9.657  -2.764  1.00 93.99           N  
ATOM   2338  H   VAL A 146       0.789  -9.356  -2.292  1.00 93.99           H  
ATOM   2339  CA  VAL A 146      -0.132  -9.449  -4.203  1.00 93.99           C  
ATOM   2340  HA  VAL A 146      -1.061  -9.874  -4.586  1.00 93.99           H  
ATOM   2341  C   VAL A 146       1.025 -10.188  -4.855  1.00 93.99           C  
ATOM   2342  CB  VAL A 146      -0.132  -7.947  -4.529  1.00 93.99           C  
ATOM   2343  HB  VAL A 146       0.795  -7.492  -4.180  1.00 93.99           H  
ATOM   2344  O   VAL A 146       2.160 -10.097  -4.389  1.00 93.99           O  
ATOM   2345  CG1 VAL A 146      -0.247  -7.749  -6.031  1.00 93.99           C  
ATOM   2346 HG11 VAL A 146      -0.348  -6.688  -6.256  1.00 93.99           H  
ATOM   2347 HG12 VAL A 146       0.636  -8.129  -6.546  1.00 93.99           H  
ATOM   2348 HG13 VAL A 146      -1.132  -8.283  -6.377  1.00 93.99           H  
ATOM   2349  CG2 VAL A 146      -1.315  -7.214  -3.880  1.00 93.99           C  
ATOM   2350 HG21 VAL A 146      -1.319  -6.168  -4.185  1.00 93.99           H  
ATOM   2351 HG22 VAL A 146      -2.255  -7.680  -4.177  1.00 93.99           H  
ATOM   2352 HG23 VAL A 146      -1.228  -7.252  -2.794  1.00 93.99           H  
ATOM   2353  N   GLU A 147       0.757 -10.911  -5.934  1.00 94.25           N  
ATOM   2354  H   GLU A 147      -0.208 -11.024  -6.210  1.00 94.25           H  
ATOM   2355  CA  GLU A 147       1.760 -11.664  -6.681  1.00 94.25           C  
ATOM   2356  HA  GLU A 147       2.749 -11.304  -6.396  1.00 94.25           H  
ATOM   2357  C   GLU A 147       1.591 -11.435  -8.188  1.00 94.25           C  
ATOM   2358  CB  GLU A 147       1.679 -13.143  -6.273  1.00 94.25           C  
ATOM   2359  HB2 GLU A 147       0.711 -13.545  -6.574  1.00 94.25           H  
ATOM   2360  HB3 GLU A 147       1.745 -13.195  -5.187  1.00 94.25           H  
ATOM   2361  O   GLU A 147       0.515 -11.660  -8.747  1.00 94.25           O  
ATOM   2362  CG  GLU A 147       2.792 -14.014  -6.872  1.00 94.25           C  
ATOM   2363  HG2 GLU A 147       3.757 -13.619  -6.555  1.00 94.25           H  
ATOM   2364  HG3 GLU A 147       2.739 -13.959  -7.959  1.00 94.25           H  
ATOM   2365  CD  GLU A 147       2.673 -15.480  -6.414  1.00 94.25           C  
ATOM   2366  OE1 GLU A 147       2.835 -16.382  -7.266  1.00 94.25           O  
ATOM   2367  OE2 GLU A 147       2.429 -15.712  -5.203  1.00 94.25           O  
ATOM   2368  N   VAL A 148       2.660 -10.982  -8.853  1.00 92.57           N  
ATOM   2369  H   VAL A 148       3.513 -10.863  -8.326  1.00 92.57           H  
ATOM   2370  CA  VAL A 148       2.718 -10.793 -10.313  1.00 92.57           C  
ATOM   2371  HA  VAL A 148       1.864 -11.299 -10.764  1.00 92.57           H  
ATOM   2372  C   VAL A 148       3.987 -11.444 -10.860  1.00 92.57           C  
ATOM   2373  CB  VAL A 148       2.633  -9.310 -10.736  1.00 92.57           C  
ATOM   2374  HB  VAL A 148       3.501  -8.765 -10.365  1.00 92.57           H  
ATOM   2375  O   VAL A 148       5.093 -10.898 -10.785  1.00 92.57           O  
ATOM   2376  CG1 VAL A 148       2.578  -9.190 -12.267  1.00 92.57           C  
ATOM   2377 HG11 VAL A 148       1.665  -9.652 -12.644  1.00 92.57           H  
ATOM   2378 HG12 VAL A 148       2.581  -8.140 -12.558  1.00 92.57           H  
ATOM   2379 HG13 VAL A 148       3.435  -9.687 -12.723  1.00 92.57           H  
ATOM   2380  CG2 VAL A 148       1.363  -8.634 -10.228  1.00 92.57           C  
ATOM   2381 HG21 VAL A 148       1.291  -7.615 -10.606  1.00 92.57           H  
ATOM   2382 HG22 VAL A 148       1.338  -8.613  -9.139  1.00 92.57           H  
ATOM   2383 HG23 VAL A 148       0.508  -9.203 -10.593  1.00 92.57           H  
ATOM   2384  N   GLY A 149       3.838 -12.625 -11.460  1.00 90.73           N  
ATOM   2385  H   GLY A 149       2.927 -13.060 -11.420  1.00 90.73           H  
ATOM   2386  CA  GLY A 149       4.978 -13.449 -11.865  1.00 90.73           C  
ATOM   2387  HA2 GLY A 149       5.614 -12.886 -12.548  1.00 90.73           H  
ATOM   2388  HA3 GLY A 149       4.619 -14.343 -12.374  1.00 90.73           H  
ATOM   2389  C   GLY A 149       5.795 -13.891 -10.647  1.00 90.73           C  
ATOM   2390  O   GLY A 149       5.239 -14.427  -9.702  1.00 90.73           O  
ATOM   2391  N   ASN A 150       7.107 -13.640 -10.646  1.00 87.07           N  
ATOM   2392  H   ASN A 150       7.514 -13.186 -11.452  1.00 87.07           H  
ATOM   2393  CA  ASN A 150       8.002 -14.019  -9.538  1.00 87.07           C  
ATOM   2394  HA  ASN A 150       7.616 -14.927  -9.075  1.00 87.07           H  
ATOM   2395  C   ASN A 150       8.080 -12.965  -8.420  1.00 87.07           C  
ATOM   2396  CB  ASN A 150       9.399 -14.320 -10.104  1.00 87.07           C  
ATOM   2397  HB2 ASN A 150       9.790 -13.431 -10.598  1.00 87.07           H  
ATOM   2398  HB3 ASN A 150      10.071 -14.577  -9.285  1.00 87.07           H  
ATOM   2399  O   ASN A 150       8.901 -13.074  -7.508  1.00 87.07           O  
ATOM   2400  CG  ASN A 150       9.412 -15.486 -11.071  1.00 87.07           C  
ATOM   2401  ND2 ASN A 150      10.390 -15.548 -11.942  1.00 87.07           N  
ATOM   2402 HD21 ASN A 150      10.387 -16.371 -12.529  1.00 87.07           H  
ATOM   2403 HD22 ASN A 150      11.166 -14.903 -11.902  1.00 87.07           H  
ATOM   2404  OD1 ASN A 150       8.555 -16.346 -11.082  1.00 87.07           O  
ATOM   2405  N   GLU A 151       7.294 -11.897  -8.522  1.00 86.30           N  
ATOM   2406  H   GLU A 151       6.565 -11.886  -9.221  1.00 86.30           H  
ATOM   2407  CA  GLU A 151       7.303 -10.815  -7.553  1.00 86.30           C  
ATOM   2408  HA  GLU A 151       8.206 -10.877  -6.946  1.00 86.30           H  
ATOM   2409  C   GLU A 151       6.106 -10.949  -6.631  1.00 86.30           C  
ATOM   2410  CB  GLU A 151       7.327  -9.456  -8.239  1.00 86.30           C  
ATOM   2411  HB2 GLU A 151       7.325  -8.699  -7.455  1.00 86.30           H  
ATOM   2412  HB3 GLU A 151       6.449  -9.361  -8.878  1.00 86.30           H  
ATOM   2413  O   GLU A 151       4.975 -11.123  -7.077  1.00 86.30           O  
ATOM   2414  CG  GLU A 151       8.593  -9.263  -9.069  1.00 86.30           C  
ATOM   2415  HG2 GLU A 151       9.457  -9.370  -8.413  1.00 86.30           H  
ATOM   2416  HG3 GLU A 151       8.652 -10.041  -9.831  1.00 86.30           H  
ATOM   2417  CD  GLU A 151       8.659  -7.907  -9.774  1.00 86.30           C  
ATOM   2418  OE1 GLU A 151       9.769  -7.588 -10.256  1.00 86.30           O  
ATOM   2419  OE2 GLU A 151       7.628  -7.248 -10.044  1.00 86.30           O  
ATOM   2420  N   LYS A 152       6.391 -10.873  -5.335  1.00 90.07           N  
ATOM   2421  H   LYS A 152       7.347 -10.684  -5.070  1.00 90.07           H  
ATOM   2422  CA  LYS A 152       5.421 -11.055  -4.272  1.00 90.07           C  
ATOM   2423  HA  LYS A 152       4.419 -11.003  -4.698  1.00 90.07           H  
ATOM   2424  C   LYS A 152       5.566  -9.934  -3.265  1.00 90.07           C  
ATOM   2425  CB  LYS A 152       5.615 -12.446  -3.668  1.00 90.07           C  
ATOM   2426  HB2 LYS A 152       5.547 -13.174  -4.477  1.00 90.07           H  
ATOM   2427  HB3 LYS A 152       6.603 -12.523  -3.214  1.00 90.07           H  
ATOM   2428  O   LYS A 152       6.685  -9.636  -2.817  1.00 90.07           O  
ATOM   2429  CG  LYS A 152       4.545 -12.767  -2.628  1.00 90.07           C  
ATOM   2430  HG2 LYS A 152       3.565 -12.525  -3.039  1.00 90.07           H  
ATOM   2431  HG3 LYS A 152       4.713 -12.176  -1.728  1.00 90.07           H  
ATOM   2432  CD  LYS A 152       4.601 -14.260  -2.296  1.00 90.07           C  
ATOM   2433  HD2 LYS A 152       5.565 -14.536  -1.867  1.00 90.07           H  
ATOM   2434  HD3 LYS A 152       4.415 -14.831  -3.206  1.00 90.07           H  
ATOM   2435  CE  LYS A 152       3.485 -14.496  -1.305  1.00 90.07           C  
ATOM   2436  HE2 LYS A 152       3.788 -14.201  -0.300  1.00 90.07           H  
ATOM   2437  HE3 LYS A 152       2.673 -13.836  -1.607  1.00 90.07           H  
ATOM   2438  NZ  LYS A 152       2.937 -15.864  -1.322  1.00 90.07           N  
ATOM   2439  HZ1 LYS A 152       2.691 -16.113  -2.269  1.00 90.07           H  
ATOM   2440  HZ2 LYS A 152       3.550 -16.551  -0.906  1.00 90.07           H  
ATOM   2441  HZ3 LYS A 152       2.059 -15.813  -0.825  1.00 90.07           H  
ATOM   2442  N   TRP A 153       4.434  -9.364  -2.894  1.00 86.32           N  
ATOM   2443  H   TRP A 153       3.577  -9.676  -3.329  1.00 86.32           H  
ATOM   2444  CA  TRP A 153       4.332  -8.299  -1.919  1.00 86.32           C  
ATOM   2445  HA  TRP A 153       5.280  -8.209  -1.389  1.00 86.32           H  
ATOM   2446  C   TRP A 153       3.255  -8.622  -0.902  1.00 86.32           C  
ATOM   2447  CB  TRP A 153       4.049  -6.966  -2.594  1.00 86.32           C  
ATOM   2448  HB2 TRP A 153       4.270  -6.224  -1.827  1.00 86.32           H  
ATOM   2449  HB3 TRP A 153       2.998  -6.916  -2.879  1.00 86.32           H  
ATOM   2450  O   TRP A 153       2.263  -9.264  -1.225  1.00 86.32           O  
ATOM   2451  CG  TRP A 153       4.881  -6.612  -3.777  1.00 86.32           C  
ATOM   2452  CD1 TRP A 153       5.992  -5.847  -3.738  1.00 86.32           C  
ATOM   2453  HD1 TRP A 153       6.381  -5.385  -2.842  1.00 86.32           H  
ATOM   2454  CD2 TRP A 153       4.680  -6.961  -5.177  1.00 86.32           C  
ATOM   2455  CE2 TRP A 153       5.766  -6.428  -5.925  1.00 86.32           C  
ATOM   2456  CE3 TRP A 153       3.695  -7.667  -5.894  1.00 86.32           C  
ATOM   2457  HE3 TRP A 153       2.834  -8.044  -5.362  1.00 86.32           H  
ATOM   2458  NE1 TRP A 153       6.523  -5.738  -5.007  1.00 86.32           N  
ATOM   2459  HE1 TRP A 153       7.302  -5.142  -5.248  1.00 86.32           H  
ATOM   2460  CH2 TRP A 153       4.901  -7.346  -7.987  1.00 86.32           C  
ATOM   2461  HH2 TRP A 153       4.991  -7.503  -9.051  1.00 86.32           H  
ATOM   2462  CZ2 TRP A 153       5.890  -6.625  -7.302  1.00 86.32           C  
ATOM   2463  HZ2 TRP A 153       6.743  -6.231  -7.836  1.00 86.32           H  
ATOM   2464  CZ3 TRP A 153       3.808  -7.870  -7.279  1.00 86.32           C  
ATOM   2465  HZ3 TRP A 153       3.046  -8.434  -7.797  1.00 86.32           H  
ATOM   2466  N   ARG A 154       3.468  -8.188   0.334  1.00 90.15           N  
ATOM   2467  H   ARG A 154       4.249  -7.570   0.500  1.00 90.15           H  
ATOM   2468  CA  ARG A 154       2.540  -8.403   1.438  1.00 90.15           C  
ATOM   2469  HA  ARG A 154       1.567  -8.706   1.051  1.00 90.15           H  
ATOM   2470  C   ARG A 154       2.336  -7.096   2.183  1.00 90.15           C  
ATOM   2471  CB  ARG A 154       3.073  -9.517   2.343  1.00 90.15           C  
ATOM   2472  HB2 ARG A 154       4.040  -9.217   2.746  1.00 90.15           H  
ATOM   2473  HB3 ARG A 154       3.201 -10.416   1.740  1.00 90.15           H  
ATOM   2474  O   ARG A 154       3.319  -6.402   2.450  1.00 90.15           O  
ATOM   2475  CG  ARG A 154       2.115  -9.819   3.504  1.00 90.15           C  
ATOM   2476  HG2 ARG A 154       1.977  -8.928   4.117  1.00 90.15           H  
ATOM   2477  HG3 ARG A 154       1.146 -10.127   3.113  1.00 90.15           H  
ATOM   2478  CD  ARG A 154       2.686 -10.913   4.401  1.00 90.15           C  
ATOM   2479  HD2 ARG A 154       2.049 -10.991   5.283  1.00 90.15           H  
ATOM   2480  HD3 ARG A 154       3.681 -10.623   4.737  1.00 90.15           H  
ATOM   2481  NE  ARG A 154       2.726 -12.208   3.697  1.00 90.15           N  
ATOM   2482  HE  ARG A 154       2.188 -12.281   2.845  1.00 90.15           H  
ATOM   2483  NH1 ARG A 154       3.341 -13.458   5.501  1.00 90.15           N  
ATOM   2484 HH11 ARG A 154       2.977 -12.697   6.056  1.00 90.15           H  
ATOM   2485 HH12 ARG A 154       3.329 -14.369   5.938  1.00 90.15           H  
ATOM   2486  NH2 ARG A 154       2.967 -14.435   3.511  1.00 90.15           N  
ATOM   2487 HH21 ARG A 154       2.563 -14.291   2.596  1.00 90.15           H  
ATOM   2488 HH22 ARG A 154       2.890 -15.344   3.943  1.00 90.15           H  
ATOM   2489  CZ  ARG A 154       2.997 -13.366   4.247  1.00 90.15           C  
ATOM   2490  N   PHE A 155       1.083  -6.847   2.529  1.00 83.95           N  
ATOM   2491  H   PHE A 155       0.378  -7.500   2.215  1.00 83.95           H  
ATOM   2492  CA  PHE A 155       0.556  -5.689   3.235  1.00 83.95           C  
ATOM   2493  HA  PHE A 155       1.374  -5.044   3.556  1.00 83.95           H  
ATOM   2494  C   PHE A 155      -0.191  -6.200   4.433  1.00 83.95           C  
ATOM   2495  CB  PHE A 155      -0.402  -4.887   2.339  1.00 83.95           C  
ATOM   2496  HB2 PHE A 155      -0.671  -3.951   2.827  1.00 83.95           H  
ATOM   2497  HB3 PHE A 155      -1.314  -5.457   2.161  1.00 83.95           H  
ATOM   2498  O   PHE A 155      -1.018  -7.087   4.286  1.00 83.95           O  
ATOM   2499  CG  PHE A 155       0.288  -4.609   1.043  1.00 83.95           C  
ATOM   2500  CD1 PHE A 155       1.374  -3.724   1.075  1.00 83.95           C  
ATOM   2501  HD1 PHE A 155       1.524  -3.069   1.920  1.00 83.95           H  
ATOM   2502  CD2 PHE A 155       0.086  -5.476  -0.045  1.00 83.95           C  
ATOM   2503  HD2 PHE A 155      -0.786  -6.111  -0.086  1.00 83.95           H  
ATOM   2504  CE1 PHE A 155       2.330  -3.794   0.063  1.00 83.95           C  
ATOM   2505  HE1 PHE A 155       3.178  -3.126   0.062  1.00 83.95           H  
ATOM   2506  CE2 PHE A 155       1.070  -5.584  -1.031  1.00 83.95           C  
ATOM   2507  HE2 PHE A 155       0.944  -6.272  -1.853  1.00 83.95           H  
ATOM   2508  CZ  PHE A 155       2.197  -4.751  -0.948  1.00 83.95           C  
ATOM   2509  HZ  PHE A 155       2.930  -4.753  -1.741  1.00 83.95           H  
ATOM   2510  N   GLN A 156       0.093  -5.639   5.591  1.00 85.11           N  
ATOM   2511  H   GLN A 156       0.742  -4.866   5.622  1.00 85.11           H  
ATOM   2512  CA  GLN A 156      -0.646  -5.922   6.804  1.00 85.11           C  
ATOM   2513  HA  GLN A 156      -1.464  -6.613   6.602  1.00 85.11           H  
ATOM   2514  C   GLN A 156      -1.243  -4.604   7.283  1.00 85.11           C  
ATOM   2515  CB  GLN A 156       0.304  -6.582   7.806  1.00 85.11           C  
ATOM   2516  HB2 GLN A 156       0.787  -7.430   7.319  1.00 85.11           H  
ATOM   2517  HB3 GLN A 156       1.071  -5.870   8.111  1.00 85.11           H  
ATOM   2518  O   GLN A 156      -0.515  -3.618   7.399  1.00 85.11           O  
ATOM   2519  CG  GLN A 156      -0.437  -7.096   9.043  1.00 85.11           C  
ATOM   2520  HG2 GLN A 156      -0.875  -6.254   9.580  1.00 85.11           H  
ATOM   2521  HG3 GLN A 156      -1.245  -7.758   8.732  1.00 85.11           H  
ATOM   2522  CD  GLN A 156       0.472  -7.862  10.000  1.00 85.11           C  
ATOM   2523  NE2 GLN A 156      -0.076  -8.330  11.099  1.00 85.11           N  
ATOM   2524 HE21 GLN A 156      -1.036  -8.096  11.310  1.00 85.11           H  
ATOM   2525 HE22 GLN A 156       0.530  -8.779  11.770  1.00 85.11           H  
ATOM   2526  OE1 GLN A 156       1.666  -8.063   9.791  1.00 85.11           O  
ATOM   2527  N   LEU A 157      -2.555  -4.603   7.495  1.00 76.15           N  
ATOM   2528  H   LEU A 157      -3.069  -5.455   7.323  1.00 76.15           H  
ATOM   2529  CA  LEU A 157      -3.288  -3.574   8.213  1.00 76.15           C  
ATOM   2530  HA  LEU A 157      -2.802  -2.605   8.096  1.00 76.15           H  
ATOM   2531  C   LEU A 157      -3.282  -3.954   9.691  1.00 76.15           C  
ATOM   2532  CB  LEU A 157      -4.735  -3.507   7.699  1.00 76.15           C  
ATOM   2533  HB2 LEU A 157      -5.259  -2.731   8.257  1.00 76.15           H  
ATOM   2534  HB3 LEU A 157      -5.222  -4.453   7.935  1.00 76.15           H  
ATOM   2535  O   LEU A 157      -3.648  -5.085  10.024  1.00 76.15           O  
ATOM   2536  CG  LEU A 157      -4.894  -3.237   6.197  1.00 76.15           C  
ATOM   2537  HG  LEU A 157      -4.396  -4.011   5.613  1.00 76.15           H  
ATOM   2538  CD1 LEU A 157      -6.388  -3.279   5.887  1.00 76.15           C  
ATOM   2539 HD11 LEU A 157      -6.888  -2.453   6.392  1.00 76.15           H  
ATOM   2540 HD12 LEU A 157      -6.822  -4.185   6.312  1.00 76.15           H  
ATOM   2541 HD13 LEU A 157      -6.563  -3.266   4.812  1.00 76.15           H  
ATOM   2542  CD2 LEU A 157      -4.316  -1.870   5.826  1.00 76.15           C  
ATOM   2543 HD21 LEU A 157      -4.783  -1.101   6.442  1.00 76.15           H  
ATOM   2544 HD22 LEU A 157      -4.484  -1.648   4.773  1.00 76.15           H  
ATOM   2545 HD23 LEU A 157      -3.241  -1.863   6.007  1.00 76.15           H  
ATOM   2546  N   GLY A 158      -2.852  -3.029  10.544  1.00 67.22           N  
ATOM   2547  H   GLY A 158      -2.564  -2.120  10.210  1.00 67.22           H  
ATOM   2548  CA  GLY A 158      -2.846  -3.184  11.996  1.00 67.22           C  
ATOM   2549  HA2 GLY A 158      -2.083  -3.904  12.292  1.00 67.22           H  
ATOM   2550  HA3 GLY A 158      -3.817  -3.543  12.340  1.00 67.22           H  
ATOM   2551  C   GLY A 158      -2.560  -1.883  12.721  1.00 67.22           C  
ATOM   2552  O   GLY A 158      -2.501  -0.823  12.059  1.00 67.22           O  
ATOM   2553  OXT GLY A 158      -2.342  -1.993  13.943  1.00 67.22           O  
TER    2554      GLY A 158                                                       
END   
