# Supplementary material for: Single-chain dimers from de novo immunoglobulins as robust scaffolds for multiple binding loops
Source: Nat Commun. 2023 Sep 23;14:5939. doi: 10.1038/s41467-023-41717-5 (PMC10517939; doi:10.1038/s41467-023-41717-5)
Supplement: Supplementary file 3 — Supplementary Data 1 [file 41467_2023_41717_MOESM3_ESM.zip › design_models/scIg/scIg14b/ranked_5.pdb]

ATOM      1  N   ARG A   1       2.434   8.160 -10.612  1.00 87.34           N  
ATOM      2  H   ARG A   1       1.631   8.630 -11.004  1.00 87.34           H  
ATOM      3  H2  ARG A   1       3.232   8.775 -10.681  1.00 87.34           H  
ATOM      4  H3  ARG A   1       2.593   7.343 -11.183  1.00 87.34           H  
ATOM      5  CA  ARG A   1       2.170   7.773  -9.201  1.00 87.34           C  
ATOM      6  HA  ARG A   1       3.003   7.186  -8.814  1.00 87.34           H  
ATOM      7  C   ARG A   1       0.922   6.909  -9.153  1.00 87.34           C  
ATOM      8  CB  ARG A   1       1.985   9.023  -8.322  1.00 87.34           C  
ATOM      9  HB2 ARG A   1       2.856   9.669  -8.430  1.00 87.34           H  
ATOM     10  HB3 ARG A   1       1.105   9.572  -8.659  1.00 87.34           H  
ATOM     11  O   ARG A   1       0.009   7.206  -9.909  1.00 87.34           O  
ATOM     12  CG  ARG A   1       1.820   8.672  -6.837  1.00 87.34           C  
ATOM     13  HG2 ARG A   1       1.004   7.965  -6.694  1.00 87.34           H  
ATOM     14  HG3 ARG A   1       2.750   8.230  -6.479  1.00 87.34           H  
ATOM     15  CD  ARG A   1       1.511   9.900  -5.991  1.00 87.34           C  
ATOM     16  HD2 ARG A   1       2.288  10.650  -6.137  1.00 87.34           H  
ATOM     17  HD3 ARG A   1       0.554  10.318  -6.305  1.00 87.34           H  
ATOM     18  NE  ARG A   1       1.463   9.521  -4.575  1.00 87.34           N  
ATOM     19  HE  ARG A   1       1.719   8.575  -4.333  1.00 87.34           H  
ATOM     20  NH1 ARG A   1       0.607  11.481  -3.756  1.00 87.34           N  
ATOM     21 HH11 ARG A   1      -0.063  11.458  -4.511  1.00 87.34           H  
ATOM     22 HH12 ARG A   1       0.297  11.999  -2.946  1.00 87.34           H  
ATOM     23  NH2 ARG A   1       1.475   9.961  -2.379  1.00 87.34           N  
ATOM     24 HH21 ARG A   1       1.360  10.588  -1.595  1.00 87.34           H  
ATOM     25 HH22 ARG A   1       1.888   9.061  -2.182  1.00 87.34           H  
ATOM     26  CZ  ARG A   1       1.167  10.325  -3.581  1.00 87.34           C  
ATOM     27  N   ILE A   2       0.860   5.886  -8.303  1.00 87.51           N  
ATOM     28  H   ILE A   2       1.615   5.709  -7.656  1.00 87.51           H  
ATOM     29  CA  ILE A   2      -0.403   5.192  -8.011  1.00 87.51           C  
ATOM     30  HA  ILE A   2      -1.212   5.634  -8.592  1.00 87.51           H  
ATOM     31  C   ILE A   2      -0.751   5.419  -6.551  1.00 87.51           C  
ATOM     32  CB  ILE A   2      -0.337   3.708  -8.391  1.00 87.51           C  
ATOM     33  HB  ILE A   2       0.580   3.293  -7.975  1.00 87.51           H  
ATOM     34  O   ILE A   2       0.119   5.393  -5.685  1.00 87.51           O  
ATOM     35  CG1 ILE A   2      -0.316   3.622  -9.926  1.00 87.51           C  
ATOM     36 HG12 ILE A   2      -1.331   3.608 -10.324  1.00 87.51           H  
ATOM     37 HG13 ILE A   2       0.196   4.483 -10.356  1.00 87.51           H  
ATOM     38  CG2 ILE A   2      -1.542   2.905  -7.871  1.00 87.51           C  
ATOM     39 HG21 ILE A   2      -2.476   3.394  -8.149  1.00 87.51           H  
ATOM     40 HG22 ILE A   2      -1.545   1.899  -8.291  1.00 87.51           H  
ATOM     41 HG23 ILE A   2      -1.495   2.823  -6.786  1.00 87.51           H  
ATOM     42  CD1 ILE A   2       0.439   2.397 -10.369  1.00 87.51           C  
ATOM     43 HD11 ILE A   2       1.447   2.515  -9.971  1.00 87.51           H  
ATOM     44 HD12 ILE A   2      -0.033   1.487  -9.998  1.00 87.51           H  
ATOM     45 HD13 ILE A   2       0.477   2.382 -11.458  1.00 87.51           H  
ATOM     46  N   GLU A   3      -2.019   5.696  -6.298  1.00 88.25           N  
ATOM     47  H   GLU A   3      -2.689   5.671  -7.053  1.00 88.25           H  
ATOM     48  CA  GLU A   3      -2.548   5.927  -4.958  1.00 88.25           C  
ATOM     49  HA  GLU A   3      -1.766   5.805  -4.208  1.00 88.25           H  
ATOM     50  C   GLU A   3      -3.603   4.855  -4.708  1.00 88.25           C  
ATOM     51  CB  GLU A   3      -3.091   7.364  -4.841  1.00 88.25           C  
ATOM     52  HB2 GLU A   3      -3.491   7.510  -3.838  1.00 88.25           H  
ATOM     53  HB3 GLU A   3      -3.901   7.497  -5.558  1.00 88.25           H  
ATOM     54  O   GLU A   3      -4.502   4.689  -5.532  1.00 88.25           O  
ATOM     55  CG  GLU A   3      -1.992   8.415  -5.100  1.00 88.25           C  
ATOM     56  HG2 GLU A   3      -1.511   8.215  -6.058  1.00 88.25           H  
ATOM     57  HG3 GLU A   3      -1.230   8.308  -4.327  1.00 88.25           H  
ATOM     58  CD  GLU A   3      -2.474   9.874  -5.134  1.00 88.25           C  
ATOM     59  OE1 GLU A   3      -1.575  10.752  -5.172  1.00 88.25           O  
ATOM     60  OE2 GLU A   3      -3.694  10.129  -5.176  1.00 88.25           O  
ATOM     61  N   VAL A   4      -3.452   4.093  -3.623  1.00 86.31           N  
ATOM     62  H   VAL A   4      -2.726   4.314  -2.956  1.00 86.31           H  
ATOM     63  CA  VAL A   4      -4.405   3.059  -3.204  1.00 86.31           C  
ATOM     64  HA  VAL A   4      -5.249   3.025  -3.892  1.00 86.31           H  
ATOM     65  C   VAL A   4      -4.910   3.462  -1.830  1.00 86.31           C  
ATOM     66  CB  VAL A   4      -3.774   1.652  -3.156  1.00 86.31           C  
ATOM     67  HB  VAL A   4      -2.936   1.653  -2.458  1.00 86.31           H  
ATOM     68  O   VAL A   4      -4.160   3.443  -0.864  1.00 86.31           O  
ATOM     69  CG1 VAL A   4      -4.796   0.603  -2.695  1.00 86.31           C  
ATOM     70 HG11 VAL A   4      -4.347  -0.390  -2.724  1.00 86.31           H  
ATOM     71 HG12 VAL A   4      -5.097   0.798  -1.665  1.00 86.31           H  
ATOM     72 HG13 VAL A   4      -5.681   0.623  -3.331  1.00 86.31           H  
ATOM     73  CG2 VAL A   4      -3.243   1.221  -4.528  1.00 86.31           C  
ATOM     74 HG21 VAL A   4      -2.813   0.222  -4.452  1.00 86.31           H  
ATOM     75 HG22 VAL A   4      -4.055   1.213  -5.255  1.00 86.31           H  
ATOM     76 HG23 VAL A   4      -2.464   1.910  -4.854  1.00 86.31           H  
ATOM     77  N   ARG A   5      -6.176   3.839  -1.727  1.00 84.85           N  
ATOM     78  H   ARG A   5      -6.758   3.789  -2.551  1.00 84.85           H  
ATOM     79  CA  ARG A   5      -6.810   4.205  -0.462  1.00 84.85           C  
ATOM     80  HA  ARG A   5      -6.078   4.188   0.345  1.00 84.85           H  
ATOM     81  C   ARG A   5      -7.862   3.160  -0.125  1.00 84.85           C  
ATOM     82  CB  ARG A   5      -7.328   5.639  -0.588  1.00 84.85           C  
ATOM     83  HB2 ARG A   5      -6.473   6.296  -0.746  1.00 84.85           H  
ATOM     84  HB3 ARG A   5      -7.976   5.712  -1.462  1.00 84.85           H  
ATOM     85  O   ARG A   5      -8.632   2.770  -0.999  1.00 84.85           O  
ATOM     86  CG  ARG A   5      -8.099   6.122   0.640  1.00 84.85           C  
ATOM     87  HG2 ARG A   5      -7.498   5.998   1.541  1.00 84.85           H  
ATOM     88  HG3 ARG A   5      -9.010   5.532   0.736  1.00 84.85           H  
ATOM     89  CD  ARG A   5      -8.448   7.600   0.447  1.00 84.85           C  
ATOM     90  HD2 ARG A   5      -7.521   8.174   0.462  1.00 84.85           H  
ATOM     91  HD3 ARG A   5      -8.929   7.726  -0.523  1.00 84.85           H  
ATOM     92  NE  ARG A   5      -9.363   8.077   1.490  1.00 84.85           N  
ATOM     93  HE  ARG A   5     -10.058   7.421   1.816  1.00 84.85           H  
ATOM     94  NH1 ARG A   5      -8.776  10.286   1.536  1.00 84.85           N  
ATOM     95 HH11 ARG A   5      -8.827  11.172   2.018  1.00 84.85           H  
ATOM     96 HH12 ARG A   5      -7.946  10.035   1.018  1.00 84.85           H  
ATOM     97  NH2 ARG A   5     -10.347   9.526   2.917  1.00 84.85           N  
ATOM     98 HH21 ARG A   5     -10.439  10.416   3.388  1.00 84.85           H  
ATOM     99 HH22 ARG A   5     -10.941   8.746   3.157  1.00 84.85           H  
ATOM    100  CZ  ARG A   5      -9.485   9.291   1.978  1.00 84.85           C  
ATOM    101  N   VAL A   6      -7.852   2.686   1.114  1.00 80.60           N  
ATOM    102  H   VAL A   6      -7.216   3.075   1.796  1.00 80.60           H  
ATOM    103  CA  VAL A   6      -8.852   1.748   1.626  1.00 80.60           C  
ATOM    104  HA  VAL A   6      -9.655   1.631   0.899  1.00 80.60           H  
ATOM    105  C   VAL A   6      -9.436   2.381   2.879  1.00 80.60           C  
ATOM    106  CB  VAL A   6      -8.260   0.350   1.894  1.00 80.60           C  
ATOM    107  HB  VAL A   6      -7.523   0.402   2.695  1.00 80.60           H  
ATOM    108  O   VAL A   6      -8.790   2.384   3.919  1.00 80.60           O  
ATOM    109  CG1 VAL A   6      -9.373  -0.624   2.302  1.00 80.60           C  
ATOM    110 HG11 VAL A   6      -9.827  -0.295   3.236  1.00 80.60           H  
ATOM    111 HG12 VAL A   6     -10.144  -0.665   1.532  1.00 80.60           H  
ATOM    112 HG13 VAL A   6      -8.960  -1.620   2.458  1.00 80.60           H  
ATOM    113  CG2 VAL A   6      -7.567  -0.222   0.646  1.00 80.60           C  
ATOM    114 HG21 VAL A   6      -7.245  -1.245   0.837  1.00 80.60           H  
ATOM    115 HG22 VAL A   6      -6.690   0.377   0.403  1.00 80.60           H  
ATOM    116 HG23 VAL A   6      -8.256  -0.207  -0.199  1.00 80.60           H  
ATOM    117  N   ASP A   7     -10.615   2.983   2.755  1.00 79.88           N  
ATOM    118  H   ASP A   7     -11.095   2.964   1.867  1.00 79.88           H  
ATOM    119  CA  ASP A   7     -11.241   3.750   3.831  1.00 79.88           C  
ATOM    120  HA  ASP A   7     -10.887   3.367   4.788  1.00 79.88           H  
ATOM    121  C   ASP A   7     -12.762   3.615   3.815  1.00 79.88           C  
ATOM    122  CB  ASP A   7     -10.825   5.226   3.742  1.00 79.88           C  
ATOM    123  HB2 ASP A   7      -9.738   5.285   3.687  1.00 79.88           H  
ATOM    124  HB3 ASP A   7     -11.123   5.706   4.673  1.00 79.88           H  
ATOM    125  O   ASP A   7     -13.367   3.579   2.746  1.00 79.88           O  
ATOM    126  CG  ASP A   7     -11.418   6.031   2.575  1.00 79.88           C  
ATOM    127  OD1 ASP A   7     -11.372   5.614   1.401  1.00 79.88           O  
ATOM    128  OD2 ASP A   7     -11.718   7.226   2.807  1.00 79.88           O  
ATOM    129  N   ASN A   8     -13.393   3.565   4.994  1.00 76.58           N  
ATOM    130  H   ASN A   8     -12.834   3.582   5.835  1.00 76.58           H  
ATOM    131  CA  ASN A   8     -14.855   3.648   5.153  1.00 76.58           C  
ATOM    132  HA  ASN A   8     -15.089   3.285   6.154  1.00 76.58           H  
ATOM    133  C   ASN A   8     -15.665   2.748   4.192  1.00 76.58           C  
ATOM    134  CB  ASN A   8     -15.281   5.127   5.093  1.00 76.58           C  
ATOM    135  HB2 ASN A   8     -16.368   5.196   5.146  1.00 76.58           H  
ATOM    136  HB3 ASN A   8     -14.955   5.568   4.152  1.00 76.58           H  
ATOM    137  O   ASN A   8     -16.702   3.150   3.663  1.00 76.58           O  
ATOM    138  CG  ASN A   8     -14.737   5.910   6.265  1.00 76.58           C  
ATOM    139  ND2 ASN A   8     -13.916   6.905   6.037  1.00 76.58           N  
ATOM    140 HD21 ASN A   8     -13.442   7.217   6.873  1.00 76.58           H  
ATOM    141 HD22 ASN A   8     -13.528   7.032   5.113  1.00 76.58           H  
ATOM    142  OD1 ASN A   8     -15.047   5.634   7.406  1.00 76.58           O  
ATOM    143  N   GLY A   9     -15.173   1.536   3.916  1.00 84.07           N  
ATOM    144  H   GLY A   9     -14.301   1.273   4.352  1.00 84.07           H  
ATOM    145  CA  GLY A   9     -15.815   0.615   2.974  1.00 84.07           C  
ATOM    146  HA2 GLY A   9     -16.878   0.527   3.199  1.00 84.07           H  
ATOM    147  HA3 GLY A   9     -15.333  -0.360   3.051  1.00 84.07           H  
ATOM    148  C   GLY A   9     -15.669   0.968   1.513  1.00 84.07           C  
ATOM    149  O   GLY A   9     -16.520   0.601   0.711  1.00 84.07           O  
ATOM    150  N   ARG A  10     -14.587   1.643   1.141  1.00 90.98           N  
ATOM    151  H   ARG A  10     -13.997   2.049   1.853  1.00 90.98           H  
ATOM    152  CA  ARG A  10     -14.243   1.913  -0.249  1.00 90.98           C  
ATOM    153  HA  ARG A  10     -14.837   1.264  -0.892  1.00 90.98           H  
ATOM    154  C   ARG A  10     -12.784   1.589  -0.504  1.00 90.98           C  
ATOM    155  CB  ARG A  10     -14.584   3.368  -0.596  1.00 90.98           C  
ATOM    156  HB2 ARG A  10     -14.277   3.569  -1.622  1.00 90.98           H  
ATOM    157  HB3 ARG A  10     -14.048   4.043   0.071  1.00 90.98           H  
ATOM    158  O   ARG A  10     -11.910   1.920   0.289  1.00 90.98           O  
ATOM    159  CG  ARG A  10     -16.095   3.599  -0.469  1.00 90.98           C  
ATOM    160  HG2 ARG A  10     -16.413   3.453   0.563  1.00 90.98           H  
ATOM    161  HG3 ARG A  10     -16.615   2.884  -1.106  1.00 90.98           H  
ATOM    162  CD  ARG A  10     -16.483   5.010  -0.881  1.00 90.98           C  
ATOM    163  HD2 ARG A  10     -16.011   5.725  -0.206  1.00 90.98           H  
ATOM    164  HD3 ARG A  10     -16.127   5.186  -1.896  1.00 90.98           H  
ATOM    165  NE  ARG A  10     -17.944   5.156  -0.822  1.00 90.98           N  
ATOM    166  HE  ARG A  10     -18.477   4.363  -0.494  1.00 90.98           H  
ATOM    167  NH1 ARG A  10     -18.095   7.200  -1.835  1.00 90.98           N  
ATOM    168 HH11 ARG A  10     -18.724   7.871  -2.252  1.00 90.98           H  
ATOM    169 HH12 ARG A  10     -17.382   6.869  -2.468  1.00 90.98           H  
ATOM    170  NH2 ARG A  10     -19.944   6.121  -1.183  1.00 90.98           N  
ATOM    171 HH21 ARG A  10     -20.304   5.185  -1.311  1.00 90.98           H  
ATOM    172 HH22 ARG A  10     -20.509   6.846  -1.601  1.00 90.98           H  
ATOM    173  CZ  ARG A  10     -18.649   6.175  -1.254  1.00 90.98           C  
ATOM    174  N   VAL A  11     -12.524   0.962  -1.644  1.00 91.35           N  
ATOM    175  H   VAL A  11     -13.315   0.688  -2.209  1.00 91.35           H  
ATOM    176  CA  VAL A  11     -11.191   0.881  -2.240  1.00 91.35           C  
ATOM    177  HA  VAL A  11     -10.442   1.151  -1.496  1.00 91.35           H  
ATOM    178  C   VAL A  11     -11.144   1.891  -3.373  1.00 91.35           C  
ATOM    179  CB  VAL A  11     -10.858  -0.534  -2.741  1.00 91.35           C  
ATOM    180  HB  VAL A  11     -11.577  -0.827  -3.506  1.00 91.35           H  
ATOM    181  O   VAL A  11     -11.875   1.757  -4.354  1.00 91.35           O  
ATOM    182  CG1 VAL A  11      -9.460  -0.583  -3.370  1.00 91.35           C  
ATOM    183 HG11 VAL A  11      -9.428   0.058  -4.251  1.00 91.35           H  
ATOM    184 HG12 VAL A  11      -9.234  -1.602  -3.684  1.00 91.35           H  
ATOM    185 HG13 VAL A  11      -8.715  -0.243  -2.651  1.00 91.35           H  
ATOM    186  CG2 VAL A  11     -10.925  -1.562  -1.610  1.00 91.35           C  
ATOM    187 HG21 VAL A  11     -11.947  -1.611  -1.233  1.00 91.35           H  
ATOM    188 HG22 VAL A  11     -10.647  -2.549  -1.981  1.00 91.35           H  
ATOM    189 HG23 VAL A  11     -10.256  -1.277  -0.798  1.00 91.35           H  
ATOM    190  N   ARG A  12     -10.267   2.885  -3.255  1.00 93.00           N  
ATOM    191  H   ARG A  12      -9.718   2.924  -2.409  1.00 93.00           H  
ATOM    192  CA  ARG A  12      -9.965   3.841  -4.318  1.00 93.00           C  
ATOM    193  HA  ARG A  12     -10.691   3.707  -5.120  1.00 93.00           H  
ATOM    194  C   ARG A  12      -8.585   3.575  -4.884  1.00 93.00           C  
ATOM    195  CB  ARG A  12     -10.103   5.282  -3.832  1.00 93.00           C  
ATOM    196  HB2 ARG A  12      -9.721   5.952  -4.603  1.00 93.00           H  
ATOM    197  HB3 ARG A  12      -9.516   5.418  -2.924  1.00 93.00           H  
ATOM    198  O   ARG A  12      -7.611   3.524  -4.136  1.00 93.00           O  
ATOM    199  CG  ARG A  12     -11.564   5.636  -3.558  1.00 93.00           C  
ATOM    200  HG2 ARG A  12     -12.144   5.500  -4.471  1.00 93.00           H  
ATOM    201  HG3 ARG A  12     -11.969   4.997  -2.774  1.00 93.00           H  
ATOM    202  CD  ARG A  12     -11.647   7.094  -3.116  1.00 93.00           C  
ATOM    203  HD2 ARG A  12     -11.131   7.202  -2.162  1.00 93.00           H  
ATOM    204  HD3 ARG A  12     -11.160   7.723  -3.862  1.00 93.00           H  
ATOM    205  NE  ARG A  12     -13.048   7.503  -3.009  1.00 93.00           N  
ATOM    206  HE  ARG A  12     -13.649   7.253  -3.781  1.00 93.00           H  
ATOM    207  NH1 ARG A  12     -12.949   8.779  -1.103  1.00 93.00           N  
ATOM    208 HH11 ARG A  12     -12.019   8.415  -0.947  1.00 93.00           H  
ATOM    209 HH12 ARG A  12     -13.453   9.210  -0.341  1.00 93.00           H  
ATOM    210  NH2 ARG A  12     -14.881   8.481  -2.221  1.00 93.00           N  
ATOM    211 HH21 ARG A  12     -15.405   9.029  -1.553  1.00 93.00           H  
ATOM    212 HH22 ARG A  12     -15.301   8.092  -3.053  1.00 93.00           H  
ATOM    213  CZ  ARG A  12     -13.608   8.263  -2.102  1.00 93.00           C  
ATOM    214  N   VAL A  13      -8.487   3.427  -6.200  1.00 92.63           N  
ATOM    215  H   VAL A  13      -9.337   3.497  -6.740  1.00 92.63           H  
ATOM    216  CA  VAL A  13      -7.201   3.300  -6.891  1.00 92.63           C  
ATOM    217  HA  VAL A  13      -6.406   3.496  -6.171  1.00 92.63           H  
ATOM    218  C   VAL A  13      -7.097   4.351  -7.978  1.00 92.63           C  
ATOM    219  CB  VAL A  13      -6.938   1.885  -7.435  1.00 92.63           C  
ATOM    220  HB  VAL A  13      -7.644   1.641  -8.229  1.00 92.63           H  
ATOM    221  O   VAL A  13      -7.768   4.260  -9.004  1.00 92.63           O  
ATOM    222  CG1 VAL A  13      -5.514   1.815  -8.008  1.00 92.63           C  
ATOM    223 HG11 VAL A  13      -5.446   2.433  -8.904  1.00 92.63           H  
ATOM    224 HG12 VAL A  13      -4.798   2.178  -7.271  1.00 92.63           H  
ATOM    225 HG13 VAL A  13      -5.258   0.789  -8.272  1.00 92.63           H  
ATOM    226  CG2 VAL A  13      -7.072   0.836  -6.326  1.00 92.63           C  
ATOM    227 HG21 VAL A  13      -6.518   1.157  -5.444  1.00 92.63           H  
ATOM    228 HG22 VAL A  13      -8.123   0.717  -6.063  1.00 92.63           H  
ATOM    229 HG23 VAL A  13      -6.682  -0.127  -6.658  1.00 92.63           H  
ATOM    230  N   ARG A  14      -6.212   5.329  -7.784  1.00 93.58           N  
ATOM    231  H   ARG A  14      -5.691   5.324  -6.919  1.00 93.58           H  
ATOM    232  CA  ARG A  14      -5.925   6.361  -8.780  1.00 93.58           C  
ATOM    233  HA  ARG A  14      -6.774   6.437  -9.459  1.00 93.58           H  
ATOM    234  C   ARG A  14      -4.701   5.984  -9.599  1.00 93.58           C  
ATOM    235  CB  ARG A  14      -5.784   7.716  -8.085  1.00 93.58           C  
ATOM    236  HB2 ARG A  14      -4.897   7.710  -7.452  1.00 93.58           H  
ATOM    237  HB3 ARG A  14      -6.661   7.889  -7.461  1.00 93.58           H  
ATOM    238  O   ARG A  14      -3.605   5.811  -9.058  1.00 93.58           O  
ATOM    239  CG  ARG A  14      -5.666   8.849  -9.105  1.00 93.58           C  
ATOM    240  HG2 ARG A  14      -4.766   8.718  -9.706  1.00 93.58           H  
ATOM    241  HG3 ARG A  14      -6.541   8.844  -9.755  1.00 93.58           H  
ATOM    242  CD  ARG A  14      -5.589  10.184  -8.371  1.00 93.58           C  
ATOM    243  HD2 ARG A  14      -4.733  10.178  -7.696  1.00 93.58           H  
ATOM    244  HD3 ARG A  14      -6.497  10.297  -7.778  1.00 93.58           H  
ATOM    245  NE  ARG A  14      -5.468  11.298  -9.329  1.00 93.58           N  
ATOM    246  HE  ARG A  14      -5.351  11.052 -10.302  1.00 93.58           H  
ATOM    247  NH1 ARG A  14      -5.893  12.957  -7.815  1.00 93.58           N  
ATOM    248 HH11 ARG A  14      -6.092  13.919  -7.583  1.00 93.58           H  
ATOM    249 HH12 ARG A  14      -5.937  12.245  -7.099  1.00 93.58           H  
ATOM    250  NH2 ARG A  14      -5.586  13.477  -9.971  1.00 93.58           N  
ATOM    251 HH21 ARG A  14      -5.778  14.440  -9.737  1.00 93.58           H  
ATOM    252 HH22 ARG A  14      -5.491  13.194 -10.935  1.00 93.58           H  
ATOM    253  CZ  ARG A  14      -5.647  12.570  -9.034  1.00 93.58           C  
ATOM    254  N   ASN A  15      -4.865   5.912 -10.918  1.00 93.55           N  
ATOM    255  H   ASN A  15      -5.782   6.097 -11.299  1.00 93.55           H  
ATOM    256  CA  ASN A  15      -3.764   5.657 -11.838  1.00 93.55           C  
ATOM    257  HA  ASN A  15      -2.969   5.134 -11.307  1.00 93.55           H  
ATOM    258  C   ASN A  15      -3.173   6.973 -12.365  1.00 93.55           C  
ATOM    259  CB  ASN A  15      -4.233   4.726 -12.962  1.00 93.55           C  
ATOM    260  HB2 ASN A  15      -5.029   5.216 -13.523  1.00 93.55           H  
ATOM    261  HB3 ASN A  15      -4.626   3.802 -12.537  1.00 93.55           H  
ATOM    262  O   ASN A  15      -3.592   7.498 -13.392  1.00 93.55           O  
ATOM    263  CG  ASN A  15      -3.099   4.384 -13.911  1.00 93.55           C  
ATOM    264  ND2 ASN A  15      -3.389   3.708 -14.988  1.00 93.55           N  
ATOM    265 HD21 ASN A  15      -4.321   3.349 -15.137  1.00 93.55           H  
ATOM    266 HD22 ASN A  15      -2.633   3.503 -15.626  1.00 93.55           H  
ATOM    267  OD1 ASN A  15      -1.938   4.705 -13.691  1.00 93.55           O  
ATOM    268  N   GLY A  16      -2.158   7.499 -11.686  1.00 90.92           N  
ATOM    269  H   GLY A  16      -1.863   7.048 -10.832  1.00 90.92           H  
ATOM    270  CA  GLY A  16      -1.361   8.634 -12.162  1.00 90.92           C  
ATOM    271  HA2 GLY A  16      -1.976   9.275 -12.794  1.00 90.92           H  
ATOM    272  HA3 GLY A  16      -1.033   9.223 -11.305  1.00 90.92           H  
ATOM    273  C   GLY A  16      -0.129   8.219 -12.975  1.00 90.92           C  
ATOM    274  O   GLY A  16       0.911   8.868 -12.849  1.00 90.92           O  
ATOM    275  N   THR A  17      -0.170   7.095 -13.697  1.00 89.90           N  
ATOM    276  H   THR A  17      -1.049   6.600 -13.752  1.00 89.90           H  
ATOM    277  CA  THR A  17       0.868   6.694 -14.667  1.00 89.90           C  
ATOM    278  HA  THR A  17       1.770   7.281 -14.492  1.00 89.90           H  
ATOM    279  C   THR A  17       0.430   7.015 -16.099  1.00 89.90           C  
ATOM    280  CB  THR A  17       1.274   5.214 -14.539  1.00 89.90           C  
ATOM    281  HB  THR A  17       2.202   5.074 -15.094  1.00 89.90           H  
ATOM    282  O   THR A  17      -0.683   7.482 -16.320  1.00 89.90           O  
ATOM    283  CG2 THR A  17       1.522   4.762 -13.103  1.00 89.90           C  
ATOM    284 HG21 THR A  17       2.270   5.404 -12.637  1.00 89.90           H  
ATOM    285 HG22 THR A  17       0.590   4.803 -12.539  1.00 89.90           H  
ATOM    286 HG23 THR A  17       1.888   3.736 -13.109  1.00 89.90           H  
ATOM    287  OG1 THR A  17       0.319   4.354 -15.094  1.00 89.90           O  
ATOM    288  HG1 THR A  17      -0.502   4.446 -14.605  1.00 89.90           H  
ATOM    289  N   ASP A  18       1.307   6.767 -17.069  1.00 92.89           N  
ATOM    290  H   ASP A  18       2.187   6.323 -16.848  1.00 92.89           H  
ATOM    291  CA  ASP A  18       1.075   6.944 -18.506  1.00 92.89           C  
ATOM    292  HA  ASP A  18       0.370   7.762 -18.655  1.00 92.89           H  
ATOM    293  C   ASP A  18       0.473   5.706 -19.197  1.00 92.89           C  
ATOM    294  CB  ASP A  18       2.409   7.343 -19.157  1.00 92.89           C  
ATOM    295  HB2 ASP A  18       2.756   8.267 -18.693  1.00 92.89           H  
ATOM    296  HB3 ASP A  18       2.235   7.556 -20.212  1.00 92.89           H  
ATOM    297  O   ASP A  18       0.255   5.714 -20.407  1.00 92.89           O  
ATOM    298  CG  ASP A  18       3.529   6.288 -19.039  1.00 92.89           C  
ATOM    299  OD1 ASP A  18       3.400   5.296 -18.266  1.00 92.89           O  
ATOM    300  OD2 ASP A  18       4.580   6.504 -19.674  1.00 92.89           O  
ATOM    301  N   ARG A  19       0.192   4.632 -18.447  1.00 93.56           N  
ATOM    302  H   ARG A  19       0.343   4.703 -17.451  1.00 93.56           H  
ATOM    303  CA  ARG A  19      -0.298   3.352 -18.980  1.00 93.56           C  
ATOM    304  HA  ARG A  19      -0.670   3.532 -19.989  1.00 93.56           H  
ATOM    305  C   ARG A  19      -1.444   2.771 -18.145  1.00 93.56           C  
ATOM    306  CB  ARG A  19       0.887   2.383 -19.080  1.00 93.56           C  
ATOM    307  HB2 ARG A  19       0.586   1.509 -19.657  1.00 93.56           H  
ATOM    308  HB3 ARG A  19       1.699   2.878 -19.612  1.00 93.56           H  
ATOM    309  O   ARG A  19      -1.541   3.085 -16.960  1.00 93.56           O  
ATOM    310  CG  ARG A  19       1.379   1.922 -17.698  1.00 93.56           C  
ATOM    311  HG2 ARG A  19       1.534   2.774 -17.036  1.00 93.56           H  
ATOM    312  HG3 ARG A  19       0.626   1.273 -17.251  1.00 93.56           H  
ATOM    313  CD  ARG A  19       2.678   1.132 -17.818  1.00 93.56           C  
ATOM    314  HD2 ARG A  19       2.647   0.518 -18.717  1.00 93.56           H  
ATOM    315  HD3 ARG A  19       2.750   0.476 -16.950  1.00 93.56           H  
ATOM    316  NE  ARG A  19       3.846   2.026 -17.839  1.00 93.56           N  
ATOM    317  HE  ARG A  19       3.664   3.018 -17.893  1.00 93.56           H  
ATOM    318  NH1 ARG A  19       5.453   0.388 -17.913  1.00 93.56           N  
ATOM    319 HH11 ARG A  19       6.429   0.130 -17.929  1.00 93.56           H  
ATOM    320 HH12 ARG A  19       4.718  -0.295 -18.034  1.00 93.56           H  
ATOM    321  NH2 ARG A  19       6.040   2.544 -17.735  1.00 93.56           N  
ATOM    322 HH21 ARG A  19       5.755   3.511 -17.795  1.00 93.56           H  
ATOM    323 HH22 ARG A  19       7.020   2.305 -17.793  1.00 93.56           H  
ATOM    324  CZ  ARG A  19       5.106   1.646 -17.825  1.00 93.56           C  
ATOM    325  N   PRO A  20      -2.307   1.904 -18.703  1.00 94.35           N  
ATOM    326  CA  PRO A  20      -3.309   1.198 -17.911  1.00 94.35           C  
ATOM    327  HA  PRO A  20      -3.951   1.936 -17.430  1.00 94.35           H  
ATOM    328  C   PRO A  20      -2.672   0.303 -16.840  1.00 94.35           C  
ATOM    329  CB  PRO A  20      -4.144   0.386 -18.906  1.00 94.35           C  
ATOM    330  HB2 PRO A  20      -5.200   0.386 -18.635  1.00 94.35           H  
ATOM    331  HB3 PRO A  20      -3.766  -0.635 -18.970  1.00 94.35           H  
ATOM    332  O   PRO A  20      -1.618  -0.298 -17.067  1.00 94.35           O  
ATOM    333  CG  PRO A  20      -3.907   1.095 -20.239  1.00 94.35           C  
ATOM    334  HG2 PRO A  20      -4.028   0.418 -21.085  1.00 94.35           H  
ATOM    335  HG3 PRO A  20      -4.586   1.943 -20.328  1.00 94.35           H  
ATOM    336  CD  PRO A  20      -2.471   1.598 -20.115  1.00 94.35           C  
ATOM    337  HD2 PRO A  20      -1.773   0.811 -20.401  1.00 94.35           H  
ATOM    338  HD3 PRO A  20      -2.336   2.477 -20.745  1.00 94.35           H  
ATOM    339  N   ILE A  21      -3.340   0.179 -15.695  1.00 94.82           N  
ATOM    340  H   ILE A  21      -4.198   0.701 -15.584  1.00 94.82           H  
ATOM    341  CA  ILE A  21      -2.986  -0.770 -14.629  1.00 94.82           C  
ATOM    342  HA  ILE A  21      -2.114  -1.345 -14.941  1.00 94.82           H  
ATOM    343  C   ILE A  21      -4.121  -1.770 -14.436  1.00 94.82           C  
ATOM    344  CB  ILE A  21      -2.605  -0.058 -13.311  1.00 94.82           C  
ATOM    345  HB  ILE A  21      -2.297  -0.821 -12.596  1.00 94.82           H  
ATOM    346  O   ILE A  21      -5.288  -1.435 -14.649  1.00 94.82           O  
ATOM    347  CG1 ILE A  21      -3.788   0.714 -12.698  1.00 94.82           C  
ATOM    348 HG12 ILE A  21      -4.092   1.492 -13.399  1.00 94.82           H  
ATOM    349 HG13 ILE A  21      -4.624   0.029 -12.555  1.00 94.82           H  
ATOM    350  CG2 ILE A  21      -1.401   0.861 -13.566  1.00 94.82           C  
ATOM    351 HG21 ILE A  21      -0.610   0.297 -14.060  1.00 94.82           H  
ATOM    352 HG22 ILE A  21      -1.679   1.700 -14.203  1.00 94.82           H  
ATOM    353 HG23 ILE A  21      -1.025   1.248 -12.619  1.00 94.82           H  
ATOM    354  CD1 ILE A  21      -3.513   1.372 -11.343  1.00 94.82           C  
ATOM    355 HD11 ILE A  21      -3.155   0.630 -10.629  1.00 94.82           H  
ATOM    356 HD12 ILE A  21      -4.438   1.808 -10.966  1.00 94.82           H  
ATOM    357 HD13 ILE A  21      -2.775   2.166 -11.452  1.00 94.82           H  
ATOM    358  N   ARG A  22      -3.792  -2.991 -14.011  1.00 96.06           N  
ATOM    359  H   ARG A  22      -2.823  -3.167 -13.784  1.00 96.06           H  
ATOM    360  CA  ARG A  22      -4.801  -3.967 -13.580  1.00 96.06           C  
ATOM    361  HA  ARG A  22      -5.781  -3.657 -13.941  1.00 96.06           H  
ATOM    362  C   ARG A  22      -4.878  -3.977 -12.064  1.00 96.06           C  
ATOM    363  CB  ARG A  22      -4.533  -5.363 -14.145  1.00 96.06           C  
ATOM    364  HB2 ARG A  22      -5.190  -6.069 -13.638  1.00 96.06           H  
ATOM    365  HB3 ARG A  22      -3.501  -5.655 -13.952  1.00 96.06           H  
ATOM    366  O   ARG A  22      -3.848  -4.064 -11.401  1.00 96.06           O  
ATOM    367  CG  ARG A  22      -4.795  -5.451 -15.649  1.00 96.06           C  
ATOM    368  HG2 ARG A  22      -5.841  -5.211 -15.836  1.00 96.06           H  
ATOM    369  HG3 ARG A  22      -4.161  -4.751 -16.193  1.00 96.06           H  
ATOM    370  CD  ARG A  22      -4.502  -6.882 -16.109  1.00 96.06           C  
ATOM    371  HD2 ARG A  22      -3.424  -7.026 -16.178  1.00 96.06           H  
ATOM    372  HD3 ARG A  22      -4.901  -7.573 -15.365  1.00 96.06           H  
ATOM    373  NE  ARG A  22      -5.142  -7.170 -17.402  1.00 96.06           N  
ATOM    374  HE  ARG A  22      -5.594  -6.398 -17.870  1.00 96.06           H  
ATOM    375  NH1 ARG A  22      -4.791  -9.441 -17.381  1.00 96.06           N  
ATOM    376 HH11 ARG A  22      -5.029 -10.360 -17.727  1.00 96.06           H  
ATOM    377 HH12 ARG A  22      -4.352  -9.358 -16.475  1.00 96.06           H  
ATOM    378  NH2 ARG A  22      -6.000  -8.524 -19.016  1.00 96.06           N  
ATOM    379 HH21 ARG A  22      -6.475  -7.734 -19.427  1.00 96.06           H  
ATOM    380 HH22 ARG A  22      -6.164  -9.453 -19.377  1.00 96.06           H  
ATOM    381  CZ  ARG A  22      -5.303  -8.372 -17.926  1.00 96.06           C  
ATOM    382  N   VAL A  23      -6.086  -3.896 -11.529  1.00 94.98           N  
ATOM    383  H   VAL A  23      -6.880  -3.858 -12.152  1.00 94.98           H  
ATOM    384  CA  VAL A  23      -6.354  -3.919 -10.091  1.00 94.98           C  
ATOM    385  HA  VAL A  23      -5.417  -4.025  -9.544  1.00 94.98           H  
ATOM    386  C   VAL A  23      -7.232  -5.121  -9.791  1.00 94.98           C  
ATOM    387  CB  VAL A  23      -7.015  -2.614  -9.619  1.00 94.98           C  
ATOM    388  HB  VAL A  23      -7.967  -2.483 -10.134  1.00 94.98           H  
ATOM    389  O   VAL A  23      -8.314  -5.243 -10.355  1.00 94.98           O  
ATOM    390  CG1 VAL A  23      -7.272  -2.645  -8.109  1.00 94.98           C  
ATOM    391 HG11 VAL A  23      -7.776  -1.728  -7.803  1.00 94.98           H  
ATOM    392 HG12 VAL A  23      -7.926  -3.478  -7.849  1.00 94.98           H  
ATOM    393 HG13 VAL A  23      -6.333  -2.744  -7.565  1.00 94.98           H  
ATOM    394  CG2 VAL A  23      -6.130  -1.400  -9.926  1.00 94.98           C  
ATOM    395 HG21 VAL A  23      -6.643  -0.495  -9.601  1.00 94.98           H  
ATOM    396 HG22 VAL A  23      -5.176  -1.489  -9.407  1.00 94.98           H  
ATOM    397 HG23 VAL A  23      -5.945  -1.324 -10.998  1.00 94.98           H  
ATOM    398  N   ARG A  24      -6.784  -5.999  -8.897  1.00 95.12           N  
ATOM    399  H   ARG A  24      -5.884  -5.818  -8.476  1.00 95.12           H  
ATOM    400  CA  ARG A  24      -7.573  -7.106  -8.358  1.00 95.12           C  
ATOM    401  HA  ARG A  24      -8.513  -7.186  -8.905  1.00 95.12           H  
ATOM    402  C   ARG A  24      -7.908  -6.800  -6.904  1.00 95.12           C  
ATOM    403  CB  ARG A  24      -6.810  -8.422  -8.568  1.00 95.12           C  
ATOM    404  HB2 ARG A  24      -6.731  -8.613  -9.638  1.00 95.12           H  
ATOM    405  HB3 ARG A  24      -5.799  -8.319  -8.173  1.00 95.12           H  
ATOM    406  O   ARG A  24      -7.005  -6.667  -6.084  1.00 95.12           O  
ATOM    407  CG  ARG A  24      -7.483  -9.624  -7.898  1.00 95.12           C  
ATOM    408  HG2 ARG A  24      -7.577  -9.444  -6.827  1.00 95.12           H  
ATOM    409  HG3 ARG A  24      -8.474  -9.762  -8.330  1.00 95.12           H  
ATOM    410  CD  ARG A  24      -6.647 -10.890  -8.109  1.00 95.12           C  
ATOM    411  HD2 ARG A  24      -6.630 -11.121  -9.174  1.00 95.12           H  
ATOM    412  HD3 ARG A  24      -5.629 -10.705  -7.768  1.00 95.12           H  
ATOM    413  NE  ARG A  24      -7.218 -12.023  -7.362  1.00 95.12           N  
ATOM    414  HE  ARG A  24      -8.039 -11.837  -6.804  1.00 95.12           H  
ATOM    415  NH1 ARG A  24      -5.738 -13.638  -8.046  1.00 95.12           N  
ATOM    416 HH11 ARG A  24      -5.421 -14.597  -8.039  1.00 95.12           H  
ATOM    417 HH12 ARG A  24      -5.273 -12.950  -8.620  1.00 95.12           H  
ATOM    418  NH2 ARG A  24      -7.479 -14.188  -6.750  1.00 95.12           N  
ATOM    419 HH21 ARG A  24      -8.331 -13.929  -6.273  1.00 95.12           H  
ATOM    420 HH22 ARG A  24      -7.173 -15.150  -6.775  1.00 95.12           H  
ATOM    421  CZ  ARG A  24      -6.806 -13.275  -7.391  1.00 95.12           C  
ATOM    422  N   VAL A  25      -9.194  -6.704  -6.590  1.00 93.88           N  
ATOM    423  H   VAL A  25      -9.871  -6.874  -7.321  1.00 93.88           H  
ATOM    424  CA  VAL A  25      -9.704  -6.488  -5.230  1.00 93.88           C  
ATOM    425  HA  VAL A  25      -8.880  -6.222  -4.568  1.00 93.88           H  
ATOM    426  C   VAL A  25     -10.310  -7.796  -4.739  1.00 93.88           C  
ATOM    427  CB  VAL A  25     -10.724  -5.332  -5.180  1.00 93.88           C  
ATOM    428  HB  VAL A  25     -11.593  -5.588  -5.787  1.00 93.88           H  
ATOM    429  O   VAL A  25     -11.206  -8.337  -5.384  1.00 93.88           O  
ATOM    430  CG1 VAL A  25     -11.189  -5.066  -3.743  1.00 93.88           C  
ATOM    431 HG11 VAL A  25     -11.721  -5.931  -3.349  1.00 93.88           H  
ATOM    432 HG12 VAL A  25     -11.873  -4.218  -3.726  1.00 93.88           H  
ATOM    433 HG13 VAL A  25     -10.335  -4.846  -3.103  1.00 93.88           H  
ATOM    434  CG2 VAL A  25     -10.117  -4.033  -5.730  1.00 93.88           C  
ATOM    435 HG21 VAL A  25      -9.195  -3.796  -5.199  1.00 93.88           H  
ATOM    436 HG22 VAL A  25     -10.822  -3.212  -5.602  1.00 93.88           H  
ATOM    437 HG23 VAL A  25      -9.912  -4.139  -6.795  1.00 93.88           H  
ATOM    438  N   THR A  26      -9.803  -8.321  -3.624  1.00 92.11           N  
ATOM    439  H   THR A  26      -9.064  -7.817  -3.156  1.00 92.11           H  
ATOM    440  CA  THR A  26     -10.357  -9.496  -2.940  1.00 92.11           C  
ATOM    441  HA  THR A  26     -11.188  -9.881  -3.531  1.00 92.11           H  
ATOM    442  C   THR A  26     -10.866  -9.083  -1.567  1.00 92.11           C  
ATOM    443  CB  THR A  26      -9.328 -10.626  -2.799  1.00 92.11           C  
ATOM    444  HB  THR A  26      -8.535 -10.299  -2.127  1.00 92.11           H  
ATOM    445  O   THR A  26     -10.055  -8.686  -0.738  1.00 92.11           O  
ATOM    446  CG2 THR A  26      -9.922 -11.916  -2.232  1.00 92.11           C  
ATOM    447 HG21 THR A  26     -10.250 -11.754  -1.205  1.00 92.11           H  
ATOM    448 HG22 THR A  26     -10.774 -12.229  -2.837  1.00 92.11           H  
ATOM    449 HG23 THR A  26      -9.162 -12.696  -2.239  1.00 92.11           H  
ATOM    450  OG1 THR A  26      -8.747 -10.912  -4.054  1.00 92.11           O  
ATOM    451  HG1 THR A  26      -8.409 -10.067  -4.360  1.00 92.11           H  
ATOM    452  N   ALA A  27     -12.168  -9.180  -1.309  1.00 90.53           N  
ATOM    453  H   ALA A  27     -12.785  -9.556  -2.015  1.00 90.53           H  
ATOM    454  CA  ALA A  27     -12.761  -8.805  -0.025  1.00 90.53           C  
ATOM    455  HA  ALA A  27     -12.018  -8.927   0.763  1.00 90.53           H  
ATOM    456  C   ALA A  27     -13.954  -9.713   0.304  1.00 90.53           C  
ATOM    457  CB  ALA A  27     -13.157  -7.327  -0.064  1.00 90.53           C  
ATOM    458  HB1 ALA A  27     -13.406  -7.002   0.946  1.00 90.53           H  
ATOM    459  HB2 ALA A  27     -14.012  -7.183  -0.725  1.00 90.53           H  
ATOM    460  HB3 ALA A  27     -12.320  -6.721  -0.412  1.00 90.53           H  
ATOM    461  O   ALA A  27     -14.752 -10.033  -0.577  1.00 90.53           O  
ATOM    462  N   GLY A  28     -14.056 -10.183   1.553  1.00 85.22           N  
ATOM    463  H   GLY A  28     -13.420  -9.832   2.254  1.00 85.22           H  
ATOM    464  CA  GLY A  28     -15.128 -11.104   1.975  1.00 85.22           C  
ATOM    465  HA2 GLY A  28     -14.943 -11.407   3.005  1.00 85.22           H  
ATOM    466  HA3 GLY A  28     -16.091 -10.595   1.944  1.00 85.22           H  
ATOM    467  C   GLY A  28     -15.239 -12.376   1.119  1.00 85.22           C  
ATOM    468  O   GLY A  28     -16.331 -12.875   0.882  1.00 85.22           O  
ATOM    469  N   GLY A  29     -14.115 -12.869   0.585  1.00 86.06           N  
ATOM    470  H   GLY A  29     -13.256 -12.380   0.791  1.00 86.06           H  
ATOM    471  CA  GLY A  29     -14.071 -14.046  -0.291  1.00 86.06           C  
ATOM    472  HA2 GLY A  29     -14.799 -14.775   0.067  1.00 86.06           H  
ATOM    473  HA3 GLY A  29     -13.079 -14.494  -0.226  1.00 86.06           H  
ATOM    474  C   GLY A  29     -14.376 -13.788  -1.772  1.00 86.06           C  
ATOM    475  O   GLY A  29     -13.995 -14.616  -2.600  1.00 86.06           O  
ATOM    476  N   GLU A  30     -14.956 -12.642  -2.134  1.00 89.61           N  
ATOM    477  H   GLU A  30     -15.226 -11.983  -1.418  1.00 89.61           H  
ATOM    478  CA  GLU A  30     -15.168 -12.247  -3.530  1.00 89.61           C  
ATOM    479  HA  GLU A  30     -15.454 -13.129  -4.103  1.00 89.61           H  
ATOM    480  C   GLU A  30     -13.889 -11.673  -4.141  1.00 89.61           C  
ATOM    481  CB  GLU A  30     -16.299 -11.218  -3.663  1.00 89.61           C  
ATOM    482  HB2 GLU A  30     -16.069 -10.340  -3.060  1.00 89.61           H  
ATOM    483  HB3 GLU A  30     -16.346 -10.915  -4.709  1.00 89.61           H  
ATOM    484  O   GLU A  30     -13.129 -10.981  -3.468  1.00 89.61           O  
ATOM    485  CG  GLU A  30     -17.666 -11.779  -3.255  1.00 89.61           C  
ATOM    486  HG2 GLU A  30     -17.813 -12.731  -3.767  1.00 89.61           H  
ATOM    487  HG3 GLU A  30     -17.664 -11.965  -2.181  1.00 89.61           H  
ATOM    488  CD  GLU A  30     -18.832 -10.838  -3.609  1.00 89.61           C  
ATOM    489  OE1 GLU A  30     -19.981 -11.267  -3.390  1.00 89.61           O  
ATOM    490  OE2 GLU A  30     -18.596  -9.717  -4.145  1.00 89.61           O  
ATOM    491  N   THR A  31     -13.646 -11.938  -5.427  1.00 93.09           N  
ATOM    492  H   THR A  31     -14.336 -12.465  -5.941  1.00 93.09           H  
ATOM    493  CA  THR A  31     -12.547 -11.341  -6.202  1.00 93.09           C  
ATOM    494  HA  THR A  31     -12.008 -10.620  -5.589  1.00 93.09           H  
ATOM    495  C   THR A  31     -13.117 -10.612  -7.412  1.00 93.09           C  
ATOM    496  CB  THR A  31     -11.545 -12.409  -6.663  1.00 93.09           C  
ATOM    497  HB  THR A  31     -12.072 -13.178  -7.228  1.00 93.09           H  
ATOM    498  O   THR A  31     -13.880 -11.198  -8.177  1.00 93.09           O  
ATOM    499  CG2 THR A  31     -10.422 -11.836  -7.521  1.00 93.09           C  
ATOM    500 HG21 THR A  31     -10.822 -11.397  -8.436  1.00 93.09           H  
ATOM    501 HG22 THR A  31      -9.757 -12.647  -7.816  1.00 93.09           H  
ATOM    502 HG23 THR A  31      -9.887 -11.074  -6.954  1.00 93.09           H  
ATOM    503  OG1 THR A  31     -10.916 -13.001  -5.548  1.00 93.09           O  
ATOM    504  HG1 THR A  31     -11.571 -12.992  -4.846  1.00 93.09           H  
ATOM    505  N   ARG A  32     -12.711  -9.357  -7.617  1.00 95.75           N  
ATOM    506  H   ARG A  32     -12.108  -8.937  -6.925  1.00 95.75           H  
ATOM    507  CA  ARG A  32     -13.059  -8.551  -8.796  1.00 95.75           C  
ATOM    508  HA  ARG A  32     -13.541  -9.189  -9.537  1.00 95.75           H  
ATOM    509  C   ARG A  32     -11.794  -7.990  -9.437  1.00 95.75           C  
ATOM    510  CB  ARG A  32     -14.045  -7.438  -8.405  1.00 95.75           C  
ATOM    511  HB2 ARG A  32     -13.576  -6.795  -7.660  1.00 95.75           H  
ATOM    512  HB3 ARG A  32     -14.269  -6.843  -9.290  1.00 95.75           H  
ATOM    513  O   ARG A  32     -10.875  -7.579  -8.729  1.00 95.75           O  
ATOM    514  CG  ARG A  32     -15.362  -7.984  -7.829  1.00 95.75           C  
ATOM    515  HG2 ARG A  32     -15.837  -8.640  -8.559  1.00 95.75           H  
ATOM    516  HG3 ARG A  32     -15.153  -8.557  -6.926  1.00 95.75           H  
ATOM    517  CD  ARG A  32     -16.326  -6.851  -7.464  1.00 95.75           C  
ATOM    518  HD2 ARG A  32     -16.646  -6.349  -8.376  1.00 95.75           H  
ATOM    519  HD3 ARG A  32     -15.797  -6.141  -6.827  1.00 95.75           H  
ATOM    520  NE  ARG A  32     -17.501  -7.361  -6.736  1.00 95.75           N  
ATOM    521  HE  ARG A  32     -17.563  -8.356  -6.570  1.00 95.75           H  
ATOM    522  NH1 ARG A  32     -18.450  -5.344  -6.172  1.00 95.75           N  
ATOM    523 HH11 ARG A  32     -19.082  -4.839  -5.568  1.00 95.75           H  
ATOM    524 HH12 ARG A  32     -17.678  -4.864  -6.611  1.00 95.75           H  
ATOM    525  NH2 ARG A  32     -19.329  -7.262  -5.409  1.00 95.75           N  
ATOM    526 HH21 ARG A  32     -20.019  -6.744  -4.883  1.00 95.75           H  
ATOM    527 HH22 ARG A  32     -19.171  -8.214  -5.109  1.00 95.75           H  
ATOM    528  CZ  ARG A  32     -18.428  -6.651  -6.121  1.00 95.75           C  
ATOM    529  N   GLU A  33     -11.749  -7.975 -10.765  1.00 96.08           N  
ATOM    530  H   GLU A  33     -12.560  -8.278 -11.284  1.00 96.08           H  
ATOM    531  CA  GLU A  33     -10.632  -7.430 -11.540  1.00 96.08           C  
ATOM    532  HA  GLU A  33      -9.849  -7.098 -10.858  1.00 96.08           H  
ATOM    533  C   GLU A  33     -11.072  -6.213 -12.352  1.00 96.08           C  
ATOM    534  CB  GLU A  33     -10.005  -8.481 -12.466  1.00 96.08           C  
ATOM    535  HB2 GLU A  33     -10.764  -8.871 -13.144  1.00 96.08           H  
ATOM    536  HB3 GLU A  33      -9.235  -7.981 -13.054  1.00 96.08           H  
ATOM    537  O   GLU A  33     -12.141  -6.201 -12.961  1.00 96.08           O  
ATOM    538  CG  GLU A  33      -9.357  -9.640 -11.696  1.00 96.08           C  
ATOM    539  HG2 GLU A  33      -8.746  -9.220 -10.896  1.00 96.08           H  
ATOM    540  HG3 GLU A  33     -10.138 -10.245 -11.236  1.00 96.08           H  
ATOM    541  CD  GLU A  33      -8.466 -10.534 -12.576  1.00 96.08           C  
ATOM    542  OE1 GLU A  33      -7.722 -11.342 -11.974  1.00 96.08           O  
ATOM    543  OE2 GLU A  33      -8.480 -10.378 -13.821  1.00 96.08           O  
ATOM    544  N   TYR A  34     -10.219  -5.196 -12.381  1.00 97.04           N  
ATOM    545  H   TYR A  34      -9.377  -5.275 -11.828  1.00 97.04           H  
ATOM    546  CA  TYR A  34     -10.478  -3.907 -13.003  1.00 97.04           C  
ATOM    547  HA  TYR A  34     -11.349  -3.984 -13.653  1.00 97.04           H  
ATOM    548  C   TYR A  34      -9.278  -3.471 -13.836  1.00 97.04           C  
ATOM    549  CB  TYR A  34     -10.772  -2.865 -11.918  1.00 97.04           C  
ATOM    550  HB2 TYR A  34      -9.871  -2.727 -11.321  1.00 97.04           H  
ATOM    551  HB3 TYR A  34     -10.999  -1.911 -12.394  1.00 97.04           H  
ATOM    552  O   TYR A  34      -8.128  -3.745 -13.490  1.00 97.04           O  
ATOM    553  CG  TYR A  34     -11.911  -3.233 -10.991  1.00 97.04           C  
ATOM    554  CD1 TYR A  34     -13.233  -2.904 -11.344  1.00 97.04           C  
ATOM    555  HD1 TYR A  34     -13.434  -2.390 -12.272  1.00 97.04           H  
ATOM    556  CD2 TYR A  34     -11.649  -3.910  -9.783  1.00 97.04           C  
ATOM    557  HD2 TYR A  34     -10.635  -4.173  -9.518  1.00 97.04           H  
ATOM    558  CE1 TYR A  34     -14.293  -3.229 -10.481  1.00 97.04           C  
ATOM    559  HE1 TYR A  34     -15.304  -2.958 -10.747  1.00 97.04           H  
ATOM    560  CE2 TYR A  34     -12.708  -4.245  -8.921  1.00 97.04           C  
ATOM    561  HE2 TYR A  34     -12.515  -4.745  -7.983  1.00 97.04           H  
ATOM    562  OH  TYR A  34     -15.060  -4.179  -8.430  1.00 97.04           O  
ATOM    563  HH  TYR A  34     -15.863  -3.764  -8.753  1.00 97.04           H  
ATOM    564  CZ  TYR A  34     -14.030  -3.896  -9.267  1.00 97.04           C  
ATOM    565  N   THR A  35      -9.540  -2.738 -14.915  1.00 96.60           N  
ATOM    566  H   THR A  35     -10.503  -2.498 -15.104  1.00 96.60           H  
ATOM    567  CA  THR A  35      -8.509  -1.983 -15.636  1.00 96.60           C  
ATOM    568  HA  THR A  35      -7.518  -2.276 -15.289  1.00 96.60           H  
ATOM    569  C   THR A  35      -8.704  -0.505 -15.332  1.00 96.60           C  
ATOM    570  CB  THR A  35      -8.559  -2.260 -17.142  1.00 96.60           C  
ATOM    571  HB  THR A  35      -9.543  -2.002 -17.533  1.00 96.60           H  
ATOM    572  O   THR A  35      -9.775   0.034 -15.595  1.00 96.60           O  
ATOM    573  CG2 THR A  35      -7.487  -1.491 -17.912  1.00 96.60           C  
ATOM    574 HG21 THR A  35      -7.691  -0.421 -17.873  1.00 96.60           H  
ATOM    575 HG22 THR A  35      -7.499  -1.803 -18.957  1.00 96.60           H  
ATOM    576 HG23 THR A  35      -6.505  -1.691 -17.486  1.00 96.60           H  
ATOM    577  OG1 THR A  35      -8.319  -3.635 -17.355  1.00 96.60           O  
ATOM    578  HG1 THR A  35      -8.992  -4.110 -16.863  1.00 96.60           H  
ATOM    579  N   VAL A  36      -7.682   0.146 -14.777  1.00 96.29           N  
ATOM    580  H   VAL A  36      -6.826  -0.362 -14.607  1.00 96.29           H  
ATOM    581  CA  VAL A  36      -7.716   1.577 -14.446  1.00 96.29           C  
ATOM    582  HA  VAL A  36      -8.739   1.942 -14.541  1.00 96.29           H  
ATOM    583  C   VAL A  36      -6.854   2.319 -15.457  1.00 96.29           C  
ATOM    584  CB  VAL A  36      -7.285   1.852 -12.992  1.00 96.29           C  
ATOM    585  HB  VAL A  36      -6.207   1.723 -12.903  1.00 96.29           H  
ATOM    586  O   VAL A  36      -5.641   2.105 -15.531  1.00 96.29           O  
ATOM    587  CG1 VAL A  36      -7.617   3.288 -12.578  1.00 96.29           C  
ATOM    588 HG11 VAL A  36      -8.694   3.451 -12.609  1.00 96.29           H  
ATOM    589 HG12 VAL A  36      -7.134   4.001 -13.247  1.00 96.29           H  
ATOM    590 HG13 VAL A  36      -7.266   3.473 -11.563  1.00 96.29           H  
ATOM    591  CG2 VAL A  36      -7.957   0.879 -12.019  1.00 96.29           C  
ATOM    592 HG21 VAL A  36      -7.539  -0.120 -12.144  1.00 96.29           H  
ATOM    593 HG22 VAL A  36      -7.797   1.202 -10.990  1.00 96.29           H  
ATOM    594 HG23 VAL A  36      -9.024   0.832 -12.232  1.00 96.29           H  
ATOM    595  N   ASN A  37      -7.477   3.169 -16.269  1.00 96.61           N  
ATOM    596  H   ASN A  37      -8.454   3.359 -16.099  1.00 96.61           H  
ATOM    597  CA  ASN A  37      -6.804   3.917 -17.331  1.00 96.61           C  
ATOM    598  HA  ASN A  37      -6.116   3.238 -17.835  1.00 96.61           H  
ATOM    599  C   ASN A  37      -5.980   5.091 -16.766  1.00 96.61           C  
ATOM    600  CB  ASN A  37      -7.855   4.387 -18.353  1.00 96.61           C  
ATOM    601  HB2 ASN A  37      -7.411   5.111 -19.037  1.00 96.61           H  
ATOM    602  HB3 ASN A  37      -8.673   4.883 -17.830  1.00 96.61           H  
ATOM    603  O   ASN A  37      -6.289   5.580 -15.675  1.00 96.61           O  
ATOM    604  CG  ASN A  37      -8.398   3.244 -19.190  1.00 96.61           C  
ATOM    605  ND2 ASN A  37      -9.658   3.288 -19.552  1.00 96.61           N  
ATOM    606 HD21 ASN A  37      -9.997   2.508 -20.097  1.00 96.61           H  
ATOM    607 HD22 ASN A  37     -10.255   4.050 -19.261  1.00 96.61           H  
ATOM    608  OD1 ASN A  37      -7.698   2.306 -19.535  1.00 96.61           O  
ATOM    609  N   PRO A  38      -4.953   5.573 -17.489  1.00 95.97           N  
ATOM    610  CA  PRO A  38      -4.202   6.773 -17.117  1.00 95.97           C  
ATOM    611  HA  PRO A  38      -3.548   6.537 -16.277  1.00 95.97           H  
ATOM    612  C   PRO A  38      -5.107   7.954 -16.762  1.00 95.97           C  
ATOM    613  CB  PRO A  38      -3.354   7.109 -18.346  1.00 95.97           C  
ATOM    614  HB2 PRO A  38      -2.433   7.633 -18.089  1.00 95.97           H  
ATOM    615  HB3 PRO A  38      -3.930   7.696 -19.062  1.00 95.97           H  
ATOM    616  O   PRO A  38      -6.052   8.258 -17.487  1.00 95.97           O  
ATOM    617  CG  PRO A  38      -3.088   5.733 -18.933  1.00 95.97           C  
ATOM    618  HG2 PRO A  38      -2.796   5.776 -19.982  1.00 95.97           H  
ATOM    619  HG3 PRO A  38      -2.322   5.252 -18.324  1.00 95.97           H  
ATOM    620  CD  PRO A  38      -4.420   5.021 -18.727  1.00 95.97           C  
ATOM    621  HD2 PRO A  38      -4.260   3.945 -18.657  1.00 95.97           H  
ATOM    622  HD3 PRO A  38      -5.092   5.254 -19.554  1.00 95.97           H  
ATOM    623  N   GLY A  39      -4.826   8.617 -15.643  1.00 94.56           N  
ATOM    624  H   GLY A  39      -4.097   8.255 -15.045  1.00 94.56           H  
ATOM    625  CA  GLY A  39      -5.579   9.778 -15.168  1.00 94.56           C  
ATOM    626  HA2 GLY A  39      -4.990  10.290 -14.407  1.00 94.56           H  
ATOM    627  HA3 GLY A  39      -5.734  10.464 -16.001  1.00 94.56           H  
ATOM    628  C   GLY A  39      -6.952   9.465 -14.564  1.00 94.56           C  
ATOM    629  O   GLY A  39      -7.620  10.395 -14.119  1.00 94.56           O  
ATOM    630  N   THR A  40      -7.369   8.195 -14.514  1.00 96.69           N  
ATOM    631  H   THR A  40      -6.757   7.477 -14.876  1.00 96.69           H  
ATOM    632  CA  THR A  40      -8.661   7.780 -13.941  1.00 96.69           C  
ATOM    633  HA  THR A  40      -9.297   8.662 -13.866  1.00 96.69           H  
ATOM    634  C   THR A  40      -8.523   7.241 -12.518  1.00 96.69           C  
ATOM    635  CB  THR A  40      -9.427   6.791 -14.840  1.00 96.69           C  
ATOM    636  HB  THR A  40     -10.430   6.666 -14.433  1.00 96.69           H  
ATOM    637  O   THR A  40      -7.429   6.879 -12.066  1.00 96.69           O  
ATOM    638  CG2 THR A  40      -9.563   7.290 -16.279  1.00 96.69           C  
ATOM    639 HG21 THR A  40      -8.590   7.326 -16.768  1.00 96.69           H  
ATOM    640 HG22 THR A  40     -10.001   8.288 -16.279  1.00 96.69           H  
ATOM    641 HG23 THR A  40     -10.220   6.618 -16.831  1.00 96.69           H  
ATOM    642  OG1 THR A  40      -8.816   5.524 -14.889  1.00 96.69           O  
ATOM    643  HG1 THR A  40      -7.886   5.656 -15.087  1.00 96.69           H  
ATOM    644  N   GLU A  41      -9.650   7.197 -11.813  1.00 96.12           N  
ATOM    645  H   GLU A  41     -10.518   7.476 -12.247  1.00 96.12           H  
ATOM    646  CA  GLU A  41      -9.783   6.608 -10.485  1.00 96.12           C  
ATOM    647  HA  GLU A  41      -8.831   6.172 -10.185  1.00 96.12           H  
ATOM    648  C   GLU A  41     -10.816   5.478 -10.530  1.00 96.12           C  
ATOM    649  CB  GLU A  41     -10.130   7.703  -9.466  1.00 96.12           C  
ATOM    650  HB2 GLU A  41     -11.095   8.145  -9.716  1.00 96.12           H  
ATOM    651  HB3 GLU A  41      -9.369   8.480  -9.532  1.00 96.12           H  
ATOM    652  O   GLU A  41     -11.895   5.625 -11.102  1.00 96.12           O  
ATOM    653  CG  GLU A  41     -10.167   7.180  -8.025  1.00 96.12           C  
ATOM    654  HG2 GLU A  41      -9.257   6.612  -7.830  1.00 96.12           H  
ATOM    655  HG3 GLU A  41     -11.016   6.508  -7.901  1.00 96.12           H  
ATOM    656  CD  GLU A  41     -10.264   8.346  -7.034  1.00 96.12           C  
ATOM    657  OE1 GLU A  41     -11.395   8.705  -6.650  1.00 96.12           O  
ATOM    658  OE2 GLU A  41      -9.187   8.887  -6.686  1.00 96.12           O  
ATOM    659  N   LEU A  42     -10.454   4.337  -9.953  1.00 96.33           N  
ATOM    660  H   LEU A  42      -9.542   4.305  -9.519  1.00 96.33           H  
ATOM    661  CA  LEU A  42     -11.357   3.238  -9.648  1.00 96.33           C  
ATOM    662  HA  LEU A  42     -12.188   3.226 -10.354  1.00 96.33           H  
ATOM    663  C   LEU A  42     -11.899   3.441  -8.238  1.00 96.33           C  
ATOM    664  CB  LEU A  42     -10.558   1.931  -9.764  1.00 96.33           C  
ATOM    665  HB2 LEU A  42      -9.623   2.060  -9.218  1.00 96.33           H  
ATOM    666  HB3 LEU A  42     -10.326   1.781 -10.818  1.00 96.33           H  
ATOM    667  O   LEU A  42     -11.101   3.597  -7.321  1.00 96.33           O  
ATOM    668  CG  LEU A  42     -11.257   0.674  -9.218  1.00 96.33           C  
ATOM    669  HG  LEU A  42     -11.600   0.856  -8.199  1.00 96.33           H  
ATOM    670  CD1 LEU A  42     -12.448   0.277 -10.087  1.00 96.33           C  
ATOM    671 HD11 LEU A  42     -12.903  -0.627  -9.684  1.00 96.33           H  
ATOM    672 HD12 LEU A  42     -13.200   1.066 -10.070  1.00 96.33           H  
ATOM    673 HD13 LEU A  42     -12.128   0.098 -11.114  1.00 96.33           H  
ATOM    674  CD2 LEU A  42     -10.261  -0.483  -9.169  1.00 96.33           C  
ATOM    675 HD21 LEU A  42      -9.439  -0.217  -8.505  1.00 96.33           H  
ATOM    676 HD22 LEU A  42      -9.876  -0.686 -10.168  1.00 96.33           H  
ATOM    677 HD23 LEU A  42     -10.757  -1.370  -8.773  1.00 96.33           H  
ATOM    678  N   GLU A  43     -13.213   3.349  -8.059  1.00 96.08           N  
ATOM    679  H   GLU A  43     -13.813   3.232  -8.863  1.00 96.08           H  
ATOM    680  CA  GLU A  43     -13.861   3.273  -6.747  1.00 96.08           C  
ATOM    681  HA  GLU A  43     -13.097   3.264  -5.970  1.00 96.08           H  
ATOM    682  C   GLU A  43     -14.636   1.950  -6.655  1.00 96.08           C  
ATOM    683  CB  GLU A  43     -14.728   4.530  -6.506  1.00 96.08           C  
ATOM    684  HB2 GLU A  43     -15.536   4.571  -7.236  1.00 96.08           H  
ATOM    685  HB3 GLU A  43     -14.092   5.404  -6.650  1.00 96.08           H  
ATOM    686  O   GLU A  43     -15.462   1.643  -7.516  1.00 96.08           O  
ATOM    687  CG  GLU A  43     -15.315   4.579  -5.082  1.00 96.08           C  
ATOM    688  HG2 GLU A  43     -16.091   3.819  -4.995  1.00 96.08           H  
ATOM    689  HG3 GLU A  43     -14.524   4.317  -4.378  1.00 96.08           H  
ATOM    690  CD  GLU A  43     -15.879   5.955  -4.663  1.00 96.08           C  
ATOM    691  OE1 GLU A  43     -16.947   6.018  -4.017  1.00 96.08           O  
ATOM    692  OE2 GLU A  43     -15.168   6.979  -4.760  1.00 96.08           O  
ATOM    693  N   VAL A  44     -14.335   1.141  -5.638  1.00 93.88           N  
ATOM    694  H   VAL A  44     -13.598   1.429  -5.010  1.00 93.88           H  
ATOM    695  CA  VAL A  44     -15.027  -0.119  -5.331  1.00 93.88           C  
ATOM    696  HA  VAL A  44     -15.839  -0.271  -6.042  1.00 93.88           H  
ATOM    697  C   VAL A  44     -15.620  -0.007  -3.937  1.00 93.88           C  
ATOM    698  CB  VAL A  44     -14.086  -1.340  -5.407  1.00 93.88           C  
ATOM    699  HB  VAL A  44     -13.319  -1.253  -4.637  1.00 93.88           H  
ATOM    700  O   VAL A  44     -14.879   0.124  -2.967  1.00 93.88           O  
ATOM    701  CG1 VAL A  44     -14.836  -2.658  -5.169  1.00 93.88           C  
ATOM    702 HG11 VAL A  44     -14.147  -3.499  -5.249  1.00 93.88           H  
ATOM    703 HG12 VAL A  44     -15.634  -2.771  -5.903  1.00 93.88           H  
ATOM    704 HG13 VAL A  44     -15.268  -2.670  -4.168  1.00 93.88           H  
ATOM    705  CG2 VAL A  44     -13.378  -1.432  -6.761  1.00 93.88           C  
ATOM    706 HG21 VAL A  44     -14.112  -1.431  -7.566  1.00 93.88           H  
ATOM    707 HG22 VAL A  44     -12.775  -2.340  -6.809  1.00 93.88           H  
ATOM    708 HG23 VAL A  44     -12.715  -0.575  -6.876  1.00 93.88           H  
ATOM    709  N   GLU A  45     -16.943  -0.076  -3.829  1.00 93.48           N  
ATOM    710  H   GLU A  45     -17.513  -0.140  -4.661  1.00 93.48           H  
ATOM    711  CA  GLU A  45     -17.620  -0.149  -2.534  1.00 93.48           C  
ATOM    712  HA  GLU A  45     -17.103   0.506  -1.834  1.00 93.48           H  
ATOM    713  C   GLU A  45     -17.539  -1.576  -1.968  1.00 93.48           C  
ATOM    714  CB  GLU A  45     -19.066   0.365  -2.636  1.00 93.48           C  
ATOM    715  HB2 GLU A  45     -19.530   0.267  -1.654  1.00 93.48           H  
ATOM    716  HB3 GLU A  45     -19.621  -0.246  -3.348  1.00 93.48           H  
ATOM    717  O   GLU A  45     -17.773  -2.560  -2.676  1.00 93.48           O  
ATOM    718  CG  GLU A  45     -19.122   1.843  -3.066  1.00 93.48           C  
ATOM    719  HG2 GLU A  45     -18.836   1.922  -4.115  1.00 93.48           H  
ATOM    720  HG3 GLU A  45     -18.395   2.404  -2.479  1.00 93.48           H  
ATOM    721  CD  GLU A  45     -20.509   2.477  -2.872  1.00 93.48           C  
ATOM    722  OE1 GLU A  45     -20.551   3.663  -2.446  1.00 93.48           O  
ATOM    723  OE2 GLU A  45     -21.514   1.780  -3.131  1.00 93.48           O  
ATOM    724  N   LEU A  46     -17.179  -1.667  -0.691  1.00 90.06           N  
ATOM    725  H   LEU A  46     -17.063  -0.800  -0.186  1.00 90.06           H  
ATOM    726  CA  LEU A  46     -17.088  -2.879   0.112  1.00 90.06           C  
ATOM    727  HA  LEU A  46     -17.087  -3.755  -0.536  1.00 90.06           H  
ATOM    728  C   LEU A  46     -18.307  -2.957   1.034  1.00 90.06           C  
ATOM    729  CB  LEU A  46     -15.793  -2.860   0.952  1.00 90.06           C  
ATOM    730  HB2 LEU A  46     -15.768  -3.766   1.557  1.00 90.06           H  
ATOM    731  HB3 LEU A  46     -15.854  -2.022   1.646  1.00 90.06           H  
ATOM    732  O   LEU A  46     -18.662  -1.973   1.691  1.00 90.06           O  
ATOM    733  CG  LEU A  46     -14.464  -2.750   0.185  1.00 90.06           C  
ATOM    734  HG  LEU A  46     -14.405  -1.781  -0.312  1.00 90.06           H  
ATOM    735  CD1 LEU A  46     -13.311  -2.853   1.188  1.00 90.06           C  
ATOM    736 HD11 LEU A  46     -13.357  -3.805   1.716  1.00 90.06           H  
ATOM    737 HD12 LEU A  46     -12.351  -2.783   0.676  1.00 90.06           H  
ATOM    738 HD13 LEU A  46     -13.378  -2.041   1.912  1.00 90.06           H  
ATOM    739  CD2 LEU A  46     -14.303  -3.853  -0.861  1.00 90.06           C  
ATOM    740 HD21 LEU A  46     -13.309  -3.803  -1.306  1.00 90.06           H  
ATOM    741 HD22 LEU A  46     -15.046  -3.720  -1.647  1.00 90.06           H  
ATOM    742 HD23 LEU A  46     -14.450  -4.825  -0.390  1.00 90.06           H  
ATOM    743  N   SER A  47     -18.917  -4.137   1.134  1.00 89.85           N  
ATOM    744  H   SER A  47     -18.558  -4.918   0.604  1.00 89.85           H  
ATOM    745  CA  SER A  47     -19.961  -4.389   2.130  1.00 89.85           C  
ATOM    746  HA  SER A  47     -20.739  -3.643   1.965  1.00 89.85           H  
ATOM    747  C   SER A  47     -19.420  -4.211   3.563  1.00 89.85           C  
ATOM    748  CB  SER A  47     -20.597  -5.773   1.925  1.00 89.85           C  
ATOM    749  HB2 SER A  47     -21.608  -5.761   2.331  1.00 89.85           H  
ATOM    750  HB3 SER A  47     -20.664  -5.990   0.859  1.00 89.85           H  
ATOM    751  O   SER A  47     -18.203  -4.276   3.778  1.00 89.85           O  
ATOM    752  OG  SER A  47     -19.877  -6.800   2.575  1.00 89.85           O  
ATOM    753  HG  SER A  47     -20.458  -7.148   3.255  1.00 89.85           H  
ATOM    754  N   PRO A  48     -20.284  -4.005   4.573  1.00 84.42           N  
ATOM    755  CA  PRO A  48     -19.856  -3.926   5.973  1.00 84.42           C  
ATOM    756  HA  PRO A  48     -19.291  -3.005   6.119  1.00 84.42           H  
ATOM    757  C   PRO A  48     -18.988  -5.113   6.426  1.00 84.42           C  
ATOM    758  CB  PRO A  48     -21.157  -3.850   6.776  1.00 84.42           C  
ATOM    759  HB2 PRO A  48     -21.516  -4.852   7.011  1.00 84.42           H  
ATOM    760  HB3 PRO A  48     -21.032  -3.267   7.688  1.00 84.42           H  
ATOM    761  O   PRO A  48     -18.033  -4.940   7.180  1.00 84.42           O  
ATOM    762  CG  PRO A  48     -22.130  -3.183   5.805  1.00 84.42           C  
ATOM    763  HG2 PRO A  48     -23.168  -3.414   6.047  1.00 84.42           H  
ATOM    764  HG3 PRO A  48     -21.963  -2.106   5.796  1.00 84.42           H  
ATOM    765  CD  PRO A  48     -21.718  -3.780   4.464  1.00 84.42           C  
ATOM    766  HD2 PRO A  48     -21.964  -3.086   3.660  1.00 84.42           H  
ATOM    767  HD3 PRO A  48     -22.226  -4.733   4.318  1.00 84.42           H  
ATOM    768  N   GLU A  49     -19.264  -6.315   5.922  1.00 83.90           N  
ATOM    769  H   GLU A  49     -20.079  -6.410   5.333  1.00 83.90           H  
ATOM    770  CA  GLU A  49     -18.498  -7.532   6.211  1.00 83.90           C  
ATOM    771  HA  GLU A  49     -18.320  -7.588   7.285  1.00 83.90           H  
ATOM    772  C   GLU A  49     -17.121  -7.534   5.520  1.00 83.90           C  
ATOM    773  CB  GLU A  49     -19.297  -8.782   5.790  1.00 83.90           C  
ATOM    774  HB2 GLU A  49     -19.344  -8.838   4.702  1.00 83.90           H  
ATOM    775  HB3 GLU A  49     -18.737  -9.655   6.127  1.00 83.90           H  
ATOM    776  O   GLU A  49     -16.177  -8.150   6.009  1.00 83.90           O  
ATOM    777  CG  GLU A  49     -20.720  -8.890   6.376  1.00 83.90           C  
ATOM    778  HG2 GLU A  49     -21.068  -9.911   6.223  1.00 83.90           H  
ATOM    779  HG3 GLU A  49     -20.665  -8.718   7.451  1.00 83.90           H  
ATOM    780  CD  GLU A  49     -21.745  -7.930   5.741  1.00 83.90           C  
ATOM    781  OE1 GLU A  49     -22.768  -7.656   6.401  1.00 83.90           O  
ATOM    782  OE2 GLU A  49     -21.475  -7.421   4.621  1.00 83.90           O  
ATOM    783  N   GLN A  50     -16.986  -6.817   4.401  1.00 85.43           N  
ATOM    784  H   GLN A  50     -17.797  -6.306   4.081  1.00 85.43           H  
ATOM    785  CA  GLN A  50     -15.766  -6.703   3.593  1.00 85.43           C  
ATOM    786  HA  GLN A  50     -15.209  -7.639   3.643  1.00 85.43           H  
ATOM    787  C   GLN A  50     -14.818  -5.588   4.071  1.00 85.43           C  
ATOM    788  CB  GLN A  50     -16.190  -6.453   2.138  1.00 85.43           C  
ATOM    789  HB2 GLN A  50     -15.322  -6.151   1.552  1.00 85.43           H  
ATOM    790  HB3 GLN A  50     -16.906  -5.632   2.117  1.00 85.43           H  
ATOM    791  O   GLN A  50     -13.627  -5.619   3.768  1.00 85.43           O  
ATOM    792  CG  GLN A  50     -16.827  -7.680   1.475  1.00 85.43           C  
ATOM    793  HG2 GLN A  50     -16.070  -8.462   1.416  1.00 85.43           H  
ATOM    794  HG3 GLN A  50     -17.651  -8.057   2.080  1.00 85.43           H  
ATOM    795  CD  GLN A  50     -17.350  -7.404   0.067  1.00 85.43           C  
ATOM    796  NE2 GLN A  50     -17.433  -8.413  -0.773  1.00 85.43           N  
ATOM    797 HE21 GLN A  50     -17.126  -9.337  -0.504  1.00 85.43           H  
ATOM    798 HE22 GLN A  50     -17.855  -8.241  -1.674  1.00 85.43           H  
ATOM    799  OE1 GLN A  50     -17.672  -6.288  -0.313  1.00 85.43           O  
ATOM    800  N   GLN A  51     -15.318  -4.616   4.840  1.00 81.48           N  
ATOM    801  H   GLN A  51     -16.311  -4.646   5.024  1.00 81.48           H  
ATOM    802  CA  GLN A  51     -14.577  -3.430   5.305  1.00 81.48           C  
ATOM    803  HA  GLN A  51     -14.249  -2.853   4.440  1.00 81.48           H  
ATOM    804  C   GLN A  51     -13.316  -3.732   6.119  1.00 81.48           C  
ATOM    805  CB  GLN A  51     -15.539  -2.587   6.158  1.00 81.48           C  
ATOM    806  HB2 GLN A  51     -16.199  -3.228   6.743  1.00 81.48           H  
ATOM    807  HB3 GLN A  51     -14.978  -1.952   6.843  1.00 81.48           H  
ATOM    808  O   GLN A  51     -12.397  -2.922   6.184  1.00 81.48           O  
ATOM    809  CG  GLN A  51     -16.339  -1.694   5.221  1.00 81.48           C  
ATOM    810  HG2 GLN A  51     -16.698  -2.251   4.355  1.00 81.48           H  
ATOM    811  HG3 GLN A  51     -15.608  -0.946   4.913  1.00 81.48           H  
ATOM    812  CD  GLN A  51     -17.488  -0.924   5.845  1.00 81.48           C  
ATOM    813  NE2 GLN A  51     -18.455  -0.510   5.054  1.00 81.48           N  
ATOM    814 HE21 GLN A  51     -18.467  -0.759   4.076  1.00 81.48           H  
ATOM    815 HE22 GLN A  51     -19.171   0.059   5.484  1.00 81.48           H  
ATOM    816  OE1 GLN A  51     -17.522  -0.642   7.029  1.00 81.48           O  
ATOM    817  N   ASN A  52     -13.268  -4.907   6.732  1.00 78.06           N  
ATOM    818  H   ASN A  52     -14.052  -5.530   6.594  1.00 78.06           H  
ATOM    819  CA  ASN A  52     -12.234  -5.283   7.687  1.00 78.06           C  
ATOM    820  HA  ASN A  52     -11.728  -4.390   8.052  1.00 78.06           H  
ATOM    821  C   ASN A  52     -11.143  -6.174   7.082  1.00 78.06           C  
ATOM    822  CB  ASN A  52     -12.987  -5.945   8.843  1.00 78.06           C  
ATOM    823  HB2 ASN A  52     -12.274  -6.361   9.555  1.00 78.06           H  
ATOM    824  HB3 ASN A  52     -13.587  -6.770   8.460  1.00 78.06           H  
ATOM    825  O   ASN A  52     -10.176  -6.519   7.763  1.00 78.06           O  
ATOM    826  CG  ASN A  52     -13.885  -4.938   9.540  1.00 78.06           C  
ATOM    827  ND2 ASN A  52     -15.007  -5.362  10.066  1.00 78.06           N  
ATOM    828 HD21 ASN A  52     -15.665  -4.636  10.314  1.00 78.06           H  
ATOM    829 HD22 ASN A  52     -15.326  -6.300   9.868  1.00 78.06           H  
ATOM    830  OD1 ASN A  52     -13.590  -3.758   9.628  1.00 78.06           O  
ATOM    831  N   GLN A  53     -11.336  -6.593   5.832  1.00 84.07           N  
ATOM    832  H   GLN A  53     -12.124  -6.221   5.322  1.00 84.07           H  
ATOM    833  CA  GLN A  53     -10.572  -7.645   5.180  1.00 84.07           C  
ATOM    834  HA  GLN A  53      -9.543  -7.656   5.540  1.00 84.07           H  
ATOM    835  C   GLN A  53     -10.582  -7.410   3.664  1.00 84.07           C  
ATOM    836  CB  GLN A  53     -11.221  -8.992   5.507  1.00 84.07           C  
ATOM    837  HB2 GLN A  53     -12.287  -8.911   5.297  1.00 84.07           H  
ATOM    838  HB3 GLN A  53     -10.804  -9.735   4.828  1.00 84.07           H  
ATOM    839  O   GLN A  53     -11.511  -7.813   2.960  1.00 84.07           O  
ATOM    840  CG  GLN A  53     -11.029  -9.500   6.950  1.00 84.07           C  
ATOM    841  HG2 GLN A  53      -9.989  -9.786   7.107  1.00 84.07           H  
ATOM    842  HG3 GLN A  53     -11.294  -8.727   7.671  1.00 84.07           H  
ATOM    843  CD  GLN A  53     -11.939 -10.683   7.256  1.00 84.07           C  
ATOM    844  NE2 GLN A  53     -11.903 -11.247   8.435  1.00 84.07           N  
ATOM    845 HE21 GLN A  53     -12.511 -12.045   8.552  1.00 84.07           H  
ATOM    846 HE22 GLN A  53     -11.067 -11.250   9.002  1.00 84.07           H  
ATOM    847  OE1 GLN A  53     -12.738 -11.132   6.449  1.00 84.07           O  
ATOM    848  N   ALA A  54      -9.539  -6.760   3.155  1.00 87.63           N  
ATOM    849  H   ALA A  54      -8.791  -6.493   3.779  1.00 87.63           H  
ATOM    850  CA  ALA A  54      -9.382  -6.486   1.734  1.00 87.63           C  
ATOM    851  HA  ALA A  54     -10.006  -7.182   1.174  1.00 87.63           H  
ATOM    852  C   ALA A  54      -7.929  -6.693   1.292  1.00 87.63           C  
ATOM    853  CB  ALA A  54      -9.889  -5.070   1.428  1.00 87.63           C  
ATOM    854  HB1 ALA A  54      -9.812  -4.872   0.359  1.00 87.63           H  
ATOM    855  HB2 ALA A  54      -9.297  -4.336   1.975  1.00 87.63           H  
ATOM    856  HB3 ALA A  54     -10.933  -4.983   1.731  1.00 87.63           H  
ATOM    857  O   ALA A  54      -6.995  -6.158   1.885  1.00 87.63           O  
ATOM    858  N   ILE A  55      -7.743  -7.439   0.206  1.00 88.55           N  
ATOM    859  H   ILE A  55      -8.562  -7.857  -0.210  1.00 88.55           H  
ATOM    860  CA  ILE A  55      -6.472  -7.563  -0.507  1.00 88.55           C  
ATOM    861  HA  ILE A  55      -5.683  -7.097   0.084  1.00 88.55           H  
ATOM    862  C   ILE A  55      -6.611  -6.805  -1.822  1.00 88.55           C  
ATOM    863  CB  ILE A  55      -6.070  -9.036  -0.733  1.00 88.55           C  
ATOM    864  HB  ILE A  55      -6.819  -9.505  -1.371  1.00 88.55           H  
ATOM    865  O   ILE A  55      -7.456  -7.142  -2.653  1.00 88.55           O  
ATOM    866  CG1 ILE A  55      -5.986  -9.833   0.587  1.00 88.55           C  
ATOM    867 HG12 ILE A  55      -6.842  -9.594   1.219  1.00 88.55           H  
ATOM    868 HG13 ILE A  55      -5.086  -9.536   1.125  1.00 88.55           H  
ATOM    869  CG2 ILE A  55      -4.717  -9.085  -1.469  1.00 88.55           C  
ATOM    870 HG21 ILE A  55      -3.971  -8.524  -0.907  1.00 88.55           H  
ATOM    871 HG22 ILE A  55      -4.371 -10.114  -1.568  1.00 88.55           H  
ATOM    872 HG23 ILE A  55      -4.808  -8.657  -2.467  1.00 88.55           H  
ATOM    873  CD1 ILE A  55      -5.979 -11.357   0.395  1.00 88.55           C  
ATOM    874 HD11 ILE A  55      -5.090 -11.675  -0.150  1.00 88.55           H  
ATOM    875 HD12 ILE A  55      -6.872 -11.666  -0.148  1.00 88.55           H  
ATOM    876 HD13 ILE A  55      -5.975 -11.841   1.371  1.00 88.55           H  
ATOM    877  N   VAL A  56      -5.771  -5.798  -2.030  1.00 89.83           N  
ATOM    878  H   VAL A  56      -5.092  -5.599  -1.309  1.00 89.83           H  
ATOM    879  CA  VAL A  56      -5.707  -5.022  -3.269  1.00 89.83           C  
ATOM    880  HA  VAL A  56      -6.512  -5.338  -3.933  1.00 89.83           H  
ATOM    881  C   VAL A  56      -4.384  -5.320  -3.956  1.00 89.83           C  
ATOM    882  CB  VAL A  56      -5.901  -3.515  -3.022  1.00 89.83           C  
ATOM    883  HB  VAL A  56      -5.063  -3.123  -2.446  1.00 89.83           H  
ATOM    884  O   VAL A  56      -3.315  -4.944  -3.479  1.00 89.83           O  
ATOM    885  CG1 VAL A  56      -5.964  -2.758  -4.355  1.00 89.83           C  
ATOM    886 HG11 VAL A  56      -6.155  -1.702  -4.168  1.00 89.83           H  
ATOM    887 HG12 VAL A  56      -6.767  -3.158  -4.975  1.00 89.83           H  
ATOM    888 HG13 VAL A  56      -5.015  -2.848  -4.885  1.00 89.83           H  
ATOM    889  CG2 VAL A  56      -7.188  -3.231  -2.238  1.00 89.83           C  
ATOM    890 HG21 VAL A  56      -8.052  -3.627  -2.771  1.00 89.83           H  
ATOM    891 HG22 VAL A  56      -7.137  -3.686  -1.249  1.00 89.83           H  
ATOM    892 HG23 VAL A  56      -7.303  -2.156  -2.099  1.00 89.83           H  
ATOM    893  N   VAL A  57      -4.453  -5.995  -5.097  1.00 89.52           N  
ATOM    894  H   VAL A  57      -5.365  -6.276  -5.426  1.00 89.52           H  
ATOM    895  CA  VAL A  57      -3.295  -6.282  -5.941  1.00 89.52           C  
ATOM    896  HA  VAL A  57      -2.384  -6.120  -5.366  1.00 89.52           H  
ATOM    897  C   VAL A  57      -3.296  -5.333  -7.127  1.00 89.52           C  
ATOM    898  CB  VAL A  57      -3.277  -7.738  -6.416  1.00 89.52           C  
ATOM    899  HB  VAL A  57      -4.089  -7.894  -7.127  1.00 89.52           H  
ATOM    900  O   VAL A  57      -4.272  -5.262  -7.870  1.00 89.52           O  
ATOM    901  CG1 VAL A  57      -1.963  -8.044  -7.133  1.00 89.52           C  
ATOM    902 HG11 VAL A  57      -1.128  -7.978  -6.435  1.00 89.52           H  
ATOM    903 HG12 VAL A  57      -1.805  -7.353  -7.961  1.00 89.52           H  
ATOM    904 HG13 VAL A  57      -2.015  -9.046  -7.558  1.00 89.52           H  
ATOM    905  CG2 VAL A  57      -3.460  -8.727  -5.262  1.00 89.52           C  
ATOM    906 HG21 VAL A  57      -2.802  -8.447  -4.439  1.00 89.52           H  
ATOM    907 HG22 VAL A  57      -4.494  -8.705  -4.918  1.00 89.52           H  
ATOM    908 HG23 VAL A  57      -3.226  -9.738  -5.595  1.00 89.52           H  
ATOM    909  N   VAL A  58      -2.191  -4.627  -7.335  1.00 89.76           N  
ATOM    910  H   VAL A  58      -1.420  -4.765  -6.698  1.00 89.76           H  
ATOM    911  CA  VAL A  58      -1.991  -3.723  -8.467  1.00 89.76           C  
ATOM    912  HA  VAL A  58      -2.904  -3.689  -9.061  1.00 89.76           H  
ATOM    913  C   VAL A  58      -0.874  -4.261  -9.354  1.00 89.76           C  
ATOM    914  CB  VAL A  58      -1.704  -2.285  -8.001  1.00 89.76           C  
ATOM    915  HB  VAL A  58      -0.756  -2.252  -7.464  1.00 89.76           H  
ATOM    916  O   VAL A  58       0.265  -4.418  -8.917  1.00 89.76           O  
ATOM    917  CG1 VAL A  58      -1.610  -1.358  -9.218  1.00 89.76           C  
ATOM    918 HG11 VAL A  58      -1.494  -0.325  -8.890  1.00 89.76           H  
ATOM    919 HG12 VAL A  58      -0.745  -1.619  -9.828  1.00 89.76           H  
ATOM    920 HG13 VAL A  58      -2.515  -1.446  -9.819  1.00 89.76           H  
ATOM    921  CG2 VAL A  58      -2.805  -1.759  -7.068  1.00 89.76           C  
ATOM    922 HG21 VAL A  58      -2.789  -2.309  -6.127  1.00 89.76           H  
ATOM    923 HG22 VAL A  58      -2.638  -0.705  -6.848  1.00 89.76           H  
ATOM    924 HG23 VAL A  58      -3.784  -1.879  -7.532  1.00 89.76           H  
ATOM    925  N   HIS A  59      -1.193  -4.505 -10.621  1.00 90.54           N  
ATOM    926  H   HIS A  59      -2.150  -4.348 -10.903  1.00 90.54           H  
ATOM    927  CA  HIS A  59      -0.239  -4.884 -11.656  1.00 90.54           C  
ATOM    928  HA  HIS A  59       0.686  -5.229 -11.194  1.00 90.54           H  
ATOM    929  C   HIS A  59       0.073  -3.682 -12.553  1.00 90.54           C  
ATOM    930  CB  HIS A  59      -0.795  -6.035 -12.499  1.00 90.54           C  
ATOM    931  HB2 HIS A  59      -0.109  -6.223 -13.325  1.00 90.54           H  
ATOM    932  HB3 HIS A  59      -1.745  -5.709 -12.924  1.00 90.54           H  
ATOM    933  O   HIS A  59      -0.832  -3.089 -13.150  1.00 90.54           O  
ATOM    934  CG  HIS A  59      -1.021  -7.331 -11.769  1.00 90.54           C  
ATOM    935  CD2 HIS A  59      -2.023  -7.619 -10.879  1.00 90.54           C  
ATOM    936  HD2 HIS A  59      -2.797  -6.942 -10.550  1.00 90.54           H  
ATOM    937  ND1 HIS A  59      -0.278  -8.479 -11.924  1.00 90.54           N  
ATOM    938  HD1 HIS A  59       0.541  -8.591 -12.505  1.00 90.54           H  
ATOM    939  CE1 HIS A  59      -0.798  -9.426 -11.128  1.00 90.54           C  
ATOM    940  HE1 HIS A  59      -0.413 -10.430 -11.018  1.00 90.54           H  
ATOM    941  NE2 HIS A  59      -1.867  -8.948 -10.476  1.00 90.54           N  
ATOM    942  N   ILE A  60       1.363  -3.376 -12.714  1.00 87.51           N  
ATOM    943  H   ILE A  60       2.041  -3.917 -12.195  1.00 87.51           H  
ATOM    944  CA  ILE A  60       1.869  -2.413 -13.701  1.00 87.51           C  
ATOM    945  HA  ILE A  60       1.056  -2.110 -14.361  1.00 87.51           H  
ATOM    946  C   ILE A  60       2.964  -3.083 -14.524  1.00 87.51           C  
ATOM    947  CB  ILE A  60       2.475  -1.151 -13.069  1.00 87.51           C  
ATOM    948  HB  ILE A  60       3.464  -1.419 -12.697  1.00 87.51           H  
ATOM    949  O   ILE A  60       4.067  -3.330 -14.031  1.00 87.51           O  
ATOM    950  CG1 ILE A  60       1.717  -0.591 -11.866  1.00 87.51           C  
ATOM    951 HG12 ILE A  60       1.582  -1.363 -11.108  1.00 87.51           H  
ATOM    952 HG13 ILE A  60       0.747  -0.184 -12.152  1.00 87.51           H  
ATOM    953  CG2 ILE A  60       2.667  -0.086 -14.171  1.00 87.51           C  
ATOM    954 HG21 ILE A  60       3.271   0.748 -13.815  1.00 87.51           H  
ATOM    955 HG22 ILE A  60       1.700   0.290 -14.507  1.00 87.51           H  
ATOM    956 HG23 ILE A  60       3.203  -0.515 -15.018  1.00 87.51           H  
ATOM    957  CD1 ILE A  60       2.619   0.492 -11.280  1.00 87.51           C  
ATOM    958 HD11 ILE A  60       3.657   0.162 -11.226  1.00 87.51           H  
ATOM    959 HD12 ILE A  60       2.561   1.416 -11.855  1.00 87.51           H  
ATOM    960 HD13 ILE A  60       2.312   0.685 -10.252  1.00 87.51           H  
ATOM    961  N   GLY A  61       2.692  -3.358 -15.799  1.00 86.01           N  
ATOM    962  H   GLY A  61       1.757  -3.195 -16.145  1.00 86.01           H  
ATOM    963  CA  GLY A  61       3.642  -4.096 -16.633  1.00 86.01           C  
ATOM    964  HA2 GLY A  61       3.200  -4.295 -17.609  1.00 86.01           H  
ATOM    965  HA3 GLY A  61       4.545  -3.502 -16.770  1.00 86.01           H  
ATOM    966  C   GLY A  61       4.007  -5.439 -15.988  1.00 86.01           C  
ATOM    967  O   GLY A  61       3.133  -6.268 -15.762  1.00 86.01           O  
ATOM    968  N   ASN A  62       5.289  -5.637 -15.665  1.00 85.02           N  
ATOM    969  H   ASN A  62       5.944  -4.880 -15.799  1.00 85.02           H  
ATOM    970  CA  ASN A  62       5.812  -6.849 -15.023  1.00 85.02           C  
ATOM    971  HA  ASN A  62       5.105  -7.661 -15.193  1.00 85.02           H  
ATOM    972  C   ASN A  62       5.972  -6.744 -13.492  1.00 85.02           C  
ATOM    973  CB  ASN A  62       7.136  -7.237 -15.705  1.00 85.02           C  
ATOM    974  HB2 ASN A  62       6.996  -7.287 -16.785  1.00 85.02           H  
ATOM    975  HB3 ASN A  62       7.418  -8.232 -15.361  1.00 85.02           H  
ATOM    976  O   ASN A  62       6.594  -7.617 -12.886  1.00 85.02           O  
ATOM    977  CG  ASN A  62       8.284  -6.284 -15.403  1.00 85.02           C  
ATOM    978  ND2 ASN A  62       9.504  -6.743 -15.555  1.00 85.02           N  
ATOM    979 HD21 ASN A  62       9.653  -7.700 -15.840  1.00 85.02           H  
ATOM    980 HD22 ASN A  62      10.267  -6.105 -15.380  1.00 85.02           H  
ATOM    981  OD1 ASN A  62       8.116  -5.120 -15.064  1.00 85.02           O  
ATOM    982  N   ARG A  63       5.471  -5.675 -12.863  1.00 84.32           N  
ATOM    983  H   ARG A  63       4.955  -4.995 -13.403  1.00 84.32           H  
ATOM    984  CA  ARG A  63       5.559  -5.463 -11.412  1.00 84.32           C  
ATOM    985  HA  ARG A  63       6.241  -6.197 -10.983  1.00 84.32           H  
ATOM    986  C   ARG A  63       4.200  -5.684 -10.765  1.00 84.32           C  
ATOM    987  CB  ARG A  63       6.111  -4.066 -11.094  1.00 84.32           C  
ATOM    988  HB2 ARG A  63       5.442  -3.312 -11.510  1.00 84.32           H  
ATOM    989  HB3 ARG A  63       6.155  -3.946 -10.012  1.00 84.32           H  
ATOM    990  O   ARG A  63       3.190  -5.182 -11.261  1.00 84.32           O  
ATOM    991  CG  ARG A  63       7.515  -3.856 -11.668  1.00 84.32           C  
ATOM    992  HG2 ARG A  63       7.463  -3.902 -12.755  1.00 84.32           H  
ATOM    993  HG3 ARG A  63       8.174  -4.649 -11.313  1.00 84.32           H  
ATOM    994  CD  ARG A  63       8.100  -2.499 -11.266  1.00 84.32           C  
ATOM    995  HD2 ARG A  63       7.388  -1.711 -11.512  1.00 84.32           H  
ATOM    996  HD3 ARG A  63       8.278  -2.481 -10.191  1.00 84.32           H  
ATOM    997  NE  ARG A  63       9.358  -2.274 -11.998  1.00 84.32           N  
ATOM    998  HE  ARG A  63       9.627  -3.001 -12.645  1.00 84.32           H  
ATOM    999  NH1 ARG A  63       9.836  -0.146 -11.254  1.00 84.32           N  
ATOM   1000 HH11 ARG A  63       9.277  -0.322 -10.431  1.00 84.32           H  
ATOM   1001 HH12 ARG A  63       9.279   0.588 -11.668  1.00 84.32           H  
ATOM   1002  NH2 ARG A  63      10.976  -0.960 -12.919  1.00 84.32           N  
ATOM   1003 HH21 ARG A  63      11.188  -1.676 -13.600  1.00 84.32           H  
ATOM   1004 HH22 ARG A  63      11.339  -0.022 -13.009  1.00 84.32           H  
ATOM   1005  CZ  ARG A  63      10.033  -1.145 -12.044  1.00 84.32           C  
ATOM   1006  N   VAL A  64       4.202  -6.410  -9.650  1.00 88.28           N  
ATOM   1007  H   VAL A  64       5.079  -6.783  -9.315  1.00 88.28           H  
ATOM   1008  CA  VAL A  64       3.012  -6.684  -8.841  1.00 88.28           C  
ATOM   1009  HA  VAL A  64       2.156  -6.179  -9.289  1.00 88.28           H  
ATOM   1010  C   VAL A  64       3.218  -6.114  -7.445  1.00 88.28           C  
ATOM   1011  CB  VAL A  64       2.672  -8.186  -8.784  1.00 88.28           C  
ATOM   1012  HB  VAL A  64       3.397  -8.705  -8.157  1.00 88.28           H  
ATOM   1013  O   VAL A  64       4.215  -6.414  -6.781  1.00 88.28           O  
ATOM   1014  CG1 VAL A  64       1.272  -8.367  -8.191  1.00 88.28           C  
ATOM   1015 HG11 VAL A  64       0.527  -7.915  -8.846  1.00 88.28           H  
ATOM   1016 HG12 VAL A  64       1.051  -9.429  -8.084  1.00 88.28           H  
ATOM   1017 HG13 VAL A  64       1.202  -7.901  -7.208  1.00 88.28           H  
ATOM   1018  CG2 VAL A  64       2.693  -8.827 -10.176  1.00 88.28           C  
ATOM   1019 HG21 VAL A  64       2.131  -8.211 -10.877  1.00 88.28           H  
ATOM   1020 HG22 VAL A  64       3.722  -8.924 -10.522  1.00 88.28           H  
ATOM   1021 HG23 VAL A  64       2.264  -9.828 -10.127  1.00 88.28           H  
ATOM   1022  N   PHE A  65       2.265  -5.292  -7.026  1.00 87.09           N  
ATOM   1023  H   PHE A  65       1.488  -5.112  -7.646  1.00 87.09           H  
ATOM   1024  CA  PHE A  65       2.203  -4.647  -5.722  1.00 87.09           C  
ATOM   1025  HA  PHE A  65       3.089  -4.890  -5.135  1.00 87.09           H  
ATOM   1026  C   PHE A  65       0.974  -5.177  -5.001  1.00 87.09           C  
ATOM   1027  CB  PHE A  65       2.131  -3.123  -5.894  1.00 87.09           C  
ATOM   1028  HB2 PHE A  65       2.101  -2.660  -4.908  1.00 87.09           H  
ATOM   1029  HB3 PHE A  65       1.205  -2.864  -6.407  1.00 87.09           H  
ATOM   1030  O   PHE A  65      -0.094  -5.268  -5.606  1.00 87.09           O  
ATOM   1031  CG  PHE A  65       3.292  -2.549  -6.680  1.00 87.09           C  
ATOM   1032  CD1 PHE A  65       4.387  -1.974  -6.013  1.00 87.09           C  
ATOM   1033  HD1 PHE A  65       4.372  -1.878  -4.937  1.00 87.09           H  
ATOM   1034  CD2 PHE A  65       3.284  -2.601  -8.087  1.00 87.09           C  
ATOM   1035  HD2 PHE A  65       2.432  -3.013  -8.607  1.00 87.09           H  
ATOM   1036  CE1 PHE A  65       5.484  -1.493  -6.752  1.00 87.09           C  
ATOM   1037  HE1 PHE A  65       6.323  -1.019  -6.264  1.00 87.09           H  
ATOM   1038  CE2 PHE A  65       4.379  -2.117  -8.821  1.00 87.09           C  
ATOM   1039  HE2 PHE A  65       4.350  -2.136  -9.900  1.00 87.09           H  
ATOM   1040  CZ  PHE A  65       5.487  -1.576  -8.151  1.00 87.09           C  
ATOM   1041  HZ  PHE A  65       6.323  -1.184  -8.711  1.00 87.09           H  
ATOM   1042  N   MET A  66       1.112  -5.532  -3.729  1.00 89.38           N  
ATOM   1043  H   MET A  66       2.003  -5.417  -3.268  1.00 89.38           H  
ATOM   1044  CA  MET A  66       0.007  -6.061  -2.940  1.00 89.38           C  
ATOM   1045  HA  MET A  66      -0.924  -5.963  -3.499  1.00 89.38           H  
ATOM   1046  C   MET A  66      -0.150  -5.283  -1.648  1.00 89.38           C  
ATOM   1047  CB  MET A  66       0.222  -7.545  -2.675  1.00 89.38           C  
ATOM   1048  HB2 MET A  66       1.095  -7.669  -2.034  1.00 89.38           H  
ATOM   1049  HB3 MET A  66       0.403  -8.029  -3.635  1.00 89.38           H  
ATOM   1050  O   MET A  66       0.808  -5.086  -0.901  1.00 89.38           O  
ATOM   1051  CG  MET A  66      -0.973  -8.201  -1.981  1.00 89.38           C  
ATOM   1052  HG2 MET A  66      -1.892  -7.973  -2.522  1.00 89.38           H  
ATOM   1053  HG3 MET A  66      -1.065  -7.785  -0.978  1.00 89.38           H  
ATOM   1054  SD  MET A  66      -0.797  -9.992  -1.822  1.00 89.38           S  
ATOM   1055  CE  MET A  66      -0.989 -10.520  -3.540  1.00 89.38           C  
ATOM   1056  HE1 MET A  66      -0.490  -9.841  -4.231  1.00 89.38           H  
ATOM   1057  HE2 MET A  66      -2.051 -10.546  -3.785  1.00 89.38           H  
ATOM   1058  HE3 MET A  66      -0.566 -11.518  -3.659  1.00 89.38           H  
ATOM   1059  N   TRP A  67      -1.389  -4.891  -1.398  1.00 86.00           N  
ATOM   1060  H   TRP A  67      -2.104  -5.086  -2.085  1.00 86.00           H  
ATOM   1061  CA  TRP A  67      -1.833  -4.210  -0.198  1.00 86.00           C  
ATOM   1062  HA  TRP A  67      -0.987  -4.024   0.465  1.00 86.00           H  
ATOM   1063  C   TRP A  67      -2.835  -5.096   0.510  1.00 86.00           C  
ATOM   1064  CB  TRP A  67      -2.460  -2.869  -0.572  1.00 86.00           C  
ATOM   1065  HB2 TRP A  67      -2.760  -2.353   0.340  1.00 86.00           H  
ATOM   1066  HB3 TRP A  67      -3.355  -3.046  -1.167  1.00 86.00           H  
ATOM   1067  O   TRP A  67      -3.718  -5.673  -0.126  1.00 86.00           O  
ATOM   1068  CG  TRP A  67      -1.536  -1.988  -1.340  1.00 86.00           C  
ATOM   1069  CD1 TRP A  67      -1.393  -1.967  -2.685  1.00 86.00           C  
ATOM   1070  HD1 TRP A  67      -1.969  -2.575  -3.367  1.00 86.00           H  
ATOM   1071  CD2 TRP A  67      -0.534  -1.081  -0.806  1.00 86.00           C  
ATOM   1072  CE2 TRP A  67       0.241  -0.590  -1.895  1.00 86.00           C  
ATOM   1073  CE3 TRP A  67      -0.187  -0.644   0.487  1.00 86.00           C  
ATOM   1074  HE3 TRP A  67      -0.767  -0.980   1.334  1.00 86.00           H  
ATOM   1075  NE1 TRP A  67      -0.346  -1.131  -3.020  1.00 86.00           N  
ATOM   1076  HE1 TRP A  67      -0.020  -0.993  -3.966  1.00 86.00           H  
ATOM   1077  CH2 TRP A  67       1.667   0.673  -0.407  1.00 86.00           C  
ATOM   1078  HH2 TRP A  67       2.504   1.334  -0.240  1.00 86.00           H  
ATOM   1079  CZ2 TRP A  67       1.350   0.241  -1.705  1.00 86.00           C  
ATOM   1080  HZ2 TRP A  67       1.961   0.523  -2.550  1.00 86.00           H  
ATOM   1081  CZ3 TRP A  67       0.891   0.241   0.680  1.00 86.00           C  
ATOM   1082  HZ3 TRP A  67       1.120   0.601   1.672  1.00 86.00           H  
ATOM   1083  N   VAL A  68      -2.691  -5.206   1.820  1.00 85.02           N  
ATOM   1084  H   VAL A  68      -1.901  -4.759   2.264  1.00 85.02           H  
ATOM   1085  CA  VAL A  68      -3.509  -6.088   2.640  1.00 85.02           C  
ATOM   1086  HA  VAL A  68      -4.379  -6.426   2.078  1.00 85.02           H  
ATOM   1087  C   VAL A  68      -3.983  -5.297   3.839  1.00 85.02           C  
ATOM   1088  CB  VAL A  68      -2.718  -7.325   3.089  1.00 85.02           C  
ATOM   1089  HB  VAL A  68      -1.967  -7.024   3.820  1.00 85.02           H  
ATOM   1090  O   VAL A  68      -3.177  -4.869   4.663  1.00 85.02           O  
ATOM   1091  CG1 VAL A  68      -3.639  -8.346   3.767  1.00 85.02           C  
ATOM   1092 HG11 VAL A  68      -4.442  -8.645   3.094  1.00 85.02           H  
ATOM   1093 HG12 VAL A  68      -4.075  -7.909   4.666  1.00 85.02           H  
ATOM   1094 HG13 VAL A  68      -3.066  -9.223   4.066  1.00 85.02           H  
ATOM   1095  CG2 VAL A  68      -1.967  -7.977   1.928  1.00 85.02           C  
ATOM   1096 HG21 VAL A  68      -1.359  -8.787   2.333  1.00 85.02           H  
ATOM   1097 HG22 VAL A  68      -2.671  -8.334   1.176  1.00 85.02           H  
ATOM   1098 HG23 VAL A  68      -1.268  -7.274   1.474  1.00 85.02           H  
ATOM   1099  N   LEU A  69      -5.294  -5.127   3.932  1.00 83.63           N  
ATOM   1100  H   LEU A  69      -5.878  -5.494   3.195  1.00 83.63           H  
ATOM   1101  CA  LEU A  69      -5.968  -4.724   5.152  1.00 83.63           C  
ATOM   1102  HA  LEU A  69      -5.242  -4.318   5.857  1.00 83.63           H  
ATOM   1103  C   LEU A  69      -6.594  -5.981   5.753  1.00 83.63           C  
ATOM   1104  CB  LEU A  69      -7.003  -3.642   4.806  1.00 83.63           C  
ATOM   1105  HB2 LEU A  69      -6.501  -2.817   4.301  1.00 83.63           H  
ATOM   1106  HB3 LEU A  69      -7.734  -4.064   4.117  1.00 83.63           H  
ATOM   1107  O   LEU A  69      -7.459  -6.588   5.124  1.00 83.63           O  
ATOM   1108  CG  LEU A  69      -7.743  -3.096   6.039  1.00 83.63           C  
ATOM   1109  HG  LEU A  69      -8.225  -3.915   6.573  1.00 83.63           H  
ATOM   1110  CD1 LEU A  69      -6.787  -2.370   6.988  1.00 83.63           C  
ATOM   1111 HD11 LEU A  69      -6.230  -1.611   6.439  1.00 83.63           H  
ATOM   1112 HD12 LEU A  69      -6.096  -3.074   7.451  1.00 83.63           H  
ATOM   1113 HD13 LEU A  69      -7.358  -1.887   7.781  1.00 83.63           H  
ATOM   1114  CD2 LEU A  69      -8.821  -2.113   5.591  1.00 83.63           C  
ATOM   1115 HD21 LEU A  69      -8.370  -1.256   5.091  1.00 83.63           H  
ATOM   1116 HD22 LEU A  69      -9.380  -1.759   6.457  1.00 83.63           H  
ATOM   1117 HD23 LEU A  69      -9.522  -2.607   4.919  1.00 83.63           H  
ATOM   1118  N   ALA A  70      -6.142  -6.391   6.935  1.00 84.00           N  
ATOM   1119  H   ALA A  70      -5.419  -5.865   7.404  1.00 84.00           H  
ATOM   1120  CA  ALA A  70      -6.646  -7.579   7.614  1.00 84.00           C  
ATOM   1121  HA  ALA A  70      -7.593  -7.884   7.169  1.00 84.00           H  
ATOM   1122  C   ALA A  70      -6.908  -7.285   9.096  1.00 84.00           C  
ATOM   1123  CB  ALA A  70      -5.636  -8.718   7.423  1.00 84.00           C  
ATOM   1124  HB1 ALA A  70      -5.989  -9.613   7.935  1.00 84.00           H  
ATOM   1125  HB2 ALA A  70      -5.519  -8.937   6.361  1.00 84.00           H  
ATOM   1126  HB3 ALA A  70      -4.672  -8.429   7.842  1.00 84.00           H  
ATOM   1127  O   ALA A  70      -6.137  -6.580   9.743  1.00 84.00           O  
ATOM   1128  N   ARG A  71      -7.981  -7.855   9.655  1.00 79.72           N  
ATOM   1129  H   ARG A  71      -8.643  -8.311   9.043  1.00 79.72           H  
ATOM   1130  CA  ARG A  71      -8.226  -7.882  11.111  1.00 79.72           C  
ATOM   1131  HA  ARG A  71      -7.629  -7.110  11.597  1.00 79.72           H  
ATOM   1132  C   ARG A  71      -7.777  -9.176  11.787  1.00 79.72           C  
ATOM   1133  CB  ARG A  71      -9.703  -7.599  11.413  1.00 79.72           C  
ATOM   1134  HB2 ARG A  71     -10.344  -8.181  10.750  1.00 79.72           H  
ATOM   1135  HB3 ARG A  71      -9.904  -7.912  12.437  1.00 79.72           H  
ATOM   1136  O   ARG A  71      -7.661  -9.215  13.009  1.00 79.72           O  
ATOM   1137  CG  ARG A  71     -10.037  -6.107  11.301  1.00 79.72           C  
ATOM   1138  HG2 ARG A  71     -10.106  -5.817  10.253  1.00 79.72           H  
ATOM   1139  HG3 ARG A  71      -9.253  -5.517  11.776  1.00 79.72           H  
ATOM   1140  CD  ARG A  71     -11.356  -5.832  12.030  1.00 79.72           C  
ATOM   1141  HD2 ARG A  71     -11.193  -6.005  13.094  1.00 79.72           H  
ATOM   1142  HD3 ARG A  71     -12.120  -6.529  11.686  1.00 79.72           H  
ATOM   1143  NE  ARG A  71     -11.815  -4.447  11.829  1.00 79.72           N  
ATOM   1144  HE  ARG A  71     -11.333  -3.894  11.135  1.00 79.72           H  
ATOM   1145  NH1 ARG A  71     -13.561  -4.487  13.316  1.00 79.72           N  
ATOM   1146 HH11 ARG A  71     -14.328  -4.012  13.770  1.00 79.72           H  
ATOM   1147 HH12 ARG A  71     -13.328  -5.446  13.533  1.00 79.72           H  
ATOM   1148  NH2 ARG A  71     -13.143  -2.626  12.159  1.00 79.72           N  
ATOM   1149 HH21 ARG A  71     -12.769  -2.227  11.310  1.00 79.72           H  
ATOM   1150 HH22 ARG A  71     -13.927  -2.166  12.600  1.00 79.72           H  
ATOM   1151  CZ  ARG A  71     -12.831  -3.859  12.436  1.00 79.72           C  
ATOM   1152  N   ASP A  72      -7.505 -10.219  11.010  1.00 85.15           N  
ATOM   1153  H   ASP A  72      -7.567 -10.113  10.008  1.00 85.15           H  
ATOM   1154  CA  ASP A  72      -7.067 -11.521  11.506  1.00 85.15           C  
ATOM   1155  HA  ASP A  72      -6.738 -11.414  12.540  1.00 85.15           H  
ATOM   1156  C   ASP A  72      -5.866 -12.064  10.722  1.00 85.15           C  
ATOM   1157  CB  ASP A  72      -8.240 -12.511  11.509  1.00 85.15           C  
ATOM   1158  HB2 ASP A  72      -9.028 -12.124  12.154  1.00 85.15           H  
ATOM   1159  HB3 ASP A  72      -7.909 -13.464  11.923  1.00 85.15           H  
ATOM   1160  O   ASP A  72      -5.538 -11.624   9.618  1.00 85.15           O  
ATOM   1161  CG  ASP A  72      -8.788 -12.740  10.104  1.00 85.15           C  
ATOM   1162  OD1 ASP A  72      -8.037 -13.259   9.250  1.00 85.15           O  
ATOM   1163  OD2 ASP A  72      -9.936 -12.318   9.867  1.00 85.15           O  
ATOM   1164  N   GLU A  73      -5.196 -13.041  11.328  1.00 85.54           N  
ATOM   1165  H   GLU A  73      -5.509 -13.350  12.237  1.00 85.54           H  
ATOM   1166  CA  GLU A  73      -4.021 -13.697  10.756  1.00 85.54           C  
ATOM   1167  HA  GLU A  73      -3.315 -12.939  10.418  1.00 85.54           H  
ATOM   1168  C   GLU A  73      -4.348 -14.601   9.558  1.00 85.54           C  
ATOM   1169  CB  GLU A  73      -3.349 -14.560  11.828  1.00 85.54           C  
ATOM   1170  HB2 GLU A  73      -4.070 -15.292  12.191  1.00 85.54           H  
ATOM   1171  HB3 GLU A  73      -2.526 -15.097  11.356  1.00 85.54           H  
ATOM   1172  O   GLU A  73      -3.452 -14.916   8.774  1.00 85.54           O  
ATOM   1173  CG  GLU A  73      -2.784 -13.770  13.017  1.00 85.54           C  
ATOM   1174  HG2 GLU A  73      -2.102 -13.010  12.637  1.00 85.54           H  
ATOM   1175  HG3 GLU A  73      -3.602 -13.270  13.536  1.00 85.54           H  
ATOM   1176  CD  GLU A  73      -2.036 -14.683  14.005  1.00 85.54           C  
ATOM   1177  OE1 GLU A  73      -1.468 -14.126  14.969  1.00 85.54           O  
ATOM   1178  OE2 GLU A  73      -2.028 -15.922  13.787  1.00 85.54           O  
ATOM   1179  N   GLU A  74      -5.599 -15.046   9.394  1.00 87.59           N  
ATOM   1180  H   GLU A  74      -6.340 -14.624   9.935  1.00 87.59           H  
ATOM   1181  CA  GLU A  74      -5.993 -15.906   8.273  1.00 87.59           C  
ATOM   1182  HA  GLU A  74      -5.291 -16.736   8.201  1.00 87.59           H  
ATOM   1183  C   GLU A  74      -5.920 -15.130   6.955  1.00 87.59           C  
ATOM   1184  CB  GLU A  74      -7.398 -16.486   8.513  1.00 87.59           C  
ATOM   1185  HB2 GLU A  74      -7.419 -16.961   9.494  1.00 87.59           H  
ATOM   1186  HB3 GLU A  74      -8.137 -15.685   8.492  1.00 87.59           H  
ATOM   1187  O   GLU A  74      -5.341 -15.608   5.974  1.00 87.59           O  
ATOM   1188  CG  GLU A  74      -7.761 -17.527   7.443  1.00 87.59           C  
ATOM   1189  HG2 GLU A  74      -7.658 -17.075   6.457  1.00 87.59           H  
ATOM   1190  HG3 GLU A  74      -7.050 -18.351   7.506  1.00 87.59           H  
ATOM   1191  CD  GLU A  74      -9.188 -18.081   7.571  1.00 87.59           C  
ATOM   1192  OE1 GLU A  74      -9.629 -18.707   6.578  1.00 87.59           O  
ATOM   1193  OE2 GLU A  74      -9.811 -17.913   8.641  1.00 87.59           O  
ATOM   1194  N   TRP A  75      -6.415 -13.892   6.947  1.00 84.24           N  
ATOM   1195  H   TRP A  75      -6.913 -13.576   7.767  1.00 84.24           H  
ATOM   1196  CA  TRP A  75      -6.302 -12.993   5.801  1.00 84.24           C  
ATOM   1197  HA  TRP A  75      -6.657 -13.520   4.915  1.00 84.24           H  
ATOM   1198  C   TRP A  75      -4.863 -12.581   5.504  1.00 84.24           C  
ATOM   1199  CB  TRP A  75      -7.201 -11.780   6.017  1.00 84.24           C  
ATOM   1200  HB2 TRP A  75      -7.211 -11.499   7.071  1.00 84.24           H  
ATOM   1201  HB3 TRP A  75      -6.814 -10.936   5.446  1.00 84.24           H  
ATOM   1202  O   TRP A  75      -4.503 -12.452   4.331  1.00 84.24           O  
ATOM   1203  CG  TRP A  75      -8.589 -12.046   5.550  1.00 84.24           C  
ATOM   1204  CD1 TRP A  75      -9.559 -12.653   6.264  1.00 84.24           C  
ATOM   1205  HD1 TRP A  75      -9.464 -12.986   7.287  1.00 84.24           H  
ATOM   1206  CD2 TRP A  75      -9.158 -11.779   4.237  1.00 84.24           C  
ATOM   1207  CE2 TRP A  75     -10.509 -12.232   4.232  1.00 84.24           C  
ATOM   1208  CE3 TRP A  75      -8.676 -11.168   3.060  1.00 84.24           C  
ATOM   1209  HE3 TRP A  75      -7.663 -10.796   3.049  1.00 84.24           H  
ATOM   1210  NE1 TRP A  75     -10.690 -12.772   5.484  1.00 84.24           N  
ATOM   1211  HE1 TRP A  75     -11.585 -13.022   5.877  1.00 84.24           H  
ATOM   1212  CH2 TRP A  75     -10.849 -11.429   1.975  1.00 84.24           C  
ATOM   1213  HH2 TRP A  75     -11.484 -11.260   1.118  1.00 84.24           H  
ATOM   1214  CZ2 TRP A  75     -11.357 -12.051   3.130  1.00 84.24           C  
ATOM   1215  HZ2 TRP A  75     -12.388 -12.365   3.199  1.00 84.24           H  
ATOM   1216  CZ3 TRP A  75      -9.512 -10.995   1.940  1.00 84.24           C  
ATOM   1217  HZ3 TRP A  75      -9.138 -10.486   1.064  1.00 84.24           H  
ATOM   1218  N   VAL A  76      -4.021 -12.452   6.534  1.00 88.41           N  
ATOM   1219  H   VAL A  76      -4.392 -12.555   7.468  1.00 88.41           H  
ATOM   1220  CA  VAL A  76      -2.579 -12.240   6.348  1.00 88.41           C  
ATOM   1221  HA  VAL A  76      -2.443 -11.399   5.668  1.00 88.41           H  
ATOM   1222  C   VAL A  76      -1.935 -13.444   5.668  1.00 88.41           C  
ATOM   1223  CB  VAL A  76      -1.875 -11.886   7.669  1.00 88.41           C  
ATOM   1224  HB  VAL A  76      -2.084 -12.643   8.425  1.00 88.41           H  
ATOM   1225  O   VAL A  76      -1.299 -13.268   4.632  1.00 88.41           O  
ATOM   1226  CG1 VAL A  76      -0.355 -11.786   7.494  1.00 88.41           C  
ATOM   1227 HG11 VAL A  76       0.105 -11.418   8.411  1.00 88.41           H  
ATOM   1228 HG12 VAL A  76       0.069 -12.767   7.281  1.00 88.41           H  
ATOM   1229 HG13 VAL A  76      -0.122 -11.113   6.669  1.00 88.41           H  
ATOM   1230  CG2 VAL A  76      -2.392 -10.529   8.159  1.00 88.41           C  
ATOM   1231 HG21 VAL A  76      -1.750 -10.147   8.953  1.00 88.41           H  
ATOM   1232 HG22 VAL A  76      -2.393  -9.807   7.343  1.00 88.41           H  
ATOM   1233 HG23 VAL A  76      -3.407 -10.634   8.543  1.00 88.41           H  
ATOM   1234  N   LYS A  77      -2.174 -14.669   6.154  1.00 90.48           N  
ATOM   1235  H   LYS A  77      -2.708 -14.744   7.008  1.00 90.48           H  
ATOM   1236  CA  LYS A  77      -1.656 -15.902   5.530  1.00 90.48           C  
ATOM   1237  HA  LYS A  77      -0.567 -15.858   5.498  1.00 90.48           H  
ATOM   1238  C   LYS A  77      -2.136 -16.059   4.090  1.00 90.48           C  
ATOM   1239  CB  LYS A  77      -2.098 -17.124   6.348  1.00 90.48           C  
ATOM   1240  HB2 LYS A  77      -1.918 -18.030   5.769  1.00 90.48           H  
ATOM   1241  HB3 LYS A  77      -3.166 -17.053   6.552  1.00 90.48           H  
ATOM   1242  O   LYS A  77      -1.362 -16.431   3.208  1.00 90.48           O  
ATOM   1243  CG  LYS A  77      -1.324 -17.235   7.665  1.00 90.48           C  
ATOM   1244  HG2 LYS A  77      -0.285 -17.487   7.451  1.00 90.48           H  
ATOM   1245  HG3 LYS A  77      -1.343 -16.278   8.185  1.00 90.48           H  
ATOM   1246  CD  LYS A  77      -1.940 -18.307   8.571  1.00 90.48           C  
ATOM   1247  HD2 LYS A  77      -2.992 -18.069   8.729  1.00 90.48           H  
ATOM   1248  HD3 LYS A  77      -1.850 -19.289   8.106  1.00 90.48           H  
ATOM   1249  CE  LYS A  77      -1.201 -18.276   9.911  1.00 90.48           C  
ATOM   1250  HE2 LYS A  77      -1.144 -17.236  10.235  1.00 90.48           H  
ATOM   1251  HE3 LYS A  77      -0.179 -18.626   9.766  1.00 90.48           H  
ATOM   1252  NZ  LYS A  77      -1.891 -19.064  10.959  1.00 90.48           N  
ATOM   1253  HZ1 LYS A  77      -1.434 -18.911  11.847  1.00 90.48           H  
ATOM   1254  HZ2 LYS A  77      -2.833 -18.719  11.074  1.00 90.48           H  
ATOM   1255  HZ3 LYS A  77      -1.907 -20.050  10.739  1.00 90.48           H  
ATOM   1256  N   ARG A  78      -3.412 -15.755   3.826  1.00 88.07           N  
ATOM   1257  H   ARG A  78      -4.002 -15.510   4.608  1.00 88.07           H  
ATOM   1258  CA  ARG A  78      -3.976 -15.763   2.470  1.00 88.07           C  
ATOM   1259  HA  ARG A  78      -3.819 -16.751   2.036  1.00 88.07           H  
ATOM   1260  C   ARG A  78      -3.255 -14.770   1.566  1.00 88.07           C  
ATOM   1261  CB  ARG A  78      -5.480 -15.469   2.539  1.00 88.07           C  
ATOM   1262  HB2 ARG A  78      -5.950 -16.199   3.198  1.00 88.07           H  
ATOM   1263  HB3 ARG A  78      -5.642 -14.475   2.956  1.00 88.07           H  
ATOM   1264  O   ARG A  78      -2.972 -15.098   0.416  1.00 88.07           O  
ATOM   1265  CG  ARG A  78      -6.135 -15.547   1.152  1.00 88.07           C  
ATOM   1266  HG2 ARG A  78      -5.729 -14.770   0.504  1.00 88.07           H  
ATOM   1267  HG3 ARG A  78      -5.930 -16.523   0.713  1.00 88.07           H  
ATOM   1268  CD  ARG A  78      -7.647 -15.351   1.266  1.00 88.07           C  
ATOM   1269  HD2 ARG A  78      -8.041 -16.101   1.952  1.00 88.07           H  
ATOM   1270  HD3 ARG A  78      -7.845 -14.363   1.682  1.00 88.07           H  
ATOM   1271  NE  ARG A  78      -8.303 -15.479  -0.050  1.00 88.07           N  
ATOM   1272  HE  ARG A  78      -7.699 -15.479  -0.860  1.00 88.07           H  
ATOM   1273  NH1 ARG A  78     -10.454 -15.590   0.737  1.00 88.07           N  
ATOM   1274 HH11 ARG A  78     -11.440 -15.757   0.592  1.00 88.07           H  
ATOM   1275 HH12 ARG A  78     -10.108 -15.463   1.677  1.00 88.07           H  
ATOM   1276  NH2 ARG A  78     -10.080 -15.728  -1.460  1.00 88.07           N  
ATOM   1277 HH21 ARG A  78      -9.457 -15.733  -2.255  1.00 88.07           H  
ATOM   1278 HH22 ARG A  78     -11.078 -15.792  -1.602  1.00 88.07           H  
ATOM   1279  CZ  ARG A  78      -9.604 -15.597  -0.251  1.00 88.07           C  
ATOM   1280  N   ALA A  79      -2.969 -13.575   2.069  1.00 88.83           N  
ATOM   1281  H   ALA A  79      -3.240 -13.355   3.017  1.00 88.83           H  
ATOM   1282  CA  ALA A  79      -2.267 -12.566   1.303  1.00 88.83           C  
ATOM   1283  HA  ALA A  79      -2.726 -12.497   0.317  1.00 88.83           H  
ATOM   1284  C   ALA A  79      -0.788 -12.899   1.091  1.00 88.83           C  
ATOM   1285  CB  ALA A  79      -2.436 -11.225   1.986  1.00 88.83           C  
ATOM   1286  HB1 ALA A  79      -3.490 -11.023   2.176  1.00 88.83           H  
ATOM   1287  HB2 ALA A  79      -2.041 -10.492   1.284  1.00 88.83           H  
ATOM   1288  HB3 ALA A  79      -1.879 -11.198   2.923  1.00 88.83           H  
ATOM   1289  O   ALA A  79      -0.296 -12.711  -0.012  1.00 88.83           O  
ATOM   1290  N   GLU A  80      -0.091 -13.444   2.089  1.00 89.36           N  
ATOM   1291  H   GLU A  80      -0.525 -13.523   2.997  1.00 89.36           H  
ATOM   1292  CA  GLU A  80       1.291 -13.919   1.948  1.00 89.36           C  
ATOM   1293  HA  GLU A  80       1.922 -13.097   1.608  1.00 89.36           H  
ATOM   1294  C   GLU A  80       1.388 -15.027   0.892  1.00 89.36           C  
ATOM   1295  CB  GLU A  80       1.823 -14.407   3.305  1.00 89.36           C  
ATOM   1296  HB2 GLU A  80       1.087 -15.076   3.750  1.00 89.36           H  
ATOM   1297  HB3 GLU A  80       2.746 -14.965   3.144  1.00 89.36           H  
ATOM   1298  O   GLU A  80       2.201 -14.926  -0.027  1.00 89.36           O  
ATOM   1299  CG  GLU A  80       2.128 -13.239   4.261  1.00 89.36           C  
ATOM   1300  HG2 GLU A  80       1.245 -12.607   4.355  1.00 89.36           H  
ATOM   1301  HG3 GLU A  80       2.918 -12.633   3.819  1.00 89.36           H  
ATOM   1302  CD  GLU A  80       2.559 -13.694   5.668  1.00 89.36           C  
ATOM   1303  OE1 GLU A  80       3.246 -12.892   6.355  1.00 89.36           O  
ATOM   1304  OE2 GLU A  80       2.166 -14.805   6.084  1.00 89.36           O  
ATOM   1305  N   LYS A  81       0.481 -16.012   0.938  1.00 92.04           N  
ATOM   1306  H   LYS A  81      -0.130 -16.052   1.742  1.00 92.04           H  
ATOM   1307  CA  LYS A  81       0.373 -17.058  -0.087  1.00 92.04           C  
ATOM   1308  HA  LYS A  81       1.326 -17.583  -0.148  1.00 92.04           H  
ATOM   1309  C   LYS A  81       0.111 -16.471  -1.476  1.00 92.04           C  
ATOM   1310  CB  LYS A  81      -0.721 -18.050   0.332  1.00 92.04           C  
ATOM   1311  HB2 LYS A  81      -0.449 -18.486   1.293  1.00 92.04           H  
ATOM   1312  HB3 LYS A  81      -1.669 -17.525   0.444  1.00 92.04           H  
ATOM   1313  O   LYS A  81       0.801 -16.810  -2.433  1.00 92.04           O  
ATOM   1314  CG  LYS A  81      -0.878 -19.170  -0.703  1.00 92.04           C  
ATOM   1315  HG2 LYS A  81       0.080 -19.670  -0.841  1.00 92.04           H  
ATOM   1316  HG3 LYS A  81      -1.193 -18.741  -1.654  1.00 92.04           H  
ATOM   1317  CD  LYS A  81      -1.927 -20.191  -0.265  1.00 92.04           C  
ATOM   1318  HD2 LYS A  81      -2.880 -19.686  -0.107  1.00 92.04           H  
ATOM   1319  HD3 LYS A  81      -1.603 -20.674   0.657  1.00 92.04           H  
ATOM   1320  CE  LYS A  81      -2.055 -21.215  -1.392  1.00 92.04           C  
ATOM   1321  HE2 LYS A  81      -2.329 -20.681  -2.302  1.00 92.04           H  
ATOM   1322  HE3 LYS A  81      -1.080 -21.666  -1.572  1.00 92.04           H  
ATOM   1323  NZ  LYS A  81      -3.072 -22.246  -1.097  1.00 92.04           N  
ATOM   1324  HZ1 LYS A  81      -2.819 -22.756  -0.263  1.00 92.04           H  
ATOM   1325  HZ2 LYS A  81      -3.125 -22.879  -1.882  1.00 92.04           H  
ATOM   1326  HZ3 LYS A  81      -3.972 -21.804  -0.975  1.00 92.04           H  
ATOM   1327  N   LEU A  82      -0.851 -15.555  -1.597  1.00 88.93           N  
ATOM   1328  H   LEU A  82      -1.396 -15.318  -0.780  1.00 88.93           H  
ATOM   1329  CA  LEU A  82      -1.133 -14.884  -2.868  1.00 88.93           C  
ATOM   1330  HA  LEU A  82      -1.321 -15.655  -3.615  1.00 88.93           H  
ATOM   1331  C   LEU A  82       0.072 -14.053  -3.342  1.00 88.93           C  
ATOM   1332  CB  LEU A  82      -2.396 -14.019  -2.700  1.00 88.93           C  
ATOM   1333  HB2 LEU A  82      -2.175 -13.221  -1.991  1.00 88.93           H  
ATOM   1334  HB3 LEU A  82      -3.188 -14.636  -2.277  1.00 88.93           H  
ATOM   1335  O   LEU A  82       0.320 -13.939  -4.541  1.00 88.93           O  
ATOM   1336  CG  LEU A  82      -2.912 -13.396  -4.009  1.00 88.93           C  
ATOM   1337  HG  LEU A  82      -2.123 -12.805  -4.475  1.00 88.93           H  
ATOM   1338  CD1 LEU A  82      -3.380 -14.437  -5.024  1.00 88.93           C  
ATOM   1339 HD11 LEU A  82      -4.118 -15.100  -4.572  1.00 88.93           H  
ATOM   1340 HD12 LEU A  82      -3.804 -13.944  -5.898  1.00 88.93           H  
ATOM   1341 HD13 LEU A  82      -2.535 -15.042  -5.351  1.00 88.93           H  
ATOM   1342  CD2 LEU A  82      -4.090 -12.467  -3.711  1.00 88.93           C  
ATOM   1343 HD21 LEU A  82      -3.781 -11.723  -2.977  1.00 88.93           H  
ATOM   1344 HD22 LEU A  82      -4.922 -13.041  -3.303  1.00 88.93           H  
ATOM   1345 HD23 LEU A  82      -4.403 -11.959  -4.623  1.00 88.93           H  
ATOM   1346  N   ALA A  83       0.830 -13.466  -2.416  1.00 90.11           N  
ATOM   1347  H   ALA A  83       0.561 -13.552  -1.446  1.00 90.11           H  
ATOM   1348  CA  ALA A  83       2.011 -12.678  -2.721  1.00 90.11           C  
ATOM   1349  HA  ALA A  83       1.723 -11.966  -3.495  1.00 90.11           H  
ATOM   1350  C   ALA A  83       3.141 -13.538  -3.296  1.00 90.11           C  
ATOM   1351  CB  ALA A  83       2.449 -11.902  -1.470  1.00 90.11           C  
ATOM   1352  HB1 ALA A  83       2.766 -12.592  -0.687  1.00 90.11           H  
ATOM   1353  HB2 ALA A  83       1.620 -11.303  -1.093  1.00 90.11           H  
ATOM   1354  HB3 ALA A  83       3.279 -11.236  -1.703  1.00 90.11           H  
ATOM   1355  O   ALA A  83       3.848 -13.089  -4.198  1.00 90.11           O  
ATOM   1356  N   GLU A  84       3.298 -14.763  -2.801  1.00 89.60           N  
ATOM   1357  H   GLU A  84       2.720 -15.046  -2.023  1.00 89.60           H  
ATOM   1358  CA  GLU A  84       4.199 -15.767  -3.371  1.00 89.60           C  
ATOM   1359  HA  GLU A  84       5.194 -15.341  -3.496  1.00 89.60           H  
ATOM   1360  C   GLU A  84       3.727 -16.216  -4.760  1.00 89.60           C  
ATOM   1361  CB  GLU A  84       4.303 -16.965  -2.418  1.00 89.60           C  
ATOM   1362  HB2 GLU A  84       4.844 -17.768  -2.918  1.00 89.60           H  
ATOM   1363  HB3 GLU A  84       3.301 -17.319  -2.176  1.00 89.60           H  
ATOM   1364  O   GLU A  84       4.503 -16.152  -5.714  1.00 89.60           O  
ATOM   1365  CG  GLU A  84       5.051 -16.601  -1.127  1.00 89.60           C  
ATOM   1366  HG2 GLU A  84       4.628 -15.692  -0.699  1.00 89.60           H  
ATOM   1367  HG3 GLU A  84       6.087 -16.381  -1.383  1.00 89.60           H  
ATOM   1368  CD  GLU A  84       5.013 -17.711  -0.068  1.00 89.60           C  
ATOM   1369  OE1 GLU A  84       5.585 -17.448   1.013  1.00 89.60           O  
ATOM   1370  OE2 GLU A  84       4.450 -18.797  -0.341  1.00 89.60           O  
ATOM   1371  N   GLU A  85       2.445 -16.574  -4.903  1.00 90.58           N  
ATOM   1372  H   GLU A  85       1.876 -16.625  -4.070  1.00 90.58           H  
ATOM   1373  CA  GLU A  85       1.842 -17.014  -6.173  1.00 90.58           C  
ATOM   1374  HA  GLU A  85       2.346 -17.916  -6.520  1.00 90.58           H  
ATOM   1375  C   GLU A  85       1.974 -15.965  -7.289  1.00 90.58           C  
ATOM   1376  CB  GLU A  85       0.348 -17.322  -5.961  1.00 90.58           C  
ATOM   1377  HB2 GLU A  85      -0.132 -17.413  -6.935  1.00 90.58           H  
ATOM   1378  HB3 GLU A  85      -0.112 -16.484  -5.437  1.00 90.58           H  
ATOM   1379  O   GLU A  85       2.218 -16.302  -8.448  1.00 90.58           O  
ATOM   1380  CG  GLU A  85       0.085 -18.624  -5.183  1.00 90.58           C  
ATOM   1381  HG2 GLU A  85       0.439 -19.460  -5.787  1.00 90.58           H  
ATOM   1382  HG3 GLU A  85       0.664 -18.619  -4.260  1.00 90.58           H  
ATOM   1383  CD  GLU A  85      -1.404 -18.845  -4.842  1.00 90.58           C  
ATOM   1384  OE1 GLU A  85      -1.700 -19.843  -4.138  1.00 90.58           O  
ATOM   1385  OE2 GLU A  85      -2.263 -18.041  -5.277  1.00 90.58           O  
ATOM   1386  N   LEU A  86       1.831 -14.683  -6.946  1.00 89.53           N  
ATOM   1387  H   LEU A  86       1.584 -14.488  -5.987  1.00 89.53           H  
ATOM   1388  CA  LEU A  86       1.898 -13.572  -7.897  1.00 89.53           C  
ATOM   1389  HA  LEU A  86       1.658 -13.952  -8.890  1.00 89.53           H  
ATOM   1390  C   LEU A  86       3.300 -12.957  -8.033  1.00 89.53           C  
ATOM   1391  CB  LEU A  86       0.840 -12.522  -7.519  1.00 89.53           C  
ATOM   1392  HB2 LEU A  86       0.935 -11.678  -8.203  1.00 89.53           H  
ATOM   1393  HB3 LEU A  86       1.052 -12.172  -6.509  1.00 89.53           H  
ATOM   1394  O   LEU A  86       3.451 -11.971  -8.759  1.00 89.53           O  
ATOM   1395  CG  LEU A  86      -0.619 -13.005  -7.560  1.00 89.53           C  
ATOM   1396  HG  LEU A  86      -0.773 -13.829  -6.862  1.00 89.53           H  
ATOM   1397  CD1 LEU A  86      -1.523 -11.842  -7.160  1.00 89.53           C  
ATOM   1398 HD11 LEU A  86      -1.449 -11.064  -7.920  1.00 89.53           H  
ATOM   1399 HD12 LEU A  86      -2.555 -12.183  -7.084  1.00 89.53           H  
ATOM   1400 HD13 LEU A  86      -1.205 -11.447  -6.195  1.00 89.53           H  
ATOM   1401  CD2 LEU A  86      -1.050 -13.455  -8.957  1.00 89.53           C  
ATOM   1402 HD21 LEU A  86      -2.112 -13.699  -8.952  1.00 89.53           H  
ATOM   1403 HD22 LEU A  86      -0.501 -14.356  -9.232  1.00 89.53           H  
ATOM   1404 HD23 LEU A  86      -0.854 -12.669  -9.686  1.00 89.53           H  
ATOM   1405  N   ASN A  87       4.317 -13.505  -7.355  1.00 88.70           N  
ATOM   1406  H   ASN A  87       4.127 -14.334  -6.809  1.00 88.70           H  
ATOM   1407  CA  ASN A  87       5.679 -12.957  -7.314  1.00 88.70           C  
ATOM   1408  HA  ASN A  87       6.200 -13.465  -6.502  1.00 88.70           H  
ATOM   1409  C   ASN A  87       5.694 -11.451  -6.963  1.00 88.70           C  
ATOM   1410  CB  ASN A  87       6.391 -13.317  -8.627  1.00 88.70           C  
ATOM   1411  HB2 ASN A  87       5.940 -12.747  -9.439  1.00 88.70           H  
ATOM   1412  HB3 ASN A  87       6.242 -14.378  -8.829  1.00 88.70           H  
ATOM   1413  O   ASN A  87       6.303 -10.618  -7.646  1.00 88.70           O  
ATOM   1414  CG  ASN A  87       7.885 -13.057  -8.618  1.00 88.70           C  
ATOM   1415  ND2 ASN A  87       8.499 -13.092  -9.778  1.00 88.70           N  
ATOM   1416 HD21 ASN A  87       7.962 -13.359 -10.591  1.00 88.70           H  
ATOM   1417 HD22 ASN A  87       9.506 -13.143  -9.724  1.00 88.70           H  
ATOM   1418  OD1 ASN A  87       8.550 -12.872  -7.613  1.00 88.70           O  
ATOM   1419  N   VAL A  88       4.950 -11.093  -5.912  1.00 87.98           N  
ATOM   1420  H   VAL A  88       4.497 -11.834  -5.397  1.00 87.98           H  
ATOM   1421  CA  VAL A  88       4.771  -9.715  -5.447  1.00 87.98           C  
ATOM   1422  HA  VAL A  88       4.393  -9.115  -6.275  1.00 87.98           H  
ATOM   1423  C   VAL A  88       6.097  -9.123  -4.998  1.00 87.98           C  
ATOM   1424  CB  VAL A  88       3.751  -9.648  -4.307  1.00 87.98           C  
ATOM   1425  HB  VAL A  88       4.014 -10.400  -3.564  1.00 87.98           H  
ATOM   1426  O   VAL A  88       6.768  -9.642  -4.105  1.00 87.98           O  
ATOM   1427  CG1 VAL A  88       3.702  -8.288  -3.613  1.00 87.98           C  
ATOM   1428 HG11 VAL A  88       4.660  -8.064  -3.143  1.00 87.98           H  
ATOM   1429 HG12 VAL A  88       2.967  -8.324  -2.809  1.00 87.98           H  
ATOM   1430 HG13 VAL A  88       3.437  -7.504  -4.322  1.00 87.98           H  
ATOM   1431  CG2 VAL A  88       2.352  -9.919  -4.843  1.00 87.98           C  
ATOM   1432 HG21 VAL A  88       2.332 -10.893  -5.333  1.00 87.98           H  
ATOM   1433 HG22 VAL A  88       1.655  -9.918  -4.006  1.00 87.98           H  
ATOM   1434 HG23 VAL A  88       2.062  -9.147  -5.556  1.00 87.98           H  
ATOM   1435  N   ARG A  89       6.431  -7.972  -5.583  1.00 87.67           N  
ATOM   1436  H   ARG A  89       5.771  -7.582  -6.241  1.00 87.67           H  
ATOM   1437  CA  ARG A  89       7.681  -7.252  -5.325  1.00 87.67           C  
ATOM   1438  HA  ARG A  89       8.464  -7.972  -5.083  1.00 87.67           H  
ATOM   1439  C   ARG A  89       7.607  -6.342  -4.110  1.00 87.67           C  
ATOM   1440  CB  ARG A  89       8.066  -6.453  -6.576  1.00 87.67           C  
ATOM   1441  HB2 ARG A  89       8.947  -5.855  -6.344  1.00 87.67           H  
ATOM   1442  HB3 ARG A  89       7.254  -5.771  -6.829  1.00 87.67           H  
ATOM   1443  O   ARG A  89       8.628  -6.105  -3.481  1.00 87.67           O  
ATOM   1444  CG  ARG A  89       8.387  -7.322  -7.799  1.00 87.67           C  
ATOM   1445  HG2 ARG A  89       7.534  -7.954  -8.044  1.00 87.67           H  
ATOM   1446  HG3 ARG A  89       8.588  -6.668  -8.647  1.00 87.67           H  
ATOM   1447  CD  ARG A  89       9.618  -8.193  -7.540  1.00 87.67           C  
ATOM   1448  HD2 ARG A  89       9.403  -8.867  -6.710  1.00 87.67           H  
ATOM   1449  HD3 ARG A  89      10.459  -7.556  -7.269  1.00 87.67           H  
ATOM   1450  NE  ARG A  89       9.973  -8.998  -8.717  1.00 87.67           N  
ATOM   1451  HE  ARG A  89       9.451  -8.840  -9.567  1.00 87.67           H  
ATOM   1452  NH1 ARG A  89      11.414 -10.390  -7.600  1.00 87.67           N  
ATOM   1453 HH11 ARG A  89      11.934 -11.254  -7.540  1.00 87.67           H  
ATOM   1454 HH12 ARG A  89      11.303  -9.830  -6.767  1.00 87.67           H  
ATOM   1455  NH2 ARG A  89      11.016 -10.720  -9.774  1.00 87.67           N  
ATOM   1456 HH21 ARG A  89      10.501 -10.511 -10.618  1.00 87.67           H  
ATOM   1457 HH22 ARG A  89      11.690 -11.471  -9.740  1.00 87.67           H  
ATOM   1458  CZ  ARG A  89      10.792 -10.033  -8.689  1.00 87.67           C  
ATOM   1459  N   ILE A  90       6.424  -5.840  -3.781  1.00 90.24           N  
ATOM   1460  H   ILE A  90       5.625  -6.085  -4.348  1.00 90.24           H  
ATOM   1461  CA  ILE A  90       6.187  -5.031  -2.585  1.00 90.24           C  
ATOM   1462  HA  ILE A  90       6.997  -5.180  -1.871  1.00 90.24           H  
ATOM   1463  C   ILE A  90       4.891  -5.512  -1.954  1.00 90.24           C  
ATOM   1464  CB  ILE A  90       6.117  -3.528  -2.919  1.00 90.24           C  
ATOM   1465  HB  ILE A  90       5.267  -3.372  -3.583  1.00 90.24           H  
ATOM   1466  O   ILE A  90       3.839  -5.459  -2.595  1.00 90.24           O  
ATOM   1467  CG1 ILE A  90       7.393  -3.055  -3.653  1.00 90.24           C  
ATOM   1468 HG12 ILE A  90       7.450  -3.557  -4.619  1.00 90.24           H  
ATOM   1469 HG13 ILE A  90       8.275  -3.322  -3.073  1.00 90.24           H  
ATOM   1470  CG2 ILE A  90       5.868  -2.718  -1.634  1.00 90.24           C  
ATOM   1471 HG21 ILE A  90       6.714  -2.821  -0.954  1.00 90.24           H  
ATOM   1472 HG22 ILE A  90       5.722  -1.664  -1.874  1.00 90.24           H  
ATOM   1473 HG23 ILE A  90       4.962  -3.051  -1.129  1.00 90.24           H  
ATOM   1474  CD1 ILE A  90       7.424  -1.550  -3.926  1.00 90.24           C  
ATOM   1475 HD11 ILE A  90       8.082  -1.345  -4.771  1.00 90.24           H  
ATOM   1476 HD12 ILE A  90       7.792  -1.020  -3.047  1.00 90.24           H  
ATOM   1477 HD13 ILE A  90       6.421  -1.177  -4.135  1.00 90.24           H  
ATOM   1478  N   LEU A  91       4.986  -5.986  -0.716  1.00 91.74           N  
ATOM   1479  H   LEU A  91       5.884  -5.934  -0.255  1.00 91.74           H  
ATOM   1480  CA  LEU A  91       3.849  -6.406   0.093  1.00 91.74           C  
ATOM   1481  HA  LEU A  91       2.928  -6.322  -0.485  1.00 91.74           H  
ATOM   1482  C   LEU A  91       3.752  -5.472   1.295  1.00 91.74           C  
ATOM   1483  CB  LEU A  91       4.039  -7.880   0.490  1.00 91.74           C  
ATOM   1484  HB2 LEU A  91       4.037  -8.488  -0.415  1.00 91.74           H  
ATOM   1485  HB3 LEU A  91       5.017  -7.980   0.960  1.00 91.74           H  
ATOM   1486  O   LEU A  91       4.711  -5.371   2.060  1.00 91.74           O  
ATOM   1487  CG  LEU A  91       2.998  -8.444   1.473  1.00 91.74           C  
ATOM   1488  HG  LEU A  91       2.984  -7.843   2.382  1.00 91.74           H  
ATOM   1489  CD1 LEU A  91       1.599  -8.468   0.861  1.00 91.74           C  
ATOM   1490 HD11 LEU A  91       1.248  -7.453   0.675  1.00 91.74           H  
ATOM   1491 HD12 LEU A  91       0.911  -8.945   1.559  1.00 91.74           H  
ATOM   1492 HD13 LEU A  91       1.602  -9.038  -0.068  1.00 91.74           H  
ATOM   1493  CD2 LEU A  91       3.403  -9.872   1.839  1.00 91.74           C  
ATOM   1494 HD21 LEU A  91       4.351  -9.862   2.377  1.00 91.74           H  
ATOM   1495 HD22 LEU A  91       3.492 -10.486   0.943  1.00 91.74           H  
ATOM   1496 HD23 LEU A  91       2.649 -10.318   2.487  1.00 91.74           H  
ATOM   1497  N   VAL A  92       2.609  -4.810   1.448  1.00 91.55           N  
ATOM   1498  H   VAL A  92       1.888  -4.920   0.749  1.00 91.55           H  
ATOM   1499  CA  VAL A  92       2.278  -4.023   2.638  1.00 91.55           C  
ATOM   1500  HA  VAL A  92       3.111  -4.059   3.340  1.00 91.55           H  
ATOM   1501  C   VAL A  92       1.067  -4.649   3.304  1.00 91.55           C  
ATOM   1502  CB  VAL A  92       2.026  -2.546   2.307  1.00 91.55           C  
ATOM   1503  HB  VAL A  92       1.196  -2.489   1.603  1.00 91.55           H  
ATOM   1504  O   VAL A  92      -0.000  -4.745   2.699  1.00 91.55           O  
ATOM   1505  CG1 VAL A  92       1.669  -1.756   3.578  1.00 91.55           C  
ATOM   1506 HG11 VAL A  92       0.681  -2.048   3.932  1.00 91.55           H  
ATOM   1507 HG12 VAL A  92       1.651  -0.685   3.377  1.00 91.55           H  
ATOM   1508 HG13 VAL A  92       2.395  -1.954   4.366  1.00 91.55           H  
ATOM   1509  CG2 VAL A  92       3.266  -1.922   1.658  1.00 91.55           C  
ATOM   1510 HG21 VAL A  92       4.133  -2.088   2.297  1.00 91.55           H  
ATOM   1511 HG22 VAL A  92       3.127  -0.847   1.536  1.00 91.55           H  
ATOM   1512 HG23 VAL A  92       3.439  -2.366   0.678  1.00 91.55           H  
ATOM   1513  N   ILE A  93       1.246  -5.078   4.547  1.00 88.67           N  
ATOM   1514  H   ILE A  93       2.148  -4.929   4.976  1.00 88.67           H  
ATOM   1515  CA  ILE A  93       0.199  -5.645   5.388  1.00 88.67           C  
ATOM   1516  HA  ILE A  93      -0.728  -5.723   4.819  1.00 88.67           H  
ATOM   1517  C   ILE A  93      -0.051  -4.690   6.540  1.00 88.67           C  
ATOM   1518  CB  ILE A  93       0.593  -7.051   5.889  1.00 88.67           C  
ATOM   1519  HB  ILE A  93       1.565  -6.966   6.375  1.00 88.67           H  
ATOM   1520  O   ILE A  93       0.884  -4.295   7.234  1.00 88.67           O  
ATOM   1521  CG1 ILE A  93       0.722  -8.072   4.738  1.00 88.67           C  
ATOM   1522 HG12 ILE A  93      -0.263  -8.474   4.502  1.00 88.67           H  
ATOM   1523 HG13 ILE A  93       1.111  -7.592   3.840  1.00 88.67           H  
ATOM   1524  CG2 ILE A  93      -0.420  -7.577   6.926  1.00 88.67           C  
ATOM   1525 HG21 ILE A  93      -0.405  -6.959   7.824  1.00 88.67           H  
ATOM   1526 HG22 ILE A  93      -0.165  -8.593   7.230  1.00 88.67           H  
ATOM   1527 HG23 ILE A  93      -1.426  -7.574   6.507  1.00 88.67           H  
ATOM   1528  CD1 ILE A  93       1.656  -9.236   5.091  1.00 88.67           C  
ATOM   1529 HD11 ILE A  93       1.458  -9.614   6.094  1.00 88.67           H  
ATOM   1530 HD12 ILE A  93       1.504 -10.049   4.380  1.00 88.67           H  
ATOM   1531 HD13 ILE A  93       2.692  -8.901   5.045  1.00 88.67           H  
ATOM   1532  N   VAL A  94      -1.317  -4.369   6.774  1.00 87.37           N  
ATOM   1533  H   VAL A  94      -2.031  -4.680   6.130  1.00 87.37           H  
ATOM   1534  CA  VAL A  94      -1.755  -3.760   8.022  1.00 87.37           C  
ATOM   1535  HA  VAL A  94      -0.877  -3.580   8.643  1.00 87.37           H  
ATOM   1536  C   VAL A  94      -2.661  -4.728   8.766  1.00 87.37           C  
ATOM   1537  CB  VAL A  94      -2.410  -2.396   7.810  1.00 87.37           C  
ATOM   1538  HB  VAL A  94      -3.345  -2.505   7.261  1.00 87.37           H  
ATOM   1539  O   VAL A  94      -3.709  -5.119   8.250  1.00 87.37           O  
ATOM   1540  CG1 VAL A  94      -2.698  -1.796   9.190  1.00 87.37           C  
ATOM   1541 HG11 VAL A  94      -3.311  -2.466   9.793  1.00 87.37           H  
ATOM   1542 HG12 VAL A  94      -3.282  -0.884   9.066  1.00 87.37           H  
ATOM   1543 HG13 VAL A  94      -1.769  -1.576   9.715  1.00 87.37           H  
ATOM   1544  CG2 VAL A  94      -1.469  -1.461   7.034  1.00 87.37           C  
ATOM   1545 HG21 VAL A  94      -1.522  -1.689   5.970  1.00 87.37           H  
ATOM   1546 HG22 VAL A  94      -1.751  -0.421   7.202  1.00 87.37           H  
ATOM   1547 HG23 VAL A  94      -0.443  -1.597   7.375  1.00 87.37           H  
ATOM   1548  N   LEU A  95      -2.246  -5.091   9.980  1.00 86.83           N  
ATOM   1549  H   LEU A  95      -1.370  -4.709  10.306  1.00 86.83           H  
ATOM   1550  CA  LEU A  95      -2.958  -5.993  10.882  1.00 86.83           C  
ATOM   1551  HA  LEU A  95      -3.987  -6.105  10.541  1.00 86.83           H  
ATOM   1552  C   LEU A  95      -2.978  -5.409  12.296  1.00 86.83           C  
ATOM   1553  CB  LEU A  95      -2.271  -7.376  10.852  1.00 86.83           C  
ATOM   1554  HB2 LEU A  95      -2.341  -7.787   9.845  1.00 86.83           H  
ATOM   1555  HB3 LEU A  95      -1.216  -7.239  11.088  1.00 86.83           H  
ATOM   1556  O   LEU A  95      -1.932  -5.333  12.927  1.00 86.83           O  
ATOM   1557  CG  LEU A  95      -2.867  -8.385  11.856  1.00 86.83           C  
ATOM   1558  HG  LEU A  95      -2.886  -7.944  12.852  1.00 86.83           H  
ATOM   1559  CD1 LEU A  95      -4.292  -8.786  11.483  1.00 86.83           C  
ATOM   1560 HD11 LEU A  95      -4.642  -9.570  12.155  1.00 86.83           H  
ATOM   1561 HD12 LEU A  95      -4.329  -9.153  10.457  1.00 86.83           H  
ATOM   1562 HD13 LEU A  95      -4.957  -7.929  11.589  1.00 86.83           H  
ATOM   1563  CD2 LEU A  95      -2.019  -9.652  11.957  1.00 86.83           C  
ATOM   1564 HD21 LEU A  95      -2.359 -10.248  12.804  1.00 86.83           H  
ATOM   1565 HD22 LEU A  95      -2.119 -10.258  11.056  1.00 86.83           H  
ATOM   1566 HD23 LEU A  95      -0.973  -9.392  12.117  1.00 86.83           H  
ATOM   1567  N   ASN A  96      -4.155  -5.039  12.813  1.00 84.18           N  
ATOM   1568  H   ASN A  96      -4.977  -5.166  12.241  1.00 84.18           H  
ATOM   1569  CA  ASN A  96      -4.367  -4.662  14.225  1.00 84.18           C  
ATOM   1570  HA  ASN A  96      -5.314  -4.125  14.277  1.00 84.18           H  
ATOM   1571  C   ASN A  96      -3.324  -3.674  14.790  1.00 84.18           C  
ATOM   1572  CB  ASN A  96      -4.526  -5.942  15.069  1.00 84.18           C  
ATOM   1573  HB2 ASN A  96      -3.623  -6.547  14.983  1.00 84.18           H  
ATOM   1574  HB3 ASN A  96      -4.658  -5.674  16.117  1.00 84.18           H  
ATOM   1575  O   ASN A  96      -2.777  -3.872  15.873  1.00 84.18           O  
ATOM   1576  CG  ASN A  96      -5.736  -6.755  14.651  1.00 84.18           C  
ATOM   1577  ND2 ASN A  96      -5.695  -8.057  14.794  1.00 84.18           N  
ATOM   1578 HD21 ASN A  96      -6.473  -8.561  14.394  1.00 84.18           H  
ATOM   1579 HD22 ASN A  96      -4.878  -8.518  15.169  1.00 84.18           H  
ATOM   1580  OD1 ASN A  96      -6.727  -6.230  14.167  1.00 84.18           O  
ATOM   1581  N   GLY A  97      -3.016  -2.623  14.027  1.00 85.30           N  
ATOM   1582  H   GLY A  97      -3.503  -2.511  13.149  1.00 85.30           H  
ATOM   1583  CA  GLY A  97      -2.004  -1.636  14.402  1.00 85.30           C  
ATOM   1584  HA2 GLY A  97      -2.173  -0.733  13.814  1.00 85.30           H  
ATOM   1585  HA3 GLY A  97      -2.092  -1.397  15.461  1.00 85.30           H  
ATOM   1586  C   GLY A  97      -0.562  -2.054  14.153  1.00 85.30           C  
ATOM   1587  O   GLY A  97       0.340  -1.359  14.583  1.00 85.30           O  
ATOM   1588  N   ARG A  98      -0.304  -3.138  13.429  1.00 91.94           N  
ATOM   1589  H   ARG A  98      -1.068  -3.755  13.192  1.00 91.94           H  
ATOM   1590  CA  ARG A  98       1.022  -3.459  12.898  1.00 91.94           C  
ATOM   1591  HA  ARG A  98       1.771  -2.816  13.360  1.00 91.94           H  
ATOM   1592  C   ARG A  98       1.057  -3.200  11.408  1.00 91.94           C  
ATOM   1593  CB  ARG A  98       1.402  -4.905  13.220  1.00 91.94           C  
ATOM   1594  HB2 ARG A  98       2.381  -5.108  12.787  1.00 91.94           H  
ATOM   1595  HB3 ARG A  98       0.679  -5.593  12.781  1.00 91.94           H  
ATOM   1596  O   ARG A  98       0.186  -3.671  10.681  1.00 91.94           O  
ATOM   1597  CG  ARG A  98       1.473  -5.119  14.733  1.00 91.94           C  
ATOM   1598  HG2 ARG A  98       2.136  -4.372  15.168  1.00 91.94           H  
ATOM   1599  HG3 ARG A  98       0.484  -5.020  15.179  1.00 91.94           H  
ATOM   1600  CD  ARG A  98       2.013  -6.515  15.020  1.00 91.94           C  
ATOM   1601  HD2 ARG A  98       2.930  -6.666  14.451  1.00 91.94           H  
ATOM   1602  HD3 ARG A  98       1.272  -7.248  14.700  1.00 91.94           H  
ATOM   1603  NE  ARG A  98       2.312  -6.672  16.446  1.00 91.94           N  
ATOM   1604  HE  ARG A  98       2.675  -5.870  16.941  1.00 91.94           H  
ATOM   1605  NH1 ARG A  98       2.375  -8.963  16.500  1.00 91.94           N  
ATOM   1606 HH11 ARG A  98       2.580  -9.815  17.002  1.00 91.94           H  
ATOM   1607 HH12 ARG A  98       2.349  -8.950  15.490  1.00 91.94           H  
ATOM   1608  NH2 ARG A  98       2.796  -7.742  18.343  1.00 91.94           N  
ATOM   1609 HH21 ARG A  98       3.059  -8.573  18.853  1.00 91.94           H  
ATOM   1610 HH22 ARG A  98       3.172  -6.846  18.620  1.00 91.94           H  
ATOM   1611  CZ  ARG A  98       2.477  -7.802  17.088  1.00 91.94           C  
ATOM   1612  N   VAL A  99       2.072  -2.477  10.955  1.00 92.63           N  
ATOM   1613  H   VAL A  99       2.724  -2.120  11.638  1.00 92.63           H  
ATOM   1614  CA  VAL A  99       2.402  -2.297   9.543  1.00 92.63           C  
ATOM   1615  HA  VAL A  99       1.567  -2.624   8.923  1.00 92.63           H  
ATOM   1616  C   VAL A  99       3.613  -3.169   9.240  1.00 92.63           C  
ATOM   1617  CB  VAL A  99       2.680  -0.819   9.218  1.00 92.63           C  
ATOM   1618  HB  VAL A  99       3.517  -0.472   9.823  1.00 92.63           H  
ATOM   1619  O   VAL A  99       4.693  -2.927   9.773  1.00 92.63           O  
ATOM   1620  CG1 VAL A  99       3.055  -0.638   7.744  1.00 92.63           C  
ATOM   1621 HG11 VAL A  99       2.242  -0.976   7.102  1.00 92.63           H  
ATOM   1622 HG12 VAL A  99       3.955  -1.212   7.523  1.00 92.63           H  
ATOM   1623 HG13 VAL A  99       3.275   0.412   7.551  1.00 92.63           H  
ATOM   1624  CG2 VAL A  99       1.472   0.075   9.526  1.00 92.63           C  
ATOM   1625 HG21 VAL A  99       1.701   1.108   9.266  1.00 92.63           H  
ATOM   1626 HG22 VAL A  99       0.600  -0.256   8.962  1.00 92.63           H  
ATOM   1627 HG23 VAL A  99       1.245   0.032  10.591  1.00 92.63           H  
ATOM   1628  N   ARG A 100       3.446  -4.165   8.371  1.00 95.04           N  
ATOM   1629  H   ARG A 100       2.524  -4.290   7.979  1.00 95.04           H  
ATOM   1630  CA  ARG A 100       4.532  -4.994   7.839  1.00 95.04           C  
ATOM   1631  HA  ARG A 100       5.449  -4.785   8.390  1.00 95.04           H  
ATOM   1632  C   ARG A 100       4.769  -4.636   6.382  1.00 95.04           C  
ATOM   1633  CB  ARG A 100       4.232  -6.489   8.011  1.00 95.04           C  
ATOM   1634  HB2 ARG A 100       3.259  -6.710   7.573  1.00 95.04           H  
ATOM   1635  HB3 ARG A 100       4.990  -7.059   7.473  1.00 95.04           H  
ATOM   1636  O   ARG A 100       3.826  -4.569   5.595  1.00 95.04           O  
ATOM   1637  CG  ARG A 100       4.229  -6.939   9.481  1.00 95.04           C  
ATOM   1638  HG2 ARG A 100       5.235  -6.838   9.889  1.00 95.04           H  
ATOM   1639  HG3 ARG A 100       3.557  -6.305  10.059  1.00 95.04           H  
ATOM   1640  CD  ARG A 100       3.764  -8.397   9.636  1.00 95.04           C  
ATOM   1641  HD2 ARG A 100       2.754  -8.488   9.236  1.00 95.04           H  
ATOM   1642  HD3 ARG A 100       3.746  -8.639  10.698  1.00 95.04           H  
ATOM   1643  NE  ARG A 100       4.671  -9.331   8.949  1.00 95.04           N  
ATOM   1644  HE  ARG A 100       5.626  -9.026   8.825  1.00 95.04           H  
ATOM   1645  NH1 ARG A 100       3.264 -11.092   8.462  1.00 95.04           N  
ATOM   1646 HH11 ARG A 100       3.126 -11.890   7.859  1.00 95.04           H  
ATOM   1647 HH12 ARG A 100       2.534 -10.723   9.055  1.00 95.04           H  
ATOM   1648  NH2 ARG A 100       5.316 -11.075   7.656  1.00 95.04           N  
ATOM   1649 HH21 ARG A 100       5.051 -11.904   7.143  1.00 95.04           H  
ATOM   1650 HH22 ARG A 100       6.208 -10.617   7.534  1.00 95.04           H  
ATOM   1651  CZ  ARG A 100       4.414 -10.490   8.379  1.00 95.04           C  
ATOM   1652  N   VAL A 101       6.021  -4.407   6.012  1.00 94.23           N  
ATOM   1653  H   VAL A 101       6.735  -4.470   6.724  1.00 94.23           H  
ATOM   1654  CA  VAL A 101       6.411  -4.042   4.653  1.00 94.23           C  
ATOM   1655  HA  VAL A 101       5.570  -4.234   3.986  1.00 94.23           H  
ATOM   1656  C   VAL A 101       7.577  -4.905   4.194  1.00 94.23           C  
ATOM   1657  CB  VAL A 101       6.743  -2.545   4.538  1.00 94.23           C  
ATOM   1658  HB  VAL A 101       7.632  -2.308   5.122  1.00 94.23           H  
ATOM   1659  O   VAL A 101       8.683  -4.789   4.716  1.00 94.23           O  
ATOM   1660  CG1 VAL A 101       7.030  -2.230   3.077  1.00 94.23           C  
ATOM   1661 HG11 VAL A 101       6.250  -2.630   2.429  1.00 94.23           H  
ATOM   1662 HG12 VAL A 101       7.976  -2.719   2.842  1.00 94.23           H  
ATOM   1663 HG13 VAL A 101       7.113  -1.154   2.927  1.00 94.23           H  
ATOM   1664  CG2 VAL A 101       5.609  -1.641   5.020  1.00 94.23           C  
ATOM   1665 HG21 VAL A 101       5.807  -0.601   4.761  1.00 94.23           H  
ATOM   1666 HG22 VAL A 101       4.666  -1.953   4.572  1.00 94.23           H  
ATOM   1667 HG23 VAL A 101       5.540  -1.721   6.104  1.00 94.23           H  
ATOM   1668  N   ARG A 102       7.357  -5.729   3.167  1.00 94.42           N  
ATOM   1669  H   ARG A 102       6.423  -5.744   2.782  1.00 94.42           H  
ATOM   1670  CA  ARG A 102       8.380  -6.599   2.572  1.00 94.42           C  
ATOM   1671  HA  ARG A 102       9.223  -6.677   3.259  1.00 94.42           H  
ATOM   1672  C   ARG A 102       8.892  -6.011   1.260  1.00 94.42           C  
ATOM   1673  CB  ARG A 102       7.791  -8.005   2.398  1.00 94.42           C  
ATOM   1674  HB2 ARG A 102       6.988  -7.955   1.663  1.00 94.42           H  
ATOM   1675  HB3 ARG A 102       7.373  -8.333   3.350  1.00 94.42           H  
ATOM   1676  O   ARG A 102       8.103  -5.775   0.340  1.00 94.42           O  
ATOM   1677  CG  ARG A 102       8.820  -9.045   1.935  1.00 94.42           C  
ATOM   1678  HG2 ARG A 102       9.266  -8.744   0.986  1.00 94.42           H  
ATOM   1679  HG3 ARG A 102       9.608  -9.108   2.685  1.00 94.42           H  
ATOM   1680  CD  ARG A 102       8.182 -10.434   1.777  1.00 94.42           C  
ATOM   1681  HD2 ARG A 102       7.630 -10.672   2.686  1.00 94.42           H  
ATOM   1682  HD3 ARG A 102       8.987 -11.161   1.669  1.00 94.42           H  
ATOM   1683  NE  ARG A 102       7.287 -10.527   0.601  1.00 94.42           N  
ATOM   1684  HE  ARG A 102       7.139  -9.682   0.068  1.00 94.42           H  
ATOM   1685  NH1 ARG A 102       6.757 -12.757   0.817  1.00 94.42           N  
ATOM   1686 HH11 ARG A 102       7.244 -12.792   1.701  1.00 94.42           H  
ATOM   1687 HH12 ARG A 102       6.246 -13.577   0.523  1.00 94.42           H  
ATOM   1688  NH2 ARG A 102       5.967 -11.610  -0.918  1.00 94.42           N  
ATOM   1689 HH21 ARG A 102       5.975 -10.805  -1.529  1.00 94.42           H  
ATOM   1690 HH22 ARG A 102       5.522 -12.466  -1.218  1.00 94.42           H  
ATOM   1691  CZ  ARG A 102       6.673 -11.624   0.178  1.00 94.42           C  
ATOM   1692  N   ASN A 103      10.210  -5.838   1.147  1.00 93.72           N  
ATOM   1693  H   ASN A 103      10.796  -6.076   1.935  1.00 93.72           H  
ATOM   1694  CA  ASN A 103      10.861  -5.404  -0.089  1.00 93.72           C  
ATOM   1695  HA  ASN A 103      10.135  -4.888  -0.717  1.00 93.72           H  
ATOM   1696  C   ASN A 103      11.397  -6.604  -0.887  1.00 93.72           C  
ATOM   1697  CB  ASN A 103      11.974  -4.399   0.236  1.00 93.72           C  
ATOM   1698  HB2 ASN A 103      11.580  -3.597   0.860  1.00 93.72           H  
ATOM   1699  HB3 ASN A 103      12.763  -4.901   0.796  1.00 93.72           H  
ATOM   1700  O   ASN A 103      12.504  -7.081  -0.655  1.00 93.72           O  
ATOM   1701  CG  ASN A 103      12.574  -3.790  -1.018  1.00 93.72           C  
ATOM   1702  ND2 ASN A 103      13.545  -2.928  -0.874  1.00 93.72           N  
ATOM   1703 HD21 ASN A 103      13.964  -2.558  -1.716  1.00 93.72           H  
ATOM   1704 HD22 ASN A 103      13.855  -2.639   0.042  1.00 93.72           H  
ATOM   1705  OD1 ASN A 103      12.177  -4.070  -2.141  1.00 93.72           O  
ATOM   1706  N   GLY A 104      10.625  -7.074  -1.863  1.00 91.29           N  
ATOM   1707  H   GLY A 104       9.749  -6.604  -2.040  1.00 91.29           H  
ATOM   1708  CA  GLY A 104      11.028  -8.102  -2.830  1.00 91.29           C  
ATOM   1709  HA2 GLY A 104      11.757  -8.768  -2.369  1.00 91.29           H  
ATOM   1710  HA3 GLY A 104      10.153  -8.691  -3.101  1.00 91.29           H  
ATOM   1711  C   GLY A 104      11.648  -7.547  -4.122  1.00 91.29           C  
ATOM   1712  O   GLY A 104      11.711  -8.270  -5.123  1.00 91.29           O  
ATOM   1713  N   THR A 105      12.034  -6.265  -4.149  1.00 90.51           N  
ATOM   1714  H   THR A 105      11.978  -5.735  -3.291  1.00 90.51           H  
ATOM   1715  CA  THR A 105      12.723  -5.627  -5.284  1.00 90.51           C  
ATOM   1716  HA  THR A 105      12.426  -6.139  -6.200  1.00 90.51           H  
ATOM   1717  C   THR A 105      14.243  -5.778  -5.170  1.00 90.51           C  
ATOM   1718  CB  THR A 105      12.343  -4.143  -5.459  1.00 90.51           C  
ATOM   1719  HB  THR A 105      12.649  -3.843  -6.461  1.00 90.51           H  
ATOM   1720  O   THR A 105      14.761  -6.233  -4.156  1.00 90.51           O  
ATOM   1721  CG2 THR A 105      10.852  -3.833  -5.330  1.00 90.51           C  
ATOM   1722 HG21 THR A 105      10.440  -4.243  -4.408  1.00 90.51           H  
ATOM   1723 HG22 THR A 105      10.328  -4.239  -6.195  1.00 90.51           H  
ATOM   1724 HG23 THR A 105      10.697  -2.754  -5.316  1.00 90.51           H  
ATOM   1725  OG1 THR A 105      13.031  -3.313  -4.570  1.00 90.51           O  
ATOM   1726  HG1 THR A 105      12.744  -3.524  -3.679  1.00 90.51           H  
ATOM   1727  N   ASP A 106      14.964  -5.378  -6.215  1.00 93.05           N  
ATOM   1728  H   ASP A 106      14.503  -4.946  -7.002  1.00 93.05           H  
ATOM   1729  CA  ASP A 106      16.428  -5.313  -6.265  1.00 93.05           C  
ATOM   1730  HA  ASP A 106      16.841  -6.096  -5.628  1.00 93.05           H  
ATOM   1731  C   ASP A 106      17.001  -3.976  -5.758  1.00 93.05           C  
ATOM   1732  CB  ASP A 106      16.869  -5.596  -7.711  1.00 93.05           C  
ATOM   1733  HB2 ASP A 106      16.508  -6.585  -7.992  1.00 93.05           H  
ATOM   1734  HB3 ASP A 106      17.958  -5.628  -7.746  1.00 93.05           H  
ATOM   1735  O   ASP A 106      18.209  -3.748  -5.825  1.00 93.05           O  
ATOM   1736  CG  ASP A 106      16.368  -4.581  -8.760  1.00 93.05           C  
ATOM   1737  OD1 ASP A 106      15.466  -3.745  -8.474  1.00 93.05           O  
ATOM   1738  OD2 ASP A 106      16.837  -4.676  -9.912  1.00 93.05           O  
ATOM   1739  N   ARG A 107      16.146  -3.071  -5.265  1.00 93.95           N  
ATOM   1740  H   ARG A 107      15.178  -3.340  -5.163  1.00 93.95           H  
ATOM   1741  CA  ARG A 107      16.512  -1.706  -4.869  1.00 93.95           C  
ATOM   1742  HA  ARG A 107      17.599  -1.625  -4.885  1.00 93.95           H  
ATOM   1743  C   ARG A 107      16.046  -1.382  -3.449  1.00 93.95           C  
ATOM   1744  CB  ARG A 107      15.930  -0.721  -5.893  1.00 93.95           C  
ATOM   1745  HB2 ARG A 107      15.940   0.286  -5.476  1.00 93.95           H  
ATOM   1746  HB3 ARG A 107      14.899  -0.993  -6.120  1.00 93.95           H  
ATOM   1747  O   ARG A 107      15.022  -1.903  -3.012  1.00 93.95           O  
ATOM   1748  CG  ARG A 107      16.779  -0.732  -7.173  1.00 93.95           C  
ATOM   1749  HG2 ARG A 107      16.899  -1.746  -7.554  1.00 93.95           H  
ATOM   1750  HG3 ARG A 107      17.770  -0.354  -6.922  1.00 93.95           H  
ATOM   1751  CD  ARG A 107      16.191   0.156  -8.269  1.00 93.95           C  
ATOM   1752  HD2 ARG A 107      17.006   0.454  -8.929  1.00 93.95           H  
ATOM   1753  HD3 ARG A 107      15.765   1.049  -7.811  1.00 93.95           H  
ATOM   1754  NE  ARG A 107      15.186  -0.563  -9.064  1.00 93.95           N  
ATOM   1755  HE  ARG A 107      15.182  -1.567  -8.956  1.00 93.95           H  
ATOM   1756  NH1 ARG A 107      14.339   1.276 -10.150  1.00 93.95           N  
ATOM   1757 HH11 ARG A 107      15.017   1.837  -9.656  1.00 93.95           H  
ATOM   1758 HH12 ARG A 107      13.689   1.685 -10.806  1.00 93.95           H  
ATOM   1759  NH2 ARG A 107      13.494  -0.762 -10.552  1.00 93.95           N  
ATOM   1760 HH21 ARG A 107      13.556  -1.753 -10.369  1.00 93.95           H  
ATOM   1761 HH22 ARG A 107      12.697  -0.359 -11.024  1.00 93.95           H  
ATOM   1762  CZ  ARG A 107      14.348  -0.012  -9.920  1.00 93.95           C  
ATOM   1763  N   PRO A 108      16.755  -0.509  -2.711  1.00 95.37           N  
ATOM   1764  CA  PRO A 108      16.244   0.014  -1.451  1.00 95.37           C  
ATOM   1765  HA  PRO A 108      16.122  -0.814  -0.753  1.00 95.37           H  
ATOM   1766  C   PRO A 108      14.901   0.716  -1.652  1.00 95.37           C  
ATOM   1767  CB  PRO A 108      17.312   0.969  -0.913  1.00 95.37           C  
ATOM   1768  HB2 PRO A 108      17.095   1.992  -1.220  1.00 95.37           H  
ATOM   1769  HB3 PRO A 108      17.398   0.905   0.171  1.00 95.37           H  
ATOM   1770  O   PRO A 108      14.675   1.390  -2.659  1.00 95.37           O  
ATOM   1771  CG  PRO A 108      18.587   0.494  -1.607  1.00 95.37           C  
ATOM   1772  HG2 PRO A 108      19.009  -0.347  -1.057  1.00 95.37           H  
ATOM   1773  HG3 PRO A 108      19.319   1.296  -1.704  1.00 95.37           H  
ATOM   1774  CD  PRO A 108      18.085   0.016  -2.968  1.00 95.37           C  
ATOM   1775  HD2 PRO A 108      18.019   0.857  -3.659  1.00 95.37           H  
ATOM   1776  HD3 PRO A 108      18.758  -0.749  -3.356  1.00 95.37           H  
ATOM   1777  N   MET A 109      14.027   0.557  -0.669  1.00 95.89           N  
ATOM   1778  H   MET A 109      14.288  -0.024   0.115  1.00 95.89           H  
ATOM   1779  CA  MET A 109      12.687   1.119  -0.651  1.00 95.89           C  
ATOM   1780  HA  MET A 109      12.487   1.657  -1.577  1.00 95.89           H  
ATOM   1781  C   MET A 109      12.565   2.082   0.521  1.00 95.89           C  
ATOM   1782  CB  MET A 109      11.715  -0.050  -0.538  1.00 95.89           C  
ATOM   1783  HB2 MET A 109      11.968  -0.632   0.348  1.00 95.89           H  
ATOM   1784  HB3 MET A 109      11.848  -0.693  -1.409  1.00 95.89           H  
ATOM   1785  O   MET A 109      12.854   1.705   1.656  1.00 95.89           O  
ATOM   1786  CG  MET A 109      10.254   0.372  -0.459  1.00 95.89           C  
ATOM   1787  HG2 MET A 109      10.053   0.841   0.504  1.00 95.89           H  
ATOM   1788  HG3 MET A 109      10.035   1.096  -1.243  1.00 95.89           H  
ATOM   1789  SD  MET A 109       9.190  -1.071  -0.671  1.00 95.89           S  
ATOM   1790  CE  MET A 109       9.385  -1.779   0.962  1.00 95.89           C  
ATOM   1791  HE1 MET A 109       8.887  -2.748   0.978  1.00 95.89           H  
ATOM   1792  HE2 MET A 109      10.442  -1.915   1.191  1.00 95.89           H  
ATOM   1793  HE3 MET A 109       8.961  -1.094   1.696  1.00 95.89           H  
ATOM   1794  N   ARG A 110      12.136   3.319   0.268  1.00 96.83           N  
ATOM   1795  H   ARG A 110      11.833   3.532  -0.671  1.00 96.83           H  
ATOM   1796  CA  ARG A 110      11.808   4.264   1.340  1.00 96.83           C  
ATOM   1797  HA  ARG A 110      12.441   4.067   2.205  1.00 96.83           H  
ATOM   1798  C   ARG A 110      10.367   4.029   1.765  1.00 96.83           C  
ATOM   1799  CB  ARG A 110      12.042   5.715   0.908  1.00 96.83           C  
ATOM   1800  HB2 ARG A 110      11.472   5.918   0.001  1.00 96.83           H  
ATOM   1801  HB3 ARG A 110      11.675   6.372   1.697  1.00 96.83           H  
ATOM   1802  O   ARG A 110       9.474   4.019   0.923  1.00 96.83           O  
ATOM   1803  CG  ARG A 110      13.523   6.018   0.648  1.00 96.83           C  
ATOM   1804  HG2 ARG A 110      13.889   5.369  -0.148  1.00 96.83           H  
ATOM   1805  HG3 ARG A 110      14.104   5.827   1.549  1.00 96.83           H  
ATOM   1806  CD  ARG A 110      13.714   7.474   0.208  1.00 96.83           C  
ATOM   1807  HD2 ARG A 110      14.746   7.600  -0.120  1.00 96.83           H  
ATOM   1808  HD3 ARG A 110      13.059   7.669  -0.640  1.00 96.83           H  
ATOM   1809  NE  ARG A 110      13.437   8.435   1.299  1.00 96.83           N  
ATOM   1810  HE  ARG A 110      13.325   8.076   2.236  1.00 96.83           H  
ATOM   1811  NH1 ARG A 110      13.444  10.314  -0.004  1.00 96.83           N  
ATOM   1812 HH11 ARG A 110      13.302  11.309  -0.095  1.00 96.83           H  
ATOM   1813 HH12 ARG A 110      13.412   9.725  -0.825  1.00 96.83           H  
ATOM   1814  NH2 ARG A 110      13.129  10.518   2.197  1.00 96.83           N  
ATOM   1815 HH21 ARG A 110      12.944  10.168   3.126  1.00 96.83           H  
ATOM   1816 HH22 ARG A 110      12.993  11.514   2.098  1.00 96.83           H  
ATOM   1817  CZ  ARG A 110      13.341   9.745   1.168  1.00 96.83           C  
ATOM   1818  N   VAL A 111      10.145   3.835   3.056  1.00 96.13           N  
ATOM   1819  H   VAL A 111      10.939   3.849   3.681  1.00 96.13           H  
ATOM   1820  CA  VAL A 111       8.817   3.683   3.650  1.00 96.13           C  
ATOM   1821  HA  VAL A 111       8.060   3.757   2.868  1.00 96.13           H  
ATOM   1822  C   VAL A 111       8.606   4.819   4.633  1.00 96.13           C  
ATOM   1823  CB  VAL A 111       8.636   2.316   4.329  1.00 96.13           C  
ATOM   1824  HB  VAL A 111       9.351   2.217   5.145  1.00 96.13           H  
ATOM   1825  O   VAL A 111       9.371   4.972   5.579  1.00 96.13           O  
ATOM   1826  CG1 VAL A 111       7.217   2.182   4.894  1.00 96.13           C  
ATOM   1827 HG11 VAL A 111       7.084   1.196   5.338  1.00 96.13           H  
ATOM   1828 HG12 VAL A 111       7.048   2.923   5.675  1.00 96.13           H  
ATOM   1829 HG13 VAL A 111       6.479   2.323   4.104  1.00 96.13           H  
ATOM   1830  CG2 VAL A 111       8.871   1.167   3.343  1.00 96.13           C  
ATOM   1831 HG21 VAL A 111       9.884   1.212   2.943  1.00 96.13           H  
ATOM   1832 HG22 VAL A 111       8.160   1.228   2.519  1.00 96.13           H  
ATOM   1833 HG23 VAL A 111       8.747   0.219   3.866  1.00 96.13           H  
ATOM   1834  N   ARG A 112       7.570   5.619   4.422  1.00 96.44           N  
ATOM   1835  H   ARG A 112       6.982   5.417   3.626  1.00 96.44           H  
ATOM   1836  CA  ARG A 112       7.146   6.688   5.316  1.00 96.44           C  
ATOM   1837  HA  ARG A 112       7.887   6.825   6.104  1.00 96.44           H  
ATOM   1838  C   ARG A 112       5.835   6.276   5.973  1.00 96.44           C  
ATOM   1839  CB  ARG A 112       7.073   7.988   4.510  1.00 96.44           C  
ATOM   1840  HB2 ARG A 112       6.454   7.834   3.627  1.00 96.44           H  
ATOM   1841  HB3 ARG A 112       8.077   8.246   4.172  1.00 96.44           H  
ATOM   1842  O   ARG A 112       4.842   6.083   5.283  1.00 96.44           O  
ATOM   1843  CG  ARG A 112       6.513   9.148   5.333  1.00 96.44           C  
ATOM   1844  HG2 ARG A 112       7.159   9.308   6.196  1.00 96.44           H  
ATOM   1845  HG3 ARG A 112       5.504   8.908   5.671  1.00 96.44           H  
ATOM   1846  CD  ARG A 112       6.459  10.417   4.484  1.00 96.44           C  
ATOM   1847  HD2 ARG A 112       7.482  10.713   4.250  1.00 96.44           H  
ATOM   1848  HD3 ARG A 112       5.928  10.206   3.557  1.00 96.44           H  
ATOM   1849  NE  ARG A 112       5.759  11.491   5.208  1.00 96.44           N  
ATOM   1850  HE  ARG A 112       5.088  11.196   5.902  1.00 96.44           H  
ATOM   1851  NH1 ARG A 112       6.680  13.260   4.090  1.00 96.44           N  
ATOM   1852 HH11 ARG A 112       7.217  12.583   3.566  1.00 96.44           H  
ATOM   1853 HH12 ARG A 112       6.927  14.239   4.066  1.00 96.44           H  
ATOM   1854  NH2 ARG A 112       5.360  13.627   5.863  1.00 96.44           N  
ATOM   1855 HH21 ARG A 112       4.834  13.258   6.643  1.00 96.44           H  
ATOM   1856 HH22 ARG A 112       5.494  14.623   5.765  1.00 96.44           H  
ATOM   1857  CZ  ARG A 112       5.930  12.787   5.045  1.00 96.44           C  
ATOM   1858  N   VAL A 113       5.835   6.144   7.294  1.00 94.84           N  
ATOM   1859  H   VAL A 113       6.689   6.363   7.788  1.00 94.84           H  
ATOM   1860  CA  VAL A 113       4.643   5.836   8.092  1.00 94.84           C  
ATOM   1861  HA  VAL A 113       3.830   5.544   7.427  1.00 94.84           H  
ATOM   1862  C   VAL A 113       4.227   7.102   8.832  1.00 94.84           C  
ATOM   1863  CB  VAL A 113       4.882   4.654   9.051  1.00 94.84           C  
ATOM   1864  HB  VAL A 113       5.652   4.920   9.775  1.00 94.84           H  
ATOM   1865  O   VAL A 113       4.987   7.609   9.657  1.00 94.84           O  
ATOM   1866  CG1 VAL A 113       3.599   4.291   9.808  1.00 94.84           C  
ATOM   1867 HG11 VAL A 113       2.799   4.055   9.105  1.00 94.84           H  
ATOM   1868 HG12 VAL A 113       3.779   3.427  10.447  1.00 94.84           H  
ATOM   1869 HG13 VAL A 113       3.284   5.121  10.440  1.00 94.84           H  
ATOM   1870  CG2 VAL A 113       5.346   3.404   8.288  1.00 94.84           C  
ATOM   1871 HG21 VAL A 113       4.633   3.164   7.499  1.00 94.84           H  
ATOM   1872 HG22 VAL A 113       6.329   3.576   7.850  1.00 94.84           H  
ATOM   1873 HG23 VAL A 113       5.419   2.557   8.969  1.00 94.84           H  
ATOM   1874  N   THR A 114       3.045   7.630   8.527  1.00 94.13           N  
ATOM   1875  H   THR A 114       2.476   7.152   7.843  1.00 94.13           H  
ATOM   1876  CA  THR A 114       2.457   8.789   9.203  1.00 94.13           C  
ATOM   1877  HA  THR A 114       3.205   9.209   9.875  1.00 94.13           H  
ATOM   1878  C   THR A 114       1.264   8.333  10.031  1.00 94.13           C  
ATOM   1879  CB  THR A 114       2.069   9.891   8.203  1.00 94.13           C  
ATOM   1880  HB  THR A 114       1.413   9.474   7.439  1.00 94.13           H  
ATOM   1881  O   THR A 114       0.275   7.909   9.459  1.00 94.13           O  
ATOM   1882  CG2 THR A 114       1.364  11.076   8.865  1.00 94.13           C  
ATOM   1883 HG21 THR A 114       0.382  10.766   9.223  1.00 94.13           H  
ATOM   1884 HG22 THR A 114       1.221  11.870   8.132  1.00 94.13           H  
ATOM   1885 HG23 THR A 114       1.951  11.449   9.704  1.00 94.13           H  
ATOM   1886  OG1 THR A 114       3.223  10.417   7.569  1.00 94.13           O  
ATOM   1887  HG1 THR A 114       3.674  10.947   8.230  1.00 94.13           H  
ATOM   1888  N   ALA A 115       1.322   8.402  11.359  1.00 92.59           N  
ATOM   1889  H   ALA A 115       2.129   8.826  11.793  1.00 92.59           H  
ATOM   1890  CA  ALA A 115       0.241   7.934  12.228  1.00 92.59           C  
ATOM   1891  HA  ALA A 115      -0.708   8.041  11.703  1.00 92.59           H  
ATOM   1892  C   ALA A 115       0.170   8.765  13.516  1.00 92.59           C  
ATOM   1893  CB  ALA A 115       0.460   6.447  12.517  1.00 92.59           C  
ATOM   1894  HB1 ALA A 115       1.245   6.321  13.263  1.00 92.59           H  
ATOM   1895  HB2 ALA A 115      -0.474   6.011  12.870  1.00 92.59           H  
ATOM   1896  HB3 ALA A 115       0.750   5.924  11.605  1.00 92.59           H  
ATOM   1897  O   ALA A 115       1.199   9.111  14.094  1.00 92.59           O  
ATOM   1898  N   GLY A 116      -1.040   9.126  13.960  1.00 90.24           N  
ATOM   1899  H   GLY A 116      -1.856   8.773  13.480  1.00 90.24           H  
ATOM   1900  CA  GLY A 116      -1.231   9.982  15.144  1.00 90.24           C  
ATOM   1901  HA2 GLY A 116      -2.298  10.142  15.297  1.00 90.24           H  
ATOM   1902  HA3 GLY A 116      -0.835   9.483  16.029  1.00 90.24           H  
ATOM   1903  C   GLY A 116      -0.556  11.359  15.039  1.00 90.24           C  
ATOM   1904  O   GLY A 116      -0.136  11.916  16.046  1.00 90.24           O  
ATOM   1905  N   GLY A 117      -0.391  11.888  13.821  1.00 92.11           N  
ATOM   1906  H   GLY A 117      -0.730  11.359  13.029  1.00 92.11           H  
ATOM   1907  CA  GLY A 117       0.319  13.148  13.561  1.00 92.11           C  
ATOM   1908  HA2 GLY A 117      -0.010  13.549  12.602  1.00 92.11           H  
ATOM   1909  HA3 GLY A 117       0.060  13.867  14.338  1.00 92.11           H  
ATOM   1910  C   GLY A 117       1.850  13.036  13.527  1.00 92.11           C  
ATOM   1911  O   GLY A 117       2.513  13.973  13.087  1.00 92.11           O  
ATOM   1912  N   GLU A 118       2.424  11.894  13.910  1.00 93.26           N  
ATOM   1913  H   GLU A 118       1.844  11.143  14.257  1.00 93.26           H  
ATOM   1914  CA  GLU A 118       3.856  11.622  13.769  1.00 93.26           C  
ATOM   1915  HA  GLU A 118       4.406  12.553  13.900  1.00 93.26           H  
ATOM   1916  C   GLU A 118       4.169  11.073  12.377  1.00 93.26           C  
ATOM   1917  CB  GLU A 118       4.350  10.634  14.833  1.00 93.26           C  
ATOM   1918  HB2 GLU A 118       5.403  10.433  14.636  1.00 93.26           H  
ATOM   1919  HB3 GLU A 118       3.800   9.697  14.749  1.00 93.26           H  
ATOM   1920  O   GLU A 118       3.364  10.361  11.787  1.00 93.26           O  
ATOM   1921  CG  GLU A 118       4.219  11.181  16.259  1.00 93.26           C  
ATOM   1922  HG2 GLU A 118       3.161  11.280  16.504  1.00 93.26           H  
ATOM   1923  HG3 GLU A 118       4.671  12.173  16.288  1.00 93.26           H  
ATOM   1924  CD  GLU A 118       4.903  10.289  17.312  1.00 93.26           C  
ATOM   1925  OE1 GLU A 118       4.951  10.744  18.472  1.00 93.26           O  
ATOM   1926  OE2 GLU A 118       5.414   9.182  16.972  1.00 93.26           O  
ATOM   1927  N   THR A 119       5.355  11.373  11.846  1.00 96.11           N  
ATOM   1928  H   THR A 119       5.999  11.917  12.402  1.00 96.11           H  
ATOM   1929  CA  THR A 119       5.879  10.765  10.616  1.00 96.11           C  
ATOM   1930  HA  THR A 119       5.206   9.982  10.267  1.00 96.11           H  
ATOM   1931  C   THR A 119       7.229  10.126  10.904  1.00 96.11           C  
ATOM   1932  CB  THR A 119       6.014  11.804   9.499  1.00 96.11           C  
ATOM   1933  HB  THR A 119       6.592  12.653   9.863  1.00 96.11           H  
ATOM   1934  O   THR A 119       8.127  10.795  11.410  1.00 96.11           O  
ATOM   1935  CG2 THR A 119       6.688  11.242   8.253  1.00 96.11           C  
ATOM   1936 HG21 THR A 119       6.829  12.053   7.538  1.00 96.11           H  
ATOM   1937 HG22 THR A 119       6.072  10.444   7.838  1.00 96.11           H  
ATOM   1938 HG23 THR A 119       7.681  10.855   8.481  1.00 96.11           H  
ATOM   1939  OG1 THR A 119       4.733  12.246   9.095  1.00 96.11           O  
ATOM   1940  HG1 THR A 119       4.280  12.504   9.901  1.00 96.11           H  
ATOM   1941  N   ARG A 120       7.389   8.855  10.530  1.00 96.95           N  
ATOM   1942  H   ARG A 120       6.591   8.373  10.143  1.00 96.95           H  
ATOM   1943  CA  ARG A 120       8.655   8.117  10.593  1.00 96.95           C  
ATOM   1944  HA  ARG A 120       9.443   8.777  10.953  1.00 96.95           H  
ATOM   1945  C   ARG A 120       9.049   7.657   9.195  1.00 96.95           C  
ATOM   1946  CB  ARG A 120       8.528   6.937  11.570  1.00 96.95           C  
ATOM   1947  HB2 ARG A 120       9.468   6.386  11.583  1.00 96.95           H  
ATOM   1948  HB3 ARG A 120       7.736   6.271  11.229  1.00 96.95           H  
ATOM   1949  O   ARG A 120       8.198   7.196   8.439  1.00 96.95           O  
ATOM   1950  CG  ARG A 120       8.208   7.413  12.995  1.00 96.95           C  
ATOM   1951  HG2 ARG A 120       8.983   8.102  13.331  1.00 96.95           H  
ATOM   1952  HG3 ARG A 120       7.251   7.936  12.996  1.00 96.95           H  
ATOM   1953  CD  ARG A 120       8.113   6.244  13.977  1.00 96.95           C  
ATOM   1954  HD2 ARG A 120       9.094   5.777  14.073  1.00 96.95           H  
ATOM   1955  HD3 ARG A 120       7.406   5.514  13.584  1.00 96.95           H  
ATOM   1956  NE  ARG A 120       7.647   6.714  15.293  1.00 96.95           N  
ATOM   1957  HE  ARG A 120       7.433   7.696  15.393  1.00 96.95           H  
ATOM   1958  NH1 ARG A 120       7.478   4.680  16.344  1.00 96.95           N  
ATOM   1959 HH11 ARG A 120       7.757   4.226  15.485  1.00 96.95           H  
ATOM   1960 HH12 ARG A 120       7.110   4.133  17.108  1.00 96.95           H  
ATOM   1961  NH2 ARG A 120       6.828   6.566  17.389  1.00 96.95           N  
ATOM   1962 HH21 ARG A 120       6.506   7.521  17.324  1.00 96.95           H  
ATOM   1963 HH22 ARG A 120       6.541   6.036  18.199  1.00 96.95           H  
ATOM   1964  CZ  ARG A 120       7.332   5.979  16.340  1.00 96.95           C  
ATOM   1965  N   GLU A 121      10.325   7.787   8.853  1.00 97.36           N  
ATOM   1966  H   GLU A 121      10.984   8.116   9.545  1.00 97.36           H  
ATOM   1967  CA  GLU A 121      10.880   7.311   7.585  1.00 97.36           C  
ATOM   1968  HA  GLU A 121      10.075   6.932   6.955  1.00 97.36           H  
ATOM   1969  C   GLU A 121      11.845   6.149   7.829  1.00 97.36           C  
ATOM   1970  CB  GLU A 121      11.574   8.435   6.798  1.00 97.36           C  
ATOM   1971  HB2 GLU A 121      12.027   7.979   5.918  1.00 97.36           H  
ATOM   1972  HB3 GLU A 121      12.364   8.877   7.405  1.00 97.36           H  
ATOM   1973  O   GLU A 121      12.677   6.192   8.734  1.00 97.36           O  
ATOM   1974  CG  GLU A 121      10.605   9.537   6.334  1.00 97.36           C  
ATOM   1975  HG2 GLU A 121      10.277  10.110   7.202  1.00 97.36           H  
ATOM   1976  HG3 GLU A 121       9.726   9.060   5.900  1.00 97.36           H  
ATOM   1977  CD  GLU A 121      11.204  10.493   5.283  1.00 97.36           C  
ATOM   1978  OE1 GLU A 121      10.467  11.413   4.856  1.00 97.36           O  
ATOM   1979  OE2 GLU A 121      12.352  10.274   4.819  1.00 97.36           O  
ATOM   1980  N   TYR A 122      11.740   5.123   6.992  1.00 97.63           N  
ATOM   1981  H   TYR A 122      11.007   5.158   6.297  1.00 97.63           H  
ATOM   1982  CA  TYR A 122      12.511   3.892   7.051  1.00 97.63           C  
ATOM   1983  HA  TYR A 122      13.325   4.003   7.767  1.00 97.63           H  
ATOM   1984  C   TYR A 122      13.096   3.585   5.674  1.00 97.63           C  
ATOM   1985  CB  TYR A 122      11.608   2.737   7.504  1.00 97.63           C  
ATOM   1986  HB2 TYR A 122      10.859   2.566   6.731  1.00 97.63           H  
ATOM   1987  HB3 TYR A 122      12.207   1.829   7.581  1.00 97.63           H  
ATOM   1988  O   TYR A 122      12.463   3.835   4.647  1.00 97.63           O  
ATOM   1989  CG  TYR A 122      10.890   2.960   8.820  1.00 97.63           C  
ATOM   1990  CD1 TYR A 122      11.507   2.583  10.027  1.00 97.63           C  
ATOM   1991  HD1 TYR A 122      12.491   2.138  10.015  1.00 97.63           H  
ATOM   1992  CD2 TYR A 122       9.604   3.537   8.836  1.00 97.63           C  
ATOM   1993  HD2 TYR A 122       9.130   3.829   7.910  1.00 97.63           H  
ATOM   1994  CE1 TYR A 122      10.837   2.769  11.249  1.00 97.63           C  
ATOM   1995  HE1 TYR A 122      11.309   2.461  12.171  1.00 97.63           H  
ATOM   1996  CE2 TYR A 122       8.935   3.737  10.058  1.00 97.63           C  
ATOM   1997  HE2 TYR A 122       7.945   4.167  10.079  1.00 97.63           H  
ATOM   1998  OH  TYR A 122       8.909   3.513  12.451  1.00 97.63           O  
ATOM   1999  HH  TYR A 122       9.387   3.050  13.144  1.00 97.63           H  
ATOM   2000  CZ  TYR A 122       9.550   3.347  11.266  1.00 97.63           C  
ATOM   2001  N   THR A 123      14.278   2.976   5.652  1.00 97.08           N  
ATOM   2002  H   THR A 123      14.740   2.787   6.530  1.00 97.08           H  
ATOM   2003  CA  THR A 123      14.842   2.367   4.444  1.00 97.08           C  
ATOM   2004  HA  THR A 123      14.260   2.660   3.570  1.00 97.08           H  
ATOM   2005  C   THR A 123      14.767   0.855   4.592  1.00 97.08           C  
ATOM   2006  CB  THR A 123      16.284   2.827   4.200  1.00 97.08           C  
ATOM   2007  HB  THR A 123      16.902   2.567   5.059  1.00 97.08           H  
ATOM   2008  O   THR A 123      15.372   0.293   5.501  1.00 97.08           O  
ATOM   2009  CG2 THR A 123      16.884   2.212   2.935  1.00 97.08           C  
ATOM   2010 HG21 THR A 123      17.872   2.634   2.753  1.00 97.08           H  
ATOM   2011 HG22 THR A 123      16.240   2.418   2.080  1.00 97.08           H  
ATOM   2012 HG23 THR A 123      16.992   1.134   3.056  1.00 97.08           H  
ATOM   2013  OG1 THR A 123      16.312   4.224   4.015  1.00 97.08           O  
ATOM   2014  HG1 THR A 123      17.210   4.521   4.180  1.00 97.08           H  
ATOM   2015  N   VAL A 124      14.036   0.195   3.697  1.00 96.59           N  
ATOM   2016  H   VAL A 124      13.555   0.734   2.991  1.00 96.59           H  
ATOM   2017  CA  VAL A 124      13.888  -1.264   3.653  1.00 96.59           C  
ATOM   2018  HA  VAL A 124      14.231  -1.689   4.596  1.00 96.59           H  
ATOM   2019  C   VAL A 124      14.767  -1.795   2.529  1.00 96.59           C  
ATOM   2020  CB  VAL A 124      12.416  -1.678   3.474  1.00 96.59           C  
ATOM   2021  HB  VAL A 124      12.092  -1.422   2.465  1.00 96.59           H  
ATOM   2022  O   VAL A 124      14.545  -1.493   1.353  1.00 96.59           O  
ATOM   2023  CG1 VAL A 124      12.238  -3.186   3.685  1.00 96.59           C  
ATOM   2024 HG11 VAL A 124      12.857  -3.749   2.987  1.00 96.59           H  
ATOM   2025 HG12 VAL A 124      11.196  -3.466   3.532  1.00 96.59           H  
ATOM   2026 HG13 VAL A 124      12.524  -3.459   4.701  1.00 96.59           H  
ATOM   2027  CG2 VAL A 124      11.512  -0.941   4.465  1.00 96.59           C  
ATOM   2028 HG21 VAL A 124      11.942  -1.019   5.464  1.00 96.59           H  
ATOM   2029 HG22 VAL A 124      11.449   0.115   4.203  1.00 96.59           H  
ATOM   2030 HG23 VAL A 124      10.510  -1.370   4.457  1.00 96.59           H  
ATOM   2031  N   ASN A 125      15.791  -2.568   2.877  1.00 96.28           N  
ATOM   2032  H   ASN A 125      15.857  -2.865   3.840  1.00 96.28           H  
ATOM   2033  CA  ASN A 125      16.734  -3.124   1.909  1.00 96.28           C  
ATOM   2034  HA  ASN A 125      16.987  -2.336   1.200  1.00 96.28           H  
ATOM   2035  C   ASN A 125      16.108  -4.291   1.118  1.00 96.28           C  
ATOM   2036  CB  ASN A 125      18.020  -3.541   2.643  1.00 96.28           C  
ATOM   2037  HB2 ASN A 125      17.762  -4.185   3.484  1.00 96.28           H  
ATOM   2038  HB3 ASN A 125      18.662  -4.112   1.972  1.00 96.28           H  
ATOM   2039  O   ASN A 125      15.185  -4.939   1.620  1.00 96.28           O  
ATOM   2040  CG  ASN A 125      18.815  -2.345   3.134  1.00 96.28           C  
ATOM   2041  ND2 ASN A 125      19.390  -2.428   4.311  1.00 96.28           N  
ATOM   2042 HD21 ASN A 125      19.887  -1.607   4.627  1.00 96.28           H  
ATOM   2043 HD22 ASN A 125      19.275  -3.251   4.884  1.00 96.28           H  
ATOM   2044  OD1 ASN A 125      18.934  -1.330   2.468  1.00 96.28           O  
ATOM   2045  N   PRO A 126      16.601  -4.591  -0.097  1.00 94.92           N  
ATOM   2046  CA  PRO A 126      16.208  -5.782  -0.852  1.00 94.92           C  
ATOM   2047  HA  PRO A 126      15.215  -5.627  -1.274  1.00 94.92           H  
ATOM   2048  C   PRO A 126      16.228  -7.054   0.001  1.00 94.92           C  
ATOM   2049  CB  PRO A 126      17.235  -5.882  -1.983  1.00 94.92           C  
ATOM   2050  HB2 PRO A 126      18.138  -6.385  -1.636  1.00 94.92           H  
ATOM   2051  HB3 PRO A 126      16.845  -6.393  -2.864  1.00 94.92           H  
ATOM   2052  O   PRO A 126      17.205  -7.317   0.700  1.00 94.92           O  
ATOM   2053  CG  PRO A 126      17.557  -4.419  -2.256  1.00 94.92           C  
ATOM   2054  HG2 PRO A 126      16.734  -3.978  -2.818  1.00 94.92           H  
ATOM   2055  HG3 PRO A 126      18.506  -4.295  -2.778  1.00 94.92           H  
ATOM   2056  CD  PRO A 126      17.591  -3.832  -0.849  1.00 94.92           C  
ATOM   2057  HD2 PRO A 126      18.578  -3.984  -0.412  1.00 94.92           H  
ATOM   2058  HD3 PRO A 126      17.348  -2.770  -0.884  1.00 94.92           H  
ATOM   2059  N   GLY A 127      15.150  -7.835  -0.046  1.00 92.65           N  
ATOM   2060  H   GLY A 127      14.346  -7.517  -0.567  1.00 92.65           H  
ATOM   2061  CA  GLY A 127      15.013  -9.090   0.698  1.00 92.65           C  
ATOM   2062  HA2 GLY A 127      14.181  -9.654   0.277  1.00 92.65           H  
ATOM   2063  HA3 GLY A 127      15.924  -9.676   0.580  1.00 92.65           H  
ATOM   2064  C   GLY A 127      14.749  -8.934   2.199  1.00 92.65           C  
ATOM   2065  O   GLY A 127      14.668  -9.944   2.892  1.00 92.65           O  
ATOM   2066  N   THR A 128      14.606  -7.706   2.708  1.00 95.04           N  
ATOM   2067  H   THR A 128      14.687  -6.917   2.082  1.00 95.04           H  
ATOM   2068  CA  THR A 128      14.287  -7.442   4.120  1.00 95.04           C  
ATOM   2069  HA  THR A 128      14.436  -8.364   4.683  1.00 95.04           H  
ATOM   2070  C   THR A 128      12.823  -7.060   4.326  1.00 95.04           C  
ATOM   2071  CB  THR A 128      15.221  -6.401   4.760  1.00 95.04           C  
ATOM   2072  HB  THR A 128      15.029  -6.380   5.833  1.00 95.04           H  
ATOM   2073  O   THR A 128      12.100  -6.705   3.385  1.00 95.04           O  
ATOM   2074  CG2 THR A 128      16.700  -6.723   4.550  1.00 95.04           C  
ATOM   2075 HG21 THR A 128      17.302  -6.034   5.143  1.00 95.04           H  
ATOM   2076 HG22 THR A 128      16.968  -6.625   3.498  1.00 95.04           H  
ATOM   2077 HG23 THR A 128      16.904  -7.742   4.879  1.00 95.04           H  
ATOM   2078  OG1 THR A 128      15.005  -5.108   4.253  1.00 95.04           O  
ATOM   2079  HG1 THR A 128      14.966  -5.179   3.296  1.00 95.04           H  
ATOM   2080  N   GLU A 129      12.400  -7.128   5.585  1.00 95.69           N  
ATOM   2081  H   GLU A 129      13.046  -7.402   6.311  1.00 95.69           H  
ATOM   2082  CA  GLU A 129      11.082  -6.716   6.047  1.00 95.69           C  
ATOM   2083  HA  GLU A 129      10.524  -6.310   5.204  1.00 95.69           H  
ATOM   2084  C   GLU A 129      11.208  -5.605   7.098  1.00 95.69           C  
ATOM   2085  CB  GLU A 129      10.319  -7.947   6.561  1.00 95.69           C  
ATOM   2086  HB2 GLU A 129      10.787  -8.315   7.474  1.00 95.69           H  
ATOM   2087  HB3 GLU A 129      10.382  -8.724   5.800  1.00 95.69           H  
ATOM   2088  O   GLU A 129      12.144  -5.588   7.898  1.00 95.69           O  
ATOM   2089  CG  GLU A 129       8.840  -7.640   6.830  1.00 95.69           C  
ATOM   2090  HG2 GLU A 129       8.768  -6.931   7.655  1.00 95.69           H  
ATOM   2091  HG3 GLU A 129       8.411  -7.173   5.943  1.00 95.69           H  
ATOM   2092  CD  GLU A 129       8.024  -8.895   7.155  1.00 95.69           C  
ATOM   2093  OE1 GLU A 129       7.168  -8.824   8.060  1.00 95.69           O  
ATOM   2094  OE2 GLU A 129       8.143  -9.911   6.436  1.00 95.69           O  
ATOM   2095  N   LEU A 130      10.264  -4.670   7.070  1.00 96.50           N  
ATOM   2096  H   LEU A 130       9.543  -4.762   6.369  1.00 96.50           H  
ATOM   2097  CA  LEU A 130      10.040  -3.662   8.096  1.00 96.50           C  
ATOM   2098  HA  LEU A 130      10.867  -3.657   8.806  1.00 96.50           H  
ATOM   2099  C   LEU A 130       8.756  -4.005   8.844  1.00 96.50           C  
ATOM   2100  CB  LEU A 130       9.952  -2.291   7.411  1.00 96.50           C  
ATOM   2101  HB2 LEU A 130      10.953  -2.036   7.062  1.00 96.50           H  
ATOM   2102  HB3 LEU A 130       9.300  -2.391   6.543  1.00 96.50           H  
ATOM   2103  O   LEU A 130       7.727  -4.220   8.210  1.00 96.50           O  
ATOM   2104  CG  LEU A 130       9.418  -1.142   8.285  1.00 96.50           C  
ATOM   2105  HG  LEU A 130       8.484  -1.437   8.761  1.00 96.50           H  
ATOM   2106  CD1 LEU A 130      10.430  -0.743   9.357  1.00 96.50           C  
ATOM   2107 HD11 LEU A 130      11.372  -0.442   8.899  1.00 96.50           H  
ATOM   2108 HD12 LEU A 130      10.029   0.084   9.943  1.00 96.50           H  
ATOM   2109 HD13 LEU A 130      10.605  -1.580  10.033  1.00 96.50           H  
ATOM   2110  CD2 LEU A 130       9.117   0.069   7.406  1.00 96.50           C  
ATOM   2111 HD21 LEU A 130       8.340  -0.198   6.689  1.00 96.50           H  
ATOM   2112 HD22 LEU A 130       8.755   0.889   8.027  1.00 96.50           H  
ATOM   2113 HD23 LEU A 130      10.017   0.374   6.873  1.00 96.50           H  
ATOM   2114  N   GLU A 131       8.802  -3.956  10.169  1.00 96.46           N  
ATOM   2115  H   GLU A 131       9.685  -3.786  10.629  1.00 96.46           H  
ATOM   2116  CA  GLU A 131       7.627  -4.031  11.032  1.00 96.46           C  
ATOM   2117  HA  GLU A 131       6.730  -4.081  10.414  1.00 96.46           H  
ATOM   2118  C   GLU A 131       7.545  -2.762  11.887  1.00 96.46           C  
ATOM   2119  CB  GLU A 131       7.673  -5.327  11.854  1.00 96.46           C  
ATOM   2120  HB2 GLU A 131       8.521  -5.296  12.538  1.00 96.46           H  
ATOM   2121  HB3 GLU A 131       7.811  -6.156  11.160  1.00 96.46           H  
ATOM   2122  O   GLU A 131       8.534  -2.332  12.485  1.00 96.46           O  
ATOM   2123  CG  GLU A 131       6.377  -5.560  12.647  1.00 96.46           C  
ATOM   2124  HG2 GLU A 131       6.294  -4.795  13.419  1.00 96.46           H  
ATOM   2125  HG3 GLU A 131       5.530  -5.440  11.971  1.00 96.46           H  
ATOM   2126  CD  GLU A 131       6.298  -6.953  13.300  1.00 96.46           C  
ATOM   2127  OE1 GLU A 131       5.231  -7.240  13.893  1.00 96.46           O  
ATOM   2128  OE2 GLU A 131       7.266  -7.736  13.179  1.00 96.46           O  
ATOM   2129  N   VAL A 132       6.372  -2.130  11.909  1.00 95.32           N  
ATOM   2130  H   VAL A 132       5.624  -2.511  11.347  1.00 95.32           H  
ATOM   2131  CA  VAL A 132       6.081  -0.932  12.702  1.00 95.32           C  
ATOM   2132  HA  VAL A 132       6.901  -0.751  13.397  1.00 95.32           H  
ATOM   2133  C   VAL A 132       4.819  -1.184  13.513  1.00 95.32           C  
ATOM   2134  CB  VAL A 132       5.922   0.323  11.816  1.00 95.32           C  
ATOM   2135  HB  VAL A 132       5.069   0.192  11.151  1.00 95.32           H  
ATOM   2136  O   VAL A 132       3.754  -1.412  12.943  1.00 95.32           O  
ATOM   2137  CG1 VAL A 132       5.674   1.583  12.657  1.00 95.32           C  
ATOM   2138 HG11 VAL A 132       6.495   1.731  13.358  1.00 95.32           H  
ATOM   2139 HG12 VAL A 132       5.592   2.454  12.007  1.00 95.32           H  
ATOM   2140 HG13 VAL A 132       4.742   1.485  13.213  1.00 95.32           H  
ATOM   2141  CG2 VAL A 132       7.161   0.571  10.948  1.00 95.32           C  
ATOM   2142 HG21 VAL A 132       8.055   0.592  11.572  1.00 95.32           H  
ATOM   2143 HG22 VAL A 132       7.252  -0.232  10.218  1.00 95.32           H  
ATOM   2144 HG23 VAL A 132       7.067   1.515  10.411  1.00 95.32           H  
ATOM   2145  N   GLU A 133       4.927  -1.112  14.836  1.00 94.89           N  
ATOM   2146  H   GLU A 133       5.835  -0.963  15.253  1.00 94.89           H  
ATOM   2147  CA  GLU A 133       3.770  -1.131  15.733  1.00 94.89           C  
ATOM   2148  HA  GLU A 133       2.977  -1.722  15.273  1.00 94.89           H  
ATOM   2149  C   GLU A 133       3.226   0.295  15.933  1.00 94.89           C  
ATOM   2150  CB  GLU A 133       4.110  -1.812  17.070  1.00 94.89           C  
ATOM   2151  HB2 GLU A 133       3.204  -1.816  17.677  1.00 94.89           H  
ATOM   2152  HB3 GLU A 133       4.870  -1.230  17.591  1.00 94.89           H  
ATOM   2153  O   GLU A 133       3.981   1.240  16.173  1.00 94.89           O  
ATOM   2154  CG  GLU A 133       4.603  -3.264  16.912  1.00 94.89           C  
ATOM   2155  HG2 GLU A 133       5.627  -3.255  16.539  1.00 94.89           H  
ATOM   2156  HG3 GLU A 133       3.984  -3.766  16.168  1.00 94.89           H  
ATOM   2157  CD  GLU A 133       4.544  -4.054  18.232  1.00 94.89           C  
ATOM   2158  OE1 GLU A 133       4.104  -5.234  18.196  1.00 94.89           O  
ATOM   2159  OE2 GLU A 133       4.885  -3.469  19.282  1.00 94.89           O  
ATOM   2160  N   LEU A 134       1.907   0.439  15.816  1.00 91.71           N  
ATOM   2161  H   LEU A 134       1.372  -0.394  15.615  1.00 91.71           H  
ATOM   2162  CA  LEU A 134       1.124   1.658  15.976  1.00 91.71           C  
ATOM   2163  HA  LEU A 134       1.793   2.517  16.025  1.00 91.71           H  
ATOM   2164  C   LEU A 134       0.332   1.577  17.285  1.00 91.71           C  
ATOM   2165  CB  LEU A 134       0.149   1.838  14.792  1.00 91.71           C  
ATOM   2166  HB2 LEU A 134      -0.595   1.043  14.837  1.00 91.71           H  
ATOM   2167  HB3 LEU A 134      -0.387   2.777  14.936  1.00 91.71           H  
ATOM   2168  O   LEU A 134      -0.357   0.583  17.544  1.00 91.71           O  
ATOM   2169  CG  LEU A 134       0.766   1.840  13.382  1.00 91.71           C  
ATOM   2170  HG  LEU A 134       1.266   0.891  13.186  1.00 91.71           H  
ATOM   2171  CD1 LEU A 134      -0.356   2.018  12.357  1.00 91.71           C  
ATOM   2172 HD11 LEU A 134      -1.038   1.170  12.411  1.00 91.71           H  
ATOM   2173 HD12 LEU A 134       0.062   2.071  11.351  1.00 91.71           H  
ATOM   2174 HD13 LEU A 134      -0.904   2.935  12.573  1.00 91.71           H  
ATOM   2175  CD2 LEU A 134       1.771   2.976  13.204  1.00 91.71           C  
ATOM   2176 HD21 LEU A 134       2.120   3.002  12.171  1.00 91.71           H  
ATOM   2177 HD22 LEU A 134       2.627   2.809  13.858  1.00 91.71           H  
ATOM   2178 HD23 LEU A 134       1.304   3.926  13.464  1.00 91.71           H  
ATOM   2179  N   SER A 135       0.374   2.643  18.085  1.00 92.14           N  
ATOM   2180  H   SER A 135       0.908   3.448  17.793  1.00 92.14           H  
ATOM   2181  CA  SER A 135      -0.477   2.759  19.274  1.00 92.14           C  
ATOM   2182  HA  SER A 135      -0.273   1.889  19.898  1.00 92.14           H  
ATOM   2183  C   SER A 135      -1.964   2.750  18.889  1.00 92.14           C  
ATOM   2184  CB  SER A 135      -0.138   4.015  20.092  1.00 92.14           C  
ATOM   2185  HB2 SER A 135      -0.479   3.866  21.117  1.00 92.14           H  
ATOM   2186  HB3 SER A 135       0.942   4.159  20.112  1.00 92.14           H  
ATOM   2187  O   SER A 135      -2.302   3.104  17.757  1.00 92.14           O  
ATOM   2188  OG  SER A 135      -0.767   5.176  19.587  1.00 92.14           O  
ATOM   2189  HG  SER A 135      -1.256   5.568  20.314  1.00 92.14           H  
ATOM   2190  N   PRO A 136      -2.886   2.398  19.802  1.00 87.35           N  
ATOM   2191  CA  PRO A 136      -4.321   2.468  19.527  1.00 87.35           C  
ATOM   2192  HA  PRO A 136      -4.574   1.693  18.804  1.00 87.35           H  
ATOM   2193  C   PRO A 136      -4.784   3.825  18.969  1.00 87.35           C  
ATOM   2194  CB  PRO A 136      -4.995   2.143  20.863  1.00 87.35           C  
ATOM   2195  HB2 PRO A 136      -5.952   1.642  20.718  1.00 87.35           H  
ATOM   2196  HB3 PRO A 136      -5.122   3.050  21.453  1.00 87.35           H  
ATOM   2197  O   PRO A 136      -5.611   3.854  18.060  1.00 87.35           O  
ATOM   2198  CG  PRO A 136      -3.977   1.232  21.550  1.00 87.35           C  
ATOM   2199  HG2 PRO A 136      -4.063   0.220  21.154  1.00 87.35           H  
ATOM   2200  HG3 PRO A 136      -4.094   1.236  22.634  1.00 87.35           H  
ATOM   2201  CD  PRO A 136      -2.643   1.840  21.124  1.00 87.35           C  
ATOM   2202  HD2 PRO A 136      -2.368   2.641  21.810  1.00 87.35           H  
ATOM   2203  HD3 PRO A 136      -1.873   1.069  21.105  1.00 87.35           H  
ATOM   2204  N   GLU A 137      -4.219   4.950  19.432  1.00 87.65           N  
ATOM   2205  H   GLU A 137      -3.526   4.900  20.165  1.00 87.65           H  
ATOM   2206  CA  GLU A 137      -4.559   6.281  18.902  1.00 87.65           C  
ATOM   2207  HA  GLU A 137      -5.645   6.366  18.864  1.00 87.65           H  
ATOM   2208  C   GLU A 137      -4.043   6.509  17.468  1.00 87.65           C  
ATOM   2209  CB  GLU A 137      -4.029   7.410  19.807  1.00 87.65           C  
ATOM   2210  HB2 GLU A 137      -4.479   8.335  19.448  1.00 87.65           H  
ATOM   2211  HB3 GLU A 137      -2.953   7.521  19.674  1.00 87.65           H  
ATOM   2212  O   GLU A 137      -4.609   7.306  16.717  1.00 87.65           O  
ATOM   2213  CG  GLU A 137      -4.373   7.290  21.304  1.00 87.65           C  
ATOM   2214  HG2 GLU A 137      -4.399   8.298  21.718  1.00 87.65           H  
ATOM   2215  HG3 GLU A 137      -5.373   6.869  21.407  1.00 87.65           H  
ATOM   2216  CD  GLU A 137      -3.365   6.468  22.126  1.00 87.65           C  
ATOM   2217  OE1 GLU A 137      -3.627   6.286  23.333  1.00 87.65           O  
ATOM   2218  OE2 GLU A 137      -2.360   5.989  21.540  1.00 87.65           O  
ATOM   2219  N   GLN A 138      -2.982   5.805  17.068  1.00 88.85           N  
ATOM   2220  H   GLN A 138      -2.583   5.147  17.722  1.00 88.85           H  
ATOM   2221  CA  GLN A 138      -2.356   5.902  15.748  1.00 88.85           C  
ATOM   2222  HA  GLN A 138      -2.379   6.942  15.425  1.00 88.85           H  
ATOM   2223  C   GLN A 138      -3.089   5.089  14.665  1.00 88.85           C  
ATOM   2224  CB  GLN A 138      -0.886   5.463  15.878  1.00 88.85           C  
ATOM   2225  HB2 GLN A 138      -0.467   5.275  14.889  1.00 88.85           H  
ATOM   2226  HB3 GLN A 138      -0.831   4.526  16.432  1.00 88.85           H  
ATOM   2227  O   GLN A 138      -2.949   5.400  13.482  1.00 88.85           O  
ATOM   2228  CG  GLN A 138      -0.018   6.515  16.580  1.00 88.85           C  
ATOM   2229  HG2 GLN A 138      -0.437   6.767  17.554  1.00 88.85           H  
ATOM   2230  HG3 GLN A 138      -0.017   7.421  15.973  1.00 88.85           H  
ATOM   2231  CD  GLN A 138       1.427   6.068  16.777  1.00 88.85           C  
ATOM   2232  NE2 GLN A 138       2.367   6.987  16.743  1.00 88.85           N  
ATOM   2233 HE21 GLN A 138       3.315   6.695  16.931  1.00 88.85           H  
ATOM   2234 HE22 GLN A 138       2.136   7.960  16.602  1.00 88.85           H  
ATOM   2235  OE1 GLN A 138       1.746   4.900  16.946  1.00 88.85           O  
ATOM   2236  N   GLN A 139      -3.885   4.082  15.039  1.00 85.28           N  
ATOM   2237  H   GLN A 139      -3.966   3.891  16.027  1.00 85.28           H  
ATOM   2238  CA  GLN A 139      -4.490   3.127  14.095  1.00 85.28           C  
ATOM   2239  HA  GLN A 139      -3.704   2.738  13.448  1.00 85.28           H  
ATOM   2240  C   GLN A 139      -5.541   3.751  13.166  1.00 85.28           C  
ATOM   2241  CB  GLN A 139      -5.102   1.947  14.870  1.00 85.28           C  
ATOM   2242  HB2 GLN A 139      -5.640   1.304  14.173  1.00 85.28           H  
ATOM   2243  HB3 GLN A 139      -5.805   2.318  15.616  1.00 85.28           H  
ATOM   2244  O   GLN A 139      -5.623   3.372  12.001  1.00 85.28           O  
ATOM   2245  CG  GLN A 139      -4.006   1.122  15.554  1.00 85.28           C  
ATOM   2246  HG2 GLN A 139      -3.310   0.766  14.794  1.00 85.28           H  
ATOM   2247  HG3 GLN A 139      -3.446   1.768  16.230  1.00 85.28           H  
ATOM   2248  CD  GLN A 139      -4.504  -0.067  16.365  1.00 85.28           C  
ATOM   2249  NE2 GLN A 139      -3.691  -0.576  17.267  1.00 85.28           N  
ATOM   2250 HE21 GLN A 139      -3.995  -1.424  17.722  1.00 85.28           H  
ATOM   2251 HE22 GLN A 139      -2.764  -0.196  17.399  1.00 85.28           H  
ATOM   2252  OE1 GLN A 139      -5.594  -0.584  16.186  1.00 85.28           O  
ATOM   2253  N   ASN A 140      -6.301   4.738  13.648  1.00 78.96           N  
ATOM   2254  H   ASN A 140      -6.171   4.993  14.616  1.00 78.96           H  
ATOM   2255  CA  ASN A 140      -7.461   5.285  12.929  1.00 78.96           C  
ATOM   2256  HA  ASN A 140      -8.004   4.459  12.468  1.00 78.96           H  
ATOM   2257  C   ASN A 140      -7.109   6.240  11.774  1.00 78.96           C  
ATOM   2258  CB  ASN A 140      -8.395   5.962  13.950  1.00 78.96           C  
ATOM   2259  HB2 ASN A 140      -9.209   6.452  13.416  1.00 78.96           H  
ATOM   2260  HB3 ASN A 140      -7.841   6.720  14.504  1.00 78.96           H  
ATOM   2261  O   ASN A 140      -8.008   6.677  11.069  1.00 78.96           O  
ATOM   2262  CG  ASN A 140      -9.029   4.978  14.916  1.00 78.96           C  
ATOM   2263  ND2 ASN A 140      -9.328   5.401  16.121  1.00 78.96           N  
ATOM   2264 HD21 ASN A 140      -9.694   4.696  16.745  1.00 78.96           H  
ATOM   2265 HD22 ASN A 140      -9.111   6.345  16.409  1.00 78.96           H  
ATOM   2266  OD1 ASN A 140      -9.260   3.819  14.624  1.00 78.96           O  
ATOM   2267  N   ASN A 141      -5.836   6.618  11.604  1.00 83.45           N  
ATOM   2268  H   ASN A 141      -5.138   6.189  12.195  1.00 83.45           H  
ATOM   2269  CA  ASN A 141      -5.400   7.571  10.573  1.00 83.45           C  
ATOM   2270  HA  ASN A 141      -6.036   7.453   9.697  1.00 83.45           H  
ATOM   2271  C   ASN A 141      -3.960   7.297  10.101  1.00 83.45           C  
ATOM   2272  CB  ASN A 141      -5.550   9.015  11.102  1.00 83.45           C  
ATOM   2273  HB2 ASN A 141      -5.098   9.710  10.394  1.00 83.45           H  
ATOM   2274  HB3 ASN A 141      -5.025   9.113  12.052  1.00 83.45           H  
ATOM   2275  O   ASN A 141      -3.206   8.239   9.839  1.00 83.45           O  
ATOM   2276  CG  ASN A 141      -6.988   9.464  11.248  1.00 83.45           C  
ATOM   2277  ND2 ASN A 141      -7.430   9.763  12.447  1.00 83.45           N  
ATOM   2278 HD21 ASN A 141      -8.420   9.957  12.485  1.00 83.45           H  
ATOM   2279 HD22 ASN A 141      -6.864   9.577  13.263  1.00 83.45           H  
ATOM   2280  OD1 ASN A 141      -7.717   9.622  10.287  1.00 83.45           O  
ATOM   2281  N   ALA A 142      -3.530   6.033  10.063  1.00 88.65           N  
ATOM   2282  H   ALA A 142      -4.173   5.278  10.257  1.00 88.65           H  
ATOM   2283  CA  ALA A 142      -2.176   5.728   9.613  1.00 88.65           C  
ATOM   2284  HA  ALA A 142      -1.525   6.497  10.027  1.00 88.65           H  
ATOM   2285  C   ALA A 142      -2.074   5.788   8.082  1.00 88.65           C  
ATOM   2286  CB  ALA A 142      -1.666   4.404  10.181  1.00 88.65           C  
ATOM   2287  HB1 ALA A 142      -2.182   4.164  11.110  1.00 88.65           H  
ATOM   2288  HB2 ALA A 142      -0.596   4.484  10.372  1.00 88.65           H  
ATOM   2289  HB3 ALA A 142      -1.800   3.610   9.446  1.00 88.65           H  
ATOM   2290  O   ALA A 142      -2.848   5.166   7.362  1.00 88.65           O  
ATOM   2291  N   GLU A 143      -1.078   6.493   7.572  1.00 90.90           N  
ATOM   2292  H   GLU A 143      -0.498   7.006   8.220  1.00 90.90           H  
ATOM   2293  CA  GLU A 143      -0.682   6.509   6.173  1.00 90.90           C  
ATOM   2294  HA  GLU A 143      -1.440   5.977   5.599  1.00 90.90           H  
ATOM   2295  C   GLU A 143       0.654   5.771   6.028  1.00 90.90           C  
ATOM   2296  CB  GLU A 143      -0.634   7.958   5.654  1.00 90.90           C  
ATOM   2297  HB2 GLU A 143       0.160   8.493   6.174  1.00 90.90           H  
ATOM   2298  HB3 GLU A 143      -1.583   8.446   5.873  1.00 90.90           H  
ATOM   2299  O   GLU A 143       1.591   6.014   6.785  1.00 90.90           O  
ATOM   2300  CG  GLU A 143      -0.373   8.050   4.144  1.00 90.90           C  
ATOM   2301  HG2 GLU A 143       0.513   7.466   3.894  1.00 90.90           H  
ATOM   2302  HG3 GLU A 143      -1.222   7.615   3.617  1.00 90.90           H  
ATOM   2303  CD  GLU A 143      -0.184   9.487   3.635  1.00 90.90           C  
ATOM   2304  OE1 GLU A 143       0.871   9.761   3.009  1.00 90.90           O  
ATOM   2305  OE2 GLU A 143      -1.144  10.287   3.695  1.00 90.90           O  
ATOM   2306  N   VAL A 144       0.756   4.875   5.051  1.00 91.76           N  
ATOM   2307  H   VAL A 144      -0.054   4.746   4.461  1.00 91.76           H  
ATOM   2308  CA  VAL A 144       1.994   4.200   4.660  1.00 91.76           C  
ATOM   2309  HA  VAL A 144       2.809   4.550   5.294  1.00 91.76           H  
ATOM   2310  C   VAL A 144       2.306   4.592   3.225  1.00 91.76           C  
ATOM   2311  CB  VAL A 144       1.907   2.673   4.831  1.00 91.76           C  
ATOM   2312  HB  VAL A 144       1.167   2.270   4.140  1.00 91.76           H  
ATOM   2313  O   VAL A 144       1.606   4.228   2.282  1.00 91.76           O  
ATOM   2314  CG1 VAL A 144       3.263   2.016   4.534  1.00 91.76           C  
ATOM   2315 HG11 VAL A 144       4.029   2.424   5.194  1.00 91.76           H  
ATOM   2316 HG12 VAL A 144       3.193   0.940   4.690  1.00 91.76           H  
ATOM   2317 HG13 VAL A 144       3.547   2.197   3.497  1.00 91.76           H  
ATOM   2318  CG2 VAL A 144       1.488   2.285   6.253  1.00 91.76           C  
ATOM   2319 HG21 VAL A 144       0.508   2.701   6.488  1.00 91.76           H  
ATOM   2320 HG22 VAL A 144       2.213   2.657   6.977  1.00 91.76           H  
ATOM   2321 HG23 VAL A 144       1.410   1.200   6.326  1.00 91.76           H  
ATOM   2322  N   GLU A 145       3.368   5.355   3.043  1.00 92.88           N  
ATOM   2323  H   GLU A 145       3.889   5.640   3.860  1.00 92.88           H  
ATOM   2324  CA  GLU A 145       3.875   5.764   1.746  1.00 92.88           C  
ATOM   2325  HA  GLU A 145       3.132   5.516   0.989  1.00 92.88           H  
ATOM   2326  C   GLU A 145       5.140   4.967   1.426  1.00 92.88           C  
ATOM   2327  CB  GLU A 145       4.029   7.288   1.736  1.00 92.88           C  
ATOM   2328  HB2 GLU A 145       3.046   7.727   1.907  1.00 92.88           H  
ATOM   2329  HB3 GLU A 145       4.675   7.598   2.557  1.00 92.88           H  
ATOM   2330  O   GLU A 145       6.059   4.883   2.232  1.00 92.88           O  
ATOM   2331  CG  GLU A 145       4.575   7.848   0.425  1.00 92.88           C  
ATOM   2332  HG2 GLU A 145       3.936   7.532  -0.400  1.00 92.88           H  
ATOM   2333  HG3 GLU A 145       5.579   7.463   0.247  1.00 92.88           H  
ATOM   2334  CD  GLU A 145       4.600   9.379   0.455  1.00 92.88           C  
ATOM   2335  OE1 GLU A 145       5.698   9.962   0.601  1.00 92.88           O  
ATOM   2336  OE2 GLU A 145       3.586  10.017   0.063  1.00 92.88           O  
ATOM   2337  N   VAL A 146       5.177   4.349   0.251  1.00 92.39           N  
ATOM   2338  H   VAL A 146       4.410   4.507  -0.387  1.00 92.39           H  
ATOM   2339  CA  VAL A 146       6.263   3.478  -0.191  1.00 92.39           C  
ATOM   2340  HA  VAL A 146       7.059   3.487   0.553  1.00 92.39           H  
ATOM   2341  C   VAL A 146       6.835   4.014  -1.495  1.00 92.39           C  
ATOM   2342  CB  VAL A 146       5.779   2.026  -0.331  1.00 92.39           C  
ATOM   2343  HB  VAL A 146       4.993   1.963  -1.084  1.00 92.39           H  
ATOM   2344  O   VAL A 146       6.102   4.258  -2.454  1.00 92.39           O  
ATOM   2345  CG1 VAL A 146       6.933   1.135  -0.759  1.00 92.39           C  
ATOM   2346 HG11 VAL A 146       7.744   1.257  -0.041  1.00 92.39           H  
ATOM   2347 HG12 VAL A 146       6.607   0.095  -0.764  1.00 92.39           H  
ATOM   2348 HG13 VAL A 146       7.279   1.396  -1.759  1.00 92.39           H  
ATOM   2349  CG2 VAL A 146       5.234   1.469   0.990  1.00 92.39           C  
ATOM   2350 HG21 VAL A 146       5.973   1.586   1.782  1.00 92.39           H  
ATOM   2351 HG22 VAL A 146       4.328   2.005   1.272  1.00 92.39           H  
ATOM   2352 HG23 VAL A 146       4.990   0.413   0.879  1.00 92.39           H  
ATOM   2353  N   GLU A 147       8.150   4.184  -1.548  1.00 92.57           N  
ATOM   2354  H   GLU A 147       8.684   4.010  -0.708  1.00 92.57           H  
ATOM   2355  CA  GLU A 147       8.875   4.711  -2.699  1.00 92.57           C  
ATOM   2356  HA  GLU A 147       8.189   4.786  -3.543  1.00 92.57           H  
ATOM   2357  C   GLU A 147      10.015   3.766  -3.099  1.00 92.57           C  
ATOM   2358  CB  GLU A 147       9.346   6.137  -2.382  1.00 92.57           C  
ATOM   2359  HB2 GLU A 147       8.473   6.721  -2.091  1.00 92.57           H  
ATOM   2360  HB3 GLU A 147      10.031   6.105  -1.535  1.00 92.57           H  
ATOM   2361  O   GLU A 147      10.890   3.447  -2.292  1.00 92.57           O  
ATOM   2362  CG  GLU A 147      10.039   6.846  -3.555  1.00 92.57           C  
ATOM   2363  HG2 GLU A 147      10.897   6.254  -3.873  1.00 92.57           H  
ATOM   2364  HG3 GLU A 147       9.341   6.912  -4.390  1.00 92.57           H  
ATOM   2365  CD  GLU A 147      10.500   8.260  -3.157  1.00 92.57           C  
ATOM   2366  OE1 GLU A 147      11.667   8.611  -3.440  1.00 92.57           O  
ATOM   2367  OE2 GLU A 147       9.684   9.002  -2.557  1.00 92.57           O  
ATOM   2368  N   VAL A 148      10.011   3.321  -4.359  1.00 89.96           N  
ATOM   2369  H   VAL A 148       9.269   3.649  -4.961  1.00 89.96           H  
ATOM   2370  CA  VAL A 148      11.080   2.514  -4.969  1.00 89.96           C  
ATOM   2371  HA  VAL A 148      11.944   2.511  -4.303  1.00 89.96           H  
ATOM   2372  C   VAL A 148      11.503   3.164  -6.282  1.00 89.96           C  
ATOM   2373  CB  VAL A 148      10.668   1.044  -5.189  1.00 89.96           C  
ATOM   2374  HB  VAL A 148       9.829   0.986  -5.883  1.00 89.96           H  
ATOM   2375  O   VAL A 148      10.815   3.073  -7.302  1.00 89.96           O  
ATOM   2376  CG1 VAL A 148      11.848   0.234  -5.751  1.00 89.96           C  
ATOM   2377 HG11 VAL A 148      11.549  -0.803  -5.899  1.00 89.96           H  
ATOM   2378 HG12 VAL A 148      12.163   0.632  -6.715  1.00 89.96           H  
ATOM   2379 HG13 VAL A 148      12.685   0.259  -5.053  1.00 89.96           H  
ATOM   2380  CG2 VAL A 148      10.267   0.388  -3.872  1.00 89.96           C  
ATOM   2381 HG21 VAL A 148      10.129  -0.685  -4.001  1.00 89.96           H  
ATOM   2382 HG22 VAL A 148       9.345   0.831  -3.494  1.00 89.96           H  
ATOM   2383 HG23 VAL A 148      11.072   0.546  -3.154  1.00 89.96           H  
ATOM   2384  N   GLY A 149      12.656   3.833  -6.280  1.00 89.21           N  
ATOM   2385  H   GLY A 149      13.132   3.953  -5.397  1.00 89.21           H  
ATOM   2386  CA  GLY A 149      13.084   4.649  -7.419  1.00 89.21           C  
ATOM   2387  HA2 GLY A 149      13.190   4.016  -8.301  1.00 89.21           H  
ATOM   2388  HA3 GLY A 149      14.047   5.109  -7.197  1.00 89.21           H  
ATOM   2389  C   GLY A 149      12.077   5.769  -7.707  1.00 89.21           C  
ATOM   2390  O   GLY A 149      11.766   6.554  -6.826  1.00 89.21           O  
ATOM   2391  N   ASN A 150      11.539   5.823  -8.930  1.00 84.13           N  
ATOM   2392  H   ASN A 150      11.810   5.121  -9.603  1.00 84.13           H  
ATOM   2393  CA  ASN A 150      10.552   6.839  -9.338  1.00 84.13           C  
ATOM   2394  HA  ASN A 150      10.722   7.744  -8.754  1.00 84.13           H  
ATOM   2395  C   ASN A 150       9.093   6.417  -9.073  1.00 84.13           C  
ATOM   2396  CB  ASN A 150      10.772   7.177 -10.824  1.00 84.13           C  
ATOM   2397  HB2 ASN A 150      10.031   7.913 -11.136  1.00 84.13           H  
ATOM   2398  HB3 ASN A 150      10.633   6.278 -11.423  1.00 84.13           H  
ATOM   2399  O   ASN A 150       8.155   7.128  -9.442  1.00 84.13           O  
ATOM   2400  CG  ASN A 150      12.139   7.771 -11.111  1.00 84.13           C  
ATOM   2401  ND2 ASN A 150      12.620   7.647 -12.325  1.00 84.13           N  
ATOM   2402 HD21 ASN A 150      13.504   8.109 -12.480  1.00 84.13           H  
ATOM   2403 HD22 ASN A 150      12.059   7.264 -13.073  1.00 84.13           H  
ATOM   2404  OD1 ASN A 150      12.802   8.344 -10.272  1.00 84.13           O  
ATOM   2405  N   GLU A 151       8.877   5.231  -8.503  1.00 84.03           N  
ATOM   2406  H   GLU A 151       9.663   4.710  -8.141  1.00 84.03           H  
ATOM   2407  CA  GLU A 151       7.547   4.711  -8.207  1.00 84.03           C  
ATOM   2408  HA  GLU A 151       6.815   5.195  -8.854  1.00 84.03           H  
ATOM   2409  C   GLU A 151       7.187   5.031  -6.769  1.00 84.03           C  
ATOM   2410  CB  GLU A 151       7.464   3.207  -8.476  1.00 84.03           C  
ATOM   2411  HB2 GLU A 151       8.285   2.696  -7.974  1.00 84.03           H  
ATOM   2412  HB3 GLU A 151       6.519   2.822  -8.093  1.00 84.03           H  
ATOM   2413  O   GLU A 151       7.860   4.600  -5.838  1.00 84.03           O  
ATOM   2414  CG  GLU A 151       7.516   2.953  -9.984  1.00 84.03           C  
ATOM   2415  HG2 GLU A 151       6.631   3.394 -10.441  1.00 84.03           H  
ATOM   2416  HG3 GLU A 151       8.391   3.447 -10.405  1.00 84.03           H  
ATOM   2417  CD  GLU A 151       7.590   1.474 -10.358  1.00 84.03           C  
ATOM   2418  OE1 GLU A 151       7.586   1.202 -11.581  1.00 84.03           O  
ATOM   2419  OE2 GLU A 151       7.848   0.592  -9.507  1.00 84.03           O  
ATOM   2420  N   LYS A 152       6.097   5.776  -6.610  1.00 87.65           N  
ATOM   2421  H   LYS A 152       5.605   6.074  -7.440  1.00 87.65           H  
ATOM   2422  CA  LYS A 152       5.579   6.202  -5.321  1.00 87.65           C  
ATOM   2423  HA  LYS A 152       6.189   5.764  -4.532  1.00 87.65           H  
ATOM   2424  C   LYS A 152       4.160   5.696  -5.141  1.00 87.65           C  
ATOM   2425  CB  LYS A 152       5.713   7.722  -5.223  1.00 87.65           C  
ATOM   2426  HB2 LYS A 152       6.763   7.978  -5.371  1.00 87.65           H  
ATOM   2427  HB3 LYS A 152       5.126   8.202  -6.005  1.00 87.65           H  
ATOM   2428  O   LYS A 152       3.322   5.858  -6.036  1.00 87.65           O  
ATOM   2429  CG  LYS A 152       5.270   8.241  -3.857  1.00 87.65           C  
ATOM   2430  HG2 LYS A 152       4.190   8.132  -3.752  1.00 87.65           H  
ATOM   2431  HG3 LYS A 152       5.767   7.661  -3.080  1.00 87.65           H  
ATOM   2432  CD  LYS A 152       5.659   9.715  -3.718  1.00 87.65           C  
ATOM   2433  HD2 LYS A 152       6.740   9.806  -3.824  1.00 87.65           H  
ATOM   2434  HD3 LYS A 152       5.153  10.331  -4.462  1.00 87.65           H  
ATOM   2435  CE  LYS A 152       5.243  10.115  -2.319  1.00 87.65           C  
ATOM   2436  HE2 LYS A 152       4.179  10.343  -2.270  1.00 87.65           H  
ATOM   2437  HE3 LYS A 152       5.417   9.236  -1.697  1.00 87.65           H  
ATOM   2438  NZ  LYS A 152       6.051  11.202  -1.734  1.00 87.65           N  
ATOM   2439  HZ1 LYS A 152       5.899  11.146  -0.737  1.00 87.65           H  
ATOM   2440  HZ2 LYS A 152       7.033  10.991  -1.840  1.00 87.65           H  
ATOM   2441  HZ3 LYS A 152       5.822  12.120  -2.086  1.00 87.65           H  
ATOM   2442  N   TRP A 153       3.919   5.148  -3.963  1.00 84.65           N  
ATOM   2443  H   TRP A 153       4.698   5.046  -3.329  1.00 84.65           H  
ATOM   2444  CA  TRP A 153       2.684   4.520  -3.537  1.00 84.65           C  
ATOM   2445  HA  TRP A 153       1.897   4.687  -4.272  1.00 84.65           H  
ATOM   2446  C   TRP A 153       2.276   5.102  -2.206  1.00 84.65           C  
ATOM   2447  CB  TRP A 153       2.907   3.024  -3.391  1.00 84.65           C  
ATOM   2448  HB2 TRP A 153       3.612   2.835  -2.581  1.00 84.65           H  
ATOM   2449  HB3 TRP A 153       1.948   2.580  -3.125  1.00 84.65           H  
ATOM   2450  O   TRP A 153       3.125   5.340  -1.357  1.00 84.65           O  
ATOM   2451  CG  TRP A 153       3.414   2.380  -4.631  1.00 84.65           C  
ATOM   2452  CD1 TRP A 153       4.707   2.287  -5.018  1.00 84.65           C  
ATOM   2453  HD1 TRP A 153       5.550   2.651  -4.449  1.00 84.65           H  
ATOM   2454  CD2 TRP A 153       2.623   1.764  -5.675  1.00 84.65           C  
ATOM   2455  CE2 TRP A 153       3.508   1.343  -6.704  1.00 84.65           C  
ATOM   2456  CE3 TRP A 153       1.247   1.496  -5.829  1.00 84.65           C  
ATOM   2457  HE3 TRP A 153       0.559   1.806  -5.057  1.00 84.65           H  
ATOM   2458  NE1 TRP A 153       4.766   1.690  -6.260  1.00 84.65           N  
ATOM   2459  HE1 TRP A 153       5.631   1.459  -6.729  1.00 84.65           H  
ATOM   2460  CH2 TRP A 153       1.680   0.332  -7.915  1.00 84.65           C  
ATOM   2461  HH2 TRP A 153       1.311  -0.294  -8.714  1.00 84.65           H  
ATOM   2462  CZ2 TRP A 153       3.042   0.679  -7.837  1.00 84.65           C  
ATOM   2463  HZ2 TRP A 153       3.747   0.369  -8.594  1.00 84.65           H  
ATOM   2464  CZ3 TRP A 153       0.784   0.755  -6.926  1.00 84.65           C  
ATOM   2465  HZ3 TRP A 153      -0.258   0.478  -6.985  1.00 84.65           H  
ATOM   2466  N   ARG A 154       0.989   5.349  -2.019  1.00 88.05           N  
ATOM   2467  H   ARG A 154       0.330   5.070  -2.732  1.00 88.05           H  
ATOM   2468  CA  ARG A 154       0.450   5.803  -0.742  1.00 88.05           C  
ATOM   2469  HA  ARG A 154       1.183   5.655   0.051  1.00 88.05           H  
ATOM   2470  C   ARG A 154      -0.744   4.948  -0.396  1.00 88.05           C  
ATOM   2471  CB  ARG A 154       0.114   7.294  -0.813  1.00 88.05           C  
ATOM   2472  HB2 ARG A 154       1.056   7.831  -0.932  1.00 88.05           H  
ATOM   2473  HB3 ARG A 154      -0.523   7.483  -1.677  1.00 88.05           H  
ATOM   2474  O   ARG A 154      -1.580   4.717  -1.268  1.00 88.05           O  
ATOM   2475  CG  ARG A 154      -0.590   7.810   0.452  1.00 88.05           C  
ATOM   2476  HG2 ARG A 154       0.048   7.638   1.319  1.00 88.05           H  
ATOM   2477  HG3 ARG A 154      -1.528   7.275   0.599  1.00 88.05           H  
ATOM   2478  CD  ARG A 154      -0.924   9.299   0.339  1.00 88.05           C  
ATOM   2479  HD2 ARG A 154      -1.484   9.474  -0.580  1.00 88.05           H  
ATOM   2480  HD3 ARG A 154      -1.552   9.569   1.187  1.00 88.05           H  
ATOM   2481  NE  ARG A 154       0.298  10.112   0.371  1.00 88.05           N  
ATOM   2482  HE  ARG A 154       0.978   9.793   1.046  1.00 88.05           H  
ATOM   2483  NH1 ARG A 154      -0.666  12.136  -0.068  1.00 88.05           N  
ATOM   2484 HH11 ARG A 154      -0.591  13.142  -0.038  1.00 88.05           H  
ATOM   2485 HH12 ARG A 154      -1.539  11.714   0.215  1.00 88.05           H  
ATOM   2486  NH2 ARG A 154       1.570  11.924   0.044  1.00 88.05           N  
ATOM   2487 HH21 ARG A 154       1.682  12.916   0.194  1.00 88.05           H  
ATOM   2488 HH22 ARG A 154       2.338  11.312   0.282  1.00 88.05           H  
ATOM   2489  CZ  ARG A 154       0.385  11.397   0.147  1.00 88.05           C  
ATOM   2490  N   PHE A 155      -0.780   4.549   0.862  1.00 82.25           N  
ATOM   2491  H   PHE A 155       0.017   4.750   1.449  1.00 82.25           H  
ATOM   2492  CA  PHE A 155      -1.842   3.816   1.509  1.00 82.25           C  
ATOM   2493  HA  PHE A 155      -2.686   3.693   0.830  1.00 82.25           H  
ATOM   2494  C   PHE A 155      -2.313   4.599   2.719  1.00 82.25           C  
ATOM   2495  CB  PHE A 155      -1.309   2.438   1.869  1.00 82.25           C  
ATOM   2496  HB2 PHE A 155      -1.068   1.932   0.934  1.00 82.25           H  
ATOM   2497  HB3 PHE A 155      -0.395   2.536   2.454  1.00 82.25           H  
ATOM   2498  O   PHE A 155      -1.491   5.091   3.478  1.00 82.25           O  
ATOM   2499  CG  PHE A 155      -2.291   1.591   2.629  1.00 82.25           C  
ATOM   2500  CD1 PHE A 155      -2.197   1.500   4.024  1.00 82.25           C  
ATOM   2501  HD1 PHE A 155      -1.429   2.035   4.563  1.00 82.25           H  
ATOM   2502  CD2 PHE A 155      -3.303   0.901   1.937  1.00 82.25           C  
ATOM   2503  HD2 PHE A 155      -3.378   0.985   0.863  1.00 82.25           H  
ATOM   2504  CE1 PHE A 155      -3.102   0.691   4.718  1.00 82.25           C  
ATOM   2505  HE1 PHE A 155      -2.994   0.605   5.789  1.00 82.25           H  
ATOM   2506  CE2 PHE A 155      -4.218   0.104   2.643  1.00 82.25           C  
ATOM   2507  HE2 PHE A 155      -4.999  -0.428   2.120  1.00 82.25           H  
ATOM   2508  CZ  PHE A 155      -4.116  -0.005   4.039  1.00 82.25           C  
ATOM   2509  HZ  PHE A 155      -4.811  -0.624   4.587  1.00 82.25           H  
ATOM   2510  N   GLN A 156      -3.620   4.734   2.883  1.00 82.57           N  
ATOM   2511  H   GLN A 156      -4.243   4.233   2.266  1.00 82.57           H  
ATOM   2512  CA  GLN A 156      -4.227   5.424   4.012  1.00 82.57           C  
ATOM   2513  HA  GLN A 156      -3.471   5.677   4.755  1.00 82.57           H  
ATOM   2514  C   GLN A 156      -5.222   4.465   4.660  1.00 82.57           C  
ATOM   2515  CB  GLN A 156      -4.867   6.731   3.513  1.00 82.57           C  
ATOM   2516  HB2 GLN A 156      -5.638   6.501   2.777  1.00 82.57           H  
ATOM   2517  HB3 GLN A 156      -4.097   7.333   3.031  1.00 82.57           H  
ATOM   2518  O   GLN A 156      -6.109   3.969   3.966  1.00 82.57           O  
ATOM   2519  CG  GLN A 156      -5.484   7.551   4.652  1.00 82.57           C  
ATOM   2520  HG2 GLN A 156      -4.719   7.740   5.405  1.00 82.57           H  
ATOM   2521  HG3 GLN A 156      -6.284   6.977   5.121  1.00 82.57           H  
ATOM   2522  CD  GLN A 156      -6.068   8.890   4.206  1.00 82.57           C  
ATOM   2523  NE2 GLN A 156      -6.475   9.706   5.154  1.00 82.57           N  
ATOM   2524 HE21 GLN A 156      -6.429   9.400   6.115  1.00 82.57           H  
ATOM   2525 HE22 GLN A 156      -6.819  10.618   4.889  1.00 82.57           H  
ATOM   2526  OE1 GLN A 156      -6.188   9.232   3.032  1.00 82.57           O  
ATOM   2527  N   LEU A 157      -5.040   4.214   5.956  1.00 72.97           N  
ATOM   2528  H   LEU A 157      -4.261   4.663   6.417  1.00 72.97           H  
ATOM   2529  CA  LEU A 157      -6.017   3.598   6.846  1.00 72.97           C  
ATOM   2530  HA  LEU A 157      -6.541   2.793   6.329  1.00 72.97           H  
ATOM   2531  C   LEU A 157      -7.038   4.654   7.260  1.00 72.97           C  
ATOM   2532  CB  LEU A 157      -5.322   3.069   8.113  1.00 72.97           C  
ATOM   2533  HB2 LEU A 157      -4.830   3.911   8.600  1.00 72.97           H  
ATOM   2534  HB3 LEU A 157      -6.087   2.708   8.801  1.00 72.97           H  
ATOM   2535  O   LEU A 157      -6.650   5.772   7.615  1.00 72.97           O  
ATOM   2536  CG  LEU A 157      -4.294   1.954   7.900  1.00 72.97           C  
ATOM   2537  HG  LEU A 157      -3.525   2.288   7.204  1.00 72.97           H  
ATOM   2538  CD1 LEU A 157      -3.637   1.624   9.241  1.00 72.97           C  
ATOM   2539 HD11 LEU A 157      -2.639   1.215   9.082  1.00 72.97           H  
ATOM   2540 HD12 LEU A 157      -4.264   0.934   9.805  1.00 72.97           H  
ATOM   2541 HD13 LEU A 157      -3.570   2.519   9.859  1.00 72.97           H  
ATOM   2542  CD2 LEU A 157      -4.998   0.702   7.369  1.00 72.97           C  
ATOM   2543 HD21 LEU A 157      -5.812   0.427   8.039  1.00 72.97           H  
ATOM   2544 HD22 LEU A 157      -5.420   0.904   6.384  1.00 72.97           H  
ATOM   2545 HD23 LEU A 157      -4.309  -0.139   7.298  1.00 72.97           H  
ATOM   2546  N   GLY A 158      -8.317   4.291   7.230  1.00 66.67           N  
ATOM   2547  H   GLY A 158      -8.564   3.344   6.981  1.00 66.67           H  
ATOM   2548  CA  GLY A 158      -9.422   5.105   7.726  1.00 66.67           C  
ATOM   2549  HA2 GLY A 158      -9.097   5.712   8.571  1.00 66.67           H  
ATOM   2550  HA3 GLY A 158      -9.794   5.761   6.938  1.00 66.67           H  
ATOM   2551  C   GLY A 158     -10.580   4.256   8.209  1.00 66.67           C  
ATOM   2552  O   GLY A 158     -10.564   3.030   7.952  1.00 66.67           O  
ATOM   2553  OXT GLY A 158     -11.491   4.889   8.770  1.00 66.67           O  
TER    2554      GLY A 158                                                       
END   
