# Supplementary material for: Single-chain dimers from de novo immunoglobulins as robust scaffolds for multiple binding loops
Source: Nat Commun. 2023 Sep 23;14:5939. doi: 10.1038/s41467-023-41717-5 (PMC10517939; doi:10.1038/s41467-023-41717-5)
Supplement: Supplementary file 3 — Supplementary Data 1 [file 41467_2023_41717_MOESM3_ESM.zip › design_models/scIg/scIg14b/scIg14b.pdb.bp]

1    R    LE    .
2    I    EB    .
3    E    EB    .
4    V    EB    .
5    R    EB    .
6    V    EB    .
7    D    EB    .
8    N    LG    .
9    G    LG    .
10    R    EB    .
11    V    EB    .
12    R    EB    .
13    V    EB    .
14    R    EB    .
15    N    EB    .
16    G    LA    .
17    T    LB    .
18    D    LA    .
19    R    LB    .
20    P    LB    .
21    I    EB    .
22    R    EB    .
23    V    EB    .
24    R    EB    .
25    V    EB    .
26    T    EB    .
27    A    EB    .
28    G    LG    .
29    G    LG    .
30    E    EB    .
31    T    EB    .
32    R    EB    .
33    E    EB    .
34    Y    EB    .
35    T    EB    .
36    V    EB    .
37    N    LB    .
38    P    LB    .
39    G    LG    .
40    T    LB    .
41    E    EB    .
42    L    EB    .
43    E    EB    .
44    V    EB    .
45    E    EB    .
46    L    LB    .
47    S    LB    .
48    P    HA    .
49    E    HA    .
50    Q    HA    .
51    Q    LA    .
52    N    LA    .
53    Q    LB    .
54    A    EB    .
55    I    EB    .
56    V    EB    .
57    V    EB    .
58    V    EB    .
59    H    EB    .
60    I    EB    .
61    G    LE    .
62    N    LA    .
63    R    EB    .
64    V    EB    .
65    F    EB    .
66    M    EB    .
67    W    EB    .
68    V    EB    .
69    L    EB    .
70    A    EB    .
71    R    LA    .
72    D    LB    .
73    E    HA    .
74    E    HA    .
75    W    HA    .
76    V    HA    .
77    K    HA    .
78    R    HA    .
79    A    HA    .
80    E    HA    .
81    K    HA    .
82    L    HA    .
83    A    HA    .
84    E    HA    .
85    E    HA    .
86    L    LA    .
87    N    LG    .
88    V    EB    .
89    R    EA    .
90    I    EB    .
91    L    EB    .
92    V    EB    .
93    I    EB    .
94    V    EB    .
95    L    EB    .
96    N    LG    .
97    G    LG    .
98    R    EB    .
99    V    EB    .
100    R    EB    .
101    V    EB    .
102    R    EB    .
103    N    EB    .
104    G    LA    .
105    T    LB    .
106    D    LA    .
107    R    LB    .
108    P    LB    .
109    M    EB    .
110    R    EB    .
111    V    EB    .
112    R    EB    .
113    V    EB    .
114    T    EB    .
115    A    EB    .
116    G    LG    .
117    G    LG    .
118    E    EB    .
119    T    EB    .
120    R    EB    .
121    E    EB    .
122    Y    EB    .
123    T    EB    .
124    V    EB    .
125    N    LB    .
126    P    LB    .
127    G    LG    .
128    T    LB    .
129    E    EB    .
130    L    EB    .
131    E    EB    .
132    V    EB    .
133    E    EB    .
134    L    LB    .
135    S    LB    .
136    P    HA    .
137    E    HA    .
138    Q    HA    .
139    Q    LA    .
140    N    LA    .
141    N    LA    .
142    A    LB    .
143    E    EB    .
144    V    EB    .
145    E    EB    .
146    V    EB    .
147    E    EB    .
148    V    EB    .
149    G    LE    .
150    N    LA    .
151    E    EB    .
152    K    EB    .
153    W    EB    .
154    R    EB    .
155    F    EB    .
156    Q    EB    .
157    L    EB    .
158    G    LO    .
