# Supplementary material for: Single-chain dimers from de novo immunoglobulins as robust scaffolds for multiple binding loops
Source: Nat Commun. 2023 Sep 23;14:5939. doi: 10.1038/s41467-023-41717-5 (PMC10517939; doi:10.1038/s41467-023-41717-5)
Supplement: Supplementary file 3 — Supplementary Data 1 [file 41467_2023_41717_MOESM3_ESM.zip › design_models/scIg/scIg14n/ranked_2.pdb]

MODEL     1
ATOM      1  N   ARG A   1       5.429  -5.158 -13.336  1.00 84.89           N  
ATOM      2  CA  ARG A   1       4.109  -4.989 -12.738  1.00 84.89           C  
ATOM      3  C   ARG A   1       4.082  -5.523 -11.310  1.00 84.89           C  
ATOM      4  CB  ARG A   1       3.043  -5.693 -13.581  1.00 84.89           C  
ATOM      5  O   ARG A   1       4.634  -6.589 -11.030  1.00 84.89           O  
ATOM      6  CG  ARG A   1       3.041  -5.278 -15.044  1.00 84.89           C  
ATOM      7  CD  ARG A   1       2.051  -6.096 -15.861  1.00 84.89           C  
ATOM      8  NE  ARG A   1       1.937  -5.596 -17.228  1.00 84.89           N  
ATOM      9  NH1 ARG A   1       0.803  -7.443 -18.029  1.00 84.89           N  
ATOM     10  NH2 ARG A   1       1.299  -5.699 -19.432  1.00 84.89           N  
ATOM     11  CZ  ARG A   1       1.347  -6.247 -18.226  1.00 84.89           C  
ATOM     12  N   ILE A   2       3.601  -4.828 -10.385  1.00 91.36           N  
ATOM     13  CA  ILE A   2       3.346  -5.188  -8.995  1.00 91.36           C  
ATOM     14  C   ILE A   2       1.844  -5.166  -8.722  1.00 91.36           C  
ATOM     15  CB  ILE A   2       4.082  -4.240  -8.021  1.00 91.36           C  
ATOM     16  O   ILE A   2       1.170  -4.173  -9.007  1.00 91.36           O  
ATOM     17  CG1 ILE A   2       5.588  -4.246  -8.306  1.00 91.36           C  
ATOM     18  CG2 ILE A   2       3.798  -4.632  -6.568  1.00 91.36           C  
ATOM     19  CD1 ILE A   2       6.266  -5.581  -8.027  1.00 91.36           C  
ATOM     20  N   GLU A   3       1.317  -6.302  -8.250  1.00 93.25           N  
ATOM     21  CA  GLU A   3      -0.094  -6.379  -7.885  1.00 93.25           C  
ATOM     22  C   GLU A   3      -0.265  -6.591  -6.384  1.00 93.25           C  
ATOM     23  CB  GLU A   3      -0.790  -7.503  -8.658  1.00 93.25           C  
ATOM     24  O   GLU A   3       0.303  -7.525  -5.815  1.00 93.25           O  
ATOM     25  CG  GLU A   3      -0.781  -7.308 -10.167  1.00 93.25           C  
ATOM     26  CD  GLU A   3      -1.472  -8.433 -10.921  1.00 93.25           C  
ATOM     27  OE1 GLU A   3      -1.509  -8.393 -12.172  1.00 93.25           O  
ATOM     28  OE2 GLU A   3      -1.982  -9.362 -10.255  1.00 93.25           O  
ATOM     29  N   VAL A   4      -0.959  -5.693  -5.763  1.00 93.70           N  
ATOM     30  CA  VAL A   4      -1.245  -5.803  -4.337  1.00 93.70           C  
ATOM     31  C   VAL A   4      -2.753  -5.915  -4.119  1.00 93.70           C  
ATOM     32  CB  VAL A   4      -0.681  -4.600  -3.550  1.00 93.70           C  
ATOM     33  O   VAL A   4      -3.521  -5.092  -4.622  1.00 93.70           O  
ATOM     34  CG1 VAL A   4      -0.975  -4.744  -2.058  1.00 93.70           C  
ATOM     35  CG2 VAL A   4       0.821  -4.462  -3.791  1.00 93.70           C  
ATOM     36  N   ARG A   5      -3.056  -6.927  -3.384  1.00 90.90           N  
ATOM     37  CA  ARG A   5      -4.457  -7.116  -3.023  1.00 90.90           C  
ATOM     38  C   ARG A   5      -4.629  -7.182  -1.509  1.00 90.90           C  
ATOM     39  CB  ARG A   5      -5.011  -8.388  -3.669  1.00 90.90           C  
ATOM     40  O   ARG A   5      -3.926  -7.934  -0.831  1.00 90.90           O  
ATOM     41  CG  ARG A   5      -6.498  -8.602  -3.432  1.00 90.90           C  
ATOM     42  CD  ARG A   5      -7.030  -9.789  -4.223  1.00 90.90           C  
ATOM     43  NE  ARG A   5      -8.455  -9.999  -3.985  1.00 90.90           N  
ATOM     44  NH1 ARG A   5      -8.663 -11.733  -5.498  1.00 90.90           N  
ATOM     45  NH2 ARG A   5     -10.486 -11.023  -4.304  1.00 90.90           N  
ATOM     46  CZ  ARG A   5      -9.198 -10.918  -4.596  1.00 90.90           C  
ATOM     47  N   VAL A   6      -5.500  -6.300  -1.057  1.00 88.33           N  
ATOM     48  CA  VAL A   6      -5.864  -6.386   0.354  1.00 88.33           C  
ATOM     49  C   VAL A   6      -7.336  -6.772   0.485  1.00 88.33           C  
ATOM     50  CB  VAL A   6      -5.594  -5.055   1.092  1.00 88.33           C  
ATOM     51  O   VAL A   6      -8.218  -6.047   0.019  1.00 88.33           O  
ATOM     52  CG1 VAL A   6      -5.915  -5.188   2.580  1.00 88.33           C  
ATOM     53  CG2 VAL A   6      -4.144  -4.620   0.892  1.00 88.33           C  
ATOM     54  N   ASP A   7      -7.614  -8.010   0.910  1.00 82.79           N  
ATOM     55  CA  ASP A   7      -8.997  -8.432   1.109  1.00 82.79           C  
ATOM     56  C   ASP A   7      -9.210  -8.965   2.524  1.00 82.79           C  
ATOM     57  CB  ASP A   7      -9.387  -9.496   0.082  1.00 82.79           C  
ATOM     58  O   ASP A   7      -8.285  -8.965   3.339  1.00 82.79           O  
ATOM     59  CG  ASP A   7      -8.508 -10.733   0.146  1.00 82.79           C  
ATOM     60  OD1 ASP A   7      -8.517 -11.434   1.181  1.00 82.79           O  
ATOM     61  OD2 ASP A   7      -7.798 -11.007  -0.845  1.00 82.79           O  
ATOM     62  N   ASN A   8     -10.580  -9.340   2.934  1.00 74.32           N  
ATOM     63  CA  ASN A   8     -10.950  -9.656   4.310  1.00 74.32           C  
ATOM     64  C   ASN A   8     -10.090 -10.781   4.878  1.00 74.32           C  
ATOM     65  CB  ASN A   8     -12.432 -10.025   4.396  1.00 74.32           C  
ATOM     66  O   ASN A   8     -10.357 -11.958   4.628  1.00 74.32           O  
ATOM     67  CG  ASN A   8     -13.340  -8.811   4.364  1.00 74.32           C  
ATOM     68  ND2 ASN A   8     -14.616  -9.032   4.071  1.00 74.32           N  
ATOM     69  OD1 ASN A   8     -12.897  -7.684   4.600  1.00 74.32           O  
ATOM     70  N   GLY A   9      -8.773 -10.423   5.299  1.00 84.94           N  
ATOM     71  CA  GLY A   9      -7.969 -11.322   6.111  1.00 84.94           C  
ATOM     72  C   GLY A   9      -6.628 -11.653   5.484  1.00 84.94           C  
ATOM     73  O   GLY A   9      -5.862 -12.451   6.029  1.00 84.94           O  
ATOM     74  N   ARG A  10      -6.435 -10.964   4.318  1.00 91.91           N  
ATOM     75  CA  ARG A  10      -5.212 -11.409   3.656  1.00 91.91           C  
ATOM     76  C   ARG A  10      -4.615 -10.294   2.804  1.00 91.91           C  
ATOM     77  CB  ARG A  10      -5.486 -12.641   2.791  1.00 91.91           C  
ATOM     78  O   ARG A  10      -5.346  -9.517   2.187  1.00 91.91           O  
ATOM     79  CG  ARG A  10      -4.229 -13.322   2.274  1.00 91.91           C  
ATOM     80  CD  ARG A  10      -4.553 -14.598   1.510  1.00 91.91           C  
ATOM     81  NE  ARG A  10      -5.170 -15.601   2.373  1.00 91.91           N  
ATOM     82  NH1 ARG A  10      -5.641 -17.083   0.664  1.00 91.91           N  
ATOM     83  NH2 ARG A  10      -6.211 -17.598   2.824  1.00 91.91           N  
ATOM     84  CZ  ARG A  10      -5.672 -16.758   1.952  1.00 91.91           C  
ATOM     85  N   VAL A  11      -3.343 -10.116   2.871  1.00 94.07           N  
ATOM     86  CA  VAL A  11      -2.571  -9.295   1.944  1.00 94.07           C  
ATOM     87  C   VAL A  11      -1.836 -10.191   0.950  1.00 94.07           C  
ATOM     88  CB  VAL A  11      -1.566  -8.389   2.689  1.00 94.07           C  
ATOM     89  O   VAL A  11      -1.128 -11.120   1.347  1.00 94.07           O  
ATOM     90  CG1 VAL A  11      -0.680  -7.637   1.698  1.00 94.07           C  
ATOM     91  CG2 VAL A  11      -2.305  -7.410   3.600  1.00 94.07           C  
ATOM     92  N   ARG A  12      -2.062  -9.887  -0.364  1.00 95.04           N  
ATOM     93  CA  ARG A  12      -1.379 -10.632  -1.417  1.00 95.04           C  
ATOM     94  C   ARG A  12      -0.553  -9.701  -2.299  1.00 95.04           C  
ATOM     95  CB  ARG A  12      -2.387 -11.404  -2.270  1.00 95.04           C  
ATOM     96  O   ARG A  12      -1.046  -8.664  -2.749  1.00 95.04           O  
ATOM     97  CG  ARG A  12      -3.101 -12.518  -1.522  1.00 95.04           C  
ATOM     98  CD  ARG A  12      -4.068 -13.274  -2.423  1.00 95.04           C  
ATOM     99  NE  ARG A  12      -5.302 -12.524  -2.639  1.00 95.04           N  
ATOM    100  NH1 ARG A  12      -6.281 -14.123  -3.988  1.00 95.04           N  
ATOM    101  NH2 ARG A  12      -7.401 -12.182  -3.506  1.00 95.04           N  
ATOM    102  CZ  ARG A  12      -6.325 -12.945  -3.377  1.00 95.04           C  
ATOM    103  N   VAL A  13       0.607 -10.094  -2.421  1.00 96.51           N  
ATOM    104  CA  VAL A  13       1.491  -9.314  -3.281  1.00 96.51           C  
ATOM    105  C   VAL A  13       2.077 -10.210  -4.369  1.00 96.51           C  
ATOM    106  CB  VAL A  13       2.625  -8.646  -2.472  1.00 96.51           C  
ATOM    107  O   VAL A  13       2.708 -11.228  -4.071  1.00 96.51           O  
ATOM    108  CG1 VAL A  13       3.505  -7.790  -3.381  1.00 96.51           C  
ATOM    109  CG2 VAL A  13       2.045  -7.804  -1.337  1.00 96.51           C  
ATOM    110  N   ARG A  14       1.814  -9.861  -5.557  1.00 96.40           N  
ATOM    111  CA  ARG A  14       2.406 -10.565  -6.690  1.00 96.40           C  
ATOM    112  C   ARG A  14       3.478  -9.715  -7.363  1.00 96.40           C  
ATOM    113  CB  ARG A  14       1.329 -10.951  -7.706  1.00 96.40           C  
ATOM    114  O   ARG A  14       3.236  -8.555  -7.701  1.00 96.40           O  
ATOM    115  CG  ARG A  14       1.841 -11.813  -8.849  1.00 96.40           C  
ATOM    116  CD  ARG A  14       0.719 -12.227  -9.790  1.00 96.40           C  
ATOM    117  NE  ARG A  14       1.233 -12.903 -10.978  1.00 96.40           N  
ATOM    118  NH1 ARG A  14      -0.847 -13.466 -11.811  1.00 96.40           N  
ATOM    119  NH2 ARG A  14       1.050 -14.064 -12.951  1.00 96.40           N  
ATOM    120  CZ  ARG A  14       0.477 -13.476 -11.911  1.00 96.40           C  
ATOM    121  N   ASN A  15       4.684 -10.358  -7.490  1.00 95.76           N  
ATOM    122  CA  ASN A  15       5.809  -9.665  -8.108  1.00 95.76           C  
ATOM    123  C   ASN A  15       5.979 -10.066  -9.571  1.00 95.76           C  
ATOM    124  CB  ASN A  15       7.099  -9.934  -7.331  1.00 95.76           C  
ATOM    125  O   ASN A  15       6.484 -11.150  -9.867  1.00 95.76           O  
ATOM    126  CG  ASN A  15       8.293  -9.201  -7.910  1.00 95.76           C  
ATOM    127  ND2 ASN A  15       9.483  -9.526  -7.418  1.00 95.76           N  
ATOM    128  OD1 ASN A  15       8.148  -8.350  -8.791  1.00 95.76           O  
ATOM    129  N   GLY A  16       5.581  -9.189 -10.480  1.00 92.87           N  
ATOM    130  CA  GLY A  16       5.700  -9.444 -11.907  1.00 92.87           C  
ATOM    131  C   GLY A  16       6.922  -8.795 -12.530  1.00 92.87           C  
ATOM    132  O   GLY A  16       7.047  -8.743 -13.755  1.00 92.87           O  
ATOM    133  N   THR A  17       7.765  -8.292 -11.688  1.00 92.23           N  
ATOM    134  CA  THR A  17       8.976  -7.652 -12.189  1.00 92.23           C  
ATOM    135  C   THR A  17      10.074  -8.685 -12.430  1.00 92.23           C  
ATOM    136  CB  THR A  17       9.485  -6.576 -11.212  1.00 92.23           C  
ATOM    137  O   THR A  17       9.854  -9.884 -12.251  1.00 92.23           O  
ATOM    138  CG2 THR A  17       8.339  -5.709 -10.703  1.00 92.23           C  
ATOM    139  OG1 THR A  17      10.120  -7.213 -10.097  1.00 92.23           O  
ATOM    140  N   ASP A  18      11.280  -8.185 -12.926  1.00 93.21           N  
ATOM    141  CA  ASP A  18      12.382  -9.097 -13.218  1.00 93.21           C  
ATOM    142  C   ASP A  18      13.374  -9.147 -12.058  1.00 93.21           C  
ATOM    143  CB  ASP A  18      13.098  -8.680 -14.505  1.00 93.21           C  
ATOM    144  O   ASP A  18      14.462  -9.713 -12.189  1.00 93.21           O  
ATOM    145  CG  ASP A  18      13.659  -7.270 -14.441  1.00 93.21           C  
ATOM    146  OD1 ASP A  18      13.308  -6.515 -13.509  1.00 93.21           O  
ATOM    147  OD2 ASP A  18      14.458  -6.911 -15.333  1.00 93.21           O  
ATOM    148  N   ARG A  19      13.040  -8.477 -10.893  1.00 94.04           N  
ATOM    149  CA  ARG A  19      13.906  -8.429  -9.720  1.00 94.04           C  
ATOM    150  C   ARG A  19      13.127  -8.753  -8.450  1.00 94.04           C  
ATOM    151  CB  ARG A  19      14.565  -7.054  -9.594  1.00 94.04           C  
ATOM    152  O   ARG A  19      11.904  -8.601  -8.410  1.00 94.04           O  
ATOM    153  CG  ARG A  19      13.576  -5.901  -9.521  1.00 94.04           C  
ATOM    154  CD  ARG A  19      14.275  -4.552  -9.608  1.00 94.04           C  
ATOM    155  NE  ARG A  19      13.596  -3.652 -10.536  1.00 94.04           N  
ATOM    156  NH1 ARG A  19      15.190  -1.984 -10.408  1.00 94.04           N  
ATOM    157  NH2 ARG A  19      13.348  -1.716 -11.746  1.00 94.04           N  
ATOM    158  CZ  ARG A  19      14.046  -2.453 -10.895  1.00 94.04           C  
ATOM    159  N   PRO A  20      13.925  -9.209  -7.400  1.00 95.41           N  
ATOM    160  CA  PRO A  20      13.260  -9.426  -6.113  1.00 95.41           C  
ATOM    161  C   PRO A  20      12.776  -8.127  -5.473  1.00 95.41           C  
ATOM    162  CB  PRO A  20      14.348 -10.083  -5.260  1.00 95.41           C  
ATOM    163  O   PRO A  20      13.417  -7.083  -5.624  1.00 95.41           O  
ATOM    164  CG  PRO A  20      15.635  -9.667  -5.897  1.00 95.41           C  
ATOM    165  CD  PRO A  20      15.393  -9.447  -7.362  1.00 95.41           C  
ATOM    166  N   CYS A  21      11.614  -8.229  -4.856  1.00 96.97           N  
ATOM    167  CA  CYS A  21      11.048  -7.079  -4.158  1.00 96.97           C  
ATOM    168  C   CYS A  21      10.994  -7.325  -2.655  1.00 96.97           C  
ATOM    169  CB  CYS A  21       9.648  -6.768  -4.685  1.00 96.97           C  
ATOM    170  O   CYS A  21      10.784  -8.457  -2.215  1.00 96.97           O  
ATOM    171  SG  CYS A  21       9.608  -6.339  -6.439  1.00 96.97           S  
ATOM    172  N   ARG A  22      11.304  -6.284  -1.914  1.00 97.50           N  
ATOM    173  CA  ARG A  22      11.104  -6.336  -0.470  1.00 97.50           C  
ATOM    174  C   ARG A  22       9.748  -5.756  -0.083  1.00 97.50           C  
ATOM    175  CB  ARG A  22      12.222  -5.584   0.256  1.00 97.50           C  
ATOM    176  O   ARG A  22       9.410  -4.638  -0.478  1.00 97.50           O  
ATOM    177  CG  ARG A  22      13.585  -6.249   0.146  1.00 97.50           C  
ATOM    178  CD  ARG A  22      14.590  -5.639   1.113  1.00 97.50           C  
ATOM    179  NE  ARG A  22      15.965  -5.879   0.683  1.00 97.50           N  
ATOM    180  NH1 ARG A  22      16.934  -4.819   2.493  1.00 97.50           N  
ATOM    181  NH2 ARG A  22      18.251  -5.756   0.867  1.00 97.50           N  
ATOM    182  CZ  ARG A  22      17.047  -5.484   1.349  1.00 97.50           C  
ATOM    183  N   VAL A  23       8.982  -6.589   0.588  1.00 97.48           N  
ATOM    184  CA  VAL A  23       7.632  -6.168   0.948  1.00 97.48           C  
ATOM    185  C   VAL A  23       7.514  -6.052   2.466  1.00 97.48           C  
ATOM    186  CB  VAL A  23       6.568  -7.149   0.404  1.00 97.48           C  
ATOM    187  O   VAL A  23       7.830  -6.996   3.193  1.00 97.48           O  
ATOM    188  CG1 VAL A  23       5.163  -6.687   0.786  1.00 97.48           C  
ATOM    189  CG2 VAL A  23       6.695  -7.287  -1.112  1.00 97.48           C  
ATOM    190  N   ARG A  24       7.144  -4.847   2.872  1.00 96.81           N  
ATOM    191  CA  ARG A  24       6.874  -4.601   4.285  1.00 96.81           C  
ATOM    192  C   ARG A  24       5.380  -4.421   4.534  1.00 96.81           C  
ATOM    193  CB  ARG A  24       7.638  -3.368   4.772  1.00 96.81           C  
ATOM    194  O   ARG A  24       4.739  -3.571   3.912  1.00 96.81           O  
ATOM    195  CG  ARG A  24       7.459  -3.077   6.254  1.00 96.81           C  
ATOM    196  CD  ARG A  24       8.158  -1.789   6.664  1.00 96.81           C  
ATOM    197  NE  ARG A  24       9.609  -1.905   6.557  1.00 96.81           N  
ATOM    198  NH1 ARG A  24      10.035   0.294   7.124  1.00 96.81           N  
ATOM    199  NH2 ARG A  24      11.769  -1.129   6.653  1.00 96.81           N  
ATOM    200  CZ  ARG A  24      10.468  -0.913   6.778  1.00 96.81           C  
ATOM    201  N   VAL A  25       4.795  -5.253   5.400  1.00 95.95           N  
ATOM    202  CA  VAL A  25       3.376  -5.175   5.733  1.00 95.95           C  
ATOM    203  C   VAL A  25       3.209  -4.749   7.190  1.00 95.95           C  
ATOM    204  CB  VAL A  25       2.660  -6.521   5.486  1.00 95.95           C  
ATOM    205  O   VAL A  25       3.712  -5.414   8.099  1.00 95.95           O  
ATOM    206  CG1 VAL A  25       1.171  -6.408   5.809  1.00 95.95           C  
ATOM    207  CG2 VAL A  25       2.862  -6.976   4.042  1.00 95.95           C  
ATOM    208  N   THR A  26       2.546  -3.589   7.318  1.00 94.65           N  
ATOM    209  CA  THR A  26       2.209  -3.112   8.655  1.00 94.65           C  
ATOM    210  C   THR A  26       0.700  -3.153   8.880  1.00 94.65           C  
ATOM    211  CB  THR A  26       2.726  -1.680   8.884  1.00 94.65           C  
ATOM    212  O   THR A  26      -0.062  -2.546   8.125  1.00 94.65           O  
ATOM    213  CG2 THR A  26       2.453  -1.218  10.312  1.00 94.65           C  
ATOM    214  OG1 THR A  26       4.138  -1.644   8.644  1.00 94.65           O  
ATOM    215  N   ALA A  27       0.304  -3.964   9.865  1.00 92.38           N  
ATOM    216  CA  ALA A  27      -1.103  -4.099  10.234  1.00 92.38           C  
ATOM    217  C   ALA A  27      -1.262  -4.254  11.743  1.00 92.38           C  
ATOM    218  CB  ALA A  27      -1.731  -5.289   9.511  1.00 92.38           C  
ATOM    219  O   ALA A  27      -0.508  -4.992  12.381  1.00 92.38           O  
ATOM    220  N   GLY A  28      -2.247  -3.524  12.359  1.00 86.74           N  
ATOM    221  CA  GLY A  28      -2.521  -3.602  13.785  1.00 86.74           C  
ATOM    222  C   GLY A  28      -1.328  -3.228  14.644  1.00 86.74           C  
ATOM    223  O   GLY A  28      -1.161  -3.753  15.747  1.00 86.74           O  
ATOM    224  N   GLY A  29      -0.362  -2.477  14.097  1.00 86.80           N  
ATOM    225  CA  GLY A  29       0.822  -2.056  14.829  1.00 86.80           C  
ATOM    226  C   GLY A  29       2.005  -2.985  14.634  1.00 86.80           C  
ATOM    227  O   GLY A  29       3.100  -2.718  15.135  1.00 86.80           O  
ATOM    228  N   GLU A  30       1.748  -4.088  14.022  1.00 91.94           N  
ATOM    229  CA  GLU A  30       2.810  -5.052  13.750  1.00 91.94           C  
ATOM    230  C   GLU A  30       3.357  -4.885  12.336  1.00 91.94           C  
ATOM    231  CB  GLU A  30       2.304  -6.482  13.953  1.00 91.94           C  
ATOM    232  O   GLU A  30       2.599  -4.635  11.396  1.00 91.94           O  
ATOM    233  CG  GLU A  30       1.917  -6.800  15.390  1.00 91.94           C  
ATOM    234  CD  GLU A  30       1.489  -8.245  15.591  1.00 91.94           C  
ATOM    235  OE1 GLU A  30       1.703  -8.793  16.695  1.00 91.94           O  
ATOM    236  OE2 GLU A  30       0.936  -8.833  14.635  1.00 91.94           O  
ATOM    237  N   THR A  31       4.671  -4.956  12.303  1.00 95.29           N  
ATOM    238  CA  THR A  31       5.324  -4.860  11.002  1.00 95.29           C  
ATOM    239  C   THR A  31       6.072  -6.149  10.676  1.00 95.29           C  
ATOM    240  CB  THR A  31       6.300  -3.670  10.953  1.00 95.29           C  
ATOM    241  O   THR A  31       6.812  -6.672  11.512  1.00 95.29           O  
ATOM    242  CG2 THR A  31       6.998  -3.587   9.600  1.00 95.29           C  
ATOM    243  OG1 THR A  31       5.575  -2.455  11.180  1.00 95.29           O  
ATOM    244  N   ARG A  32       5.800  -6.659   9.471  1.00 95.74           N  
ATOM    245  CA  ARG A  32       6.517  -7.825   8.966  1.00 95.74           C  
ATOM    246  C   ARG A  32       7.155  -7.531   7.612  1.00 95.74           C  
ATOM    247  CB  ARG A  32       5.578  -9.027   8.853  1.00 95.74           C  
ATOM    248  O   ARG A  32       6.575  -6.822   6.787  1.00 95.74           O  
ATOM    249  CG  ARG A  32       5.012  -9.494  10.184  1.00 95.74           C  
ATOM    250  CD  ARG A  32       4.055 -10.666  10.010  1.00 95.74           C  
ATOM    251  NE  ARG A  32       3.335 -10.961  11.246  1.00 95.74           N  
ATOM    252  NH1 ARG A  32       2.060 -12.661  10.339  1.00 95.74           N  
ATOM    253  NH2 ARG A  32       1.811 -12.087  12.544  1.00 95.74           N  
ATOM    254  CZ  ARG A  32       2.404 -11.902  11.373  1.00 95.74           C  
ATOM    255  N   GLU A  33       8.288  -8.139   7.370  1.00 97.62           N  
ATOM    256  CA  GLU A  33       9.016  -7.914   6.124  1.00 97.62           C  
ATOM    257  C   GLU A  33       9.253  -9.224   5.379  1.00 97.62           C  
ATOM    258  CB  GLU A  33      10.351  -7.216   6.400  1.00 97.62           C  
ATOM    259  O   GLU A  33       9.533 -10.254   5.997  1.00 97.62           O  
ATOM    260  CG  GLU A  33      10.205  -5.808   6.957  1.00 97.62           C  
ATOM    261  CD  GLU A  33      11.535  -5.093   7.137  1.00 97.62           C  
ATOM    262  OE1 GLU A  33      11.535  -3.871   7.409  1.00 97.62           O  
ATOM    263  OE2 GLU A  33      12.585  -5.761   7.004  1.00 97.62           O  
ATOM    264  N   TYR A  34       9.118  -9.082   4.062  1.00 97.30           N  
ATOM    265  CA  TYR A  34       9.273 -10.261   3.217  1.00 97.30           C  
ATOM    266  C   TYR A  34      10.050  -9.926   1.950  1.00 97.30           C  
ATOM    267  CB  TYR A  34       7.905 -10.846   2.852  1.00 97.30           C  
ATOM    268  O   TYR A  34      10.067  -8.773   1.512  1.00 97.30           O  
ATOM    269  CG  TYR A  34       7.013 -11.092   4.044  1.00 97.30           C  
ATOM    270  CD1 TYR A  34       7.034 -12.313   4.715  1.00 97.30           C  
ATOM    271  CD2 TYR A  34       6.146 -10.105   4.502  1.00 97.30           C  
ATOM    272  CE1 TYR A  34       6.212 -12.545   5.813  1.00 97.30           C  
ATOM    273  CE2 TYR A  34       5.320 -10.326   5.599  1.00 97.30           C  
ATOM    274  OH  TYR A  34       4.544 -11.771   7.333  1.00 97.30           O  
ATOM    275  CZ  TYR A  34       5.360 -11.547   6.247  1.00 97.30           C  
ATOM    276  N   THR A  35      10.631 -11.000   1.442  1.00 96.98           N  
ATOM    277  CA  THR A  35      11.190 -10.905   0.098  1.00 96.98           C  
ATOM    278  C   THR A  35      10.338 -11.685  -0.899  1.00 96.98           C  
ATOM    279  CB  THR A  35      12.639 -11.426   0.058  1.00 96.98           C  
ATOM    280  O   THR A  35      10.034 -12.859  -0.679  1.00 96.98           O  
ATOM    281  CG2 THR A  35      13.225 -11.312  -1.345  1.00 96.98           C  
ATOM    282  OG1 THR A  35      13.442 -10.659   0.963  1.00 96.98           O  
ATOM    283  N   VAL A  36       9.915 -11.030  -1.974  1.00 97.19           N  
ATOM    284  CA  VAL A  36       9.095 -11.663  -3.002  1.00 97.19           C  
ATOM    285  C   VAL A  36       9.890 -11.774  -4.301  1.00 97.19           C  
ATOM    286  CB  VAL A  36       7.784 -10.882  -3.244  1.00 97.19           C  
ATOM    287  O   VAL A  36      10.256 -10.760  -4.900  1.00 97.19           O  
ATOM    288  CG1 VAL A  36       6.871 -11.644  -4.203  1.00 97.19           C  
ATOM    289  CG2 VAL A  36       7.070 -10.616  -1.920  1.00 97.19           C  
ATOM    290  N   ASN A  37      10.156 -12.998  -4.727  1.00 97.06           N  
ATOM    291  CA  ASN A  37      10.912 -13.238  -5.952  1.00 97.06           C  
ATOM    292  C   ASN A  37      10.055 -13.012  -7.194  1.00 97.06           C  
ATOM    293  CB  ASN A  37      11.491 -14.654  -5.956  1.00 97.06           C  
ATOM    294  O   ASN A  37       8.827 -13.102  -7.130  1.00 97.06           O  
ATOM    295  CG  ASN A  37      12.534 -14.861  -4.876  1.00 97.06           C  
ATOM    296  ND2 ASN A  37      12.441 -15.981  -4.168  1.00 97.06           N  
ATOM    297  OD1 ASN A  37      13.417 -14.022  -4.678  1.00 97.06           O  
ATOM    298  N   PRO A  38      10.763 -12.731  -8.289  1.00 96.38           N  
ATOM    299  CA  PRO A  38      10.028 -12.546  -9.543  1.00 96.38           C  
ATOM    300  C   PRO A  38       9.136 -13.736  -9.886  1.00 96.38           C  
ATOM    301  CB  PRO A  38      11.140 -12.379 -10.582  1.00 96.38           C  
ATOM    302  O   PRO A  38       9.560 -14.888  -9.756  1.00 96.38           O  
ATOM    303  CG  PRO A  38      12.304 -11.844  -9.813  1.00 96.38           C  
ATOM    304  CD  PRO A  38      12.298 -12.463  -8.444  1.00 96.38           C  
ATOM    305  N   GLY A  39       7.921 -13.416 -10.281  1.00 95.18           N  
ATOM    306  CA  GLY A  39       6.988 -14.440 -10.725  1.00 95.18           C  
ATOM    307  C   GLY A  39       6.313 -15.168  -9.578  1.00 95.18           C  
ATOM    308  O   GLY A  39       5.602 -16.152  -9.794  1.00 95.18           O  
ATOM    309  N   THR A  40       6.582 -14.715  -8.309  1.00 96.42           N  
ATOM    310  CA  THR A  40       5.995 -15.383  -7.154  1.00 96.42           C  
ATOM    311  C   THR A  40       4.965 -14.485  -6.475  1.00 96.42           C  
ATOM    312  CB  THR A  40       7.075 -15.791  -6.135  1.00 96.42           C  
ATOM    313  O   THR A  40       4.833 -13.310  -6.823  1.00 96.42           O  
ATOM    314  CG2 THR A  40       8.151 -16.652  -6.789  1.00 96.42           C  
ATOM    315  OG1 THR A  40       7.685 -14.611  -5.596  1.00 96.42           O  
ATOM    316  N   GLU A  41       4.229 -15.099  -5.569  1.00 95.32           N  
ATOM    317  CA  GLU A  41       3.180 -14.393  -4.838  1.00 95.32           C  
ATOM    318  C   GLU A  41       3.370 -14.530  -3.330  1.00 95.32           C  
ATOM    319  CB  GLU A  41       1.799 -14.913  -5.243  1.00 95.32           C  
ATOM    320  O   GLU A  41       3.718 -15.606  -2.838  1.00 95.32           O  
ATOM    321  CG  GLU A  41       0.647 -14.222  -4.529  1.00 95.32           C  
ATOM    322  CD  GLU A  41      -0.719 -14.728  -4.963  1.00 95.32           C  
ATOM    323  OE1 GLU A  41      -1.640 -14.792  -4.117  1.00 95.32           O  
ATOM    324  OE2 GLU A  41      -0.870 -15.063  -6.159  1.00 95.32           O  
ATOM    325  N   LEU A  42       3.261 -13.430  -2.619  1.00 96.19           N  
ATOM    326  CA  LEU A  42       3.265 -13.404  -1.161  1.00 96.19           C  
ATOM    327  C   LEU A  42       1.842 -13.342  -0.615  1.00 96.19           C  
ATOM    328  CB  LEU A  42       4.073 -12.209  -0.649  1.00 96.19           C  
ATOM    329  O   LEU A  42       1.017 -12.570  -1.108  1.00 96.19           O  
ATOM    330  CG  LEU A  42       3.981 -11.921   0.851  1.00 96.19           C  
ATOM    331  CD1 LEU A  42       4.730 -12.988   1.642  1.00 96.19           C  
ATOM    332  CD2 LEU A  42       4.530 -10.532   1.164  1.00 96.19           C  
ATOM    333  N   GLU A  43       1.612 -14.201   0.417  1.00 95.50           N  
ATOM    334  CA  GLU A  43       0.333 -14.147   1.117  1.00 95.50           C  
ATOM    335  C   GLU A  43       0.533 -13.967   2.619  1.00 95.50           C  
ATOM    336  CB  GLU A  43      -0.484 -15.413   0.844  1.00 95.50           C  
ATOM    337  O   GLU A  43       1.204 -14.776   3.263  1.00 95.50           O  
ATOM    338  CG  GLU A  43      -0.895 -15.578  -0.612  1.00 95.50           C  
ATOM    339  CD  GLU A  43      -1.816 -16.764  -0.845  1.00 95.50           C  
ATOM    340  OE1 GLU A  43      -2.250 -16.978  -2.000  1.00 95.50           O  
ATOM    341  OE2 GLU A  43      -2.108 -17.485   0.135  1.00 95.50           O  
ATOM    342  N   VAL A  44      -0.067 -12.895   3.135  1.00 94.83           N  
ATOM    343  CA  VAL A  44       0.049 -12.615   4.563  1.00 94.83           C  
ATOM    344  C   VAL A  44      -1.338 -12.600   5.201  1.00 94.83           C  
ATOM    345  CB  VAL A  44       0.769 -11.272   4.821  1.00 94.83           C  
ATOM    346  O   VAL A  44      -2.216 -11.846   4.776  1.00 94.83           O  
ATOM    347  CG1 VAL A  44       0.940 -11.030   6.319  1.00 94.83           C  
ATOM    348  CG2 VAL A  44       2.124 -11.250   4.115  1.00 94.83           C  
ATOM    349  N   GLU A  45      -1.489 -13.392   6.182  1.00 94.24           N  
ATOM    350  CA  GLU A  45      -2.767 -13.444   6.886  1.00 94.24           C  
ATOM    351  C   GLU A  45      -2.879 -12.317   7.909  1.00 94.24           C  
ATOM    352  CB  GLU A  45      -2.947 -14.799   7.575  1.00 94.24           C  
ATOM    353  O   GLU A  45      -1.917 -12.015   8.617  1.00 94.24           O  
ATOM    354  CG  GLU A  45      -3.093 -15.965   6.609  1.00 94.24           C  
ATOM    355  CD  GLU A  45      -3.552 -17.249   7.283  1.00 94.24           C  
ATOM    356  OE1 GLU A  45      -4.591 -17.813   6.869  1.00 94.24           O  
ATOM    357  OE2 GLU A  45      -2.869 -17.693   8.233  1.00 94.24           O  
ATOM    358  N   LEU A  46      -4.136 -11.687   7.890  1.00 92.00           N  
ATOM    359  CA  LEU A  46      -4.374 -10.616   8.851  1.00 92.00           C  
ATOM    360  C   LEU A  46      -5.383 -11.049   9.909  1.00 92.00           C  
ATOM    361  CB  LEU A  46      -4.875  -9.357   8.137  1.00 92.00           C  
ATOM    362  O   LEU A  46      -6.339 -11.768   9.605  1.00 92.00           O  
ATOM    363  CG  LEU A  46      -3.956  -8.777   7.061  1.00 92.00           C  
ATOM    364  CD1 LEU A  46      -4.628  -7.595   6.371  1.00 92.00           C  
ATOM    365  CD2 LEU A  46      -2.620  -8.360   7.667  1.00 92.00           C  
ATOM    366  N   SER A  47      -5.020 -10.776  11.173  1.00 90.89           N  
ATOM    367  CA  SER A  47      -6.020 -10.993  12.213  1.00 90.89           C  
ATOM    368  C   SER A  47      -7.190 -10.025  12.066  1.00 90.89           C  
ATOM    369  CB  SER A  47      -5.394 -10.842  13.600  1.00 90.89           C  
ATOM    370  O   SER A  47      -7.071  -8.998  11.395  1.00 90.89           O  
ATOM    371  OG  SER A  47      -5.036  -9.493  13.846  1.00 90.89           O  
ATOM    372  N   PRO A  48      -8.356 -10.370  12.668  1.00 86.29           N  
ATOM    373  CA  PRO A  48      -9.541  -9.512  12.591  1.00 86.29           C  
ATOM    374  C   PRO A  48      -9.246  -8.063  12.972  1.00 86.29           C  
ATOM    375  CB  PRO A  48     -10.507 -10.154  13.591  1.00 86.29           C  
ATOM    376  O   PRO A  48      -9.793  -7.138  12.367  1.00 86.29           O  
ATOM    377  CG  PRO A  48     -10.142 -11.603  13.598  1.00 86.29           C  
ATOM    378  CD  PRO A  48      -8.652 -11.721  13.443  1.00 86.29           C  
ATOM    379  N   GLU A  49      -8.341  -7.894  13.902  1.00 83.67           N  
ATOM    380  CA  GLU A  49      -8.002  -6.548  14.355  1.00 83.67           C  
ATOM    381  C   GLU A  49      -7.161  -5.812  13.316  1.00 83.67           C  
ATOM    382  CB  GLU A  49      -7.260  -6.601  15.692  1.00 83.67           C  
ATOM    383  O   GLU A  49      -7.210  -4.583  13.227  1.00 83.67           O  
ATOM    384  CG  GLU A  49      -8.100  -7.138  16.841  1.00 83.67           C  
ATOM    385  CD  GLU A  49      -7.367  -8.161  17.694  1.00 83.67           C  
ATOM    386  OE1 GLU A  49      -7.973  -8.706  18.645  1.00 83.67           O  
ATOM    387  OE2 GLU A  49      -6.176  -8.420  17.410  1.00 83.67           O  
ATOM    388  N   GLN A  50      -6.447  -6.611  12.506  1.00 88.08           N  
ATOM    389  CA  GLN A  50      -5.510  -6.059  11.534  1.00 88.08           C  
ATOM    390  C   GLN A  50      -6.204  -5.761  10.208  1.00 88.08           C  
ATOM    391  CB  GLN A  50      -4.340  -7.018  11.310  1.00 88.08           C  
ATOM    392  O   GLN A  50      -5.683  -5.007   9.384  1.00 88.08           O  
ATOM    393  CG  GLN A  50      -3.431  -7.173  12.522  1.00 88.08           C  
ATOM    394  CD  GLN A  50      -2.389  -8.260  12.339  1.00 88.08           C  
ATOM    395  NE2 GLN A  50      -1.277  -8.143  13.056  1.00 88.08           N  
ATOM    396  OE1 GLN A  50      -2.583  -9.199  11.560  1.00 88.08           O  
ATOM    397  N   GLN A  51      -7.388  -6.202  10.005  1.00 85.40           N  
ATOM    398  CA  GLN A  51      -8.071  -6.197   8.715  1.00 85.40           C  
ATOM    399  C   GLN A  51      -8.570  -4.799   8.362  1.00 85.40           C  
ATOM    400  CB  GLN A  51      -9.239  -7.185   8.722  1.00 85.40           C  
ATOM    401  O   GLN A  51      -8.802  -4.495   7.190  1.00 85.40           O  
ATOM    402  CG  GLN A  51      -8.808  -8.646   8.760  1.00 85.40           C  
ATOM    403  CD  GLN A  51      -9.980  -9.599   8.904  1.00 85.40           C  
ATOM    404  NE2 GLN A  51      -9.683 -10.868   9.165  1.00 85.40           N  
ATOM    405  OE1 GLN A  51     -11.142  -9.199   8.783  1.00 85.40           O  
ATOM    406  N   ASN A  52      -8.541  -3.955   9.365  1.00 84.52           N  
ATOM    407  CA  ASN A  52      -9.149  -2.651   9.126  1.00 84.52           C  
ATOM    408  C   ASN A  52      -8.108  -1.615   8.709  1.00 84.52           C  
ATOM    409  CB  ASN A  52      -9.904  -2.174  10.368  1.00 84.52           C  
ATOM    410  O   ASN A  52      -8.442  -0.616   8.069  1.00 84.52           O  
ATOM    411  CG  ASN A  52     -11.135  -3.011  10.660  1.00 84.52           C  
ATOM    412  ND2 ASN A  52     -11.370  -3.293  11.936  1.00 84.52           N  
ATOM    413  OD1 ASN A  52     -11.866  -3.400   9.746  1.00 84.52           O  
ATOM    414  N   ASN A  53      -6.872  -1.877   8.983  1.00 88.94           N  
ATOM    415  CA  ASN A  53      -5.774  -0.959   8.698  1.00 88.94           C  
ATOM    416  C   ASN A  53      -4.514  -1.708   8.274  1.00 88.94           C  
ATOM    417  CB  ASN A  53      -5.483  -0.076   9.912  1.00 88.94           C  
ATOM    418  O   ASN A  53      -4.011  -2.555   9.014  1.00 88.94           O  
ATOM    419  CG  ASN A  53      -6.698   0.708  10.369  1.00 88.94           C  
ATOM    420  ND2 ASN A  53      -7.166   0.425  11.578  1.00 88.94           N  
ATOM    421  OD1 ASN A  53      -7.212   1.561   9.640  1.00 88.94           O  
ATOM    422  N   ALA A  54      -4.073  -1.423   7.068  1.00 92.08           N  
ATOM    423  CA  ALA A  54      -2.847  -2.071   6.609  1.00 92.08           C  
ATOM    424  C   ALA A  54      -2.048  -1.148   5.694  1.00 92.08           C  
ATOM    425  CB  ALA A  54      -3.172  -3.377   5.889  1.00 92.08           C  
ATOM    426  O   ALA A  54      -2.623  -0.407   4.893  1.00 92.08           O  
ATOM    427  N   ILE A  55      -0.709  -1.113   5.960  1.00 94.31           N  
ATOM    428  CA  ILE A  55       0.222  -0.424   5.074  1.00 94.31           C  
ATOM    429  C   ILE A  55       1.130  -1.443   4.387  1.00 94.31           C  
ATOM    430  CB  ILE A  55       1.068   0.616   5.841  1.00 94.31           C  
ATOM    431  O   ILE A  55       1.830  -2.209   5.054  1.00 94.31           O  
ATOM    432  CG1 ILE A  55       0.159   1.632   6.541  1.00 94.31           C  
ATOM    433  CG2 ILE A  55       2.048   1.318   4.896  1.00 94.31           C  
ATOM    434  CD1 ILE A  55       0.888   2.546   7.517  1.00 94.31           C  
ATOM    435  N   VAL A  56       1.053  -1.476   3.105  1.00 95.88           N  
ATOM    436  CA  VAL A  56       1.932  -2.361   2.349  1.00 95.88           C  
ATOM    437  C   VAL A  56       2.939  -1.534   1.553  1.00 95.88           C  
ATOM    438  CB  VAL A  56       1.132  -3.282   1.401  1.00 95.88           C  
ATOM    439  O   VAL A  56       2.555  -0.739   0.692  1.00 95.88           O  
ATOM    440  CG1 VAL A  56       2.060  -4.273   0.699  1.00 95.88           C  
ATOM    441  CG2 VAL A  56       0.041  -4.022   2.173  1.00 95.88           C  
ATOM    442  N   VAL A  57       4.189  -1.725   1.889  1.00 96.25           N  
ATOM    443  CA  VAL A  57       5.271  -1.039   1.190  1.00 96.25           C  
ATOM    444  C   VAL A  57       6.047  -2.037   0.333  1.00 96.25           C  
ATOM    445  CB  VAL A  57       6.225  -0.330   2.178  1.00 96.25           C  
ATOM    446  O   VAL A  57       6.512  -3.064   0.833  1.00 96.25           O  
ATOM    447  CG1 VAL A  57       7.282   0.474   1.424  1.00 96.25           C  
ATOM    448  CG2 VAL A  57       5.437   0.573   3.125  1.00 96.25           C  
ATOM    449  N   VAL A  58       6.118  -1.736  -0.912  1.00 96.20           N  
ATOM    450  CA  VAL A  58       6.859  -2.592  -1.831  1.00 96.20           C  
ATOM    451  C   VAL A  58       8.077  -1.843  -2.367  1.00 96.20           C  
ATOM    452  CB  VAL A  58       5.971  -3.072  -3.001  1.00 96.20           C  
ATOM    453  O   VAL A  58       7.947  -0.748  -2.919  1.00 96.20           O  
ATOM    454  CG1 VAL A  58       6.738  -4.042  -3.898  1.00 96.20           C  
ATOM    455  CG2 VAL A  58       4.697  -3.725  -2.470  1.00 96.20           C  
ATOM    456  N   HIS A  59       9.185  -2.474  -2.150  1.00 94.81           N  
ATOM    457  CA  HIS A  59      10.464  -1.947  -2.609  1.00 94.81           C  
ATOM    458  C   HIS A  59      11.133  -2.901  -3.593  1.00 94.81           C  
ATOM    459  CB  HIS A  59      11.392  -1.682  -1.422  1.00 94.81           C  
ATOM    460  O   HIS A  59      11.489  -4.025  -3.230  1.00 94.81           O  
ATOM    461  CG  HIS A  59      12.750  -1.195  -1.818  1.00 94.81           C  
ATOM    462  CD2 HIS A  59      13.135  -0.083  -2.487  1.00 94.81           C  
ATOM    463  ND1 HIS A  59      13.903  -1.889  -1.525  1.00 94.81           N  
ATOM    464  CE1 HIS A  59      14.943  -1.223  -1.998  1.00 94.81           C  
ATOM    465  NE2 HIS A  59      14.504  -0.123  -2.586  1.00 94.81           N  
ATOM    466  N   CYS A  60      11.265  -2.522  -4.900  1.00 92.22           N  
ATOM    467  CA  CYS A  60      11.968  -3.286  -5.925  1.00 92.22           C  
ATOM    468  C   CYS A  60      13.132  -2.486  -6.499  1.00 92.22           C  
ATOM    469  CB  CYS A  60      11.010  -3.686  -7.047  1.00 92.22           C  
ATOM    470  O   CYS A  60      12.924  -1.528  -7.245  1.00 92.22           O  
ATOM    471  SG  CYS A  60       9.514  -4.513  -6.466  1.00 92.22           S  
ATOM    472  N   GLY A  61      14.430  -2.841  -6.146  1.00 89.36           N  
ATOM    473  CA  GLY A  61      15.553  -2.011  -6.553  1.00 89.36           C  
ATOM    474  C   GLY A  61      15.600  -0.677  -5.833  1.00 89.36           C  
ATOM    475  O   GLY A  61      15.634  -0.630  -4.602  1.00 89.36           O  
ATOM    476  N   ASN A  62      15.408   0.480  -6.658  1.00 87.67           N  
ATOM    477  CA  ASN A  62      15.453   1.805  -6.050  1.00 87.67           C  
ATOM    478  C   ASN A  62      14.060   2.418  -5.939  1.00 87.67           C  
ATOM    479  CB  ASN A  62      16.378   2.730  -6.844  1.00 87.67           C  
ATOM    480  O   ASN A  62      13.918   3.588  -5.577  1.00 87.67           O  
ATOM    481  CG  ASN A  62      17.833   2.310  -6.763  1.00 87.67           C  
ATOM    482  ND2 ASN A  62      18.543   2.414  -7.880  1.00 87.67           N  
ATOM    483  OD1 ASN A  62      18.314   1.894  -5.705  1.00 87.67           O  
ATOM    484  N   GLU A  63      13.066   1.591  -6.196  1.00 89.43           N  
ATOM    485  CA  GLU A  63      11.721   2.150  -6.276  1.00 89.43           C  
ATOM    486  C   GLU A  63      10.858   1.684  -5.107  1.00 89.43           C  
ATOM    487  CB  GLU A  63      11.058   1.770  -7.603  1.00 89.43           C  
ATOM    488  O   GLU A  63      10.884   0.507  -4.740  1.00 89.43           O  
ATOM    489  CG  GLU A  63      11.846   2.204  -8.831  1.00 89.43           C  
ATOM    490  CD  GLU A  63      11.862   3.711  -9.031  1.00 89.43           C  
ATOM    491  OE1 GLU A  63      12.917   4.261  -9.421  1.00 89.43           O  
ATOM    492  OE2 GLU A  63      10.811   4.348  -8.796  1.00 89.43           O  
ATOM    493  N   TRP A  64      10.126   2.714  -4.500  1.00 92.70           N  
ATOM    494  CA  TRP A  64       9.230   2.453  -3.379  1.00 92.70           C  
ATOM    495  C   TRP A  64       7.779   2.717  -3.769  1.00 92.70           C  
ATOM    496  CB  TRP A  64       9.612   3.315  -2.172  1.00 92.70           C  
ATOM    497  O   TRP A  64       7.458   3.777  -4.311  1.00 92.70           O  
ATOM    498  CG  TRP A  64      10.960   2.996  -1.599  1.00 92.70           C  
ATOM    499  CD1 TRP A  64      12.175   3.407  -2.072  1.00 92.70           C  
ATOM    500  CD2 TRP A  64      11.229   2.194  -0.445  1.00 92.70           C  
ATOM    501  CE2 TRP A  64      12.631   2.162  -0.277  1.00 92.70           C  
ATOM    502  CE3 TRP A  64      10.421   1.499   0.464  1.00 92.70           C  
ATOM    503  NE1 TRP A  64      13.184   2.909  -1.282  1.00 92.70           N  
ATOM    504  CH2 TRP A  64      12.428   0.790   1.641  1.00 92.70           C  
ATOM    505  CZ2 TRP A  64      13.242   1.461   0.766  1.00 92.70           C  
ATOM    506  CZ3 TRP A  64      11.030   0.802   1.501  1.00 92.70           C  
ATOM    507  N   TYR A  65       6.936   1.733  -3.498  1.00 92.83           N  
ATOM    508  CA  TYR A  65       5.500   1.851  -3.723  1.00 92.83           C  
ATOM    509  C   TYR A  65       4.722   1.536  -2.451  1.00 92.83           C  
ATOM    510  CB  TYR A  65       5.054   0.918  -4.852  1.00 92.83           C  
ATOM    511  O   TYR A  65       5.034   0.573  -1.747  1.00 92.83           O  
ATOM    512  CG  TYR A  65       5.923   0.998  -6.084  1.00 92.83           C  
ATOM    513  CD1 TYR A  65       5.733   2.002  -7.030  1.00 92.83           C  
ATOM    514  CD2 TYR A  65       6.934   0.069  -6.305  1.00 92.83           C  
ATOM    515  CE1 TYR A  65       6.530   2.079  -8.168  1.00 92.83           C  
ATOM    516  CE2 TYR A  65       7.737   0.135  -7.439  1.00 92.83           C  
ATOM    517  OH  TYR A  65       8.320   1.213  -9.487  1.00 92.83           O  
ATOM    518  CZ  TYR A  65       7.528   1.143  -8.363  1.00 92.83           C  
ATOM    519  N   MET A  66       3.759   2.381  -2.204  1.00 96.11           N  
ATOM    520  CA  MET A  66       3.040   2.189  -0.947  1.00 96.11           C  
ATOM    521  C   MET A  66       1.535   2.128  -1.186  1.00 96.11           C  
ATOM    522  CB  MET A  66       3.369   3.311   0.038  1.00 96.11           C  
ATOM    523  O   MET A  66       0.980   2.972  -1.892  1.00 96.11           O  
ATOM    524  CG  MET A  66       2.772   3.107   1.421  1.00 96.11           C  
ATOM    525  SD  MET A  66       3.183   4.475   2.573  1.00 96.11           S  
ATOM    526  CE  MET A  66       4.979   4.250   2.708  1.00 96.11           C  
ATOM    527  N   PHE A  67       0.844   1.082  -0.542  1.00 94.33           N  
ATOM    528  CA  PHE A  67      -0.594   0.859  -0.633  1.00 94.33           C  
ATOM    529  C   PHE A  67      -1.221   0.793   0.754  1.00 94.33           C  
ATOM    530  CB  PHE A  67      -0.891  -0.430  -1.406  1.00 94.33           C  
ATOM    531  O   PHE A  67      -0.804  -0.009   1.592  1.00 94.33           O  
ATOM    532  CG  PHE A  67      -0.230  -0.495  -2.756  1.00 94.33           C  
ATOM    533  CD1 PHE A  67      -0.878  -0.010  -3.886  1.00 94.33           C  
ATOM    534  CD2 PHE A  67       1.039  -1.041  -2.896  1.00 94.33           C  
ATOM    535  CE1 PHE A  67      -0.268  -0.068  -5.137  1.00 94.33           C  
ATOM    536  CE2 PHE A  67       1.654  -1.103  -4.143  1.00 94.33           C  
ATOM    537  CZ  PHE A  67       0.998  -0.617  -5.263  1.00 94.33           C  
ATOM    538  N   VAL A  68      -2.210   1.679   0.928  1.00 92.97           N  
ATOM    539  CA  VAL A  68      -2.720   1.829   2.287  1.00 92.97           C  
ATOM    540  C   VAL A  68      -4.227   1.585   2.303  1.00 92.97           C  
ATOM    541  CB  VAL A  68      -2.401   3.227   2.862  1.00 92.97           C  
ATOM    542  O   VAL A  68      -4.965   2.163   1.502  1.00 92.97           O  
ATOM    543  CG1 VAL A  68      -2.820   3.317   4.328  1.00 92.97           C  
ATOM    544  CG2 VAL A  68      -0.913   3.540   2.708  1.00 92.97           C  
ATOM    545  N   LEU A  69      -4.590   0.604   3.125  1.00 91.37           N  
ATOM    546  CA  LEU A  69      -5.981   0.483   3.546  1.00 91.37           C  
ATOM    547  C   LEU A  69      -6.173   1.036   4.954  1.00 91.37           C  
ATOM    548  CB  LEU A  69      -6.432  -0.979   3.493  1.00 91.37           C  
ATOM    549  O   LEU A  69      -5.569   0.539   5.908  1.00 91.37           O  
ATOM    550  CG  LEU A  69      -7.856  -1.267   3.971  1.00 91.37           C  
ATOM    551  CD1 LEU A  69      -8.871  -0.682   2.995  1.00 91.37           C  
ATOM    552  CD2 LEU A  69      -8.071  -2.768   4.139  1.00 91.37           C  
ATOM    553  N   ALA A  70      -6.964   2.148   4.998  1.00 90.63           N  
ATOM    554  CA  ALA A  70      -7.121   2.794   6.298  1.00 90.63           C  
ATOM    555  C   ALA A  70      -8.589   3.099   6.586  1.00 90.63           C  
ATOM    556  CB  ALA A  70      -6.293   4.075   6.359  1.00 90.63           C  
ATOM    557  O   ALA A  70      -9.355   3.412   5.671  1.00 90.63           O  
ATOM    558  N   ARG A  71      -9.009   3.059   7.907  1.00 87.71           N  
ATOM    559  CA  ARG A  71     -10.360   3.423   8.322  1.00 87.71           C  
ATOM    560  C   ARG A  71     -10.347   4.680   9.186  1.00 87.71           C  
ATOM    561  CB  ARG A  71     -11.018   2.271   9.084  1.00 87.71           C  
ATOM    562  O   ARG A  71     -11.402   5.240   9.492  1.00 87.71           O  
ATOM    563  CG  ARG A  71     -11.262   1.032   8.236  1.00 87.71           C  
ATOM    564  CD  ARG A  71     -12.432   1.223   7.281  1.00 87.71           C  
ATOM    565  NE  ARG A  71     -12.745  -0.007   6.560  1.00 87.71           N  
ATOM    566  NH1 ARG A  71     -14.369   0.947   5.222  1.00 87.71           N  
ATOM    567  NH2 ARG A  71     -13.863  -1.279   5.008  1.00 87.71           N  
ATOM    568  CZ  ARG A  71     -13.658  -0.110   5.598  1.00 87.71           C  
ATOM    569  N   ASP A  72      -9.048   5.029   9.507  1.00 88.73           N  
ATOM    570  CA  ASP A  72      -8.941   6.267  10.272  1.00 88.73           C  
ATOM    571  C   ASP A  72      -7.790   7.131   9.761  1.00 88.73           C  
ATOM    572  CB  ASP A  72      -8.750   5.963  11.760  1.00 88.73           C  
ATOM    573  O   ASP A  72      -6.852   6.622   9.144  1.00 88.73           O  
ATOM    574  CG  ASP A  72      -7.426   5.282  12.061  1.00 88.73           C  
ATOM    575  OD1 ASP A  72      -6.403   5.982  12.222  1.00 88.73           O  
ATOM    576  OD2 ASP A  72      -7.406   4.035  12.136  1.00 88.73           O  
ATOM    577  N   GLU A  73      -7.870   8.341  10.011  1.00 91.13           N  
ATOM    578  CA  GLU A  73      -6.961   9.356   9.487  1.00 91.13           C  
ATOM    579  C   GLU A  73      -5.571   9.223  10.103  1.00 91.13           C  
ATOM    580  CB  GLU A  73      -7.517  10.760   9.744  1.00 91.13           C  
ATOM    581  O   GLU A  73      -4.577   9.631   9.498  1.00 91.13           O  
ATOM    582  CG  GLU A  73      -8.709  11.118   8.868  1.00 91.13           C  
ATOM    583  CD  GLU A  73      -9.045  12.601   8.889  1.00 91.13           C  
ATOM    584  OE1 GLU A  73      -9.643  13.102   7.910  1.00 91.13           O  
ATOM    585  OE2 GLU A  73      -8.706  13.267   9.893  1.00 91.13           O  
ATOM    586  N   GLU A  74      -5.464   8.684  11.299  1.00 91.71           N  
ATOM    587  CA  GLU A  74      -4.165   8.521  11.945  1.00 91.71           C  
ATOM    588  C   GLU A  74      -3.260   7.595  11.138  1.00 91.71           C  
ATOM    589  CB  GLU A  74      -4.336   7.980  13.367  1.00 91.71           C  
ATOM    590  O   GLU A  74      -2.059   7.846  11.013  1.00 91.71           O  
ATOM    591  CG  GLU A  74      -4.913   8.993  14.345  1.00 91.71           C  
ATOM    592  CD  GLU A  74      -4.923   8.500  15.783  1.00 91.71           C  
ATOM    593  OE1 GLU A  74      -4.378   9.198  16.668  1.00 91.71           O  
ATOM    594  OE2 GLU A  74      -5.481   7.406  16.027  1.00 91.71           O  
ATOM    595  N   TRP A  75      -3.790   6.555  10.569  1.00 90.98           N  
ATOM    596  CA  TRP A  75      -3.041   5.612   9.743  1.00 90.98           C  
ATOM    597  C   TRP A  75      -2.590   6.267   8.442  1.00 90.98           C  
ATOM    598  CB  TRP A  75      -3.888   4.373   9.439  1.00 90.98           C  
ATOM    599  O   TRP A  75      -1.482   6.013   7.964  1.00 90.98           O  
ATOM    600  CG  TRP A  75      -3.832   3.321  10.506  1.00 90.98           C  
ATOM    601  CD1 TRP A  75      -4.693   3.168  11.557  1.00 90.98           C  
ATOM    602  CD2 TRP A  75      -2.861   2.277  10.626  1.00 90.98           C  
ATOM    603  CE2 TRP A  75      -3.195   1.527  11.775  1.00 90.98           C  
ATOM    604  CE3 TRP A  75      -1.740   1.903   9.873  1.00 90.98           C  
ATOM    605  NE1 TRP A  75      -4.315   2.090  12.325  1.00 90.98           N  
ATOM    606  CH2 TRP A  75      -1.355   0.077  11.434  1.00 90.98           C  
ATOM    607  CZ2 TRP A  75      -2.446   0.422  12.189  1.00 90.98           C  
ATOM    608  CZ3 TRP A  75      -0.997   0.803  10.286  1.00 90.98           C  
ATOM    609  N   VAL A  76      -3.464   7.145   8.020  1.00 92.66           N  
ATOM    610  CA  VAL A  76      -3.114   7.891   6.816  1.00 92.66           C  
ATOM    611  C   VAL A  76      -1.939   8.822   7.108  1.00 92.66           C  
ATOM    612  CB  VAL A  76      -4.316   8.701   6.281  1.00 92.66           C  
ATOM    613  O   VAL A  76      -1.000   8.914   6.315  1.00 92.66           O  
ATOM    614  CG1 VAL A  76      -3.884   9.615   5.135  1.00 92.66           C  
ATOM    615  CG2 VAL A  76      -5.432   7.762   5.828  1.00 92.66           C  
ATOM    616  N   LYS A  77      -1.996   9.432   8.234  1.00 94.26           N  
ATOM    617  CA  LYS A  77      -0.915  10.337   8.613  1.00 94.26           C  
ATOM    618  C   LYS A  77       0.406   9.587   8.753  1.00 94.26           C  
ATOM    619  CB  LYS A  77      -1.251  11.056   9.921  1.00 94.26           C  
ATOM    620  O   LYS A  77       1.448  10.063   8.296  1.00 94.26           O  
ATOM    621  CG  LYS A  77      -2.349  12.100   9.789  1.00 94.26           C  
ATOM    622  CD  LYS A  77      -2.637  12.780  11.122  1.00 94.26           C  
ATOM    623  CE  LYS A  77      -3.803  13.754  11.013  1.00 94.26           C  
ATOM    624  NZ  LYS A  77      -4.138  14.366  12.334  1.00 94.26           N  
ATOM    625  N   ARG A  78       0.283   8.467   9.355  1.00 92.87           N  
ATOM    626  CA  ARG A  78       1.465   7.626   9.504  1.00 92.87           C  
ATOM    627  C   ARG A  78       2.025   7.221   8.145  1.00 92.87           C  
ATOM    628  CB  ARG A  78       1.137   6.379  10.328  1.00 92.87           C  
ATOM    629  O   ARG A  78       3.237   7.270   7.927  1.00 92.87           O  
ATOM    630  CG  ARG A  78       2.343   5.502  10.626  1.00 92.87           C  
ATOM    631  CD  ARG A  78       1.996   4.370  11.583  1.00 92.87           C  
ATOM    632  NE  ARG A  78       3.042   3.352  11.616  1.00 92.87           N  
ATOM    633  NH1 ARG A  78       1.953   1.988  13.130  1.00 92.87           N  
ATOM    634  NH2 ARG A  78       4.005   1.384  12.305  1.00 92.87           N  
ATOM    635  CZ  ARG A  78       2.997   2.244  12.350  1.00 92.87           C  
ATOM    636  N   ALA A  79       1.163   6.752   7.257  1.00 93.48           N  
ATOM    637  CA  ALA A  79       1.561   6.317   5.920  1.00 93.48           C  
ATOM    638  C   ALA A  79       2.195   7.462   5.137  1.00 93.48           C  
ATOM    639  CB  ALA A  79       0.358   5.759   5.162  1.00 93.48           C  
ATOM    640  O   ALA A  79       3.219   7.278   4.475  1.00 93.48           O  
ATOM    641  N   GLU A  80       1.611   8.592   5.242  1.00 94.50           N  
ATOM    642  CA  GLU A  80       2.116   9.757   4.523  1.00 94.50           C  
ATOM    643  C   GLU A  80       3.501  10.157   5.023  1.00 94.50           C  
ATOM    644  CB  GLU A  80       1.147  10.934   4.658  1.00 94.50           C  
ATOM    645  O   GLU A  80       4.372  10.520   4.231  1.00 94.50           O  
ATOM    646  CG  GLU A  80      -0.151  10.755   3.883  1.00 94.50           C  
ATOM    647  CD  GLU A  80      -1.117  11.916   4.055  1.00 94.50           C  
ATOM    648  OE1 GLU A  80      -1.834  12.258   3.087  1.00 94.50           O  
ATOM    649  OE2 GLU A  80      -1.158  12.489   5.166  1.00 94.50           O  
ATOM    650  N   LYS A  81       3.638  10.163   6.292  1.00 94.24           N  
ATOM    651  CA  LYS A  81       4.950  10.442   6.868  1.00 94.24           C  
ATOM    652  C   LYS A  81       5.989   9.436   6.382  1.00 94.24           C  
ATOM    653  CB  LYS A  81       4.880  10.426   8.396  1.00 94.24           C  
ATOM    654  O   LYS A  81       7.098   9.817   6.000  1.00 94.24           O  
ATOM    655  CG  LYS A  81       6.174  10.842   9.080  1.00 94.24           C  
ATOM    656  CD  LYS A  81       6.016  10.890  10.594  1.00 94.24           C  
ATOM    657  CE  LYS A  81       7.314  11.296  11.280  1.00 94.24           C  
ATOM    658  NZ  LYS A  81       7.170  11.324  12.766  1.00 94.24           N  
ATOM    659  N   LEU A  82       5.567   8.139   6.462  1.00 93.78           N  
ATOM    660  CA  LEU A  82       6.451   7.081   5.985  1.00 93.78           C  
ATOM    661  C   LEU A  82       6.781   7.272   4.509  1.00 93.78           C  
ATOM    662  CB  LEU A  82       5.811   5.708   6.203  1.00 93.78           C  
ATOM    663  O   LEU A  82       7.934   7.112   4.100  1.00 93.78           O  
ATOM    664  CG  LEU A  82       6.675   4.494   5.857  1.00 93.78           C  
ATOM    665  CD1 LEU A  82       7.959   4.506   6.679  1.00 93.78           C  
ATOM    666  CD2 LEU A  82       5.898   3.202   6.086  1.00 93.78           C  
ATOM    667  N   ALA A  83       5.791   7.638   3.743  1.00 93.40           N  
ATOM    668  CA  ALA A  83       5.974   7.860   2.311  1.00 93.40           C  
ATOM    669  C   ALA A  83       6.978   8.979   2.053  1.00 93.40           C  
ATOM    670  CB  ALA A  83       4.637   8.184   1.649  1.00 93.40           C  
ATOM    671  O   ALA A  83       7.804   8.883   1.143  1.00 93.40           O  
ATOM    672  N   GLU A  84       6.943   9.967   2.757  1.00 92.09           N  
ATOM    673  CA  GLU A  84       7.861  11.094   2.629  1.00 92.09           C  
ATOM    674  C   GLU A  84       9.290  10.684   2.975  1.00 92.09           C  
ATOM    675  CB  GLU A  84       7.416  12.254   3.523  1.00 92.09           C  
ATOM    676  O   GLU A  84      10.232  11.036   2.262  1.00 92.09           O  
ATOM    677  CG  GLU A  84       8.236  13.523   3.339  1.00 92.09           C  
ATOM    678  CD  GLU A  84       7.770  14.672   4.219  1.00 92.09           C  
ATOM    679  OE1 GLU A  84       8.406  15.750   4.196  1.00 92.09           O  
ATOM    680  OE2 GLU A  84       6.762  14.492   4.938  1.00 92.09           O  
ATOM    681  N   GLU A  85       9.451   9.918   4.038  1.00 93.76           N  
ATOM    682  CA  GLU A  85      10.760   9.474   4.510  1.00 93.76           C  
ATOM    683  C   GLU A  85      11.409   8.516   3.516  1.00 93.76           C  
ATOM    684  CB  GLU A  85      10.639   8.807   5.882  1.00 93.76           C  
ATOM    685  O   GLU A  85      12.628   8.537   3.331  1.00 93.76           O  
ATOM    686  CG  GLU A  85      10.257   9.765   7.001  1.00 93.76           C  
ATOM    687  CD  GLU A  85      10.058   9.074   8.341  1.00 93.76           C  
ATOM    688  OE1 GLU A  85       9.901   9.774   9.367  1.00 93.76           O  
ATOM    689  OE2 GLU A  85      10.061   7.823   8.365  1.00 93.76           O  
ATOM    690  N   LEU A  86      10.548   7.740   2.901  1.00 92.60           N  
ATOM    691  CA  LEU A  86      11.067   6.694   2.026  1.00 92.60           C  
ATOM    692  C   LEU A  86      11.116   7.172   0.578  1.00 92.60           C  
ATOM    693  CB  LEU A  86      10.208   5.432   2.130  1.00 92.60           C  
ATOM    694  O   LEU A  86      11.557   6.436  -0.308  1.00 92.60           O  
ATOM    695  CG  LEU A  86      10.183   4.739   3.494  1.00 92.60           C  
ATOM    696  CD1 LEU A  86       9.185   3.587   3.486  1.00 92.60           C  
ATOM    697  CD2 LEU A  86      11.576   4.244   3.868  1.00 92.60           C  
ATOM    698  N   ASN A  87      10.766   8.367   0.280  1.00 90.57           N  
ATOM    699  CA  ASN A  87      10.681   8.877  -1.084  1.00 90.57           C  
ATOM    700  C   ASN A  87       9.848   7.960  -1.975  1.00 90.57           C  
ATOM    701  CB  ASN A  87      12.080   9.064  -1.675  1.00 90.57           C  
ATOM    702  O   ASN A  87      10.308   7.530  -3.034  1.00 90.57           O  
ATOM    703  CG  ASN A  87      12.859  10.170  -0.992  1.00 90.57           C  
ATOM    704  ND2 ASN A  87      14.076   9.860  -0.561  1.00 90.57           N  
ATOM    705  OD1 ASN A  87      12.372  11.295  -0.852  1.00 90.57           O  
ATOM    706  N   VAL A  88       8.629   7.599  -1.507  1.00 93.23           N  
ATOM    707  CA  VAL A  88       7.700   6.719  -2.208  1.00 93.23           C  
ATOM    708  C   VAL A  88       7.287   7.355  -3.534  1.00 93.23           C  
ATOM    709  CB  VAL A  88       6.451   6.414  -1.351  1.00 93.23           C  
ATOM    710  O   VAL A  88       6.907   8.528  -3.575  1.00 93.23           O  
ATOM    711  CG1 VAL A  88       5.394   5.684  -2.178  1.00 93.23           C  
ATOM    712  CG2 VAL A  88       6.835   5.592  -0.122  1.00 93.23           C  
ATOM    713  N   ARG A  89       7.374   6.579  -4.583  1.00 93.24           N  
ATOM    714  CA  ARG A  89       7.067   7.082  -5.918  1.00 93.24           C  
ATOM    715  C   ARG A  89       5.561   7.129  -6.152  1.00 93.24           C  
ATOM    716  CB  ARG A  89       7.737   6.215  -6.986  1.00 93.24           C  
ATOM    717  O   ARG A  89       5.059   8.040  -6.813  1.00 93.24           O  
ATOM    718  CG  ARG A  89       9.251   6.344  -7.024  1.00 93.24           C  
ATOM    719  CD  ARG A  89       9.839   5.731  -8.287  1.00 93.24           C  
ATOM    720  NE  ARG A  89      11.265   6.016  -8.412  1.00 93.24           N  
ATOM    721  NH1 ARG A  89      11.526   4.889 -10.412  1.00 93.24           N  
ATOM    722  NH2 ARG A  89      13.321   5.926  -9.432  1.00 93.24           N  
ATOM    723  CZ  ARG A  89      12.034   5.609  -9.419  1.00 93.24           C  
ATOM    724  N   ILE A  90       4.907   6.171  -5.715  1.00 94.54           N  
ATOM    725  CA  ILE A  90       3.457   6.088  -5.855  1.00 94.54           C  
ATOM    726  C   ILE A  90       2.829   5.727  -4.511  1.00 94.54           C  
ATOM    727  CB  ILE A  90       3.052   5.055  -6.930  1.00 94.54           C  
ATOM    728  O   ILE A  90       3.205   4.730  -3.890  1.00 94.54           O  
ATOM    729  CG1 ILE A  90       3.713   5.394  -8.272  1.00 94.54           C  
ATOM    730  CG2 ILE A  90       1.528   4.992  -7.071  1.00 94.54           C  
ATOM    731  CD1 ILE A  90       3.287   6.736  -8.850  1.00 94.54           C  
ATOM    732  N   LEU A  91       1.902   6.552  -4.059  1.00 95.50           N  
ATOM    733  CA  LEU A  91       1.153   6.313  -2.831  1.00 95.50           C  
ATOM    734  C   LEU A  91      -0.339   6.193  -3.118  1.00 95.50           C  
ATOM    735  CB  LEU A  91       1.402   7.439  -1.823  1.00 95.50           C  
ATOM    736  O   LEU A  91      -0.943   7.109  -3.681  1.00 95.50           O  
ATOM    737  CG  LEU A  91       0.576   7.392  -0.537  1.00 95.50           C  
ATOM    738  CD1 LEU A  91       0.907   6.134   0.260  1.00 95.50           C  
ATOM    739  CD2 LEU A  91       0.821   8.642   0.302  1.00 95.50           C  
ATOM    740  N   VAL A  92      -0.856   5.065  -2.858  1.00 95.54           N  
ATOM    741  CA  VAL A  92      -2.291   4.844  -3.010  1.00 95.54           C  
ATOM    742  C   VAL A  92      -2.928   4.621  -1.640  1.00 95.54           C  
ATOM    743  CB  VAL A  92      -2.585   3.643  -3.936  1.00 95.54           C  
ATOM    744  O   VAL A  92      -2.547   3.700  -0.914  1.00 95.54           O  
ATOM    745  CG1 VAL A  92      -4.089   3.478  -4.145  1.00 95.54           C  
ATOM    746  CG2 VAL A  92      -1.872   3.815  -5.276  1.00 95.54           C  
ATOM    747  N   ILE A  93      -3.944   5.462  -1.328  1.00 94.24           N  
ATOM    748  CA  ILE A  93      -4.616   5.379  -0.036  1.00 94.24           C  
ATOM    749  C   ILE A  93      -6.115   5.177  -0.245  1.00 94.24           C  
ATOM    750  CB  ILE A  93      -4.358   6.641   0.817  1.00 94.24           C  
ATOM    751  O   ILE A  93      -6.751   5.928  -0.988  1.00 94.24           O  
ATOM    752  CG1 ILE A  93      -2.855   6.833   1.047  1.00 94.24           C  
ATOM    753  CG2 ILE A  93      -5.109   6.555   2.149  1.00 94.24           C  
ATOM    754  CD1 ILE A  93      -2.489   8.180   1.656  1.00 94.24           C  
ATOM    755  N   VAL A  94      -6.599   4.187   0.416  1.00 91.51           N  
ATOM    756  CA  VAL A  94      -8.048   4.029   0.491  1.00 91.51           C  
ATOM    757  C   VAL A  94      -8.523   4.286   1.919  1.00 91.51           C  
ATOM    758  CB  VAL A  94      -8.490   2.623   0.027  1.00 91.51           C  
ATOM    759  O   VAL A  94      -8.140   3.568   2.846  1.00 91.51           O  
ATOM    760  CG1 VAL A  94     -10.012   2.494   0.072  1.00 91.51           C  
ATOM    761  CG2 VAL A  94      -7.968   2.338  -1.380  1.00 91.51           C  
ATOM    762  N   LEU A  95      -9.310   5.377   2.092  1.00 90.71           N  
ATOM    763  CA  LEU A  95      -9.845   5.773   3.390  1.00 90.71           C  
ATOM    764  C   LEU A  95     -11.355   5.977   3.316  1.00 90.71           C  
ATOM    765  CB  LEU A  95      -9.169   7.056   3.880  1.00 90.71           C  
ATOM    766  O   LEU A  95     -11.832   6.862   2.603  1.00 90.71           O  
ATOM    767  CG  LEU A  95      -9.743   7.681   5.153  1.00 90.71           C  
ATOM    768  CD1 LEU A  95      -9.456   6.791   6.357  1.00 90.71           C  
ATOM    769  CD2 LEU A  95      -9.172   9.079   5.366  1.00 90.71           C  
ATOM    770  N   ASN A  96     -12.154   5.209   4.034  1.00 85.37           N  
ATOM    771  CA  ASN A  96     -13.594   5.366   4.212  1.00 85.37           C  
ATOM    772  C   ASN A  96     -14.282   5.748   2.904  1.00 85.37           C  
ATOM    773  CB  ASN A  96     -13.890   6.409   5.292  1.00 85.37           C  
ATOM    774  O   ASN A  96     -15.012   6.739   2.848  1.00 85.37           O  
ATOM    775  CG  ASN A  96     -13.536   5.924   6.684  1.00 85.37           C  
ATOM    776  ND2 ASN A  96     -13.248   6.859   7.582  1.00 85.37           N  
ATOM    777  OD1 ASN A  96     -13.521   4.720   6.950  1.00 85.37           O  
ATOM    778  N   GLY A  97     -13.988   5.013   1.757  1.00 85.78           N  
ATOM    779  CA  GLY A  97     -14.691   5.282   0.513  1.00 85.78           C  
ATOM    780  C   GLY A  97     -14.009   6.332  -0.343  1.00 85.78           C  
ATOM    781  O   GLY A  97     -14.588   6.820  -1.316  1.00 85.78           O  
ATOM    782  N   ARG A  98     -12.878   6.762   0.159  1.00 91.92           N  
ATOM    783  CA  ARG A  98     -12.092   7.741  -0.585  1.00 91.92           C  
ATOM    784  C   ARG A  98     -10.772   7.140  -1.055  1.00 91.92           C  
ATOM    785  CB  ARG A  98     -11.829   8.982   0.270  1.00 91.92           C  
ATOM    786  O   ARG A  98     -10.013   6.592  -0.253  1.00 91.92           O  
ATOM    787  CG  ARG A  98     -13.067   9.824   0.532  1.00 91.92           C  
ATOM    788  CD  ARG A  98     -12.735  11.090   1.310  1.00 91.92           C  
ATOM    789  NE  ARG A  98     -12.373  10.793   2.693  1.00 91.92           N  
ATOM    790  NH1 ARG A  98     -11.835  12.973   3.237  1.00 91.92           N  
ATOM    791  NH2 ARG A  98     -11.651  11.315   4.810  1.00 91.92           N  
ATOM    792  CZ  ARG A  98     -11.954  11.694   3.577  1.00 91.92           C  
ATOM    793  N   VAL A  99     -10.525   7.224  -2.326  1.00 93.93           N  
ATOM    794  CA  VAL A  99      -9.263   6.783  -2.910  1.00 93.93           C  
ATOM    795  C   VAL A  99      -8.383   7.994  -3.214  1.00 93.93           C  
ATOM    796  CB  VAL A  99      -9.490   5.954  -4.194  1.00 93.93           C  
ATOM    797  O   VAL A  99      -8.829   8.949  -3.853  1.00 93.93           O  
ATOM    798  CG1 VAL A  99      -8.158   5.600  -4.852  1.00 93.93           C  
ATOM    799  CG2 VAL A  99     -10.286   4.690  -3.878  1.00 93.93           C  
ATOM    800  N   ARG A 100      -7.189   7.936  -2.653  1.00 94.86           N  
ATOM    801  CA  ARG A 100      -6.213   8.989  -2.917  1.00 94.86           C  
ATOM    802  C   ARG A 100      -4.956   8.420  -3.566  1.00 94.86           C  
ATOM    803  CB  ARG A 100      -5.850   9.722  -1.624  1.00 94.86           C  
ATOM    804  O   ARG A 100      -4.419   7.408  -3.111  1.00 94.86           O  
ATOM    805  CG  ARG A 100      -6.987  10.548  -1.044  1.00 94.86           C  
ATOM    806  CD  ARG A 100      -6.640  11.095   0.334  1.00 94.86           C  
ATOM    807  NE  ARG A 100      -5.466  11.962   0.290  1.00 94.86           N  
ATOM    808  NH1 ARG A 100      -5.049  11.861   2.560  1.00 94.86           N  
ATOM    809  NH2 ARG A 100      -3.688  13.101   1.194  1.00 94.86           N  
ATOM    810  CZ  ARG A 100      -4.737  12.306   1.348  1.00 94.86           C  
ATOM    811  N   VAL A 101      -4.573   9.048  -4.613  1.00 96.53           N  
ATOM    812  CA  VAL A 101      -3.349   8.637  -5.294  1.00 96.53           C  
ATOM    813  C   VAL A 101      -2.382   9.816  -5.374  1.00 96.53           C  
ATOM    814  CB  VAL A 101      -3.642   8.091  -6.709  1.00 96.53           C  
ATOM    815  O   VAL A 101      -2.741  10.889  -5.864  1.00 96.53           O  
ATOM    816  CG1 VAL A 101      -2.353   7.633  -7.389  1.00 96.53           C  
ATOM    817  CG2 VAL A 101      -4.649   6.944  -6.640  1.00 96.53           C  
ATOM    818  N   ARG A 102      -1.227   9.602  -4.850  1.00 96.14           N  
ATOM    819  CA  ARG A 102      -0.171  10.604  -4.958  1.00 96.14           C  
ATOM    820  C   ARG A 102       0.924  10.145  -5.915  1.00 96.14           C  
ATOM    821  CB  ARG A 102       0.427  10.905  -3.582  1.00 96.14           C  
ATOM    822  O   ARG A 102       1.435   9.030  -5.793  1.00 96.14           O  
ATOM    823  CG  ARG A 102       1.481  12.001  -3.596  1.00 96.14           C  
ATOM    824  CD  ARG A 102       2.070  12.234  -2.211  1.00 96.14           C  
ATOM    825  NE  ARG A 102       3.048  11.208  -1.861  1.00 96.14           N  
ATOM    826  NH1 ARG A 102       3.547  12.098   0.211  1.00 96.14           N  
ATOM    827  NH2 ARG A 102       4.593  10.187  -0.503  1.00 96.14           N  
ATOM    828  CZ  ARG A 102       3.727  11.167  -0.718  1.00 96.14           C  
ATOM    829  N   ASN A 103       1.209  11.024  -6.868  1.00 95.52           N  
ATOM    830  CA  ASN A 103       2.245  10.732  -7.853  1.00 95.52           C  
ATOM    831  C   ASN A 103       3.566  11.407  -7.496  1.00 95.52           C  
ATOM    832  CB  ASN A 103       1.792  11.157  -9.251  1.00 95.52           C  
ATOM    833  O   ASN A 103       3.726  12.612  -7.698  1.00 95.52           O  
ATOM    834  CG  ASN A 103       2.819  10.839 -10.320  1.00 95.52           C  
ATOM    835  ND2 ASN A 103       2.576  11.316 -11.536  1.00 95.52           N  
ATOM    836  OD1 ASN A 103       3.821  10.170 -10.056  1.00 95.52           O  
ATOM    837  N   GLY A 104       4.551  10.587  -6.990  1.00 92.54           N  
ATOM    838  CA  GLY A 104       5.853  11.112  -6.611  1.00 92.54           C  
ATOM    839  C   GLY A 104       6.917  10.891  -7.670  1.00 92.54           C  
ATOM    840  O   GLY A 104       8.105  11.100  -7.416  1.00 92.54           O  
ATOM    841  N   THR A 105       6.476  10.496  -8.817  1.00 92.69           N  
ATOM    842  CA  THR A 105       7.413  10.269  -9.912  1.00 92.69           C  
ATOM    843  C   THR A 105       7.680  11.564 -10.673  1.00 92.69           C  
ATOM    844  CB  THR A 105       6.886   9.198 -10.885  1.00 92.69           C  
ATOM    845  O   THR A 105       7.180  12.626 -10.296  1.00 92.69           O  
ATOM    846  CG2 THR A 105       6.317   8.001 -10.130  1.00 92.69           C  
ATOM    847  OG1 THR A 105       5.855   9.768 -11.701  1.00 92.69           O  
ATOM    848  N   ASP A 106       8.549  11.445 -11.727  1.00 93.43           N  
ATOM    849  CA  ASP A 106       8.888  12.630 -12.510  1.00 93.43           C  
ATOM    850  C   ASP A 106       8.072  12.687 -13.800  1.00 93.43           C  
ATOM    851  CB  ASP A 106      10.383  12.651 -12.833  1.00 93.43           C  
ATOM    852  O   ASP A 106       8.356  13.497 -14.685  1.00 93.43           O  
ATOM    853  CG  ASP A 106      10.843  11.421 -13.595  1.00 93.43           C  
ATOM    854  OD1 ASP A 106      10.056  10.459 -13.733  1.00 93.43           O  
ATOM    855  OD2 ASP A 106      12.004  11.411 -14.059  1.00 93.43           O  
ATOM    856  N   ARG A 107       7.046  11.807 -13.964  1.00 94.41           N  
ATOM    857  CA  ARG A 107       6.206  11.751 -15.156  1.00 94.41           C  
ATOM    858  C   ARG A 107       4.733  11.625 -14.783  1.00 94.41           C  
ATOM    859  CB  ARG A 107       6.622  10.583 -16.053  1.00 94.41           C  
ATOM    860  O   ARG A 107       4.402  11.173 -13.685  1.00 94.41           O  
ATOM    861  CG  ARG A 107       6.544   9.225 -15.372  1.00 94.41           C  
ATOM    862  CD  ARG A 107       7.140   8.125 -16.238  1.00 94.41           C  
ATOM    863  NE  ARG A 107       8.189   7.393 -15.533  1.00 94.41           N  
ATOM    864  NH1 ARG A 107       8.765   6.070 -17.336  1.00 94.41           N  
ATOM    865  NH2 ARG A 107       9.864   5.834 -15.338  1.00 94.41           N  
ATOM    866  CZ  ARG A 107       8.937   6.434 -16.071  1.00 94.41           C  
ATOM    867  N   PRO A 108       3.846  12.032 -15.795  1.00 95.79           N  
ATOM    868  CA  PRO A 108       2.415  11.849 -15.541  1.00 95.79           C  
ATOM    869  C   PRO A 108       2.008  10.378 -15.488  1.00 95.79           C  
ATOM    870  CB  PRO A 108       1.753  12.556 -16.726  1.00 95.79           C  
ATOM    871  O   PRO A 108       2.586   9.548 -16.195  1.00 95.79           O  
ATOM    872  CG  PRO A 108       2.789  12.550 -17.802  1.00 95.79           C  
ATOM    873  CD  PRO A 108       4.146  12.540 -17.158  1.00 95.79           C  
ATOM    874  N   CYS A 109       1.107  10.088 -14.554  1.00 96.99           N  
ATOM    875  CA  CYS A 109       0.596   8.729 -14.414  1.00 96.99           C  
ATOM    876  C   CYS A 109      -0.877   8.658 -14.800  1.00 96.99           C  
ATOM    877  CB  CYS A 109       0.781   8.231 -12.981  1.00 96.99           C  
ATOM    878  O   CYS A 109      -1.628   9.610 -14.577  1.00 96.99           O  
ATOM    879  SG  CYS A 109       2.509   8.120 -12.467  1.00 96.99           S  
ATOM    880  N   ARG A 110      -1.201   7.598 -15.474  1.00 97.41           N  
ATOM    881  CA  ARG A 110      -2.607   7.312 -15.742  1.00 97.41           C  
ATOM    882  C   ARG A 110      -3.203   6.428 -14.651  1.00 97.41           C  
ATOM    883  CB  ARG A 110      -2.769   6.640 -17.107  1.00 97.41           C  
ATOM    884  O   ARG A 110      -2.689   5.342 -14.375  1.00 97.41           O  
ATOM    885  CG  ARG A 110      -2.515   7.569 -18.284  1.00 97.41           C  
ATOM    886  CD  ARG A 110      -2.812   6.889 -19.613  1.00 97.41           C  
ATOM    887  NE  ARG A 110      -2.274   7.647 -20.739  1.00 97.41           N  
ATOM    888  NH1 ARG A 110      -2.264   5.861 -22.205  1.00 97.41           N  
ATOM    889  NH2 ARG A 110      -1.536   7.922 -22.897  1.00 97.41           N  
ATOM    890  CZ  ARG A 110      -2.026   7.141 -21.944  1.00 97.41           C  
ATOM    891  N   VAL A 111      -4.231   6.919 -13.985  1.00 96.85           N  
ATOM    892  CA  VAL A 111      -4.849   6.191 -12.881  1.00 96.85           C  
ATOM    893  C   VAL A 111      -6.261   5.762 -13.271  1.00 96.85           C  
ATOM    894  CB  VAL A 111      -4.887   7.042 -11.591  1.00 96.85           C  
ATOM    895  O   VAL A 111      -7.080   6.592 -13.673  1.00 96.85           O  
ATOM    896  CG1 VAL A 111      -5.542   6.264 -10.451  1.00 96.85           C  
ATOM    897  CG2 VAL A 111      -3.478   7.483 -11.202  1.00 96.85           C  
ATOM    898  N   ARG A 112      -6.448   4.427 -13.165  1.00 95.86           N  
ATOM    899  CA  ARG A 112      -7.778   3.877 -13.409  1.00 95.86           C  
ATOM    900  C   ARG A 112      -8.401   3.358 -12.117  1.00 95.86           C  
ATOM    901  CB  ARG A 112      -7.713   2.755 -14.447  1.00 95.86           C  
ATOM    902  O   ARG A 112      -7.808   2.526 -11.427  1.00 95.86           O  
ATOM    903  CG  ARG A 112      -7.373   3.232 -15.850  1.00 95.86           C  
ATOM    904  CD  ARG A 112      -7.371   2.086 -16.851  1.00 95.86           C  
ATOM    905  NE  ARG A 112      -8.510   1.194 -16.653  1.00 95.86           N  
ATOM    906  NH1 ARG A 112      -8.233   0.059 -18.646  1.00 95.86           N  
ATOM    907  NH2 ARG A 112      -9.945  -0.504 -17.229  1.00 95.86           N  
ATOM    908  CZ  ARG A 112      -8.893   0.252 -17.510  1.00 95.86           C  
ATOM    909  N   VAL A 113      -9.540   3.886 -11.785  1.00 94.63           N  
ATOM    910  CA  VAL A 113     -10.271   3.456 -10.598  1.00 94.63           C  
ATOM    911  C   VAL A 113     -11.535   2.705 -11.012  1.00 94.63           C  
ATOM    912  CB  VAL A 113     -10.636   4.653  -9.691  1.00 94.63           C  
ATOM    913  O   VAL A 113     -12.400   3.261 -11.693  1.00 94.63           O  
ATOM    914  CG1 VAL A 113     -11.360   4.177  -8.433  1.00 94.63           C  
ATOM    915  CG2 VAL A 113      -9.382   5.444  -9.323  1.00 94.63           C  
ATOM    916  N   THR A 114     -11.520   1.397 -10.642  1.00 92.78           N  
ATOM    917  CA  THR A 114     -12.683   0.565 -10.927  1.00 92.78           C  
ATOM    918  C   THR A 114     -13.430   0.221  -9.642  1.00 92.78           C  
ATOM    919  CB  THR A 114     -12.279  -0.732 -11.652  1.00 92.78           C  
ATOM    920  O   THR A 114     -12.846  -0.332  -8.707  1.00 92.78           O  
ATOM    921  CG2 THR A 114     -13.505  -1.561 -12.022  1.00 92.78           C  
ATOM    922  OG1 THR A 114     -11.562  -0.401 -12.847  1.00 92.78           O  
ATOM    923  N   ALA A 115     -14.722   0.605  -9.553  1.00 90.44           N  
ATOM    924  CA  ALA A 115     -15.590   0.318  -8.414  1.00 90.44           C  
ATOM    925  C   ALA A 115     -17.040   0.148  -8.859  1.00 90.44           C  
ATOM    926  CB  ALA A 115     -15.484   1.427  -7.371  1.00 90.44           C  
ATOM    927  O   ALA A 115     -17.533   0.909  -9.695  1.00 90.44           O  
ATOM    928  N   GLY A 116     -17.762  -0.979  -8.293  1.00 86.26           N  
ATOM    929  CA  GLY A 116     -19.165  -1.210  -8.600  1.00 86.26           C  
ATOM    930  C   GLY A 116     -19.419  -1.465 -10.074  1.00 86.26           C  
ATOM    931  O   GLY A 116     -20.465  -1.084 -10.604  1.00 86.26           O  
ATOM    932  N   GLY A 117     -18.418  -1.907 -10.813  1.00 88.13           N  
ATOM    933  CA  GLY A 117     -18.558  -2.217 -12.226  1.00 88.13           C  
ATOM    934  C   GLY A 117     -18.245  -1.039 -13.130  1.00 88.13           C  
ATOM    935  O   GLY A 117     -18.319  -1.153 -14.355  1.00 88.13           O  
ATOM    936  N   GLU A 118     -17.917   0.090 -12.533  1.00 91.68           N  
ATOM    937  CA  GLU A 118     -17.586   1.278 -13.314  1.00 91.68           C  
ATOM    938  C   GLU A 118     -16.091   1.578 -13.255  1.00 91.68           C  
ATOM    939  CB  GLU A 118     -18.385   2.487 -12.819  1.00 91.68           C  
ATOM    940  O   GLU A 118     -15.450   1.366 -12.223  1.00 91.68           O  
ATOM    941  CG  GLU A 118     -19.890   2.341 -12.990  1.00 91.68           C  
ATOM    942  CD  GLU A 118     -20.668   3.558 -12.516  1.00 91.68           C  
ATOM    943  OE1 GLU A 118     -21.780   3.807 -13.036  1.00 91.68           O  
ATOM    944  OE2 GLU A 118     -20.162   4.269 -11.619  1.00 91.68           O  
ATOM    945  N   THR A 119     -15.593   1.973 -14.451  1.00 95.13           N  
ATOM    946  CA  THR A 119     -14.189   2.365 -14.509  1.00 95.13           C  
ATOM    947  C   THR A 119     -14.053   3.834 -14.899  1.00 95.13           C  
ATOM    948  CB  THR A 119     -13.406   1.491 -15.507  1.00 95.13           C  
ATOM    949  O   THR A 119     -14.662   4.282 -15.872  1.00 95.13           O  
ATOM    950  CG2 THR A 119     -11.943   1.916 -15.579  1.00 95.13           C  
ATOM    951  OG1 THR A 119     -13.475   0.122 -15.091  1.00 95.13           O  
ATOM    952  N   ARG A 120     -13.332   4.540 -14.004  1.00 95.24           N  
ATOM    953  CA  ARG A 120     -12.985   5.923 -14.313  1.00 95.24           C  
ATOM    954  C   ARG A 120     -11.481   6.082 -14.503  1.00 95.24           C  
ATOM    955  CB  ARG A 120     -13.476   6.861 -13.207  1.00 95.24           C  
ATOM    956  O   ARG A 120     -10.691   5.494 -13.760  1.00 95.24           O  
ATOM    957  CG  ARG A 120     -14.987   6.885 -13.046  1.00 95.24           C  
ATOM    958  CD  ARG A 120     -15.418   7.802 -11.909  1.00 95.24           C  
ATOM    959  NE  ARG A 120     -16.821   7.600 -11.556  1.00 95.24           N  
ATOM    960  NH1 ARG A 120     -16.825   9.145  -9.839  1.00 95.24           N  
ATOM    961  NH2 ARG A 120     -18.734   7.981 -10.345  1.00 95.24           N  
ATOM    962  CZ  ARG A 120     -17.457   8.243 -10.581  1.00 95.24           C  
ATOM    963  N   GLU A 121     -11.142   6.918 -15.438  1.00 97.42           N  
ATOM    964  CA  GLU A 121      -9.728   7.119 -15.743  1.00 97.42           C  
ATOM    965  C   GLU A 121      -9.311   8.566 -15.498  1.00 97.42           C  
ATOM    966  CB  GLU A 121      -9.429   6.723 -17.191  1.00 97.42           C  
ATOM    967  O   GLU A 121     -10.058   9.495 -15.815  1.00 97.42           O  
ATOM    968  CG  GLU A 121      -7.950   6.763 -17.547  1.00 97.42           C  
ATOM    969  CD  GLU A 121      -7.662   6.305 -18.968  1.00 97.42           C  
ATOM    970  OE1 GLU A 121      -7.276   7.146 -19.810  1.00 97.42           O  
ATOM    971  OE2 GLU A 121      -7.825   5.095 -19.241  1.00 97.42           O  
ATOM    972  N   TYR A 122      -8.054   8.707 -14.883  1.00 96.98           N  
ATOM    973  CA  TYR A 122      -7.518  10.026 -14.563  1.00 96.98           C  
ATOM    974  C   TYR A 122      -6.046  10.123 -14.943  1.00 96.98           C  
ATOM    975  CB  TYR A 122      -7.694  10.330 -13.072  1.00 96.98           C  
ATOM    976  O   TYR A 122      -5.340   9.112 -14.983  1.00 96.98           O  
ATOM    977  CG  TYR A 122      -9.107  10.144 -12.577  1.00 96.98           C  
ATOM    978  CD1 TYR A 122     -10.009  11.205 -12.569  1.00 96.98           C  
ATOM    979  CD2 TYR A 122      -9.543   8.906 -12.116  1.00 96.98           C  
ATOM    980  CE1 TYR A 122     -11.312  11.038 -12.111  1.00 96.98           C  
ATOM    981  CE2 TYR A 122     -10.844   8.728 -11.656  1.00 96.98           C  
ATOM    982  OH  TYR A 122     -13.009   9.627 -11.204  1.00 96.98           O  
ATOM    983  CZ  TYR A 122     -11.720   9.798 -11.658  1.00 96.98           C  
ATOM    984  N   THR A 123      -5.680  11.367 -15.221  1.00 96.78           N  
ATOM    985  CA  THR A 123      -4.255  11.653 -15.345  1.00 96.78           C  
ATOM    986  C   THR A 123      -3.746  12.407 -14.120  1.00 96.78           C  
ATOM    987  CB  THR A 123      -3.958  12.471 -16.615  1.00 96.78           C  
ATOM    988  O   THR A 123      -4.306  13.439 -13.743  1.00 96.78           O  
ATOM    989  CG2 THR A 123      -2.465  12.750 -16.752  1.00 96.78           C  
ATOM    990  OG1 THR A 123      -4.403  11.738 -17.763  1.00 96.78           O  
ATOM    991  N   VAL A 124      -2.689  11.864 -13.443  1.00 96.84           N  
ATOM    992  CA  VAL A 124      -2.096  12.494 -12.268  1.00 96.84           C  
ATOM    993  C   VAL A 124      -0.689  12.986 -12.599  1.00 96.84           C  
ATOM    994  CB  VAL A 124      -2.052  11.525 -11.065  1.00 96.84           C  
ATOM    995  O   VAL A 124       0.197  12.188 -12.912  1.00 96.84           O  
ATOM    996  CG1 VAL A 124      -1.550  12.241  -9.813  1.00 96.84           C  
ATOM    997  CG2 VAL A 124      -3.432  10.916 -10.820  1.00 96.84           C  
ATOM    998  N   ASN A 125      -0.511  14.311 -12.578  1.00 97.05           N  
ATOM    999  CA  ASN A 125       0.785  14.909 -12.881  1.00 97.05           C  
ATOM   1000  C   ASN A 125       1.763  14.745 -11.721  1.00 97.05           C  
ATOM   1001  CB  ASN A 125       0.625  16.389 -13.235  1.00 97.05           C  
ATOM   1002  O   ASN A 125       1.348  14.555 -10.576  1.00 97.05           O  
ATOM   1003  CG  ASN A 125      -0.159  16.602 -14.515  1.00 97.05           C  
ATOM   1004  ND2 ASN A 125      -1.113  17.525 -14.479  1.00 97.05           N  
ATOM   1005  OD1 ASN A 125       0.089  15.941 -15.527  1.00 97.05           O  
ATOM   1006  N   PRO A 126       3.031  14.805 -12.062  1.00 95.69           N  
ATOM   1007  CA  PRO A 126       4.041  14.702 -11.007  1.00 95.69           C  
ATOM   1008  C   PRO A 126       3.827  15.713  -9.883  1.00 95.69           C  
ATOM   1009  CB  PRO A 126       5.353  14.977 -11.746  1.00 95.69           C  
ATOM   1010  O   PRO A 126       3.544  16.884 -10.147  1.00 95.69           O  
ATOM   1011  CG  PRO A 126       5.086  14.575 -13.161  1.00 95.69           C  
ATOM   1012  CD  PRO A 126       3.660  14.913 -13.492  1.00 95.69           C  
ATOM   1013  N   GLY A 127       3.960  15.208  -8.631  1.00 93.34           N  
ATOM   1014  CA  GLY A 127       3.866  16.068  -7.463  1.00 93.34           C  
ATOM   1015  C   GLY A 127       2.437  16.417  -7.093  1.00 93.34           C  
ATOM   1016  O   GLY A 127       2.203  17.233  -6.199  1.00 93.34           O  
ATOM   1017  N   THR A 128       1.462  15.860  -7.826  1.00 95.66           N  
ATOM   1018  CA  THR A 128       0.062  16.167  -7.555  1.00 95.66           C  
ATOM   1019  C   THR A 128      -0.658  14.949  -6.982  1.00 95.66           C  
ATOM   1020  CB  THR A 128      -0.662  16.643  -8.828  1.00 95.66           C  
ATOM   1021  O   THR A 128      -0.088  13.858  -6.918  1.00 95.66           O  
ATOM   1022  CG2 THR A 128       0.068  17.818  -9.470  1.00 95.66           C  
ATOM   1023  OG1 THR A 128      -0.724  15.562  -9.768  1.00 95.66           O  
ATOM   1024  N   GLU A 129      -1.883  15.157  -6.520  1.00 95.13           N  
ATOM   1025  CA  GLU A 129      -2.683  14.098  -5.912  1.00 95.13           C  
ATOM   1026  C   GLU A 129      -4.061  14.007  -6.562  1.00 95.13           C  
ATOM   1027  CB  GLU A 129      -2.827  14.330  -4.406  1.00 95.13           C  
ATOM   1028  O   GLU A 129      -4.589  15.006  -7.055  1.00 95.13           O  
ATOM   1029  CG  GLU A 129      -1.502  14.343  -3.657  1.00 95.13           C  
ATOM   1030  CD  GLU A 129      -1.658  14.598  -2.166  1.00 95.13           C  
ATOM   1031  OE1 GLU A 129      -0.678  14.406  -1.411  1.00 95.13           O  
ATOM   1032  OE2 GLU A 129      -2.770  14.994  -1.750  1.00 95.13           O  
ATOM   1033  N   LEU A 130      -4.525  12.815  -6.634  1.00 96.26           N  
ATOM   1034  CA  LEU A 130      -5.885  12.529  -7.078  1.00 96.26           C  
ATOM   1035  C   LEU A 130      -6.741  12.029  -5.919  1.00 96.26           C  
ATOM   1036  CB  LEU A 130      -5.874  11.492  -8.204  1.00 96.26           C  
ATOM   1037  O   LEU A 130      -6.300  11.187  -5.134  1.00 96.26           O  
ATOM   1038  CG  LEU A 130      -7.233  10.924  -8.616  1.00 96.26           C  
ATOM   1039  CD1 LEU A 130      -8.042  11.976  -9.368  1.00 96.26           C  
ATOM   1040  CD2 LEU A 130      -7.055   9.671  -9.467  1.00 96.26           C  
ATOM   1041  N   GLU A 131      -7.945  12.547  -5.878  1.00 95.57           N  
ATOM   1042  CA  GLU A 131      -8.909  12.060  -4.896  1.00 95.57           C  
ATOM   1043  C   GLU A 131     -10.223  11.661  -5.563  1.00 95.57           C  
ATOM   1044  CB  GLU A 131      -9.166  13.120  -3.821  1.00 95.57           C  
ATOM   1045  O   GLU A 131     -10.817  12.452  -6.298  1.00 95.57           O  
ATOM   1046  CG  GLU A 131      -7.970  13.380  -2.916  1.00 95.57           C  
ATOM   1047  CD  GLU A 131      -8.289  14.305  -1.752  1.00 95.57           C  
ATOM   1048  OE1 GLU A 131      -7.451  14.432  -0.831  1.00 95.57           O  
ATOM   1049  OE2 GLU A 131      -9.386  14.907  -1.762  1.00 95.57           O  
ATOM   1050  N   VAL A 132     -10.595  10.466  -5.245  1.00 94.57           N  
ATOM   1051  CA  VAL A 132     -11.841   9.957  -5.808  1.00 94.57           C  
ATOM   1052  C   VAL A 132     -12.752   9.465  -4.686  1.00 94.57           C  
ATOM   1053  CB  VAL A 132     -11.582   8.820  -6.822  1.00 94.57           C  
ATOM   1054  O   VAL A 132     -12.337   8.661  -3.848  1.00 94.57           O  
ATOM   1055  CG1 VAL A 132     -12.894   8.338  -7.438  1.00 94.57           C  
ATOM   1056  CG2 VAL A 132     -10.617   9.286  -7.910  1.00 94.57           C  
ATOM   1057  N   GLU A 133     -13.945   9.950  -4.725  1.00 93.52           N  
ATOM   1058  CA  GLU A 133     -14.937   9.502  -3.752  1.00 93.52           C  
ATOM   1059  C   GLU A 133     -15.739   8.319  -4.287  1.00 93.52           C  
ATOM   1060  CB  GLU A 133     -15.879  10.649  -3.378  1.00 93.52           C  
ATOM   1061  O   GLU A 133     -16.181   8.331  -5.438  1.00 93.52           O  
ATOM   1062  CG  GLU A 133     -15.200  11.777  -2.614  1.00 93.52           C  
ATOM   1063  CD  GLU A 133     -16.179  12.796  -2.053  1.00 93.52           C  
ATOM   1064  OE1 GLU A 133     -16.243  12.958  -0.813  1.00 93.52           O  
ATOM   1065  OE2 GLU A 133     -16.889  13.437  -2.860  1.00 93.52           O  
ATOM   1066  N   LEU A 134     -15.845   7.262  -3.395  1.00 90.52           N  
ATOM   1067  CA  LEU A 134     -16.607   6.084  -3.793  1.00 90.52           C  
ATOM   1068  C   LEU A 134     -17.946   6.031  -3.066  1.00 90.52           C  
ATOM   1069  CB  LEU A 134     -15.808   4.808  -3.511  1.00 90.52           C  
ATOM   1070  O   LEU A 134     -18.053   6.475  -1.920  1.00 90.52           O  
ATOM   1071  CG  LEU A 134     -14.414   4.729  -4.135  1.00 90.52           C  
ATOM   1072  CD1 LEU A 134     -13.689   3.476  -3.656  1.00 90.52           C  
ATOM   1073  CD2 LEU A 134     -14.507   4.750  -5.657  1.00 90.52           C  
ATOM   1074  N   SER A 135     -19.012   5.668  -3.798  1.00 89.30           N  
ATOM   1075  CA  SER A 135     -20.281   5.419  -3.122  1.00 89.30           C  
ATOM   1076  C   SER A 135     -20.186   4.212  -2.194  1.00 89.30           C  
ATOM   1077  CB  SER A 135     -21.399   5.200  -4.143  1.00 89.30           C  
ATOM   1078  O   SER A 135     -19.292   3.377  -2.343  1.00 89.30           O  
ATOM   1079  OG  SER A 135     -21.199   3.991  -4.856  1.00 89.30           O  
ATOM   1080  N   PRO A 136     -21.107   4.129  -1.179  1.00 82.90           N  
ATOM   1081  CA  PRO A 136     -21.110   3.008  -0.236  1.00 82.90           C  
ATOM   1082  C   PRO A 136     -21.109   1.650  -0.934  1.00 82.90           C  
ATOM   1083  CB  PRO A 136     -22.405   3.215   0.553  1.00 82.90           C  
ATOM   1084  O   PRO A 136     -20.461   0.711  -0.465  1.00 82.90           O  
ATOM   1085  CG  PRO A 136     -22.642   4.690   0.518  1.00 82.90           C  
ATOM   1086  CD  PRO A 136     -22.186   5.215  -0.813  1.00 82.90           C  
ATOM   1087  N   GLU A 137     -21.746   1.527  -2.065  1.00 82.66           N  
ATOM   1088  CA  GLU A 137     -21.819   0.270  -2.804  1.00 82.66           C  
ATOM   1089  C   GLU A 137     -20.489  -0.049  -3.480  1.00 82.66           C  
ATOM   1090  CB  GLU A 137     -22.940   0.322  -3.845  1.00 82.66           C  
ATOM   1091  O   GLU A 137     -20.142  -1.219  -3.659  1.00 82.66           O  
ATOM   1092  CG  GLU A 137     -24.332   0.444  -3.243  1.00 82.66           C  
ATOM   1093  CD  GLU A 137     -24.743   1.881  -2.966  1.00 82.66           C  
ATOM   1094  OE1 GLU A 137     -25.825   2.100  -2.375  1.00 82.66           O  
ATOM   1095  OE2 GLU A 137     -23.977   2.796  -3.344  1.00 82.66           O  
ATOM   1096  N   GLN A 138     -19.715   1.019  -3.696  1.00 85.27           N  
ATOM   1097  CA  GLN A 138     -18.460   0.903  -4.432  1.00 85.27           C  
ATOM   1098  C   GLN A 138     -17.293   0.624  -3.489  1.00 85.27           C  
ATOM   1099  CB  GLN A 138     -18.191   2.175  -5.238  1.00 85.27           C  
ATOM   1100  O   GLN A 138     -16.250   0.126  -3.915  1.00 85.27           O  
ATOM   1101  CG  GLN A 138     -19.163   2.389  -6.391  1.00 85.27           C  
ATOM   1102  CD  GLN A 138     -18.987   3.738  -7.063  1.00 85.27           C  
ATOM   1103  NE2 GLN A 138     -19.286   3.799  -8.356  1.00 85.27           N  
ATOM   1104  OE1 GLN A 138     -18.587   4.717  -6.425  1.00 85.27           O  
ATOM   1105  N   GLN A 139     -17.421   0.808  -2.242  1.00 81.41           N  
ATOM   1106  CA  GLN A 139     -16.329   0.829  -1.274  1.00 81.41           C  
ATOM   1107  C   GLN A 139     -15.804  -0.578  -1.007  1.00 81.41           C  
ATOM   1108  CB  GLN A 139     -16.783   1.478   0.034  1.00 81.41           C  
ATOM   1109  O   GLN A 139     -14.635  -0.754  -0.657  1.00 81.41           O  
ATOM   1110  CG  GLN A 139     -17.011   2.980  -0.071  1.00 81.41           C  
ATOM   1111  CD  GLN A 139     -17.521   3.588   1.223  1.00 81.41           C  
ATOM   1112  NE2 GLN A 139     -18.051   4.803   1.138  1.00 81.41           N  
ATOM   1113  OE1 GLN A 139     -17.439   2.970   2.289  1.00 81.41           O  
ATOM   1114  N   ASN A 140     -16.632  -1.646  -1.323  1.00 75.06           N  
ATOM   1115  CA  ASN A 140     -16.245  -2.999  -0.938  1.00 75.06           C  
ATOM   1116  C   ASN A 140     -15.453  -3.692  -2.043  1.00 75.06           C  
ATOM   1117  CB  ASN A 140     -17.479  -3.827  -0.571  1.00 75.06           C  
ATOM   1118  O   ASN A 140     -14.785  -4.697  -1.797  1.00 75.06           O  
ATOM   1119  CG  ASN A 140     -18.173  -3.318   0.677  1.00 75.06           C  
ATOM   1120  ND2 ASN A 140     -19.500  -3.284   0.646  1.00 75.06           N  
ATOM   1121  OD1 ASN A 140     -17.522  -2.957   1.661  1.00 75.06           O  
ATOM   1122  N   ASN A 141     -15.283  -3.037  -3.228  1.00 79.33           N  
ATOM   1123  CA  ASN A 141     -14.609  -3.698  -4.341  1.00 79.33           C  
ATOM   1124  C   ASN A 141     -13.876  -2.695  -5.227  1.00 79.33           C  
ATOM   1125  CB  ASN A 141     -15.609  -4.507  -5.170  1.00 79.33           C  
ATOM   1126  O   ASN A 141     -13.862  -2.836  -6.451  1.00 79.33           O  
ATOM   1127  CG  ASN A 141     -16.192  -5.678  -4.402  1.00 79.33           C  
ATOM   1128  ND2 ASN A 141     -17.486  -5.918  -4.579  1.00 79.33           N  
ATOM   1129  OD1 ASN A 141     -15.485  -6.360  -3.656  1.00 79.33           O  
ATOM   1130  N   ALA A 142     -13.085  -1.846  -4.597  1.00 87.23           N  
ATOM   1131  CA  ALA A 142     -12.415  -0.847  -5.425  1.00 87.23           C  
ATOM   1132  C   ALA A 142     -11.059  -1.354  -5.907  1.00 87.23           C  
ATOM   1133  CB  ALA A 142     -12.247   0.459  -4.652  1.00 87.23           C  
ATOM   1134  O   ALA A 142     -10.392  -2.121  -5.208  1.00 87.23           O  
ATOM   1135  N   GLU A 143     -10.824  -1.137  -7.124  1.00 91.43           N  
ATOM   1136  CA  GLU A 143      -9.538  -1.439  -7.746  1.00 91.43           C  
ATOM   1137  C   GLU A 143      -8.898  -0.182  -8.328  1.00 91.43           C  
ATOM   1138  CB  GLU A 143      -9.705  -2.499  -8.838  1.00 91.43           C  
ATOM   1139  O   GLU A 143      -9.569   0.615  -8.985  1.00 91.43           O  
ATOM   1140  CG  GLU A 143      -8.403  -2.879  -9.529  1.00 91.43           C  
ATOM   1141  CD  GLU A 143      -8.593  -3.879 -10.658  1.00 91.43           C  
ATOM   1142  OE1 GLU A 143      -8.723  -3.456 -11.829  1.00 91.43           O  
ATOM   1143  OE2 GLU A 143      -8.614  -5.097 -10.369  1.00 91.43           O  
ATOM   1144  N   VAL A 144      -7.613  -0.006  -7.957  1.00 93.87           N  
ATOM   1145  CA  VAL A 144      -6.875   1.140  -8.478  1.00 93.87           C  
ATOM   1146  C   VAL A 144      -5.677   0.657  -9.292  1.00 93.87           C  
ATOM   1147  CB  VAL A 144      -6.406   2.076  -7.341  1.00 93.87           C  
ATOM   1148  O   VAL A 144      -4.836  -0.089  -8.786  1.00 93.87           O  
ATOM   1149  CG1 VAL A 144      -5.702   3.306  -7.911  1.00 93.87           C  
ATOM   1150  CG2 VAL A 144      -7.589   2.490  -6.468  1.00 93.87           C  
ATOM   1151  N   GLU A 145      -5.695   1.027 -10.502  1.00 94.63           N  
ATOM   1152  CA  GLU A 145      -4.566   0.730 -11.378  1.00 94.63           C  
ATOM   1153  C   GLU A 145      -3.801   2.000 -11.742  1.00 94.63           C  
ATOM   1154  CB  GLU A 145      -5.042   0.021 -12.648  1.00 94.63           C  
ATOM   1155  O   GLU A 145      -4.400   2.995 -12.155  1.00 94.63           O  
ATOM   1156  CG  GLU A 145      -3.912  -0.428 -13.563  1.00 94.63           C  
ATOM   1157  CD  GLU A 145      -4.400  -1.143 -14.813  1.00 94.63           C  
ATOM   1158  OE1 GLU A 145      -4.448  -0.512 -15.893  1.00 94.63           O  
ATOM   1159  OE2 GLU A 145      -4.737  -2.344 -14.711  1.00 94.63           O  
ATOM   1160  N   VAL A 146      -2.509   1.975 -11.557  1.00 94.59           N  
ATOM   1161  CA  VAL A 146      -1.661   3.125 -11.849  1.00 94.59           C  
ATOM   1162  C   VAL A 146      -0.633   2.752 -12.915  1.00 94.59           C  
ATOM   1163  CB  VAL A 146      -0.948   3.642 -10.579  1.00 94.59           C  
ATOM   1164  O   VAL A 146       0.104   1.776 -12.761  1.00 94.59           O  
ATOM   1165  CG1 VAL A 146      -0.175   4.925 -10.878  1.00 94.59           C  
ATOM   1166  CG2 VAL A 146      -1.959   3.872  -9.457  1.00 94.59           C  
ATOM   1167  N   GLU A 147      -0.656   3.570 -13.944  1.00 94.49           N  
ATOM   1168  CA  GLU A 147       0.312   3.391 -15.022  1.00 94.49           C  
ATOM   1169  C   GLU A 147       1.171   4.638 -15.206  1.00 94.49           C  
ATOM   1170  CB  GLU A 147      -0.399   3.044 -16.333  1.00 94.49           C  
ATOM   1171  O   GLU A 147       0.650   5.725 -15.466  1.00 94.49           O  
ATOM   1172  CG  GLU A 147       0.547   2.733 -17.483  1.00 94.49           C  
ATOM   1173  CD  GLU A 147      -0.173   2.432 -18.788  1.00 94.49           C  
ATOM   1174  OE1 GLU A 147       0.411   2.664 -19.871  1.00 94.49           O  
ATOM   1175  OE2 GLU A 147      -1.331   1.962 -18.727  1.00 94.49           O  
ATOM   1176  N   CYS A 148       2.482   4.493 -14.977  1.00 91.42           N  
ATOM   1177  CA  CYS A 148       3.443   5.559 -15.237  1.00 91.42           C  
ATOM   1178  C   CYS A 148       4.486   5.116 -16.256  1.00 91.42           C  
ATOM   1179  CB  CYS A 148       4.131   5.988 -13.942  1.00 91.42           C  
ATOM   1180  O   CYS A 148       5.454   4.439 -15.905  1.00 91.42           O  
ATOM   1181  SG  CYS A 148       2.987   6.315 -12.583  1.00 91.42           S  
ATOM   1182  N   GLY A 149       4.315   5.470 -17.604  1.00 88.43           N  
ATOM   1183  CA  GLY A 149       5.215   4.944 -18.618  1.00 88.43           C  
ATOM   1184  C   GLY A 149       5.097   3.443 -18.800  1.00 88.43           C  
ATOM   1185  O   GLY A 149       4.006   2.926 -19.051  1.00 88.43           O  
ATOM   1186  N   ASN A 150       6.258   2.662 -18.503  1.00 85.65           N  
ATOM   1187  CA  ASN A 150       6.260   1.214 -18.684  1.00 85.65           C  
ATOM   1188  C   ASN A 150       5.913   0.487 -17.388  1.00 85.65           C  
ATOM   1189  CB  ASN A 150       7.617   0.741 -19.211  1.00 85.65           C  
ATOM   1190  O   ASN A 150       5.880  -0.744 -17.352  1.00 85.65           O  
ATOM   1191  CG  ASN A 150       7.894   1.222 -20.622  1.00 85.65           C  
ATOM   1192  ND2 ASN A 150       9.151   1.546 -20.901  1.00 85.65           N  
ATOM   1193  OD1 ASN A 150       6.986   1.301 -21.454  1.00 85.65           O  
ATOM   1194  N   GLU A 151       5.666   1.275 -16.323  1.00 84.19           N  
ATOM   1195  CA  GLU A 151       5.378   0.696 -15.015  1.00 84.19           C  
ATOM   1196  C   GLU A 151       3.875   0.641 -14.755  1.00 84.19           C  
ATOM   1197  CB  GLU A 151       6.074   1.493 -13.909  1.00 84.19           C  
ATOM   1198  O   GLU A 151       3.159   1.612 -15.011  1.00 84.19           O  
ATOM   1199  CG  GLU A 151       7.589   1.540 -14.045  1.00 84.19           C  
ATOM   1200  CD  GLU A 151       8.262   2.380 -12.972  1.00 84.19           C  
ATOM   1201  OE1 GLU A 151       9.317   1.960 -12.445  1.00 84.19           O  
ATOM   1202  OE2 GLU A 151       7.730   3.467 -12.654  1.00 84.19           O  
ATOM   1203  N   LYS A 152       3.446  -0.530 -14.496  1.00 86.75           N  
ATOM   1204  CA  LYS A 152       2.032  -0.711 -14.184  1.00 86.75           C  
ATOM   1205  C   LYS A 152       1.848  -1.318 -12.796  1.00 86.75           C  
ATOM   1206  CB  LYS A 152       1.358  -1.594 -15.235  1.00 86.75           C  
ATOM   1207  O   LYS A 152       2.538  -2.273 -12.434  1.00 86.75           O  
ATOM   1208  CG  LYS A 152      -0.160  -1.624 -15.139  1.00 86.75           C  
ATOM   1209  CD  LYS A 152      -0.778  -2.414 -16.285  1.00 86.75           C  
ATOM   1210  CE  LYS A 152      -2.294  -2.481 -16.166  1.00 86.75           C  
ATOM   1211  NZ  LYS A 152      -2.904  -3.262 -17.284  1.00 86.75           N  
ATOM   1212  N   TYR A 153       0.907  -0.689 -11.980  1.00 85.24           N  
ATOM   1213  CA  TYR A 153       0.636  -1.144 -10.621  1.00 85.24           C  
ATOM   1214  C   TYR A 153      -0.861  -1.298 -10.386  1.00 85.24           C  
ATOM   1215  CB  TYR A 153       1.228  -0.168  -9.599  1.00 85.24           C  
ATOM   1216  O   TYR A 153      -1.657  -0.478 -10.850  1.00 85.24           O  
ATOM   1217  CG  TYR A 153       2.647   0.245  -9.905  1.00 85.24           C  
ATOM   1218  CD1 TYR A 153       3.725  -0.527  -9.479  1.00 85.24           C  
ATOM   1219  CD2 TYR A 153       2.913   1.409 -10.619  1.00 85.24           C  
ATOM   1220  CE1 TYR A 153       5.035  -0.150  -9.756  1.00 85.24           C  
ATOM   1221  CE2 TYR A 153       4.219   1.796 -10.903  1.00 85.24           C  
ATOM   1222  OH  TYR A 153       6.566   1.390 -10.746  1.00 85.24           O  
ATOM   1223  CZ  TYR A 153       5.271   1.011 -10.468  1.00 85.24           C  
ATOM   1224  N   ARG A 154      -1.179  -2.362  -9.745  1.00 89.11           N  
ATOM   1225  CA  ARG A 154      -2.592  -2.608  -9.476  1.00 89.11           C  
ATOM   1226  C   ARG A 154      -2.834  -2.838  -7.988  1.00 89.11           C  
ATOM   1227  CB  ARG A 154      -3.091  -3.811 -10.279  1.00 89.11           C  
ATOM   1228  O   ARG A 154      -2.119  -3.613  -7.349  1.00 89.11           O  
ATOM   1229  CG  ARG A 154      -4.577  -4.088 -10.115  1.00 89.11           C  
ATOM   1230  CD  ARG A 154      -5.024  -5.281 -10.949  1.00 89.11           C  
ATOM   1231  NE  ARG A 154      -5.002  -4.979 -12.378  1.00 89.11           N  
ATOM   1232  NH1 ARG A 154      -5.596  -7.108 -13.048  1.00 89.11           N  
ATOM   1233  NH2 ARG A 154      -5.225  -5.472 -14.610  1.00 89.11           N  
ATOM   1234  CZ  ARG A 154      -5.274  -5.854 -13.342  1.00 89.11           C  
ATOM   1235  N   PHE A 155      -3.727  -2.040  -7.395  1.00 85.00           N  
ATOM   1236  CA  PHE A 155      -4.159  -2.180  -6.009  1.00 85.00           C  
ATOM   1237  C   PHE A 155      -5.644  -2.514  -5.935  1.00 85.00           C  
ATOM   1238  CB  PHE A 155      -3.870  -0.897  -5.222  1.00 85.00           C  
ATOM   1239  O   PHE A 155      -6.483  -1.743  -6.404  1.00 85.00           O  
ATOM   1240  CG  PHE A 155      -4.111  -1.025  -3.743  1.00 85.00           C  
ATOM   1241  CD1 PHE A 155      -4.902  -0.101  -3.071  1.00 85.00           C  
ATOM   1242  CD2 PHE A 155      -3.547  -2.070  -3.023  1.00 85.00           C  
ATOM   1243  CE1 PHE A 155      -5.127  -0.217  -1.701  1.00 85.00           C  
ATOM   1244  CE2 PHE A 155      -3.767  -2.192  -1.654  1.00 85.00           C  
ATOM   1245  CZ  PHE A 155      -4.557  -1.264  -0.995  1.00 85.00           C  
ATOM   1246  N   GLN A 156      -5.922  -3.616  -5.408  1.00 83.24           N  
ATOM   1247  CA  GLN A 156      -7.311  -4.043  -5.282  1.00 83.24           C  
ATOM   1248  C   GLN A 156      -7.716  -4.173  -3.816  1.00 83.24           C  
ATOM   1249  CB  GLN A 156      -7.533  -5.370  -6.009  1.00 83.24           C  
ATOM   1250  O   GLN A 156      -6.986  -4.761  -3.016  1.00 83.24           O  
ATOM   1251  CG  GLN A 156      -8.992  -5.802  -6.068  1.00 83.24           C  
ATOM   1252  CD  GLN A 156      -9.198  -7.066  -6.882  1.00 83.24           C  
ATOM   1253  NE2 GLN A 156     -10.436  -7.309  -7.297  1.00 83.24           N  
ATOM   1254  OE1 GLN A 156      -8.251  -7.817  -7.137  1.00 83.24           O  
ATOM   1255  N   LEU A 157      -8.908  -3.517  -3.551  1.00 74.93           N  
ATOM   1256  CA  LEU A 157      -9.522  -3.707  -2.242  1.00 74.93           C  
ATOM   1257  C   LEU A 157     -10.675  -4.703  -2.322  1.00 74.93           C  
ATOM   1258  CB  LEU A 157     -10.024  -2.372  -1.687  1.00 74.93           C  
ATOM   1259  O   LEU A 157     -11.460  -4.675  -3.272  1.00 74.93           O  
ATOM   1260  CG  LEU A 157      -8.980  -1.264  -1.537  1.00 74.93           C  
ATOM   1261  CD1 LEU A 157      -9.661   0.095  -1.425  1.00 74.93           C  
ATOM   1262  CD2 LEU A 157      -8.093  -1.526  -0.324  1.00 74.93           C  
ATOM   1263  N   GLY A 158     -10.678  -5.820  -1.421  1.00 59.25           N  
ATOM   1264  CA  GLY A 158     -11.773  -6.746  -1.182  1.00 59.25           C  
ATOM   1265  C   GLY A 158     -11.883  -7.178   0.268  1.00 59.25           C  
ATOM   1266  O   GLY A 158     -10.941  -7.007   1.045  1.00 59.25           O  
TER    1267      GLY A 158
ENDMDL
END
