# Supplementary material for: Single-chain dimers from de novo immunoglobulins as robust scaffolds for multiple binding loops
Source: Nat Commun. 2023 Sep 23;14:5939. doi: 10.1038/s41467-023-41717-5 (PMC10517939; doi:10.1038/s41467-023-41717-5)
Supplement: Supplementary file 3 — Supplementary Data 1 [file 41467_2023_41717_MOESM3_ESM.zip › design_models/scIg/scIg14n/ranked_3.pdb]

MODEL     1
ATOM      1  N   ARG A   1       6.226  -4.281 -12.962  1.00 89.47           N  
ATOM      2  CA  ARG A   1       5.034  -4.233 -12.121  1.00 89.47           C  
ATOM      3  C   ARG A   1       5.282  -4.917 -10.781  1.00 89.47           C  
ATOM      4  CB  ARG A   1       3.848  -4.888 -12.832  1.00 89.47           C  
ATOM      5  O   ARG A   1       5.860  -6.004 -10.730  1.00 89.47           O  
ATOM      6  CG  ARG A   1       2.568  -4.901 -12.011  1.00 89.47           C  
ATOM      7  CD  ARG A   1       1.442  -5.627 -12.733  1.00 89.47           C  
ATOM      8  NE  ARG A   1       1.025  -4.913 -13.937  1.00 89.47           N  
ATOM      9  NH1 ARG A   1      -0.531  -6.492 -14.585  1.00 89.47           N  
ATOM     10  NH2 ARG A   1      -0.204  -4.611 -15.853  1.00 89.47           N  
ATOM     11  CZ  ARG A   1       0.098  -5.340 -14.789  1.00 89.47           C  
ATOM     12  N   ILE A   2       5.057  -4.401  -9.656  1.00 91.55           N  
ATOM     13  CA  ILE A   2       5.085  -4.963  -8.310  1.00 91.55           C  
ATOM     14  C   ILE A   2       3.665  -5.040  -7.754  1.00 91.55           C  
ATOM     15  CB  ILE A   2       5.985  -4.132  -7.369  1.00 91.55           C  
ATOM     16  O   ILE A   2       2.959  -4.030  -7.696  1.00 91.55           O  
ATOM     17  CG1 ILE A   2       7.409  -4.044  -7.932  1.00 91.55           C  
ATOM     18  CG2 ILE A   2       5.990  -4.731  -5.959  1.00 91.55           C  
ATOM     19  CD1 ILE A   2       8.126  -5.385  -8.013  1.00 91.55           C  
ATOM     20  N   GLU A   3       3.234  -6.236  -7.363  1.00 93.01           N  
ATOM     21  CA  GLU A   3       1.912  -6.440  -6.778  1.00 93.01           C  
ATOM     22  C   GLU A   3       2.015  -6.884  -5.322  1.00 93.01           C  
ATOM     23  CB  GLU A   3       1.119  -7.470  -7.587  1.00 93.01           C  
ATOM     24  O   GLU A   3       2.703  -7.859  -5.012  1.00 93.01           O  
ATOM     25  CG  GLU A   3       0.875  -7.061  -9.032  1.00 93.01           C  
ATOM     26  CD  GLU A   3       0.141  -8.119  -9.840  1.00 93.01           C  
ATOM     27  OE1 GLU A   3       0.320  -8.171 -11.078  1.00 93.01           O  
ATOM     28  OE2 GLU A   3      -0.620  -8.903  -9.229  1.00 93.01           O  
ATOM     29  N   VAL A   4       1.425  -6.074  -4.447  1.00 92.63           N  
ATOM     30  CA  VAL A   4       1.419  -6.407  -3.026  1.00 92.63           C  
ATOM     31  C   VAL A   4      -0.016  -6.624  -2.552  1.00 92.63           C  
ATOM     32  CB  VAL A   4       2.098  -5.305  -2.182  1.00 92.63           C  
ATOM     33  O   VAL A   4      -0.875  -5.758  -2.737  1.00 92.63           O  
ATOM     34  CG1 VAL A   4       2.142  -5.705  -0.708  1.00 92.63           C  
ATOM     35  CG2 VAL A   4       3.506  -5.025  -2.705  1.00 92.63           C  
ATOM     36  N   ARG A   5      -0.244  -7.791  -2.024  1.00 90.12           N  
ATOM     37  CA  ARG A   5      -1.549  -8.130  -1.464  1.00 90.12           C  
ATOM     38  C   ARG A   5      -1.437  -8.466   0.020  1.00 90.12           C  
ATOM     39  CB  ARG A   5      -2.172  -9.304  -2.222  1.00 90.12           C  
ATOM     40  O   ARG A   5      -0.628  -9.310   0.411  1.00 90.12           O  
ATOM     41  CG  ARG A   5      -3.596  -9.624  -1.798  1.00 90.12           C  
ATOM     42  CD  ARG A   5      -4.204 -10.728  -2.652  1.00 90.12           C  
ATOM     43  NE  ARG A   5      -5.513 -11.138  -2.153  1.00 90.12           N  
ATOM     44  NH1 ARG A   5      -5.853 -12.755  -3.766  1.00 90.12           N  
ATOM     45  NH2 ARG A   5      -7.443 -12.383  -2.157  1.00 90.12           N  
ATOM     46  CZ  ARG A   5      -6.267 -12.091  -2.693  1.00 90.12           C  
ATOM     47  N   VAL A   6      -2.208  -7.683   0.781  1.00 85.45           N  
ATOM     48  CA  VAL A   6      -2.284  -8.011   2.201  1.00 85.45           C  
ATOM     49  C   VAL A   6      -3.698  -8.468   2.551  1.00 85.45           C  
ATOM     50  CB  VAL A   6      -1.878  -6.809   3.083  1.00 85.45           C  
ATOM     51  O   VAL A   6      -4.646  -7.682   2.480  1.00 85.45           O  
ATOM     52  CG1 VAL A   6      -1.874  -7.201   4.560  1.00 85.45           C  
ATOM     53  CG2 VAL A   6      -0.509  -6.278   2.664  1.00 85.45           C  
ATOM     54  N   ASP A   7      -3.922  -9.779   2.592  1.00 77.69           N  
ATOM     55  CA  ASP A   7      -5.253 -10.314   2.864  1.00 77.69           C  
ATOM     56  C   ASP A   7      -5.216 -11.323   4.009  1.00 77.69           C  
ATOM     57  CB  ASP A   7      -5.837 -10.964   1.608  1.00 77.69           C  
ATOM     58  O   ASP A   7      -4.151 -11.602   4.563  1.00 77.69           O  
ATOM     59  CG  ASP A   7      -5.020 -12.148   1.119  1.00 77.69           C  
ATOM     60  OD1 ASP A   7      -4.658 -13.019   1.939  1.00 77.69           O  
ATOM     61  OD2 ASP A   7      -4.735 -12.208  -0.096  1.00 77.69           O  
ATOM     62  N   ASN A   8      -6.441 -11.737   4.698  1.00 71.74           N  
ATOM     63  CA  ASN A   8      -6.798 -12.576   5.837  1.00 71.74           C  
ATOM     64  C   ASN A   8      -5.641 -13.481   6.252  1.00 71.74           C  
ATOM     65  CB  ASN A   8      -8.039 -13.413   5.519  1.00 71.74           C  
ATOM     66  O   ASN A   8      -5.751 -14.706   6.183  1.00 71.74           O  
ATOM     67  CG  ASN A   8      -9.309 -12.584   5.484  1.00 71.74           C  
ATOM     68  ND2 ASN A   8     -10.302 -13.053   4.737  1.00 71.74           N  
ATOM     69  OD1 ASN A   8      -9.396 -11.532   6.121  1.00 71.74           O  
ATOM     70  N   GLY A   9      -4.421 -12.825   6.516  1.00 80.21           N  
ATOM     71  CA  GLY A   9      -3.399 -13.567   7.237  1.00 80.21           C  
ATOM     72  C   GLY A   9      -2.160 -13.838   6.405  1.00 80.21           C  
ATOM     73  O   GLY A   9      -1.278 -14.592   6.823  1.00 80.21           O  
ATOM     74  N   ARG A  10      -2.132 -13.150   5.195  1.00 91.59           N  
ATOM     75  CA  ARG A  10      -0.986 -13.388   4.324  1.00 91.59           C  
ATOM     76  C   ARG A  10      -0.572 -12.110   3.602  1.00 91.59           C  
ATOM     77  CB  ARG A  10      -1.303 -14.486   3.306  1.00 91.59           C  
ATOM     78  O   ARG A  10      -1.416 -11.271   3.281  1.00 91.59           O  
ATOM     79  CG  ARG A  10      -1.526 -15.856   3.926  1.00 91.59           C  
ATOM     80  CD  ARG A  10      -1.884 -16.899   2.877  1.00 91.59           C  
ATOM     81  NE  ARG A  10      -3.320 -16.926   2.612  1.00 91.59           N  
ATOM     82  NH1 ARG A  10      -3.203 -18.591   1.015  1.00 91.59           N  
ATOM     83  NH2 ARG A  10      -5.227 -17.671   1.573  1.00 91.59           N  
ATOM     84  CZ  ARG A  10      -3.914 -17.729   1.734  1.00 91.59           C  
ATOM     85  N   VAL A  11       0.693 -11.949   3.495  1.00 92.77           N  
ATOM     86  CA  VAL A  11       1.272 -10.952   2.600  1.00 92.77           C  
ATOM     87  C   VAL A  11       1.819 -11.636   1.350  1.00 92.77           C  
ATOM     88  CB  VAL A  11       2.389 -10.144   3.298  1.00 92.77           C  
ATOM     89  O   VAL A  11       2.609 -12.577   1.445  1.00 92.77           O  
ATOM     90  CG1 VAL A  11       3.047  -9.174   2.317  1.00 92.77           C  
ATOM     91  CG2 VAL A  11       1.829  -9.391   4.504  1.00 92.77           C  
ATOM     92  N   ARG A  12       1.301 -11.211   0.196  1.00 94.60           N  
ATOM     93  CA  ARG A  12       1.788 -11.732  -1.077  1.00 94.60           C  
ATOM     94  C   ARG A  12       2.435 -10.628  -1.908  1.00 94.60           C  
ATOM     95  CB  ARG A  12       0.647 -12.380  -1.865  1.00 94.60           C  
ATOM     96  O   ARG A  12       1.863  -9.548  -2.067  1.00 94.60           O  
ATOM     97  CG  ARG A  12       0.092 -13.640  -1.220  1.00 94.60           C  
ATOM     98  CD  ARG A  12      -1.061 -14.224  -2.025  1.00 94.60           C  
ATOM     99  NE  ARG A  12      -2.268 -13.411  -1.905  1.00 94.60           N  
ATOM    100  NH1 ARG A  12      -3.558 -14.756  -3.270  1.00 94.60           N  
ATOM    101  NH2 ARG A  12      -4.461 -12.875  -2.322  1.00 94.60           N  
ATOM    102  CZ  ARG A  12      -3.426 -13.683  -2.499  1.00 94.60           C  
ATOM    103  N   VAL A  13       3.576 -10.918  -2.321  1.00 95.37           N  
ATOM    104  CA  VAL A  13       4.295  -9.969  -3.165  1.00 95.37           C  
ATOM    105  C   VAL A  13       4.711 -10.648  -4.468  1.00 95.37           C  
ATOM    106  CB  VAL A  13       5.534  -9.394  -2.444  1.00 95.37           C  
ATOM    107  O   VAL A  13       5.397 -11.672  -4.450  1.00 95.37           O  
ATOM    108  CG1 VAL A  13       6.237  -8.359  -3.321  1.00 95.37           C  
ATOM    109  CG2 VAL A  13       5.134  -8.779  -1.104  1.00 95.37           C  
ATOM    110  N   ARG A  14       4.207 -10.170  -5.560  1.00 95.90           N  
ATOM    111  CA  ARG A  14       4.619 -10.645  -6.877  1.00 95.90           C  
ATOM    112  C   ARG A  14       5.542  -9.641  -7.558  1.00 95.90           C  
ATOM    113  CB  ARG A  14       3.397 -10.914  -7.758  1.00 95.90           C  
ATOM    114  O   ARG A  14       5.227  -8.451  -7.633  1.00 95.90           O  
ATOM    115  CG  ARG A  14       3.733 -11.525  -9.108  1.00 95.90           C  
ATOM    116  CD  ARG A  14       2.480 -11.864  -9.903  1.00 95.90           C  
ATOM    117  NE  ARG A  14       2.805 -12.403 -11.220  1.00 95.90           N  
ATOM    118  NH1 ARG A  14       0.681 -13.208 -11.644  1.00 95.90           N  
ATOM    119  NH2 ARG A  14       2.346 -13.481 -13.196  1.00 95.90           N  
ATOM    120  CZ  ARG A  14       1.943 -13.029 -12.017  1.00 95.90           C  
ATOM    121  N   ASN A  15       6.722 -10.165  -7.972  1.00 94.98           N  
ATOM    122  CA  ASN A  15       7.701  -9.317  -8.644  1.00 94.98           C  
ATOM    123  C   ASN A  15       7.618  -9.458 -10.161  1.00 94.98           C  
ATOM    124  CB  ASN A  15       9.115  -9.641  -8.158  1.00 94.98           C  
ATOM    125  O   ASN A  15       8.095 -10.444 -10.725  1.00 94.98           O  
ATOM    126  CG  ASN A  15      10.169  -8.754  -8.793  1.00 94.98           C  
ATOM    127  ND2 ASN A  15      11.435  -9.077  -8.558  1.00 94.98           N  
ATOM    128  OD1 ASN A  15       9.847  -7.787  -9.487  1.00 94.98           O  
ATOM    129  N   GLY A  16       6.986  -8.461 -10.807  1.00 92.95           N  
ATOM    130  CA  GLY A  16       6.841  -8.469 -12.254  1.00 92.95           C  
ATOM    131  C   GLY A  16       7.938  -7.701 -12.967  1.00 92.95           C  
ATOM    132  O   GLY A  16       7.874  -7.501 -14.182  1.00 92.95           O  
ATOM    133  N   THR A  17       8.935  -7.286 -12.232  1.00 91.08           N  
ATOM    134  CA  THR A  17      10.046  -6.544 -12.817  1.00 91.08           C  
ATOM    135  C   THR A  17      11.096  -7.498 -13.379  1.00 91.08           C  
ATOM    136  CB  THR A  17      10.700  -5.609 -11.782  1.00 91.08           C  
ATOM    137  O   THR A  17      10.951  -8.718 -13.280  1.00 91.08           O  
ATOM    138  CG2 THR A  17       9.646  -4.834 -10.999  1.00 91.08           C  
ATOM    139  OG1 THR A  17      11.481  -6.389 -10.868  1.00 91.08           O  
ATOM    140  N   ASP A  18      12.177  -6.908 -14.034  1.00 93.24           N  
ATOM    141  CA  ASP A  18      13.246  -7.723 -14.604  1.00 93.24           C  
ATOM    142  C   ASP A  18      14.418  -7.848 -13.634  1.00 93.24           C  
ATOM    143  CB  ASP A  18      13.723  -7.131 -15.932  1.00 93.24           C  
ATOM    144  O   ASP A  18      15.493  -8.321 -14.008  1.00 93.24           O  
ATOM    145  CG  ASP A  18      14.218  -5.702 -15.800  1.00 93.24           C  
ATOM    146  OD1 ASP A  18      13.989  -5.072 -14.745  1.00 93.24           O  
ATOM    147  OD2 ASP A  18      14.841  -5.200 -16.761  1.00 93.24           O  
ATOM    148  N   ARG A  19      14.274  -7.388 -12.363  1.00 93.78           N  
ATOM    149  CA  ARG A  19      15.301  -7.447 -11.328  1.00 93.78           C  
ATOM    150  C   ARG A  19      14.742  -8.031 -10.035  1.00 93.78           C  
ATOM    151  CB  ARG A  19      15.882  -6.056 -11.067  1.00 93.78           C  
ATOM    152  O   ARG A  19      13.537  -7.962  -9.786  1.00 93.78           O  
ATOM    153  CG  ARG A  19      14.830  -4.980 -10.851  1.00 93.78           C  
ATOM    154  CD  ARG A  19      15.454  -3.596 -10.732  1.00 93.78           C  
ATOM    155  NE  ARG A  19      15.613  -2.963 -12.038  1.00 93.78           N  
ATOM    156  NH1 ARG A  19      16.759  -1.124 -11.237  1.00 93.78           N  
ATOM    157  NH2 ARG A  19      16.317  -1.318 -13.478  1.00 93.78           N  
ATOM    158  CZ  ARG A  19      16.230  -1.803 -12.248  1.00 93.78           C  
ATOM    159  N   PRO A  20      15.736  -8.629  -9.209  1.00 95.79           N  
ATOM    160  CA  PRO A  20      15.280  -9.105  -7.901  1.00 95.79           C  
ATOM    161  C   PRO A  20      14.834  -7.969  -6.983  1.00 95.79           C  
ATOM    162  CB  PRO A  20      16.512  -9.814  -7.335  1.00 95.79           C  
ATOM    163  O   PRO A  20      15.348  -6.852  -7.082  1.00 95.79           O  
ATOM    164  CG  PRO A  20      17.673  -9.173  -8.025  1.00 95.79           C  
ATOM    165  CD  PRO A  20      17.227  -8.719  -9.385  1.00 95.79           C  
ATOM    166  N   CYS A  21      13.814  -8.275  -6.198  1.00 96.64           N  
ATOM    167  CA  CYS A  21      13.330  -7.315  -5.212  1.00 96.64           C  
ATOM    168  C   CYS A  21      13.559  -7.826  -3.795  1.00 96.64           C  
ATOM    169  CB  CYS A  21      11.844  -7.028  -5.427  1.00 96.64           C  
ATOM    170  O   CYS A  21      13.402  -9.019  -3.528  1.00 96.64           O  
ATOM    171  SG  CYS A  21      11.480  -6.213  -6.997  1.00 96.64           S  
ATOM    172  N   ARG A  22      14.072  -6.910  -2.966  1.00 97.41           N  
ATOM    173  CA  ARG A  22      14.107  -7.208  -1.538  1.00 97.41           C  
ATOM    174  C   ARG A  22      12.815  -6.771  -0.856  1.00 97.41           C  
ATOM    175  CB  ARG A  22      15.306  -6.527  -0.875  1.00 97.41           C  
ATOM    176  O   ARG A  22      12.375  -5.632  -1.020  1.00 97.41           O  
ATOM    177  CG  ARG A  22      16.650  -7.102  -1.294  1.00 97.41           C  
ATOM    178  CD  ARG A  22      17.676  -7.012  -0.173  1.00 97.41           C  
ATOM    179  NE  ARG A  22      18.899  -6.347  -0.613  1.00 97.41           N  
ATOM    180  NH1 ARG A  22      20.029  -6.654   1.378  1.00 97.41           N  
ATOM    181  NH2 ARG A  22      21.046  -5.570  -0.368  1.00 97.41           N  
ATOM    182  CZ  ARG A  22      19.989  -6.192   0.133  1.00 97.41           C  
ATOM    183  N   VAL A  23      12.212  -7.725  -0.199  1.00 97.16           N  
ATOM    184  CA  VAL A  23      10.942  -7.430   0.457  1.00 97.16           C  
ATOM    185  C   VAL A  23      11.095  -7.578   1.969  1.00 97.16           C  
ATOM    186  CB  VAL A  23       9.812  -8.349  -0.057  1.00 97.16           C  
ATOM    187  O   VAL A  23      11.562  -8.611   2.454  1.00 97.16           O  
ATOM    188  CG1 VAL A  23       8.495  -8.032   0.649  1.00 97.16           C  
ATOM    189  CG2 VAL A  23       9.657  -8.208  -1.570  1.00 97.16           C  
ATOM    190  N   ARG A  24      10.763  -6.475   2.667  1.00 96.73           N  
ATOM    191  CA  ARG A  24      10.745  -6.469   4.126  1.00 96.73           C  
ATOM    192  C   ARG A  24       9.316  -6.388   4.655  1.00 96.73           C  
ATOM    193  CB  ARG A  24      11.572  -5.302   4.670  1.00 96.73           C  
ATOM    194  O   ARG A  24       8.561  -5.487   4.284  1.00 96.73           O  
ATOM    195  CG  ARG A  24      11.687  -5.281   6.186  1.00 96.73           C  
ATOM    196  CD  ARG A  24      12.567  -4.138   6.669  1.00 96.73           C  
ATOM    197  NE  ARG A  24      12.015  -2.838   6.298  1.00 96.73           N  
ATOM    198  NH1 ARG A  24      13.758  -1.612   7.190  1.00 96.73           N  
ATOM    199  NH2 ARG A  24      12.003  -0.545   6.172  1.00 96.73           N  
ATOM    200  CZ  ARG A  24      12.594  -1.668   6.554  1.00 96.73           C  
ATOM    201  N   VAL A  25       8.911  -7.368   5.459  1.00 95.42           N  
ATOM    202  CA  VAL A  25       7.578  -7.392   6.052  1.00 95.42           C  
ATOM    203  C   VAL A  25       7.682  -7.225   7.567  1.00 95.42           C  
ATOM    204  CB  VAL A  25       6.827  -8.698   5.711  1.00 95.42           C  
ATOM    205  O   VAL A  25       8.310  -8.041   8.245  1.00 95.42           O  
ATOM    206  CG1 VAL A  25       5.420  -8.685   6.307  1.00 95.42           C  
ATOM    207  CG2 VAL A  25       6.767  -8.899   4.198  1.00 95.42           C  
ATOM    208  N   THR A  26       7.152  -6.128   8.064  1.00 94.10           N  
ATOM    209  CA  THR A  26       7.038  -5.876   9.496  1.00 94.10           C  
ATOM    210  C   THR A  26       5.587  -6.000   9.953  1.00 94.10           C  
ATOM    211  CB  THR A  26       7.576  -4.480   9.863  1.00 94.10           C  
ATOM    212  O   THR A  26       4.711  -5.290   9.456  1.00 94.10           O  
ATOM    213  CG2 THR A  26       7.535  -4.253  11.370  1.00 94.10           C  
ATOM    214  OG1 THR A  26       8.931  -4.363   9.410  1.00 94.10           O  
ATOM    215  N   ALA A  27       5.283  -6.989  10.806  1.00 91.03           N  
ATOM    216  CA  ALA A  27       3.955  -7.228  11.367  1.00 91.03           C  
ATOM    217  C   ALA A  27       4.047  -7.660  12.828  1.00 91.03           C  
ATOM    218  CB  ALA A  27       3.214  -8.283  10.549  1.00 91.03           C  
ATOM    219  O   ALA A  27       4.838  -8.542  13.173  1.00 91.03           O  
ATOM    220  N   GLY A  28       3.217  -6.975  13.780  1.00 84.41           N  
ATOM    221  CA  GLY A  28       3.171  -7.390  15.173  1.00 84.41           C  
ATOM    222  C   GLY A  28       4.513  -7.278  15.872  1.00 84.41           C  
ATOM    223  O   GLY A  28       4.821  -8.070  16.766  1.00 84.41           O  
ATOM    224  N   GLY A  29       5.491  -6.303  15.296  1.00 83.79           N  
ATOM    225  CA  GLY A  29       6.774  -6.059  15.937  1.00 83.79           C  
ATOM    226  C   GLY A  29       7.882  -6.952  15.413  1.00 83.79           C  
ATOM    227  O   GLY A  29       9.038  -6.822  15.823  1.00 83.79           O  
ATOM    228  N   GLU A  30       7.562  -7.890  14.545  1.00 90.73           N  
ATOM    229  CA  GLU A  30       8.524  -8.772  13.891  1.00 90.73           C  
ATOM    230  C   GLU A  30       8.809  -8.317  12.463  1.00 90.73           C  
ATOM    231  CB  GLU A  30       8.015 -10.216  13.891  1.00 90.73           C  
ATOM    232  O   GLU A  30       7.902  -7.874  11.754  1.00 90.73           O  
ATOM    233  CG  GLU A  30       7.910 -10.831  15.279  1.00 90.73           C  
ATOM    234  CD  GLU A  30       7.479 -12.289  15.258  1.00 90.73           C  
ATOM    235  OE1 GLU A  30       7.672 -12.994  16.274  1.00 90.73           O  
ATOM    236  OE2 GLU A  30       6.945 -12.731  14.216  1.00 90.73           O  
ATOM    237  N   THR A  31      10.131  -8.408  12.175  1.00 93.73           N  
ATOM    238  CA  THR A  31      10.548  -8.050  10.824  1.00 93.73           C  
ATOM    239  C   THR A  31      11.191  -9.243  10.122  1.00 93.73           C  
ATOM    240  CB  THR A  31      11.533  -6.867  10.838  1.00 93.73           C  
ATOM    241  O   THR A  31      12.075  -9.896  10.681  1.00 93.73           O  
ATOM    242  CG2 THR A  31      11.965  -6.493   9.424  1.00 93.73           C  
ATOM    243  OG1 THR A  31      10.902  -5.734  11.448  1.00 93.73           O  
ATOM    244  N   ARG A  32      10.645  -9.536   8.932  1.00 95.08           N  
ATOM    245  CA  ARG A  32      11.231 -10.571   8.086  1.00 95.08           C  
ATOM    246  C   ARG A  32      11.631 -10.006   6.727  1.00 95.08           C  
ATOM    247  CB  ARG A  32      10.254 -11.734   7.903  1.00 95.08           C  
ATOM    248  O   ARG A  32      10.922  -9.170   6.163  1.00 95.08           O  
ATOM    249  CG  ARG A  32       9.906 -12.456   9.195  1.00 95.08           C  
ATOM    250  CD  ARG A  32       8.902 -13.576   8.962  1.00 95.08           C  
ATOM    251  NE  ARG A  32       7.541 -13.063   8.839  1.00 95.08           N  
ATOM    252  NH1 ARG A  32       6.541 -15.144   8.765  1.00 95.08           N  
ATOM    253  NH2 ARG A  32       5.260 -13.247   8.639  1.00 95.08           N  
ATOM    254  CZ  ARG A  32       6.451 -13.819   8.748  1.00 95.08           C  
ATOM    255  N   GLU A  33      12.767 -10.478   6.195  1.00 96.77           N  
ATOM    256  CA  GLU A  33      13.274 -10.016   4.907  1.00 96.77           C  
ATOM    257  C   GLU A  33      13.372 -11.165   3.907  1.00 96.77           C  
ATOM    258  CB  GLU A  33      14.640  -9.347   5.075  1.00 96.77           C  
ATOM    259  O   GLU A  33      13.778 -12.272   4.265  1.00 96.77           O  
ATOM    260  CG  GLU A  33      14.597  -8.053   5.875  1.00 96.77           C  
ATOM    261  CD  GLU A  33      15.947  -7.359   5.967  1.00 96.77           C  
ATOM    262  OE1 GLU A  33      16.050  -6.320   6.657  1.00 96.77           O  
ATOM    263  OE2 GLU A  33      16.910  -7.859   5.343  1.00 96.77           O  
ATOM    264  N   TYR A  34      12.968 -10.831   2.635  1.00 97.06           N  
ATOM    265  CA  TYR A  34      12.960 -11.842   1.583  1.00 97.06           C  
ATOM    266  C   TYR A  34      13.491 -11.270   0.274  1.00 97.06           C  
ATOM    267  CB  TYR A  34      11.546 -12.393   1.378  1.00 97.06           C  
ATOM    268  O   TYR A  34      13.377 -10.068   0.023  1.00 97.06           O  
ATOM    269  CG  TYR A  34      10.889 -12.869   2.650  1.00 97.06           C  
ATOM    270  CD1 TYR A  34      10.997 -14.196   3.059  1.00 97.06           C  
ATOM    271  CD2 TYR A  34      10.158 -11.993   3.446  1.00 97.06           C  
ATOM    272  CE1 TYR A  34      10.392 -14.640   4.230  1.00 97.06           C  
ATOM    273  CE2 TYR A  34       9.549 -12.426   4.619  1.00 97.06           C  
ATOM    274  OH  TYR A  34       9.070 -14.183   6.163  1.00 97.06           O  
ATOM    275  CZ  TYR A  34       9.672 -13.749   5.003  1.00 97.06           C  
ATOM    276  N   THR A  35      14.137 -12.228  -0.451  1.00 96.88           N  
ATOM    277  CA  THR A  35      14.432 -11.882  -1.837  1.00 96.88           C  
ATOM    278  C   THR A  35      13.381 -12.465  -2.776  1.00 96.88           C  
ATOM    279  CB  THR A  35      15.829 -12.380  -2.252  1.00 96.88           C  
ATOM    280  O   THR A  35      13.089 -13.662  -2.723  1.00 96.88           O  
ATOM    281  CG2 THR A  35      16.129 -12.027  -3.705  1.00 96.88           C  
ATOM    282  OG1 THR A  35      16.816 -11.772  -1.410  1.00 96.88           O  
ATOM    283  N   VAL A  36      12.727 -11.663  -3.627  1.00 96.80           N  
ATOM    284  CA  VAL A  36      11.747 -12.104  -4.615  1.00 96.80           C  
ATOM    285  C   VAL A  36      12.324 -11.947  -6.020  1.00 96.80           C  
ATOM    286  CB  VAL A  36      10.423 -11.318  -4.491  1.00 96.80           C  
ATOM    287  O   VAL A  36      12.595 -10.830  -6.466  1.00 96.80           O  
ATOM    288  CG1 VAL A  36       9.356 -11.909  -5.411  1.00 96.80           C  
ATOM    289  CG2 VAL A  36       9.940 -11.311  -3.042  1.00 96.80           C  
ATOM    290  N   ASN A  37      12.586 -13.094  -6.683  1.00 96.65           N  
ATOM    291  CA  ASN A  37      13.159 -13.075  -8.025  1.00 96.65           C  
ATOM    292  C   ASN A  37      12.121 -12.683  -9.072  1.00 96.65           C  
ATOM    293  CB  ASN A  37      13.770 -14.436  -8.366  1.00 96.65           C  
ATOM    294  O   ASN A  37      10.918 -12.807  -8.837  1.00 96.65           O  
ATOM    295  CG  ASN A  37      14.958 -14.779  -7.490  1.00 96.65           C  
ATOM    296  ND2 ASN A  37      15.001 -16.016  -7.008  1.00 96.65           N  
ATOM    297  OD1 ASN A  37      15.828 -13.940  -7.246  1.00 96.65           O  
ATOM    298  N   PRO A  38      12.611 -12.179 -10.237  1.00 96.22           N  
ATOM    299  CA  PRO A  38      11.701 -11.827 -11.329  1.00 96.22           C  
ATOM    300  C   PRO A  38      10.762 -12.970 -11.706  1.00 96.22           C  
ATOM    301  CB  PRO A  38      12.649 -11.496 -12.485  1.00 96.22           C  
ATOM    302  O   PRO A  38      11.201 -14.114 -11.849  1.00 96.22           O  
ATOM    303  CG  PRO A  38      13.910 -11.039 -11.826  1.00 96.22           C  
ATOM    304  CD  PRO A  38      14.121 -11.856 -10.583  1.00 96.22           C  
ATOM    305  N   GLY A  39       9.456 -12.628 -11.828  1.00 94.51           N  
ATOM    306  CA  GLY A  39       8.469 -13.604 -12.261  1.00 94.51           C  
ATOM    307  C   GLY A  39       7.999 -14.514 -11.143  1.00 94.51           C  
ATOM    308  O   GLY A  39       7.206 -15.430 -11.372  1.00 94.51           O  
ATOM    309  N   THR A  40       8.562 -14.295  -9.853  1.00 96.45           N  
ATOM    310  CA  THR A  40       8.191 -15.150  -8.731  1.00 96.45           C  
ATOM    311  C   THR A  40       7.282 -14.402  -7.759  1.00 96.45           C  
ATOM    312  CB  THR A  40       9.436 -15.661  -7.982  1.00 96.45           C  
ATOM    313  O   THR A  40       7.134 -13.182  -7.853  1.00 96.45           O  
ATOM    314  CG2 THR A  40      10.392 -16.378  -8.930  1.00 96.45           C  
ATOM    315  OG1 THR A  40      10.117 -14.550  -7.385  1.00 96.45           O  
ATOM    316  N   GLU A  41       6.749 -15.220  -6.886  1.00 95.97           N  
ATOM    317  CA  GLU A  41       5.836 -14.679  -5.883  1.00 95.97           C  
ATOM    318  C   GLU A  41       6.264 -15.079  -4.474  1.00 95.97           C  
ATOM    319  CB  GLU A  41       4.404 -15.149  -6.152  1.00 95.97           C  
ATOM    320  O   GLU A  41       6.698 -16.211  -4.250  1.00 95.97           O  
ATOM    321  CG  GLU A  41       3.381 -14.596  -5.169  1.00 95.97           C  
ATOM    322  CD  GLU A  41       1.965 -15.080  -5.441  1.00 95.97           C  
ATOM    323  OE1 GLU A  41       1.496 -16.007  -4.743  1.00 95.97           O  
ATOM    324  OE2 GLU A  41       1.321 -14.528  -6.361  1.00 95.97           O  
ATOM    325  N   LEU A  42       6.275 -14.122  -3.563  1.00 96.27           N  
ATOM    326  CA  LEU A  42       6.509 -14.326  -2.138  1.00 96.27           C  
ATOM    327  C   LEU A  42       5.190 -14.418  -1.378  1.00 96.27           C  
ATOM    328  CB  LEU A  42       7.363 -13.191  -1.567  1.00 96.27           C  
ATOM    329  O   LEU A  42       4.285 -13.611  -1.598  1.00 96.27           O  
ATOM    330  CG  LEU A  42       7.517 -13.158  -0.046  1.00 96.27           C  
ATOM    331  CD1 LEU A  42       8.395 -14.313   0.424  1.00 96.27           C  
ATOM    332  CD2 LEU A  42       8.097 -11.821   0.404  1.00 96.27           C  
ATOM    333  N   GLU A  43       5.079 -15.392  -0.513  1.00 95.38           N  
ATOM    334  CA  GLU A  43       3.942 -15.507   0.395  1.00 95.38           C  
ATOM    335  C   GLU A  43       4.402 -15.605   1.846  1.00 95.38           C  
ATOM    336  CB  GLU A  43       3.084 -16.721   0.032  1.00 95.38           C  
ATOM    337  O   GLU A  43       5.182 -16.492   2.197  1.00 95.38           O  
ATOM    338  CG  GLU A  43       1.777 -16.805   0.807  1.00 95.38           C  
ATOM    339  CD  GLU A  43       0.902 -17.975   0.385  1.00 95.38           C  
ATOM    340  OE1 GLU A  43       0.698 -18.904   1.198  1.00 95.38           O  
ATOM    341  OE2 GLU A  43       0.419 -17.963  -0.769  1.00 95.38           O  
ATOM    342  N   VAL A  44       3.910 -14.690   2.698  1.00 93.63           N  
ATOM    343  CA  VAL A  44       4.264 -14.648   4.114  1.00 93.63           C  
ATOM    344  C   VAL A  44       3.001 -14.756   4.965  1.00 93.63           C  
ATOM    345  CB  VAL A  44       5.037 -13.358   4.468  1.00 93.63           C  
ATOM    346  O   VAL A  44       2.066 -13.969   4.803  1.00 93.63           O  
ATOM    347  CG1 VAL A  44       5.449 -13.362   5.939  1.00 93.63           C  
ATOM    348  CG2 VAL A  44       6.261 -13.206   3.567  1.00 93.63           C  
ATOM    349  N   GLU A  45       3.002 -15.751   5.784  1.00 92.58           N  
ATOM    350  CA  GLU A  45       1.856 -15.924   6.671  1.00 92.58           C  
ATOM    351  C   GLU A  45       1.954 -15.005   7.885  1.00 92.58           C  
ATOM    352  CB  GLU A  45       1.742 -17.382   7.123  1.00 92.58           C  
ATOM    353  O   GLU A  45       3.030 -14.849   8.467  1.00 92.58           O  
ATOM    354  CG  GLU A  45       1.336 -18.341   6.013  1.00 92.58           C  
ATOM    355  CD  GLU A  45       1.115 -19.764   6.499  1.00 92.58           C  
ATOM    356  OE1 GLU A  45       0.403 -20.535   5.816  1.00 92.58           O  
ATOM    357  OE2 GLU A  45       1.657 -20.111   7.572  1.00 92.58           O  
ATOM    358  N   LEU A  46       0.726 -14.344   8.223  1.00 90.03           N  
ATOM    359  CA  LEU A  46       0.657 -13.485   9.400  1.00 90.03           C  
ATOM    360  C   LEU A  46      -0.176 -14.135  10.500  1.00 90.03           C  
ATOM    361  CB  LEU A  46       0.065 -12.121   9.035  1.00 90.03           C  
ATOM    362  O   LEU A  46      -1.184 -14.787  10.217  1.00 90.03           O  
ATOM    363  CG  LEU A  46       0.809 -11.325   7.961  1.00 90.03           C  
ATOM    364  CD1 LEU A  46       0.028 -10.067   7.598  1.00 90.03           C  
ATOM    365  CD2 LEU A  46       2.214 -10.970   8.436  1.00 90.03           C  
ATOM    366  N   SER A  47       0.351 -14.133  11.671  1.00 88.75           N  
ATOM    367  CA  SER A  47      -0.481 -14.556  12.793  1.00 88.75           C  
ATOM    368  C   SER A  47      -1.651 -13.601  13.003  1.00 88.75           C  
ATOM    369  CB  SER A  47       0.351 -14.646  14.073  1.00 88.75           C  
ATOM    370  O   SER A  47      -1.633 -12.470  12.513  1.00 88.75           O  
ATOM    371  OG  SER A  47       0.755 -13.358  14.502  1.00 88.75           O  
ATOM    372  N   PRO A  48      -2.711 -14.055  13.658  1.00 84.02           N  
ATOM    373  CA  PRO A  48      -3.880 -13.219  13.942  1.00 84.02           C  
ATOM    374  C   PRO A  48      -3.507 -11.868  14.548  1.00 84.02           C  
ATOM    375  CB  PRO A  48      -4.682 -14.061  14.939  1.00 84.02           C  
ATOM    376  O   PRO A  48      -4.130 -10.852  14.231  1.00 84.02           O  
ATOM    377  CG  PRO A  48      -4.343 -15.477  14.602  1.00 84.02           C  
ATOM    378  CD  PRO A  48      -2.895 -15.540  14.206  1.00 84.02           C  
ATOM    379  N   GLU A  49      -2.525 -11.878  15.412  1.00 79.37           N  
ATOM    380  CA  GLU A  49      -2.071 -10.654  16.065  1.00 79.37           C  
ATOM    381  C   GLU A  49      -1.342  -9.742  15.082  1.00 79.37           C  
ATOM    382  CB  GLU A  49      -1.162 -10.983  17.251  1.00 79.37           C  
ATOM    383  O   GLU A  49      -1.424  -8.517  15.187  1.00 79.37           O  
ATOM    384  CG  GLU A  49      -1.882 -11.657  18.410  1.00 79.37           C  
ATOM    385  CD  GLU A  49      -0.961 -12.003  19.570  1.00 79.37           C  
ATOM    386  OE1 GLU A  49      -1.452 -12.509  20.604  1.00 79.37           O  
ATOM    387  OE2 GLU A  49       0.261 -11.766  19.442  1.00 79.37           O  
ATOM    388  N   GLN A  50      -0.730 -10.286  13.971  1.00 85.28           N  
ATOM    389  CA  GLN A  50       0.061  -9.569  12.977  1.00 85.28           C  
ATOM    390  C   GLN A  50      -0.823  -9.024  11.859  1.00 85.28           C  
ATOM    391  CB  GLN A  50       1.144 -10.479  12.394  1.00 85.28           C  
ATOM    392  O   GLN A  50      -0.427  -8.106  11.139  1.00 85.28           O  
ATOM    393  CG  GLN A  50       2.255 -10.821  13.377  1.00 85.28           C  
ATOM    394  CD  GLN A  50       3.215 -11.865  12.838  1.00 85.28           C  
ATOM    395  NE2 GLN A  50       4.470 -11.793  13.267  1.00 85.28           N  
ATOM    396  OE1 GLN A  50       2.832 -12.729  12.043  1.00 85.28           O  
ATOM    397  N   GLN A  51      -2.053  -9.484  11.773  1.00 82.19           N  
ATOM    398  CA  GLN A  51      -2.962  -9.184  10.671  1.00 82.19           C  
ATOM    399  C   GLN A  51      -3.531  -7.774  10.797  1.00 82.19           C  
ATOM    400  CB  GLN A  51      -4.098 -10.206  10.618  1.00 82.19           C  
ATOM    401  O   GLN A  51      -4.035  -7.213   9.822  1.00 82.19           O  
ATOM    402  CG  GLN A  51      -3.651 -11.601  10.200  1.00 82.19           C  
ATOM    403  CD  GLN A  51      -4.776 -12.617  10.251  1.00 82.19           C  
ATOM    404  NE2 GLN A  51      -4.428 -13.894  10.130  1.00 82.19           N  
ATOM    405  OE1 GLN A  51      -5.949 -12.259  10.400  1.00 82.19           O  
ATOM    406  N   ASN A  52      -3.265  -7.158  11.950  1.00 80.01           N  
ATOM    407  CA  ASN A  52      -3.881  -5.862  12.215  1.00 80.01           C  
ATOM    408  C   ASN A  52      -2.953  -4.712  11.836  1.00 80.01           C  
ATOM    409  CB  ASN A  52      -4.289  -5.752  13.686  1.00 80.01           C  
ATOM    410  O   ASN A  52      -3.411  -3.595  11.588  1.00 80.01           O  
ATOM    411  CG  ASN A  52      -5.445  -6.665  14.042  1.00 80.01           C  
ATOM    412  ND2 ASN A  52      -5.394  -7.251  15.232  1.00 80.01           N  
ATOM    413  OD1 ASN A  52      -6.377  -6.843  13.253  1.00 80.01           O  
ATOM    414  N   ASN A  53      -1.737  -5.011  11.608  1.00 87.82           N  
ATOM    415  CA  ASN A  53      -0.726  -4.026  11.240  1.00 87.82           C  
ATOM    416  C   ASN A  53       0.405  -4.658  10.433  1.00 87.82           C  
ATOM    417  CB  ASN A  53      -0.168  -3.338  12.488  1.00 87.82           C  
ATOM    418  O   ASN A  53       0.983  -5.663  10.849  1.00 87.82           O  
ATOM    419  CG  ASN A  53      -1.230  -2.584  13.264  1.00 87.82           C  
ATOM    420  ND2 ASN A  53      -1.461  -2.994  14.505  1.00 87.82           N  
ATOM    421  OD1 ASN A  53      -1.838  -1.641  12.751  1.00 87.82           O  
ATOM    422  N   ALA A  54       0.623  -4.172   9.283  1.00 90.73           N  
ATOM    423  CA  ALA A  54       1.734  -4.693   8.491  1.00 90.73           C  
ATOM    424  C   ALA A  54       2.354  -3.597   7.628  1.00 90.73           C  
ATOM    425  CB  ALA A  54       1.266  -5.854   7.616  1.00 90.73           C  
ATOM    426  O   ALA A  54       1.642  -2.749   7.085  1.00 90.73           O  
ATOM    427  N   ILE A  55       3.676  -3.548   7.671  1.00 94.11           N  
ATOM    428  CA  ILE A  55       4.440  -2.691   6.772  1.00 94.11           C  
ATOM    429  C   ILE A  55       5.211  -3.549   5.771  1.00 94.11           C  
ATOM    430  CB  ILE A  55       5.410  -1.775   7.552  1.00 94.11           C  
ATOM    431  O   ILE A  55       6.010  -4.403   6.163  1.00 94.11           O  
ATOM    432  CG1 ILE A  55       4.636  -0.904   8.548  1.00 94.11           C  
ATOM    433  CG2 ILE A  55       6.229  -0.911   6.589  1.00 94.11           C  
ATOM    434  CD1 ILE A  55       5.523  -0.148   9.529  1.00 94.11           C  
ATOM    435  N   VAL A  56       4.933  -3.392   4.520  1.00 95.12           N  
ATOM    436  CA  VAL A  56       5.648  -4.109   3.470  1.00 95.12           C  
ATOM    437  C   VAL A  56       6.520  -3.135   2.680  1.00 95.12           C  
ATOM    438  CB  VAL A  56       4.676  -4.843   2.520  1.00 95.12           C  
ATOM    439  O   VAL A  56       6.010  -2.202   2.055  1.00 95.12           O  
ATOM    440  CG1 VAL A  56       5.445  -5.677   1.497  1.00 95.12           C  
ATOM    441  CG2 VAL A  56       3.715  -5.724   3.318  1.00 95.12           C  
ATOM    442  N   VAL A  57       7.794  -3.306   2.784  1.00 96.20           N  
ATOM    443  CA  VAL A  57       8.749  -2.485   2.046  1.00 96.20           C  
ATOM    444  C   VAL A  57       9.336  -3.290   0.888  1.00 96.20           C  
ATOM    445  CB  VAL A  57       9.879  -1.967   2.962  1.00 96.20           C  
ATOM    446  O   VAL A  57       9.859  -4.388   1.090  1.00 96.20           O  
ATOM    447  CG1 VAL A  57      10.826  -1.053   2.187  1.00 96.20           C  
ATOM    448  CG2 VAL A  57       9.294  -1.235   4.169  1.00 96.20           C  
ATOM    449  N   VAL A  58       9.209  -2.791  -0.305  1.00 96.13           N  
ATOM    450  CA  VAL A  58       9.747  -3.451  -1.490  1.00 96.13           C  
ATOM    451  C   VAL A  58      10.859  -2.599  -2.097  1.00 96.13           C  
ATOM    452  CB  VAL A  58       8.646  -3.718  -2.541  1.00 96.13           C  
ATOM    453  O   VAL A  58      10.659  -1.415  -2.378  1.00 96.13           O  
ATOM    454  CG1 VAL A  58       9.208  -4.499  -3.727  1.00 96.13           C  
ATOM    455  CG2 VAL A  58       7.476  -4.470  -1.908  1.00 96.13           C  
ATOM    456  N   HIS A  59      11.965  -3.169  -2.220  1.00 95.16           N  
ATOM    457  CA  HIS A  59      13.147  -2.537  -2.795  1.00 95.16           C  
ATOM    458  C   HIS A  59      13.623  -3.285  -4.036  1.00 95.16           C  
ATOM    459  CB  HIS A  59      14.273  -2.466  -1.761  1.00 95.16           C  
ATOM    460  O   HIS A  59      14.099  -4.418  -3.939  1.00 95.16           O  
ATOM    461  CG  HIS A  59      15.519  -1.817  -2.275  1.00 95.16           C  
ATOM    462  CD2 HIS A  59      15.695  -0.772  -3.117  1.00 95.16           C  
ATOM    463  ND1 HIS A  59      16.780  -2.246  -1.923  1.00 95.16           N  
ATOM    464  CE1 HIS A  59      17.681  -1.490  -2.528  1.00 95.16           C  
ATOM    465  NE2 HIS A  59      17.048  -0.588  -3.259  1.00 95.16           N  
ATOM    466  N   CYS A  60      13.416  -2.746  -5.249  1.00 92.96           N  
ATOM    467  CA  CYS A  60      13.869  -3.314  -6.513  1.00 92.96           C  
ATOM    468  C   CYS A  60      14.893  -2.406  -7.183  1.00 92.96           C  
ATOM    469  CB  CYS A  60      12.685  -3.543  -7.453  1.00 92.96           C  
ATOM    470  O   CYS A  60      14.552  -1.318  -7.651  1.00 92.96           O  
ATOM    471  SG  CYS A  60      11.379  -4.569  -6.741  1.00 92.96           S  
ATOM    472  N   GLY A  61      16.239  -2.815  -7.260  1.00 89.89           N  
ATOM    473  CA  GLY A  61      17.260  -1.897  -7.740  1.00 89.89           C  
ATOM    474  C   GLY A  61      17.533  -0.754  -6.780  1.00 89.89           C  
ATOM    475  O   GLY A  61      17.845  -0.981  -5.610  1.00 89.89           O  
ATOM    476  N   ASN A  62      17.205   0.534  -7.145  1.00 88.84           N  
ATOM    477  CA  ASN A  62      17.437   1.705  -6.305  1.00 88.84           C  
ATOM    478  C   ASN A  62      16.125   2.337  -5.849  1.00 88.84           C  
ATOM    479  CB  ASN A  62      18.294   2.735  -7.044  1.00 88.84           C  
ATOM    480  O   ASN A  62      16.116   3.458  -5.338  1.00 88.84           O  
ATOM    481  CG  ASN A  62      19.700   2.238  -7.315  1.00 88.84           C  
ATOM    482  ND2 ASN A  62      20.202   2.502  -8.516  1.00 88.84           N  
ATOM    483  OD1 ASN A  62      20.331   1.621  -6.452  1.00 88.84           O  
ATOM    484  N   GLU A  63      15.097   1.589  -6.069  1.00 92.24           N  
ATOM    485  CA  GLU A  63      13.789   2.178  -5.802  1.00 92.24           C  
ATOM    486  C   GLU A  63      13.105   1.493  -4.623  1.00 92.24           C  
ATOM    487  CB  GLU A  63      12.899   2.098  -7.045  1.00 92.24           C  
ATOM    488  O   GLU A  63      13.145   0.267  -4.502  1.00 92.24           O  
ATOM    489  CG  GLU A  63      13.482   2.796  -8.265  1.00 92.24           C  
ATOM    490  CD  GLU A  63      12.622   2.647  -9.510  1.00 92.24           C  
ATOM    491  OE1 GLU A  63      12.495   3.626 -10.281  1.00 92.24           O  
ATOM    492  OE2 GLU A  63      12.069   1.543  -9.716  1.00 92.24           O  
ATOM    493  N   TRP A  64      12.473   2.345  -3.741  1.00 94.58           N  
ATOM    494  CA  TRP A  64      11.791   1.866  -2.544  1.00 94.58           C  
ATOM    495  C   TRP A  64      10.290   2.126  -2.631  1.00 94.58           C  
ATOM    496  CB  TRP A  64      12.365   2.536  -1.293  1.00 94.58           C  
ATOM    497  O   TRP A  64       9.865   3.226  -2.993  1.00 94.58           O  
ATOM    498  CG  TRP A  64      13.810   2.224  -1.043  1.00 94.58           C  
ATOM    499  CD1 TRP A  64      14.895   2.888  -1.543  1.00 94.58           C  
ATOM    500  CD2 TRP A  64      14.327   1.162  -0.235  1.00 94.58           C  
ATOM    501  CE2 TRP A  64      15.736   1.244  -0.290  1.00 94.58           C  
ATOM    502  CE3 TRP A  64      13.735   0.150   0.532  1.00 94.58           C  
ATOM    503  NE1 TRP A  64      16.057   2.304  -1.094  1.00 94.58           N  
ATOM    504  CH2 TRP A  64      15.958  -0.632   1.137  1.00 94.58           C  
ATOM    505  CZ2 TRP A  64      16.563   0.349   0.395  1.00 94.58           C  
ATOM    506  CZ3 TRP A  64      14.559  -0.739   1.212  1.00 94.58           C  
ATOM    507  N   TYR A  65       9.508   1.137  -2.320  1.00 94.53           N  
ATOM    508  CA  TYR A  65       8.053   1.227  -2.264  1.00 94.53           C  
ATOM    509  C   TYR A  65       7.524   0.692  -0.938  1.00 94.53           C  
ATOM    510  CB  TYR A  65       7.421   0.456  -3.427  1.00 94.53           C  
ATOM    511  O   TYR A  65       8.012  -0.321  -0.432  1.00 94.53           O  
ATOM    512  CG  TYR A  65       8.057   0.746  -4.765  1.00 94.53           C  
ATOM    513  CD1 TYR A  65       7.681   1.862  -5.509  1.00 94.53           C  
ATOM    514  CD2 TYR A  65       9.034  -0.094  -5.287  1.00 94.53           C  
ATOM    515  CE1 TYR A  65       8.263   2.133  -6.743  1.00 94.53           C  
ATOM    516  CE2 TYR A  65       9.623   0.167  -6.520  1.00 94.53           C  
ATOM    517  OH  TYR A  65       9.811   1.544  -8.460  1.00 94.53           O  
ATOM    518  CZ  TYR A  65       9.232   1.281  -7.239  1.00 94.53           C  
ATOM    519  N   MET A  66       6.605   1.414  -0.400  1.00 96.18           N  
ATOM    520  CA  MET A  66       6.118   1.012   0.917  1.00 96.18           C  
ATOM    521  C   MET A  66       4.595   0.929   0.931  1.00 96.18           C  
ATOM    522  CB  MET A  66       6.598   1.991   1.990  1.00 96.18           C  
ATOM    523  O   MET A  66       3.915   1.836   0.450  1.00 96.18           O  
ATOM    524  CG  MET A  66       6.258   1.562   3.408  1.00 96.18           C  
ATOM    525  SD  MET A  66       6.857   2.755   4.667  1.00 96.18           S  
ATOM    526  CE  MET A  66       8.649   2.585   4.441  1.00 96.18           C  
ATOM    527  N   PHE A  67       4.035  -0.209   1.461  1.00 94.66           N  
ATOM    528  CA  PHE A  67       2.609  -0.482   1.591  1.00 94.66           C  
ATOM    529  C   PHE A  67       2.251  -0.814   3.035  1.00 94.66           C  
ATOM    530  CB  PHE A  67       2.194  -1.634   0.669  1.00 94.66           C  
ATOM    531  O   PHE A  67       2.803  -1.750   3.618  1.00 94.66           O  
ATOM    532  CG  PHE A  67       2.612  -1.444  -0.764  1.00 94.66           C  
ATOM    533  CD1 PHE A  67       1.767  -0.818  -1.672  1.00 94.66           C  
ATOM    534  CD2 PHE A  67       3.850  -1.894  -1.203  1.00 94.66           C  
ATOM    535  CE1 PHE A  67       2.151  -0.641  -2.999  1.00 94.66           C  
ATOM    536  CE2 PHE A  67       4.241  -1.721  -2.528  1.00 94.66           C  
ATOM    537  CZ  PHE A  67       3.390  -1.095  -3.424  1.00 94.66           C  
ATOM    538  N   VAL A  68       1.318  -0.019   3.562  1.00 92.81           N  
ATOM    539  CA  VAL A  68       1.077  -0.107   4.999  1.00 92.81           C  
ATOM    540  C   VAL A  68      -0.397  -0.412   5.258  1.00 92.81           C  
ATOM    541  CB  VAL A  68       1.487   1.195   5.723  1.00 92.81           C  
ATOM    542  O   VAL A  68      -1.280   0.264   4.724  1.00 92.81           O  
ATOM    543  CG1 VAL A  68       1.303   1.053   7.233  1.00 92.81           C  
ATOM    544  CG2 VAL A  68       2.933   1.558   5.390  1.00 92.81           C  
ATOM    545  N   LEU A  69      -0.640  -1.488   5.951  1.00 90.17           N  
ATOM    546  CA  LEU A  69      -1.922  -1.732   6.603  1.00 90.17           C  
ATOM    547  C   LEU A  69      -1.837  -1.440   8.097  1.00 90.17           C  
ATOM    548  CB  LEU A  69      -2.371  -3.178   6.378  1.00 90.17           C  
ATOM    549  O   LEU A  69      -1.126  -2.131   8.830  1.00 90.17           O  
ATOM    550  CG  LEU A  69      -3.708  -3.578   7.004  1.00 90.17           C  
ATOM    551  CD1 LEU A  69      -4.856  -2.854   6.307  1.00 90.17           C  
ATOM    552  CD2 LEU A  69      -3.901  -5.089   6.934  1.00 90.17           C  
ATOM    553  N   ALA A  70      -2.513  -0.333   8.520  1.00 89.50           N  
ATOM    554  CA  ALA A  70      -2.398   0.094   9.912  1.00 89.50           C  
ATOM    555  C   ALA A  70      -3.774   0.241  10.556  1.00 89.50           C  
ATOM    556  CB  ALA A  70      -1.628   1.409  10.004  1.00 89.50           C  
ATOM    557  O   ALA A  70      -4.734   0.647   9.898  1.00 89.50           O  
ATOM    558  N   ARG A  71      -3.995  -0.104  11.778  1.00 85.60           N  
ATOM    559  CA  ARG A  71      -5.218   0.091  12.550  1.00 85.60           C  
ATOM    560  C   ARG A  71      -5.027   1.165  13.616  1.00 85.60           C  
ATOM    561  CB  ARG A  71      -5.658  -1.222  13.202  1.00 85.60           C  
ATOM    562  O   ARG A  71      -6.001   1.657  14.190  1.00 85.60           O  
ATOM    563  CG  ARG A  71      -6.107  -2.282  12.209  1.00 85.60           C  
ATOM    564  CD  ARG A  71      -7.537  -2.048  11.742  1.00 85.60           C  
ATOM    565  NE  ARG A  71      -8.048  -3.184  10.980  1.00 85.60           N  
ATOM    566  NH1 ARG A  71     -10.134  -2.262  10.611  1.00 85.60           N  
ATOM    567  NH2 ARG A  71      -9.631  -4.341   9.784  1.00 85.60           N  
ATOM    568  CZ  ARG A  71      -9.270  -3.260  10.460  1.00 85.60           C  
ATOM    569  N   ASP A  72      -3.764   1.529  13.794  1.00 87.77           N  
ATOM    570  CA  ASP A  72      -3.456   2.571  14.769  1.00 87.77           C  
ATOM    571  C   ASP A  72      -2.499   3.606  14.182  1.00 87.77           C  
ATOM    572  CB  ASP A  72      -2.856   1.959  16.037  1.00 87.77           C  
ATOM    573  O   ASP A  72      -1.730   3.301  13.268  1.00 87.77           O  
ATOM    574  CG  ASP A  72      -1.492   1.333  15.806  1.00 87.77           C  
ATOM    575  OD1 ASP A  72      -0.478   2.064  15.806  1.00 87.77           O  
ATOM    576  OD2 ASP A  72      -1.431   0.099  15.619  1.00 87.77           O  
ATOM    577  N   GLU A  73      -2.560   4.766  14.679  1.00 90.75           N  
ATOM    578  CA  GLU A  73      -1.824   5.928  14.191  1.00 90.75           C  
ATOM    579  C   GLU A  73      -0.331   5.794  14.473  1.00 90.75           C  
ATOM    580  CB  GLU A  73      -2.366   7.212  14.825  1.00 90.75           C  
ATOM    581  O   GLU A  73       0.496   6.356  13.751  1.00 90.75           O  
ATOM    582  CG  GLU A  73      -3.729   7.632  14.295  1.00 90.75           C  
ATOM    583  CD  GLU A  73      -4.131   9.036  14.718  1.00 90.75           C  
ATOM    584  OE1 GLU A  73      -5.121   9.575  14.172  1.00 90.75           O  
ATOM    585  OE2 GLU A  73      -3.450   9.603  15.601  1.00 90.75           O  
ATOM    586  N   GLU A  74       0.056   5.094  15.544  1.00 90.84           N  
ATOM    587  CA  GLU A  74       1.459   4.871  15.881  1.00 90.84           C  
ATOM    588  C   GLU A  74       2.187   4.141  14.757  1.00 90.84           C  
ATOM    589  CB  GLU A  74       1.580   4.081  17.187  1.00 90.84           C  
ATOM    590  O   GLU A  74       3.330   4.471  14.433  1.00 90.84           O  
ATOM    591  CG  GLU A  74       3.001   3.997  17.725  1.00 90.84           C  
ATOM    592  CD  GLU A  74       3.105   3.210  19.022  1.00 90.84           C  
ATOM    593  OE1 GLU A  74       4.237   2.870  19.436  1.00 90.84           O  
ATOM    594  OE2 GLU A  74       2.047   2.931  19.628  1.00 90.84           O  
ATOM    595  N   TRP A  75       1.553   3.201  14.113  1.00 89.74           N  
ATOM    596  CA  TRP A  75       2.103   2.417  13.012  1.00 89.74           C  
ATOM    597  C   TRP A  75       2.265   3.274  11.761  1.00 89.74           C  
ATOM    598  CB  TRP A  75       1.209   1.212  12.709  1.00 89.74           C  
ATOM    599  O   TRP A  75       3.249   3.138  11.030  1.00 89.74           O  
ATOM    600  CG  TRP A  75       1.617  -0.043  13.419  1.00 89.74           C  
ATOM    601  CD1 TRP A  75       1.183  -0.477  14.641  1.00 89.74           C  
ATOM    602  CD2 TRP A  75       2.546  -1.026  12.951  1.00 89.74           C  
ATOM    603  CE2 TRP A  75       2.627  -2.030  13.941  1.00 89.74           C  
ATOM    604  CE3 TRP A  75       3.318  -1.155  11.789  1.00 89.74           C  
ATOM    605  NE1 TRP A  75       1.787  -1.672  14.961  1.00 89.74           N  
ATOM    606  CH2 TRP A  75       4.195  -3.252  12.657  1.00 89.74           C  
ATOM    607  CZ2 TRP A  75       3.450  -3.150  13.804  1.00 89.74           C  
ATOM    608  CZ3 TRP A  75       4.137  -2.270  11.654  1.00 89.74           C  
ATOM    609  N   VAL A  76       1.362   4.177  11.605  1.00 93.02           N  
ATOM    610  CA  VAL A  76       1.432   5.116  10.490  1.00 93.02           C  
ATOM    611  C   VAL A  76       2.638   6.037  10.665  1.00 93.02           C  
ATOM    612  CB  VAL A  76       0.137   5.951  10.369  1.00 93.02           C  
ATOM    613  O   VAL A  76       3.395   6.266   9.718  1.00 93.02           O  
ATOM    614  CG1 VAL A  76       0.293   7.039   9.308  1.00 93.02           C  
ATOM    615  CG2 VAL A  76      -1.050   5.048  10.043  1.00 93.02           C  
ATOM    616  N   LYS A  77       2.790   6.537  11.861  1.00 94.06           N  
ATOM    617  CA  LYS A  77       3.924   7.409  12.152  1.00 94.06           C  
ATOM    618  C   LYS A  77       5.248   6.695  11.892  1.00 94.06           C  
ATOM    619  CB  LYS A  77       3.868   7.897  13.601  1.00 94.06           C  
ATOM    620  O   LYS A  77       6.169   7.276  11.316  1.00 94.06           O  
ATOM    621  CG  LYS A  77       2.778   8.925  13.866  1.00 94.06           C  
ATOM    622  CD  LYS A  77       2.767   9.365  15.324  1.00 94.06           C  
ATOM    623  CE  LYS A  77       1.610  10.310  15.615  1.00 94.06           C  
ATOM    624  NZ  LYS A  77       1.551  10.687  17.059  1.00 94.06           N  
ATOM    625  N   ARG A  78       5.287   5.473  12.350  1.00 92.71           N  
ATOM    626  CA  ARG A  78       6.477   4.663  12.114  1.00 92.71           C  
ATOM    627  C   ARG A  78       6.740   4.498  10.620  1.00 92.71           C  
ATOM    628  CB  ARG A  78       6.334   3.290  12.775  1.00 92.71           C  
ATOM    629  O   ARG A  78       7.879   4.625  10.167  1.00 92.71           O  
ATOM    630  CG  ARG A  78       7.548   2.392  12.599  1.00 92.71           C  
ATOM    631  CD  ARG A  78       7.385   1.072  13.339  1.00 92.71           C  
ATOM    632  NE  ARG A  78       8.315   0.059  12.847  1.00 92.71           N  
ATOM    633  NH1 ARG A  78       7.465  -1.651  14.146  1.00 92.71           N  
ATOM    634  NH2 ARG A  78       9.221  -2.048  12.728  1.00 92.71           N  
ATOM    635  CZ  ARG A  78       8.331  -1.211  13.241  1.00 92.71           C  
ATOM    636  N   ALA A  79       5.731   4.104   9.810  1.00 93.47           N  
ATOM    637  CA  ALA A  79       5.836   3.911   8.366  1.00 93.47           C  
ATOM    638  C   ALA A  79       6.268   5.198   7.670  1.00 93.47           C  
ATOM    639  CB  ALA A  79       4.506   3.423   7.797  1.00 93.47           C  
ATOM    640  O   ALA A  79       7.116   5.173   6.775  1.00 93.47           O  
ATOM    641  N   GLU A  80       5.751   6.301   8.094  1.00 94.81           N  
ATOM    642  CA  GLU A  80       6.089   7.595   7.508  1.00 94.81           C  
ATOM    643  C   GLU A  80       7.551   7.950   7.758  1.00 94.81           C  
ATOM    644  CB  GLU A  80       5.178   8.692   8.065  1.00 94.81           C  
ATOM    645  O   GLU A  80       8.231   8.467   6.870  1.00 94.81           O  
ATOM    646  CG  GLU A  80       3.741   8.608   7.572  1.00 94.81           C  
ATOM    647  CD  GLU A  80       2.842   9.685   8.158  1.00 94.81           C  
ATOM    648  OE1 GLU A  80       1.893  10.124   7.469  1.00 94.81           O  
ATOM    649  OE2 GLU A  80       3.089  10.094   9.314  1.00 94.81           O  
ATOM    650  N   LYS A  81       7.958   7.804   9.022  1.00 95.33           N  
ATOM    651  CA  LYS A  81       9.364   8.032   9.341  1.00 95.33           C  
ATOM    652  C   LYS A  81      10.273   7.162   8.478  1.00 95.33           C  
ATOM    653  CB  LYS A  81       9.629   7.758  10.822  1.00 95.33           C  
ATOM    654  O   LYS A  81      11.266   7.645   7.930  1.00 95.33           O  
ATOM    655  CG  LYS A  81      11.035   8.122  11.278  1.00 95.33           C  
ATOM    656  CD  LYS A  81      11.217   7.888  12.772  1.00 95.33           C  
ATOM    657  CE  LYS A  81      12.633   8.220  13.222  1.00 95.33           C  
ATOM    658  NZ  LYS A  81      12.822   7.973  14.683  1.00 95.33           N  
ATOM    659  N   LEU A  82       9.953   5.852   8.429  1.00 94.95           N  
ATOM    660  CA  LEU A  82      10.711   4.913   7.610  1.00 94.95           C  
ATOM    661  C   LEU A  82      10.716   5.348   6.149  1.00 94.95           C  
ATOM    662  CB  LEU A  82      10.127   3.503   7.733  1.00 94.95           C  
ATOM    663  O   LEU A  82      11.753   5.289   5.483  1.00 94.95           O  
ATOM    664  CG  LEU A  82      10.885   2.390   7.007  1.00 94.95           C  
ATOM    665  CD1 LEU A  82      12.320   2.305   7.516  1.00 94.95           C  
ATOM    666  CD2 LEU A  82      10.170   1.054   7.181  1.00 94.95           C  
ATOM    667  N   ALA A  83       9.533   5.718   5.589  1.00 94.64           N  
ATOM    668  CA  ALA A  83       9.399   6.176   4.209  1.00 94.64           C  
ATOM    669  C   ALA A  83      10.319   7.361   3.932  1.00 94.64           C  
ATOM    670  CB  ALA A  83       7.949   6.551   3.911  1.00 94.64           C  
ATOM    671  O   ALA A  83      10.948   7.434   2.874  1.00 94.64           O  
ATOM    672  N   GLU A  84      10.441   8.312   4.829  1.00 93.84           N  
ATOM    673  CA  GLU A  84      11.310   9.477   4.700  1.00 93.84           C  
ATOM    674  C   GLU A  84      12.781   9.071   4.696  1.00 93.84           C  
ATOM    675  CB  GLU A  84      11.043  10.475   5.830  1.00 93.84           C  
ATOM    676  O   GLU A  84      13.562   9.557   3.875  1.00 93.84           O  
ATOM    677  CG  GLU A  84      11.779  11.798   5.668  1.00 93.84           C  
ATOM    678  CD  GLU A  84      11.432  12.813   6.746  1.00 93.84           C  
ATOM    679  OE1 GLU A  84      11.961  13.947   6.704  1.00 93.84           O  
ATOM    680  OE2 GLU A  84      10.626  12.471   7.640  1.00 93.84           O  
ATOM    681  N   GLU A  85      13.187   8.150   5.578  1.00 95.19           N  
ATOM    682  CA  GLU A  85      14.563   7.683   5.720  1.00 95.19           C  
ATOM    683  C   GLU A  85      15.023   6.933   4.473  1.00 95.19           C  
ATOM    684  CB  GLU A  85      14.702   6.788   6.954  1.00 95.19           C  
ATOM    685  O   GLU A  85      16.169   7.076   4.043  1.00 95.19           O  
ATOM    686  CG  GLU A  85      14.578   7.536   8.273  1.00 95.19           C  
ATOM    687  CD  GLU A  85      14.627   6.623   9.488  1.00 95.19           C  
ATOM    688  OE1 GLU A  85      14.581   7.130  10.631  1.00 95.19           O  
ATOM    689  OE2 GLU A  85      14.713   5.389   9.294  1.00 95.19           O  
ATOM    690  N   LEU A  86      14.089   6.176   3.902  1.00 94.38           N  
ATOM    691  CA  LEU A  86      14.434   5.311   2.780  1.00 94.38           C  
ATOM    692  C   LEU A  86      14.175   6.014   1.451  1.00 94.38           C  
ATOM    693  CB  LEU A  86      13.635   4.006   2.843  1.00 94.38           C  
ATOM    694  O   LEU A  86      14.477   5.470   0.387  1.00 94.38           O  
ATOM    695  CG  LEU A  86      13.908   3.102   4.047  1.00 94.38           C  
ATOM    696  CD1 LEU A  86      12.946   1.919   4.050  1.00 94.38           C  
ATOM    697  CD2 LEU A  86      15.355   2.621   4.038  1.00 94.38           C  
ATOM    698  N   ASN A  87      13.707   7.309   1.468  1.00 93.68           N  
ATOM    699  CA  ASN A  87      13.321   8.010   0.248  1.00 93.68           C  
ATOM    700  C   ASN A  87      12.388   7.164  -0.613  1.00 93.68           C  
ATOM    701  CB  ASN A  87      14.560   8.416  -0.553  1.00 93.68           C  
ATOM    702  O   ASN A  87      12.673   6.914  -1.785  1.00 93.68           O  
ATOM    703  CG  ASN A  87      15.383   9.481   0.144  1.00 93.68           C  
ATOM    704  ND2 ASN A  87      16.694   9.278   0.196  1.00 93.68           N  
ATOM    705  OD1 ASN A  87      14.845  10.478   0.633  1.00 93.68           O  
ATOM    706  N   VAL A  88      11.270   6.671  -0.036  1.00 95.11           N  
ATOM    707  CA  VAL A  88      10.288   5.809  -0.684  1.00 95.11           C  
ATOM    708  C   VAL A  88       9.620   6.559  -1.834  1.00 95.11           C  
ATOM    709  CB  VAL A  88       9.222   5.310   0.318  1.00 95.11           C  
ATOM    710  O   VAL A  88       9.224   7.717  -1.681  1.00 95.11           O  
ATOM    711  CG1 VAL A  88       8.067   4.631  -0.416  1.00 95.11           C  
ATOM    712  CG2 VAL A  88       9.849   4.357   1.333  1.00 95.11           C  
ATOM    713  N   ARG A  89       9.507   5.942  -3.015  1.00 94.28           N  
ATOM    714  CA  ARG A  89       8.932   6.556  -4.207  1.00 94.28           C  
ATOM    715  C   ARG A  89       7.410   6.589  -4.126  1.00 94.28           C  
ATOM    716  CB  ARG A  89       9.374   5.806  -5.465  1.00 94.28           C  
ATOM    717  O   ARG A  89       6.780   7.557  -4.557  1.00 94.28           O  
ATOM    718  CG  ARG A  89      10.857   5.937  -5.772  1.00 94.28           C  
ATOM    719  CD  ARG A  89      11.203   5.365  -7.140  1.00 94.28           C  
ATOM    720  NE  ARG A  89      10.745   6.236  -8.219  1.00 94.28           N  
ATOM    721  NH1 ARG A  89      11.803   5.054  -9.899  1.00 94.28           N  
ATOM    722  NH2 ARG A  89      10.571   6.920 -10.404  1.00 94.28           N  
ATOM    723  CZ  ARG A  89      11.041   6.068  -9.505  1.00 94.28           C  
ATOM    724  N   ILE A  90       6.864   5.603  -3.601  1.00 95.20           N  
ATOM    725  CA  ILE A  90       5.417   5.502  -3.442  1.00 95.20           C  
ATOM    726  C   ILE A  90       5.088   4.962  -2.052  1.00 95.20           C  
ATOM    727  CB  ILE A  90       4.790   4.601  -4.529  1.00 95.20           C  
ATOM    728  O   ILE A  90       5.577   3.900  -1.659  1.00 95.20           O  
ATOM    729  CG1 ILE A  90       5.124   5.138  -5.926  1.00 95.20           C  
ATOM    730  CG2 ILE A  90       3.276   4.491  -4.332  1.00 95.20           C  
ATOM    731  CD1 ILE A  90       4.596   6.542  -6.191  1.00 95.20           C  
ATOM    732  N   LEU A  91       4.291   5.675  -1.266  1.00 95.99           N  
ATOM    733  CA  LEU A  91       3.804   5.258   0.045  1.00 95.99           C  
ATOM    734  C   LEU A  91       2.286   5.111   0.039  1.00 95.99           C  
ATOM    735  CB  LEU A  91       4.227   6.264   1.119  1.00 95.99           C  
ATOM    736  O   LEU A  91       1.566   6.070  -0.250  1.00 95.99           O  
ATOM    737  CG  LEU A  91       3.686   6.018   2.528  1.00 95.99           C  
ATOM    738  CD1 LEU A  91       4.189   4.681   3.063  1.00 95.99           C  
ATOM    739  CD2 LEU A  91       4.085   7.157   3.461  1.00 95.99           C  
ATOM    740  N   VAL A  92       1.809   3.905   0.216  1.00 94.98           N  
ATOM    741  CA  VAL A  92       0.378   3.641   0.326  1.00 94.98           C  
ATOM    742  C   VAL A  92       0.039   3.218   1.754  1.00 94.98           C  
ATOM    743  CB  VAL A  92      -0.078   2.555  -0.674  1.00 94.98           C  
ATOM    744  O   VAL A  92       0.588   2.239   2.265  1.00 94.98           O  
ATOM    745  CG1 VAL A  92      -1.588   2.340  -0.587  1.00 94.98           C  
ATOM    746  CG2 VAL A  92       0.330   2.935  -2.096  1.00 94.98           C  
ATOM    747  N   ILE A  93      -0.848   3.970   2.440  1.00 93.97           N  
ATOM    748  CA  ILE A  93      -1.255   3.668   3.808  1.00 93.97           C  
ATOM    749  C   ILE A  93      -2.765   3.445   3.859  1.00 93.97           C  
ATOM    750  CB  ILE A  93      -0.848   4.797   4.781  1.00 93.97           C  
ATOM    751  O   ILE A  93      -3.539   4.282   3.390  1.00 93.97           O  
ATOM    752  CG1 ILE A  93       0.672   4.998   4.759  1.00 93.97           C  
ATOM    753  CG2 ILE A  93      -1.339   4.492   6.199  1.00 93.97           C  
ATOM    754  CD1 ILE A  93       1.144   6.232   5.515  1.00 93.97           C  
ATOM    755  N   VAL A  94      -3.089   2.378   4.448  1.00 90.62           N  
ATOM    756  CA  VAL A  94      -4.495   2.137   4.757  1.00 90.62           C  
ATOM    757  C   VAL A  94      -4.702   2.153   6.270  1.00 90.62           C  
ATOM    758  CB  VAL A  94      -4.983   0.795   4.167  1.00 90.62           C  
ATOM    759  O   VAL A  94      -4.108   1.350   6.993  1.00 90.62           O  
ATOM    760  CG1 VAL A  94      -6.460   0.571   4.485  1.00 90.62           C  
ATOM    761  CG2 VAL A  94      -4.746   0.758   2.658  1.00 90.62           C  
ATOM    762  N   LEU A  95      -5.535   3.083   6.724  1.00 90.26           N  
ATOM    763  CA  LEU A  95      -5.819   3.254   8.144  1.00 90.26           C  
ATOM    764  C   LEU A  95      -7.307   3.496   8.377  1.00 90.26           C  
ATOM    765  CB  LEU A  95      -5.005   4.418   8.717  1.00 90.26           C  
ATOM    766  O   LEU A  95      -7.859   4.492   7.906  1.00 90.26           O  
ATOM    767  CG  LEU A  95      -5.280   4.784  10.176  1.00 90.26           C  
ATOM    768  CD1 LEU A  95      -4.780   3.680  11.103  1.00 90.26           C  
ATOM    769  CD2 LEU A  95      -4.629   6.118  10.525  1.00 90.26           C  
ATOM    770  N   ASN A  96      -8.023   2.531   9.035  1.00 85.74           N  
ATOM    771  CA  ASN A  96      -9.416   2.665   9.447  1.00 85.74           C  
ATOM    772  C   ASN A  96     -10.296   3.154   8.300  1.00 85.74           C  
ATOM    773  CB  ASN A  96      -9.533   3.609  10.646  1.00 85.74           C  
ATOM    774  O   ASN A  96     -11.080   4.089   8.469  1.00 85.74           O  
ATOM    775  CG  ASN A  96      -8.910   3.036  11.903  1.00 85.74           C  
ATOM    776  ND2 ASN A  96      -8.354   3.905  12.739  1.00 85.74           N  
ATOM    777  OD1 ASN A  96      -8.927   1.822  12.122  1.00 85.74           O  
ATOM    778  N   GLY A  97     -10.102   2.525   7.069  1.00 84.78           N  
ATOM    779  CA  GLY A  97     -11.017   2.853   5.988  1.00 84.78           C  
ATOM    780  C   GLY A  97     -10.598   4.082   5.203  1.00 84.78           C  
ATOM    781  O   GLY A  97     -11.369   4.601   4.394  1.00 84.78           O  
ATOM    782  N   ARG A  98      -9.406   4.534   5.541  1.00 92.01           N  
ATOM    783  CA  ARG A  98      -8.796   5.659   4.840  1.00 92.01           C  
ATOM    784  C   ARG A  98      -7.555   5.217   4.071  1.00 92.01           C  
ATOM    785  CB  ARG A  98      -8.434   6.774   5.823  1.00 92.01           C  
ATOM    786  O   ARG A  98      -6.664   4.578   4.634  1.00 92.01           O  
ATOM    787  CG  ARG A  98      -7.959   8.054   5.154  1.00 92.01           C  
ATOM    788  CD  ARG A  98      -7.536   9.100   6.176  1.00 92.01           C  
ATOM    789  NE  ARG A  98      -8.644   9.481   7.048  1.00 92.01           N  
ATOM    790  NH1 ARG A  98      -7.347  10.732   8.494  1.00 92.01           N  
ATOM    791  NH2 ARG A  98      -9.602  10.532   8.851  1.00 92.01           N  
ATOM    792  CZ  ARG A  98      -8.528  10.248   8.129  1.00 92.01           C  
ATOM    793  N   VAL A  99      -7.543   5.523   2.791  1.00 93.33           N  
ATOM    794  CA  VAL A  99      -6.391   5.238   1.942  1.00 93.33           C  
ATOM    795  C   VAL A  99      -5.608   6.523   1.686  1.00 93.33           C  
ATOM    796  CB  VAL A  99      -6.818   4.598   0.602  1.00 93.33           C  
ATOM    797  O   VAL A  99      -6.182   7.538   1.282  1.00 93.33           O  
ATOM    798  CG1 VAL A  99      -5.605   4.364  -0.296  1.00 93.33           C  
ATOM    799  CG2 VAL A  99      -7.564   3.288   0.851  1.00 93.33           C  
ATOM    800  N   ARG A 100      -4.337   6.470   2.001  1.00 95.46           N  
ATOM    801  CA  ARG A 100      -3.436   7.583   1.721  1.00 95.46           C  
ATOM    802  C   ARG A 100      -2.323   7.160   0.767  1.00 95.46           C  
ATOM    803  CB  ARG A 100      -2.835   8.129   3.018  1.00 95.46           C  
ATOM    804  O   ARG A 100      -1.694   6.118   0.962  1.00 95.46           O  
ATOM    805  CG  ARG A 100      -3.847   8.806   3.928  1.00 95.46           C  
ATOM    806  CD  ARG A 100      -3.227   9.212   5.258  1.00 95.46           C  
ATOM    807  NE  ARG A 100      -2.089  10.108   5.071  1.00 95.46           N  
ATOM    808  NH1 ARG A 100      -1.242   9.813   7.200  1.00 95.46           N  
ATOM    809  NH2 ARG A 100      -0.179  11.205   5.721  1.00 95.46           N  
ATOM    810  CZ  ARG A 100      -1.173  10.373   5.998  1.00 95.46           C  
ATOM    811  N   VAL A 101      -2.178   7.917  -0.233  1.00 96.23           N  
ATOM    812  CA  VAL A 101      -1.107   7.658  -1.189  1.00 96.23           C  
ATOM    813  C   VAL A 101      -0.201   8.882  -1.295  1.00 96.23           C  
ATOM    814  CB  VAL A 101      -1.666   7.287  -2.581  1.00 96.23           C  
ATOM    815  O   VAL A 101      -0.675   9.995  -1.535  1.00 96.23           O  
ATOM    816  CG1 VAL A 101      -0.530   6.967  -3.552  1.00 96.23           C  
ATOM    817  CG2 VAL A 101      -2.628   6.106  -2.472  1.00 96.23           C  
ATOM    818  N   ARG A 102       1.067   8.719  -1.057  1.00 96.68           N  
ATOM    819  CA  ARG A 102       2.061   9.773  -1.234  1.00 96.68           C  
ATOM    820  C   ARG A 102       2.963   9.480  -2.427  1.00 96.68           C  
ATOM    821  CB  ARG A 102       2.904   9.934   0.033  1.00 96.68           C  
ATOM    822  O   ARG A 102       3.476   8.367  -2.567  1.00 96.68           O  
ATOM    823  CG  ARG A 102       3.884  11.095  -0.023  1.00 96.68           C  
ATOM    824  CD  ARG A 102       4.628  11.269   1.293  1.00 96.68           C  
ATOM    825  NE  ARG A 102       5.494  10.128   1.578  1.00 96.68           N  
ATOM    826  NH1 ARG A 102       6.897  11.283   3.004  1.00 96.68           N  
ATOM    827  NH2 ARG A 102       7.270   9.063   2.572  1.00 96.68           N  
ATOM    828  CZ  ARG A 102       6.551  10.161   2.384  1.00 96.68           C  
ATOM    829  N   ASN A 103       3.061  10.478  -3.286  1.00 95.98           N  
ATOM    830  CA  ASN A 103       3.885  10.356  -4.484  1.00 95.98           C  
ATOM    831  C   ASN A 103       5.249  11.013  -4.296  1.00 95.98           C  
ATOM    832  CB  ASN A 103       3.167  10.959  -5.693  1.00 95.98           C  
ATOM    833  O   ASN A 103       5.363  12.240  -4.338  1.00 95.98           O  
ATOM    834  CG  ASN A 103       3.969  10.831  -6.973  1.00 95.98           C  
ATOM    835  ND2 ASN A 103       3.500  11.476  -8.034  1.00 95.98           N  
ATOM    836  OD1 ASN A 103       5.002  10.157  -7.007  1.00 95.98           O  
ATOM    837  N   GLY A 104       6.299  10.145  -4.070  1.00 94.24           N  
ATOM    838  CA  GLY A 104       7.655  10.632  -3.872  1.00 94.24           C  
ATOM    839  C   GLY A 104       8.478  10.640  -5.147  1.00 94.24           C  
ATOM    840  O   GLY A 104       9.682  10.904  -5.113  1.00 94.24           O  
ATOM    841  N   THR A 105       7.878  10.396  -6.249  1.00 93.14           N  
ATOM    842  CA  THR A 105       8.557  10.388  -7.540  1.00 93.14           C  
ATOM    843  C   THR A 105       8.658  11.802  -8.105  1.00 93.14           C  
ATOM    844  CB  THR A 105       7.829   9.480  -8.548  1.00 93.14           C  
ATOM    845  O   THR A 105       8.181  12.758  -7.491  1.00 93.14           O  
ATOM    846  CG2 THR A 105       7.491   8.129  -7.928  1.00 93.14           C  
ATOM    847  OG1 THR A 105       6.616  10.118  -8.967  1.00 93.14           O  
ATOM    848  N   ASP A 106       9.327  11.950  -9.289  1.00 93.98           N  
ATOM    849  CA  ASP A 106       9.473  13.251  -9.934  1.00 93.98           C  
ATOM    850  C   ASP A 106       8.421  13.445 -11.024  1.00 93.98           C  
ATOM    851  CB  ASP A 106      10.876  13.404 -10.524  1.00 93.98           C  
ATOM    852  O   ASP A 106       8.534  14.354 -11.849  1.00 93.98           O  
ATOM    853  CG  ASP A 106      11.226  12.307 -11.514  1.00 93.98           C  
ATOM    854  OD1 ASP A 106      10.487  11.302 -11.597  1.00 93.98           O  
ATOM    855  OD2 ASP A 106      12.251  12.448 -12.216  1.00 93.98           O  
ATOM    856  N   ARG A 107       7.406  12.540 -11.090  1.00 95.06           N  
ATOM    857  CA  ARG A 107       6.332  12.611 -12.076  1.00 95.06           C  
ATOM    858  C   ARG A 107       4.975  12.364 -11.426  1.00 95.06           C  
ATOM    859  CB  ARG A 107       6.566  11.600 -13.200  1.00 95.06           C  
ATOM    860  O   ARG A 107       4.894  11.760 -10.354  1.00 95.06           O  
ATOM    861  CG  ARG A 107       6.657  10.159 -12.724  1.00 95.06           C  
ATOM    862  CD  ARG A 107       7.110   9.224 -13.836  1.00 95.06           C  
ATOM    863  NE  ARG A 107       8.566   9.145 -13.914  1.00 95.06           N  
ATOM    864  NH1 ARG A 107       8.601   7.935 -15.882  1.00 95.06           N  
ATOM    865  NH2 ARG A 107      10.566   8.523 -14.857  1.00 95.06           N  
ATOM    866  CZ  ARG A 107       9.241   8.535 -14.884  1.00 95.06           C  
ATOM    867  N   PRO A 108       3.868  12.838 -12.177  1.00 96.72           N  
ATOM    868  CA  PRO A 108       2.529  12.564 -11.649  1.00 96.72           C  
ATOM    869  C   PRO A 108       2.169  11.081 -11.696  1.00 96.72           C  
ATOM    870  CB  PRO A 108       1.614  13.378 -12.567  1.00 96.72           C  
ATOM    871  O   PRO A 108       2.633  10.357 -12.581  1.00 96.72           O  
ATOM    872  CG  PRO A 108       2.520  14.362 -13.234  1.00 96.72           C  
ATOM    873  CD  PRO A 108       3.905  13.783 -13.276  1.00 96.72           C  
ATOM    874  N   CYS A 109       1.436  10.633 -10.685  1.00 97.08           N  
ATOM    875  CA  CYS A 109       0.960   9.256 -10.622  1.00 97.08           C  
ATOM    876  C   CYS A 109      -0.557   9.197 -10.748  1.00 97.08           C  
ATOM    877  CB  CYS A 109       1.399   8.596  -9.316  1.00 97.08           C  
ATOM    878  O   CYS A 109      -1.262  10.059 -10.220  1.00 97.08           O  
ATOM    879  SG  CYS A 109       3.190   8.426  -9.151  1.00 97.08           S  
ATOM    880  N   ARG A 110      -0.974   8.280 -11.564  1.00 97.59           N  
ATOM    881  CA  ARG A 110      -2.399   7.965 -11.598  1.00 97.59           C  
ATOM    882  C   ARG A 110      -2.755   6.927 -10.539  1.00 97.59           C  
ATOM    883  CB  ARG A 110      -2.805   7.460 -12.984  1.00 97.59           C  
ATOM    884  O   ARG A 110      -2.169   5.843 -10.503  1.00 97.59           O  
ATOM    885  CG  ARG A 110      -4.302   7.246 -13.147  1.00 97.59           C  
ATOM    886  CD  ARG A 110      -4.651   6.750 -14.543  1.00 97.59           C  
ATOM    887  NE  ARG A 110      -4.374   7.761 -15.560  1.00 97.59           N  
ATOM    888  NH1 ARG A 110      -4.577   6.314 -17.349  1.00 97.59           N  
ATOM    889  NH2 ARG A 110      -4.082   8.524 -17.706  1.00 97.59           N  
ATOM    890  CZ  ARG A 110      -4.345   7.531 -16.869  1.00 97.59           C  
ATOM    891  N   VAL A 111      -3.657   7.287  -9.646  1.00 96.76           N  
ATOM    892  CA  VAL A 111      -4.065   6.390  -8.569  1.00 96.76           C  
ATOM    893  C   VAL A 111      -5.523   5.981  -8.762  1.00 96.76           C  
ATOM    894  CB  VAL A 111      -3.874   7.045  -7.182  1.00 96.76           C  
ATOM    895  O   VAL A 111      -6.406   6.836  -8.871  1.00 96.76           O  
ATOM    896  CG1 VAL A 111      -4.321   6.096  -6.071  1.00 96.76           C  
ATOM    897  CG2 VAL A 111      -2.417   7.457  -6.984  1.00 96.76           C  
ATOM    898  N   ARG A 112      -5.747   4.629  -8.864  1.00 96.29           N  
ATOM    899  CA  ARG A 112      -7.092   4.069  -8.942  1.00 96.29           C  
ATOM    900  C   ARG A 112      -7.454   3.331  -7.658  1.00 96.29           C  
ATOM    901  CB  ARG A 112      -7.213   3.125 -10.141  1.00 96.29           C  
ATOM    902  O   ARG A 112      -6.721   2.443  -7.218  1.00 96.29           O  
ATOM    903  CG  ARG A 112      -7.156   3.828 -11.487  1.00 96.29           C  
ATOM    904  CD  ARG A 112      -7.318   2.850 -12.642  1.00 96.29           C  
ATOM    905  NE  ARG A 112      -6.148   1.987 -12.786  1.00 96.29           N  
ATOM    906  NH1 ARG A 112      -7.040   0.714 -14.495  1.00 96.29           N  
ATOM    907  NH2 ARG A 112      -4.933   0.271 -13.708  1.00 96.29           N  
ATOM    908  CZ  ARG A 112      -6.043   0.993 -13.663  1.00 96.29           C  
ATOM    909  N   VAL A 113      -8.475   3.746  -7.011  1.00 94.44           N  
ATOM    910  CA  VAL A 113      -8.977   3.098  -5.805  1.00 94.44           C  
ATOM    911  C   VAL A 113     -10.289   2.379  -6.112  1.00 94.44           C  
ATOM    912  CB  VAL A 113      -9.181   4.112  -4.658  1.00 94.44           C  
ATOM    913  O   VAL A 113     -11.279   3.013  -6.482  1.00 94.44           O  
ATOM    914  CG1 VAL A 113      -9.655   3.405  -3.389  1.00 94.44           C  
ATOM    915  CG2 VAL A 113      -7.890   4.884  -4.392  1.00 94.44           C  
ATOM    916  N   THR A 114     -10.219   1.019  -6.109  1.00 93.17           N  
ATOM    917  CA  THR A 114     -11.400   0.186  -6.313  1.00 93.17           C  
ATOM    918  C   THR A 114     -11.915  -0.356  -4.983  1.00 93.17           C  
ATOM    919  CB  THR A 114     -11.099  -0.985  -7.266  1.00 93.17           C  
ATOM    920  O   THR A 114     -11.188  -1.044  -4.263  1.00 93.17           O  
ATOM    921  CG2 THR A 114     -12.361  -1.788  -7.566  1.00 93.17           C  
ATOM    922  OG1 THR A 114     -10.571  -0.470  -8.495  1.00 93.17           O  
ATOM    923  N   ALA A 115     -13.128   0.018  -4.556  1.00 90.02           N  
ATOM    924  CA  ALA A 115     -13.766  -0.441  -3.324  1.00 90.02           C  
ATOM    925  C   ALA A 115     -15.281  -0.521  -3.488  1.00 90.02           C  
ATOM    926  CB  ALA A 115     -13.407   0.483  -2.163  1.00 90.02           C  
ATOM    927  O   ALA A 115     -15.900   0.386  -4.050  1.00 90.02           O  
ATOM    928  N   GLY A 116     -15.910  -1.754  -3.027  1.00 85.32           N  
ATOM    929  CA  GLY A 116     -17.360  -1.865  -3.048  1.00 85.32           C  
ATOM    930  C   GLY A 116     -17.942  -1.820  -4.448  1.00 85.32           C  
ATOM    931  O   GLY A 116     -19.046  -1.310  -4.651  1.00 85.32           O  
ATOM    932  N   GLY A 117     -17.097  -2.274  -5.522  1.00 86.42           N  
ATOM    933  CA  GLY A 117     -17.569  -2.359  -6.895  1.00 86.42           C  
ATOM    934  C   GLY A 117     -17.433  -1.052  -7.654  1.00 86.42           C  
ATOM    935  O   GLY A 117     -17.824  -0.962  -8.819  1.00 86.42           O  
ATOM    936  N   GLU A 118     -16.913   0.017  -6.980  1.00 91.12           N  
ATOM    937  CA  GLU A 118     -16.678   1.318  -7.599  1.00 91.12           C  
ATOM    938  C   GLU A 118     -15.184   1.596  -7.748  1.00 91.12           C  
ATOM    939  CB  GLU A 118     -17.341   2.430  -6.783  1.00 91.12           C  
ATOM    940  O   GLU A 118     -14.386   1.198  -6.898  1.00 91.12           O  
ATOM    941  CG  GLU A 118     -18.859   2.336  -6.734  1.00 91.12           C  
ATOM    942  CD  GLU A 118     -19.504   3.451  -5.926  1.00 91.12           C  
ATOM    943  OE1 GLU A 118     -20.696   3.755  -6.155  1.00 91.12           O  
ATOM    944  OE2 GLU A 118     -18.810   4.025  -5.057  1.00 91.12           O  
ATOM    945  N   THR A 119     -14.839   2.231  -8.942  1.00 94.30           N  
ATOM    946  CA  THR A 119     -13.460   2.648  -9.173  1.00 94.30           C  
ATOM    947  C   THR A 119     -13.371   4.165  -9.314  1.00 94.30           C  
ATOM    948  CB  THR A 119     -12.876   1.977 -10.430  1.00 94.30           C  
ATOM    949  O   THR A 119     -14.089   4.762 -10.118  1.00 94.30           O  
ATOM    950  CG2 THR A 119     -11.439   2.425 -10.675  1.00 94.30           C  
ATOM    951  OG1 THR A 119     -12.900   0.555 -10.260  1.00 94.30           O  
ATOM    952  N   ARG A 120     -12.567   4.740  -8.408  1.00 94.97           N  
ATOM    953  CA  ARG A 120     -12.275   6.166  -8.512  1.00 94.97           C  
ATOM    954  C   ARG A 120     -10.829   6.399  -8.937  1.00 94.97           C  
ATOM    955  CB  ARG A 120     -12.551   6.870  -7.182  1.00 94.97           C  
ATOM    956  O   ARG A 120      -9.918   5.720  -8.457  1.00 94.97           O  
ATOM    957  CG  ARG A 120     -14.004   6.804  -6.740  1.00 94.97           C  
ATOM    958  CD  ARG A 120     -14.225   7.530  -5.420  1.00 94.97           C  
ATOM    959  NE  ARG A 120     -13.641   6.799  -4.299  1.00 94.97           N  
ATOM    960  NH1 ARG A 120     -14.381   8.276  -2.683  1.00 94.97           N  
ATOM    961  NH2 ARG A 120     -13.160   6.431  -2.083  1.00 94.97           N  
ATOM    962  CZ  ARG A 120     -13.729   7.171  -3.024  1.00 94.97           C  
ATOM    963  N   GLU A 121     -10.639   7.358  -9.829  1.00 96.93           N  
ATOM    964  CA  GLU A 121      -9.312   7.664 -10.356  1.00 96.93           C  
ATOM    965  C   GLU A 121      -8.868   9.068  -9.955  1.00 96.93           C  
ATOM    966  CB  GLU A 121      -9.293   7.521 -11.880  1.00 96.93           C  
ATOM    967  O   GLU A 121      -9.661  10.011  -9.998  1.00 96.93           O  
ATOM    968  CG  GLU A 121      -7.905   7.648 -12.492  1.00 96.93           C  
ATOM    969  CD  GLU A 121      -7.890   7.423 -13.995  1.00 96.93           C  
ATOM    970  OE1 GLU A 121      -7.603   8.381 -14.749  1.00 96.93           O  
ATOM    971  OE2 GLU A 121      -8.167   6.281 -14.423  1.00 96.93           O  
ATOM    972  N   TYR A 122      -7.554   9.138  -9.513  1.00 97.02           N  
ATOM    973  CA  TYR A 122      -6.972  10.401  -9.073  1.00 97.02           C  
ATOM    974  C   TYR A 122      -5.595  10.612  -9.691  1.00 97.02           C  
ATOM    975  CB  TYR A 122      -6.871  10.443  -7.545  1.00 97.02           C  
ATOM    976  O   TYR A 122      -4.883   9.647  -9.978  1.00 97.02           O  
ATOM    977  CG  TYR A 122      -8.167  10.120  -6.842  1.00 97.02           C  
ATOM    978  CD1 TYR A 122      -9.055  11.130  -6.479  1.00 97.02           C  
ATOM    979  CD2 TYR A 122      -8.505   8.806  -6.538  1.00 97.02           C  
ATOM    980  CE1 TYR A 122     -10.250  10.838  -5.829  1.00 97.02           C  
ATOM    981  CE2 TYR A 122      -9.697   8.503  -5.889  1.00 97.02           C  
ATOM    982  OH  TYR A 122     -11.743   9.229  -4.896  1.00 97.02           O  
ATOM    983  CZ  TYR A 122     -10.562   9.524  -5.539  1.00 97.02           C  
ATOM    984  N   THR A 123      -5.323  11.941  -9.945  1.00 97.13           N  
ATOM    985  CA  THR A 123      -3.944  12.292 -10.265  1.00 97.13           C  
ATOM    986  C   THR A 123      -3.219  12.816  -9.029  1.00 97.13           C  
ATOM    987  CB  THR A 123      -3.882  13.347 -11.386  1.00 97.13           C  
ATOM    988  O   THR A 123      -3.690  13.748  -8.375  1.00 97.13           O  
ATOM    989  CG2 THR A 123      -2.439  13.721 -11.709  1.00 97.13           C  
ATOM    990  OG1 THR A 123      -4.503  12.820 -12.565  1.00 97.13           O  
ATOM    991  N   VAL A 124      -2.095  12.196  -8.618  1.00 97.02           N  
ATOM    992  CA  VAL A 124      -1.273  12.631  -7.494  1.00 97.02           C  
ATOM    993  C   VAL A 124       0.037  13.222  -8.010  1.00 97.02           C  
ATOM    994  CB  VAL A 124      -0.985  11.468  -6.519  1.00 97.02           C  
ATOM    995  O   VAL A 124       0.848  12.517  -8.616  1.00 97.02           O  
ATOM    996  CG1 VAL A 124      -0.246  11.972  -5.280  1.00 97.02           C  
ATOM    997  CG2 VAL A 124      -2.285  10.770  -6.122  1.00 97.02           C  
ATOM    998  N   ASN A 125       0.214  14.578  -7.842  1.00 96.96           N  
ATOM    999  CA  ASN A 125       1.412  15.265  -8.314  1.00 96.96           C  
ATOM   1000  C   ASN A 125       2.610  14.987  -7.410  1.00 96.96           C  
ATOM   1001  CB  ASN A 125       1.162  16.771  -8.415  1.00 96.96           C  
ATOM   1002  O   ASN A 125       2.443  14.609  -6.250  1.00 96.96           O  
ATOM   1003  CG  ASN A 125       0.112  17.121  -9.451  1.00 96.96           C  
ATOM   1004  ND2 ASN A 125      -0.822  17.989  -9.081  1.00 96.96           N  
ATOM   1005  OD1 ASN A 125       0.139  16.613 -10.575  1.00 96.96           O  
ATOM   1006  N   PRO A 126       3.855  15.102  -7.975  1.00 96.38           N  
ATOM   1007  CA  PRO A 126       5.063  14.913  -7.169  1.00 96.38           C  
ATOM   1008  C   PRO A 126       5.048  15.736  -5.883  1.00 96.38           C  
ATOM   1009  CB  PRO A 126       6.185  15.375  -8.101  1.00 96.38           C  
ATOM   1010  O   PRO A 126       4.720  16.925  -5.910  1.00 96.38           O  
ATOM   1011  CG  PRO A 126       5.651  15.157  -9.479  1.00 96.38           C  
ATOM   1012  CD  PRO A 126       4.182  15.467  -9.477  1.00 96.38           C  
ATOM   1013  N   GLY A 127       5.377  14.999  -4.760  1.00 93.32           N  
ATOM   1014  CA  GLY A 127       5.489  15.688  -3.484  1.00 93.32           C  
ATOM   1015  C   GLY A 127       4.151  15.914  -2.808  1.00 93.32           C  
ATOM   1016  O   GLY A 127       4.081  16.552  -1.755  1.00 93.32           O  
ATOM   1017  N   THR A 128       3.020  15.433  -3.486  1.00 95.87           N  
ATOM   1018  CA  THR A 128       1.690  15.614  -2.915  1.00 95.87           C  
ATOM   1019  C   THR A 128       1.136  14.287  -2.403  1.00 95.87           C  
ATOM   1020  CB  THR A 128       0.717  16.216  -3.946  1.00 95.87           C  
ATOM   1021  O   THR A 128       1.705  13.227  -2.668  1.00 95.87           O  
ATOM   1022  CG2 THR A 128       1.275  17.504  -4.541  1.00 95.87           C  
ATOM   1023  OG1 THR A 128       0.502  15.269  -5.000  1.00 95.87           O  
ATOM   1024  N   GLU A 129       0.007  14.428  -1.711  1.00 96.03           N  
ATOM   1025  CA  GLU A 129      -0.636  13.265  -1.109  1.00 96.03           C  
ATOM   1026  C   GLU A 129      -2.115  13.199  -1.477  1.00 96.03           C  
ATOM   1027  CB  GLU A 129      -0.474  13.288   0.413  1.00 96.03           C  
ATOM   1028  O   GLU A 129      -2.759  14.233  -1.670  1.00 96.03           O  
ATOM   1029  CG  GLU A 129       0.971  13.184   0.879  1.00 96.03           C  
ATOM   1030  CD  GLU A 129       1.122  13.265   2.390  1.00 96.03           C  
ATOM   1031  OE1 GLU A 129       2.256  13.107   2.896  1.00 96.03           O  
ATOM   1032  OE2 GLU A 129       0.097  13.488   3.073  1.00 96.03           O  
ATOM   1033  N   LEU A 130      -2.585  12.013  -1.699  1.00 96.38           N  
ATOM   1034  CA  LEU A 130      -3.998  11.715  -1.901  1.00 96.38           C  
ATOM   1035  C   LEU A 130      -4.591  11.032  -0.673  1.00 96.38           C  
ATOM   1036  CB  LEU A 130      -4.188  10.827  -3.134  1.00 96.38           C  
ATOM   1037  O   LEU A 130      -3.982  10.119  -0.111  1.00 96.38           O  
ATOM   1038  CG  LEU A 130      -5.588  10.247  -3.343  1.00 96.38           C  
ATOM   1039  CD1 LEU A 130      -6.561  11.346  -3.756  1.00 96.38           C  
ATOM   1040  CD2 LEU A 130      -5.556   9.135  -4.386  1.00 96.38           C  
ATOM   1041  N   GLU A 131      -5.737  11.470  -0.264  1.00 95.72           N  
ATOM   1042  CA  GLU A 131      -6.484  10.820   0.809  1.00 95.72           C  
ATOM   1043  C   GLU A 131      -7.899  10.468   0.361  1.00 95.72           C  
ATOM   1044  CB  GLU A 131      -6.532  11.715   2.049  1.00 95.72           C  
ATOM   1045  O   GLU A 131      -8.637  11.331  -0.118  1.00 95.72           O  
ATOM   1046  CG  GLU A 131      -7.107  11.030   3.281  1.00 95.72           C  
ATOM   1047  CD  GLU A 131      -7.044  11.893   4.531  1.00 95.72           C  
ATOM   1048  OE1 GLU A 131      -8.112  12.304   5.039  1.00 95.72           O  
ATOM   1049  OE2 GLU A 131      -5.918  12.160   5.007  1.00 95.72           O  
ATOM   1050  N   VAL A 132      -8.243   9.178   0.520  1.00 93.92           N  
ATOM   1051  CA  VAL A 132      -9.560   8.691   0.123  1.00 93.92           C  
ATOM   1052  C   VAL A 132     -10.217   7.963   1.294  1.00 93.92           C  
ATOM   1053  CB  VAL A 132      -9.473   7.756  -1.104  1.00 93.92           C  
ATOM   1054  O   VAL A 132      -9.612   7.075   1.899  1.00 93.92           O  
ATOM   1055  CG1 VAL A 132     -10.863   7.279  -1.520  1.00 93.92           C  
ATOM   1056  CG2 VAL A 132      -8.779   8.464  -2.266  1.00 93.92           C  
ATOM   1057  N   GLU A 133     -11.394   8.453   1.629  1.00 92.86           N  
ATOM   1058  CA  GLU A 133     -12.145   7.786   2.688  1.00 92.86           C  
ATOM   1059  C   GLU A 133     -13.036   6.683   2.123  1.00 92.86           C  
ATOM   1060  CB  GLU A 133     -12.991   8.798   3.466  1.00 92.86           C  
ATOM   1061  O   GLU A 133     -13.738   6.892   1.131  1.00 92.86           O  
ATOM   1062  CG  GLU A 133     -12.173   9.754   4.322  1.00 92.86           C  
ATOM   1063  CD  GLU A 133     -13.028  10.678   5.174  1.00 92.86           C  
ATOM   1064  OE1 GLU A 133     -12.492  11.307   6.114  1.00 92.86           O  
ATOM   1065  OE2 GLU A 133     -14.245  10.774   4.900  1.00 92.86           O  
ATOM   1066  N   LEU A 134     -12.934   5.375   2.771  1.00 90.03           N  
ATOM   1067  CA  LEU A 134     -13.766   4.252   2.354  1.00 90.03           C  
ATOM   1068  C   LEU A 134     -14.914   4.033   3.334  1.00 90.03           C  
ATOM   1069  CB  LEU A 134     -12.928   2.976   2.239  1.00 90.03           C  
ATOM   1070  O   LEU A 134     -14.752   4.230   4.540  1.00 90.03           O  
ATOM   1071  CG  LEU A 134     -11.729   3.036   1.291  1.00 90.03           C  
ATOM   1072  CD1 LEU A 134     -10.899   1.762   1.406  1.00 90.03           C  
ATOM   1073  CD2 LEU A 134     -12.193   3.250  -0.145  1.00 90.03           C  
ATOM   1074  N   SER A 135     -16.078   3.826   2.839  1.00 89.30           N  
ATOM   1075  CA  SER A 135     -17.177   3.419   3.709  1.00 89.30           C  
ATOM   1076  C   SER A 135     -16.915   2.050   4.328  1.00 89.30           C  
ATOM   1077  CB  SER A 135     -18.494   3.393   2.931  1.00 89.30           C  
ATOM   1078  O   SER A 135     -16.100   1.278   3.818  1.00 89.30           O  
ATOM   1079  OG  SER A 135     -18.485   2.359   1.962  1.00 89.30           O  
ATOM   1080  N   PRO A 136     -17.548   1.764   5.463  1.00 83.80           N  
ATOM   1081  CA  PRO A 136     -17.400   0.464   6.121  1.00 83.80           C  
ATOM   1082  C   PRO A 136     -17.595  -0.708   5.161  1.00 83.80           C  
ATOM   1083  CB  PRO A 136     -18.495   0.482   7.190  1.00 83.80           C  
ATOM   1084  O   PRO A 136     -16.903  -1.724   5.273  1.00 83.80           O  
ATOM   1085  CG  PRO A 136     -18.675   1.927   7.528  1.00 83.80           C  
ATOM   1086  CD  PRO A 136     -18.511   2.735   6.273  1.00 83.80           C  
ATOM   1087  N   GLU A 137     -18.512  -0.597   4.212  1.00 82.61           N  
ATOM   1088  CA  GLU A 137     -18.800  -1.642   3.235  1.00 82.61           C  
ATOM   1089  C   GLU A 137     -17.678  -1.760   2.206  1.00 82.61           C  
ATOM   1090  CB  GLU A 137     -20.132  -1.369   2.531  1.00 82.61           C  
ATOM   1091  O   GLU A 137     -17.419  -2.847   1.685  1.00 82.61           O  
ATOM   1092  CG  GLU A 137     -21.341  -1.447   3.452  1.00 82.61           C  
ATOM   1093  CD  GLU A 137     -22.653  -1.145   2.746  1.00 82.61           C  
ATOM   1094  OE1 GLU A 137     -23.728  -1.310   3.366  1.00 82.61           O  
ATOM   1095  OE2 GLU A 137     -22.606  -0.741   1.563  1.00 82.61           O  
ATOM   1096  N   GLN A 138     -16.883  -0.675   2.000  1.00 85.78           N  
ATOM   1097  CA  GLN A 138     -15.813  -0.584   1.013  1.00 85.78           C  
ATOM   1098  C   GLN A 138     -14.482  -1.048   1.599  1.00 85.78           C  
ATOM   1099  CB  GLN A 138     -15.685   0.847   0.489  1.00 85.78           C  
ATOM   1100  O   GLN A 138     -13.563  -1.404   0.859  1.00 85.78           O  
ATOM   1101  CG  GLN A 138     -16.848   1.287  -0.390  1.00 85.78           C  
ATOM   1102  CD  GLN A 138     -16.784   2.757  -0.756  1.00 85.78           C  
ATOM   1103  NE2 GLN A 138     -17.215   3.086  -1.969  1.00 85.78           N  
ATOM   1104  OE1 GLN A 138     -16.353   3.592   0.046  1.00 85.78           O  
ATOM   1105  N   GLN A 139     -14.384  -1.193   2.941  1.00 81.68           N  
ATOM   1106  CA  GLN A 139     -13.133  -1.424   3.656  1.00 81.68           C  
ATOM   1107  C   GLN A 139     -12.700  -2.883   3.551  1.00 81.68           C  
ATOM   1108  CB  GLN A 139     -13.272  -1.022   5.125  1.00 81.68           C  
ATOM   1109  O   GLN A 139     -11.512  -3.193   3.658  1.00 81.68           O  
ATOM   1110  CG  GLN A 139     -13.401   0.480   5.343  1.00 81.68           C  
ATOM   1111  CD  GLN A 139     -13.573   0.848   6.804  1.00 81.68           C  
ATOM   1112  NE2 GLN A 139     -14.183   2.001   7.057  1.00 81.68           N  
ATOM   1113  OE1 GLN A 139     -13.162   0.103   7.699  1.00 81.68           O  
ATOM   1114  N   ASN A 140     -13.586  -3.853   3.143  1.00 74.21           N  
ATOM   1115  CA  ASN A 140     -13.360  -5.293   3.212  1.00 74.21           C  
ATOM   1116  C   ASN A 140     -12.856  -5.845   1.882  1.00 74.21           C  
ATOM   1117  CB  ASN A 140     -14.638  -6.017   3.639  1.00 74.21           C  
ATOM   1118  O   ASN A 140     -12.284  -6.936   1.834  1.00 74.21           O  
ATOM   1119  CG  ASN A 140     -14.983  -5.784   5.096  1.00 74.21           C  
ATOM   1120  ND2 ASN A 140     -16.275  -5.770   5.405  1.00 74.21           N  
ATOM   1121  OD1 ASN A 140     -14.097  -5.616   5.938  1.00 74.21           O  
ATOM   1122  N   ASN A 141     -12.541  -4.904   0.868  1.00 79.78           N  
ATOM   1123  CA  ASN A 141     -12.042  -5.338  -0.433  1.00 79.78           C  
ATOM   1124  C   ASN A 141     -11.635  -4.150  -1.301  1.00 79.78           C  
ATOM   1125  CB  ASN A 141     -13.089  -6.189  -1.154  1.00 79.78           C  
ATOM   1126  O   ASN A 141     -12.223  -3.919  -2.359  1.00 79.78           O  
ATOM   1127  CG  ASN A 141     -12.498  -7.009  -2.284  1.00 79.78           C  
ATOM   1128  ND2 ASN A 141     -13.355  -7.505  -3.168  1.00 79.78           N  
ATOM   1129  OD1 ASN A 141     -11.281  -7.196  -2.361  1.00 79.78           O  
ATOM   1130  N   ALA A 142     -10.715  -3.347  -0.762  1.00 86.96           N  
ATOM   1131  CA  ALA A 142     -10.254  -2.171  -1.495  1.00 86.96           C  
ATOM   1132  C   ALA A 142      -8.953  -2.462  -2.237  1.00 86.96           C  
ATOM   1133  CB  ALA A 142     -10.069  -0.990  -0.545  1.00 86.96           C  
ATOM   1134  O   ALA A 142      -8.138  -3.267  -1.782  1.00 86.96           O  
ATOM   1135  N   GLU A 143      -8.924  -2.014  -3.349  1.00 91.41           N  
ATOM   1136  CA  GLU A 143      -7.725  -2.112  -4.176  1.00 91.41           C  
ATOM   1137  C   GLU A 143      -7.231  -0.732  -4.598  1.00 91.41           C  
ATOM   1138  CB  GLU A 143      -7.993  -2.975  -5.411  1.00 91.41           C  
ATOM   1139  O   GLU A 143      -8.027   0.129  -4.979  1.00 91.41           O  
ATOM   1140  CG  GLU A 143      -6.775  -3.165  -6.305  1.00 91.41           C  
ATOM   1141  CD  GLU A 143      -7.073  -3.964  -7.564  1.00 91.41           C  
ATOM   1142  OE1 GLU A 143      -7.230  -3.354  -8.646  1.00 91.41           O  
ATOM   1143  OE2 GLU A 143      -7.152  -5.209  -7.467  1.00 91.41           O  
ATOM   1144  N   VAL A 144      -5.905  -0.563  -4.393  1.00 93.53           N  
ATOM   1145  CA  VAL A 144      -5.273   0.683  -4.815  1.00 93.53           C  
ATOM   1146  C   VAL A 144      -4.244   0.397  -5.905  1.00 93.53           C  
ATOM   1147  CB  VAL A 144      -4.604   1.410  -3.627  1.00 93.53           C  
ATOM   1148  O   VAL A 144      -3.309  -0.380  -5.697  1.00 93.53           O  
ATOM   1149  CG1 VAL A 144      -4.017   2.748  -4.074  1.00 93.53           C  
ATOM   1150  CG2 VAL A 144      -5.607   1.615  -2.494  1.00 93.53           C  
ATOM   1151  N   GLU A 145      -4.452   0.929  -7.069  1.00 94.70           N  
ATOM   1152  CA  GLU A 145      -3.502   0.840  -8.174  1.00 94.70           C  
ATOM   1153  C   GLU A 145      -2.814   2.180  -8.420  1.00 94.70           C  
ATOM   1154  CB  GLU A 145      -4.203   0.367  -9.450  1.00 94.70           C  
ATOM   1155  O   GLU A 145      -3.477   3.215  -8.522  1.00 94.70           O  
ATOM   1156  CG  GLU A 145      -4.750  -1.050  -9.362  1.00 94.70           C  
ATOM   1157  CD  GLU A 145      -5.398  -1.525 -10.653  1.00 94.70           C  
ATOM   1158  OE1 GLU A 145      -5.011  -2.598 -11.167  1.00 94.70           O  
ATOM   1159  OE2 GLU A 145      -6.300  -0.817 -11.154  1.00 94.70           O  
ATOM   1160  N   VAL A 146      -1.545   2.148  -8.435  1.00 95.30           N  
ATOM   1161  CA  VAL A 146      -0.758   3.358  -8.652  1.00 95.30           C  
ATOM   1162  C   VAL A 146       0.082   3.207  -9.918  1.00 95.30           C  
ATOM   1163  CB  VAL A 146       0.151   3.669  -7.442  1.00 95.30           C  
ATOM   1164  O   VAL A 146       0.840   2.244 -10.056  1.00 95.30           O  
ATOM   1165  CG1 VAL A 146       0.891   4.989  -7.648  1.00 95.30           C  
ATOM   1166  CG2 VAL A 146      -0.670   3.708  -6.155  1.00 95.30           C  
ATOM   1167  N   GLU A 147      -0.065   4.107 -10.824  1.00 95.53           N  
ATOM   1168  CA  GLU A 147       0.707   4.134 -12.063  1.00 95.53           C  
ATOM   1169  C   GLU A 147       1.467   5.449 -12.210  1.00 95.53           C  
ATOM   1170  CB  GLU A 147      -0.208   3.916 -13.271  1.00 95.53           C  
ATOM   1171  O   GLU A 147       0.863   6.523 -12.231  1.00 95.53           O  
ATOM   1172  CG  GLU A 147       0.536   3.823 -14.596  1.00 95.53           C  
ATOM   1173  CD  GLU A 147      -0.385   3.618 -15.788  1.00 95.53           C  
ATOM   1174  OE1 GLU A 147      -0.137   4.218 -16.858  1.00 95.53           O  
ATOM   1175  OE2 GLU A 147      -1.364   2.851 -15.650  1.00 95.53           O  
ATOM   1176  N   CYS A 148       2.783   5.417 -12.193  1.00 93.47           N  
ATOM   1177  CA  CYS A 148       3.659   6.561 -12.418  1.00 93.47           C  
ATOM   1178  C   CYS A 148       4.529   6.347 -13.651  1.00 93.47           C  
ATOM   1179  CB  CYS A 148       4.542   6.809 -11.196  1.00 93.47           C  
ATOM   1180  O   CYS A 148       5.607   5.757 -13.560  1.00 93.47           O  
ATOM   1181  SG  CYS A 148       3.627   6.884  -9.640  1.00 93.47           S  
ATOM   1182  N   GLY A 149       4.087   6.811 -14.917  1.00 90.27           N  
ATOM   1183  CA  GLY A 149       4.803   6.458 -16.133  1.00 90.27           C  
ATOM   1184  C   GLY A 149       4.701   4.985 -16.479  1.00 90.27           C  
ATOM   1185  O   GLY A 149       3.599   4.446 -16.606  1.00 90.27           O  
ATOM   1186  N   ASN A 150       5.844   4.227 -16.462  1.00 86.93           N  
ATOM   1187  CA  ASN A 150       5.896   2.815 -16.823  1.00 86.93           C  
ATOM   1188  C   ASN A 150       5.840   1.918 -15.590  1.00 86.93           C  
ATOM   1189  CB  ASN A 150       7.155   2.516 -17.640  1.00 86.93           C  
ATOM   1190  O   ASN A 150       5.878   0.692 -15.706  1.00 86.93           O  
ATOM   1191  CG  ASN A 150       7.140   3.181 -19.002  1.00 86.93           C  
ATOM   1192  ND2 ASN A 150       8.303   3.636 -19.453  1.00 86.93           N  
ATOM   1193  OD1 ASN A 150       6.091   3.286 -19.643  1.00 86.93           O  
ATOM   1194  N   GLU A 151       5.793   2.559 -14.414  1.00 87.96           N  
ATOM   1195  CA  GLU A 151       5.740   1.820 -13.156  1.00 87.96           C  
ATOM   1196  C   GLU A 151       4.300   1.637 -12.684  1.00 87.96           C  
ATOM   1197  CB  GLU A 151       6.560   2.533 -12.078  1.00 87.96           C  
ATOM   1198  O   GLU A 151       3.524   2.594 -12.655  1.00 87.96           O  
ATOM   1199  CG  GLU A 151       8.026   2.716 -12.442  1.00 87.96           C  
ATOM   1200  CD  GLU A 151       8.805   3.516 -11.409  1.00 87.96           C  
ATOM   1201  OE1 GLU A 151       9.831   3.012 -10.899  1.00 87.96           O  
ATOM   1202  OE2 GLU A 151       8.385   4.655 -11.107  1.00 87.96           O  
ATOM   1203  N   LYS A 152       3.999   0.375 -12.438  1.00 90.28           N  
ATOM   1204  CA  LYS A 152       2.654   0.076 -11.956  1.00 90.28           C  
ATOM   1205  C   LYS A 152       2.701  -0.715 -10.651  1.00 90.28           C  
ATOM   1206  CB  LYS A 152       1.866  -0.701 -13.011  1.00 90.28           C  
ATOM   1207  O   LYS A 152       3.493  -1.650 -10.514  1.00 90.28           O  
ATOM   1208  CG  LYS A 152       0.381  -0.831 -12.703  1.00 90.28           C  
ATOM   1209  CD  LYS A 152      -0.372  -1.493 -13.850  1.00 90.28           C  
ATOM   1210  CE  LYS A 152      -1.852  -1.650 -13.531  1.00 90.28           C  
ATOM   1211  NZ  LYS A 152      -2.597  -2.286 -14.658  1.00 90.28           N  
ATOM   1212  N   TYR A 153       1.862  -0.282  -9.655  1.00 89.89           N  
ATOM   1213  CA  TYR A 153       1.795  -0.921  -8.346  1.00 89.89           C  
ATOM   1214  C   TYR A 153       0.351  -1.199  -7.948  1.00 89.89           C  
ATOM   1215  CB  TYR A 153       2.470  -0.047  -7.285  1.00 89.89           C  
ATOM   1216  O   TYR A 153      -0.538  -0.381  -8.198  1.00 89.89           O  
ATOM   1217  CG  TYR A 153       3.791   0.534  -7.728  1.00 89.89           C  
ATOM   1218  CD1 TYR A 153       4.972  -0.194  -7.602  1.00 89.89           C  
ATOM   1219  CD2 TYR A 153       3.862   1.812  -8.273  1.00 89.89           C  
ATOM   1220  CE1 TYR A 153       6.192   0.337  -8.007  1.00 89.89           C  
ATOM   1221  CE2 TYR A 153       5.076   2.354  -8.681  1.00 89.89           C  
ATOM   1222  OH  TYR A 153       7.439   2.141  -8.947  1.00 89.89           O  
ATOM   1223  CZ  TYR A 153       6.234   1.610  -8.545  1.00 89.89           C  
ATOM   1224  N   ARG A 154       0.225  -2.334  -7.443  1.00 91.44           N  
ATOM   1225  CA  ARG A 154      -1.109  -2.692  -6.971  1.00 91.44           C  
ATOM   1226  C   ARG A 154      -1.074  -3.130  -5.511  1.00 91.44           C  
ATOM   1227  CB  ARG A 154      -1.705  -3.804  -7.837  1.00 91.44           C  
ATOM   1228  O   ARG A 154      -0.234  -3.945  -5.122  1.00 91.44           O  
ATOM   1229  CG  ARG A 154      -3.140  -4.159  -7.482  1.00 91.44           C  
ATOM   1230  CD  ARG A 154      -3.707  -5.219  -8.416  1.00 91.44           C  
ATOM   1231  NE  ARG A 154      -2.649  -5.955  -9.102  1.00 91.44           N  
ATOM   1232  NH1 ARG A 154      -4.084  -7.319 -10.292  1.00 91.44           N  
ATOM   1233  NH2 ARG A 154      -1.816  -7.538 -10.542  1.00 91.44           N  
ATOM   1234  CZ  ARG A 154      -2.852  -6.935  -9.977  1.00 91.44           C  
ATOM   1235  N   PHE A 155      -1.928  -2.496  -4.754  1.00 87.12           N  
ATOM   1236  CA  PHE A 155      -2.079  -2.811  -3.338  1.00 87.12           C  
ATOM   1237  C   PHE A 155      -3.519  -3.197  -3.020  1.00 87.12           C  
ATOM   1238  CB  PHE A 155      -1.651  -1.621  -2.473  1.00 87.12           C  
ATOM   1239  O   PHE A 155      -4.439  -2.403  -3.224  1.00 87.12           O  
ATOM   1240  CG  PHE A 155      -1.562  -1.939  -1.005  1.00 87.12           C  
ATOM   1241  CD1 PHE A 155      -2.377  -1.286  -0.088  1.00 87.12           C  
ATOM   1242  CD2 PHE A 155      -0.663  -2.890  -0.542  1.00 87.12           C  
ATOM   1243  CE1 PHE A 155      -2.297  -1.579   1.272  1.00 87.12           C  
ATOM   1244  CE2 PHE A 155      -0.577  -3.188   0.816  1.00 87.12           C  
ATOM   1245  CZ  PHE A 155      -1.395  -2.530   1.721  1.00 87.12           C  
ATOM   1246  N   GLN A 156      -3.664  -4.452  -2.662  1.00 85.44           N  
ATOM   1247  CA  GLN A 156      -5.003  -4.959  -2.382  1.00 85.44           C  
ATOM   1248  C   GLN A 156      -5.181  -5.249  -0.894  1.00 85.44           C  
ATOM   1249  CB  GLN A 156      -5.282  -6.221  -3.200  1.00 85.44           C  
ATOM   1250  O   GLN A 156      -4.315  -5.864  -0.269  1.00 85.44           O  
ATOM   1251  CG  GLN A 156      -6.724  -6.703  -3.115  1.00 85.44           C  
ATOM   1252  CD  GLN A 156      -7.007  -7.874  -4.037  1.00 85.44           C  
ATOM   1253  NE2 GLN A 156      -8.260  -8.317  -4.065  1.00 85.44           N  
ATOM   1254  OE1 GLN A 156      -6.108  -8.376  -4.718  1.00 85.44           O  
ATOM   1255  N   LEU A 157      -6.414  -4.730  -0.353  1.00 74.05           N  
ATOM   1256  CA  LEU A 157      -6.802  -5.008   1.025  1.00 74.05           C  
ATOM   1257  C   LEU A 157      -7.849  -6.116   1.082  1.00 74.05           C  
ATOM   1258  CB  LEU A 157      -7.344  -3.743   1.695  1.00 74.05           C  
ATOM   1259  O   LEU A 157      -8.822  -6.096   0.325  1.00 74.05           O  
ATOM   1260  CG  LEU A 157      -6.399  -2.542   1.742  1.00 74.05           C  
ATOM   1261  CD1 LEU A 157      -7.181  -1.261   2.013  1.00 74.05           C  
ATOM   1262  CD2 LEU A 157      -5.321  -2.750   2.801  1.00 74.05           C  
ATOM   1263  N   GLY A 158      -7.617  -7.285   1.773  1.00 64.13           N  
ATOM   1264  CA  GLY A 158      -8.549  -8.375   2.016  1.00 64.13           C  
ATOM   1265  C   GLY A 158      -8.657  -8.751   3.482  1.00 64.13           C  
ATOM   1266  O   GLY A 158      -7.772  -8.428   4.278  1.00 64.13           O  
TER    1267      GLY A 158
ENDMDL
END
