# Supplementary material for: Single-chain dimers from de novo immunoglobulins as robust scaffolds for multiple binding loops
Source: Nat Commun. 2023 Sep 23;14:5939. doi: 10.1038/s41467-023-41717-5 (PMC10517939; doi:10.1038/s41467-023-41717-5)
Supplement: Supplementary file 3 — Supplementary Data 1 [file 41467_2023_41717_MOESM3_ESM.zip › design_models/scIg/scIg14n/ranked_1.pdb]

MODEL     1
ATOM      1  N   ARG A   1       0.305   2.110 -10.971  1.00 88.61           N  
ATOM      2  CA  ARG A   1      -0.519   2.277  -9.778  1.00 88.61           C  
ATOM      3  C   ARG A   1      -0.768   0.937  -9.094  1.00 88.61           C  
ATOM      4  CB  ARG A   1      -1.851   2.941 -10.133  1.00 88.61           C  
ATOM      5  O   ARG A   1      -1.162  -0.034  -9.743  1.00 88.61           O  
ATOM      6  CG  ARG A   1      -2.759   3.178  -8.936  1.00 88.61           C  
ATOM      7  CD  ARG A   1      -4.061   3.856  -9.342  1.00 88.61           C  
ATOM      8  NE  ARG A   1      -4.928   4.089  -8.190  1.00 88.61           N  
ATOM      9  NH1 ARG A   1      -6.620   5.088  -9.406  1.00 88.61           N  
ATOM     10  NH2 ARG A   1      -6.829   4.831  -7.138  1.00 88.61           N  
ATOM     11  CZ  ARG A   1      -6.124   4.669  -8.247  1.00 88.61           C  
ATOM     12  N   ILE A   2      -0.409   0.686  -7.919  1.00 92.60           N  
ATOM     13  CA  ILE A   2      -0.695  -0.482  -7.093  1.00 92.60           C  
ATOM     14  C   ILE A   2      -1.620  -0.088  -5.944  1.00 92.60           C  
ATOM     15  CB  ILE A   2       0.602  -1.117  -6.543  1.00 92.60           C  
ATOM     16  O   ILE A   2      -1.326   0.846  -5.195  1.00 92.60           O  
ATOM     17  CG1 ILE A   2       1.519  -1.542  -7.696  1.00 92.60           C  
ATOM     18  CG2 ILE A   2       0.278  -2.306  -5.634  1.00 92.60           C  
ATOM     19  CD1 ILE A   2       0.951  -2.661  -8.558  1.00 92.60           C  
ATOM     20  N   GLU A   3      -2.744  -0.789  -5.816  1.00 94.63           N  
ATOM     21  CA  GLU A   3      -3.685  -0.538  -4.729  1.00 94.63           C  
ATOM     22  C   GLU A   3      -3.819  -1.757  -3.822  1.00 94.63           C  
ATOM     23  CB  GLU A   3      -5.056  -0.143  -5.284  1.00 94.63           C  
ATOM     24  O   GLU A   3      -4.082  -2.865  -4.296  1.00 94.63           O  
ATOM     25  CG  GLU A   3      -5.033   1.117  -6.138  1.00 94.63           C  
ATOM     26  CD  GLU A   3      -6.383   1.447  -6.756  1.00 94.63           C  
ATOM     27  OE1 GLU A   3      -6.482   1.504  -8.002  1.00 94.63           O  
ATOM     28  OE2 GLU A   3      -7.348   1.652  -5.986  1.00 94.63           O  
ATOM     29  N   VAL A   4      -3.509  -1.489  -2.578  1.00 94.72           N  
ATOM     30  CA  VAL A   4      -3.659  -2.558  -1.595  1.00 94.72           C  
ATOM     31  C   VAL A   4      -4.739  -2.182  -0.584  1.00 94.72           C  
ATOM     32  CB  VAL A   4      -2.327  -2.851  -0.869  1.00 94.72           C  
ATOM     33  O   VAL A   4      -4.684  -1.110   0.024  1.00 94.72           O  
ATOM     34  CG1 VAL A   4      -2.503  -3.981   0.145  1.00 94.72           C  
ATOM     35  CG2 VAL A   4      -1.235  -3.200  -1.878  1.00 94.72           C  
ATOM     36  N   ARG A   5      -5.728  -3.067  -0.482  1.00 92.74           N  
ATOM     37  CA  ARG A   5      -6.791  -2.892   0.503  1.00 92.74           C  
ATOM     38  C   ARG A   5      -6.820  -4.054   1.489  1.00 92.74           C  
ATOM     39  CB  ARG A   5      -8.149  -2.758  -0.189  1.00 92.74           C  
ATOM     40  O   ARG A   5      -6.867  -5.218   1.085  1.00 92.74           O  
ATOM     41  CG  ARG A   5      -9.298  -2.465   0.761  1.00 92.74           C  
ATOM     42  CD  ARG A   5     -10.610  -2.266   0.016  1.00 92.74           C  
ATOM     43  NE  ARG A   5     -11.720  -2.023   0.933  1.00 92.74           N  
ATOM     44  NH1 ARG A   5     -13.315  -1.813  -0.725  1.00 92.74           N  
ATOM     45  NH2 ARG A   5     -13.911  -1.604   1.479  1.00 92.74           N  
ATOM     46  CZ  ARG A   5     -12.980  -1.814   0.560  1.00 92.74           C  
ATOM     47  N   VAL A   6      -6.725  -3.644   2.750  1.00 87.55           N  
ATOM     48  CA  VAL A   6      -6.872  -4.659   3.788  1.00 87.55           C  
ATOM     49  C   VAL A   6      -8.126  -4.377   4.612  1.00 87.55           C  
ATOM     50  CB  VAL A   6      -5.631  -4.716   4.707  1.00 87.55           C  
ATOM     51  O   VAL A   6      -8.245  -3.317   5.230  1.00 87.55           O  
ATOM     52  CG1 VAL A   6      -5.773  -5.835   5.737  1.00 87.55           C  
ATOM     53  CG2 VAL A   6      -4.362  -4.905   3.878  1.00 87.55           C  
ATOM     54  N   ASP A   7      -9.171  -5.225   4.443  1.00 83.04           N  
ATOM     55  CA  ASP A   7     -10.387  -5.085   5.237  1.00 83.04           C  
ATOM     56  C   ASP A   7     -10.650  -6.340   6.065  1.00 83.04           C  
ATOM     57  CB  ASP A   7     -11.587  -4.789   4.334  1.00 83.04           C  
ATOM     58  O   ASP A   7      -9.842  -7.271   6.065  1.00 83.04           O  
ATOM     59  CG  ASP A   7     -11.835  -5.877   3.304  1.00 83.04           C  
ATOM     60  OD1 ASP A   7     -12.039  -7.048   3.690  1.00 83.04           O  
ATOM     61  OD2 ASP A   7     -11.824  -5.560   2.094  1.00 83.04           O  
ATOM     62  N   ASN A   8     -11.774  -6.314   7.002  1.00 75.11           N  
ATOM     63  CA  ASN A   8     -12.067  -7.373   7.962  1.00 75.11           C  
ATOM     64  C   ASN A   8     -12.308  -8.709   7.265  1.00 75.11           C  
ATOM     65  CB  ASN A   8     -13.274  -6.998   8.824  1.00 75.11           C  
ATOM     66  O   ASN A   8     -13.408  -8.967   6.773  1.00 75.11           O  
ATOM     67  CG  ASN A   8     -12.924  -6.012   9.921  1.00 75.11           C  
ATOM     68  ND2 ASN A   8     -13.918  -5.266  10.388  1.00 75.11           N  
ATOM     69  OD1 ASN A   8     -11.769  -5.920  10.345  1.00 75.11           O  
ATOM     70  N   GLY A   9     -11.111  -9.298   6.728  1.00 84.01           N  
ATOM     71  CA  GLY A   9     -11.215 -10.679   6.284  1.00 84.01           C  
ATOM     72  C   GLY A   9     -10.638 -10.906   4.900  1.00 84.01           C  
ATOM     73  O   GLY A   9     -10.646 -12.031   4.396  1.00 84.01           O  
ATOM     74  N   ARG A  10     -10.058  -9.789   4.428  1.00 93.49           N  
ATOM     75  CA  ARG A  10      -9.629  -9.974   3.045  1.00 93.49           C  
ATOM     76  C   ARG A  10      -8.530  -8.983   2.676  1.00 93.49           C  
ATOM     77  CB  ARG A  10     -10.814  -9.822   2.089  1.00 93.49           C  
ATOM     78  O   ARG A  10      -8.527  -7.845   3.152  1.00 93.49           O  
ATOM     79  CG  ARG A  10     -10.478 -10.127   0.638  1.00 93.49           C  
ATOM     80  CD  ARG A  10     -11.693  -9.975  -0.267  1.00 93.49           C  
ATOM     81  NE  ARG A  10     -12.737 -10.939   0.067  1.00 93.49           N  
ATOM     82  NH1 ARG A  10     -14.335  -9.997  -1.310  1.00 93.49           N  
ATOM     83  NH2 ARG A  10     -14.840 -11.853  -0.063  1.00 93.49           N  
ATOM     84  CZ  ARG A  10     -13.968 -10.928  -0.436  1.00 93.49           C  
ATOM     85  N   VAL A  11      -7.519  -9.459   1.916  1.00 94.81           N  
ATOM     86  CA  VAL A  11      -6.523  -8.619   1.260  1.00 94.81           C  
ATOM     87  C   VAL A  11      -6.809  -8.550  -0.238  1.00 94.81           C  
ATOM     88  CB  VAL A  11      -5.089  -9.141   1.505  1.00 94.81           C  
ATOM     89  O   VAL A  11      -6.964  -9.582  -0.895  1.00 94.81           O  
ATOM     90  CG1 VAL A  11      -4.073  -8.321   0.712  1.00 94.81           C  
ATOM     91  CG2 VAL A  11      -4.758  -9.110   2.996  1.00 94.81           C  
ATOM     92  N   ARG A  12      -6.944  -7.268  -0.722  1.00 96.49           N  
ATOM     93  CA  ARG A  12      -7.128  -7.066  -2.155  1.00 96.49           C  
ATOM     94  C   ARG A  12      -5.975  -6.263  -2.748  1.00 96.49           C  
ATOM     95  CB  ARG A  12      -8.456  -6.358  -2.432  1.00 96.49           C  
ATOM     96  O   ARG A  12      -5.571  -5.242  -2.188  1.00 96.49           O  
ATOM     97  CG  ARG A  12      -9.681  -7.184  -2.074  1.00 96.49           C  
ATOM     98  CD  ARG A  12     -10.972  -6.413  -2.312  1.00 96.49           C  
ATOM     99  NE  ARG A  12     -11.163  -5.361  -1.317  1.00 96.49           N  
ATOM    100  NH1 ARG A  12     -13.227  -4.697  -2.113  1.00 96.49           N  
ATOM    101  NH2 ARG A  12     -12.301  -3.646  -0.299  1.00 96.49           N  
ATOM    102  CZ  ARG A  12     -12.230  -4.570  -1.245  1.00 96.49           C  
ATOM    103  N   VAL A  13      -5.481  -6.825  -3.764  1.00 97.14           N  
ATOM    104  CA  VAL A  13      -4.406  -6.128  -4.463  1.00 97.14           C  
ATOM    105  C   VAL A  13      -4.798  -5.904  -5.922  1.00 97.14           C  
ATOM    106  CB  VAL A  13      -3.077  -6.912  -4.383  1.00 97.14           C  
ATOM    107  O   VAL A  13      -5.109  -6.856  -6.641  1.00 97.14           O  
ATOM    108  CG1 VAL A  13      -1.951  -6.136  -5.066  1.00 97.14           C  
ATOM    109  CG2 VAL A  13      -2.719  -7.208  -2.927  1.00 97.14           C  
ATOM    110  N   ARG A  14      -4.906  -4.650  -6.297  1.00 97.36           N  
ATOM    111  CA  ARG A  14      -5.147  -4.299  -7.693  1.00 97.36           C  
ATOM    112  C   ARG A  14      -3.867  -3.815  -8.366  1.00 97.36           C  
ATOM    113  CB  ARG A  14      -6.232  -3.225  -7.798  1.00 97.36           C  
ATOM    114  O   ARG A  14      -3.169  -2.949  -7.835  1.00 97.36           O  
ATOM    115  CG  ARG A  14      -6.631  -2.890  -9.227  1.00 97.36           C  
ATOM    116  CD  ARG A  14      -7.767  -1.878  -9.272  1.00 97.36           C  
ATOM    117  NE  ARG A  14      -8.086  -1.487 -10.642  1.00 97.36           N  
ATOM    118  NH1 ARG A  14      -9.788  -0.040 -10.053  1.00 97.36           N  
ATOM    119  NH2 ARG A  14      -9.245  -0.339 -12.260  1.00 97.36           N  
ATOM    120  CZ  ARG A  14      -9.039  -0.623 -10.982  1.00 97.36           C  
ATOM    121  N   ASN A  15      -3.602  -4.466  -9.549  1.00 96.81           N  
ATOM    122  CA  ASN A  15      -2.394  -4.124 -10.291  1.00 96.81           C  
ATOM    123  C   ASN A  15      -2.704  -3.222 -11.483  1.00 96.81           C  
ATOM    124  CB  ASN A  15      -1.673  -5.390 -10.758  1.00 96.81           C  
ATOM    125  O   ASN A  15      -3.204  -3.690 -12.507  1.00 96.81           O  
ATOM    126  CG  ASN A  15      -0.387  -5.091 -11.502  1.00 96.81           C  
ATOM    127  ND2 ASN A  15       0.202  -6.116 -12.105  1.00 96.81           N  
ATOM    128  OD1 ASN A  15       0.073  -3.946 -11.534  1.00 96.81           O  
ATOM    129  N   GLY A  16      -2.365  -1.947 -11.316  1.00 93.71           N  
ATOM    130  CA  GLY A  16      -2.585  -0.982 -12.382  1.00 93.71           C  
ATOM    131  C   GLY A  16      -1.342  -0.712 -13.208  1.00 93.71           C  
ATOM    132  O   GLY A  16      -1.316   0.222 -14.013  1.00 93.71           O  
ATOM    133  N   THR A  17      -0.363  -1.471 -13.004  1.00 92.29           N  
ATOM    134  CA  THR A  17       0.872  -1.297 -13.760  1.00 92.29           C  
ATOM    135  C   THR A  17       0.775  -1.983 -15.120  1.00 92.29           C  
ATOM    136  CB  THR A  17       2.083  -1.851 -12.988  1.00 92.29           C  
ATOM    137  O   THR A  17      -0.263  -2.553 -15.461  1.00 92.29           O  
ATOM    138  CG2 THR A  17       2.069  -1.385 -11.535  1.00 92.29           C  
ATOM    139  OG1 THR A  17       2.047  -3.283 -13.019  1.00 92.29           O  
ATOM    140  N   ASP A  18       1.880  -1.885 -15.951  1.00 93.65           N  
ATOM    141  CA  ASP A  18       1.893  -2.493 -17.277  1.00 93.65           C  
ATOM    142  C   ASP A  18       2.623  -3.835 -17.259  1.00 93.65           C  
ATOM    143  CB  ASP A  18       2.546  -1.553 -18.293  1.00 93.65           C  
ATOM    144  O   ASP A  18       2.924  -4.397 -18.314  1.00 93.65           O  
ATOM    145  CG  ASP A  18       3.960  -1.156 -17.909  1.00 93.65           C  
ATOM    146  OD1 ASP A  18       4.390  -1.451 -16.773  1.00 93.65           O  
ATOM    147  OD2 ASP A  18       4.651  -0.539 -18.750  1.00 93.65           O  
ATOM    148  N   ARG A  19       3.027  -4.320 -16.063  1.00 94.88           N  
ATOM    149  CA  ARG A  19       3.721  -5.594 -15.905  1.00 94.88           C  
ATOM    150  C   ARG A  19       3.087  -6.430 -14.798  1.00 94.88           C  
ATOM    151  CB  ARG A  19       5.204  -5.366 -15.606  1.00 94.88           C  
ATOM    152  O   ARG A  19       2.378  -5.898 -13.941  1.00 94.88           O  
ATOM    153  CG  ARG A  19       5.460  -4.529 -14.363  1.00 94.88           C  
ATOM    154  CD  ARG A  19       6.926  -4.140 -14.236  1.00 94.88           C  
ATOM    155  NE  ARG A  19       7.190  -2.833 -14.831  1.00 94.88           N  
ATOM    156  NH1 ARG A  19       9.489  -2.992 -14.665  1.00 94.88           N  
ATOM    157  NH2 ARG A  19       8.528  -1.119 -15.571  1.00 94.88           N  
ATOM    158  CZ  ARG A  19       8.402  -2.318 -15.021  1.00 94.88           C  
ATOM    159  N   PRO A  20       3.417  -7.793 -14.838  1.00 96.60           N  
ATOM    160  CA  PRO A  20       2.926  -8.626 -13.738  1.00 96.60           C  
ATOM    161  C   PRO A  20       3.627  -8.329 -12.415  1.00 96.60           C  
ATOM    162  CB  PRO A  20       3.231 -10.050 -14.211  1.00 96.60           C  
ATOM    163  O   PRO A  20       4.782  -7.896 -12.407  1.00 96.60           O  
ATOM    164  CG  PRO A  20       4.354  -9.896 -15.185  1.00 96.60           C  
ATOM    165  CD  PRO A  20       4.222  -8.560 -15.859  1.00 96.60           C  
ATOM    166  N   CYS A  21       2.842  -8.500 -11.349  1.00 97.62           N  
ATOM    167  CA  CYS A  21       3.393  -8.303 -10.013  1.00 97.62           C  
ATOM    168  C   CYS A  21       3.321  -9.588  -9.198  1.00 97.62           C  
ATOM    169  CB  CYS A  21       2.647  -7.185  -9.285  1.00 97.62           C  
ATOM    170  O   CYS A  21       2.371 -10.361  -9.333  1.00 97.62           O  
ATOM    171  SG  CYS A  21       2.840  -5.561 -10.054  1.00 97.62           S  
ATOM    172  N   ARG A  22       4.442  -9.802  -8.490  1.00 98.13           N  
ATOM    173  CA  ARG A  22       4.411 -10.868  -7.495  1.00 98.13           C  
ATOM    174  C   ARG A  22       3.969 -10.336  -6.136  1.00 98.13           C  
ATOM    175  CB  ARG A  22       5.784 -11.532  -7.375  1.00 98.13           C  
ATOM    176  O   ARG A  22       4.516  -9.347  -5.642  1.00 98.13           O  
ATOM    177  CG  ARG A  22       6.193 -12.328  -8.605  1.00 98.13           C  
ATOM    178  CD  ARG A  22       7.386 -13.230  -8.323  1.00 98.13           C  
ATOM    179  NE  ARG A  22       8.630 -12.651  -8.821  1.00 98.13           N  
ATOM    180  NH1 ARG A  22       9.933 -14.488  -8.309  1.00 98.13           N  
ATOM    181  NH2 ARG A  22      10.879 -12.642  -9.284  1.00 98.13           N  
ATOM    182  CZ  ARG A  22       9.811 -13.261  -8.803  1.00 98.13           C  
ATOM    183  N   VAL A  23       2.930 -10.978  -5.626  1.00 98.15           N  
ATOM    184  CA  VAL A  23       2.383 -10.524  -4.351  1.00 98.15           C  
ATOM    185  C   VAL A  23       2.542 -11.620  -3.300  1.00 98.15           C  
ATOM    186  CB  VAL A  23       0.897 -10.122  -4.482  1.00 98.15           C  
ATOM    187  O   VAL A  23       2.147 -12.767  -3.525  1.00 98.15           O  
ATOM    188  CG1 VAL A  23       0.336  -9.681  -3.131  1.00 98.15           C  
ATOM    189  CG2 VAL A  23       0.734  -9.013  -5.520  1.00 98.15           C  
ATOM    190  N   ARG A  24       3.223 -11.186  -2.200  1.00 97.65           N  
ATOM    191  CA  ARG A  24       3.371 -12.064  -1.044  1.00 97.65           C  
ATOM    192  C   ARG A  24       2.538 -11.565   0.132  1.00 97.65           C  
ATOM    193  CB  ARG A  24       4.841 -12.174  -0.636  1.00 97.65           C  
ATOM    194  O   ARG A  24       2.668 -10.412   0.547  1.00 97.65           O  
ATOM    195  CG  ARG A  24       5.096 -13.165   0.489  1.00 97.65           C  
ATOM    196  CD  ARG A  24       6.582 -13.309   0.787  1.00 97.65           C  
ATOM    197  NE  ARG A  24       7.150 -12.070   1.310  1.00 97.65           N  
ATOM    198  NH1 ARG A  24       9.315 -12.868   1.426  1.00 97.65           N  
ATOM    199  NH2 ARG A  24       8.844 -10.720   2.073  1.00 97.65           N  
ATOM    200  CZ  ARG A  24       8.435 -11.889   1.602  1.00 97.65           C  
ATOM    201  N   VAL A  25       1.636 -12.441   0.634  1.00 96.78           N  
ATOM    202  CA  VAL A  25       0.806 -12.096   1.784  1.00 96.78           C  
ATOM    203  C   VAL A  25       1.167 -12.990   2.968  1.00 96.78           C  
ATOM    204  CB  VAL A  25      -0.698 -12.226   1.457  1.00 96.78           C  
ATOM    205  O   VAL A  25       1.054 -14.216   2.886  1.00 96.78           O  
ATOM    206  CG1 VAL A  25      -1.549 -11.830   2.662  1.00 96.78           C  
ATOM    207  CG2 VAL A  25      -1.055 -11.371   0.242  1.00 96.78           C  
ATOM    208  N   THR A  26       1.673 -12.319   4.023  1.00 95.22           N  
ATOM    209  CA  THR A  26       1.963 -13.014   5.272  1.00 95.22           C  
ATOM    210  C   THR A  26       0.987 -12.592   6.366  1.00 95.22           C  
ATOM    211  CB  THR A  26       3.407 -12.748   5.738  1.00 95.22           C  
ATOM    212  O   THR A  26       0.891 -11.408   6.697  1.00 95.22           O  
ATOM    213  CG2 THR A  26       3.739 -13.554   6.989  1.00 95.22           C  
ATOM    214  OG1 THR A  26       4.315 -13.115   4.692  1.00 95.22           O  
ATOM    215  N   ALA A  27       0.218 -13.557   6.881  1.00 92.30           N  
ATOM    216  CA  ALA A  27      -0.749 -13.325   7.951  1.00 92.30           C  
ATOM    217  C   ALA A  27      -0.842 -14.533   8.878  1.00 92.30           C  
ATOM    218  CB  ALA A  27      -2.122 -13.000   7.366  1.00 92.30           C  
ATOM    219  O   ALA A  27      -0.876 -15.676   8.416  1.00 92.30           O  
ATOM    220  N   GLY A  28      -0.796 -14.287  10.223  1.00 85.28           N  
ATOM    221  CA  GLY A  28      -0.931 -15.361  11.194  1.00 85.28           C  
ATOM    222  C   GLY A  28       0.177 -16.393  11.100  1.00 85.28           C  
ATOM    223  O   GLY A  28      -0.047 -17.577  11.362  1.00 85.28           O  
ATOM    224  N   GLY A  29       1.397 -15.965  10.508  1.00 84.70           N  
ATOM    225  CA  GLY A  29       2.544 -16.854  10.414  1.00 84.70           C  
ATOM    226  C   GLY A  29       2.581 -17.646   9.121  1.00 84.70           C  
ATOM    227  O   GLY A  29       3.505 -18.429   8.893  1.00 84.70           O  
ATOM    228  N   GLU A  30       1.573 -17.452   8.289  1.00 91.31           N  
ATOM    229  CA  GLU A  30       1.518 -18.119   6.992  1.00 91.31           C  
ATOM    230  C   GLU A  30       1.819 -17.145   5.856  1.00 91.31           C  
ATOM    231  CB  GLU A  30       0.148 -18.768   6.778  1.00 91.31           C  
ATOM    232  O   GLU A  30       1.456 -15.969   5.927  1.00 91.31           O  
ATOM    233  CG  GLU A  30      -0.159 -19.892   7.757  1.00 91.31           C  
ATOM    234  CD  GLU A  30      -1.504 -20.556   7.506  1.00 91.31           C  
ATOM    235  OE1 GLU A  30      -1.771 -21.628   8.095  1.00 91.31           O  
ATOM    236  OE2 GLU A  30      -2.296 -20.000   6.712  1.00 91.31           O  
ATOM    237  N   THR A  31       2.579 -17.811   4.877  1.00 95.11           N  
ATOM    238  CA  THR A  31       2.919 -16.996   3.717  1.00 95.11           C  
ATOM    239  C   THR A  31       2.391 -17.633   2.434  1.00 95.11           C  
ATOM    240  CB  THR A  31       4.441 -16.793   3.603  1.00 95.11           C  
ATOM    241  O   THR A  31       2.578 -18.830   2.207  1.00 95.11           O  
ATOM    242  CG2 THR A  31       4.793 -15.932   2.394  1.00 95.11           C  
ATOM    243  OG1 THR A  31       4.922 -16.151   4.790  1.00 95.11           O  
ATOM    244  N   ARG A  32       1.692 -16.754   1.686  1.00 96.48           N  
ATOM    245  CA  ARG A  32       1.226 -17.167   0.366  1.00 96.48           C  
ATOM    246  C   ARG A  32       1.720 -16.210  -0.714  1.00 96.48           C  
ATOM    247  CB  ARG A  32      -0.302 -17.247   0.336  1.00 96.48           C  
ATOM    248  O   ARG A  32       1.806 -15.001  -0.487  1.00 96.48           O  
ATOM    249  CG  ARG A  32      -0.882 -18.298   1.269  1.00 96.48           C  
ATOM    250  CD  ARG A  32      -2.404 -18.280   1.261  1.00 96.48           C  
ATOM    251  NE  ARG A  32      -2.936 -17.211   2.102  1.00 96.48           N  
ATOM    252  NH1 ARG A  32      -5.142 -17.864   1.895  1.00 96.48           N  
ATOM    253  NH2 ARG A  32      -4.598 -16.032   3.160  1.00 96.48           N  
ATOM    254  CZ  ARG A  32      -4.224 -17.038   2.383  1.00 96.48           C  
ATOM    255  N   GLU A  33       1.969 -16.734  -1.885  1.00 97.75           N  
ATOM    256  CA  GLU A  33       2.470 -15.937  -3.001  1.00 97.75           C  
ATOM    257  C   GLU A  33       1.563 -16.064  -4.222  1.00 97.75           C  
ATOM    258  CB  GLU A  33       3.898 -16.355  -3.362  1.00 97.75           C  
ATOM    259  O   GLU A  33       1.033 -17.142  -4.498  1.00 97.75           O  
ATOM    260  CG  GLU A  33       4.915 -16.080  -2.264  1.00 97.75           C  
ATOM    261  CD  GLU A  33       6.343 -16.405  -2.673  1.00 97.75           C  
ATOM    262  OE1 GLU A  33       7.247 -16.362  -1.808  1.00 97.75           O  
ATOM    263  OE2 GLU A  33       6.559 -16.705  -3.869  1.00 97.75           O  
ATOM    264  N   TYR A  34       1.457 -14.888  -4.870  1.00 97.96           N  
ATOM    265  CA  TYR A  34       0.581 -14.832  -6.034  1.00 97.96           C  
ATOM    266  C   TYR A  34       1.201 -13.989  -7.143  1.00 97.96           C  
ATOM    267  CB  TYR A  34      -0.788 -14.264  -5.651  1.00 97.96           C  
ATOM    268  O   TYR A  34       2.034 -13.119  -6.878  1.00 97.96           O  
ATOM    269  CG  TYR A  34      -1.412 -14.939  -4.453  1.00 97.96           C  
ATOM    270  CD1 TYR A  34      -2.274 -16.022  -4.611  1.00 97.96           C  
ATOM    271  CD2 TYR A  34      -1.141 -14.495  -3.163  1.00 97.96           C  
ATOM    272  CE1 TYR A  34      -2.852 -16.647  -3.510  1.00 97.96           C  
ATOM    273  CE2 TYR A  34      -1.714 -15.112  -2.056  1.00 97.96           C  
ATOM    274  OH  TYR A  34      -3.136 -16.800  -1.146  1.00 97.96           O  
ATOM    275  CZ  TYR A  34      -2.566 -16.186  -2.239  1.00 97.96           C  
ATOM    276  N   THR A  35       0.768 -14.414  -8.362  1.00 97.77           N  
ATOM    277  CA  THR A  35       1.043 -13.527  -9.486  1.00 97.77           C  
ATOM    278  C   THR A  35      -0.207 -12.739  -9.870  1.00 97.77           C  
ATOM    279  CB  THR A  35       1.553 -14.313 -10.707  1.00 97.77           C  
ATOM    280  O   THR A  35      -1.272 -13.320 -10.083  1.00 97.77           O  
ATOM    281  CG2 THR A  35       1.837 -13.382 -11.882  1.00 97.77           C  
ATOM    282  OG1 THR A  35       2.759 -15.002 -10.355  1.00 97.77           O  
ATOM    283  N   VAL A  36      -0.111 -11.402  -9.924  1.00 97.73           N  
ATOM    284  CA  VAL A  36      -1.209 -10.526 -10.319  1.00 97.73           C  
ATOM    285  C   VAL A  36      -0.883  -9.857 -11.653  1.00 97.73           C  
ATOM    286  CB  VAL A  36      -1.497  -9.455  -9.243  1.00 97.73           C  
ATOM    287  O   VAL A  36       0.069  -9.079 -11.747  1.00 97.73           O  
ATOM    288  CG1 VAL A  36      -2.753  -8.660  -9.594  1.00 97.73           C  
ATOM    289  CG2 VAL A  36      -1.640 -10.106  -7.868  1.00 97.73           C  
ATOM    290  N   ASN A  37      -1.676 -10.170 -12.677  1.00 97.86           N  
ATOM    291  CA  ASN A  37      -1.453  -9.609 -14.005  1.00 97.86           C  
ATOM    292  C   ASN A  37      -1.984  -8.182 -14.108  1.00 97.86           C  
ATOM    293  CB  ASN A  37      -2.096 -10.493 -15.076  1.00 97.86           C  
ATOM    294  O   ASN A  37      -2.802  -7.759 -13.289  1.00 97.86           O  
ATOM    295  CG  ASN A  37      -1.463 -11.868 -15.155  1.00 97.86           C  
ATOM    296  ND2 ASN A  37      -2.293 -12.905 -15.146  1.00 97.86           N  
ATOM    297  OD1 ASN A  37      -0.238 -11.998 -15.224  1.00 97.86           O  
ATOM    298  N   PRO A  38      -1.413  -7.418 -15.095  1.00 97.30           N  
ATOM    299  CA  PRO A  38      -1.895  -6.052 -15.310  1.00 97.30           C  
ATOM    300  C   PRO A  38      -3.409  -5.984 -15.500  1.00 97.30           C  
ATOM    301  CB  PRO A  38      -1.166  -5.617 -16.584  1.00 97.30           C  
ATOM    302  O   PRO A  38      -3.980  -6.794 -16.234  1.00 97.30           O  
ATOM    303  CG  PRO A  38       0.093  -6.423 -16.598  1.00 97.30           C  
ATOM    304  CD  PRO A  38      -0.213  -7.793 -16.062  1.00 97.30           C  
ATOM    305  N   GLY A  39      -4.021  -5.009 -14.797  1.00 95.97           N  
ATOM    306  CA  GLY A  39      -5.441  -4.743 -14.960  1.00 95.97           C  
ATOM    307  C   GLY A  39      -6.322  -5.703 -14.182  1.00 95.97           C  
ATOM    308  O   GLY A  39      -7.545  -5.692 -14.332  1.00 95.97           O  
ATOM    309  N   THR A  40      -5.644  -6.586 -13.362  1.00 97.33           N  
ATOM    310  CA  THR A  40      -6.419  -7.568 -12.612  1.00 97.33           C  
ATOM    311  C   THR A  40      -6.332  -7.296 -11.113  1.00 97.33           C  
ATOM    312  CB  THR A  40      -5.938  -9.001 -12.906  1.00 97.33           C  
ATOM    313  O   THR A  40      -5.575  -6.425 -10.678  1.00 97.33           O  
ATOM    314  CG2 THR A  40      -5.916  -9.278 -14.405  1.00 97.33           C  
ATOM    315  OG1 THR A  40      -4.615  -9.172 -12.380  1.00 97.33           O  
ATOM    316  N   GLU A  41      -7.169  -8.108 -10.415  1.00 97.09           N  
ATOM    317  CA  GLU A  41      -7.244  -7.972  -8.963  1.00 97.09           C  
ATOM    318  C   GLU A  41      -7.093  -9.325  -8.274  1.00 97.09           C  
ATOM    319  CB  GLU A  41      -8.565  -7.318  -8.551  1.00 97.09           C  
ATOM    320  O   GLU A  41      -7.633 -10.330  -8.741  1.00 97.09           O  
ATOM    321  CG  GLU A  41      -8.692  -7.077  -7.054  1.00 97.09           C  
ATOM    322  CD  GLU A  41     -10.002  -6.413  -6.662  1.00 97.09           C  
ATOM    323  OE1 GLU A  41     -10.978  -7.133  -6.349  1.00 97.09           O  
ATOM    324  OE2 GLU A  41     -10.054  -5.163  -6.669  1.00 97.09           O  
ATOM    325  N   LEU A  42      -6.231  -9.320  -7.249  1.00 97.54           N  
ATOM    326  CA  LEU A  42      -6.073 -10.465  -6.359  1.00 97.54           C  
ATOM    327  C   LEU A  42      -6.917 -10.294  -5.100  1.00 97.54           C  
ATOM    328  CB  LEU A  42      -4.602 -10.651  -5.979  1.00 97.54           C  
ATOM    329  O   LEU A  42      -6.926  -9.221  -4.494  1.00 97.54           O  
ATOM    330  CG  LEU A  42      -4.311 -11.661  -4.869  1.00 97.54           C  
ATOM    331  CD1 LEU A  42      -4.553 -13.082  -5.369  1.00 97.54           C  
ATOM    332  CD2 LEU A  42      -2.881 -11.503  -4.363  1.00 97.54           C  
ATOM    333  N   GLU A  43      -7.587 -11.401  -4.719  1.00 96.69           N  
ATOM    334  CA  GLU A  43      -8.318 -11.423  -3.455  1.00 96.69           C  
ATOM    335  C   GLU A  43      -7.911 -12.623  -2.603  1.00 96.69           C  
ATOM    336  CB  GLU A  43      -9.827 -11.445  -3.706  1.00 96.69           C  
ATOM    337  O   GLU A  43      -8.012 -13.768  -3.047  1.00 96.69           O  
ATOM    338  CG  GLU A  43     -10.367 -10.161  -4.321  1.00 96.69           C  
ATOM    339  CD  GLU A  43     -11.881 -10.151  -4.457  1.00 96.69           C  
ATOM    340  OE1 GLU A  43     -12.470  -9.056  -4.599  1.00 96.69           O  
ATOM    341  OE2 GLU A  43     -12.483 -11.247  -4.419  1.00 96.69           O  
ATOM    342  N   VAL A  44      -7.484 -12.269  -1.383  1.00 95.66           N  
ATOM    343  CA  VAL A  44      -7.051 -13.312  -0.459  1.00 95.66           C  
ATOM    344  C   VAL A  44      -7.863 -13.229   0.831  1.00 95.66           C  
ATOM    345  CB  VAL A  44      -5.541 -13.202  -0.147  1.00 95.66           C  
ATOM    346  O   VAL A  44      -7.886 -12.189   1.493  1.00 95.66           O  
ATOM    347  CG1 VAL A  44      -5.098 -14.334   0.778  1.00 95.66           C  
ATOM    348  CG2 VAL A  44      -4.727 -13.214  -1.439  1.00 95.66           C  
ATOM    349  N   GLU A  45      -8.468 -14.358   1.187  1.00 94.75           N  
ATOM    350  CA  GLU A  45      -9.248 -14.397   2.421  1.00 94.75           C  
ATOM    351  C   GLU A  45      -8.353 -14.639   3.633  1.00 94.75           C  
ATOM    352  CB  GLU A  45     -10.328 -15.479   2.340  1.00 94.75           C  
ATOM    353  O   GLU A  45      -7.419 -15.442   3.570  1.00 94.75           O  
ATOM    354  CG  GLU A  45     -11.452 -15.155   1.366  1.00 94.75           C  
ATOM    355  CD  GLU A  45     -12.605 -16.144   1.429  1.00 94.75           C  
ATOM    356  OE1 GLU A  45     -13.772 -15.726   1.258  1.00 94.75           O  
ATOM    357  OE2 GLU A  45     -12.338 -17.346   1.652  1.00 94.75           O  
ATOM    358  N   LEU A  46      -8.712 -13.826   4.753  1.00 91.27           N  
ATOM    359  CA  LEU A  46      -7.974 -13.997   6.000  1.00 91.27           C  
ATOM    360  C   LEU A  46      -8.860 -14.614   7.076  1.00 91.27           C  
ATOM    361  CB  LEU A  46      -7.421 -12.654   6.484  1.00 91.27           C  
ATOM    362  O   LEU A  46     -10.048 -14.294   7.167  1.00 91.27           O  
ATOM    363  CG  LEU A  46      -6.493 -11.915   5.520  1.00 91.27           C  
ATOM    364  CD1 LEU A  46      -6.133 -10.542   6.078  1.00 91.27           C  
ATOM    365  CD2 LEU A  46      -5.235 -12.736   5.254  1.00 91.27           C  
ATOM    366  N   SER A  47      -8.325 -15.605   7.739  1.00 90.78           N  
ATOM    367  CA  SER A  47      -9.039 -16.097   8.913  1.00 90.78           C  
ATOM    368  C   SER A  47      -9.086 -15.042  10.013  1.00 90.78           C  
ATOM    369  CB  SER A  47      -8.383 -17.372   9.444  1.00 90.78           C  
ATOM    370  O   SER A  47      -8.319 -14.077   9.988  1.00 90.78           O  
ATOM    371  OG  SER A  47      -7.110 -17.089   9.999  1.00 90.78           O  
ATOM    372  N   PRO A  48      -9.991 -15.173  10.937  1.00 88.16           N  
ATOM    373  CA  PRO A  48     -10.107 -14.215  12.038  1.00 88.16           C  
ATOM    374  C   PRO A  48      -8.781 -13.979  12.758  1.00 88.16           C  
ATOM    375  CB  PRO A  48     -11.125 -14.874  12.973  1.00 88.16           C  
ATOM    376  O   PRO A  48      -8.484 -12.850  13.157  1.00 88.16           O  
ATOM    377  CG  PRO A  48     -11.995 -15.693  12.074  1.00 88.16           C  
ATOM    378  CD  PRO A  48     -11.139 -16.284  10.991  1.00 88.16           C  
ATOM    379  N   GLU A  49      -8.003 -15.039  12.833  1.00 82.41           N  
ATOM    380  CA  GLU A  49      -6.725 -14.926  13.530  1.00 82.41           C  
ATOM    381  C   GLU A  49      -5.716 -14.129  12.709  1.00 82.41           C  
ATOM    382  CB  GLU A  49      -6.163 -16.314  13.850  1.00 82.41           C  
ATOM    383  O   GLU A  49      -4.855 -13.446  13.266  1.00 82.41           O  
ATOM    384  CG  GLU A  49      -6.978 -17.086  14.878  1.00 82.41           C  
ATOM    385  CD  GLU A  49      -6.420 -18.470  15.170  1.00 82.41           C  
ATOM    386  OE1 GLU A  49      -6.919 -19.142  16.100  1.00 82.41           O  
ATOM    387  OE2 GLU A  49      -5.474 -18.885  14.463  1.00 82.41           O  
ATOM    388  N   GLN A  50      -5.921 -14.078  11.399  1.00 88.49           N  
ATOM    389  CA  GLN A  50      -4.984 -13.443  10.477  1.00 88.49           C  
ATOM    390  C   GLN A  50      -5.316 -11.966  10.286  1.00 88.49           C  
ATOM    391  CB  GLN A  50      -4.989 -14.161   9.127  1.00 88.49           C  
ATOM    392  O   GLN A  50      -4.473 -11.189   9.834  1.00 88.49           O  
ATOM    393  CG  GLN A  50      -4.390 -15.560   9.172  1.00 88.49           C  
ATOM    394  CD  GLN A  50      -4.567 -16.317   7.869  1.00 88.49           C  
ATOM    395  NE2 GLN A  50      -3.646 -17.232   7.585  1.00 88.49           N  
ATOM    396  OE1 GLN A  50      -5.524 -16.083   7.125  1.00 88.49           O  
ATOM    397  N   GLN A  51      -6.472 -11.544  10.719  1.00 85.35           N  
ATOM    398  CA  GLN A  51      -6.999 -10.214  10.431  1.00 85.35           C  
ATOM    399  C   GLN A  51      -6.284  -9.148  11.256  1.00 85.35           C  
ATOM    400  CB  GLN A  51      -8.504 -10.163  10.699  1.00 85.35           C  
ATOM    401  O   GLN A  51      -6.320  -7.964  10.915  1.00 85.35           O  
ATOM    402  CG  GLN A  51      -9.331 -10.991   9.724  1.00 85.35           C  
ATOM    403  CD  GLN A  51     -10.806 -11.015  10.078  1.00 85.35           C  
ATOM    404  NE2 GLN A  51     -11.567 -11.860   9.392  1.00 85.35           N  
ATOM    405  OE1 GLN A  51     -11.257 -10.280  10.962  1.00 85.35           O  
ATOM    406  N   ASN A  52      -5.488  -9.602  12.134  1.00 83.05           N  
ATOM    407  CA  ASN A  52      -4.923  -8.621  13.053  1.00 83.05           C  
ATOM    408  C   ASN A  52      -3.476  -8.288  12.698  1.00 83.05           C  
ATOM    409  CB  ASN A  52      -5.013  -9.123  14.496  1.00 83.05           C  
ATOM    410  O   ASN A  52      -2.956  -7.248  13.104  1.00 83.05           O  
ATOM    411  CG  ASN A  52      -6.441  -9.205  14.997  1.00 83.05           C  
ATOM    412  ND2 ASN A  52      -6.778 -10.312  15.649  1.00 83.05           N  
ATOM    413  OD1 ASN A  52      -7.235  -8.282  14.800  1.00 83.05           O  
ATOM    414  N   ASN A  53      -2.859  -9.064  11.895  1.00 88.99           N  
ATOM    415  CA  ASN A  53      -1.489  -8.873  11.430  1.00 88.99           C  
ATOM    416  C   ASN A  53      -1.311  -9.358   9.994  1.00 88.99           C  
ATOM    417  CB  ASN A  53      -0.504  -9.588  12.358  1.00 88.99           C  
ATOM    418  O   ASN A  53      -1.620 -10.509   9.681  1.00 88.99           O  
ATOM    419  CG  ASN A  53      -0.521  -9.032  13.768  1.00 88.99           C  
ATOM    420  ND2 ASN A  53      -0.815  -9.888  14.740  1.00 88.99           N  
ATOM    421  OD1 ASN A  53      -0.274  -7.842  13.983  1.00 88.99           O  
ATOM    422  N   ALA A  54      -0.932  -8.433   9.192  1.00 91.83           N  
ATOM    423  CA  ALA A  54      -0.686  -8.841   7.812  1.00 91.83           C  
ATOM    424  C   ALA A  54       0.436  -8.016   7.188  1.00 91.83           C  
ATOM    425  CB  ALA A  54      -1.962  -8.710   6.983  1.00 91.83           C  
ATOM    426  O   ALA A  54       0.558  -6.819   7.456  1.00 91.83           O  
ATOM    427  N   ILE A  55       1.320  -8.765   6.462  1.00 95.27           N  
ATOM    428  CA  ILE A  55       2.340  -8.132   5.633  1.00 95.27           C  
ATOM    429  C   ILE A  55       2.067  -8.430   4.161  1.00 95.27           C  
ATOM    430  CB  ILE A  55       3.759  -8.605   6.022  1.00 95.27           C  
ATOM    431  O   ILE A  55       1.984  -9.594   3.762  1.00 95.27           O  
ATOM    432  CG1 ILE A  55       4.037  -8.300   7.499  1.00 95.27           C  
ATOM    433  CG2 ILE A  55       4.811  -7.952   5.121  1.00 95.27           C  
ATOM    434  CD1 ILE A  55       5.313  -8.937   8.032  1.00 95.27           C  
ATOM    435  N   VAL A  56       1.895  -7.404   3.420  1.00 96.76           N  
ATOM    436  CA  VAL A  56       1.709  -7.551   1.981  1.00 96.76           C  
ATOM    437  C   VAL A  56       2.912  -6.971   1.241  1.00 96.76           C  
ATOM    438  CB  VAL A  56       0.409  -6.866   1.503  1.00 96.76           C  
ATOM    439  O   VAL A  56       3.188  -5.772   1.335  1.00 96.76           O  
ATOM    440  CG1 VAL A  56       0.182  -7.117   0.014  1.00 96.76           C  
ATOM    441  CG2 VAL A  56      -0.784  -7.359   2.320  1.00 96.76           C  
ATOM    442  N   VAL A  57       3.590  -7.858   0.554  1.00 97.53           N  
ATOM    443  CA  VAL A  57       4.731  -7.437  -0.254  1.00 97.53           C  
ATOM    444  C   VAL A  57       4.370  -7.507  -1.735  1.00 97.53           C  
ATOM    445  CB  VAL A  57       5.979  -8.303   0.032  1.00 97.53           C  
ATOM    446  O   VAL A  57       3.909  -8.544  -2.220  1.00 97.53           O  
ATOM    447  CG1 VAL A  57       7.172  -7.818  -0.788  1.00 97.53           C  
ATOM    448  CG2 VAL A  57       6.309  -8.286   1.524  1.00 97.53           C  
ATOM    449  N   VAL A  58       4.567  -6.425  -2.406  1.00 97.57           N  
ATOM    450  CA  VAL A  58       4.306  -6.370  -3.840  1.00 97.57           C  
ATOM    451  C   VAL A  58       5.607  -6.099  -4.593  1.00 97.57           C  
ATOM    452  CB  VAL A  58       3.256  -5.291  -4.185  1.00 97.57           C  
ATOM    453  O   VAL A  58       6.299  -5.117  -4.315  1.00 97.57           O  
ATOM    454  CG1 VAL A  58       2.925  -5.317  -5.676  1.00 97.57           C  
ATOM    455  CG2 VAL A  58       1.993  -5.490  -3.350  1.00 97.57           C  
ATOM    456  N   HIS A  59       5.877  -6.983  -5.482  1.00 97.08           N  
ATOM    457  CA  HIS A  59       7.068  -6.873  -6.317  1.00 97.08           C  
ATOM    458  C   HIS A  59       6.699  -6.779  -7.793  1.00 97.08           C  
ATOM    459  CB  HIS A  59       7.999  -8.064  -6.083  1.00 97.08           C  
ATOM    460  O   HIS A  59       6.231  -7.755  -8.384  1.00 97.08           O  
ATOM    461  CG  HIS A  59       9.242  -8.026  -6.913  1.00 97.08           C  
ATOM    462  CD2 HIS A  59       9.972  -6.983  -7.375  1.00 97.08           C  
ATOM    463  ND1 HIS A  59       9.869  -9.167  -7.366  1.00 97.08           N  
ATOM    464  CE1 HIS A  59      10.935  -8.825  -8.071  1.00 97.08           C  
ATOM    465  NE2 HIS A  59      11.019  -7.506  -8.092  1.00 97.08           N  
ATOM    466  N   CYS A  60       6.859  -5.655  -8.412  1.00 94.06           N  
ATOM    467  CA  CYS A  60       6.608  -5.428  -9.831  1.00 94.06           C  
ATOM    468  C   CYS A  60       7.884  -5.007 -10.550  1.00 94.06           C  
ATOM    469  CB  CYS A  60       5.530  -4.362 -10.020  1.00 94.06           C  
ATOM    470  O   CYS A  60       8.420  -3.928 -10.292  1.00 94.06           O  
ATOM    471  SG  CYS A  60       3.975  -4.742  -9.184  1.00 94.06           S  
ATOM    472  N   GLY A  61       8.420  -5.859 -11.502  1.00 90.90           N  
ATOM    473  CA  GLY A  61       9.719  -5.562 -12.085  1.00 90.90           C  
ATOM    474  C   GLY A  61      10.855  -5.641 -11.083  1.00 90.90           C  
ATOM    475  O   GLY A  61      11.045  -6.671 -10.432  1.00 90.90           O  
ATOM    476  N   ASN A  62      11.518  -4.453 -10.786  1.00 90.22           N  
ATOM    477  CA  ASN A  62      12.617  -4.418  -9.828  1.00 90.22           C  
ATOM    478  C   ASN A  62      12.232  -3.663  -8.559  1.00 90.22           C  
ATOM    479  CB  ASN A  62      13.861  -3.791 -10.462  1.00 90.22           C  
ATOM    480  O   ASN A  62      13.091  -3.344  -7.736  1.00 90.22           O  
ATOM    481  CG  ASN A  62      14.422  -4.624 -11.597  1.00 90.22           C  
ATOM    482  ND2 ASN A  62      14.875  -3.960 -12.654  1.00 90.22           N  
ATOM    483  OD1 ASN A  62      14.446  -5.856 -11.526  1.00 90.22           O  
ATOM    484  N   GLU A  63      10.965  -3.432  -8.470  1.00 92.72           N  
ATOM    485  CA  GLU A  63      10.536  -2.567  -7.375  1.00 92.72           C  
ATOM    486  C   GLU A  63       9.753  -3.351  -6.326  1.00 92.72           C  
ATOM    487  CB  GLU A  63       9.689  -1.407  -7.906  1.00 92.72           C  
ATOM    488  O   GLU A  63       8.920  -4.194  -6.668  1.00 92.72           O  
ATOM    489  CG  GLU A  63      10.408  -0.537  -8.926  1.00 92.72           C  
ATOM    490  CD  GLU A  63       9.531   0.564  -9.500  1.00 92.72           C  
ATOM    491  OE1 GLU A  63      10.058   1.651  -9.830  1.00 92.72           O  
ATOM    492  OE2 GLU A  63       8.306   0.338  -9.621  1.00 92.72           O  
ATOM    493  N   TRP A  64      10.056  -3.037  -5.043  1.00 95.37           N  
ATOM    494  CA  TRP A  64       9.395  -3.689  -3.917  1.00 95.37           C  
ATOM    495  C   TRP A  64       8.604  -2.680  -3.091  1.00 95.37           C  
ATOM    496  CB  TRP A  64      10.420  -4.402  -3.030  1.00 95.37           C  
ATOM    497  O   TRP A  64       9.122  -1.619  -2.734  1.00 95.37           O  
ATOM    498  CG  TRP A  64      11.155  -5.511  -3.720  1.00 95.37           C  
ATOM    499  CD1 TRP A  64      12.264  -5.398  -4.512  1.00 95.37           C  
ATOM    500  CD2 TRP A  64      10.829  -6.904  -3.683  1.00 95.37           C  
ATOM    501  CE2 TRP A  64      11.784  -7.578  -4.475  1.00 95.37           C  
ATOM    502  CE3 TRP A  64       9.821  -7.648  -3.055  1.00 95.37           C  
ATOM    503  NE1 TRP A  64      12.647  -6.638  -4.969  1.00 95.37           N  
ATOM    504  CH2 TRP A  64      10.764  -9.667  -4.031  1.00 95.37           C  
ATOM    505  CZ2 TRP A  64      11.761  -8.963  -4.656  1.00 95.37           C  
ATOM    506  CZ3 TRP A  64       9.799  -9.026  -3.237  1.00 95.37           C  
ATOM    507  N   TYR A  65       7.365  -3.036  -2.802  1.00 95.13           N  
ATOM    508  CA  TYR A  65       6.493  -2.235  -1.950  1.00 95.13           C  
ATOM    509  C   TYR A  65       5.905  -3.079  -0.826  1.00 95.13           C  
ATOM    510  CB  TYR A  65       5.367  -1.605  -2.774  1.00 95.13           C  
ATOM    511  O   TYR A  65       5.586  -4.254  -1.025  1.00 95.13           O  
ATOM    512  CG  TYR A  65       5.843  -0.929  -4.037  1.00 95.13           C  
ATOM    513  CD1 TYR A  65       6.311   0.383  -4.014  1.00 95.13           C  
ATOM    514  CD2 TYR A  65       5.826  -1.600  -5.255  1.00 95.13           C  
ATOM    515  CE1 TYR A  65       6.750   1.011  -5.175  1.00 95.13           C  
ATOM    516  CE2 TYR A  65       6.262  -0.982  -6.422  1.00 95.13           C  
ATOM    517  OH  TYR A  65       7.154   0.937  -7.525  1.00 95.13           O  
ATOM    518  CZ  TYR A  65       6.722   0.321  -6.373  1.00 95.13           C  
ATOM    519  N   MET A  66       5.850  -2.452   0.324  1.00 97.23           N  
ATOM    520  CA  MET A  66       5.382  -3.248   1.456  1.00 97.23           C  
ATOM    521  C   MET A  66       4.325  -2.491   2.253  1.00 97.23           C  
ATOM    522  CB  MET A  66       6.551  -3.628   2.366  1.00 97.23           C  
ATOM    523  O   MET A  66       4.490  -1.304   2.540  1.00 97.23           O  
ATOM    524  CG  MET A  66       6.175  -4.599   3.473  1.00 97.23           C  
ATOM    525  SD  MET A  66       7.620  -5.106   4.484  1.00 97.23           S  
ATOM    526  CE  MET A  66       8.550  -6.064   3.256  1.00 97.23           C  
ATOM    527  N   PHE A  67       3.165  -3.187   2.575  1.00 95.49           N  
ATOM    528  CA  PHE A  67       2.056  -2.668   3.366  1.00 95.49           C  
ATOM    529  C   PHE A  67       1.792  -3.556   4.576  1.00 95.49           C  
ATOM    530  CB  PHE A  67       0.790  -2.555   2.511  1.00 95.49           C  
ATOM    531  O   PHE A  67       1.583  -4.763   4.432  1.00 95.49           O  
ATOM    532  CG  PHE A  67       0.982  -1.765   1.244  1.00 95.49           C  
ATOM    533  CD1 PHE A  67       0.698  -0.406   1.206  1.00 95.49           C  
ATOM    534  CD2 PHE A  67       1.448  -2.384   0.091  1.00 95.49           C  
ATOM    535  CE1 PHE A  67       0.874   0.327   0.034  1.00 95.49           C  
ATOM    536  CE2 PHE A  67       1.627  -1.658  -1.083  1.00 95.49           C  
ATOM    537  CZ  PHE A  67       1.338  -0.303  -1.110  1.00 95.49           C  
ATOM    538  N   VAL A  68       1.825  -2.862   5.731  1.00 93.77           N  
ATOM    539  CA  VAL A  68       1.791  -3.663   6.950  1.00 93.77           C  
ATOM    540  C   VAL A  68       0.629  -3.214   7.832  1.00 93.77           C  
ATOM    541  CB  VAL A  68       3.121  -3.565   7.730  1.00 93.77           C  
ATOM    542  O   VAL A  68       0.465  -2.020   8.094  1.00 93.77           O  
ATOM    543  CG1 VAL A  68       3.088  -4.458   8.969  1.00 93.77           C  
ATOM    544  CG2 VAL A  68       4.297  -3.938   6.829  1.00 93.77           C  
ATOM    545  N   LEU A  69      -0.207  -4.139   8.159  1.00 91.41           N  
ATOM    546  CA  LEU A  69      -1.146  -4.009   9.268  1.00 91.41           C  
ATOM    547  C   LEU A  69      -0.650  -4.771  10.492  1.00 91.41           C  
ATOM    548  CB  LEU A  69      -2.531  -4.519   8.861  1.00 91.41           C  
ATOM    549  O   LEU A  69      -0.507  -5.995  10.451  1.00 91.41           O  
ATOM    550  CG  LEU A  69      -3.615  -4.470   9.938  1.00 91.41           C  
ATOM    551  CD1 LEU A  69      -3.988  -3.025  10.251  1.00 91.41           C  
ATOM    552  CD2 LEU A  69      -4.842  -5.261   9.498  1.00 91.41           C  
ATOM    553  N   ALA A  70      -0.336  -3.980  11.512  1.00 90.38           N  
ATOM    554  CA  ALA A  70       0.247  -4.624  12.686  1.00 90.38           C  
ATOM    555  C   ALA A  70      -0.488  -4.212  13.959  1.00 90.38           C  
ATOM    556  CB  ALA A  70       1.731  -4.284  12.798  1.00 90.38           C  
ATOM    557  O   ALA A  70      -0.952  -3.076  14.075  1.00 90.38           O  
ATOM    558  N   ARG A  71      -0.573  -5.076  14.981  1.00 88.16           N  
ATOM    559  CA  ARG A  71      -1.187  -4.791  16.274  1.00 88.16           C  
ATOM    560  C   ARG A  71      -0.133  -4.690  17.371  1.00 88.16           C  
ATOM    561  CB  ARG A  71      -2.214  -5.867  16.631  1.00 88.16           C  
ATOM    562  O   ARG A  71      -0.397  -4.147  18.446  1.00 88.16           O  
ATOM    563  CG  ARG A  71      -3.522  -5.750  15.865  1.00 88.16           C  
ATOM    564  CD  ARG A  71      -4.683  -6.367  16.632  1.00 88.16           C  
ATOM    565  NE  ARG A  71      -5.955  -6.157  15.946  1.00 88.16           N  
ATOM    566  NH1 ARG A  71      -7.262  -6.868  17.714  1.00 88.16           N  
ATOM    567  NH2 ARG A  71      -8.244  -6.173  15.762  1.00 88.16           N  
ATOM    568  CZ  ARG A  71      -7.151  -6.400  16.475  1.00 88.16           C  
ATOM    569  N   ASP A  72       0.969  -5.256  17.016  1.00 90.24           N  
ATOM    570  CA  ASP A  72       2.033  -5.186  18.012  1.00 90.24           C  
ATOM    571  C   ASP A  72       3.371  -4.841  17.364  1.00 90.24           C  
ATOM    572  CB  ASP A  72       2.143  -6.508  18.774  1.00 90.24           C  
ATOM    573  O   ASP A  72       3.519  -4.939  16.144  1.00 90.24           O  
ATOM    574  CG  ASP A  72       2.481  -7.684  17.875  1.00 90.24           C  
ATOM    575  OD1 ASP A  72       3.672  -7.883  17.552  1.00 90.24           O  
ATOM    576  OD2 ASP A  72       1.548  -8.418  17.483  1.00 90.24           O  
ATOM    577  N   GLU A  73       4.269  -4.481  18.141  1.00 92.07           N  
ATOM    578  CA  GLU A  73       5.566  -3.957  17.726  1.00 92.07           C  
ATOM    579  C   GLU A  73       6.463  -5.067  17.185  1.00 92.07           C  
ATOM    580  CB  GLU A  73       6.256  -3.244  18.891  1.00 92.07           C  
ATOM    581  O   GLU A  73       7.323  -4.819  16.338  1.00 92.07           O  
ATOM    582  CG  GLU A  73       5.585  -1.942  19.301  1.00 92.07           C  
ATOM    583  CD  GLU A  73       5.785  -0.821  18.293  1.00 92.07           C  
ATOM    584  OE1 GLU A  73       4.992   0.148  18.298  1.00 92.07           O  
ATOM    585  OE2 GLU A  73       6.742  -0.912  17.493  1.00 92.07           O  
ATOM    586  N   GLU A  74       6.296  -6.235  17.724  1.00 92.07           N  
ATOM    587  CA  GLU A  74       7.097  -7.351  17.230  1.00 92.07           C  
ATOM    588  C   GLU A  74       6.884  -7.565  15.735  1.00 92.07           C  
ATOM    589  CB  GLU A  74       6.764  -8.633  17.998  1.00 92.07           C  
ATOM    590  O   GLU A  74       7.842  -7.796  14.993  1.00 92.07           O  
ATOM    591  CG  GLU A  74       7.674  -9.805  17.661  1.00 92.07           C  
ATOM    592  CD  GLU A  74       7.351 -11.062  18.454  1.00 92.07           C  
ATOM    593  OE1 GLU A  74       7.804 -12.161  18.060  1.00 92.07           O  
ATOM    594  OE2 GLU A  74       6.638 -10.947  19.476  1.00 92.07           O  
ATOM    595  N   TRP A  75       5.674  -7.449  15.341  1.00 90.93           N  
ATOM    596  CA  TRP A  75       5.314  -7.617  13.937  1.00 90.93           C  
ATOM    597  C   TRP A  75       5.909  -6.501  13.085  1.00 90.93           C  
ATOM    598  CB  TRP A  75       3.792  -7.646  13.771  1.00 90.93           C  
ATOM    599  O   TRP A  75       6.403  -6.750  11.982  1.00 90.93           O  
ATOM    600  CG  TRP A  75       3.331  -8.240  12.474  1.00 90.93           C  
ATOM    601  CD1 TRP A  75       2.826  -7.571  11.394  1.00 90.93           C  
ATOM    602  CD2 TRP A  75       3.331  -9.627  12.123  1.00 90.93           C  
ATOM    603  CE2 TRP A  75       2.811  -9.727  10.813  1.00 90.93           C  
ATOM    604  CE3 TRP A  75       3.720 -10.797  12.789  1.00 90.93           C  
ATOM    605  NE1 TRP A  75       2.511  -8.460  10.392  1.00 90.93           N  
ATOM    606  CH2 TRP A  75       3.060 -12.081  10.831  1.00 90.93           C  
ATOM    607  CZ2 TRP A  75       2.671 -10.952  10.156  1.00 90.93           C  
ATOM    608  CZ3 TRP A  75       3.580 -12.015  12.134  1.00 90.93           C  
ATOM    609  N   VAL A  76       5.943  -5.359  13.643  1.00 94.25           N  
ATOM    610  CA  VAL A  76       6.530  -4.206  12.968  1.00 94.25           C  
ATOM    611  C   VAL A  76       8.025  -4.435  12.757  1.00 94.25           C  
ATOM    612  CB  VAL A  76       6.298  -2.903  13.766  1.00 94.25           C  
ATOM    613  O   VAL A  76       8.547  -4.203  11.664  1.00 94.25           O  
ATOM    614  CG1 VAL A  76       7.073  -1.743  13.143  1.00 94.25           C  
ATOM    615  CG2 VAL A  76       4.807  -2.578  13.835  1.00 94.25           C  
ATOM    616  N   LYS A  77       8.674  -4.919  13.728  1.00 95.15           N  
ATOM    617  CA  LYS A  77      10.109  -5.172  13.631  1.00 95.15           C  
ATOM    618  C   LYS A  77      10.414  -6.196  12.543  1.00 95.15           C  
ATOM    619  CB  LYS A  77      10.661  -5.653  14.974  1.00 95.15           C  
ATOM    620  O   LYS A  77      11.367  -6.032  11.778  1.00 95.15           O  
ATOM    621  CG  LYS A  77      10.743  -4.566  16.035  1.00 95.15           C  
ATOM    622  CD  LYS A  77      11.305  -5.105  17.345  1.00 95.15           C  
ATOM    623  CE  LYS A  77      11.302  -4.041  18.435  1.00 95.15           C  
ATOM    624  NZ  LYS A  77      11.786  -4.584  19.739  1.00 95.15           N  
ATOM    625  N   ARG A  78       9.574  -7.180  12.529  1.00 93.79           N  
ATOM    626  CA  ARG A  78       9.723  -8.194  11.491  1.00 93.79           C  
ATOM    627  C   ARG A  78       9.569  -7.584  10.102  1.00 93.79           C  
ATOM    628  CB  ARG A  78       8.703  -9.318  11.686  1.00 93.79           C  
ATOM    629  O   ARG A  78      10.359  -7.871   9.200  1.00 93.79           O  
ATOM    630  CG  ARG A  78       9.006 -10.228  12.865  1.00 93.79           C  
ATOM    631  CD  ARG A  78       7.902 -11.252  13.086  1.00 93.79           C  
ATOM    632  NE  ARG A  78       7.816 -12.199  11.979  1.00 93.79           N  
ATOM    633  NH1 ARG A  78       5.904 -13.243  12.748  1.00 93.79           N  
ATOM    634  NH2 ARG A  78       6.886 -13.935  10.796  1.00 93.79           N  
ATOM    635  CZ  ARG A  78       6.869 -13.124  11.843  1.00 93.79           C  
ATOM    636  N   ALA A  79       8.512  -6.781   9.913  1.00 94.43           N  
ATOM    637  CA  ALA A  79       8.245  -6.133   8.632  1.00 94.43           C  
ATOM    638  C   ALA A  79       9.391  -5.206   8.237  1.00 94.43           C  
ATOM    639  CB  ALA A  79       6.933  -5.355   8.693  1.00 94.43           C  
ATOM    640  O   ALA A  79       9.820  -5.196   7.081  1.00 94.43           O  
ATOM    641  N   GLU A  80       9.942  -4.511   9.153  1.00 95.87           N  
ATOM    642  CA  GLU A  80      11.028  -3.576   8.880  1.00 95.87           C  
ATOM    643  C   GLU A  80      12.293  -4.310   8.443  1.00 95.87           C  
ATOM    644  CB  GLU A  80      11.319  -2.715  10.112  1.00 95.87           C  
ATOM    645  O   GLU A  80      12.988  -3.869   7.525  1.00 95.87           O  
ATOM    646  CG  GLU A  80      10.243  -1.681  10.408  1.00 95.87           C  
ATOM    647  CD  GLU A  80      10.518  -0.871  11.665  1.00 95.87           C  
ATOM    648  OE1 GLU A  80      10.142   0.322  11.713  1.00 95.87           O  
ATOM    649  OE2 GLU A  80      11.116  -1.434  12.609  1.00 95.87           O  
ATOM    650  N   LYS A  81      12.571  -5.356   9.173  1.00 96.25           N  
ATOM    651  CA  LYS A  81      13.718  -6.167   8.775  1.00 96.25           C  
ATOM    652  C   LYS A  81      13.558  -6.685   7.349  1.00 96.25           C  
ATOM    653  CB  LYS A  81      13.908  -7.338   9.740  1.00 96.25           C  
ATOM    654  O   LYS A  81      14.495  -6.622   6.551  1.00 96.25           O  
ATOM    655  CG  LYS A  81      15.165  -8.156   9.482  1.00 96.25           C  
ATOM    656  CD  LYS A  81      15.344  -9.251  10.525  1.00 96.25           C  
ATOM    657  CE  LYS A  81      16.589 -10.085  10.254  1.00 96.25           C  
ATOM    658  NZ  LYS A  81      16.759 -11.172  11.264  1.00 96.25           N  
ATOM    659  N   LEU A  82      12.360  -7.228   7.106  1.00 96.07           N  
ATOM    660  CA  LEU A  82      12.057  -7.731   5.771  1.00 96.07           C  
ATOM    661  C   LEU A  82      12.180  -6.622   4.732  1.00 96.07           C  
ATOM    662  CB  LEU A  82      10.649  -8.331   5.731  1.00 96.07           C  
ATOM    663  O   LEU A  82      12.760  -6.828   3.663  1.00 96.07           O  
ATOM    664  CG  LEU A  82      10.215  -8.952   4.402  1.00 96.07           C  
ATOM    665  CD1 LEU A  82      11.191 -10.047   3.985  1.00 96.07           C  
ATOM    666  CD2 LEU A  82       8.797  -9.504   4.508  1.00 96.07           C  
ATOM    667  N   ALA A  83      11.637  -5.469   5.041  1.00 96.11           N  
ATOM    668  CA  ALA A  83      11.703  -4.324   4.137  1.00 96.11           C  
ATOM    669  C   ALA A  83      13.150  -3.959   3.819  1.00 96.11           C  
ATOM    670  CB  ALA A  83      10.975  -3.126   4.742  1.00 96.11           C  
ATOM    671  O   ALA A  83      13.484  -3.664   2.669  1.00 96.11           O  
ATOM    672  N   GLU A  84      14.023  -3.986   4.761  1.00 95.58           N  
ATOM    673  CA  GLU A  84      15.439  -3.689   4.570  1.00 95.58           C  
ATOM    674  C   GLU A  84      16.099  -4.715   3.652  1.00 95.58           C  
ATOM    675  CB  GLU A  84      16.166  -3.644   5.917  1.00 95.58           C  
ATOM    676  O   GLU A  84      16.842  -4.351   2.739  1.00 95.58           O  
ATOM    677  CG  GLU A  84      17.621  -3.212   5.816  1.00 95.58           C  
ATOM    678  CD  GLU A  84      18.308  -3.096   7.168  1.00 95.58           C  
ATOM    679  OE1 GLU A  84      19.510  -2.749   7.210  1.00 95.58           O  
ATOM    680  OE2 GLU A  84      17.639  -3.357   8.192  1.00 95.58           O  
ATOM    681  N   GLU A  85      15.791  -5.970   3.848  1.00 96.48           N  
ATOM    682  CA  GLU A  85      16.371  -7.064   3.076  1.00 96.48           C  
ATOM    683  C   GLU A  85      15.966  -6.979   1.608  1.00 96.48           C  
ATOM    684  CB  GLU A  85      15.952  -8.416   3.661  1.00 96.48           C  
ATOM    685  O   GLU A  85      16.772  -7.263   0.719  1.00 96.48           O  
ATOM    686  CG  GLU A  85      16.583  -8.725   5.010  1.00 96.48           C  
ATOM    687  CD  GLU A  85      16.043  -9.994   5.649  1.00 96.48           C  
ATOM    688  OE1 GLU A  85      16.488 -10.350   6.764  1.00 96.48           O  
ATOM    689  OE2 GLU A  85      15.168 -10.639   5.029  1.00 96.48           O  
ATOM    690  N   LEU A  86      14.803  -6.496   1.443  1.00 95.75           N  
ATOM    691  CA  LEU A  86      14.259  -6.490   0.089  1.00 95.75           C  
ATOM    692  C   LEU A  86      14.488  -5.140  -0.583  1.00 95.75           C  
ATOM    693  CB  LEU A  86      12.764  -6.815   0.110  1.00 95.75           C  
ATOM    694  O   LEU A  86      14.103  -4.943  -1.737  1.00 95.75           O  
ATOM    695  CG  LEU A  86      12.380  -8.206   0.619  1.00 95.75           C  
ATOM    696  CD1 LEU A  86      10.862  -8.345   0.685  1.00 95.75           C  
ATOM    697  CD2 LEU A  86      12.984  -9.287  -0.270  1.00 95.75           C  
ATOM    698  N   ASN A  87      15.132  -4.245   0.120  1.00 95.42           N  
ATOM    699  CA  ASN A  87      15.288  -2.889  -0.395  1.00 95.42           C  
ATOM    700  C   ASN A  87      13.953  -2.302  -0.845  1.00 95.42           C  
ATOM    701  CB  ASN A  87      16.294  -2.865  -1.548  1.00 95.42           C  
ATOM    702  O   ASN A  87      13.833  -1.812  -1.969  1.00 95.42           O  
ATOM    703  CG  ASN A  87      16.867  -1.484  -1.795  1.00 95.42           C  
ATOM    704  ND2 ASN A  87      17.638  -1.344  -2.867  1.00 95.42           N  
ATOM    705  OD1 ASN A  87      16.619  -0.549  -1.029  1.00 95.42           O  
ATOM    706  N   VAL A  88      12.938  -2.323   0.049  1.00 95.97           N  
ATOM    707  CA  VAL A  88      11.585  -1.845  -0.217  1.00 95.97           C  
ATOM    708  C   VAL A  88      11.610  -0.341  -0.477  1.00 95.97           C  
ATOM    709  CB  VAL A  88      10.629  -2.169   0.953  1.00 95.97           C  
ATOM    710  O   VAL A  88      12.236   0.414   0.270  1.00 95.97           O  
ATOM    711  CG1 VAL A  88       9.305  -1.423   0.790  1.00 95.97           C  
ATOM    712  CG2 VAL A  88      10.390  -3.675   1.045  1.00 95.97           C  
ATOM    713  N   ARG A  89      10.912   0.114  -1.506  1.00 95.34           N  
ATOM    714  CA  ARG A  89      10.905   1.523  -1.886  1.00 95.34           C  
ATOM    715  C   ARG A  89       9.952   2.324  -1.005  1.00 95.34           C  
ATOM    716  CB  ARG A  89      10.516   1.682  -3.358  1.00 95.34           C  
ATOM    717  O   ARG A  89      10.268   3.442  -0.595  1.00 95.34           O  
ATOM    718  CG  ARG A  89      11.561   1.160  -4.331  1.00 95.34           C  
ATOM    719  CD  ARG A  89      11.187   1.460  -5.775  1.00 95.34           C  
ATOM    720  NE  ARG A  89      11.365   2.874  -6.095  1.00 95.34           N  
ATOM    721  NH1 ARG A  89      11.250   2.584  -8.384  1.00 95.34           N  
ATOM    722  NH2 ARG A  89      11.558   4.678  -7.504  1.00 95.34           N  
ATOM    723  CZ  ARG A  89      11.390   3.375  -7.327  1.00 95.34           C  
ATOM    724  N   ILE A  90       8.876   1.783  -0.779  1.00 96.24           N  
ATOM    725  CA  ILE A  90       7.874   2.420   0.067  1.00 96.24           C  
ATOM    726  C   ILE A  90       7.365   1.423   1.105  1.00 96.24           C  
ATOM    727  CB  ILE A  90       6.697   2.971  -0.769  1.00 96.24           C  
ATOM    728  O   ILE A  90       6.888   0.341   0.755  1.00 96.24           O  
ATOM    729  CG1 ILE A  90       7.206   3.967  -1.817  1.00 96.24           C  
ATOM    730  CG2 ILE A  90       5.647   3.620   0.138  1.00 96.24           C  
ATOM    731  CD1 ILE A  90       7.898   5.188  -1.226  1.00 96.24           C  
ATOM    732  N   LEU A  91       7.468   1.782   2.421  1.00 96.97           N  
ATOM    733  CA  LEU A  91       6.951   0.987   3.530  1.00 96.97           C  
ATOM    734  C   LEU A  91       5.848   1.737   4.269  1.00 96.97           C  
ATOM    735  CB  LEU A  91       8.077   0.624   4.501  1.00 96.97           C  
ATOM    736  O   LEU A  91       6.077   2.832   4.789  1.00 96.97           O  
ATOM    737  CG  LEU A  91       7.662  -0.117   5.773  1.00 96.97           C  
ATOM    738  CD1 LEU A  91       7.021  -1.455   5.421  1.00 96.97           C  
ATOM    739  CD2 LEU A  91       8.863  -0.319   6.690  1.00 96.97           C  
ATOM    740  N   VAL A  92       4.663   1.190   4.202  1.00 96.51           N  
ATOM    741  CA  VAL A  92       3.539   1.760   4.937  1.00 96.51           C  
ATOM    742  C   VAL A  92       3.139   0.826   6.076  1.00 96.51           C  
ATOM    743  CB  VAL A  92       2.329   2.020   4.011  1.00 96.51           C  
ATOM    744  O   VAL A  92       2.804  -0.338   5.845  1.00 96.51           O  
ATOM    745  CG1 VAL A  92       1.185   2.670   4.787  1.00 96.51           C  
ATOM    746  CG2 VAL A  92       2.741   2.894   2.828  1.00 96.51           C  
ATOM    747  N   ILE A  93       3.162   1.381   7.332  1.00 95.31           N  
ATOM    748  CA  ILE A  93       2.816   0.586   8.505  1.00 95.31           C  
ATOM    749  C   ILE A  93       1.653   1.241   9.247  1.00 95.31           C  
ATOM    750  CB  ILE A  93       4.027   0.415   9.449  1.00 95.31           C  
ATOM    751  O   ILE A  93       1.711   2.427   9.581  1.00 95.31           O  
ATOM    752  CG1 ILE A  93       5.184  -0.271   8.714  1.00 95.31           C  
ATOM    753  CG2 ILE A  93       3.629  -0.373  10.700  1.00 95.31           C  
ATOM    754  CD1 ILE A  93       6.494  -0.277   9.491  1.00 95.31           C  
ATOM    755  N   VAL A  94       0.698   0.433   9.514  1.00 91.83           N  
ATOM    756  CA  VAL A  94      -0.373   0.860  10.408  1.00 91.83           C  
ATOM    757  C   VAL A  94      -0.300   0.072  11.715  1.00 91.83           C  
ATOM    758  CB  VAL A  94      -1.762   0.682   9.755  1.00 91.83           C  
ATOM    759  O   VAL A  94      -0.405  -1.156  11.713  1.00 91.83           O  
ATOM    760  CG1 VAL A  94      -2.867   1.150  10.701  1.00 91.83           C  
ATOM    761  CG2 VAL A  94      -1.830   1.441   8.432  1.00 91.83           C  
ATOM    762  N   LEU A  95      -0.098   0.815  12.783  1.00 91.25           N  
ATOM    763  CA  LEU A  95       0.022   0.220  14.109  1.00 91.25           C  
ATOM    764  C   LEU A  95      -0.732   1.045  15.146  1.00 91.25           C  
ATOM    765  CB  LEU A  95       1.494   0.097  14.511  1.00 91.25           C  
ATOM    766  O   LEU A  95      -0.420   2.219  15.358  1.00 91.25           O  
ATOM    767  CG  LEU A  95       1.770  -0.392  15.934  1.00 91.25           C  
ATOM    768  CD1 LEU A  95       1.388  -1.861  16.073  1.00 91.25           C  
ATOM    769  CD2 LEU A  95       3.236  -0.178  16.298  1.00 91.25           C  
ATOM    770  N   ASN A  96      -1.804   0.476  15.833  1.00 86.32           N  
ATOM    771  CA  ASN A  96      -2.521   1.046  16.969  1.00 86.32           C  
ATOM    772  C   ASN A  96      -2.857   2.517  16.739  1.00 86.32           C  
ATOM    773  CB  ASN A  96      -1.708   0.882  18.254  1.00 86.32           C  
ATOM    774  O   ASN A  96      -2.587   3.361  17.595  1.00 86.32           O  
ATOM    775  CG  ASN A  96      -1.606  -0.564  18.700  1.00 86.32           C  
ATOM    776  ND2 ASN A  96      -0.496  -0.910  19.341  1.00 86.32           N  
ATOM    777  OD1 ASN A  96      -2.517  -1.363  18.469  1.00 86.32           O  
ATOM    778  N   GLY A  97      -3.385   2.844  15.549  1.00 86.02           N  
ATOM    779  CA  GLY A  97      -3.853   4.207  15.355  1.00 86.02           C  
ATOM    780  C   GLY A  97      -2.781   5.135  14.815  1.00 86.02           C  
ATOM    781  O   GLY A  97      -2.921   6.358  14.879  1.00 86.02           O  
ATOM    782  N   ARG A  98      -1.710   4.479  14.417  1.00 93.05           N  
ATOM    783  CA  ARG A  98      -0.596   5.245  13.868  1.00 93.05           C  
ATOM    784  C   ARG A  98      -0.221   4.745  12.477  1.00 93.05           C  
ATOM    785  CB  ARG A  98       0.618   5.171  14.796  1.00 93.05           C  
ATOM    786  O   ARG A  98      -0.147   3.537  12.245  1.00 93.05           O  
ATOM    787  CG  ARG A  98       1.774   6.061  14.371  1.00 93.05           C  
ATOM    788  CD  ARG A  98       2.977   5.902  15.290  1.00 93.05           C  
ATOM    789  NE  ARG A  98       2.674   6.330  16.653  1.00 93.05           N  
ATOM    790  NH1 ARG A  98       4.709   5.678  17.531  1.00 93.05           N  
ATOM    791  NH2 ARG A  98       3.126   6.635  18.884  1.00 93.05           N  
ATOM    792  CZ  ARG A  98       3.504   6.213  17.686  1.00 93.05           C  
ATOM    793  N   VAL A  99      -0.084   5.709  11.582  1.00 94.91           N  
ATOM    794  CA  VAL A  99       0.400   5.413  10.238  1.00 94.91           C  
ATOM    795  C   VAL A  99       1.845   5.886  10.093  1.00 94.91           C  
ATOM    796  CB  VAL A  99      -0.487   6.070   9.157  1.00 94.91           C  
ATOM    797  O   VAL A  99       2.166   7.030  10.422  1.00 94.91           O  
ATOM    798  CG1 VAL A  99       0.099   5.842   7.765  1.00 94.91           C  
ATOM    799  CG2 VAL A  99      -1.913   5.528   9.236  1.00 94.91           C  
ATOM    800  N   ARG A 100       2.663   4.946   9.682  1.00 96.61           N  
ATOM    801  CA  ARG A 100       4.059   5.265   9.399  1.00 96.61           C  
ATOM    802  C   ARG A 100       4.394   5.003   7.934  1.00 96.61           C  
ATOM    803  CB  ARG A 100       4.991   4.455  10.303  1.00 96.61           C  
ATOM    804  O   ARG A 100       4.060   3.946   7.395  1.00 96.61           O  
ATOM    805  CG  ARG A 100       4.938   4.864  11.766  1.00 96.61           C  
ATOM    806  CD  ARG A 100       5.799   3.958  12.636  1.00 96.61           C  
ATOM    807  NE  ARG A 100       7.162   3.855  12.123  1.00 96.61           N  
ATOM    808  NH1 ARG A 100       7.766   2.097  13.495  1.00 96.61           N  
ATOM    809  NH2 ARG A 100       9.277   2.966  12.006  1.00 96.61           N  
ATOM    810  CZ  ARG A 100       8.065   2.973  12.542  1.00 96.61           C  
ATOM    811  N   VAL A 101       4.963   5.995   7.357  1.00 97.44           N  
ATOM    812  CA  VAL A 101       5.392   5.847   5.971  1.00 97.44           C  
ATOM    813  C   VAL A 101       6.896   6.092   5.865  1.00 97.44           C  
ATOM    814  CB  VAL A 101       4.629   6.811   5.035  1.00 97.44           C  
ATOM    815  O   VAL A 101       7.392   7.139   6.289  1.00 97.44           O  
ATOM    816  CG1 VAL A 101       5.062   6.612   3.584  1.00 97.44           C  
ATOM    817  CG2 VAL A 101       3.121   6.610   5.178  1.00 97.44           C  
ATOM    818  N   ARG A 102       7.627   5.090   5.382  1.00 97.75           N  
ATOM    819  CA  ARG A 102       9.053   5.234   5.108  1.00 97.75           C  
ATOM    820  C   ARG A 102       9.316   5.320   3.608  1.00 97.75           C  
ATOM    821  CB  ARG A 102       9.837   4.066   5.711  1.00 97.75           C  
ATOM    822  O   ARG A 102       8.813   4.500   2.836  1.00 97.75           O  
ATOM    823  CG  ARG A 102      11.345   4.202   5.576  1.00 97.75           C  
ATOM    824  CD  ARG A 102      12.078   3.060   6.265  1.00 97.75           C  
ATOM    825  NE  ARG A 102      11.840   1.784   5.596  1.00 97.75           N  
ATOM    826  NH1 ARG A 102      13.062   0.529   7.102  1.00 97.75           N  
ATOM    827  NH2 ARG A 102      12.035  -0.488   5.323  1.00 97.75           N  
ATOM    828  CZ  ARG A 102      12.313   0.611   6.009  1.00 97.75           C  
ATOM    829  N   ASN A 103      10.108   6.378   3.289  1.00 97.32           N  
ATOM    830  CA  ASN A 103      10.441   6.620   1.889  1.00 97.32           C  
ATOM    831  C   ASN A 103      11.854   6.148   1.559  1.00 97.32           C  
ATOM    832  CB  ASN A 103      10.284   8.103   1.548  1.00 97.32           C  
ATOM    833  O   ASN A 103      12.832   6.812   1.907  1.00 97.32           O  
ATOM    834  CG  ASN A 103      10.592   8.405   0.095  1.00 97.32           C  
ATOM    835  ND2 ASN A 103      10.669   9.687  -0.242  1.00 97.32           N  
ATOM    836  OD1 ASN A 103      10.758   7.492  -0.719  1.00 97.32           O  
ATOM    837  N   GLY A 104      11.900   4.946   0.871  1.00 94.62           N  
ATOM    838  CA  GLY A 104      13.185   4.388   0.482  1.00 94.62           C  
ATOM    839  C   GLY A 104      13.579   4.732  -0.942  1.00 94.62           C  
ATOM    840  O   GLY A 104      14.552   4.191  -1.471  1.00 94.62           O  
ATOM    841  N   THR A 105      12.886   5.594  -1.576  1.00 94.41           N  
ATOM    842  CA  THR A 105      13.192   6.011  -2.941  1.00 94.41           C  
ATOM    843  C   THR A 105      14.298   7.062  -2.950  1.00 94.41           C  
ATOM    844  CB  THR A 105      11.943   6.569  -3.647  1.00 94.41           C  
ATOM    845  O   THR A 105      14.828   7.423  -1.897  1.00 94.41           O  
ATOM    846  CG2 THR A 105      10.738   5.658  -3.436  1.00 94.41           C  
ATOM    847  OG1 THR A 105      11.644   7.868  -3.122  1.00 94.41           O  
ATOM    848  N   ASP A 106      14.664   7.541  -4.157  1.00 94.93           N  
ATOM    849  CA  ASP A 106      15.704   8.557  -4.291  1.00 94.93           C  
ATOM    850  C   ASP A 106      15.095   9.940  -4.510  1.00 94.93           C  
ATOM    851  CB  ASP A 106      16.648   8.210  -5.444  1.00 94.93           C  
ATOM    852  O   ASP A 106      15.794  10.878  -4.900  1.00 94.93           O  
ATOM    853  CG  ASP A 106      15.927   8.046  -6.771  1.00 94.93           C  
ATOM    854  OD1 ASP A 106      14.679   7.992  -6.785  1.00 94.93           O  
ATOM    855  OD2 ASP A 106      16.615   7.966  -7.812  1.00 94.93           O  
ATOM    856  N   ARG A 107      13.766  10.054  -4.372  1.00 96.15           N  
ATOM    857  CA  ARG A 107      13.062  11.321  -4.547  1.00 96.15           C  
ATOM    858  C   ARG A 107      12.032  11.532  -3.442  1.00 96.15           C  
ATOM    859  CB  ARG A 107      12.381  11.373  -5.916  1.00 96.15           C  
ATOM    860  O   ARG A 107      11.640  10.581  -2.762  1.00 96.15           O  
ATOM    861  CG  ARG A 107      11.361  10.268  -6.140  1.00 96.15           C  
ATOM    862  CD  ARG A 107      10.912  10.201  -7.593  1.00 96.15           C  
ATOM    863  NE  ARG A 107      11.683   9.219  -8.350  1.00 96.15           N  
ATOM    864  NH1 ARG A 107      10.791   9.796 -10.402  1.00 96.15           N  
ATOM    865  NH2 ARG A 107      12.356   8.126 -10.255  1.00 96.15           N  
ATOM    866  CZ  ARG A 107      11.608   9.049  -9.667  1.00 96.15           C  
ATOM    867  N   PRO A 108      11.594  12.858  -3.328  1.00 97.37           N  
ATOM    868  CA  PRO A 108      10.546  13.108  -2.336  1.00 97.37           C  
ATOM    869  C   PRO A 108       9.197  12.520  -2.741  1.00 97.37           C  
ATOM    870  CB  PRO A 108      10.478  14.636  -2.273  1.00 97.37           C  
ATOM    871  O   PRO A 108       8.914  12.379  -3.934  1.00 97.37           O  
ATOM    872  CG  PRO A 108      11.009  15.097  -3.591  1.00 97.37           C  
ATOM    873  CD  PRO A 108      12.007  14.088  -4.083  1.00 97.37           C  
ATOM    874  N   CYS A 109       8.471  12.083  -1.715  1.00 97.96           N  
ATOM    875  CA  CYS A 109       7.137  11.538  -1.941  1.00 97.96           C  
ATOM    876  C   CYS A 109       6.072  12.413  -1.289  1.00 97.96           C  
ATOM    877  CB  CYS A 109       7.041  10.113  -1.398  1.00 97.96           C  
ATOM    878  O   CYS A 109       6.299  12.981  -0.220  1.00 97.96           O  
ATOM    879  SG  CYS A 109       8.125   8.939  -2.240  1.00 97.96           S  
ATOM    880  N   ARG A 110       5.039  12.611  -2.045  1.00 98.29           N  
ATOM    881  CA  ARG A 110       3.848  13.223  -1.465  1.00 98.29           C  
ATOM    882  C   ARG A 110       2.943  12.170  -0.834  1.00 98.29           C  
ATOM    883  CB  ARG A 110       3.076  14.009  -2.527  1.00 98.29           C  
ATOM    884  O   ARG A 110       2.539  11.213  -1.498  1.00 98.29           O  
ATOM    885  CG  ARG A 110       1.883  14.777  -1.980  1.00 98.29           C  
ATOM    886  CD  ARG A 110       1.170  15.564  -3.070  1.00 98.29           C  
ATOM    887  NE  ARG A 110       1.993  16.663  -3.567  1.00 98.29           N  
ATOM    888  NH1 ARG A 110       0.639  17.130  -5.380  1.00 98.29           N  
ATOM    889  NH2 ARG A 110       2.539  18.360  -5.015  1.00 98.29           N  
ATOM    890  CZ  ARG A 110       1.722  17.382  -4.653  1.00 98.29           C  
ATOM    891  N   VAL A 111       2.656  12.338   0.460  1.00 98.07           N  
ATOM    892  CA  VAL A 111       1.830  11.380   1.187  1.00 98.07           C  
ATOM    893  C   VAL A 111       0.538  12.054   1.645  1.00 98.07           C  
ATOM    894  CB  VAL A 111       2.581  10.788   2.400  1.00 98.07           C  
ATOM    895  O   VAL A 111       0.575  13.088   2.317  1.00 98.07           O  
ATOM    896  CG1 VAL A 111       1.694   9.799   3.155  1.00 98.07           C  
ATOM    897  CG2 VAL A 111       3.875  10.112   1.948  1.00 98.07           C  
ATOM    898  N   ARG A 112      -0.611  11.427   1.194  1.00 97.65           N  
ATOM    899  CA  ARG A 112      -1.927  11.877   1.637  1.00 97.65           C  
ATOM    900  C   ARG A 112      -2.572  10.852   2.564  1.00 97.65           C  
ATOM    901  CB  ARG A 112      -2.837  12.143   0.436  1.00 97.65           C  
ATOM    902  O   ARG A 112      -2.703   9.679   2.208  1.00 97.65           O  
ATOM    903  CG  ARG A 112      -2.446  13.370  -0.372  1.00 97.65           C  
ATOM    904  CD  ARG A 112      -3.451  13.660  -1.478  1.00 97.65           C  
ATOM    905  NE  ARG A 112      -3.502  12.579  -2.458  1.00 97.65           N  
ATOM    906  NH1 ARG A 112      -5.339  13.408  -3.586  1.00 97.65           N  
ATOM    907  NH2 ARG A 112      -4.351  11.457  -4.273  1.00 97.65           N  
ATOM    908  CZ  ARG A 112      -4.397  12.484  -3.437  1.00 97.65           C  
ATOM    909  N   VAL A 113      -2.898  11.298   3.743  1.00 96.32           N  
ATOM    910  CA  VAL A 113      -3.584  10.448   4.710  1.00 96.32           C  
ATOM    911  C   VAL A 113      -5.018  10.938   4.902  1.00 96.32           C  
ATOM    912  CB  VAL A 113      -2.844  10.420   6.066  1.00 96.32           C  
ATOM    913  O   VAL A 113      -5.241  12.069   5.342  1.00 96.32           O  
ATOM    914  CG1 VAL A 113      -3.552   9.487   7.048  1.00 96.32           C  
ATOM    915  CG2 VAL A 113      -1.391   9.993   5.872  1.00 96.32           C  
ATOM    916  N   THR A 114      -5.990  10.066   4.457  1.00 95.10           N  
ATOM    917  CA  THR A 114      -7.408  10.367   4.617  1.00 95.10           C  
ATOM    918  C   THR A 114      -8.030   9.482   5.694  1.00 95.10           C  
ATOM    919  CB  THR A 114      -8.172  10.182   3.293  1.00 95.10           C  
ATOM    920  O   THR A 114      -7.979   8.254   5.602  1.00 95.10           O  
ATOM    921  CG2 THR A 114      -9.629  10.611   3.434  1.00 95.10           C  
ATOM    922  OG1 THR A 114      -7.549  10.973   2.274  1.00 95.10           O  
ATOM    923  N   ALA A 115      -8.574  10.059   6.770  1.00 91.40           N  
ATOM    924  CA  ALA A 115      -9.240   9.356   7.864  1.00 91.40           C  
ATOM    925  C   ALA A 115     -10.316  10.230   8.502  1.00 91.40           C  
ATOM    926  CB  ALA A 115      -8.222   8.919   8.913  1.00 91.40           C  
ATOM    927  O   ALA A 115     -10.122  11.435   8.678  1.00 91.40           O  
ATOM    928  N   GLY A 116     -11.581   9.635   8.744  1.00 86.68           N  
ATOM    929  CA  GLY A 116     -12.634  10.361   9.437  1.00 86.68           C  
ATOM    930  C   GLY A 116     -13.137  11.565   8.664  1.00 86.68           C  
ATOM    931  O   GLY A 116     -13.502  12.582   9.258  1.00 86.68           O  
ATOM    932  N   GLY A 117     -13.007  11.552   7.306  1.00 88.26           N  
ATOM    933  CA  GLY A 117     -13.500  12.618   6.448  1.00 88.26           C  
ATOM    934  C   GLY A 117     -12.497  13.740   6.254  1.00 88.26           C  
ATOM    935  O   GLY A 117     -12.806  14.755   5.627  1.00 88.26           O  
ATOM    936  N   GLU A 118     -11.286  13.544   6.887  1.00 91.66           N  
ATOM    937  CA  GLU A 118     -10.238  14.551   6.750  1.00 91.66           C  
ATOM    938  C   GLU A 118      -9.063  14.018   5.937  1.00 91.66           C  
ATOM    939  CB  GLU A 118      -9.758  15.017   8.127  1.00 91.66           C  
ATOM    940  O   GLU A 118      -8.777  12.819   5.961  1.00 91.66           O  
ATOM    941  CG  GLU A 118     -10.831  15.716   8.949  1.00 91.66           C  
ATOM    942  CD  GLU A 118     -10.343  16.159  10.319  1.00 91.66           C  
ATOM    943  OE1 GLU A 118     -11.011  17.005  10.957  1.00 91.66           O  
ATOM    944  OE2 GLU A 118      -9.284  15.658  10.759  1.00 91.66           O  
ATOM    945  N   THR A 119      -8.485  15.032   5.137  1.00 95.90           N  
ATOM    946  CA  THR A 119      -7.295  14.694   4.365  1.00 95.90           C  
ATOM    947  C   THR A 119      -6.130  15.607   4.738  1.00 95.90           C  
ATOM    948  CB  THR A 119      -7.563  14.792   2.852  1.00 95.90           C  
ATOM    949  O   THR A 119      -6.274  16.831   4.752  1.00 95.90           O  
ATOM    950  CG2 THR A 119      -6.318  14.431   2.048  1.00 95.90           C  
ATOM    951  OG1 THR A 119      -8.622  13.893   2.501  1.00 95.90           O  
ATOM    952  N   ARG A 120      -5.035  14.888   5.123  1.00 96.45           N  
ATOM    953  CA  ARG A 120      -3.795  15.616   5.371  1.00 96.45           C  
ATOM    954  C   ARG A 120      -2.716  15.219   4.369  1.00 96.45           C  
ATOM    955  CB  ARG A 120      -3.301  15.366   6.798  1.00 96.45           C  
ATOM    956  O   ARG A 120      -2.582  14.042   4.026  1.00 96.45           O  
ATOM    957  CG  ARG A 120      -4.241  15.884   7.875  1.00 96.45           C  
ATOM    958  CD  ARG A 120      -3.730  15.563   9.272  1.00 96.45           C  
ATOM    959  NE  ARG A 120      -4.038  14.188   9.656  1.00 96.45           N  
ATOM    960  NH1 ARG A 120      -3.235  14.392  11.813  1.00 96.45           N  
ATOM    961  NH2 ARG A 120      -4.116  12.401  11.096  1.00 96.45           N  
ATOM    962  CZ  ARG A 120      -3.795  13.664  10.854  1.00 96.45           C  
ATOM    963  N   GLU A 121      -1.938  16.189   3.982  1.00 97.92           N  
ATOM    964  CA  GLU A 121      -0.888  15.967   2.992  1.00 97.92           C  
ATOM    965  C   GLU A 121       0.488  16.298   3.562  1.00 97.92           C  
ATOM    966  CB  GLU A 121      -1.151  16.800   1.734  1.00 97.92           C  
ATOM    967  O   GLU A 121       0.647  17.287   4.280  1.00 97.92           O  
ATOM    968  CG  GLU A 121      -0.210  16.485   0.581  1.00 97.92           C  
ATOM    969  CD  GLU A 121      -0.561  17.227  -0.700  1.00 97.92           C  
ATOM    970  OE1 GLU A 121       0.216  18.114  -1.119  1.00 97.92           O  
ATOM    971  OE2 GLU A 121      -1.622  16.918  -1.287  1.00 97.92           O  
ATOM    972  N   TYR A 122       1.428  15.377   3.196  1.00 98.01           N  
ATOM    973  CA  TYR A 122       2.797  15.531   3.677  1.00 98.01           C  
ATOM    974  C   TYR A 122       3.800  15.288   2.555  1.00 98.01           C  
ATOM    975  CB  TYR A 122       3.070  14.571   4.838  1.00 98.01           C  
ATOM    976  O   TYR A 122       3.508  14.566   1.599  1.00 98.01           O  
ATOM    977  CG  TYR A 122       2.038  14.639   5.938  1.00 98.01           C  
ATOM    978  CD1 TYR A 122       2.227  15.458   7.048  1.00 98.01           C  
ATOM    979  CD2 TYR A 122       0.872  13.884   5.868  1.00 98.01           C  
ATOM    980  CE1 TYR A 122       1.280  15.523   8.065  1.00 98.01           C  
ATOM    981  CE2 TYR A 122      -0.083  13.941   6.879  1.00 98.01           C  
ATOM    982  OH  TYR A 122      -0.812  14.822   8.974  1.00 98.01           O  
ATOM    983  CZ  TYR A 122       0.130  14.762   7.971  1.00 98.01           C  
ATOM    984  N   THR A 123       4.944  16.018   2.759  1.00 98.00           N  
ATOM    985  CA  THR A 123       6.093  15.668   1.933  1.00 98.00           C  
ATOM    986  C   THR A 123       7.096  14.835   2.726  1.00 98.00           C  
ATOM    987  CB  THR A 123       6.789  16.925   1.380  1.00 98.00           C  
ATOM    988  O   THR A 123       7.550  15.252   3.794  1.00 98.00           O  
ATOM    989  CG2 THR A 123       7.996  16.556   0.525  1.00 98.00           C  
ATOM    990  OG1 THR A 123       5.859  17.666   0.580  1.00 98.00           O  
ATOM    991  N   VAL A 124       7.452  13.634   2.239  1.00 97.98           N  
ATOM    992  CA  VAL A 124       8.429  12.756   2.873  1.00 97.98           C  
ATOM    993  C   VAL A 124       9.685  12.671   2.009  1.00 97.98           C  
ATOM    994  CB  VAL A 124       7.851  11.343   3.114  1.00 97.98           C  
ATOM    995  O   VAL A 124       9.636  12.180   0.879  1.00 97.98           O  
ATOM    996  CG1 VAL A 124       8.833  10.487   3.912  1.00 97.98           C  
ATOM    997  CG2 VAL A 124       6.508  11.433   3.836  1.00 97.98           C  
ATOM    998  N   ASN A 125      10.817  13.147   2.554  1.00 98.08           N  
ATOM    999  CA  ASN A 125      12.078  13.140   1.819  1.00 98.08           C  
ATOM   1000  C   ASN A 125      12.720  11.756   1.819  1.00 98.08           C  
ATOM   1001  CB  ASN A 125      13.044  14.174   2.400  1.00 98.08           C  
ATOM   1002  O   ASN A 125      12.376  10.908   2.644  1.00 98.08           O  
ATOM   1003  CG  ASN A 125      12.536  15.595   2.256  1.00 98.08           C  
ATOM   1004  ND2 ASN A 125      12.570  16.351   3.347  1.00 98.08           N  
ATOM   1005  OD1 ASN A 125      12.116  16.010   1.172  1.00 98.08           O  
ATOM   1006  N   PRO A 126      13.608  11.506   0.791  1.00 97.44           N  
ATOM   1007  CA  PRO A 126      14.317  10.226   0.735  1.00 97.44           C  
ATOM   1008  C   PRO A 126      15.035   9.891   2.040  1.00 97.44           C  
ATOM   1009  CB  PRO A 126      15.320  10.427  -0.404  1.00 97.44           C  
ATOM   1010  O   PRO A 126      15.698  10.753   2.623  1.00 97.44           O  
ATOM   1011  CG  PRO A 126      14.686  11.446  -1.295  1.00 97.44           C  
ATOM   1012  CD  PRO A 126      13.960  12.443  -0.439  1.00 97.44           C  
ATOM   1013  N   GLY A 127      14.837   8.601   2.467  1.00 94.67           N  
ATOM   1014  CA  GLY A 127      15.544   8.100   3.635  1.00 94.67           C  
ATOM   1015  C   GLY A 127      14.906   8.522   4.945  1.00 94.67           C  
ATOM   1016  O   GLY A 127      15.458   8.273   6.019  1.00 94.67           O  
ATOM   1017  N   THR A 128      13.723   9.234   4.821  1.00 97.12           N  
ATOM   1018  CA  THR A 128      13.067   9.702   6.037  1.00 97.12           C  
ATOM   1019  C   THR A 128      11.737   8.982   6.245  1.00 97.12           C  
ATOM   1020  CB  THR A 128      12.830  11.223   5.995  1.00 97.12           C  
ATOM   1021  O   THR A 128      11.326   8.173   5.410  1.00 97.12           O  
ATOM   1022  CG2 THR A 128      14.129  11.975   5.725  1.00 97.12           C  
ATOM   1023  OG1 THR A 128      11.891  11.525   4.955  1.00 97.12           O  
ATOM   1024  N   GLU A 129      11.135   9.307   7.444  1.00 97.12           N  
ATOM   1025  CA  GLU A 129       9.878   8.666   7.817  1.00 97.12           C  
ATOM   1026  C   GLU A 129       8.842   9.697   8.258  1.00 97.12           C  
ATOM   1027  CB  GLU A 129      10.106   7.641   8.930  1.00 97.12           C  
ATOM   1028  O   GLU A 129       9.197  10.753   8.787  1.00 97.12           O  
ATOM   1029  CG  GLU A 129      11.010   6.485   8.526  1.00 97.12           C  
ATOM   1030  CD  GLU A 129      11.307   5.527   9.668  1.00 97.12           C  
ATOM   1031  OE1 GLU A 129      11.803   4.407   9.408  1.00 97.12           O  
ATOM   1032  OE2 GLU A 129      11.041   5.899  10.833  1.00 97.12           O  
ATOM   1033  N   LEU A 130       7.621   9.431   7.861  1.00 97.67           N  
ATOM   1034  CA  LEU A 130       6.456  10.171   8.333  1.00 97.67           C  
ATOM   1035  C   LEU A 130       5.660   9.349   9.341  1.00 97.67           C  
ATOM   1036  CB  LEU A 130       5.559  10.566   7.157  1.00 97.67           C  
ATOM   1037  O   LEU A 130       5.396   8.166   9.113  1.00 97.67           O  
ATOM   1038  CG  LEU A 130       4.188  11.142   7.513  1.00 97.67           C  
ATOM   1039  CD1 LEU A 130       4.338  12.538   8.109  1.00 97.67           C  
ATOM   1040  CD2 LEU A 130       3.285  11.173   6.285  1.00 97.67           C  
ATOM   1041  N   GLU A 131       5.256   9.999  10.429  1.00 96.95           N  
ATOM   1042  CA  GLU A 131       4.371   9.374  11.406  1.00 96.95           C  
ATOM   1043  C   GLU A 131       3.141  10.239  11.670  1.00 96.95           C  
ATOM   1044  CB  GLU A 131       5.117   9.108  12.716  1.00 96.95           C  
ATOM   1045  O   GLU A 131       3.266  11.417  12.009  1.00 96.95           O  
ATOM   1046  CG  GLU A 131       6.212   8.058  12.597  1.00 96.95           C  
ATOM   1047  CD  GLU A 131       6.854   7.707  13.930  1.00 96.95           C  
ATOM   1048  OE1 GLU A 131       7.455   6.614  14.046  1.00 96.95           O  
ATOM   1049  OE2 GLU A 131       6.755   8.531  14.867  1.00 96.95           O  
ATOM   1050  N   VAL A 132       2.031   9.576  11.521  1.00 95.98           N  
ATOM   1051  CA  VAL A 132       0.770  10.284  11.717  1.00 95.98           C  
ATOM   1052  C   VAL A 132      -0.103   9.521  12.710  1.00 95.98           C  
ATOM   1053  CB  VAL A 132       0.015  10.476  10.382  1.00 95.98           C  
ATOM   1054  O   VAL A 132      -0.347   8.324  12.540  1.00 95.98           O  
ATOM   1055  CG1 VAL A 132      -1.290  11.238  10.606  1.00 95.98           C  
ATOM   1056  CG2 VAL A 132       0.897  11.206   9.371  1.00 95.98           C  
ATOM   1057  N   GLU A 133      -0.564  10.247  13.724  1.00 94.98           N  
ATOM   1058  CA  GLU A 133      -1.461   9.640  14.702  1.00 94.98           C  
ATOM   1059  C   GLU A 133      -2.916   9.747  14.257  1.00 94.98           C  
ATOM   1060  CB  GLU A 133      -1.281  10.293  16.075  1.00 94.98           C  
ATOM   1061  O   GLU A 133      -3.346  10.793  13.767  1.00 94.98           O  
ATOM   1062  CG  GLU A 133       0.051   9.974  16.738  1.00 94.98           C  
ATOM   1063  CD  GLU A 133       0.145  10.478  18.169  1.00 94.98           C  
ATOM   1064  OE1 GLU A 133       0.986   9.962  18.941  1.00 94.98           O  
ATOM   1065  OE2 GLU A 133      -0.629  11.395  18.522  1.00 94.98           O  
ATOM   1066  N   LEU A 134      -3.669   8.538  14.417  1.00 90.96           N  
ATOM   1067  CA  LEU A 134      -5.090   8.514  14.090  1.00 90.96           C  
ATOM   1068  C   LEU A 134      -5.937   8.412  15.354  1.00 90.96           C  
ATOM   1069  CB  LEU A 134      -5.406   7.345  13.154  1.00 90.96           C  
ATOM   1070  O   LEU A 134      -5.541   7.757  16.321  1.00 90.96           O  
ATOM   1071  CG  LEU A 134      -4.623   7.298  11.840  1.00 90.96           C  
ATOM   1072  CD1 LEU A 134      -4.915   5.999  11.096  1.00 90.96           C  
ATOM   1073  CD2 LEU A 134      -4.963   8.505  10.972  1.00 90.96           C  
ATOM   1074  N   SER A 135      -6.997   9.194  15.434  1.00 90.66           N  
ATOM   1075  CA  SER A 135      -7.954   8.998  16.519  1.00 90.66           C  
ATOM   1076  C   SER A 135      -8.646   7.644  16.407  1.00 90.66           C  
ATOM   1077  CB  SER A 135      -8.998  10.115  16.521  1.00 90.66           C  
ATOM   1078  O   SER A 135      -8.638   7.022  15.343  1.00 90.66           O  
ATOM   1079  OG  SER A 135      -9.842  10.017  15.386  1.00 90.66           O  
ATOM   1080  N   PRO A 136      -9.176   7.178  17.508  1.00 86.67           N  
ATOM   1081  CA  PRO A 136      -9.876   5.892  17.499  1.00 86.67           C  
ATOM   1082  C   PRO A 136     -10.929   5.801  16.396  1.00 86.67           C  
ATOM   1083  CB  PRO A 136     -10.529   5.836  18.882  1.00 86.67           C  
ATOM   1084  O   PRO A 136     -11.092   4.745  15.779  1.00 86.67           O  
ATOM   1085  CG  PRO A 136      -9.627   6.639  19.763  1.00 86.67           C  
ATOM   1086  CD  PRO A 136      -9.103   7.804  18.973  1.00 86.67           C  
ATOM   1087  N   GLU A 137     -11.604   6.901  16.118  1.00 84.40           N  
ATOM   1088  CA  GLU A 137     -12.655   6.910  15.104  1.00 84.40           C  
ATOM   1089  C   GLU A 137     -12.067   6.811  13.700  1.00 84.40           C  
ATOM   1090  CB  GLU A 137     -13.511   8.173  15.228  1.00 84.40           C  
ATOM   1091  O   GLU A 137     -12.690   6.247  12.798  1.00 84.40           O  
ATOM   1092  CG  GLU A 137     -14.315   8.246  16.519  1.00 84.40           C  
ATOM   1093  CD  GLU A 137     -15.114   9.533  16.655  1.00 84.40           C  
ATOM   1094  OE1 GLU A 137     -15.991   9.611  17.546  1.00 84.40           O  
ATOM   1095  OE2 GLU A 137     -14.863  10.469  15.864  1.00 84.40           O  
ATOM   1096  N   GLN A 138     -10.793   7.182  13.564  1.00 88.52           N  
ATOM   1097  CA  GLN A 138     -10.122   7.228  12.269  1.00 88.52           C  
ATOM   1098  C   GLN A 138      -9.455   5.894  11.948  1.00 88.52           C  
ATOM   1099  CB  GLN A 138      -9.086   8.353  12.240  1.00 88.52           C  
ATOM   1100  O   GLN A 138      -9.220   5.576  10.780  1.00 88.52           O  
ATOM   1101  CG  GLN A 138      -9.693   9.749  12.267  1.00 88.52           C  
ATOM   1102  CD  GLN A 138      -8.648  10.841  12.405  1.00 88.52           C  
ATOM   1103  NE2 GLN A 138      -8.915  11.996  11.805  1.00 88.52           N  
ATOM   1104  OE1 GLN A 138      -7.610  10.648  13.046  1.00 88.52           O  
ATOM   1105  N   GLN A 139      -9.268   5.045  12.891  1.00 84.18           N  
ATOM   1106  CA  GLN A 139      -8.435   3.853  12.772  1.00 84.18           C  
ATOM   1107  C   GLN A 139      -9.108   2.796  11.902  1.00 84.18           C  
ATOM   1108  CB  GLN A 139      -8.125   3.275  14.154  1.00 84.18           C  
ATOM   1109  O   GLN A 139      -8.431   1.986  11.265  1.00 84.18           O  
ATOM   1110  CG  GLN A 139      -7.164   4.126  14.974  1.00 84.18           C  
ATOM   1111  CD  GLN A 139      -6.887   3.540  16.347  1.00 84.18           C  
ATOM   1112  NE2 GLN A 139      -6.359   4.363  17.247  1.00 84.18           N  
ATOM   1113  OE1 GLN A 139      -7.147   2.359  16.596  1.00 84.18           O  
ATOM   1114  N   ASN A 140     -10.394   2.913  11.715  1.00 78.51           N  
ATOM   1115  CA  ASN A 140     -11.115   1.837  11.042  1.00 78.51           C  
ATOM   1116  C   ASN A 140     -11.415   2.188   9.587  1.00 78.51           C  
ATOM   1117  CB  ASN A 140     -12.410   1.511  11.788  1.00 78.51           C  
ATOM   1118  O   ASN A 140     -11.885   1.342   8.825  1.00 78.51           O  
ATOM   1119  CG  ASN A 140     -12.160   0.914  13.159  1.00 78.51           C  
ATOM   1120  ND2 ASN A 140     -12.855   1.431  14.166  1.00 78.51           N  
ATOM   1121  OD1 ASN A 140     -11.349  -0.003  13.312  1.00 78.51           O  
ATOM   1122  N   ASN A 141     -10.974   3.338   9.215  1.00 84.85           N  
ATOM   1123  CA  ASN A 141     -11.245   3.785   7.853  1.00 84.85           C  
ATOM   1124  C   ASN A 141     -10.216   4.809   7.384  1.00 84.85           C  
ATOM   1125  CB  ASN A 141     -12.657   4.366   7.750  1.00 84.85           C  
ATOM   1126  O   ASN A 141     -10.537   5.988   7.219  1.00 84.85           O  
ATOM   1127  CG  ASN A 141     -13.104   4.561   6.314  1.00 84.85           C  
ATOM   1128  ND2 ASN A 141     -14.250   5.207   6.133  1.00 84.85           N  
ATOM   1129  OD1 ASN A 141     -12.427   4.134   5.376  1.00 84.85           O  
ATOM   1130  N   ALA A 142      -8.938   4.331   7.266  1.00 89.65           N  
ATOM   1131  CA  ALA A 142      -7.869   5.229   6.835  1.00 89.65           C  
ATOM   1132  C   ALA A 142      -7.359   4.848   5.448  1.00 89.65           C  
ATOM   1133  CB  ALA A 142      -6.723   5.212   7.843  1.00 89.65           C  
ATOM   1134  O   ALA A 142      -7.428   3.682   5.053  1.00 89.65           O  
ATOM   1135  N   GLU A 143      -7.104   5.837   4.749  1.00 94.18           N  
ATOM   1136  CA  GLU A 143      -6.492   5.687   3.432  1.00 94.18           C  
ATOM   1137  C   GLU A 143      -5.193   6.481   3.334  1.00 94.18           C  
ATOM   1138  CB  GLU A 143      -7.464   6.129   2.335  1.00 94.18           C  
ATOM   1139  O   GLU A 143      -5.134   7.640   3.752  1.00 94.18           O  
ATOM   1140  CG  GLU A 143      -6.917   5.960   0.925  1.00 94.18           C  
ATOM   1141  CD  GLU A 143      -7.868   6.458  -0.151  1.00 94.18           C  
ATOM   1142  OE1 GLU A 143      -7.724   7.619  -0.599  1.00 94.18           O  
ATOM   1143  OE2 GLU A 143      -8.765   5.682  -0.550  1.00 94.18           O  
ATOM   1144  N   VAL A 144      -4.159   5.742   2.861  1.00 96.12           N  
ATOM   1145  CA  VAL A 144      -2.864   6.382   2.659  1.00 96.12           C  
ATOM   1146  C   VAL A 144      -2.485   6.327   1.181  1.00 96.12           C  
ATOM   1147  CB  VAL A 144      -1.763   5.718   3.516  1.00 96.12           C  
ATOM   1148  O   VAL A 144      -2.366   5.243   0.604  1.00 96.12           O  
ATOM   1149  CG1 VAL A 144      -0.435   6.456   3.356  1.00 96.12           C  
ATOM   1150  CG2 VAL A 144      -2.182   5.678   4.985  1.00 96.12           C  
ATOM   1151  N   GLU A 145      -2.333   7.494   0.602  1.00 96.77           N  
ATOM   1152  CA  GLU A 145      -1.866   7.595  -0.777  1.00 96.77           C  
ATOM   1153  C   GLU A 145      -0.447   8.151  -0.840  1.00 96.77           C  
ATOM   1154  CB  GLU A 145      -2.812   8.471  -1.602  1.00 96.77           C  
ATOM   1155  O   GLU A 145      -0.148   9.176  -0.223  1.00 96.77           O  
ATOM   1156  CG  GLU A 145      -4.212   7.894  -1.752  1.00 96.77           C  
ATOM   1157  CD  GLU A 145      -5.154   8.798  -2.531  1.00 96.77           C  
ATOM   1158  OE1 GLU A 145      -5.410   8.523  -3.726  1.00 96.77           O  
ATOM   1159  OE2 GLU A 145      -5.639   9.790  -1.943  1.00 96.77           O  
ATOM   1160  N   VAL A 146       0.382   7.434  -1.509  1.00 97.12           N  
ATOM   1161  CA  VAL A 146       1.775   7.843  -1.655  1.00 97.12           C  
ATOM   1162  C   VAL A 146       2.098   8.061  -3.131  1.00 97.12           C  
ATOM   1163  CB  VAL A 146       2.740   6.800  -1.047  1.00 97.12           C  
ATOM   1164  O   VAL A 146       1.879   7.173  -3.959  1.00 97.12           O  
ATOM   1165  CG1 VAL A 146       4.182   7.302  -1.102  1.00 97.12           C  
ATOM   1166  CG2 VAL A 146       2.338   6.478   0.391  1.00 97.12           C  
ATOM   1167  N   GLU A 147       2.613   9.233  -3.396  1.00 97.15           N  
ATOM   1168  CA  GLU A 147       3.028   9.566  -4.755  1.00 97.15           C  
ATOM   1169  C   GLU A 147       4.493   9.990  -4.797  1.00 97.15           C  
ATOM   1170  CB  GLU A 147       2.143  10.676  -5.330  1.00 97.15           C  
ATOM   1171  O   GLU A 147       4.884  10.958  -4.142  1.00 97.15           O  
ATOM   1172  CG  GLU A 147       2.412  10.978  -6.797  1.00 97.15           C  
ATOM   1173  CD  GLU A 147       1.507  12.061  -7.363  1.00 97.15           C  
ATOM   1174  OE1 GLU A 147       1.936  12.790  -8.286  1.00 97.15           O  
ATOM   1175  OE2 GLU A 147       0.360  12.182  -6.877  1.00 97.15           O  
ATOM   1176  N   CYS A 148       5.297   9.235  -5.484  1.00 94.92           N  
ATOM   1177  CA  CYS A 148       6.699   9.554  -5.729  1.00 94.92           C  
ATOM   1178  C   CYS A 148       6.980   9.663  -7.223  1.00 94.92           C  
ATOM   1179  CB  CYS A 148       7.607   8.494  -5.106  1.00 94.92           C  
ATOM   1180  O   CYS A 148       7.146   8.649  -7.903  1.00 94.92           O  
ATOM   1181  SG  CYS A 148       7.232   8.143  -3.374  1.00 94.92           S  
ATOM   1182  N   GLY A 149       7.056  10.889  -7.852  1.00 91.71           N  
ATOM   1183  CA  GLY A 149       7.156  11.004  -9.298  1.00 91.71           C  
ATOM   1184  C   GLY A 149       5.934  10.475 -10.025  1.00 91.71           C  
ATOM   1185  O   GLY A 149       4.808  10.890  -9.741  1.00 91.71           O  
ATOM   1186  N   ASN A 150       6.083   9.400 -10.886  1.00 89.63           N  
ATOM   1187  CA  ASN A 150       4.983   8.842 -11.666  1.00 89.63           C  
ATOM   1188  C   ASN A 150       4.369   7.626 -10.980  1.00 89.63           C  
ATOM   1189  CB  ASN A 150       5.456   8.475 -13.074  1.00 89.63           C  
ATOM   1190  O   ASN A 150       3.478   6.979 -11.533  1.00 89.63           O  
ATOM   1191  CG  ASN A 150       5.847   9.689 -13.894  1.00 89.63           C  
ATOM   1192  ND2 ASN A 150       6.871   9.538 -14.726  1.00 89.63           N  
ATOM   1193  OD1 ASN A 150       5.235  10.754 -13.780  1.00 89.63           O  
ATOM   1194  N   GLU A 151       4.936   7.330  -9.806  1.00 88.47           N  
ATOM   1195  CA  GLU A 151       4.456   6.170  -9.061  1.00 88.47           C  
ATOM   1196  C   GLU A 151       3.396   6.570  -8.039  1.00 88.47           C  
ATOM   1197  CB  GLU A 151       5.619   5.461  -8.362  1.00 88.47           C  
ATOM   1198  O   GLU A 151       3.576   7.537  -7.296  1.00 88.47           O  
ATOM   1199  CG  GLU A 151       6.700   4.968  -9.314  1.00 88.47           C  
ATOM   1200  CD  GLU A 151       7.897   4.360  -8.599  1.00 88.47           C  
ATOM   1201  OE1 GLU A 151       8.416   3.319  -9.063  1.00 88.47           O  
ATOM   1202  OE2 GLU A 151       8.317   4.927  -7.567  1.00 88.47           O  
ATOM   1203  N   LYS A 152       2.295   5.871  -8.165  1.00 91.52           N  
ATOM   1204  CA  LYS A 152       1.216   6.125  -7.216  1.00 91.52           C  
ATOM   1205  C   LYS A 152       0.797   4.842  -6.503  1.00 91.52           C  
ATOM   1206  CB  LYS A 152       0.012   6.747  -7.925  1.00 91.52           C  
ATOM   1207  O   LYS A 152       0.626   3.800  -7.139  1.00 91.52           O  
ATOM   1208  CG  LYS A 152      -1.069   7.253  -6.982  1.00 91.52           C  
ATOM   1209  CD  LYS A 152      -2.193   7.948  -7.740  1.00 91.52           C  
ATOM   1210  CE  LYS A 152      -3.276   8.455  -6.797  1.00 91.52           C  
ATOM   1211  NZ  LYS A 152      -4.376   9.142  -7.536  1.00 91.52           N  
ATOM   1212  N   TYR A 153       0.673   4.981  -5.146  1.00 90.19           N  
ATOM   1213  CA  TYR A 153       0.293   3.842  -4.317  1.00 90.19           C  
ATOM   1214  C   TYR A 153      -0.828   4.218  -3.356  1.00 90.19           C  
ATOM   1215  CB  TYR A 153       1.501   3.321  -3.533  1.00 90.19           C  
ATOM   1216  O   TYR A 153      -0.849   5.330  -2.821  1.00 90.19           O  
ATOM   1217  CG  TYR A 153       2.759   3.211  -4.359  1.00 90.19           C  
ATOM   1218  CD1 TYR A 153       3.037   2.059  -5.091  1.00 90.19           C  
ATOM   1219  CD2 TYR A 153       3.674   4.258  -4.409  1.00 90.19           C  
ATOM   1220  CE1 TYR A 153       4.196   1.952  -5.852  1.00 90.19           C  
ATOM   1221  CE2 TYR A 153       4.836   4.162  -5.166  1.00 90.19           C  
ATOM   1222  OH  TYR A 153       6.238   2.907  -6.636  1.00 90.19           O  
ATOM   1223  CZ  TYR A 153       5.088   3.007  -5.884  1.00 90.19           C  
ATOM   1224  N   ARG A 154      -1.687   3.218  -3.241  1.00 94.11           N  
ATOM   1225  CA  ARG A 154      -2.793   3.463  -2.320  1.00 94.11           C  
ATOM   1226  C   ARG A 154      -2.973   2.294  -1.358  1.00 94.11           C  
ATOM   1227  CB  ARG A 154      -4.091   3.712  -3.091  1.00 94.11           C  
ATOM   1228  O   ARG A 154      -3.002   1.135  -1.779  1.00 94.11           O  
ATOM   1229  CG  ARG A 154      -5.280   4.044  -2.205  1.00 94.11           C  
ATOM   1230  CD  ARG A 154      -6.541   4.290  -3.021  1.00 94.11           C  
ATOM   1231  NE  ARG A 154      -6.381   5.419  -3.934  1.00 94.11           N  
ATOM   1232  NH1 ARG A 154      -8.516   5.285  -4.804  1.00 94.11           N  
ATOM   1233  NH2 ARG A 154      -7.070   6.900  -5.548  1.00 94.11           N  
ATOM   1234  CZ  ARG A 154      -7.323   5.865  -4.760  1.00 94.11           C  
ATOM   1235  N   PHE A 155      -2.992   2.659  -0.072  1.00 90.70           N  
ATOM   1236  CA  PHE A 155      -3.218   1.694   0.998  1.00 90.70           C  
ATOM   1237  C   PHE A 155      -4.447   2.070   1.816  1.00 90.70           C  
ATOM   1238  CB  PHE A 155      -1.989   1.601   1.908  1.00 90.70           C  
ATOM   1239  O   PHE A 155      -4.510   3.160   2.387  1.00 90.70           O  
ATOM   1240  CG  PHE A 155      -2.117   0.571   2.997  1.00 90.70           C  
ATOM   1241  CD1 PHE A 155      -2.226   0.955   4.328  1.00 90.70           C  
ATOM   1242  CD2 PHE A 155      -2.129  -0.784   2.690  1.00 90.70           C  
ATOM   1243  CE1 PHE A 155      -2.345   0.003   5.338  1.00 90.70           C  
ATOM   1244  CE2 PHE A 155      -2.247  -1.741   3.694  1.00 90.70           C  
ATOM   1245  CZ  PHE A 155      -2.354  -1.345   5.017  1.00 90.70           C  
ATOM   1246  N   GLN A 156      -5.385   1.124   1.817  1.00 87.95           N  
ATOM   1247  CA  GLN A 156      -6.639   1.402   2.509  1.00 87.95           C  
ATOM   1248  C   GLN A 156      -6.885   0.394   3.628  1.00 87.95           C  
ATOM   1249  CB  GLN A 156      -7.810   1.390   1.525  1.00 87.95           C  
ATOM   1250  O   GLN A 156      -6.754  -0.815   3.422  1.00 87.95           O  
ATOM   1251  CG  GLN A 156      -9.124   1.870   2.127  1.00 87.95           C  
ATOM   1252  CD  GLN A 156     -10.239   1.965   1.102  1.00 87.95           C  
ATOM   1253  NE2 GLN A 156     -11.390   2.476   1.524  1.00 87.95           N  
ATOM   1254  OE1 GLN A 156     -10.067   1.581  -0.059  1.00 87.95           O  
ATOM   1255  N   LEU A 157      -7.241   1.070   4.803  1.00 79.70           N  
ATOM   1256  CA  LEU A 157      -7.671   0.243   5.925  1.00 79.70           C  
ATOM   1257  C   LEU A 157      -9.188   0.281   6.078  1.00 79.70           C  
ATOM   1258  CB  LEU A 157      -7.004   0.710   7.222  1.00 79.70           C  
ATOM   1259  O   LEU A 157      -9.793   1.356   6.044  1.00 79.70           O  
ATOM   1260  CG  LEU A 157      -5.481   0.584   7.284  1.00 79.70           C  
ATOM   1261  CD1 LEU A 157      -4.927   1.419   8.434  1.00 79.70           C  
ATOM   1262  CD2 LEU A 157      -5.071  -0.877   7.432  1.00 79.70           C  
ATOM   1263  N   GLY A 158      -9.903  -0.922   6.059  1.00 63.86           N  
ATOM   1264  CA  GLY A 158     -11.336  -1.044   6.276  1.00 63.86           C  
ATOM   1265  C   GLY A 158     -11.714  -2.266   7.091  1.00 63.86           C  
ATOM   1266  O   GLY A 158     -10.907  -3.184   7.254  1.00 63.86           O  
TER    1267      GLY A 158
ENDMDL
END
