# Supplementary material for: Single-chain dimers from de novo immunoglobulins as robust scaffolds for multiple binding loops
Source: Nat Commun. 2023 Sep 23;14:5939. doi: 10.1038/s41467-023-41717-5 (PMC10517939; doi:10.1038/s41467-023-41717-5)
Supplement: Supplementary file 3 — Supplementary Data 1 [file 41467_2023_41717_MOESM3_ESM.zip › design_models/scIg/scIg14n/ranked_4.pdb]

MODEL     1
ATOM      1  N   ARG A   1       4.954   1.703 -11.073  1.00 85.81           N  
ATOM      2  CA  ARG A   1       3.749   2.055 -10.329  1.00 85.81           C  
ATOM      3  C   ARG A   1       3.224   0.860  -9.540  1.00 85.81           C  
ATOM      4  CB  ARG A   1       2.664   2.574 -11.276  1.00 85.81           C  
ATOM      5  O   ARG A   1       3.080  -0.236 -10.086  1.00 85.81           O  
ATOM      6  CG  ARG A   1       1.379   2.982 -10.575  1.00 85.81           C  
ATOM      7  CD  ARG A   1       0.334   3.486 -11.562  1.00 85.81           C  
ATOM      8  NE  ARG A   1      -0.939   3.763 -10.904  1.00 85.81           N  
ATOM      9  NH1 ARG A   1      -2.011   4.479 -12.821  1.00 85.81           N  
ATOM     10  NH2 ARG A   1      -3.131   4.445 -10.821  1.00 85.81           N  
ATOM     11  CZ  ARG A   1      -2.024   4.229 -11.517  1.00 85.81           C  
ATOM     12  N   ILE A   2       3.168   0.817  -8.303  1.00 87.87           N  
ATOM     13  CA  ILE A   2       2.577  -0.150  -7.384  1.00 87.87           C  
ATOM     14  C   ILE A   2       1.343   0.457  -6.719  1.00 87.87           C  
ATOM     15  CB  ILE A   2       3.593  -0.606  -6.313  1.00 87.87           C  
ATOM     16  O   ILE A   2       1.407   1.556  -6.163  1.00 87.87           O  
ATOM     17  CG1 ILE A   2       4.830  -1.221  -6.978  1.00 87.87           C  
ATOM     18  CG2 ILE A   2       2.945  -1.595  -5.340  1.00 87.87           C  
ATOM     19  CD1 ILE A   2       5.960  -1.539  -6.009  1.00 87.87           C  
ATOM     20  N   GLU A   3       0.178  -0.230  -6.820  1.00 90.58           N  
ATOM     21  CA  GLU A   3      -1.059   0.196  -6.172  1.00 90.58           C  
ATOM     22  C   GLU A   3      -1.496  -0.804  -5.106  1.00 90.58           C  
ATOM     23  CB  GLU A   3      -2.171   0.381  -7.207  1.00 90.58           C  
ATOM     24  O   GLU A   3      -1.627  -1.998  -5.384  1.00 90.58           O  
ATOM     25  CG  GLU A   3      -1.871   1.450  -8.248  1.00 90.58           C  
ATOM     26  CD  GLU A   3      -2.971   1.602  -9.287  1.00 90.58           C  
ATOM     27  OE1 GLU A   3      -2.772   2.341 -10.278  1.00 90.58           O  
ATOM     28  OE2 GLU A   3      -4.040   0.977  -9.108  1.00 90.58           O  
ATOM     29  N   VAL A   4      -1.522  -0.316  -3.907  1.00 89.87           N  
ATOM     30  CA  VAL A   4      -1.974  -1.161  -2.807  1.00 89.87           C  
ATOM     31  C   VAL A   4      -3.277  -0.610  -2.233  1.00 89.87           C  
ATOM     32  CB  VAL A   4      -0.905  -1.268  -1.697  1.00 89.87           C  
ATOM     33  O   VAL A   4      -3.365   0.576  -1.904  1.00 89.87           O  
ATOM     34  CG1 VAL A   4      -1.385  -2.181  -0.570  1.00 89.87           C  
ATOM     35  CG2 VAL A   4       0.415  -1.776  -2.274  1.00 89.87           C  
ATOM     36  N   ARG A   5      -4.235  -1.474  -2.184  1.00 87.78           N  
ATOM     37  CA  ARG A   5      -5.519  -1.127  -1.586  1.00 87.78           C  
ATOM     38  C   ARG A   5      -5.853  -2.058  -0.426  1.00 87.78           C  
ATOM     39  CB  ARG A   5      -6.632  -1.176  -2.635  1.00 87.78           C  
ATOM     40  O   ARG A   5      -5.815  -3.282  -0.574  1.00 87.78           O  
ATOM     41  CG  ARG A   5      -7.980  -0.689  -2.126  1.00 87.78           C  
ATOM     42  CD  ARG A   5      -9.022  -0.655  -3.235  1.00 87.78           C  
ATOM     43  NE  ARG A   5     -10.328  -0.235  -2.735  1.00 87.78           N  
ATOM     44  NH1 ARG A   5     -11.384  -0.357  -4.786  1.00 87.78           N  
ATOM     45  NH2 ARG A   5     -12.557   0.286  -2.925  1.00 87.78           N  
ATOM     46  CZ  ARG A   5     -11.420  -0.103  -3.483  1.00 87.78           C  
ATOM     47  N   VAL A   6      -6.027  -1.380   0.703  1.00 83.02           N  
ATOM     48  CA  VAL A   6      -6.525  -2.141   1.844  1.00 83.02           C  
ATOM     49  C   VAL A   6      -7.933  -1.671   2.205  1.00 83.02           C  
ATOM     50  CB  VAL A   6      -5.589  -2.008   3.067  1.00 83.02           C  
ATOM     51  O   VAL A   6      -8.121  -0.532   2.638  1.00 83.02           O  
ATOM     52  CG1 VAL A   6      -6.060  -2.909   4.207  1.00 83.02           C  
ATOM     53  CG2 VAL A   6      -4.151  -2.342   2.676  1.00 83.02           C  
ATOM     54  N   ASP A   7      -9.025  -2.426   1.805  1.00 78.61           N  
ATOM     55  CA  ASP A   7     -10.396  -2.038   2.122  1.00 78.61           C  
ATOM     56  C   ASP A   7     -11.126  -3.154   2.865  1.00 78.61           C  
ATOM     57  CB  ASP A   7     -11.158  -1.669   0.847  1.00 78.61           C  
ATOM     58  O   ASP A   7     -10.508  -4.137   3.280  1.00 78.61           O  
ATOM     59  CG  ASP A   7     -11.235  -2.812  -0.150  1.00 78.61           C  
ATOM     60  OD1 ASP A   7     -11.400  -3.978   0.271  1.00 78.61           O  
ATOM     61  OD2 ASP A   7     -11.127  -2.545  -1.366  1.00 78.61           O  
ATOM     62  N   ASN A   8     -12.500  -2.993   3.329  1.00 71.02           N  
ATOM     63  CA  ASN A   8     -13.347  -3.795   4.205  1.00 71.02           C  
ATOM     64  C   ASN A   8     -13.232  -5.283   3.887  1.00 71.02           C  
ATOM     65  CB  ASN A   8     -14.805  -3.342   4.104  1.00 71.02           C  
ATOM     66  O   ASN A   8     -14.175  -5.888   3.374  1.00 71.02           O  
ATOM     67  CG  ASN A   8     -15.064  -2.039   4.835  1.00 71.02           C  
ATOM     68  ND2 ASN A   8     -16.150  -1.365   4.478  1.00 71.02           N  
ATOM     69  OD1 ASN A   8     -14.293  -1.642   5.712  1.00 71.02           O  
ATOM     70  N   GLY A   9     -11.960  -5.864   3.889  1.00 81.54           N  
ATOM     71  CA  GLY A   9     -11.853  -7.314   3.897  1.00 81.54           C  
ATOM     72  C   GLY A   9     -10.878  -7.846   2.863  1.00 81.54           C  
ATOM     73  O   GLY A   9     -10.752  -9.059   2.687  1.00 81.54           O  
ATOM     74  N   ARG A  10     -10.264  -6.875   2.238  1.00 90.69           N  
ATOM     75  CA  ARG A  10      -9.410  -7.383   1.169  1.00 90.69           C  
ATOM     76  C   ARG A  10      -8.180  -6.500   0.985  1.00 90.69           C  
ATOM     77  CB  ARG A  10     -10.190  -7.475  -0.144  1.00 90.69           C  
ATOM     78  O   ARG A  10      -8.237  -5.291   1.220  1.00 90.69           O  
ATOM     79  CG  ARG A  10     -11.312  -8.501  -0.123  1.00 90.69           C  
ATOM     80  CD  ARG A  10     -12.002  -8.610  -1.476  1.00 90.69           C  
ATOM     81  NE  ARG A  10     -13.046  -7.601  -1.630  1.00 90.69           N  
ATOM     82  NH1 ARG A  10     -13.570  -8.178  -3.805  1.00 90.69           N  
ATOM     83  NH2 ARG A  10     -14.692  -6.470  -2.765  1.00 90.69           N  
ATOM     84  CZ  ARG A  10     -13.767  -7.419  -2.733  1.00 90.69           C  
ATOM     85  N   VAL A  11      -7.068  -7.096   0.735  1.00 92.11           N  
ATOM     86  CA  VAL A  11      -5.854  -6.428   0.280  1.00 92.11           C  
ATOM     87  C   VAL A  11      -5.657  -6.672  -1.214  1.00 92.11           C  
ATOM     88  CB  VAL A  11      -4.613  -6.908   1.066  1.00 92.11           C  
ATOM     89  O   VAL A  11      -5.684  -7.818  -1.671  1.00 92.11           O  
ATOM     90  CG1 VAL A  11      -3.340  -6.279   0.503  1.00 92.11           C  
ATOM     91  CG2 VAL A  11      -4.763  -6.580   2.551  1.00 92.11           C  
ATOM     92  N   ARG A  12      -5.554  -5.561  -1.966  1.00 94.30           N  
ATOM     93  CA  ARG A  12      -5.302  -5.656  -3.400  1.00 94.30           C  
ATOM     94  C   ARG A  12      -3.980  -4.991  -3.769  1.00 94.30           C  
ATOM     95  CB  ARG A  12      -6.447  -5.020  -4.191  1.00 94.30           C  
ATOM     96  O   ARG A  12      -3.708  -3.864  -3.350  1.00 94.30           O  
ATOM     97  CG  ARG A  12      -7.776  -5.742  -4.039  1.00 94.30           C  
ATOM     98  CD  ARG A  12      -8.870  -5.093  -4.875  1.00 94.30           C  
ATOM     99  NE  ARG A  12      -9.215  -3.766  -4.374  1.00 94.30           N  
ATOM    100  NH1 ARG A  12     -10.837  -3.359  -5.969  1.00 94.30           N  
ATOM    101  NH2 ARG A  12     -10.376  -1.783  -4.369  1.00 94.30           N  
ATOM    102  CZ  ARG A  12     -10.142  -2.972  -4.905  1.00 94.30           C  
ATOM    103  N   VAL A  13      -3.246  -5.760  -4.451  1.00 94.65           N  
ATOM    104  CA  VAL A  13      -1.971  -5.226  -4.920  1.00 94.65           C  
ATOM    105  C   VAL A  13      -1.890  -5.344  -6.441  1.00 94.65           C  
ATOM    106  CB  VAL A  13      -0.776  -5.953  -4.264  1.00 94.65           C  
ATOM    107  O   VAL A  13      -2.083  -6.427  -6.997  1.00 94.65           O  
ATOM    108  CG1 VAL A  13       0.547  -5.363  -4.750  1.00 94.65           C  
ATOM    109  CG2 VAL A  13      -0.873  -5.873  -2.742  1.00 94.65           C  
ATOM    110  N   ARG A  14      -1.734  -4.255  -7.070  1.00 95.76           N  
ATOM    111  CA  ARG A  14      -1.485  -4.237  -8.508  1.00 95.76           C  
ATOM    112  C   ARG A  14      -0.041  -3.851  -8.809  1.00 95.76           C  
ATOM    113  CB  ARG A  14      -2.443  -3.269  -9.207  1.00 95.76           C  
ATOM    114  O   ARG A  14       0.445  -2.823  -8.332  1.00 95.76           O  
ATOM    115  CG  ARG A  14      -2.353  -3.302 -10.724  1.00 95.76           C  
ATOM    116  CD  ARG A  14      -3.383  -2.387 -11.370  1.00 95.76           C  
ATOM    117  NE  ARG A  14      -3.255  -2.373 -12.825  1.00 95.76           N  
ATOM    118  NH1 ARG A  14      -5.007  -0.909 -13.172  1.00 95.76           N  
ATOM    119  NH2 ARG A  14      -3.824  -1.731 -14.955  1.00 95.76           N  
ATOM    120  CZ  ARG A  14      -4.029  -1.671 -13.647  1.00 95.76           C  
ATOM    121  N   ASN A  15       0.624  -4.752  -9.641  1.00 94.72           N  
ATOM    122  CA  ASN A  15       2.022  -4.521  -9.990  1.00 94.72           C  
ATOM    123  C   ASN A  15       2.159  -3.912 -11.382  1.00 94.72           C  
ATOM    124  CB  ASN A  15       2.820  -5.824  -9.899  1.00 94.72           C  
ATOM    125  O   ASN A  15       2.051  -4.617 -12.387  1.00 94.72           O  
ATOM    126  CG  ASN A  15       4.293  -5.628 -10.201  1.00 94.72           C  
ATOM    127  ND2 ASN A  15       5.033  -6.728 -10.283  1.00 94.72           N  
ATOM    128  OD1 ASN A  15       4.762  -4.498 -10.359  1.00 94.72           O  
ATOM    129  N   GLY A  16       2.401  -2.555 -11.402  1.00 91.56           N  
ATOM    130  CA  GLY A  16       2.576  -1.852 -12.663  1.00 91.56           C  
ATOM    131  C   GLY A  16       4.029  -1.733 -13.083  1.00 91.56           C  
ATOM    132  O   GLY A  16       4.351  -1.004 -14.024  1.00 91.56           O  
ATOM    133  N   THR A  17       4.859  -2.419 -12.424  1.00 90.28           N  
ATOM    134  CA  THR A  17       6.274  -2.368 -12.772  1.00 90.28           C  
ATOM    135  C   THR A  17       6.603  -3.392 -13.854  1.00 90.28           C  
ATOM    136  CB  THR A  17       7.162  -2.617 -11.538  1.00 90.28           C  
ATOM    137  O   THR A  17       5.715  -4.095 -14.341  1.00 90.28           O  
ATOM    138  CG2 THR A  17       6.680  -1.804 -10.341  1.00 90.28           C  
ATOM    139  OG1 THR A  17       7.124  -4.010 -11.203  1.00 90.28           O  
ATOM    140  N   ASP A  18       7.952  -3.456 -14.279  1.00 91.97           N  
ATOM    141  CA  ASP A  18       8.379  -4.385 -15.321  1.00 91.97           C  
ATOM    142  C   ASP A  18       9.022  -5.631 -14.717  1.00 91.97           C  
ATOM    143  CB  ASP A  18       9.356  -3.702 -16.281  1.00 91.97           C  
ATOM    144  O   ASP A  18       9.613  -6.441 -15.434  1.00 91.97           O  
ATOM    145  CG  ASP A  18      10.593  -3.164 -15.585  1.00 91.97           C  
ATOM    146  OD1 ASP A  18      10.640  -3.168 -14.336  1.00 91.97           O  
ATOM    147  OD2 ASP A  18      11.529  -2.730 -16.291  1.00 91.97           O  
ATOM    148  N   ARG A  19       8.968  -5.776 -13.387  1.00 93.66           N  
ATOM    149  CA  ARG A  19       9.529  -6.920 -12.676  1.00 93.66           C  
ATOM    150  C   ARG A  19       8.518  -7.506 -11.696  1.00 93.66           C  
ATOM    151  CB  ARG A  19      10.806  -6.519 -11.934  1.00 93.66           C  
ATOM    152  O   ARG A  19       7.579  -6.822 -11.282  1.00 93.66           O  
ATOM    153  CG  ARG A  19      10.618  -5.361 -10.967  1.00 93.66           C  
ATOM    154  CD  ARG A  19      11.949  -4.856 -10.427  1.00 93.66           C  
ATOM    155  NE  ARG A  19      12.154  -3.443 -10.734  1.00 93.66           N  
ATOM    156  NH1 ARG A  19      14.253  -3.327  -9.777  1.00 93.66           N  
ATOM    157  NH2 ARG A  19      13.326  -1.468 -10.747  1.00 93.66           N  
ATOM    158  CZ  ARG A  19      13.244  -2.749 -10.419  1.00 93.66           C  
ATOM    159  N   PRO A  20       8.781  -8.873 -11.375  1.00 95.22           N  
ATOM    160  CA  PRO A  20       7.920  -9.453 -10.342  1.00 95.22           C  
ATOM    161  C   PRO A  20       8.125  -8.811  -8.973  1.00 95.22           C  
ATOM    162  CB  PRO A  20       8.337 -10.926 -10.322  1.00 95.22           C  
ATOM    163  O   PRO A  20       9.227  -8.351  -8.661  1.00 95.22           O  
ATOM    164  CG  PRO A  20       9.058 -11.136 -11.614  1.00 95.22           C  
ATOM    165  CD  PRO A  20       9.624  -9.820 -12.065  1.00 95.22           C  
ATOM    166  N   CYS A  21       7.044  -8.720  -8.253  1.00 96.42           N  
ATOM    167  CA  CYS A  21       7.099  -8.206  -6.889  1.00 96.42           C  
ATOM    168  C   CYS A  21       6.740  -9.292  -5.882  1.00 96.42           C  
ATOM    169  CB  CYS A  21       6.154  -7.015  -6.727  1.00 96.42           C  
ATOM    170  O   CYS A  21       5.896 -10.146  -6.157  1.00 96.42           O  
ATOM    171  SG  CYS A  21       6.606  -5.585  -7.732  1.00 96.42           S  
ATOM    172  N   ARG A  22       7.504  -9.267  -4.783  1.00 97.35           N  
ATOM    173  CA  ARG A  22       7.126 -10.090  -3.639  1.00 97.35           C  
ATOM    174  C   ARG A  22       6.293  -9.292  -2.642  1.00 97.35           C  
ATOM    175  CB  ARG A  22       8.369 -10.656  -2.949  1.00 97.35           C  
ATOM    176  O   ARG A  22       6.687  -8.199  -2.230  1.00 97.35           O  
ATOM    177  CG  ARG A  22       9.169 -11.617  -3.814  1.00 97.35           C  
ATOM    178  CD  ARG A  22       8.414 -12.916  -4.060  1.00 97.35           C  
ATOM    179  NE  ARG A  22       8.574 -13.851  -2.950  1.00 97.35           N  
ATOM    180  NH1 ARG A  22       7.349 -15.547  -3.931  1.00 97.35           N  
ATOM    181  NH2 ARG A  22       8.272 -15.847  -1.854  1.00 97.35           N  
ATOM    182  CZ  ARG A  22       8.065 -15.080  -2.914  1.00 97.35           C  
ATOM    183  N   VAL A  23       5.112  -9.843  -2.388  1.00 96.91           N  
ATOM    184  CA  VAL A  23       4.201  -9.151  -1.482  1.00 96.91           C  
ATOM    185  C   VAL A  23       3.998  -9.982  -0.218  1.00 96.91           C  
ATOM    186  CB  VAL A  23       2.840  -8.864  -2.156  1.00 96.91           C  
ATOM    187  O   VAL A  23       3.644 -11.162  -0.293  1.00 96.91           O  
ATOM    188  CG1 VAL A  23       1.895  -8.157  -1.186  1.00 96.91           C  
ATOM    189  CG2 VAL A  23       3.036  -8.029  -3.420  1.00 96.91           C  
ATOM    190  N   ARG A  24       4.342  -9.343   0.901  1.00 96.36           N  
ATOM    191  CA  ARG A  24       4.094  -9.953   2.203  1.00 96.36           C  
ATOM    192  C   ARG A  24       2.944  -9.259   2.924  1.00 96.36           C  
ATOM    193  CB  ARG A  24       5.357  -9.909   3.067  1.00 96.36           C  
ATOM    194  O   ARG A  24       2.969  -8.041   3.115  1.00 96.36           O  
ATOM    195  CG  ARG A  24       5.203 -10.588   4.418  1.00 96.36           C  
ATOM    196  CD  ARG A  24       6.475 -10.488   5.248  1.00 96.36           C  
ATOM    197  NE  ARG A  24       7.636 -10.174   4.420  1.00 96.36           N  
ATOM    198  NH1 ARG A  24       9.118 -10.034   6.186  1.00 96.36           N  
ATOM    199  NH2 ARG A  24       9.848  -9.685   4.041  1.00 96.36           N  
ATOM    200  CZ  ARG A  24       8.864  -9.965   4.884  1.00 96.36           C  
ATOM    201  N   VAL A  25       1.879 -10.048   3.257  1.00 95.59           N  
ATOM    202  CA  VAL A  25       0.730  -9.523   3.986  1.00 95.59           C  
ATOM    203  C   VAL A  25       0.689 -10.124   5.389  1.00 95.59           C  
ATOM    204  CB  VAL A  25      -0.594  -9.813   3.243  1.00 95.59           C  
ATOM    205  O   VAL A  25       0.598 -11.343   5.546  1.00 95.59           O  
ATOM    206  CG1 VAL A  25      -1.780  -9.221   4.003  1.00 95.59           C  
ATOM    207  CG2 VAL A  25      -0.538  -9.262   1.820  1.00 95.59           C  
ATOM    208  N   THR A  26       0.847  -9.275   6.341  1.00 94.25           N  
ATOM    209  CA  THR A  26       0.692  -9.674   7.736  1.00 94.25           C  
ATOM    210  C   THR A  26      -0.576  -9.072   8.333  1.00 94.25           C  
ATOM    211  CB  THR A  26       1.910  -9.250   8.577  1.00 94.25           C  
ATOM    212  O   THR A  26      -0.754  -7.852   8.324  1.00 94.25           O  
ATOM    213  CG2 THR A  26       1.796  -9.764  10.008  1.00 94.25           C  
ATOM    214  OG1 THR A  26       3.102  -9.782   7.983  1.00 94.25           O  
ATOM    215  N   ALA A  27      -1.500  -9.947   8.778  1.00 91.61           N  
ATOM    216  CA  ALA A  27      -2.760  -9.544   9.398  1.00 91.61           C  
ATOM    217  C   ALA A  27      -3.169 -10.523  10.495  1.00 91.61           C  
ATOM    218  CB  ALA A  27      -3.861  -9.439   8.346  1.00 91.61           C  
ATOM    219  O   ALA A  27      -3.051 -11.739  10.326  1.00 91.61           O  
ATOM    220  N   GLY A  28      -3.631 -10.034  11.675  1.00 85.73           N  
ATOM    221  CA  GLY A  28      -4.111 -10.850  12.779  1.00 85.73           C  
ATOM    222  C   GLY A  28      -3.080 -11.845  13.277  1.00 85.73           C  
ATOM    223  O   GLY A  28      -3.431 -12.945  13.710  1.00 85.73           O  
ATOM    224  N   GLY A  29      -1.771 -11.556  13.055  1.00 84.55           N  
ATOM    225  CA  GLY A  29      -0.688 -12.405  13.526  1.00 84.55           C  
ATOM    226  C   GLY A  29      -0.228 -13.415  12.492  1.00 84.55           C  
ATOM    227  O   GLY A  29       0.708 -14.179  12.736  1.00 84.55           O  
ATOM    228  N   GLU A  30      -0.881 -13.501  11.396  1.00 91.34           N  
ATOM    229  CA  GLU A  30      -0.521 -14.405  10.308  1.00 91.34           C  
ATOM    230  C   GLU A  30       0.154 -13.652   9.165  1.00 91.34           C  
ATOM    231  CB  GLU A  30      -1.758 -15.145   9.793  1.00 91.34           C  
ATOM    232  O   GLU A  30      -0.196 -12.506   8.878  1.00 91.34           O  
ATOM    233  CG  GLU A  30      -2.372 -16.099  10.807  1.00 91.34           C  
ATOM    234  CD  GLU A  30      -3.596 -16.830  10.280  1.00 91.34           C  
ATOM    235  OE1 GLU A  30      -4.226 -17.591  11.048  1.00 91.34           O  
ATOM    236  OE2 GLU A  30      -3.927 -16.640   9.088  1.00 91.34           O  
ATOM    237  N   THR A  31       1.167 -14.419   8.633  1.00 94.50           N  
ATOM    238  CA  THR A  31       1.882 -13.843   7.500  1.00 94.50           C  
ATOM    239  C   THR A  31       1.790 -14.757   6.281  1.00 94.50           C  
ATOM    240  CB  THR A  31       3.361 -13.588   7.844  1.00 94.50           C  
ATOM    241  O   THR A  31       1.990 -15.969   6.391  1.00 94.50           O  
ATOM    242  CG2 THR A  31       4.110 -13.003   6.651  1.00 94.50           C  
ATOM    243  OG1 THR A  31       3.439 -12.669   8.940  1.00 94.50           O  
ATOM    244  N   ARG A  32       1.422 -14.071   5.131  1.00 95.23           N  
ATOM    245  CA  ARG A  32       1.411 -14.766   3.848  1.00 95.23           C  
ATOM    246  C   ARG A  32       2.256 -14.026   2.817  1.00 95.23           C  
ATOM    247  CB  ARG A  32      -0.022 -14.925   3.335  1.00 95.23           C  
ATOM    248  O   ARG A  32       2.277 -12.794   2.793  1.00 95.23           O  
ATOM    249  CG  ARG A  32      -0.908 -15.773   4.234  1.00 95.23           C  
ATOM    250  CD  ARG A  32      -2.344 -15.815   3.732  1.00 95.23           C  
ATOM    251  NE  ARG A  32      -3.247 -16.383   4.729  1.00 95.23           N  
ATOM    252  NH1 ARG A  32      -5.152 -16.138   3.445  1.00 95.23           N  
ATOM    253  NH2 ARG A  32      -5.288 -17.052   5.543  1.00 95.23           N  
ATOM    254  CZ  ARG A  32      -4.560 -16.523   4.570  1.00 95.23           C  
ATOM    255  N   GLU A  33       2.929 -14.783   1.960  1.00 96.81           N  
ATOM    256  CA  GLU A  33       3.774 -14.204   0.919  1.00 96.81           C  
ATOM    257  C   GLU A  33       3.305 -14.626  -0.470  1.00 96.81           C  
ATOM    258  CB  GLU A  33       5.236 -14.610   1.127  1.00 96.81           C  
ATOM    259  O   GLU A  33       2.892 -15.769  -0.672  1.00 96.81           O  
ATOM    260  CG  GLU A  33       5.857 -14.043   2.395  1.00 96.81           C  
ATOM    261  CD  GLU A  33       7.337 -14.364   2.534  1.00 96.81           C  
ATOM    262  OE1 GLU A  33       7.933 -14.038   3.585  1.00 96.81           O  
ATOM    263  OE2 GLU A  33       7.905 -14.946   1.582  1.00 96.81           O  
ATOM    264  N   TYR A  34       3.368 -13.591  -1.363  1.00 97.08           N  
ATOM    265  CA  TYR A  34       2.913 -13.825  -2.729  1.00 97.08           C  
ATOM    266  C   TYR A  34       3.875 -13.207  -3.737  1.00 97.08           C  
ATOM    267  CB  TYR A  34       1.506 -13.255  -2.933  1.00 97.08           C  
ATOM    268  O   TYR A  34       4.583 -12.248  -3.422  1.00 97.08           O  
ATOM    269  CG  TYR A  34       0.512 -13.705  -1.889  1.00 97.08           C  
ATOM    270  CD1 TYR A  34      -0.245 -14.860  -2.071  1.00 97.08           C  
ATOM    271  CD2 TYR A  34       0.328 -12.975  -0.720  1.00 97.08           C  
ATOM    272  CE1 TYR A  34      -1.163 -15.276  -1.113  1.00 97.08           C  
ATOM    273  CE2 TYR A  34      -0.587 -13.382   0.245  1.00 97.08           C  
ATOM    274  OH  TYR A  34      -2.234 -14.940   0.992  1.00 97.08           O  
ATOM    275  CZ  TYR A  34      -1.326 -14.532   0.040  1.00 97.08           C  
ATOM    276  N   THR A  35       3.857 -13.908  -4.885  1.00 96.89           N  
ATOM    277  CA  THR A  35       4.512 -13.273  -6.023  1.00 96.89           C  
ATOM    278  C   THR A  35       3.483 -12.639  -6.954  1.00 96.89           C  
ATOM    279  CB  THR A  35       5.368 -14.283  -6.810  1.00 96.89           C  
ATOM    280  O   THR A  35       2.505 -13.284  -7.338  1.00 96.89           O  
ATOM    281  CG2 THR A  35       6.051 -13.616  -7.999  1.00 96.89           C  
ATOM    282  OG1 THR A  35       6.369 -14.830  -5.943  1.00 96.89           O  
ATOM    283  N   VAL A  36       3.678 -11.339  -7.221  1.00 96.57           N  
ATOM    284  CA  VAL A  36       2.818 -10.620  -8.155  1.00 96.57           C  
ATOM    285  C   VAL A  36       3.610 -10.254  -9.409  1.00 96.57           C  
ATOM    286  CB  VAL A  36       2.218  -9.349  -7.513  1.00 96.57           C  
ATOM    287  O   VAL A  36       4.559  -9.468  -9.343  1.00 96.57           O  
ATOM    288  CG1 VAL A  36       1.192  -8.707  -8.444  1.00 96.57           C  
ATOM    289  CG2 VAL A  36       1.585  -9.683  -6.164  1.00 96.57           C  
ATOM    290  N   ASN A  37       3.210 -10.852 -10.613  1.00 96.70           N  
ATOM    291  CA  ASN A  37       3.891 -10.604 -11.879  1.00 96.70           C  
ATOM    292  C   ASN A  37       3.472  -9.269 -12.488  1.00 96.70           C  
ATOM    293  CB  ASN A  37       3.626 -11.744 -12.864  1.00 96.70           C  
ATOM    294  O   ASN A  37       2.409  -8.739 -12.161  1.00 96.70           O  
ATOM    295  CG  ASN A  37       4.197 -13.067 -12.394  1.00 96.70           C  
ATOM    296  ND2 ASN A  37       3.408 -14.129 -12.511  1.00 96.70           N  
ATOM    297  OD1 ASN A  37       5.337 -13.135 -11.928  1.00 96.70           O  
ATOM    298  N   PRO A  38       4.373  -8.724 -13.327  1.00 96.01           N  
ATOM    299  CA  PRO A  38       4.036  -7.476 -14.016  1.00 96.01           C  
ATOM    300  C   PRO A  38       2.689  -7.541 -14.731  1.00 96.01           C  
ATOM    301  CB  PRO A  38       5.179  -7.309 -15.021  1.00 96.01           C  
ATOM    302  O   PRO A  38       2.392  -8.529 -15.408  1.00 96.01           O  
ATOM    303  CG  PRO A  38       6.335  -8.031 -14.408  1.00 96.01           C  
ATOM    304  CD  PRO A  38       5.814  -9.243 -13.691  1.00 96.01           C  
ATOM    305  N   GLY A  39       1.840  -6.490 -14.494  1.00 93.83           N  
ATOM    306  CA  GLY A  39       0.567  -6.389 -15.189  1.00 93.83           C  
ATOM    307  C   GLY A  39      -0.533  -7.212 -14.545  1.00 93.83           C  
ATOM    308  O   GLY A  39      -1.641  -7.301 -15.077  1.00 93.83           O  
ATOM    309  N   THR A  40      -0.184  -7.839 -13.367  1.00 95.14           N  
ATOM    310  CA  THR A  40      -1.185  -8.662 -12.698  1.00 95.14           C  
ATOM    311  C   THR A  40      -1.589  -8.043 -11.363  1.00 95.14           C  
ATOM    312  CB  THR A  40      -0.668 -10.094 -12.467  1.00 95.14           C  
ATOM    313  O   THR A  40      -1.018  -7.035 -10.942  1.00 95.14           O  
ATOM    314  CG2 THR A  40      -0.267 -10.752 -13.783  1.00 95.14           C  
ATOM    315  OG1 THR A  40       0.472 -10.050 -11.601  1.00 95.14           O  
ATOM    316  N   GLU A  41      -2.612  -8.687 -10.781  1.00 95.20           N  
ATOM    317  CA  GLU A  41      -3.156  -8.209  -9.513  1.00 95.20           C  
ATOM    318  C   GLU A  41      -3.258  -9.341  -8.495  1.00 95.20           C  
ATOM    319  CB  GLU A  41      -4.530  -7.567  -9.725  1.00 95.20           C  
ATOM    320  O   GLU A  41      -3.466 -10.499  -8.864  1.00 95.20           O  
ATOM    321  CG  GLU A  41      -5.149  -7.006  -8.453  1.00 95.20           C  
ATOM    322  CD  GLU A  41      -6.495  -6.338  -8.685  1.00 95.20           C  
ATOM    323  OE1 GLU A  41      -7.228  -6.091  -7.701  1.00 95.20           O  
ATOM    324  OE2 GLU A  41      -6.819  -6.059  -9.861  1.00 95.20           O  
ATOM    325  N   LEU A  42      -2.923  -9.004  -7.235  1.00 95.25           N  
ATOM    326  CA  LEU A  42      -3.121  -9.893  -6.096  1.00 95.25           C  
ATOM    327  C   LEU A  42      -4.304  -9.436  -5.249  1.00 95.25           C  
ATOM    328  CB  LEU A  42      -1.856  -9.953  -5.236  1.00 95.25           C  
ATOM    329  O   LEU A  42      -4.436  -8.247  -4.949  1.00 95.25           O  
ATOM    330  CG  LEU A  42      -1.984 -10.667  -3.890  1.00 95.25           C  
ATOM    331  CD1 LEU A  42      -2.138 -12.170  -4.101  1.00 95.25           C  
ATOM    332  CD2 LEU A  42      -0.777 -10.367  -3.008  1.00 95.25           C  
ATOM    333  N   GLU A  43      -5.142 -10.445  -4.934  1.00 95.07           N  
ATOM    334  CA  GLU A  43      -6.234 -10.196  -3.998  1.00 95.07           C  
ATOM    335  C   GLU A  43      -6.183 -11.164  -2.820  1.00 95.07           C  
ATOM    336  CB  GLU A  43      -7.586 -10.302  -4.708  1.00 95.07           C  
ATOM    337  O   GLU A  43      -6.180 -12.382  -3.010  1.00 95.07           O  
ATOM    338  CG  GLU A  43      -8.768  -9.880  -3.846  1.00 95.07           C  
ATOM    339  CD  GLU A  43     -10.090  -9.886  -4.597  1.00 95.07           C  
ATOM    340  OE1 GLU A  43     -11.144 -10.132  -3.968  1.00 95.07           O  
ATOM    341  OE2 GLU A  43     -10.071  -9.645  -5.825  1.00 95.07           O  
ATOM    342  N   VAL A  44      -6.096 -10.568  -1.614  1.00 93.18           N  
ATOM    343  CA  VAL A  44      -6.048 -11.375  -0.399  1.00 93.18           C  
ATOM    344  C   VAL A  44      -7.229 -11.022   0.502  1.00 93.18           C  
ATOM    345  CB  VAL A  44      -4.719 -11.175   0.363  1.00 93.18           C  
ATOM    346  O   VAL A  44      -7.406  -9.861   0.879  1.00 93.18           O  
ATOM    347  CG1 VAL A  44      -4.674 -12.055   1.611  1.00 93.18           C  
ATOM    348  CG2 VAL A  44      -3.531 -11.477  -0.550  1.00 93.18           C  
ATOM    349  N   GLU A  45      -7.983 -12.055   0.828  1.00 93.03           N  
ATOM    350  CA  GLU A  45      -9.125 -11.859   1.715  1.00 93.03           C  
ATOM    351  C   GLU A  45      -8.694 -11.858   3.179  1.00 93.03           C  
ATOM    352  CB  GLU A  45     -10.182 -12.941   1.479  1.00 93.03           C  
ATOM    353  O   GLU A  45      -7.882 -12.688   3.592  1.00 93.03           O  
ATOM    354  CG  GLU A  45     -10.887 -12.829   0.135  1.00 93.03           C  
ATOM    355  CD  GLU A  45     -12.039 -13.808  -0.022  1.00 93.03           C  
ATOM    356  OE1 GLU A  45     -12.775 -13.723  -1.031  1.00 93.03           O  
ATOM    357  OE2 GLU A  45     -12.208 -14.667   0.872  1.00 93.03           O  
ATOM    358  N   LEU A  46      -9.268 -10.792   3.919  1.00 90.27           N  
ATOM    359  CA  LEU A  46      -8.965 -10.710   5.344  1.00 90.27           C  
ATOM    360  C   LEU A  46     -10.180 -11.092   6.181  1.00 90.27           C  
ATOM    361  CB  LEU A  46      -8.501  -9.298   5.712  1.00 90.27           C  
ATOM    362  O   LEU A  46     -11.315 -10.769   5.821  1.00 90.27           O  
ATOM    363  CG  LEU A  46      -7.276  -8.770   4.963  1.00 90.27           C  
ATOM    364  CD1 LEU A  46      -7.020  -7.311   5.328  1.00 90.27           C  
ATOM    365  CD2 LEU A  46      -6.052  -9.626   5.270  1.00 90.27           C  
ATOM    366  N   SER A  47      -9.936 -11.922   7.184  1.00 89.71           N  
ATOM    367  CA  SER A  47     -11.008 -12.163   8.144  1.00 89.71           C  
ATOM    368  C   SER A  47     -11.340 -10.899   8.931  1.00 89.71           C  
ATOM    369  CB  SER A  47     -10.624 -13.287   9.107  1.00 89.71           C  
ATOM    370  O   SER A  47     -10.552  -9.951   8.952  1.00 89.71           O  
ATOM    371  OG  SER A  47      -9.551 -12.888   9.943  1.00 89.71           O  
ATOM    372  N   PRO A  48     -12.565 -10.829   9.549  1.00 84.67           N  
ATOM    373  CA  PRO A  48     -12.985  -9.656  10.320  1.00 84.67           C  
ATOM    374  C   PRO A  48     -11.939  -9.217  11.342  1.00 84.67           C  
ATOM    375  CB  PRO A  48     -14.263 -10.130  11.016  1.00 84.67           C  
ATOM    376  O   PRO A  48     -11.716  -8.017  11.526  1.00 84.67           O  
ATOM    377  CG  PRO A  48     -14.842 -11.156  10.095  1.00 84.67           C  
ATOM    378  CD  PRO A  48     -13.714 -11.925   9.469  1.00 84.67           C  
ATOM    379  N   GLU A  49     -11.270 -10.188  11.907  1.00 80.55           N  
ATOM    380  CA  GLU A  49     -10.260  -9.870  12.912  1.00 80.55           C  
ATOM    381  C   GLU A  49      -9.003  -9.293  12.268  1.00 80.55           C  
ATOM    382  CB  GLU A  49      -9.907 -11.113  13.733  1.00 80.55           C  
ATOM    383  O   GLU A  49      -8.342  -8.429  12.848  1.00 80.55           O  
ATOM    384  CG  GLU A  49     -11.060 -11.642  14.574  1.00 80.55           C  
ATOM    385  CD  GLU A  49     -10.909 -13.109  14.944  1.00 80.55           C  
ATOM    386  OE1 GLU A  49     -11.849 -13.686  15.537  1.00 80.55           O  
ATOM    387  OE2 GLU A  49      -9.842 -13.687  14.639  1.00 80.55           O  
ATOM    388  N   GLN A  50      -8.783  -9.684  10.994  1.00 87.20           N  
ATOM    389  CA  GLN A  50      -7.574  -9.283  10.283  1.00 87.20           C  
ATOM    390  C   GLN A  50      -7.738  -7.902   9.654  1.00 87.20           C  
ATOM    391  CB  GLN A  50      -7.218 -10.310   9.207  1.00 87.20           C  
ATOM    392  O   GLN A  50      -6.749  -7.229   9.356  1.00 87.20           O  
ATOM    393  CG  GLN A  50      -6.711 -11.634   9.764  1.00 87.20           C  
ATOM    394  CD  GLN A  50      -6.509 -12.684   8.688  1.00 87.20           C  
ATOM    395  NE2 GLN A  50      -5.529 -13.559   8.890  1.00 87.20           N  
ATOM    396  OE1 GLN A  50      -7.228 -12.711   7.685  1.00 87.20           O  
ATOM    397  N   GLN A  51      -8.974  -7.410   9.530  1.00 84.65           N  
ATOM    398  CA  GLN A  51      -9.287  -6.189   8.796  1.00 84.65           C  
ATOM    399  C   GLN A  51      -8.862  -4.951   9.581  1.00 84.65           C  
ATOM    400  CB  GLN A  51     -10.781  -6.121   8.478  1.00 84.65           C  
ATOM    401  O   GLN A  51      -8.681  -3.876   9.006  1.00 84.65           O  
ATOM    402  CG  GLN A  51     -11.247  -7.177   7.483  1.00 84.65           C  
ATOM    403  CD  GLN A  51     -12.752  -7.185   7.298  1.00 84.65           C  
ATOM    404  NE2 GLN A  51     -13.268  -8.245   6.685  1.00 84.65           N  
ATOM    405  OE1 GLN A  51     -13.446  -6.247   7.703  1.00 84.65           O  
ATOM    406  N   ASN A  52      -8.565  -5.178  10.816  1.00 83.57           N  
ATOM    407  CA  ASN A  52      -8.288  -4.016  11.654  1.00 83.57           C  
ATOM    408  C   ASN A  52      -6.801  -3.675  11.665  1.00 83.57           C  
ATOM    409  CB  ASN A  52      -8.790  -4.251  13.080  1.00 83.57           C  
ATOM    410  O   ASN A  52      -6.424  -2.528  11.913  1.00 83.57           O  
ATOM    411  CG  ASN A  52     -10.303  -4.286  13.168  1.00 83.57           C  
ATOM    412  ND2 ASN A  52     -10.825  -5.113  14.067  1.00 83.57           N  
ATOM    413  OD1 ASN A  52     -10.997  -3.578  12.435  1.00 83.57           O  
ATOM    414  N   ASN A  53      -5.998  -4.623  11.370  1.00 88.30           N  
ATOM    415  CA  ASN A  53      -4.548  -4.465  11.381  1.00 88.30           C  
ATOM    416  C   ASN A  53      -3.888  -5.264  10.261  1.00 88.30           C  
ATOM    417  CB  ASN A  53      -3.974  -4.879  12.738  1.00 88.30           C  
ATOM    418  O   ASN A  53      -4.051  -6.483  10.183  1.00 88.30           O  
ATOM    419  CG  ASN A  53      -4.551  -4.074  13.886  1.00 88.30           C  
ATOM    420  ND2 ASN A  53      -5.181  -4.760  14.833  1.00 88.30           N  
ATOM    421  OD1 ASN A  53      -4.432  -2.847  13.921  1.00 88.30           O  
ATOM    422  N   ALA A  54      -3.229  -4.501   9.412  1.00 91.17           N  
ATOM    423  CA  ALA A  54      -2.534  -5.183   8.323  1.00 91.17           C  
ATOM    424  C   ALA A  54      -1.259  -4.440   7.936  1.00 91.17           C  
ATOM    425  CB  ALA A  54      -3.452  -5.326   7.112  1.00 91.17           C  
ATOM    426  O   ALA A  54      -1.225  -3.207   7.943  1.00 91.17           O  
ATOM    427  N   ILE A  55      -0.225  -5.252   7.755  1.00 94.02           N  
ATOM    428  CA  ILE A  55       1.027  -4.747   7.203  1.00 94.02           C  
ATOM    429  C   ILE A  55       1.277  -5.375   5.834  1.00 94.02           C  
ATOM    430  CB  ILE A  55       2.216  -5.028   8.148  1.00 94.02           C  
ATOM    431  O   ILE A  55       1.325  -6.601   5.706  1.00 94.02           O  
ATOM    432  CG1 ILE A  55       1.966  -4.399   9.523  1.00 94.02           C  
ATOM    433  CG2 ILE A  55       3.523  -4.513   7.539  1.00 94.02           C  
ATOM    434  CD1 ILE A  55       2.966  -4.824  10.590  1.00 94.02           C  
ATOM    435  N   VAL A  56       1.358  -4.559   4.845  1.00 95.10           N  
ATOM    436  CA  VAL A  56       1.668  -5.036   3.501  1.00 95.10           C  
ATOM    437  C   VAL A  56       3.046  -4.531   3.079  1.00 95.10           C  
ATOM    438  CB  VAL A  56       0.600  -4.588   2.479  1.00 95.10           C  
ATOM    439  O   VAL A  56       3.277  -3.321   3.013  1.00 95.10           O  
ATOM    440  CG1 VAL A  56       0.882  -5.191   1.104  1.00 95.10           C  
ATOM    441  CG2 VAL A  56      -0.796  -4.979   2.961  1.00 95.10           C  
ATOM    442  N   VAL A  57       3.908  -5.475   2.871  1.00 95.75           N  
ATOM    443  CA  VAL A  57       5.251  -5.157   2.397  1.00 95.75           C  
ATOM    444  C   VAL A  57       5.399  -5.582   0.938  1.00 95.75           C  
ATOM    445  CB  VAL A  57       6.335  -5.838   3.263  1.00 95.75           C  
ATOM    446  O   VAL A  57       5.121  -6.732   0.589  1.00 95.75           O  
ATOM    447  CG1 VAL A  57       7.731  -5.414   2.812  1.00 95.75           C  
ATOM    448  CG2 VAL A  57       6.123  -5.506   4.739  1.00 95.75           C  
ATOM    449  N   VAL A  58       5.758  -4.642   0.114  1.00 95.35           N  
ATOM    450  CA  VAL A  58       5.978  -4.929  -1.300  1.00 95.35           C  
ATOM    451  C   VAL A  58       7.454  -4.742  -1.642  1.00 95.35           C  
ATOM    452  CB  VAL A  58       5.104  -4.030  -2.204  1.00 95.35           C  
ATOM    453  O   VAL A  58       8.031  -3.685  -1.375  1.00 95.35           O  
ATOM    454  CG1 VAL A  58       5.281  -4.408  -3.673  1.00 95.35           C  
ATOM    455  CG2 VAL A  58       3.635  -4.132  -1.796  1.00 95.35           C  
ATOM    456  N   HIS A  59       7.961  -5.770  -2.133  1.00 94.32           N  
ATOM    457  CA  HIS A  59       9.353  -5.784  -2.569  1.00 94.32           C  
ATOM    458  C   HIS A  59       9.461  -6.092  -4.058  1.00 94.32           C  
ATOM    459  CB  HIS A  59      10.157  -6.805  -1.762  1.00 94.32           C  
ATOM    460  O   HIS A  59       9.031  -7.156  -4.510  1.00 94.32           O  
ATOM    461  CG  HIS A  59      11.564  -6.974  -2.241  1.00 94.32           C  
ATOM    462  CD2 HIS A  59      12.614  -6.120  -2.234  1.00 94.32           C  
ATOM    463  ND1 HIS A  59      12.020  -8.142  -2.813  1.00 94.32           N  
ATOM    464  CE1 HIS A  59      13.294  -7.998  -3.137  1.00 94.32           C  
ATOM    465  NE2 HIS A  59      13.679  -6.780  -2.797  1.00 94.32           N  
ATOM    466  N   CYS A  60       9.974  -5.162  -4.912  1.00 92.15           N  
ATOM    467  CA  CYS A  60      10.228  -5.337  -6.337  1.00 92.15           C  
ATOM    468  C   CYS A  60      11.699  -5.106  -6.661  1.00 92.15           C  
ATOM    469  CB  CYS A  60       9.360  -4.383  -7.157  1.00 92.15           C  
ATOM    470  O   CYS A  60      12.169  -3.967  -6.659  1.00 92.15           O  
ATOM    471  SG  CYS A  60       7.592  -4.537  -6.822  1.00 92.15           S  
ATOM    472  N   GLY A  61      12.507  -6.142  -6.907  1.00 87.59           N  
ATOM    473  CA  GLY A  61      13.943  -5.972  -7.060  1.00 87.59           C  
ATOM    474  C   GLY A  61      14.644  -5.619  -5.762  1.00 87.59           C  
ATOM    475  O   GLY A  61      14.547  -6.355  -4.778  1.00 87.59           O  
ATOM    476  N   ASN A  62      15.226  -4.362  -5.679  1.00 85.95           N  
ATOM    477  CA  ASN A  62      15.938  -3.950  -4.474  1.00 85.95           C  
ATOM    478  C   ASN A  62      15.140  -2.923  -3.675  1.00 85.95           C  
ATOM    479  CB  ASN A  62      17.317  -3.391  -4.829  1.00 85.95           C  
ATOM    480  O   ASN A  62      15.658  -2.328  -2.729  1.00 85.95           O  
ATOM    481  CG  ASN A  62      18.255  -4.451  -5.371  1.00 85.95           C  
ATOM    482  ND2 ASN A  62      19.091  -4.069  -6.330  1.00 85.95           N  
ATOM    483  OD1 ASN A  62      18.228  -5.604  -4.933  1.00 85.95           O  
ATOM    484  N   GLU A  63      13.843  -2.794  -4.095  1.00 89.74           N  
ATOM    485  CA  GLU A  63      13.055  -1.723  -3.492  1.00 89.74           C  
ATOM    486  C   GLU A  63      11.958  -2.285  -2.592  1.00 89.74           C  
ATOM    487  CB  GLU A  63      12.441  -0.832  -4.575  1.00 89.74           C  
ATOM    488  O   GLU A  63      11.281  -3.249  -2.957  1.00 89.74           O  
ATOM    489  CG  GLU A  63      13.469  -0.162  -5.475  1.00 89.74           C  
ATOM    490  CD  GLU A  63      12.847   0.745  -6.525  1.00 89.74           C  
ATOM    491  OE1 GLU A  63      13.494   1.737  -6.931  1.00 89.74           O  
ATOM    492  OE2 GLU A  63      11.702   0.462  -6.944  1.00 89.74           O  
ATOM    493  N   TRP A  64      11.861  -1.629  -1.417  1.00 92.40           N  
ATOM    494  CA  TRP A  64      10.868  -2.043  -0.431  1.00 92.40           C  
ATOM    495  C   TRP A  64       9.878  -0.918  -0.150  1.00 92.40           C  
ATOM    496  CB  TRP A  64      11.549  -2.477   0.869  1.00 92.40           C  
ATOM    497  O   TRP A  64      10.276   0.231   0.057  1.00 92.40           O  
ATOM    498  CG  TRP A  64      12.416  -3.692   0.726  1.00 92.40           C  
ATOM    499  CD1 TRP A  64      13.705  -3.736   0.272  1.00 92.40           C  
ATOM    500  CD2 TRP A  64      12.053  -5.041   1.035  1.00 92.40           C  
ATOM    501  CE2 TRP A  64      13.172  -5.852   0.745  1.00 92.40           C  
ATOM    502  CE3 TRP A  64      10.889  -5.644   1.531  1.00 92.40           C  
ATOM    503  NE1 TRP A  64      14.165  -5.033   0.281  1.00 92.40           N  
ATOM    504  CH2 TRP A  64      12.009  -7.800   1.420  1.00 92.40           C  
ATOM    505  CZ2 TRP A  64      13.161  -7.236   0.934  1.00 92.40           C  
ATOM    506  CZ3 TRP A  64      10.880  -7.021   1.719  1.00 92.40           C  
ATOM    507  N   TYR A  65       8.606  -1.234  -0.144  1.00 92.87           N  
ATOM    508  CA  TYR A  65       7.515  -0.327   0.191  1.00 92.87           C  
ATOM    509  C   TYR A  65       6.582  -0.952   1.222  1.00 92.87           C  
ATOM    510  CB  TYR A  65       6.725   0.052  -1.065  1.00 92.87           C  
ATOM    511  O   TYR A  65       6.273  -2.143   1.146  1.00 92.87           O  
ATOM    512  CG  TYR A  65       7.595   0.461  -2.229  1.00 92.87           C  
ATOM    513  CD1 TYR A  65       8.064   1.768  -2.347  1.00 92.87           C  
ATOM    514  CD2 TYR A  65       7.949  -0.456  -3.212  1.00 92.87           C  
ATOM    515  CE1 TYR A  65       8.865   2.151  -3.418  1.00 92.87           C  
ATOM    516  CE2 TYR A  65       8.749  -0.084  -4.288  1.00 92.87           C  
ATOM    517  OH  TYR A  65       9.994   1.593  -5.444  1.00 92.87           O  
ATOM    518  CZ  TYR A  65       9.202   1.219  -4.382  1.00 92.87           C  
ATOM    519  N   MET A  66       6.218  -0.140   2.134  1.00 95.33           N  
ATOM    520  CA  MET A  66       5.393  -0.702   3.199  1.00 95.33           C  
ATOM    521  C   MET A  66       4.146   0.147   3.426  1.00 95.33           C  
ATOM    522  CB  MET A  66       6.193  -0.815   4.498  1.00 95.33           C  
ATOM    523  O   MET A  66       4.232   1.373   3.511  1.00 95.33           O  
ATOM    524  CG  MET A  66       5.443  -1.514   5.621  1.00 95.33           C  
ATOM    525  SD  MET A  66       6.441  -1.649   7.154  1.00 95.33           S  
ATOM    526  CE  MET A  66       7.763  -2.752   6.580  1.00 95.33           C  
ATOM    527  N   PHE A  67       2.959  -0.550   3.540  1.00 93.73           N  
ATOM    528  CA  PHE A  67       1.655   0.061   3.769  1.00 93.73           C  
ATOM    529  C   PHE A  67       0.974  -0.555   4.985  1.00 93.73           C  
ATOM    530  CB  PHE A  67       0.764  -0.094   2.533  1.00 93.73           C  
ATOM    531  O   PHE A  67       0.795  -1.773   5.052  1.00 93.73           O  
ATOM    532  CG  PHE A  67       1.411   0.368   1.255  1.00 93.73           C  
ATOM    533  CD1 PHE A  67       1.260   1.678   0.818  1.00 93.73           C  
ATOM    534  CD2 PHE A  67       2.171  -0.509   0.491  1.00 93.73           C  
ATOM    535  CE1 PHE A  67       1.858   2.109  -0.365  1.00 93.73           C  
ATOM    536  CE2 PHE A  67       2.771  -0.086  -0.691  1.00 93.73           C  
ATOM    537  CZ  PHE A  67       2.613   1.223  -1.118  1.00 93.73           C  
ATOM    538  N   VAL A  68       0.639   0.365   5.886  1.00 92.14           N  
ATOM    539  CA  VAL A  68       0.168  -0.149   7.168  1.00 92.14           C  
ATOM    540  C   VAL A  68      -1.212   0.425   7.479  1.00 92.14           C  
ATOM    541  CB  VAL A  68       1.154   0.186   8.310  1.00 92.14           C  
ATOM    542  O   VAL A  68      -1.417   1.639   7.408  1.00 92.14           O  
ATOM    543  CG1 VAL A  68       0.707  -0.467   9.617  1.00 92.14           C  
ATOM    544  CG2 VAL A  68       2.568  -0.261   7.942  1.00 92.14           C  
ATOM    545  N   LEU A  69      -2.159  -0.476   7.687  1.00 89.88           N  
ATOM    546  CA  LEU A  69      -3.423  -0.157   8.340  1.00 89.88           C  
ATOM    547  C   LEU A  69      -3.435  -0.665   9.778  1.00 89.88           C  
ATOM    548  CB  LEU A  69      -4.596  -0.761   7.563  1.00 89.88           C  
ATOM    549  O   LEU A  69      -3.352  -1.872  10.015  1.00 89.88           O  
ATOM    550  CG  LEU A  69      -5.987  -0.551   8.164  1.00 89.88           C  
ATOM    551  CD1 LEU A  69      -6.392   0.915   8.064  1.00 89.88           C  
ATOM    552  CD2 LEU A  69      -7.010  -1.443   7.468  1.00 89.88           C  
ATOM    553  N   ALA A  70      -3.469   0.359  10.676  1.00 89.62           N  
ATOM    554  CA  ALA A  70      -3.371  -0.038  12.078  1.00 89.62           C  
ATOM    555  C   ALA A  70      -4.444   0.648  12.919  1.00 89.62           C  
ATOM    556  CB  ALA A  70      -1.983   0.283  12.627  1.00 89.62           C  
ATOM    557  O   ALA A  70      -4.797   1.802  12.664  1.00 89.62           O  
ATOM    558  N   ARG A  71      -5.019  -0.079  13.918  1.00 86.89           N  
ATOM    559  CA  ARG A  71      -5.932   0.494  14.902  1.00 86.89           C  
ATOM    560  C   ARG A  71      -5.249   0.651  16.256  1.00 86.89           C  
ATOM    561  CB  ARG A  71      -7.184  -0.374  15.044  1.00 86.89           C  
ATOM    562  O   ARG A  71      -5.725   1.396  17.115  1.00 86.89           O  
ATOM    563  CG  ARG A  71      -8.164  -0.236  13.890  1.00 86.89           C  
ATOM    564  CD  ARG A  71      -9.570  -0.660  14.290  1.00 86.89           C  
ATOM    565  NE  ARG A  71     -10.532  -0.414  13.220  1.00 86.89           N  
ATOM    566  NH1 ARG A  71     -12.391  -0.927  14.492  1.00 86.89           N  
ATOM    567  NH2 ARG A  71     -12.634  -0.296  12.302  1.00 86.89           N  
ATOM    568  CZ  ARG A  71     -11.850  -0.546  13.341  1.00 86.89           C  
ATOM    569  N   ASP A  72      -4.113  -0.044  16.318  1.00 88.10           N  
ATOM    570  CA  ASP A  72      -3.361  -0.060  17.569  1.00 88.10           C  
ATOM    571  C   ASP A  72      -1.915   0.376  17.347  1.00 88.10           C  
ATOM    572  CB  ASP A  72      -3.400  -1.454  18.200  1.00 88.10           C  
ATOM    573  O   ASP A  72      -1.317   0.058  16.317  1.00 88.10           O  
ATOM    574  CG  ASP A  72      -2.536  -1.565  19.444  1.00 88.10           C  
ATOM    575  OD1 ASP A  72      -1.722  -0.653  19.705  1.00 88.10           O  
ATOM    576  OD2 ASP A  72      -2.667  -2.576  20.167  1.00 88.10           O  
ATOM    577  N   GLU A  73      -1.364   1.063  18.357  1.00 91.20           N  
ATOM    578  CA  GLU A  73      -0.010   1.605  18.283  1.00 91.20           C  
ATOM    579  C   GLU A  73       1.029   0.488  18.231  1.00 91.20           C  
ATOM    580  CB  GLU A  73       0.266   2.525  19.475  1.00 91.20           C  
ATOM    581  O   GLU A  73       2.127   0.679  17.704  1.00 91.20           O  
ATOM    582  CG  GLU A  73      -0.479   3.850  19.415  1.00 91.20           C  
ATOM    583  CD  GLU A  73      -0.048   4.830  20.494  1.00 91.20           C  
ATOM    584  OE1 GLU A  73      -0.540   5.982  20.500  1.00 91.20           O  
ATOM    585  OE2 GLU A  73       0.789   4.444  21.340  1.00 91.20           O  
ATOM    586  N   GLU A  74       0.743  -0.674  18.764  1.00 92.64           N  
ATOM    587  CA  GLU A  74       1.690  -1.785  18.752  1.00 92.64           C  
ATOM    588  C   GLU A  74       2.012  -2.220  17.325  1.00 92.64           C  
ATOM    589  CB  GLU A  74       1.142  -2.969  19.552  1.00 92.64           C  
ATOM    590  O   GLU A  74       3.162  -2.535  17.011  1.00 92.64           O  
ATOM    591  CG  GLU A  74       2.150  -4.089  19.762  1.00 92.64           C  
ATOM    592  CD  GLU A  74       1.620  -5.218  20.631  1.00 92.64           C  
ATOM    593  OE1 GLU A  74       2.204  -6.325  20.611  1.00 92.64           O  
ATOM    594  OE2 GLU A  74       0.612  -4.993  21.338  1.00 92.64           O  
ATOM    595  N   TRP A  75       1.048  -2.173  16.400  1.00 91.98           N  
ATOM    596  CA  TRP A  75       1.227  -2.534  14.997  1.00 91.98           C  
ATOM    597  C   TRP A  75       2.073  -1.494  14.271  1.00 91.98           C  
ATOM    598  CB  TRP A  75      -0.129  -2.684  14.303  1.00 91.98           C  
ATOM    599  O   TRP A  75       2.886  -1.837  13.410  1.00 91.98           O  
ATOM    600  CG  TRP A  75      -0.762  -4.030  14.486  1.00 91.98           C  
ATOM    601  CD1 TRP A  75      -1.582  -4.423  15.508  1.00 91.98           C  
ATOM    602  CD2 TRP A  75      -0.623  -5.164  13.625  1.00 91.98           C  
ATOM    603  CE2 TRP A  75      -1.387  -6.211  14.185  1.00 91.98           C  
ATOM    604  CE3 TRP A  75       0.073  -5.396  12.431  1.00 91.98           C  
ATOM    605  NE1 TRP A  75      -1.961  -5.734  15.333  1.00 91.98           N  
ATOM    606  CH2 TRP A  75      -0.782  -7.673  12.425  1.00 91.98           C  
ATOM    607  CZ2 TRP A  75      -1.473  -7.473  13.592  1.00 91.98           C  
ATOM    608  CZ3 TRP A  75      -0.014  -6.652  11.842  1.00 91.98           C  
ATOM    609  N   VAL A  76       1.881  -0.293  14.753  1.00 93.31           N  
ATOM    610  CA  VAL A  76       2.697   0.779  14.192  1.00 93.31           C  
ATOM    611  C   VAL A  76       4.158   0.578  14.589  1.00 93.31           C  
ATOM    612  CB  VAL A  76       2.205   2.169  14.656  1.00 93.31           C  
ATOM    613  O   VAL A  76       5.055   0.677  13.749  1.00 93.31           O  
ATOM    614  CG1 VAL A  76       3.152   3.265  14.171  1.00 93.31           C  
ATOM    615  CG2 VAL A  76       0.785   2.425  14.155  1.00 93.31           C  
ATOM    616  N   LYS A  77       4.399   0.251  15.791  1.00 94.75           N  
ATOM    617  CA  LYS A  77       5.760   0.032  16.273  1.00 94.75           C  
ATOM    618  C   LYS A  77       6.423  -1.129  15.538  1.00 94.75           C  
ATOM    619  CB  LYS A  77       5.760  -0.233  17.779  1.00 94.75           C  
ATOM    620  O   LYS A  77       7.586  -1.035  15.140  1.00 94.75           O  
ATOM    621  CG  LYS A  77       5.453   0.995  18.624  1.00 94.75           C  
ATOM    622  CD  LYS A  77       5.481   0.671  20.112  1.00 94.75           C  
ATOM    623  CE  LYS A  77       5.080   1.874  20.955  1.00 94.75           C  
ATOM    624  NZ  LYS A  77       5.062   1.548  22.412  1.00 94.75           N  
ATOM    625  N   ARG A  78       5.629  -2.132  15.391  1.00 93.79           N  
ATOM    626  CA  ARG A  78       6.130  -3.289  14.655  1.00 93.79           C  
ATOM    627  C   ARG A  78       6.507  -2.908  13.228  1.00 93.79           C  
ATOM    628  CB  ARG A  78       5.088  -4.409  14.640  1.00 93.79           C  
ATOM    629  O   ARG A  78       7.576  -3.284  12.741  1.00 93.79           O  
ATOM    630  CG  ARG A  78       5.569  -5.689  13.977  1.00 93.79           C  
ATOM    631  CD  ARG A  78       4.540  -6.806  14.091  1.00 93.79           C  
ATOM    632  NE  ARG A  78       4.992  -8.025  13.428  1.00 93.79           N  
ATOM    633  NH1 ARG A  78       3.188  -9.304  14.096  1.00 93.79           N  
ATOM    634  NH2 ARG A  78       4.841 -10.231  12.808  1.00 93.79           N  
ATOM    635  CZ  ARG A  78       4.339  -9.184  13.445  1.00 93.79           C  
ATOM    636  N   ALA A  79       5.614  -2.204  12.545  1.00 93.89           N  
ATOM    637  CA  ALA A  79       5.845  -1.782  11.166  1.00 93.89           C  
ATOM    638  C   ALA A  79       7.089  -0.904  11.062  1.00 93.89           C  
ATOM    639  CB  ALA A  79       4.626  -1.038  10.626  1.00 93.89           C  
ATOM    640  O   ALA A  79       7.897  -1.068  10.146  1.00 93.89           O  
ATOM    641  N   GLU A  80       7.274  -0.047  11.963  1.00 94.74           N  
ATOM    642  CA  GLU A  80       8.413   0.865  11.949  1.00 94.74           C  
ATOM    643  C   GLU A  80       9.727   0.110  12.125  1.00 94.74           C  
ATOM    644  CB  GLU A  80       8.266   1.927  13.042  1.00 94.74           C  
ATOM    645  O   GLU A  80      10.719   0.415  11.460  1.00 94.74           O  
ATOM    646  CG  GLU A  80       7.180   2.955  12.758  1.00 94.74           C  
ATOM    647  CD  GLU A  80       6.989   3.953  13.888  1.00 94.74           C  
ATOM    648  OE1 GLU A  80       6.548   5.094  13.622  1.00 94.74           O  
ATOM    649  OE2 GLU A  80       7.284   3.592  15.049  1.00 94.74           O  
ATOM    650  N   LYS A  81       9.697  -0.794  13.048  1.00 94.85           N  
ATOM    651  CA  LYS A  81      10.884  -1.627  13.224  1.00 94.85           C  
ATOM    652  C   LYS A  81      11.209  -2.398  11.948  1.00 94.85           C  
ATOM    653  CB  LYS A  81      10.689  -2.600  14.389  1.00 94.85           C  
ATOM    654  O   LYS A  81      12.365  -2.445  11.523  1.00 94.85           O  
ATOM    655  CG  LYS A  81      11.934  -3.400  14.742  1.00 94.85           C  
ATOM    656  CD  LYS A  81      11.703  -4.286  15.959  1.00 94.85           C  
ATOM    657  CE  LYS A  81      12.939  -5.109  16.295  1.00 94.85           C  
ATOM    658  NZ  LYS A  81      12.712  -5.991  17.479  1.00 94.85           N  
ATOM    659  N   LEU A  82      10.124  -2.986  11.402  1.00 94.40           N  
ATOM    660  CA  LEU A  82      10.297  -3.724  10.156  1.00 94.40           C  
ATOM    661  C   LEU A  82      10.811  -2.809   9.050  1.00 94.40           C  
ATOM    662  CB  LEU A  82       8.977  -4.370   9.727  1.00 94.40           C  
ATOM    663  O   LEU A  82      11.711  -3.185   8.295  1.00 94.40           O  
ATOM    664  CG  LEU A  82       9.033  -5.273   8.494  1.00 94.40           C  
ATOM    665  CD1 LEU A  82      10.018  -6.415   8.717  1.00 94.40           C  
ATOM    666  CD2 LEU A  82       7.646  -5.813   8.162  1.00 94.40           C  
ATOM    667  N   ALA A  83      10.247  -1.662   8.979  1.00 93.87           N  
ATOM    668  CA  ALA A  83      10.658  -0.695   7.965  1.00 93.87           C  
ATOM    669  C   ALA A  83      12.138  -0.349   8.105  1.00 93.87           C  
ATOM    670  CB  ALA A  83       9.808   0.570   8.060  1.00 93.87           C  
ATOM    671  O   ALA A  83      12.854  -0.242   7.107  1.00 93.87           O  
ATOM    672  N   GLU A  84      12.619  -0.153   9.242  1.00 93.07           N  
ATOM    673  CA  GLU A  84      14.023   0.156   9.498  1.00 93.07           C  
ATOM    674  C   GLU A  84      14.927  -1.004   9.091  1.00 93.07           C  
ATOM    675  CB  GLU A  84      14.238   0.498  10.974  1.00 93.07           C  
ATOM    676  O   GLU A  84      15.952  -0.800   8.437  1.00 93.07           O  
ATOM    677  CG  GLU A  84      15.642   0.990  11.294  1.00 93.07           C  
ATOM    678  CD  GLU A  84      15.813   1.417  12.743  1.00 93.07           C  
ATOM    679  OE1 GLU A  84      16.928   1.842  13.123  1.00 93.07           O  
ATOM    680  OE2 GLU A  84      14.825   1.325  13.505  1.00 93.07           O  
ATOM    681  N   GLU A  85      14.513  -2.218   9.398  1.00 93.93           N  
ATOM    682  CA  GLU A  85      15.294  -3.418   9.113  1.00 93.93           C  
ATOM    683  C   GLU A  85      15.387  -3.672   7.611  1.00 93.93           C  
ATOM    684  CB  GLU A  85      14.685  -4.635   9.815  1.00 93.93           C  
ATOM    685  O   GLU A  85      16.424  -4.116   7.114  1.00 93.93           O  
ATOM    686  CG  GLU A  85      14.830  -4.607  11.329  1.00 93.93           C  
ATOM    687  CD  GLU A  85      14.099  -5.746  12.023  1.00 93.93           C  
ATOM    688  OE1 GLU A  85      14.125  -5.812  13.273  1.00 93.93           O  
ATOM    689  OE2 GLU A  85      13.495  -6.578  11.310  1.00 93.93           O  
ATOM    690  N   LEU A  86      14.330  -3.318   6.958  1.00 92.55           N  
ATOM    691  CA  LEU A  86      14.265  -3.619   5.532  1.00 92.55           C  
ATOM    692  C   LEU A  86      14.706  -2.419   4.702  1.00 92.55           C  
ATOM    693  CB  LEU A  86      12.845  -4.034   5.137  1.00 92.55           C  
ATOM    694  O   LEU A  86      14.755  -2.494   3.472  1.00 92.55           O  
ATOM    695  CG  LEU A  86      12.308  -5.313   5.782  1.00 92.55           C  
ATOM    696  CD1 LEU A  86      10.848  -5.529   5.395  1.00 92.55           C  
ATOM    697  CD2 LEU A  86      13.157  -6.513   5.378  1.00 92.55           C  
ATOM    698  N   ASN A  87      15.096  -1.331   5.331  1.00 91.90           N  
ATOM    699  CA  ASN A  87      15.406  -0.099   4.612  1.00 91.90           C  
ATOM    700  C   ASN A  87      14.288   0.282   3.646  1.00 91.90           C  
ATOM    701  CB  ASN A  87      16.733  -0.235   3.862  1.00 91.90           C  
ATOM    702  O   ASN A  87      14.532   0.480   2.454  1.00 91.90           O  
ATOM    703  CG  ASN A  87      17.344   1.107   3.510  1.00 91.90           C  
ATOM    704  ND2 ASN A  87      18.327   1.094   2.617  1.00 91.90           N  
ATOM    705  OD1 ASN A  87      16.937   2.146   4.036  1.00 91.90           O  
ATOM    706  N   VAL A  88      13.033   0.326   4.127  1.00 92.67           N  
ATOM    707  CA  VAL A  88      11.833   0.666   3.369  1.00 92.67           C  
ATOM    708  C   VAL A  88      11.954   2.085   2.819  1.00 92.67           C  
ATOM    709  CB  VAL A  88      10.559   0.536   4.233  1.00 92.67           C  
ATOM    710  O   VAL A  88      12.294   3.015   3.554  1.00 92.67           O  
ATOM    711  CG1 VAL A  88       9.351   1.121   3.505  1.00 92.67           C  
ATOM    712  CG2 VAL A  88      10.310  -0.926   4.600  1.00 92.67           C  
ATOM    713  N   ARG A  89      11.696   2.281   1.531  1.00 93.17           N  
ATOM    714  CA  ARG A  89      11.819   3.576   0.870  1.00 93.17           C  
ATOM    715  C   ARG A  89      10.632   4.475   1.201  1.00 93.17           C  
ATOM    716  CB  ARG A  89      11.934   3.398  -0.646  1.00 93.17           C  
ATOM    717  O   ARG A  89      10.798   5.677   1.414  1.00 93.17           O  
ATOM    718  CG  ARG A  89      13.239   2.758  -1.093  1.00 93.17           C  
ATOM    719  CD  ARG A  89      13.400   2.803  -2.606  1.00 93.17           C  
ATOM    720  NE  ARG A  89      13.720   4.148  -3.075  1.00 93.17           N  
ATOM    721  NH1 ARG A  89      13.858   3.561  -5.305  1.00 93.17           N  
ATOM    722  NH2 ARG A  89      14.216   5.732  -4.662  1.00 93.17           N  
ATOM    723  CZ  ARG A  89      13.931   4.477  -4.346  1.00 93.17           C  
ATOM    724  N   ILE A  90       9.521   3.894   1.203  1.00 93.82           N  
ATOM    725  CA  ILE A  90       8.302   4.633   1.511  1.00 93.82           C  
ATOM    726  C   ILE A  90       7.470   3.855   2.529  1.00 93.82           C  
ATOM    727  CB  ILE A  90       7.471   4.908   0.238  1.00 93.82           C  
ATOM    728  O   ILE A  90       7.156   2.682   2.316  1.00 93.82           O  
ATOM    729  CG1 ILE A  90       8.311   5.670  -0.794  1.00 93.82           C  
ATOM    730  CG2 ILE A  90       6.194   5.680   0.583  1.00 93.82           C  
ATOM    731  CD1 ILE A  90       8.777   7.040  -0.322  1.00 93.82           C  
ATOM    732  N   LEU A  91       7.157   4.505   3.641  1.00 94.95           N  
ATOM    733  CA  LEU A  91       6.300   3.942   4.678  1.00 94.95           C  
ATOM    734  C   LEU A  91       5.035   4.777   4.851  1.00 94.95           C  
ATOM    735  CB  LEU A  91       7.054   3.855   6.008  1.00 94.95           C  
ATOM    736  O   LEU A  91       5.110   5.968   5.160  1.00 94.95           O  
ATOM    737  CG  LEU A  91       6.239   3.402   7.220  1.00 94.95           C  
ATOM    738  CD1 LEU A  91       5.732   1.978   7.016  1.00 94.95           C  
ATOM    739  CD2 LEU A  91       7.074   3.500   8.493  1.00 94.95           C  
ATOM    740  N   VAL A  92       3.930   4.168   4.531  1.00 94.13           N  
ATOM    741  CA  VAL A  92       2.642   4.826   4.724  1.00 94.13           C  
ATOM    742  C   VAL A  92       1.869   4.131   5.843  1.00 94.13           C  
ATOM    743  CB  VAL A  92       1.807   4.831   3.424  1.00 94.13           C  
ATOM    744  O   VAL A  92       1.594   2.931   5.764  1.00 94.13           O  
ATOM    745  CG1 VAL A  92       0.500   5.596   3.625  1.00 94.13           C  
ATOM    746  CG2 VAL A  92       2.612   5.436   2.275  1.00 94.13           C  
ATOM    747  N   ILE A  93       1.522   4.932   6.912  1.00 93.38           N  
ATOM    748  CA  ILE A  93       0.794   4.388   8.053  1.00 93.38           C  
ATOM    749  C   ILE A  93      -0.535   5.123   8.216  1.00 93.38           C  
ATOM    750  CB  ILE A  93       1.623   4.487   9.353  1.00 93.38           C  
ATOM    751  O   ILE A  93      -0.570   6.355   8.248  1.00 93.38           O  
ATOM    752  CG1 ILE A  93       2.943   3.722   9.204  1.00 93.38           C  
ATOM    753  CG2 ILE A  93       0.820   3.965  10.548  1.00 93.38           C  
ATOM    754  CD1 ILE A  93       3.916   3.936  10.355  1.00 93.38           C  
ATOM    755  N   VAL A  94      -1.511   4.332   8.380  1.00 89.91           N  
ATOM    756  CA  VAL A  94      -2.807   4.879   8.770  1.00 89.91           C  
ATOM    757  C   VAL A  94      -3.207   4.334  10.140  1.00 89.91           C  
ATOM    758  CB  VAL A  94      -3.899   4.552   7.727  1.00 89.91           C  
ATOM    759  O   VAL A  94      -3.367   3.123  10.310  1.00 89.91           O  
ATOM    760  CG1 VAL A  94      -5.239   5.157   8.139  1.00 89.91           C  
ATOM    761  CG2 VAL A  94      -3.484   5.055   6.346  1.00 89.91           C  
ATOM    762  N   LEU A  95      -3.355   5.272  11.048  1.00 90.38           N  
ATOM    763  CA  LEU A  95      -3.706   4.928  12.422  1.00 90.38           C  
ATOM    764  C   LEU A  95      -4.816   5.834  12.943  1.00 90.38           C  
ATOM    765  CB  LEU A  95      -2.478   5.030  13.330  1.00 90.38           C  
ATOM    766  O   LEU A  95      -4.618   7.043  13.090  1.00 90.38           O  
ATOM    767  CG  LEU A  95      -2.723   4.833  14.827  1.00 90.38           C  
ATOM    768  CD1 LEU A  95      -3.096   3.383  15.116  1.00 90.38           C  
ATOM    769  CD2 LEU A  95      -1.494   5.244  15.630  1.00 90.38           C  
ATOM    770  N   ASN A  96      -6.004   5.306  13.204  1.00 86.48           N  
ATOM    771  CA  ASN A  96      -7.122   6.012  13.821  1.00 86.48           C  
ATOM    772  C   ASN A  96      -7.347   7.377  13.175  1.00 86.48           C  
ATOM    773  CB  ASN A  96      -6.894   6.168  15.326  1.00 86.48           C  
ATOM    774  O   ASN A  96      -7.419   8.392  13.869  1.00 86.48           O  
ATOM    775  CG  ASN A  96      -6.936   4.844  16.063  1.00 86.48           C  
ATOM    776  ND2 ASN A  96      -6.146   4.731  17.124  1.00 86.48           N  
ATOM    777  OD1 ASN A  96      -7.672   3.931  15.682  1.00 86.48           O  
ATOM    778  N   GLY A  97      -7.353   7.450  11.827  1.00 84.54           N  
ATOM    779  CA  GLY A  97      -7.667   8.697  11.148  1.00 84.54           C  
ATOM    780  C   GLY A  97      -6.454   9.580  10.928  1.00 84.54           C  
ATOM    781  O   GLY A  97      -6.585  10.732  10.510  1.00 84.54           O  
ATOM    782  N   ARG A  98      -5.364   9.036  11.342  1.00 91.13           N  
ATOM    783  CA  ARG A  98      -4.098   9.734  11.138  1.00 91.13           C  
ATOM    784  C   ARG A  98      -3.264   9.050  10.060  1.00 91.13           C  
ATOM    785  CB  ARG A  98      -3.308   9.806  12.446  1.00 91.13           C  
ATOM    786  O   ARG A  98      -3.026   7.842  10.124  1.00 91.13           O  
ATOM    787  CG  ARG A  98      -2.039  10.638  12.354  1.00 91.13           C  
ATOM    788  CD  ARG A  98      -1.249  10.608  13.655  1.00 91.13           C  
ATOM    789  NE  ARG A  98      -2.009  11.184  14.760  1.00 91.13           N  
ATOM    790  NH1 ARG A  98      -0.650  10.321  16.417  1.00 91.13           N  
ATOM    791  NH2 ARG A  98      -2.467  11.603  16.971  1.00 91.13           N  
ATOM    792  CZ  ARG A  98      -1.707  11.035  16.047  1.00 91.13           C  
ATOM    793  N   VAL A  99      -2.893   9.812   9.048  1.00 92.41           N  
ATOM    794  CA  VAL A  99      -2.038   9.319   7.973  1.00 92.41           C  
ATOM    795  C   VAL A  99      -0.606   9.800   8.189  1.00 92.41           C  
ATOM    796  CB  VAL A  99      -2.550   9.773   6.587  1.00 92.41           C  
ATOM    797  O   VAL A  99      -0.371  10.991   8.409  1.00 92.41           O  
ATOM    798  CG1 VAL A  99      -1.597   9.316   5.484  1.00 92.41           C  
ATOM    799  CG2 VAL A  99      -3.958   9.237   6.338  1.00 92.41           C  
ATOM    800  N   ARG A 100       0.298   8.836   8.213  1.00 94.72           N  
ATOM    801  CA  ARG A 100       1.717   9.156   8.328  1.00 94.72           C  
ATOM    802  C   ARG A 100       2.500   8.611   7.138  1.00 94.72           C  
ATOM    803  CB  ARG A 100       2.291   8.597   9.632  1.00 94.72           C  
ATOM    804  O   ARG A 100       2.321   7.456   6.746  1.00 94.72           O  
ATOM    805  CG  ARG A 100       3.648   9.171  10.004  1.00 94.72           C  
ATOM    806  CD  ARG A 100       4.034   8.825  11.435  1.00 94.72           C  
ATOM    807  NE  ARG A 100       4.179   7.384  11.621  1.00 94.72           N  
ATOM    808  NH1 ARG A 100       4.259   7.482  13.928  1.00 94.72           N  
ATOM    809  NH2 ARG A 100       4.410   5.461  12.855  1.00 94.72           N  
ATOM    810  CZ  ARG A 100       4.283   6.779  12.801  1.00 94.72           C  
ATOM    811  N   VAL A 101       3.261   9.489   6.562  1.00 95.74           N  
ATOM    812  CA  VAL A 101       4.109   9.089   5.444  1.00 95.74           C  
ATOM    813  C   VAL A 101       5.571   9.384   5.772  1.00 95.74           C  
ATOM    814  CB  VAL A 101       3.701   9.806   4.137  1.00 95.74           C  
ATOM    815  O   VAL A 101       5.915  10.508   6.148  1.00 95.74           O  
ATOM    816  CG1 VAL A 101       4.590   9.362   2.977  1.00 95.74           C  
ATOM    817  CG2 VAL A 101       2.230   9.541   3.821  1.00 95.74           C  
ATOM    818  N   ARG A 102       6.420   8.378   5.694  1.00 96.23           N  
ATOM    819  CA  ARG A 102       7.862   8.548   5.842  1.00 96.23           C  
ATOM    820  C   ARG A 102       8.577   8.335   4.512  1.00 96.23           C  
ATOM    821  CB  ARG A 102       8.412   7.582   6.893  1.00 96.23           C  
ATOM    822  O   ARG A 102       8.340   7.338   3.826  1.00 96.23           O  
ATOM    823  CG  ARG A 102       9.892   7.768   7.186  1.00 96.23           C  
ATOM    824  CD  ARG A 102      10.389   6.778   8.230  1.00 96.23           C  
ATOM    825  NE  ARG A 102      10.862   5.540   7.617  1.00 96.23           N  
ATOM    826  NH1 ARG A 102      11.247   4.453   9.620  1.00 96.23           N  
ATOM    827  NH2 ARG A 102      11.670   3.390   7.633  1.00 96.23           N  
ATOM    828  CZ  ARG A 102      11.258   4.464   8.291  1.00 96.23           C  
ATOM    829  N   ASN A 103       9.419   9.331   4.199  1.00 95.54           N  
ATOM    830  CA  ASN A 103      10.174   9.284   2.951  1.00 95.54           C  
ATOM    831  C   ASN A 103      11.621   8.859   3.187  1.00 95.54           C  
ATOM    832  CB  ASN A 103      10.127  10.640   2.243  1.00 95.54           C  
ATOM    833  O   ASN A 103      12.443   9.661   3.633  1.00 95.54           O  
ATOM    834  CG  ASN A 103      10.879  10.637   0.927  1.00 95.54           C  
ATOM    835  ND2 ASN A 103      11.034  11.814   0.331  1.00 95.54           N  
ATOM    836  OD1 ASN A 103      11.317   9.587   0.450  1.00 95.54           O  
ATOM    837  N   GLY A 104      11.912   7.548   2.834  1.00 92.85           N  
ATOM    838  CA  GLY A 104      13.257   7.019   2.992  1.00 92.85           C  
ATOM    839  C   GLY A 104      14.082   7.098   1.721  1.00 92.85           C  
ATOM    840  O   GLY A 104      15.169   6.521   1.644  1.00 92.85           O  
ATOM    841  N   THR A 105      13.596   7.787   0.791  1.00 91.79           N  
ATOM    842  CA  THR A 105      14.325   7.932  -0.464  1.00 91.79           C  
ATOM    843  C   THR A 105      15.328   9.078  -0.378  1.00 91.79           C  
ATOM    844  CB  THR A 105      13.364   8.175  -1.643  1.00 91.79           C  
ATOM    845  O   THR A 105      15.469   9.709   0.672  1.00 91.79           O  
ATOM    846  CG2 THR A 105      12.184   7.210  -1.599  1.00 91.79           C  
ATOM    847  OG1 THR A 105      12.871   9.519  -1.580  1.00 91.79           O  
ATOM    848  N   ASP A 106      16.080   9.328  -1.538  1.00 92.53           N  
ATOM    849  CA  ASP A 106      17.077  10.393  -1.572  1.00 92.53           C  
ATOM    850  C   ASP A 106      16.535  11.632  -2.280  1.00 92.53           C  
ATOM    851  CB  ASP A 106      18.355   9.910  -2.261  1.00 92.53           C  
ATOM    852  O   ASP A 106      17.290  12.554  -2.596  1.00 92.53           O  
ATOM    853  CG  ASP A 106      18.113   9.404  -3.672  1.00 92.53           C  
ATOM    854  OD1 ASP A 106      16.940   9.304  -4.091  1.00 92.53           O  
ATOM    855  OD2 ASP A 106      19.104   9.100  -4.370  1.00 92.53           O  
ATOM    856  N   ARG A 107      15.190  11.645  -2.581  1.00 94.02           N  
ATOM    857  CA  ARG A 107      14.534  12.761  -3.255  1.00 94.02           C  
ATOM    858  C   ARG A 107      13.234  13.138  -2.552  1.00 94.02           C  
ATOM    859  CB  ARG A 107      14.256  12.416  -4.720  1.00 94.02           C  
ATOM    860  O   ARG A 107      12.656  12.325  -1.828  1.00 94.02           O  
ATOM    861  CG  ARG A 107      13.419  11.161  -4.910  1.00 94.02           C  
ATOM    862  CD  ARG A 107      13.359  10.738  -6.371  1.00 94.02           C  
ATOM    863  NE  ARG A 107      13.563   9.301  -6.525  1.00 94.02           N  
ATOM    864  NH1 ARG A 107      13.525   9.333  -8.834  1.00 94.02           N  
ATOM    865  NH2 ARG A 107      13.824   7.355  -7.716  1.00 94.02           N  
ATOM    866  CZ  ARG A 107      13.637   8.666  -7.691  1.00 94.02           C  
ATOM    867  N   PRO A 108      12.821  14.448  -2.820  1.00 95.37           N  
ATOM    868  CA  PRO A 108      11.519  14.830  -2.267  1.00 95.37           C  
ATOM    869  C   PRO A 108      10.360  14.068  -2.905  1.00 95.37           C  
ATOM    870  CB  PRO A 108      11.428  16.326  -2.583  1.00 95.37           C  
ATOM    871  O   PRO A 108      10.440  13.678  -4.072  1.00 95.37           O  
ATOM    872  CG  PRO A 108      12.536  16.580  -3.553  1.00 95.37           C  
ATOM    873  CD  PRO A 108      13.399  15.353  -3.623  1.00 95.37           C  
ATOM    874  N   CYS A 109       9.378  13.772  -2.102  1.00 96.27           N  
ATOM    875  CA  CYS A 109       8.171  13.111  -2.583  1.00 96.27           C  
ATOM    876  C   CYS A 109       6.965  14.038  -2.484  1.00 96.27           C  
ATOM    877  CB  CYS A 109       7.908  11.831  -1.791  1.00 96.27           C  
ATOM    878  O   CYS A 109       6.857  14.823  -1.540  1.00 96.27           O  
ATOM    879  SG  CYS A 109       9.177  10.565  -2.012  1.00 96.27           S  
ATOM    880  N   ARG A 110       6.187  13.991  -3.509  1.00 96.94           N  
ATOM    881  CA  ARG A 110       4.881  14.639  -3.459  1.00 96.94           C  
ATOM    882  C   ARG A 110       3.815  13.681  -2.937  1.00 96.94           C  
ATOM    883  CB  ARG A 110       4.485  15.161  -4.842  1.00 96.94           C  
ATOM    884  O   ARG A 110       3.633  12.591  -3.482  1.00 96.94           O  
ATOM    885  CG  ARG A 110       3.214  15.996  -4.845  1.00 96.94           C  
ATOM    886  CD  ARG A 110       2.921  16.571  -6.223  1.00 96.94           C  
ATOM    887  NE  ARG A 110       3.862  17.631  -6.576  1.00 96.94           N  
ATOM    888  NH1 ARG A 110       3.406  17.567  -8.840  1.00 96.94           N  
ATOM    889  NH2 ARG A 110       4.950  19.049  -8.019  1.00 96.94           N  
ATOM    890  CZ  ARG A 110       4.070  18.080  -7.811  1.00 96.94           C  
ATOM    891  N   VAL A 111       3.162  14.093  -1.860  1.00 95.73           N  
ATOM    892  CA  VAL A 111       2.138  13.255  -1.244  1.00 95.73           C  
ATOM    893  C   VAL A 111       0.771  13.923  -1.383  1.00 95.73           C  
ATOM    894  CB  VAL A 111       2.448  12.981   0.244  1.00 95.73           C  
ATOM    895  O   VAL A 111       0.591  15.073  -0.975  1.00 95.73           O  
ATOM    896  CG1 VAL A 111       1.352  12.124   0.875  1.00 95.73           C  
ATOM    897  CG2 VAL A 111       3.809  12.304   0.389  1.00 95.73           C  
ATOM    898  N   ARG A 112      -0.120  13.184  -2.000  1.00 95.21           N  
ATOM    899  CA  ARG A 112      -1.499  13.640  -2.144  1.00 95.21           C  
ATOM    900  C   ARG A 112      -2.440  12.824  -1.265  1.00 95.21           C  
ATOM    901  CB  ARG A 112      -1.943  13.557  -3.606  1.00 95.21           C  
ATOM    902  O   ARG A 112      -2.510  11.599  -1.390  1.00 95.21           O  
ATOM    903  CG  ARG A 112      -3.338  14.107  -3.858  1.00 95.21           C  
ATOM    904  CD  ARG A 112      -3.765  13.920  -5.307  1.00 95.21           C  
ATOM    905  NE  ARG A 112      -2.915  14.677  -6.221  1.00 95.21           N  
ATOM    906  NH1 ARG A 112      -3.436  13.412  -8.083  1.00 95.21           N  
ATOM    907  NH2 ARG A 112      -1.978  15.172  -8.259  1.00 95.21           N  
ATOM    908  CZ  ARG A 112      -2.778  14.419  -7.519  1.00 95.21           C  
ATOM    909  N   VAL A 113      -3.098  13.488  -0.345  1.00 93.35           N  
ATOM    910  CA  VAL A 113      -4.079  12.853   0.530  1.00 93.35           C  
ATOM    911  C   VAL A 113      -5.487  13.282   0.126  1.00 93.35           C  
ATOM    912  CB  VAL A 113      -3.822  13.198   2.015  1.00 93.35           C  
ATOM    913  O   VAL A 113      -5.812  14.472   0.151  1.00 93.35           O  
ATOM    914  CG1 VAL A 113      -4.830  12.487   2.916  1.00 93.35           C  
ATOM    915  CG2 VAL A 113      -2.394  12.828   2.409  1.00 93.35           C  
ATOM    916  N   THR A 114      -6.266  12.312  -0.362  1.00 91.78           N  
ATOM    917  CA  THR A 114      -7.661  12.555  -0.715  1.00 91.78           C  
ATOM    918  C   THR A 114      -8.596  11.899   0.297  1.00 91.78           C  
ATOM    919  CB  THR A 114      -7.979  12.029  -2.127  1.00 91.78           C  
ATOM    920  O   THR A 114      -8.539  10.686   0.508  1.00 91.78           O  
ATOM    921  CG2 THR A 114      -9.401  12.392  -2.541  1.00 91.78           C  
ATOM    922  OG1 THR A 114      -7.059  12.605  -3.063  1.00 91.78           O  
ATOM    923  N   ALA A 115      -9.417  12.699   1.009  1.00 88.32           N  
ATOM    924  CA  ALA A 115     -10.393  12.241   1.994  1.00 88.32           C  
ATOM    925  C   ALA A 115     -11.622  13.146   2.011  1.00 88.32           C  
ATOM    926  CB  ALA A 115      -9.761  12.182   3.382  1.00 88.32           C  
ATOM    927  O   ALA A 115     -11.501  14.370   1.913  1.00 88.32           O  
ATOM    928  N   GLY A 116     -12.855  12.544   2.058  1.00 84.73           N  
ATOM    929  CA  GLY A 116     -14.089  13.304   2.180  1.00 84.73           C  
ATOM    930  C   GLY A 116     -14.318  14.260   1.024  1.00 84.73           C  
ATOM    931  O   GLY A 116     -14.886  15.339   1.207  1.00 84.73           O  
ATOM    932  N   GLY A 117     -13.768  13.997  -0.145  1.00 85.80           N  
ATOM    933  CA  GLY A 117     -13.946  14.800  -1.344  1.00 85.80           C  
ATOM    934  C   GLY A 117     -12.919  15.908  -1.478  1.00 85.80           C  
ATOM    935  O   GLY A 117     -12.977  16.706  -2.416  1.00 85.80           O  
ATOM    936  N   GLU A 118     -12.037  16.037  -0.508  1.00 90.33           N  
ATOM    937  CA  GLU A 118     -10.986  17.050  -0.546  1.00 90.33           C  
ATOM    938  C   GLU A 118      -9.617  16.418  -0.779  1.00 90.33           C  
ATOM    939  CB  GLU A 118     -10.976  17.863   0.752  1.00 90.33           C  
ATOM    940  O   GLU A 118      -9.371  15.285  -0.359  1.00 90.33           O  
ATOM    941  CG  GLU A 118     -12.225  18.706   0.960  1.00 90.33           C  
ATOM    942  CD  GLU A 118     -12.211  19.489   2.263  1.00 90.33           C  
ATOM    943  OE1 GLU A 118     -13.191  20.215   2.546  1.00 90.33           O  
ATOM    944  OE2 GLU A 118     -11.211  19.375   3.007  1.00 90.33           O  
ATOM    945  N   THR A 119      -8.826  17.174  -1.611  1.00 93.95           N  
ATOM    946  CA  THR A 119      -7.459  16.739  -1.874  1.00 93.95           C  
ATOM    947  C   THR A 119      -6.457  17.782  -1.388  1.00 93.95           C  
ATOM    948  CB  THR A 119      -7.236  16.470  -3.374  1.00 93.95           C  
ATOM    949  O   THR A 119      -6.602  18.972  -1.677  1.00 93.95           O  
ATOM    950  CG2 THR A 119      -5.802  16.028  -3.647  1.00 93.95           C  
ATOM    951  OG1 THR A 119      -8.133  15.439  -3.806  1.00 93.95           O  
ATOM    952  N   ARG A 120      -5.514  17.211  -0.541  1.00 94.22           N  
ATOM    953  CA  ARG A 120      -4.399  18.052  -0.118  1.00 94.22           C  
ATOM    954  C   ARG A 120      -3.069  17.481  -0.597  1.00 94.22           C  
ATOM    955  CB  ARG A 120      -4.386  18.202   1.405  1.00 94.22           C  
ATOM    956  O   ARG A 120      -2.863  16.266  -0.571  1.00 94.22           O  
ATOM    957  CG  ARG A 120      -5.609  18.913   1.964  1.00 94.22           C  
ATOM    958  CD  ARG A 120      -5.576  18.980   3.484  1.00 94.22           C  
ATOM    959  NE  ARG A 120      -6.853  19.430   4.032  1.00 94.22           N  
ATOM    960  NH1 ARG A 120      -6.205  19.249   6.242  1.00 94.22           N  
ATOM    961  NH2 ARG A 120      -8.318  19.966   5.717  1.00 94.22           N  
ATOM    962  CZ  ARG A 120      -7.122  19.547   5.329  1.00 94.22           C  
ATOM    963  N   GLU A 121      -2.172  18.379  -1.009  1.00 96.37           N  
ATOM    964  CA  GLU A 121      -0.858  17.969  -1.497  1.00 96.37           C  
ATOM    965  C   GLU A 121       0.254  18.490  -0.590  1.00 96.37           C  
ATOM    966  CB  GLU A 121      -0.640  18.459  -2.931  1.00 96.37           C  
ATOM    967  O   GLU A 121       0.192  19.624  -0.112  1.00 96.37           O  
ATOM    968  CG  GLU A 121      -1.542  17.785  -3.954  1.00 96.37           C  
ATOM    969  CD  GLU A 121      -1.208  18.161  -5.389  1.00 96.37           C  
ATOM    970  OE1 GLU A 121      -1.945  17.747  -6.312  1.00 96.37           O  
ATOM    971  OE2 GLU A 121      -0.201  18.876  -5.591  1.00 96.37           O  
ATOM    972  N   TYR A 122       1.215  17.540  -0.371  1.00 96.50           N  
ATOM    973  CA  TYR A 122       2.348  17.875   0.485  1.00 96.50           C  
ATOM    974  C   TYR A 122       3.662  17.447  -0.157  1.00 96.50           C  
ATOM    975  CB  TYR A 122       2.198  17.214   1.859  1.00 96.50           C  
ATOM    976  O   TYR A 122       3.690  16.518  -0.968  1.00 96.50           O  
ATOM    977  CG  TYR A 122       0.864  17.473   2.515  1.00 96.50           C  
ATOM    978  CD1 TYR A 122       0.685  18.560   3.369  1.00 96.50           C  
ATOM    979  CD2 TYR A 122      -0.220  16.633   2.284  1.00 96.50           C  
ATOM    980  CE1 TYR A 122      -0.542  18.802   3.978  1.00 96.50           C  
ATOM    981  CE2 TYR A 122      -1.451  16.866   2.888  1.00 96.50           C  
ATOM    982  OH  TYR A 122      -2.819  18.186   4.331  1.00 96.50           O  
ATOM    983  CZ  TYR A 122      -1.602  17.951   3.731  1.00 96.50           C  
ATOM    984  N   THR A 123       4.668  18.265   0.221  1.00 96.49           N  
ATOM    985  CA  THR A 123       6.016  17.815  -0.110  1.00 96.49           C  
ATOM    986  C   THR A 123       6.702  17.218   1.116  1.00 96.49           C  
ATOM    987  CB  THR A 123       6.869  18.968  -0.669  1.00 96.49           C  
ATOM    988  O   THR A 123       6.731  17.838   2.181  1.00 96.49           O  
ATOM    989  CG2 THR A 123       8.278  18.493  -1.012  1.00 96.49           C  
ATOM    990  OG1 THR A 123       6.249  19.482  -1.854  1.00 96.49           O  
ATOM    991  N   VAL A 124       7.185  15.967   0.961  1.00 96.44           N  
ATOM    992  CA  VAL A 124       7.932  15.293   2.019  1.00 96.44           C  
ATOM    993  C   VAL A 124       9.389  15.121   1.594  1.00 96.44           C  
ATOM    994  CB  VAL A 124       7.313  13.921   2.365  1.00 96.44           C  
ATOM    995  O   VAL A 124       9.679  14.423   0.620  1.00 96.44           O  
ATOM    996  CG1 VAL A 124       8.006  13.306   3.580  1.00 96.44           C  
ATOM    997  CG2 VAL A 124       5.813  14.062   2.618  1.00 96.44           C  
ATOM    998  N   ASN A 125      10.346  15.810   2.336  1.00 96.87           N  
ATOM    999  CA  ASN A 125      11.771  15.755   2.027  1.00 96.87           C  
ATOM   1000  C   ASN A 125      12.400  14.453   2.515  1.00 96.87           C  
ATOM   1001  CB  ASN A 125      12.499  16.956   2.632  1.00 96.87           C  
ATOM   1002  O   ASN A 125      11.858  13.790   3.401  1.00 96.87           O  
ATOM   1003  CG  ASN A 125      12.039  18.276   2.044  1.00 96.87           C  
ATOM   1004  ND2 ASN A 125      11.807  19.260   2.904  1.00 96.87           N  
ATOM   1005  OD1 ASN A 125      11.892  18.408   0.826  1.00 96.87           O  
ATOM   1006  N   PRO A 126      13.501  14.067   1.829  1.00 95.70           N  
ATOM   1007  CA  PRO A 126      14.209  12.865   2.275  1.00 95.70           C  
ATOM   1008  C   PRO A 126      14.505  12.876   3.773  1.00 95.70           C  
ATOM   1009  CB  PRO A 126      15.505  12.897   1.462  1.00 95.70           C  
ATOM   1010  O   PRO A 126      14.955  13.892   4.310  1.00 95.70           O  
ATOM   1011  CG  PRO A 126      15.162  13.667   0.228  1.00 95.70           C  
ATOM   1012  CD  PRO A 126      14.193  14.753   0.596  1.00 95.70           C  
ATOM   1013  N   GLY A 127      14.149  11.719   4.448  1.00 92.40           N  
ATOM   1014  CA  GLY A 127      14.463  11.557   5.859  1.00 92.40           C  
ATOM   1015  C   GLY A 127      13.448  12.214   6.775  1.00 92.40           C  
ATOM   1016  O   GLY A 127      13.629  12.239   7.994  1.00 92.40           O  
ATOM   1017  N   THR A 128      12.379  12.822   6.170  1.00 94.82           N  
ATOM   1018  CA  THR A 128      11.364  13.488   6.979  1.00 94.82           C  
ATOM   1019  C   THR A 128      10.038  12.736   6.909  1.00 94.82           C  
ATOM   1020  CB  THR A 128      11.156  14.945   6.525  1.00 94.82           C  
ATOM   1021  O   THR A 128       9.917  11.746   6.185  1.00 94.82           O  
ATOM   1022  CG2 THR A 128      12.461  15.732   6.588  1.00 94.82           C  
ATOM   1023  OG1 THR A 128      10.670  14.954   5.177  1.00 94.82           O  
ATOM   1024  N   GLU A 129       9.085  13.204   7.724  1.00 95.43           N  
ATOM   1025  CA  GLU A 129       7.773  12.569   7.813  1.00 95.43           C  
ATOM   1026  C   GLU A 129       6.653  13.597   7.677  1.00 95.43           C  
ATOM   1027  CB  GLU A 129       7.632  11.809   9.134  1.00 95.43           C  
ATOM   1028  O   GLU A 129       6.842  14.775   7.989  1.00 95.43           O  
ATOM   1029  CG  GLU A 129       8.657  10.700   9.318  1.00 95.43           C  
ATOM   1030  CD  GLU A 129       8.521   9.972  10.646  1.00 95.43           C  
ATOM   1031  OE1 GLU A 129       9.288   9.014  10.894  1.00 95.43           O  
ATOM   1032  OE2 GLU A 129       7.640  10.361  11.444  1.00 95.43           O  
ATOM   1033  N   LEU A 130       5.575  13.115   7.091  1.00 95.84           N  
ATOM   1034  CA  LEU A 130       4.323  13.862   7.035  1.00 95.84           C  
ATOM   1035  C   LEU A 130       3.259  13.205   7.907  1.00 95.84           C  
ATOM   1036  CB  LEU A 130       3.824  13.965   5.591  1.00 95.84           C  
ATOM   1037  O   LEU A 130       3.092  11.983   7.877  1.00 95.84           O  
ATOM   1038  CG  LEU A 130       2.418  14.534   5.399  1.00 95.84           C  
ATOM   1039  CD1 LEU A 130       2.405  16.029   5.698  1.00 95.84           C  
ATOM   1040  CD2 LEU A 130       1.919  14.262   3.983  1.00 95.84           C  
ATOM   1041  N   GLU A 131       2.580  14.046   8.677  1.00 95.29           N  
ATOM   1042  CA  GLU A 131       1.429  13.584   9.447  1.00 95.29           C  
ATOM   1043  C   GLU A 131       0.186  14.412   9.134  1.00 95.29           C  
ATOM   1044  CB  GLU A 131       1.730  13.633  10.947  1.00 95.29           C  
ATOM   1045  O   GLU A 131       0.215  15.641   9.220  1.00 95.29           O  
ATOM   1046  CG  GLU A 131       2.785  12.632  11.396  1.00 95.29           C  
ATOM   1047  CD  GLU A 131       2.961  12.583  12.905  1.00 95.29           C  
ATOM   1048  OE1 GLU A 131       3.828  11.821  13.390  1.00 95.29           O  
ATOM   1049  OE2 GLU A 131       2.225  13.311  13.608  1.00 95.29           O  
ATOM   1050  N   VAL A 132      -0.838  13.685   8.733  1.00 93.03           N  
ATOM   1051  CA  VAL A 132      -2.098  14.344   8.408  1.00 93.03           C  
ATOM   1052  C   VAL A 132      -3.228  13.738   9.237  1.00 93.03           C  
ATOM   1053  CB  VAL A 132      -2.424  14.234   6.901  1.00 93.03           C  
ATOM   1054  O   VAL A 132      -3.420  12.520   9.240  1.00 93.03           O  
ATOM   1055  CG1 VAL A 132      -3.734  14.950   6.579  1.00 93.03           C  
ATOM   1056  CG2 VAL A 132      -1.280  14.805   6.065  1.00 93.03           C  
ATOM   1057  N   GLU A 133      -3.904  14.630   9.939  1.00 92.62           N  
ATOM   1058  CA  GLU A 133      -5.066  14.202  10.711  1.00 92.62           C  
ATOM   1059  C   GLU A 133      -6.348  14.320   9.892  1.00 92.62           C  
ATOM   1060  CB  GLU A 133      -5.187  15.020  11.999  1.00 92.62           C  
ATOM   1061  O   GLU A 133      -6.608  15.360   9.283  1.00 92.62           O  
ATOM   1062  CG  GLU A 133      -4.083  14.744  13.010  1.00 92.62           C  
ATOM   1063  CD  GLU A 133      -4.278  15.478  14.327  1.00 92.62           C  
ATOM   1064  OE1 GLU A 133      -3.459  15.288  15.255  1.00 92.62           O  
ATOM   1065  OE2 GLU A 133      -5.258  16.250  14.432  1.00 92.62           O  
ATOM   1066  N   LEU A 134      -7.124  13.139   9.841  1.00 89.45           N  
ATOM   1067  CA  LEU A 134      -8.382  13.152   9.103  1.00 89.45           C  
ATOM   1068  C   LEU A 134      -9.568  13.287  10.052  1.00 89.45           C  
ATOM   1069  CB  LEU A 134      -8.526  11.878   8.266  1.00 89.45           C  
ATOM   1070  O   LEU A 134      -9.526  12.791  11.180  1.00 89.45           O  
ATOM   1071  CG  LEU A 134      -7.398  11.587   7.275  1.00 89.45           C  
ATOM   1072  CD1 LEU A 134      -7.604  10.223   6.624  1.00 89.45           C  
ATOM   1073  CD2 LEU A 134      -7.317  12.683   6.219  1.00 89.45           C  
ATOM   1074  N   SER A 135     -10.520  14.120   9.689  1.00 88.33           N  
ATOM   1075  CA  SER A 135     -11.769  14.159  10.443  1.00 88.33           C  
ATOM   1076  C   SER A 135     -12.501  12.823  10.370  1.00 88.33           C  
ATOM   1077  CB  SER A 135     -12.675  15.275   9.923  1.00 88.33           C  
ATOM   1078  O   SER A 135     -12.226  12.006   9.489  1.00 88.33           O  
ATOM   1079  OG  SER A 135     -13.098  15.004   8.598  1.00 88.33           O  
ATOM   1080  N   PRO A 136     -13.420  12.555  11.334  1.00 81.76           N  
ATOM   1081  CA  PRO A 136     -14.184  11.305  11.349  1.00 81.76           C  
ATOM   1082  C   PRO A 136     -14.856  11.009  10.010  1.00 81.76           C  
ATOM   1083  CB  PRO A 136     -15.229  11.545  12.442  1.00 81.76           C  
ATOM   1084  O   PRO A 136     -14.897   9.854   9.578  1.00 81.76           O  
ATOM   1085  CG  PRO A 136     -14.580  12.503  13.388  1.00 81.76           C  
ATOM   1086  CD  PRO A 136     -13.729  13.453  12.594  1.00 81.76           C  
ATOM   1087  N   GLU A 137     -15.283  12.068   9.333  1.00 79.70           N  
ATOM   1088  CA  GLU A 137     -15.962  11.904   8.052  1.00 79.70           C  
ATOM   1089  C   GLU A 137     -14.975  11.540   6.946  1.00 79.70           C  
ATOM   1090  CB  GLU A 137     -16.723  13.179   7.679  1.00 79.70           C  
ATOM   1091  O   GLU A 137     -15.324  10.820   6.008  1.00 79.70           O  
ATOM   1092  CG  GLU A 137     -17.841  13.534   8.648  1.00 79.70           C  
ATOM   1093  CD  GLU A 137     -18.450  14.902   8.386  1.00 79.70           C  
ATOM   1094  OE1 GLU A 137     -19.330  15.334   9.165  1.00 79.70           O  
ATOM   1095  OE2 GLU A 137     -18.045  15.547   7.393  1.00 79.70           O  
ATOM   1096  N   GLN A 138     -13.711  11.936   7.185  1.00 83.86           N  
ATOM   1097  CA  GLN A 138     -12.669  11.730   6.184  1.00 83.86           C  
ATOM   1098  C   GLN A 138     -12.026  10.355   6.335  1.00 83.86           C  
ATOM   1099  CB  GLN A 138     -11.604  12.823   6.285  1.00 83.86           C  
ATOM   1100  O   GLN A 138     -11.406   9.847   5.398  1.00 83.86           O  
ATOM   1101  CG  GLN A 138     -12.082  14.193   5.826  1.00 83.86           C  
ATOM   1102  CD  GLN A 138     -11.060  15.286   6.076  1.00 83.86           C  
ATOM   1103  NE2 GLN A 138     -10.956  16.226   5.142  1.00 83.86           N  
ATOM   1104  OE1 GLN A 138     -10.370  15.286   7.100  1.00 83.86           O  
ATOM   1105  N   GLN A 139     -12.209   9.690   7.477  1.00 80.14           N  
ATOM   1106  CA  GLN A 139     -11.476   8.481   7.835  1.00 80.14           C  
ATOM   1107  C   GLN A 139     -11.998   7.273   7.062  1.00 80.14           C  
ATOM   1108  CB  GLN A 139     -11.568   8.222   9.339  1.00 80.14           C  
ATOM   1109  O   GLN A 139     -11.267   6.304   6.846  1.00 80.14           O  
ATOM   1110  CG  GLN A 139     -10.807   9.233  10.185  1.00 80.14           C  
ATOM   1111  CD  GLN A 139     -10.982   9.003  11.675  1.00 80.14           C  
ATOM   1112  NE2 GLN A 139     -10.610   9.996  12.476  1.00 80.14           N  
ATOM   1113  OE1 GLN A 139     -11.448   7.942  12.102  1.00 80.14           O  
ATOM   1114  N   ASN A 140     -13.252   7.348   6.511  1.00 71.34           N  
ATOM   1115  CA  ASN A 140     -13.892   6.166   5.943  1.00 71.34           C  
ATOM   1116  C   ASN A 140     -13.442   5.922   4.506  1.00 71.34           C  
ATOM   1117  CB  ASN A 140     -15.415   6.297   6.008  1.00 71.34           C  
ATOM   1118  O   ASN A 140     -13.434   4.781   4.039  1.00 71.34           O  
ATOM   1119  CG  ASN A 140     -15.951   6.190   7.422  1.00 71.34           C  
ATOM   1120  ND2 ASN A 140     -17.030   6.911   7.704  1.00 71.34           N  
ATOM   1121  OD1 ASN A 140     -15.400   5.465   8.255  1.00 71.34           O  
ATOM   1122  N   ASN A 141     -12.729   6.883   3.860  1.00 75.61           N  
ATOM   1123  CA  ASN A 141     -12.290   6.734   2.477  1.00 75.61           C  
ATOM   1124  C   ASN A 141     -11.108   7.647   2.163  1.00 75.61           C  
ATOM   1125  CB  ASN A 141     -13.446   7.012   1.513  1.00 75.61           C  
ATOM   1126  O   ASN A 141     -11.290   8.745   1.634  1.00 75.61           O  
ATOM   1127  CG  ASN A 141     -13.173   6.502   0.112  1.00 75.61           C  
ATOM   1128  ND2 ASN A 141     -13.939   6.991  -0.856  1.00 75.61           N  
ATOM   1129  OD1 ASN A 141     -12.282   5.675  -0.099  1.00 75.61           O  
ATOM   1130  N   ALA A 142      -9.990   7.293   2.673  1.00 83.77           N  
ATOM   1131  CA  ALA A 142      -8.816   8.121   2.408  1.00 83.77           C  
ATOM   1132  C   ALA A 142      -7.888   7.448   1.401  1.00 83.77           C  
ATOM   1133  CB  ALA A 142      -8.067   8.413   3.705  1.00 83.77           C  
ATOM   1134  O   ALA A 142      -7.841   6.219   1.315  1.00 83.77           O  
ATOM   1135  N   GLU A 143      -7.444   8.232   0.575  1.00 88.78           N  
ATOM   1136  CA  GLU A 143      -6.453   7.800  -0.406  1.00 88.78           C  
ATOM   1137  C   GLU A 143      -5.170   8.617  -0.292  1.00 88.78           C  
ATOM   1138  CB  GLU A 143      -7.019   7.905  -1.825  1.00 88.78           C  
ATOM   1139  O   GLU A 143      -5.218   9.841  -0.154  1.00 88.78           O  
ATOM   1140  CG  GLU A 143      -6.068   7.411  -2.905  1.00 88.78           C  
ATOM   1141  CD  GLU A 143      -6.635   7.544  -4.310  1.00 88.78           C  
ATOM   1142  OE1 GLU A 143      -5.861   7.440  -5.288  1.00 88.78           O  
ATOM   1143  OE2 GLU A 143      -7.862   7.754  -4.432  1.00 88.78           O  
ATOM   1144  N   VAL A 144      -4.099   7.863  -0.228  1.00 91.50           N  
ATOM   1145  CA  VAL A 144      -2.794   8.516  -0.192  1.00 91.50           C  
ATOM   1146  C   VAL A 144      -1.982   8.117  -1.422  1.00 91.50           C  
ATOM   1147  CB  VAL A 144      -2.019   8.162   1.097  1.00 91.50           C  
ATOM   1148  O   VAL A 144      -1.804   6.928  -1.697  1.00 91.50           O  
ATOM   1149  CG1 VAL A 144      -0.680   8.897   1.140  1.00 91.50           C  
ATOM   1150  CG2 VAL A 144      -2.855   8.496   2.331  1.00 91.50           C  
ATOM   1151  N   GLU A 145      -1.626   9.096  -2.170  1.00 92.81           N  
ATOM   1152  CA  GLU A 145      -0.744   8.892  -3.315  1.00 92.81           C  
ATOM   1153  C   GLU A 145       0.631   9.506  -3.068  1.00 92.81           C  
ATOM   1154  CB  GLU A 145      -1.364   9.483  -4.584  1.00 92.81           C  
ATOM   1155  O   GLU A 145       0.735  10.651  -2.623  1.00 92.81           O  
ATOM   1156  CG  GLU A 145      -2.651   8.796  -5.017  1.00 92.81           C  
ATOM   1157  CD  GLU A 145      -3.237   9.371  -6.296  1.00 92.81           C  
ATOM   1158  OE1 GLU A 145      -4.129   8.730  -6.897  1.00 92.81           O  
ATOM   1159  OE2 GLU A 145      -2.800  10.471  -6.702  1.00 92.81           O  
ATOM   1160  N   VAL A 146       1.608   8.743  -3.251  1.00 93.04           N  
ATOM   1161  CA  VAL A 146       2.978   9.211  -3.063  1.00 93.04           C  
ATOM   1162  C   VAL A 146       3.736   9.137  -4.386  1.00 93.04           C  
ATOM   1163  CB  VAL A 146       3.714   8.391  -1.980  1.00 93.04           C  
ATOM   1164  O   VAL A 146       3.771   8.086  -5.031  1.00 93.04           O  
ATOM   1165  CG1 VAL A 146       5.109   8.960  -1.726  1.00 93.04           C  
ATOM   1166  CG2 VAL A 146       2.901   8.364  -0.687  1.00 93.04           C  
ATOM   1167  N   GLU A 147       4.290  10.248  -4.736  1.00 93.59           N  
ATOM   1168  CA  GLU A 147       5.111  10.340  -5.940  1.00 93.59           C  
ATOM   1169  C   GLU A 147       6.515  10.843  -5.614  1.00 93.59           C  
ATOM   1170  CB  GLU A 147       4.450  11.258  -6.972  1.00 93.59           C  
ATOM   1171  O   GLU A 147       6.676  11.925  -5.046  1.00 93.59           O  
ATOM   1172  CG  GLU A 147       5.205  11.343  -8.291  1.00 93.59           C  
ATOM   1173  CD  GLU A 147       4.552  12.278  -9.297  1.00 93.59           C  
ATOM   1174  OE1 GLU A 147       5.206  12.643 -10.300  1.00 93.59           O  
ATOM   1175  OE2 GLU A 147       3.377  12.649  -9.079  1.00 93.59           O  
ATOM   1176  N   CYS A 148       7.491  10.049  -5.926  1.00 90.60           N  
ATOM   1177  CA  CYS A 148       8.896  10.417  -5.790  1.00 90.60           C  
ATOM   1178  C   CYS A 148       9.618  10.319  -7.130  1.00 90.60           C  
ATOM   1179  CB  CYS A 148       9.588   9.522  -4.762  1.00 90.60           C  
ATOM   1180  O   CYS A 148      10.025   9.232  -7.542  1.00 90.60           O  
ATOM   1181  SG  CYS A 148       8.729   9.439  -3.175  1.00 90.60           S  
ATOM   1182  N   GLY A 149       9.808  11.423  -7.886  1.00 85.95           N  
ATOM   1183  CA  GLY A 149      10.354  11.341  -9.231  1.00 85.95           C  
ATOM   1184  C   GLY A 149       9.439  10.621 -10.204  1.00 85.95           C  
ATOM   1185  O   GLY A 149       8.279  11.004 -10.372  1.00 85.95           O  
ATOM   1186  N   ASN A 150       9.886   9.436 -10.707  1.00 81.40           N  
ATOM   1187  CA  ASN A 150       9.109   8.682 -11.685  1.00 81.40           C  
ATOM   1188  C   ASN A 150       8.290   7.580 -11.020  1.00 81.40           C  
ATOM   1189  CB  ASN A 150      10.025   8.090 -12.758  1.00 81.40           C  
ATOM   1190  O   ASN A 150       7.584   6.830 -11.697  1.00 81.40           O  
ATOM   1191  CG  ASN A 150      10.650   9.151 -13.642  1.00 81.40           C  
ATOM   1192  ND2 ASN A 150      11.866   8.893 -14.108  1.00 81.40           N  
ATOM   1193  OD1 ASN A 150      10.045  10.194 -13.904  1.00 81.40           O  
ATOM   1194  N   GLU A 151       8.454   7.510  -9.640  1.00 83.21           N  
ATOM   1195  CA  GLU A 151       7.747   6.477  -8.888  1.00 83.21           C  
ATOM   1196  C   GLU A 151       6.426   7.004  -8.335  1.00 83.21           C  
ATOM   1197  CB  GLU A 151       8.621   5.949  -7.748  1.00 83.21           C  
ATOM   1198  O   GLU A 151       6.364   8.122  -7.820  1.00 83.21           O  
ATOM   1199  CG  GLU A 151       9.936   5.340  -8.212  1.00 83.21           C  
ATOM   1200  CD  GLU A 151      10.823   4.882  -7.066  1.00 83.21           C  
ATOM   1201  OE1 GLU A 151      11.687   4.002  -7.281  1.00 83.21           O  
ATOM   1202  OE2 GLU A 151      10.651   5.406  -5.942  1.00 83.21           O  
ATOM   1203  N   LYS A 152       5.400   6.342  -8.665  1.00 82.38           N  
ATOM   1204  CA  LYS A 152       4.083   6.703  -8.149  1.00 82.38           C  
ATOM   1205  C   LYS A 152       3.439   5.531  -7.415  1.00 82.38           C  
ATOM   1206  CB  LYS A 152       3.172   7.175  -9.284  1.00 82.38           C  
ATOM   1207  O   LYS A 152       3.452   4.401  -7.908  1.00 82.38           O  
ATOM   1208  CG  LYS A 152       1.863   7.790  -8.812  1.00 82.38           C  
ATOM   1209  CD  LYS A 152       1.038   8.313  -9.981  1.00 82.38           C  
ATOM   1210  CE  LYS A 152      -0.288   8.899  -9.513  1.00 82.38           C  
ATOM   1211  NZ  LYS A 152      -1.095   9.425 -10.654  1.00 82.38           N  
ATOM   1212  N   TYR A 153       2.943   5.825  -6.213  1.00 81.24           N  
ATOM   1213  CA  TYR A 153       2.307   4.819  -5.370  1.00 81.24           C  
ATOM   1214  C   TYR A 153       0.944   5.297  -4.884  1.00 81.24           C  
ATOM   1215  CB  TYR A 153       3.199   4.480  -4.171  1.00 81.24           C  
ATOM   1216  O   TYR A 153       0.769   6.475  -4.565  1.00 81.24           O  
ATOM   1217  CG  TYR A 153       4.648   4.265  -4.535  1.00 81.24           C  
ATOM   1218  CD1 TYR A 153       5.097   3.024  -4.982  1.00 81.24           C  
ATOM   1219  CD2 TYR A 153       5.571   5.300  -4.432  1.00 81.24           C  
ATOM   1220  CE1 TYR A 153       6.432   2.820  -5.316  1.00 81.24           C  
ATOM   1221  CE2 TYR A 153       6.908   5.108  -4.763  1.00 81.24           C  
ATOM   1222  OH  TYR A 153       8.651   3.670  -5.534  1.00 81.24           O  
ATOM   1223  CZ  TYR A 153       7.328   3.866  -5.204  1.00 81.24           C  
ATOM   1224  N   ARG A 154       0.081   4.488  -4.975  1.00 83.58           N  
ATOM   1225  CA  ARG A 154      -1.261   4.825  -4.511  1.00 83.58           C  
ATOM   1226  C   ARG A 154      -1.722   3.862  -3.422  1.00 83.58           C  
ATOM   1227  CB  ARG A 154      -2.253   4.812  -5.676  1.00 83.58           C  
ATOM   1228  O   ARG A 154      -1.602   2.645  -3.571  1.00 83.58           O  
ATOM   1229  CG  ARG A 154      -3.659   5.243  -5.293  1.00 83.58           C  
ATOM   1230  CD  ARG A 154      -4.602   5.217  -6.488  1.00 83.58           C  
ATOM   1231  NE  ARG A 154      -4.249   6.233  -7.475  1.00 83.58           N  
ATOM   1232  NH1 ARG A 154      -5.986   5.734  -8.914  1.00 83.58           N  
ATOM   1233  NH2 ARG A 154      -4.506   7.406  -9.433  1.00 83.58           N  
ATOM   1234  CZ  ARG A 154      -4.915   6.455  -8.605  1.00 83.58           C  
ATOM   1235  N   PHE A 155      -2.102   4.447  -2.321  1.00 76.50           N  
ATOM   1236  CA  PHE A 155      -2.666   3.703  -1.201  1.00 76.50           C  
ATOM   1237  C   PHE A 155      -4.094   4.153  -0.915  1.00 76.50           C  
ATOM   1238  CB  PHE A 155      -1.801   3.875   0.051  1.00 76.50           C  
ATOM   1239  O   PHE A 155      -4.339   5.335  -0.665  1.00 76.50           O  
ATOM   1240  CG  PHE A 155      -2.207   2.987   1.196  1.00 76.50           C  
ATOM   1241  CD1 PHE A 155      -2.687   3.532   2.381  1.00 76.50           C  
ATOM   1242  CD2 PHE A 155      -2.109   1.606   1.088  1.00 76.50           C  
ATOM   1243  CE1 PHE A 155      -3.064   2.713   3.442  1.00 76.50           C  
ATOM   1244  CE2 PHE A 155      -2.484   0.780   2.145  1.00 76.50           C  
ATOM   1245  CZ  PHE A 155      -2.960   1.336   3.321  1.00 76.50           C  
ATOM   1246  N   GLN A 156      -4.999   3.288  -1.068  1.00 75.15           N  
ATOM   1247  CA  GLN A 156      -6.386   3.586  -0.725  1.00 75.15           C  
ATOM   1248  C   GLN A 156      -6.814   2.840   0.535  1.00 75.15           C  
ATOM   1249  CB  GLN A 156      -7.315   3.229  -1.887  1.00 75.15           C  
ATOM   1250  O   GLN A 156      -6.580   1.636   0.660  1.00 75.15           O  
ATOM   1251  CG  GLN A 156      -8.752   3.691  -1.689  1.00 75.15           C  
ATOM   1252  CD  GLN A 156      -9.623   3.436  -2.905  1.00 75.15           C  
ATOM   1253  NE2 GLN A 156     -10.788   4.074  -2.944  1.00 75.15           N  
ATOM   1254  OE1 GLN A 156      -9.251   2.673  -3.802  1.00 75.15           O  
ATOM   1255  N   LEU A 157      -7.425   3.680   1.420  1.00 64.62           N  
ATOM   1256  CA  LEU A 157      -8.003   3.141   2.646  1.00 64.62           C  
ATOM   1257  C   LEU A 157      -9.522   3.052   2.537  1.00 64.62           C  
ATOM   1258  CB  LEU A 157      -7.615   4.006   3.848  1.00 64.62           C  
ATOM   1259  O   LEU A 157     -10.176   4.012   2.123  1.00 64.62           O  
ATOM   1260  CG  LEU A 157      -6.121   4.110   4.155  1.00 64.62           C  
ATOM   1261  CD1 LEU A 157      -5.829   5.378   4.949  1.00 64.62           C  
ATOM   1262  CD2 LEU A 157      -5.644   2.876   4.913  1.00 64.62           C  
ATOM   1263  N   GLY A 158     -10.237   1.835   2.584  1.00 57.18           N  
ATOM   1264  CA  GLY A 158     -11.648   1.567   2.815  1.00 57.18           C  
ATOM   1265  C   GLY A 158     -11.892   0.585   3.945  1.00 57.18           C  
ATOM   1266  O   GLY A 158     -10.999  -0.183   4.310  1.00 57.18           O  
TER    1267      GLY A 158
ENDMDL
END
