# Supplementary material for: Single-chain dimers from de novo immunoglobulins as robust scaffolds for multiple binding loops
Source: Nat Commun. 2023 Sep 23;14:5939. doi: 10.1038/s41467-023-41717-5 (PMC10517939; doi:10.1038/s41467-023-41717-5)
Supplement: Supplementary file 3 — Supplementary Data 1 [file 41467_2023_41717_MOESM3_ESM.zip › design_models/scIg/scIg14n/scIg14n.pdb]

HEADER                                            13-JAN-22   XXXX              
EXPDTA    THEORETICAL MODEL                                                     
REMARK 220                                                                      
REMARK 220 EXPERIMENTAL DETAILS                                                 
REMARK 220  EXPERIMENT TYPE                : THEORETICAL MODELLING              
REMARK 220  DATE OF DATA COLLECTION        : 13-JAN-22                          
REMARK 220                                                                      
REMARK 220 REMARK: MODEL GENERATED BY ROSETTA                                   
REMARK 220  VERSION 2020.37+release.3ba1aaa                                     
SSBOND     CYS A   21    CYS A   60                                       2.03  
SSBOND     CYS A  109    CYS A  148                                       2.04  
ATOM      1  N   ARG A   1      33.846  14.370  58.545  1.00  0.00           N  
ATOM      2  CA  ARG A   1      34.708  14.132  57.394  1.00  0.00           C  
ATOM      3  C   ARG A   1      34.987  15.413  56.613  1.00  0.00           C  
ATOM      4  O   ARG A   1      35.776  16.252  57.056  1.00  0.00           O  
ATOM      5  CB  ARG A   1      34.076  13.107  56.464  1.00  0.00           C  
ATOM      6  CG  ARG A   1      34.015  11.692  57.018  1.00  0.00           C  
ATOM      7  CD  ARG A   1      35.364  11.186  57.381  1.00  0.00           C  
ATOM      8  NE  ARG A   1      35.355   9.754  57.634  1.00  0.00           N  
ATOM      9  CZ  ARG A   1      36.320   9.088  58.299  1.00  0.00           C  
ATOM     10  NH1 ARG A   1      37.362   9.738  58.769  1.00  0.00           N  
ATOM     11  NH2 ARG A   1      36.219   7.783  58.478  1.00  0.00           N  
ATOM     12 1H   ARG A   1      33.688  13.509  59.028  1.00  0.00           H  
ATOM     13 2H   ARG A   1      34.286  15.022  59.163  1.00  0.00           H  
ATOM     14 3H   ARG A   1      32.971  14.743  58.236  1.00  0.00           H  
ATOM     15  HA  ARG A   1      35.660  13.737  57.750  1.00  0.00           H  
ATOM     16 1HB  ARG A   1      33.059  13.411  56.225  1.00  0.00           H  
ATOM     17 2HB  ARG A   1      34.635  13.071  55.529  1.00  0.00           H  
ATOM     18 1HG  ARG A   1      33.391  11.679  57.913  1.00  0.00           H  
ATOM     19 2HG  ARG A   1      33.588  11.026  56.268  1.00  0.00           H  
ATOM     20 1HD  ARG A   1      36.057  11.383  56.565  1.00  0.00           H  
ATOM     21 2HD  ARG A   1      35.710  11.689  58.282  1.00  0.00           H  
ATOM     22  HE  ARG A   1      34.569   9.220  57.288  1.00  0.00           H  
ATOM     23 1HH1 ARG A   1      37.439  10.736  58.632  1.00  0.00           H  
ATOM     24 2HH1 ARG A   1      38.085   9.239  59.266  1.00  0.00           H  
ATOM     25 1HH2 ARG A   1      35.418   7.283  58.116  1.00  0.00           H  
ATOM     26 2HH2 ARG A   1      36.942   7.284  58.975  1.00  0.00           H  
ATOM     27  N   ILE A   2      34.358  15.577  55.451  1.00  0.00           N  
ATOM     28  CA  ILE A   2      34.620  16.709  54.564  1.00  0.00           C  
ATOM     29  C   ILE A   2      33.890  17.930  55.101  1.00  0.00           C  
ATOM     30  O   ILE A   2      32.684  17.872  55.370  1.00  0.00           O  
ATOM     31  CB  ILE A   2      34.169  16.416  53.122  1.00  0.00           C  
ATOM     32  CG1 ILE A   2      34.912  15.199  52.566  1.00  0.00           C  
ATOM     33  CG2 ILE A   2      34.396  17.633  52.237  1.00  0.00           C  
ATOM     34  CD1 ILE A   2      34.296  14.629  51.308  1.00  0.00           C  
ATOM     35  H   ILE A   2      33.674  14.887  55.178  1.00  0.00           H  
ATOM     36  HA  ILE A   2      35.695  16.890  54.543  1.00  0.00           H  
ATOM     37  HB  ILE A   2      33.108  16.167  53.115  1.00  0.00           H  
ATOM     38 1HG1 ILE A   2      35.944  15.472  52.347  1.00  0.00           H  
ATOM     39 2HG1 ILE A   2      34.936  14.412  53.320  1.00  0.00           H  
ATOM     40 1HG2 ILE A   2      34.072  17.409  51.221  1.00  0.00           H  
ATOM     41 2HG2 ILE A   2      33.823  18.475  52.622  1.00  0.00           H  
ATOM     42 3HG2 ILE A   2      35.456  17.886  52.232  1.00  0.00           H  
ATOM     43 1HD1 ILE A   2      34.879  13.769  50.976  1.00  0.00           H  
ATOM     44 2HD1 ILE A   2      33.272  14.316  51.514  1.00  0.00           H  
ATOM     45 3HD1 ILE A   2      34.294  15.389  50.528  1.00  0.00           H  
ATOM     46  N   GLU A   3      34.614  19.037  55.257  1.00  0.00           N  
ATOM     47  CA  GLU A   3      34.050  20.297  55.720  1.00  0.00           C  
ATOM     48  C   GLU A   3      34.465  21.402  54.761  1.00  0.00           C  
ATOM     49  O   GLU A   3      35.649  21.530  54.435  1.00  0.00           O  
ATOM     50  CB  GLU A   3      34.517  20.620  57.141  1.00  0.00           C  
ATOM     51  CG  GLU A   3      33.988  21.937  57.692  1.00  0.00           C  
ATOM     52  CD  GLU A   3      34.356  22.158  59.133  1.00  0.00           C  
ATOM     53  OE1 GLU A   3      34.973  21.294  59.708  1.00  0.00           O  
ATOM     54  OE2 GLU A   3      34.020  23.192  59.659  1.00  0.00           O  
ATOM     55  H   GLU A   3      35.600  18.988  55.040  1.00  0.00           H  
ATOM     56  HA  GLU A   3      32.964  20.203  55.739  1.00  0.00           H  
ATOM     57 1HB  GLU A   3      34.203  19.824  57.817  1.00  0.00           H  
ATOM     58 2HB  GLU A   3      35.606  20.660  57.166  1.00  0.00           H  
ATOM     59 1HG  GLU A   3      34.390  22.756  57.096  1.00  0.00           H  
ATOM     60 2HG  GLU A   3      32.903  21.951  57.593  1.00  0.00           H  
ATOM     61  N   VAL A   4      33.495  22.195  54.312  1.00  0.00           N  
ATOM     62  CA  VAL A   4      33.739  23.302  53.395  1.00  0.00           C  
ATOM     63  C   VAL A   4      33.243  24.584  54.045  1.00  0.00           C  
ATOM     64  O   VAL A   4      32.146  24.610  54.615  1.00  0.00           O  
ATOM     65  CB  VAL A   4      33.017  23.079  52.053  1.00  0.00           C  
ATOM     66  CG1 VAL A   4      33.193  24.288  51.146  1.00  0.00           C  
ATOM     67  CG2 VAL A   4      33.546  21.820  51.383  1.00  0.00           C  
ATOM     68  H   VAL A   4      32.551  22.016  54.625  1.00  0.00           H  
ATOM     69  HA  VAL A   4      34.810  23.362  53.202  1.00  0.00           H  
ATOM     70  HB  VAL A   4      31.948  22.971  52.239  1.00  0.00           H  
ATOM     71 1HG1 VAL A   4      32.677  24.113  50.202  1.00  0.00           H  
ATOM     72 2HG1 VAL A   4      32.775  25.170  51.630  1.00  0.00           H  
ATOM     73 3HG1 VAL A   4      34.254  24.446  50.954  1.00  0.00           H  
ATOM     74 1HG2 VAL A   4      33.030  21.668  50.435  1.00  0.00           H  
ATOM     75 2HG2 VAL A   4      34.616  21.926  51.202  1.00  0.00           H  
ATOM     76 3HG2 VAL A   4      33.371  20.962  52.032  1.00  0.00           H  
ATOM     77  N   ARG A   5      34.046  25.642  53.962  1.00  0.00           N  
ATOM     78  CA  ARG A   5      33.709  26.927  54.556  1.00  0.00           C  
ATOM     79  C   ARG A   5      33.924  28.031  53.532  1.00  0.00           C  
ATOM     80  O   ARG A   5      35.003  28.132  52.939  1.00  0.00           O  
ATOM     81  CB  ARG A   5      34.556  27.198  55.790  1.00  0.00           C  
ATOM     82  CG  ARG A   5      34.227  28.490  56.521  1.00  0.00           C  
ATOM     83  CD  ARG A   5      35.079  28.673  57.725  1.00  0.00           C  
ATOM     84  NE  ARG A   5      34.779  29.917  58.416  1.00  0.00           N  
ATOM     85  CZ  ARG A   5      35.566  30.479  59.355  1.00  0.00           C  
ATOM     86  NH1 ARG A   5      36.693  29.898  59.702  1.00  0.00           N  
ATOM     87  NH2 ARG A   5      35.205  31.614  59.927  1.00  0.00           N  
ATOM     88  H   ARG A   5      34.921  25.542  53.467  1.00  0.00           H  
ATOM     89  HA  ARG A   5      32.662  26.905  54.859  1.00  0.00           H  
ATOM     90 1HB  ARG A   5      34.439  26.379  56.499  1.00  0.00           H  
ATOM     91 2HB  ARG A   5      35.609  27.238  55.509  1.00  0.00           H  
ATOM     92 1HG  ARG A   5      34.388  29.337  55.854  1.00  0.00           H  
ATOM     93 2HG  ARG A   5      33.183  28.473  56.840  1.00  0.00           H  
ATOM     94 1HD  ARG A   5      34.913  27.850  58.417  1.00  0.00           H  
ATOM     95 2HD  ARG A   5      36.127  28.693  57.428  1.00  0.00           H  
ATOM     96  HE  ARG A   5      33.920  30.393  58.176  1.00  0.00           H  
ATOM     97 1HH1 ARG A   5      36.970  29.030  59.263  1.00  0.00           H  
ATOM     98 2HH1 ARG A   5      37.283  30.319  60.404  1.00  0.00           H  
ATOM     99 1HH2 ARG A   5      34.338  32.060  59.661  1.00  0.00           H  
ATOM    100 2HH2 ARG A   5      35.793  32.034  60.630  1.00  0.00           H  
ATOM    101  N   VAL A   6      32.896  28.848  53.323  1.00  0.00           N  
ATOM    102  CA  VAL A   6      32.906  29.913  52.324  1.00  0.00           C  
ATOM    103  C   VAL A   6      32.624  31.222  53.048  1.00  0.00           C  
ATOM    104  O   VAL A   6      31.699  31.295  53.866  1.00  0.00           O  
ATOM    105  CB  VAL A   6      31.846  29.668  51.233  1.00  0.00           C  
ATOM    106  CG1 VAL A   6      31.854  30.803  50.220  1.00  0.00           C  
ATOM    107  CG2 VAL A   6      32.104  28.334  50.551  1.00  0.00           C  
ATOM    108  H   VAL A   6      32.071  28.715  53.891  1.00  0.00           H  
ATOM    109  HA  VAL A   6      33.887  29.931  51.848  1.00  0.00           H  
ATOM    110  HB  VAL A   6      30.859  29.657  51.695  1.00  0.00           H  
ATOM    111 1HG1 VAL A   6      31.099  30.614  49.456  1.00  0.00           H  
ATOM    112 2HG1 VAL A   6      31.632  31.743  50.724  1.00  0.00           H  
ATOM    113 3HG1 VAL A   6      32.836  30.865  49.751  1.00  0.00           H  
ATOM    114 1HG2 VAL A   6      31.351  28.167  49.781  1.00  0.00           H  
ATOM    115 2HG2 VAL A   6      33.094  28.344  50.094  1.00  0.00           H  
ATOM    116 3HG2 VAL A   6      32.052  27.532  51.288  1.00  0.00           H  
ATOM    117  N   ASP A   7      33.415  32.251  52.748  1.00  0.00           N  
ATOM    118  CA  ASP A   7      33.288  33.547  53.417  1.00  0.00           C  
ATOM    119  C   ASP A   7      33.733  34.640  52.451  1.00  0.00           C  
ATOM    120  O   ASP A   7      34.903  35.033  52.447  1.00  0.00           O  
ATOM    121  CB  ASP A   7      34.126  33.598  54.697  1.00  0.00           C  
ATOM    122  CG  ASP A   7      33.909  34.875  55.498  1.00  0.00           C  
ATOM    123  OD1 ASP A   7      32.892  35.502  55.316  1.00  0.00           O  
ATOM    124  OD2 ASP A   7      34.762  35.211  56.284  1.00  0.00           O  
ATOM    125  H   ASP A   7      34.123  32.131  52.037  1.00  0.00           H  
ATOM    126  HA  ASP A   7      32.244  33.691  53.697  1.00  0.00           H  
ATOM    127 1HB  ASP A   7      33.877  32.745  55.328  1.00  0.00           H  
ATOM    128 2HB  ASP A   7      35.183  33.521  54.444  1.00  0.00           H  
ATOM    129  N   ASN A   8      32.789  35.129  51.641  1.00  0.00           N  
ATOM    130  CA  ASN A   8      32.952  36.368  50.876  1.00  0.00           C  
ATOM    131  C   ASN A   8      34.261  36.385  50.091  1.00  0.00           C  
ATOM    132  O   ASN A   8      35.095  37.278  50.254  1.00  0.00           O  
ATOM    133  CB  ASN A   8      32.873  37.573  51.796  1.00  0.00           C  
ATOM    134  CG  ASN A   8      31.516  37.732  52.425  1.00  0.00           C  
ATOM    135  OD1 ASN A   8      30.489  37.662  51.740  1.00  0.00           O  
ATOM    136  ND2 ASN A   8      31.492  37.945  53.716  1.00  0.00           N  
ATOM    137  H   ASN A   8      31.928  34.610  51.560  1.00  0.00           H  
ATOM    138  HA  ASN A   8      32.126  36.449  50.168  1.00  0.00           H  
ATOM    139 1HB  ASN A   8      33.618  37.477  52.587  1.00  0.00           H  
ATOM    140 2HB  ASN A   8      33.107  38.477  51.233  1.00  0.00           H  
ATOM    141 1HD2 ASN A   8      30.618  38.058  54.188  1.00  0.00           H  
ATOM    142 2HD2 ASN A   8      32.348  37.994  54.230  1.00  0.00           H  
ATOM    143  N   GLY A   9      34.446  35.387  49.228  1.00  0.00           N  
ATOM    144  CA  GLY A   9      35.645  35.271  48.434  1.00  0.00           C  
ATOM    145  C   GLY A   9      36.678  34.298  48.955  1.00  0.00           C  
ATOM    146  O   GLY A   9      37.542  33.865  48.181  1.00  0.00           O  
ATOM    147  H   GLY A   9      33.721  34.689  49.129  1.00  0.00           H  
ATOM    148 1HA  GLY A   9      35.383  34.961  47.422  1.00  0.00           H  
ATOM    149 2HA  GLY A   9      36.125  36.246  48.356  1.00  0.00           H  
ATOM    150  N   ARG A  10      36.622  33.936  50.233  1.00  0.00           N  
ATOM    151  CA  ARG A  10      37.503  32.918  50.788  1.00  0.00           C  
ATOM    152  C   ARG A  10      36.779  31.578  50.789  1.00  0.00           C  
ATOM    153  O   ARG A  10      35.613  31.498  51.190  1.00  0.00           O  
ATOM    154  CB  ARG A  10      37.933  33.275  52.203  1.00  0.00           C  
ATOM    155  CG  ARG A  10      38.732  34.564  52.323  1.00  0.00           C  
ATOM    156  CD  ARG A  10      39.307  34.729  53.682  1.00  0.00           C  
ATOM    157  NE  ARG A  10      38.273  34.847  54.698  1.00  0.00           N  
ATOM    158  CZ  ARG A  10      38.505  34.900  56.024  1.00  0.00           C  
ATOM    159  NH1 ARG A  10      39.738  34.843  56.478  1.00  0.00           N  
ATOM    160  NH2 ARG A  10      37.494  35.009  56.868  1.00  0.00           N  
ATOM    161  H   ARG A  10      35.945  34.382  50.836  1.00  0.00           H  
ATOM    162  HA  ARG A  10      38.398  32.858  50.167  1.00  0.00           H  
ATOM    163 1HB  ARG A  10      37.052  33.374  52.836  1.00  0.00           H  
ATOM    164 2HB  ARG A  10      38.542  32.470  52.613  1.00  0.00           H  
ATOM    165 1HG  ARG A  10      39.551  34.552  51.603  1.00  0.00           H  
ATOM    166 2HG  ARG A  10      38.082  35.415  52.119  1.00  0.00           H  
ATOM    167 1HD  ARG A  10      39.923  33.864  53.924  1.00  0.00           H  
ATOM    168 2HD  ARG A  10      39.919  35.630  53.712  1.00  0.00           H  
ATOM    169  HE  ARG A  10      37.312  34.894  54.387  1.00  0.00           H  
ATOM    170 1HH1 ARG A  10      40.510  34.760  55.833  1.00  0.00           H  
ATOM    171 2HH1 ARG A  10      39.911  34.882  57.472  1.00  0.00           H  
ATOM    172 1HH2 ARG A  10      36.547  35.053  56.518  1.00  0.00           H  
ATOM    173 2HH2 ARG A  10      37.668  35.048  57.861  1.00  0.00           H  
ATOM    174  N   VAL A  11      37.466  30.533  50.337  1.00  0.00           N  
ATOM    175  CA  VAL A  11      36.942  29.173  50.357  1.00  0.00           C  
ATOM    176  C   VAL A  11      37.984  28.265  50.990  1.00  0.00           C  
ATOM    177  O   VAL A  11      39.150  28.259  50.572  1.00  0.00           O  
ATOM    178  CB  VAL A  11      36.613  28.685  48.934  1.00  0.00           C  
ATOM    179  CG1 VAL A  11      36.107  27.250  48.967  1.00  0.00           C  
ATOM    180  CG2 VAL A  11      35.584  29.605  48.295  1.00  0.00           C  
ATOM    181  H   VAL A  11      38.390  30.699  49.965  1.00  0.00           H  
ATOM    182  HA  VAL A  11      36.023  29.165  50.944  1.00  0.00           H  
ATOM    183  HB  VAL A  11      37.526  28.690  48.338  1.00  0.00           H  
ATOM    184 1HG1 VAL A  11      35.880  26.921  47.952  1.00  0.00           H  
ATOM    185 2HG1 VAL A  11      36.873  26.604  49.394  1.00  0.00           H  
ATOM    186 3HG1 VAL A  11      35.205  27.197  49.575  1.00  0.00           H  
ATOM    187 1HG2 VAL A  11      35.356  29.254  47.289  1.00  0.00           H  
ATOM    188 2HG2 VAL A  11      34.673  29.604  48.895  1.00  0.00           H  
ATOM    189 3HG2 VAL A  11      35.984  30.618  48.244  1.00  0.00           H  
ATOM    190  N   ARG A  12      37.571  27.501  51.997  1.00  0.00           N  
ATOM    191  CA  ARG A  12      38.430  26.521  52.646  1.00  0.00           C  
ATOM    192  C   ARG A  12      37.777  25.150  52.570  1.00  0.00           C  
ATOM    193  O   ARG A  12      36.555  25.031  52.705  1.00  0.00           O  
ATOM    194  CB  ARG A  12      38.699  26.901  54.103  1.00  0.00           C  
ATOM    195  CG  ARG A  12      39.663  28.062  54.268  1.00  0.00           C  
ATOM    196  CD  ARG A  12      40.055  28.253  55.723  1.00  0.00           C  
ATOM    197  NE  ARG A  12      41.065  29.293  55.875  1.00  0.00           N  
ATOM    198  CZ  ARG A  12      41.687  29.571  57.012  1.00  0.00           C  
ATOM    199  NH1 ARG A  12      41.428  28.903  58.123  1.00  0.00           N  
ATOM    200  NH2 ARG A  12      42.591  30.546  57.035  1.00  0.00           N  
ATOM    201  H   ARG A  12      36.621  27.611  52.319  1.00  0.00           H  
ATOM    202  HA  ARG A  12      39.389  26.503  52.127  1.00  0.00           H  
ATOM    203 1HB  ARG A  12      37.762  27.166  54.589  1.00  0.00           H  
ATOM    204 2HB  ARG A  12      39.110  26.041  54.633  1.00  0.00           H  
ATOM    205 1HG  ARG A  12      40.566  27.871  53.688  1.00  0.00           H  
ATOM    206 2HG  ARG A  12      39.191  28.980  53.913  1.00  0.00           H  
ATOM    207 1HD  ARG A  12      39.178  28.539  56.302  1.00  0.00           H  
ATOM    208 2HD  ARG A  12      40.462  27.322  56.115  1.00  0.00           H  
ATOM    209  HE  ARG A  12      41.305  29.839  55.058  1.00  0.00           H  
ATOM    210 1HH1 ARG A  12      40.743  28.160  58.119  1.00  0.00           H  
ATOM    211 2HH1 ARG A  12      41.917  29.134  58.977  1.00  0.00           H  
ATOM    212 1HH2 ARG A  12      42.797  31.065  56.192  1.00  0.00           H  
ATOM    213 2HH2 ARG A  12      43.072  30.769  57.894  1.00  0.00           H  
ATOM    214  N   VAL A  13      38.593  24.120  52.354  1.00  0.00           N  
ATOM    215  CA  VAL A  13      38.131  22.739  52.284  1.00  0.00           C  
ATOM    216  C   VAL A  13      39.034  21.903  53.178  1.00  0.00           C  
ATOM    217  O   VAL A  13      40.260  21.912  53.006  1.00  0.00           O  
ATOM    218  CB  VAL A  13      38.174  22.207  50.839  1.00  0.00           C  
ATOM    219  CG1 VAL A  13      37.658  20.777  50.782  1.00  0.00           C  
ATOM    220  CG2 VAL A  13      37.356  23.112  49.930  1.00  0.00           C  
ATOM    221  H   VAL A  13      39.576  24.317  52.233  1.00  0.00           H  
ATOM    222  HA  VAL A  13      37.097  22.702  52.631  1.00  0.00           H  
ATOM    223  HB  VAL A  13      39.209  22.189  50.499  1.00  0.00           H  
ATOM    224 1HG1 VAL A  13      37.695  20.417  49.754  1.00  0.00           H  
ATOM    225 2HG1 VAL A  13      38.279  20.141  51.412  1.00  0.00           H  
ATOM    226 3HG1 VAL A  13      36.628  20.747  51.139  1.00  0.00           H  
ATOM    227 1HG2 VAL A  13      37.392  22.731  48.910  1.00  0.00           H  
ATOM    228 2HG2 VAL A  13      36.322  23.135  50.273  1.00  0.00           H  
ATOM    229 3HG2 VAL A  13      37.769  24.121  49.954  1.00  0.00           H  
ATOM    230  N   ARG A  14      38.439  21.180  54.120  1.00  0.00           N  
ATOM    231  CA  ARG A  14      39.182  20.349  55.056  1.00  0.00           C  
ATOM    232  C   ARG A  14      38.980  18.884  54.702  1.00  0.00           C  
ATOM    233  O   ARG A  14      37.848  18.447  54.464  1.00  0.00           O  
ATOM    234  CB  ARG A  14      38.732  20.599  56.488  1.00  0.00           C  
ATOM    235  CG  ARG A  14      39.438  19.756  57.538  1.00  0.00           C  
ATOM    236  CD  ARG A  14      38.922  20.032  58.903  1.00  0.00           C  
ATOM    237  NE  ARG A  14      39.283  21.364  59.361  1.00  0.00           N  
ATOM    238  CZ  ARG A  14      38.627  22.047  60.318  1.00  0.00           C  
ATOM    239  NH1 ARG A  14      37.582  21.512  60.909  1.00  0.00           N  
ATOM    240  NH2 ARG A  14      39.035  23.256  60.665  1.00  0.00           N  
ATOM    241  H   ARG A  14      37.431  21.214  54.185  1.00  0.00           H  
ATOM    242  HA  ARG A  14      40.239  20.606  54.982  1.00  0.00           H  
ATOM    243 1HB  ARG A  14      38.894  21.646  56.743  1.00  0.00           H  
ATOM    244 2HB  ARG A  14      37.662  20.403  56.574  1.00  0.00           H  
ATOM    245 1HG  ARG A  14      39.284  18.699  57.320  1.00  0.00           H  
ATOM    246 2HG  ARG A  14      40.507  19.978  57.524  1.00  0.00           H  
ATOM    247 1HD  ARG A  14      37.836  19.954  58.903  1.00  0.00           H  
ATOM    248 2HD  ARG A  14      39.338  19.307  59.602  1.00  0.00           H  
ATOM    249  HE  ARG A  14      40.082  21.808  58.930  1.00  0.00           H  
ATOM    250 1HH1 ARG A  14      37.270  20.588  60.645  1.00  0.00           H  
ATOM    251 2HH1 ARG A  14      37.090  22.024  61.627  1.00  0.00           H  
ATOM    252 1HH2 ARG A  14      39.838  23.668  60.211  1.00  0.00           H  
ATOM    253 2HH2 ARG A  14      38.544  23.768  61.383  1.00  0.00           H  
ATOM    254  N   ASN A  15      40.078  18.132  54.662  1.00  0.00           N  
ATOM    255  CA  ASN A  15      40.047  16.697  54.402  1.00  0.00           C  
ATOM    256  C   ASN A  15      40.024  15.966  55.740  1.00  0.00           C  
ATOM    257  O   ASN A  15      41.074  15.742  56.351  1.00  0.00           O  
ATOM    258  CB  ASN A  15      41.230  16.262  53.556  1.00  0.00           C  
ATOM    259  CG  ASN A  15      41.220  14.787  53.265  1.00  0.00           C  
ATOM    260  OD1 ASN A  15      40.471  14.024  53.887  1.00  0.00           O  
ATOM    261  ND2 ASN A  15      42.037  14.371  52.332  1.00  0.00           N  
ATOM    262  H   ASN A  15      40.966  18.584  54.819  1.00  0.00           H  
ATOM    263  HA  ASN A  15      39.148  16.469  53.828  1.00  0.00           H  
ATOM    264 1HB  ASN A  15      41.221  16.807  52.612  1.00  0.00           H  
ATOM    265 2HB  ASN A  15      42.157  16.512  54.071  1.00  0.00           H  
ATOM    266 1HD2 ASN A  15      42.073  13.399  52.096  1.00  0.00           H  
ATOM    267 2HD2 ASN A  15      42.625  15.023  51.855  1.00  0.00           H  
ATOM    268  N   GLY A  16      38.829  15.602  56.194  1.00  0.00           N  
ATOM    269  CA  GLY A  16      38.662  14.830  57.405  1.00  0.00           C  
ATOM    270  C   GLY A  16      38.601  13.336  57.206  1.00  0.00           C  
ATOM    271  O   GLY A  16      38.092  12.624  58.079  1.00  0.00           O  
ATOM    272  H   GLY A  16      38.010  15.876  55.670  1.00  0.00           H  
ATOM    273 1HA  GLY A  16      39.487  15.040  58.086  1.00  0.00           H  
ATOM    274 2HA  GLY A  16      37.745  15.136  57.907  1.00  0.00           H  
ATOM    275  N   THR A  17      39.105  12.832  56.082  1.00  0.00           N  
ATOM    276  CA  THR A  17      39.026  11.415  55.767  1.00  0.00           C  
ATOM    277  C   THR A  17      40.358  10.732  56.070  1.00  0.00           C  
ATOM    278  O   THR A  17      41.297  11.337  56.596  1.00  0.00           O  
ATOM    279  CB  THR A  17      38.643  11.192  54.292  1.00  0.00           C  
ATOM    280  OG1 THR A  17      39.795  11.392  53.461  1.00  0.00           O  
ATOM    281  CG2 THR A  17      37.546  12.160  53.873  1.00  0.00           C  
ATOM    282  H   THR A  17      39.555  13.458  55.429  1.00  0.00           H  
ATOM    283  HA  THR A  17      38.244  10.967  56.381  1.00  0.00           H  
ATOM    284  HB  THR A  17      38.289  10.171  54.159  1.00  0.00           H  
ATOM    285  HG1 THR A  17      40.031  12.324  53.461  1.00  0.00           H  
ATOM    286 1HG2 THR A  17      37.289  11.987  52.829  1.00  0.00           H  
ATOM    287 2HG2 THR A  17      36.666  12.002  54.496  1.00  0.00           H  
ATOM    288 3HG2 THR A  17      37.898  13.183  53.995  1.00  0.00           H  
ATOM    289  N   ASP A  18      40.438   9.446  55.737  1.00  0.00           N  
ATOM    290  CA  ASP A  18      41.644   8.657  55.940  1.00  0.00           C  
ATOM    291  C   ASP A  18      42.520   8.584  54.697  1.00  0.00           C  
ATOM    292  O   ASP A  18      43.556   7.911  54.724  1.00  0.00           O  
ATOM    293  CB  ASP A  18      41.274   7.239  56.383  1.00  0.00           C  
ATOM    294  CG  ASP A  18      40.577   7.204  57.736  1.00  0.00           C  
ATOM    295  OD1 ASP A  18      40.981   7.934  58.610  1.00  0.00           O  
ATOM    296  OD2 ASP A  18      39.648   6.448  57.883  1.00  0.00           O  
ATOM    297  H   ASP A  18      39.625   9.006  55.328  1.00  0.00           H  
ATOM    298  HA  ASP A  18      42.232   9.122  56.732  1.00  0.00           H  
ATOM    299 1HB  ASP A  18      40.618   6.786  55.640  1.00  0.00           H  
ATOM    300 2HB  ASP A  18      42.176   6.628  56.439  1.00  0.00           H  
ATOM    301  N   ARG A  19      42.137   9.255  53.616  1.00  0.00           N  
ATOM    302  CA  ARG A  19      42.848   9.197  52.350  1.00  0.00           C  
ATOM    303  C   ARG A  19      42.918  10.581  51.726  1.00  0.00           C  
ATOM    304  O   ARG A  19      42.030  11.412  51.950  1.00  0.00           O  
ATOM    305  CB  ARG A  19      42.165   8.235  51.388  1.00  0.00           C  
ATOM    306  CG  ARG A  19      42.178   6.778  51.823  1.00  0.00           C  
ATOM    307  CD  ARG A  19      43.543   6.196  51.753  1.00  0.00           C  
ATOM    308  NE  ARG A  19      43.543   4.775  52.058  1.00  0.00           N  
ATOM    309  CZ  ARG A  19      43.647   4.258  53.298  1.00  0.00           C  
ATOM    310  NH1 ARG A  19      43.759   5.057  54.336  1.00  0.00           N  
ATOM    311  NH2 ARG A  19      43.637   2.948  53.471  1.00  0.00           N  
ATOM    312  H   ARG A  19      41.310   9.831  53.688  1.00  0.00           H  
ATOM    313  HA  ARG A  19      43.859   8.833  52.538  1.00  0.00           H  
ATOM    314 1HB  ARG A  19      41.125   8.530  51.256  1.00  0.00           H  
ATOM    315 2HB  ARG A  19      42.648   8.292  50.413  1.00  0.00           H  
ATOM    316 1HG  ARG A  19      41.826   6.703  52.852  1.00  0.00           H  
ATOM    317 2HG  ARG A  19      41.524   6.198  51.172  1.00  0.00           H  
ATOM    318 1HD  ARG A  19      43.944   6.330  50.749  1.00  0.00           H  
ATOM    319 2HD  ARG A  19      44.190   6.699  52.472  1.00  0.00           H  
ATOM    320  HE  ARG A  19      43.459   4.128  51.285  1.00  0.00           H  
ATOM    321 1HH1 ARG A  19      43.766   6.059  54.204  1.00  0.00           H  
ATOM    322 2HH1 ARG A  19      43.836   4.670  55.265  1.00  0.00           H  
ATOM    323 1HH2 ARG A  19      43.551   2.333  52.673  1.00  0.00           H  
ATOM    324 2HH2 ARG A  19      43.714   2.561  54.400  1.00  0.00           H  
ATOM    325  N   PRO A  20      43.965  10.863  50.950  1.00  0.00           N  
ATOM    326  CA  PRO A  20      43.998  12.117  50.190  1.00  0.00           C  
ATOM    327  C   PRO A  20      42.776  12.258  49.295  1.00  0.00           C  
ATOM    328  O   PRO A  20      42.286  11.288  48.713  1.00  0.00           O  
ATOM    329  CB  PRO A  20      45.283  11.990  49.366  1.00  0.00           C  
ATOM    330  CG  PRO A  20      46.122  11.032  50.142  1.00  0.00           C  
ATOM    331  CD  PRO A  20      45.139  10.026  50.680  1.00  0.00           C  
ATOM    332  HA  PRO A  20      44.012  12.949  50.894  1.00  0.00           H  
ATOM    333 1HB  PRO A  20      45.047  11.629  48.354  1.00  0.00           H  
ATOM    334 2HB  PRO A  20      45.757  12.976  49.252  1.00  0.00           H  
ATOM    335 1HG  PRO A  20      46.880  10.575  49.488  1.00  0.00           H  
ATOM    336 2HG  PRO A  20      46.665  11.562  50.938  1.00  0.00           H  
ATOM    337 1HD  PRO A  20      44.944   9.258  49.917  1.00  0.00           H  
ATOM    338 2HD  PRO A  20      45.545   9.570  51.595  1.00  0.00           H  
ATOM    339  N   CYS A  21      42.282  13.490  49.194  1.00  0.00           N  
ATOM    340  CA  CYS A  21      41.106  13.791  48.393  1.00  0.00           C  
ATOM    341  C   CYS A  21      41.475  14.775  47.291  1.00  0.00           C  
ATOM    342  O   CYS A  21      42.429  15.548  47.417  1.00  0.00           O  
ATOM    343  CB  CYS A  21      39.990  14.380  49.257  1.00  0.00           C  
ATOM    344  SG  CYS A  21      39.349  13.244  50.510  1.00  0.00           S  
ATOM    345  H   CYS A  21      42.744  14.237  49.691  1.00  0.00           H  
ATOM    346  HA  CYS A  21      40.742  12.864  47.949  1.00  0.00           H  
ATOM    347 1HB  CYS A  21      40.356  15.272  49.766  1.00  0.00           H  
ATOM    348 2HB  CYS A  21      39.159  14.684  48.621  1.00  0.00           H  
ATOM    349  N   ARG A  22      40.712  14.727  46.205  1.00  0.00           N  
ATOM    350  CA  ARG A  22      40.858  15.663  45.098  1.00  0.00           C  
ATOM    351  C   ARG A  22      39.773  16.725  45.193  1.00  0.00           C  
ATOM    352  O   ARG A  22      38.581  16.401  45.233  1.00  0.00           O  
ATOM    353  CB  ARG A  22      40.763  14.948  43.758  1.00  0.00           C  
ATOM    354  CG  ARG A  22      41.126  15.800  42.552  1.00  0.00           C  
ATOM    355  CD  ARG A  22      41.036  15.027  41.287  1.00  0.00           C  
ATOM    356  NE  ARG A  22      41.855  13.826  41.325  1.00  0.00           N  
ATOM    357  CZ  ARG A  22      43.160  13.779  40.996  1.00  0.00           C  
ATOM    358  NH1 ARG A  22      43.779  14.872  40.606  1.00  0.00           N  
ATOM    359  NH2 ARG A  22      43.819  12.635  41.064  1.00  0.00           N  
ATOM    360  H   ARG A  22      40.005  14.008  46.152  1.00  0.00           H  
ATOM    361  HA  ARG A  22      41.842  16.129  45.166  1.00  0.00           H  
ATOM    362 1HB  ARG A  22      41.424  14.082  43.760  1.00  0.00           H  
ATOM    363 2HB  ARG A  22      39.747  14.584  43.611  1.00  0.00           H  
ATOM    364 1HG  ARG A  22      40.443  16.647  42.486  1.00  0.00           H  
ATOM    365 2HG  ARG A  22      42.148  16.165  42.658  1.00  0.00           H  
ATOM    366 1HD  ARG A  22      40.002  14.729  41.115  1.00  0.00           H  
ATOM    367 2HD  ARG A  22      41.377  15.646  40.457  1.00  0.00           H  
ATOM    368  HE  ARG A  22      41.413  12.965  41.620  1.00  0.00           H  
ATOM    369 1HH1 ARG A  22      43.276  15.746  40.554  1.00  0.00           H  
ATOM    370 2HH1 ARG A  22      44.758  14.837  40.360  1.00  0.00           H  
ATOM    371 1HH2 ARG A  22      43.342  11.795  41.363  1.00  0.00           H  
ATOM    372 2HH2 ARG A  22      44.796  12.600  40.817  1.00  0.00           H  
ATOM    373  N   VAL A  23      40.187  17.989  45.235  1.00  0.00           N  
ATOM    374  CA  VAL A  23      39.293  19.107  45.514  1.00  0.00           C  
ATOM    375  C   VAL A  23      39.325  20.060  44.330  1.00  0.00           C  
ATOM    376  O   VAL A  23      40.401  20.400  43.827  1.00  0.00           O  
ATOM    377  CB  VAL A  23      39.717  19.846  46.796  1.00  0.00           C  
ATOM    378  CG1 VAL A  23      38.802  21.034  47.054  1.00  0.00           C  
ATOM    379  CG2 VAL A  23      39.701  18.887  47.977  1.00  0.00           C  
ATOM    380  H   VAL A  23      41.165  18.171  45.065  1.00  0.00           H  
ATOM    381  HA  VAL A  23      38.285  18.716  45.660  1.00  0.00           H  
ATOM    382  HB  VAL A  23      40.725  20.240  46.662  1.00  0.00           H  
ATOM    383 1HG1 VAL A  23      39.116  21.545  47.964  1.00  0.00           H  
ATOM    384 2HG1 VAL A  23      38.857  21.724  46.213  1.00  0.00           H  
ATOM    385 3HG1 VAL A  23      37.776  20.684  47.171  1.00  0.00           H  
ATOM    386 1HG2 VAL A  23      40.002  19.417  48.881  1.00  0.00           H  
ATOM    387 2HG2 VAL A  23      38.695  18.489  48.109  1.00  0.00           H  
ATOM    388 3HG2 VAL A  23      40.395  18.067  47.789  1.00  0.00           H  
ATOM    389  N   ARG A  24      38.145  20.488  43.888  1.00  0.00           N  
ATOM    390  CA  ARG A  24      38.003  21.484  42.836  1.00  0.00           C  
ATOM    391  C   ARG A  24      37.127  22.613  43.359  1.00  0.00           C  
ATOM    392  O   ARG A  24      36.123  22.361  44.034  1.00  0.00           O  
ATOM    393  CB  ARG A  24      37.385  20.883  41.581  1.00  0.00           C  
ATOM    394  CG  ARG A  24      38.298  19.946  40.805  1.00  0.00           C  
ATOM    395  CD  ARG A  24      37.632  19.413  39.590  1.00  0.00           C  
ATOM    396  NE  ARG A  24      38.538  18.610  38.784  1.00  0.00           N  
ATOM    397  CZ  ARG A  24      38.180  17.939  37.670  1.00  0.00           C  
ATOM    398  NH1 ARG A  24      36.937  17.985  37.246  1.00  0.00           N  
ATOM    399  NH2 ARG A  24      39.081  17.236  37.005  1.00  0.00           N  
ATOM    400  H   ARG A  24      37.315  20.095  44.309  1.00  0.00           H  
ATOM    401  HA  ARG A  24      38.994  21.859  42.577  1.00  0.00           H  
ATOM    402 1HB  ARG A  24      36.490  20.323  41.849  1.00  0.00           H  
ATOM    403 2HB  ARG A  24      37.082  21.682  40.905  1.00  0.00           H  
ATOM    404 1HG  ARG A  24      39.195  20.485  40.497  1.00  0.00           H  
ATOM    405 2HG  ARG A  24      38.580  19.105  41.439  1.00  0.00           H  
ATOM    406 1HD  ARG A  24      36.790  18.787  39.882  1.00  0.00           H  
ATOM    407 2HD  ARG A  24      37.274  20.240  38.979  1.00  0.00           H  
ATOM    408  HE  ARG A  24      39.503  18.550  39.079  1.00  0.00           H  
ATOM    409 1HH1 ARG A  24      36.249  18.524  37.754  1.00  0.00           H  
ATOM    410 2HH1 ARG A  24      36.669  17.483  36.412  1.00  0.00           H  
ATOM    411 1HH2 ARG A  24      40.036  17.201  37.332  1.00  0.00           H  
ATOM    412 2HH2 ARG A  24      38.813  16.734  36.172  1.00  0.00           H  
ATOM    413  N   VAL A  25      37.504  23.851  43.050  1.00  0.00           N  
ATOM    414  CA  VAL A  25      36.692  25.027  43.339  1.00  0.00           C  
ATOM    415  C   VAL A  25      36.431  25.753  42.027  1.00  0.00           C  
ATOM    416  O   VAL A  25      37.372  26.094  41.300  1.00  0.00           O  
ATOM    417  CB  VAL A  25      37.376  25.953  44.357  1.00  0.00           C  
ATOM    418  CG1 VAL A  25      36.500  27.162  44.644  1.00  0.00           C  
ATOM    419  CG2 VAL A  25      37.689  25.196  45.640  1.00  0.00           C  
ATOM    420  H   VAL A  25      38.397  23.970  42.592  1.00  0.00           H  
ATOM    421  HA  VAL A  25      35.756  24.698  43.791  1.00  0.00           H  
ATOM    422  HB  VAL A  25      38.303  26.329  43.927  1.00  0.00           H  
ATOM    423 1HG1 VAL A  25      36.998  27.810  45.367  1.00  0.00           H  
ATOM    424 2HG1 VAL A  25      36.328  27.715  43.721  1.00  0.00           H  
ATOM    425 3HG1 VAL A  25      35.545  26.832  45.052  1.00  0.00           H  
ATOM    426 1HG2 VAL A  25      38.173  25.866  46.349  1.00  0.00           H  
ATOM    427 2HG2 VAL A  25      36.764  24.816  46.074  1.00  0.00           H  
ATOM    428 3HG2 VAL A  25      38.354  24.361  45.416  1.00  0.00           H  
ATOM    429  N   THR A  26      35.157  25.992  41.727  1.00  0.00           N  
ATOM    430  CA  THR A  26      34.743  26.643  40.490  1.00  0.00           C  
ATOM    431  C   THR A  26      34.027  27.943  40.821  1.00  0.00           C  
ATOM    432  O   THR A  26      33.152  27.970  41.692  1.00  0.00           O  
ATOM    433  CB  THR A  26      33.828  25.734  39.649  1.00  0.00           C  
ATOM    434  OG1 THR A  26      34.534  24.538  39.293  1.00  0.00           O  
ATOM    435  CG2 THR A  26      33.382  26.450  38.383  1.00  0.00           C  
ATOM    436  H   THR A  26      34.453  25.706  42.393  1.00  0.00           H  
ATOM    437  HA  THR A  26      35.633  26.850  39.894  1.00  0.00           H  
ATOM    438  HB  THR A  26      32.950  25.461  40.233  1.00  0.00           H  
ATOM    439  HG1 THR A  26      35.187  24.741  38.618  1.00  0.00           H  
ATOM    440 1HG2 THR A  26      32.736  25.793  37.802  1.00  0.00           H  
ATOM    441 2HG2 THR A  26      32.835  27.354  38.651  1.00  0.00           H  
ATOM    442 3HG2 THR A  26      34.256  26.718  37.790  1.00  0.00           H  
ATOM    443  N   ALA A  27      34.400  29.015  40.124  1.00  0.00           N  
ATOM    444  CA  ALA A  27      33.733  30.302  40.287  1.00  0.00           C  
ATOM    445  C   ALA A  27      33.943  31.129  39.029  1.00  0.00           C  
ATOM    446  O   ALA A  27      35.081  31.285  38.572  1.00  0.00           O  
ATOM    447  CB  ALA A  27      34.266  31.049  41.513  1.00  0.00           C  
ATOM    448  H   ALA A  27      35.163  28.936  39.466  1.00  0.00           H  
ATOM    449  HA  ALA A  27      32.668  30.123  40.444  1.00  0.00           H  
ATOM    450 1HB  ALA A  27      33.750  32.004  41.609  1.00  0.00           H  
ATOM    451 2HB  ALA A  27      34.090  30.451  42.408  1.00  0.00           H  
ATOM    452 3HB  ALA A  27      35.334  31.223  41.397  1.00  0.00           H  
ATOM    453  N   GLY A  28      32.852  31.656  38.481  1.00  0.00           N  
ATOM    454  CA  GLY A  28      32.935  32.491  37.292  1.00  0.00           C  
ATOM    455  C   GLY A  28      33.306  31.742  36.033  1.00  0.00           C  
ATOM    456  O   GLY A  28      33.669  32.362  35.025  1.00  0.00           O  
ATOM    457  H   GLY A  28      31.949  31.476  38.893  1.00  0.00           H  
ATOM    458 1HA  GLY A  28      31.976  32.981  37.124  1.00  0.00           H  
ATOM    459 2HA  GLY A  28      33.673  33.276  37.450  1.00  0.00           H  
ATOM    460  N   GLY A  29      33.226  30.414  36.064  1.00  0.00           N  
ATOM    461  CA  GLY A  29      33.686  29.594  34.965  1.00  0.00           C  
ATOM    462  C   GLY A  29      35.104  29.082  35.086  1.00  0.00           C  
ATOM    463  O   GLY A  29      35.500  28.210  34.300  1.00  0.00           O  
ATOM    464  H   GLY A  29      32.833  29.968  36.881  1.00  0.00           H  
ATOM    465 1HA  GLY A  29      33.032  28.728  34.859  1.00  0.00           H  
ATOM    466 2HA  GLY A  29      33.620  30.160  34.036  1.00  0.00           H  
ATOM    467  N   GLU A  30      35.881  29.585  36.040  1.00  0.00           N  
ATOM    468  CA  GLU A  30      37.255  29.153  36.254  1.00  0.00           C  
ATOM    469  C   GLU A  30      37.274  28.050  37.301  1.00  0.00           C  
ATOM    470  O   GLU A  30      36.677  28.194  38.374  1.00  0.00           O  
ATOM    471  CB  GLU A  30      38.135  30.325  36.697  1.00  0.00           C  
ATOM    472  CG  GLU A  30      39.596  29.964  36.919  1.00  0.00           C  
ATOM    473  CD  GLU A  30      40.436  31.144  37.321  1.00  0.00           C  
ATOM    474  OE1 GLU A  30      39.934  32.243  37.291  1.00  0.00           O  
ATOM    475  OE2 GLU A  30      41.579  30.948  37.658  1.00  0.00           O  
ATOM    476  H   GLU A  30      35.491  30.299  36.638  1.00  0.00           H  
ATOM    477  HA  GLU A  30      37.650  28.777  35.309  1.00  0.00           H  
ATOM    478 1HB  GLU A  30      38.095  31.113  35.945  1.00  0.00           H  
ATOM    479 2HB  GLU A  30      37.747  30.738  37.627  1.00  0.00           H  
ATOM    480 1HG  GLU A  30      39.659  29.206  37.699  1.00  0.00           H  
ATOM    481 2HG  GLU A  30      39.997  29.535  36.002  1.00  0.00           H  
ATOM    482  N   THR A  31      37.960  26.954  36.989  1.00  0.00           N  
ATOM    483  CA  THR A  31      38.078  25.812  37.885  1.00  0.00           C  
ATOM    484  C   THR A  31      39.542  25.581  38.229  1.00  0.00           C  
ATOM    485  O   THR A  31      40.404  25.588  37.343  1.00  0.00           O  
ATOM    486  CB  THR A  31      37.476  24.539  37.262  1.00  0.00           C  
ATOM    487  OG1 THR A  31      36.088  24.754  36.977  1.00  0.00           O  
ATOM    488  CG2 THR A  31      37.619  23.360  38.212  1.00  0.00           C  
ATOM    489  H   THR A  31      38.416  26.923  36.089  1.00  0.00           H  
ATOM    490  HA  THR A  31      37.516  26.026  38.795  1.00  0.00           H  
ATOM    491  HB  THR A  31      37.993  24.312  36.329  1.00  0.00           H  
ATOM    492  HG1 THR A  31      35.553  24.288  37.625  1.00  0.00           H  
ATOM    493 1HG2 THR A  31      37.188  22.470  37.755  1.00  0.00           H  
ATOM    494 2HG2 THR A  31      38.674  23.187  38.421  1.00  0.00           H  
ATOM    495 3HG2 THR A  31      37.096  23.578  39.143  1.00  0.00           H  
ATOM    496  N   ARG A  32      39.818  25.381  39.515  1.00  0.00           N  
ATOM    497  CA  ARG A  32      41.159  25.104  40.008  1.00  0.00           C  
ATOM    498  C   ARG A  32      41.130  23.828  40.835  1.00  0.00           C  
ATOM    499  O   ARG A  32      40.252  23.648  41.685  1.00  0.00           O  
ATOM    500  CB  ARG A  32      41.683  26.257  40.851  1.00  0.00           C  
ATOM    501  CG  ARG A  32      41.806  27.583  40.116  1.00  0.00           C  
ATOM    502  CD  ARG A  32      42.194  28.686  41.032  1.00  0.00           C  
ATOM    503  NE  ARG A  32      42.201  29.974  40.359  1.00  0.00           N  
ATOM    504  CZ  ARG A  32      42.399  31.157  40.973  1.00  0.00           C  
ATOM    505  NH1 ARG A  32      42.603  31.198  42.270  1.00  0.00           N  
ATOM    506  NH2 ARG A  32      42.386  32.276  40.269  1.00  0.00           N  
ATOM    507  H   ARG A  32      39.052  25.424  40.171  1.00  0.00           H  
ATOM    508  HA  ARG A  32      41.823  24.980  39.152  1.00  0.00           H  
ATOM    509 1HB  ARG A  32      41.024  26.413  41.704  1.00  0.00           H  
ATOM    510 2HB  ARG A  32      42.669  26.005  41.241  1.00  0.00           H  
ATOM    511 1HG  ARG A  32      42.567  27.499  39.339  1.00  0.00           H  
ATOM    512 2HG  ARG A  32      40.849  27.837  39.660  1.00  0.00           H  
ATOM    513 1HD  ARG A  32      41.486  28.737  41.859  1.00  0.00           H  
ATOM    514 2HD  ARG A  32      43.194  28.499  41.423  1.00  0.00           H  
ATOM    515  HE  ARG A  32      42.046  29.982  39.359  1.00  0.00           H  
ATOM    516 1HH1 ARG A  32      42.612  30.343  42.807  1.00  0.00           H  
ATOM    517 2HH1 ARG A  32      42.751  32.085  42.730  1.00  0.00           H  
ATOM    518 1HH2 ARG A  32      42.229  32.244  39.271  1.00  0.00           H  
ATOM    519 2HH2 ARG A  32      42.535  33.163  40.729  1.00  0.00           H  
ATOM    520  N   GLU A  33      42.093  22.945  40.585  1.00  0.00           N  
ATOM    521  CA  GLU A  33      42.114  21.619  41.183  1.00  0.00           C  
ATOM    522  C   GLU A  33      43.299  21.493  42.130  1.00  0.00           C  
ATOM    523  O   GLU A  33      44.413  21.919  41.807  1.00  0.00           O  
ATOM    524  CB  GLU A  33      42.186  20.538  40.101  1.00  0.00           C  
ATOM    525  CG  GLU A  33      42.172  19.113  40.635  1.00  0.00           C  
ATOM    526  CD  GLU A  33      42.190  18.080  39.543  1.00  0.00           C  
ATOM    527  OE1 GLU A  33      43.162  17.371  39.437  1.00  0.00           O  
ATOM    528  OE2 GLU A  33      41.230  17.999  38.813  1.00  0.00           O  
ATOM    529  H   GLU A  33      42.835  23.212  39.952  1.00  0.00           H  
ATOM    530  HA  GLU A  33      41.188  21.475  41.740  1.00  0.00           H  
ATOM    531 1HB  GLU A  33      41.343  20.649  39.420  1.00  0.00           H  
ATOM    532 2HB  GLU A  33      43.098  20.668  39.517  1.00  0.00           H  
ATOM    533 1HG  GLU A  33      43.044  18.966  41.272  1.00  0.00           H  
ATOM    534 2HG  GLU A  33      41.282  18.974  41.246  1.00  0.00           H  
ATOM    535  N   TYR A  34      43.049  20.907  43.299  1.00  0.00           N  
ATOM    536  CA  TYR A  34      44.078  20.712  44.309  1.00  0.00           C  
ATOM    537  C   TYR A  34      43.960  19.308  44.888  1.00  0.00           C  
ATOM    538  O   TYR A  34      42.923  18.650  44.774  1.00  0.00           O  
ATOM    539  CB  TYR A  34      43.969  21.764  45.414  1.00  0.00           C  
ATOM    540  CG  TYR A  34      43.979  23.189  44.903  1.00  0.00           C  
ATOM    541  CD1 TYR A  34      42.799  23.785  44.487  1.00  0.00           C  
ATOM    542  CD2 TYR A  34      45.170  23.898  44.851  1.00  0.00           C  
ATOM    543  CE1 TYR A  34      42.808  25.086  44.021  1.00  0.00           C  
ATOM    544  CE2 TYR A  34      45.181  25.198  44.385  1.00  0.00           C  
ATOM    545  CZ  TYR A  34      44.005  25.791  43.971  1.00  0.00           C  
ATOM    546  OH  TYR A  34      44.016  27.087  43.506  1.00  0.00           O  
ATOM    547  H   TYR A  34      42.109  20.589  43.487  1.00  0.00           H  
ATOM    548  HA  TYR A  34      45.054  20.836  43.838  1.00  0.00           H  
ATOM    549 1HB  TYR A  34      43.045  21.610  45.973  1.00  0.00           H  
ATOM    550 2HB  TYR A  34      44.797  21.647  46.111  1.00  0.00           H  
ATOM    551  HD1 TYR A  34      41.862  23.228  44.528  1.00  0.00           H  
ATOM    552  HD2 TYR A  34      46.099  23.428  45.177  1.00  0.00           H  
ATOM    553  HE1 TYR A  34      41.881  25.554  43.694  1.00  0.00           H  
ATOM    554  HE2 TYR A  34      46.116  25.754  44.342  1.00  0.00           H  
ATOM    555  HH  TYR A  34      44.903  27.445  43.582  1.00  0.00           H  
ATOM    556  N   THR A  35      45.047  18.857  45.507  1.00  0.00           N  
ATOM    557  CA  THR A  35      45.058  17.649  46.320  1.00  0.00           C  
ATOM    558  C   THR A  35      45.236  18.043  47.780  1.00  0.00           C  
ATOM    559  O   THR A  35      46.126  18.836  48.106  1.00  0.00           O  
ATOM    560  CB  THR A  35      46.176  16.681  45.890  1.00  0.00           C  
ATOM    561  OG1 THR A  35      45.970  16.285  44.527  1.00  0.00           O  
ATOM    562  CG2 THR A  35      46.183  15.446  46.777  1.00  0.00           C  
ATOM    563  H   THR A  35      45.900  19.386  45.402  1.00  0.00           H  
ATOM    564  HA  THR A  35      44.109  17.130  46.183  1.00  0.00           H  
ATOM    565  HB  THR A  35      47.141  17.182  45.966  1.00  0.00           H  
ATOM    566  HG1 THR A  35      45.257  15.643  44.486  1.00  0.00           H  
ATOM    567 1HG2 THR A  35      46.979  14.773  46.458  1.00  0.00           H  
ATOM    568 2HG2 THR A  35      46.351  15.742  47.812  1.00  0.00           H  
ATOM    569 3HG2 THR A  35      45.224  14.935  46.697  1.00  0.00           H  
ATOM    570  N   VAL A  36      44.394  17.495  48.649  1.00  0.00           N  
ATOM    571  CA  VAL A  36      44.409  17.808  50.074  1.00  0.00           C  
ATOM    572  C   VAL A  36      44.626  16.513  50.844  1.00  0.00           C  
ATOM    573  O   VAL A  36      43.870  15.547  50.678  1.00  0.00           O  
ATOM    574  CB  VAL A  36      43.089  18.469  50.512  1.00  0.00           C  
ATOM    575  CG1 VAL A  36      43.133  18.818  51.992  1.00  0.00           C  
ATOM    576  CG2 VAL A  36      42.827  19.710  49.673  1.00  0.00           C  
ATOM    577  H   VAL A  36      43.715  16.833  48.298  1.00  0.00           H  
ATOM    578  HA  VAL A  36      45.223  18.509  50.265  1.00  0.00           H  
ATOM    579  HB  VAL A  36      42.274  17.758  50.374  1.00  0.00           H  
ATOM    580 1HG1 VAL A  36      42.192  19.283  52.285  1.00  0.00           H  
ATOM    581 2HG1 VAL A  36      43.285  17.910  52.576  1.00  0.00           H  
ATOM    582 3HG1 VAL A  36      43.953  19.511  52.178  1.00  0.00           H  
ATOM    583 1HG2 VAL A  36      41.892  20.172  49.987  1.00  0.00           H  
ATOM    584 2HG2 VAL A  36      43.645  20.419  49.807  1.00  0.00           H  
ATOM    585 3HG2 VAL A  36      42.758  19.431  48.621  1.00  0.00           H  
ATOM    586  N   ASN A  37      45.656  16.495  51.685  1.00  0.00           N  
ATOM    587  CA  ASN A  37      45.996  15.301  52.437  1.00  0.00           C  
ATOM    588  C   ASN A  37      45.177  15.235  53.725  1.00  0.00           C  
ATOM    589  O   ASN A  37      44.686  16.258  54.212  1.00  0.00           O  
ATOM    590  CB  ASN A  37      47.483  15.260  52.734  1.00  0.00           C  
ATOM    591  CG  ASN A  37      48.313  15.039  51.499  1.00  0.00           C  
ATOM    592  OD1 ASN A  37      47.996  14.180  50.669  1.00  0.00           O  
ATOM    593  ND2 ASN A  37      49.370  15.799  51.363  1.00  0.00           N  
ATOM    594  H   ASN A  37      46.214  17.328  51.807  1.00  0.00           H  
ATOM    595  HA  ASN A  37      45.769  14.429  51.822  1.00  0.00           H  
ATOM    596 1HB  ASN A  37      47.787  16.198  53.200  1.00  0.00           H  
ATOM    597 2HB  ASN A  37      47.691  14.459  53.444  1.00  0.00           H  
ATOM    598 1HD2 ASN A  37      49.959  15.696  50.561  1.00  0.00           H  
ATOM    599 2HD2 ASN A  37      49.588  16.481  52.060  1.00  0.00           H  
ATOM    600  N   PRO A  38      45.000  14.038  54.287  1.00  0.00           N  
ATOM    601  CA  PRO A  38      44.257  13.923  55.547  1.00  0.00           C  
ATOM    602  C   PRO A  38      44.814  14.856  56.613  1.00  0.00           C  
ATOM    603  O   PRO A  38      46.025  14.920  56.840  1.00  0.00           O  
ATOM    604  CB  PRO A  38      44.454  12.453  55.931  1.00  0.00           C  
ATOM    605  CG  PRO A  38      44.629  11.754  54.626  1.00  0.00           C  
ATOM    606  CD  PRO A  38      45.452  12.706  53.800  1.00  0.00           C  
ATOM    607  HA  PRO A  38      43.216  14.191  55.362  1.00  0.00           H  
ATOM    608 1HB  PRO A  38      45.329  12.351  56.591  1.00  0.00           H  
ATOM    609 2HB  PRO A  38      43.582  12.091  56.496  1.00  0.00           H  
ATOM    610 1HG  PRO A  38      45.127  10.785  54.778  1.00  0.00           H  
ATOM    611 2HG  PRO A  38      43.649  11.541  54.176  1.00  0.00           H  
ATOM    612 1HD  PRO A  38      46.521  12.538  54.001  1.00  0.00           H  
ATOM    613 2HD  PRO A  38      45.230  12.552  52.733  1.00  0.00           H  
ATOM    614  N   GLY A  39      43.912  15.585  57.268  1.00  0.00           N  
ATOM    615  CA  GLY A  39      44.302  16.504  58.315  1.00  0.00           C  
ATOM    616  C   GLY A  39      44.740  17.870  57.843  1.00  0.00           C  
ATOM    617  O   GLY A  39      44.988  18.744  58.680  1.00  0.00           O  
ATOM    618  H   GLY A  39      42.934  15.495  57.031  1.00  0.00           H  
ATOM    619 1HA  GLY A  39      43.469  16.646  59.004  1.00  0.00           H  
ATOM    620 2HA  GLY A  39      45.123  16.075  58.888  1.00  0.00           H  
ATOM    621  N   THR A  40      44.843  18.084  56.534  1.00  0.00           N  
ATOM    622  CA  THR A  40      45.242  19.366  55.976  1.00  0.00           C  
ATOM    623  C   THR A  40      44.024  20.087  55.412  1.00  0.00           C  
ATOM    624  O   THR A  40      42.920  19.538  55.353  1.00  0.00           O  
ATOM    625  CB  THR A  40      46.308  19.193  54.878  1.00  0.00           C  
ATOM    626  OG1 THR A  40      45.726  18.543  53.741  1.00  0.00           O  
ATOM    627  CG2 THR A  40      47.474  18.362  55.391  1.00  0.00           C  
ATOM    628  H   THR A  40      44.634  17.320  55.910  1.00  0.00           H  
ATOM    629  HA  THR A  40      45.685  19.966  56.771  1.00  0.00           H  
ATOM    630  HB  THR A  40      46.675  20.172  54.570  1.00  0.00           H  
ATOM    631  HG1 THR A  40      45.087  17.890  54.039  1.00  0.00           H  
ATOM    632 1HG2 THR A  40      48.216  18.251  54.602  1.00  0.00           H  
ATOM    633 2HG2 THR A  40      47.926  18.860  56.249  1.00  0.00           H  
ATOM    634 3HG2 THR A  40      47.114  17.378  55.692  1.00  0.00           H  
ATOM    635  N   GLU A  41      44.239  21.333  55.002  1.00  0.00           N  
ATOM    636  CA  GLU A  41      43.176  22.188  54.491  1.00  0.00           C  
ATOM    637  C   GLU A  41      43.631  22.843  53.197  1.00  0.00           C  
ATOM    638  O   GLU A  41      44.814  23.163  53.038  1.00  0.00           O  
ATOM    639  CB  GLU A  41      42.792  23.255  55.519  1.00  0.00           C  
ATOM    640  CG  GLU A  41      42.209  22.701  56.812  1.00  0.00           C  
ATOM    641  CD  GLU A  41      41.777  23.779  57.767  1.00  0.00           C  
ATOM    642  OE1 GLU A  41      42.062  24.924  57.510  1.00  0.00           O  
ATOM    643  OE2 GLU A  41      41.162  23.456  58.756  1.00  0.00           O  
ATOM    644  H   GLU A  41      45.180  21.694  55.049  1.00  0.00           H  
ATOM    645  HA  GLU A  41      42.296  21.572  54.304  1.00  0.00           H  
ATOM    646 1HB  GLU A  41      43.671  23.846  55.776  1.00  0.00           H  
ATOM    647 2HB  GLU A  41      42.058  23.932  55.084  1.00  0.00           H  
ATOM    648 1HG  GLU A  41      41.347  22.078  56.572  1.00  0.00           H  
ATOM    649 2HG  GLU A  41      42.955  22.071  57.294  1.00  0.00           H  
ATOM    650  N   LEU A  42      42.693  23.041  52.276  1.00  0.00           N  
ATOM    651  CA  LEU A  42      42.900  23.911  51.129  1.00  0.00           C  
ATOM    652  C   LEU A  42      42.327  25.291  51.422  1.00  0.00           C  
ATOM    653  O   LEU A  42      41.250  25.413  52.012  1.00  0.00           O  
ATOM    654  CB  LEU A  42      42.239  23.321  49.877  1.00  0.00           C  
ATOM    655  CG  LEU A  42      42.192  24.242  48.652  1.00  0.00           C  
ATOM    656  CD1 LEU A  42      43.598  24.419  48.095  1.00  0.00           C  
ATOM    657  CD2 LEU A  42      41.260  23.649  47.606  1.00  0.00           C  
ATOM    658  H   LEU A  42      41.808  22.567  52.381  1.00  0.00           H  
ATOM    659  HA  LEU A  42      43.972  23.992  50.944  1.00  0.00           H  
ATOM    660 1HB  LEU A  42      42.778  22.419  49.593  1.00  0.00           H  
ATOM    661 2HB  LEU A  42      41.214  23.044  50.123  1.00  0.00           H  
ATOM    662  HG  LEU A  42      41.825  25.225  48.949  1.00  0.00           H  
ATOM    663 1HD1 LEU A  42      43.565  25.074  47.224  1.00  0.00           H  
ATOM    664 2HD1 LEU A  42      44.238  24.863  48.858  1.00  0.00           H  
ATOM    665 3HD1 LEU A  42      43.999  23.449  47.804  1.00  0.00           H  
ATOM    666 1HD2 LEU A  42      41.226  24.305  46.735  1.00  0.00           H  
ATOM    667 2HD2 LEU A  42      41.627  22.667  47.307  1.00  0.00           H  
ATOM    668 3HD2 LEU A  42      40.259  23.550  48.025  1.00  0.00           H  
ATOM    669  N   GLU A  43      43.055  26.329  51.016  1.00  0.00           N  
ATOM    670  CA  GLU A  43      42.550  27.697  51.043  1.00  0.00           C  
ATOM    671  C   GLU A  43      42.803  28.345  49.691  1.00  0.00           C  
ATOM    672  O   GLU A  43      43.940  28.357  49.209  1.00  0.00           O  
ATOM    673  CB  GLU A  43      43.217  28.509  52.155  1.00  0.00           C  
ATOM    674  CG  GLU A  43      42.731  29.947  52.264  1.00  0.00           C  
ATOM    675  CD  GLU A  43      43.339  30.685  53.424  1.00  0.00           C  
ATOM    676  OE1 GLU A  43      44.534  30.863  53.428  1.00  0.00           O  
ATOM    677  OE2 GLU A  43      42.609  31.070  54.306  1.00  0.00           O  
ATOM    678  H   GLU A  43      43.991  26.157  50.679  1.00  0.00           H  
ATOM    679  HA  GLU A  43      41.479  27.666  51.249  1.00  0.00           H  
ATOM    680 1HB  GLU A  43      43.043  28.023  53.115  1.00  0.00           H  
ATOM    681 2HB  GLU A  43      44.295  28.531  51.993  1.00  0.00           H  
ATOM    682 1HG  GLU A  43      42.979  30.473  51.343  1.00  0.00           H  
ATOM    683 2HG  GLU A  43      41.647  29.946  52.369  1.00  0.00           H  
ATOM    684  N   VAL A  44      41.743  28.879  49.084  1.00  0.00           N  
ATOM    685  CA  VAL A  44      41.828  29.604  47.824  1.00  0.00           C  
ATOM    686  C   VAL A  44      41.070  30.917  47.973  1.00  0.00           C  
ATOM    687  O   VAL A  44      40.252  31.082  48.883  1.00  0.00           O  
ATOM    688  CB  VAL A  44      41.233  28.779  46.668  1.00  0.00           C  
ATOM    689  CG1 VAL A  44      41.982  27.464  46.512  1.00  0.00           C  
ATOM    690  CG2 VAL A  44      39.753  28.530  46.918  1.00  0.00           C  
ATOM    691  H   VAL A  44      40.843  28.771  49.529  1.00  0.00           H  
ATOM    692  HA  VAL A  44      42.879  29.794  47.604  1.00  0.00           H  
ATOM    693  HB  VAL A  44      41.357  29.331  45.736  1.00  0.00           H  
ATOM    694 1HG1 VAL A  44      41.548  26.893  45.691  1.00  0.00           H  
ATOM    695 2HG1 VAL A  44      43.031  27.666  46.298  1.00  0.00           H  
ATOM    696 3HG1 VAL A  44      41.903  26.889  47.434  1.00  0.00           H  
ATOM    697 1HG2 VAL A  44      39.338  27.946  46.098  1.00  0.00           H  
ATOM    698 2HG2 VAL A  44      39.629  27.983  47.853  1.00  0.00           H  
ATOM    699 3HG2 VAL A  44      39.230  29.484  46.985  1.00  0.00           H  
ATOM    700  N   GLU A  45      41.346  31.856  47.070  1.00  0.00           N  
ATOM    701  CA  GLU A  45      40.618  33.112  46.985  1.00  0.00           C  
ATOM    702  C   GLU A  45      39.899  33.205  45.646  1.00  0.00           C  
ATOM    703  O   GLU A  45      40.412  32.745  44.620  1.00  0.00           O  
ATOM    704  CB  GLU A  45      41.566  34.301  47.160  1.00  0.00           C  
ATOM    705  CG  GLU A  45      42.226  34.383  48.528  1.00  0.00           C  
ATOM    706  CD  GLU A  45      43.132  35.575  48.670  1.00  0.00           C  
ATOM    707  OE1 GLU A  45      43.280  36.302  47.718  1.00  0.00           O  
ATOM    708  OE2 GLU A  45      43.677  35.758  49.733  1.00  0.00           O  
ATOM    709  H   GLU A  45      42.098  31.677  46.419  1.00  0.00           H  
ATOM    710  HA  GLU A  45      39.887  33.144  47.794  1.00  0.00           H  
ATOM    711 1HB  GLU A  45      42.355  34.251  46.410  1.00  0.00           H  
ATOM    712 2HB  GLU A  45      41.018  35.230  46.997  1.00  0.00           H  
ATOM    713 1HG  GLU A  45      41.452  34.437  49.292  1.00  0.00           H  
ATOM    714 2HG  GLU A  45      42.801  33.474  48.697  1.00  0.00           H  
ATOM    715  N   LEU A  46      38.710  33.800  45.659  1.00  0.00           N  
ATOM    716  CA  LEU A  46      37.915  33.996  44.455  1.00  0.00           C  
ATOM    717  C   LEU A  46      38.059  35.418  43.928  1.00  0.00           C  
ATOM    718  O   LEU A  46      38.506  36.330  44.630  1.00  0.00           O  
ATOM    719  CB  LEU A  46      36.439  33.695  44.741  1.00  0.00           C  
ATOM    720  CG  LEU A  46      36.152  32.344  45.409  1.00  0.00           C  
ATOM    721  CD1 LEU A  46      34.657  32.210  45.663  1.00  0.00           C  
ATOM    722  CD2 LEU A  46      36.658  31.220  44.518  1.00  0.00           C  
ATOM    723  H   LEU A  46      38.352  34.128  46.544  1.00  0.00           H  
ATOM    724  HA  LEU A  46      38.267  33.302  43.691  1.00  0.00           H  
ATOM    725 1HB  LEU A  46      36.044  34.476  45.390  1.00  0.00           H  
ATOM    726 2HB  LEU A  46      35.890  33.723  43.800  1.00  0.00           H  
ATOM    727  HG  LEU A  46      36.659  32.300  46.373  1.00  0.00           H  
ATOM    728 1HD1 LEU A  46      34.453  31.250  46.138  1.00  0.00           H  
ATOM    729 2HD1 LEU A  46      34.325  33.016  46.318  1.00  0.00           H  
ATOM    730 3HD1 LEU A  46      34.120  32.267  44.717  1.00  0.00           H  
ATOM    731 1HD2 LEU A  46      36.455  30.259  44.993  1.00  0.00           H  
ATOM    732 2HD2 LEU A  46      36.150  31.262  43.554  1.00  0.00           H  
ATOM    733 3HD2 LEU A  46      37.732  31.330  44.367  1.00  0.00           H  
ATOM    734  N   SER A  47      37.669  35.594  42.668  1.00  0.00           N  
ATOM    735  CA  SER A  47      37.629  36.915  42.069  1.00  0.00           C  
ATOM    736  C   SER A  47      36.620  37.800  42.806  1.00  0.00           C  
ATOM    737  O   SER A  47      35.681  37.297  43.428  1.00  0.00           O  
ATOM    738  CB  SER A  47      37.263  36.815  40.601  1.00  0.00           C  
ATOM    739  OG  SER A  47      35.950  36.354  40.440  1.00  0.00           O  
ATOM    740  H   SER A  47      37.393  34.794  42.115  1.00  0.00           H  
ATOM    741  HA  SER A  47      38.621  37.360  42.147  1.00  0.00           H  
ATOM    742 1HB  SER A  47      37.368  37.793  40.131  1.00  0.00           H  
ATOM    743 2HB  SER A  47      37.954  36.137  40.100  1.00  0.00           H  
ATOM    744  HG  SER A  47      36.023  35.474  40.063  1.00  0.00           H  
ATOM    745  N   PRO A  48      36.802  39.123  42.763  1.00  0.00           N  
ATOM    746  CA  PRO A  48      35.873  40.009  43.484  1.00  0.00           C  
ATOM    747  C   PRO A  48      34.438  39.913  42.997  1.00  0.00           C  
ATOM    748  O   PRO A  48      33.516  40.276  43.740  1.00  0.00           O  
ATOM    749  CB  PRO A  48      36.461  41.408  43.239  1.00  0.00           C  
ATOM    750  CG  PRO A  48      37.327  41.257  42.030  1.00  0.00           C  
ATOM    751  CD  PRO A  48      37.905  39.881  42.131  1.00  0.00           C  
ATOM    752  HA  PRO A  48      35.877  39.730  44.539  1.00  0.00           H  
ATOM    753 1HB  PRO A  48      35.650  42.135  43.087  1.00  0.00           H  
ATOM    754 2HB  PRO A  48      37.028  41.738  44.123  1.00  0.00           H  
ATOM    755 1HG  PRO A  48      36.730  41.393  41.116  1.00  0.00           H  
ATOM    756 2HG  PRO A  48      38.104  42.035  42.018  1.00  0.00           H  
ATOM    757 1HD  PRO A  48      38.142  39.505  41.124  1.00  0.00           H  
ATOM    758 2HD  PRO A  48      38.809  39.908  42.758  1.00  0.00           H  
ATOM    759  N   GLU A  49      34.215  39.430  41.776  1.00  0.00           N  
ATOM    760  CA  GLU A  49      32.866  39.274  41.251  1.00  0.00           C  
ATOM    761  C   GLU A  49      32.210  37.965  41.669  1.00  0.00           C  
ATOM    762  O   GLU A  49      31.019  37.777  41.399  1.00  0.00           O  
ATOM    763  CB  GLU A  49      32.890  39.367  39.723  1.00  0.00           C  
ATOM    764  CG  GLU A  49      33.303  40.727  39.182  1.00  0.00           C  
ATOM    765  CD  GLU A  49      33.337  40.775  37.680  1.00  0.00           C  
ATOM    766  OE1 GLU A  49      33.054  39.773  37.067  1.00  0.00           O  
ATOM    767  OE2 GLU A  49      33.646  41.813  37.144  1.00  0.00           O  
ATOM    768  H   GLU A  49      35.002  39.167  41.201  1.00  0.00           H  
ATOM    769  HA  GLU A  49      32.249  40.088  41.635  1.00  0.00           H  
ATOM    770 1HB  GLU A  49      33.581  38.624  39.325  1.00  0.00           H  
ATOM    771 2HB  GLU A  49      31.900  39.137  39.329  1.00  0.00           H  
ATOM    772 1HG  GLU A  49      32.601  41.479  39.542  1.00  0.00           H  
ATOM    773 2HG  GLU A  49      34.290  40.978  39.570  1.00  0.00           H  
ATOM    774  N   GLN A  50      32.947  37.056  42.318  1.00  0.00           N  
ATOM    775  CA  GLN A  50      32.374  35.769  42.692  1.00  0.00           C  
ATOM    776  C   GLN A  50      32.401  35.521  44.198  1.00  0.00           C  
ATOM    777  O   GLN A  50      32.440  34.360  44.623  1.00  0.00           O  
ATOM    778  CB  GLN A  50      33.118  34.638  41.974  1.00  0.00           C  
ATOM    779  CG  GLN A  50      33.094  34.742  40.458  1.00  0.00           C  
ATOM    780  CD  GLN A  50      31.717  34.472  39.880  1.00  0.00           C  
ATOM    781  OE1 GLN A  50      31.102  33.440  40.162  1.00  0.00           O  
ATOM    782  NE2 GLN A  50      31.225  35.400  39.068  1.00  0.00           N  
ATOM    783  H   GLN A  50      33.908  37.256  42.557  1.00  0.00           H  
ATOM    784  HA  GLN A  50      31.332  35.748  42.372  1.00  0.00           H  
ATOM    785 1HB  GLN A  50      34.159  34.626  42.293  1.00  0.00           H  
ATOM    786 2HB  GLN A  50      32.678  33.680  42.252  1.00  0.00           H  
ATOM    787 1HG  GLN A  50      33.395  35.749  40.168  1.00  0.00           H  
ATOM    788 2HG  GLN A  50      33.788  34.012  40.043  1.00  0.00           H  
ATOM    789 1HE2 GLN A  50      30.321  35.277  38.656  1.00  0.00           H  
ATOM    790 2HE2 GLN A  50      31.758  36.223  38.866  1.00  0.00           H  
ATOM    791  N   GLN A  51      32.381  36.575  45.020  1.00  0.00           N  
ATOM    792  CA  GLN A  51      32.655  36.393  46.442  1.00  0.00           C  
ATOM    793  C   GLN A  51      31.723  35.364  47.069  1.00  0.00           C  
ATOM    794  O   GLN A  51      32.144  34.607  47.950  1.00  0.00           O  
ATOM    795  CB  GLN A  51      32.530  37.726  47.184  1.00  0.00           C  
ATOM    796  CG  GLN A  51      33.649  38.710  46.889  1.00  0.00           C  
ATOM    797  CD  GLN A  51      33.391  40.078  47.490  1.00  0.00           C  
ATOM    798  OE1 GLN A  51      33.219  40.216  48.705  1.00  0.00           O  
ATOM    799  NE2 GLN A  51      33.360  41.100  46.643  1.00  0.00           N  
ATOM    800  H   GLN A  51      32.178  37.501  44.672  1.00  0.00           H  
ATOM    801  HA  GLN A  51      33.681  36.041  46.555  1.00  0.00           H  
ATOM    802 1HB  GLN A  51      31.585  38.201  46.921  1.00  0.00           H  
ATOM    803 2HB  GLN A  51      32.516  37.545  48.259  1.00  0.00           H  
ATOM    804 1HG  GLN A  51      34.578  38.323  47.307  1.00  0.00           H  
ATOM    805 2HG  GLN A  51      33.744  38.823  45.810  1.00  0.00           H  
ATOM    806 1HE2 GLN A  51      33.193  42.027  46.981  1.00  0.00           H  
ATOM    807 2HE2 GLN A  51      33.504  40.944  45.666  1.00  0.00           H  
ATOM    808  N   ASN A  52      30.463  35.325  46.640  1.00  0.00           N  
ATOM    809  CA  ASN A  52      29.497  34.357  47.140  1.00  0.00           C  
ATOM    810  C   ASN A  52      28.840  33.548  46.030  1.00  0.00           C  
ATOM    811  O   ASN A  52      27.623  33.342  46.070  1.00  0.00           O  
ATOM    812  CB  ASN A  52      28.440  35.059  47.973  1.00  0.00           C  
ATOM    813  CG  ASN A  52      29.003  35.665  49.229  1.00  0.00           C  
ATOM    814  OD1 ASN A  52      29.240  34.963  50.219  1.00  0.00           O  
ATOM    815  ND2 ASN A  52      29.221  36.955  49.208  1.00  0.00           N  
ATOM    816  H   ASN A  52      30.173  35.994  45.942  1.00  0.00           H  
ATOM    817  HA  ASN A  52      30.016  33.657  47.796  1.00  0.00           H  
ATOM    818 1HB  ASN A  52      27.974  35.848  47.381  1.00  0.00           H  
ATOM    819 2HB  ASN A  52      27.660  34.349  48.245  1.00  0.00           H  
ATOM    820 1HD2 ASN A  52      29.594  37.413  50.016  1.00  0.00           H  
ATOM    821 2HD2 ASN A  52      29.014  37.484  48.386  1.00  0.00           H  
ATOM    822  N   ASN A  53      29.612  33.085  45.046  1.00  0.00           N  
ATOM    823  CA  ASN A  53      29.079  32.356  43.890  1.00  0.00           C  
ATOM    824  C   ASN A  53      30.141  31.342  43.466  1.00  0.00           C  
ATOM    825  O   ASN A  53      30.940  31.604  42.563  1.00  0.00           O  
ATOM    826  CB  ASN A  53      28.716  33.292  42.752  1.00  0.00           C  
ATOM    827  CG  ASN A  53      27.857  32.630  41.711  1.00  0.00           C  
ATOM    828  OD1 ASN A  53      26.769  32.127  42.014  1.00  0.00           O  
ATOM    829  ND2 ASN A  53      28.325  32.619  40.488  1.00  0.00           N  
ATOM    830  H   ASN A  53      30.607  33.248  45.107  1.00  0.00           H  
ATOM    831  HA  ASN A  53      28.156  31.859  44.190  1.00  0.00           H  
ATOM    832 1HB  ASN A  53      28.184  34.158  43.148  1.00  0.00           H  
ATOM    833 2HB  ASN A  53      29.627  33.657  42.276  1.00  0.00           H  
ATOM    834 1HD2 ASN A  53      27.797  32.192  39.754  1.00  0.00           H  
ATOM    835 2HD2 ASN A  53      29.211  33.037  40.289  1.00  0.00           H  
ATOM    836  N   ALA A  54      30.142  30.184  44.123  1.00  0.00           N  
ATOM    837  CA  ALA A  54      31.201  29.206  43.938  1.00  0.00           C  
ATOM    838  C   ALA A  54      30.640  27.806  44.133  1.00  0.00           C  
ATOM    839  O   ALA A  54      29.692  27.594  44.895  1.00  0.00           O  
ATOM    840  CB  ALA A  54      32.367  29.451  44.902  1.00  0.00           C  
ATOM    841  H   ALA A  54      29.389  29.979  44.764  1.00  0.00           H  
ATOM    842  HA  ALA A  54      31.594  29.308  42.926  1.00  0.00           H  
ATOM    843 1HB  ALA A  54      33.140  28.701  44.736  1.00  0.00           H  
ATOM    844 2HB  ALA A  54      32.781  30.444  44.729  1.00  0.00           H  
ATOM    845 3HB  ALA A  54      32.010  29.381  45.928  1.00  0.00           H  
ATOM    846  N   ILE A  55      31.242  26.849  43.433  1.00  0.00           N  
ATOM    847  CA  ILE A  55      30.978  25.433  43.641  1.00  0.00           C  
ATOM    848  C   ILE A  55      32.243  24.760  44.148  1.00  0.00           C  
ATOM    849  O   ILE A  55      33.316  24.928  43.560  1.00  0.00           O  
ATOM    850  CB  ILE A  55      30.501  24.751  42.346  1.00  0.00           C  
ATOM    851  CG1 ILE A  55      29.182  25.367  41.872  1.00  0.00           C  
ATOM    852  CG2 ILE A  55      30.347  23.253  42.559  1.00  0.00           C  
ATOM    853  CD1 ILE A  55      28.804  24.988  40.459  1.00  0.00           C  
ATOM    854  H   ILE A  55      31.911  27.127  42.729  1.00  0.00           H  
ATOM    855  HA  ILE A  55      30.180  25.334  44.379  1.00  0.00           H  
ATOM    856  HB  ILE A  55      31.231  24.923  41.555  1.00  0.00           H  
ATOM    857 1HG1 ILE A  55      28.376  25.056  42.536  1.00  0.00           H  
ATOM    858 2HG1 ILE A  55      29.248  26.454  41.926  1.00  0.00           H  
ATOM    859 1HG2 ILE A  55      30.009  22.787  41.633  1.00  0.00           H  
ATOM    860 2HG2 ILE A  55      31.305  22.826  42.850  1.00  0.00           H  
ATOM    861 3HG2 ILE A  55      29.614  23.071  43.345  1.00  0.00           H  
ATOM    862 1HD1 ILE A  55      27.858  25.463  40.195  1.00  0.00           H  
ATOM    863 2HD1 ILE A  55      29.582  25.322  39.771  1.00  0.00           H  
ATOM    864 3HD1 ILE A  55      28.697  23.906  40.388  1.00  0.00           H  
ATOM    865  N   VAL A  56      32.117  24.004  45.235  1.00  0.00           N  
ATOM    866  CA  VAL A  56      33.220  23.238  45.798  1.00  0.00           C  
ATOM    867  C   VAL A  56      32.901  21.761  45.625  1.00  0.00           C  
ATOM    868  O   VAL A  56      31.844  21.292  46.067  1.00  0.00           O  
ATOM    869  CB  VAL A  56      33.422  23.565  47.290  1.00  0.00           C  
ATOM    870  CG1 VAL A  56      34.553  22.729  47.870  1.00  0.00           C  
ATOM    871  CG2 VAL A  56      33.707  25.050  47.460  1.00  0.00           C  
ATOM    872  H   VAL A  56      31.212  23.964  45.682  1.00  0.00           H  
ATOM    873  HA  VAL A  56      34.133  23.502  45.264  1.00  0.00           H  
ATOM    874  HB  VAL A  56      32.516  23.304  47.836  1.00  0.00           H  
ATOM    875 1HG1 VAL A  56      34.681  22.973  48.925  1.00  0.00           H  
ATOM    876 2HG1 VAL A  56      34.311  21.671  47.770  1.00  0.00           H  
ATOM    877 3HG1 VAL A  56      35.477  22.943  47.334  1.00  0.00           H  
ATOM    878 1HG2 VAL A  56      33.848  25.274  48.517  1.00  0.00           H  
ATOM    879 2HG2 VAL A  56      34.611  25.312  46.909  1.00  0.00           H  
ATOM    880 3HG2 VAL A  56      32.867  25.628  47.075  1.00  0.00           H  
ATOM    881  N   VAL A  57      33.808  21.034  44.981  1.00  0.00           N  
ATOM    882  CA  VAL A  57      33.648  19.611  44.722  1.00  0.00           C  
ATOM    883  C   VAL A  57      34.811  18.864  45.352  1.00  0.00           C  
ATOM    884  O   VAL A  57      35.973  19.234  45.151  1.00  0.00           O  
ATOM    885  CB  VAL A  57      33.601  19.327  43.209  1.00  0.00           C  
ATOM    886  CG1 VAL A  57      33.457  17.835  42.951  1.00  0.00           C  
ATOM    887  CG2 VAL A  57      32.454  20.098  42.573  1.00  0.00           C  
ATOM    888  H   VAL A  57      34.644  21.502  44.660  1.00  0.00           H  
ATOM    889  HA  VAL A  57      32.707  19.282  45.163  1.00  0.00           H  
ATOM    890  HB  VAL A  57      34.543  19.641  42.760  1.00  0.00           H  
ATOM    891 1HG1 VAL A  57      33.426  17.653  41.876  1.00  0.00           H  
ATOM    892 2HG1 VAL A  57      34.307  17.307  43.383  1.00  0.00           H  
ATOM    893 3HG1 VAL A  57      32.535  17.474  43.406  1.00  0.00           H  
ATOM    894 1HG2 VAL A  57      32.427  19.893  41.503  1.00  0.00           H  
ATOM    895 2HG2 VAL A  57      31.512  19.787  43.026  1.00  0.00           H  
ATOM    896 3HG2 VAL A  57      32.599  21.166  42.735  1.00  0.00           H  
ATOM    897  N   VAL A  58      34.501  17.816  46.111  1.00  0.00           N  
ATOM    898  CA  VAL A  58      35.504  17.005  46.791  1.00  0.00           C  
ATOM    899  C   VAL A  58      35.274  15.548  46.418  1.00  0.00           C  
ATOM    900  O   VAL A  58      34.159  15.032  46.563  1.00  0.00           O  
ATOM    901  CB  VAL A  58      35.416  17.180  48.319  1.00  0.00           C  
ATOM    902  CG1 VAL A  58      36.485  16.348  49.012  1.00  0.00           C  
ATOM    903  CG2 VAL A  58      35.557  18.650  48.681  1.00  0.00           C  
ATOM    904  H   VAL A  58      33.524  17.582  46.217  1.00  0.00           H  
ATOM    905  HA  VAL A  58      36.492  17.332  46.464  1.00  0.00           H  
ATOM    906  HB  VAL A  58      34.449  16.811  48.662  1.00  0.00           H  
ATOM    907 1HG1 VAL A  58      36.408  16.483  50.091  1.00  0.00           H  
ATOM    908 2HG1 VAL A  58      36.343  15.296  48.767  1.00  0.00           H  
ATOM    909 3HG1 VAL A  58      37.470  16.670  48.676  1.00  0.00           H  
ATOM    910 1HG2 VAL A  58      35.493  18.766  49.762  1.00  0.00           H  
ATOM    911 2HG2 VAL A  58      36.521  19.020  48.332  1.00  0.00           H  
ATOM    912 3HG2 VAL A  58      34.757  19.220  48.207  1.00  0.00           H  
ATOM    913  N   HIS A  59      36.326  14.891  45.935  1.00  0.00           N  
ATOM    914  CA  HIS A  59      36.286  13.482  45.562  1.00  0.00           C  
ATOM    915  C   HIS A  59      37.161  12.703  46.534  1.00  0.00           C  
ATOM    916  O   HIS A  59      38.381  12.902  46.573  1.00  0.00           O  
ATOM    917  CB  HIS A  59      36.765  13.268  44.122  1.00  0.00           C  
ATOM    918  CG  HIS A  59      36.834  11.828  43.719  1.00  0.00           C  
ATOM    919  ND1 HIS A  59      37.586  11.391  42.648  1.00  0.00           N  
ATOM    920  CD2 HIS A  59      36.247  10.726  44.242  1.00  0.00           C  
ATOM    921  CE1 HIS A  59      37.457  10.081  42.531  1.00  0.00           C  
ATOM    922  NE2 HIS A  59      36.650   9.654  43.485  1.00  0.00           N  
ATOM    923  H   HIS A  59      37.188  15.405  45.826  1.00  0.00           H  
ATOM    924  HA  HIS A  59      35.252  13.139  45.620  1.00  0.00           H  
ATOM    925 1HB  HIS A  59      36.093  13.783  43.435  1.00  0.00           H  
ATOM    926 2HB  HIS A  59      37.756  13.705  44.000  1.00  0.00           H  
ATOM    927  HD2 HIS A  59      35.578  10.696  45.102  1.00  0.00           H  
ATOM    928  HE1 HIS A  59      37.936   9.459  41.775  1.00  0.00           H  
ATOM    929  HE2 HIS A  59      36.372   8.696  43.638  1.00  0.00           H  
ATOM    930  N   CYS A  60      36.544  11.825  47.315  1.00  0.00           N  
ATOM    931  CA  CYS A  60      37.253  10.976  48.269  1.00  0.00           C  
ATOM    932  C   CYS A  60      36.793   9.538  48.031  1.00  0.00           C  
ATOM    933  O   CYS A  60      35.599   9.243  48.002  1.00  0.00           O  
ATOM    934  CB  CYS A  60      36.968  11.390  49.713  1.00  0.00           C  
ATOM    935  SG  CYS A  60      37.372  13.114  50.081  1.00  0.00           S  
ATOM    936  H   CYS A  60      35.540  11.749  47.240  1.00  0.00           H  
ATOM    937  HA  CYS A  60      38.324  11.079  48.094  1.00  0.00           H  
ATOM    938 1HB  CYS A  60      35.911  11.237  49.934  1.00  0.00           H  
ATOM    939 2HB  CYS A  60      37.539  10.757  50.392  1.00  0.00           H  
ATOM    940  N   GLY A  61      37.764   8.644  47.860  1.00  0.00           N  
ATOM    941  CA  GLY A  61      37.468   7.262  47.545  1.00  0.00           C  
ATOM    942  C   GLY A  61      36.662   7.120  46.271  1.00  0.00           C  
ATOM    943  O   GLY A  61      37.102   7.552  45.200  1.00  0.00           O  
ATOM    944  H   GLY A  61      38.727   8.933  47.949  1.00  0.00           H  
ATOM    945 1HA  GLY A  61      38.399   6.704  47.443  1.00  0.00           H  
ATOM    946 2HA  GLY A  61      36.914   6.812  48.368  1.00  0.00           H  
ATOM    947  N   ASN A  62      35.481   6.515  46.370  1.00  0.00           N  
ATOM    948  CA  ASN A  62      34.623   6.300  45.214  1.00  0.00           C  
ATOM    949  C   ASN A  62      33.335   7.109  45.279  1.00  0.00           C  
ATOM    950  O   ASN A  62      32.373   6.775  44.577  1.00  0.00           O  
ATOM    951  CB  ASN A  62      34.308   4.823  45.064  1.00  0.00           C  
ATOM    952  CG  ASN A  62      35.518   4.009  44.701  1.00  0.00           C  
ATOM    953  OD1 ASN A  62      35.992   4.053  43.559  1.00  0.00           O  
ATOM    954  ND2 ASN A  62      36.028   3.265  45.649  1.00  0.00           N  
ATOM    955  H   ASN A  62      35.173   6.195  47.278  1.00  0.00           H  
ATOM    956  HA  ASN A  62      35.164   6.610  44.319  1.00  0.00           H  
ATOM    957 1HB  ASN A  62      33.895   4.442  45.999  1.00  0.00           H  
ATOM    958 2HB  ASN A  62      33.549   4.689  44.293  1.00  0.00           H  
ATOM    959 1HD2 ASN A  62      36.834   2.702  45.465  1.00  0.00           H  
ATOM    960 2HD2 ASN A  62      35.612   3.260  46.558  1.00  0.00           H  
ATOM    961  N   GLU A  63      33.294   8.159  46.091  1.00  0.00           N  
ATOM    962  CA  GLU A  63      32.106   8.982  46.266  1.00  0.00           C  
ATOM    963  C   GLU A  63      32.450  10.455  46.097  1.00  0.00           C  
ATOM    964  O   GLU A  63      33.519  10.907  46.516  1.00  0.00           O  
ATOM    965  CB  GLU A  63      31.484   8.742  47.643  1.00  0.00           C  
ATOM    966  CG  GLU A  63      30.944   7.335  47.854  1.00  0.00           C  
ATOM    967  CD  GLU A  63      30.296   7.151  49.198  1.00  0.00           C  
ATOM    968  OE1 GLU A  63      30.447   8.012  50.031  1.00  0.00           O  
ATOM    969  OE2 GLU A  63      29.649   6.149  49.391  1.00  0.00           O  
ATOM    970  H   GLU A  63      34.131   8.390  46.608  1.00  0.00           H  
ATOM    971  HA  GLU A  63      31.373   8.696  45.510  1.00  0.00           H  
ATOM    972 1HB  GLU A  63      32.227   8.935  48.417  1.00  0.00           H  
ATOM    973 2HB  GLU A  63      30.662   9.442  47.798  1.00  0.00           H  
ATOM    974 1HG  GLU A  63      30.211   7.118  47.077  1.00  0.00           H  
ATOM    975 2HG  GLU A  63      31.763   6.624  47.750  1.00  0.00           H  
ATOM    976  N   TRP A  64      31.535  11.200  45.482  1.00  0.00           N  
ATOM    977  CA  TRP A  64      31.703  12.627  45.255  1.00  0.00           C  
ATOM    978  C   TRP A  64      30.829  13.410  46.224  1.00  0.00           C  
ATOM    979  O   TRP A  64      29.736  12.963  46.589  1.00  0.00           O  
ATOM    980  CB  TRP A  64      31.343  12.993  43.813  1.00  0.00           C  
ATOM    981  CG  TRP A  64      32.303  12.448  42.800  1.00  0.00           C  
ATOM    982  CD1 TRP A  64      32.373  11.163  42.352  1.00  0.00           C  
ATOM    983  CD2 TRP A  64      33.342  13.174  42.098  1.00  0.00           C  
ATOM    984  NE1 TRP A  64      33.378  11.038  41.425  1.00  0.00           N  
ATOM    985  CE2 TRP A  64      33.981  12.260  41.257  1.00  0.00           C  
ATOM    986  CE3 TRP A  64      33.773  14.506  42.117  1.00  0.00           C  
ATOM    987  CZ2 TRP A  64      35.035  12.630  40.437  1.00  0.00           C  
ATOM    988  CZ3 TRP A  64      34.829  14.878  41.293  1.00  0.00           C  
ATOM    989  CH2 TRP A  64      35.443  13.964  40.475  1.00  0.00           C  
ATOM    990  H   TRP A  64      30.690  10.746  45.162  1.00  0.00           H  
ATOM    991  HA  TRP A  64      32.751  12.883  45.419  1.00  0.00           H  
ATOM    992 1HB  TRP A  64      30.348  12.616  43.580  1.00  0.00           H  
ATOM    993 2HB  TRP A  64      31.315  14.078  43.710  1.00  0.00           H  
ATOM    994  HD1 TRP A  64      31.725  10.353  42.681  1.00  0.00           H  
ATOM    995  HE1 TRP A  64      33.635  10.188  40.946  1.00  0.00           H  
ATOM    996  HE3 TRP A  64      33.287  15.237  42.763  1.00  0.00           H  
ATOM    997  HZ2 TRP A  64      35.536  11.919  39.780  1.00  0.00           H  
ATOM    998  HZ3 TRP A  64      35.159  15.917  41.314  1.00  0.00           H  
ATOM    999  HH2 TRP A  64      36.268  14.290  39.841  1.00  0.00           H  
ATOM   1000  N   TYR A  65      31.318  14.574  46.641  1.00  0.00           N  
ATOM   1001  CA  TYR A  65      30.575  15.480  47.504  1.00  0.00           C  
ATOM   1002  C   TYR A  65      30.680  16.888  46.938  1.00  0.00           C  
ATOM   1003  O   TYR A  65      31.725  17.267  46.400  1.00  0.00           O  
ATOM   1004  CB  TYR A  65      31.097  15.429  48.942  1.00  0.00           C  
ATOM   1005  CG  TYR A  65      31.113  14.037  49.536  1.00  0.00           C  
ATOM   1006  CD1 TYR A  65      32.175  13.184  49.274  1.00  0.00           C  
ATOM   1007  CD2 TYR A  65      30.067  13.615  50.342  1.00  0.00           C  
ATOM   1008  CE1 TYR A  65      32.189  11.913  49.816  1.00  0.00           C  
ATOM   1009  CE2 TYR A  65      30.082  12.345  50.884  1.00  0.00           C  
ATOM   1010  CZ  TYR A  65      31.137  11.496  50.623  1.00  0.00           C  
ATOM   1011  OH  TYR A  65      31.152  10.231  51.163  1.00  0.00           O  
ATOM   1012  H   TYR A  65      32.246  14.832  46.339  1.00  0.00           H  
ATOM   1013  HA  TYR A  65      29.533  15.159  47.528  1.00  0.00           H  
ATOM   1014 1HB  TYR A  65      32.113  15.825  48.974  1.00  0.00           H  
ATOM   1015 2HB  TYR A  65      30.479  16.063  49.577  1.00  0.00           H  
ATOM   1016  HD1 TYR A  65      32.997  13.516  48.640  1.00  0.00           H  
ATOM   1017  HD2 TYR A  65      29.232  14.286  50.547  1.00  0.00           H  
ATOM   1018  HE1 TYR A  65      33.023  11.243  49.610  1.00  0.00           H  
ATOM   1019  HE2 TYR A  65      29.258  12.014  51.518  1.00  0.00           H  
ATOM   1020  HH  TYR A  65      31.107   9.582  50.457  1.00  0.00           H  
ATOM   1021  N   MET A  66      29.601  17.657  47.057  1.00  0.00           N  
ATOM   1022  CA  MET A  66      29.528  19.003  46.503  1.00  0.00           C  
ATOM   1023  C   MET A  66      28.868  19.937  47.504  1.00  0.00           C  
ATOM   1024  O   MET A  66      27.855  19.585  48.117  1.00  0.00           O  
ATOM   1025  CB  MET A  66      28.764  19.000  45.180  1.00  0.00           C  
ATOM   1026  CG  MET A  66      28.659  20.363  44.511  1.00  0.00           C  
ATOM   1027  SD  MET A  66      27.685  20.318  42.993  1.00  0.00           S  
ATOM   1028  CE  MET A  66      28.779  19.399  41.915  1.00  0.00           C  
ATOM   1029  H   MET A  66      28.804  17.286  47.554  1.00  0.00           H  
ATOM   1030  HA  MET A  66      30.542  19.347  46.295  1.00  0.00           H  
ATOM   1031 1HB  MET A  66      29.251  18.321  44.481  1.00  0.00           H  
ATOM   1032 2HB  MET A  66      27.752  18.629  45.345  1.00  0.00           H  
ATOM   1033 1HG  MET A  66      28.195  21.070  45.197  1.00  0.00           H  
ATOM   1034 2HG  MET A  66      29.657  20.727  44.268  1.00  0.00           H  
ATOM   1035 1HE  MET A  66      28.316  19.288  40.935  1.00  0.00           H  
ATOM   1036 2HE  MET A  66      29.724  19.935  41.812  1.00  0.00           H  
ATOM   1037 3HE  MET A  66      28.966  18.413  42.342  1.00  0.00           H  
ATOM   1038  N   PHE A  67      29.443  21.128  47.666  1.00  0.00           N  
ATOM   1039  CA  PHE A  67      28.899  22.156  48.541  1.00  0.00           C  
ATOM   1040  C   PHE A  67      28.960  23.490  47.813  1.00  0.00           C  
ATOM   1041  O   PHE A  67      30.015  23.870  47.298  1.00  0.00           O  
ATOM   1042  CB  PHE A  67      29.677  22.232  49.856  1.00  0.00           C  
ATOM   1043  CG  PHE A  67      29.827  20.908  50.549  1.00  0.00           C  
ATOM   1044  CD1 PHE A  67      30.866  20.050  50.220  1.00  0.00           C  
ATOM   1045  CD2 PHE A  67      28.928  20.516  51.530  1.00  0.00           C  
ATOM   1046  CE1 PHE A  67      31.005  18.831  50.857  1.00  0.00           C  
ATOM   1047  CE2 PHE A  67      29.065  19.299  52.169  1.00  0.00           C  
ATOM   1048  CZ  PHE A  67      30.105  18.456  51.832  1.00  0.00           C  
ATOM   1049  H   PHE A  67      30.294  21.316  47.155  1.00  0.00           H  
ATOM   1050  HA  PHE A  67      27.866  21.898  48.777  1.00  0.00           H  
ATOM   1051 1HB  PHE A  67      30.673  22.631  49.667  1.00  0.00           H  
ATOM   1052 2HB  PHE A  67      29.174  22.917  50.537  1.00  0.00           H  
ATOM   1053  HD1 PHE A  67      31.579  20.348  49.451  1.00  0.00           H  
ATOM   1054  HD2 PHE A  67      28.107  21.182  51.796  1.00  0.00           H  
ATOM   1055  HE1 PHE A  67      31.826  18.167  50.589  1.00  0.00           H  
ATOM   1056  HE2 PHE A  67      28.352  19.004  52.939  1.00  0.00           H  
ATOM   1057  HZ  PHE A  67      30.212  17.495  52.334  1.00  0.00           H  
ATOM   1058  N   VAL A  68      27.831  24.196  47.771  1.00  0.00           N  
ATOM   1059  CA  VAL A  68      27.646  25.319  46.861  1.00  0.00           C  
ATOM   1060  C   VAL A  68      27.123  26.529  47.617  1.00  0.00           C  
ATOM   1061  O   VAL A  68      26.246  26.407  48.473  1.00  0.00           O  
ATOM   1062  CB  VAL A  68      26.661  24.948  45.736  1.00  0.00           C  
ATOM   1063  CG1 VAL A  68      26.547  26.085  44.732  1.00  0.00           C  
ATOM   1064  CG2 VAL A  68      27.115  23.667  45.052  1.00  0.00           C  
ATOM   1065  H   VAL A  68      27.079  23.940  48.395  1.00  0.00           H  
ATOM   1066  HA  VAL A  68      28.610  25.563  46.413  1.00  0.00           H  
ATOM   1067  HB  VAL A  68      25.671  24.799  46.167  1.00  0.00           H  
ATOM   1068 1HG1 VAL A  68      25.847  25.806  43.944  1.00  0.00           H  
ATOM   1069 2HG1 VAL A  68      26.186  26.981  45.237  1.00  0.00           H  
ATOM   1070 3HG1 VAL A  68      27.525  26.283  44.294  1.00  0.00           H  
ATOM   1071 1HG2 VAL A  68      26.414  23.411  44.259  1.00  0.00           H  
ATOM   1072 2HG2 VAL A  68      28.108  23.815  44.626  1.00  0.00           H  
ATOM   1073 3HG2 VAL A  68      27.150  22.858  45.781  1.00  0.00           H  
ATOM   1074  N   LEU A  69      27.664  27.699  47.297  1.00  0.00           N  
ATOM   1075  CA  LEU A  69      27.021  28.961  47.644  1.00  0.00           C  
ATOM   1076  C   LEU A  69      26.710  29.782  46.399  1.00  0.00           C  
ATOM   1077  O   LEU A  69      27.616  30.214  45.687  1.00  0.00           O  
ATOM   1078  CB  LEU A  69      27.918  29.771  48.588  1.00  0.00           C  
ATOM   1079  CG  LEU A  69      27.363  31.131  49.029  1.00  0.00           C  
ATOM   1080  CD1 LEU A  69      26.091  30.923  49.840  1.00  0.00           C  
ATOM   1081  CD2 LEU A  69      28.415  31.870  49.843  1.00  0.00           C  
ATOM   1082  H   LEU A  69      28.543  27.716  46.801  1.00  0.00           H  
ATOM   1083  HA  LEU A  69      26.083  28.742  48.154  1.00  0.00           H  
ATOM   1084 1HB  LEU A  69      28.101  29.182  49.485  1.00  0.00           H  
ATOM   1085 2HB  LEU A  69      28.873  29.948  48.093  1.00  0.00           H  
ATOM   1086  HG  LEU A  69      27.104  31.722  48.150  1.00  0.00           H  
ATOM   1087 1HD1 LEU A  69      25.697  31.889  50.154  1.00  0.00           H  
ATOM   1088 2HD1 LEU A  69      25.349  30.410  49.228  1.00  0.00           H  
ATOM   1089 3HD1 LEU A  69      26.316  30.320  50.720  1.00  0.00           H  
ATOM   1090 1HD2 LEU A  69      28.021  32.837  50.156  1.00  0.00           H  
ATOM   1091 2HD2 LEU A  69      28.674  31.281  50.724  1.00  0.00           H  
ATOM   1092 3HD2 LEU A  69      29.307  32.021  49.234  1.00  0.00           H  
ATOM   1093  N   ALA A  70      25.424  29.994  46.142  1.00  0.00           N  
ATOM   1094  CA  ALA A  70      24.981  30.573  44.880  1.00  0.00           C  
ATOM   1095  C   ALA A  70      24.493  32.003  45.071  1.00  0.00           C  
ATOM   1096  O   ALA A  70      23.922  32.341  46.108  1.00  0.00           O  
ATOM   1097  CB  ALA A  70      23.884  29.719  44.261  1.00  0.00           C  
ATOM   1098  H   ALA A  70      24.736  29.747  46.839  1.00  0.00           H  
ATOM   1099  HA  ALA A  70      25.833  30.599  44.201  1.00  0.00           H  
ATOM   1100 1HB  ALA A  70      23.563  30.165  43.319  1.00  0.00           H  
ATOM   1101 2HB  ALA A  70      24.265  28.715  44.076  1.00  0.00           H  
ATOM   1102 3HB  ALA A  70      23.037  29.665  44.943  1.00  0.00           H  
ATOM   1103  N   ARG A  71      24.723  32.841  44.066  1.00  0.00           N  
ATOM   1104  CA  ARG A  71      24.155  34.184  44.042  1.00  0.00           C  
ATOM   1105  C   ARG A  71      22.807  34.200  43.332  1.00  0.00           C  
ATOM   1106  O   ARG A  71      21.993  35.098  43.546  1.00  0.00           O  
ATOM   1107  CB  ARG A  71      25.101  35.153  43.350  1.00  0.00           C  
ATOM   1108  CG  ARG A  71      25.093  35.080  41.831  1.00  0.00           C  
ATOM   1109  CD  ARG A  71      26.107  35.986  41.232  1.00  0.00           C  
ATOM   1110  NE  ARG A  71      26.012  36.021  39.781  1.00  0.00           N  
ATOM   1111  CZ  ARG A  71      26.813  36.751  38.980  1.00  0.00           C  
ATOM   1112  NH1 ARG A  71      27.760  37.498  39.502  1.00  0.00           N  
ATOM   1113  NH2 ARG A  71      26.646  36.715  37.670  1.00  0.00           N  
ATOM   1114  H   ARG A  71      25.305  32.540  43.298  1.00  0.00           H  
ATOM   1115  HA  ARG A  71      24.009  34.516  45.071  1.00  0.00           H  
ATOM   1116 1HB  ARG A  71      24.847  36.174  43.632  1.00  0.00           H  
ATOM   1117 2HB  ARG A  71      26.122  34.966  43.683  1.00  0.00           H  
ATOM   1118 1HG  ARG A  71      25.313  34.061  41.514  1.00  0.00           H  
ATOM   1119 2HG  ARG A  71      24.110  35.372  41.458  1.00  0.00           H  
ATOM   1120 1HD  ARG A  71      25.958  36.997  41.608  1.00  0.00           H  
ATOM   1121 2HD  ARG A  71      27.105  35.642  41.500  1.00  0.00           H  
ATOM   1122  HE  ARG A  71      25.295  35.459  39.343  1.00  0.00           H  
ATOM   1123 1HH1 ARG A  71      27.888  37.525  40.504  1.00  0.00           H  
ATOM   1124 2HH1 ARG A  71      28.361  38.044  38.902  1.00  0.00           H  
ATOM   1125 1HH2 ARG A  71      25.917  36.141  37.268  1.00  0.00           H  
ATOM   1126 2HH2 ARG A  71      27.246  37.262  37.070  1.00  0.00           H  
ATOM   1127  N   ASP A  72      22.578  33.201  42.487  1.00  0.00           N  
ATOM   1128  CA  ASP A  72      21.393  33.173  41.638  1.00  0.00           C  
ATOM   1129  C   ASP A  72      20.989  31.742  41.303  1.00  0.00           C  
ATOM   1130  O   ASP A  72      21.691  30.792  41.648  1.00  0.00           O  
ATOM   1131  CB  ASP A  72      21.639  33.955  40.346  1.00  0.00           C  
ATOM   1132  CG  ASP A  72      22.818  33.420  39.545  1.00  0.00           C  
ATOM   1133  OD1 ASP A  72      22.922  32.224  39.404  1.00  0.00           O  
ATOM   1134  OD2 ASP A  72      23.604  34.212  39.081  1.00  0.00           O  
ATOM   1135  H   ASP A  72      23.241  32.441  42.431  1.00  0.00           H  
ATOM   1136  HA  ASP A  72      20.569  33.641  42.178  1.00  0.00           H  
ATOM   1137 1HB  ASP A  72      20.747  33.917  39.721  1.00  0.00           H  
ATOM   1138 2HB  ASP A  72      21.827  35.003  40.585  1.00  0.00           H  
ATOM   1139  N   GLU A  73      19.854  31.596  40.628  1.00  0.00           N  
ATOM   1140  CA  GLU A  73      19.256  30.284  40.410  1.00  0.00           C  
ATOM   1141  C   GLU A  73      19.996  29.517  39.321  1.00  0.00           C  
ATOM   1142  O   GLU A  73      20.089  28.290  39.367  1.00  0.00           O  
ATOM   1143  CB  GLU A  73      17.780  30.427  40.033  1.00  0.00           C  
ATOM   1144  CG  GLU A  73      16.889  30.927  41.161  1.00  0.00           C  
ATOM   1145  CD  GLU A  73      15.442  31.025  40.765  1.00  0.00           C  
ATOM   1146  OE1 GLU A  73      15.153  30.870  39.603  1.00  0.00           O  
ATOM   1147  OE2 GLU A  73      14.625  31.256  41.625  1.00  0.00           O  
ATOM   1148  H   GLU A  73      19.393  32.415  40.258  1.00  0.00           H  
ATOM   1149  HA  GLU A  73      19.327  29.713  41.336  1.00  0.00           H  
ATOM   1150 1HB  GLU A  73      17.683  31.120  39.198  1.00  0.00           H  
ATOM   1151 2HB  GLU A  73      17.393  29.462  39.705  1.00  0.00           H  
ATOM   1152 1HG  GLU A  73      16.976  30.246  42.008  1.00  0.00           H  
ATOM   1153 2HG  GLU A  73      17.241  31.907  41.481  1.00  0.00           H  
ATOM   1154  N   GLU A  74      20.521  30.246  38.343  1.00  0.00           N  
ATOM   1155  CA  GLU A  74      21.277  29.637  37.255  1.00  0.00           C  
ATOM   1156  C   GLU A  74      22.488  28.879  37.783  1.00  0.00           C  
ATOM   1157  O   GLU A  74      22.755  27.751  37.368  1.00  0.00           O  
ATOM   1158  CB  GLU A  74      21.728  30.705  36.256  1.00  0.00           C  
ATOM   1159  CG  GLU A  74      22.552  30.171  35.093  1.00  0.00           C  
ATOM   1160  CD  GLU A  74      22.990  31.249  34.142  1.00  0.00           C  
ATOM   1161  OE1 GLU A  74      22.398  32.302  34.154  1.00  0.00           O  
ATOM   1162  OE2 GLU A  74      23.917  31.020  33.402  1.00  0.00           O  
ATOM   1163  H   GLU A  74      20.393  31.248  38.353  1.00  0.00           H  
ATOM   1164  HA  GLU A  74      20.630  28.927  36.739  1.00  0.00           H  
ATOM   1165 1HB  GLU A  74      20.854  31.210  35.843  1.00  0.00           H  
ATOM   1166 2HB  GLU A  74      22.326  31.457  36.772  1.00  0.00           H  
ATOM   1167 1HG  GLU A  74      23.436  29.670  35.487  1.00  0.00           H  
ATOM   1168 2HG  GLU A  74      21.961  29.433  34.552  1.00  0.00           H  
ATOM   1169  N   TRP A  75      23.218  29.504  38.700  1.00  0.00           N  
ATOM   1170  CA  TRP A  75      24.370  28.867  39.327  1.00  0.00           C  
ATOM   1171  C   TRP A  75      23.975  27.564  40.011  1.00  0.00           C  
ATOM   1172  O   TRP A  75      24.675  26.558  39.902  1.00  0.00           O  
ATOM   1173  CB  TRP A  75      25.010  29.809  40.348  1.00  0.00           C  
ATOM   1174  CG  TRP A  75      26.373  29.372  40.794  1.00  0.00           C  
ATOM   1175  CD1 TRP A  75      26.716  28.907  42.028  1.00  0.00           C  
ATOM   1176  CD2 TRP A  75      27.588  29.356  40.006  1.00  0.00           C  
ATOM   1177  NE1 TRP A  75      28.055  28.605  42.064  1.00  0.00           N  
ATOM   1178  CE2 TRP A  75      28.604  28.873  40.835  1.00  0.00           C  
ATOM   1179  CE3 TRP A  75      27.890  29.707  38.685  1.00  0.00           C  
ATOM   1180  CZ2 TRP A  75      29.909  28.731  40.389  1.00  0.00           C  
ATOM   1181  CZ3 TRP A  75      29.198  29.564  38.238  1.00  0.00           C  
ATOM   1182  CH2 TRP A  75      30.181  29.087  39.068  1.00  0.00           C  
ATOM   1183  H   TRP A  75      22.969  30.445  38.970  1.00  0.00           H  
ATOM   1184  HA  TRP A  75      25.104  28.640  38.553  1.00  0.00           H  
ATOM   1185 1HB  TRP A  75      25.094  30.808  39.919  1.00  0.00           H  
ATOM   1186 2HB  TRP A  75      24.370  29.883  41.226  1.00  0.00           H  
ATOM   1187  HD1 TRP A  75      26.029  28.792  42.864  1.00  0.00           H  
ATOM   1188  HE1 TRP A  75      28.556  28.246  42.864  1.00  0.00           H  
ATOM   1189  HE3 TRP A  75      27.113  30.084  38.020  1.00  0.00           H  
ATOM   1190  HZ2 TRP A  75      30.703  28.354  41.034  1.00  0.00           H  
ATOM   1191  HZ3 TRP A  75      29.425  29.840  37.208  1.00  0.00           H  
ATOM   1192  HH2 TRP A  75      31.196  28.987  38.685  1.00  0.00           H  
ATOM   1193  N   VAL A  76      22.849  27.590  40.716  1.00  0.00           N  
ATOM   1194  CA  VAL A  76      22.329  26.397  41.373  1.00  0.00           C  
ATOM   1195  C   VAL A  76      22.021  25.301  40.361  1.00  0.00           C  
ATOM   1196  O   VAL A  76      22.416  24.148  40.541  1.00  0.00           O  
ATOM   1197  CB  VAL A  76      21.051  26.736  42.163  1.00  0.00           C  
ATOM   1198  CG1 VAL A  76      20.378  25.464  42.657  1.00  0.00           C  
ATOM   1199  CG2 VAL A  76      21.390  27.654  43.327  1.00  0.00           C  
ATOM   1200  H   VAL A  76      22.340  28.459  40.798  1.00  0.00           H  
ATOM   1201  HA  VAL A  76      23.097  26.021  42.049  1.00  0.00           H  
ATOM   1202  HB  VAL A  76      20.346  27.236  41.498  1.00  0.00           H  
ATOM   1203 1HG1 VAL A  76      19.476  25.723  43.213  1.00  0.00           H  
ATOM   1204 2HG1 VAL A  76      20.111  24.839  41.805  1.00  0.00           H  
ATOM   1205 3HG1 VAL A  76      21.061  24.920  43.309  1.00  0.00           H  
ATOM   1206 1HG2 VAL A  76      20.482  27.890  43.881  1.00  0.00           H  
ATOM   1207 2HG2 VAL A  76      22.100  27.157  43.988  1.00  0.00           H  
ATOM   1208 3HG2 VAL A  76      21.833  28.575  42.947  1.00  0.00           H  
ATOM   1209  N   LYS A  77      21.315  25.666  39.297  1.00  0.00           N  
ATOM   1210  CA  LYS A  77      20.918  24.706  38.274  1.00  0.00           C  
ATOM   1211  C   LYS A  77      22.135  24.053  37.630  1.00  0.00           C  
ATOM   1212  O   LYS A  77      22.132  22.855  37.348  1.00  0.00           O  
ATOM   1213  CB  LYS A  77      20.059  25.385  37.206  1.00  0.00           C  
ATOM   1214  CG  LYS A  77      18.663  25.772  37.674  1.00  0.00           C  
ATOM   1215  CD  LYS A  77      17.902  26.518  36.588  1.00  0.00           C  
ATOM   1216  CE  LYS A  77      16.529  26.957  37.074  1.00  0.00           C  
ATOM   1217  NZ  LYS A  77      15.794  27.734  36.040  1.00  0.00           N  
ATOM   1218  H   LYS A  77      21.045  26.634  39.194  1.00  0.00           H  
ATOM   1219  HA  LYS A  77      20.326  23.922  38.746  1.00  0.00           H  
ATOM   1220 1HB  LYS A  77      20.558  26.290  36.859  1.00  0.00           H  
ATOM   1221 2HB  LYS A  77      19.953  24.721  36.348  1.00  0.00           H  
ATOM   1222 1HG  LYS A  77      18.107  24.872  37.943  1.00  0.00           H  
ATOM   1223 2HG  LYS A  77      18.738  26.407  38.556  1.00  0.00           H  
ATOM   1224 1HD  LYS A  77      18.470  27.399  36.286  1.00  0.00           H  
ATOM   1225 2HD  LYS A  77      17.780  25.871  35.720  1.00  0.00           H  
ATOM   1226 1HE  LYS A  77      15.940  26.080  37.339  1.00  0.00           H  
ATOM   1227 2HE  LYS A  77      16.639  27.575  37.965  1.00  0.00           H  
ATOM   1228 1HZ  LYS A  77      14.891  28.006  36.401  1.00  0.00           H  
ATOM   1229 2HZ  LYS A  77      16.324  28.561  35.800  1.00  0.00           H  
ATOM   1230 3HZ  LYS A  77      15.669  27.164  35.215  1.00  0.00           H  
ATOM   1231  N   ARG A  78      23.174  24.848  37.400  1.00  0.00           N  
ATOM   1232  CA  ARG A  78      24.431  24.333  36.870  1.00  0.00           C  
ATOM   1233  C   ARG A  78      25.089  23.371  37.851  1.00  0.00           C  
ATOM   1234  O   ARG A  78      25.630  22.339  37.455  1.00  0.00           O  
ATOM   1235  CB  ARG A  78      25.390  25.473  36.562  1.00  0.00           C  
ATOM   1236  CG  ARG A  78      25.013  26.317  35.355  1.00  0.00           C  
ATOM   1237  CD  ARG A  78      25.958  27.446  35.158  1.00  0.00           C  
ATOM   1238  NE  ARG A  78      25.570  28.289  34.039  1.00  0.00           N  
ATOM   1239  CZ  ARG A  78      25.877  28.041  32.751  1.00  0.00           C  
ATOM   1240  NH1 ARG A  78      26.576  26.973  32.436  1.00  0.00           N  
ATOM   1241  NH2 ARG A  78      25.476  28.871  31.804  1.00  0.00           N  
ATOM   1242  H   ARG A  78      23.092  25.835  37.597  1.00  0.00           H  
ATOM   1243  HA  ARG A  78      24.219  23.781  35.953  1.00  0.00           H  
ATOM   1244 1HB  ARG A  78      25.453  26.138  37.422  1.00  0.00           H  
ATOM   1245 2HB  ARG A  78      26.388  25.071  36.385  1.00  0.00           H  
ATOM   1246 1HG  ARG A  78      25.028  25.697  34.458  1.00  0.00           H  
ATOM   1247 2HG  ARG A  78      24.013  26.728  35.496  1.00  0.00           H  
ATOM   1248 1HD  ARG A  78      25.982  28.062  36.057  1.00  0.00           H  
ATOM   1249 2HD  ARG A  78      26.956  27.055  34.960  1.00  0.00           H  
ATOM   1250  HE  ARG A  78      25.031  29.121  34.242  1.00  0.00           H  
ATOM   1251 1HH1 ARG A  78      26.882  26.338  33.160  1.00  0.00           H  
ATOM   1252 2HH1 ARG A  78      26.806  26.787  31.471  1.00  0.00           H  
ATOM   1253 1HH2 ARG A  78      24.939  29.693  32.046  1.00  0.00           H  
ATOM   1254 2HH2 ARG A  78      25.707  28.685  30.839  1.00  0.00           H  
ATOM   1255  N   ALA A  79      25.039  23.715  39.133  1.00  0.00           N  
ATOM   1256  CA  ALA A  79      25.614  22.873  40.176  1.00  0.00           C  
ATOM   1257  C   ALA A  79      24.877  21.544  40.280  1.00  0.00           C  
ATOM   1258  O   ALA A  79      25.498  20.485  40.368  1.00  0.00           O  
ATOM   1259  CB  ALA A  79      25.592  23.597  41.514  1.00  0.00           C  
ATOM   1260  H   ALA A  79      24.590  24.582  39.393  1.00  0.00           H  
ATOM   1261  HA  ALA A  79      26.649  22.661  39.907  1.00  0.00           H  
ATOM   1262 1HB  ALA A  79      26.025  22.956  42.282  1.00  0.00           H  
ATOM   1263 2HB  ALA A  79      26.172  24.517  41.440  1.00  0.00           H  
ATOM   1264 3HB  ALA A  79      24.563  23.838  41.780  1.00  0.00           H  
ATOM   1265  N   GLU A  80      23.550  21.607  40.271  1.00  0.00           N  
ATOM   1266  CA  GLU A  80      22.725  20.415  40.423  1.00  0.00           C  
ATOM   1267  C   GLU A  80      22.952  19.438  39.277  1.00  0.00           C  
ATOM   1268  O   GLU A  80      23.054  18.229  39.489  1.00  0.00           O  
ATOM   1269  CB  GLU A  80      21.245  20.796  40.496  1.00  0.00           C  
ATOM   1270  CG  GLU A  80      20.836  21.483  41.791  1.00  0.00           C  
ATOM   1271  CD  GLU A  80      19.399  21.924  41.791  1.00  0.00           C  
ATOM   1272  OE1 GLU A  80      18.742  21.744  40.793  1.00  0.00           O  
ATOM   1273  OE2 GLU A  80      18.957  22.441  42.789  1.00  0.00           O  
ATOM   1274  H   GLU A  80      23.101  22.504  40.154  1.00  0.00           H  
ATOM   1275  HA  GLU A  80      23.001  19.921  41.355  1.00  0.00           H  
ATOM   1276 1HB  GLU A  80      21.000  21.464  39.671  1.00  0.00           H  
ATOM   1277 2HB  GLU A  80      20.633  19.900  40.385  1.00  0.00           H  
ATOM   1278 1HG  GLU A  80      20.992  20.794  42.621  1.00  0.00           H  
ATOM   1279 2HG  GLU A  80      21.477  22.349  41.949  1.00  0.00           H  
ATOM   1280  N   LYS A  81      23.044  19.969  38.062  1.00  0.00           N  
ATOM   1281  CA  LYS A  81      23.360  19.160  36.891  1.00  0.00           C  
ATOM   1282  C   LYS A  81      24.705  18.462  37.051  1.00  0.00           C  
ATOM   1283  O   LYS A  81      24.815  17.253  36.849  1.00  0.00           O  
ATOM   1284  CB  LYS A  81      23.362  20.022  35.628  1.00  0.00           C  
ATOM   1285  CG  LYS A  81      23.655  19.258  34.344  1.00  0.00           C  
ATOM   1286  CD  LYS A  81      23.617  20.177  33.133  1.00  0.00           C  
ATOM   1287  CE  LYS A  81      23.799  19.396  31.839  1.00  0.00           C  
ATOM   1288  NZ  LYS A  81      25.164  18.816  31.726  1.00  0.00           N  
ATOM   1289  H   LYS A  81      22.891  20.961  37.948  1.00  0.00           H  
ATOM   1290  HA  LYS A  81      22.593  18.392  36.784  1.00  0.00           H  
ATOM   1291 1HB  LYS A  81      22.390  20.505  35.516  1.00  0.00           H  
ATOM   1292 2HB  LYS A  81      24.109  20.810  35.727  1.00  0.00           H  
ATOM   1293 1HG  LYS A  81      24.642  18.799  34.411  1.00  0.00           H  
ATOM   1294 2HG  LYS A  81      22.916  18.468  34.214  1.00  0.00           H  
ATOM   1295 1HD  LYS A  81      22.660  20.699  33.101  1.00  0.00           H  
ATOM   1296 2HD  LYS A  81      24.412  20.918  33.213  1.00  0.00           H  
ATOM   1297 1HE  LYS A  81      23.069  18.589  31.796  1.00  0.00           H  
ATOM   1298 2HE  LYS A  81      23.627  20.056  30.989  1.00  0.00           H  
ATOM   1299 1HZ  LYS A  81      25.244  18.308  30.856  1.00  0.00           H  
ATOM   1300 2HZ  LYS A  81      25.849  19.558  31.746  1.00  0.00           H  
ATOM   1301 3HZ  LYS A  81      25.328  18.187  32.499  1.00  0.00           H  
ATOM   1302  N   LEU A  82      25.725  19.231  37.415  1.00  0.00           N  
ATOM   1303  CA  LEU A  82      27.054  18.680  37.651  1.00  0.00           C  
ATOM   1304  C   LEU A  82      27.026  17.627  38.752  1.00  0.00           C  
ATOM   1305  O   LEU A  82      27.671  16.584  38.643  1.00  0.00           O  
ATOM   1306  CB  LEU A  82      28.032  19.799  38.030  1.00  0.00           C  
ATOM   1307  CG  LEU A  82      29.477  19.357  38.296  1.00  0.00           C  
ATOM   1308  CD1 LEU A  82      30.052  18.715  37.041  1.00  0.00           C  
ATOM   1309  CD2 LEU A  82      30.305  20.560  38.723  1.00  0.00           C  
ATOM   1310  H   LEU A  82      25.576  20.223  37.530  1.00  0.00           H  
ATOM   1311  HA  LEU A  82      27.394  18.193  36.737  1.00  0.00           H  
ATOM   1312 1HB  LEU A  82      28.053  20.530  37.223  1.00  0.00           H  
ATOM   1313 2HB  LEU A  82      27.665  20.291  38.930  1.00  0.00           H  
ATOM   1314  HG  LEU A  82      29.489  18.608  39.089  1.00  0.00           H  
ATOM   1315 1HD1 LEU A  82      31.078  18.401  37.230  1.00  0.00           H  
ATOM   1316 2HD1 LEU A  82      29.452  17.846  36.769  1.00  0.00           H  
ATOM   1317 3HD1 LEU A  82      30.038  19.436  36.224  1.00  0.00           H  
ATOM   1318 1HD2 LEU A  82      31.332  20.246  38.913  1.00  0.00           H  
ATOM   1319 2HD2 LEU A  82      30.295  21.308  37.931  1.00  0.00           H  
ATOM   1320 3HD2 LEU A  82      29.883  20.988  39.632  1.00  0.00           H  
ATOM   1321  N   ALA A  83      26.274  17.906  39.811  1.00  0.00           N  
ATOM   1322  CA  ALA A  83      26.192  17.002  40.952  1.00  0.00           C  
ATOM   1323  C   ALA A  83      25.704  15.623  40.528  1.00  0.00           C  
ATOM   1324  O   ALA A  83      26.219  14.603  40.986  1.00  0.00           O  
ATOM   1325  CB  ALA A  83      25.278  17.581  42.022  1.00  0.00           C  
ATOM   1326  H   ALA A  83      25.746  18.767  39.827  1.00  0.00           H  
ATOM   1327  HA  ALA A  83      27.194  16.889  41.367  1.00  0.00           H  
ATOM   1328 1HB  ALA A  83      25.227  16.895  42.867  1.00  0.00           H  
ATOM   1329 2HB  ALA A  83      25.672  18.540  42.357  1.00  0.00           H  
ATOM   1330 3HB  ALA A  83      24.280  17.723  41.610  1.00  0.00           H  
ATOM   1331  N   GLU A  84      24.706  15.598  39.650  1.00  0.00           N  
ATOM   1332  CA  GLU A  84      24.164  14.344  39.142  1.00  0.00           C  
ATOM   1333  C   GLU A  84      25.187  13.609  38.285  1.00  0.00           C  
ATOM   1334  O   GLU A  84      25.331  12.390  38.381  1.00  0.00           O  
ATOM   1335  CB  GLU A  84      22.894  14.602  38.328  1.00  0.00           C  
ATOM   1336  CG  GLU A  84      21.701  15.062  39.155  1.00  0.00           C  
ATOM   1337  CD  GLU A  84      20.498  15.387  38.314  1.00  0.00           C  
ATOM   1338  OE1 GLU A  84      20.589  15.282  37.114  1.00  0.00           O  
ATOM   1339  OE2 GLU A  84      19.486  15.741  38.872  1.00  0.00           O  
ATOM   1340  H   GLU A  84      24.313  16.471  39.327  1.00  0.00           H  
ATOM   1341  HA  GLU A  84      23.912  13.707  39.990  1.00  0.00           H  
ATOM   1342 1HB  GLU A  84      23.093  15.365  37.576  1.00  0.00           H  
ATOM   1343 2HB  GLU A  84      22.607  13.691  37.803  1.00  0.00           H  
ATOM   1344 1HG  GLU A  84      21.435  14.274  39.859  1.00  0.00           H  
ATOM   1345 2HG  GLU A  84      21.987  15.942  39.728  1.00  0.00           H  
ATOM   1346  N   GLU A  85      25.895  14.358  37.446  1.00  0.00           N  
ATOM   1347  CA  GLU A  85      26.912  13.780  36.575  1.00  0.00           C  
ATOM   1348  C   GLU A  85      28.035  13.145  37.386  1.00  0.00           C  
ATOM   1349  O   GLU A  85      28.608  12.133  36.984  1.00  0.00           O  
ATOM   1350  CB  GLU A  85      27.484  14.848  35.641  1.00  0.00           C  
ATOM   1351  CG  GLU A  85      26.510  15.346  34.583  1.00  0.00           C  
ATOM   1352  CD  GLU A  85      27.083  16.443  33.730  1.00  0.00           C  
ATOM   1353  OE1 GLU A  85      28.223  16.789  33.927  1.00  0.00           O  
ATOM   1354  OE2 GLU A  85      26.380  16.935  32.879  1.00  0.00           O  
ATOM   1355  H   GLU A  85      25.725  15.352  37.411  1.00  0.00           H  
ATOM   1356  HA  GLU A  85      26.449  12.995  35.976  1.00  0.00           H  
ATOM   1357 1HB  GLU A  85      27.809  15.708  36.228  1.00  0.00           H  
ATOM   1358 2HB  GLU A  85      28.361  14.452  35.129  1.00  0.00           H  
ATOM   1359 1HG  GLU A  85      26.229  14.511  33.942  1.00  0.00           H  
ATOM   1360 2HG  GLU A  85      25.609  15.709  35.076  1.00  0.00           H  
ATOM   1361  N   LEU A  86      28.346  13.747  38.529  1.00  0.00           N  
ATOM   1362  CA  LEU A  86      29.436  13.273  39.373  1.00  0.00           C  
ATOM   1363  C   LEU A  86      28.948  12.231  40.371  1.00  0.00           C  
ATOM   1364  O   LEU A  86      29.726  11.710  41.170  1.00  0.00           O  
ATOM   1365  CB  LEU A  86      30.075  14.448  40.123  1.00  0.00           C  
ATOM   1366  CG  LEU A  86      30.769  15.499  39.246  1.00  0.00           C  
ATOM   1367  CD1 LEU A  86      31.251  16.650  40.118  1.00  0.00           C  
ATOM   1368  CD2 LEU A  86      31.929  14.854  38.502  1.00  0.00           C  
ATOM   1369  H   LEU A  86      27.813  14.554  38.821  1.00  0.00           H  
ATOM   1370  HA  LEU A  86      30.183  12.797  38.737  1.00  0.00           H  
ATOM   1371 1HB  LEU A  86      29.302  14.955  40.698  1.00  0.00           H  
ATOM   1372 2HB  LEU A  86      30.817  14.055  40.818  1.00  0.00           H  
ATOM   1373  HG  LEU A  86      30.055  15.901  38.527  1.00  0.00           H  
ATOM   1374 1HD1 LEU A  86      31.744  17.397  39.495  1.00  0.00           H  
ATOM   1375 2HD1 LEU A  86      30.399  17.105  40.623  1.00  0.00           H  
ATOM   1376 3HD1 LEU A  86      31.955  16.275  40.860  1.00  0.00           H  
ATOM   1377 1HD2 LEU A  86      32.421  15.600  37.878  1.00  0.00           H  
ATOM   1378 2HD2 LEU A  86      32.644  14.452  39.220  1.00  0.00           H  
ATOM   1379 3HD2 LEU A  86      31.553  14.046  37.873  1.00  0.00           H  
ATOM   1380  N   ASN A  87      27.654  11.931  40.319  1.00  0.00           N  
ATOM   1381  CA  ASN A  87      27.042  11.016  41.275  1.00  0.00           C  
ATOM   1382  C   ASN A  87      27.313  11.454  42.709  1.00  0.00           C  
ATOM   1383  O   ASN A  87      27.693  10.644  43.554  1.00  0.00           O  
ATOM   1384  CB  ASN A  87      27.533   9.598  41.048  1.00  0.00           C  
ATOM   1385  CG  ASN A  87      27.125   9.053  39.708  1.00  0.00           C  
ATOM   1386  OD1 ASN A  87      25.958   9.157  39.311  1.00  0.00           O  
ATOM   1387  ND2 ASN A  87      28.063   8.474  39.003  1.00  0.00           N  
ATOM   1388  H   ASN A  87      27.081  12.347  39.600  1.00  0.00           H  
ATOM   1389  HA  ASN A  87      25.960  11.037  41.130  1.00  0.00           H  
ATOM   1390 1HB  ASN A  87      28.621   9.574  41.121  1.00  0.00           H  
ATOM   1391 2HB  ASN A  87      27.138   8.947  41.828  1.00  0.00           H  
ATOM   1392 1HD2 ASN A  87      27.849   8.093  38.103  1.00  0.00           H  
ATOM   1393 2HD2 ASN A  87      28.993   8.412  39.363  1.00  0.00           H  
ATOM   1394  N   VAL A  88      27.117  12.741  42.976  1.00  0.00           N  
ATOM   1395  CA  VAL A  88      27.317  13.285  44.314  1.00  0.00           C  
ATOM   1396  C   VAL A  88      26.398  12.613  45.325  1.00  0.00           C  
ATOM   1397  O   VAL A  88      25.203  12.450  45.080  1.00  0.00           O  
ATOM   1398  CB  VAL A  88      27.058  14.803  44.318  1.00  0.00           C  
ATOM   1399  CG1 VAL A  88      26.972  15.325  45.744  1.00  0.00           C  
ATOM   1400  CG2 VAL A  88      28.158  15.518  43.548  1.00  0.00           C  
ATOM   1401  H   VAL A  88      26.820  13.358  42.233  1.00  0.00           H  
ATOM   1402  HA  VAL A  88      28.346  13.082  44.611  1.00  0.00           H  
ATOM   1403  HB  VAL A  88      26.096  15.000  43.845  1.00  0.00           H  
ATOM   1404 1HG1 VAL A  88      26.788  16.400  45.728  1.00  0.00           H  
ATOM   1405 2HG1 VAL A  88      26.155  14.826  46.265  1.00  0.00           H  
ATOM   1406 3HG1 VAL A  88      27.910  15.126  46.262  1.00  0.00           H  
ATOM   1407 1HG2 VAL A  88      27.968  16.591  43.554  1.00  0.00           H  
ATOM   1408 2HG2 VAL A  88      29.121  15.317  44.017  1.00  0.00           H  
ATOM   1409 3HG2 VAL A  88      28.174  15.159  42.519  1.00  0.00           H  
ATOM   1410  N   ARG A  89      26.962  12.225  46.464  1.00  0.00           N  
ATOM   1411  CA  ARG A  89      26.197  11.555  47.509  1.00  0.00           C  
ATOM   1412  C   ARG A  89      25.482  12.563  48.400  1.00  0.00           C  
ATOM   1413  O   ARG A  89      24.299  12.408  48.703  1.00  0.00           O  
ATOM   1414  CB  ARG A  89      27.106  10.683  48.362  1.00  0.00           C  
ATOM   1415  CG  ARG A  89      27.586   9.408  47.688  1.00  0.00           C  
ATOM   1416  CD  ARG A  89      26.458   8.491  47.380  1.00  0.00           C  
ATOM   1417  NE  ARG A  89      26.924   7.171  46.987  1.00  0.00           N  
ATOM   1418  CZ  ARG A  89      26.141   6.209  46.462  1.00  0.00           C  
ATOM   1419  NH1 ARG A  89      24.860   6.434  46.273  1.00  0.00           N  
ATOM   1420  NH2 ARG A  89      26.661   5.038  46.136  1.00  0.00           N  
ATOM   1421  H   ARG A  89      27.946  12.398  46.609  1.00  0.00           H  
ATOM   1422  HA  ARG A  89      25.438  10.931  47.036  1.00  0.00           H  
ATOM   1423 1HB  ARG A  89      27.987  11.253  48.655  1.00  0.00           H  
ATOM   1424 2HB  ARG A  89      26.583  10.397  49.275  1.00  0.00           H  
ATOM   1425 1HG  ARG A  89      28.090   9.657  46.754  1.00  0.00           H  
ATOM   1426 2HG  ARG A  89      28.281   8.887  48.347  1.00  0.00           H  
ATOM   1427 1HD  ARG A  89      25.827   8.382  48.262  1.00  0.00           H  
ATOM   1428 2HD  ARG A  89      25.869   8.902  46.561  1.00  0.00           H  
ATOM   1429  HE  ARG A  89      27.905   6.961  47.117  1.00  0.00           H  
ATOM   1430 1HH1 ARG A  89      24.462   7.329  46.522  1.00  0.00           H  
ATOM   1431 2HH1 ARG A  89      24.273   5.712  45.880  1.00  0.00           H  
ATOM   1432 1HH2 ARG A  89      27.647   4.865  46.281  1.00  0.00           H  
ATOM   1433 2HH2 ARG A  89      26.075   4.317  45.743  1.00  0.00           H  
ATOM   1434  N   ILE A  90      26.207  13.595  48.817  1.00  0.00           N  
ATOM   1435  CA  ILE A  90      25.624  14.669  49.613  1.00  0.00           C  
ATOM   1436  C   ILE A  90      25.781  16.016  48.919  1.00  0.00           C  
ATOM   1437  O   ILE A  90      26.897  16.470  48.669  1.00  0.00           O  
ATOM   1438  CB  ILE A  90      26.271  14.732  51.008  1.00  0.00           C  
ATOM   1439  CG1 ILE A  90      26.056  13.413  51.756  1.00  0.00           C  
ATOM   1440  CG2 ILE A  90      25.706  15.897  51.805  1.00  0.00           C  
ATOM   1441  CD1 ILE A  90      26.820  13.317  53.057  1.00  0.00           C  
ATOM   1442  H   ILE A  90      27.187  13.637  48.577  1.00  0.00           H  
ATOM   1443  HA  ILE A  90      24.560  14.471  49.734  1.00  0.00           H  
ATOM   1444  HB  ILE A  90      27.348  14.863  50.905  1.00  0.00           H  
ATOM   1445 1HG1 ILE A  90      24.996  13.287  51.973  1.00  0.00           H  
ATOM   1446 2HG1 ILE A  90      26.360  12.581  51.121  1.00  0.00           H  
ATOM   1447 1HG2 ILE A  90      26.173  15.927  52.789  1.00  0.00           H  
ATOM   1448 2HG2 ILE A  90      25.909  16.829  51.279  1.00  0.00           H  
ATOM   1449 3HG2 ILE A  90      24.629  15.772  51.918  1.00  0.00           H  
ATOM   1450 1HD1 ILE A  90      26.617  12.355  53.528  1.00  0.00           H  
ATOM   1451 2HD1 ILE A  90      27.889  13.406  52.858  1.00  0.00           H  
ATOM   1452 3HD1 ILE A  90      26.507  14.120  53.723  1.00  0.00           H  
ATOM   1453  N   LEU A  91      24.655  16.651  48.609  1.00  0.00           N  
ATOM   1454  CA  LEU A  91      24.664  17.923  47.898  1.00  0.00           C  
ATOM   1455  C   LEU A  91      23.998  18.980  48.763  1.00  0.00           C  
ATOM   1456  O   LEU A  91      22.809  18.867  49.079  1.00  0.00           O  
ATOM   1457  CB  LEU A  91      23.936  17.802  46.554  1.00  0.00           C  
ATOM   1458  CG  LEU A  91      23.769  19.109  45.768  1.00  0.00           C  
ATOM   1459  CD1 LEU A  91      25.138  19.628  45.349  1.00  0.00           C  
ATOM   1460  CD2 LEU A  91      22.883  18.863  44.556  1.00  0.00           C  
ATOM   1461  H   LEU A  91      23.771  16.241  48.874  1.00  0.00           H  
ATOM   1462  HA  LEU A  91      25.700  18.201  47.699  1.00  0.00           H  
ATOM   1463 1HB  LEU A  91      24.484  17.104  45.923  1.00  0.00           H  
ATOM   1464 2HB  LEU A  91      22.941  17.394  46.733  1.00  0.00           H  
ATOM   1465  HG  LEU A  91      23.309  19.862  46.407  1.00  0.00           H  
ATOM   1466 1HD1 LEU A  91      25.020  20.556  44.790  1.00  0.00           H  
ATOM   1467 2HD1 LEU A  91      25.744  19.814  46.236  1.00  0.00           H  
ATOM   1468 3HD1 LEU A  91      25.631  18.887  44.720  1.00  0.00           H  
ATOM   1469 1HD2 LEU A  91      22.764  19.792  43.997  1.00  0.00           H  
ATOM   1470 2HD2 LEU A  91      23.344  18.111  43.915  1.00  0.00           H  
ATOM   1471 3HD2 LEU A  91      21.906  18.510  44.885  1.00  0.00           H  
ATOM   1472  N   VAL A  92      24.762  19.999  49.146  1.00  0.00           N  
ATOM   1473  CA  VAL A  92      24.269  21.093  49.971  1.00  0.00           C  
ATOM   1474  C   VAL A  92      24.425  22.387  49.188  1.00  0.00           C  
ATOM   1475  O   VAL A  92      25.546  22.785  48.857  1.00  0.00           O  
ATOM   1476  CB  VAL A  92      25.045  21.181  51.298  1.00  0.00           C  
ATOM   1477  CG1 VAL A  92      24.541  22.349  52.133  1.00  0.00           C  
ATOM   1478  CG2 VAL A  92      24.912  19.874  52.063  1.00  0.00           C  
ATOM   1479  H   VAL A  92      25.727  20.006  48.846  1.00  0.00           H  
ATOM   1480  HA  VAL A  92      23.219  20.908  50.199  1.00  0.00           H  
ATOM   1481  HB  VAL A  92      26.097  21.372  51.082  1.00  0.00           H  
ATOM   1482 1HG1 VAL A  92      25.101  22.396  53.068  1.00  0.00           H  
ATOM   1483 2HG1 VAL A  92      24.679  23.278  51.581  1.00  0.00           H  
ATOM   1484 3HG1 VAL A  92      23.483  22.209  52.352  1.00  0.00           H  
ATOM   1485 1HG2 VAL A  92      25.464  19.943  53.000  1.00  0.00           H  
ATOM   1486 2HG2 VAL A  92      23.860  19.681  52.275  1.00  0.00           H  
ATOM   1487 3HG2 VAL A  92      25.317  19.058  51.464  1.00  0.00           H  
ATOM   1488  N   ILE A  93      23.304  23.041  48.894  1.00  0.00           N  
ATOM   1489  CA  ILE A  93      23.303  24.295  48.152  1.00  0.00           C  
ATOM   1490  C   ILE A  93      22.550  25.348  48.947  1.00  0.00           C  
ATOM   1491  O   ILE A  93      21.438  25.095  49.425  1.00  0.00           O  
ATOM   1492  CB  ILE A  93      22.662  24.127  46.763  1.00  0.00           C  
ATOM   1493  CG1 ILE A  93      23.372  23.021  45.977  1.00  0.00           C  
ATOM   1494  CG2 ILE A  93      22.703  25.439  45.996  1.00  0.00           C  
ATOM   1495  CD1 ILE A  93      22.783  22.770  44.608  1.00  0.00           C  
ATOM   1496  H   ILE A  93      22.424  22.651  49.199  1.00  0.00           H  
ATOM   1497  HA  ILE A  93      24.337  24.610  48.004  1.00  0.00           H  
ATOM   1498  HB  ILE A  93      21.624  23.815  46.876  1.00  0.00           H  
ATOM   1499 1HG1 ILE A  93      24.424  23.280  45.854  1.00  0.00           H  
ATOM   1500 2HG1 ILE A  93      23.330  22.089  46.541  1.00  0.00           H  
ATOM   1501 1HG2 ILE A  93      22.247  25.302  45.016  1.00  0.00           H  
ATOM   1502 2HG2 ILE A  93      22.154  26.201  46.548  1.00  0.00           H  
ATOM   1503 3HG2 ILE A  93      23.739  25.756  45.872  1.00  0.00           H  
ATOM   1504 1HD1 ILE A  93      23.339  21.973  44.113  1.00  0.00           H  
ATOM   1505 2HD1 ILE A  93      21.739  22.474  44.709  1.00  0.00           H  
ATOM   1506 3HD1 ILE A  93      22.847  23.680  44.012  1.00  0.00           H  
ATOM   1507  N   VAL A  94      23.158  26.521  49.095  1.00  0.00           N  
ATOM   1508  CA  VAL A  94      22.526  27.677  49.721  1.00  0.00           C  
ATOM   1509  C   VAL A  94      22.435  28.772  48.670  1.00  0.00           C  
ATOM   1510  O   VAL A  94      23.451  29.158  48.079  1.00  0.00           O  
ATOM   1511  CB  VAL A  94      23.337  28.169  50.935  1.00  0.00           C  
ATOM   1512  CG1 VAL A  94      22.665  29.378  51.569  1.00  0.00           C  
ATOM   1513  CG2 VAL A  94      23.488  27.044  51.947  1.00  0.00           C  
ATOM   1514  H   VAL A  94      24.104  26.604  48.751  1.00  0.00           H  
ATOM   1515  HA  VAL A  94      21.535  27.383  50.069  1.00  0.00           H  
ATOM   1516  HB  VAL A  94      24.322  28.490  50.597  1.00  0.00           H  
ATOM   1517 1HG1 VAL A  94      23.251  29.713  52.426  1.00  0.00           H  
ATOM   1518 2HG1 VAL A  94      22.599  30.183  50.838  1.00  0.00           H  
ATOM   1519 3HG1 VAL A  94      21.663  29.105  51.901  1.00  0.00           H  
ATOM   1520 1HG2 VAL A  94      24.063  27.398  52.803  1.00  0.00           H  
ATOM   1521 2HG2 VAL A  94      22.502  26.719  52.281  1.00  0.00           H  
ATOM   1522 3HG2 VAL A  94      24.008  26.205  51.484  1.00  0.00           H  
ATOM   1523  N   LEU A  95      21.223  29.272  48.433  1.00  0.00           N  
ATOM   1524  CA  LEU A  95      21.005  30.386  47.512  1.00  0.00           C  
ATOM   1525  C   LEU A  95      20.204  31.461  48.240  1.00  0.00           C  
ATOM   1526  O   LEU A  95      18.988  31.324  48.414  1.00  0.00           O  
ATOM   1527  CB  LEU A  95      20.259  29.922  46.255  1.00  0.00           C  
ATOM   1528  CG  LEU A  95      19.734  31.039  45.343  1.00  0.00           C  
ATOM   1529  CD1 LEU A  95      20.895  31.914  44.891  1.00  0.00           C  
ATOM   1530  CD2 LEU A  95      19.016  30.425  44.151  1.00  0.00           C  
ATOM   1531  H   LEU A  95      20.430  28.865  48.909  1.00  0.00           H  
ATOM   1532  HA  LEU A  95      21.976  30.776  47.205  1.00  0.00           H  
ATOM   1533 1HB  LEU A  95      20.928  29.300  45.663  1.00  0.00           H  
ATOM   1534 2HB  LEU A  95      19.407  29.316  46.560  1.00  0.00           H  
ATOM   1535  HG  LEU A  95      19.040  31.668  45.901  1.00  0.00           H  
ATOM   1536 1HD1 LEU A  95      20.522  32.708  44.244  1.00  0.00           H  
ATOM   1537 2HD1 LEU A  95      21.379  32.356  45.763  1.00  0.00           H  
ATOM   1538 3HD1 LEU A  95      21.616  31.308  44.344  1.00  0.00           H  
ATOM   1539 1HD2 LEU A  95      18.642  31.219  43.503  1.00  0.00           H  
ATOM   1540 2HD2 LEU A  95      19.709  29.797  43.591  1.00  0.00           H  
ATOM   1541 3HD2 LEU A  95      18.180  29.820  44.501  1.00  0.00           H  
ATOM   1542  N   ASN A  96      20.893  32.523  48.659  1.00  0.00           N  
ATOM   1543  CA  ASN A  96      20.268  33.720  49.226  1.00  0.00           C  
ATOM   1544  C   ASN A  96      19.239  33.356  50.300  1.00  0.00           C  
ATOM   1545  O   ASN A  96      18.121  33.876  50.339  1.00  0.00           O  
ATOM   1546  CB  ASN A  96      19.627  34.554  48.133  1.00  0.00           C  
ATOM   1547  CG  ASN A  96      20.624  35.047  47.122  1.00  0.00           C  
ATOM   1548  OD1 ASN A  96      21.754  35.408  47.471  1.00  0.00           O  
ATOM   1549  ND2 ASN A  96      20.228  35.070  45.875  1.00  0.00           N  
ATOM   1550  H   ASN A  96      21.898  32.487  48.574  1.00  0.00           H  
ATOM   1551  HA  ASN A  96      21.046  34.332  49.683  1.00  0.00           H  
ATOM   1552 1HB  ASN A  96      18.869  33.961  47.619  1.00  0.00           H  
ATOM   1553 2HB  ASN A  96      19.124  35.413  48.579  1.00  0.00           H  
ATOM   1554 1HD2 ASN A  96      20.850  35.389  45.158  1.00  0.00           H  
ATOM   1555 2HD2 ASN A  96      19.305  34.769  45.638  1.00  0.00           H  
ATOM   1556  N   GLY A  97      19.646  32.444  51.180  1.00  0.00           N  
ATOM   1557  CA  GLY A  97      18.801  32.037  52.285  1.00  0.00           C  
ATOM   1558  C   GLY A  97      17.988  30.784  52.023  1.00  0.00           C  
ATOM   1559  O   GLY A  97      17.416  30.206  52.950  1.00  0.00           O  
ATOM   1560  H   GLY A  97      20.560  32.027  51.080  1.00  0.00           H  
ATOM   1561 1HA  GLY A  97      19.415  31.862  53.168  1.00  0.00           H  
ATOM   1562 2HA  GLY A  97      18.109  32.842  52.530  1.00  0.00           H  
ATOM   1563  N   ARG A  98      17.919  30.357  50.766  1.00  0.00           N  
ATOM   1564  CA  ARG A  98      17.243  29.108  50.442  1.00  0.00           C  
ATOM   1565  C   ARG A  98      18.218  27.939  50.515  1.00  0.00           C  
ATOM   1566  O   ARG A  98      19.149  27.838  49.709  1.00  0.00           O  
ATOM   1567  CB  ARG A  98      16.628  29.172  49.052  1.00  0.00           C  
ATOM   1568  CG  ARG A  98      15.407  30.070  48.935  1.00  0.00           C  
ATOM   1569  CD  ARG A  98      15.015  30.282  47.517  1.00  0.00           C  
ATOM   1570  NE  ARG A  98      15.854  31.275  46.866  1.00  0.00           N  
ATOM   1571  CZ  ARG A  98      15.796  31.585  45.556  1.00  0.00           C  
ATOM   1572  NH1 ARG A  98      14.935  30.973  44.773  1.00  0.00           N  
ATOM   1573  NH2 ARG A  98      16.604  32.505  45.058  1.00  0.00           N  
ATOM   1574  H   ARG A  98      18.336  30.897  50.022  1.00  0.00           H  
ATOM   1575  HA  ARG A  98      16.442  28.950  51.165  1.00  0.00           H  
ATOM   1576 1HB  ARG A  98      17.371  29.532  48.342  1.00  0.00           H  
ATOM   1577 2HB  ARG A  98      16.333  28.171  48.738  1.00  0.00           H  
ATOM   1578 1HG  ARG A  98      14.567  29.612  49.457  1.00  0.00           H  
ATOM   1579 2HG  ARG A  98      15.625  31.042  49.379  1.00  0.00           H  
ATOM   1580 1HD  ARG A  98      15.109  29.345  46.970  1.00  0.00           H  
ATOM   1581 2HD  ARG A  98      13.983  30.626  47.473  1.00  0.00           H  
ATOM   1582  HE  ARG A  98      16.529  31.767  47.436  1.00  0.00           H  
ATOM   1583 1HH1 ARG A  98      14.318  30.269  45.154  1.00  0.00           H  
ATOM   1584 2HH1 ARG A  98      14.892  31.205  43.792  1.00  0.00           H  
ATOM   1585 1HH2 ARG A  98      17.265  32.976  45.660  1.00  0.00           H  
ATOM   1586 2HH2 ARG A  98      16.560  32.737  44.077  1.00  0.00           H  
ATOM   1587  N   VAL A  99      18.002  27.055  51.485  1.00  0.00           N  
ATOM   1588  CA  VAL A  99      18.908  25.949  51.773  1.00  0.00           C  
ATOM   1589  C   VAL A  99      18.289  24.687  51.194  1.00  0.00           C  
ATOM   1590  O   VAL A  99      17.160  24.320  51.548  1.00  0.00           O  
ATOM   1591  CB  VAL A  99      19.130  25.785  53.288  1.00  0.00           C  
ATOM   1592  CG1 VAL A  99      20.060  24.614  53.567  1.00  0.00           C  
ATOM   1593  CG2 VAL A  99      19.694  27.072  53.871  1.00  0.00           C  
ATOM   1594  H   VAL A  99      17.168  27.165  52.043  1.00  0.00           H  
ATOM   1595  HA  VAL A  99      19.872  26.160  51.308  1.00  0.00           H  
ATOM   1596  HB  VAL A  99      18.176  25.558  53.764  1.00  0.00           H  
ATOM   1597 1HG1 VAL A  99      20.206  24.513  54.643  1.00  0.00           H  
ATOM   1598 2HG1 VAL A  99      19.620  23.698  53.174  1.00  0.00           H  
ATOM   1599 3HG1 VAL A  99      21.022  24.791  53.087  1.00  0.00           H  
ATOM   1600 1HG2 VAL A  99      19.848  26.950  54.943  1.00  0.00           H  
ATOM   1601 2HG2 VAL A  99      20.646  27.303  53.391  1.00  0.00           H  
ATOM   1602 3HG2 VAL A  99      18.993  27.889  53.696  1.00  0.00           H  
ATOM   1603  N   ARG A 100      19.022  24.024  50.308  1.00  0.00           N  
ATOM   1604  CA  ARG A 100      18.551  22.806  49.658  1.00  0.00           C  
ATOM   1605  C   ARG A 100      19.592  21.713  49.870  1.00  0.00           C  
ATOM   1606  O   ARG A 100      20.766  21.889  49.532  1.00  0.00           O  
ATOM   1607  CB  ARG A 100      18.320  23.025  48.170  1.00  0.00           C  
ATOM   1608  CG  ARG A 100      17.645  21.867  47.451  1.00  0.00           C  
ATOM   1609  CD  ARG A 100      17.395  22.181  46.021  1.00  0.00           C  
ATOM   1610  NE  ARG A 100      16.560  23.360  45.863  1.00  0.00           N  
ATOM   1611  CZ  ARG A 100      15.213  23.355  45.907  1.00  0.00           C  
ATOM   1612  NH1 ARG A 100      14.566  22.228  46.106  1.00  0.00           N  
ATOM   1613  NH2 ARG A 100      14.542  24.483  45.752  1.00  0.00           N  
ATOM   1614  H   ARG A 100      19.939  24.381  50.079  1.00  0.00           H  
ATOM   1615  HA  ARG A 100      17.601  22.519  50.109  1.00  0.00           H  
ATOM   1616 1HB  ARG A 100      17.702  23.909  48.024  1.00  0.00           H  
ATOM   1617 2HB  ARG A 100      19.275  23.208  47.677  1.00  0.00           H  
ATOM   1618 1HG  ARG A 100      18.284  20.985  47.502  1.00  0.00           H  
ATOM   1619 2HG  ARG A 100      16.689  21.650  47.927  1.00  0.00           H  
ATOM   1620 1HD  ARG A 100      18.344  22.365  45.517  1.00  0.00           H  
ATOM   1621 2HD  ARG A 100      16.891  21.339  45.547  1.00  0.00           H  
ATOM   1622  HE  ARG A 100      17.021  24.246  45.708  1.00  0.00           H  
ATOM   1623 1HH1 ARG A 100      15.079  21.365  46.224  1.00  0.00           H  
ATOM   1624 2HH1 ARG A 100      13.557  22.225  46.138  1.00  0.00           H  
ATOM   1625 1HH2 ARG A 100      15.040  25.350  45.599  1.00  0.00           H  
ATOM   1626 2HH2 ARG A 100      13.534  24.480  45.785  1.00  0.00           H  
ATOM   1627  N   VAL A 101      19.160  20.588  50.428  1.00  0.00           N  
ATOM   1628  CA  VAL A 101      20.043  19.460  50.703  1.00  0.00           C  
ATOM   1629  C   VAL A 101      19.452  18.222  50.058  1.00  0.00           C  
ATOM   1630  O   VAL A 101      18.299  17.861  50.327  1.00  0.00           O  
ATOM   1631  CB  VAL A 101      20.204  19.236  52.218  1.00  0.00           C  
ATOM   1632  CG1 VAL A 101      21.117  18.048  52.487  1.00  0.00           C  
ATOM   1633  CG2 VAL A 101      20.752  20.495  52.872  1.00  0.00           C  
ATOM   1634  H   VAL A 101      18.181  20.517  50.668  1.00  0.00           H  
ATOM   1635  HA  VAL A 101      21.025  19.678  50.282  1.00  0.00           H  
ATOM   1636  HB  VAL A 101      19.231  18.997  52.647  1.00  0.00           H  
ATOM   1637 1HG1 VAL A 101      21.219  17.904  53.563  1.00  0.00           H  
ATOM   1638 2HG1 VAL A 101      20.687  17.151  52.041  1.00  0.00           H  
ATOM   1639 3HG1 VAL A 101      22.098  18.237  52.052  1.00  0.00           H  
ATOM   1640 1HG2 VAL A 101      20.863  20.330  53.944  1.00  0.00           H  
ATOM   1641 2HG2 VAL A 101      21.723  20.737  52.440  1.00  0.00           H  
ATOM   1642 3HG2 VAL A 101      20.063  21.322  52.703  1.00  0.00           H  
ATOM   1643  N   ARG A 102      20.231  17.566  49.207  1.00  0.00           N  
ATOM   1644  CA  ARG A 102      19.751  16.361  48.556  1.00  0.00           C  
ATOM   1645  C   ARG A 102      20.454  15.130  49.109  1.00  0.00           C  
ATOM   1646  O   ARG A 102      21.674  15.132  49.304  1.00  0.00           O  
ATOM   1647  CB  ARG A 102      19.972  16.440  47.053  1.00  0.00           C  
ATOM   1648  CG  ARG A 102      19.507  15.219  46.273  1.00  0.00           C  
ATOM   1649  CD  ARG A 102      19.828  15.336  44.828  1.00  0.00           C  
ATOM   1650  NE  ARG A 102      18.988  16.319  44.164  1.00  0.00           N  
ATOM   1651  CZ  ARG A 102      18.946  16.515  42.832  1.00  0.00           C  
ATOM   1652  NH1 ARG A 102      19.703  15.790  42.037  1.00  0.00           N  
ATOM   1653  NH2 ARG A 102      18.146  17.437  42.323  1.00  0.00           N  
ATOM   1654  H   ARG A 102      21.163  17.896  49.003  1.00  0.00           H  
ATOM   1655  HA  ARG A 102      18.680  16.270  48.744  1.00  0.00           H  
ATOM   1656 1HB  ARG A 102      19.445  17.306  46.653  1.00  0.00           H  
ATOM   1657 2HB  ARG A 102      21.032  16.579  46.847  1.00  0.00           H  
ATOM   1658 1HG  ARG A 102      20.001  14.329  46.663  1.00  0.00           H  
ATOM   1659 2HG  ARG A 102      18.428  15.110  46.377  1.00  0.00           H  
ATOM   1660 1HD  ARG A 102      20.868  15.640  44.709  1.00  0.00           H  
ATOM   1661 2HD  ARG A 102      19.675  14.372  44.342  1.00  0.00           H  
ATOM   1662  HE  ARG A 102      18.391  16.895  44.742  1.00  0.00           H  
ATOM   1663 1HH1 ARG A 102      20.314  15.086  42.425  1.00  0.00           H  
ATOM   1664 2HH1 ARG A 102      19.672  15.938  41.038  1.00  0.00           H  
ATOM   1665 1HH2 ARG A 102      17.565  17.994  42.934  1.00  0.00           H  
ATOM   1666 2HH2 ARG A 102      18.116  17.584  41.326  1.00  0.00           H  
ATOM   1667  N   ASN A 103      19.671  14.083  49.356  1.00  0.00           N  
ATOM   1668  CA  ASN A 103      20.182  12.804  49.823  1.00  0.00           C  
ATOM   1669  C   ASN A 103      20.422  11.882  48.632  1.00  0.00           C  
ATOM   1670  O   ASN A 103      19.481  11.273  48.109  1.00  0.00           O  
ATOM   1671  CB  ASN A 103      19.230  12.169  50.821  1.00  0.00           C  
ATOM   1672  CG  ASN A 103      19.737  10.856  51.348  1.00  0.00           C  
ATOM   1673  OD1 ASN A 103      20.641  10.246  50.767  1.00  0.00           O  
ATOM   1674  ND2 ASN A 103      19.170  10.407  52.439  1.00  0.00           N  
ATOM   1675  H   ASN A 103      18.678  14.191  49.209  1.00  0.00           H  
ATOM   1676  HA  ASN A 103      21.123  12.977  50.347  1.00  0.00           H  
ATOM   1677 1HB  ASN A 103      19.075  12.850  51.659  1.00  0.00           H  
ATOM   1678 2HB  ASN A 103      18.261  12.008  50.347  1.00  0.00           H  
ATOM   1679 1HD2 ASN A 103      19.467   9.538  52.835  1.00  0.00           H  
ATOM   1680 2HD2 ASN A 103      18.441  10.933  52.876  1.00  0.00           H  
ATOM   1681  N   GLY A 104      21.682  11.775  48.216  1.00  0.00           N  
ATOM   1682  CA  GLY A 104      22.050  10.968  47.070  1.00  0.00           C  
ATOM   1683  C   GLY A 104      22.611   9.621  47.477  1.00  0.00           C  
ATOM   1684  O   GLY A 104      23.306   8.961  46.696  1.00  0.00           O  
ATOM   1685  H   GLY A 104      22.403  12.274  48.718  1.00  0.00           H  
ATOM   1686 1HA  GLY A 104      21.176  10.816  46.436  1.00  0.00           H  
ATOM   1687 2HA  GLY A 104      22.790  11.500  46.474  1.00  0.00           H  
ATOM   1688  N   THR A 105      22.316   9.204  48.705  1.00  0.00           N  
ATOM   1689  CA  THR A 105      22.853   7.982  49.278  1.00  0.00           C  
ATOM   1690  C   THR A 105      21.815   6.864  49.183  1.00  0.00           C  
ATOM   1691  O   THR A 105      20.723   7.038  48.637  1.00  0.00           O  
ATOM   1692  CB  THR A 105      23.276   8.189  50.743  1.00  0.00           C  
ATOM   1693  OG1 THR A 105      22.116   8.170  51.586  1.00  0.00           O  
ATOM   1694  CG2 THR A 105      23.996   9.518  50.908  1.00  0.00           C  
ATOM   1695  H   THR A 105      21.689   9.771  49.257  1.00  0.00           H  
ATOM   1696  HA  THR A 105      23.745   7.700  48.716  1.00  0.00           H  
ATOM   1697  HB  THR A 105      23.942   7.381  51.047  1.00  0.00           H  
ATOM   1698  HG1 THR A 105      21.571   8.937  51.395  1.00  0.00           H  
ATOM   1699 1HG2 THR A 105      24.288   9.647  51.950  1.00  0.00           H  
ATOM   1700 2HG2 THR A 105      24.885   9.532  50.278  1.00  0.00           H  
ATOM   1701 3HG2 THR A 105      23.332  10.331  50.615  1.00  0.00           H  
ATOM   1702  N   ASP A 106      22.167   5.699  49.721  1.00  0.00           N  
ATOM   1703  CA  ASP A 106      21.256   4.563  49.789  1.00  0.00           C  
ATOM   1704  C   ASP A 106      20.535   4.453  51.126  1.00  0.00           C  
ATOM   1705  O   ASP A 106      19.821   3.470  51.349  1.00  0.00           O  
ATOM   1706  CB  ASP A 106      22.020   3.265  49.519  1.00  0.00           C  
ATOM   1707  CG  ASP A 106      22.597   3.198  48.111  1.00  0.00           C  
ATOM   1708  OD1 ASP A 106      21.918   3.592  47.193  1.00  0.00           O  
ATOM   1709  OD2 ASP A 106      23.710   2.752  47.968  1.00  0.00           O  
ATOM   1710  H   ASP A 106      23.100   5.602  50.094  1.00  0.00           H  
ATOM   1711  HA  ASP A 106      20.496   4.682  49.016  1.00  0.00           H  
ATOM   1712 1HB  ASP A 106      22.836   3.167  50.235  1.00  0.00           H  
ATOM   1713 2HB  ASP A 106      21.354   2.414  49.664  1.00  0.00           H  
ATOM   1714  N   ARG A 107      20.698   5.428  52.014  1.00  0.00           N  
ATOM   1715  CA  ARG A 107      20.102   5.396  53.340  1.00  0.00           C  
ATOM   1716  C   ARG A 107      19.546   6.767  53.689  1.00  0.00           C  
ATOM   1717  O   ARG A 107      20.019   7.783  53.169  1.00  0.00           O  
ATOM   1718  CB  ARG A 107      21.124   4.975  54.386  1.00  0.00           C  
ATOM   1719  CG  ARG A 107      21.643   3.554  54.237  1.00  0.00           C  
ATOM   1720  CD  ARG A 107      20.597   2.551  54.564  1.00  0.00           C  
ATOM   1721  NE  ARG A 107      21.118   1.193  54.530  1.00  0.00           N  
ATOM   1722  CZ  ARG A 107      21.165   0.419  53.428  1.00  0.00           C  
ATOM   1723  NH1 ARG A 107      20.719   0.881  52.281  1.00  0.00           N  
ATOM   1724  NH2 ARG A 107      21.658  -0.805  53.501  1.00  0.00           N  
ATOM   1725  H   ARG A 107      21.262   6.222  51.747  1.00  0.00           H  
ATOM   1726  HA  ARG A 107      19.294   4.664  53.338  1.00  0.00           H  
ATOM   1727 1HB  ARG A 107      21.982   5.645  54.346  1.00  0.00           H  
ATOM   1728 2HB  ARG A 107      20.686   5.064  55.380  1.00  0.00           H  
ATOM   1729 1HG  ARG A 107      21.966   3.390  53.209  1.00  0.00           H  
ATOM   1730 2HG  ARG A 107      22.486   3.402  54.912  1.00  0.00           H  
ATOM   1731 1HD  ARG A 107      20.209   2.742  55.564  1.00  0.00           H  
ATOM   1732 2HD  ARG A 107      19.786   2.623  53.840  1.00  0.00           H  
ATOM   1733  HE  ARG A 107      21.470   0.803  55.394  1.00  0.00           H  
ATOM   1734 1HH1 ARG A 107      20.342   1.817  52.225  1.00  0.00           H  
ATOM   1735 2HH1 ARG A 107      20.754   0.301  51.455  1.00  0.00           H  
ATOM   1736 1HH2 ARG A 107      22.001  -1.160  54.383  1.00  0.00           H  
ATOM   1737 2HH2 ARG A 107      21.693  -1.384  52.675  1.00  0.00           H  
ATOM   1738  N   PRO A 108      18.537   6.829  54.558  1.00  0.00           N  
ATOM   1739  CA  PRO A 108      18.087   8.130  55.061  1.00  0.00           C  
ATOM   1740  C   PRO A 108      19.161   8.805  55.897  1.00  0.00           C  
ATOM   1741  O   PRO A 108      19.939   8.156  56.600  1.00  0.00           O  
ATOM   1742  CB  PRO A 108      16.863   7.769  55.908  1.00  0.00           C  
ATOM   1743  CG  PRO A 108      17.135   6.379  56.372  1.00  0.00           C  
ATOM   1744  CD  PRO A 108      17.805   5.717  55.196  1.00  0.00           C  
ATOM   1745  HA  PRO A 108      17.856   8.769  54.208  1.00  0.00           H  
ATOM   1746 1HB  PRO A 108      16.756   8.482  56.739  1.00  0.00           H  
ATOM   1747 2HB  PRO A 108      15.948   7.845  55.301  1.00  0.00           H  
ATOM   1748 1HG  PRO A 108      17.773   6.395  57.268  1.00  0.00           H  
ATOM   1749 2HG  PRO A 108      16.197   5.883  56.659  1.00  0.00           H  
ATOM   1750 1HD  PRO A 108      18.488   4.934  55.556  1.00  0.00           H  
ATOM   1751 2HD  PRO A 108      17.039   5.289  54.531  1.00  0.00           H  
ATOM   1752  N   CYS A 109      19.197  10.133  55.810  1.00  0.00           N  
ATOM   1753  CA  CYS A 109      20.188  10.949  56.496  1.00  0.00           C  
ATOM   1754  C   CYS A 109      19.492  11.930  57.428  1.00  0.00           C  
ATOM   1755  O   CYS A 109      18.339  12.305  57.204  1.00  0.00           O  
ATOM   1756  CB  CYS A 109      21.053  11.716  55.496  1.00  0.00           C  
ATOM   1757  SG  CYS A 109      22.043  10.659  54.413  1.00  0.00           S  
ATOM   1758  H   CYS A 109      18.498  10.586  55.238  1.00  0.00           H  
ATOM   1759  HA  CYS A 109      20.836  10.291  57.076  1.00  0.00           H  
ATOM   1760 1HB  CYS A 109      20.416  12.340  54.868  1.00  0.00           H  
ATOM   1761 2HB  CYS A 109      21.731  12.377  56.034  1.00  0.00           H  
ATOM   1762  N   ARG A 110      20.210  12.349  58.467  1.00  0.00           N  
ATOM   1763  CA  ARG A 110      19.802  13.457  59.316  1.00  0.00           C  
ATOM   1764  C   ARG A 110      20.449  14.737  58.806  1.00  0.00           C  
ATOM   1765  O   ARG A 110      21.655  14.765  58.542  1.00  0.00           O  
ATOM   1766  CB  ARG A 110      20.201  13.217  60.765  1.00  0.00           C  
ATOM   1767  CG  ARG A 110      19.912  14.374  61.708  1.00  0.00           C  
ATOM   1768  CD  ARG A 110      20.346  14.072  63.096  1.00  0.00           C  
ATOM   1769  NE  ARG A 110      19.467  13.109  63.742  1.00  0.00           N  
ATOM   1770  CZ  ARG A 110      19.798  11.829  64.004  1.00  0.00           C  
ATOM   1771  NH1 ARG A 110      20.985  11.374  63.672  1.00  0.00           N  
ATOM   1772  NH2 ARG A 110      18.926  11.031  64.596  1.00  0.00           N  
ATOM   1773  H   ARG A 110      21.077  11.871  58.665  1.00  0.00           H  
ATOM   1774  HA  ARG A 110      18.715  13.545  59.273  1.00  0.00           H  
ATOM   1775 1HB  ARG A 110      19.676  12.342  61.146  1.00  0.00           H  
ATOM   1776 2HB  ARG A 110      21.269  13.006  60.818  1.00  0.00           H  
ATOM   1777 1HG  ARG A 110      20.446  15.263  61.368  1.00  0.00           H  
ATOM   1778 2HG  ARG A 110      18.841  14.576  61.720  1.00  0.00           H  
ATOM   1779 1HD  ARG A 110      21.354  13.657  63.080  1.00  0.00           H  
ATOM   1780 2HD  ARG A 110      20.340  14.987  63.687  1.00  0.00           H  
ATOM   1781  HE  ARG A 110      18.545  13.421  64.012  1.00  0.00           H  
ATOM   1782 1HH1 ARG A 110      21.651  11.985  63.219  1.00  0.00           H  
ATOM   1783 2HH1 ARG A 110      21.232  10.416  63.868  1.00  0.00           H  
ATOM   1784 1HH2 ARG A 110      18.012  11.379  64.851  1.00  0.00           H  
ATOM   1785 2HH2 ARG A 110      19.173  10.072  64.792  1.00  0.00           H  
ATOM   1786  N   VAL A 111      19.647  15.788  58.662  1.00  0.00           N  
ATOM   1787  CA  VAL A 111      20.115  17.079  58.175  1.00  0.00           C  
ATOM   1788  C   VAL A 111      19.685  18.143  59.172  1.00  0.00           C  
ATOM   1789  O   VAL A 111      18.516  18.186  59.574  1.00  0.00           O  
ATOM   1790  CB  VAL A 111      19.537  17.393  56.783  1.00  0.00           C  
ATOM   1791  CG1 VAL A 111      20.032  18.745  56.292  1.00  0.00           C  
ATOM   1792  CG2 VAL A 111      19.916  16.292  55.804  1.00  0.00           C  
ATOM   1793  H   VAL A 111      18.672  15.677  58.903  1.00  0.00           H  
ATOM   1794  HA  VAL A 111      21.203  17.044  58.094  1.00  0.00           H  
ATOM   1795  HB  VAL A 111      18.451  17.456  56.856  1.00  0.00           H  
ATOM   1796 1HG1 VAL A 111      19.613  18.951  55.307  1.00  0.00           H  
ATOM   1797 2HG1 VAL A 111      19.718  19.522  56.989  1.00  0.00           H  
ATOM   1798 3HG1 VAL A 111      21.120  18.733  56.227  1.00  0.00           H  
ATOM   1799 1HG2 VAL A 111      19.503  16.520  54.822  1.00  0.00           H  
ATOM   1800 2HG2 VAL A 111      21.002  16.225  55.735  1.00  0.00           H  
ATOM   1801 3HG2 VAL A 111      19.516  15.340  56.154  1.00  0.00           H  
ATOM   1802  N   ARG A 112      20.623  19.000  59.565  1.00  0.00           N  
ATOM   1803  CA  ARG A 112      20.348  20.114  60.464  1.00  0.00           C  
ATOM   1804  C   ARG A 112      20.715  21.409  59.752  1.00  0.00           C  
ATOM   1805  O   ARG A 112      21.736  21.474  59.060  1.00  0.00           O  
ATOM   1806  CB  ARG A 112      21.138  19.989  61.759  1.00  0.00           C  
ATOM   1807  CG  ARG A 112      20.624  18.931  62.721  1.00  0.00           C  
ATOM   1808  CD  ARG A 112      21.414  18.902  63.979  1.00  0.00           C  
ATOM   1809  NE  ARG A 112      20.834  18.005  64.964  1.00  0.00           N  
ATOM   1810  CZ  ARG A 112      21.339  17.789  66.195  1.00  0.00           C  
ATOM   1811  NH1 ARG A 112      22.432  18.413  66.575  1.00  0.00           N  
ATOM   1812  NH2 ARG A 112      20.735  16.952  67.019  1.00  0.00           N  
ATOM   1813  H   ARG A 112      21.563  18.865  59.223  1.00  0.00           H  
ATOM   1814  HA  ARG A 112      19.287  20.104  60.714  1.00  0.00           H  
ATOM   1815 1HB  ARG A 112      22.175  19.751  61.529  1.00  0.00           H  
ATOM   1816 2HB  ARG A 112      21.130  20.945  62.283  1.00  0.00           H  
ATOM   1817 1HG  ARG A 112      19.585  19.143  62.974  1.00  0.00           H  
ATOM   1818 2HG  ARG A 112      20.690  17.949  62.253  1.00  0.00           H  
ATOM   1819 1HD  ARG A 112      22.428  18.564  63.764  1.00  0.00           H  
ATOM   1820 2HD  ARG A 112      21.450  19.903  64.408  1.00  0.00           H  
ATOM   1821  HE  ARG A 112      19.992  17.507  64.708  1.00  0.00           H  
ATOM   1822 1HH1 ARG A 112      22.893  19.055  65.944  1.00  0.00           H  
ATOM   1823 2HH1 ARG A 112      22.810  18.252  67.497  1.00  0.00           H  
ATOM   1824 1HH2 ARG A 112      19.895  16.471  66.727  1.00  0.00           H  
ATOM   1825 2HH2 ARG A 112      21.113  16.791  67.940  1.00  0.00           H  
ATOM   1826  N   VAL A 113      19.885  22.434  59.925  1.00  0.00           N  
ATOM   1827  CA  VAL A 113      20.141  23.765  59.387  1.00  0.00           C  
ATOM   1828  C   VAL A 113      20.063  24.759  60.537  1.00  0.00           C  
ATOM   1829  O   VAL A 113      19.031  24.857  61.213  1.00  0.00           O  
ATOM   1830  CB  VAL A 113      19.116  24.132  58.297  1.00  0.00           C  
ATOM   1831  CG1 VAL A 113      19.405  25.518  57.740  1.00  0.00           C  
ATOM   1832  CG2 VAL A 113      19.140  23.090  57.190  1.00  0.00           C  
ATOM   1833  H   VAL A 113      19.041  22.272  60.455  1.00  0.00           H  
ATOM   1834  HA  VAL A 113      21.134  23.772  58.937  1.00  0.00           H  
ATOM   1835  HB  VAL A 113      18.121  24.167  58.744  1.00  0.00           H  
ATOM   1836 1HG1 VAL A 113      18.671  25.763  56.972  1.00  0.00           H  
ATOM   1837 2HG1 VAL A 113      19.347  26.253  58.543  1.00  0.00           H  
ATOM   1838 3HG1 VAL A 113      20.403  25.534  57.304  1.00  0.00           H  
ATOM   1839 1HG2 VAL A 113      18.411  23.356  56.425  1.00  0.00           H  
ATOM   1840 2HG2 VAL A 113      20.135  23.051  56.748  1.00  0.00           H  
ATOM   1841 3HG2 VAL A 113      18.889  22.114  57.605  1.00  0.00           H  
ATOM   1842  N   THR A 114      21.148  25.494  60.757  1.00  0.00           N  
ATOM   1843  CA  THR A 114      21.257  26.440  61.863  1.00  0.00           C  
ATOM   1844  C   THR A 114      21.306  27.849  61.287  1.00  0.00           C  
ATOM   1845  O   THR A 114      22.016  28.103  60.308  1.00  0.00           O  
ATOM   1846  CB  THR A 114      22.502  26.172  62.728  1.00  0.00           C  
ATOM   1847  OG1 THR A 114      22.438  24.845  63.266  1.00  0.00           O  
ATOM   1848  CG2 THR A 114      22.584  27.174  63.870  1.00  0.00           C  
ATOM   1849  H   THR A 114      21.929  25.386  60.124  1.00  0.00           H  
ATOM   1850  HA  THR A 114      20.385  26.321  62.507  1.00  0.00           H  
ATOM   1851  HB  THR A 114      23.398  26.257  62.113  1.00  0.00           H  
ATOM   1852  HG1 THR A 114      22.008  24.869  64.125  1.00  0.00           H  
ATOM   1853 1HG2 THR A 114      23.470  26.970  64.470  1.00  0.00           H  
ATOM   1854 2HG2 THR A 114      22.645  28.184  63.464  1.00  0.00           H  
ATOM   1855 3HG2 THR A 114      21.696  27.088  64.494  1.00  0.00           H  
ATOM   1856  N   ALA A 115      20.548  28.761  61.895  1.00  0.00           N  
ATOM   1857  CA  ALA A 115      20.580  30.165  61.517  1.00  0.00           C  
ATOM   1858  C   ALA A 115      20.035  30.994  62.670  1.00  0.00           C  
ATOM   1859  O   ALA A 115      19.062  30.602  63.319  1.00  0.00           O  
ATOM   1860  CB  ALA A 115      19.771  30.425  60.243  1.00  0.00           C  
ATOM   1861  H   ALA A 115      19.935  28.465  62.639  1.00  0.00           H  
ATOM   1862  HA  ALA A 115      21.613  30.444  61.308  1.00  0.00           H  
ATOM   1863 1HB  ALA A 115      19.818  31.485  59.992  1.00  0.00           H  
ATOM   1864 2HB  ALA A 115      20.187  29.839  59.423  1.00  0.00           H  
ATOM   1865 3HB  ALA A 115      18.734  30.137  60.405  1.00  0.00           H  
ATOM   1866  N   GLY A 116      20.667  32.140  62.916  1.00  0.00           N  
ATOM   1867  CA  GLY A 116      20.211  33.023  63.969  1.00  0.00           C  
ATOM   1868  C   GLY A 116      20.399  32.487  65.369  1.00  0.00           C  
ATOM   1869  O   GLY A 116      19.812  33.024  66.312  1.00  0.00           O  
ATOM   1870  H   GLY A 116      21.472  32.404  62.367  1.00  0.00           H  
ATOM   1871 1HA  GLY A 116      20.740  33.973  63.902  1.00  0.00           H  
ATOM   1872 2HA  GLY A 116      19.151  33.235  63.832  1.00  0.00           H  
ATOM   1873  N   GLY A 117      21.201  31.438  65.535  1.00  0.00           N  
ATOM   1874  CA  GLY A 117      21.328  30.776  66.815  1.00  0.00           C  
ATOM   1875  C   GLY A 117      20.357  29.644  67.057  1.00  0.00           C  
ATOM   1876  O   GLY A 117      20.461  28.971  68.089  1.00  0.00           O  
ATOM   1877  H   GLY A 117      21.734  31.094  64.748  1.00  0.00           H  
ATOM   1878 1HA  GLY A 117      22.336  30.371  66.917  1.00  0.00           H  
ATOM   1879 2HA  GLY A 117      21.192  31.502  67.615  1.00  0.00           H  
ATOM   1880  N   GLU A 118      19.419  29.408  66.143  1.00  0.00           N  
ATOM   1881  CA  GLU A 118      18.428  28.353  66.287  1.00  0.00           C  
ATOM   1882  C   GLU A 118      18.719  27.243  65.292  1.00  0.00           C  
ATOM   1883  O   GLU A 118      19.038  27.497  64.127  1.00  0.00           O  
ATOM   1884  CB  GLU A 118      17.014  28.900  66.073  1.00  0.00           C  
ATOM   1885  CG  GLU A 118      15.907  27.871  66.252  1.00  0.00           C  
ATOM   1886  CD  GLU A 118      14.532  28.465  66.138  1.00  0.00           C  
ATOM   1887  OE1 GLU A 118      14.431  29.661  66.005  1.00  0.00           O  
ATOM   1888  OE2 GLU A 118      13.580  27.722  66.184  1.00  0.00           O  
ATOM   1889  H   GLU A 118      19.402  29.989  65.317  1.00  0.00           H  
ATOM   1890  HA  GLU A 118      18.484  27.962  67.304  1.00  0.00           H  
ATOM   1891 1HB  GLU A 118      16.829  29.716  66.772  1.00  0.00           H  
ATOM   1892 2HB  GLU A 118      16.931  29.308  65.065  1.00  0.00           H  
ATOM   1893 1HG  GLU A 118      16.020  27.096  65.494  1.00  0.00           H  
ATOM   1894 2HG  GLU A 118      16.017  27.403  67.230  1.00  0.00           H  
ATOM   1895  N   THR A 119      18.607  26.003  65.761  1.00  0.00           N  
ATOM   1896  CA  THR A 119      18.869  24.823  64.949  1.00  0.00           C  
ATOM   1897  C   THR A 119      17.591  24.009  64.805  1.00  0.00           C  
ATOM   1898  O   THR A 119      16.883  23.774  65.790  1.00  0.00           O  
ATOM   1899  CB  THR A 119      19.983  23.952  65.558  1.00  0.00           C  
ATOM   1900  OG1 THR A 119      21.191  24.718  65.659  1.00  0.00           O  
ATOM   1901  CG2 THR A 119      20.236  22.726  64.694  1.00  0.00           C  
ATOM   1902  H   THR A 119      18.327  25.885  66.724  1.00  0.00           H  
ATOM   1903  HA  THR A 119      19.210  25.148  63.966  1.00  0.00           H  
ATOM   1904  HB  THR A 119      19.689  23.630  66.557  1.00  0.00           H  
ATOM   1905  HG1 THR A 119      21.458  24.773  66.580  1.00  0.00           H  
ATOM   1906 1HG2 THR A 119      21.026  22.123  65.140  1.00  0.00           H  
ATOM   1907 2HG2 THR A 119      19.323  22.136  64.625  1.00  0.00           H  
ATOM   1908 3HG2 THR A 119      20.540  23.041  63.696  1.00  0.00           H  
ATOM   1909  N   ARG A 120      17.301  23.582  63.578  1.00  0.00           N  
ATOM   1910  CA  ARG A 120      16.206  22.666  63.292  1.00  0.00           C  
ATOM   1911  C   ARG A 120      16.769  21.386  62.691  1.00  0.00           C  
ATOM   1912  O   ARG A 120      17.769  21.417  61.969  1.00  0.00           O  
ATOM   1913  CB  ARG A 120      15.205  23.291  62.331  1.00  0.00           C  
ATOM   1914  CG  ARG A 120      14.565  24.579  62.823  1.00  0.00           C  
ATOM   1915  CD  ARG A 120      13.658  24.337  63.974  1.00  0.00           C  
ATOM   1916  NE  ARG A 120      13.024  25.562  64.433  1.00  0.00           N  
ATOM   1917  CZ  ARG A 120      11.849  26.034  63.975  1.00  0.00           C  
ATOM   1918  NH1 ARG A 120      11.192  25.374  63.048  1.00  0.00           N  
ATOM   1919  NH2 ARG A 120      11.356  27.162  64.458  1.00  0.00           N  
ATOM   1920  H   ARG A 120      17.875  23.917  62.818  1.00  0.00           H  
ATOM   1921  HA  ARG A 120      15.688  22.443  64.226  1.00  0.00           H  
ATOM   1922 1HB  ARG A 120      15.697  23.509  61.384  1.00  0.00           H  
ATOM   1923 2HB  ARG A 120      14.403  22.581  62.128  1.00  0.00           H  
ATOM   1924 1HG  ARG A 120      15.343  25.274  63.140  1.00  0.00           H  
ATOM   1925 2HG  ARG A 120      13.983  25.028  62.017  1.00  0.00           H  
ATOM   1926 1HD  ARG A 120      12.875  23.639  63.680  1.00  0.00           H  
ATOM   1927 2HD  ARG A 120      14.227  23.916  64.803  1.00  0.00           H  
ATOM   1928  HE  ARG A 120      13.501  26.099  65.147  1.00  0.00           H  
ATOM   1929 1HH1 ARG A 120      11.569  24.512  62.678  1.00  0.00           H  
ATOM   1930 2HH1 ARG A 120      10.311  25.727  62.704  1.00  0.00           H  
ATOM   1931 1HH2 ARG A 120      11.861  27.669  65.171  1.00  0.00           H  
ATOM   1932 2HH2 ARG A 120      10.475  27.515  64.114  1.00  0.00           H  
ATOM   1933  N   GLU A 121      16.123  20.264  62.993  1.00  0.00           N  
ATOM   1934  CA  GLU A 121      16.562  18.959  62.520  1.00  0.00           C  
ATOM   1935  C   GLU A 121      15.512  18.353  61.599  1.00  0.00           C  
ATOM   1936  O   GLU A 121      14.312  18.413  61.882  1.00  0.00           O  
ATOM   1937  CB  GLU A 121      16.832  18.021  63.698  1.00  0.00           C  
ATOM   1938  CG  GLU A 121      17.353  16.647  63.302  1.00  0.00           C  
ATOM   1939  CD  GLU A 121      17.703  15.789  64.485  1.00  0.00           C  
ATOM   1940  OE1 GLU A 121      18.519  16.203  65.274  1.00  0.00           O  
ATOM   1941  OE2 GLU A 121      17.153  14.720  64.601  1.00  0.00           O  
ATOM   1942  H   GLU A 121      15.299  20.325  63.571  1.00  0.00           H  
ATOM   1943  HA  GLU A 121      17.495  19.086  61.969  1.00  0.00           H  
ATOM   1944 1HB  GLU A 121      17.565  18.477  64.365  1.00  0.00           H  
ATOM   1945 2HB  GLU A 121      15.915  17.879  64.268  1.00  0.00           H  
ATOM   1946 1HG  GLU A 121      16.593  16.137  62.710  1.00  0.00           H  
ATOM   1947 2HG  GLU A 121      18.237  16.772  62.676  1.00  0.00           H  
ATOM   1948  N   TYR A 122      15.976  17.773  60.494  1.00  0.00           N  
ATOM   1949  CA  TYR A 122      15.111  17.164  59.499  1.00  0.00           C  
ATOM   1950  C   TYR A 122      15.643  15.781  59.150  1.00  0.00           C  
ATOM   1951  O   TYR A 122      16.827  15.485  59.321  1.00  0.00           O  
ATOM   1952  CB  TYR A 122      15.011  18.040  58.248  1.00  0.00           C  
ATOM   1953  CG  TYR A 122      14.667  19.484  58.541  1.00  0.00           C  
ATOM   1954  CD1 TYR A 122      15.676  20.394  58.822  1.00  0.00           C  
ATOM   1955  CD2 TYR A 122      13.344  19.898  58.527  1.00  0.00           C  
ATOM   1956  CE1 TYR A 122      15.361  21.713  59.088  1.00  0.00           C  
ATOM   1957  CE2 TYR A 122      13.029  21.217  58.794  1.00  0.00           C  
ATOM   1958  CZ  TYR A 122      14.033  22.122  59.074  1.00  0.00           C  
ATOM   1959  OH  TYR A 122      13.720  23.435  59.339  1.00  0.00           O  
ATOM   1960  H   TYR A 122      16.975  17.762  60.349  1.00  0.00           H  
ATOM   1961  HA  TYR A 122      14.107  17.081  59.917  1.00  0.00           H  
ATOM   1962 1HB  TYR A 122      15.960  18.018  57.712  1.00  0.00           H  
ATOM   1963 2HB  TYR A 122      14.249  17.638  57.581  1.00  0.00           H  
ATOM   1964  HD1 TYR A 122      16.716  20.068  58.832  1.00  0.00           H  
ATOM   1965  HD2 TYR A 122      12.551  19.183  58.307  1.00  0.00           H  
ATOM   1966  HE1 TYR A 122      16.154  22.427  59.309  1.00  0.00           H  
ATOM   1967  HE2 TYR A 122      11.989  21.542  58.784  1.00  0.00           H  
ATOM   1968  HH  TYR A 122      12.786  23.582  59.168  1.00  0.00           H  
ATOM   1969  N   THR A 123      14.743  14.933  58.660  1.00  0.00           N  
ATOM   1970  CA  THR A 123      15.103  13.657  58.059  1.00  0.00           C  
ATOM   1971  C   THR A 123      14.851  13.727  56.560  1.00  0.00           C  
ATOM   1972  O   THR A 123      13.770  14.141  56.130  1.00  0.00           O  
ATOM   1973  CB  THR A 123      14.310  12.491  58.678  1.00  0.00           C  
ATOM   1974  OG1 THR A 123      14.594  12.408  60.080  1.00  0.00           O  
ATOM   1975  CG2 THR A 123      14.685  11.177  58.010  1.00  0.00           C  
ATOM   1976  H   THR A 123      13.770  15.195  58.713  1.00  0.00           H  
ATOM   1977  HA  THR A 123      16.160  13.469  58.251  1.00  0.00           H  
ATOM   1978  HB  THR A 123      13.243  12.667  58.547  1.00  0.00           H  
ATOM   1979  HG1 THR A 123      15.461  12.015  60.208  1.00  0.00           H  
ATOM   1980 1HG2 THR A 123      14.114  10.365  58.460  1.00  0.00           H  
ATOM   1981 2HG2 THR A 123      14.459  11.233  56.945  1.00  0.00           H  
ATOM   1982 3HG2 THR A 123      15.749  10.991  58.146  1.00  0.00           H  
ATOM   1983  N   VAL A 124      15.846  13.330  55.774  1.00  0.00           N  
ATOM   1984  CA  VAL A 124      15.768  13.370  54.319  1.00  0.00           C  
ATOM   1985  C   VAL A 124      15.995  11.956  53.796  1.00  0.00           C  
ATOM   1986  O   VAL A 124      17.021  11.331  54.093  1.00  0.00           O  
ATOM   1987  CB  VAL A 124      16.821  14.329  53.732  1.00  0.00           C  
ATOM   1988  CG1 VAL A 124      16.706  14.381  52.216  1.00  0.00           C  
ATOM   1989  CG2 VAL A 124      16.651  15.715  54.334  1.00  0.00           C  
ATOM   1990  H   VAL A 124      16.689  12.988  56.212  1.00  0.00           H  
ATOM   1991  HA  VAL A 124      14.779  13.732  54.036  1.00  0.00           H  
ATOM   1992  HB  VAL A 124      17.815  13.949  53.967  1.00  0.00           H  
ATOM   1993 1HG1 VAL A 124      17.458  15.063  51.818  1.00  0.00           H  
ATOM   1994 2HG1 VAL A 124      16.867  13.385  51.804  1.00  0.00           H  
ATOM   1995 3HG1 VAL A 124      15.714  14.734  51.938  1.00  0.00           H  
ATOM   1996 1HG2 VAL A 124      17.399  16.388  53.915  1.00  0.00           H  
ATOM   1997 2HG2 VAL A 124      15.654  16.092  54.104  1.00  0.00           H  
ATOM   1998 3HG2 VAL A 124      16.778  15.661  55.415  1.00  0.00           H  
ATOM   1999  N   ASN A 125      15.025  11.449  53.042  1.00  0.00           N  
ATOM   2000  CA  ASN A 125      15.074  10.109  52.486  1.00  0.00           C  
ATOM   2001  C   ASN A 125      15.827  10.097  51.157  1.00  0.00           C  
ATOM   2002  O   ASN A 125      15.931  11.127  50.485  1.00  0.00           O  
ATOM   2003  CB  ASN A 125      13.673   9.550  52.318  1.00  0.00           C  
ATOM   2004  CG  ASN A 125      12.995   9.284  53.633  1.00  0.00           C  
ATOM   2005  OD1 ASN A 125      13.600   8.727  54.557  1.00  0.00           O  
ATOM   2006  ND2 ASN A 125      11.749   9.672  53.737  1.00  0.00           N  
ATOM   2007  H   ASN A 125      14.221  12.033  52.853  1.00  0.00           H  
ATOM   2008  HA  ASN A 125      15.596   9.461  53.191  1.00  0.00           H  
ATOM   2009 1HB  ASN A 125      13.067  10.253  51.745  1.00  0.00           H  
ATOM   2010 2HB  ASN A 125      13.717   8.620  51.751  1.00  0.00           H  
ATOM   2011 1HD2 ASN A 125      11.247   9.520  54.590  1.00  0.00           H  
ATOM   2012 2HD2 ASN A 125      11.299  10.118  52.964  1.00  0.00           H  
ATOM   2013  N   PRO A 126      16.386   8.950  50.770  1.00  0.00           N  
ATOM   2014  CA  PRO A 126      17.088   8.873  49.483  1.00  0.00           C  
ATOM   2015  C   PRO A 126      16.220   9.381  48.339  1.00  0.00           C  
ATOM   2016  O   PRO A 126      15.059   8.996  48.195  1.00  0.00           O  
ATOM   2017  CB  PRO A 126      17.383   7.376  49.340  1.00  0.00           C  
ATOM   2018  CG  PRO A 126      17.494   6.889  50.744  1.00  0.00           C  
ATOM   2019  CD  PRO A 126      16.424   7.643  51.487  1.00  0.00           C  
ATOM   2020  HA  PRO A 126      17.984   9.493  49.540  1.00  0.00           H  
ATOM   2021 1HB  PRO A 126      16.574   6.884  48.780  1.00  0.00           H  
ATOM   2022 2HB  PRO A 126      18.308   7.230  48.762  1.00  0.00           H  
ATOM   2023 1HG  PRO A 126      17.349   5.800  50.781  1.00  0.00           H  
ATOM   2024 2HG  PRO A 126      18.502   7.089  51.136  1.00  0.00           H  
ATOM   2025 1HD  PRO A 126      15.468   7.104  51.402  1.00  0.00           H  
ATOM   2026 2HD  PRO A 126      16.716   7.751  52.543  1.00  0.00           H  
ATOM   2027  N   GLY A 127      16.803  10.253  47.520  1.00  0.00           N  
ATOM   2028  CA  GLY A 127      16.100  10.780  46.366  1.00  0.00           C  
ATOM   2029  C   GLY A 127      15.250  11.993  46.664  1.00  0.00           C  
ATOM   2030  O   GLY A 127      14.708  12.606  45.739  1.00  0.00           O  
ATOM   2031  H   GLY A 127      17.750  10.557  47.701  1.00  0.00           H  
ATOM   2032 1HA  GLY A 127      16.820  11.050  45.593  1.00  0.00           H  
ATOM   2033 2HA  GLY A 127      15.456  10.007  45.949  1.00  0.00           H  
ATOM   2034  N   THR A 128      15.122  12.359  47.937  1.00  0.00           N  
ATOM   2035  CA  THR A 128      14.324  13.501  48.353  1.00  0.00           C  
ATOM   2036  C   THR A 128      15.261  14.648  48.706  1.00  0.00           C  
ATOM   2037  O   THR A 128      16.483  14.488  48.724  1.00  0.00           O  
ATOM   2038  CB  THR A 128      13.421  13.158  49.552  1.00  0.00           C  
ATOM   2039  OG1 THR A 128      14.229  12.946  50.717  1.00  0.00           O  
ATOM   2040  CG2 THR A 128      12.609  11.903  49.268  1.00  0.00           C  
ATOM   2041  H   THR A 128      15.604  11.814  48.636  1.00  0.00           H  
ATOM   2042  HA  THR A 128      13.672  13.787  47.528  1.00  0.00           H  
ATOM   2043  HB  THR A 128      12.741  13.987  49.745  1.00  0.00           H  
ATOM   2044  HG1 THR A 128      15.072  12.565  50.457  1.00  0.00           H  
ATOM   2045 1HG2 THR A 128      11.977  11.677  50.126  1.00  0.00           H  
ATOM   2046 2HG2 THR A 128      11.985  12.065  48.390  1.00  0.00           H  
ATOM   2047 3HG2 THR A 128      13.284  11.068  49.084  1.00  0.00           H  
ATOM   2048  N   GLU A 129      14.678  15.819  48.947  1.00  0.00           N  
ATOM   2049  CA  GLU A 129      15.422  17.037  49.234  1.00  0.00           C  
ATOM   2050  C   GLU A 129      14.811  17.742  50.438  1.00  0.00           C  
ATOM   2051  O   GLU A 129      13.603  17.642  50.676  1.00  0.00           O  
ATOM   2052  CB  GLU A 129      15.426  17.970  48.021  1.00  0.00           C  
ATOM   2053  CG  GLU A 129      16.182  17.430  46.816  1.00  0.00           C  
ATOM   2054  CD  GLU A 129      16.193  18.386  45.655  1.00  0.00           C  
ATOM   2055  OE1 GLU A 129      15.440  19.330  45.681  1.00  0.00           O  
ATOM   2056  OE2 GLU A 129      16.956  18.172  44.743  1.00  0.00           O  
ATOM   2057  H   GLU A 129      13.669  15.852  48.925  1.00  0.00           H  
ATOM   2058  HA  GLU A 129      16.455  16.768  49.454  1.00  0.00           H  
ATOM   2059 1HB  GLU A 129      14.400  18.168  47.711  1.00  0.00           H  
ATOM   2060 2HB  GLU A 129      15.875  18.924  48.297  1.00  0.00           H  
ATOM   2061 1HG  GLU A 129      17.211  17.221  47.109  1.00  0.00           H  
ATOM   2062 2HG  GLU A 129      15.725  16.492  46.503  1.00  0.00           H  
ATOM   2063  N   LEU A 130      15.647  18.451  51.194  1.00  0.00           N  
ATOM   2064  CA  LEU A 130      15.195  19.352  52.244  1.00  0.00           C  
ATOM   2065  C   LEU A 130      15.139  20.781  51.718  1.00  0.00           C  
ATOM   2066  O   LEU A 130      16.064  21.239  51.042  1.00  0.00           O  
ATOM   2067  CB  LEU A 130      16.130  19.276  53.458  1.00  0.00           C  
ATOM   2068  CG  LEU A 130      15.886  20.321  54.553  1.00  0.00           C  
ATOM   2069  CD1 LEU A 130      14.537  20.065  55.209  1.00  0.00           C  
ATOM   2070  CD2 LEU A 130      17.012  20.259  55.575  1.00  0.00           C  
ATOM   2071  H   LEU A 130      16.637  18.353  51.022  1.00  0.00           H  
ATOM   2072  HA  LEU A 130      14.198  19.043  52.561  1.00  0.00           H  
ATOM   2073 1HB  LEU A 130      16.030  18.291  53.912  1.00  0.00           H  
ATOM   2074 2HB  LEU A 130      17.158  19.391  53.112  1.00  0.00           H  
ATOM   2075  HG  LEU A 130      15.856  21.316  54.107  1.00  0.00           H  
ATOM   2076 1HD1 LEU A 130      14.363  20.808  55.987  1.00  0.00           H  
ATOM   2077 2HD1 LEU A 130      13.748  20.135  54.459  1.00  0.00           H  
ATOM   2078 3HD1 LEU A 130      14.530  19.069  55.651  1.00  0.00           H  
ATOM   2079 1HD2 LEU A 130      16.839  21.003  56.353  1.00  0.00           H  
ATOM   2080 2HD2 LEU A 130      17.042  19.265  56.023  1.00  0.00           H  
ATOM   2081 3HD2 LEU A 130      17.962  20.464  55.082  1.00  0.00           H  
ATOM   2082  N   GLU A 131      14.047  21.478  52.031  1.00  0.00           N  
ATOM   2083  CA  GLU A 131      13.875  22.879  51.661  1.00  0.00           C  
ATOM   2084  C   GLU A 131      13.651  23.704  52.920  1.00  0.00           C  
ATOM   2085  O   GLU A 131      12.617  23.560  53.582  1.00  0.00           O  
ATOM   2086  CB  GLU A 131      12.700  23.051  50.696  1.00  0.00           C  
ATOM   2087  CG  GLU A 131      12.887  22.367  49.349  1.00  0.00           C  
ATOM   2088  CD  GLU A 131      11.709  22.549  48.432  1.00  0.00           C  
ATOM   2089  OE1 GLU A 131      10.663  22.919  48.907  1.00  0.00           O  
ATOM   2090  OE2 GLU A 131      11.857  22.316  47.255  1.00  0.00           O  
ATOM   2091  H   GLU A 131      13.314  21.012  52.546  1.00  0.00           H  
ATOM   2092  HA  GLU A 131      14.778  23.215  51.150  1.00  0.00           H  
ATOM   2093 1HB  GLU A 131      11.794  22.651  51.152  1.00  0.00           H  
ATOM   2094 2HB  GLU A 131      12.533  24.113  50.512  1.00  0.00           H  
ATOM   2095 1HG  GLU A 131      13.775  22.774  48.867  1.00  0.00           H  
ATOM   2096 2HG  GLU A 131      13.052  21.303  49.514  1.00  0.00           H  
ATOM   2097  N   VAL A 132      14.616  24.562  53.247  1.00  0.00           N  
ATOM   2098  CA  VAL A 132      14.531  25.469  54.387  1.00  0.00           C  
ATOM   2099  C   VAL A 132      14.816  26.884  53.901  1.00  0.00           C  
ATOM   2100  O   VAL A 132      15.770  27.110  53.149  1.00  0.00           O  
ATOM   2101  CB  VAL A 132      15.538  25.076  55.485  1.00  0.00           C  
ATOM   2102  CG1 VAL A 132      15.533  26.106  56.605  1.00  0.00           C  
ATOM   2103  CG2 VAL A 132      15.204  23.693  56.022  1.00  0.00           C  
ATOM   2104  H   VAL A 132      15.443  24.577  52.667  1.00  0.00           H  
ATOM   2105  HA  VAL A 132      13.525  25.406  54.805  1.00  0.00           H  
ATOM   2106  HB  VAL A 132      16.541  25.069  55.058  1.00  0.00           H  
ATOM   2107 1HG1 VAL A 132      16.251  25.813  57.371  1.00  0.00           H  
ATOM   2108 2HG1 VAL A 132      15.810  27.081  56.204  1.00  0.00           H  
ATOM   2109 3HG1 VAL A 132      14.537  26.162  57.044  1.00  0.00           H  
ATOM   2110 1HG2 VAL A 132      15.921  23.422  56.797  1.00  0.00           H  
ATOM   2111 2HG2 VAL A 132      14.199  23.699  56.443  1.00  0.00           H  
ATOM   2112 3HG2 VAL A 132      15.254  22.966  55.211  1.00  0.00           H  
ATOM   2113  N   GLU A 133      13.988  27.834  54.329  1.00  0.00           N  
ATOM   2114  CA  GLU A 133      14.186  29.244  54.022  1.00  0.00           C  
ATOM   2115  C   GLU A 133      14.641  29.998  55.266  1.00  0.00           C  
ATOM   2116  O   GLU A 133      14.098  29.803  56.357  1.00  0.00           O  
ATOM   2117  CB  GLU A 133      12.898  29.861  53.474  1.00  0.00           C  
ATOM   2118  CG  GLU A 133      12.448  29.293  52.136  1.00  0.00           C  
ATOM   2119  CD  GLU A 133      11.201  29.948  51.611  1.00  0.00           C  
ATOM   2120  OE1 GLU A 133      10.652  30.774  52.300  1.00  0.00           O  
ATOM   2121  OE2 GLU A 133      10.796  29.622  50.520  1.00  0.00           O  
ATOM   2122  H   GLU A 133      13.194  27.559  54.888  1.00  0.00           H  
ATOM   2123  HA  GLU A 133      14.953  29.327  53.252  1.00  0.00           H  
ATOM   2124 1HB  GLU A 133      12.089  29.712  54.190  1.00  0.00           H  
ATOM   2125 2HB  GLU A 133      13.033  30.936  53.353  1.00  0.00           H  
ATOM   2126 1HG  GLU A 133      13.248  29.426  51.409  1.00  0.00           H  
ATOM   2127 2HG  GLU A 133      12.270  28.224  52.248  1.00  0.00           H  
ATOM   2128  N   LEU A 134      15.639  30.860  55.094  1.00  0.00           N  
ATOM   2129  CA  LEU A 134      16.179  31.670  56.175  1.00  0.00           C  
ATOM   2130  C   LEU A 134      15.741  33.122  56.027  1.00  0.00           C  
ATOM   2131  O   LEU A 134      15.377  33.573  54.938  1.00  0.00           O  
ATOM   2132  CB  LEU A 134      17.711  31.585  56.190  1.00  0.00           C  
ATOM   2133  CG  LEU A 134      18.298  30.168  56.208  1.00  0.00           C  
ATOM   2134  CD1 LEU A 134      19.818  30.249  56.270  1.00  0.00           C  
ATOM   2135  CD2 LEU A 134      17.743  29.403  57.399  1.00  0.00           C  
ATOM   2136  H   LEU A 134      16.033  30.950  54.168  1.00  0.00           H  
ATOM   2137  HA  LEU A 134      15.804  31.279  57.121  1.00  0.00           H  
ATOM   2138 1HB  LEU A 134      18.095  32.093  55.307  1.00  0.00           H  
ATOM   2139 2HB  LEU A 134      18.079  32.108  57.073  1.00  0.00           H  
ATOM   2140  HG  LEU A 134      18.029  29.651  55.286  1.00  0.00           H  
ATOM   2141 1HD1 LEU A 134      20.235  29.242  56.282  1.00  0.00           H  
ATOM   2142 2HD1 LEU A 134      20.190  30.785  55.396  1.00  0.00           H  
ATOM   2143 3HD1 LEU A 134      20.117  30.777  57.174  1.00  0.00           H  
ATOM   2144 1HD2 LEU A 134      18.160  28.395  57.411  1.00  0.00           H  
ATOM   2145 2HD2 LEU A 134      18.012  29.918  58.321  1.00  0.00           H  
ATOM   2146 3HD2 LEU A 134      16.657  29.345  57.320  1.00  0.00           H  
ATOM   2147  N   SER A 135      15.784  33.847  57.141  1.00  0.00           N  
ATOM   2148  CA  SER A 135      15.464  35.263  57.128  1.00  0.00           C  
ATOM   2149  C   SER A 135      16.525  36.040  56.346  1.00  0.00           C  
ATOM   2150  O   SER A 135      17.654  35.568  56.184  1.00  0.00           O  
ATOM   2151  CB  SER A 135      15.366  35.792  58.547  1.00  0.00           C  
ATOM   2152  OG  SER A 135      16.612  35.746  59.187  1.00  0.00           O  
ATOM   2153  H   SER A 135      16.045  33.409  58.013  1.00  0.00           H  
ATOM   2154  HA  SER A 135      14.495  35.395  56.646  1.00  0.00           H  
ATOM   2155 1HB  SER A 135      15.001  36.818  58.528  1.00  0.00           H  
ATOM   2156 2HB  SER A 135      14.645  35.197  59.107  1.00  0.00           H  
ATOM   2157  HG  SER A 135      16.552  36.356  59.925  1.00  0.00           H  
ATOM   2158  N   PRO A 136      16.185  37.229  55.839  1.00  0.00           N  
ATOM   2159  CA  PRO A 136      17.183  38.010  55.086  1.00  0.00           C  
ATOM   2160  C   PRO A 136      18.505  38.175  55.815  1.00  0.00           C  
ATOM   2161  O   PRO A 136      19.562  38.155  55.170  1.00  0.00           O  
ATOM   2162  CB  PRO A 136      16.485  39.362  54.906  1.00  0.00           C  
ATOM   2163  CG  PRO A 136      15.035  39.019  54.846  1.00  0.00           C  
ATOM   2164  CD  PRO A 136      14.866  37.928  55.869  1.00  0.00           C  
ATOM   2165  HA  PRO A 136      17.392  37.492  54.149  1.00  0.00           H  
ATOM   2166 1HB  PRO A 136      16.732  40.027  55.745  1.00  0.00           H  
ATOM   2167 2HB  PRO A 136      16.845  39.852  53.989  1.00  0.00           H  
ATOM   2168 1HG  PRO A 136      14.426  39.907  55.070  1.00  0.00           H  
ATOM   2169 2HG  PRO A 136      14.763  38.694  53.831  1.00  0.00           H  
ATOM   2170 1HD  PRO A 136      14.671  38.375  56.855  1.00  0.00           H  
ATOM   2171 2HD  PRO A 136      14.037  37.270  55.571  1.00  0.00           H  
ATOM   2172  N   GLU A 137      18.483  38.333  57.136  1.00  0.00           N  
ATOM   2173  CA  GLU A 137      19.691  38.561  57.917  1.00  0.00           C  
ATOM   2174  C   GLU A 137      20.627  37.357  57.925  1.00  0.00           C  
ATOM   2175  O   GLU A 137      21.824  37.520  58.182  1.00  0.00           O  
ATOM   2176  CB  GLU A 137      19.321  38.928  59.355  1.00  0.00           C  
ATOM   2177  CG  GLU A 137      18.629  40.276  59.502  1.00  0.00           C  
ATOM   2178  CD  GLU A 137      18.275  40.599  60.926  1.00  0.00           C  
ATOM   2179  OE1 GLU A 137      18.478  39.764  61.774  1.00  0.00           O  
ATOM   2180  OE2 GLU A 137      17.800  41.684  61.168  1.00  0.00           O  
ATOM   2181  H   GLU A 137      17.592  38.291  57.609  1.00  0.00           H  
ATOM   2182  HA  GLU A 137      20.234  39.399  57.478  1.00  0.00           H  
ATOM   2183 1HB  GLU A 137      18.658  38.164  59.765  1.00  0.00           H  
ATOM   2184 2HB  GLU A 137      20.220  38.944  59.970  1.00  0.00           H  
ATOM   2185 1HG  GLU A 137      19.288  41.053  59.117  1.00  0.00           H  
ATOM   2186 2HG  GLU A 137      17.722  40.275  58.897  1.00  0.00           H  
ATOM   2187  N   GLN A 138      20.110  36.155  57.654  1.00  0.00           N  
ATOM   2188  CA  GLN A 138      20.919  34.947  57.752  1.00  0.00           C  
ATOM   2189  C   GLN A 138      21.229  34.332  56.392  1.00  0.00           C  
ATOM   2190  O   GLN A 138      21.702  33.189  56.342  1.00  0.00           O  
ATOM   2191  CB  GLN A 138      20.211  33.915  58.634  1.00  0.00           C  
ATOM   2192  CG  GLN A 138      20.007  34.358  60.072  1.00  0.00           C  
ATOM   2193  CD  GLN A 138      21.314  34.470  60.834  1.00  0.00           C  
ATOM   2194  OE1 GLN A 138      22.060  33.496  60.961  1.00  0.00           O  
ATOM   2195  NE2 GLN A 138      21.599  35.662  61.346  1.00  0.00           N  
ATOM   2196  H   GLN A 138      19.142  36.079  57.378  1.00  0.00           H  
ATOM   2197  HA  GLN A 138      21.868  35.204  58.224  1.00  0.00           H  
ATOM   2198 1HB  GLN A 138      19.234  33.684  58.212  1.00  0.00           H  
ATOM   2199 2HB  GLN A 138      20.789  32.989  58.646  1.00  0.00           H  
ATOM   2200 1HG  GLN A 138      19.526  35.336  60.075  1.00  0.00           H  
ATOM   2201 2HG  GLN A 138      19.376  33.629  60.581  1.00  0.00           H  
ATOM   2202 1HE2 GLN A 138      22.447  35.797  61.859  1.00  0.00           H  
ATOM   2203 2HE2 GLN A 138      20.966  36.426  61.220  1.00  0.00           H  
ATOM   2204  N   GLN A 139      20.982  35.045  55.290  1.00  0.00           N  
ATOM   2205  CA  GLN A 139      21.113  34.445  53.968  1.00  0.00           C  
ATOM   2206  C   GLN A 139      22.491  33.841  53.731  1.00  0.00           C  
ATOM   2207  O   GLN A 139      22.584  32.755  53.149  1.00  0.00           O  
ATOM   2208  CB  GLN A 139      20.817  35.488  52.887  1.00  0.00           C  
ATOM   2209  CG  GLN A 139      19.353  35.881  52.784  1.00  0.00           C  
ATOM   2210  CD  GLN A 139      19.121  36.990  51.777  1.00  0.00           C  
ATOM   2211  OE1 GLN A 139      20.019  37.785  51.489  1.00  0.00           O  
ATOM   2212  NE2 GLN A 139      17.910  37.051  51.234  1.00  0.00           N  
ATOM   2213  H   GLN A 139      20.701  36.013  55.366  1.00  0.00           H  
ATOM   2214  HA  GLN A 139      20.379  33.644  53.877  1.00  0.00           H  
ATOM   2215 1HB  GLN A 139      21.395  36.391  53.083  1.00  0.00           H  
ATOM   2216 2HB  GLN A 139      21.131  35.104  51.916  1.00  0.00           H  
ATOM   2217 1HG  GLN A 139      18.775  35.011  52.474  1.00  0.00           H  
ATOM   2218 2HG  GLN A 139      19.013  36.228  53.760  1.00  0.00           H  
ATOM   2219 1HE2 GLN A 139      17.697  37.762  50.563  1.00  0.00           H  
ATOM   2220 2HE2 GLN A 139      17.210  36.387  51.496  1.00  0.00           H  
ATOM   2221  N   ASN A 140      23.559  34.513  54.163  1.00  0.00           N  
ATOM   2222  CA  ASN A 140      24.914  33.990  54.033  1.00  0.00           C  
ATOM   2223  C   ASN A 140      25.522  33.579  55.368  1.00  0.00           C  
ATOM   2224  O   ASN A 140      26.750  33.500  55.479  1.00  0.00           O  
ATOM   2225  CB  ASN A 140      25.802  35.012  53.345  1.00  0.00           C  
ATOM   2226  CG  ASN A 140      25.439  35.213  51.901  1.00  0.00           C  
ATOM   2227  OD1 ASN A 140      25.161  34.250  51.177  1.00  0.00           O  
ATOM   2228  ND2 ASN A 140      25.437  36.448  51.466  1.00  0.00           N  
ATOM   2229  H   ASN A 140      23.419  35.415  54.595  1.00  0.00           H  
ATOM   2230  HA  ASN A 140      24.884  33.105  53.397  1.00  0.00           H  
ATOM   2231 1HB  ASN A 140      25.726  35.968  53.864  1.00  0.00           H  
ATOM   2232 2HB  ASN A 140      26.841  34.689  53.405  1.00  0.00           H  
ATOM   2233 1HD2 ASN A 140      25.203  36.642  50.513  1.00  0.00           H  
ATOM   2234 2HD2 ASN A 140      25.669  37.196  52.086  1.00  0.00           H  
ATOM   2235  N   ASN A 141      24.701  33.319  56.381  1.00  0.00           N  
ATOM   2236  CA  ASN A 141      25.186  32.912  57.698  1.00  0.00           C  
ATOM   2237  C   ASN A 141      24.683  31.511  58.030  1.00  0.00           C  
ATOM   2238  O   ASN A 141      24.644  31.093  59.187  1.00  0.00           O  
ATOM   2239  CB  ASN A 141      24.761  33.906  58.764  1.00  0.00           C  
ATOM   2240  CG  ASN A 141      25.451  35.235  58.621  1.00  0.00           C  
ATOM   2241  OD1 ASN A 141      26.672  35.335  58.783  1.00  0.00           O  
ATOM   2242  ND2 ASN A 141      24.690  36.257  58.321  1.00  0.00           N  
ATOM   2243  H   ASN A 141      23.707  33.406  56.229  1.00  0.00           H  
ATOM   2244  HA  ASN A 141      26.277  32.911  57.680  1.00  0.00           H  
ATOM   2245 1HB  ASN A 141      23.683  34.061  58.708  1.00  0.00           H  
ATOM   2246 2HB  ASN A 141      24.983  33.499  59.750  1.00  0.00           H  
ATOM   2247 1HD2 ASN A 141      25.096  37.167  58.215  1.00  0.00           H  
ATOM   2248 2HD2 ASN A 141      23.707  36.130  58.201  1.00  0.00           H  
ATOM   2249  N   ALA A 142      24.290  30.766  57.002  1.00  0.00           N  
ATOM   2250  CA  ALA A 142      23.785  29.410  57.155  1.00  0.00           C  
ATOM   2251  C   ALA A 142      24.897  28.469  57.605  1.00  0.00           C  
ATOM   2252  O   ALA A 142      26.061  28.603  57.218  1.00  0.00           O  
ATOM   2253  CB  ALA A 142      23.167  28.911  55.844  1.00  0.00           C  
ATOM   2254  H   ALA A 142      24.347  31.169  56.078  1.00  0.00           H  
ATOM   2255  HA  ALA A 142      22.998  29.417  57.910  1.00  0.00           H  
ATOM   2256 1HB  ALA A 142      22.796  27.895  55.980  1.00  0.00           H  
ATOM   2257 2HB  ALA A 142      22.342  29.564  55.559  1.00  0.00           H  
ATOM   2258 3HB  ALA A 142      23.923  28.918  55.060  1.00  0.00           H  
ATOM   2259  N   GLU A 143      24.513  27.508  58.442  1.00  0.00           N  
ATOM   2260  CA  GLU A 143      25.340  26.347  58.749  1.00  0.00           C  
ATOM   2261  C   GLU A 143      24.500  25.092  58.585  1.00  0.00           C  
ATOM   2262  O   GLU A 143      23.442  24.966  59.208  1.00  0.00           O  
ATOM   2263  CB  GLU A 143      25.903  26.432  60.170  1.00  0.00           C  
ATOM   2264  CG  GLU A 143      26.733  27.678  60.444  1.00  0.00           C  
ATOM   2265  CD  GLU A 143      27.344  27.682  61.819  1.00  0.00           C  
ATOM   2266  OE1 GLU A 143      27.157  26.728  62.534  1.00  0.00           O  
ATOM   2267  OE2 GLU A 143      27.998  28.642  62.153  1.00  0.00           O  
ATOM   2268  H   GLU A 143      23.606  27.595  58.878  1.00  0.00           H  
ATOM   2269  HA  GLU A 143      26.183  26.330  58.057  1.00  0.00           H  
ATOM   2270 1HB  GLU A 143      25.082  26.412  60.888  1.00  0.00           H  
ATOM   2271 2HB  GLU A 143      26.530  25.562  60.365  1.00  0.00           H  
ATOM   2272 1HG  GLU A 143      27.530  27.740  59.705  1.00  0.00           H  
ATOM   2273 2HG  GLU A 143      26.099  28.556  60.331  1.00  0.00           H  
ATOM   2274  N   VAL A 144      24.967  24.171  57.748  1.00  0.00           N  
ATOM   2275  CA  VAL A 144      24.235  22.953  57.415  1.00  0.00           C  
ATOM   2276  C   VAL A 144      25.111  21.761  57.769  1.00  0.00           C  
ATOM   2277  O   VAL A 144      26.295  21.725  57.412  1.00  0.00           O  
ATOM   2278  CB  VAL A 144      23.871  22.915  55.919  1.00  0.00           C  
ATOM   2279  CG1 VAL A 144      23.119  21.635  55.586  1.00  0.00           C  
ATOM   2280  CG2 VAL A 144      23.041  24.138  55.557  1.00  0.00           C  
ATOM   2281  H   VAL A 144      25.873  24.331  57.328  1.00  0.00           H  
ATOM   2282  HA  VAL A 144      23.311  22.936  57.993  1.00  0.00           H  
ATOM   2283  HB  VAL A 144      24.788  22.911  55.331  1.00  0.00           H  
ATOM   2284 1HG1 VAL A 144      22.869  21.625  54.525  1.00  0.00           H  
ATOM   2285 2HG1 VAL A 144      23.746  20.774  55.819  1.00  0.00           H  
ATOM   2286 3HG1 VAL A 144      22.202  21.588  56.174  1.00  0.00           H  
ATOM   2287 1HG2 VAL A 144      22.787  24.105  54.498  1.00  0.00           H  
ATOM   2288 2HG2 VAL A 144      22.126  24.145  56.150  1.00  0.00           H  
ATOM   2289 3HG2 VAL A 144      23.614  25.041  55.765  1.00  0.00           H  
ATOM   2290  N   GLU A 145      24.528  20.788  58.463  1.00  0.00           N  
ATOM   2291  CA  GLU A 145      25.215  19.556  58.830  1.00  0.00           C  
ATOM   2292  C   GLU A 145      24.399  18.368  58.346  1.00  0.00           C  
ATOM   2293  O   GLU A 145      23.170  18.360  58.476  1.00  0.00           O  
ATOM   2294  CB  GLU A 145      25.426  19.477  60.344  1.00  0.00           C  
ATOM   2295  CG  GLU A 145      26.344  20.551  60.909  1.00  0.00           C  
ATOM   2296  CD  GLU A 145      26.603  20.385  62.380  1.00  0.00           C  
ATOM   2297  OE1 GLU A 145      25.898  19.633  63.006  1.00  0.00           O  
ATOM   2298  OE2 GLU A 145      27.508  21.012  62.877  1.00  0.00           O  
ATOM   2299  H   GLU A 145      23.568  20.917  58.745  1.00  0.00           H  
ATOM   2300  HA  GLU A 145      26.197  19.553  58.355  1.00  0.00           H  
ATOM   2301 1HB  GLU A 145      24.464  19.559  60.850  1.00  0.00           H  
ATOM   2302 2HB  GLU A 145      25.850  18.506  60.601  1.00  0.00           H  
ATOM   2303 1HG  GLU A 145      27.295  20.517  60.377  1.00  0.00           H  
ATOM   2304 2HG  GLU A 145      25.895  21.527  60.731  1.00  0.00           H  
ATOM   2305  N   VAL A 146      25.081  17.369  57.792  1.00  0.00           N  
ATOM   2306  CA  VAL A 146      24.446  16.174  57.249  1.00  0.00           C  
ATOM   2307  C   VAL A 146      25.117  14.955  57.862  1.00  0.00           C  
ATOM   2308  O   VAL A 146      26.351  14.858  57.870  1.00  0.00           O  
ATOM   2309  CB  VAL A 146      24.570  16.128  55.714  1.00  0.00           C  
ATOM   2310  CG1 VAL A 146      23.914  14.870  55.164  1.00  0.00           C  
ATOM   2311  CG2 VAL A 146      23.942  17.374  55.107  1.00  0.00           C  
ATOM   2312  H   VAL A 146      26.087  17.453  57.753  1.00  0.00           H  
ATOM   2313  HA  VAL A 146      23.387  16.198  57.507  1.00  0.00           H  
ATOM   2314  HB  VAL A 146      25.625  16.085  55.445  1.00  0.00           H  
ATOM   2315 1HG1 VAL A 146      24.011  14.854  54.079  1.00  0.00           H  
ATOM   2316 2HG1 VAL A 146      24.403  13.992  55.585  1.00  0.00           H  
ATOM   2317 3HG1 VAL A 146      22.858  14.863  55.434  1.00  0.00           H  
ATOM   2318 1HG2 VAL A 146      24.033  17.335  54.022  1.00  0.00           H  
ATOM   2319 2HG2 VAL A 146      22.888  17.420  55.381  1.00  0.00           H  
ATOM   2320 3HG2 VAL A 146      24.454  18.260  55.483  1.00  0.00           H  
ATOM   2321  N   GLU A 147      24.310  14.029  58.374  1.00  0.00           N  
ATOM   2322  CA  GLU A 147      24.803  12.801  58.991  1.00  0.00           C  
ATOM   2323  C   GLU A 147      24.261  11.610  58.213  1.00  0.00           C  
ATOM   2324  O   GLU A 147      23.057  11.332  58.254  1.00  0.00           O  
ATOM   2325  CB  GLU A 147      24.383  12.717  60.460  1.00  0.00           C  
ATOM   2326  CG  GLU A 147      24.950  13.821  61.341  1.00  0.00           C  
ATOM   2327  CD  GLU A 147      24.451  13.753  62.758  1.00  0.00           C  
ATOM   2328  OE1 GLU A 147      23.663  12.886  63.050  1.00  0.00           O  
ATOM   2329  OE2 GLU A 147      24.857  14.572  63.549  1.00  0.00           O  
ATOM   2330  H   GLU A 147      23.314  14.192  58.329  1.00  0.00           H  
ATOM   2331  HA  GLU A 147      25.893  12.810  58.957  1.00  0.00           H  
ATOM   2332 1HB  GLU A 147      23.297  12.756  60.532  1.00  0.00           H  
ATOM   2333 2HB  GLU A 147      24.704  11.760  60.876  1.00  0.00           H  
ATOM   2334 1HG  GLU A 147      26.037  13.745  61.348  1.00  0.00           H  
ATOM   2335 2HG  GLU A 147      24.684  14.785  60.913  1.00  0.00           H  
ATOM   2336  N   CYS A 148      25.146  10.912  57.507  1.00  0.00           N  
ATOM   2337  CA  CYS A 148      24.782   9.760  56.691  1.00  0.00           C  
ATOM   2338  C   CYS A 148      25.662   8.586  57.091  1.00  0.00           C  
ATOM   2339  O   CYS A 148      26.884   8.728  57.196  1.00  0.00           O  
ATOM   2340  CB  CYS A 148      24.955  10.056  55.202  1.00  0.00           C  
ATOM   2341  SG  CYS A 148      23.925  11.412  54.594  1.00  0.00           S  
ATOM   2342  H   CYS A 148      26.113  11.203  57.546  1.00  0.00           H  
ATOM   2343  HA  CYS A 148      23.732   9.527  56.872  1.00  0.00           H  
ATOM   2344 1HB  CYS A 148      25.997  10.305  54.998  1.00  0.00           H  
ATOM   2345 2HB  CYS A 148      24.713   9.164  54.623  1.00  0.00           H  
ATOM   2346  N   GLY A 149      25.042   7.429  57.301  1.00  0.00           N  
ATOM   2347  CA  GLY A 149      25.797   6.279  57.768  1.00  0.00           C  
ATOM   2348  C   GLY A 149      26.447   6.607  59.097  1.00  0.00           C  
ATOM   2349  O   GLY A 149      25.771   6.933  60.081  1.00  0.00           O  
ATOM   2350  H   GLY A 149      24.050   7.334  57.142  1.00  0.00           H  
ATOM   2351 1HA  GLY A 149      25.130   5.423  57.868  1.00  0.00           H  
ATOM   2352 2HA  GLY A 149      26.551   6.014  57.028  1.00  0.00           H  
ATOM   2353  N   ASN A 150      27.775   6.528  59.138  1.00  0.00           N  
ATOM   2354  CA  ASN A 150      28.540   6.799  60.349  1.00  0.00           C  
ATOM   2355  C   ASN A 150      29.504   7.965  60.150  1.00  0.00           C  
ATOM   2356  O   ASN A 150      30.517   8.071  60.846  1.00  0.00           O  
ATOM   2357  CB  ASN A 150      29.292   5.557  60.791  1.00  0.00           C  
ATOM   2358  CG  ASN A 150      28.372   4.460  61.253  1.00  0.00           C  
ATOM   2359  OD1 ASN A 150      27.805   4.529  62.349  1.00  0.00           O  
ATOM   2360  ND2 ASN A 150      28.214   3.448  60.437  1.00  0.00           N  
ATOM   2361  H   ASN A 150      28.265   6.268  58.294  1.00  0.00           H  
ATOM   2362  HA  ASN A 150      27.844   7.057  61.148  1.00  0.00           H  
ATOM   2363 1HB  ASN A 150      29.897   5.183  59.965  1.00  0.00           H  
ATOM   2364 2HB  ASN A 150      29.970   5.812  61.606  1.00  0.00           H  
ATOM   2365 1HD2 ASN A 150      27.613   2.690  60.692  1.00  0.00           H  
ATOM   2366 2HD2 ASN A 150      28.692   3.435  59.560  1.00  0.00           H  
ATOM   2367  N   GLU A 151      29.198   8.847  59.202  1.00  0.00           N  
ATOM   2368  CA  GLU A 151      30.032   9.994  58.878  1.00  0.00           C  
ATOM   2369  C   GLU A 151      29.191  11.263  58.926  1.00  0.00           C  
ATOM   2370  O   GLU A 151      28.010  11.252  58.565  1.00  0.00           O  
ATOM   2371  CB  GLU A 151      30.669   9.831  57.496  1.00  0.00           C  
ATOM   2372  CG  GLU A 151      31.635   8.660  57.383  1.00  0.00           C  
ATOM   2373  CD  GLU A 151      32.271   8.555  56.025  1.00  0.00           C  
ATOM   2374  OE1 GLU A 151      31.572   8.696  55.050  1.00  0.00           O  
ATOM   2375  OE2 GLU A 151      33.457   8.334  55.962  1.00  0.00           O  
ATOM   2376  H   GLU A 151      28.340   8.701  58.688  1.00  0.00           H  
ATOM   2377  HA  GLU A 151      30.836  10.056  59.612  1.00  0.00           H  
ATOM   2378 1HB  GLU A 151      29.887   9.694  56.748  1.00  0.00           H  
ATOM   2379 2HB  GLU A 151      31.213  10.740  57.237  1.00  0.00           H  
ATOM   2380 1HG  GLU A 151      32.419   8.776  58.131  1.00  0.00           H  
ATOM   2381 2HG  GLU A 151      31.098   7.738  57.600  1.00  0.00           H  
ATOM   2382  N   LYS A 152      29.805  12.356  59.370  1.00  0.00           N  
ATOM   2383  CA  LYS A 152      29.153  13.655  59.438  1.00  0.00           C  
ATOM   2384  C   LYS A 152      29.878  14.656  58.548  1.00  0.00           C  
ATOM   2385  O   LYS A 152      31.112  14.691  58.511  1.00  0.00           O  
ATOM   2386  CB  LYS A 152      29.106  14.161  60.881  1.00  0.00           C  
ATOM   2387  CG  LYS A 152      28.412  15.507  61.053  1.00  0.00           C  
ATOM   2388  CD  LYS A 152      28.214  15.843  62.523  1.00  0.00           C  
ATOM   2389  CE  LYS A 152      27.408  17.122  62.696  1.00  0.00           C  
ATOM   2390  NZ  LYS A 152      27.171  17.441  64.129  1.00  0.00           N  
ATOM   2391  H   LYS A 152      30.766  12.272  59.670  1.00  0.00           H  
ATOM   2392  HA  LYS A 152      28.124  13.544  59.093  1.00  0.00           H  
ATOM   2393 1HB  LYS A 152      28.584  13.435  61.504  1.00  0.00           H  
ATOM   2394 2HB  LYS A 152      30.120  14.256  61.268  1.00  0.00           H  
ATOM   2395 1HG  LYS A 152      29.015  16.288  60.588  1.00  0.00           H  
ATOM   2396 2HG  LYS A 152      27.441  15.481  60.560  1.00  0.00           H  
ATOM   2397 1HD  LYS A 152      27.689  15.024  63.016  1.00  0.00           H  
ATOM   2398 2HD  LYS A 152      29.185  15.970  63.002  1.00  0.00           H  
ATOM   2399 1HE  LYS A 152      27.940  17.953  62.235  1.00  0.00           H  
ATOM   2400 2HE  LYS A 152      26.445  17.016  62.196  1.00  0.00           H  
ATOM   2401 1HZ  LYS A 152      26.633  18.294  64.201  1.00  0.00           H  
ATOM   2402 2HZ  LYS A 152      26.660  16.684  64.563  1.00  0.00           H  
ATOM   2403 3HZ  LYS A 152      28.056  17.561  64.599  1.00  0.00           H  
ATOM   2404  N   TYR A 153      29.100  15.463  57.832  1.00  0.00           N  
ATOM   2405  CA  TYR A 153      29.623  16.443  56.889  1.00  0.00           C  
ATOM   2406  C   TYR A 153      29.056  17.806  57.251  1.00  0.00           C  
ATOM   2407  O   TYR A 153      27.934  17.896  57.761  1.00  0.00           O  
ATOM   2408  CB  TYR A 153      29.274  16.070  55.447  1.00  0.00           C  
ATOM   2409  CG  TYR A 153      29.803  14.719  55.020  1.00  0.00           C  
ATOM   2410  CD1 TYR A 153      29.130  13.563  55.388  1.00  0.00           C  
ATOM   2411  CD2 TYR A 153      30.961  14.636  54.261  1.00  0.00           C  
ATOM   2412  CE1 TYR A 153      29.614  12.329  54.999  1.00  0.00           C  
ATOM   2413  CE2 TYR A 153      31.444  13.402  53.872  1.00  0.00           C  
ATOM   2414  CZ  TYR A 153      30.775  12.252  54.238  1.00  0.00           C  
ATOM   2415  OH  TYR A 153      31.257  11.023  53.850  1.00  0.00           O  
ATOM   2416  H   TYR A 153      28.100  15.385  57.956  1.00  0.00           H  
ATOM   2417  HA  TYR A 153      30.711  16.450  56.966  1.00  0.00           H  
ATOM   2418 1HB  TYR A 153      28.190  16.065  55.325  1.00  0.00           H  
ATOM   2419 2HB  TYR A 153      29.676  16.822  54.769  1.00  0.00           H  
ATOM   2420  HD1 TYR A 153      28.220  13.628  55.985  1.00  0.00           H  
ATOM   2421  HD2 TYR A 153      31.490  15.544  53.973  1.00  0.00           H  
ATOM   2422  HE1 TYR A 153      29.086  11.421  55.288  1.00  0.00           H  
ATOM   2423  HE2 TYR A 153      32.355  13.336  53.276  1.00  0.00           H  
ATOM   2424  HH  TYR A 153      31.086  10.380  54.543  1.00  0.00           H  
ATOM   2425  N   ARG A 154      29.824  18.860  56.990  1.00  0.00           N  
ATOM   2426  CA  ARG A 154      29.477  20.207  57.422  1.00  0.00           C  
ATOM   2427  C   ARG A 154      29.722  21.203  56.297  1.00  0.00           C  
ATOM   2428  O   ARG A 154      30.752  21.147  55.617  1.00  0.00           O  
ATOM   2429  CB  ARG A 154      30.289  20.610  58.644  1.00  0.00           C  
ATOM   2430  CG  ARG A 154      30.006  22.009  59.167  1.00  0.00           C  
ATOM   2431  CD  ARG A 154      30.677  22.254  60.470  1.00  0.00           C  
ATOM   2432  NE  ARG A 154      30.572  23.646  60.880  1.00  0.00           N  
ATOM   2433  CZ  ARG A 154      29.581  24.144  61.645  1.00  0.00           C  
ATOM   2434  NH1 ARG A 154      28.621  23.356  62.073  1.00  0.00           N  
ATOM   2435  NH2 ARG A 154      29.576  25.427  61.965  1.00  0.00           N  
ATOM   2436  H   ARG A 154      30.680  18.714  56.474  1.00  0.00           H  
ATOM   2437  HA  ARG A 154      28.420  20.222  57.691  1.00  0.00           H  
ATOM   2438 1HB  ARG A 154      30.095  19.909  59.456  1.00  0.00           H  
ATOM   2439 2HB  ARG A 154      31.352  20.553  58.410  1.00  0.00           H  
ATOM   2440 1HG  ARG A 154      30.369  22.745  58.450  1.00  0.00           H  
ATOM   2441 2HG  ARG A 154      28.932  22.136  59.306  1.00  0.00           H  
ATOM   2442 1HD  ARG A 154      30.215  21.636  61.239  1.00  0.00           H  
ATOM   2443 2HD  ARG A 154      31.734  22.002  60.388  1.00  0.00           H  
ATOM   2444  HE  ARG A 154      31.293  24.284  60.569  1.00  0.00           H  
ATOM   2445 1HH1 ARG A 154      28.625  22.376  61.830  1.00  0.00           H  
ATOM   2446 2HH1 ARG A 154      27.879  23.729  62.647  1.00  0.00           H  
ATOM   2447 1HH2 ARG A 154      30.314  26.033  61.635  1.00  0.00           H  
ATOM   2448 2HH2 ARG A 154      28.834  25.801  62.538  1.00  0.00           H  
ATOM   2449  N   PHE A 155      28.766  22.114  56.109  1.00  0.00           N  
ATOM   2450  CA  PHE A 155      28.913  23.259  55.218  1.00  0.00           C  
ATOM   2451  C   PHE A 155      28.666  24.523  56.032  1.00  0.00           C  
ATOM   2452  O   PHE A 155      27.568  24.716  56.563  1.00  0.00           O  
ATOM   2453  CB  PHE A 155      27.936  23.180  54.044  1.00  0.00           C  
ATOM   2454  CG  PHE A 155      28.142  24.251  53.010  1.00  0.00           C  
ATOM   2455  CD1 PHE A 155      29.420  24.609  52.608  1.00  0.00           C  
ATOM   2456  CD2 PHE A 155      27.059  24.902  52.439  1.00  0.00           C  
ATOM   2457  CE1 PHE A 155      29.611  25.594  51.658  1.00  0.00           C  
ATOM   2458  CE2 PHE A 155      27.247  25.886  51.488  1.00  0.00           C  
ATOM   2459  CZ  PHE A 155      28.525  26.233  51.098  1.00  0.00           C  
ATOM   2460  H   PHE A 155      27.901  21.992  56.617  1.00  0.00           H  
ATOM   2461  HA  PHE A 155      29.925  23.253  54.811  1.00  0.00           H  
ATOM   2462 1HB  PHE A 155      28.033  22.212  53.554  1.00  0.00           H  
ATOM   2463 2HB  PHE A 155      26.915  23.257  54.415  1.00  0.00           H  
ATOM   2464  HD1 PHE A 155      30.279  24.103  53.050  1.00  0.00           H  
ATOM   2465  HD2 PHE A 155      26.050  24.629  52.749  1.00  0.00           H  
ATOM   2466  HE1 PHE A 155      30.621  25.866  51.351  1.00  0.00           H  
ATOM   2467  HE2 PHE A 155      26.388  26.390  51.047  1.00  0.00           H  
ATOM   2468  HZ  PHE A 155      28.675  27.010  50.349  1.00  0.00           H  
ATOM   2469  N   GLN A 156      29.682  25.375  56.136  1.00  0.00           N  
ATOM   2470  CA  GLN A 156      29.633  26.559  56.984  1.00  0.00           C  
ATOM   2471  C   GLN A 156      29.819  27.808  56.133  1.00  0.00           C  
ATOM   2472  O   GLN A 156      30.730  27.879  55.308  1.00  0.00           O  
ATOM   2473  CB  GLN A 156      30.705  26.494  58.075  1.00  0.00           C  
ATOM   2474  CG  GLN A 156      30.736  27.705  58.991  1.00  0.00           C  
ATOM   2475  CD  GLN A 156      31.761  27.567  60.100  1.00  0.00           C  
ATOM   2476  OE1 GLN A 156      31.922  26.491  60.684  1.00  0.00           O  
ATOM   2477  NE2 GLN A 156      32.461  28.655  60.398  1.00  0.00           N  
ATOM   2478  H   GLN A 156      30.517  25.186  55.602  1.00  0.00           H  
ATOM   2479  HA  GLN A 156      28.660  26.592  57.476  1.00  0.00           H  
ATOM   2480 1HB  GLN A 156      30.544  25.610  58.692  1.00  0.00           H  
ATOM   2481 2HB  GLN A 156      31.688  26.396  57.614  1.00  0.00           H  
ATOM   2482 1HG  GLN A 156      30.988  28.587  58.402  1.00  0.00           H  
ATOM   2483 2HG  GLN A 156      29.754  27.829  59.447  1.00  0.00           H  
ATOM   2484 1HE2 GLN A 156      33.152  28.624  61.121  1.00  0.00           H  
ATOM   2485 2HE2 GLN A 156      32.299  29.506  59.899  1.00  0.00           H  
ATOM   2486  N   LEU A 157      28.950  28.792  56.337  1.00  0.00           N  
ATOM   2487  CA  LEU A 157      29.152  30.122  55.775  1.00  0.00           C  
ATOM   2488  C   LEU A 157      29.611  31.108  56.841  1.00  0.00           C  
ATOM   2489  O   LEU A 157      29.094  31.113  57.959  1.00  0.00           O  
ATOM   2490  CB  LEU A 157      27.855  30.626  55.128  1.00  0.00           C  
ATOM   2491  CG  LEU A 157      27.214  29.683  54.102  1.00  0.00           C  
ATOM   2492  CD1 LEU A 157      25.978  30.344  53.507  1.00  0.00           C  
ATOM   2493  CD2 LEU A 157      28.228  29.344  53.020  1.00  0.00           C  
ATOM   2494  H   LEU A 157      28.128  28.614  56.897  1.00  0.00           H  
ATOM   2495  HA  LEU A 157      29.920  30.059  55.004  1.00  0.00           H  
ATOM   2496 1HB  LEU A 157      27.123  30.808  55.913  1.00  0.00           H  
ATOM   2497 2HB  LEU A 157      28.062  31.571  54.626  1.00  0.00           H  
ATOM   2498  HG  LEU A 157      26.894  28.767  54.600  1.00  0.00           H  
ATOM   2499 1HD1 LEU A 157      25.522  29.674  52.778  1.00  0.00           H  
ATOM   2500 2HD1 LEU A 157      25.262  30.558  54.300  1.00  0.00           H  
ATOM   2501 3HD1 LEU A 157      26.264  31.274  53.015  1.00  0.00           H  
ATOM   2502 1HD2 LEU A 157      27.772  28.673  52.291  1.00  0.00           H  
ATOM   2503 2HD2 LEU A 157      28.547  30.259  52.521  1.00  0.00           H  
ATOM   2504 3HD2 LEU A 157      29.093  28.857  53.471  1.00  0.00           H  
ATOM   2505  N   GLY A 158      30.583  31.942  56.490  1.00  0.00           N  
ATOM   2506  CA  GLY A 158      31.125  32.923  57.422  1.00  0.00           C  
ATOM   2507  C   GLY A 158      32.171  32.297  58.336  1.00  0.00           C  
ATOM   2508  O   GLY A 158      32.106  31.107  58.646  1.00  0.00           O  
ATOM   2509  OXT GLY A 158      33.073  32.964  58.761  1.00  0.00           O  
ATOM   2510  H   GLY A 158      30.956  31.895  55.553  1.00  0.00           H  
ATOM   2511 1HA  GLY A 158      31.570  33.748  56.865  1.00  0.00           H  
ATOM   2512 2HA  GLY A 158      30.317  33.341  58.022  1.00  0.00           H  
TER                                                                             
# All scores below are weighted scores, not raw scores.
#BEGIN_POSE_ENERGIES_TABLE models/design14bab_gba0098_1.pdb
label fa_atr fa_rep fa_sol fa_intra_rep fa_intra_sol_xover4 lk_ball_wtd fa_elec pro_close hbond_sr_bb hbond_lr_bb hbond_bb_sc hbond_sc dslf_fa13 atom_pair_constraint coordinate_constraint angle_constraint dihedral_constraint metalbinding_constraint omega fa_dun p_aa_pp yhh_planarity ref chainbreak rama_prepro res_type_constraint total
weights 1 0.55 1 0.005 1 1 1 1.25 1 1 1 1 1.25 1 1 1 1 1 0.4 0.7 0.6 0.625 1 1 0.45 1 NA
pose -862.003 90.8041 495.013 1.64297 30.3525 -8.70544 -317.518 0.30654 -30.7089 -84.0353 -25.4278 -41.4758 -1.77965 0 0 0 0 0 16.4374 193.499 -53.8692 0.72834 33.6814 0 -17.5578 0 -580.616
ARG:NtermProteinFull_1 -7.01457 0.64981 6.66317 0.01963 0.41466 -0.27421 -5.20764 0 0 0 -0.61963 -0.64191 0 0 0 0 0 0 0.13398 2.45214 0 0 -0.09474 0 0 0 -3.5193
ILE_2 -6.99886 1.30768 0.05384 0.02267 0.07242 -0.10344 -1.1335 0 0 0 0 0 0 0 0 0 0 0 -0.0212 0.47713 -0.47498 0 2.30374 0 -0.26213 0 -4.75663
GLU_3 -5.52999 0.46421 5.22279 0.00747 0.31127 -0.23088 -3.04771 0 0 0 0 0 0 0 0 0 0 0 -0.02689 2.57968 0.14655 0 -2.72453 0 -0.1358 0 -2.96383
VAL_4 -7.2544 0.90207 0.17541 0.01543 0.04039 0.06727 -1.96007 0 0 0 0 0 0 0 0 0 0 0 -0.04663 0.08248 -0.7751 0 2.64269 0 -0.03971 0 -6.15017
ARG_5 -6.4931 0.6895 6.13746 0.01281 0.25321 0.3036 -4.64811 0 0 0 -1.16146 0 0 0 0 0 0 0 0.03392 1.79401 -0.06228 0 -0.09474 0 -0.12044 0 -3.35563
VAL_6 -5.95188 0.56251 1.08587 0.01425 0.03956 0.12148 -1.84339 0 0 0 0 0 0 0 0 0 0 0 0.01563 0.05409 -0.78556 0 2.64269 0 -0.13507 0 -4.17982
ASP_7 -4.92874 0.22171 5.88502 0.00603 0.68142 0.03819 -3.01614 0 0 0 0 -0.64248 0 0 0 0 0 0 1.54603 2.38776 -0.78347 0 -2.14574 0 0.15838 0 -0.59203
ASN_8 -4.01991 0.2747 3.73038 0.00714 0.31201 -0.20629 -0.09826 0 0 0 0 -0.7871 0 0 0 0 0 0 -0.02704 1.7753 -1.01798 0 -1.34026 0 0.25847 0 -1.13885
GLY_9 -3.93333 0.48786 3.27923 0.00014 0 0.14753 -1.86236 0 0 0 0 0 0 0 0 0 0 0 0.23091 0 -1.49541 0 0.79816 0 -0.27652 0 -2.6238
ARG_10 -4.59016 0.24729 4.76497 0.01271 0.39221 0.27829 -4.3122 0 0 0 0 -0.64248 0 0 0 0 0 0 0.03904 2.10542 0.02588 0 -0.09474 0 -0.23059 0 -2.00435
VAL_11 -6.46377 0.70643 0.22303 0.01504 0.04257 0.1349 -1.75253 0 0 0 0 0 0 0 0 0 0 0 0.06305 0.04515 -0.69319 0 2.64269 0 -0.19074 0 -5.22737
ARG_12 -5.79492 0.83156 5.35675 0.01013 0.17574 0.42103 -4.63718 0 0 0 0 -0.92766 0 0 0 0 0 0 -0.01323 2.1844 -0.06897 0 -0.09474 0 -0.21489 0 -2.77198
VAL_13 -6.65486 0.87061 0.43594 0.01439 0.04253 0.07684 -2.06828 0 0 0 0 0 0 0 0 0 0 0 -0.07568 0.10131 -0.62357 0 2.64269 0 -0.1818 0 -5.41988
ARG_14 -5.67639 0.31719 5.75235 0.01696 0.42922 0.15029 -4.59672 0 0 0 0 -1.03957 0 0 0 0 0 0 0.00833 2.11638 0.13408 0 -0.09474 0 -0.11216 0 -2.59477
ASN_15 -8.35646 0.52059 6.8703 0.01468 0.65496 0.01594 -3.13644 0 0 0 -1.56538 -0.80251 0 0 0 0 0 0 0.44426 1.59946 -0.56258 0 -1.34026 0 -0.02247 0 -5.66591
GLY_16 -3.01107 0.23836 2.83452 0.00014 0 0.01391 -1.41865 0 0 0 -0.61963 0 0 0 0 0 0 0 -0.0246 0 0.26187 0 0.79816 0 0.22496 0 -0.70203
THR_17 -6.04729 0.47553 4.34436 0.01153 0.06744 -0.20456 -0.92513 0 0 0 -1.74894 -0.80251 0 0 0 0 0 0 -0.00303 1.03475 -0.58557 0 1.15175 0 0.46088 0 -2.77079
ASP_18 -2.73085 0.17959 3.12694 0.00451 0.3387 -0.25527 -1.4767 0 0 0 -0.34088 0 0 0 0 0 0 0 -0.00242 2.08303 -0.2745 0 -2.14574 0 -0.12375 0 -1.61734
ARG_19 -4.50338 0.6403 4.52545 0.01922 0.63561 0.16987 -0.84523 0.04013 0 0 -2.16463 0 0 0 0 0 0 0 0.12017 1.30574 -0.22833 0 -0.09474 0 -0.39241 0 -0.77223
PRO_20 -4.0488 0.5617 1.62832 0.00295 0.07585 -0.06032 -0.46298 0.10318 0 0 0 0 0 0 0 0 0 0 -0.07155 0.1869 -1.0205 0 -1.64321 0 -0.4016 0 -5.15007
CYS:disulfide_21 -6.13866 0.21366 3.55336 0.00197 0.00998 -0.06229 -1.80981 0 0 0 0 0 -0.40409 0 0 0 0 0 0.0224 0.13052 -0.07211 0 3.25479 0 -0.23754 0 -1.53781
ARG_22 -4.80673 0.2859 4.67112 0.02008 0.56047 0.02323 -3.75962 0 0 0 0 -0.21792 0 0 0 0 0 0 0.38883 2.32865 0.15829 0 -0.09474 0 0.16547 0 -0.27698
VAL_23 -7.38833 0.74986 1.22934 0.01508 0.04016 0.1079 -2.32775 0 0 0 0 0 0 0 0 0 0 0 0.10323 0.04222 -0.78976 0 2.64269 0 -0.11227 0 -5.68762
ARG_24 -6.21399 0.46359 4.66207 0.01029 0.19184 0.42652 -3.88004 0 0 0 0 -1.0113 0 0 0 0 0 0 0.19304 1.97215 -0.0622 0 -0.09474 0 -0.23099 0 -3.57377
VAL_25 -5.68697 0.29577 0.49032 0.01397 0.04159 0.01891 -1.85342 0 0 0 0 0 0 0 0 0 0 0 -0.04827 0.08796 -0.75733 0 2.64269 0 -0.24152 0 -4.99629
THR_26 -5.70355 0.90989 3.6441 0.00877 0.05294 0.21837 -3.24976 0 0 0 0 -1.07833 0 0 0 0 0 0 0.03897 0.0419 -0.20992 0 1.15175 0 -0.15004 0 -4.32492
ALA_27 -4.79575 0.65722 1.48417 0.00131 0 -0.04902 -1.19517 0 0 0 0 0 0 0 0 0 0 0 -0.04802 0 -0.04995 0 1.32468 0 0.38907 0 -2.28145
GLY_28 -1.90078 0.14528 1.70653 0.0001 0 -0.22468 0.25341 0 0 0 0 0 0 0 0 0 0 0 0.07347 0 -1.13772 0 0.79816 0 0.01934 0 -0.26689
GLY_29 -1.32746 0.17399 1.20631 0.00012 0 -0.17137 0.283 0 0 0 0 0 0 0 0 0 0 0 -0.12847 0 -1.48886 0 0.79816 0 -0.71482 0 -1.3694
GLU_30 -3.7092 0.32495 4.55613 0.00751 0.3165 -0.02497 -2.90891 0 0 0 0 -0.89688 0 0 0 0 0 0 -0.04499 2.48901 0.1436 0 -2.72453 0 -0.38451 0 -2.85628
THR_31 -3.6944 0.51689 2.13145 0.00855 0.05231 -0.1245 -0.70588 0 0 0 0 -1.07833 0 0 0 0 0 0 -0.02797 0.04654 -0.21392 0 1.15175 0 0.0417 0 -1.89581
ARG_32 -4.80659 0.3923 4.69705 0.01141 0.22343 0.04651 -3.59268 0 0 0 0 -0.89688 0 0 0 0 0 0 0.36314 2.03717 -0.0304 0 -0.09474 0 0.01995 0 -1.63034
GLU_33 -4.88913 0.43863 4.49042 0.00626 0.26451 0.139 -3.39349 0 0 0 0 -1.22922 0 0 0 0 0 0 -0.02762 3.31388 0.25339 0 -2.72453 0 0.05492 0 -3.30297
TYR_34 -7.0905 0.80913 2.63126 0.02293 0.28041 0.01179 -2.24956 0 0 0 0 0 0 0 0 0 0 0 0.36545 1.82192 -0.38769 0.00188 0.58223 0 -0.04791 0 -3.24865
THR_35 -2.35019 0.14242 1.1041 0.00837 0.05336 -0.36842 -0.4854 0 0 0 0 0 0 0 0 0 0 0 -0.00278 0.0415 -0.1733 0 1.15175 0 -0.08714 0 -0.96573
VAL_36 -7.09064 0.72729 2.42635 0.01466 0.04253 0.06932 -2.2891 0 0 0 0 0 0 0 0 0 0 0 -0.03483 0.13058 -0.75001 0 2.64269 0 -0.14914 0 -4.2603
ASN_37 -4.99744 0.40115 4.00132 0.00526 0.21588 0.00475 -2.15339 0.00018 0 0 0 0 0 0 0 0 0 0 0.00161 1.39719 0.04309 0 -1.34026 0 0.05628 0 -2.36439
PRO_38 -5.45165 0.80619 2.62817 0.00291 0.07129 -0.45539 -0.57834 0.02428 0 0 0 0 0 0 0 0 0 0 -0.07547 0.04939 -0.80575 0 -1.64321 0 0.04484 0 -5.38272
GLY_39 -1.42441 0.03789 1.64276 0.00011 0 -0.00124 -1.35309 0 0 0 0 0 0 0 0 0 0 0 -0.08285 0 -1.4356 0 0.79816 0 -0.63017 0 -2.44843
THR_40 -4.736 0.26356 4.35811 0.00769 0.07237 -0.11308 -2.78993 0 0 0 0 0 0 0 0 0 0 0 0.08278 0.06767 -0.61058 0 1.15175 0 -0.46167 0 -2.70732
GLU_41 -3.90563 0.258 3.30134 0.00595 0.26481 -0.00191 -2.21235 0 0 0 0 -1.03957 0 0 0 0 0 0 0.73139 2.52016 -0.0274 0 -2.72453 0 -0.01822 0 -2.84797
LEU_42 -6.96245 1.55577 0.95245 0.017 0.07484 0.21184 -2.01565 0 0 0 0 0 0 0 0 0 0 0 0.37162 1.66804 -0.3627 0 1.66147 0 -0.08954 0 -2.91732
GLU_43 -3.80249 0.32446 3.01192 0.00612 0.31171 0.0466 -2.31214 0 0 0 0 -0.92766 0 0 0 0 0 0 0.08221 3.12997 0.16353 0 -2.72453 0 0.08602 0 -2.60429
VAL_44 -5.28554 0.6523 0.82911 0.01837 0.05059 0.08347 -1.55779 0 0 0 0 0 0 0 0 0 0 0 0.04941 0.0219 -0.38348 0 2.64269 0 -0.03266 0 -2.91163
GLU_45 -2.17353 0.11321 1.34768 0.00605 0.27072 -0.24008 -0.82133 0 0 0 0 0 0 0 0 0 0 0 -0.00644 2.39364 0.11399 0 -2.72453 0 -0.17811 0 -1.89872
LEU_46 -5.76404 0.59235 0.59176 0.01618 0.05125 -0.10884 -0.97538 0 0 0 0 0 0 0 0 0 0 0 0.04416 0.35387 -0.26202 0 1.66147 0 0.02286 0 -3.77638
SER_47 -3.11964 0.52692 3.61245 0.00153 0.07779 -0.31274 -0.93041 0.00022 0 0 0 0 0 0 0 0 0 0 0.06895 0.27351 -0.20287 0 -0.28969 0 -0.2745 0 -0.56847
PRO_48 -2.58491 0.39494 1.71474 0.00264 0.04397 0.11055 -0.20558 0.01771 0 0 -0.93006 0 0 0 0 0 0 0 -0.06036 0.57581 -0.38597 0 -1.64321 0 -0.48189 0 -3.43162
GLU_49 -2.56171 0.27426 2.4247 0.00696 0.33298 -0.36771 -0.3401 0 0 0 0 0 0 0 0 0 0 0 -0.0526 2.37235 -0.103 0 -2.72453 0 -0.48448 0 -1.22288
GLN_50 -7.85087 0.81341 6.2717 0.01173 0.63522 -0.39061 -1.55025 0 0 0 0 -0.9467 0 0 0 0 0 0 0.89634 2.41719 -0.03462 0 -1.45095 0 -0.10832 0 -1.28672
GLN_51 -5.72753 0.52867 4.40808 0.00603 0.22552 -0.03779 -1.5411 0 0 0 -0.93006 0 0 0 0 0 0 0 0.03707 3.16131 -0.15774 0 -1.45095 0 0.05682 0 -1.42168
ASN_52 -5.2545 0.40329 3.98331 0.00805 0.33789 -0.39567 -0.1969 0 0 0 0 -0.7871 0 0 0 0 0 0 0.04251 1.42549 -0.70317 0 -1.34026 0 0.07176 0 -2.4053
ASN_53 -8.34408 0.66375 6.29132 0.0067 0.6022 -0.16403 -1.81078 0 0 0 -0.95865 -0.9467 0 0 0 0 0 0 0.10509 3.18065 -0.77865 0 -1.34026 0 0.5699 0 -2.92356
ALA_54 -4.98441 0.4963 2.18745 0.00118 0 0.30965 -1.74068 0 0 0 0 0 0 0 0 0 0 0 0.22748 0 -0.44153 0 1.32468 0 0.42927 0 -2.19061
ILE_55 -8.10832 1.30183 1.30425 0.0235 0.07121 0.0072 -2.38362 0 0 0 0 0 0 0 0 0 0 0 0.03323 0.28698 -0.76658 0 2.30374 0 -0.17822 0 -6.10481
VAL_56 -7.05866 0.8859 0.51784 0.01472 0.04366 0.08517 -2.2149 0 0 0 0 0 0 0 0 0 0 0 -0.04417 0.02779 -0.72189 0 2.64269 0 -0.3906 0 -6.21245
VAL_57 -6.52271 1.06213 1.53496 0.0152 0.04139 0.09095 -2.28381 0 0 0 0 0 0 0 0 0 0 0 -0.06109 0.0617 -0.79261 0 2.64269 0 -0.38532 0 -4.59653
VAL_58 -7.32169 0.86809 0.31345 0.01473 0.04172 -0.026 -1.96377 0 0 0 0 0 0 0 0 0 0 0 -0.04692 0.12089 -0.73224 0 2.64269 0 -0.3751 0 -6.46416
HIS_59 -7.43089 0.60386 4.63427 0.00988 0.48068 -0.07915 -2.84238 0 0 0 -0.20655 0 0 0 0 0 0 0 0.07907 2.1634 -0.19018 0 -0.30065 0 0.04588 0 -3.03274
CYS:disulfide_60 -4.77395 0.73846 2.32863 0.0022 0.01312 -0.07997 -1.20135 0 0 0 0 0 -0.40409 0 0 0 0 0 0.05288 0.73074 0.03056 0 3.25479 0 0.46081 0 1.15282
GLY_61 -1.59164 0.08248 1.73281 3e-05 0 -0.19856 -0.19006 0 0 0 -0.20655 0 0 0 0 0 0 0 -0.25501 0 -1.2957 0 0.79816 0 0.29095 0 -0.83309
ASN_62 -1.6481 0.08376 1.46051 0.00694 0.32449 -0.14788 0.02446 0 0 0 0 0 0 0 0 0 0 0 -0.0233 1.59634 -0.58765 0 -1.34026 0 -0.15775 0 -0.40844
GLU_63 -5.05739 0.20778 4.73604 0.00593 0.27137 -0.24625 -2.33301 0 0 0 0 -0.46611 0 0 0 0 0 0 0.00741 2.5604 0.02312 0 -2.72453 0 -0.17805 0 -3.19329
TRP_64 -9.52936 1.05985 2.67096 0.01996 0.25651 -0.48345 -2.02864 0 0 0 0 0 0 0 0 0 0 0 0.00195 1.52337 -0.33798 0 2.26099 0 0.13856 0 -4.44729
TYR_65 -9.69148 1.05302 3.45512 0.02338 0.28754 0.13901 -2.95536 0 0 0 0 -0.46611 0 0 0 0 0 0 0.18476 1.54428 -0.20879 0.50859 0.58223 0 0.00636 0 -5.53746
MET_66 -10.1354 1.54476 0.67502 0.01001 0.06875 0.12522 -1.5202 0 0 0 0 0 0 0 0 0 0 0 0.00276 1.33647 -0.05083 0 1.65735 0 0.07633 0 -6.20974
PHE_67 -9.20528 1.0981 1.79107 0.02386 0.31191 -0.06039 -1.99759 0 0 0 0 0 0 0 0 0 0 0 1.313 2.10623 -0.17965 0 1.21829 0 0.24828 0 -3.33217
VAL_68 -8.19912 1.65464 0.8706 0.01581 0.03742 -0.04639 -1.82494 0 0 0 0 0 0 0 0 0 0 0 1.90199 0.434 -0.67792 0 2.64269 0 -0.05584 0 -3.24707
LEU_69 -7.77716 1.12613 1.95541 0.01737 0.10972 0.03312 -1.8839 0 0 0 0 0 0 0 0 0 0 0 0.40502 0.43123 -0.17006 0 1.66147 0 0.0114 0 -4.08025
ALA_70 -5.95885 0.90616 1.55225 0.00126 0 -0.03977 -0.85053 0 0 0 0 0 0 0 0 0 0 0 0.18151 0 0.17779 0 1.32468 0 0.30824 0 -2.39725
ARG_71 -5.23862 0.41152 4.83103 0.0162 0.30215 -0.63355 -2.49324 0 0 0 -1.35087 -0.40724 0 0 0 0 0 0 0.04302 3.14398 -0.06836 0 -0.09474 0 0.09966 0 -1.43906
ASP_72 -5.88029 0.59515 6.12851 0.00803 0.84784 -0.40401 -4.46274 0 0 0 -0.55487 -0.40724 0 0 0 0 0 0 0.56226 2.4438 -0.0059 0 -2.14574 0 -0.03474 0 -3.30993
GLU_73 -4.5336 0.43952 3.94885 0.00586 0.26775 0.22926 -2.06877 0 0 0 0 -0.83257 0 0 0 0 0 0 0.0733 2.57124 -0.28485 0 -2.72453 0 -0.1082 0 -3.01674
GLU_74 -4.73644 0.2519 5.22508 0.00893 0.3548 0.03731 -2.5105 0 0 0 0 -0.97163 0 0 0 0 0 0 0.09728 2.97847 -0.08609 0 -2.72453 0 -0.26327 0 -2.3387
TRP_75 -12.1122 1.2741 6.29838 0.01941 0.3986 -0.2036 -2.5671 0 0 0 -0.55487 0 0 0 0 0 0 0 0.09151 2.42879 -0.13831 0 2.26099 0 -0.20207 0 -3.00637
VAL_76 -7.68011 1.59205 3.01746 0.01985 0.05244 -0.26061 -1.48918 0 0 0 0 0 0 0 0 0 0 0 -0.0318 0.00288 -0.28162 0 2.64269 0 -0.05931 0 -2.47527
LYS_77 -5.10013 0.22737 4.78837 0.00719 0.11913 -0.27622 -2.0637 0 0 0 0 0 0 0 0 0 0 0 0.20368 1.00548 -0.02527 0 -0.71458 0 -0.19509 0 -2.02378
ARG_78 -5.43635 0.23872 5.27547 0.01408 0.32884 0.15257 -3.31835 0 0 0 0 -0.97163 0 0 0 0 0 0 0.02025 2.02798 -0.0815 0 -0.09474 0 -0.39786 0 -2.24252
ALA_79 -6.32995 0.63039 2.57246 0.00136 0 0.09052 -1.97686 0 0 0 0 0 0 0 0 0 0 0 -0.02232 0 -0.00632 0 1.32468 0 -0.17031 0 -3.88634
GLU_80 -6.39017 0.33747 5.45916 0.00598 0.26237 -0.5009 -1.8073 0 0 0 0 0 0 0 0 0 0 0 0.26324 2.5797 -0.187 0 -2.72453 0 -0.19864 0 -2.90062
LYS_81 -4.8046 0.37391 6.04251 0.01067 0.33441 -0.06067 -3.78843 0 0 0 0 0 0 0 0 0 0 0 0.0879 1.64039 0.0775 0 -0.71458 0 -0.20032 0 -1.00131
LEU_82 -7.05027 0.59887 3.5009 0.01803 0.19017 -0.27653 -1.66959 0 0 0 0 0 0 0 0 0 0 0 -0.03932 0.74737 -0.23847 0 1.66147 0 -0.10571 0 -2.66309
ALA_83 -6.88013 0.92372 2.99509 0.00136 0 0.00663 -2.47489 0 0 0 0 0 0 0 0 0 0 0 0.0247 0 -0.2524 0 1.32468 0 -0.27116 0 -4.6024
GLU_84 -4.3989 0.28451 5.06351 0.00605 0.26501 -0.14624 -1.56522 0 0 0 0 -0.84954 0 0 0 0 0 0 0.01025 2.61526 -0.20297 0 -2.72453 0 -0.32465 0 -1.96748
GLU_85 -4.33701 0.37792 5.18801 0.006 0.27349 -0.22788 -2.83387 0 0 0 0 0 0 0 0 0 0 0 -0.05627 2.62202 -0.34427 0 -2.72453 0 -0.47794 0 -2.53432
LEU_86 -7.54265 1.05701 1.77033 0.01746 0.09808 -0.28864 -0.90762 0 0 0 0 0 0 0 0 0 0 0 -0.0001 0.03304 -0.14703 0 1.66147 0 -0.59075 0 -4.8394
ASN_87 -3.27004 0.28507 3.56272 0.0071 0.31512 -0.47918 -0.90181 0 0 0 0 0 0 0 0 0 0 0 -0.07475 1.60668 -1.02439 0 -1.34026 0 -0.68205 0 -1.9958
VAL_88 -7.91711 1.19953 1.29236 0.02077 0.04593 -0.26844 -0.74072 0 0 0 0 0 0 0 0 0 0 0 -0.08886 0.48511 -0.10708 0 2.64269 0 -0.68649 0 -4.12231
ARG_89 -7.23036 0.55102 5.89952 0.01695 0.32505 -0.14004 -3.44767 0 0 0 -0.68202 0 0 0 0 0 0 0 0.26073 2.7203 -0.06665 0 -0.09474 0 -0.14724 0 -2.03513
ILE_90 -6.79883 0.82811 0.35416 0.02698 0.07944 -0.19704 -0.68743 0 0 0 0 0 0 0 0 0 0 0 -0.03906 0.14626 -0.66304 0 2.30374 0 0.01788 0 -4.62884
LEU_91 -7.61953 1.1258 1.11231 0.01654 0.11051 0.06138 -1.75039 0 0 0 0 0 0 0 0 0 0 0 -0.02808 0.48751 -0.18239 0 1.66147 0 0.00059 0 -5.00427
VAL_92 -7.04926 0.67039 0.49626 0.01515 0.0474 0.04932 -1.84431 0 0 0 0 0 0 0 0 0 0 0 0.00476 0.00456 -0.65154 0 2.64269 0 0.0093 0 -5.60529
ILE_93 -8.02217 1.56806 1.0821 0.02788 0.06609 0.17587 -2.18969 0 0 0 0 0 0 0 0 0 0 0 0.16247 0.64271 -0.66391 0 2.30374 0 -0.25997 0 -5.10682
VAL_94 -6.6846 0.4255 0.50839 0.01429 0.04298 0.00733 -1.83925 0 0 0 0 0 0 0 0 0 0 0 0.11414 0.0517 -0.74662 0 2.64269 0 -0.33637 0 -5.79982
LEU_95 -9.30803 1.81262 3.29 0.01953 0.15769 -0.66193 -2.08135 0 0 0 0 0 0 0 0 0 0 0 0.75037 1.41163 0.03643 0 1.66147 0 0.20482 0 -2.70674
ASN_96 -4.54519 0.37622 3.51626 0.00693 0.31074 -0.61938 -0.32478 0 0 0 -0.39222 0 0 0 0 0 0 0 -0.02157 1.55015 -1.0318 0 -1.34026 0 0.05388 0 -2.46101
GLY_97 -4.32136 0.53791 3.11228 9e-05 0 0.17664 -0.98792 0 0 0 0 0 0 0 0 0 0 0 0.14273 0 -1.49144 0 0.79816 0 -0.6891 0 -2.72201
ARG_98 -6.04733 0.47116 5.6543 0.01244 0.42245 0.08504 -3.58001 0 0 0 0 -0.83257 0 0 0 0 0 0 -0.02073 2.79132 0.11894 0 -0.09474 0 -0.27624 0 -1.29598
VAL_99 -6.48521 0.4431 0.66809 0.01445 0.04418 0.17579 -2.05195 0 0 0 0 0 0 0 0 0 0 0 -0.03588 0.02331 -0.58382 0 2.64269 0 -0.10536 0 -5.25061
ARG_100 -5.67542 0.56554 5.94941 0.01916 0.54956 0.27465 -4.98718 0 0 0 0 -0.99844 0 0 0 0 0 0 -0.0493 2.38608 0.03546 0 -0.09474 0 -0.10837 0 -2.13359
VAL_101 -6.78904 0.95394 0.62171 0.01501 0.04383 0.07609 -1.90405 0 0 0 0 0 0 0 0 0 0 0 -0.05332 0.04448 -0.71259 0 2.64269 0 -0.09495 0 -5.15621
ARG_102 -6.10284 0.5181 5.69145 0.01538 0.35106 0.56378 -4.69386 0 0 0 0 -1.83735 0 0 0 0 0 0 -0.00302 2.31914 0.09395 0 -0.09474 0 -0.17806 0 -3.35701
ASN_103 -8.40957 0.53323 7.01466 0.01575 0.64014 -0.01674 -3.31994 0 0 0 -1.57415 -0.83619 0 0 0 0 0 0 -0.00807 1.54641 -0.53862 0 -1.34026 0 -0.08227 0 -6.37563
GLY_104 -3.06129 0.14147 2.96521 8e-05 0 0.30555 -2.27139 0 0 0 -0.68202 0 0 0 0 0 0 0 -0.00204 0 0.41465 0 0.79816 0 0.14161 0 -1.25
THR_105 -6.04287 0.45737 4.57494 0.01138 0.06883 -0.14501 -0.89889 0 0 0 -1.79945 -0.83619 0 0 0 0 0 0 0.11062 0.96861 -0.60229 0 1.15175 0 0.36711 0 -2.61408
ASP_106 -2.5516 0.16587 2.86393 0.00481 0.34275 -0.3061 -1.16283 0 0 0 -0.34147 0 0 0 0 0 0 0 -0.02903 2.20622 -0.34158 0 -2.14574 0 -0.20182 0 -1.49658
ARG_107 -4.50618 0.51406 4.57092 0.01929 0.63521 0.14492 -1.00708 0.00855 0 0 -2.22293 0 0 0 0 0 0 0 0.13687 1.31262 -0.22972 0 -0.09474 0 -0.44494 0 -1.16313
PRO_108 -3.67235 0.44395 1.48795 0.00343 0.11286 -0.04654 -0.45309 0.02365 0 0 0 0 0 0 0 0 0 0 0.10443 0.80825 -0.89272 0 -1.64321 0 -0.41234 0 -4.13574
CYS:disulfide_109 -5.80302 0.14737 3.44921 0.002 0.01019 -0.13486 -1.9002 0 0 0 0 0 -0.48574 0 0 0 0 0 0.40436 0.11594 -0.05604 0 3.25479 0 -0.21623 0 -1.21223
ARG_110 -5.9626 0.62723 5.94954 0.02501 0.76512 -0.23014 -4.6963 0 0 0 0 -0.61339 0 0 0 0 0 0 -0.03792 3.15945 0.0218 0 -0.09474 0 0.07148 0 -1.01545
VAL_111 -7.56336 0.79177 1.08936 0.01459 0.04048 0.03467 -2.1835 0 0 0 0 0 0 0 0 0 0 0 -0.00898 0.07559 -0.75385 0 2.64269 0 -0.21426 0 -6.03481
ARG_112 -6.64469 0.51618 4.95516 0.01026 0.18703 0.3959 -3.86101 0 0 0 0 -0.99469 0 0 0 0 0 0 0.02325 2.10616 -0.01038 0 -0.09474 0 -0.2166 0 -3.62817
VAL_113 -6.09048 0.21834 0.14792 0.01461 0.04404 -0.08337 -1.78093 0 0 0 0 0 0 0 0 0 0 0 -0.02926 0.06093 -0.68499 0 2.64269 0 -0.18625 0 -5.72676
THR_114 -4.99752 0.55105 3.73442 0.00773 0.0507 0.07704 -2.58841 0 0 0 0 -0.80274 0 0 0 0 0 0 0.0727 0.09331 -0.2027 0 1.15175 0 -0.09936 0 -2.95203
ALA_115 -3.82608 0.72532 1.68253 0.00121 0 -0.06232 -1.07636 0 0 0 0 0 0 0 0 0 0 0 -0.01793 0 -0.26724 0 1.32468 0 0.22554 0 -1.29064
GLY_116 -1.51042 0.21338 1.52671 0.00011 0 -0.20757 -0.28352 0 0 0 -0.34388 0 0 0 0 0 0 0 0.0796 0 -1.08847 0 0.79816 0 -0.08068 0 -0.89657
GLY_117 -1.09168 0.19063 1.03951 0.00011 0 -0.19468 0.11914 0 0 0 0 0 0 0 0 0 0 0 -0.13436 0 -1.47278 0 0.79816 0 -0.69877 0 -1.44473
GLU_118 -3.72708 0.25322 4.53804 0.00721 0.28437 0.06625 -2.81777 0 0 0 0 -0.98673 0 0 0 0 0 0 0.00342 2.67867 0.22897 0 -2.72453 0 -0.37985 0 -2.57582
THR_119 -3.98085 0.32619 2.21116 0.00831 0.05206 -0.13852 -0.82971 0 0 0 0 -0.80274 0 0 0 0 0 0 0.26911 0.05519 -0.2137 0 1.15175 0 0.10231 0 -1.78944
ARG_120 -4.67953 0.37149 4.39295 0.02038 0.41312 0.21993 -3.58151 0 0 0 0 -0.98673 0 0 0 0 0 0 0.09113 2.69584 -0.09181 0 -0.09474 0 -0.01348 0 -1.24295
GLU_121 -4.89889 0.3927 4.32378 0.00619 0.25783 -0.2375 -3.10241 0 0 0 0 -1.30803 0 0 0 0 0 0 -0.00692 3.36287 0.23897 0 -2.72453 0 0.0196 0 -3.67633
TYR_122 -7.57752 0.71724 2.48768 0.02307 0.29791 -0.05094 -2.07933 0 0 0 0 0 0 0 0 0 0 0 0.33448 1.94384 -0.3734 0.01197 0.58223 0 -0.06993 0 -3.7527
THR_123 -2.20367 0.12827 1.00697 0.00849 0.0539 -0.32341 -0.46509 0 0 0 0 0 0 0 0 0 0 0 -0.02176 0.04343 -0.15705 0 1.15175 0 -0.10883 0 -0.88701
VAL_124 -6.96216 0.61794 2.26269 0.01453 0.04271 0.05431 -2.21858 0 0 0 0 0 0 0 0 0 0 0 -0.05562 0.10259 -0.72419 0 2.64269 0 -0.13181 0 -4.3549
ASN_125 -4.8931 0.4449 3.99775 0.00523 0.21836 -0.03374 -2.15698 2e-05 0 0 0 0 0 0 0 0 0 0 0.00517 1.37634 0.05314 0 -1.34026 0 0.06601 0 -2.25717
PRO_126 -5.38852 0.74806 2.61275 0.00291 0.07103 -0.50624 -0.55273 0.03112 0 0 0 0 0 0 0 0 0 0 -0.01673 0.04774 -0.79773 0 -1.64321 0 0.06433 0 -5.32721
GLY_127 -1.49529 0.04099 1.70819 9e-05 0 0.02105 -1.40693 0 0 0 0 0 0 0 0 0 0 0 -0.11941 0 -1.45106 0 0.79816 0 -0.60372 0 -2.50794
THR_128 -4.83699 0.26883 4.47288 0.0078 0.07275 -0.13005 -2.80628 0 0 0 0 0 0 0 0 0 0 0 0.10823 0.10747 -0.59174 0 1.15175 0 -0.47852 0 -2.65388
GLU_129 -4.86979 0.49433 4.53708 0.00581 0.26017 0.15822 -3.14069 0 0 0 0 -1.30015 0 0 0 0 0 0 0.28325 2.56809 -0.04304 0 -2.72453 0 -0.05501 0 -3.82625
LEU_130 -7.18758 1.74464 0.93978 0.01698 0.08095 0.04296 -1.44044 0 0 0 0 0 0 0 0 0 0 0 -0.00187 1.16091 -0.36711 0 1.66147 0 -0.08314 0 -3.43242
GLU_131 -2.81891 0.20745 2.32632 0.00638 0.33092 -0.10686 -1.29634 0 0 0 0 -0.6861 0 0 0 0 0 0 0.16258 2.7388 0.31262 0 -2.72453 0 0.23484 0 -1.31282
VAL_132 -5.72592 0.70064 1.16876 0.01568 0.04121 0.12068 -1.82456 0 0 0 0 0 0 0 0 0 0 0 0.03333 0.16785 -0.74978 0 2.64269 0 0.14249 0 -3.26692
GLU_133 -2.36333 0.18164 1.03725 0.00604 0.28228 -0.26652 -0.44209 0 0 0 0 0 0 0 0 0 0 0 -0.02849 2.60557 0.24392 0 -2.72453 0 -0.10299 0 -1.57124
LEU_134 -5.82384 0.67802 0.49013 0.01745 0.05428 -0.10571 -0.90152 0 0 0 0 0 0 0 0 0 0 0 -0.00213 0.4282 -0.28798 0 1.66147 0 0.00573 0 -3.78589
SER_135 -3.09589 0.42222 3.57884 0.00151 0.07517 -0.14986 -1.08223 0.0013 0 0 0 0 0 0 0 0 0 0 0.01874 0.17974 -0.26807 0 -0.28969 0 -0.32964 0 -0.93785
PRO_136 -2.9396 0.75076 1.96736 0.0024 0.03577 -0.1327 0.10771 0.0562 0 0 0 0 0 0 0 0 0 0 -0.08222 0.05305 -0.05032 0 -1.64321 0 -0.20363 0 -2.07843
GLU_137 -2.51042 0.21134 2.52396 0.00633 0.29809 -0.05204 -0.32677 0 0 0 -0.38014 0 0 0 0 0 0 0 0.04321 2.62265 -0.2677 0 -2.72453 0 -0.24008 0 -0.79611
GLN_138 -7.47194 0.79355 5.4793 0.01039 0.66027 -0.78563 -2.33235 0 0 0 -0.34388 0 0 0 0 0 0 0 0.28077 2.1496 -0.03757 0 -1.45095 0 -0.40425 0 -3.45269
GLN_139 -6.34166 0.92423 4.55783 0.00714 0.19102 -0.55167 -0.51032 0 0 0 0 0 0 0 0 0 0 0 0.08901 2.37549 -0.05732 0 -1.45095 0 -0.13924 0 -0.90645
ASN_140 -3.85583 0.33456 2.65297 0.0083 0.31465 -0.75177 0.20066 0 0 0 0 0 0 0 0 0 0 0 -0.05274 1.76622 -0.61842 0 -1.34026 0 -0.27893 0 -1.62059
ASN_141 -4.34838 0.17366 3.78802 0.0058 0.30038 -0.45319 -0.68324 0 0 0 -0.38014 0 0 0 0 0 0 0 -0.04853 1.82626 -0.58964 0 -1.34026 0 -0.39656 0 -2.14582
ALA_142 -4.35657 0.38693 1.71126 0.0012 0 -0.03365 -1.20552 0 0 0 0 0 0 0 0 0 0 0 0.84963 0 -0.0648 0 1.32468 0 -0.49951 0 -1.88636
GLU_143 -5.23657 0.50609 5.237 0.00668 0.30495 -0.11432 -3.0959 0 0 0 0 -0.21151 0 0 0 0 0 0 0.03531 2.86476 0.18797 0 -2.72453 0 -0.12163 0 -2.3617
VAL_144 -6.4787 0.5818 0.54953 0.01464 0.04017 0.18902 -2.47049 0 0 0 0 0 0 0 0 0 0 0 -0.02243 0.07062 -0.79003 0 2.64269 0 0.02602 0 -5.64715
GLU_145 -5.97091 0.68588 6.33017 0.00576 0.27242 0.47559 -5.52645 0 0 0 0 -0.68419 0 0 0 0 0 0 0.03175 2.69936 0.12875 0 -2.72453 0 -0.12341 0 -4.39981
VAL_146 -7.06215 0.64743 0.79312 0.01478 0.04091 0.06258 -2.28165 0 0 0 0 0 0 0 0 0 0 0 -0.0698 0.06476 -0.74367 0 2.64269 0 -0.10945 0 -6.00045
GLU_147 -5.78606 0.50083 5.25232 0.00682 0.34421 0.26112 -4.04797 0 0 0 0 -0.30005 0 0 0 0 0 0 -0.03631 2.65974 0.31245 0 -2.72453 0 0.13294 0 -3.42449
CYS:disulfide_148 -4.27259 0.33283 2.19581 0.00208 0.01264 0.06611 -1.32887 0 0 0 0 0 -0.48574 0 0 0 0 0 0.09868 0.43385 0.11291 0 3.25479 0 0.49667 0 0.91917
GLY_149 -1.09399 0.06937 1.15684 2e-05 0 -0.27542 0.2676 0 0 0 0 0 0 0 0 0 0 0 -0.26056 0 -1.29878 0 0.79816 0 0.25333 0 -0.38344
ASN_150 -1.35482 0.08001 1.34896 0.00642 0.31731 -0.19338 -0.00933 0 0 0 0 0 0 0 0 0 0 0 -0.02927 1.68936 -0.6245 0 -1.34026 0 -0.06103 0 -0.17053
GLU_151 -4.88936 0.22154 5.15381 0.00526 0.25924 -0.03273 -2.76242 0 0 0 0 -0.85253 0 0 0 0 0 0 -0.00537 2.86362 0.03872 0 -2.72453 0 -0.1037 0 -2.82845
LYS_152 -5.13921 0.5742 5.81059 0.00837 0.1285 -0.06369 -4.93721 0 0 0 0 -0.24062 0 0 0 0 0 0 0.06396 1.69476 0.2207 0 -0.71458 0 0.00436 0 -2.58987
TYR_153 -9.4598 1.0949 3.98725 0.02349 0.26725 -0.07115 -2.85136 0 0 0 0 -0.21062 0 0 0 0 0 0 0.57467 1.56261 -0.35849 0.2059 0.58223 0 -0.16698 0 -4.82012
ARG_154 -7.12467 0.47696 7.3838 0.01632 0.33776 0.45538 -5.45648 0 0 0 0 -1.54723 0 0 0 0 0 0 0.33913 2.71958 -0.18558 0 -0.09474 0 -0.19828 0 -2.87805
PHE_155 -9.27871 1.11045 2.28701 0.03054 0.06997 -0.02185 -2.37803 0 0 0 0 0 0 0 0 0 0 0 0.06119 2.92877 -0.15206 0 1.21829 0 0.04185 0 -4.08257
GLN_156 -7.22003 0.60072 6.52599 0.00832 0.19013 0.19404 -4.01576 0 0 0 -0.60552 -0.89215 0 0 0 0 0 0 0.79858 2.80187 0.25953 0 -1.45095 0 0.14335 0 -2.66188
LEU_157 -7.72762 0.96826 1.3111 0.01783 0.06505 -0.00218 -0.99472 0 0 0 0 0 0 0 0 0 0 0 0.00513 0.64258 -0.32741 0 1.66147 0 -0.02556 0 -4.40605
GLY:CtermProteinFull_158 -2.96667 0.07626 5.07621 0.00012 0 0.5529 -4.21152 0 0 0 -1.76698 0 0 0 0 0 0 0 0 0 0 0 0.79816 0 -0.07795 0 -2.51947
#END_POSE_ENERGIES_TABLE models/design14bab_gba0098_1.pdb

defaultscorename 2
                                                             
