# Supplementary material for: Single-chain dimers from de novo immunoglobulins as robust scaffolds for multiple binding loops
Source: Nat Commun. 2023 Sep 23;14:5939. doi: 10.1038/s41467-023-41717-5 (PMC10517939; doi:10.1038/s41467-023-41717-5)
Supplement: Supplementary file 3 — Supplementary Data 1 [file 41467_2023_41717_MOESM3_ESM.zip › design_models/scIg/scIg14n/ranked_5.pdb]

MODEL     1
ATOM      1  N   ARG A   1       6.031 -13.758  -4.387  1.00 86.14           N  
ATOM      2  CA  ARG A   1       4.770 -13.279  -3.828  1.00 86.14           C  
ATOM      3  C   ARG A   1       4.992 -12.595  -2.483  1.00 86.14           C  
ATOM      4  CB  ARG A   1       3.777 -14.432  -3.673  1.00 86.14           C  
ATOM      5  O   ARG A   1       5.719 -13.111  -1.631  1.00 86.14           O  
ATOM      6  CG  ARG A   1       2.455 -14.026  -3.043  1.00 86.14           C  
ATOM      7  CD  ARG A   1       1.531 -15.221  -2.850  1.00 86.14           C  
ATOM      8  NE  ARG A   1       1.580 -16.130  -3.992  1.00 86.14           N  
ATOM      9  NH1 ARG A   1       0.024 -17.611  -3.143  1.00 86.14           N  
ATOM     10  NH2 ARG A   1       0.985 -17.998  -5.188  1.00 86.14           N  
ATOM     11  CZ  ARG A   1       0.863 -17.244  -4.105  1.00 86.14           C  
ATOM     12  N   ILE A   2       4.603 -11.460  -2.308  1.00 88.96           N  
ATOM     13  CA  ILE A   2       4.612 -10.716  -1.053  1.00 88.96           C  
ATOM     14  C   ILE A   2       3.178 -10.463  -0.592  1.00 88.96           C  
ATOM     15  CB  ILE A   2       5.373  -9.378  -1.195  1.00 88.96           C  
ATOM     16  O   ILE A   2       2.346  -9.983  -1.366  1.00 88.96           O  
ATOM     17  CG1 ILE A   2       6.820  -9.631  -1.632  1.00 88.96           C  
ATOM     18  CG2 ILE A   2       5.327  -8.589   0.117  1.00 88.96           C  
ATOM     19  CD1 ILE A   2       7.656 -10.380  -0.603  1.00 88.96           C  
ATOM     20  N   GLU A   3       2.854 -10.793   0.681  1.00 90.34           N  
ATOM     21  CA  GLU A   3       1.534 -10.559   1.259  1.00 90.34           C  
ATOM     22  C   GLU A   3       1.617  -9.633   2.469  1.00 90.34           C  
ATOM     23  CB  GLU A   3       0.877 -11.884   1.654  1.00 90.34           C  
ATOM     24  O   GLU A   3       2.361  -9.905   3.414  1.00 90.34           O  
ATOM     25  CG  GLU A   3       0.665 -12.837   0.487  1.00 90.34           C  
ATOM     26  CD  GLU A   3       0.082 -14.177   0.905  1.00 90.34           C  
ATOM     27  OE1 GLU A   3       0.037 -15.108   0.068  1.00 90.34           O  
ATOM     28  OE2 GLU A   3      -0.335 -14.298   2.078  1.00 90.34           O  
ATOM     29  N   VAL A   4       0.923  -8.539   2.371  1.00 91.29           N  
ATOM     30  CA  VAL A   4       0.900  -7.601   3.488  1.00 91.29           C  
ATOM     31  C   VAL A   4      -0.522  -7.478   4.030  1.00 91.29           C  
ATOM     32  CB  VAL A   4       1.435  -6.211   3.074  1.00 91.29           C  
ATOM     33  O   VAL A   4      -1.464  -7.235   3.271  1.00 91.29           O  
ATOM     34  CG1 VAL A   4       1.452  -5.261   4.270  1.00 91.29           C  
ATOM     35  CG2 VAL A   4       2.831  -6.337   2.468  1.00 91.29           C  
ATOM     36  N   ARG A   5      -0.619  -7.677   5.311  1.00 86.63           N  
ATOM     37  CA  ARG A   5      -1.913  -7.556   5.976  1.00 86.63           C  
ATOM     38  C   ARG A   5      -1.850  -6.545   7.116  1.00 86.63           C  
ATOM     39  CB  ARG A   5      -2.374  -8.915   6.506  1.00 86.63           C  
ATOM     40  O   ARG A   5      -0.985  -6.638   7.989  1.00 86.63           O  
ATOM     41  CG  ARG A   5      -2.650  -9.940   5.417  1.00 86.63           C  
ATOM     42  CD  ARG A   5      -3.120 -11.267   5.997  1.00 86.63           C  
ATOM     43  NE  ARG A   5      -3.352 -12.260   4.952  1.00 86.63           N  
ATOM     44  NH1 ARG A   5      -4.018 -13.931   6.400  1.00 86.63           N  
ATOM     45  NH2 ARG A   5      -3.951 -14.324   4.143  1.00 86.63           N  
ATOM     46  CZ  ARG A   5      -3.773 -13.503   5.167  1.00 86.63           C  
ATOM     47  N   VAL A   6      -2.766  -5.581   6.986  1.00 83.41           N  
ATOM     48  CA  VAL A   6      -2.892  -4.645   8.099  1.00 83.41           C  
ATOM     49  C   VAL A   6      -4.269  -4.790   8.743  1.00 83.41           C  
ATOM     50  CB  VAL A   6      -2.668  -3.186   7.642  1.00 83.41           C  
ATOM     51  O   VAL A   6      -5.292  -4.562   8.094  1.00 83.41           O  
ATOM     52  CG1 VAL A   6      -2.704  -2.234   8.837  1.00 83.41           C  
ATOM     53  CG2 VAL A   6      -1.342  -3.059   6.894  1.00 83.41           C  
ATOM     54  N   ASP A   7      -4.304  -5.393   9.968  1.00 76.79           N  
ATOM     55  CA  ASP A   7      -5.590  -5.543  10.643  1.00 76.79           C  
ATOM     56  C   ASP A   7      -5.506  -5.075  12.094  1.00 76.79           C  
ATOM     57  CB  ASP A   7      -6.060  -6.997  10.585  1.00 76.79           C  
ATOM     58  O   ASP A   7      -4.509  -4.476  12.502  1.00 76.79           O  
ATOM     59  CG  ASP A   7      -5.093  -7.961  11.251  1.00 76.79           C  
ATOM     60  OD1 ASP A   7      -4.639  -7.684  12.382  1.00 76.79           O  
ATOM     61  OD2 ASP A   7      -4.781  -9.004  10.638  1.00 76.79           O  
ATOM     62  N   ASN A   8      -6.681  -5.158  12.936  1.00 68.42           N  
ATOM     63  CA  ASN A   8      -6.991  -4.673  14.276  1.00 68.42           C  
ATOM     64  C   ASN A   8      -5.762  -4.697  15.180  1.00 68.42           C  
ATOM     65  CB  ASN A   8      -8.123  -5.495  14.896  1.00 68.42           C  
ATOM     66  O   ASN A   8      -5.755  -5.379  16.207  1.00 68.42           O  
ATOM     67  CG  ASN A   8      -9.466  -5.221  14.250  1.00 68.42           C  
ATOM     68  ND2 ASN A   8     -10.344  -6.218  14.259  1.00 68.42           N  
ATOM     69  OD1 ASN A   8      -9.714  -4.122  13.745  1.00 68.42           O  
ATOM     70  N   GLY A   9      -4.632  -4.077  14.622  1.00 81.52           N  
ATOM     71  CA  GLY A   9      -3.535  -3.765  15.524  1.00 81.52           C  
ATOM     72  C   GLY A   9      -2.231  -4.434  15.133  1.00 81.52           C  
ATOM     73  O   GLY A   9      -1.291  -4.488  15.929  1.00 81.52           O  
ATOM     74  N   ARG A  10      -2.295  -5.001  13.899  1.00 89.29           N  
ATOM     75  CA  ARG A  10      -1.090  -5.743  13.542  1.00 89.29           C  
ATOM     76  C   ARG A  10      -0.771  -5.588  12.059  1.00 89.29           C  
ATOM     77  CB  ARG A  10      -1.246  -7.224  13.893  1.00 89.29           C  
ATOM     78  O   ARG A  10      -1.678  -5.505  11.228  1.00 89.29           O  
ATOM     79  CG  ARG A  10      -1.368  -7.494  15.384  1.00 89.29           C  
ATOM     80  CD  ARG A  10      -1.570  -8.975  15.674  1.00 89.29           C  
ATOM     81  NE  ARG A  10      -1.942  -9.206  17.067  1.00 89.29           N  
ATOM     82  NH1 ARG A  10      -2.354 -11.463  16.799  1.00 89.29           N  
ATOM     83  NH2 ARG A  10      -2.624 -10.479  18.852  1.00 89.29           N  
ATOM     84  CZ  ARG A  10      -2.305 -10.382  17.569  1.00 89.29           C  
ATOM     85  N   VAL A  11       0.472  -5.377  11.791  1.00 92.08           N  
ATOM     86  CA  VAL A  11       0.985  -5.490  10.429  1.00 92.08           C  
ATOM     87  C   VAL A  11       1.667  -6.844  10.245  1.00 92.08           C  
ATOM     88  CB  VAL A  11       1.970  -4.348  10.096  1.00 92.08           C  
ATOM     89  O   VAL A  11       2.533  -7.223  11.038  1.00 92.08           O  
ATOM     90  CG1 VAL A  11       2.598  -4.559   8.720  1.00 92.08           C  
ATOM     91  CG2 VAL A  11       1.261  -2.996  10.162  1.00 92.08           C  
ATOM     92  N   ARG A  12       1.197  -7.611   9.227  1.00 93.48           N  
ATOM     93  CA  ARG A  12       1.808  -8.895   8.896  1.00 93.48           C  
ATOM     94  C   ARG A  12       2.376  -8.882   7.480  1.00 93.48           C  
ATOM     95  CB  ARG A  12       0.791 -10.028   9.042  1.00 93.48           C  
ATOM     96  O   ARG A  12       1.689  -8.493   6.534  1.00 93.48           O  
ATOM     97  CG  ARG A  12       0.318 -10.251  10.469  1.00 93.48           C  
ATOM     98  CD  ARG A  12      -0.710 -11.371  10.555  1.00 93.48           C  
ATOM     99  NE  ARG A  12      -2.037 -10.916  10.149  1.00 93.48           N  
ATOM    100  NH1 ARG A  12      -3.114 -12.873  10.736  1.00 93.48           N  
ATOM    101  NH2 ARG A  12      -4.303 -11.128   9.845  1.00 93.48           N  
ATOM    102  CZ  ARG A  12      -3.148 -11.640  10.244  1.00 93.48           C  
ATOM    103  N   VAL A  13       3.542  -9.246   7.404  1.00 94.82           N  
ATOM    104  CA  VAL A  13       4.188  -9.334   6.098  1.00 94.82           C  
ATOM    105  C   VAL A  13       4.725 -10.747   5.881  1.00 94.82           C  
ATOM    106  CB  VAL A  13       5.330  -8.302   5.959  1.00 94.82           C  
ATOM    107  O   VAL A  13       5.544 -11.233   6.665  1.00 94.82           O  
ATOM    108  CG1 VAL A  13       5.957  -8.375   4.568  1.00 94.82           C  
ATOM    109  CG2 VAL A  13       4.813  -6.893   6.243  1.00 94.82           C  
ATOM    110  N   ARG A  14       4.217 -11.394   4.899  1.00 95.56           N  
ATOM    111  CA  ARG A  14       4.727 -12.706   4.514  1.00 95.56           C  
ATOM    112  C   ARG A  14       5.573 -12.616   3.248  1.00 95.56           C  
ATOM    113  CB  ARG A  14       3.575 -13.691   4.305  1.00 95.56           C  
ATOM    114  O   ARG A  14       5.130 -12.067   2.237  1.00 95.56           O  
ATOM    115  CG  ARG A  14       4.026 -15.119   4.042  1.00 95.56           C  
ATOM    116  CD  ARG A  14       2.845 -16.077   3.957  1.00 95.56           C  
ATOM    117  NE  ARG A  14       3.268 -17.422   3.577  1.00 95.56           N  
ATOM    118  NH1 ARG A  14       1.715 -18.507   4.900  1.00 95.56           N  
ATOM    119  NH2 ARG A  14       3.184 -19.717   3.622  1.00 95.56           N  
ATOM    120  CZ  ARG A  14       2.722 -18.545   4.034  1.00 95.56           C  
ATOM    121  N   ASN A  15       6.876 -13.165   3.371  1.00 93.91           N  
ATOM    122  CA  ASN A  15       7.797 -13.158   2.239  1.00 93.91           C  
ATOM    123  C   ASN A  15       7.778 -14.489   1.492  1.00 93.91           C  
ATOM    124  CB  ASN A  15       9.217 -12.830   2.705  1.00 93.91           C  
ATOM    125  O   ASN A  15       8.385 -15.464   1.938  1.00 93.91           O  
ATOM    126  CG  ASN A  15      10.205 -12.757   1.557  1.00 93.91           C  
ATOM    127  ND2 ASN A  15      11.486 -12.633   1.885  1.00 93.91           N  
ATOM    128  OD1 ASN A  15       9.821 -12.809   0.386  1.00 93.91           O  
ATOM    129  N   GLY A  16       7.017 -14.518   0.386  1.00 91.87           N  
ATOM    130  CA  GLY A  16       6.956 -15.718  -0.433  1.00 91.87           C  
ATOM    131  C   GLY A  16       7.980 -15.729  -1.553  1.00 91.87           C  
ATOM    132  O   GLY A  16       7.912 -16.566  -2.455  1.00 91.87           O  
ATOM    133  N   THR A  17       8.852 -14.811  -1.509  1.00 91.01           N  
ATOM    134  CA  THR A  17       9.885 -14.756  -2.538  1.00 91.01           C  
ATOM    135  C   THR A  17      11.042 -15.689  -2.192  1.00 91.01           C  
ATOM    136  CB  THR A  17      10.415 -13.323  -2.722  1.00 91.01           C  
ATOM    137  O   THR A  17      11.002 -16.387  -1.176  1.00 91.01           O  
ATOM    138  CG2 THR A  17       9.270 -12.316  -2.780  1.00 91.01           C  
ATOM    139  OG1 THR A  17      11.273 -12.991  -1.624  1.00 91.01           O  
ATOM    140  N   ASP A  18      12.121 -15.741  -3.077  1.00 92.35           N  
ATOM    141  CA  ASP A  18      13.277 -16.602  -2.845  1.00 92.35           C  
ATOM    142  C   ASP A  18      14.435 -15.815  -2.237  1.00 92.35           C  
ATOM    143  CB  ASP A  18      13.721 -17.267  -4.150  1.00 92.35           C  
ATOM    144  O   ASP A  18      15.556 -16.321  -2.145  1.00 92.35           O  
ATOM    145  CG  ASP A  18      14.098 -16.266  -5.228  1.00 92.35           C  
ATOM    146  OD1 ASP A  18      13.844 -15.055  -5.051  1.00 92.35           O  
ATOM    147  OD2 ASP A  18      14.652 -16.692  -6.264  1.00 92.35           O  
ATOM    148  N   ARG A  19      14.160 -14.542  -1.866  1.00 92.62           N  
ATOM    149  CA  ARG A  19      15.165 -13.664  -1.276  1.00 92.62           C  
ATOM    150  C   ARG A  19      14.633 -12.992  -0.014  1.00 92.62           C  
ATOM    151  CB  ARG A  19      15.613 -12.604  -2.284  1.00 92.62           C  
ATOM    152  O   ARG A  19      13.421 -12.830   0.145  1.00 92.62           O  
ATOM    153  CG  ARG A  19      16.137 -13.179  -3.591  1.00 92.62           C  
ATOM    154  CD  ARG A  19      16.410 -12.089  -4.617  1.00 92.62           C  
ATOM    155  NE  ARG A  19      15.178 -11.615  -5.241  1.00 92.62           N  
ATOM    156  NH1 ARG A  19      16.233 -10.198  -6.730  1.00 92.62           N  
ATOM    157  NH2 ARG A  19      13.947 -10.366  -6.724  1.00 92.62           N  
ATOM    158  CZ  ARG A  19      15.122 -10.727  -6.230  1.00 92.62           C  
ATOM    159  N   PRO A  20      15.667 -12.563   0.888  1.00 94.17           N  
ATOM    160  CA  PRO A  20      15.228 -11.779   2.045  1.00 94.17           C  
ATOM    161  C   PRO A  20      14.658 -10.417   1.654  1.00 94.17           C  
ATOM    162  CB  PRO A  20      16.508 -11.619   2.869  1.00 94.17           C  
ATOM    163  O   PRO A  20      15.085  -9.829   0.657  1.00 94.17           O  
ATOM    164  CG  PRO A  20      17.435 -12.668   2.344  1.00 94.17           C  
ATOM    165  CD  PRO A  20      17.045 -12.982   0.928  1.00 94.17           C  
ATOM    166  N   CYS A  21      13.657 -10.073   2.429  1.00 95.64           N  
ATOM    167  CA  CYS A  21      13.063  -8.761   2.197  1.00 95.64           C  
ATOM    168  C   CYS A  21      13.290  -7.841   3.390  1.00 95.64           C  
ATOM    169  CB  CYS A  21      11.566  -8.891   1.918  1.00 95.64           C  
ATOM    170  O   CYS A  21      13.277  -8.290   4.537  1.00 95.64           O  
ATOM    171  SG  CYS A  21      11.183  -9.828   0.422  1.00 95.64           S  
ATOM    172  N   ARG A  22      13.595  -6.565   3.083  1.00 96.52           N  
ATOM    173  CA  ARG A  22      13.614  -5.534   4.115  1.00 96.52           C  
ATOM    174  C   ARG A  22      12.259  -4.842   4.223  1.00 96.52           C  
ATOM    175  CB  ARG A  22      14.707  -4.503   3.825  1.00 96.52           C  
ATOM    176  O   ARG A  22      11.724  -4.355   3.225  1.00 96.52           O  
ATOM    177  CG  ARG A  22      16.120  -5.042   3.984  1.00 96.52           C  
ATOM    178  CD  ARG A  22      17.160  -3.934   3.893  1.00 96.52           C  
ATOM    179  NE  ARG A  22      17.969  -4.052   2.684  1.00 96.52           N  
ATOM    180  NH1 ARG A  22      19.163  -2.107   3.044  1.00 96.52           N  
ATOM    181  NH2 ARG A  22      19.580  -3.387   1.188  1.00 96.52           N  
ATOM    182  CZ  ARG A  22      18.902  -3.182   2.308  1.00 96.52           C  
ATOM    183  N   VAL A  23      11.755  -4.872   5.402  1.00 96.02           N  
ATOM    184  CA  VAL A  23      10.429  -4.299   5.606  1.00 96.02           C  
ATOM    185  C   VAL A  23      10.521  -3.111   6.561  1.00 96.02           C  
ATOM    186  CB  VAL A  23       9.436  -5.348   6.155  1.00 96.02           C  
ATOM    187  O   VAL A  23      11.058  -3.233   7.664  1.00 96.02           O  
ATOM    188  CG1 VAL A  23       8.063  -4.721   6.392  1.00 96.02           C  
ATOM    189  CG2 VAL A  23       9.328  -6.532   5.196  1.00 96.02           C  
ATOM    190  N   ARG A  24      10.027  -1.965   6.057  1.00 95.57           N  
ATOM    191  CA  ARG A  24       9.960  -0.759   6.876  1.00 95.57           C  
ATOM    192  C   ARG A  24       8.515  -0.409   7.217  1.00 95.57           C  
ATOM    193  CB  ARG A  24      10.628   0.416   6.158  1.00 95.57           C  
ATOM    194  O   ARG A  24       7.674  -0.284   6.325  1.00 95.57           O  
ATOM    195  CG  ARG A  24      10.635   1.706   6.963  1.00 95.57           C  
ATOM    196  CD  ARG A  24      11.220   2.864   6.167  1.00 95.57           C  
ATOM    197  NE  ARG A  24      12.644   2.675   5.907  1.00 95.57           N  
ATOM    198  NH1 ARG A  24      12.894   4.628   4.699  1.00 95.57           N  
ATOM    199  NH2 ARG A  24      14.692   3.247   5.039  1.00 95.57           N  
ATOM    200  CZ  ARG A  24      13.406   3.517   5.215  1.00 95.57           C  
ATOM    201  N   VAL A  25       8.223  -0.319   8.527  1.00 94.44           N  
ATOM    202  CA  VAL A  25       6.887   0.035   8.994  1.00 94.44           C  
ATOM    203  C   VAL A  25       6.924   1.397   9.685  1.00 94.44           C  
ATOM    204  CB  VAL A  25       6.319  -1.034   9.954  1.00 94.44           C  
ATOM    205  O   VAL A  25       7.616   1.570  10.691  1.00 94.44           O  
ATOM    206  CG1 VAL A  25       4.904  -0.666  10.397  1.00 94.44           C  
ATOM    207  CG2 VAL A  25       6.333  -2.409   9.288  1.00 94.44           C  
ATOM    208  N   THR A  26       6.222   2.358   9.112  1.00 93.74           N  
ATOM    209  CA  THR A  26       6.060   3.671   9.725  1.00 93.74           C  
ATOM    210  C   THR A  26       4.622   3.874  10.196  1.00 93.74           C  
ATOM    211  CB  THR A  26       6.446   4.796   8.748  1.00 93.74           C  
ATOM    212  O   THR A  26       3.687   3.817   9.395  1.00 93.74           O  
ATOM    213  CG2 THR A  26       6.403   6.158   9.432  1.00 93.74           C  
ATOM    214  OG1 THR A  26       7.773   4.561   8.259  1.00 93.74           O  
ATOM    215  N   ALA A  27       4.443   4.004  11.485  1.00 91.87           N  
ATOM    216  CA  ALA A  27       3.134   4.198  12.102  1.00 91.87           C  
ATOM    217  C   ALA A  27       3.216   5.184  13.264  1.00 91.87           C  
ATOM    218  CB  ALA A  27       2.567   2.864  12.580  1.00 91.87           C  
ATOM    219  O   ALA A  27       4.137   5.115  14.081  1.00 91.87           O  
ATOM    220  N   GLY A  28       2.267   6.162  13.352  1.00 84.94           N  
ATOM    221  CA  GLY A  28       2.202   7.113  14.451  1.00 84.94           C  
ATOM    222  C   GLY A  28       3.464   7.941  14.598  1.00 84.94           C  
ATOM    223  O   GLY A  28       3.864   8.279  15.714  1.00 84.94           O  
ATOM    224  N   GLY A  29       4.264   8.065  13.465  1.00 84.55           N  
ATOM    225  CA  GLY A  29       5.482   8.858  13.479  1.00 84.55           C  
ATOM    226  C   GLY A  29       6.724   8.040  13.778  1.00 84.55           C  
ATOM    227  O   GLY A  29       7.838   8.567  13.769  1.00 84.55           O  
ATOM    228  N   GLU A  30       6.540   6.827  14.134  1.00 91.33           N  
ATOM    229  CA  GLU A  30       7.660   5.935  14.417  1.00 91.33           C  
ATOM    230  C   GLU A  30       7.940   5.010  13.235  1.00 91.33           C  
ATOM    231  CB  GLU A  30       7.386   5.110  15.677  1.00 91.33           C  
ATOM    232  O   GLU A  30       7.012   4.539  12.575  1.00 91.33           O  
ATOM    233  CG  GLU A  30       7.309   5.939  16.950  1.00 91.33           C  
ATOM    234  CD  GLU A  30       7.066   5.104  18.197  1.00 91.33           C  
ATOM    235  OE1 GLU A  30       7.019   5.675  19.310  1.00 91.33           O  
ATOM    236  OE2 GLU A  30       6.924   3.868  18.059  1.00 91.33           O  
ATOM    237  N   THR A  31       9.288   4.854  13.034  1.00 94.22           N  
ATOM    238  CA  THR A  31       9.710   3.971  11.952  1.00 94.22           C  
ATOM    239  C   THR A  31      10.520   2.798  12.495  1.00 94.22           C  
ATOM    240  CB  THR A  31      10.542   4.732  10.903  1.00 94.22           C  
ATOM    241  O   THR A  31      11.454   2.991  13.276  1.00 94.22           O  
ATOM    242  CG2 THR A  31      10.984   3.806   9.775  1.00 94.22           C  
ATOM    243  OG1 THR A  31       9.752   5.793  10.353  1.00 94.22           O  
ATOM    244  N   ARG A  32      10.065   1.587  12.086  1.00 94.98           N  
ATOM    245  CA  ARG A  32      10.803   0.374  12.424  1.00 94.98           C  
ATOM    246  C   ARG A  32      11.187  -0.401  11.168  1.00 94.98           C  
ATOM    247  CB  ARG A  32       9.980  -0.515  13.358  1.00 94.98           C  
ATOM    248  O   ARG A  32      10.419  -0.453  10.206  1.00 94.98           O  
ATOM    249  CG  ARG A  32       9.616   0.147  14.677  1.00 94.98           C  
ATOM    250  CD  ARG A  32       8.619  -0.687  15.471  1.00 94.98           C  
ATOM    251  NE  ARG A  32       7.929   0.113  16.478  1.00 94.98           N  
ATOM    252  NH1 ARG A  32       6.563  -1.603  17.204  1.00 94.98           N  
ATOM    253  NH2 ARG A  32       6.407   0.475  18.160  1.00 94.98           N  
ATOM    254  CZ  ARG A  32       6.968  -0.340  17.278  1.00 94.98           C  
ATOM    255  N   GLU A  33      12.308  -1.035  11.220  1.00 96.76           N  
ATOM    256  CA  GLU A  33      12.797  -1.799  10.076  1.00 96.76           C  
ATOM    257  C   GLU A  33      13.076  -3.249  10.460  1.00 96.76           C  
ATOM    258  CB  GLU A  33      14.061  -1.155   9.500  1.00 96.76           C  
ATOM    259  O   GLU A  33      13.602  -3.521  11.542  1.00 96.76           O  
ATOM    260  CG  GLU A  33      13.824   0.211   8.873  1.00 96.76           C  
ATOM    261  CD  GLU A  33      15.058   0.782   8.193  1.00 96.76           C  
ATOM    262  OE1 GLU A  33      15.001   1.929   7.696  1.00 96.76           O  
ATOM    263  OE2 GLU A  33      16.090   0.075   8.157  1.00 96.76           O  
ATOM    264  N   TYR A  34      12.676  -4.127   9.516  1.00 96.19           N  
ATOM    265  CA  TYR A  34      12.841  -5.556   9.759  1.00 96.19           C  
ATOM    266  C   TYR A  34      13.369  -6.263   8.516  1.00 96.19           C  
ATOM    267  CB  TYR A  34      11.513  -6.185  10.193  1.00 96.19           C  
ATOM    268  O   TYR A  34      13.195  -5.776   7.397  1.00 96.19           O  
ATOM    269  CG  TYR A  34      10.867  -5.490  11.366  1.00 96.19           C  
ATOM    270  CD1 TYR A  34      11.108  -5.914  12.671  1.00 96.19           C  
ATOM    271  CD2 TYR A  34      10.014  -4.409  11.173  1.00 96.19           C  
ATOM    272  CE1 TYR A  34      10.513  -5.278  13.756  1.00 96.19           C  
ATOM    273  CE2 TYR A  34       9.414  -3.765  12.250  1.00 96.19           C  
ATOM    274  OH  TYR A  34       9.077  -3.572  14.605  1.00 96.19           O  
ATOM    275  CZ  TYR A  34       9.669  -4.206  13.535  1.00 96.19           C  
ATOM    276  N   THR A  35      14.112  -7.387   8.851  1.00 96.32           N  
ATOM    277  CA  THR A  35      14.429  -8.311   7.768  1.00 96.32           C  
ATOM    278  C   THR A  35      13.519  -9.535   7.818  1.00 96.32           C  
ATOM    279  CB  THR A  35      15.901  -8.759   7.829  1.00 96.32           C  
ATOM    280  O   THR A  35      13.395 -10.181   8.861  1.00 96.32           O  
ATOM    281  CG2 THR A  35      16.232  -9.717   6.689  1.00 96.32           C  
ATOM    282  OG1 THR A  35      16.749  -7.608   7.732  1.00 96.32           O  
ATOM    283  N   VAL A  36      12.811  -9.840   6.698  1.00 96.03           N  
ATOM    284  CA  VAL A  36      11.934 -11.003   6.603  1.00 96.03           C  
ATOM    285  C   VAL A  36      12.530 -12.022   5.634  1.00 96.03           C  
ATOM    286  CB  VAL A  36      10.511 -10.606   6.150  1.00 96.03           C  
ATOM    287  O   VAL A  36      12.668 -11.745   4.440  1.00 96.03           O  
ATOM    288  CG1 VAL A  36       9.573 -11.811   6.198  1.00 96.03           C  
ATOM    289  CG2 VAL A  36       9.973  -9.471   7.019  1.00 96.03           C  
ATOM    290  N   ASN A  37      12.920 -13.191   6.157  1.00 96.45           N  
ATOM    291  CA  ASN A  37      13.499 -14.255   5.343  1.00 96.45           C  
ATOM    292  C   ASN A  37      12.441 -14.946   4.489  1.00 96.45           C  
ATOM    293  CB  ASN A  37      14.219 -15.276   6.227  1.00 96.45           C  
ATOM    294  O   ASN A  37      11.252 -14.900   4.808  1.00 96.45           O  
ATOM    295  CG  ASN A  37      15.408 -14.682   6.955  1.00 96.45           C  
ATOM    296  ND2 ASN A  37      15.534 -14.995   8.239  1.00 96.45           N  
ATOM    297  OD1 ASN A  37      16.208 -13.948   6.369  1.00 96.45           O  
ATOM    298  N   PRO A  38      12.911 -15.520   3.369  1.00 95.76           N  
ATOM    299  CA  PRO A  38      11.983 -16.277   2.525  1.00 95.76           C  
ATOM    300  C   PRO A  38      11.198 -17.328   3.306  1.00 95.76           C  
ATOM    301  CB  PRO A  38      12.902 -16.936   1.493  1.00 95.76           C  
ATOM    302  O   PRO A  38      11.775 -18.056   4.119  1.00 95.76           O  
ATOM    303  CG  PRO A  38      14.099 -16.045   1.424  1.00 95.76           C  
ATOM    304  CD  PRO A  38      14.365 -15.495   2.796  1.00 95.76           C  
ATOM    305  N   GLY A  39       9.867 -17.373   3.105  1.00 94.44           N  
ATOM    306  CA  GLY A  39       9.024 -18.391   3.711  1.00 94.44           C  
ATOM    307  C   GLY A  39       8.631 -18.067   5.140  1.00 94.44           C  
ATOM    308  O   GLY A  39       8.021 -18.893   5.823  1.00 94.44           O  
ATOM    309  N   THR A  40       9.054 -16.826   5.621  1.00 95.80           N  
ATOM    310  CA  THR A  40       8.736 -16.451   6.994  1.00 95.80           C  
ATOM    311  C   THR A  40       7.746 -15.289   7.022  1.00 95.80           C  
ATOM    312  CB  THR A  40      10.005 -16.066   7.777  1.00 95.80           C  
ATOM    313  O   THR A  40       7.416 -14.723   5.978  1.00 95.80           O  
ATOM    314  CG2 THR A  40      11.034 -17.191   7.743  1.00 95.80           C  
ATOM    315  OG1 THR A  40      10.580 -14.890   7.196  1.00 95.80           O  
ATOM    316  N   GLU A  41       7.279 -15.053   8.207  1.00 95.20           N  
ATOM    317  CA  GLU A  41       6.288 -13.997   8.387  1.00 95.20           C  
ATOM    318  C   GLU A  41       6.697 -13.040   9.503  1.00 95.20           C  
ATOM    319  CB  GLU A  41       4.912 -14.596   8.686  1.00 95.20           C  
ATOM    320  O   GLU A  41       7.179 -13.472  10.552  1.00 95.20           O  
ATOM    321  CG  GLU A  41       3.818 -13.557   8.885  1.00 95.20           C  
ATOM    322  CD  GLU A  41       2.459 -14.167   9.190  1.00 95.20           C  
ATOM    323  OE1 GLU A  41       1.829 -13.772  10.197  1.00 95.20           O  
ATOM    324  OE2 GLU A  41       2.021 -15.047   8.415  1.00 95.20           O  
ATOM    325  N   LEU A  42       6.600 -11.737   9.212  1.00 95.56           N  
ATOM    326  CA  LEU A  42       6.798 -10.686  10.205  1.00 95.56           C  
ATOM    327  C   LEU A  42       5.465 -10.241  10.798  1.00 95.56           C  
ATOM    328  CB  LEU A  42       7.518  -9.488   9.581  1.00 95.56           C  
ATOM    329  O   LEU A  42       4.490 -10.049  10.068  1.00 95.56           O  
ATOM    330  CG  LEU A  42       7.596  -8.223  10.438  1.00 95.56           C  
ATOM    331  CD1 LEU A  42       8.562  -8.429  11.600  1.00 95.56           C  
ATOM    332  CD2 LEU A  42       8.018  -7.028   9.590  1.00 95.56           C  
ATOM    333  N   GLU A  43       5.486 -10.092  12.112  1.00 94.95           N  
ATOM    334  CA  GLU A  43       4.319  -9.551  12.802  1.00 94.95           C  
ATOM    335  C   GLU A  43       4.700  -8.368  13.687  1.00 94.95           C  
ATOM    336  CB  GLU A  43       3.638 -10.637  13.640  1.00 94.95           C  
ATOM    337  O   GLU A  43       5.521  -8.506  14.597  1.00 94.95           O  
ATOM    338  CG  GLU A  43       2.313 -10.203  14.249  1.00 94.95           C  
ATOM    339  CD  GLU A  43       1.604 -11.318  15.002  1.00 94.95           C  
ATOM    340  OE1 GLU A  43       1.220 -11.109  16.175  1.00 94.95           O  
ATOM    341  OE2 GLU A  43       1.433 -12.409  14.414  1.00 94.95           O  
ATOM    342  N   VAL A  44       4.062  -7.192  13.356  1.00 93.65           N  
ATOM    343  CA  VAL A  44       4.337  -5.984  14.128  1.00 93.65           C  
ATOM    344  C   VAL A  44       3.049  -5.477  14.771  1.00 93.65           C  
ATOM    345  CB  VAL A  44       4.965  -4.880  13.249  1.00 93.65           C  
ATOM    346  O   VAL A  44       2.043  -5.274  14.086  1.00 93.65           O  
ATOM    347  CG1 VAL A  44       5.269  -3.635  14.080  1.00 93.65           C  
ATOM    348  CG2 VAL A  44       6.232  -5.395  12.569  1.00 93.65           C  
ATOM    349  N   GLU A  45       3.129  -5.280  16.008  1.00 92.51           N  
ATOM    350  CA  GLU A  45       1.980  -4.750  16.736  1.00 92.51           C  
ATOM    351  C   GLU A  45       1.925  -3.228  16.649  1.00 92.51           C  
ATOM    352  CB  GLU A  45       2.021  -5.192  18.201  1.00 92.51           C  
ATOM    353  O   GLU A  45       2.949  -2.556  16.793  1.00 92.51           O  
ATOM    354  CG  GLU A  45       1.795  -6.684  18.400  1.00 92.51           C  
ATOM    355  CD  GLU A  45       1.731  -7.091  19.863  1.00 92.51           C  
ATOM    356  OE1 GLU A  45       1.083  -8.115  20.181  1.00 92.51           O  
ATOM    357  OE2 GLU A  45       2.333  -6.381  20.699  1.00 92.51           O  
ATOM    358  N   LEU A  46       0.621  -2.774  16.343  1.00 90.35           N  
ATOM    359  CA  LEU A  46       0.421  -1.331  16.283  1.00 90.35           C  
ATOM    360  C   LEU A  46      -0.401  -0.846  17.472  1.00 90.35           C  
ATOM    361  CB  LEU A  46      -0.272  -0.939  14.975  1.00 90.35           C  
ATOM    362  O   LEU A  46      -1.320  -1.536  17.919  1.00 90.35           O  
ATOM    363  CG  LEU A  46       0.445  -1.336  13.683  1.00 90.35           C  
ATOM    364  CD1 LEU A  46      -0.403  -0.964  12.471  1.00 90.35           C  
ATOM    365  CD2 LEU A  46       1.816  -0.673  13.607  1.00 90.35           C  
ATOM    366  N   SER A  47       0.074   0.256  18.006  1.00 90.06           N  
ATOM    367  CA  SER A  47      -0.766   0.886  19.019  1.00 90.06           C  
ATOM    368  C   SER A  47      -2.036   1.463  18.402  1.00 90.06           C  
ATOM    369  CB  SER A  47       0.004   1.989  19.745  1.00 90.06           C  
ATOM    370  O   SER A  47      -2.106   1.667  17.189  1.00 90.06           O  
ATOM    371  OG  SER A  47       0.206   3.105  18.895  1.00 90.06           O  
ATOM    372  N   PRO A  48      -3.055   1.713  19.227  1.00 86.05           N  
ATOM    373  CA  PRO A  48      -4.310   2.275  18.723  1.00 86.05           C  
ATOM    374  C   PRO A  48      -4.098   3.546  17.902  1.00 86.05           C  
ATOM    375  CB  PRO A  48      -5.101   2.574  19.999  1.00 86.05           C  
ATOM    376  O   PRO A  48      -4.783   3.758  16.899  1.00 86.05           O  
ATOM    377  CG  PRO A  48      -4.612   1.573  20.994  1.00 86.05           C  
ATOM    378  CD  PRO A  48      -3.143   1.355  20.771  1.00 86.05           C  
ATOM    379  N   GLU A  49      -3.173   4.300  18.330  1.00 83.39           N  
ATOM    380  CA  GLU A  49      -2.883   5.530  17.599  1.00 83.39           C  
ATOM    381  C   GLU A  49      -2.243   5.231  16.247  1.00 83.39           C  
ATOM    382  CB  GLU A  49      -1.972   6.443  18.423  1.00 83.39           C  
ATOM    383  O   GLU A  49      -2.481   5.944  15.270  1.00 83.39           O  
ATOM    384  CG  GLU A  49      -2.612   6.957  19.705  1.00 83.39           C  
ATOM    385  CD  GLU A  49      -1.694   7.861  20.513  1.00 83.39           C  
ATOM    386  OE1 GLU A  49      -2.112   8.343  21.590  1.00 83.39           O  
ATOM    387  OE2 GLU A  49      -0.548   8.089  20.065  1.00 83.39           O  
ATOM    388  N   GLN A  50      -1.523   4.144  16.186  1.00 86.94           N  
ATOM    389  CA  GLN A  50      -0.787   3.754  14.988  1.00 86.94           C  
ATOM    390  C   GLN A  50      -1.696   3.037  13.993  1.00 86.94           C  
ATOM    391  CB  GLN A  50       0.399   2.860  15.354  1.00 86.94           C  
ATOM    392  O   GLN A  50      -1.418   3.019  12.792  1.00 86.94           O  
ATOM    393  CG  GLN A  50       1.510   3.587  16.099  1.00 86.94           C  
ATOM    394  CD  GLN A  50       2.598   2.651  16.589  1.00 86.94           C  
ATOM    395  NE2 GLN A  50       3.826   3.153  16.657  1.00 86.94           N  
ATOM    396  OE1 GLN A  50       2.337   1.485  16.905  1.00 86.94           O  
ATOM    397  N   GLN A  51      -2.740   2.554  14.417  1.00 83.86           N  
ATOM    398  CA  GLN A  51      -3.644   1.737  13.615  1.00 83.86           C  
ATOM    399  C   GLN A  51      -4.399   2.589  12.599  1.00 83.86           C  
ATOM    400  CB  GLN A  51      -4.633   0.991  14.511  1.00 83.86           C  
ATOM    401  O   GLN A  51      -4.916   2.070  11.607  1.00 83.86           O  
ATOM    402  CG  GLN A  51      -3.994  -0.108  15.350  1.00 83.86           C  
ATOM    403  CD  GLN A  51      -4.976  -0.767  16.301  1.00 83.86           C  
ATOM    404  NE2 GLN A  51      -4.455  -1.396  17.349  1.00 83.86           N  
ATOM    405  OE1 GLN A  51      -6.192  -0.710  16.096  1.00 83.86           O  
ATOM    406  N   ASN A  52      -4.324   3.813  12.816  1.00 82.35           N  
ATOM    407  CA  ASN A  52      -5.097   4.681  11.934  1.00 82.35           C  
ATOM    408  C   ASN A  52      -4.280   5.118  10.721  1.00 82.35           C  
ATOM    409  CB  ASN A  52      -5.609   5.904  12.698  1.00 82.35           C  
ATOM    410  O   ASN A  52      -4.842   5.446   9.675  1.00 82.35           O  
ATOM    411  CG  ASN A  52      -6.670   5.551  13.721  1.00 82.35           C  
ATOM    412  ND2 ASN A  52      -6.688   6.278  14.832  1.00 82.35           N  
ATOM    413  OD1 ASN A  52      -7.468   4.633  13.515  1.00 82.35           O  
ATOM    414  N   ASN A  53      -2.955   5.020  10.883  1.00 87.60           N  
ATOM    415  CA  ASN A  53      -2.030   5.437   9.834  1.00 87.60           C  
ATOM    416  C   ASN A  53      -0.755   4.599   9.846  1.00 87.60           C  
ATOM    417  CB  ASN A  53      -1.692   6.922   9.976  1.00 87.60           C  
ATOM    418  O   ASN A  53      -0.033   4.574  10.844  1.00 87.60           O  
ATOM    419  CG  ASN A  53      -2.917   7.811   9.887  1.00 87.60           C  
ATOM    420  ND2 ASN A  53      -3.206   8.532  10.964  1.00 87.60           N  
ATOM    421  OD1 ASN A  53      -3.598   7.849   8.858  1.00 87.60           O  
ATOM    422  N   ALA A  54      -0.546   3.887   8.760  1.00 90.82           N  
ATOM    423  CA  ALA A  54       0.674   3.090   8.665  1.00 90.82           C  
ATOM    424  C   ALA A  54       1.174   3.022   7.224  1.00 90.82           C  
ATOM    425  CB  ALA A  54       0.435   1.684   9.209  1.00 90.82           C  
ATOM    426  O   ALA A  54       0.376   2.946   6.287  1.00 90.82           O  
ATOM    427  N   ILE A  55       2.485   3.171   7.077  1.00 93.31           N  
ATOM    428  CA  ILE A  55       3.158   2.963   5.799  1.00 93.31           C  
ATOM    429  C   ILE A  55       4.075   1.746   5.892  1.00 93.31           C  
ATOM    430  CB  ILE A  55       3.964   4.211   5.376  1.00 93.31           C  
ATOM    431  O   ILE A  55       4.980   1.704   6.730  1.00 93.31           O  
ATOM    432  CG1 ILE A  55       3.042   5.431   5.268  1.00 93.31           C  
ATOM    433  CG2 ILE A  55       4.695   3.958   4.054  1.00 93.31           C  
ATOM    434  CD1 ILE A  55       3.780   6.750   5.085  1.00 93.31           C  
ATOM    435  N   VAL A  56       3.836   0.756   5.078  1.00 94.29           N  
ATOM    436  CA  VAL A  56       4.677  -0.435   5.031  1.00 94.29           C  
ATOM    437  C   VAL A  56       5.427  -0.487   3.703  1.00 94.29           C  
ATOM    438  CB  VAL A  56       3.846  -1.724   5.225  1.00 94.29           C  
ATOM    439  O   VAL A  56       4.811  -0.553   2.637  1.00 94.29           O  
ATOM    440  CG1 VAL A  56       4.755  -2.951   5.261  1.00 94.29           C  
ATOM    441  CG2 VAL A  56       3.014  -1.634   6.503  1.00 94.29           C  
ATOM    442  N   VAL A  57       6.721  -0.437   3.791  1.00 95.13           N  
ATOM    443  CA  VAL A  57       7.574  -0.526   2.610  1.00 95.13           C  
ATOM    444  C   VAL A  57       8.302  -1.869   2.599  1.00 95.13           C  
ATOM    445  CB  VAL A  57       8.595   0.633   2.558  1.00 95.13           C  
ATOM    446  O   VAL A  57       8.998  -2.213   3.557  1.00 95.13           O  
ATOM    447  CG1 VAL A  57       9.428   0.562   1.280  1.00 95.13           C  
ATOM    448  CG2 VAL A  57       7.879   1.978   2.659  1.00 95.13           C  
ATOM    449  N   VAL A  58       8.122  -2.622   1.539  1.00 94.95           N  
ATOM    450  CA  VAL A  58       8.780  -3.915   1.383  1.00 94.95           C  
ATOM    451  C   VAL A  58       9.786  -3.848   0.237  1.00 94.95           C  
ATOM    452  CB  VAL A  58       7.758  -5.046   1.131  1.00 94.95           C  
ATOM    453  O   VAL A  58       9.426  -3.519  -0.896  1.00 94.95           O  
ATOM    454  CG1 VAL A  58       8.459  -6.402   1.066  1.00 94.95           C  
ATOM    455  CG2 VAL A  58       6.685  -5.047   2.217  1.00 94.95           C  
ATOM    456  N   HIS A  59      10.989  -4.160   0.589  1.00 94.06           N  
ATOM    457  CA  HIS A  59      12.084  -4.172  -0.375  1.00 94.06           C  
ATOM    458  C   HIS A  59      12.702  -5.562  -0.489  1.00 94.06           C  
ATOM    459  CB  HIS A  59      13.155  -3.152   0.018  1.00 94.06           C  
ATOM    460  O   HIS A  59      13.302  -6.059   0.466  1.00 94.06           O  
ATOM    461  CG  HIS A  59      14.291  -3.073  -0.951  1.00 94.06           C  
ATOM    462  CD2 HIS A  59      14.324  -2.711  -2.255  1.00 94.06           C  
ATOM    463  ND1 HIS A  59      15.587  -3.393  -0.606  1.00 94.06           N  
ATOM    464  CE1 HIS A  59      16.369  -3.231  -1.660  1.00 94.06           C  
ATOM    465  NE2 HIS A  59      15.628  -2.818  -2.674  1.00 94.06           N  
ATOM    466  N   CYS A  60      12.501  -6.286  -1.636  1.00 91.16           N  
ATOM    467  CA  CYS A  60      13.113  -7.580  -1.918  1.00 91.16           C  
ATOM    468  C   CYS A  60      14.089  -7.479  -3.084  1.00 91.16           C  
ATOM    469  CB  CYS A  60      12.041  -8.624  -2.227  1.00 91.16           C  
ATOM    470  O   CYS A  60      13.674  -7.353  -4.237  1.00 91.16           O  
ATOM    471  SG  CYS A  60      10.748  -8.734  -0.971  1.00 91.16           S  
ATOM    472  N   GLY A  61      15.426  -7.440  -2.888  1.00 85.59           N  
ATOM    473  CA  GLY A  61      16.365  -7.191  -3.971  1.00 85.59           C  
ATOM    474  C   GLY A  61      16.294  -5.774  -4.508  1.00 85.59           C  
ATOM    475  O   GLY A  61      16.465  -4.811  -3.757  1.00 85.59           O  
ATOM    476  N   ASN A  62      15.919  -5.611  -5.883  1.00 83.69           N  
ATOM    477  CA  ASN A  62      15.852  -4.287  -6.494  1.00 83.69           C  
ATOM    478  C   ASN A  62      14.414  -3.786  -6.590  1.00 83.69           C  
ATOM    479  CB  ASN A  62      16.504  -4.301  -7.878  1.00 83.69           C  
ATOM    480  O   ASN A  62      14.142  -2.795  -7.270  1.00 83.69           O  
ATOM    481  CG  ASN A  62      18.007  -4.481  -7.814  1.00 83.69           C  
ATOM    482  ND2 ASN A  62      18.568  -5.146  -8.817  1.00 83.69           N  
ATOM    483  OD1 ASN A  62      18.660  -4.027  -6.870  1.00 83.69           O  
ATOM    484  N   GLU A  63      13.498  -4.486  -5.835  1.00 86.48           N  
ATOM    485  CA  GLU A  63      12.089  -4.147  -6.011  1.00 86.48           C  
ATOM    486  C   GLU A  63      11.492  -3.587  -4.724  1.00 86.48           C  
ATOM    487  CB  GLU A  63      11.294  -5.373  -6.470  1.00 86.48           C  
ATOM    488  O   GLU A  63      11.720  -4.128  -3.640  1.00 86.48           O  
ATOM    489  CG  GLU A  63      11.762  -5.946  -7.800  1.00 86.48           C  
ATOM    490  CD  GLU A  63      10.914  -7.113  -8.281  1.00 86.48           C  
ATOM    491  OE1 GLU A  63      10.938  -7.421  -9.494  1.00 86.48           O  
ATOM    492  OE2 GLU A  63      10.220  -7.724  -7.438  1.00 86.48           O  
ATOM    493  N   TRP A  64      10.768  -2.425  -4.899  1.00 88.83           N  
ATOM    494  CA  TRP A  64      10.135  -1.753  -3.768  1.00 88.83           C  
ATOM    495  C   TRP A  64       8.616  -1.791  -3.894  1.00 88.83           C  
ATOM    496  CB  TRP A  64      10.616  -0.303  -3.666  1.00 88.83           C  
ATOM    497  O   TRP A  64       8.067  -1.490  -4.956  1.00 88.83           O  
ATOM    498  CG  TRP A  64      12.088  -0.166  -3.418  1.00 88.83           C  
ATOM    499  CD1 TRP A  64      13.092  -0.260  -4.342  1.00 88.83           C  
ATOM    500  CD2 TRP A  64      12.723   0.086  -2.161  1.00 88.83           C  
ATOM    501  CE2 TRP A  64      14.115   0.133  -2.397  1.00 88.83           C  
ATOM    502  CE3 TRP A  64      12.249   0.278  -0.856  1.00 88.83           C  
ATOM    503  NE1 TRP A  64      14.313  -0.081  -3.735  1.00 88.83           N  
ATOM    504  CH2 TRP A  64      14.548   0.549  -0.108  1.00 88.83           C  
ATOM    505  CZ2 TRP A  64      15.038   0.365  -1.375  1.00 88.83           C  
ATOM    506  CZ3 TRP A  64      13.170   0.508   0.160  1.00 88.83           C  
ATOM    507  N   TYR A  65       8.003  -2.160  -2.849  1.00 89.93           N  
ATOM    508  CA  TYR A  65       6.546  -2.154  -2.777  1.00 89.93           C  
ATOM    509  C   TYR A  65       6.064  -1.407  -1.539  1.00 89.93           C  
ATOM    510  CB  TYR A  65       6.002  -3.585  -2.768  1.00 89.93           C  
ATOM    511  O   TYR A  65       6.652  -1.533  -0.463  1.00 89.93           O  
ATOM    512  CG  TYR A  65       6.593  -4.466  -3.842  1.00 89.93           C  
ATOM    513  CD1 TYR A  65       6.079  -4.460  -5.137  1.00 89.93           C  
ATOM    514  CD2 TYR A  65       7.665  -5.307  -3.564  1.00 89.93           C  
ATOM    515  CE1 TYR A  65       6.619  -5.271  -6.129  1.00 89.93           C  
ATOM    516  CE2 TYR A  65       8.213  -6.123  -4.548  1.00 89.93           C  
ATOM    517  OH  TYR A  65       8.223  -6.903  -6.804  1.00 89.93           O  
ATOM    518  CZ  TYR A  65       7.684  -6.098  -5.826  1.00 89.93           C  
ATOM    519  N   MET A  66       5.029  -0.659  -1.786  1.00 94.09           N  
ATOM    520  CA  MET A  66       4.579   0.146  -0.655  1.00 94.09           C  
ATOM    521  C   MET A  66       3.077  -0.006  -0.441  1.00 94.09           C  
ATOM    522  CB  MET A  66       4.930   1.620  -0.870  1.00 94.09           C  
ATOM    523  O   MET A  66       2.300   0.054  -1.396  1.00 94.09           O  
ATOM    524  CG  MET A  66       4.628   2.503   0.329  1.00 94.09           C  
ATOM    525  SD  MET A  66       5.047   4.264   0.028  1.00 94.09           S  
ATOM    526  CE  MET A  66       6.851   4.144  -0.119  1.00 94.09           C  
ATOM    527  N   PHE A  67       2.644  -0.218   0.809  1.00 91.95           N  
ATOM    528  CA  PHE A  67       1.256  -0.366   1.230  1.00 91.95           C  
ATOM    529  C   PHE A  67       0.911   0.640   2.321  1.00 91.95           C  
ATOM    530  CB  PHE A  67       0.993  -1.791   1.727  1.00 91.95           C  
ATOM    531  O   PHE A  67       1.587   0.705   3.350  1.00 91.95           O  
ATOM    532  CG  PHE A  67       1.361  -2.858   0.732  1.00 91.95           C  
ATOM    533  CD1 PHE A  67       0.411  -3.371  -0.143  1.00 91.95           C  
ATOM    534  CD2 PHE A  67       2.659  -3.349   0.672  1.00 91.95           C  
ATOM    535  CE1 PHE A  67       0.750  -4.359  -1.064  1.00 91.95           C  
ATOM    536  CE2 PHE A  67       3.005  -4.337  -0.246  1.00 91.95           C  
ATOM    537  CZ  PHE A  67       2.049  -4.841  -1.113  1.00 91.95           C  
ATOM    538  N   VAL A  68      -0.132   1.346   2.043  1.00 90.51           N  
ATOM    539  CA  VAL A  68      -0.424   2.455   2.945  1.00 90.51           C  
ATOM    540  C   VAL A  68      -1.851   2.329   3.475  1.00 90.51           C  
ATOM    541  CB  VAL A  68      -0.234   3.820   2.247  1.00 90.51           C  
ATOM    542  O   VAL A  68      -2.793   2.144   2.701  1.00 90.51           O  
ATOM    543  CG1 VAL A  68      -0.453   4.966   3.233  1.00 90.51           C  
ATOM    544  CG2 VAL A  68       1.156   3.909   1.620  1.00 90.51           C  
ATOM    545  N   LEU A  69      -1.969   2.308   4.776  1.00 88.12           N  
ATOM    546  CA  LEU A  69      -3.235   2.551   5.460  1.00 88.12           C  
ATOM    547  C   LEU A  69      -3.275   3.959   6.046  1.00 88.12           C  
ATOM    548  CB  LEU A  69      -3.452   1.518   6.570  1.00 88.12           C  
ATOM    549  O   LEU A  69      -2.500   4.283   6.948  1.00 88.12           O  
ATOM    550  CG  LEU A  69      -4.733   1.664   7.391  1.00 88.12           C  
ATOM    551  CD1 LEU A  69      -5.951   1.328   6.537  1.00 88.12           C  
ATOM    552  CD2 LEU A  69      -4.680   0.775   8.629  1.00 88.12           C  
ATOM    553  N   ALA A  70      -4.149   4.773   5.405  1.00 87.78           N  
ATOM    554  CA  ALA A  70      -4.163   6.167   5.840  1.00 87.78           C  
ATOM    555  C   ALA A  70      -5.586   6.639   6.124  1.00 87.78           C  
ATOM    556  CB  ALA A  70      -3.510   7.060   4.788  1.00 87.78           C  
ATOM    557  O   ALA A  70      -6.520   6.286   5.400  1.00 87.78           O  
ATOM    558  N   ARG A  71      -5.816   7.383   7.129  1.00 84.96           N  
ATOM    559  CA  ARG A  71      -7.088   8.037   7.419  1.00 84.96           C  
ATOM    560  C   ARG A  71      -6.990   9.544   7.204  1.00 84.96           C  
ATOM    561  CB  ARG A  71      -7.531   7.739   8.853  1.00 84.96           C  
ATOM    562  O   ARG A  71      -8.006  10.241   7.192  1.00 84.96           O  
ATOM    563  CG  ARG A  71      -7.773   6.264   9.129  1.00 84.96           C  
ATOM    564  CD  ARG A  71      -9.051   5.769   8.467  1.00 84.96           C  
ATOM    565  NE  ARG A  71      -9.349   4.388   8.836  1.00 84.96           N  
ATOM    566  NH1 ARG A  71     -11.135   4.168   7.388  1.00 84.96           N  
ATOM    567  NH2 ARG A  71     -10.514   2.412   8.724  1.00 84.96           N  
ATOM    568  CZ  ARG A  71     -10.332   3.659   8.315  1.00 84.96           C  
ATOM    569  N   ASP A  72      -5.757   9.927   7.033  1.00 87.06           N  
ATOM    570  CA  ASP A  72      -5.436  11.341   6.863  1.00 87.06           C  
ATOM    571  C   ASP A  72      -4.675  11.578   5.561  1.00 87.06           C  
ATOM    572  CB  ASP A  72      -4.618  11.852   8.051  1.00 87.06           C  
ATOM    573  O   ASP A  72      -3.760  10.823   5.223  1.00 87.06           O  
ATOM    574  CG  ASP A  72      -4.300  13.334   7.958  1.00 87.06           C  
ATOM    575  OD1 ASP A  72      -3.366  13.712   7.218  1.00 87.06           O  
ATOM    576  OD2 ASP A  72      -4.987  14.130   8.633  1.00 87.06           O  
ATOM    577  N   GLU A  73      -5.029  12.615   4.894  1.00 90.19           N  
ATOM    578  CA  GLU A  73      -4.435  12.947   3.602  1.00 90.19           C  
ATOM    579  C   GLU A  73      -2.949  13.266   3.745  1.00 90.19           C  
ATOM    580  CB  GLU A  73      -5.167  14.128   2.961  1.00 90.19           C  
ATOM    581  O   GLU A  73      -2.176  13.079   2.803  1.00 90.19           O  
ATOM    582  CG  GLU A  73      -6.587  13.805   2.519  1.00 90.19           C  
ATOM    583  CD  GLU A  73      -6.644  12.899   1.299  1.00 90.19           C  
ATOM    584  OE1 GLU A  73      -7.691  12.251   1.072  1.00 90.19           O  
ATOM    585  OE2 GLU A  73      -5.632  12.834   0.566  1.00 90.19           O  
ATOM    586  N   GLU A  74      -2.576  13.770   4.903  1.00 91.46           N  
ATOM    587  CA  GLU A  74      -1.166  14.077   5.126  1.00 91.46           C  
ATOM    588  C   GLU A  74      -0.304  12.822   5.014  1.00 91.46           C  
ATOM    589  CB  GLU A  74      -0.968  14.731   6.495  1.00 91.46           C  
ATOM    590  O   GLU A  74       0.793  12.865   4.454  1.00 91.46           O  
ATOM    591  CG  GLU A  74       0.445  15.242   6.734  1.00 91.46           C  
ATOM    592  CD  GLU A  74       0.620  15.913   8.087  1.00 91.46           C  
ATOM    593  OE1 GLU A  74       1.778  16.120   8.517  1.00 91.46           O  
ATOM    594  OE2 GLU A  74      -0.409  16.233   8.723  1.00 91.46           O  
ATOM    595  N   TRP A  75      -0.798  11.687   5.435  1.00 90.80           N  
ATOM    596  CA  TRP A  75      -0.081  10.418   5.369  1.00 90.80           C  
ATOM    597  C   TRP A  75       0.001   9.911   3.933  1.00 90.80           C  
ATOM    598  CB  TRP A  75      -0.760   9.370   6.256  1.00 90.80           C  
ATOM    599  O   TRP A  75       1.008   9.324   3.532  1.00 90.80           O  
ATOM    600  CG  TRP A  75      -0.323   9.409   7.689  1.00 90.80           C  
ATOM    601  CD1 TRP A  75      -0.921  10.089   8.714  1.00 90.80           C  
ATOM    602  CD2 TRP A  75       0.809   8.743   8.255  1.00 90.80           C  
ATOM    603  CE2 TRP A  75       0.838   9.063   9.631  1.00 90.80           C  
ATOM    604  CE3 TRP A  75       1.803   7.905   7.733  1.00 90.80           C  
ATOM    605  NE1 TRP A  75      -0.227   9.884   9.885  1.00 90.80           N  
ATOM    606  CH2 TRP A  75       2.784   7.756   9.954  1.00 90.80           C  
ATOM    607  CZ2 TRP A  75       1.824   8.573  10.491  1.00 90.80           C  
ATOM    608  CZ3 TRP A  75       2.783   7.419   8.591  1.00 90.80           C  
ATOM    609  N   VAL A  76      -1.028  10.283   3.240  1.00 91.57           N  
ATOM    610  CA  VAL A  76      -1.020   9.934   1.823  1.00 91.57           C  
ATOM    611  C   VAL A  76       0.059  10.737   1.100  1.00 91.57           C  
ATOM    612  CB  VAL A  76      -2.397  10.182   1.169  1.00 91.57           C  
ATOM    613  O   VAL A  76       0.821  10.187   0.301  1.00 91.57           O  
ATOM    614  CG1 VAL A  76      -2.332   9.940  -0.337  1.00 91.57           C  
ATOM    615  CG2 VAL A  76      -3.460   9.292   1.811  1.00 91.57           C  
ATOM    616  N   LYS A  77       0.147  11.962   1.383  1.00 93.07           N  
ATOM    617  CA  LYS A  77       1.153  12.822   0.767  1.00 93.07           C  
ATOM    618  C   LYS A  77       2.563  12.352   1.110  1.00 93.07           C  
ATOM    619  CB  LYS A  77       0.962  14.274   1.209  1.00 93.07           C  
ATOM    620  O   LYS A  77       3.442  12.325   0.245  1.00 93.07           O  
ATOM    621  CG  LYS A  77      -0.270  14.944   0.619  1.00 93.07           C  
ATOM    622  CD  LYS A  77      -0.397  16.389   1.085  1.00 93.07           C  
ATOM    623  CE  LYS A  77      -1.674  17.034   0.564  1.00 93.07           C  
ATOM    624  NZ  LYS A  77      -1.830  18.435   1.061  1.00 93.07           N  
ATOM    625  N   ARG A  78       2.691  11.974   2.358  1.00 92.27           N  
ATOM    626  CA  ARG A  78       3.982  11.451   2.792  1.00 92.27           C  
ATOM    627  C   ARG A  78       4.345  10.183   2.027  1.00 92.27           C  
ATOM    628  CB  ARG A  78       3.970  11.170   4.296  1.00 92.27           C  
ATOM    629  O   ARG A  78       5.483  10.025   1.581  1.00 92.27           O  
ATOM    630  CG  ARG A  78       3.995  12.423   5.157  1.00 92.27           C  
ATOM    631  CD  ARG A  78       3.973  12.088   6.642  1.00 92.27           C  
ATOM    632  NE  ARG A  78       3.974  13.293   7.466  1.00 92.27           N  
ATOM    633  NH1 ARG A  78       4.091  12.165   9.479  1.00 92.27           N  
ATOM    634  NH2 ARG A  78       4.025  14.456   9.446  1.00 92.27           N  
ATOM    635  CZ  ARG A  78       4.030  13.302   8.795  1.00 92.27           C  
ATOM    636  N   ALA A  79       3.396   9.277   1.936  1.00 92.84           N  
ATOM    637  CA  ALA A  79       3.609   8.014   1.234  1.00 92.84           C  
ATOM    638  C   ALA A  79       3.955   8.253  -0.233  1.00 92.84           C  
ATOM    639  CB  ALA A  79       2.371   7.127   1.347  1.00 92.84           C  
ATOM    640  O   ALA A  79       4.864   7.619  -0.774  1.00 92.84           O  
ATOM    641  N   GLU A  80       3.291   9.114  -0.848  1.00 92.56           N  
ATOM    642  CA  GLU A  80       3.518   9.416  -2.258  1.00 92.56           C  
ATOM    643  C   GLU A  80       4.911  10.000  -2.480  1.00 92.56           C  
ATOM    644  CB  GLU A  80       2.453  10.384  -2.779  1.00 92.56           C  
ATOM    645  O   GLU A  80       5.590   9.648  -3.446  1.00 92.56           O  
ATOM    646  CG  GLU A  80       1.071   9.762  -2.918  1.00 92.56           C  
ATOM    647  CD  GLU A  80       0.012  10.750  -3.378  1.00 92.56           C  
ATOM    648  OE1 GLU A  80      -0.972  10.326  -4.027  1.00 92.56           O  
ATOM    649  OE2 GLU A  80       0.166  11.957  -3.088  1.00 92.56           O  
ATOM    650  N   LYS A  81       5.249  10.924  -1.638  1.00 94.01           N  
ATOM    651  CA  LYS A  81       6.596  11.484  -1.717  1.00 94.01           C  
ATOM    652  C   LYS A  81       7.654  10.396  -1.551  1.00 94.01           C  
ATOM    653  CB  LYS A  81       6.789  12.569  -0.657  1.00 94.01           C  
ATOM    654  O   LYS A  81       8.633  10.357  -2.298  1.00 94.01           O  
ATOM    655  CG  LYS A  81       8.112  13.313  -0.766  1.00 94.01           C  
ATOM    656  CD  LYS A  81       8.215  14.425   0.269  1.00 94.01           C  
ATOM    657  CE  LYS A  81       9.549  15.153   0.179  1.00 94.01           C  
ATOM    658  NZ  LYS A  81       9.666  16.227   1.210  1.00 94.01           N  
ATOM    659  N   LEU A  82       7.427   9.560  -0.528  1.00 93.38           N  
ATOM    660  CA  LEU A  82       8.353   8.458  -0.291  1.00 93.38           C  
ATOM    661  C   LEU A  82       8.401   7.520  -1.492  1.00 93.38           C  
ATOM    662  CB  LEU A  82       7.949   7.679   0.964  1.00 93.38           C  
ATOM    663  O   LEU A  82       9.478   7.070  -1.891  1.00 93.38           O  
ATOM    664  CG  LEU A  82       8.908   6.577   1.416  1.00 93.38           C  
ATOM    665  CD1 LEU A  82      10.293   7.157   1.684  1.00 93.38           C  
ATOM    666  CD2 LEU A  82       8.368   5.874   2.657  1.00 93.38           C  
ATOM    667  N   ALA A  83       7.272   7.240  -2.017  1.00 93.11           N  
ATOM    668  CA  ALA A  83       7.196   6.378  -3.195  1.00 93.11           C  
ATOM    669  C   ALA A  83       8.005   6.958  -4.351  1.00 93.11           C  
ATOM    670  CB  ALA A  83       5.742   6.177  -3.614  1.00 93.11           C  
ATOM    671  O   ALA A  83       8.701   6.225  -5.059  1.00 93.11           O  
ATOM    672  N   GLU A  84       7.946   8.188  -4.569  1.00 91.72           N  
ATOM    673  CA  GLU A  84       8.692   8.862  -5.627  1.00 91.72           C  
ATOM    674  C   GLU A  84      10.195   8.794  -5.371  1.00 91.72           C  
ATOM    675  CB  GLU A  84       8.246  10.321  -5.755  1.00 91.72           C  
ATOM    676  O   GLU A  84      10.974   8.521  -6.287  1.00 91.72           O  
ATOM    677  CG  GLU A  84       8.871  11.055  -6.933  1.00 91.72           C  
ATOM    678  CD  GLU A  84       8.371  12.483  -7.084  1.00 91.72           C  
ATOM    679  OE1 GLU A  84       8.851  13.201  -7.991  1.00 91.72           O  
ATOM    680  OE2 GLU A  84       7.494  12.887  -6.289  1.00 91.72           O  
ATOM    681  N   GLU A  85      10.571   8.996  -4.142  1.00 92.32           N  
ATOM    682  CA  GLU A  85      11.980   8.999  -3.761  1.00 92.32           C  
ATOM    683  C   GLU A  85      12.599   7.613  -3.920  1.00 92.32           C  
ATOM    684  CB  GLU A  85      12.146   9.487  -2.319  1.00 92.32           C  
ATOM    685  O   GLU A  85      13.750   7.486  -4.342  1.00 92.32           O  
ATOM    686  CG  GLU A  85      11.848  10.967  -2.132  1.00 92.32           C  
ATOM    687  CD  GLU A  85      11.908  11.413  -0.680  1.00 92.32           C  
ATOM    688  OE1 GLU A  85      11.708  12.618  -0.406  1.00 92.32           O  
ATOM    689  OE2 GLU A  85      12.158  10.550   0.191  1.00 92.32           O  
ATOM    690  N   LEU A  86      11.770   6.657  -3.681  1.00 91.42           N  
ATOM    691  CA  LEU A  86      12.282   5.291  -3.684  1.00 91.42           C  
ATOM    692  C   LEU A  86      12.037   4.621  -5.032  1.00 91.42           C  
ATOM    693  CB  LEU A  86      11.629   4.471  -2.568  1.00 91.42           C  
ATOM    694  O   LEU A  86      12.448   3.478  -5.246  1.00 91.42           O  
ATOM    695  CG  LEU A  86      11.909   4.930  -1.136  1.00 91.42           C  
ATOM    696  CD1 LEU A  86      11.088   4.111  -0.146  1.00 91.42           C  
ATOM    697  CD2 LEU A  86      13.398   4.823  -0.822  1.00 91.42           C  
ATOM    698  N   ASN A  87      11.441   5.298  -5.957  1.00 88.78           N  
ATOM    699  CA  ASN A  87      11.048   4.698  -7.228  1.00 88.78           C  
ATOM    700  C   ASN A  87      10.240   3.420  -7.019  1.00 88.78           C  
ATOM    701  CB  ASN A  87      12.279   4.413  -8.090  1.00 88.78           C  
ATOM    702  O   ASN A  87      10.574   2.372  -7.573  1.00 88.78           O  
ATOM    703  CG  ASN A  87      11.929   4.176  -9.547  1.00 88.78           C  
ATOM    704  ND2 ASN A  87      12.772   3.423 -10.244  1.00 88.78           N  
ATOM    705  OD1 ASN A  87      10.911   4.667 -10.041  1.00 88.78           O  
ATOM    706  N   VAL A  88       9.181   3.479  -6.166  1.00 91.13           N  
ATOM    707  CA  VAL A  88       8.322   2.352  -5.818  1.00 91.13           C  
ATOM    708  C   VAL A  88       7.599   1.849  -7.066  1.00 91.13           C  
ATOM    709  CB  VAL A  88       7.298   2.735  -4.727  1.00 91.13           C  
ATOM    710  O   VAL A  88       7.021   2.638  -7.817  1.00 91.13           O  
ATOM    711  CG1 VAL A  88       6.265   1.625  -4.542  1.00 91.13           C  
ATOM    712  CG2 VAL A  88       8.010   3.031  -3.408  1.00 91.13           C  
ATOM    713  N   ARG A  89       7.527   0.514  -7.287  1.00 91.15           N  
ATOM    714  CA  ARG A  89       6.935  -0.092  -8.475  1.00 91.15           C  
ATOM    715  C   ARG A  89       5.419  -0.189  -8.343  1.00 91.15           C  
ATOM    716  CB  ARG A  89       7.529  -1.480  -8.724  1.00 91.15           C  
ATOM    717  O   ARG A  89       4.690   0.032  -9.313  1.00 91.15           O  
ATOM    718  CG  ARG A  89       8.984  -1.458  -9.165  1.00 91.15           C  
ATOM    719  CD  ARG A  89       9.436  -2.815  -9.685  1.00 91.15           C  
ATOM    720  NE  ARG A  89      10.806  -2.770 -10.190  1.00 91.15           N  
ATOM    721  NH1 ARG A  89      10.724  -4.849 -11.194  1.00 91.15           N  
ATOM    722  NH2 ARG A  89      12.638  -3.591 -11.305  1.00 91.15           N  
ATOM    723  CZ  ARG A  89      11.386  -3.737 -10.895  1.00 91.15           C  
ATOM    724  N   ILE A  90       5.041  -0.575  -7.241  1.00 92.49           N  
ATOM    725  CA  ILE A  90       3.610  -0.686  -6.980  1.00 92.49           C  
ATOM    726  C   ILE A  90       3.263   0.046  -5.685  1.00 92.49           C  
ATOM    727  CB  ILE A  90       3.163  -2.163  -6.896  1.00 92.49           C  
ATOM    728  O   ILE A  90       3.860  -0.215  -4.638  1.00 92.49           O  
ATOM    729  CG1 ILE A  90       3.494  -2.896  -8.201  1.00 92.49           C  
ATOM    730  CG2 ILE A  90       1.668  -2.258  -6.579  1.00 92.49           C  
ATOM    731  CD1 ILE A  90       2.753  -2.359  -9.418  1.00 92.49           C  
ATOM    732  N   LEU A  91       2.282   0.983  -5.716  1.00 94.26           N  
ATOM    733  CA  LEU A  91       1.785   1.710  -4.553  1.00 94.26           C  
ATOM    734  C   LEU A  91       0.294   1.459  -4.352  1.00 94.26           C  
ATOM    735  CB  LEU A  91       2.046   3.211  -4.706  1.00 94.26           C  
ATOM    736  O   LEU A  91      -0.509   1.717  -5.251  1.00 94.26           O  
ATOM    737  CG  LEU A  91       1.480   4.113  -3.609  1.00 94.26           C  
ATOM    738  CD1 LEU A  91       2.132   3.791  -2.269  1.00 94.26           C  
ATOM    739  CD2 LEU A  91       1.679   5.582  -3.968  1.00 94.26           C  
ATOM    740  N   VAL A  92      -0.012   0.876  -3.247  1.00 93.31           N  
ATOM    741  CA  VAL A  92      -1.411   0.658  -2.890  1.00 93.31           C  
ATOM    742  C   VAL A  92      -1.775   1.516  -1.681  1.00 93.31           C  
ATOM    743  CB  VAL A  92      -1.695  -0.831  -2.592  1.00 93.31           C  
ATOM    744  O   VAL A  92      -1.185   1.371  -0.608  1.00 93.31           O  
ATOM    745  CG1 VAL A  92      -3.177  -1.048  -2.292  1.00 93.31           C  
ATOM    746  CG2 VAL A  92      -1.251  -1.704  -3.765  1.00 93.31           C  
ATOM    747  N   ILE A  93      -2.786   2.427  -1.839  1.00 91.88           N  
ATOM    748  CA  ILE A  93      -3.214   3.310  -0.760  1.00 91.88           C  
ATOM    749  C   ILE A  93      -4.691   3.071  -0.453  1.00 91.88           C  
ATOM    750  CB  ILE A  93      -2.974   4.795  -1.115  1.00 91.88           C  
ATOM    751  O   ILE A  93      -5.534   3.123  -1.351  1.00 91.88           O  
ATOM    752  CG1 ILE A  93      -1.487   5.044  -1.392  1.00 91.88           C  
ATOM    753  CG2 ILE A  93      -3.483   5.707   0.005  1.00 91.88           C  
ATOM    754  CD1 ILE A  93      -1.179   6.445  -1.902  1.00 91.88           C  
ATOM    755  N   VAL A  94      -4.876   2.893   0.757  1.00 87.29           N  
ATOM    756  CA  VAL A  94      -6.259   2.839   1.222  1.00 87.29           C  
ATOM    757  C   VAL A  94      -6.557   4.054   2.099  1.00 87.29           C  
ATOM    758  CB  VAL A  94      -6.545   1.536   2.002  1.00 87.29           C  
ATOM    759  O   VAL A  94      -5.937   4.236   3.149  1.00 87.29           O  
ATOM    760  CG1 VAL A  94      -8.008   1.477   2.436  1.00 87.29           C  
ATOM    761  CG2 VAL A  94      -6.187   0.318   1.153  1.00 87.29           C  
ATOM    762  N   LEU A  95      -7.555   4.836   1.629  1.00 87.72           N  
ATOM    763  CA  LEU A  95      -7.874   6.080   2.320  1.00 87.72           C  
ATOM    764  C   LEU A  95      -9.381   6.316   2.347  1.00 87.72           C  
ATOM    765  CB  LEU A  95      -7.173   7.264   1.647  1.00 87.72           C  
ATOM    766  O   LEU A  95     -10.013   6.442   1.296  1.00 87.72           O  
ATOM    767  CG  LEU A  95      -7.532   8.654   2.175  1.00 87.72           C  
ATOM    768  CD1 LEU A  95      -6.967   8.850   3.578  1.00 87.72           C  
ATOM    769  CD2 LEU A  95      -7.017   9.734   1.230  1.00 87.72           C  
ATOM    770  N   ASN A  96      -9.990   6.424   3.519  1.00 83.17           N  
ATOM    771  CA  ASN A  96     -11.357   6.890   3.727  1.00 83.17           C  
ATOM    772  C   ASN A  96     -12.317   6.285   2.707  1.00 83.17           C  
ATOM    773  CB  ASN A  96     -11.418   8.417   3.673  1.00 83.17           C  
ATOM    774  O   ASN A  96     -13.066   7.008   2.049  1.00 83.17           O  
ATOM    775  CG  ASN A  96     -10.708   9.072   4.841  1.00 83.17           C  
ATOM    776  ND2 ASN A  96     -10.147  10.253   4.609  1.00 83.17           N  
ATOM    777  OD1 ASN A  96     -10.664   8.521   5.944  1.00 83.17           O  
ATOM    778  N   GLY A  97     -12.198   4.964   2.507  1.00 84.05           N  
ATOM    779  CA  GLY A  97     -13.183   4.328   1.646  1.00 84.05           C  
ATOM    780  C   GLY A  97     -12.748   4.256   0.195  1.00 84.05           C  
ATOM    781  O   GLY A  97     -13.576   4.065  -0.698  1.00 84.05           O  
ATOM    782  N   ARG A  98     -11.460   4.620   0.025  1.00 89.80           N  
ATOM    783  CA  ARG A  98     -10.931   4.615  -1.335  1.00 89.80           C  
ATOM    784  C   ARG A  98      -9.663   3.772  -1.427  1.00 89.80           C  
ATOM    785  CB  ARG A  98     -10.645   6.043  -1.807  1.00 89.80           C  
ATOM    786  O   ARG A  98      -8.813   3.822  -0.536  1.00 89.80           O  
ATOM    787  CG  ARG A  98     -11.895   6.884  -2.016  1.00 89.80           C  
ATOM    788  CD  ARG A  98     -11.555   8.292  -2.484  1.00 89.80           C  
ATOM    789  NE  ARG A  98     -11.022   9.108  -1.397  1.00 89.80           N  
ATOM    790  NH1 ARG A  98     -10.684  10.987  -2.696  1.00 89.80           N  
ATOM    791  NH2 ARG A  98     -10.152  11.019  -0.466  1.00 89.80           N  
ATOM    792  CZ  ARG A  98     -10.620  10.369  -1.522  1.00 89.80           C  
ATOM    793  N   VAL A  99      -9.636   2.933  -2.364  1.00 91.73           N  
ATOM    794  CA  VAL A  99      -8.423   2.194  -2.697  1.00 91.73           C  
ATOM    795  C   VAL A  99      -7.771   2.801  -3.937  1.00 91.73           C  
ATOM    796  CB  VAL A  99      -8.717   0.695  -2.929  1.00 91.73           C  
ATOM    797  O   VAL A  99      -8.436   3.011  -4.955  1.00 91.73           O  
ATOM    798  CG1 VAL A  99      -7.463  -0.034  -3.407  1.00 91.73           C  
ATOM    799  CG2 VAL A  99      -9.257   0.054  -1.651  1.00 91.73           C  
ATOM    800  N   ARG A 100      -6.527   3.140  -3.731  1.00 93.25           N  
ATOM    801  CA  ARG A 100      -5.756   3.671  -4.850  1.00 93.25           C  
ATOM    802  C   ARG A 100      -4.572   2.767  -5.178  1.00 93.25           C  
ATOM    803  CB  ARG A 100      -5.264   5.087  -4.541  1.00 93.25           C  
ATOM    804  O   ARG A 100      -3.838   2.347  -4.280  1.00 93.25           O  
ATOM    805  CG  ARG A 100      -6.374   6.124  -4.475  1.00 93.25           C  
ATOM    806  CD  ARG A 100      -5.852   7.480  -4.023  1.00 93.25           C  
ATOM    807  NE  ARG A 100      -4.851   8.008  -4.946  1.00 93.25           N  
ATOM    808  NH1 ARG A 100      -4.012   9.572  -3.467  1.00 93.25           N  
ATOM    809  NH2 ARG A 100      -3.130   9.392  -5.575  1.00 93.25           N  
ATOM    810  CZ  ARG A 100      -4.000   8.989  -4.660  1.00 93.25           C  
ATOM    811  N   VAL A 101      -4.463   2.452  -6.389  1.00 94.85           N  
ATOM    812  CA  VAL A 101      -3.340   1.634  -6.834  1.00 94.85           C  
ATOM    813  C   VAL A 101      -2.575   2.362  -7.937  1.00 94.85           C  
ATOM    814  CB  VAL A 101      -3.810   0.250  -7.335  1.00 94.85           C  
ATOM    815  O   VAL A 101      -3.158   2.754  -8.951  1.00 94.85           O  
ATOM    816  CG1 VAL A 101      -2.617  -0.602  -7.765  1.00 94.85           C  
ATOM    817  CG2 VAL A 101      -4.617  -0.464  -6.252  1.00 94.85           C  
ATOM    818  N   ARG A 102      -1.316   2.555  -7.729  1.00 94.74           N  
ATOM    819  CA  ARG A 102      -0.443   3.147  -8.737  1.00 94.74           C  
ATOM    820  C   ARG A 102       0.535   2.115  -9.289  1.00 94.74           C  
ATOM    821  CB  ARG A 102       0.324   4.336  -8.155  1.00 94.74           C  
ATOM    822  O   ARG A 102       1.215   1.426  -8.526  1.00 94.74           O  
ATOM    823  CG  ARG A 102       1.173   5.081  -9.173  1.00 94.74           C  
ATOM    824  CD  ARG A 102       1.919   6.247  -8.540  1.00 94.74           C  
ATOM    825  NE  ARG A 102       3.061   5.793  -7.752  1.00 94.74           N  
ATOM    826  NH1 ARG A 102       3.542   7.873  -6.870  1.00 94.74           N  
ATOM    827  NH2 ARG A 102       4.822   6.058  -6.303  1.00 94.74           N  
ATOM    828  CZ  ARG A 102       3.806   6.576  -6.977  1.00 94.74           C  
ATOM    829  N   ASN A 103       0.568   2.043 -10.715  1.00 94.09           N  
ATOM    830  CA  ASN A 103       1.453   1.101 -11.393  1.00 94.09           C  
ATOM    831  C   ASN A 103       2.702   1.794 -11.932  1.00 94.09           C  
ATOM    832  CB  ASN A 103       0.712   0.387 -12.525  1.00 94.09           C  
ATOM    833  O   ASN A 103       2.649   2.457 -12.969  1.00 94.09           O  
ATOM    834  CG  ASN A 103       1.578  -0.632 -13.239  1.00 94.09           C  
ATOM    835  ND2 ASN A 103       1.069  -1.176 -14.338  1.00 94.09           N  
ATOM    836  OD1 ASN A 103       2.695  -0.927 -12.807  1.00 94.09           O  
ATOM    837  N   GLY A 104       3.785   1.628 -11.122  1.00 91.38           N  
ATOM    838  CA  GLY A 104       5.052   2.210 -11.537  1.00 91.38           C  
ATOM    839  C   GLY A 104       5.925   1.245 -12.318  1.00 91.38           C  
ATOM    840  O   GLY A 104       7.090   1.539 -12.594  1.00 91.38           O  
ATOM    841  N   THR A 105       5.390   0.163 -12.671  1.00 91.42           N  
ATOM    842  CA  THR A 105       6.146  -0.821 -13.438  1.00 91.42           C  
ATOM    843  C   THR A 105       6.130  -0.475 -14.924  1.00 91.42           C  
ATOM    844  CB  THR A 105       5.586  -2.240 -13.232  1.00 91.42           C  
ATOM    845  O   THR A 105       5.569   0.548 -15.323  1.00 91.42           O  
ATOM    846  CG2 THR A 105       5.301  -2.511 -11.758  1.00 91.42           C  
ATOM    847  OG1 THR A 105       4.369  -2.380 -13.976  1.00 91.42           O  
ATOM    848  N   ASP A 106       6.794  -1.335 -15.747  1.00 92.45           N  
ATOM    849  CA  ASP A 106       6.836  -1.110 -17.188  1.00 92.45           C  
ATOM    850  C   ASP A 106       5.811  -1.981 -17.911  1.00 92.45           C  
ATOM    851  CB  ASP A 106       8.239  -1.385 -17.734  1.00 92.45           C  
ATOM    852  O   ASP A 106       5.825  -2.075 -19.140  1.00 92.45           O  
ATOM    853  CG  ASP A 106       8.718  -2.798 -17.452  1.00 92.45           C  
ATOM    854  OD1 ASP A 106       8.079  -3.510 -16.647  1.00 92.45           O  
ATOM    855  OD2 ASP A 106       9.745  -3.203 -18.038  1.00 92.45           O  
ATOM    856  N   ARG A 107       4.905  -2.640 -17.071  1.00 93.46           N  
ATOM    857  CA  ARG A 107       3.881  -3.538 -17.597  1.00 93.46           C  
ATOM    858  C   ARG A 107       2.517  -3.229 -16.990  1.00 93.46           C  
ATOM    859  CB  ARG A 107       4.256  -4.997 -17.327  1.00 93.46           C  
ATOM    860  O   ARG A 107       2.431  -2.693 -15.883  1.00 93.46           O  
ATOM    861  CG  ARG A 107       5.598  -5.407 -17.912  1.00 93.46           C  
ATOM    862  CD  ARG A 107       6.006  -6.804 -17.465  1.00 93.46           C  
ATOM    863  NE  ARG A 107       6.445  -6.817 -16.072  1.00 93.46           N  
ATOM    864  NH1 ARG A 107       7.113  -9.028 -16.087  1.00 93.46           N  
ATOM    865  NH2 ARG A 107       7.326  -7.775 -14.180  1.00 93.46           N  
ATOM    866  CZ  ARG A 107       6.960  -7.873 -15.450  1.00 93.46           C  
ATOM    867  N   PRO A 108       1.434  -3.658 -17.822  1.00 95.14           N  
ATOM    868  CA  PRO A 108       0.103  -3.536 -17.222  1.00 95.14           C  
ATOM    869  C   PRO A 108      -0.100  -4.483 -16.041  1.00 95.14           C  
ATOM    870  CB  PRO A 108      -0.838  -3.891 -18.376  1.00 95.14           C  
ATOM    871  O   PRO A 108       0.476  -5.574 -16.014  1.00 95.14           O  
ATOM    872  CG  PRO A 108      -0.001  -3.758 -19.606  1.00 95.14           C  
ATOM    873  CD  PRO A 108       1.437  -3.977 -19.232  1.00 95.14           C  
ATOM    874  N   CYS A 109      -0.808  -4.004 -15.089  1.00 96.26           N  
ATOM    875  CA  CYS A 109      -1.120  -4.820 -13.921  1.00 96.26           C  
ATOM    876  C   CYS A 109      -2.614  -5.112 -13.843  1.00 96.26           C  
ATOM    877  CB  CYS A 109      -0.660  -4.123 -12.641  1.00 96.26           C  
ATOM    878  O   CYS A 109      -3.436  -4.255 -14.173  1.00 96.26           O  
ATOM    879  SG  CYS A 109       1.127  -3.875 -12.550  1.00 96.26           S  
ATOM    880  N   ARG A 110      -2.877  -6.340 -13.511  1.00 96.75           N  
ATOM    881  CA  ARG A 110      -4.247  -6.700 -13.163  1.00 96.75           C  
ATOM    882  C   ARG A 110      -4.506  -6.494 -11.674  1.00 96.75           C  
ATOM    883  CB  ARG A 110      -4.536  -8.152 -13.548  1.00 96.75           C  
ATOM    884  O   ARG A 110      -3.814  -7.072 -10.832  1.00 96.75           O  
ATOM    885  CG  ARG A 110      -5.981  -8.571 -13.330  1.00 96.75           C  
ATOM    886  CD  ARG A 110      -6.211 -10.026 -13.717  1.00 96.75           C  
ATOM    887  NE  ARG A 110      -6.086 -10.226 -15.158  1.00 96.75           N  
ATOM    888  NH1 ARG A 110      -5.664 -12.493 -15.015  1.00 96.75           N  
ATOM    889  NH2 ARG A 110      -5.736 -11.462 -17.062  1.00 96.75           N  
ATOM    890  CZ  ARG A 110      -5.829 -11.393 -15.742  1.00 96.75           C  
ATOM    891  N   VAL A 111      -5.491  -5.683 -11.359  1.00 95.96           N  
ATOM    892  CA  VAL A 111      -5.791  -5.369  -9.966  1.00 95.96           C  
ATOM    893  C   VAL A 111      -7.176  -5.899  -9.603  1.00 95.96           C  
ATOM    894  CB  VAL A 111      -5.716  -3.849  -9.698  1.00 95.96           C  
ATOM    895  O   VAL A 111      -8.167  -5.562 -10.255  1.00 95.96           O  
ATOM    896  CG1 VAL A 111      -6.065  -3.539  -8.243  1.00 95.96           C  
ATOM    897  CG2 VAL A 111      -4.326  -3.315 -10.043  1.00 95.96           C  
ATOM    898  N   ARG A 112      -7.192  -6.743  -8.567  1.00 95.24           N  
ATOM    899  CA  ARG A 112      -8.453  -7.268  -8.053  1.00 95.24           C  
ATOM    900  C   ARG A 112      -8.770  -6.685  -6.681  1.00 95.24           C  
ATOM    901  CB  ARG A 112      -8.407  -8.796  -7.975  1.00 95.24           C  
ATOM    902  O   ARG A 112      -7.962  -6.788  -5.755  1.00 95.24           O  
ATOM    903  CG  ARG A 112      -8.402  -9.482  -9.332  1.00 95.24           C  
ATOM    904  CD  ARG A 112      -8.428 -10.998  -9.198  1.00 95.24           C  
ATOM    905  NE  ARG A 112      -7.374 -11.478  -8.307  1.00 95.24           N  
ATOM    906  NH1 ARG A 112      -8.194 -13.633  -8.162  1.00 95.24           N  
ATOM    907  NH2 ARG A 112      -6.287 -13.048  -7.031  1.00 95.24           N  
ATOM    908  CZ  ARG A 112      -7.287 -12.718  -7.835  1.00 95.24           C  
ATOM    909  N   VAL A 113      -9.886  -6.048  -6.563  1.00 93.60           N  
ATOM    910  CA  VAL A 113     -10.352  -5.496  -5.295  1.00 93.60           C  
ATOM    911  C   VAL A 113     -11.545  -6.304  -4.787  1.00 93.60           C  
ATOM    912  CB  VAL A 113     -10.738  -4.006  -5.432  1.00 93.60           C  
ATOM    913  O   VAL A 113     -12.594  -6.346  -5.434  1.00 93.60           O  
ATOM    914  CG1 VAL A 113     -11.177  -3.436  -4.085  1.00 93.60           C  
ATOM    915  CG2 VAL A 113      -9.568  -3.204  -6.000  1.00 93.60           C  
ATOM    916  N   THR A 114     -11.290  -7.051  -3.680  1.00 92.44           N  
ATOM    917  CA  THR A 114     -12.363  -7.802  -3.037  1.00 92.44           C  
ATOM    918  C   THR A 114     -12.841  -7.090  -1.775  1.00 92.44           C  
ATOM    919  CB  THR A 114     -11.910  -9.231  -2.684  1.00 92.44           C  
ATOM    920  O   THR A 114     -12.058  -6.859  -0.852  1.00 92.44           O  
ATOM    921  CG2 THR A 114     -13.070 -10.056  -2.137  1.00 92.44           C  
ATOM    922  OG1 THR A 114     -11.398  -9.868  -3.860  1.00 92.44           O  
ATOM    923  N   ALA A 115     -14.112  -6.601  -1.744  1.00 89.33           N  
ATOM    924  CA  ALA A 115     -14.728  -5.913  -0.612  1.00 89.33           C  
ATOM    925  C   ALA A 115     -16.210  -6.262  -0.500  1.00 89.33           C  
ATOM    926  CB  ALA A 115     -14.550  -4.403  -0.746  1.00 89.33           C  
ATOM    927  O   ALA A 115     -16.916  -6.332  -1.508  1.00 89.33           O  
ATOM    928  N   GLY A 116     -16.687  -6.604   0.777  1.00 85.38           N  
ATOM    929  CA  GLY A 116     -18.102  -6.848   1.003  1.00 85.38           C  
ATOM    930  C   GLY A 116     -18.623  -8.066   0.263  1.00 85.38           C  
ATOM    931  O   GLY A 116     -19.771  -8.081  -0.187  1.00 85.38           O  
ATOM    932  N   GLY A 117     -17.724  -9.014  -0.110  1.00 87.09           N  
ATOM    933  CA  GLY A 117     -18.099 -10.238  -0.800  1.00 87.09           C  
ATOM    934  C   GLY A 117     -18.059 -10.108  -2.311  1.00 87.09           C  
ATOM    935  O   GLY A 117     -18.372 -11.060  -3.030  1.00 87.09           O  
ATOM    936  N   GLU A 118     -17.752  -8.886  -2.762  1.00 91.47           N  
ATOM    937  CA  GLU A 118     -17.676  -8.655  -4.202  1.00 91.47           C  
ATOM    938  C   GLU A 118     -16.234  -8.440  -4.652  1.00 91.47           C  
ATOM    939  CB  GLU A 118     -18.536  -7.452  -4.599  1.00 91.47           C  
ATOM    940  O   GLU A 118     -15.437  -7.835  -3.931  1.00 91.47           O  
ATOM    941  CG  GLU A 118     -20.028  -7.669  -4.395  1.00 91.47           C  
ATOM    942  CD  GLU A 118     -20.869  -6.465  -4.791  1.00 91.47           C  
ATOM    943  OE1 GLU A 118     -22.113  -6.526  -4.667  1.00 91.47           O  
ATOM    944  OE2 GLU A 118     -20.278  -5.453  -5.229  1.00 91.47           O  
ATOM    945  N   THR A 119     -15.949  -9.080  -5.863  1.00 94.09           N  
ATOM    946  CA  THR A 119     -14.629  -8.904  -6.460  1.00 94.09           C  
ATOM    947  C   THR A 119     -14.729  -8.142  -7.778  1.00 94.09           C  
ATOM    948  CB  THR A 119     -13.940 -10.260  -6.698  1.00 94.09           C  
ATOM    949  O   THR A 119     -15.513  -8.510  -8.656  1.00 94.09           O  
ATOM    950  CG2 THR A 119     -12.572 -10.075  -7.348  1.00 94.09           C  
ATOM    951  OG1 THR A 119     -13.773 -10.932  -5.444  1.00 94.09           O  
ATOM    952  N   ARG A 120     -13.994  -6.990  -7.802  1.00 94.36           N  
ATOM    953  CA  ARG A 120     -13.882  -6.240  -9.048  1.00 94.36           C  
ATOM    954  C   ARG A 120     -12.466  -6.321  -9.610  1.00 94.36           C  
ATOM    955  CB  ARG A 120     -14.276  -4.777  -8.833  1.00 94.36           C  
ATOM    956  O   ARG A 120     -11.490  -6.244  -8.862  1.00 94.36           O  
ATOM    957  CG  ARG A 120     -15.711  -4.589  -8.365  1.00 94.36           C  
ATOM    958  CD  ARG A 120     -16.003  -3.137  -8.012  1.00 94.36           C  
ATOM    959  NE  ARG A 120     -17.245  -3.006  -7.256  1.00 94.36           N  
ATOM    960  NH1 ARG A 120     -17.064  -0.722  -6.956  1.00 94.36           N  
ATOM    961  NH2 ARG A 120     -18.862  -1.856  -6.098  1.00 94.36           N  
ATOM    962  CZ  ARG A 120     -17.721  -1.862  -6.772  1.00 94.36           C  
ATOM    963  N   GLU A 121     -12.416  -6.443 -10.878  1.00 96.91           N  
ATOM    964  CA  GLU A 121     -11.122  -6.567 -11.541  1.00 96.91           C  
ATOM    965  C   GLU A 121     -10.879  -5.405 -12.500  1.00 96.91           C  
ATOM    966  CB  GLU A 121     -11.027  -7.898 -12.292  1.00 96.91           C  
ATOM    967  O   GLU A 121     -11.774  -5.020 -13.255  1.00 96.91           O  
ATOM    968  CG  GLU A 121      -9.654  -8.172 -12.888  1.00 96.91           C  
ATOM    969  CD  GLU A 121      -9.547  -9.538 -13.546  1.00 96.91           C  
ATOM    970  OE1 GLU A 121      -9.159  -9.610 -14.734  1.00 96.91           O  
ATOM    971  OE2 GLU A 121      -9.856 -10.544 -12.870  1.00 96.91           O  
ATOM    972  N   TYR A 122      -9.593  -4.830 -12.399  1.00 96.08           N  
ATOM    973  CA  TYR A 122      -9.210  -3.696 -13.233  1.00 96.08           C  
ATOM    974  C   TYR A 122      -7.846  -3.927 -13.874  1.00 96.08           C  
ATOM    975  CB  TYR A 122      -9.188  -2.406 -12.409  1.00 96.08           C  
ATOM    976  O   TYR A 122      -7.019  -4.667 -13.337  1.00 96.08           O  
ATOM    977  CG  TYR A 122     -10.469  -2.146 -11.654  1.00 96.08           C  
ATOM    978  CD1 TYR A 122     -11.480  -1.363 -12.206  1.00 96.08           C  
ATOM    979  CD2 TYR A 122     -10.671  -2.683 -10.387  1.00 96.08           C  
ATOM    980  CE1 TYR A 122     -12.661  -1.119 -11.513  1.00 96.08           C  
ATOM    981  CE2 TYR A 122     -11.848  -2.446  -9.684  1.00 96.08           C  
ATOM    982  OH  TYR A 122     -14.003  -1.427  -9.564  1.00 96.08           O  
ATOM    983  CZ  TYR A 122     -12.836  -1.665 -10.255  1.00 96.08           C  
ATOM    984  N   THR A 123      -7.735  -3.323 -15.100  1.00 96.42           N  
ATOM    985  CA  THR A 123      -6.402  -3.243 -15.687  1.00 96.42           C  
ATOM    986  C   THR A 123      -5.792  -1.863 -15.459  1.00 96.42           C  
ATOM    987  CB  THR A 123      -6.437  -3.549 -17.196  1.00 96.42           C  
ATOM    988  O   THR A 123      -6.406  -0.845 -15.786  1.00 96.42           O  
ATOM    989  CG2 THR A 123      -5.045  -3.441 -17.811  1.00 96.42           C  
ATOM    990  OG1 THR A 123      -6.934  -4.877 -17.397  1.00 96.42           O  
ATOM    991  N   VAL A 124      -4.587  -1.782 -14.831  1.00 96.05           N  
ATOM    992  CA  VAL A 124      -3.870  -0.533 -14.598  1.00 96.05           C  
ATOM    993  C   VAL A 124      -2.618  -0.484 -15.470  1.00 96.05           C  
ATOM    994  CB  VAL A 124      -3.490  -0.367 -13.109  1.00 96.05           C  
ATOM    995  O   VAL A 124      -1.704  -1.294 -15.300  1.00 96.05           O  
ATOM    996  CG1 VAL A 124      -2.852   1.000 -12.864  1.00 96.05           C  
ATOM    997  CG2 VAL A 124      -4.718  -0.554 -12.221  1.00 96.05           C  
ATOM    998  N   ASN A 125      -2.584   0.463 -16.451  1.00 96.56           N  
ATOM    999  CA  ASN A 125      -1.450   0.616 -17.355  1.00 96.56           C  
ATOM   1000  C   ASN A 125      -0.259   1.264 -16.655  1.00 96.56           C  
ATOM   1001  CB  ASN A 125      -1.851   1.432 -18.586  1.00 96.56           C  
ATOM   1002  O   ASN A 125      -0.421   1.927 -15.629  1.00 96.56           O  
ATOM   1003  CG  ASN A 125      -2.893   0.733 -19.436  1.00 96.56           C  
ATOM   1004  ND2 ASN A 125      -3.909   1.476 -19.858  1.00 96.56           N  
ATOM   1005  OD1 ASN A 125      -2.787  -0.466 -19.710  1.00 96.56           O  
ATOM   1006  N   PRO A 126       0.947   0.953 -17.172  1.00 94.97           N  
ATOM   1007  CA  PRO A 126       2.136   1.589 -16.602  1.00 94.97           C  
ATOM   1008  C   PRO A 126       1.999   3.106 -16.492  1.00 94.97           C  
ATOM   1009  CB  PRO A 126       3.245   1.212 -17.588  1.00 94.97           C  
ATOM   1010  O   PRO A 126       1.545   3.758 -17.436  1.00 94.97           O  
ATOM   1011  CG  PRO A 126       2.777  -0.060 -18.220  1.00 94.97           C  
ATOM   1012  CD  PRO A 126       1.284   0.002 -18.367  1.00 94.97           C  
ATOM   1013  N   GLY A 127       2.326   3.640 -15.269  1.00 91.78           N  
ATOM   1014  CA  GLY A 127       2.331   5.079 -15.062  1.00 91.78           C  
ATOM   1015  C   GLY A 127       0.956   5.644 -14.760  1.00 91.78           C  
ATOM   1016  O   GLY A 127       0.786   6.861 -14.668  1.00 91.78           O  
ATOM   1017  N   THR A 128      -0.100   4.776 -14.718  1.00 94.89           N  
ATOM   1018  CA  THR A 128      -1.458   5.236 -14.450  1.00 94.89           C  
ATOM   1019  C   THR A 128      -1.912   4.800 -13.060  1.00 94.89           C  
ATOM   1020  CB  THR A 128      -2.447   4.705 -15.505  1.00 94.89           C  
ATOM   1021  O   THR A 128      -1.191   4.083 -12.362  1.00 94.89           O  
ATOM   1022  CG2 THR A 128      -2.022   5.115 -16.912  1.00 94.89           C  
ATOM   1023  OG1 THR A 128      -2.495   3.275 -15.430  1.00 94.89           O  
ATOM   1024  N   GLU A 129      -3.054   5.289 -12.692  1.00 94.24           N  
ATOM   1025  CA  GLU A 129      -3.587   5.020 -11.361  1.00 94.24           C  
ATOM   1026  C   GLU A 129      -5.043   4.567 -11.431  1.00 94.24           C  
ATOM   1027  CB  GLU A 129      -3.465   6.260 -10.471  1.00 94.24           C  
ATOM   1028  O   GLU A 129      -5.776   4.955 -12.342  1.00 94.24           O  
ATOM   1029  CG  GLU A 129      -2.030   6.715 -10.246  1.00 94.24           C  
ATOM   1030  CD  GLU A 129      -1.928   7.990  -9.424  1.00 94.24           C  
ATOM   1031  OE1 GLU A 129      -0.794   8.436  -9.134  1.00 94.24           O  
ATOM   1032  OE2 GLU A 129      -2.990   8.547  -9.065  1.00 94.24           O  
ATOM   1033  N   LEU A 130      -5.345   3.618 -10.511  1.00 95.12           N  
ATOM   1034  CA  LEU A 130      -6.718   3.174 -10.298  1.00 95.12           C  
ATOM   1035  C   LEU A 130      -7.260   3.700  -8.973  1.00 95.12           C  
ATOM   1036  CB  LEU A 130      -6.798   1.646 -10.325  1.00 95.12           C  
ATOM   1037  O   LEU A 130      -6.563   3.666  -7.956  1.00 95.12           O  
ATOM   1038  CG  LEU A 130      -8.132   1.029  -9.900  1.00 95.12           C  
ATOM   1039  CD1 LEU A 130      -9.198   1.292 -10.958  1.00 95.12           C  
ATOM   1040  CD2 LEU A 130      -7.974  -0.468  -9.653  1.00 95.12           C  
ATOM   1041  N   GLU A 131      -8.464   4.147  -9.036  1.00 94.38           N  
ATOM   1042  CA  GLU A 131      -9.155   4.551  -7.815  1.00 94.38           C  
ATOM   1043  C   GLU A 131     -10.519   3.876  -7.703  1.00 94.38           C  
ATOM   1044  CB  GLU A 131      -9.315   6.073  -7.766  1.00 94.38           C  
ATOM   1045  O   GLU A 131     -11.347   3.985  -8.610  1.00 94.38           O  
ATOM   1046  CG  GLU A 131      -9.849   6.592  -6.439  1.00 94.38           C  
ATOM   1047  CD  GLU A 131      -9.886   8.110  -6.361  1.00 94.38           C  
ATOM   1048  OE1 GLU A 131     -10.964   8.676  -6.068  1.00 94.38           O  
ATOM   1049  OE2 GLU A 131      -8.830   8.739  -6.595  1.00 94.38           O  
ATOM   1050  N   VAL A 132     -10.672   3.166  -6.586  1.00 93.01           N  
ATOM   1051  CA  VAL A 132     -11.927   2.459  -6.354  1.00 93.01           C  
ATOM   1052  C   VAL A 132     -12.559   2.940  -5.050  1.00 93.01           C  
ATOM   1053  CB  VAL A 132     -11.717   0.928  -6.312  1.00 93.01           C  
ATOM   1054  O   VAL A 132     -11.903   2.959  -4.005  1.00 93.01           O  
ATOM   1055  CG1 VAL A 132     -13.042   0.208  -6.069  1.00 93.01           C  
ATOM   1056  CG2 VAL A 132     -11.070   0.443  -7.607  1.00 93.01           C  
ATOM   1057  N   GLU A 133     -13.769   3.304  -5.116  1.00 91.62           N  
ATOM   1058  CA  GLU A 133     -14.504   3.729  -3.929  1.00 91.62           C  
ATOM   1059  C   GLU A 133     -15.139   2.538  -3.216  1.00 91.62           C  
ATOM   1060  CB  GLU A 133     -15.579   4.753  -4.301  1.00 91.62           C  
ATOM   1061  O   GLU A 133     -15.730   1.667  -3.858  1.00 91.62           O  
ATOM   1062  CG  GLU A 133     -15.021   6.087  -4.776  1.00 91.62           C  
ATOM   1063  CD  GLU A 133     -16.091   7.146  -4.984  1.00 91.62           C  
ATOM   1064  OE1 GLU A 133     -15.789   8.352  -4.833  1.00 91.62           O  
ATOM   1065  OE2 GLU A 133     -17.241   6.767  -5.301  1.00 91.62           O  
ATOM   1066  N   LEU A 134     -14.868   2.514  -1.859  1.00 88.85           N  
ATOM   1067  CA  LEU A 134     -15.451   1.450  -1.049  1.00 88.85           C  
ATOM   1068  C   LEU A 134     -16.488   2.010  -0.081  1.00 88.85           C  
ATOM   1069  CB  LEU A 134     -14.360   0.708  -0.273  1.00 88.85           C  
ATOM   1070  O   LEU A 134     -16.380   3.159   0.355  1.00 88.85           O  
ATOM   1071  CG  LEU A 134     -13.243   0.079  -1.108  1.00 88.85           C  
ATOM   1072  CD1 LEU A 134     -12.146  -0.467  -0.200  1.00 88.85           C  
ATOM   1073  CD2 LEU A 134     -13.800  -1.022  -2.004  1.00 88.85           C  
ATOM   1074  N   SER A 135     -17.544   1.268   0.066  1.00 88.12           N  
ATOM   1075  CA  SER A 135     -18.455   1.633   1.146  1.00 88.12           C  
ATOM   1076  C   SER A 135     -17.829   1.366   2.511  1.00 88.12           C  
ATOM   1077  CB  SER A 135     -19.771   0.865   1.020  1.00 88.12           C  
ATOM   1078  O   SER A 135     -16.871   0.598   2.620  1.00 88.12           O  
ATOM   1079  OG  SER A 135     -19.583  -0.508   1.317  1.00 88.12           O  
ATOM   1080  N   PRO A 136     -18.311   2.042   3.546  1.00 81.02           N  
ATOM   1081  CA  PRO A 136     -17.785   1.835   4.898  1.00 81.02           C  
ATOM   1082  C   PRO A 136     -17.755   0.363   5.300  1.00 81.02           C  
ATOM   1083  CB  PRO A 136     -18.759   2.622   5.779  1.00 81.02           C  
ATOM   1084  O   PRO A 136     -16.820  -0.077   5.976  1.00 81.02           O  
ATOM   1085  CG  PRO A 136     -19.280   3.710   4.896  1.00 81.02           C  
ATOM   1086  CD  PRO A 136     -19.405   3.172   3.500  1.00 81.02           C  
ATOM   1087  N   GLU A 137     -18.738  -0.361   4.858  1.00 80.49           N  
ATOM   1088  CA  GLU A 137     -18.795  -1.782   5.187  1.00 80.49           C  
ATOM   1089  C   GLU A 137     -17.720  -2.566   4.440  1.00 80.49           C  
ATOM   1090  CB  GLU A 137     -20.179  -2.353   4.867  1.00 80.49           C  
ATOM   1091  O   GLU A 137     -17.171  -3.536   4.968  1.00 80.49           O  
ATOM   1092  CG  GLU A 137     -21.300  -1.755   5.706  1.00 80.49           C  
ATOM   1093  CD  GLU A 137     -22.670  -2.321   5.367  1.00 80.49           C  
ATOM   1094  OE1 GLU A 137     -23.663  -1.945   6.031  1.00 80.49           O  
ATOM   1095  OE2 GLU A 137     -22.751  -3.147   4.431  1.00 80.49           O  
ATOM   1096  N   GLN A 138     -17.396  -2.048   3.293  1.00 84.31           N  
ATOM   1097  CA  GLN A 138     -16.414  -2.706   2.438  1.00 84.31           C  
ATOM   1098  C   GLN A 138     -14.992  -2.398   2.896  1.00 84.31           C  
ATOM   1099  CB  GLN A 138     -16.600  -2.280   0.980  1.00 84.31           C  
ATOM   1100  O   GLN A 138     -14.106  -3.251   2.803  1.00 84.31           O  
ATOM   1101  CG  GLN A 138     -17.857  -2.842   0.330  1.00 84.31           C  
ATOM   1102  CD  GLN A 138     -18.095  -2.290  -1.063  1.00 84.31           C  
ATOM   1103  NE2 GLN A 138     -18.582  -3.138  -1.962  1.00 84.31           N  
ATOM   1104  OE1 GLN A 138     -17.843  -1.110  -1.328  1.00 84.31           O  
ATOM   1105  N   GLN A 139     -14.816  -1.372   3.453  1.00 79.19           N  
ATOM   1106  CA  GLN A 139     -13.502  -0.833   3.785  1.00 79.19           C  
ATOM   1107  C   GLN A 139     -12.818  -1.675   4.859  1.00 79.19           C  
ATOM   1108  CB  GLN A 139     -13.618   0.619   4.252  1.00 79.19           C  
ATOM   1109  O   GLN A 139     -11.597  -1.846   4.838  1.00 79.19           O  
ATOM   1110  CG  GLN A 139     -12.289   1.242   4.657  1.00 79.19           C  
ATOM   1111  CD  GLN A 139     -12.437   2.667   5.157  1.00 79.19           C  
ATOM   1112  NE2 GLN A 139     -11.353   3.227   5.683  1.00 79.19           N  
ATOM   1113  OE1 GLN A 139     -13.518   3.260   5.071  1.00 79.19           O  
ATOM   1114  N   ASN A 140     -13.576  -2.203   5.759  1.00 74.11           N  
ATOM   1115  CA  ASN A 140     -13.012  -2.895   6.913  1.00 74.11           C  
ATOM   1116  C   ASN A 140     -12.523  -4.293   6.545  1.00 74.11           C  
ATOM   1117  CB  ASN A 140     -14.038  -2.973   8.046  1.00 74.11           C  
ATOM   1118  O   ASN A 140     -11.780  -4.916   7.305  1.00 74.11           O  
ATOM   1119  CG  ASN A 140     -14.331  -1.620   8.663  1.00 74.11           C  
ATOM   1120  ND2 ASN A 140     -15.577  -1.410   9.068  1.00 74.11           N  
ATOM   1121  OD1 ASN A 140     -13.443  -0.770   8.775  1.00 74.11           O  
ATOM   1122  N   ASN A 141     -12.753  -4.719   5.295  1.00 78.77           N  
ATOM   1123  CA  ASN A 141     -12.361  -6.061   4.876  1.00 78.77           C  
ATOM   1124  C   ASN A 141     -11.935  -6.088   3.411  1.00 78.77           C  
ATOM   1125  CB  ASN A 141     -13.502  -7.052   5.115  1.00 78.77           C  
ATOM   1126  O   ASN A 141     -12.116  -7.097   2.726  1.00 78.77           O  
ATOM   1127  CG  ASN A 141     -13.823  -7.229   6.587  1.00 78.77           C  
ATOM   1128  ND2 ASN A 141     -15.106  -7.350   6.903  1.00 78.77           N  
ATOM   1129  OD1 ASN A 141     -12.924  -7.257   7.431  1.00 78.77           O  
ATOM   1130  N   ALA A 142     -11.380  -4.979   2.982  1.00 86.11           N  
ATOM   1131  CA  ALA A 142     -11.017  -4.934   1.568  1.00 86.11           C  
ATOM   1132  C   ALA A 142      -9.696  -5.655   1.318  1.00 86.11           C  
ATOM   1133  CB  ALA A 142     -10.930  -3.488   1.086  1.00 86.11           C  
ATOM   1134  O   ALA A 142      -8.821  -5.681   2.187  1.00 86.11           O  
ATOM   1135  N   GLU A 143      -9.679  -6.332   0.308  1.00 89.64           N  
ATOM   1136  CA  GLU A 143      -8.475  -7.001  -0.175  1.00 89.64           C  
ATOM   1137  C   GLU A 143      -8.127  -6.555  -1.593  1.00 89.64           C  
ATOM   1138  CB  GLU A 143      -8.650  -8.521  -0.130  1.00 89.64           C  
ATOM   1139  O   GLU A 143      -8.994  -6.518  -2.468  1.00 89.64           O  
ATOM   1140  CG  GLU A 143      -7.422  -9.295  -0.587  1.00 89.64           C  
ATOM   1141  CD  GLU A 143      -7.635 -10.800  -0.609  1.00 89.64           C  
ATOM   1142  OE1 GLU A 143      -7.784 -11.376  -1.711  1.00 89.64           O  
ATOM   1143  OE2 GLU A 143      -7.655 -11.409   0.484  1.00 89.64           O  
ATOM   1144  N   VAL A 144      -6.890  -6.175  -1.710  1.00 92.34           N  
ATOM   1145  CA  VAL A 144      -6.428  -5.762  -3.031  1.00 92.34           C  
ATOM   1146  C   VAL A 144      -5.304  -6.685  -3.498  1.00 92.34           C  
ATOM   1147  CB  VAL A 144      -5.946  -4.294  -3.030  1.00 92.34           C  
ATOM   1148  O   VAL A 144      -4.299  -6.851  -2.802  1.00 92.34           O  
ATOM   1149  CG1 VAL A 144      -5.514  -3.866  -4.431  1.00 92.34           C  
ATOM   1150  CG2 VAL A 144      -7.044  -3.373  -2.501  1.00 92.34           C  
ATOM   1151  N   GLU A 145      -5.467  -7.246  -4.586  1.00 93.38           N  
ATOM   1152  CA  GLU A 145      -4.446  -8.078  -5.215  1.00 93.38           C  
ATOM   1153  C   GLU A 145      -3.951  -7.455  -6.517  1.00 93.38           C  
ATOM   1154  CB  GLU A 145      -4.987  -9.486  -5.479  1.00 93.38           C  
ATOM   1155  O   GLU A 145      -4.751  -7.080  -7.376  1.00 93.38           O  
ATOM   1156  CG  GLU A 145      -3.943 -10.457  -6.009  1.00 93.38           C  
ATOM   1157  CD  GLU A 145      -4.491 -11.854  -6.252  1.00 93.38           C  
ATOM   1158  OE1 GLU A 145      -5.026 -12.113  -7.354  1.00 93.38           O  
ATOM   1159  OE2 GLU A 145      -4.385 -12.696  -5.332  1.00 93.38           O  
ATOM   1160  N   VAL A 146      -2.706  -7.319  -6.647  1.00 94.18           N  
ATOM   1161  CA  VAL A 146      -2.090  -6.743  -7.838  1.00 94.18           C  
ATOM   1162  C   VAL A 146      -1.195  -7.782  -8.510  1.00 94.18           C  
ATOM   1163  CB  VAL A 146      -1.274  -5.476  -7.499  1.00 94.18           C  
ATOM   1164  O   VAL A 146      -0.307  -8.352  -7.872  1.00 94.18           O  
ATOM   1165  CG1 VAL A 146      -0.738  -4.822  -8.772  1.00 94.18           C  
ATOM   1166  CG2 VAL A 146      -2.128  -4.488  -6.706  1.00 94.18           C  
ATOM   1167  N   GLU A 147      -1.439  -7.943  -9.768  1.00 94.00           N  
ATOM   1168  CA  GLU A 147      -0.641  -8.865 -10.570  1.00 94.00           C  
ATOM   1169  C   GLU A 147      -0.049  -8.165 -11.790  1.00 94.00           C  
ATOM   1170  CB  GLU A 147      -1.485 -10.064 -11.010  1.00 94.00           C  
ATOM   1171  O   GLU A 147      -0.785  -7.671 -12.647  1.00 94.00           O  
ATOM   1172  CG  GLU A 147      -0.695 -11.134 -11.751  1.00 94.00           C  
ATOM   1173  CD  GLU A 147      -1.549 -12.313 -12.190  1.00 94.00           C  
ATOM   1174  OE1 GLU A 147      -1.073 -13.136 -13.005  1.00 94.00           O  
ATOM   1175  OE2 GLU A 147      -2.702 -12.415 -11.716  1.00 94.00           O  
ATOM   1176  N   CYS A 148       1.263  -8.081 -11.847  1.00 91.86           N  
ATOM   1177  CA  CYS A 148       1.982  -7.544 -12.997  1.00 91.86           C  
ATOM   1178  C   CYS A 148       2.862  -8.610 -13.637  1.00 91.86           C  
ATOM   1179  CB  CYS A 148       2.837  -6.346 -12.582  1.00 91.86           C  
ATOM   1180  O   CYS A 148       3.962  -8.885 -13.154  1.00 91.86           O  
ATOM   1181  SG  CYS A 148       1.941  -5.113 -11.613  1.00 91.86           S  
ATOM   1182  N   GLY A 149       2.452  -9.274 -14.750  1.00 87.45           N  
ATOM   1183  CA  GLY A 149       3.210 -10.401 -15.272  1.00 87.45           C  
ATOM   1184  C   GLY A 149       3.258 -11.580 -14.319  1.00 87.45           C  
ATOM   1185  O   GLY A 149       2.216 -12.089 -13.901  1.00 87.45           O  
ATOM   1186  N   ASN A 150       4.523 -11.999 -13.854  1.00 84.79           N  
ATOM   1187  CA  ASN A 150       4.685 -13.154 -12.976  1.00 84.79           C  
ATOM   1188  C   ASN A 150       4.725 -12.740 -11.508  1.00 84.79           C  
ATOM   1189  CB  ASN A 150       5.949 -13.934 -13.343  1.00 84.79           C  
ATOM   1190  O   ASN A 150       4.965 -13.572 -10.631  1.00 84.79           O  
ATOM   1191  CG  ASN A 150       5.852 -14.595 -14.704  1.00 84.79           C  
ATOM   1192  ND2 ASN A 150       6.975 -14.667 -15.409  1.00 84.79           N  
ATOM   1193  OD1 ASN A 150       4.778 -15.036 -15.119  1.00 84.79           O  
ATOM   1194  N   GLU A 151       4.469 -11.443 -11.249  1.00 85.83           N  
ATOM   1195  CA  GLU A 151       4.538 -10.937  -9.882  1.00 85.83           C  
ATOM   1196  C   GLU A 151       3.143 -10.713  -9.305  1.00 85.83           C  
ATOM   1197  CB  GLU A 151       5.343  -9.635  -9.830  1.00 85.83           C  
ATOM   1198  O   GLU A 151       2.255 -10.206  -9.993  1.00 85.83           O  
ATOM   1199  CG  GLU A 151       6.778  -9.780 -10.316  1.00 85.83           C  
ATOM   1200  CD  GLU A 151       7.529  -8.460 -10.371  1.00 85.83           C  
ATOM   1201  OE1 GLU A 151       8.769  -8.459 -10.194  1.00 85.83           O  
ATOM   1202  OE2 GLU A 151       6.873  -7.417 -10.592  1.00 85.83           O  
ATOM   1203  N   LYS A 152       2.964 -11.258  -8.211  1.00 86.22           N  
ATOM   1204  CA  LYS A 152       1.666 -11.122  -7.556  1.00 86.22           C  
ATOM   1205  C   LYS A 152       1.820 -10.565  -6.144  1.00 86.22           C  
ATOM   1206  CB  LYS A 152       0.942 -12.468  -7.513  1.00 86.22           C  
ATOM   1207  O   LYS A 152       2.713 -10.978  -5.401  1.00 86.22           O  
ATOM   1208  CG  LYS A 152      -0.516 -12.373  -7.088  1.00 86.22           C  
ATOM   1209  CD  LYS A 152      -1.207 -13.729  -7.156  1.00 86.22           C  
ATOM   1210  CE  LYS A 152      -2.661 -13.639  -6.713  1.00 86.22           C  
ATOM   1211  NZ  LYS A 152      -3.349 -14.962  -6.799  1.00 86.22           N  
ATOM   1212  N   TYR A 153       0.924  -9.635  -5.800  1.00 85.96           N  
ATOM   1213  CA  TYR A 153       0.949  -8.988  -4.493  1.00 85.96           C  
ATOM   1214  C   TYR A 153      -0.455  -8.881  -3.910  1.00 85.96           C  
ATOM   1215  CB  TYR A 153       1.580  -7.596  -4.594  1.00 85.96           C  
ATOM   1216  O   TYR A 153      -1.415  -8.605  -4.634  1.00 85.96           O  
ATOM   1217  CG  TYR A 153       2.858  -7.566  -5.396  1.00 85.96           C  
ATOM   1218  CD1 TYR A 153       4.086  -7.836  -4.796  1.00 85.96           C  
ATOM   1219  CD2 TYR A 153       2.841  -7.266  -6.753  1.00 85.96           C  
ATOM   1220  CE1 TYR A 153       5.267  -7.807  -5.530  1.00 85.96           C  
ATOM   1221  CE2 TYR A 153       4.016  -7.234  -7.497  1.00 85.96           C  
ATOM   1222  OH  TYR A 153       6.388  -7.476  -7.610  1.00 85.96           O  
ATOM   1223  CZ  TYR A 153       5.222  -7.506  -6.878  1.00 85.96           C  
ATOM   1224  N   ARG A 154      -0.486  -9.180  -2.658  1.00 87.79           N  
ATOM   1225  CA  ARG A 154      -1.789  -9.123  -2.004  1.00 87.79           C  
ATOM   1226  C   ARG A 154      -1.744  -8.224  -0.772  1.00 87.79           C  
ATOM   1227  CB  ARG A 154      -2.257 -10.526  -1.612  1.00 87.79           C  
ATOM   1228  O   ARG A 154      -0.822  -8.320   0.039  1.00 87.79           O  
ATOM   1229  CG  ARG A 154      -3.662 -10.567  -1.033  1.00 87.79           C  
ATOM   1230  CD  ARG A 154      -4.105 -11.991  -0.728  1.00 87.79           C  
ATOM   1231  NE  ARG A 154      -3.161 -12.974  -1.254  1.00 87.79           N  
ATOM   1232  NH1 ARG A 154      -4.325 -14.813  -0.479  1.00 87.79           N  
ATOM   1233  NH2 ARG A 154      -2.369 -15.094  -1.641  1.00 87.79           N  
ATOM   1234  CZ  ARG A 154      -3.287 -14.291  -1.124  1.00 87.79           C  
ATOM   1235  N   PHE A 155      -2.732  -7.348  -0.734  1.00 83.37           N  
ATOM   1236  CA  PHE A 155      -2.892  -6.442   0.397  1.00 83.37           C  
ATOM   1237  C   PHE A 155      -4.276  -6.592   1.019  1.00 83.37           C  
ATOM   1238  CB  PHE A 155      -2.667  -4.991  -0.038  1.00 83.37           C  
ATOM   1239  O   PHE A 155      -5.290  -6.429   0.337  1.00 83.37           O  
ATOM   1240  CG  PHE A 155      -2.639  -4.012   1.105  1.00 83.37           C  
ATOM   1241  CD1 PHE A 155      -3.656  -3.079   1.264  1.00 83.37           C  
ATOM   1242  CD2 PHE A 155      -1.594  -4.025   2.021  1.00 83.37           C  
ATOM   1243  CE1 PHE A 155      -3.633  -2.172   2.321  1.00 83.37           C  
ATOM   1244  CE2 PHE A 155      -1.564  -3.122   3.079  1.00 83.37           C  
ATOM   1245  CZ  PHE A 155      -2.584  -2.195   3.227  1.00 83.37           C  
ATOM   1246  N   GLN A 156      -4.273  -7.002   2.208  1.00 79.23           N  
ATOM   1247  CA  GLN A 156      -5.548  -7.159   2.899  1.00 79.23           C  
ATOM   1248  C   GLN A 156      -5.682  -6.158   4.042  1.00 79.23           C  
ATOM   1249  CB  GLN A 156      -5.700  -8.586   3.429  1.00 79.23           C  
ATOM   1250  O   GLN A 156      -4.771  -6.016   4.860  1.00 79.23           O  
ATOM   1251  CG  GLN A 156      -7.063  -8.872   4.043  1.00 79.23           C  
ATOM   1252  CD  GLN A 156      -7.212 -10.312   4.497  1.00 79.23           C  
ATOM   1253  NE2 GLN A 156      -8.450 -10.740   4.717  1.00 79.23           N  
ATOM   1254  OE1 GLN A 156      -6.222 -11.035   4.648  1.00 79.23           O  
ATOM   1255  N   LEU A 157      -6.928  -5.578   4.020  1.00 70.61           N  
ATOM   1256  CA  LEU A 157      -7.302  -4.708   5.130  1.00 70.61           C  
ATOM   1257  C   LEU A 157      -8.275  -5.413   6.069  1.00 70.61           C  
ATOM   1258  CB  LEU A 157      -7.928  -3.412   4.607  1.00 70.61           C  
ATOM   1259  O   LEU A 157      -9.223  -6.060   5.618  1.00 70.61           O  
ATOM   1260  CG  LEU A 157      -7.043  -2.545   3.711  1.00 70.61           C  
ATOM   1261  CD1 LEU A 157      -7.894  -1.551   2.928  1.00 70.61           C  
ATOM   1262  CD2 LEU A 157      -5.990  -1.819   4.540  1.00 70.61           C  
ATOM   1263  N   GLY A 158      -7.897  -5.487   7.388  1.00 61.20           N  
ATOM   1264  CA  GLY A 158      -8.800  -5.915   8.445  1.00 61.20           C  
ATOM   1265  C   GLY A 158      -8.790  -4.993   9.649  1.00 61.20           C  
ATOM   1266  O   GLY A 158      -7.816  -4.272   9.877  1.00 61.20           O  
TER    1267      GLY A 158
ENDMDL
END
