# Supplementary material for: Single-chain dimers from de novo immunoglobulins as robust scaffolds for multiple binding loops
Source: Nat Commun. 2023 Sep 23;14:5939. doi: 10.1038/s41467-023-41717-5 (PMC10517939; doi:10.1038/s41467-023-41717-5)
Supplement: Supplementary file 3 — Supplementary Data 1 [file 41467_2023_41717_MOESM3_ESM.zip › design_models/scIg/scIg14f/ranked_2.pdb]

MODEL     1
ATOM      1  N   ARG A   1       4.870  -3.774 -13.699  1.00 86.49           N  
ATOM      2  CA  ARG A   1       3.924  -3.350 -12.672  1.00 86.49           C  
ATOM      3  C   ARG A   1       3.936  -4.309 -11.487  1.00 86.49           C  
ATOM      4  CB  ARG A   1       2.511  -3.251 -13.251  1.00 86.49           C  
ATOM      5  O   ARG A   1       4.049  -5.524 -11.666  1.00 86.49           O  
ATOM      6  CG  ARG A   1       1.450  -2.883 -12.226  1.00 86.49           C  
ATOM      7  CD  ARG A   1       0.051  -2.912 -12.827  1.00 86.49           C  
ATOM      8  NE  ARG A   1      -0.137  -1.845 -13.806  1.00 86.49           N  
ATOM      9  NH1 ARG A   1      -2.290  -2.462 -14.373  1.00 86.49           N  
ATOM     10  NH2 ARG A   1      -1.308  -0.652 -15.381  1.00 86.49           N  
ATOM     11  CZ  ARG A   1      -1.245  -1.655 -14.517  1.00 86.49           C  
ATOM     12  N   ILE A   2       4.000  -3.848 -10.289  1.00 88.95           N  
ATOM     13  CA  ILE A   2       3.893  -4.622  -9.057  1.00 88.95           C  
ATOM     14  C   ILE A   2       2.544  -4.352  -8.394  1.00 88.95           C  
ATOM     15  CB  ILE A   2       5.045  -4.295  -8.081  1.00 88.95           C  
ATOM     16  O   ILE A   2       2.187  -3.198  -8.145  1.00 88.95           O  
ATOM     17  CG1 ILE A   2       6.400  -4.574  -8.741  1.00 88.95           C  
ATOM     18  CG2 ILE A   2       4.894  -5.091  -6.781  1.00 88.95           C  
ATOM     19  CD1 ILE A   2       6.633  -6.040  -9.079  1.00 88.95           C  
ATOM     20  N   GLU A   3       1.793  -5.467  -8.115  1.00 90.21           N  
ATOM     21  CA  GLU A   3       0.494  -5.348  -7.461  1.00 90.21           C  
ATOM     22  C   GLU A   3       0.508  -5.999  -6.081  1.00 90.21           C  
ATOM     23  CB  GLU A   3      -0.603  -5.973  -8.327  1.00 90.21           C  
ATOM     24  O   GLU A   3       0.884  -7.165  -5.943  1.00 90.21           O  
ATOM     25  CG  GLU A   3      -0.772  -5.305  -9.683  1.00 90.21           C  
ATOM     26  CD  GLU A   3      -1.801  -5.992 -10.567  1.00 90.21           C  
ATOM     27  OE1 GLU A   3      -1.414  -6.591 -11.596  1.00 90.21           O  
ATOM     28  OE2 GLU A   3      -3.004  -5.930 -10.229  1.00 90.21           O  
ATOM     29  N   VAL A   4       0.240  -5.167  -5.087  1.00 89.13           N  
ATOM     30  CA  VAL A   4       0.155  -5.686  -3.726  1.00 89.13           C  
ATOM     31  C   VAL A   4      -1.279  -5.567  -3.215  1.00 89.13           C  
ATOM     32  CB  VAL A   4       1.123  -4.947  -2.775  1.00 89.13           C  
ATOM     33  O   VAL A   4      -1.863  -4.481  -3.235  1.00 89.13           O  
ATOM     34  CG1 VAL A   4       1.074  -5.556  -1.374  1.00 89.13           C  
ATOM     35  CG2 VAL A   4       2.546  -4.985  -3.328  1.00 89.13           C  
ATOM     36  N   ARG A   5      -1.839  -6.712  -2.848  1.00 86.23           N  
ATOM     37  CA  ARG A   5      -3.184  -6.757  -2.284  1.00 86.23           C  
ATOM     38  C   ARG A   5      -3.165  -7.320  -0.867  1.00 86.23           C  
ATOM     39  CB  ARG A   5      -4.110  -7.596  -3.168  1.00 86.23           C  
ATOM     40  O   ARG A   5      -2.616  -8.397  -0.628  1.00 86.23           O  
ATOM     41  CG  ARG A   5      -5.566  -7.576  -2.729  1.00 86.23           C  
ATOM     42  CD  ARG A   5      -6.450  -8.379  -3.673  1.00 86.23           C  
ATOM     43  NE  ARG A   5      -7.824  -8.461  -3.185  1.00 86.23           N  
ATOM     44  NH1 ARG A   5      -8.604  -9.700  -4.971  1.00 86.23           N  
ATOM     45  NH2 ARG A   5     -10.028  -9.099  -3.278  1.00 86.23           N  
ATOM     46  CZ  ARG A   5      -8.816  -9.086  -3.813  1.00 86.23           C  
ATOM     47  N   VAL A   6      -3.708  -6.470   0.043  1.00 80.91           N  
ATOM     48  CA  VAL A   6      -3.853  -6.963   1.408  1.00 80.91           C  
ATOM     49  C   VAL A   6      -5.334  -7.053   1.771  1.00 80.91           C  
ATOM     50  CB  VAL A   6      -3.110  -6.062   2.420  1.00 80.91           C  
ATOM     51  O   VAL A   6      -6.032  -6.037   1.812  1.00 80.91           O  
ATOM     52  CG1 VAL A   6      -3.198  -6.645   3.829  1.00 80.91           C  
ATOM     53  CG2 VAL A   6      -1.651  -5.883   2.003  1.00 80.91           C  
ATOM     54  N   ASP A   7      -5.912  -8.215   1.691  1.00 75.71           N  
ATOM     55  CA  ASP A   7      -7.330  -8.403   1.982  1.00 75.71           C  
ATOM     56  C   ASP A   7      -7.535  -9.490   3.034  1.00 75.71           C  
ATOM     57  CB  ASP A   7      -8.098  -8.755   0.706  1.00 75.71           C  
ATOM     58  O   ASP A   7      -6.575 -10.131   3.468  1.00 75.71           O  
ATOM     59  CG  ASP A   7      -7.660 -10.074   0.094  1.00 75.71           C  
ATOM     60  OD1 ASP A   7      -7.792 -11.126   0.755  1.00 75.71           O  
ATOM     61  OD2 ASP A   7      -7.174 -10.060  -1.058  1.00 75.71           O  
ATOM     62  N   ASN A   8      -8.744  -9.583   3.812  1.00 70.46           N  
ATOM     63  CA  ASN A   8      -9.267 -10.418   4.888  1.00 70.46           C  
ATOM     64  C   ASN A   8      -8.360 -11.614   5.161  1.00 70.46           C  
ATOM     65  CB  ASN A   8     -10.685 -10.890   4.560  1.00 70.46           C  
ATOM     66  O   ASN A   8      -8.774 -12.763   4.996  1.00 70.46           O  
ATOM     67  CG  ASN A   8     -11.715  -9.787   4.700  1.00 70.46           C  
ATOM     68  ND2 ASN A   8     -12.838  -9.933   4.007  1.00 70.46           N  
ATOM     69  OD1 ASN A   8     -11.503  -8.811   5.425  1.00 70.46           O  
ATOM     70  N   GLY A   9      -6.989 -11.283   5.419  1.00 77.25           N  
ATOM     71  CA  GLY A   9      -6.165 -12.334   5.994  1.00 77.25           C  
ATOM     72  C   GLY A   9      -5.122 -12.869   5.031  1.00 77.25           C  
ATOM     73  O   GLY A   9      -4.474 -13.881   5.308  1.00 77.25           O  
ATOM     74  N   ARG A  10      -5.003 -12.129   3.870  1.00 89.83           N  
ATOM     75  CA  ARG A  10      -4.041 -12.586   2.872  1.00 89.83           C  
ATOM     76  C   ARG A  10      -3.298 -11.409   2.249  1.00 89.83           C  
ATOM     77  CB  ARG A  10      -4.742 -13.399   1.782  1.00 89.83           C  
ATOM     78  O   ARG A  10      -3.878 -10.340   2.043  1.00 89.83           O  
ATOM     79  CG  ARG A  10      -5.308 -14.723   2.271  1.00 89.83           C  
ATOM     80  CD  ARG A  10      -6.008 -15.484   1.153  1.00 89.83           C  
ATOM     81  NE  ARG A  10      -7.439 -15.196   1.118  1.00 89.83           N  
ATOM     82  NH1 ARG A  10      -7.870 -16.516  -0.729  1.00 89.83           N  
ATOM     83  NH2 ARG A  10      -9.573 -15.365   0.286  1.00 89.83           N  
ATOM     84  CZ  ARG A  10      -8.290 -15.693   0.225  1.00 89.83           C  
ATOM     85  N   VAL A  11      -2.040 -11.614   2.080  1.00 90.43           N  
ATOM     86  CA  VAL A  11      -1.219 -10.708   1.283  1.00 90.43           C  
ATOM     87  C   VAL A  11      -0.921 -11.339  -0.075  1.00 90.43           C  
ATOM     88  CB  VAL A  11       0.100 -10.354   2.007  1.00 90.43           C  
ATOM     89  O   VAL A  11      -0.434 -12.470  -0.147  1.00 90.43           O  
ATOM     90  CG1 VAL A  11       0.986  -9.483   1.118  1.00 90.43           C  
ATOM     91  CG2 VAL A  11      -0.192  -9.649   3.331  1.00 90.43           C  
ATOM     92  N   ARG A  12      -1.329 -10.616  -1.125  1.00 92.72           N  
ATOM     93  CA  ARG A  12      -1.044 -11.073  -2.481  1.00 92.72           C  
ATOM     94  C   ARG A  12      -0.132 -10.092  -3.210  1.00 92.72           C  
ATOM     95  CB  ARG A  12      -2.342 -11.265  -3.268  1.00 92.72           C  
ATOM     96  O   ARG A  12      -0.388  -8.886  -3.218  1.00 92.72           O  
ATOM     97  CG  ARG A  12      -3.215 -12.397  -2.750  1.00 92.72           C  
ATOM     98  CD  ARG A  12      -4.507 -12.522  -3.545  1.00 92.72           C  
ATOM     99  NE  ARG A  12      -5.432 -11.433  -3.243  1.00 92.72           N  
ATOM    100  NH1 ARG A  12      -7.109 -12.195  -4.638  1.00 92.72           N  
ATOM    101  NH2 ARG A  12      -7.405 -10.272  -3.426  1.00 92.72           N  
ATOM    102  CZ  ARG A  12      -6.647 -11.302  -3.770  1.00 92.72           C  
ATOM    103  N   VAL A  13       0.911 -10.647  -3.718  1.00 93.05           N  
ATOM    104  CA  VAL A  13       1.846  -9.828  -4.483  1.00 93.05           C  
ATOM    105  C   VAL A  13       2.024 -10.416  -5.881  1.00 93.05           C  
ATOM    106  CB  VAL A  13       3.214  -9.716  -3.773  1.00 93.05           C  
ATOM    107  O   VAL A  13       2.397 -11.583  -6.027  1.00 93.05           O  
ATOM    108  CG1 VAL A  13       4.156  -8.805  -4.558  1.00 93.05           C  
ATOM    109  CG2 VAL A  13       3.033  -9.201  -2.346  1.00 93.05           C  
ATOM    110  N   ARG A  14       1.631  -9.652  -6.867  1.00 94.22           N  
ATOM    111  CA  ARG A  14       1.848 -10.045  -8.256  1.00 94.22           C  
ATOM    112  C   ARG A  14       2.983  -9.241  -8.881  1.00 94.22           C  
ATOM    113  CB  ARG A  14       0.566  -9.864  -9.072  1.00 94.22           C  
ATOM    114  O   ARG A  14       2.995  -8.011  -8.805  1.00 94.22           O  
ATOM    115  CG  ARG A  14       0.672 -10.361 -10.505  1.00 94.22           C  
ATOM    116  CD  ARG A  14      -0.653 -10.240 -11.243  1.00 94.22           C  
ATOM    117  NE  ARG A  14      -0.536 -10.672 -12.634  1.00 94.22           N  
ATOM    118  NH1 ARG A  14      -2.814 -10.765 -13.012  1.00 94.22           N  
ATOM    119  NH2 ARG A  14      -1.345 -11.299 -14.689  1.00 94.22           N  
ATOM    120  CZ  ARG A  14      -1.565 -10.911 -13.442  1.00 94.22           C  
ATOM    121  N   ASN A  15       3.963 -10.012  -9.443  1.00 93.33           N  
ATOM    122  CA  ASN A  15       5.109  -9.363 -10.069  1.00 93.33           C  
ATOM    123  C   ASN A  15       4.936  -9.257 -11.582  1.00 93.33           C  
ATOM    124  CB  ASN A  15       6.400 -10.113  -9.735  1.00 93.33           C  
ATOM    125  O   ASN A  15       5.107 -10.242 -12.301  1.00 93.33           O  
ATOM    126  CG  ASN A  15       7.634  -9.432 -10.295  1.00 93.33           C  
ATOM    127  ND2 ASN A  15       8.786 -10.073 -10.142  1.00 93.33           N  
ATOM    128  OD1 ASN A  15       7.551  -8.338 -10.860  1.00 93.33           O  
ATOM    129  N   GLY A  16       4.581  -8.060 -12.049  1.00 91.14           N  
ATOM    130  CA  GLY A  16       4.401  -7.816 -13.471  1.00 91.14           C  
ATOM    131  C   GLY A  16       5.642  -7.260 -14.143  1.00 91.14           C  
ATOM    132  O   GLY A  16       5.608  -6.901 -15.322  1.00 91.14           O  
ATOM    133  N   THR A  17       6.710  -7.198 -13.417  1.00 89.39           N  
ATOM    134  CA  THR A  17       7.960  -6.678 -13.959  1.00 89.39           C  
ATOM    135  C   THR A  17       8.735  -7.777 -14.680  1.00 89.39           C  
ATOM    136  CB  THR A  17       8.839  -6.069 -12.851  1.00 89.39           C  
ATOM    137  O   THR A  17       8.297  -8.928 -14.722  1.00 89.39           O  
ATOM    138  CG2 THR A  17       8.023  -5.156 -11.941  1.00 89.39           C  
ATOM    139  OG1 THR A  17       9.407  -7.124 -12.065  1.00 89.39           O  
ATOM    140  N   ASP A  18       9.915  -7.380 -15.313  1.00 91.78           N  
ATOM    141  CA  ASP A  18      10.735  -8.340 -16.045  1.00 91.78           C  
ATOM    142  C   ASP A  18      11.856  -8.889 -15.165  1.00 91.78           C  
ATOM    143  CB  ASP A  18      11.321  -7.697 -17.303  1.00 91.78           C  
ATOM    144  O   ASP A  18      12.767  -9.558 -15.657  1.00 91.78           O  
ATOM    145  CG  ASP A  18      12.160  -6.467 -17.005  1.00 91.78           C  
ATOM    146  OD1 ASP A  18      12.047  -5.907 -15.893  1.00 91.78           O  
ATOM    147  OD2 ASP A  18      12.939  -6.052 -17.890  1.00 91.78           O  
ATOM    148  N   ARG A  19      11.852  -8.603 -13.836  1.00 92.66           N  
ATOM    149  CA  ARG A  19      12.860  -9.067 -12.889  1.00 92.66           C  
ATOM    150  C   ARG A  19      12.210  -9.669 -11.648  1.00 92.66           C  
ATOM    151  CB  ARG A  19      13.790  -7.919 -12.489  1.00 92.66           C  
ATOM    152  O   ARG A  19      11.066  -9.346 -11.321  1.00 92.66           O  
ATOM    153  CG  ARG A  19      13.070  -6.724 -11.886  1.00 92.66           C  
ATOM    154  CD  ARG A  19      13.990  -5.519 -11.752  1.00 92.66           C  
ATOM    155  NE  ARG A  19      14.078  -4.765 -12.999  1.00 92.66           N  
ATOM    156  NH1 ARG A  19      15.747  -3.346 -12.266  1.00 92.66           N  
ATOM    157  NH2 ARG A  19      14.906  -3.135 -14.388  1.00 92.66           N  
ATOM    158  CZ  ARG A  19      14.910  -3.750 -13.215  1.00 92.66           C  
ATOM    159  N   PRO A  20      13.032 -10.612 -10.977  1.00 94.58           N  
ATOM    160  CA  PRO A  20      12.514 -11.138  -9.712  1.00 94.58           C  
ATOM    161  C   PRO A  20      12.412 -10.069  -8.626  1.00 94.58           C  
ATOM    162  CB  PRO A  20      13.540 -12.208  -9.330  1.00 94.58           C  
ATOM    163  O   PRO A  20      13.206  -9.125  -8.607  1.00 94.58           O  
ATOM    164  CG  PRO A  20      14.794 -11.806 -10.036  1.00 94.58           C  
ATOM    165  CD  PRO A  20      14.419 -11.089 -11.302  1.00 94.58           C  
ATOM    166  N   CYS A  21      11.362 -10.215  -7.828  1.00 94.81           N  
ATOM    167  CA  CYS A  21      11.169  -9.293  -6.715  1.00 94.81           C  
ATOM    168  C   CYS A  21      11.286 -10.017  -5.379  1.00 94.81           C  
ATOM    169  CB  CYS A  21       9.806  -8.608  -6.816  1.00 94.81           C  
ATOM    170  O   CYS A  21      10.819 -11.149  -5.239  1.00 94.81           O  
ATOM    171  SG  CYS A  21       9.630  -7.548  -8.268  1.00 94.81           S  
ATOM    172  N   ARG A  22      12.044  -9.403  -4.525  1.00 96.13           N  
ATOM    173  CA  ARG A  22      12.081  -9.888  -3.149  1.00 96.13           C  
ATOM    174  C   ARG A  22      10.968  -9.261  -2.317  1.00 96.13           C  
ATOM    175  CB  ARG A  22      13.441  -9.594  -2.511  1.00 96.13           C  
ATOM    176  O   ARG A  22      10.851  -8.035  -2.250  1.00 96.13           O  
ATOM    177  CG  ARG A  22      13.621 -10.209  -1.132  1.00 96.13           C  
ATOM    178  CD  ARG A  22      14.997  -9.907  -0.555  1.00 96.13           C  
ATOM    179  NE  ARG A  22      16.055 -10.579  -1.304  1.00 96.13           N  
ATOM    180  NH1 ARG A  22      17.789  -9.486  -0.238  1.00 96.13           N  
ATOM    181  NH2 ARG A  22      18.234 -11.031  -1.872  1.00 96.13           N  
ATOM    182  CZ  ARG A  22      17.357 -10.364  -1.136  1.00 96.13           C  
ATOM    183  N   VAL A  23      10.108 -10.137  -1.750  1.00 95.24           N  
ATOM    184  CA  VAL A  23       8.977  -9.657  -0.963  1.00 95.24           C  
ATOM    185  C   VAL A  23       9.134 -10.098   0.490  1.00 95.24           C  
ATOM    186  CB  VAL A  23       7.633 -10.166  -1.532  1.00 95.24           C  
ATOM    187  O   VAL A  23       9.307 -11.287   0.770  1.00 95.24           O  
ATOM    188  CG1 VAL A  23       6.464  -9.665  -0.687  1.00 95.24           C  
ATOM    189  CG2 VAL A  23       7.471  -9.729  -2.987  1.00 95.24           C  
ATOM    190  N   ARG A  24       9.141  -9.070   1.418  1.00 95.05           N  
ATOM    191  CA  ARG A  24       9.169  -9.327   2.854  1.00 95.05           C  
ATOM    192  C   ARG A  24       7.844  -8.943   3.505  1.00 95.05           C  
ATOM    193  CB  ARG A  24      10.318  -8.564   3.515  1.00 95.05           C  
ATOM    194  O   ARG A  24       7.368  -7.818   3.339  1.00 95.05           O  
ATOM    195  CG  ARG A  24      11.698  -9.078   3.136  1.00 95.05           C  
ATOM    196  CD  ARG A  24      12.803  -8.284   3.818  1.00 95.05           C  
ATOM    197  NE  ARG A  24      12.924  -6.940   3.260  1.00 95.05           N  
ATOM    198  NH1 ARG A  24      14.644  -6.290   4.659  1.00 95.05           N  
ATOM    199  NH2 ARG A  24      13.820  -4.832   3.094  1.00 95.05           N  
ATOM    200  CZ  ARG A  24      13.796  -6.024   3.672  1.00 95.05           C  
ATOM    201  N   VAL A  25       7.224  -9.888   4.136  1.00 93.49           N  
ATOM    202  CA  VAL A  25       5.960  -9.650   4.825  1.00 93.49           C  
ATOM    203  C   VAL A  25       6.171  -9.731   6.335  1.00 93.49           C  
ATOM    204  CB  VAL A  25       4.874 -10.657   4.384  1.00 93.49           C  
ATOM    205  O   VAL A  25       6.561 -10.777   6.859  1.00 93.49           O  
ATOM    206  CG1 VAL A  25       3.547 -10.359   5.079  1.00 93.49           C  
ATOM    207  CG2 VAL A  25       4.704 -10.626   2.866  1.00 93.49           C  
ATOM    208  N   THR A  26       6.020  -8.562   6.977  1.00 91.94           N  
ATOM    209  CA  THR A  26       6.092  -8.479   8.432  1.00 91.94           C  
ATOM    210  C   THR A  26       4.696  -8.350   9.035  1.00 91.94           C  
ATOM    211  CB  THR A  26       6.961  -7.290   8.881  1.00 91.94           C  
ATOM    212  O   THR A  26       3.960  -7.415   8.714  1.00 91.94           O  
ATOM    213  CG2 THR A  26       7.102  -7.254  10.399  1.00 91.94           C  
ATOM    214  OG1 THR A  26       8.263  -7.408   8.294  1.00 91.94           O  
ATOM    215  N   ALA A  27       4.243  -9.355   9.791  1.00 88.73           N  
ATOM    216  CA  ALA A  27       2.958  -9.360  10.485  1.00 88.73           C  
ATOM    217  C   ALA A  27       3.068 -10.057  11.838  1.00 88.73           C  
ATOM    218  CB  ALA A  27       1.893 -10.037   9.626  1.00 88.73           C  
ATOM    219  O   ALA A  27       3.673 -11.126  11.945  1.00 88.73           O  
ATOM    220  N   GLY A  28       2.503  -9.387  12.967  1.00 82.56           N  
ATOM    221  CA  GLY A  28       2.478 -10.042  14.265  1.00 82.56           C  
ATOM    222  C   GLY A  28       3.862 -10.318  14.822  1.00 82.56           C  
ATOM    223  O   GLY A  28       4.074 -11.321  15.506  1.00 82.56           O  
ATOM    224  N   GLY A  29       4.941  -9.441  14.360  1.00 83.23           N  
ATOM    225  CA  GLY A  29       6.288  -9.565  14.894  1.00 83.23           C  
ATOM    226  C   GLY A  29       7.135 -10.577  14.146  1.00 83.23           C  
ATOM    227  O   GLY A  29       8.294 -10.805  14.498  1.00 83.23           O  
ATOM    228  N   GLU A  30       6.552 -11.228  13.164  1.00 89.05           N  
ATOM    229  CA  GLU A  30       7.255 -12.185  12.315  1.00 89.05           C  
ATOM    230  C   GLU A  30       7.474 -11.621  10.914  1.00 89.05           C  
ATOM    231  CB  GLU A  30       6.481 -13.503  12.236  1.00 89.05           C  
ATOM    232  O   GLU A  30       6.610 -10.926  10.376  1.00 89.05           O  
ATOM    233  CG  GLU A  30       6.383 -14.240  13.564  1.00 89.05           C  
ATOM    234  CD  GLU A  30       5.662 -15.574  13.458  1.00 89.05           C  
ATOM    235  OE1 GLU A  30       6.237 -16.608  13.868  1.00 89.05           O  
ATOM    236  OE2 GLU A  30       4.514 -15.586  12.961  1.00 89.05           O  
ATOM    237  N   THR A  31       8.740 -11.905  10.438  1.00 92.16           N  
ATOM    238  CA  THR A  31       9.058 -11.502   9.073  1.00 92.16           C  
ATOM    239  C   THR A  31       9.318 -12.722   8.195  1.00 92.16           C  
ATOM    240  CB  THR A  31      10.283 -10.570   9.037  1.00 92.16           C  
ATOM    241  O   THR A  31      10.121 -13.588   8.548  1.00 92.16           O  
ATOM    242  CG2 THR A  31      10.613 -10.151   7.608  1.00 92.16           C  
ATOM    243  OG1 THR A  31      10.008  -9.398   9.816  1.00 92.16           O  
ATOM    244  N   ARG A  32       8.525 -12.806   7.131  1.00 93.99           N  
ATOM    245  CA  ARG A  32       8.750 -13.848   6.135  1.00 93.99           C  
ATOM    246  C   ARG A  32       9.218 -13.251   4.812  1.00 93.99           C  
ATOM    247  CB  ARG A  32       7.476 -14.668   5.917  1.00 93.99           C  
ATOM    248  O   ARG A  32       8.705 -12.219   4.375  1.00 93.99           O  
ATOM    249  CG  ARG A  32       7.007 -15.417   7.155  1.00 93.99           C  
ATOM    250  CD  ARG A  32       5.734 -16.208   6.886  1.00 93.99           C  
ATOM    251  NE  ARG A  32       4.553 -15.349   6.900  1.00 93.99           N  
ATOM    252  NH1 ARG A  32       3.042 -17.074   6.618  1.00 93.99           N  
ATOM    253  NH2 ARG A  32       2.301 -14.912   6.799  1.00 93.99           N  
ATOM    254  CZ  ARG A  32       3.301 -15.780   6.772  1.00 93.99           C  
ATOM    255  N   GLU A  33      10.216 -13.909   4.213  1.00 96.01           N  
ATOM    256  CA  GLU A  33      10.792 -13.426   2.961  1.00 96.01           C  
ATOM    257  C   GLU A  33      10.489 -14.381   1.810  1.00 96.01           C  
ATOM    258  CB  GLU A  33      12.304 -13.236   3.103  1.00 96.01           C  
ATOM    259  O   GLU A  33      10.588 -15.600   1.966  1.00 96.01           O  
ATOM    260  CG  GLU A  33      12.960 -12.596   1.888  1.00 96.01           C  
ATOM    261  CD  GLU A  33      14.460 -12.404   2.047  1.00 96.01           C  
ATOM    262  OE1 GLU A  33      15.238 -13.213   1.494  1.00 96.01           O  
ATOM    263  OE2 GLU A  33      14.860 -11.436   2.732  1.00 96.01           O  
ATOM    264  N   TYR A  34      10.086 -13.735   0.630  1.00 96.10           N  
ATOM    265  CA  TYR A  34       9.732 -14.517  -0.550  1.00 96.10           C  
ATOM    266  C   TYR A  34      10.359 -13.923  -1.806  1.00 96.10           C  
ATOM    267  CB  TYR A  34       8.211 -14.590  -0.711  1.00 96.10           C  
ATOM    268  O   TYR A  34      10.572 -12.711  -1.887  1.00 96.10           O  
ATOM    269  CG  TYR A  34       7.493 -15.077   0.525  1.00 96.10           C  
ATOM    270  CD1 TYR A  34       7.220 -16.431   0.707  1.00 96.10           C  
ATOM    271  CD2 TYR A  34       7.086 -14.185   1.511  1.00 96.10           C  
ATOM    272  CE1 TYR A  34       6.556 -16.884   1.843  1.00 96.10           C  
ATOM    273  CE2 TYR A  34       6.422 -14.627   2.650  1.00 96.10           C  
ATOM    274  OH  TYR A  34       5.506 -16.419   3.934  1.00 96.10           O  
ATOM    275  CZ  TYR A  34       6.163 -15.976   2.808  1.00 96.10           C  
ATOM    276  N   THR A  35      10.729 -14.910  -2.709  1.00 95.90           N  
ATOM    277  CA  THR A  35      11.085 -14.452  -4.047  1.00 95.90           C  
ATOM    278  C   THR A  35       9.904 -14.602  -5.002  1.00 95.90           C  
ATOM    279  CB  THR A  35      12.296 -15.226  -4.599  1.00 95.90           C  
ATOM    280  O   THR A  35       9.329 -15.686  -5.121  1.00 95.90           O  
ATOM    281  CG2 THR A  35      12.662 -14.748  -6.001  1.00 95.90           C  
ATOM    282  OG1 THR A  35      13.419 -15.026  -3.731  1.00 95.90           O  
ATOM    283  N   VAL A  36       9.450 -13.517  -5.671  1.00 95.69           N  
ATOM    284  CA  VAL A  36       8.366 -13.539  -6.647  1.00 95.69           C  
ATOM    285  C   VAL A  36       8.931 -13.340  -8.052  1.00 95.69           C  
ATOM    286  CB  VAL A  36       7.305 -12.457  -6.341  1.00 95.69           C  
ATOM    287  O   VAL A  36       9.480 -12.280  -8.362  1.00 95.69           O  
ATOM    288  CG1 VAL A  36       6.099 -12.607  -7.267  1.00 95.69           C  
ATOM    289  CG2 VAL A  36       6.872 -12.534  -4.878  1.00 95.69           C  
ATOM    290  N   ASN A  37       8.871 -14.387  -8.855  1.00 95.65           N  
ATOM    291  CA  ASN A  37       9.398 -14.333 -10.214  1.00 95.65           C  
ATOM    292  C   ASN A  37       8.465 -13.566 -11.147  1.00 95.65           C  
ATOM    293  CB  ASN A  37       9.645 -15.744 -10.752  1.00 95.65           C  
ATOM    294  O   ASN A  37       7.275 -13.423 -10.861  1.00 95.65           O  
ATOM    295  CG  ASN A  37      10.727 -16.480  -9.986  1.00 95.65           C  
ATOM    296  ND2 ASN A  37      10.453 -17.728  -9.626  1.00 95.65           N  
ATOM    297  OD1 ASN A  37      11.798 -15.930  -9.719  1.00 95.65           O  
ATOM    298  N   PRO A  38       9.048 -13.044 -12.250  1.00 95.20           N  
ATOM    299  CA  PRO A  38       8.224 -12.344 -13.238  1.00 95.20           C  
ATOM    300  C   PRO A  38       7.028 -13.172 -13.702  1.00 95.20           C  
ATOM    301  CB  PRO A  38       9.196 -12.093 -14.393  1.00 95.20           C  
ATOM    302  O   PRO A  38       7.177 -14.356 -14.015  1.00 95.20           O  
ATOM    303  CG  PRO A  38      10.547 -12.056 -13.755  1.00 95.20           C  
ATOM    304  CD  PRO A  38      10.575 -13.060 -12.639  1.00 95.20           C  
ATOM    305  N   GLY A  39       5.830 -12.497 -13.687  1.00 93.45           N  
ATOM    306  CA  GLY A  39       4.628 -13.150 -14.181  1.00 93.45           C  
ATOM    307  C   GLY A  39       3.980 -14.061 -13.155  1.00 93.45           C  
ATOM    308  O   GLY A  39       2.988 -14.731 -13.451  1.00 93.45           O  
ATOM    309  N   THR A  40       4.607 -14.135 -11.886  1.00 95.45           N  
ATOM    310  CA  THR A  40       4.069 -15.008 -10.848  1.00 95.45           C  
ATOM    311  C   THR A  40       3.398 -14.190  -9.748  1.00 95.45           C  
ATOM    312  CB  THR A  40       5.170 -15.892 -10.235  1.00 95.45           C  
ATOM    313  O   THR A  40       3.576 -12.972  -9.676  1.00 95.45           O  
ATOM    314  CG2 THR A  40       5.883 -16.707 -11.309  1.00 95.45           C  
ATOM    315  OG1 THR A  40       6.127 -15.059  -9.568  1.00 95.45           O  
ATOM    316  N   GLU A  41       2.664 -14.974  -8.948  1.00 94.93           N  
ATOM    317  CA  GLU A  41       1.947 -14.357  -7.836  1.00 94.93           C  
ATOM    318  C   GLU A  41       2.293 -15.034  -6.513  1.00 94.93           C  
ATOM    319  CB  GLU A  41       0.436 -14.410  -8.075  1.00 94.93           C  
ATOM    320  O   GLU A  41       2.415 -16.260  -6.450  1.00 94.93           O  
ATOM    321  CG  GLU A  41      -0.383 -13.738  -6.983  1.00 94.93           C  
ATOM    322  CD  GLU A  41      -1.883 -13.821  -7.221  1.00 94.93           C  
ATOM    323  OE1 GLU A  41      -2.533 -14.746  -6.684  1.00 94.93           O  
ATOM    324  OE2 GLU A  41      -2.412 -12.954  -7.951  1.00 94.93           O  
ATOM    325  N   LEU A  42       2.548 -14.236  -5.490  1.00 95.04           N  
ATOM    326  CA  LEU A  42       2.766 -14.691  -4.121  1.00 95.04           C  
ATOM    327  C   LEU A  42       1.503 -14.522  -3.284  1.00 95.04           C  
ATOM    328  CB  LEU A  42       3.924 -13.922  -3.479  1.00 95.04           C  
ATOM    329  O   LEU A  42       0.855 -13.474  -3.335  1.00 95.04           O  
ATOM    330  CG  LEU A  42       4.139 -14.147  -1.982  1.00 95.04           C  
ATOM    331  CD1 LEU A  42       4.680 -15.550  -1.729  1.00 95.04           C  
ATOM    332  CD2 LEU A  42       5.084 -13.093  -1.413  1.00 95.04           C  
ATOM    333  N   GLU A  43       1.152 -15.549  -2.551  1.00 94.18           N  
ATOM    334  CA  GLU A  43       0.047 -15.481  -1.599  1.00 94.18           C  
ATOM    335  C   GLU A  43       0.496 -15.903  -0.202  1.00 94.18           C  
ATOM    336  CB  GLU A  43      -1.119 -16.356  -2.064  1.00 94.18           C  
ATOM    337  O   GLU A  43       1.006 -17.010  -0.017  1.00 94.18           O  
ATOM    338  CG  GLU A  43      -2.383 -16.190  -1.232  1.00 94.18           C  
ATOM    339  CD  GLU A  43      -3.552 -17.014  -1.747  1.00 94.18           C  
ATOM    340  OE1 GLU A  43      -3.878 -18.055  -1.133  1.00 94.18           O  
ATOM    341  OE2 GLU A  43      -4.148 -16.615  -2.773  1.00 94.18           O  
ATOM    342  N   VAL A  44       0.282 -14.977   0.781  1.00 92.06           N  
ATOM    343  CA  VAL A  44       0.671 -15.237   2.163  1.00 92.06           C  
ATOM    344  C   VAL A  44      -0.543 -15.095   3.078  1.00 92.06           C  
ATOM    345  CB  VAL A  44       1.800 -14.287   2.623  1.00 92.06           C  
ATOM    346  O   VAL A  44      -1.219 -14.064   3.067  1.00 92.06           O  
ATOM    347  CG1 VAL A  44       2.229 -14.611   4.052  1.00 92.06           C  
ATOM    348  CG2 VAL A  44       2.991 -14.374   1.671  1.00 92.06           C  
ATOM    349  N   GLU A  45      -0.799 -16.160   3.755  1.00 91.39           N  
ATOM    350  CA  GLU A  45      -1.915 -16.120   4.694  1.00 91.39           C  
ATOM    351  C   GLU A  45      -1.502 -15.478   6.016  1.00 91.39           C  
ATOM    352  CB  GLU A  45      -2.461 -17.529   4.942  1.00 91.39           C  
ATOM    353  O   GLU A  45      -0.421 -15.759   6.537  1.00 91.39           O  
ATOM    354  CG  GLU A  45      -3.174 -18.132   3.740  1.00 91.39           C  
ATOM    355  CD  GLU A  45      -3.840 -19.464   4.045  1.00 91.39           C  
ATOM    356  OE1 GLU A  45      -5.076 -19.576   3.880  1.00 91.39           O  
ATOM    357  OE2 GLU A  45      -3.121 -20.403   4.452  1.00 91.39           O  
ATOM    358  N   LEU A  46      -2.461 -14.507   6.523  1.00 88.62           N  
ATOM    359  CA  LEU A  46      -2.225 -13.858   7.808  1.00 88.62           C  
ATOM    360  C   LEU A  46      -3.180 -14.393   8.871  1.00 88.62           C  
ATOM    361  CB  LEU A  46      -2.383 -12.341   7.680  1.00 88.62           C  
ATOM    362  O   LEU A  46      -4.339 -14.693   8.575  1.00 88.62           O  
ATOM    363  CG  LEU A  46      -1.462 -11.646   6.676  1.00 88.62           C  
ATOM    364  CD1 LEU A  46      -1.849 -10.177   6.531  1.00 88.62           C  
ATOM    365  CD2 LEU A  46      -0.005 -11.781   7.104  1.00 88.62           C  
ATOM    366  N   SER A  47      -2.651 -14.690   9.981  1.00 87.97           N  
ATOM    367  CA  SER A  47      -3.538 -15.022  11.092  1.00 87.97           C  
ATOM    368  C   SER A  47      -4.379 -13.819  11.506  1.00 87.97           C  
ATOM    369  CB  SER A  47      -2.732 -15.527  12.289  1.00 87.97           C  
ATOM    370  O   SER A  47      -4.045 -12.679  11.177  1.00 87.97           O  
ATOM    371  OG  SER A  47      -1.936 -14.489  12.834  1.00 87.97           O  
ATOM    372  N   PRO A  48      -5.522 -14.037  12.138  1.00 82.44           N  
ATOM    373  CA  PRO A  48      -6.398 -12.963  12.612  1.00 82.44           C  
ATOM    374  C   PRO A  48      -5.642 -11.879  13.376  1.00 82.44           C  
ATOM    375  CB  PRO A  48      -7.385 -13.691  13.529  1.00 82.44           C  
ATOM    376  O   PRO A  48      -5.967 -10.695  13.258  1.00 82.44           O  
ATOM    377  CG  PRO A  48      -7.455 -15.082  12.987  1.00 82.44           C  
ATOM    378  CD  PRO A  48      -6.093 -15.469  12.488  1.00 82.44           C  
ATOM    379  N   GLU A  49      -4.689 -12.294  14.129  1.00 77.47           N  
ATOM    380  CA  GLU A  49      -3.892 -11.363  14.921  1.00 77.47           C  
ATOM    381  C   GLU A  49      -2.935 -10.566  14.039  1.00 77.47           C  
ATOM    382  CB  GLU A  49      -3.110 -12.110  16.004  1.00 77.47           C  
ATOM    383  O   GLU A  49      -2.612  -9.416  14.345  1.00 77.47           O  
ATOM    384  CG  GLU A  49      -3.991 -12.746  17.070  1.00 77.47           C  
ATOM    385  CD  GLU A  49      -3.202 -13.500  18.129  1.00 77.47           C  
ATOM    386  OE1 GLU A  49      -3.697 -13.639  19.271  1.00 77.47           O  
ATOM    387  OE2 GLU A  49      -2.079 -13.954  17.815  1.00 77.47           O  
ATOM    388  N   GLN A  50      -2.579 -11.101  12.823  1.00 83.77           N  
ATOM    389  CA  GLN A  50      -1.625 -10.506  11.893  1.00 83.77           C  
ATOM    390  C   GLN A  50      -2.326  -9.586  10.898  1.00 83.77           C  
ATOM    391  CB  GLN A  50      -0.853 -11.596  11.146  1.00 83.77           C  
ATOM    392  O   GLN A  50      -1.694  -8.712  10.301  1.00 83.77           O  
ATOM    393  CG  GLN A  50       0.110 -12.380  12.027  1.00 83.77           C  
ATOM    394  CD  GLN A  50       0.722 -13.570  11.312  1.00 83.77           C  
ATOM    395  NE2 GLN A  50       1.954 -13.911  11.676  1.00 83.77           N  
ATOM    396  OE1 GLN A  50       0.093 -14.178  10.440  1.00 83.77           O  
ATOM    397  N   GLN A  51      -3.677  -9.629  10.818  1.00 79.28           N  
ATOM    398  CA  GLN A  51      -4.474  -8.947   9.804  1.00 79.28           C  
ATOM    399  C   GLN A  51      -4.604  -7.458  10.115  1.00 79.28           C  
ATOM    400  CB  GLN A  51      -5.860  -9.583   9.692  1.00 79.28           C  
ATOM    401  O   GLN A  51      -4.864  -6.652   9.219  1.00 79.28           O  
ATOM    402  CG  GLN A  51      -5.848 -10.985   9.098  1.00 79.28           C  
ATOM    403  CD  GLN A  51      -7.221 -11.629   9.086  1.00 79.28           C  
ATOM    404  NE2 GLN A  51      -7.273 -12.909   8.732  1.00 79.28           N  
ATOM    405  OE1 GLN A  51      -8.228 -10.983   9.394  1.00 79.28           O  
ATOM    406  N   ASN A  52      -4.223  -7.137  11.374  1.00 77.21           N  
ATOM    407  CA  ASN A  52      -4.435  -5.762  11.813  1.00 77.21           C  
ATOM    408  C   ASN A  52      -3.166  -4.927  11.674  1.00 77.21           C  
ATOM    409  CB  ASN A  52      -4.936  -5.732  13.259  1.00 77.21           C  
ATOM    410  O   ASN A  52      -3.222  -3.696  11.701  1.00 77.21           O  
ATOM    411  CG  ASN A  52      -6.334  -6.300  13.405  1.00 77.21           C  
ATOM    412  ND2 ASN A  52      -6.553  -7.070  14.464  1.00 77.21           N  
ATOM    413  OD1 ASN A  52      -7.209  -6.050  12.572  1.00 77.21           O  
ATOM    414  N   ASN A  53      -2.113  -5.630  11.359  1.00 84.27           N  
ATOM    415  CA  ASN A  53      -0.818  -4.981  11.181  1.00 84.27           C  
ATOM    416  C   ASN A  53       0.078  -5.769  10.230  1.00 84.27           C  
ATOM    417  CB  ASN A  53      -0.123  -4.790  12.530  1.00 84.27           C  
ATOM    418  O   ASN A  53       0.493  -6.886  10.544  1.00 84.27           O  
ATOM    419  CG  ASN A  53      -0.912  -3.903  13.473  1.00 84.27           C  
ATOM    420  ND2 ASN A  53      -1.276  -4.444  14.630  1.00 84.27           N  
ATOM    421  OD1 ASN A  53      -1.193  -2.742  13.164  1.00 84.27           O  
ATOM    422  N   ALA A  54       0.231  -5.281   9.064  1.00 88.30           N  
ATOM    423  CA  ALA A  54       1.113  -5.964   8.121  1.00 88.30           C  
ATOM    424  C   ALA A  54       1.970  -4.964   7.349  1.00 88.30           C  
ATOM    425  CB  ALA A  54       0.299  -6.820   7.154  1.00 88.30           C  
ATOM    426  O   ALA A  54       1.507  -3.872   7.011  1.00 88.30           O  
ATOM    427  N   LEU A  55       3.200  -5.282   7.281  1.00 90.79           N  
ATOM    428  CA  LEU A  55       4.165  -4.524   6.492  1.00 90.79           C  
ATOM    429  C   LEU A  55       4.698  -5.362   5.334  1.00 90.79           C  
ATOM    430  CB  LEU A  55       5.326  -4.053   7.373  1.00 90.79           C  
ATOM    431  O   LEU A  55       5.173  -6.481   5.539  1.00 90.79           O  
ATOM    432  CG  LEU A  55       6.425  -3.252   6.674  1.00 90.79           C  
ATOM    433  CD1 LEU A  55       6.401  -1.800   7.140  1.00 90.79           C  
ATOM    434  CD2 LEU A  55       7.791  -3.879   6.933  1.00 90.79           C  
ATOM    435  N   VAL A  56       4.522  -4.866   4.114  1.00 92.39           N  
ATOM    436  CA  VAL A  56       4.991  -5.572   2.926  1.00 92.39           C  
ATOM    437  C   VAL A  56       6.079  -4.753   2.234  1.00 92.39           C  
ATOM    438  CB  VAL A  56       3.835  -5.861   1.943  1.00 92.39           C  
ATOM    439  O   VAL A  56       5.827  -3.635   1.778  1.00 92.39           O  
ATOM    440  CG1 VAL A  56       4.330  -6.682   0.754  1.00 92.39           C  
ATOM    441  CG2 VAL A  56       2.696  -6.585   2.659  1.00 92.39           C  
ATOM    442  N   GLU A  57       7.256  -5.292   2.170  1.00 93.11           N  
ATOM    443  CA  GLU A  57       8.390  -4.697   1.469  1.00 93.11           C  
ATOM    444  C   GLU A  57       8.665  -5.418   0.153  1.00 93.11           C  
ATOM    445  CB  GLU A  57       9.640  -4.721   2.353  1.00 93.11           C  
ATOM    446  O   GLU A  57       8.779  -6.645   0.122  1.00 93.11           O  
ATOM    447  CG  GLU A  57       9.460  -4.022   3.693  1.00 93.11           C  
ATOM    448  CD  GLU A  57      10.593  -4.294   4.669  1.00 93.11           C  
ATOM    449  OE1 GLU A  57      11.462  -3.411   4.851  1.00 93.11           O  
ATOM    450  OE2 GLU A  57      10.614  -5.399   5.255  1.00 93.11           O  
ATOM    451  N   VAL A  58       8.692  -4.627  -0.835  1.00 92.94           N  
ATOM    452  CA  VAL A  58       8.933  -5.208  -2.151  1.00 92.94           C  
ATOM    453  C   VAL A  58      10.192  -4.596  -2.763  1.00 92.94           C  
ATOM    454  CB  VAL A  58       7.727  -4.998  -3.094  1.00 92.94           C  
ATOM    455  O   VAL A  58      10.292  -3.375  -2.900  1.00 92.94           O  
ATOM    456  CG1 VAL A  58       7.965  -5.687  -4.437  1.00 92.94           C  
ATOM    457  CG2 VAL A  58       6.446  -5.517  -2.443  1.00 92.94           C  
ATOM    458  N   GLU A  59      11.077  -5.434  -3.071  1.00 92.64           N  
ATOM    459  CA  GLU A  59      12.319  -5.008  -3.709  1.00 92.64           C  
ATOM    460  C   GLU A  59      12.500  -5.678  -5.068  1.00 92.64           C  
ATOM    461  CB  GLU A  59      13.518  -5.313  -2.807  1.00 92.64           C  
ATOM    462  O   GLU A  59      12.571  -6.905  -5.156  1.00 92.64           O  
ATOM    463  CG  GLU A  59      14.849  -4.840  -3.374  1.00 92.64           C  
ATOM    464  CD  GLU A  59      16.040  -5.233  -2.515  1.00 92.64           C  
ATOM    465  OE1 GLU A  59      16.848  -6.084  -2.950  1.00 92.64           O  
ATOM    466  OE2 GLU A  59      16.166  -4.685  -1.397  1.00 92.64           O  
ATOM    467  N   CYS A  60      12.463  -4.910  -6.133  1.00 90.42           N  
ATOM    468  CA  CYS A  60      12.724  -5.392  -7.485  1.00 90.42           C  
ATOM    469  C   CYS A  60      13.948  -4.708  -8.081  1.00 90.42           C  
ATOM    470  CB  CYS A  60      11.509  -5.157  -8.381  1.00 90.42           C  
ATOM    471  O   CYS A  60      13.849  -3.597  -8.606  1.00 90.42           O  
ATOM    472  SG  CYS A  60       9.974  -5.846  -7.724  1.00 90.42           S  
ATOM    473  N   GLY A  61      15.237  -5.361  -8.003  1.00 87.41           N  
ATOM    474  CA  GLY A  61      16.444  -4.652  -8.396  1.00 87.41           C  
ATOM    475  C   GLY A  61      16.812  -3.528  -7.445  1.00 87.41           C  
ATOM    476  O   GLY A  61      16.951  -3.748  -6.240  1.00 87.41           O  
ATOM    477  N   ASN A  62      16.840  -2.284  -7.870  1.00 84.40           N  
ATOM    478  CA  ASN A  62      17.220  -1.125  -7.069  1.00 84.40           C  
ATOM    479  C   ASN A  62      15.996  -0.386  -6.537  1.00 84.40           C  
ATOM    480  CB  ASN A  62      18.102  -0.175  -7.883  1.00 84.40           C  
ATOM    481  O   ASN A  62      16.128   0.617  -5.833  1.00 84.40           O  
ATOM    482  CG  ASN A  62      19.446  -0.782  -8.232  1.00 84.40           C  
ATOM    483  ND2 ASN A  62      19.914  -0.526  -9.448  1.00 84.40           N  
ATOM    484  OD1 ASN A  62      20.059  -1.477  -7.417  1.00 84.40           O  
ATOM    485  N   GLU A  63      14.877  -1.005  -6.845  1.00 85.23           N  
ATOM    486  CA  GLU A  63      13.628  -0.365  -6.442  1.00 85.23           C  
ATOM    487  C   GLU A  63      13.029  -1.047  -5.215  1.00 85.23           C  
ATOM    488  CB  GLU A  63      12.620  -0.379  -7.595  1.00 85.23           C  
ATOM    489  O   GLU A  63      12.946  -2.276  -5.160  1.00 85.23           O  
ATOM    490  CG  GLU A  63      13.114   0.325  -8.851  1.00 85.23           C  
ATOM    491  CD  GLU A  63      12.152   0.206 -10.022  1.00 85.23           C  
ATOM    492  OE1 GLU A  63      11.811   1.243 -10.636  1.00 85.23           O  
ATOM    493  OE2 GLU A  63      11.735  -0.933 -10.329  1.00 85.23           O  
ATOM    494  N   ARG A  64      12.687  -0.151  -4.234  1.00 89.90           N  
ATOM    495  CA  ARG A  64      12.103  -0.674  -3.002  1.00 89.90           C  
ATOM    496  C   ARG A  64      10.796   0.038  -2.671  1.00 89.90           C  
ATOM    497  CB  ARG A  64      13.087  -0.531  -1.838  1.00 89.90           C  
ATOM    498  O   ARG A  64      10.729   1.269  -2.696  1.00 89.90           O  
ATOM    499  CG  ARG A  64      14.318  -1.414  -1.961  1.00 89.90           C  
ATOM    500  CD  ARG A  64      15.234  -1.276  -0.754  1.00 89.90           C  
ATOM    501  NE  ARG A  64      16.459  -2.054  -0.914  1.00 89.90           N  
ATOM    502  NH1 ARG A  64      17.415  -1.345   1.066  1.00 89.90           N  
ATOM    503  NH2 ARG A  64      18.535  -2.814  -0.291  1.00 89.90           N  
ATOM    504  CZ  ARG A  64      17.467  -2.069  -0.046  1.00 89.90           C  
ATOM    505  N   TYR A  65       9.843  -0.717  -2.353  1.00 88.38           N  
ATOM    506  CA  TYR A  65       8.526  -0.188  -2.013  1.00 88.38           C  
ATOM    507  C   TYR A  65       8.003  -0.813  -0.725  1.00 88.38           C  
ATOM    508  CB  TYR A  65       7.536  -0.438  -3.154  1.00 88.38           C  
ATOM    509  O   TYR A  65       8.197  -2.006  -0.483  1.00 88.38           O  
ATOM    510  CG  TYR A  65       8.080  -0.088  -4.518  1.00 88.38           C  
ATOM    511  CD1 TYR A  65       8.025   1.219  -4.997  1.00 88.38           C  
ATOM    512  CD2 TYR A  65       8.649  -1.062  -5.330  1.00 88.38           C  
ATOM    513  CE1 TYR A  65       8.523   1.547  -6.254  1.00 88.38           C  
ATOM    514  CE2 TYR A  65       9.151  -0.747  -6.589  1.00 88.38           C  
ATOM    515  OH  TYR A  65       9.579   0.877  -8.286  1.00 88.38           O  
ATOM    516  CZ  TYR A  65       9.084   0.558  -7.041  1.00 88.38           C  
ATOM    517  N   VAL A  66       7.423   0.078   0.047  1.00 91.12           N  
ATOM    518  CA  VAL A  66       6.911  -0.429   1.315  1.00 91.12           C  
ATOM    519  C   VAL A  66       5.418  -0.128   1.427  1.00 91.12           C  
ATOM    520  CB  VAL A  66       7.668   0.179   2.517  1.00 91.12           C  
ATOM    521  O   VAL A  66       4.980   0.989   1.142  1.00 91.12           O  
ATOM    522  CG1 VAL A  66       7.005  -0.225   3.833  1.00 91.12           C  
ATOM    523  CG2 VAL A  66       9.133  -0.254   2.498  1.00 91.12           C  
ATOM    524  N   PHE A  67       4.716  -1.187   1.832  1.00 90.49           N  
ATOM    525  CA  PHE A  67       3.290  -1.077   2.117  1.00 90.49           C  
ATOM    526  C   PHE A  67       3.004  -1.396   3.579  1.00 90.49           C  
ATOM    527  CB  PHE A  67       2.486  -2.011   1.208  1.00 90.49           C  
ATOM    528  O   PHE A  67       3.411  -2.445   4.082  1.00 90.49           O  
ATOM    529  CG  PHE A  67       2.708  -1.770  -0.261  1.00 90.49           C  
ATOM    530  CD1 PHE A  67       1.929  -0.852  -0.954  1.00 90.49           C  
ATOM    531  CD2 PHE A  67       3.697  -2.461  -0.948  1.00 90.49           C  
ATOM    532  CE1 PHE A  67       2.132  -0.626  -2.313  1.00 90.49           C  
ATOM    533  CE2 PHE A  67       3.907  -2.241  -2.306  1.00 90.49           C  
ATOM    534  CZ  PHE A  67       3.122  -1.324  -2.987  1.00 90.49           C  
ATOM    535  N   ILE A  68       2.259  -0.413   4.146  1.00 87.60           N  
ATOM    536  CA  ILE A  68       1.987  -0.591   5.568  1.00 87.60           C  
ATOM    537  C   ILE A  68       0.478  -0.617   5.805  1.00 87.60           C  
ATOM    538  CB  ILE A  68       2.644   0.523   6.414  1.00 87.60           C  
ATOM    539  O   ILE A  68      -0.232   0.318   5.427  1.00 87.60           O  
ATOM    540  CG1 ILE A  68       4.157   0.557   6.170  1.00 87.60           C  
ATOM    541  CG2 ILE A  68       2.333   0.326   7.901  1.00 87.60           C  
ATOM    542  CD1 ILE A  68       4.851   1.776   6.759  1.00 87.60           C  
ATOM    543  N   LEU A  69       0.007  -1.746   6.278  1.00 86.70           N  
ATOM    544  CA  LEU A  69      -1.333  -1.808   6.852  1.00 86.70           C  
ATOM    545  C   LEU A  69      -1.270  -1.870   8.375  1.00 86.70           C  
ATOM    546  CB  LEU A  69      -2.092  -3.023   6.311  1.00 86.70           C  
ATOM    547  O   LEU A  69      -0.757  -2.839   8.940  1.00 86.70           O  
ATOM    548  CG  LEU A  69      -3.513  -3.225   6.841  1.00 86.70           C  
ATOM    549  CD1 LEU A  69      -4.434  -2.128   6.320  1.00 86.70           C  
ATOM    550  CD2 LEU A  69      -4.038  -4.602   6.450  1.00 86.70           C  
ATOM    551  N   ALA A  70      -1.678  -0.785   8.972  1.00 84.65           N  
ATOM    552  CA  ALA A  70      -1.615  -0.717  10.430  1.00 84.65           C  
ATOM    553  C   ALA A  70      -2.935  -0.220  11.013  1.00 84.65           C  
ATOM    554  CB  ALA A  70      -0.467   0.188  10.872  1.00 84.65           C  
ATOM    555  O   ALA A  70      -3.589   0.649  10.432  1.00 84.65           O  
ATOM    556  N   THR A  71      -3.509  -0.775  12.057  1.00 80.63           N  
ATOM    557  CA  THR A  71      -4.701  -0.315  12.761  1.00 80.63           C  
ATOM    558  C   THR A  71      -4.321   0.423  14.042  1.00 80.63           C  
ATOM    559  CB  THR A  71      -5.637  -1.490  13.101  1.00 80.63           C  
ATOM    560  O   THR A  71      -5.138   1.149  14.611  1.00 80.63           O  
ATOM    561  CG2 THR A  71      -6.170  -2.152  11.834  1.00 80.63           C  
ATOM    562  OG1 THR A  71      -4.915  -2.463  13.866  1.00 80.63           O  
ATOM    563  N   ASP A  72      -3.034   0.385  14.390  1.00 84.93           N  
ATOM    564  CA  ASP A  72      -2.501   1.034  15.584  1.00 84.93           C  
ATOM    565  C   ASP A  72      -1.487   2.115  15.215  1.00 84.93           C  
ATOM    566  CB  ASP A  72      -1.858   0.004  16.514  1.00 84.93           C  
ATOM    567  O   ASP A  72      -0.579   1.874  14.417  1.00 84.93           O  
ATOM    568  CG  ASP A  72      -0.580  -0.590  15.948  1.00 84.93           C  
ATOM    569  OD1 ASP A  72       0.523  -0.147  16.335  1.00 84.93           O  
ATOM    570  OD2 ASP A  72      -0.676  -1.507  15.104  1.00 84.93           O  
ATOM    571  N   GLU A  73      -1.571   3.309  15.743  1.00 86.03           N  
ATOM    572  CA  GLU A  73      -0.754   4.477  15.426  1.00 86.03           C  
ATOM    573  C   GLU A  73       0.697   4.267  15.850  1.00 86.03           C  
ATOM    574  CB  GLU A  73      -1.323   5.729  16.098  1.00 86.03           C  
ATOM    575  O   GLU A  73       1.621   4.680  15.146  1.00 86.03           O  
ATOM    576  CG  GLU A  73      -2.604   6.243  15.456  1.00 86.03           C  
ATOM    577  CD  GLU A  73      -3.041   7.597  15.991  1.00 86.03           C  
ATOM    578  OE1 GLU A  73      -3.753   8.333  15.271  1.00 86.03           O  
ATOM    579  OE2 GLU A  73      -2.668   7.925  17.140  1.00 86.03           O  
ATOM    580  N   GLU A  74       0.947   3.671  17.000  1.00 87.14           N  
ATOM    581  CA  GLU A  74       2.294   3.418  17.503  1.00 87.14           C  
ATOM    582  C   GLU A  74       3.063   2.481  16.575  1.00 87.14           C  
ATOM    583  CB  GLU A  74       2.239   2.830  18.915  1.00 87.14           C  
ATOM    584  O   GLU A  74       4.217   2.748  16.233  1.00 87.14           O  
ATOM    585  CG  GLU A  74       3.598   2.733  19.594  1.00 87.14           C  
ATOM    586  CD  GLU A  74       3.522   2.192  21.013  1.00 87.14           C  
ATOM    587  OE1 GLU A  74       4.369   1.349  21.387  1.00 87.14           O  
ATOM    588  OE2 GLU A  74       2.608   2.614  21.756  1.00 87.14           O  
ATOM    589  N   THR A  75       2.442   1.410  16.146  1.00 86.42           N  
ATOM    590  CA  THR A  75       3.023   0.454  15.209  1.00 86.42           C  
ATOM    591  C   THR A  75       3.265   1.106  13.851  1.00 86.42           C  
ATOM    592  CB  THR A  75       2.116  -0.779  15.036  1.00 86.42           C  
ATOM    593  O   THR A  75       4.316   0.906  13.239  1.00 86.42           O  
ATOM    594  CG2 THR A  75       2.728  -1.778  14.060  1.00 86.42           C  
ATOM    595  OG1 THR A  75       1.938  -1.416  16.307  1.00 86.42           O  
ATOM    596  N   ALA A  76       2.349   1.894  13.413  1.00 86.08           N  
ATOM    597  CA  ALA A  76       2.450   2.605  12.141  1.00 86.08           C  
ATOM    598  C   ALA A  76       3.632   3.570  12.145  1.00 86.08           C  
ATOM    599  CB  ALA A  76       1.154   3.357  11.847  1.00 86.08           C  
ATOM    600  O   ALA A  76       4.370   3.661  11.161  1.00 86.08           O  
ATOM    601  N   LYS A  77       3.823   4.217  13.272  1.00 87.29           N  
ATOM    602  CA  LYS A  77       4.914   5.177  13.414  1.00 87.29           C  
ATOM    603  C   LYS A  77       6.270   4.494  13.264  1.00 87.29           C  
ATOM    604  CB  LYS A  77       4.831   5.887  14.766  1.00 87.29           C  
ATOM    605  O   LYS A  77       7.154   5.003  12.572  1.00 87.29           O  
ATOM    606  CG  LYS A  77       3.797   7.002  14.818  1.00 87.29           C  
ATOM    607  CD  LYS A  77       3.804   7.709  16.167  1.00 87.29           C  
ATOM    608  CE  LYS A  77       2.710   8.765  16.251  1.00 87.29           C  
ATOM    609  NZ  LYS A  77       2.682   9.427  17.590  1.00 87.29           N  
ATOM    610  N   GLU A  78       6.417   3.423  13.963  1.00 88.78           N  
ATOM    611  CA  GLU A  78       7.660   2.661  13.901  1.00 88.78           C  
ATOM    612  C   GLU A  78       7.918   2.139  12.490  1.00 88.78           C  
ATOM    613  CB  GLU A  78       7.627   1.497  14.894  1.00 88.78           C  
ATOM    614  O   GLU A  78       9.041   2.221  11.988  1.00 88.78           O  
ATOM    615  CG  GLU A  78       8.947   0.749  15.009  1.00 88.78           C  
ATOM    616  CD  GLU A  78       8.870  -0.469  15.917  1.00 88.78           C  
ATOM    617  OE1 GLU A  78       8.804  -1.608  15.401  1.00 88.78           O  
ATOM    618  OE2 GLU A  78       8.874  -0.282  17.154  1.00 88.78           O  
ATOM    619  N   TRP A  79       6.924   1.604  11.851  1.00 89.36           N  
ATOM    620  CA  TRP A  79       7.038   1.045  10.508  1.00 89.36           C  
ATOM    621  C   TRP A  79       7.317   2.139   9.484  1.00 89.36           C  
ATOM    622  CB  TRP A  79       5.762   0.287  10.131  1.00 89.36           C  
ATOM    623  O   TRP A  79       8.099   1.941   8.552  1.00 89.36           O  
ATOM    624  CG  TRP A  79       5.611  -1.035  10.821  1.00 89.36           C  
ATOM    625  CD1 TRP A  79       6.505  -1.628  11.669  1.00 89.36           C  
ATOM    626  CD2 TRP A  79       4.501  -1.931  10.718  1.00 89.36           C  
ATOM    627  CE2 TRP A  79       4.788  -3.049  11.532  1.00 89.36           C  
ATOM    628  CE3 TRP A  79       3.288  -1.896  10.017  1.00 89.36           C  
ATOM    629  NE1 TRP A  79       6.016  -2.839  12.100  1.00 89.36           N  
ATOM    630  CH2 TRP A  79       2.727  -4.065  10.966  1.00 89.36           C  
ATOM    631  CZ2 TRP A  79       3.906  -4.124  11.663  1.00 89.36           C  
ATOM    632  CZ3 TRP A  79       2.412  -2.967  10.148  1.00 89.36           C  
ATOM    633  N   ILE A  80       6.673   3.284   9.667  1.00 87.58           N  
ATOM    634  CA  ILE A  80       6.856   4.416   8.765  1.00 87.58           C  
ATOM    635  C   ILE A  80       8.304   4.895   8.824  1.00 87.58           C  
ATOM    636  CB  ILE A  80       5.894   5.575   9.110  1.00 87.58           C  
ATOM    637  O   ILE A  80       8.911   5.185   7.791  1.00 87.58           O  
ATOM    638  CG1 ILE A  80       4.449   5.189   8.771  1.00 87.58           C  
ATOM    639  CG2 ILE A  80       6.305   6.855   8.377  1.00 87.58           C  
ATOM    640  CD1 ILE A  80       3.406   6.157   9.312  1.00 87.58           C  
ATOM    641  N   LYS A  81       8.815   5.026  10.050  1.00 87.45           N  
ATOM    642  CA  LYS A  81      10.214   5.414  10.210  1.00 87.45           C  
ATOM    643  C   LYS A  81      11.138   4.458   9.461  1.00 87.45           C  
ATOM    644  CB  LYS A  81      10.593   5.456  11.691  1.00 87.45           C  
ATOM    645  O   LYS A  81      12.038   4.894   8.739  1.00 87.45           O  
ATOM    646  CG  LYS A  81      11.974   6.036  11.959  1.00 87.45           C  
ATOM    647  CD  LYS A  81      12.273   6.098  13.452  1.00 87.45           C  
ATOM    648  CE  LYS A  81      13.679   6.619  13.720  1.00 87.45           C  
ATOM    649  NZ  LYS A  81      13.994   6.636  15.179  1.00 87.45           N  
ATOM    650  N   LYS A  82      10.921   3.189   9.651  1.00 87.61           N  
ATOM    651  CA  LYS A  82      11.716   2.158   8.991  1.00 87.61           C  
ATOM    652  C   LYS A  82      11.563   2.233   7.474  1.00 87.61           C  
ATOM    653  CB  LYS A  82      11.314   0.769   9.490  1.00 87.61           C  
ATOM    654  O   LYS A  82      12.550   2.139   6.741  1.00 87.61           O  
ATOM    655  CG  LYS A  82      12.185  -0.358   8.953  1.00 87.61           C  
ATOM    656  CD  LYS A  82      11.779  -1.705   9.537  1.00 87.61           C  
ATOM    657  CE  LYS A  82      12.615  -2.840   8.960  1.00 87.61           C  
ATOM    658  NZ  LYS A  82      12.210  -4.165   9.517  1.00 87.61           N  
ATOM    659  N   ALA A  83      10.346   2.381   6.987  1.00 87.56           N  
ATOM    660  CA  ALA A  83      10.004   2.418   5.567  1.00 87.56           C  
ATOM    661  C   ALA A  83      10.634   3.627   4.882  1.00 87.56           C  
ATOM    662  CB  ALA A  83       8.489   2.437   5.386  1.00 87.56           C  
ATOM    663  O   ALA A  83      11.113   3.528   3.750  1.00 87.56           O  
ATOM    664  N   HIS A  84      10.788   4.716   5.580  1.00 86.85           N  
ATOM    665  CA  HIS A  84      11.372   5.942   5.047  1.00 86.85           C  
ATOM    666  C   HIS A  84      12.867   5.776   4.794  1.00 86.85           C  
ATOM    667  CB  HIS A  84      11.129   7.111   6.003  1.00 86.85           C  
ATOM    668  O   HIS A  84      13.426   6.425   3.907  1.00 86.85           O  
ATOM    669  CG  HIS A  84       9.733   7.646   5.954  1.00 86.85           C  
ATOM    670  CD2 HIS A  84       8.679   7.310   5.173  1.00 86.85           C  
ATOM    671  ND1 HIS A  84       9.294   8.658   6.780  1.00 86.85           N  
ATOM    672  CE1 HIS A  84       8.026   8.920   6.510  1.00 86.85           C  
ATOM    673  NE2 HIS A  84       7.629   8.116   5.538  1.00 86.85           N  
ATOM    674  N   GLU A  85      13.436   4.942   5.479  1.00 87.09           N  
ATOM    675  CA  GLU A  85      14.879   4.739   5.394  1.00 87.09           C  
ATOM    676  C   GLU A  85      15.239   3.820   4.230  1.00 87.09           C  
ATOM    677  CB  GLU A  85      15.419   4.162   6.705  1.00 87.09           C  
ATOM    678  O   GLU A  85      16.329   3.926   3.663  1.00 87.09           O  
ATOM    679  CG  GLU A  85      15.332   5.124   7.881  1.00 87.09           C  
ATOM    680  CD  GLU A  85      15.831   4.523   9.186  1.00 87.09           C  
ATOM    681  OE1 GLU A  85      16.218   5.288  10.098  1.00 87.09           O  
ATOM    682  OE2 GLU A  85      15.836   3.277   9.296  1.00 87.09           O  
ATOM    683  N   ILE A  86      14.296   3.031   3.782  1.00 86.16           N  
ATOM    684  CA  ILE A  86      14.732   1.968   2.883  1.00 86.16           C  
ATOM    685  C   ILE A  86      13.957   2.054   1.569  1.00 86.16           C  
ATOM    686  CB  ILE A  86      14.548   0.574   3.524  1.00 86.16           C  
ATOM    687  O   ILE A  86      14.389   1.510   0.550  1.00 86.16           O  
ATOM    688  CG1 ILE A  86      13.077   0.344   3.889  1.00 86.16           C  
ATOM    689  CG2 ILE A  86      15.449   0.422   4.753  1.00 86.16           C  
ATOM    690  CD1 ILE A  86      12.753  -1.092   4.278  1.00 86.16           C  
ATOM    691  N   ALA A  87      12.749   2.763   1.517  1.00 87.87           N  
ATOM    692  CA  ALA A  87      11.878   2.679   0.348  1.00 87.87           C  
ATOM    693  C   ALA A  87      11.764   4.031  -0.351  1.00 87.87           C  
ATOM    694  CB  ALA A  87      10.494   2.174   0.751  1.00 87.87           C  
ATOM    695  O   ALA A  87      11.824   5.078   0.297  1.00 87.87           O  
ATOM    696  N   ASP A  88      11.656   3.993  -1.647  1.00 88.11           N  
ATOM    697  CA  ASP A  88      11.442   5.163  -2.495  1.00 88.11           C  
ATOM    698  C   ASP A  88       9.990   5.631  -2.427  1.00 88.11           C  
ATOM    699  CB  ASP A  88      11.828   4.854  -3.942  1.00 88.11           C  
ATOM    700  O   ASP A  88       9.717   6.832  -2.468  1.00 88.11           O  
ATOM    701  CG  ASP A  88      13.313   4.589  -4.116  1.00 88.11           C  
ATOM    702  OD1 ASP A  88      14.136   5.299  -3.499  1.00 88.11           O  
ATOM    703  OD2 ASP A  88      13.664   3.663  -4.879  1.00 88.11           O  
ATOM    704  N   ILE A  89       9.086   4.749  -2.209  1.00 89.81           N  
ATOM    705  CA  ILE A  89       7.664   5.047  -2.082  1.00 89.81           C  
ATOM    706  C   ILE A  89       7.090   4.314  -0.871  1.00 89.81           C  
ATOM    707  CB  ILE A  89       6.888   4.658  -3.360  1.00 89.81           C  
ATOM    708  O   ILE A  89       7.278   3.105  -0.722  1.00 89.81           O  
ATOM    709  CG1 ILE A  89       7.450   5.407  -4.574  1.00 89.81           C  
ATOM    710  CG2 ILE A  89       5.392   4.936  -3.189  1.00 89.81           C  
ATOM    711  CD1 ILE A  89       7.292   6.920  -4.496  1.00 89.81           C  
ATOM    712  N   VAL A  90       6.405   5.006   0.019  1.00 91.63           N  
ATOM    713  CA  VAL A  90       5.771   4.425   1.198  1.00 91.63           C  
ATOM    714  C   VAL A  90       4.271   4.709   1.171  1.00 91.63           C  
ATOM    715  CB  VAL A  90       6.393   4.971   2.503  1.00 91.63           C  
ATOM    716  O   VAL A  90       3.853   5.864   1.062  1.00 91.63           O  
ATOM    717  CG1 VAL A  90       5.727   4.338   3.724  1.00 91.63           C  
ATOM    718  CG2 VAL A  90       7.899   4.719   2.521  1.00 91.63           C  
ATOM    719  N   VAL A  91       3.458   3.673   1.133  1.00 91.30           N  
ATOM    720  CA  VAL A  91       2.007   3.795   1.227  1.00 91.30           C  
ATOM    721  C   VAL A  91       1.529   3.261   2.575  1.00 91.30           C  
ATOM    722  CB  VAL A  91       1.299   3.047   0.075  1.00 91.30           C  
ATOM    723  O   VAL A  91       1.792   2.107   2.921  1.00 91.30           O  
ATOM    724  CG1 VAL A  91      -0.216   3.215   0.173  1.00 91.30           C  
ATOM    725  CG2 VAL A  91       1.809   3.543  -1.276  1.00 91.30           C  
ATOM    726  N   VAL A  92       0.883   4.102   3.360  1.00 89.90           N  
ATOM    727  CA  VAL A  92       0.401   3.739   4.688  1.00 89.90           C  
ATOM    728  C   VAL A  92      -1.123   3.833   4.729  1.00 89.90           C  
ATOM    729  CB  VAL A  92       1.020   4.637   5.782  1.00 89.90           C  
ATOM    730  O   VAL A  92      -1.697   4.860   4.361  1.00 89.90           O  
ATOM    731  CG1 VAL A  92       0.567   4.187   7.170  1.00 89.90           C  
ATOM    732  CG2 VAL A  92       2.544   4.623   5.684  1.00 89.90           C  
ATOM    733  N   VAL A  93      -1.708   2.763   5.170  1.00 87.29           N  
ATOM    734  CA  VAL A  93      -3.140   2.768   5.447  1.00 87.29           C  
ATOM    735  C   VAL A  93      -3.377   2.618   6.948  1.00 87.29           C  
ATOM    736  CB  VAL A  93      -3.871   1.644   4.678  1.00 87.29           C  
ATOM    737  O   VAL A  93      -3.066   1.576   7.531  1.00 87.29           O  
ATOM    738  CG1 VAL A  93      -5.375   1.700   4.941  1.00 87.29           C  
ATOM    739  CG2 VAL A  93      -3.583   1.749   3.182  1.00 87.29           C  
ATOM    740  N   LEU A  94      -3.890   3.658   7.514  1.00 86.13           N  
ATOM    741  CA  LEU A  94      -4.083   3.694   8.960  1.00 86.13           C  
ATOM    742  C   LEU A  94      -5.426   4.324   9.314  1.00 86.13           C  
ATOM    743  CB  LEU A  94      -2.948   4.470   9.633  1.00 86.13           C  
ATOM    744  O   LEU A  94      -5.666   5.495   9.009  1.00 86.13           O  
ATOM    745  CG  LEU A  94      -3.037   4.619  11.153  1.00 86.13           C  
ATOM    746  CD1 LEU A  94      -2.900   3.259  11.828  1.00 86.13           C  
ATOM    747  CD2 LEU A  94      -1.969   5.583  11.659  1.00 86.13           C  
ATOM    748  N   ASN A  95      -6.367   3.534   9.902  1.00 81.84           N  
ATOM    749  CA  ASN A  95      -7.642   4.006  10.433  1.00 81.84           C  
ATOM    750  C   ASN A  95      -8.395   4.852   9.411  1.00 81.84           C  
ATOM    751  CB  ASN A  95      -7.425   4.800  11.723  1.00 81.84           C  
ATOM    752  O   ASN A  95      -8.876   5.940   9.733  1.00 81.84           O  
ATOM    753  CG  ASN A  95      -6.996   3.923  12.883  1.00 81.84           C  
ATOM    754  ND2 ASN A  95      -6.223   4.490  13.802  1.00 81.84           N  
ATOM    755  OD1 ASN A  95      -7.355   2.745  12.952  1.00 81.84           O  
ATOM    756  N   GLY A  96      -8.444   4.386   8.121  1.00 80.90           N  
ATOM    757  CA  GLY A  96      -9.265   5.090   7.150  1.00 80.90           C  
ATOM    758  C   GLY A  96      -8.542   6.245   6.483  1.00 80.90           C  
ATOM    759  O   GLY A  96      -9.168   7.083   5.830  1.00 80.90           O  
ATOM    760  N   ARG A  97      -7.228   6.284   6.791  1.00 89.33           N  
ATOM    761  CA  ARG A  97      -6.366   7.297   6.190  1.00 89.33           C  
ATOM    762  C   ARG A  97      -5.300   6.655   5.308  1.00 89.33           C  
ATOM    763  CB  ARG A  97      -5.706   8.153   7.272  1.00 89.33           C  
ATOM    764  O   ARG A  97      -4.666   5.676   5.706  1.00 89.33           O  
ATOM    765  CG  ARG A  97      -6.672   9.065   8.011  1.00 89.33           C  
ATOM    766  CD  ARG A  97      -5.958   9.927   9.043  1.00 89.33           C  
ATOM    767  NE  ARG A  97      -5.554   9.147  10.209  1.00 89.33           N  
ATOM    768  NH1 ARG A  97      -4.494  10.901  11.274  1.00 89.33           N  
ATOM    769  NH2 ARG A  97      -4.553   8.829  12.252  1.00 89.33           N  
ATOM    770  CZ  ARG A  97      -4.868   9.627  11.242  1.00 89.33           C  
ATOM    771  N   VAL A  98      -5.207   7.163   4.111  1.00 90.31           N  
ATOM    772  CA  VAL A  98      -4.148   6.740   3.200  1.00 90.31           C  
ATOM    773  C   VAL A  98      -3.065   7.814   3.132  1.00 90.31           C  
ATOM    774  CB  VAL A  98      -4.699   6.448   1.786  1.00 90.31           C  
ATOM    775  O   VAL A  98      -3.360   8.988   2.898  1.00 90.31           O  
ATOM    776  CG1 VAL A  98      -3.566   6.075   0.831  1.00 90.31           C  
ATOM    777  CG2 VAL A  98      -5.744   5.336   1.840  1.00 90.31           C  
ATOM    778  N   ARG A  99      -1.864   7.376   3.463  1.00 92.30           N  
ATOM    779  CA  ARG A  99      -0.715   8.270   3.366  1.00 92.30           C  
ATOM    780  C   ARG A  99       0.292   7.758   2.341  1.00 92.30           C  
ATOM    781  CB  ARG A  99      -0.040   8.428   4.731  1.00 92.30           C  
ATOM    782  O   ARG A  99       0.639   6.575   2.341  1.00 92.30           O  
ATOM    783  CG  ARG A  99      -0.909   9.113   5.773  1.00 92.30           C  
ATOM    784  CD  ARG A  99      -0.235   9.145   7.137  1.00 92.30           C  
ATOM    785  NE  ARG A  99       0.908  10.055   7.152  1.00 92.30           N  
ATOM    786  NH1 ARG A  99       1.518   9.582   9.329  1.00 92.30           N  
ATOM    787  NH2 ARG A  99       2.724  11.094   8.098  1.00 92.30           N  
ATOM    788  CZ  ARG A  99       1.714  10.242   8.193  1.00 92.30           C  
ATOM    789  N   VAL A 100       0.671   8.627   1.483  1.00 92.87           N  
ATOM    790  CA  VAL A 100       1.675   8.274   0.485  1.00 92.87           C  
ATOM    791  C   VAL A 100       2.858   9.235   0.578  1.00 92.87           C  
ATOM    792  CB  VAL A 100       1.086   8.291  -0.943  1.00 92.87           C  
ATOM    793  O   VAL A 100       2.678  10.455   0.548  1.00 92.87           O  
ATOM    794  CG1 VAL A 100       2.134   7.856  -1.965  1.00 92.87           C  
ATOM    795  CG2 VAL A 100      -0.147   7.393  -1.022  1.00 92.87           C  
ATOM    796  N   ARG A 101       3.948   8.692   0.751  1.00 92.89           N  
ATOM    797  CA  ARG A 101       5.172   9.486   0.719  1.00 92.89           C  
ATOM    798  C   ARG A 101       6.006   9.158  -0.514  1.00 92.89           C  
ATOM    799  CB  ARG A 101       5.996   9.254   1.987  1.00 92.89           C  
ATOM    800  O   ARG A 101       6.223   7.986  -0.829  1.00 92.89           O  
ATOM    801  CG  ARG A 101       7.268  10.084   2.055  1.00 92.89           C  
ATOM    802  CD  ARG A 101       8.095   9.749   3.288  1.00 92.89           C  
ATOM    803  NE  ARG A 101       9.415  10.371   3.237  1.00 92.89           N  
ATOM    804  NH1 ARG A 101      10.583   8.404   3.561  1.00 92.89           N  
ATOM    805  NH2 ARG A 101      11.711  10.383   3.306  1.00 92.89           N  
ATOM    806  CZ  ARG A 101      10.567   9.718   3.368  1.00 92.89           C  
ATOM    807  N   ASN A 102       6.452  10.235  -1.113  1.00 92.82           N  
ATOM    808  CA  ASN A 102       7.281  10.082  -2.305  1.00 92.82           C  
ATOM    809  C   ASN A 102       8.751  10.354  -2.003  1.00 92.82           C  
ATOM    810  CB  ASN A 102       6.788  11.002  -3.423  1.00 92.82           C  
ATOM    811  O   ASN A 102       9.162  11.510  -1.887  1.00 92.82           O  
ATOM    812  CG  ASN A 102       7.582  10.841  -4.704  1.00 92.82           C  
ATOM    813  ND2 ASN A 102       7.322  11.707  -5.676  1.00 92.82           N  
ATOM    814  OD1 ASN A 102       8.422   9.945  -4.820  1.00 92.82           O  
ATOM    815  N   GLY A 103       9.523   9.203  -1.862  1.00 89.26           N  
ATOM    816  CA  GLY A 103      10.945   9.322  -1.581  1.00 89.26           C  
ATOM    817  C   GLY A 103      11.804   9.305  -2.831  1.00 89.26           C  
ATOM    818  O   GLY A 103      13.034   9.297  -2.745  1.00 89.26           O  
ATOM    819  N   THR A 104      11.215   9.340  -3.965  1.00 88.56           N  
ATOM    820  CA  THR A 104      11.934   9.329  -5.234  1.00 88.56           C  
ATOM    821  C   THR A 104      12.364  10.740  -5.624  1.00 88.56           C  
ATOM    822  CB  THR A 104      11.074   8.723  -6.358  1.00 88.56           C  
ATOM    823  O   THR A 104      12.076  11.703  -4.910  1.00 88.56           O  
ATOM    824  CG2 THR A 104      10.427   7.415  -5.912  1.00 88.56           C  
ATOM    825  OG1 THR A 104      10.045   9.653  -6.719  1.00 88.56           O  
ATOM    826  N   ASP A 105      13.132  10.857  -6.764  1.00 90.51           N  
ATOM    827  CA  ASP A 105      13.597  12.159  -7.233  1.00 90.51           C  
ATOM    828  C   ASP A 105      12.654  12.731  -8.290  1.00 90.51           C  
ATOM    829  CB  ASP A 105      15.015  12.052  -7.797  1.00 90.51           C  
ATOM    830  O   ASP A 105      12.994  13.698  -8.974  1.00 90.51           O  
ATOM    831  CG  ASP A 105      15.131  11.041  -8.924  1.00 90.51           C  
ATOM    832  OD1 ASP A 105      14.203  10.223  -9.107  1.00 90.51           O  
ATOM    833  OD2 ASP A 105      16.159  11.060  -9.634  1.00 90.51           O  
ATOM    834  N   ARG A 106      11.441  12.109  -8.473  1.00 92.52           N  
ATOM    835  CA  ARG A 106      10.452  12.551  -9.450  1.00 92.52           C  
ATOM    836  C   ARG A 106       9.056  12.592  -8.836  1.00 92.52           C  
ATOM    837  CB  ARG A 106      10.459  11.635 -10.675  1.00 92.52           C  
ATOM    838  O   ARG A 106       8.787  11.906  -7.848  1.00 92.52           O  
ATOM    839  CG  ARG A 106      10.193  10.173 -10.353  1.00 92.52           C  
ATOM    840  CD  ARG A 106      10.431   9.277 -11.560  1.00 92.52           C  
ATOM    841  NE  ARG A 106      11.825   8.849 -11.648  1.00 92.52           N  
ATOM    842  NH1 ARG A 106      11.593   7.814 -13.700  1.00 92.52           N  
ATOM    843  NH2 ARG A 106      13.626   7.826 -12.640  1.00 92.52           N  
ATOM    844  CZ  ARG A 106      12.345   8.164 -12.662  1.00 92.52           C  
ATOM    845  N   PRO A 107       8.167  13.454  -9.517  1.00 94.62           N  
ATOM    846  CA  PRO A 107       6.787  13.480  -9.026  1.00 94.62           C  
ATOM    847  C   PRO A 107       6.042  12.174  -9.292  1.00 94.62           C  
ATOM    848  CB  PRO A 107       6.158  14.637  -9.806  1.00 94.62           C  
ATOM    849  O   PRO A 107       6.324  11.487 -10.277  1.00 94.62           O  
ATOM    850  CG  PRO A 107       6.983  14.755 -11.047  1.00 94.62           C  
ATOM    851  CD  PRO A 107       8.375  14.283 -10.740  1.00 94.62           C  
ATOM    852  N   CYS A 108       5.199  11.794  -8.341  1.00 94.86           N  
ATOM    853  CA  CYS A 108       4.372  10.601  -8.480  1.00 94.86           C  
ATOM    854  C   CYS A 108       2.898  10.970  -8.596  1.00 94.86           C  
ATOM    855  CB  CYS A 108       4.580   9.663  -7.292  1.00 94.86           C  
ATOM    856  O   CYS A 108       2.430  11.894  -7.928  1.00 94.86           O  
ATOM    857  SG  CYS A 108       6.254   8.994  -7.177  1.00 94.86           S  
ATOM    858  N   ARG A 109       2.295  10.338  -9.533  1.00 96.05           N  
ATOM    859  CA  ARG A 109       0.842  10.443  -9.620  1.00 96.05           C  
ATOM    860  C   ARG A 109       0.163   9.389  -8.753  1.00 96.05           C  
ATOM    861  CB  ARG A 109       0.379  10.304 -11.072  1.00 96.05           C  
ATOM    862  O   ARG A 109       0.424   8.193  -8.902  1.00 96.05           O  
ATOM    863  CG  ARG A 109      -1.112  10.531 -11.268  1.00 96.05           C  
ATOM    864  CD  ARG A 109      -1.517  10.389 -12.728  1.00 96.05           C  
ATOM    865  NE  ARG A 109      -0.948  11.452 -13.552  1.00 96.05           N  
ATOM    866  NH1 ARG A 109      -1.506  10.472 -15.568  1.00 96.05           N  
ATOM    867  NH2 ARG A 109      -0.409  12.485 -15.531  1.00 96.05           N  
ATOM    868  CZ  ARG A 109      -0.955  11.467 -14.882  1.00 96.05           C  
ATOM    869  N   VAL A 110      -0.659   9.872  -7.804  1.00 94.94           N  
ATOM    870  CA  VAL A 110      -1.351   8.967  -6.892  1.00 94.94           C  
ATOM    871  C   VAL A 110      -2.855   9.023  -7.150  1.00 94.94           C  
ATOM    872  CB  VAL A 110      -1.050   9.309  -5.416  1.00 94.94           C  
ATOM    873  O   VAL A 110      -3.459  10.097  -7.102  1.00 94.94           O  
ATOM    874  CG1 VAL A 110      -1.786   8.353  -4.479  1.00 94.94           C  
ATOM    875  CG2 VAL A 110       0.455   9.265  -5.154  1.00 94.94           C  
ATOM    876  N   ARG A 111      -3.435   7.803  -7.494  1.00 94.87           N  
ATOM    877  CA  ARG A 111      -4.877   7.671  -7.673  1.00 94.87           C  
ATOM    878  C   ARG A 111      -5.499   6.864  -6.538  1.00 94.87           C  
ATOM    879  CB  ARG A 111      -5.194   7.013  -9.018  1.00 94.87           C  
ATOM    880  O   ARG A 111      -5.075   5.739  -6.265  1.00 94.87           O  
ATOM    881  CG  ARG A 111      -4.881   7.888 -10.221  1.00 94.87           C  
ATOM    882  CD  ARG A 111      -5.240   7.198 -11.529  1.00 94.87           C  
ATOM    883  NE  ARG A 111      -4.347   6.077 -11.811  1.00 94.87           N  
ATOM    884  NH1 ARG A 111      -5.441   5.421 -13.736  1.00 94.87           N  
ATOM    885  NH2 ARG A 111      -3.595   4.271 -13.012  1.00 94.87           N  
ATOM    886  CZ  ARG A 111      -4.463   5.259 -12.852  1.00 94.87           C  
ATOM    887  N   VAL A 112      -6.388   7.453  -5.830  1.00 92.83           N  
ATOM    888  CA  VAL A 112      -7.097   6.786  -4.743  1.00 92.83           C  
ATOM    889  C   VAL A 112      -8.546   6.528  -5.152  1.00 92.83           C  
ATOM    890  CB  VAL A 112      -7.052   7.616  -3.441  1.00 92.83           C  
ATOM    891  O   VAL A 112      -9.303   7.468  -5.406  1.00 92.83           O  
ATOM    892  CG1 VAL A 112      -7.749   6.874  -2.302  1.00 92.83           C  
ATOM    893  CG2 VAL A 112      -5.607   7.939  -3.066  1.00 92.83           C  
ATOM    894  N   THR A 113      -8.849   5.219  -5.359  1.00 91.67           N  
ATOM    895  CA  THR A 113     -10.208   4.797  -5.680  1.00 91.67           C  
ATOM    896  C   THR A 113     -10.902   4.224  -4.448  1.00 91.67           C  
ATOM    897  CB  THR A 113     -10.215   3.750  -6.809  1.00 91.67           C  
ATOM    898  O   THR A 113     -10.435   3.244  -3.865  1.00 91.67           O  
ATOM    899  CG2 THR A 113     -11.640   3.397  -7.224  1.00 91.67           C  
ATOM    900  OG1 THR A 113      -9.515   4.275  -7.944  1.00 91.67           O  
ATOM    901  N   ALA A 114     -11.964   4.889  -3.944  1.00 88.66           N  
ATOM    902  CA  ALA A 114     -12.739   4.448  -2.788  1.00 88.66           C  
ATOM    903  C   ALA A 114     -14.212   4.816  -2.942  1.00 88.66           C  
ATOM    904  CB  ALA A 114     -12.174   5.054  -1.506  1.00 88.66           C  
ATOM    905  O   ALA A 114     -14.540   5.935  -3.346  1.00 88.66           O  
ATOM    906  N   GLY A 115     -15.151   3.761  -2.659  1.00 84.60           N  
ATOM    907  CA  GLY A 115     -16.571   4.072  -2.668  1.00 84.60           C  
ATOM    908  C   GLY A 115     -17.084   4.481  -4.036  1.00 84.60           C  
ATOM    909  O   GLY A 115     -18.006   5.292  -4.142  1.00 84.60           O  
ATOM    910  N   GLY A 116     -16.360   3.990  -5.192  1.00 85.87           N  
ATOM    911  CA  GLY A 116     -16.804   4.248  -6.553  1.00 85.87           C  
ATOM    912  C   GLY A 116     -16.287   5.561  -7.110  1.00 85.87           C  
ATOM    913  O   GLY A 116     -16.608   5.931  -8.241  1.00 85.87           O  
ATOM    914  N   GLU A 117     -15.521   6.320  -6.297  1.00 90.23           N  
ATOM    915  CA  GLU A 117     -14.911   7.577  -6.720  1.00 90.23           C  
ATOM    916  C   GLU A 117     -13.394   7.447  -6.823  1.00 90.23           C  
ATOM    917  CB  GLU A 117     -15.278   8.705  -5.752  1.00 90.23           C  
ATOM    918  O   GLU A 117     -12.772   6.736  -6.031  1.00 90.23           O  
ATOM    919  CG  GLU A 117     -16.762   9.040  -5.733  1.00 90.23           C  
ATOM    920  CD  GLU A 117     -17.103  10.202  -4.813  1.00 90.23           C  
ATOM    921  OE1 GLU A 117     -17.877  11.096  -5.226  1.00 90.23           O  
ATOM    922  OE2 GLU A 117     -16.592  10.219  -3.671  1.00 90.23           O  
ATOM    923  N   THR A 118     -12.838   8.100  -7.922  1.00 93.09           N  
ATOM    924  CA  THR A 118     -11.389   8.143  -8.088  1.00 93.09           C  
ATOM    925  C   THR A 118     -10.875   9.576  -7.975  1.00 93.09           C  
ATOM    926  CB  THR A 118     -10.964   7.547  -9.442  1.00 93.09           C  
ATOM    927  O   THR A 118     -11.363  10.472  -8.667  1.00 93.09           O  
ATOM    928  CG2 THR A 118      -9.449   7.601  -9.615  1.00 93.09           C  
ATOM    929  OG1 THR A 118     -11.394   6.182  -9.513  1.00 93.09           O  
ATOM    930  N   ARG A 119      -9.970   9.739  -6.981  1.00 93.82           N  
ATOM    931  CA  ARG A 119      -9.294  11.026  -6.844  1.00 93.82           C  
ATOM    932  C   ARG A 119      -7.822  10.915  -7.228  1.00 93.82           C  
ATOM    933  CB  ARG A 119      -9.424  11.551  -5.412  1.00 93.82           C  
ATOM    934  O   ARG A 119      -7.153   9.944  -6.870  1.00 93.82           O  
ATOM    935  CG  ARG A 119     -10.858  11.811  -4.979  1.00 93.82           C  
ATOM    936  CD  ARG A 119     -10.930  12.326  -3.548  1.00 93.82           C  
ATOM    937  NE  ARG A 119     -10.739  11.251  -2.578  1.00 93.82           N  
ATOM    938  NH1 ARG A 119     -11.091  12.583  -0.724  1.00 93.82           N  
ATOM    939  NH2 ARG A 119     -10.628  10.353  -0.468  1.00 93.82           N  
ATOM    940  CZ  ARG A 119     -10.820  11.398  -1.259  1.00 93.82           C  
ATOM    941  N   GLU A 120      -7.344  11.909  -7.975  1.00 95.88           N  
ATOM    942  CA  GLU A 120      -5.960  11.917  -8.440  1.00 95.88           C  
ATOM    943  C   GLU A 120      -5.166  13.047  -7.790  1.00 95.88           C  
ATOM    944  CB  GLU A 120      -5.905  12.045  -9.964  1.00 95.88           C  
ATOM    945  O   GLU A 120      -5.662  14.169  -7.664  1.00 95.88           O  
ATOM    946  CG  GLU A 120      -4.507  11.885 -10.545  1.00 95.88           C  
ATOM    947  CD  GLU A 120      -4.477  11.952 -12.063  1.00 95.88           C  
ATOM    948  OE1 GLU A 120      -3.962  12.950 -12.617  1.00 95.88           O  
ATOM    949  OE2 GLU A 120      -4.974  10.999 -12.705  1.00 95.88           O  
ATOM    950  N   TYR A 121      -3.915  12.647  -7.339  1.00 95.68           N  
ATOM    951  CA  TYR A 121      -3.027  13.599  -6.682  1.00 95.68           C  
ATOM    952  C   TYR A 121      -1.620  13.524  -7.264  1.00 95.68           C  
ATOM    953  CB  TYR A 121      -2.982  13.339  -5.173  1.00 95.68           C  
ATOM    954  O   TYR A 121      -1.183  12.461  -7.711  1.00 95.68           O  
ATOM    955  CG  TYR A 121      -4.344  13.293  -4.524  1.00 95.68           C  
ATOM    956  CD1 TYR A 121      -4.919  14.442  -3.986  1.00 95.68           C  
ATOM    957  CD2 TYR A 121      -5.057  12.102  -4.448  1.00 95.68           C  
ATOM    958  CE1 TYR A 121      -6.173  14.404  -3.385  1.00 95.68           C  
ATOM    959  CE2 TYR A 121      -6.312  12.052  -3.849  1.00 95.68           C  
ATOM    960  OH  TYR A 121      -8.103  13.163  -2.728  1.00 95.68           O  
ATOM    961  CZ  TYR A 121      -6.861  13.207  -3.322  1.00 95.68           C  
ATOM    962  N   THR A 122      -1.004  14.755  -7.315  1.00 95.53           N  
ATOM    963  CA  THR A 122       0.427  14.766  -7.597  1.00 95.53           C  
ATOM    964  C   THR A 122       1.232  14.880  -6.305  1.00 95.53           C  
ATOM    965  CB  THR A 122       0.802  15.923  -8.541  1.00 95.53           C  
ATOM    966  O   THR A 122       1.018  15.800  -5.513  1.00 95.53           O  
ATOM    967  CG2 THR A 122       2.299  15.935  -8.829  1.00 95.53           C  
ATOM    968  OG1 THR A 122       0.090  15.773  -9.776  1.00 95.53           O  
ATOM    969  N   VAL A 123       2.110  13.916  -6.025  1.00 95.01           N  
ATOM    970  CA  VAL A 123       2.986  13.939  -4.858  1.00 95.01           C  
ATOM    971  C   VAL A 123       4.419  14.238  -5.292  1.00 95.01           C  
ATOM    972  CB  VAL A 123       2.932  12.604  -4.081  1.00 95.01           C  
ATOM    973  O   VAL A 123       5.039  13.440  -6.000  1.00 95.01           O  
ATOM    974  CG1 VAL A 123       3.741  12.698  -2.789  1.00 95.01           C  
ATOM    975  CG2 VAL A 123       1.484  12.220  -3.782  1.00 95.01           C  
ATOM    976  N   ASN A 124       4.916  15.437  -4.913  1.00 94.83           N  
ATOM    977  CA  ASN A 124       6.266  15.846  -5.285  1.00 94.83           C  
ATOM    978  C   ASN A 124       7.319  15.146  -4.432  1.00 94.83           C  
ATOM    979  CB  ASN A 124       6.416  17.365  -5.174  1.00 94.83           C  
ATOM    980  O   ASN A 124       7.017  14.660  -3.340  1.00 94.83           O  
ATOM    981  CG  ASN A 124       5.530  18.113  -6.151  1.00 94.83           C  
ATOM    982  ND2 ASN A 124       4.823  19.122  -5.657  1.00 94.83           N  
ATOM    983  OD1 ASN A 124       5.481  17.785  -7.339  1.00 94.83           O  
ATOM    984  N   PRO A 125       8.550  15.043  -5.004  1.00 93.26           N  
ATOM    985  CA  PRO A 125       9.641  14.445  -4.231  1.00 93.26           C  
ATOM    986  C   PRO A 125       9.783  15.057  -2.839  1.00 93.26           C  
ATOM    987  CB  PRO A 125      10.878  14.736  -5.084  1.00 93.26           C  
ATOM    988  O   PRO A 125       9.771  16.282  -2.695  1.00 93.26           O  
ATOM    989  CG  PRO A 125      10.359  14.863  -6.480  1.00 93.26           C  
ATOM    990  CD  PRO A 125       9.013  15.527  -6.430  1.00 93.26           C  
ATOM    991  N   GLY A 126       9.876  14.114  -1.818  1.00 88.62           N  
ATOM    992  CA  GLY A 126      10.109  14.568  -0.457  1.00 88.62           C  
ATOM    993  C   GLY A 126       8.845  15.034   0.241  1.00 88.62           C  
ATOM    994  O   GLY A 126       8.899  15.530   1.368  1.00 88.62           O  
ATOM    995  N   THR A 127       7.661  14.937  -0.521  1.00 93.00           N  
ATOM    996  CA  THR A 127       6.394  15.360   0.064  1.00 93.00           C  
ATOM    997  C   THR A 127       5.517  14.154   0.387  1.00 93.00           C  
ATOM    998  CB  THR A 127       5.634  16.313  -0.877  1.00 93.00           C  
ATOM    999  O   THR A 127       5.809  13.035  -0.041  1.00 93.00           O  
ATOM   1000  CG2 THR A 127       6.498  17.510  -1.263  1.00 93.00           C  
ATOM   1001  OG1 THR A 127       5.261  15.604  -2.065  1.00 93.00           O  
ATOM   1002  N   GLU A 128       4.455  14.483   1.126  1.00 93.23           N  
ATOM   1003  CA  GLU A 128       3.526  13.440   1.549  1.00 93.23           C  
ATOM   1004  C   GLU A 128       2.089  13.800   1.185  1.00 93.23           C  
ATOM   1005  CB  GLU A 128       3.641  13.195   3.056  1.00 93.23           C  
ATOM   1006  O   GLU A 128       1.728  14.979   1.153  1.00 93.23           O  
ATOM   1007  CG  GLU A 128       5.008  12.690   3.494  1.00 93.23           C  
ATOM   1008  CD  GLU A 128       5.131  12.520   5.000  1.00 93.23           C  
ATOM   1009  OE1 GLU A 128       6.070  11.831   5.458  1.00 93.23           O  
ATOM   1010  OE2 GLU A 128       4.279  13.079   5.727  1.00 93.23           O  
ATOM   1011  N   LEU A 129       1.346  12.817   0.790  1.00 94.15           N  
ATOM   1012  CA  LEU A 129      -0.089  12.918   0.546  1.00 94.15           C  
ATOM   1013  C   LEU A 129      -0.878  12.210   1.642  1.00 94.15           C  
ATOM   1014  CB  LEU A 129      -0.444  12.324  -0.819  1.00 94.15           C  
ATOM   1015  O   LEU A 129      -0.535  11.094   2.038  1.00 94.15           O  
ATOM   1016  CG  LEU A 129      -1.934  12.154  -1.119  1.00 94.15           C  
ATOM   1017  CD1 LEU A 129      -2.589  13.514  -1.337  1.00 94.15           C  
ATOM   1018  CD2 LEU A 129      -2.136  11.256  -2.334  1.00 94.15           C  
ATOM   1019  N   GLU A 130      -1.857  12.881   2.146  1.00 93.16           N  
ATOM   1020  CA  GLU A 130      -2.773  12.270   3.104  1.00 93.16           C  
ATOM   1021  C   GLU A 130      -4.221  12.385   2.635  1.00 93.16           C  
ATOM   1022  CB  GLU A 130      -2.615  12.911   4.484  1.00 93.16           C  
ATOM   1023  O   GLU A 130      -4.700  13.483   2.346  1.00 93.16           O  
ATOM   1024  CG  GLU A 130      -3.412  12.218   5.580  1.00 93.16           C  
ATOM   1025  CD  GLU A 130      -3.197  12.828   6.956  1.00 93.16           C  
ATOM   1026  OE1 GLU A 130      -4.060  13.609   7.416  1.00 93.16           O  
ATOM   1027  OE2 GLU A 130      -2.156  12.522   7.579  1.00 93.16           O  
ATOM   1028  N   VAL A 131      -4.907  11.188   2.567  1.00 91.79           N  
ATOM   1029  CA  VAL A 131      -6.296  11.140   2.123  1.00 91.79           C  
ATOM   1030  C   VAL A 131      -7.149  10.429   3.170  1.00 91.79           C  
ATOM   1031  CB  VAL A 131      -6.430  10.432   0.756  1.00 91.79           C  
ATOM   1032  O   VAL A 131      -6.824   9.317   3.594  1.00 91.79           O  
ATOM   1033  CG1 VAL A 131      -7.886  10.423   0.294  1.00 91.79           C  
ATOM   1034  CG2 VAL A 131      -5.540  11.110  -0.285  1.00 91.79           C  
ATOM   1035  N   GLU A 132      -8.111  11.177   3.617  1.00 90.82           N  
ATOM   1036  CA  GLU A 132      -9.034  10.577   4.576  1.00 90.82           C  
ATOM   1037  C   GLU A 132     -10.169   9.846   3.865  1.00 90.82           C  
ATOM   1038  CB  GLU A 132      -9.602  11.644   5.516  1.00 90.82           C  
ATOM   1039  O   GLU A 132     -10.770  10.380   2.931  1.00 90.82           O  
ATOM   1040  CG  GLU A 132      -8.579  12.217   6.485  1.00 90.82           C  
ATOM   1041  CD  GLU A 132      -9.182  13.187   7.489  1.00 90.82           C  
ATOM   1042  OE1 GLU A 132      -8.966  13.009   8.710  1.00 90.82           O  
ATOM   1043  OE2 GLU A 132      -9.875  14.132   7.052  1.00 90.82           O  
ATOM   1044  N   LEU A 133     -10.417   8.454   4.303  1.00 88.02           N  
ATOM   1045  CA  LEU A 133     -11.498   7.659   3.730  1.00 88.02           C  
ATOM   1046  C   LEU A 133     -12.669   7.553   4.701  1.00 88.02           C  
ATOM   1047  CB  LEU A 133     -10.997   6.259   3.363  1.00 88.02           C  
ATOM   1048  O   LEU A 133     -12.469   7.466   5.915  1.00 88.02           O  
ATOM   1049  CG  LEU A 133      -9.826   6.195   2.381  1.00 88.02           C  
ATOM   1050  CD1 LEU A 133      -9.310   4.764   2.264  1.00 88.02           C  
ATOM   1051  CD2 LEU A 133     -10.243   6.731   1.015  1.00 88.02           C  
ATOM   1052  N   SER A 134     -13.837   7.783   4.232  1.00 87.78           N  
ATOM   1053  CA  SER A 134     -15.006   7.505   5.061  1.00 87.78           C  
ATOM   1054  C   SER A 134     -15.121   6.018   5.375  1.00 87.78           C  
ATOM   1055  CB  SER A 134     -16.281   7.989   4.368  1.00 87.78           C  
ATOM   1056  O   SER A 134     -14.539   5.184   4.677  1.00 87.78           O  
ATOM   1057  OG  SER A 134     -16.539   7.226   3.202  1.00 87.78           O  
ATOM   1058  N   PRO A 135     -15.793   5.678   6.461  1.00 81.35           N  
ATOM   1059  CA  PRO A 135     -16.002   4.277   6.833  1.00 81.35           C  
ATOM   1060  C   PRO A 135     -16.513   3.428   5.672  1.00 81.35           C  
ATOM   1061  CB  PRO A 135     -17.047   4.361   7.949  1.00 81.35           C  
ATOM   1062  O   PRO A 135     -16.123   2.265   5.534  1.00 81.35           O  
ATOM   1063  CG  PRO A 135     -16.831   5.702   8.574  1.00 81.35           C  
ATOM   1064  CD  PRO A 135     -16.451   6.675   7.495  1.00 81.35           C  
ATOM   1065  N   GLU A 136     -17.359   3.973   4.816  1.00 80.72           N  
ATOM   1066  CA  GLU A 136     -17.918   3.281   3.658  1.00 80.72           C  
ATOM   1067  C   GLU A 136     -16.871   3.104   2.563  1.00 80.72           C  
ATOM   1068  CB  GLU A 136     -19.129   4.042   3.111  1.00 80.72           C  
ATOM   1069  O   GLU A 136     -16.893   2.113   1.830  1.00 80.72           O  
ATOM   1070  CG  GLU A 136     -20.315   4.076   4.063  1.00 80.72           C  
ATOM   1071  CD  GLU A 136     -21.509   4.836   3.507  1.00 80.72           C  
ATOM   1072  OE1 GLU A 136     -22.663   4.445   3.793  1.00 80.72           O  
ATOM   1073  OE2 GLU A 136     -21.288   5.830   2.779  1.00 80.72           O  
ATOM   1074  N   GLN A 137     -15.833   3.984   2.498  1.00 84.38           N  
ATOM   1075  CA  GLN A 137     -14.773   4.002   1.495  1.00 84.38           C  
ATOM   1076  C   GLN A 137     -13.627   3.074   1.889  1.00 84.38           C  
ATOM   1077  CB  GLN A 137     -14.250   5.425   1.292  1.00 84.38           C  
ATOM   1078  O   GLN A 137     -12.862   2.626   1.033  1.00 84.38           O  
ATOM   1079  CG  GLN A 137     -15.239   6.350   0.596  1.00 84.38           C  
ATOM   1080  CD  GLN A 137     -14.764   7.791   0.552  1.00 84.38           C  
ATOM   1081  NE2 GLN A 137     -15.058   8.479  -0.545  1.00 84.38           N  
ATOM   1082  OE1 GLN A 137     -14.139   8.281   1.498  1.00 84.38           O  
ATOM   1083  N   GLN A 138     -13.614   2.654   3.152  1.00 78.47           N  
ATOM   1084  CA  GLN A 138     -12.490   1.915   3.718  1.00 78.47           C  
ATOM   1085  C   GLN A 138     -12.529   0.448   3.299  1.00 78.47           C  
ATOM   1086  CB  GLN A 138     -12.488   2.025   5.244  1.00 78.47           C  
ATOM   1087  O   GLN A 138     -11.488  -0.207   3.216  1.00 78.47           O  
ATOM   1088  CG  GLN A 138     -12.142   3.415   5.759  1.00 78.47           C  
ATOM   1089  CD  GLN A 138     -12.195   3.510   7.272  1.00 78.47           C  
ATOM   1090  NE2 GLN A 138     -12.494   4.700   7.782  1.00 78.47           N  
ATOM   1091  OE1 GLN A 138     -11.969   2.522   7.978  1.00 78.47           O  
ATOM   1092  N   ASN A 139     -13.695  -0.110   2.811  1.00 71.86           N  
ATOM   1093  CA  ASN A 139     -13.949  -1.526   2.571  1.00 71.86           C  
ATOM   1094  C   ASN A 139     -13.673  -1.908   1.120  1.00 71.86           C  
ATOM   1095  CB  ASN A 139     -15.388  -1.885   2.950  1.00 71.86           C  
ATOM   1096  O   ASN A 139     -13.502  -3.087   0.805  1.00 71.86           O  
ATOM   1097  CG  ASN A 139     -15.589  -1.985   4.450  1.00 71.86           C  
ATOM   1098  ND2 ASN A 139     -16.811  -1.730   4.902  1.00 71.86           N  
ATOM   1099  OD1 ASN A 139     -14.654  -2.288   5.195  1.00 71.86           O  
ATOM   1100  N   ASN A 140     -12.836  -1.021   0.365  1.00 77.54           N  
ATOM   1101  CA  ASN A 140     -12.476  -1.318  -1.017  1.00 77.54           C  
ATOM   1102  C   ASN A 140     -11.698  -0.170  -1.653  1.00 77.54           C  
ATOM   1103  CB  ASN A 140     -13.725  -1.634  -1.842  1.00 77.54           C  
ATOM   1104  O   ASN A 140     -12.017   0.262  -2.762  1.00 77.54           O  
ATOM   1105  CG  ASN A 140     -14.327  -2.982  -1.497  1.00 77.54           C  
ATOM   1106  ND2 ASN A 140     -15.645  -3.091  -1.614  1.00 77.54           N  
ATOM   1107  OD1 ASN A 140     -13.613  -3.918  -1.127  1.00 77.54           O  
ATOM   1108  N   ALA A 141     -10.809   0.377  -0.877  1.00 85.12           N  
ATOM   1109  CA  ALA A 141     -10.009   1.488  -1.386  1.00 85.12           C  
ATOM   1110  C   ALA A 141      -8.809   0.981  -2.181  1.00 85.12           C  
ATOM   1111  CB  ALA A 141      -9.544   2.379  -0.237  1.00 85.12           C  
ATOM   1112  O   ALA A 141      -8.254  -0.076  -1.873  1.00 85.12           O  
ATOM   1113  N   GLU A 142      -8.599   1.584  -3.203  1.00 89.31           N  
ATOM   1114  CA  GLU A 142      -7.451   1.294  -4.056  1.00 89.31           C  
ATOM   1115  C   GLU A 142      -6.566   2.525  -4.228  1.00 89.31           C  
ATOM   1116  CB  GLU A 142      -7.912   0.783  -5.424  1.00 89.31           C  
ATOM   1117  O   GLU A 142      -7.068   3.636  -4.412  1.00 89.31           O  
ATOM   1118  CG  GLU A 142      -6.771   0.407  -6.357  1.00 89.31           C  
ATOM   1119  CD  GLU A 142      -7.241  -0.025  -7.737  1.00 89.31           C  
ATOM   1120  OE1 GLU A 142      -7.362   0.839  -8.635  1.00 89.31           O  
ATOM   1121  OE2 GLU A 142      -7.493  -1.237  -7.921  1.00 89.31           O  
ATOM   1122  N   VAL A 143      -5.266   2.261  -4.046  1.00 91.05           N  
ATOM   1123  CA  VAL A 143      -4.296   3.332  -4.246  1.00 91.05           C  
ATOM   1124  C   VAL A 143      -3.330   2.952  -5.366  1.00 91.05           C  
ATOM   1125  CB  VAL A 143      -3.514   3.639  -2.950  1.00 91.05           C  
ATOM   1126  O   VAL A 143      -2.670   1.912  -5.299  1.00 91.05           O  
ATOM   1127  CG1 VAL A 143      -2.550   4.806  -3.164  1.00 91.05           C  
ATOM   1128  CG2 VAL A 143      -4.478   3.942  -1.804  1.00 91.05           C  
ATOM   1129  N   GLU A 144      -3.330   3.724  -6.389  1.00 92.36           N  
ATOM   1130  CA  GLU A 144      -2.390   3.554  -7.493  1.00 92.36           C  
ATOM   1131  C   GLU A 144      -1.336   4.658  -7.496  1.00 92.36           C  
ATOM   1132  CB  GLU A 144      -3.131   3.531  -8.832  1.00 92.36           C  
ATOM   1133  O   GLU A 144      -1.671   5.843  -7.429  1.00 92.36           O  
ATOM   1134  CG  GLU A 144      -2.246   3.182 -10.020  1.00 92.36           C  
ATOM   1135  CD  GLU A 144      -3.004   3.117 -11.336  1.00 92.36           C  
ATOM   1136  OE1 GLU A 144      -3.155   4.167 -12.002  1.00 92.36           O  
ATOM   1137  OE2 GLU A 144      -3.453   2.008 -11.703  1.00 92.36           O  
ATOM   1138  N   VAL A 145      -0.124   4.248  -7.505  1.00 92.50           N  
ATOM   1139  CA  VAL A 145       0.983   5.199  -7.507  1.00 92.50           C  
ATOM   1140  C   VAL A 145       1.806   5.031  -8.783  1.00 92.50           C  
ATOM   1141  CB  VAL A 145       1.884   5.025  -6.265  1.00 92.50           C  
ATOM   1142  O   VAL A 145       2.275   3.932  -9.086  1.00 92.50           O  
ATOM   1143  CG1 VAL A 145       2.977   6.092  -6.236  1.00 92.50           C  
ATOM   1144  CG2 VAL A 145       1.048   5.077  -4.988  1.00 92.50           C  
ATOM   1145  N   GLU A 146       1.935   6.089  -9.495  1.00 92.59           N  
ATOM   1146  CA  GLU A 146       2.734   6.103 -10.717  1.00 92.59           C  
ATOM   1147  C   GLU A 146       3.847   7.145 -10.636  1.00 92.59           C  
ATOM   1148  CB  GLU A 146       1.849   6.372 -11.936  1.00 92.59           C  
ATOM   1149  O   GLU A 146       3.578   8.336 -10.467  1.00 92.59           O  
ATOM   1150  CG  GLU A 146       2.591   6.298 -13.263  1.00 92.59           C  
ATOM   1151  CD  GLU A 146       1.703   6.584 -14.464  1.00 92.59           C  
ATOM   1152  OE1 GLU A 146       1.848   7.663 -15.082  1.00 92.59           O  
ATOM   1153  OE2 GLU A 146       0.856   5.723 -14.788  1.00 92.59           O  
ATOM   1154  N   CYS A 147       5.080   6.693 -10.632  1.00 90.23           N  
ATOM   1155  CA  CYS A 147       6.248   7.567 -10.666  1.00 90.23           C  
ATOM   1156  C   CYS A 147       7.060   7.341 -11.936  1.00 90.23           C  
ATOM   1157  CB  CYS A 147       7.127   7.334  -9.439  1.00 90.23           C  
ATOM   1158  O   CYS A 147       7.894   6.436 -11.992  1.00 90.23           O  
ATOM   1159  SG  CYS A 147       6.234   7.435  -7.873  1.00 90.23           S  
ATOM   1160  N   GLY A 148       6.826   8.160 -13.079  1.00 86.96           N  
ATOM   1161  CA  GLY A 148       7.456   7.851 -14.352  1.00 86.96           C  
ATOM   1162  C   GLY A 148       6.910   6.591 -14.998  1.00 86.96           C  
ATOM   1163  O   GLY A 148       5.703   6.475 -15.221  1.00 86.96           O  
ATOM   1164  N   ASN A 149       7.742   5.549 -15.169  1.00 83.21           N  
ATOM   1165  CA  ASN A 149       7.367   4.298 -15.818  1.00 83.21           C  
ATOM   1166  C   ASN A 149       6.995   3.226 -14.798  1.00 83.21           C  
ATOM   1167  CB  ASN A 149       8.499   3.801 -16.720  1.00 83.21           C  
ATOM   1168  O   ASN A 149       6.637   2.107 -15.169  1.00 83.21           O  
ATOM   1169  CG  ASN A 149       8.730   4.702 -17.918  1.00 83.21           C  
ATOM   1170  ND2 ASN A 149       9.990   4.871 -18.299  1.00 83.21           N  
ATOM   1171  OD1 ASN A 149       7.782   5.242 -18.495  1.00 83.21           O  
ATOM   1172  N   GLU A 150       7.059   3.631 -13.540  1.00 84.52           N  
ATOM   1173  CA  GLU A 150       6.761   2.702 -12.454  1.00 84.52           C  
ATOM   1174  C   GLU A 150       5.324   2.863 -11.967  1.00 84.52           C  
ATOM   1175  CB  GLU A 150       7.736   2.905 -11.291  1.00 84.52           C  
ATOM   1176  O   GLU A 150       4.866   3.983 -11.729  1.00 84.52           O  
ATOM   1177  CG  GLU A 150       9.198   2.736 -11.678  1.00 84.52           C  
ATOM   1178  CD  GLU A 150      10.161   3.106 -10.560  1.00 84.52           C  
ATOM   1179  OE1 GLU A 150      10.981   2.249 -10.157  1.00 84.52           O  
ATOM   1180  OE2 GLU A 150      10.094   4.260 -10.083  1.00 84.52           O  
ATOM   1181  N   LYS A 151       4.668   1.726 -12.004  1.00 86.27           N  
ATOM   1182  CA  LYS A 151       3.281   1.753 -11.550  1.00 86.27           C  
ATOM   1183  C   LYS A 151       3.044   0.728 -10.445  1.00 86.27           C  
ATOM   1184  CB  LYS A 151       2.329   1.492 -12.719  1.00 86.27           C  
ATOM   1185  O   LYS A 151       3.522  -0.405 -10.528  1.00 86.27           O  
ATOM   1186  CG  LYS A 151       0.867   1.769 -12.400  1.00 86.27           C  
ATOM   1187  CD  LYS A 151      -0.015   1.603 -13.631  1.00 86.27           C  
ATOM   1188  CE  LYS A 151      -1.481   1.851 -13.307  1.00 86.27           C  
ATOM   1189  NZ  LYS A 151      -2.350   1.695 -14.512  1.00 86.27           N  
ATOM   1190  N   TYR A 152       2.269   1.228  -9.415  1.00 85.59           N  
ATOM   1191  CA  TYR A 152       1.953   0.375  -8.275  1.00 85.59           C  
ATOM   1192  C   TYR A 152       0.478   0.481  -7.906  1.00 85.59           C  
ATOM   1193  CB  TYR A 152       2.821   0.745  -7.069  1.00 85.59           C  
ATOM   1194  O   TYR A 152      -0.108   1.564  -7.972  1.00 85.59           O  
ATOM   1195  CG  TYR A 152       4.283   0.921  -7.404  1.00 85.59           C  
ATOM   1196  CD1 TYR A 152       5.153  -0.167  -7.401  1.00 85.59           C  
ATOM   1197  CD2 TYR A 152       4.796   2.173  -7.722  1.00 85.59           C  
ATOM   1198  CE1 TYR A 152       6.501  -0.010  -7.707  1.00 85.59           C  
ATOM   1199  CE2 TYR A 152       6.142   2.342  -8.030  1.00 85.59           C  
ATOM   1200  OH  TYR A 152       8.318   1.407  -8.324  1.00 85.59           O  
ATOM   1201  CZ  TYR A 152       6.985   1.246  -8.020  1.00 85.59           C  
ATOM   1202  N   ARG A 153      -0.019  -0.659  -7.638  1.00 88.08           N  
ATOM   1203  CA  ARG A 153      -1.419  -0.668  -7.228  1.00 88.08           C  
ATOM   1204  C   ARG A 153      -1.592  -1.371  -5.885  1.00 88.08           C  
ATOM   1205  CB  ARG A 153      -2.286  -1.347  -8.290  1.00 88.08           C  
ATOM   1206  O   ARG A 153      -1.059  -2.464  -5.678  1.00 88.08           O  
ATOM   1207  CG  ARG A 153      -3.775  -1.318  -7.981  1.00 88.08           C  
ATOM   1208  CD  ARG A 153      -4.593  -1.978  -9.082  1.00 88.08           C  
ATOM   1209  NE  ARG A 153      -4.230  -1.470 -10.401  1.00 88.08           N  
ATOM   1210  NH1 ARG A 153      -5.721  -2.807 -11.554  1.00 88.08           N  
ATOM   1211  NH2 ARG A 153      -4.369  -1.345 -12.690  1.00 88.08           N  
ATOM   1212  CZ  ARG A 153      -4.774  -1.875 -11.546  1.00 88.08           C  
ATOM   1213  N   PHE A 154      -2.376  -0.593  -5.057  1.00 82.60           N  
ATOM   1214  CA  PHE A 154      -2.666  -1.126  -3.731  1.00 82.60           C  
ATOM   1215  C   PHE A 154      -4.170  -1.207  -3.497  1.00 82.60           C  
ATOM   1216  CB  PHE A 154      -2.012  -0.263  -2.648  1.00 82.60           C  
ATOM   1217  O   PHE A 154      -4.887  -0.223  -3.688  1.00 82.60           O  
ATOM   1218  CG  PHE A 154      -0.531  -0.074  -2.835  1.00 82.60           C  
ATOM   1219  CD1 PHE A 154       0.372  -0.996  -2.322  1.00 82.60           C  
ATOM   1220  CD2 PHE A 154      -0.042   1.028  -3.524  1.00 82.60           C  
ATOM   1221  CE1 PHE A 154       1.743  -0.824  -2.493  1.00 82.60           C  
ATOM   1222  CE2 PHE A 154       1.327   1.208  -3.700  1.00 82.60           C  
ATOM   1223  CZ  PHE A 154       2.218   0.281  -3.183  1.00 82.60           C  
ATOM   1224  N   GLN A 155      -4.520  -2.420  -3.154  1.00 80.31           N  
ATOM   1225  CA  GLN A 155      -5.943  -2.595  -2.880  1.00 80.31           C  
ATOM   1226  C   GLN A 155      -6.181  -2.951  -1.415  1.00 80.31           C  
ATOM   1227  CB  GLN A 155      -6.535  -3.676  -3.786  1.00 80.31           C  
ATOM   1228  O   GLN A 155      -5.502  -3.819  -0.864  1.00 80.31           O  
ATOM   1229  CG  GLN A 155      -8.056  -3.747  -3.744  1.00 80.31           C  
ATOM   1230  CD  GLN A 155      -8.628  -4.686  -4.790  1.00 80.31           C  
ATOM   1231  NE2 GLN A 155      -9.950  -4.690  -4.923  1.00 80.31           N  
ATOM   1232  OE1 GLN A 155      -7.888  -5.400  -5.473  1.00 80.31           O  
ATOM   1233  N   LEU A 156      -7.141  -2.145  -0.734  1.00 70.86           N  
ATOM   1234  CA  LEU A 156      -7.554  -2.401   0.642  1.00 70.86           C  
ATOM   1235  C   LEU A 156      -8.830  -3.235   0.680  1.00 70.86           C  
ATOM   1236  CB  LEU A 156      -7.768  -1.083   1.391  1.00 70.86           C  
ATOM   1237  O   LEU A 156      -9.787  -2.946  -0.042  1.00 70.86           O  
ATOM   1238  CG  LEU A 156      -6.554  -0.160   1.500  1.00 70.86           C  
ATOM   1239  CD1 LEU A 156      -6.993   1.249   1.887  1.00 70.86           C  
ATOM   1240  CD2 LEU A 156      -5.553  -0.709   2.510  1.00 70.86           C  
ATOM   1241  N   GLY A 157      -8.837  -4.510   1.320  1.00 61.99           N  
ATOM   1242  CA  GLY A 157      -9.991  -5.369   1.530  1.00 61.99           C  
ATOM   1243  C   GLY A 157     -10.101  -5.885   2.952  1.00 61.99           C  
ATOM   1244  O   GLY A 157      -9.110  -5.921   3.683  1.00 61.99           O  
TER    1245      GLY A 157
ENDMDL
END
