# Supplementary material for: Single-chain dimers from de novo immunoglobulins as robust scaffolds for multiple binding loops
Source: Nat Commun. 2023 Sep 23;14:5939. doi: 10.1038/s41467-023-41717-5 (PMC10517939; doi:10.1038/s41467-023-41717-5)
Supplement: Supplementary file 3 — Supplementary Data 1 [file 41467_2023_41717_MOESM3_ESM.zip › design_models/scIg/scIg14f/ranked_3.pdb]

MODEL     1
ATOM      1  N   ARG A   1       3.093   6.686 -15.323  1.00 80.20           N  
ATOM      2  CA  ARG A   1       2.321   6.830 -14.093  1.00 80.20           C  
ATOM      3  C   ARG A   1       1.288   5.716 -13.962  1.00 80.20           C  
ATOM      4  CB  ARG A   1       1.628   8.194 -14.049  1.00 80.20           C  
ATOM      5  O   ARG A   1       0.749   5.241 -14.964  1.00 80.20           O  
ATOM      6  CG  ARG A   1       0.573   8.384 -15.127  1.00 80.20           C  
ATOM      7  CD  ARG A   1      -0.050   9.772 -15.067  1.00 80.20           C  
ATOM      8  NE  ARG A   1      -0.149  10.376 -16.393  1.00 80.20           N  
ATOM      9  NH1 ARG A   1      -0.866  12.435 -15.628  1.00 80.20           N  
ATOM     10  NH2 ARG A   1      -0.589  12.075 -17.875  1.00 80.20           N  
ATOM     11  CZ  ARG A   1      -0.534  11.627 -16.629  1.00 80.20           C  
ATOM     12  N   ILE A   2       1.167   5.156 -12.893  1.00 87.34           N  
ATOM     13  CA  ILE A   2       0.199   4.130 -12.520  1.00 87.34           C  
ATOM     14  C   ILE A   2      -0.766   4.687 -11.476  1.00 87.34           C  
ATOM     15  CB  ILE A   2       0.899   2.862 -11.981  1.00 87.34           C  
ATOM     16  O   ILE A   2      -0.339   5.256 -10.468  1.00 87.34           O  
ATOM     17  CG1 ILE A   2       1.858   2.294 -13.033  1.00 87.34           C  
ATOM     18  CG2 ILE A   2      -0.135   1.814 -11.559  1.00 87.34           C  
ATOM     19  CD1 ILE A   2       1.166   1.780 -14.288  1.00 87.34           C  
ATOM     20  N   GLU A   3      -2.109   4.572 -11.822  1.00 87.73           N  
ATOM     21  CA  GLU A   3      -3.125   5.020 -10.874  1.00 87.73           C  
ATOM     22  C   GLU A   3      -3.962   3.849 -10.367  1.00 87.73           C  
ATOM     23  CB  GLU A   3      -4.031   6.075 -11.516  1.00 87.73           C  
ATOM     24  O   GLU A   3      -4.502   3.076 -11.160  1.00 87.73           O  
ATOM     25  CG  GLU A   3      -5.065   6.658 -10.564  1.00 87.73           C  
ATOM     26  CD  GLU A   3      -5.972   7.687 -11.220  1.00 87.73           C  
ATOM     27  OE1 GLU A   3      -7.052   7.308 -11.728  1.00 87.73           O  
ATOM     28  OE2 GLU A   3      -5.599   8.881 -11.227  1.00 87.73           O  
ATOM     29  N   VAL A   4      -3.960   3.649  -9.109  1.00 88.69           N  
ATOM     30  CA  VAL A   4      -4.791   2.626  -8.483  1.00 88.69           C  
ATOM     31  C   VAL A   4      -5.843   3.287  -7.596  1.00 88.69           C  
ATOM     32  CB  VAL A   4      -3.943   1.634  -7.657  1.00 88.69           C  
ATOM     33  O   VAL A   4      -5.510   4.082  -6.714  1.00 88.69           O  
ATOM     34  CG1 VAL A   4      -4.825   0.544  -7.051  1.00 88.69           C  
ATOM     35  CG2 VAL A   4      -2.846   1.018  -8.524  1.00 88.69           C  
ATOM     36  N   ARG A   5      -7.061   2.900  -7.888  1.00 85.33           N  
ATOM     37  CA  ARG A   5      -8.168   3.389  -7.074  1.00 85.33           C  
ATOM     38  C   ARG A   5      -8.951   2.233  -6.462  1.00 85.33           C  
ATOM     39  CB  ARG A   5      -9.101   4.270  -7.908  1.00 85.33           C  
ATOM     40  O   ARG A   5      -9.320   1.287  -7.161  1.00 85.33           O  
ATOM     41  CG  ARG A   5     -10.181   4.966  -7.096  1.00 85.33           C  
ATOM     42  CD  ARG A   5     -10.964   5.965  -7.936  1.00 85.33           C  
ATOM     43  NE  ARG A   5     -12.030   6.599  -7.166  1.00 85.33           N  
ATOM     44  NH1 ARG A   5     -12.651   8.064  -8.841  1.00 85.33           N  
ATOM     45  NH2 ARG A   5     -13.747   8.086  -6.828  1.00 85.33           N  
ATOM     46  CZ  ARG A   5     -12.807   7.582  -7.614  1.00 85.33           C  
ATOM     47  N   VAL A   6      -9.058   2.330  -5.165  1.00 81.42           N  
ATOM     48  CA  VAL A   6      -9.931   1.362  -4.509  1.00 81.42           C  
ATOM     49  C   VAL A   6     -11.132   2.081  -3.897  1.00 81.42           C  
ATOM     50  CB  VAL A   6      -9.178   0.564  -3.421  1.00 81.42           C  
ATOM     51  O   VAL A   6     -10.971   2.963  -3.051  1.00 81.42           O  
ATOM     52  CG1 VAL A   6     -10.086  -0.499  -2.805  1.00 81.42           C  
ATOM     53  CG2 VAL A   6      -7.920  -0.077  -4.006  1.00 81.42           C  
ATOM     54  N   ASP A   7     -12.372   1.912  -4.483  1.00 76.70           N  
ATOM     55  CA  ASP A   7     -13.575   2.526  -3.930  1.00 76.70           C  
ATOM     56  C   ASP A   7     -14.677   1.489  -3.726  1.00 76.70           C  
ATOM     57  CB  ASP A   7     -14.073   3.649  -4.842  1.00 76.70           C  
ATOM     58  O   ASP A   7     -14.513   0.322  -4.089  1.00 76.70           O  
ATOM     59  CG  ASP A   7     -14.441   3.164  -6.233  1.00 76.70           C  
ATOM     60  OD1 ASP A   7     -15.594   2.728  -6.441  1.00 76.70           O  
ATOM     61  OD2 ASP A   7     -13.570   3.215  -7.128  1.00 76.70           O  
ATOM     62  N   ASN A   8     -15.871   1.733  -2.935  1.00 70.30           N  
ATOM     63  CA  ASN A   8     -16.954   0.898  -2.425  1.00 70.30           C  
ATOM     64  C   ASN A   8     -17.224  -0.292  -3.341  1.00 70.30           C  
ATOM     65  CB  ASN A   8     -18.228   1.725  -2.240  1.00 70.30           C  
ATOM     66  O   ASN A   8     -18.237  -0.325  -4.041  1.00 70.30           O  
ATOM     67  CG  ASN A   8     -18.212   2.546  -0.966  1.00 70.30           C  
ATOM     68  ND2 ASN A   8     -19.053   3.572  -0.910  1.00 70.30           N  
ATOM     69  OD1 ASN A   8     -17.448   2.261  -0.039  1.00 70.30           O  
ATOM     70  N   GLY A   9     -16.167  -1.248  -3.538  1.00 81.24           N  
ATOM     71  CA  GLY A   9     -16.407  -2.534  -4.173  1.00 81.24           C  
ATOM     72  C   GLY A   9     -15.715  -2.676  -5.515  1.00 81.24           C  
ATOM     73  O   GLY A   9     -16.002  -3.605  -6.273  1.00 81.24           O  
ATOM     74  N   ARG A  10     -14.858  -1.659  -5.773  1.00 89.28           N  
ATOM     75  CA  ARG A  10     -14.235  -1.710  -7.092  1.00 89.28           C  
ATOM     76  C   ARG A  10     -12.762  -1.324  -7.018  1.00 89.28           C  
ATOM     77  CB  ARG A  10     -14.970  -0.789  -8.069  1.00 89.28           C  
ATOM     78  O   ARG A  10     -12.395  -0.391  -6.300  1.00 89.28           O  
ATOM     79  CG  ARG A  10     -16.361  -1.274  -8.445  1.00 89.28           C  
ATOM     80  CD  ARG A  10     -17.031  -0.344  -9.447  1.00 89.28           C  
ATOM     81  NE  ARG A  10     -17.854   0.662  -8.782  1.00 89.28           N  
ATOM     82  NH1 ARG A  10     -18.409   1.788 -10.721  1.00 89.28           N  
ATOM     83  NH2 ARG A  10     -19.212   2.512  -8.700  1.00 89.28           N  
ATOM     84  CZ  ARG A  10     -18.490   1.652  -9.403  1.00 89.28           C  
ATOM     85  N   VAL A  11     -11.950  -2.126  -7.641  1.00 90.66           N  
ATOM     86  CA  VAL A  11     -10.545  -1.797  -7.862  1.00 90.66           C  
ATOM     87  C   VAL A  11     -10.340  -1.355  -9.310  1.00 90.66           C  
ATOM     88  CB  VAL A  11      -9.624  -2.993  -7.534  1.00 90.66           C  
ATOM     89  O   VAL A  11     -10.734  -2.060 -10.242  1.00 90.66           O  
ATOM     90  CG1 VAL A  11      -8.172  -2.668  -7.882  1.00 90.66           C  
ATOM     91  CG2 VAL A  11      -9.751  -3.375  -6.061  1.00 90.66           C  
ATOM     92  N   ARG A  12      -9.734  -0.100  -9.449  1.00 92.25           N  
ATOM     93  CA  ARG A  12      -9.427   0.420 -10.777  1.00 92.25           C  
ATOM     94  C   ARG A  12      -7.934   0.693 -10.927  1.00 92.25           C  
ATOM     95  CB  ARG A  12     -10.223   1.697 -11.053  1.00 92.25           C  
ATOM     96  O   ARG A  12      -7.323   1.323 -10.061  1.00 92.25           O  
ATOM     97  CG  ARG A  12     -11.724   1.477 -11.158  1.00 92.25           C  
ATOM     98  CD  ARG A  12     -12.464   2.772 -11.461  1.00 92.25           C  
ATOM     99  NE  ARG A  12     -12.618   3.597 -10.267  1.00 92.25           N  
ATOM    100  NH1 ARG A  12     -13.756   5.299 -11.338  1.00 92.25           N  
ATOM    101  NH2 ARG A  12     -13.312   5.446  -9.094  1.00 92.25           N  
ATOM    102  CZ  ARG A  12     -13.228   4.779 -10.235  1.00 92.25           C  
ATOM    103  N   VAL A  13      -7.458   0.143 -11.931  1.00 93.46           N  
ATOM    104  CA  VAL A  13      -6.047   0.371 -12.223  1.00 93.46           C  
ATOM    105  C   VAL A  13      -5.898   0.970 -13.620  1.00 93.46           C  
ATOM    106  CB  VAL A  13      -5.225  -0.933 -12.111  1.00 93.46           C  
ATOM    107  O   VAL A  13      -6.368   0.392 -14.603  1.00 93.46           O  
ATOM    108  CG1 VAL A  13      -3.742  -0.659 -12.354  1.00 93.46           C  
ATOM    109  CG2 VAL A  13      -5.435  -1.579 -10.743  1.00 93.46           C  
ATOM    110  N   ARG A  14      -5.331   2.169 -13.647  1.00 94.00           N  
ATOM    111  CA  ARG A  14      -5.028   2.810 -14.922  1.00 94.00           C  
ATOM    112  C   ARG A  14      -3.527   2.811 -15.192  1.00 94.00           C  
ATOM    113  CB  ARG A  14      -5.565   4.243 -14.946  1.00 94.00           C  
ATOM    114  O   ARG A  14      -2.737   3.215 -14.336  1.00 94.00           O  
ATOM    115  CG  ARG A  14      -5.394   4.943 -16.284  1.00 94.00           C  
ATOM    116  CD  ARG A  14      -5.999   6.340 -16.271  1.00 94.00           C  
ATOM    117  NE  ARG A  14      -5.678   7.078 -17.489  1.00 94.00           N  
ATOM    118  NH1 ARG A  14      -6.988   8.909 -16.973  1.00 94.00           N  
ATOM    119  NH2 ARG A  14      -5.796   8.862 -18.931  1.00 94.00           N  
ATOM    120  CZ  ARG A  14      -6.155   8.281 -17.795  1.00 94.00           C  
ATOM    121  N   ASN A  15      -3.202   2.257 -16.398  1.00 92.41           N  
ATOM    122  CA  ASN A  15      -1.797   2.187 -16.787  1.00 92.41           C  
ATOM    123  C   ASN A  15      -1.417   3.329 -17.725  1.00 92.41           C  
ATOM    124  CB  ASN A  15      -1.486   0.838 -17.438  1.00 92.41           C  
ATOM    125  O   ASN A  15      -1.746   3.298 -18.912  1.00 92.41           O  
ATOM    126  CG  ASN A  15      -0.019   0.681 -17.785  1.00 92.41           C  
ATOM    127  ND2 ASN A  15       0.311  -0.391 -18.496  1.00 92.41           N  
ATOM    128  OD1 ASN A  15       0.811   1.516 -17.417  1.00 92.41           O  
ATOM    129  N   GLY A  16      -0.687   4.327 -17.223  1.00 90.68           N  
ATOM    130  CA  GLY A  16      -0.236   5.447 -18.034  1.00 90.68           C  
ATOM    131  C   GLY A  16       1.204   5.310 -18.492  1.00 90.68           C  
ATOM    132  O   GLY A  16       1.791   6.265 -19.004  1.00 90.68           O  
ATOM    133  N   THR A  17       1.733   4.154 -18.267  1.00 89.90           N  
ATOM    134  CA  THR A  17       3.114   3.936 -18.683  1.00 89.90           C  
ATOM    135  C   THR A  17       3.177   3.502 -20.144  1.00 89.90           C  
ATOM    136  CB  THR A  17       3.803   2.878 -17.801  1.00 89.90           C  
ATOM    137  O   THR A  17       2.148   3.426 -20.819  1.00 89.90           O  
ATOM    138  CG2 THR A  17       3.518   3.124 -16.323  1.00 89.90           C  
ATOM    139  OG1 THR A  17       3.319   1.577 -18.159  1.00 89.90           O  
ATOM    140  N   ASP A  18       4.469   3.280 -20.690  1.00 91.09           N  
ATOM    141  CA  ASP A  18       4.634   2.903 -22.090  1.00 91.09           C  
ATOM    142  C   ASP A  18       4.772   1.389 -22.240  1.00 91.09           C  
ATOM    143  CB  ASP A  18       5.853   3.604 -22.694  1.00 91.09           C  
ATOM    144  O   ASP A  18       5.069   0.892 -23.328  1.00 91.09           O  
ATOM    145  CG  ASP A  18       7.133   3.340 -21.920  1.00 91.09           C  
ATOM    146  OD1 ASP A  18       7.094   3.306 -20.671  1.00 91.09           O  
ATOM    147  OD2 ASP A  18       8.190   3.168 -22.564  1.00 91.09           O  
ATOM    148  N   ARG A  19       4.550   0.596 -21.082  1.00 92.38           N  
ATOM    149  CA  ARG A  19       4.699  -0.855 -21.097  1.00 92.38           C  
ATOM    150  C   ARG A  19       3.497  -1.535 -20.449  1.00 92.38           C  
ATOM    151  CB  ARG A  19       5.985  -1.272 -20.380  1.00 92.38           C  
ATOM    152  O   ARG A  19       2.818  -0.940 -19.610  1.00 92.38           O  
ATOM    153  CG  ARG A  19       6.091  -0.754 -18.954  1.00 92.38           C  
ATOM    154  CD  ARG A  19       7.459  -1.040 -18.351  1.00 92.38           C  
ATOM    155  NE  ARG A  19       8.139   0.189 -17.951  1.00 92.38           N  
ATOM    156  NH1 ARG A  19      10.022  -0.872 -17.137  1.00 92.38           N  
ATOM    157  NH2 ARG A  19       9.865   1.413 -17.059  1.00 92.38           N  
ATOM    158  CZ  ARG A  19       9.341   0.241 -17.383  1.00 92.38           C  
ATOM    159  N   PRO A  20       3.237  -2.840 -20.880  1.00 93.93           N  
ATOM    160  CA  PRO A  20       2.176  -3.591 -20.206  1.00 93.93           C  
ATOM    161  C   PRO A  20       2.506  -3.898 -18.747  1.00 93.93           C  
ATOM    162  CB  PRO A  20       2.080  -4.880 -21.027  1.00 93.93           C  
ATOM    163  O   PRO A  20       3.671  -4.116 -18.407  1.00 93.93           O  
ATOM    164  CG  PRO A  20       3.414  -5.010 -21.690  1.00 93.93           C  
ATOM    165  CD  PRO A  20       3.979  -3.635 -21.899  1.00 93.93           C  
ATOM    166  N   CYS A  21       1.471  -3.751 -17.943  1.00 94.51           N  
ATOM    167  CA  CYS A  21       1.643  -4.038 -16.524  1.00 94.51           C  
ATOM    168  C   CYS A  21       0.847  -5.272 -16.117  1.00 94.51           C  
ATOM    169  CB  CYS A  21       1.213  -2.840 -15.678  1.00 94.51           C  
ATOM    170  O   CYS A  21      -0.229  -5.529 -16.659  1.00 94.51           O  
ATOM    171  SG  CYS A  21       2.177  -1.345 -15.989  1.00 94.51           S  
ATOM    172  N   ARG A  22       1.463  -6.087 -15.320  1.00 96.01           N  
ATOM    173  CA  ARG A  22       0.762  -7.220 -14.725  1.00 96.01           C  
ATOM    174  C   ARG A  22       0.167  -6.846 -13.371  1.00 96.01           C  
ATOM    175  CB  ARG A  22       1.705  -8.415 -14.571  1.00 96.01           C  
ATOM    176  O   ARG A  22       0.880  -6.376 -12.482  1.00 96.01           O  
ATOM    177  CG  ARG A  22       1.000  -9.713 -14.210  1.00 96.01           C  
ATOM    178  CD  ARG A  22       1.942 -10.906 -14.286  1.00 96.01           C  
ATOM    179  NE  ARG A  22       2.207 -11.297 -15.667  1.00 96.01           N  
ATOM    180  NH1 ARG A  22       4.055 -12.589 -15.165  1.00 96.01           N  
ATOM    181  NH2 ARG A  22       3.354 -12.380 -17.337  1.00 96.01           N  
ATOM    182  CZ  ARG A  22       3.205 -12.088 -16.053  1.00 96.01           C  
ATOM    183  N   VAL A  23      -1.175  -6.973 -13.264  1.00 95.05           N  
ATOM    184  CA  VAL A  23      -1.858  -6.572 -12.039  1.00 95.05           C  
ATOM    185  C   VAL A  23      -2.482  -7.796 -11.371  1.00 95.05           C  
ATOM    186  CB  VAL A  23      -2.942  -5.506 -12.315  1.00 95.05           C  
ATOM    187  O   VAL A  23      -3.235  -8.539 -12.003  1.00 95.05           O  
ATOM    188  CG1 VAL A  23      -3.629  -5.085 -11.018  1.00 95.05           C  
ATOM    189  CG2 VAL A  23      -2.331  -4.295 -13.018  1.00 95.05           C  
ATOM    190  N   ARG A  24      -2.060  -8.024 -10.082  1.00 94.79           N  
ATOM    191  CA  ARG A  24      -2.659  -9.090  -9.285  1.00 94.79           C  
ATOM    192  C   ARG A  24      -3.524  -8.518  -8.167  1.00 94.79           C  
ATOM    193  CB  ARG A  24      -1.574  -9.996  -8.697  1.00 94.79           C  
ATOM    194  O   ARG A  24      -3.058  -7.699  -7.372  1.00 94.79           O  
ATOM    195  CG  ARG A  24      -0.827 -10.816  -9.737  1.00 94.79           C  
ATOM    196  CD  ARG A  24       0.211 -11.727  -9.096  1.00 94.79           C  
ATOM    197  NE  ARG A  24      -0.097 -11.993  -7.694  1.00 94.79           N  
ATOM    198  NH1 ARG A  24       1.577 -13.560  -7.409  1.00 94.79           N  
ATOM    199  NH2 ARG A  24       0.194 -13.022  -5.662  1.00 94.79           N  
ATOM    200  CZ  ARG A  24       0.559 -12.858  -6.925  1.00 94.79           C  
ATOM    201  N   VAL A  25      -4.779  -8.892  -8.159  1.00 93.47           N  
ATOM    202  CA  VAL A  25      -5.704  -8.422  -7.133  1.00 93.47           C  
ATOM    203  C   VAL A  25      -6.081  -9.577  -6.208  1.00 93.47           C  
ATOM    204  CB  VAL A  25      -6.975  -7.802  -7.756  1.00 93.47           C  
ATOM    205  O   VAL A  25      -6.610 -10.595  -6.660  1.00 93.47           O  
ATOM    206  CG1 VAL A  25      -7.901  -7.261  -6.669  1.00 93.47           C  
ATOM    207  CG2 VAL A  25      -6.600  -6.696  -8.741  1.00 93.47           C  
ATOM    208  N   THR A  26      -5.652  -9.381  -4.964  1.00 92.03           N  
ATOM    209  CA  THR A  26      -6.006 -10.360  -3.943  1.00 92.03           C  
ATOM    210  C   THR A  26      -7.066  -9.800  -3.000  1.00 92.03           C  
ATOM    211  CB  THR A  26      -4.770 -10.792  -3.132  1.00 92.03           C  
ATOM    212  O   THR A  26      -6.873  -8.741  -2.399  1.00 92.03           O  
ATOM    213  CG2 THR A  26      -5.125 -11.884  -2.128  1.00 92.03           C  
ATOM    214  OG1 THR A  26      -3.768 -11.289  -4.027  1.00 92.03           O  
ATOM    215  N   ALA A  27      -8.211 -10.484  -2.964  1.00 89.52           N  
ATOM    216  CA  ALA A  27      -9.317 -10.128  -2.079  1.00 89.52           C  
ATOM    217  C   ALA A  27     -10.049 -11.374  -1.587  1.00 89.52           C  
ATOM    218  CB  ALA A  27     -10.289  -9.190  -2.791  1.00 89.52           C  
ATOM    219  O   ALA A  27     -10.283 -12.308  -2.357  1.00 89.52           O  
ATOM    220  N   GLY A  28     -10.423 -11.415  -0.197  1.00 84.27           N  
ATOM    221  CA  GLY A  28     -11.153 -12.534   0.377  1.00 84.27           C  
ATOM    222  C   GLY A  28     -10.426 -13.857   0.234  1.00 84.27           C  
ATOM    223  O   GLY A  28     -11.057 -14.908   0.101  1.00 84.27           O  
ATOM    224  N   GLY A  29      -9.093 -13.840   0.033  1.00 85.21           N  
ATOM    225  CA  GLY A  29      -8.290 -15.045  -0.103  1.00 85.21           C  
ATOM    226  C   GLY A  29      -8.115 -15.485  -1.544  1.00 85.21           C  
ATOM    227  O   GLY A  29      -7.421 -16.466  -1.819  1.00 85.21           O  
ATOM    228  N   GLU A  30      -8.759 -14.822  -2.440  1.00 90.07           N  
ATOM    229  CA  GLU A  30      -8.653 -15.141  -3.861  1.00 90.07           C  
ATOM    230  C   GLU A  30      -7.728 -14.163  -4.579  1.00 90.07           C  
ATOM    231  CB  GLU A  30     -10.036 -15.136  -4.518  1.00 90.07           C  
ATOM    232  O   GLU A  30      -7.720 -12.969  -4.272  1.00 90.07           O  
ATOM    233  CG  GLU A  30     -10.995 -16.167  -3.940  1.00 90.07           C  
ATOM    234  CD  GLU A  30     -12.364 -16.150  -4.602  1.00 90.07           C  
ATOM    235  OE1 GLU A  30     -12.612 -16.981  -5.504  1.00 90.07           O  
ATOM    236  OE2 GLU A  30     -13.194 -15.297  -4.215  1.00 90.07           O  
ATOM    237  N   THR A  31      -6.913 -14.788  -5.425  1.00 93.61           N  
ATOM    238  CA  THR A  31      -6.039 -13.938  -6.225  1.00 93.61           C  
ATOM    239  C   THR A  31      -6.376 -14.058  -7.708  1.00 93.61           C  
ATOM    240  CB  THR A  31      -4.557 -14.294  -6.002  1.00 93.61           C  
ATOM    241  O   THR A  31      -6.503 -15.167  -8.233  1.00 93.61           O  
ATOM    242  CG2 THR A  31      -3.646 -13.406  -6.844  1.00 93.61           C  
ATOM    243  OG1 THR A  31      -4.232 -14.116  -4.618  1.00 93.61           O  
ATOM    244  N   ARG A  32      -6.626 -12.906  -8.278  1.00 94.77           N  
ATOM    245  CA  ARG A  32      -6.829 -12.839  -9.722  1.00 94.77           C  
ATOM    246  C   ARG A  32      -5.733 -12.017 -10.391  1.00 94.77           C  
ATOM    247  CB  ARG A  32      -8.201 -12.244 -10.045  1.00 94.77           C  
ATOM    248  O   ARG A  32      -5.297 -10.997  -9.852  1.00 94.77           O  
ATOM    249  CG  ARG A  32      -9.368 -13.079  -9.543  1.00 94.77           C  
ATOM    250  CD  ARG A  32     -10.702 -12.383  -9.777  1.00 94.77           C  
ATOM    251  NE  ARG A  32     -11.112 -12.461 -11.177  1.00 94.77           N  
ATOM    252  NH1 ARG A  32     -13.105 -11.334 -10.871  1.00 94.77           N  
ATOM    253  NH2 ARG A  32     -12.517 -12.088 -12.954  1.00 94.77           N  
ATOM    254  CZ  ARG A  32     -12.244 -11.961 -11.664  1.00 94.77           C  
ATOM    255  N   GLU A  33      -5.364 -12.450 -11.569  1.00 96.67           N  
ATOM    256  CA  GLU A  33      -4.280 -11.794 -12.293  1.00 96.67           C  
ATOM    257  C   GLU A  33      -4.769 -11.218 -13.618  1.00 96.67           C  
ATOM    258  CB  GLU A  33      -3.128 -12.772 -12.537  1.00 96.67           C  
ATOM    259  O   GLU A  33      -5.570 -11.845 -14.315  1.00 96.67           O  
ATOM    260  CG  GLU A  33      -1.913 -12.137 -13.199  1.00 96.67           C  
ATOM    261  CD  GLU A  33      -0.779 -13.121 -13.441  1.00 96.67           C  
ATOM    262  OE1 GLU A  33      -0.722 -13.723 -14.538  1.00 96.67           O  
ATOM    263  OE2 GLU A  33       0.057 -13.292 -12.527  1.00 96.67           O  
ATOM    264  N   TYR A  34      -4.252  -9.967 -13.892  1.00 95.95           N  
ATOM    265  CA  TYR A  34      -4.639  -9.278 -15.118  1.00 95.95           C  
ATOM    266  C   TYR A  34      -3.431  -8.629 -15.784  1.00 95.95           C  
ATOM    267  CB  TYR A  34      -5.705  -8.218 -14.825  1.00 95.95           C  
ATOM    268  O   TYR A  34      -2.467  -8.260 -15.110  1.00 95.95           O  
ATOM    269  CG  TYR A  34      -6.895  -8.748 -14.063  1.00 95.95           C  
ATOM    270  CD1 TYR A  34      -8.003  -9.262 -14.734  1.00 95.95           C  
ATOM    271  CD2 TYR A  34      -6.915  -8.736 -12.673  1.00 95.95           C  
ATOM    272  CE1 TYR A  34      -9.103  -9.750 -14.036  1.00 95.95           C  
ATOM    273  CE2 TYR A  34      -8.010  -9.221 -11.965  1.00 95.95           C  
ATOM    274  OH  TYR A  34     -10.183 -10.208 -11.959  1.00 95.95           O  
ATOM    275  CZ  TYR A  34      -9.097  -9.726 -12.654  1.00 95.95           C  
ATOM    276  N   THR A  35      -3.574  -8.559 -17.106  1.00 95.75           N  
ATOM    277  CA  THR A  35      -2.619  -7.742 -17.845  1.00 95.75           C  
ATOM    278  C   THR A  35      -3.259  -6.431 -18.291  1.00 95.75           C  
ATOM    279  CB  THR A  35      -2.074  -8.494 -19.074  1.00 95.75           C  
ATOM    280  O   THR A  35      -4.317  -6.434 -18.924  1.00 95.75           O  
ATOM    281  CG2 THR A  35      -1.050  -7.651 -19.825  1.00 95.75           C  
ATOM    282  OG1 THR A  35      -1.453  -9.712 -18.645  1.00 95.75           O  
ATOM    283  N   VAL A  36      -2.647  -5.281 -17.919  1.00 95.02           N  
ATOM    284  CA  VAL A  36      -3.159  -3.962 -18.277  1.00 95.02           C  
ATOM    285  C   VAL A  36      -2.221  -3.300 -19.284  1.00 95.02           C  
ATOM    286  CB  VAL A  36      -3.326  -3.061 -17.033  1.00 95.02           C  
ATOM    287  O   VAL A  36      -1.062  -3.017 -18.971  1.00 95.02           O  
ATOM    288  CG1 VAL A  36      -4.013  -1.748 -17.405  1.00 95.02           C  
ATOM    289  CG2 VAL A  36      -4.115  -3.792 -15.948  1.00 95.02           C  
ATOM    290  N   ASN A  37      -2.703  -3.103 -20.486  1.00 95.75           N  
ATOM    291  CA  ASN A  37      -1.914  -2.478 -21.543  1.00 95.75           C  
ATOM    292  C   ASN A  37      -1.825  -0.966 -21.356  1.00 95.75           C  
ATOM    293  CB  ASN A  37      -2.498  -2.811 -22.917  1.00 95.75           C  
ATOM    294  O   ASN A  37      -2.678  -0.367 -20.699  1.00 95.75           O  
ATOM    295  CG  ASN A  37      -2.406  -4.287 -23.249  1.00 95.75           C  
ATOM    296  ND2 ASN A  37      -3.522  -4.870 -23.671  1.00 95.75           N  
ATOM    297  OD1 ASN A  37      -1.342  -4.898 -23.127  1.00 95.75           O  
ATOM    298  N   PRO A  38      -0.777  -0.408 -21.958  1.00 94.79           N  
ATOM    299  CA  PRO A  38      -0.634   1.047 -21.870  1.00 94.79           C  
ATOM    300  C   PRO A  38      -1.870   1.792 -22.370  1.00 94.79           C  
ATOM    301  CB  PRO A  38       0.576   1.336 -22.762  1.00 94.79           C  
ATOM    302  O   PRO A  38      -2.427   1.441 -23.413  1.00 94.79           O  
ATOM    303  CG  PRO A  38       1.371   0.071 -22.750  1.00 94.79           C  
ATOM    304  CD  PRO A  38       0.419  -1.089 -22.679  1.00 94.79           C  
ATOM    305  N   GLY A  39      -2.306   2.770 -21.599  1.00 93.67           N  
ATOM    306  CA  GLY A  39      -3.425   3.622 -21.967  1.00 93.67           C  
ATOM    307  C   GLY A  39      -4.775   2.996 -21.668  1.00 93.67           C  
ATOM    308  O   GLY A  39      -5.812   3.518 -22.081  1.00 93.67           O  
ATOM    309  N   THR A  40      -4.790   1.803 -20.976  1.00 94.72           N  
ATOM    310  CA  THR A  40      -6.046   1.120 -20.685  1.00 94.72           C  
ATOM    311  C   THR A  40      -6.326   1.118 -19.185  1.00 94.72           C  
ATOM    312  CB  THR A  40      -6.029  -0.328 -21.208  1.00 94.72           C  
ATOM    313  O   THR A  40      -5.457   1.475 -18.385  1.00 94.72           O  
ATOM    314  CG2 THR A  40      -5.768  -0.366 -22.710  1.00 94.72           C  
ATOM    315  OG1 THR A  40      -4.996  -1.060 -20.536  1.00 94.72           O  
ATOM    316  N   GLU A  41      -7.567   0.799 -18.861  1.00 92.92           N  
ATOM    317  CA  GLU A  41      -7.993   0.754 -17.465  1.00 92.92           C  
ATOM    318  C   GLU A  41      -8.574  -0.611 -17.109  1.00 92.92           C  
ATOM    319  CB  GLU A  41      -9.020   1.853 -17.181  1.00 92.92           C  
ATOM    320  O   GLU A  41      -9.269  -1.227 -17.921  1.00 92.92           O  
ATOM    321  CG  GLU A  41      -9.518   1.872 -15.743  1.00 92.92           C  
ATOM    322  CD  GLU A  41     -10.526   2.977 -15.471  1.00 92.92           C  
ATOM    323  OE1 GLU A  41     -11.740   2.756 -15.683  1.00 92.92           O  
ATOM    324  OE2 GLU A  41     -10.099   4.073 -15.045  1.00 92.92           O  
ATOM    325  N   LEU A  42      -8.141  -1.140 -15.949  1.00 94.59           N  
ATOM    326  CA  LEU A  42      -8.695  -2.375 -15.404  1.00 94.59           C  
ATOM    327  C   LEU A  42      -9.715  -2.077 -14.311  1.00 94.59           C  
ATOM    328  CB  LEU A  42      -7.579  -3.264 -14.849  1.00 94.59           C  
ATOM    329  O   LEU A  42      -9.475  -1.234 -13.444  1.00 94.59           O  
ATOM    330  CG  LEU A  42      -8.024  -4.497 -14.060  1.00 94.59           C  
ATOM    331  CD1 LEU A  42      -8.617  -5.542 -14.999  1.00 94.59           C  
ATOM    332  CD2 LEU A  42      -6.854  -5.080 -13.274  1.00 94.59           C  
ATOM    333  N   GLU A  43     -10.869  -2.767 -14.432  1.00 93.35           N  
ATOM    334  CA  GLU A  43     -11.876  -2.669 -13.379  1.00 93.35           C  
ATOM    335  C   GLU A  43     -12.227  -4.046 -12.822  1.00 93.35           C  
ATOM    336  CB  GLU A  43     -13.137  -1.977 -13.903  1.00 93.35           C  
ATOM    337  O   GLU A  43     -12.645  -4.935 -13.566  1.00 93.35           O  
ATOM    338  CG  GLU A  43     -12.939  -0.503 -14.226  1.00 93.35           C  
ATOM    339  CD  GLU A  43     -14.225   0.199 -14.637  1.00 93.35           C  
ATOM    340  OE1 GLU A  43     -14.788   0.960 -13.818  1.00 93.35           O  
ATOM    341  OE2 GLU A  43     -14.671  -0.016 -15.786  1.00 93.35           O  
ATOM    342  N   VAL A  44     -12.037  -4.147 -11.501  1.00 92.92           N  
ATOM    343  CA  VAL A  44     -12.346  -5.411 -10.840  1.00 92.92           C  
ATOM    344  C   VAL A  44     -13.395  -5.184  -9.754  1.00 92.92           C  
ATOM    345  CB  VAL A  44     -11.081  -6.058 -10.233  1.00 92.92           C  
ATOM    346  O   VAL A  44     -13.213  -4.339  -8.874  1.00 92.92           O  
ATOM    347  CG1 VAL A  44     -11.414  -7.410  -9.606  1.00 92.92           C  
ATOM    348  CG2 VAL A  44      -9.996  -6.211 -11.297  1.00 92.92           C  
ATOM    349  N   GLU A  45     -14.432  -5.965  -9.828  1.00 91.75           N  
ATOM    350  CA  GLU A  45     -15.485  -5.872  -8.821  1.00 91.75           C  
ATOM    351  C   GLU A  45     -15.168  -6.744  -7.609  1.00 91.75           C  
ATOM    352  CB  GLU A  45     -16.837  -6.271  -9.417  1.00 91.75           C  
ATOM    353  O   GLU A  45     -14.740  -7.890  -7.758  1.00 91.75           O  
ATOM    354  CG  GLU A  45     -17.334  -5.326 -10.502  1.00 91.75           C  
ATOM    355  CD  GLU A  45     -18.837  -5.394 -10.715  1.00 91.75           C  
ATOM    356  OE1 GLU A  45     -19.560  -4.490 -10.237  1.00 91.75           O  
ATOM    357  OE2 GLU A  45     -19.297  -6.360 -11.364  1.00 91.75           O  
ATOM    358  N   LEU A  46     -15.383  -6.054  -6.409  1.00 89.19           N  
ATOM    359  CA  LEU A  46     -15.138  -6.803  -5.181  1.00 89.19           C  
ATOM    360  C   LEU A  46     -16.448  -7.117  -4.466  1.00 89.19           C  
ATOM    361  CB  LEU A  46     -14.211  -6.018  -4.250  1.00 89.19           C  
ATOM    362  O   LEU A  46     -17.392  -6.324  -4.514  1.00 89.19           O  
ATOM    363  CG  LEU A  46     -12.846  -5.630  -4.822  1.00 89.19           C  
ATOM    364  CD1 LEU A  46     -12.104  -4.718  -3.850  1.00 89.19           C  
ATOM    365  CD2 LEU A  46     -12.022  -6.875  -5.130  1.00 89.19           C  
ATOM    366  N   SER A  47     -16.576  -8.364  -4.004  1.00 88.64           N  
ATOM    367  CA  SER A  47     -17.727  -8.675  -3.162  1.00 88.64           C  
ATOM    368  C   SER A  47     -17.661  -7.925  -1.836  1.00 88.64           C  
ATOM    369  CB  SER A  47     -17.811 -10.180  -2.902  1.00 88.64           C  
ATOM    370  O   SER A  47     -16.591  -7.470  -1.427  1.00 88.64           O  
ATOM    371  OG  SER A  47     -16.665 -10.634  -2.202  1.00 88.64           O  
ATOM    372  N   PRO A  48     -18.841  -7.723  -1.158  1.00 81.95           N  
ATOM    373  CA  PRO A  48     -18.894  -7.001   0.115  1.00 81.95           C  
ATOM    374  C   PRO A  48     -17.876  -7.516   1.129  1.00 81.95           C  
ATOM    375  CB  PRO A  48     -20.324  -7.250   0.602  1.00 81.95           C  
ATOM    376  O   PRO A  48     -17.305  -6.731   1.890  1.00 81.95           O  
ATOM    377  CG  PRO A  48     -21.114  -7.496  -0.642  1.00 81.95           C  
ATOM    378  CD  PRO A  48     -20.229  -8.182  -1.642  1.00 81.95           C  
ATOM    379  N   GLU A  49     -17.634  -8.779   1.090  1.00 78.48           N  
ATOM    380  CA  GLU A  49     -16.684  -9.364   2.031  1.00 78.48           C  
ATOM    381  C   GLU A  49     -15.248  -9.005   1.659  1.00 78.48           C  
ATOM    382  CB  GLU A  49     -16.848 -10.885   2.087  1.00 78.48           C  
ATOM    383  O   GLU A  49     -14.378  -8.923   2.529  1.00 78.48           O  
ATOM    384  CG  GLU A  49     -18.212 -11.337   2.589  1.00 78.48           C  
ATOM    385  CD  GLU A  49     -18.382 -12.848   2.583  1.00 78.48           C  
ATOM    386  OE1 GLU A  49     -18.213 -13.482   3.649  1.00 78.48           O  
ATOM    387  OE2 GLU A  49     -18.686 -13.402   1.503  1.00 78.48           O  
ATOM    388  N   GLN A  50     -15.086  -8.719   0.348  1.00 84.51           N  
ATOM    389  CA  GLN A  50     -13.754  -8.467  -0.192  1.00 84.51           C  
ATOM    390  C   GLN A  50     -13.391  -6.988  -0.092  1.00 84.51           C  
ATOM    391  CB  GLN A  50     -13.667  -8.932  -1.646  1.00 84.51           C  
ATOM    392  O   GLN A  50     -12.213  -6.629  -0.132  1.00 84.51           O  
ATOM    393  CG  GLN A  50     -13.773 -10.442  -1.817  1.00 84.51           C  
ATOM    394  CD  GLN A  50     -13.889 -10.862  -3.270  1.00 84.51           C  
ATOM    395  NE2 GLN A  50     -13.483 -12.092  -3.566  1.00 84.51           N  
ATOM    396  OE1 GLN A  50     -14.340 -10.087  -4.120  1.00 84.51           O  
ATOM    397  N   GLN A  51     -14.343  -6.152   0.206  1.00 80.91           N  
ATOM    398  CA  GLN A  51     -14.181  -4.705   0.121  1.00 80.91           C  
ATOM    399  C   GLN A  51     -13.338  -4.176   1.278  1.00 80.91           C  
ATOM    400  CB  GLN A  51     -15.543  -4.011   0.104  1.00 80.91           C  
ATOM    401  O   GLN A  51     -12.733  -3.107   1.175  1.00 80.91           O  
ATOM    402  CG  GLN A  51     -16.333  -4.236  -1.178  1.00 80.91           C  
ATOM    403  CD  GLN A  51     -17.721  -3.625  -1.128  1.00 80.91           C  
ATOM    404  NE2 GLN A  51     -18.536  -3.923  -2.134  1.00 80.91           N  
ATOM    405  OE1 GLN A  51     -18.058  -2.893  -0.192  1.00 80.91           O  
ATOM    406  N   ASN A  52     -13.229  -5.009   2.317  1.00 79.59           N  
ATOM    407  CA  ASN A  52     -12.535  -4.516   3.502  1.00 79.59           C  
ATOM    408  C   ASN A  52     -11.074  -4.956   3.520  1.00 79.59           C  
ATOM    409  CB  ASN A  52     -13.246  -4.984   4.774  1.00 79.59           C  
ATOM    410  O   ASN A  52     -10.262  -4.399   4.260  1.00 79.59           O  
ATOM    411  CG  ASN A  52     -14.632  -4.387   4.920  1.00 79.59           C  
ATOM    412  ND2 ASN A  52     -15.599  -5.219   5.289  1.00 79.59           N  
ATOM    413  OD1 ASN A  52     -14.832  -3.189   4.703  1.00 79.59           O  
ATOM    414  N   ASN A  53     -10.745  -5.902   2.639  1.00 84.51           N  
ATOM    415  CA  ASN A  53      -9.385  -6.422   2.562  1.00 84.51           C  
ATOM    416  C   ASN A  53      -8.964  -6.680   1.118  1.00 84.51           C  
ATOM    417  CB  ASN A  53      -9.252  -7.702   3.391  1.00 84.51           C  
ATOM    418  O   ASN A  53      -9.470  -7.602   0.475  1.00 84.51           O  
ATOM    419  CG  ASN A  53      -9.566  -7.483   4.858  1.00 84.51           C  
ATOM    420  ND2 ASN A  53     -10.519  -8.246   5.380  1.00 84.51           N  
ATOM    421  OD1 ASN A  53      -8.958  -6.635   5.516  1.00 84.51           O  
ATOM    422  N   ALA A  54      -8.158  -5.826   0.577  1.00 88.76           N  
ATOM    423  CA  ALA A  54      -7.712  -6.038  -0.798  1.00 88.76           C  
ATOM    424  C   ALA A  54      -6.234  -5.692  -0.954  1.00 88.76           C  
ATOM    425  CB  ALA A  54      -8.554  -5.210  -1.765  1.00 88.76           C  
ATOM    426  O   ALA A  54      -5.729  -4.785  -0.288  1.00 88.76           O  
ATOM    427  N   LEU A  55      -5.553  -6.539  -1.670  1.00 90.28           N  
ATOM    428  CA  LEU A  55      -4.156  -6.331  -2.034  1.00 90.28           C  
ATOM    429  C   LEU A  55      -3.998  -6.224  -3.547  1.00 90.28           C  
ATOM    430  CB  LEU A  55      -3.286  -7.470  -1.497  1.00 90.28           C  
ATOM    431  O   LEU A  55      -4.470  -7.090  -4.287  1.00 90.28           O  
ATOM    432  CG  LEU A  55      -1.831  -7.493  -1.968  1.00 90.28           C  
ATOM    433  CD1 LEU A  55      -1.053  -6.340  -1.341  1.00 90.28           C  
ATOM    434  CD2 LEU A  55      -1.180  -8.830  -1.631  1.00 90.28           C  
ATOM    435  N   VAL A  56      -3.440  -5.125  -3.980  1.00 92.45           N  
ATOM    436  CA  VAL A  56      -3.213  -4.930  -5.408  1.00 92.45           C  
ATOM    437  C   VAL A  56      -1.713  -4.847  -5.686  1.00 92.45           C  
ATOM    438  CB  VAL A  56      -3.922  -3.659  -5.928  1.00 92.45           C  
ATOM    439  O   VAL A  56      -1.033  -3.944  -5.193  1.00 92.45           O  
ATOM    440  CG1 VAL A  56      -3.754  -3.527  -7.440  1.00 92.45           C  
ATOM    441  CG2 VAL A  56      -5.402  -3.684  -5.551  1.00 92.45           C  
ATOM    442  N   GLU A  57      -1.242  -5.783  -6.439  1.00 92.71           N  
ATOM    443  CA  GLU A  57       0.156  -5.830  -6.860  1.00 92.71           C  
ATOM    444  C   GLU A  57       0.302  -5.451  -8.331  1.00 92.71           C  
ATOM    445  CB  GLU A  57       0.745  -7.221  -6.614  1.00 92.71           C  
ATOM    446  O   GLU A  57      -0.355  -6.034  -9.196  1.00 92.71           O  
ATOM    447  CG  GLU A  57       0.624  -7.694  -5.173  1.00 92.71           C  
ATOM    448  CD  GLU A  57       0.968  -9.164  -4.993  1.00 92.71           C  
ATOM    449  OE1 GLU A  57       2.141  -9.480  -4.691  1.00 92.71           O  
ATOM    450  OE2 GLU A  57       0.058 -10.007  -5.156  1.00 92.71           O  
ATOM    451  N   VAL A  58       1.110  -4.490  -8.557  1.00 92.88           N  
ATOM    452  CA  VAL A  58       1.326  -4.024  -9.923  1.00 92.88           C  
ATOM    453  C   VAL A  58       2.796  -4.192 -10.299  1.00 92.88           C  
ATOM    454  CB  VAL A  58       0.897  -2.550 -10.094  1.00 92.88           C  
ATOM    455  O   VAL A  58       3.684  -3.708  -9.593  1.00 92.88           O  
ATOM    456  CG1 VAL A  58       1.014  -2.120 -11.555  1.00 92.88           C  
ATOM    457  CG2 VAL A  58      -0.530  -2.348  -9.587  1.00 92.88           C  
ATOM    458  N   GLU A  59       2.932  -4.884 -11.360  1.00 91.71           N  
ATOM    459  CA  GLU A  59       4.272  -5.081 -11.905  1.00 91.71           C  
ATOM    460  C   GLU A  59       4.378  -4.531 -13.324  1.00 91.71           C  
ATOM    461  CB  GLU A  59       4.647  -6.566 -11.887  1.00 91.71           C  
ATOM    462  O   GLU A  59       3.631  -4.945 -14.213  1.00 91.71           O  
ATOM    463  CG  GLU A  59       6.041  -6.855 -12.423  1.00 91.71           C  
ATOM    464  CD  GLU A  59       6.352  -8.340 -12.516  1.00 91.71           C  
ATOM    465  OE1 GLU A  59       6.088  -8.950 -13.576  1.00 91.71           O  
ATOM    466  OE2 GLU A  59       6.864  -8.898 -11.520  1.00 91.71           O  
ATOM    467  N   CYS A  60       5.257  -3.521 -13.538  1.00 88.88           N  
ATOM    468  CA  CYS A  60       5.562  -3.003 -14.867  1.00 88.88           C  
ATOM    469  C   CYS A  60       7.049  -3.129 -15.174  1.00 88.88           C  
ATOM    470  CB  CYS A  60       5.130  -1.542 -14.985  1.00 88.88           C  
ATOM    471  O   CYS A  60       7.850  -2.302 -14.735  1.00 88.88           O  
ATOM    472  SG  CYS A  60       3.426  -1.242 -14.465  1.00 88.88           S  
ATOM    473  N   GLY A  61       7.495  -4.202 -15.983  1.00 87.19           N  
ATOM    474  CA  GLY A  61       8.919  -4.435 -16.165  1.00 87.19           C  
ATOM    475  C   GLY A  61       9.625  -4.843 -14.886  1.00 87.19           C  
ATOM    476  O   GLY A  61       9.216  -5.797 -14.222  1.00 87.19           O  
ATOM    477  N   ASN A  62      10.636  -3.956 -14.434  1.00 84.69           N  
ATOM    478  CA  ASN A  62      11.405  -4.270 -13.234  1.00 84.69           C  
ATOM    479  C   ASN A  62      10.827  -3.580 -12.001  1.00 84.69           C  
ATOM    480  CB  ASN A  62      12.873  -3.880 -13.421  1.00 84.69           C  
ATOM    481  O   ASN A  62      11.342  -3.745 -10.894  1.00 84.69           O  
ATOM    482  CG  ASN A  62      13.570  -4.720 -14.473  1.00 84.69           C  
ATOM    483  ND2 ASN A  62      14.416  -4.084 -15.274  1.00 84.69           N  
ATOM    484  OD1 ASN A  62      13.350  -5.931 -14.564  1.00 84.69           O  
ATOM    485  N   GLU A  63       9.701  -2.861 -12.207  1.00 81.90           N  
ATOM    486  CA  GLU A  63       9.113  -2.092 -11.115  1.00 81.90           C  
ATOM    487  C   GLU A  63       7.894  -2.802 -10.534  1.00 81.90           C  
ATOM    488  CB  GLU A  63       8.726  -0.689 -11.592  1.00 81.90           C  
ATOM    489  O   GLU A  63       7.036  -3.283 -11.277  1.00 81.90           O  
ATOM    490  CG  GLU A  63       9.895   0.119 -12.136  1.00 81.90           C  
ATOM    491  CD  GLU A  63       9.475   1.449 -12.741  1.00 81.90           C  
ATOM    492  OE1 GLU A  63       9.724   2.506 -12.118  1.00 81.90           O  
ATOM    493  OE2 GLU A  63       8.891   1.434 -13.848  1.00 81.90           O  
ATOM    494  N   ARG A  64       7.947  -2.921  -9.192  1.00 88.98           N  
ATOM    495  CA  ARG A  64       6.856  -3.597  -8.496  1.00 88.98           C  
ATOM    496  C   ARG A  64       6.277  -2.712  -7.397  1.00 88.98           C  
ATOM    497  CB  ARG A  64       7.335  -4.923  -7.903  1.00 88.98           C  
ATOM    498  O   ARG A  64       7.020  -2.149  -6.591  1.00 88.98           O  
ATOM    499  CG  ARG A  64       7.699  -5.968  -8.946  1.00 88.98           C  
ATOM    500  CD  ARG A  64       8.144  -7.275  -8.304  1.00 88.98           C  
ATOM    501  NE  ARG A  64       8.399  -8.308  -9.304  1.00 88.98           N  
ATOM    502  NH1 ARG A  64       9.321  -9.814  -7.814  1.00 88.98           N  
ATOM    503  NH2 ARG A  64       9.137 -10.356 -10.034  1.00 88.98           N  
ATOM    504  CZ  ARG A  64       8.952  -9.490  -9.048  1.00 88.98           C  
ATOM    505  N   TYR A  65       4.925  -2.677  -7.387  1.00 82.64           N  
ATOM    506  CA  TYR A  65       4.233  -1.831  -6.420  1.00 82.64           C  
ATOM    507  C   TYR A  65       3.092  -2.588  -5.751  1.00 82.64           C  
ATOM    508  CB  TYR A  65       3.695  -0.568  -7.098  1.00 82.64           C  
ATOM    509  O   TYR A  65       2.374  -3.347  -6.406  1.00 82.64           O  
ATOM    510  CG  TYR A  65       4.706   0.127  -7.976  1.00 82.64           C  
ATOM    511  CD1 TYR A  65       5.602   1.051  -7.444  1.00 82.64           C  
ATOM    512  CD2 TYR A  65       4.767  -0.137  -9.340  1.00 82.64           C  
ATOM    513  CE1 TYR A  65       6.535   1.696  -8.250  1.00 82.64           C  
ATOM    514  CE2 TYR A  65       5.696   0.502 -10.156  1.00 82.64           C  
ATOM    515  OH  TYR A  65       7.495   2.050 -10.405  1.00 82.64           O  
ATOM    516  CZ  TYR A  65       6.574   1.415  -9.602  1.00 82.64           C  
ATOM    517  N   VAL A  66       3.035  -2.435  -4.489  1.00 88.67           N  
ATOM    518  CA  VAL A  66       1.994  -3.144  -3.753  1.00 88.67           C  
ATOM    519  C   VAL A  66       1.120  -2.144  -3.000  1.00 88.67           C  
ATOM    520  CB  VAL A  66       2.595  -4.172  -2.768  1.00 88.67           C  
ATOM    521  O   VAL A  66       1.631  -1.228  -2.352  1.00 88.67           O  
ATOM    522  CG1 VAL A  66       1.499  -4.810  -1.917  1.00 88.67           C  
ATOM    523  CG2 VAL A  66       3.377  -5.243  -3.528  1.00 88.67           C  
ATOM    524  N   PHE A  67      -0.264  -2.355  -3.171  1.00 86.24           N  
ATOM    525  CA  PHE A  67      -1.255  -1.575  -2.440  1.00 86.24           C  
ATOM    526  C   PHE A  67      -2.085  -2.471  -1.528  1.00 86.24           C  
ATOM    527  CB  PHE A  67      -2.170  -0.821  -3.410  1.00 86.24           C  
ATOM    528  O   PHE A  67      -2.645  -3.473  -1.977  1.00 86.24           O  
ATOM    529  CG  PHE A  67      -3.180   0.063  -2.729  1.00 86.24           C  
ATOM    530  CD1 PHE A  67      -4.485  -0.374  -2.533  1.00 86.24           C  
ATOM    531  CD2 PHE A  67      -2.825   1.330  -2.286  1.00 86.24           C  
ATOM    532  CE1 PHE A  67      -5.423   0.442  -1.903  1.00 86.24           C  
ATOM    533  CE2 PHE A  67      -3.757   2.150  -1.655  1.00 86.24           C  
ATOM    534  CZ  PHE A  67      -5.055   1.705  -1.466  1.00 86.24           C  
ATOM    535  N   ILE A  68      -2.121  -2.022  -0.329  1.00 85.42           N  
ATOM    536  CA  ILE A  68      -2.838  -2.847   0.637  1.00 85.42           C  
ATOM    537  C   ILE A  68      -3.965  -2.036   1.273  1.00 85.42           C  
ATOM    538  CB  ILE A  68      -1.889  -3.393   1.728  1.00 85.42           C  
ATOM    539  O   ILE A  68      -3.732  -0.947   1.802  1.00 85.42           O  
ATOM    540  CG1 ILE A  68      -0.749  -4.196   1.091  1.00 85.42           C  
ATOM    541  CG2 ILE A  68      -2.662  -4.246   2.738  1.00 85.42           C  
ATOM    542  CD1 ILE A  68       0.374  -4.548   2.056  1.00 85.42           C  
ATOM    543  N   LEU A  69      -5.177  -2.424   1.021  1.00 86.11           N  
ATOM    544  CA  LEU A  69      -6.322  -1.976   1.808  1.00 86.11           C  
ATOM    545  C   LEU A  69      -6.763  -3.056   2.789  1.00 86.11           C  
ATOM    546  CB  LEU A  69      -7.487  -1.597   0.890  1.00 86.11           C  
ATOM    547  O   LEU A  69      -7.157  -4.151   2.379  1.00 86.11           O  
ATOM    548  CG  LEU A  69      -8.783  -1.171   1.581  1.00 86.11           C  
ATOM    549  CD1 LEU A  69      -8.594   0.171   2.281  1.00 86.11           C  
ATOM    550  CD2 LEU A  69      -9.927  -1.098   0.575  1.00 86.11           C  
ATOM    551  N   ALA A  70      -6.554  -2.737   4.021  1.00 83.79           N  
ATOM    552  CA  ALA A  70      -6.893  -3.739   5.028  1.00 83.79           C  
ATOM    553  C   ALA A  70      -7.585  -3.098   6.228  1.00 83.79           C  
ATOM    554  CB  ALA A  70      -5.640  -4.487   5.478  1.00 83.79           C  
ATOM    555  O   ALA A  70      -7.301  -1.949   6.576  1.00 83.79           O  
ATOM    556  N   THR A  71      -8.635  -3.691   6.754  1.00 82.01           N  
ATOM    557  CA  THR A  71      -9.243  -3.265   8.010  1.00 82.01           C  
ATOM    558  C   THR A  71      -8.818  -4.181   9.154  1.00 82.01           C  
ATOM    559  CB  THR A  71     -10.779  -3.245   7.909  1.00 82.01           C  
ATOM    560  O   THR A  71      -8.993  -3.842  10.326  1.00 82.01           O  
ATOM    561  CG2 THR A  71     -11.249  -2.211   6.890  1.00 82.01           C  
ATOM    562  OG1 THR A  71     -11.243  -4.540   7.508  1.00 82.01           O  
ATOM    563  N   ASP A  72      -8.159  -5.314   8.759  1.00 84.13           N  
ATOM    564  CA  ASP A  72      -7.695  -6.301   9.728  1.00 84.13           C  
ATOM    565  C   ASP A  72      -6.177  -6.245   9.886  1.00 84.13           C  
ATOM    566  CB  ASP A  72      -8.128  -7.708   9.310  1.00 84.13           C  
ATOM    567  O   ASP A  72      -5.439  -6.466   8.924  1.00 84.13           O  
ATOM    568  CG  ASP A  72      -7.652  -8.785  10.269  1.00 84.13           C  
ATOM    569  OD1 ASP A  72      -6.776  -9.593   9.893  1.00 84.13           O  
ATOM    570  OD2 ASP A  72      -8.159  -8.827  11.411  1.00 84.13           O  
ATOM    571  N   GLU A  73      -5.661  -5.987  11.074  1.00 81.17           N  
ATOM    572  CA  GLU A  73      -4.239  -5.805  11.349  1.00 81.17           C  
ATOM    573  C   GLU A  73      -3.451  -7.077  11.047  1.00 81.17           C  
ATOM    574  CB  GLU A  73      -4.022  -5.384  12.804  1.00 81.17           C  
ATOM    575  O   GLU A  73      -2.341  -7.015  10.515  1.00 81.17           O  
ATOM    576  CG  GLU A  73      -4.466  -3.960  13.106  1.00 81.17           C  
ATOM    577  CD  GLU A  73      -4.111  -3.506  14.512  1.00 81.17           C  
ATOM    578  OE1 GLU A  73      -3.358  -2.516  14.658  1.00 81.17           O  
ATOM    579  OE2 GLU A  73      -4.588  -4.145  15.476  1.00 81.17           O  
ATOM    580  N   GLU A  74      -4.023  -8.201  11.374  1.00 85.86           N  
ATOM    581  CA  GLU A  74      -3.331  -9.469  11.163  1.00 85.86           C  
ATOM    582  C   GLU A  74      -3.110  -9.735   9.676  1.00 85.86           C  
ATOM    583  CB  GLU A  74      -4.116 -10.622  11.793  1.00 85.86           C  
ATOM    584  O   GLU A  74      -2.009 -10.109   9.264  1.00 85.86           O  
ATOM    585  CG  GLU A  74      -4.040 -10.660  13.312  1.00 85.86           C  
ATOM    586  CD  GLU A  74      -4.652 -11.915  13.912  1.00 85.86           C  
ATOM    587  OE1 GLU A  74      -3.895 -12.822  14.326  1.00 85.86           O  
ATOM    588  OE2 GLU A  74      -5.900 -11.993  13.968  1.00 85.86           O  
ATOM    589  N   THR A  75      -4.201  -9.535   8.882  1.00 85.03           N  
ATOM    590  CA  THR A  75      -4.103  -9.669   7.433  1.00 85.03           C  
ATOM    591  C   THR A  75      -3.129  -8.644   6.860  1.00 85.03           C  
ATOM    592  CB  THR A  75      -5.479  -9.504   6.762  1.00 85.03           C  
ATOM    593  O   THR A  75      -2.295  -8.977   6.015  1.00 85.03           O  
ATOM    594  CG2 THR A  75      -5.375  -9.656   5.248  1.00 85.03           C  
ATOM    595  OG1 THR A  75      -6.375 -10.501   7.271  1.00 85.03           O  
ATOM    596  N   ALA A  76      -3.223  -7.488   7.377  1.00 85.62           N  
ATOM    597  CA  ALA A  76      -2.346  -6.418   6.911  1.00 85.62           C  
ATOM    598  C   ALA A  76      -0.881  -6.756   7.173  1.00 85.62           C  
ATOM    599  CB  ALA A  76      -2.713  -5.097   7.583  1.00 85.62           C  
ATOM    600  O   ALA A  76      -0.022  -6.527   6.319  1.00 85.62           O  
ATOM    601  N   LYS A  77      -0.659  -7.349   8.293  1.00 86.23           N  
ATOM    602  CA  LYS A  77       0.702  -7.694   8.695  1.00 86.23           C  
ATOM    603  C   LYS A  77       1.329  -8.685   7.718  1.00 86.23           C  
ATOM    604  CB  LYS A  77       0.714  -8.275  10.110  1.00 86.23           C  
ATOM    605  O   LYS A  77       2.480  -8.518   7.309  1.00 86.23           O  
ATOM    606  CG  LYS A  77       0.719  -7.224  11.210  1.00 86.23           C  
ATOM    607  CD  LYS A  77       0.801  -7.861  12.591  1.00 86.23           C  
ATOM    608  CE  LYS A  77       0.705  -6.817  13.696  1.00 86.23           C  
ATOM    609  NZ  LYS A  77       0.831  -7.432  15.051  1.00 86.23           N  
ATOM    610  N   GLU A  78       0.558  -9.666   7.369  1.00 88.14           N  
ATOM    611  CA  GLU A  78       1.048 -10.687   6.447  1.00 88.14           C  
ATOM    612  C   GLU A  78       1.311 -10.100   5.063  1.00 88.14           C  
ATOM    613  CB  GLU A  78       0.051 -11.844   6.347  1.00 88.14           C  
ATOM    614  O   GLU A  78       2.322 -10.415   4.432  1.00 88.14           O  
ATOM    615  CG  GLU A  78      -0.049 -12.681   7.614  1.00 88.14           C  
ATOM    616  CD  GLU A  78       1.233 -13.428   7.943  1.00 88.14           C  
ATOM    617  OE1 GLU A  78       1.899 -13.080   8.945  1.00 88.14           O  
ATOM    618  OE2 GLU A  78       1.577 -14.368   7.192  1.00 88.14           O  
ATOM    619  N   TRP A  79       0.378  -9.299   4.672  1.00 89.97           N  
ATOM    620  CA  TRP A  79       0.495  -8.684   3.354  1.00 89.97           C  
ATOM    621  C   TRP A  79       1.649  -7.687   3.319  1.00 89.97           C  
ATOM    622  CB  TRP A  79      -0.812  -7.986   2.968  1.00 89.97           C  
ATOM    623  O   TRP A  79       2.374  -7.603   2.325  1.00 89.97           O  
ATOM    624  CG  TRP A  79      -1.928  -8.927   2.628  1.00 89.97           C  
ATOM    625  CD1 TRP A  79      -1.832 -10.273   2.406  1.00 89.97           C  
ATOM    626  CD2 TRP A  79      -3.309  -8.591   2.466  1.00 89.97           C  
ATOM    627  CE2 TRP A  79      -3.995  -9.784   2.147  1.00 89.97           C  
ATOM    628  CE3 TRP A  79      -4.034  -7.396   2.561  1.00 89.97           C  
ATOM    629  NE1 TRP A  79      -3.071 -10.794   2.116  1.00 89.97           N  
ATOM    630  CH2 TRP A  79      -6.059  -8.633   2.021  1.00 89.97           C  
ATOM    631  CZ2 TRP A  79      -5.373  -9.816   1.922  1.00 89.97           C  
ATOM    632  CZ3 TRP A  79      -5.406  -7.430   2.337  1.00 89.97           C  
ATOM    633  N   ILE A  80       1.849  -7.015   4.415  1.00 87.12           N  
ATOM    634  CA  ILE A  80       2.928  -6.037   4.510  1.00 87.12           C  
ATOM    635  C   ILE A  80       4.277  -6.748   4.431  1.00 87.12           C  
ATOM    636  CB  ILE A  80       2.831  -5.215   5.815  1.00 87.12           C  
ATOM    637  O   ILE A  80       5.185  -6.294   3.732  1.00 87.12           O  
ATOM    638  CG1 ILE A  80       1.621  -4.275   5.765  1.00 87.12           C  
ATOM    639  CG2 ILE A  80       4.124  -4.431   6.056  1.00 87.12           C  
ATOM    640  CD1 ILE A  80       1.268  -3.649   7.107  1.00 87.12           C  
ATOM    641  N   LYS A  81       4.366  -7.898   5.127  1.00 85.85           N  
ATOM    642  CA  LYS A  81       5.602  -8.675   5.103  1.00 85.85           C  
ATOM    643  C   LYS A  81       5.948  -9.114   3.683  1.00 85.85           C  
ATOM    644  CB  LYS A  81       5.485  -9.897   6.016  1.00 85.85           C  
ATOM    645  O   LYS A  81       7.092  -8.973   3.246  1.00 85.85           O  
ATOM    646  CG  LYS A  81       6.799 -10.633   6.235  1.00 85.85           C  
ATOM    647  CD  LYS A  81       6.633 -11.795   7.206  1.00 85.85           C  
ATOM    648  CE  LYS A  81       7.929 -12.577   7.370  1.00 85.85           C  
ATOM    649  NZ  LYS A  81       7.756 -13.753   8.274  1.00 85.85           N  
ATOM    650  N   LYS A  82       4.946  -9.590   3.043  1.00 86.58           N  
ATOM    651  CA  LYS A  82       5.141 -10.045   1.669  1.00 86.58           C  
ATOM    652  C   LYS A  82       5.508  -8.882   0.752  1.00 86.58           C  
ATOM    653  CB  LYS A  82       3.884 -10.745   1.152  1.00 86.58           C  
ATOM    654  O   LYS A  82       6.408  -9.002  -0.081  1.00 86.58           O  
ATOM    655  CG  LYS A  82       4.022 -11.303  -0.257  1.00 86.58           C  
ATOM    656  CD  LYS A  82       2.755 -12.025  -0.699  1.00 86.58           C  
ATOM    657  CE  LYS A  82       2.871 -12.534  -2.130  1.00 86.58           C  
ATOM    658  NZ  LYS A  82       1.606 -13.179  -2.592  1.00 86.58           N  
ATOM    659  N   ALA A  83       4.777  -7.788   0.910  1.00 87.63           N  
ATOM    660  CA  ALA A  83       4.961  -6.617   0.057  1.00 87.63           C  
ATOM    661  C   ALA A  83       6.372  -6.055   0.194  1.00 87.63           C  
ATOM    662  CB  ALA A  83       3.928  -5.545   0.396  1.00 87.63           C  
ATOM    663  O   ALA A  83       6.986  -5.653  -0.797  1.00 87.63           O  
ATOM    664  N   HIS A  84       6.928  -6.058   1.324  1.00 84.46           N  
ATOM    665  CA  HIS A  84       8.264  -5.534   1.584  1.00 84.46           C  
ATOM    666  C   HIS A  84       9.332  -6.381   0.900  1.00 84.46           C  
ATOM    667  CB  HIS A  84       8.530  -5.469   3.089  1.00 84.46           C  
ATOM    668  O   HIS A  84      10.422  -5.890   0.601  1.00 84.46           O  
ATOM    669  CG  HIS A  84       7.892  -4.295   3.761  1.00 84.46           C  
ATOM    670  CD2 HIS A  84       7.301  -3.190   3.248  1.00 84.46           C  
ATOM    671  ND1 HIS A  84       7.816  -4.173   5.132  1.00 84.46           N  
ATOM    672  CE1 HIS A  84       7.204  -3.040   5.433  1.00 84.46           C  
ATOM    673  NE2 HIS A  84       6.882  -2.425   4.309  1.00 84.46           N  
ATOM    674  N   GLU A  85       9.006  -7.615   0.650  1.00 84.69           N  
ATOM    675  CA  GLU A  85       9.957  -8.534   0.032  1.00 84.69           C  
ATOM    676  C   GLU A  85      10.011  -8.337  -1.481  1.00 84.69           C  
ATOM    677  CB  GLU A  85       9.594  -9.984   0.360  1.00 84.69           C  
ATOM    678  O   GLU A  85      11.035  -8.608  -2.111  1.00 84.69           O  
ATOM    679  CG  GLU A  85       9.706 -10.327   1.839  1.00 84.69           C  
ATOM    680  CD  GLU A  85       9.466 -11.799   2.134  1.00 84.69           C  
ATOM    681  OE1 GLU A  85      10.450 -12.540   2.360  1.00 84.69           O  
ATOM    682  OE2 GLU A  85       8.286 -12.215   2.137  1.00 84.69           O  
ATOM    683  N   ILE A  86       8.936  -7.797  -2.029  1.00 85.25           N  
ATOM    684  CA  ILE A  86       8.886  -7.890  -3.484  1.00 85.25           C  
ATOM    685  C   ILE A  86       8.750  -6.493  -4.085  1.00 85.25           C  
ATOM    686  CB  ILE A  86       7.723  -8.791  -3.954  1.00 85.25           C  
ATOM    687  O   ILE A  86       9.079  -6.279  -5.254  1.00 85.25           O  
ATOM    688  CG1 ILE A  86       6.386  -8.255  -3.428  1.00 85.25           C  
ATOM    689  CG2 ILE A  86       7.946 -10.238  -3.506  1.00 85.25           C  
ATOM    690  CD1 ILE A  86       5.165  -8.923  -4.046  1.00 85.25           C  
ATOM    691  N   ALA A  87       8.315  -5.548  -3.258  1.00 84.67           N  
ATOM    692  CA  ALA A  87       7.954  -4.263  -3.850  1.00 84.67           C  
ATOM    693  C   ALA A  87       8.943  -3.174  -3.441  1.00 84.67           C  
ATOM    694  CB  ALA A  87       6.536  -3.869  -3.443  1.00 84.67           C  
ATOM    695  O   ALA A  87       9.513  -3.223  -2.348  1.00 84.67           O  
ATOM    696  N   ASP A  88       9.150  -2.263  -4.341  1.00 86.27           N  
ATOM    697  CA  ASP A  88      10.006  -1.111  -4.071  1.00 86.27           C  
ATOM    698  C   ASP A  88       9.277  -0.073  -3.221  1.00 86.27           C  
ATOM    699  CB  ASP A  88      10.484  -0.479  -5.379  1.00 86.27           C  
ATOM    700  O   ASP A  88       9.872   0.536  -2.330  1.00 86.27           O  
ATOM    701  CG  ASP A  88      11.418  -1.381  -6.167  1.00 86.27           C  
ATOM    702  OD1 ASP A  88      12.436  -1.842  -5.608  1.00 86.27           O  
ATOM    703  OD2 ASP A  88      11.134  -1.630  -7.359  1.00 86.27           O  
ATOM    704  N   ILE A  89       8.020   0.132  -3.530  1.00 87.30           N  
ATOM    705  CA  ILE A  89       7.184   1.081  -2.803  1.00 87.30           C  
ATOM    706  C   ILE A  89       5.940   0.372  -2.271  1.00 87.30           C  
ATOM    707  CB  ILE A  89       6.779   2.276  -3.695  1.00 87.30           C  
ATOM    708  O   ILE A  89       5.216  -0.277  -3.030  1.00 87.30           O  
ATOM    709  CG1 ILE A  89       8.025   2.952  -4.279  1.00 87.30           C  
ATOM    710  CG2 ILE A  89       5.933   3.278  -2.904  1.00 87.30           C  
ATOM    711  CD1 ILE A  89       8.922   3.605  -3.236  1.00 87.30           C  
ATOM    712  N   VAL A  90       5.687   0.460  -0.927  1.00 87.53           N  
ATOM    713  CA  VAL A  90       4.521  -0.166  -0.311  1.00 87.53           C  
ATOM    714  C   VAL A  90       3.657   0.900   0.358  1.00 87.53           C  
ATOM    715  CB  VAL A  90       4.932  -1.242   0.718  1.00 87.53           C  
ATOM    716  O   VAL A  90       4.141   1.667   1.193  1.00 87.53           O  
ATOM    717  CG1 VAL A  90       3.699  -1.917   1.316  1.00 87.53           C  
ATOM    718  CG2 VAL A  90       5.849  -2.278   0.069  1.00 87.53           C  
ATOM    719  N   VAL A  91       2.438   1.073  -0.059  1.00 89.64           N  
ATOM    720  CA  VAL A  91       1.478   1.975   0.570  1.00 89.64           C  
ATOM    721  C   VAL A  91       0.390   1.165   1.271  1.00 89.64           C  
ATOM    722  CB  VAL A  91       0.847   2.939  -0.459  1.00 89.64           C  
ATOM    723  O   VAL A  91      -0.276   0.337   0.644  1.00 89.64           O  
ATOM    724  CG1 VAL A  91      -0.111   3.910   0.229  1.00 89.64           C  
ATOM    725  CG2 VAL A  91       1.935   3.701  -1.213  1.00 89.64           C  
ATOM    726  N   VAL A  92       0.283   1.386   2.555  1.00 87.65           N  
ATOM    727  CA  VAL A  92      -0.682   0.651   3.365  1.00 87.65           C  
ATOM    728  C   VAL A  92      -1.694   1.621   3.971  1.00 87.65           C  
ATOM    729  CB  VAL A  92       0.014  -0.159   4.482  1.00 87.65           C  
ATOM    730  O   VAL A  92      -1.315   2.622   4.583  1.00 87.65           O  
ATOM    731  CG1 VAL A  92      -1.004  -0.991   5.260  1.00 87.65           C  
ATOM    732  CG2 VAL A  92       1.102  -1.054   3.892  1.00 87.65           C  
ATOM    733  N   VAL A  93      -2.964   1.334   3.744  1.00 85.74           N  
ATOM    734  CA  VAL A  93      -4.022   2.040   4.458  1.00 85.74           C  
ATOM    735  C   VAL A  93      -4.706   1.091   5.439  1.00 85.74           C  
ATOM    736  CB  VAL A  93      -5.062   2.639   3.484  1.00 85.74           C  
ATOM    737  O   VAL A  93      -5.340   0.115   5.030  1.00 85.74           O  
ATOM    738  CG1 VAL A  93      -6.116   3.441   4.244  1.00 85.74           C  
ATOM    739  CG2 VAL A  93      -4.371   3.514   2.439  1.00 85.74           C  
ATOM    740  N   LEU A  94      -4.469   1.387   6.704  1.00 84.62           N  
ATOM    741  CA  LEU A  94      -5.019   0.538   7.755  1.00 84.62           C  
ATOM    742  C   LEU A  94      -5.685   1.378   8.839  1.00 84.62           C  
ATOM    743  CB  LEU A  94      -3.920  -0.333   8.371  1.00 84.62           C  
ATOM    744  O   LEU A  94      -5.034   2.215   9.470  1.00 84.62           O  
ATOM    745  CG  LEU A  94      -4.341  -1.235   9.531  1.00 84.62           C  
ATOM    746  CD1 LEU A  94      -5.330  -2.292   9.049  1.00 84.62           C  
ATOM    747  CD2 LEU A  94      -3.121  -1.889  10.171  1.00 84.62           C  
ATOM    748  N   ASN A  95      -6.970   1.173   9.098  1.00 80.43           N  
ATOM    749  CA  ASN A  95      -7.723   1.759  10.202  1.00 80.43           C  
ATOM    750  C   ASN A  95      -7.466   3.259  10.322  1.00 80.43           C  
ATOM    751  CB  ASN A  95      -7.384   1.055  11.518  1.00 80.43           C  
ATOM    752  O   ASN A  95      -7.175   3.758  11.410  1.00 80.43           O  
ATOM    753  CG  ASN A  95      -7.994  -0.329  11.613  1.00 80.43           C  
ATOM    754  ND2 ASN A  95      -7.349  -1.211  12.368  1.00 80.43           N  
ATOM    755  OD1 ASN A  95      -9.037  -0.604  11.014  1.00 80.43           O  
ATOM    756  N   GLY A  96      -7.396   4.024   9.161  1.00 80.95           N  
ATOM    757  CA  GLY A  96      -7.245   5.469   9.227  1.00 80.95           C  
ATOM    758  C   GLY A  96      -5.796   5.916   9.257  1.00 80.95           C  
ATOM    759  O   GLY A  96      -5.502   7.062   9.604  1.00 80.95           O  
ATOM    760  N   ARG A  97      -4.954   4.946   9.078  1.00 88.01           N  
ATOM    761  CA  ARG A  97      -3.526   5.242   9.041  1.00 88.01           C  
ATOM    762  C   ARG A  97      -2.933   4.912   7.675  1.00 88.01           C  
ATOM    763  CB  ARG A  97      -2.788   4.466  10.134  1.00 88.01           C  
ATOM    764  O   ARG A  97      -3.239   3.868   7.096  1.00 88.01           O  
ATOM    765  CG  ARG A  97      -3.165   4.881  11.547  1.00 88.01           C  
ATOM    766  CD  ARG A  97      -2.442   4.044  12.593  1.00 88.01           C  
ATOM    767  NE  ARG A  97      -3.051   2.726  12.744  1.00 88.01           N  
ATOM    768  NH1 ARG A  97      -1.572   1.999  14.363  1.00 88.01           N  
ATOM    769  NH2 ARG A  97      -3.253   0.620  13.638  1.00 88.01           N  
ATOM    770  CZ  ARG A  97      -2.624   1.785  13.581  1.00 88.01           C  
ATOM    771  N   VAL A  98      -2.238   5.872   7.150  1.00 89.43           N  
ATOM    772  CA  VAL A  98      -1.504   5.668   5.906  1.00 89.43           C  
ATOM    773  C   VAL A  98      -0.021   5.468   6.208  1.00 89.43           C  
ATOM    774  CB  VAL A  98      -1.694   6.855   4.934  1.00 89.43           C  
ATOM    775  O   VAL A  98       0.586   6.264   6.927  1.00 89.43           O  
ATOM    776  CG1 VAL A  98      -0.833   6.673   3.685  1.00 89.43           C  
ATOM    777  CG2 VAL A  98      -3.167   7.002   4.555  1.00 89.43           C  
ATOM    778  N   ARG A  99       0.442   4.322   5.725  1.00 90.95           N  
ATOM    779  CA  ARG A  99       1.864   4.027   5.868  1.00 90.95           C  
ATOM    780  C   ARG A  99       2.531   3.876   4.505  1.00 90.95           C  
ATOM    781  CB  ARG A  99       2.069   2.757   6.696  1.00 90.95           C  
ATOM    782  O   ARG A  99       1.992   3.215   3.614  1.00 90.95           O  
ATOM    783  CG  ARG A  99       1.661   2.899   8.153  1.00 90.95           C  
ATOM    784  CD  ARG A  99       1.806   1.586   8.910  1.00 90.95           C  
ATOM    785  NE  ARG A  99       3.208   1.255   9.151  1.00 90.95           N  
ATOM    786  NH1 ARG A  99       2.763  -0.663  10.359  1.00 90.95           N  
ATOM    787  NH2 ARG A  99       4.930  -0.011   9.992  1.00 90.95           N  
ATOM    788  CZ  ARG A  99       3.630   0.194   9.833  1.00 90.95           C  
ATOM    789  N   VAL A 100       3.575   4.532   4.366  1.00 92.06           N  
ATOM    790  CA  VAL A 100       4.348   4.440   3.132  1.00 92.06           C  
ATOM    791  C   VAL A 100       5.776   4.002   3.448  1.00 92.06           C  
ATOM    792  CB  VAL A 100       4.359   5.783   2.368  1.00 92.06           C  
ATOM    793  O   VAL A 100       6.449   4.612   4.282  1.00 92.06           O  
ATOM    794  CG1 VAL A 100       5.132   5.652   1.057  1.00 92.06           C  
ATOM    795  CG2 VAL A 100       2.931   6.259   2.105  1.00 92.06           C  
ATOM    796  N   ARG A 101       6.135   2.947   2.838  1.00 91.41           N  
ATOM    797  CA  ARG A 101       7.523   2.507   2.938  1.00 91.41           C  
ATOM    798  C   ARG A 101       8.253   2.693   1.612  1.00 91.41           C  
ATOM    799  CB  ARG A 101       7.592   1.041   3.373  1.00 91.41           C  
ATOM    800  O   ARG A 101       7.746   2.303   0.558  1.00 91.41           O  
ATOM    801  CG  ARG A 101       9.008   0.503   3.499  1.00 91.41           C  
ATOM    802  CD  ARG A 101       9.019  -0.984   3.825  1.00 91.41           C  
ATOM    803  NE  ARG A 101      10.372  -1.532   3.801  1.00 91.41           N  
ATOM    804  NH1 ARG A 101       9.944  -3.066   2.128  1.00 91.41           N  
ATOM    805  NH2 ARG A 101      12.035  -2.930   3.057  1.00 91.41           N  
ATOM    806  CZ  ARG A 101      10.781  -2.508   2.995  1.00 91.41           C  
ATOM    807  N   ASN A 102       9.417   3.268   1.756  1.00 91.84           N  
ATOM    808  CA  ASN A 102      10.257   3.484   0.583  1.00 91.84           C  
ATOM    809  C   ASN A 102      11.387   2.462   0.506  1.00 91.84           C  
ATOM    810  CB  ASN A 102      10.826   4.905   0.584  1.00 91.84           C  
ATOM    811  O   ASN A 102      12.377   2.569   1.232  1.00 91.84           O  
ATOM    812  CG  ASN A 102      11.658   5.202  -0.648  1.00 91.84           C  
ATOM    813  ND2 ASN A 102      12.308   6.359  -0.659  1.00 91.84           N  
ATOM    814  OD1 ASN A 102      11.715   4.398  -1.582  1.00 91.84           O  
ATOM    815  N   GLY A 103      11.249   1.446  -0.408  1.00 88.05           N  
ATOM    816  CA  GLY A 103      12.268   0.424  -0.582  1.00 88.05           C  
ATOM    817  C   GLY A 103      13.204   0.705  -1.743  1.00 88.05           C  
ATOM    818  O   GLY A 103      14.030  -0.137  -2.099  1.00 88.05           O  
ATOM    819  N   THR A 104      13.113   1.872  -2.305  1.00 89.64           N  
ATOM    820  CA  THR A 104      13.980   2.249  -3.417  1.00 89.64           C  
ATOM    821  C   THR A 104      15.314   2.785  -2.905  1.00 89.64           C  
ATOM    822  CB  THR A 104      13.309   3.305  -4.315  1.00 89.64           C  
ATOM    823  O   THR A 104      15.561   2.799  -1.698  1.00 89.64           O  
ATOM    824  CG2 THR A 104      11.862   2.931  -4.617  1.00 89.64           C  
ATOM    825  OG1 THR A 104      13.334   4.574  -3.650  1.00 89.64           O  
ATOM    826  N   ASP A 105      16.223   3.160  -3.872  1.00 90.61           N  
ATOM    827  CA  ASP A 105      17.538   3.657  -3.482  1.00 90.61           C  
ATOM    828  C   ASP A 105      17.568   5.184  -3.473  1.00 90.61           C  
ATOM    829  CB  ASP A 105      18.617   3.115  -4.421  1.00 90.61           C  
ATOM    830  O   ASP A 105      18.628   5.788  -3.297  1.00 90.61           O  
ATOM    831  CG  ASP A 105      18.356   3.449  -5.880  1.00 90.61           C  
ATOM    832  OD1 ASP A 105      17.184   3.417  -6.312  1.00 90.61           O  
ATOM    833  OD2 ASP A 105      19.332   3.744  -6.603  1.00 90.61           O  
ATOM    834  N   ARG A 106      16.385   5.834  -3.606  1.00 91.78           N  
ATOM    835  CA  ARG A 106      16.292   7.289  -3.641  1.00 91.78           C  
ATOM    836  C   ARG A 106      15.155   7.787  -2.755  1.00 91.78           C  
ATOM    837  CB  ARG A 106      16.092   7.781  -5.076  1.00 91.78           C  
ATOM    838  O   ARG A 106      14.211   7.046  -2.472  1.00 91.78           O  
ATOM    839  CG  ARG A 106      14.885   7.172  -5.773  1.00 91.78           C  
ATOM    840  CD  ARG A 106      14.837   7.546  -7.248  1.00 91.78           C  
ATOM    841  NE  ARG A 106      14.028   6.605  -8.016  1.00 91.78           N  
ATOM    842  NH1 ARG A 106      14.451   7.592 -10.062  1.00 91.78           N  
ATOM    843  NH2 ARG A 106      13.103   5.742  -9.933  1.00 91.78           N  
ATOM    844  CZ  ARG A 106      13.862   6.648  -9.335  1.00 91.78           C  
ATOM    845  N   PRO A 107      15.312   9.122  -2.363  1.00 93.70           N  
ATOM    846  CA  PRO A 107      14.226   9.695  -1.564  1.00 93.70           C  
ATOM    847  C   PRO A 107      12.943   9.892  -2.368  1.00 93.70           C  
ATOM    848  CB  PRO A 107      14.796  11.041  -1.108  1.00 93.70           C  
ATOM    849  O   PRO A 107      12.998  10.188  -3.564  1.00 93.70           O  
ATOM    850  CG  PRO A 107      15.862  11.362  -2.105  1.00 93.70           C  
ATOM    851  CD  PRO A 107      16.389  10.074  -2.671  1.00 93.70           C  
ATOM    852  N   CYS A 108      11.817   9.604  -1.704  1.00 93.75           N  
ATOM    853  CA  CYS A 108      10.519   9.784  -2.346  1.00 93.75           C  
ATOM    854  C   CYS A 108       9.741  10.921  -1.694  1.00 93.75           C  
ATOM    855  CB  CYS A 108       9.705   8.493  -2.280  1.00 93.75           C  
ATOM    856  O   CYS A 108       9.856  11.145  -0.488  1.00 93.75           O  
ATOM    857  SG  CYS A 108      10.449   7.115  -3.181  1.00 93.75           S  
ATOM    858  N   ARG A 109       9.113  11.663  -2.519  1.00 96.00           N  
ATOM    859  CA  ARG A 109       8.191  12.677  -2.018  1.00 96.00           C  
ATOM    860  C   ARG A 109       6.769  12.132  -1.938  1.00 96.00           C  
ATOM    861  CB  ARG A 109       8.225  13.921  -2.908  1.00 96.00           C  
ATOM    862  O   ARG A 109       6.231  11.638  -2.931  1.00 96.00           O  
ATOM    863  CG  ARG A 109       9.492  14.749  -2.761  1.00 96.00           C  
ATOM    864  CD  ARG A 109       9.422  16.037  -3.569  1.00 96.00           C  
ATOM    865  NE  ARG A 109      10.740  16.644  -3.731  1.00 96.00           N  
ATOM    866  NH1 ARG A 109      10.091  18.102  -5.401  1.00 96.00           N  
ATOM    867  NH2 ARG A 109      12.261  18.092  -4.662  1.00 96.00           N  
ATOM    868  CZ  ARG A 109      11.028  17.611  -4.598  1.00 96.00           C  
ATOM    869  N   VAL A 110       6.226  12.155  -0.749  1.00 93.97           N  
ATOM    870  CA  VAL A 110       4.888  11.611  -0.539  1.00 93.97           C  
ATOM    871  C   VAL A 110       3.921  12.739  -0.189  1.00 93.97           C  
ATOM    872  CB  VAL A 110       4.879  10.537   0.572  1.00 93.97           C  
ATOM    873  O   VAL A 110       4.161  13.503   0.750  1.00 93.97           O  
ATOM    874  CG1 VAL A 110       3.474   9.971   0.765  1.00 93.97           C  
ATOM    875  CG2 VAL A 110       5.868   9.421   0.242  1.00 93.97           C  
ATOM    876  N   ARG A 111       2.876  12.808  -1.050  1.00 94.16           N  
ATOM    877  CA  ARG A 111       1.820  13.781  -0.786  1.00 94.16           C  
ATOM    878  C   ARG A 111       0.533  13.088  -0.353  1.00 94.16           C  
ATOM    879  CB  ARG A 111       1.561  14.642  -2.024  1.00 94.16           C  
ATOM    880  O   ARG A 111       0.026  12.211  -1.057  1.00 94.16           O  
ATOM    881  CG  ARG A 111       2.702  15.587  -2.367  1.00 94.16           C  
ATOM    882  CD  ARG A 111       2.391  16.421  -3.602  1.00 94.16           C  
ATOM    883  NE  ARG A 111       1.188  17.228  -3.419  1.00 94.16           N  
ATOM    884  NH1 ARG A 111       1.512  18.514  -5.310  1.00 94.16           N  
ATOM    885  NH2 ARG A 111      -0.315  18.874  -3.973  1.00 94.16           N  
ATOM    886  CZ  ARG A 111       0.798  18.204  -4.235  1.00 94.16           C  
ATOM    887  N   VAL A 112       0.069  13.442   0.803  1.00 91.80           N  
ATOM    888  CA  VAL A 112      -1.170  12.879   1.328  1.00 91.80           C  
ATOM    889  C   VAL A 112      -2.252  13.956   1.366  1.00 91.80           C  
ATOM    890  CB  VAL A 112      -0.968  12.277   2.737  1.00 91.80           C  
ATOM    891  O   VAL A 112      -2.088  14.987   2.023  1.00 91.80           O  
ATOM    892  CG1 VAL A 112      -2.266  11.656   3.250  1.00 91.80           C  
ATOM    893  CG2 VAL A 112       0.152  11.239   2.717  1.00 91.80           C  
ATOM    894  N   THR A 113      -3.286  13.727   0.470  1.00 90.92           N  
ATOM    895  CA  THR A 113      -4.429  14.633   0.444  1.00 90.92           C  
ATOM    896  C   THR A 113      -5.648  13.985   1.094  1.00 90.92           C  
ATOM    897  CB  THR A 113      -4.775  15.054  -0.997  1.00 90.92           C  
ATOM    898  O   THR A 113      -6.095  12.920   0.663  1.00 90.92           O  
ATOM    899  CG2 THR A 113      -5.902  16.082  -1.014  1.00 90.92           C  
ATOM    900  OG1 THR A 113      -3.614  15.624  -1.614  1.00 90.92           O  
ATOM    901  N   ALA A 114      -6.113  14.576   2.228  1.00 87.13           N  
ATOM    902  CA  ALA A 114      -7.296  14.107   2.944  1.00 87.13           C  
ATOM    903  C   ALA A 114      -8.102  15.278   3.499  1.00 87.13           C  
ATOM    904  CB  ALA A 114      -6.895  13.159   4.072  1.00 87.13           C  
ATOM    905  O   ALA A 114      -7.535  16.224   4.050  1.00 87.13           O  
ATOM    906  N   GLY A 115      -9.526  15.260   3.271  1.00 83.25           N  
ATOM    907  CA  GLY A 115     -10.406  16.288   3.802  1.00 83.25           C  
ATOM    908  C   GLY A 115     -10.132  17.664   3.226  1.00 83.25           C  
ATOM    909  O   GLY A 115     -10.292  18.674   3.914  1.00 83.25           O  
ATOM    910  N   GLY A 116      -9.518  17.745   2.041  1.00 86.34           N  
ATOM    911  CA  GLY A 116      -9.231  19.005   1.375  1.00 86.34           C  
ATOM    912  C   GLY A 116      -7.867  19.568   1.724  1.00 86.34           C  
ATOM    913  O   GLY A 116      -7.476  20.622   1.219  1.00 86.34           O  
ATOM    914  N   GLU A 117      -7.176  18.916   2.615  1.00 89.78           N  
ATOM    915  CA  GLU A 117      -5.844  19.361   3.012  1.00 89.78           C  
ATOM    916  C   GLU A 117      -4.763  18.455   2.428  1.00 89.78           C  
ATOM    917  CB  GLU A 117      -5.724  19.407   4.537  1.00 89.78           C  
ATOM    918  O   GLU A 117      -4.946  17.239   2.339  1.00 89.78           O  
ATOM    919  CG  GLU A 117      -6.649  20.420   5.196  1.00 89.78           C  
ATOM    920  CD  GLU A 117      -6.469  20.505   6.704  1.00 89.78           C  
ATOM    921  OE1 GLU A 117      -5.819  21.461   7.184  1.00 89.78           O  
ATOM    922  OE2 GLU A 117      -6.980  19.607   7.410  1.00 89.78           O  
ATOM    923  N   THR A 118      -3.706  19.118   1.921  1.00 93.91           N  
ATOM    924  CA  THR A 118      -2.575  18.371   1.381  1.00 93.91           C  
ATOM    925  C   THR A 118      -1.335  18.564   2.249  1.00 93.91           C  
ATOM    926  CB  THR A 118      -2.264  18.796  -0.066  1.00 93.91           C  
ATOM    927  O   THR A 118      -0.975  19.695   2.583  1.00 93.91           O  
ATOM    928  CG2 THR A 118      -1.085  18.008  -0.629  1.00 93.91           C  
ATOM    929  OG1 THR A 118      -3.416  18.561  -0.885  1.00 93.91           O  
ATOM    930  N   ARG A 119      -0.802  17.410   2.695  1.00 94.17           N  
ATOM    931  CA  ARG A 119       0.476  17.426   3.399  1.00 94.17           C  
ATOM    932  C   ARG A 119       1.554  16.708   2.592  1.00 94.17           C  
ATOM    933  CB  ARG A 119       0.339  16.780   4.779  1.00 94.17           C  
ATOM    934  O   ARG A 119       1.298  15.657   2.001  1.00 94.17           O  
ATOM    935  CG  ARG A 119      -0.590  17.531   5.720  1.00 94.17           C  
ATOM    936  CD  ARG A 119      -0.724  16.826   7.062  1.00 94.17           C  
ATOM    937  NE  ARG A 119      -1.537  17.597   7.998  1.00 94.17           N  
ATOM    938  NH1 ARG A 119      -1.323  16.097   9.742  1.00 94.17           N  
ATOM    939  NH2 ARG A 119      -2.554  18.012  10.015  1.00 94.17           N  
ATOM    940  CZ  ARG A 119      -1.803  17.234   9.250  1.00 94.17           C  
ATOM    941  N   GLU A 120       2.709  17.306   2.603  1.00 96.51           N  
ATOM    942  CA  GLU A 120       3.823  16.750   1.841  1.00 96.51           C  
ATOM    943  C   GLU A 120       4.939  16.271   2.765  1.00 96.51           C  
ATOM    944  CB  GLU A 120       4.367  17.783   0.852  1.00 96.51           C  
ATOM    945  O   GLU A 120       5.269  16.939   3.747  1.00 96.51           O  
ATOM    946  CG  GLU A 120       5.423  17.232  -0.096  1.00 96.51           C  
ATOM    947  CD  GLU A 120       5.944  18.266  -1.081  1.00 96.51           C  
ATOM    948  OE1 GLU A 120       6.927  18.971  -0.758  1.00 96.51           O  
ATOM    949  OE2 GLU A 120       5.364  18.372  -2.185  1.00 96.51           O  
ATOM    950  N   TYR A 121       5.486  15.015   2.416  1.00 94.93           N  
ATOM    951  CA  TYR A 121       6.554  14.416   3.208  1.00 94.93           C  
ATOM    952  C   TYR A 121       7.676  13.905   2.312  1.00 94.93           C  
ATOM    953  CB  TYR A 121       6.010  13.270   4.067  1.00 94.93           C  
ATOM    954  O   TYR A 121       7.439  13.536   1.159  1.00 94.93           O  
ATOM    955  CG  TYR A 121       4.837  13.664   4.931  1.00 94.93           C  
ATOM    956  CD1 TYR A 121       5.028  14.133   6.229  1.00 94.93           C  
ATOM    957  CD2 TYR A 121       3.535  13.568   4.452  1.00 94.93           C  
ATOM    958  CE1 TYR A 121       3.950  14.495   7.029  1.00 94.93           C  
ATOM    959  CE2 TYR A 121       2.449  13.928   5.244  1.00 94.93           C  
ATOM    960  OH  TYR A 121       1.595  14.747   7.317  1.00 94.93           O  
ATOM    961  CZ  TYR A 121       2.666  14.390   6.529  1.00 94.93           C  
ATOM    962  N   THR A 122       8.846  13.938   2.854  1.00 95.02           N  
ATOM    963  CA  THR A 122       9.960  13.257   2.203  1.00 95.02           C  
ATOM    964  C   THR A 122      10.276  11.941   2.909  1.00 95.02           C  
ATOM    965  CB  THR A 122      11.219  14.143   2.177  1.00 95.02           C  
ATOM    966  O   THR A 122      10.495  11.918   4.123  1.00 95.02           O  
ATOM    967  CG2 THR A 122      12.380  13.430   1.493  1.00 95.02           C  
ATOM    968  OG1 THR A 122      10.929  15.353   1.466  1.00 95.02           O  
ATOM    969  N   VAL A 123      10.281  10.811   2.187  1.00 93.46           N  
ATOM    970  CA  VAL A 123      10.577   9.497   2.747  1.00 93.46           C  
ATOM    971  C   VAL A 123      11.898   8.980   2.184  1.00 93.46           C  
ATOM    972  CB  VAL A 123       9.443   8.488   2.457  1.00 93.46           C  
ATOM    973  O   VAL A 123      12.024   8.766   0.976  1.00 93.46           O  
ATOM    974  CG1 VAL A 123       9.715   7.155   3.153  1.00 93.46           C  
ATOM    975  CG2 VAL A 123       8.096   9.059   2.897  1.00 93.46           C  
ATOM    976  N   ASN A 124      12.865   8.851   3.017  1.00 95.08           N  
ATOM    977  CA  ASN A 124      14.185   8.379   2.610  1.00 95.08           C  
ATOM    978  C   ASN A 124      14.193   6.872   2.374  1.00 95.08           C  
ATOM    979  CB  ASN A 124      15.237   8.758   3.654  1.00 95.08           C  
ATOM    980  O   ASN A 124      13.341   6.152   2.898  1.00 95.08           O  
ATOM    981  CG  ASN A 124      15.429  10.258   3.772  1.00 95.08           C  
ATOM    982  ND2 ASN A 124      15.470  10.756   5.002  1.00 95.08           N  
ATOM    983  OD1 ASN A 124      15.540  10.962   2.765  1.00 95.08           O  
ATOM    984  N   PRO A 125      15.147   6.455   1.577  1.00 92.50           N  
ATOM    985  CA  PRO A 125      15.259   5.016   1.327  1.00 92.50           C  
ATOM    986  C   PRO A 125      15.350   4.199   2.614  1.00 92.50           C  
ATOM    987  CB  PRO A 125      16.551   4.899   0.514  1.00 92.50           C  
ATOM    988  O   PRO A 125      16.079   4.572   3.537  1.00 92.50           O  
ATOM    989  CG  PRO A 125      16.713   6.233  -0.140  1.00 92.50           C  
ATOM    990  CD  PRO A 125      16.180   7.287   0.788  1.00 92.50           C  
ATOM    991  N   GLY A 126      14.577   3.107   2.665  1.00 90.10           N  
ATOM    992  CA  GLY A 126      14.611   2.193   3.796  1.00 90.10           C  
ATOM    993  C   GLY A 126      13.807   2.684   4.985  1.00 90.10           C  
ATOM    994  O   GLY A 126      13.816   2.060   6.048  1.00 90.10           O  
ATOM    995  N   THR A 127      13.157   3.865   4.850  1.00 93.48           N  
ATOM    996  CA  THR A 127      12.401   4.424   5.966  1.00 93.48           C  
ATOM    997  C   THR A 127      10.901   4.321   5.707  1.00 93.48           C  
ATOM    998  CB  THR A 127      12.782   5.894   6.218  1.00 93.48           C  
ATOM    999  O   THR A 127      10.479   3.939   4.614  1.00 93.48           O  
ATOM   1000  CG2 THR A 127      14.282   6.042   6.447  1.00 93.48           C  
ATOM   1001  OG1 THR A 127      12.403   6.681   5.082  1.00 93.48           O  
ATOM   1002  N   GLU A 128      10.125   4.563   6.734  1.00 91.24           N  
ATOM   1003  CA  GLU A 128       8.670   4.476   6.649  1.00 91.24           C  
ATOM   1004  C   GLU A 128       8.011   5.764   7.135  1.00 91.24           C  
ATOM   1005  CB  GLU A 128       8.154   3.284   7.459  1.00 91.24           C  
ATOM   1006  O   GLU A 128       8.552   6.458   7.998  1.00 91.24           O  
ATOM   1007  CG  GLU A 128       8.675   1.939   6.974  1.00 91.24           C  
ATOM   1008  CD  GLU A 128       8.207   0.770   7.826  1.00 91.24           C  
ATOM   1009  OE1 GLU A 128       7.180   0.141   7.482  1.00 91.24           O  
ATOM   1010  OE2 GLU A 128       8.871   0.482   8.847  1.00 91.24           O  
ATOM   1011  N   LEU A 129       6.981   6.147   6.460  1.00 93.73           N  
ATOM   1012  CA  LEU A 129       6.139   7.268   6.864  1.00 93.73           C  
ATOM   1013  C   LEU A 129       4.792   6.777   7.383  1.00 93.73           C  
ATOM   1014  CB  LEU A 129       5.929   8.230   5.692  1.00 93.73           C  
ATOM   1015  O   LEU A 129       4.182   5.884   6.791  1.00 93.73           O  
ATOM   1016  CG  LEU A 129       4.873   9.319   5.890  1.00 93.73           C  
ATOM   1017  CD1 LEU A 129       5.365  10.358   6.891  1.00 93.73           C  
ATOM   1018  CD2 LEU A 129       4.525   9.975   4.558  1.00 93.73           C  
ATOM   1019  N   GLU A 130       4.401   7.312   8.459  1.00 92.83           N  
ATOM   1020  CA  GLU A 130       3.072   7.017   8.986  1.00 92.83           C  
ATOM   1021  C   GLU A 130       2.265   8.295   9.194  1.00 92.83           C  
ATOM   1022  CB  GLU A 130       3.175   6.240  10.301  1.00 92.83           C  
ATOM   1023  O   GLU A 130       2.723   9.223   9.865  1.00 92.83           O  
ATOM   1024  CG  GLU A 130       1.834   5.760  10.838  1.00 92.83           C  
ATOM   1025  CD  GLU A 130       1.962   4.881  12.072  1.00 92.83           C  
ATOM   1026  OE1 GLU A 130       2.009   5.421  13.200  1.00 92.83           O  
ATOM   1027  OE2 GLU A 130       2.017   3.641  11.909  1.00 92.83           O  
ATOM   1028  N   VAL A 131       1.090   8.305   8.607  1.00 91.30           N  
ATOM   1029  CA  VAL A 131       0.207   9.458   8.743  1.00 91.30           C  
ATOM   1030  C   VAL A 131      -1.148   9.010   9.287  1.00 91.30           C  
ATOM   1031  CB  VAL A 131       0.024  10.195   7.397  1.00 91.30           C  
ATOM   1032  O   VAL A 131      -1.777   8.105   8.734  1.00 91.30           O  
ATOM   1033  CG1 VAL A 131      -0.853  11.433   7.574  1.00 91.30           C  
ATOM   1034  CG2 VAL A 131       1.382  10.578   6.811  1.00 91.30           C  
ATOM   1035  N   GLU A 132      -1.515   9.630  10.314  1.00 89.49           N  
ATOM   1036  CA  GLU A 132      -2.827   9.363  10.896  1.00 89.49           C  
ATOM   1037  C   GLU A 132      -3.901  10.242  10.263  1.00 89.49           C  
ATOM   1038  CB  GLU A 132      -2.796   9.578  12.411  1.00 89.49           C  
ATOM   1039  O   GLU A 132      -3.704  11.448  10.094  1.00 89.49           O  
ATOM   1040  CG  GLU A 132      -1.895   8.602  13.153  1.00 89.49           C  
ATOM   1041  CD  GLU A 132      -2.009   8.712  14.666  1.00 89.49           C  
ATOM   1042  OE1 GLU A 132      -2.733   7.897  15.281  1.00 89.49           O  
ATOM   1043  OE2 GLU A 132      -1.368   9.621  15.240  1.00 89.49           O  
ATOM   1044  N   LEU A 133      -5.007   9.574   9.885  1.00 87.07           N  
ATOM   1045  CA  LEU A 133      -6.115  10.322   9.299  1.00 87.07           C  
ATOM   1046  C   LEU A 133      -7.301  10.374  10.256  1.00 87.07           C  
ATOM   1047  CB  LEU A 133      -6.542   9.693   7.970  1.00 87.07           C  
ATOM   1048  O   LEU A 133      -7.533   9.431  11.016  1.00 87.07           O  
ATOM   1049  CG  LEU A 133      -5.453   9.550   6.906  1.00 87.07           C  
ATOM   1050  CD1 LEU A 133      -5.980   8.766   5.710  1.00 87.07           C  
ATOM   1051  CD2 LEU A 133      -4.945  10.921   6.472  1.00 87.07           C  
ATOM   1052  N   SER A 134      -7.899  11.594  10.384  1.00 86.22           N  
ATOM   1053  CA  SER A 134      -9.150  11.663  11.131  1.00 86.22           C  
ATOM   1054  C   SER A 134     -10.261  10.897  10.421  1.00 86.22           C  
ATOM   1055  CB  SER A 134      -9.573  13.118  11.337  1.00 86.22           C  
ATOM   1056  O   SER A 134     -10.185  10.660   9.213  1.00 86.22           O  
ATOM   1057  OG  SER A 134      -9.896  13.727  10.098  1.00 86.22           O  
ATOM   1058  N   PRO A 135     -11.317  10.458  11.127  1.00 78.63           N  
ATOM   1059  CA  PRO A 135     -12.443   9.723  10.545  1.00 78.63           C  
ATOM   1060  C   PRO A 135     -13.022  10.411   9.311  1.00 78.63           C  
ATOM   1061  CB  PRO A 135     -13.466   9.689  11.683  1.00 78.63           C  
ATOM   1062  O   PRO A 135     -13.406   9.740   8.350  1.00 78.63           O  
ATOM   1063  CG  PRO A 135     -12.654   9.802  12.932  1.00 78.63           C  
ATOM   1064  CD  PRO A 135     -11.456  10.661  12.646  1.00 78.63           C  
ATOM   1065  N   GLU A 136     -13.084  11.716   9.285  1.00 78.71           N  
ATOM   1066  CA  GLU A 136     -13.615  12.469   8.152  1.00 78.71           C  
ATOM   1067  C   GLU A 136     -12.671  12.405   6.955  1.00 78.71           C  
ATOM   1068  CB  GLU A 136     -13.868  13.926   8.546  1.00 78.71           C  
ATOM   1069  O   GLU A 136     -13.117  12.398   5.806  1.00 78.71           O  
ATOM   1070  CG  GLU A 136     -14.939  14.099   9.613  1.00 78.71           C  
ATOM   1071  CD  GLU A 136     -15.103  15.539  10.072  1.00 78.71           C  
ATOM   1072  OE1 GLU A 136     -15.991  16.246   9.545  1.00 78.71           O  
ATOM   1073  OE2 GLU A 136     -14.336  15.963  10.965  1.00 78.71           O  
ATOM   1074  N   GLN A 137     -11.385  12.272   7.262  1.00 83.35           N  
ATOM   1075  CA  GLN A 137     -10.339  12.262   6.245  1.00 83.35           C  
ATOM   1076  C   GLN A 137     -10.208  10.883   5.605  1.00 83.35           C  
ATOM   1077  CB  GLN A 137      -9.000  12.690   6.848  1.00 83.35           C  
ATOM   1078  O   GLN A 137      -9.770  10.765   4.458  1.00 83.35           O  
ATOM   1079  CG  GLN A 137      -8.954  14.153   7.267  1.00 83.35           C  
ATOM   1080  CD  GLN A 137      -7.686  14.509   8.020  1.00 83.35           C  
ATOM   1081  NE2 GLN A 137      -7.218  15.740   7.846  1.00 83.35           N  
ATOM   1082  OE1 GLN A 137      -7.132  13.684   8.753  1.00 83.35           O  
ATOM   1083  N   GLN A 138     -10.704   9.862   6.218  1.00 76.59           N  
ATOM   1084  CA  GLN A 138     -10.477   8.476   5.824  1.00 76.59           C  
ATOM   1085  C   GLN A 138     -11.282   8.119   4.578  1.00 76.59           C  
ATOM   1086  CB  GLN A 138     -10.833   7.527   6.969  1.00 76.59           C  
ATOM   1087  O   GLN A 138     -10.885   7.246   3.804  1.00 76.59           O  
ATOM   1088  CG  GLN A 138      -9.875   7.602   8.151  1.00 76.59           C  
ATOM   1089  CD  GLN A 138     -10.307   6.728   9.313  1.00 76.59           C  
ATOM   1090  NE2 GLN A 138      -9.766   7.003  10.495  1.00 76.59           N  
ATOM   1091  OE1 GLN A 138     -11.122   5.814   9.151  1.00 76.59           O  
ATOM   1092  N   ASN A 139     -12.408   8.865   4.303  1.00 71.23           N  
ATOM   1093  CA  ASN A 139     -13.302   8.493   3.212  1.00 71.23           C  
ATOM   1094  C   ASN A 139     -12.830   9.067   1.879  1.00 71.23           C  
ATOM   1095  CB  ASN A 139     -14.732   8.949   3.510  1.00 71.23           C  
ATOM   1096  O   ASN A 139     -13.208   8.572   0.816  1.00 71.23           O  
ATOM   1097  CG  ASN A 139     -15.351   8.205   4.677  1.00 71.23           C  
ATOM   1098  ND2 ASN A 139     -16.099   8.922   5.508  1.00 71.23           N  
ATOM   1099  OD1 ASN A 139     -15.159   6.996   4.831  1.00 71.23           O  
ATOM   1100  N   ASN A 140     -11.783   9.898   1.851  1.00 75.49           N  
ATOM   1101  CA  ASN A 140     -11.335  10.532   0.615  1.00 75.49           C  
ATOM   1102  C   ASN A 140      -9.829  10.779   0.626  1.00 75.49           C  
ATOM   1103  CB  ASN A 140     -12.087  11.844   0.382  1.00 75.49           C  
ATOM   1104  O   ASN A 140      -9.354  11.767   0.064  1.00 75.49           O  
ATOM   1105  CG  ASN A 140     -13.548  11.627   0.040  1.00 75.49           C  
ATOM   1106  ND2 ASN A 140     -14.421  12.438   0.625  1.00 75.49           N  
ATOM   1107  OD1 ASN A 140     -13.889  10.736  -0.743  1.00 75.49           O  
ATOM   1108  N   ALA A 141      -9.089   9.811   1.112  1.00 84.17           N  
ATOM   1109  CA  ALA A 141      -7.655  10.076   1.197  1.00 84.17           C  
ATOM   1110  C   ALA A 141      -6.954   9.727  -0.112  1.00 84.17           C  
ATOM   1111  CB  ALA A 141      -7.037   9.293   2.353  1.00 84.17           C  
ATOM   1112  O   ALA A 141      -7.371   8.807  -0.821  1.00 84.17           O  
ATOM   1113  N   GLU A 142      -6.098  10.573  -0.496  1.00 87.65           N  
ATOM   1114  CA  GLU A 142      -5.246  10.374  -1.664  1.00 87.65           C  
ATOM   1115  C   GLU A 142      -3.769  10.440  -1.288  1.00 87.65           C  
ATOM   1116  CB  GLU A 142      -5.561  11.413  -2.743  1.00 87.65           C  
ATOM   1117  O   GLU A 142      -3.354  11.322  -0.533  1.00 87.65           O  
ATOM   1118  CG  GLU A 142      -4.709  11.276  -3.997  1.00 87.65           C  
ATOM   1119  CD  GLU A 142      -4.948  12.385  -5.009  1.00 87.65           C  
ATOM   1120  OE1 GLU A 142      -4.321  13.461  -4.890  1.00 87.65           O  
ATOM   1121  OE2 GLU A 142      -5.771  12.175  -5.929  1.00 87.65           O  
ATOM   1122  N   VAL A 143      -3.070   9.421  -1.769  1.00 90.36           N  
ATOM   1123  CA  VAL A 143      -1.632   9.399  -1.522  1.00 90.36           C  
ATOM   1124  C   VAL A 143      -0.879   9.395  -2.850  1.00 90.36           C  
ATOM   1125  CB  VAL A 143      -1.221   8.176  -0.672  1.00 90.36           C  
ATOM   1126  O   VAL A 143      -1.109   8.531  -3.699  1.00 90.36           O  
ATOM   1127  CG1 VAL A 143       0.276   8.207  -0.370  1.00 90.36           C  
ATOM   1128  CG2 VAL A 143      -2.030   8.129   0.623  1.00 90.36           C  
ATOM   1129  N   GLU A 144      -0.116  10.389  -3.040  1.00 91.66           N  
ATOM   1130  CA  GLU A 144       0.746  10.485  -4.214  1.00 91.66           C  
ATOM   1131  C   GLU A 144       2.215  10.314  -3.837  1.00 91.66           C  
ATOM   1132  CB  GLU A 144       0.538  11.824  -4.926  1.00 91.66           C  
ATOM   1133  O   GLU A 144       2.702  10.964  -2.910  1.00 91.66           O  
ATOM   1134  CG  GLU A 144       1.355  11.976  -6.201  1.00 91.66           C  
ATOM   1135  CD  GLU A 144       1.144  13.314  -6.892  1.00 91.66           C  
ATOM   1136  OE1 GLU A 144       1.832  14.297  -6.535  1.00 91.66           O  
ATOM   1137  OE2 GLU A 144       0.283  13.380  -7.798  1.00 91.66           O  
ATOM   1138  N   VAL A 145       2.839   9.390  -4.484  1.00 91.97           N  
ATOM   1139  CA  VAL A 145       4.250   9.118  -4.229  1.00 91.97           C  
ATOM   1140  C   VAL A 145       5.069   9.422  -5.481  1.00 91.97           C  
ATOM   1141  CB  VAL A 145       4.475   7.655  -3.785  1.00 91.97           C  
ATOM   1142  O   VAL A 145       4.781   8.900  -6.560  1.00 91.97           O  
ATOM   1143  CG1 VAL A 145       5.933   7.430  -3.388  1.00 91.97           C  
ATOM   1144  CG2 VAL A 145       3.542   7.299  -2.630  1.00 91.97           C  
ATOM   1145  N   GLU A 146       6.046  10.300  -5.246  1.00 91.41           N  
ATOM   1146  CA  GLU A 146       6.978  10.636  -6.318  1.00 91.41           C  
ATOM   1147  C   GLU A 146       8.404  10.232  -5.957  1.00 91.41           C  
ATOM   1148  CB  GLU A 146       6.919  12.133  -6.632  1.00 91.41           C  
ATOM   1149  O   GLU A 146       8.940  10.670  -4.937  1.00 91.41           O  
ATOM   1150  CG  GLU A 146       7.788  12.549  -7.810  1.00 91.41           C  
ATOM   1151  CD  GLU A 146       7.752  14.045  -8.084  1.00 91.41           C  
ATOM   1152  OE1 GLU A 146       8.664  14.768  -7.622  1.00 91.41           O  
ATOM   1153  OE2 GLU A 146       6.804  14.497  -8.764  1.00 91.41           O  
ATOM   1154  N   CYS A 147       8.952   9.342  -6.713  1.00 86.83           N  
ATOM   1155  CA  CYS A 147      10.364   8.999  -6.589  1.00 86.83           C  
ATOM   1156  C   CYS A 147      11.113   9.301  -7.882  1.00 86.83           C  
ATOM   1157  CB  CYS A 147      10.527   7.523  -6.227  1.00 86.83           C  
ATOM   1158  O   CYS A 147      11.040   8.531  -8.841  1.00 86.83           O  
ATOM   1159  SG  CYS A 147       9.524   7.004  -4.819  1.00 86.83           S  
ATOM   1160  N   GLY A 148      11.910  10.469  -7.976  1.00 85.18           N  
ATOM   1161  CA  GLY A 148      12.531  10.837  -9.238  1.00 85.18           C  
ATOM   1162  C   GLY A 148      11.525  11.156 -10.328  1.00 85.18           C  
ATOM   1163  O   GLY A 148      10.652  12.007 -10.144  1.00 85.18           O  
ATOM   1164  N   ASN A 149      11.516  10.309 -11.509  1.00 82.61           N  
ATOM   1165  CA  ASN A 149      10.617  10.588 -12.623  1.00 82.61           C  
ATOM   1166  C   ASN A 149       9.342   9.754 -12.536  1.00 82.61           C  
ATOM   1167  CB  ASN A 149      11.323  10.341 -13.958  1.00 82.61           C  
ATOM   1168  O   ASN A 149       8.479   9.838 -13.412  1.00 82.61           O  
ATOM   1169  CG  ASN A 149      12.456  11.315 -14.209  1.00 82.61           C  
ATOM   1170  ND2 ASN A 149      13.539  10.827 -14.802  1.00 82.61           N  
ATOM   1171  OD1 ASN A 149      12.360  12.498 -13.870  1.00 82.61           O  
ATOM   1172  N   GLU A 150       9.237   8.995 -11.439  1.00 79.99           N  
ATOM   1173  CA  GLU A 150       8.093   8.101 -11.287  1.00 79.99           C  
ATOM   1174  C   GLU A 150       7.058   8.689 -10.332  1.00 79.99           C  
ATOM   1175  CB  GLU A 150       8.546   6.726 -10.790  1.00 79.99           C  
ATOM   1176  O   GLU A 150       7.408   9.207  -9.270  1.00 79.99           O  
ATOM   1177  CG  GLU A 150       9.539   6.035 -11.713  1.00 79.99           C  
ATOM   1178  CD  GLU A 150      10.111   4.753 -11.128  1.00 79.99           C  
ATOM   1179  OE1 GLU A 150       9.763   3.655 -11.617  1.00 79.99           O  
ATOM   1180  OE2 GLU A 150      10.913   4.849 -10.173  1.00 79.99           O  
ATOM   1181  N   LYS A 151       5.898   8.808 -10.851  1.00 83.37           N  
ATOM   1182  CA  LYS A 151       4.804   9.330 -10.037  1.00 83.37           C  
ATOM   1183  C   LYS A 151       3.693   8.296  -9.882  1.00 83.37           C  
ATOM   1184  CB  LYS A 151       4.244  10.614 -10.651  1.00 83.37           C  
ATOM   1185  O   LYS A 151       3.295   7.653 -10.856  1.00 83.37           O  
ATOM   1186  CG  LYS A 151       3.268  11.356  -9.749  1.00 83.37           C  
ATOM   1187  CD  LYS A 151       2.826  12.675 -10.370  1.00 83.37           C  
ATOM   1188  CE  LYS A 151       1.840  13.413  -9.474  1.00 83.37           C  
ATOM   1189  NZ  LYS A 151       1.402  14.706 -10.079  1.00 83.37           N  
ATOM   1190  N   TYR A 152       3.234   8.154  -8.581  1.00 80.90           N  
ATOM   1191  CA  TYR A 152       2.178   7.200  -8.263  1.00 80.90           C  
ATOM   1192  C   TYR A 152       1.070   7.861  -7.452  1.00 80.90           C  
ATOM   1193  CB  TYR A 152       2.748   6.006  -7.491  1.00 80.90           C  
ATOM   1194  O   TYR A 152       1.343   8.651  -6.545  1.00 80.90           O  
ATOM   1195  CG  TYR A 152       3.962   5.386  -8.140  1.00 80.90           C  
ATOM   1196  CD1 TYR A 152       3.827   4.407  -9.122  1.00 80.90           C  
ATOM   1197  CD2 TYR A 152       5.244   5.778  -7.773  1.00 80.90           C  
ATOM   1198  CE1 TYR A 152       4.943   3.832  -9.722  1.00 80.90           C  
ATOM   1199  CE2 TYR A 152       6.367   5.210  -8.366  1.00 80.90           C  
ATOM   1200  OH  TYR A 152       7.314   3.674  -9.928  1.00 80.90           O  
ATOM   1201  CZ  TYR A 152       6.206   4.240  -9.338  1.00 80.90           C  
ATOM   1202  N   ARG A 153      -0.103   7.611  -7.850  1.00 84.58           N  
ATOM   1203  CA  ARG A 153      -1.241   8.203  -7.155  1.00 84.58           C  
ATOM   1204  C   ARG A 153      -2.208   7.127  -6.673  1.00 84.58           C  
ATOM   1205  CB  ARG A 153      -1.970   9.195  -8.063  1.00 84.58           C  
ATOM   1206  O   ARG A 153      -2.565   6.222  -7.429  1.00 84.58           O  
ATOM   1207  CG  ARG A 153      -3.123   9.918  -7.386  1.00 84.58           C  
ATOM   1208  CD  ARG A 153      -3.801  10.905  -8.326  1.00 84.58           C  
ATOM   1209  NE  ARG A 153      -2.989  12.101  -8.528  1.00 84.58           N  
ATOM   1210  NH1 ARG A 153      -4.411  13.057 -10.077  1.00 84.58           N  
ATOM   1211  NH2 ARG A 153      -2.486  14.139  -9.462  1.00 84.58           N  
ATOM   1212  CZ  ARG A 153      -3.297  13.096  -9.355  1.00 84.58           C  
ATOM   1213  N   PHE A 154      -2.531   7.321  -5.333  1.00 80.13           N  
ATOM   1214  CA  PHE A 154      -3.474   6.400  -4.711  1.00 80.13           C  
ATOM   1215  C   PHE A 154      -4.646   7.158  -4.097  1.00 80.13           C  
ATOM   1216  CB  PHE A 154      -2.777   5.556  -3.639  1.00 80.13           C  
ATOM   1217  O   PHE A 154      -4.448   8.087  -3.312  1.00 80.13           O  
ATOM   1218  CG  PHE A 154      -1.571   4.810  -4.144  1.00 80.13           C  
ATOM   1219  CD1 PHE A 154      -1.707   3.556  -4.727  1.00 80.13           C  
ATOM   1220  CD2 PHE A 154      -0.302   5.363  -4.037  1.00 80.13           C  
ATOM   1221  CE1 PHE A 154      -0.593   2.862  -5.195  1.00 80.13           C  
ATOM   1222  CE2 PHE A 154       0.816   4.677  -4.503  1.00 80.13           C  
ATOM   1223  CZ  PHE A 154       0.668   3.426  -5.080  1.00 80.13           C  
ATOM   1224  N   GLN A 155      -5.814   6.666  -4.448  1.00 74.94           N  
ATOM   1225  CA  GLN A 155      -6.997   7.327  -3.906  1.00 74.94           C  
ATOM   1226  C   GLN A 155      -7.912   6.328  -3.204  1.00 74.94           C  
ATOM   1227  CB  GLN A 155      -7.763   8.051  -5.014  1.00 74.94           C  
ATOM   1228  O   GLN A 155      -8.202   5.258  -3.743  1.00 74.94           O  
ATOM   1229  CG  GLN A 155      -8.888   8.941  -4.504  1.00 74.94           C  
ATOM   1230  CD  GLN A 155      -9.525   9.771  -5.602  1.00 74.94           C  
ATOM   1231  NE2 GLN A 155      -9.914  10.997  -5.270  1.00 74.94           N  
ATOM   1232  OE1 GLN A 155      -9.665   9.314  -6.742  1.00 74.94           O  
ATOM   1233  N   LEU A 156      -8.180   6.608  -1.874  1.00 69.84           N  
ATOM   1234  CA  LEU A 156      -9.198   5.864  -1.140  1.00 69.84           C  
ATOM   1235  C   LEU A 156     -10.564   6.526  -1.283  1.00 69.84           C  
ATOM   1236  CB  LEU A 156      -8.821   5.759   0.340  1.00 69.84           C  
ATOM   1237  O   LEU A 156     -10.670   7.754  -1.255  1.00 69.84           O  
ATOM   1238  CG  LEU A 156      -7.518   5.024   0.658  1.00 69.84           C  
ATOM   1239  CD1 LEU A 156      -7.054   5.354   2.073  1.00 69.84           C  
ATOM   1240  CD2 LEU A 156      -7.697   3.520   0.486  1.00 69.84           C  
ATOM   1241  N   GLY A 157     -11.651   5.717  -1.759  1.00 54.51           N  
ATOM   1242  CA  GLY A 157     -13.060   6.075  -1.741  1.00 54.51           C  
ATOM   1243  C   GLY A 157     -13.978   4.875  -1.595  1.00 54.51           C  
ATOM   1244  O   GLY A 157     -13.595   3.751  -1.925  1.00 54.51           O  
TER    1245      GLY A 157
ENDMDL
END
