# Supplementary material for: Single-chain dimers from de novo immunoglobulins as robust scaffolds for multiple binding loops
Source: Nat Commun. 2023 Sep 23;14:5939. doi: 10.1038/s41467-023-41717-5 (PMC10517939; doi:10.1038/s41467-023-41717-5)
Supplement: Supplementary file 3 — Supplementary Data 1 [file 41467_2023_41717_MOESM3_ESM.zip › design_models/scIg/scIg14f/ranked_1.pdb]

MODEL     1
ATOM      1  N   ARG A   1       0.072   0.754 -11.733  1.00 89.96           N  
ATOM      2  CA  ARG A   1      -0.573   1.062 -10.460  1.00 89.96           C  
ATOM      3  C   ARG A   1      -0.809  -0.206  -9.646  1.00 89.96           C  
ATOM      4  CB  ARG A   1      -1.898   1.791 -10.691  1.00 89.96           C  
ATOM      5  O   ARG A   1      -1.283  -1.212 -10.177  1.00 89.96           O  
ATOM      6  CG  ARG A   1      -2.639   2.141  -9.411  1.00 89.96           C  
ATOM      7  CD  ARG A   1      -3.962   2.839  -9.698  1.00 89.96           C  
ATOM      8  NE  ARG A   1      -4.656   3.205  -8.467  1.00 89.96           N  
ATOM      9  NH1 ARG A   1      -6.456   4.189  -9.531  1.00 89.96           N  
ATOM     10  NH2 ARG A   1      -6.368   4.121  -7.241  1.00 89.96           N  
ATOM     11  CZ  ARG A   1      -5.825   3.838  -8.416  1.00 89.96           C  
ATOM     12  N   ILE A   2      -0.374  -0.283  -8.481  1.00 93.37           N  
ATOM     13  CA  ILE A   2      -0.650  -1.367  -7.545  1.00 93.37           C  
ATOM     14  C   ILE A   2      -1.562  -0.866  -6.428  1.00 93.37           C  
ATOM     15  CB  ILE A   2       0.654  -1.948  -6.953  1.00 93.37           C  
ATOM     16  O   ILE A   2      -1.259   0.135  -5.773  1.00 93.37           O  
ATOM     17  CG1 ILE A   2       1.553  -2.490  -8.070  1.00 93.37           C  
ATOM     18  CG2 ILE A   2       0.341  -3.038  -5.924  1.00 93.37           C  
ATOM     19  CD1 ILE A   2       0.956  -3.667  -8.829  1.00 93.37           C  
ATOM     20  N   GLU A   3      -2.679  -1.581  -6.216  1.00 94.93           N  
ATOM     21  CA  GLU A   3      -3.609  -1.228  -5.148  1.00 94.93           C  
ATOM     22  C   GLU A   3      -3.731  -2.356  -4.127  1.00 94.93           C  
ATOM     23  CB  GLU A   3      -4.987  -0.890  -5.724  1.00 94.93           C  
ATOM     24  O   GLU A   3      -3.991  -3.505  -4.492  1.00 94.93           O  
ATOM     25  CG  GLU A   3      -4.978   0.290  -6.685  1.00 94.93           C  
ATOM     26  CD  GLU A   3      -6.331   0.549  -7.329  1.00 94.93           C  
ATOM     27  OE1 GLU A   3      -6.514   0.204  -8.518  1.00 94.93           O  
ATOM     28  OE2 GLU A   3      -7.215   1.103  -6.638  1.00 94.93           O  
ATOM     29  N   VAL A   4      -3.419  -1.960  -2.921  1.00 95.04           N  
ATOM     30  CA  VAL A   4      -3.565  -2.926  -1.837  1.00 95.04           C  
ATOM     31  C   VAL A   4      -4.652  -2.458  -0.871  1.00 95.04           C  
ATOM     32  CB  VAL A   4      -2.234  -3.135  -1.080  1.00 95.04           C  
ATOM     33  O   VAL A   4      -4.603  -1.333  -0.370  1.00 95.04           O  
ATOM     34  CG1 VAL A   4      -2.407  -4.157   0.043  1.00 95.04           C  
ATOM     35  CG2 VAL A   4      -1.136  -3.578  -2.045  1.00 95.04           C  
ATOM     36  N   ARG A   5      -5.629  -3.320  -0.679  1.00 93.36           N  
ATOM     37  CA  ARG A   5      -6.698  -3.055   0.278  1.00 93.36           C  
ATOM     38  C   ARG A   5      -6.728  -4.115   1.374  1.00 93.36           C  
ATOM     39  CB  ARG A   5      -8.052  -2.995  -0.431  1.00 93.36           C  
ATOM     40  O   ARG A   5      -6.751  -5.313   1.085  1.00 93.36           O  
ATOM     41  CG  ARG A   5      -9.211  -2.630   0.483  1.00 93.36           C  
ATOM     42  CD  ARG A   5     -10.521  -2.514  -0.284  1.00 93.36           C  
ATOM     43  NE  ARG A   5     -11.635  -2.180   0.598  1.00 93.36           N  
ATOM     44  NH1 ARG A   5     -13.224  -2.152  -1.078  1.00 93.36           N  
ATOM     45  NH2 ARG A   5     -13.829  -1.712   1.088  1.00 93.36           N  
ATOM     46  CZ  ARG A   5     -12.893  -2.015   0.201  1.00 93.36           C  
ATOM     47  N   VAL A   6      -6.641  -3.583   2.580  1.00 88.52           N  
ATOM     48  CA  VAL A   6      -6.798  -4.489   3.712  1.00 88.52           C  
ATOM     49  C   VAL A   6      -8.066  -4.135   4.486  1.00 88.52           C  
ATOM     50  CB  VAL A   6      -5.571  -4.444   4.650  1.00 88.52           C  
ATOM     51  O   VAL A   6      -8.200  -3.018   4.992  1.00 88.52           O  
ATOM     52  CG1 VAL A   6      -5.718  -5.461   5.781  1.00 88.52           C  
ATOM     53  CG2 VAL A   6      -4.288  -4.699   3.861  1.00 88.52           C  
ATOM     54  N   ASP A   7      -9.113  -4.980   4.379  1.00 83.67           N  
ATOM     55  CA  ASP A   7     -10.346  -4.765   5.131  1.00 83.67           C  
ATOM     56  C   ASP A   7     -10.628  -5.936   6.069  1.00 83.67           C  
ATOM     57  CB  ASP A   7     -11.526  -4.557   4.179  1.00 83.67           C  
ATOM     58  O   ASP A   7      -9.812  -6.852   6.190  1.00 83.67           O  
ATOM     59  CG  ASP A   7     -11.752  -5.736   3.248  1.00 83.67           C  
ATOM     60  OD1 ASP A   7     -11.970  -6.865   3.737  1.00 83.67           O  
ATOM     61  OD2 ASP A   7     -11.708  -5.534   2.016  1.00 83.67           O  
ATOM     62  N   ASN A   8     -11.780  -5.839   6.961  1.00 75.46           N  
ATOM     63  CA  ASN A   8     -12.086  -6.797   8.018  1.00 75.46           C  
ATOM     64  C   ASN A   8     -12.276  -8.205   7.461  1.00 75.46           C  
ATOM     65  CB  ASN A   8     -13.331  -6.361   8.794  1.00 75.46           C  
ATOM     66  O   ASN A   8     -13.352  -8.540   6.963  1.00 75.46           O  
ATOM     67  CG  ASN A   8     -13.037  -5.269   9.804  1.00 75.46           C  
ATOM     68  ND2 ASN A   8     -14.056  -4.491  10.149  1.00 75.46           N  
ATOM     69  OD1 ASN A   8     -11.904  -5.126  10.269  1.00 75.46           O  
ATOM     70  N   GLY A   9     -11.050  -8.810   7.040  1.00 85.11           N  
ATOM     71  CA  GLY A   9     -11.120 -10.234   6.752  1.00 85.11           C  
ATOM     72  C   GLY A   9     -10.494 -10.604   5.420  1.00 85.11           C  
ATOM     73  O   GLY A   9     -10.448 -11.780   5.056  1.00 85.11           O  
ATOM     74  N   ARG A  10      -9.936  -9.544   4.813  1.00 94.08           N  
ATOM     75  CA  ARG A  10      -9.451  -9.877   3.477  1.00 94.08           C  
ATOM     76  C   ARG A  10      -8.354  -8.914   3.037  1.00 94.08           C  
ATOM     77  CB  ARG A  10     -10.601  -9.859   2.467  1.00 94.08           C  
ATOM     78  O   ARG A  10      -8.362  -7.740   3.415  1.00 94.08           O  
ATOM     79  CG  ARG A  10     -10.217 -10.370   1.088  1.00 94.08           C  
ATOM     80  CD  ARG A  10     -11.406 -10.371   0.136  1.00 94.08           C  
ATOM     81  NE  ARG A  10     -12.429 -11.325   0.553  1.00 94.08           N  
ATOM     82  NH1 ARG A  10     -14.041 -10.549  -0.908  1.00 94.08           N  
ATOM     83  NH2 ARG A  10     -14.510 -12.296   0.500  1.00 94.08           N  
ATOM     84  CZ  ARG A  10     -13.658 -11.388   0.047  1.00 94.08           C  
ATOM     85  N   VAL A  11      -7.371  -9.460   2.343  1.00 95.22           N  
ATOM     86  CA  VAL A  11      -6.382  -8.676   1.611  1.00 95.22           C  
ATOM     87  C   VAL A  11      -6.661  -8.760   0.112  1.00 95.22           C  
ATOM     88  CB  VAL A  11      -4.943  -9.153   1.913  1.00 95.22           C  
ATOM     89  O   VAL A  11      -6.797  -9.854  -0.440  1.00 95.22           O  
ATOM     90  CG1 VAL A  11      -3.934  -8.408   1.041  1.00 95.22           C  
ATOM     91  CG2 VAL A  11      -4.618  -8.962   3.393  1.00 95.22           C  
ATOM     92  N   ARG A  12      -6.811  -7.526  -0.501  1.00 96.63           N  
ATOM     93  CA  ARG A  12      -6.994  -7.470  -1.948  1.00 96.63           C  
ATOM     94  C   ARG A  12      -5.843  -6.727  -2.618  1.00 96.63           C  
ATOM     95  CB  ARG A  12      -8.325  -6.800  -2.297  1.00 96.63           C  
ATOM     96  O   ARG A  12      -5.445  -5.651  -2.165  1.00 96.63           O  
ATOM     97  CG  ARG A  12      -9.546  -7.592  -1.859  1.00 96.63           C  
ATOM     98  CD  ARG A  12     -10.840  -6.854  -2.175  1.00 96.63           C  
ATOM     99  NE  ARG A  12     -11.040  -5.713  -1.286  1.00 96.63           N  
ATOM    100  NH1 ARG A  12     -13.105  -5.139  -2.149  1.00 96.63           N  
ATOM    101  NH2 ARG A  12     -12.191  -3.915  -0.440  1.00 96.63           N  
ATOM    102  CZ  ARG A  12     -12.112  -4.925  -1.294  1.00 96.63           C  
ATOM    103  N   VAL A  13      -5.343  -7.388  -3.569  1.00 97.19           N  
ATOM    104  CA  VAL A  13      -4.274  -6.755  -4.335  1.00 97.19           C  
ATOM    105  C   VAL A  13      -4.667  -6.683  -5.808  1.00 97.19           C  
ATOM    106  CB  VAL A  13      -2.937  -7.514  -4.176  1.00 97.19           C  
ATOM    107  O   VAL A  13      -4.954  -7.708  -6.432  1.00 97.19           O  
ATOM    108  CG1 VAL A  13      -1.818  -6.799  -4.931  1.00 97.19           C  
ATOM    109  CG2 VAL A  13      -2.580  -7.660  -2.698  1.00 97.19           C  
ATOM    110  N   ARG A  14      -4.803  -5.459  -6.305  1.00 97.44           N  
ATOM    111  CA  ARG A  14      -5.055  -5.253  -7.728  1.00 97.44           C  
ATOM    112  C   ARG A  14      -3.785  -4.819  -8.452  1.00 97.44           C  
ATOM    113  CB  ARG A  14      -6.158  -4.213  -7.934  1.00 97.44           C  
ATOM    114  O   ARG A  14      -3.096  -3.897  -8.009  1.00 97.44           O  
ATOM    115  CG  ARG A  14      -6.569  -4.031  -9.386  1.00 97.44           C  
ATOM    116  CD  ARG A  14      -7.717  -3.041  -9.527  1.00 97.44           C  
ATOM    117  NE  ARG A  14      -8.043  -2.790 -10.928  1.00 97.44           N  
ATOM    118  NH1 ARG A  14      -9.766  -1.318 -10.478  1.00 97.44           N  
ATOM    119  NH2 ARG A  14      -9.220  -1.822 -12.646  1.00 97.44           N  
ATOM    120  CZ  ARG A  14      -9.009  -1.977 -11.347  1.00 97.44           C  
ATOM    121  N   ASN A  15      -3.511  -5.569  -9.573  1.00 97.01           N  
ATOM    122  CA  ASN A  15      -2.311  -5.281 -10.351  1.00 97.01           C  
ATOM    123  C   ASN A  15      -2.643  -4.526 -11.635  1.00 97.01           C  
ATOM    124  CB  ASN A  15      -1.558  -6.573 -10.674  1.00 97.01           C  
ATOM    125  O   ASN A  15      -3.130  -5.118 -12.599  1.00 97.01           O  
ATOM    126  CG  ASN A  15      -0.275  -6.324 -11.442  1.00 97.01           C  
ATOM    127  ND2 ASN A  15       0.354  -7.396 -11.909  1.00 97.01           N  
ATOM    128  OD1 ASN A  15       0.148  -5.178 -11.614  1.00 97.01           O  
ATOM    129  N   GLY A  16      -2.329  -3.237 -11.613  1.00 93.94           N  
ATOM    130  CA  GLY A  16      -2.571  -2.403 -12.780  1.00 93.94           C  
ATOM    131  C   GLY A  16      -1.330  -2.186 -13.625  1.00 93.94           C  
ATOM    132  O   GLY A  16      -1.333  -1.363 -14.543  1.00 93.94           O  
ATOM    133  N   THR A  17      -0.340  -2.879 -13.327  1.00 92.78           N  
ATOM    134  CA  THR A  17       0.898  -2.749 -14.089  1.00 92.78           C  
ATOM    135  C   THR A  17       0.840  -3.589 -15.362  1.00 92.78           C  
ATOM    136  CB  THR A  17       2.118  -3.169 -13.248  1.00 92.78           C  
ATOM    137  O   THR A  17      -0.178  -4.224 -15.647  1.00 92.78           O  
ATOM    138  CG2 THR A  17       2.069  -2.545 -11.858  1.00 92.78           C  
ATOM    139  OG1 THR A  17       2.133  -4.596 -13.119  1.00 92.78           O  
ATOM    140  N   ASP A  18       1.980  -3.565 -16.170  1.00 94.01           N  
ATOM    141  CA  ASP A  18       2.030  -4.320 -17.418  1.00 94.01           C  
ATOM    142  C   ASP A  18       2.792  -5.631 -17.238  1.00 94.01           C  
ATOM    143  CB  ASP A  18       2.676  -3.484 -18.525  1.00 94.01           C  
ATOM    144  O   ASP A  18       3.126  -6.301 -18.217  1.00 94.01           O  
ATOM    145  CG  ASP A  18       4.074  -3.010 -18.171  1.00 94.01           C  
ATOM    146  OD1 ASP A  18       4.471  -3.110 -16.990  1.00 94.01           O  
ATOM    147  OD2 ASP A  18       4.785  -2.529 -19.080  1.00 94.01           O  
ATOM    148  N   ARG A  19       3.187  -5.967 -15.972  1.00 95.16           N  
ATOM    149  CA  ARG A  19       3.912  -7.197 -15.667  1.00 95.16           C  
ATOM    150  C   ARG A  19       3.267  -7.938 -14.501  1.00 95.16           C  
ATOM    151  CB  ARG A  19       5.377  -6.892 -15.347  1.00 95.16           C  
ATOM    152  O   ARG A  19       2.532  -7.343 -13.710  1.00 95.16           O  
ATOM    153  CG  ARG A  19       5.567  -5.928 -14.187  1.00 95.16           C  
ATOM    154  CD  ARG A  19       7.015  -5.477 -14.059  1.00 95.16           C  
ATOM    155  NE  ARG A  19       7.286  -4.299 -14.878  1.00 95.16           N  
ATOM    156  NH1 ARG A  19       9.572  -4.339 -14.545  1.00 95.16           N  
ATOM    157  NH2 ARG A  19       8.628  -2.710 -15.853  1.00 95.16           N  
ATOM    158  CZ  ARG A  19       8.495  -3.785 -15.090  1.00 95.16           C  
ATOM    159  N   PRO A  20       3.595  -9.289 -14.451  1.00 97.11           N  
ATOM    160  CA  PRO A  20       3.115 -10.017 -13.275  1.00 97.11           C  
ATOM    161  C   PRO A  20       3.808  -9.579 -11.987  1.00 97.11           C  
ATOM    162  CB  PRO A  20       3.445 -11.475 -13.604  1.00 97.11           C  
ATOM    163  O   PRO A  20       4.952  -9.118 -12.022  1.00 97.11           O  
ATOM    164  CG  PRO A  20       4.574 -11.400 -14.581  1.00 97.11           C  
ATOM    165  CD  PRO A  20       4.420 -10.146 -15.392  1.00 97.11           C  
ATOM    166  N   CYS A  21       3.035  -9.679 -10.924  1.00 97.75           N  
ATOM    167  CA  CYS A  21       3.584  -9.325  -9.620  1.00 97.75           C  
ATOM    168  C   CYS A  21       3.558 -10.519  -8.674  1.00 97.75           C  
ATOM    169  CB  CYS A  21       2.805  -8.161  -9.009  1.00 97.75           C  
ATOM    170  O   CYS A  21       2.621 -11.319  -8.704  1.00 97.75           O  
ATOM    171  SG  CYS A  21       2.919  -6.629  -9.959  1.00 97.75           S  
ATOM    172  N   ARG A  22       4.670 -10.638  -8.014  1.00 98.25           N  
ATOM    173  CA  ARG A  22       4.696 -11.595  -6.912  1.00 98.25           C  
ATOM    174  C   ARG A  22       4.221 -10.950  -5.615  1.00 98.25           C  
ATOM    175  CB  ARG A  22       6.103 -12.166  -6.729  1.00 98.25           C  
ATOM    176  O   ARG A  22       4.749  -9.917  -5.199  1.00 98.25           O  
ATOM    177  CG  ARG A  22       6.191 -13.263  -5.679  1.00 98.25           C  
ATOM    178  CD  ARG A  22       7.601 -13.827  -5.570  1.00 98.25           C  
ATOM    179  NE  ARG A  22       7.972 -14.584  -6.761  1.00 98.25           N  
ATOM    180  NH1 ARG A  22      10.174 -14.889  -6.134  1.00 98.25           N  
ATOM    181  NH2 ARG A  22       9.414 -15.746  -8.120  1.00 98.25           N  
ATOM    182  CZ  ARG A  22       9.186 -15.072  -7.002  1.00 98.25           C  
ATOM    183  N   VAL A  23       3.171 -11.572  -4.989  1.00 98.20           N  
ATOM    184  CA  VAL A  23       2.589 -11.018  -3.770  1.00 98.20           C  
ATOM    185  C   VAL A  23       2.721 -12.026  -2.630  1.00 98.20           C  
ATOM    186  CB  VAL A  23       1.106 -10.634  -3.973  1.00 98.20           C  
ATOM    187  O   VAL A  23       2.316 -13.182  -2.766  1.00 98.20           O  
ATOM    188  CG1 VAL A  23       0.506 -10.094  -2.676  1.00 98.20           C  
ATOM    189  CG2 VAL A  23       0.970  -9.609  -5.097  1.00 98.20           C  
ATOM    190  N   ARG A  24       3.383 -11.528  -1.516  1.00 97.89           N  
ATOM    191  CA  ARG A  24       3.463 -12.318  -0.292  1.00 97.89           C  
ATOM    192  C   ARG A  24       2.624 -11.694   0.818  1.00 97.89           C  
ATOM    193  CB  ARG A  24       4.917 -12.457   0.165  1.00 97.89           C  
ATOM    194  O   ARG A  24       2.758 -10.504   1.110  1.00 97.89           O  
ATOM    195  CG  ARG A  24       5.764 -13.341  -0.737  1.00 97.89           C  
ATOM    196  CD  ARG A  24       7.178 -13.505  -0.198  1.00 97.89           C  
ATOM    197  NE  ARG A  24       7.952 -12.274  -0.334  1.00 97.89           N  
ATOM    198  NH1 ARG A  24       9.815 -13.080   0.771  1.00 97.89           N  
ATOM    199  NH2 ARG A  24       9.799 -10.940  -0.049  1.00 97.89           N  
ATOM    200  CZ  ARG A  24       9.187 -12.101   0.130  1.00 97.89           C  
ATOM    201  N   VAL A  25       1.734 -12.510   1.352  1.00 97.06           N  
ATOM    202  CA  VAL A  25       0.895 -12.051   2.453  1.00 97.06           C  
ATOM    203  C   VAL A  25       1.253 -12.810   3.729  1.00 97.06           C  
ATOM    204  CB  VAL A  25      -0.607 -12.225   2.133  1.00 97.06           C  
ATOM    205  O   VAL A  25       1.153 -14.039   3.776  1.00 97.06           O  
ATOM    206  CG1 VAL A  25      -1.468 -11.715   3.288  1.00 97.06           C  
ATOM    207  CG2 VAL A  25      -0.963 -11.500   0.837  1.00 97.06           C  
ATOM    208  N   THR A  26       1.753 -12.012   4.713  1.00 95.55           N  
ATOM    209  CA  THR A  26       2.079 -12.578   6.018  1.00 95.55           C  
ATOM    210  C   THR A  26       1.081 -12.112   7.074  1.00 95.55           C  
ATOM    211  CB  THR A  26       3.506 -12.197   6.452  1.00 95.55           C  
ATOM    212  O   THR A  26       0.886 -10.909   7.263  1.00 95.55           O  
ATOM    213  CG2 THR A  26       3.869 -12.849   7.782  1.00 95.55           C  
ATOM    214  OG1 THR A  26       4.436 -12.630   5.451  1.00 95.55           O  
ATOM    215  N   ALA A  27       0.395 -13.063   7.710  1.00 92.64           N  
ATOM    216  CA  ALA A  27      -0.554 -12.797   8.788  1.00 92.64           C  
ATOM    217  C   ALA A  27      -0.626 -13.972   9.759  1.00 92.64           C  
ATOM    218  CB  ALA A  27      -1.938 -12.497   8.217  1.00 92.64           C  
ATOM    219  O   ALA A  27      -0.613 -15.132   9.340  1.00 92.64           O  
ATOM    220  N   GLY A  28      -0.611 -13.677  11.102  1.00 86.62           N  
ATOM    221  CA  GLY A  28      -0.739 -14.717  12.109  1.00 86.62           C  
ATOM    222  C   GLY A  28       0.398 -15.722  12.078  1.00 86.62           C  
ATOM    223  O   GLY A  28       0.191 -16.909  12.336  1.00 86.62           O  
ATOM    224  N   GLY A  29       1.609 -15.293  11.567  1.00 86.65           N  
ATOM    225  CA  GLY A  29       2.775 -16.162  11.537  1.00 86.65           C  
ATOM    226  C   GLY A  29       2.857 -17.007  10.280  1.00 86.65           C  
ATOM    227  O   GLY A  29       3.762 -17.832  10.138  1.00 86.65           O  
ATOM    228  N   GLU A  30       1.888 -16.839   9.408  1.00 92.36           N  
ATOM    229  CA  GLU A  30       1.874 -17.579   8.150  1.00 92.36           C  
ATOM    230  C   GLU A  30       2.145 -16.657   6.964  1.00 92.36           C  
ATOM    231  CB  GLU A  30       0.535 -18.297   7.962  1.00 92.36           C  
ATOM    232  O   GLU A  30       1.750 -15.490   6.976  1.00 92.36           O  
ATOM    233  CG  GLU A  30       0.260 -19.368   9.008  1.00 92.36           C  
ATOM    234  CD  GLU A  30      -1.072 -20.074   8.807  1.00 92.36           C  
ATOM    235  OE1 GLU A  30      -1.239 -21.209   9.308  1.00 92.36           O  
ATOM    236  OE2 GLU A  30      -1.956 -19.487   8.143  1.00 92.36           O  
ATOM    237  N   THR A  31       2.923 -17.332   6.016  1.00 95.81           N  
ATOM    238  CA  THR A  31       3.191 -16.594   4.786  1.00 95.81           C  
ATOM    239  C   THR A  31       2.692 -17.371   3.571  1.00 95.81           C  
ATOM    240  CB  THR A  31       4.694 -16.298   4.628  1.00 95.81           C  
ATOM    241  O   THR A  31       2.989 -18.558   3.421  1.00 95.81           O  
ATOM    242  CG2 THR A  31       4.969 -15.517   3.347  1.00 95.81           C  
ATOM    243  OG1 THR A  31       5.144 -15.528   5.750  1.00 95.81           O  
ATOM    244  N   ARG A  32       1.890 -16.637   2.806  1.00 97.12           N  
ATOM    245  CA  ARG A  32       1.429 -17.199   1.541  1.00 97.12           C  
ATOM    246  C   ARG A  32       1.910 -16.360   0.361  1.00 97.12           C  
ATOM    247  CB  ARG A  32      -0.098 -17.302   1.522  1.00 97.12           C  
ATOM    248  O   ARG A  32       1.929 -15.130   0.435  1.00 97.12           O  
ATOM    249  CG  ARG A  32      -0.664 -18.254   2.563  1.00 97.12           C  
ATOM    250  CD  ARG A  32      -2.186 -18.264   2.550  1.00 97.12           C  
ATOM    251  NE  ARG A  32      -2.739 -17.118   3.266  1.00 97.12           N  
ATOM    252  NH1 ARG A  32      -4.936 -17.813   3.102  1.00 97.12           N  
ATOM    253  NH2 ARG A  32      -4.427 -15.851   4.172  1.00 97.12           N  
ATOM    254  CZ  ARG A  32      -4.033 -16.930   3.512  1.00 97.12           C  
ATOM    255  N   GLU A  33       2.235 -17.017  -0.696  1.00 98.06           N  
ATOM    256  CA  GLU A  33       2.758 -16.356  -1.888  1.00 98.06           C  
ATOM    257  C   GLU A  33       1.854 -16.596  -3.093  1.00 98.06           C  
ATOM    258  CB  GLU A  33       4.178 -16.840  -2.191  1.00 98.06           C  
ATOM    259  O   GLU A  33       1.353 -17.705  -3.290  1.00 98.06           O  
ATOM    260  CG  GLU A  33       4.852 -16.091  -3.332  1.00 98.06           C  
ATOM    261  CD  GLU A  33       6.298 -16.507  -3.551  1.00 98.06           C  
ATOM    262  OE1 GLU A  33       6.579 -17.234  -4.531  1.00 98.06           O  
ATOM    263  OE2 GLU A  33       7.157 -16.103  -2.735  1.00 98.06           O  
ATOM    264  N   TYR A  34       1.707 -15.447  -3.872  1.00 98.13           N  
ATOM    265  CA  TYR A  34       0.837 -15.499  -5.042  1.00 98.13           C  
ATOM    266  C   TYR A  34       1.463 -14.760  -6.220  1.00 98.13           C  
ATOM    267  CB  TYR A  34      -0.535 -14.899  -4.720  1.00 98.13           C  
ATOM    268  O   TYR A  34       2.289 -13.864  -6.030  1.00 98.13           O  
ATOM    269  CG  TYR A  34      -1.169 -15.470  -3.475  1.00 98.13           C  
ATOM    270  CD1 TYR A  34      -2.025 -16.567  -3.546  1.00 98.13           C  
ATOM    271  CD2 TYR A  34      -0.915 -14.914  -2.225  1.00 98.13           C  
ATOM    272  CE1 TYR A  34      -2.613 -17.096  -2.402  1.00 98.13           C  
ATOM    273  CE2 TYR A  34      -1.498 -15.435  -1.075  1.00 98.13           C  
ATOM    274  OH  TYR A  34      -2.923 -17.043  -0.036  1.00 98.13           O  
ATOM    275  CZ  TYR A  34      -2.344 -16.524  -1.172  1.00 98.13           C  
ATOM    276  N   THR A  35       1.030 -15.291  -7.401  1.00 97.99           N  
ATOM    277  CA  THR A  35       1.305 -14.512  -8.603  1.00 97.99           C  
ATOM    278  C   THR A  35       0.047 -13.789  -9.078  1.00 97.99           C  
ATOM    279  CB  THR A  35       1.846 -15.404  -9.736  1.00 97.99           C  
ATOM    280  O   THR A  35      -0.997 -14.413  -9.275  1.00 97.99           O  
ATOM    281  CG2 THR A  35       2.132 -14.586 -10.991  1.00 97.99           C  
ATOM    282  OG1 THR A  35       3.058 -16.034  -9.302  1.00 97.99           O  
ATOM    283  N   VAL A  36       0.132 -12.452  -9.224  1.00 97.91           N  
ATOM    284  CA  VAL A  36      -0.981 -11.644  -9.710  1.00 97.91           C  
ATOM    285  C   VAL A  36      -0.660 -11.106 -11.103  1.00 97.91           C  
ATOM    286  CB  VAL A  36      -1.297 -10.476  -8.749  1.00 97.91           C  
ATOM    287  O   VAL A  36       0.272 -10.316 -11.271  1.00 97.91           O  
ATOM    288  CG1 VAL A  36      -2.560  -9.739  -9.190  1.00 97.91           C  
ATOM    289  CG2 VAL A  36      -1.447 -10.990  -7.318  1.00 97.91           C  
ATOM    290  N   ASN A  37      -1.434 -11.524 -12.082  1.00 98.06           N  
ATOM    291  CA  ASN A  37      -1.213 -11.099 -13.460  1.00 98.06           C  
ATOM    292  C   ASN A  37      -1.773  -9.702 -13.712  1.00 98.06           C  
ATOM    293  CB  ASN A  37      -1.830 -12.102 -14.437  1.00 98.06           C  
ATOM    294  O   ASN A  37      -2.610  -9.216 -12.949  1.00 98.06           O  
ATOM    295  CG  ASN A  37      -1.170 -13.465 -14.369  1.00 98.06           C  
ATOM    296  ND2 ASN A  37      -1.978 -14.509 -14.222  1.00 98.06           N  
ATOM    297  OD1 ASN A  37       0.056 -13.579 -14.446  1.00 98.06           O  
ATOM    298  N   PRO A  38      -1.210  -9.037 -14.761  1.00 97.48           N  
ATOM    299  CA  PRO A  38      -1.723  -7.713 -15.121  1.00 97.48           C  
ATOM    300  C   PRO A  38      -3.235  -7.703 -15.328  1.00 97.48           C  
ATOM    301  CB  PRO A  38      -0.990  -7.394 -16.426  1.00 97.48           C  
ATOM    302  O   PRO A  38      -3.780  -8.601 -15.975  1.00 97.48           O  
ATOM    303  CG  PRO A  38       0.285  -8.170 -16.349  1.00 97.48           C  
ATOM    304  CD  PRO A  38       0.003  -9.485 -15.679  1.00 97.48           C  
ATOM    305  N   GLY A  39      -3.879  -6.669 -14.742  1.00 96.17           N  
ATOM    306  CA  GLY A  39      -5.304  -6.457 -14.943  1.00 96.17           C  
ATOM    307  C   GLY A  39      -6.169  -7.348 -14.072  1.00 96.17           C  
ATOM    308  O   GLY A  39      -7.389  -7.392 -14.239  1.00 96.17           O  
ATOM    309  N   THR A  40      -5.495  -8.103 -13.155  1.00 97.43           N  
ATOM    310  CA  THR A  40      -6.252  -9.019 -12.308  1.00 97.43           C  
ATOM    311  C   THR A  40      -6.185  -8.585 -10.847  1.00 97.43           C  
ATOM    312  CB  THR A  40      -5.732 -10.462 -12.442  1.00 97.43           C  
ATOM    313  O   THR A  40      -5.450  -7.657 -10.502  1.00 97.43           O  
ATOM    314  CG2 THR A  40      -5.695 -10.900 -13.903  1.00 97.43           C  
ATOM    315  OG1 THR A  40      -4.409 -10.540 -11.897  1.00 97.43           O  
ATOM    316  N   GLU A  41      -7.018  -9.359 -10.068  1.00 97.17           N  
ATOM    317  CA  GLU A  41      -7.100  -9.076  -8.639  1.00 97.17           C  
ATOM    318  C   GLU A  41      -6.930 -10.349  -7.814  1.00 97.17           C  
ATOM    319  CB  GLU A  41      -8.433  -8.404  -8.299  1.00 97.17           C  
ATOM    320  O   GLU A  41      -7.467 -11.400  -8.167  1.00 97.17           O  
ATOM    321  CG  GLU A  41      -8.565  -8.005  -6.836  1.00 97.17           C  
ATOM    322  CD  GLU A  41      -9.888  -7.328  -6.516  1.00 97.17           C  
ATOM    323  OE1 GLU A  41     -10.868  -8.035  -6.186  1.00 97.17           O  
ATOM    324  OE2 GLU A  41      -9.946  -6.081  -6.596  1.00 97.17           O  
ATOM    325  N   LEU A  42      -6.078 -10.215  -6.795  1.00 97.59           N  
ATOM    326  CA  LEU A  42      -5.908 -11.265  -5.797  1.00 97.59           C  
ATOM    327  C   LEU A  42      -6.763 -10.988  -4.565  1.00 97.59           C  
ATOM    328  CB  LEU A  42      -4.437 -11.389  -5.394  1.00 97.59           C  
ATOM    329  O   LEU A  42      -6.796  -9.859  -4.069  1.00 97.59           O  
ATOM    330  CG  LEU A  42      -4.136 -12.279  -4.187  1.00 97.59           C  
ATOM    331  CD1 LEU A  42      -4.361 -13.745  -4.542  1.00 97.59           C  
ATOM    332  CD2 LEU A  42      -2.710 -12.055  -3.698  1.00 97.59           C  
ATOM    333  N   GLU A  43      -7.399 -12.064  -4.070  1.00 96.82           N  
ATOM    334  CA  GLU A  43      -8.138 -11.974  -2.814  1.00 96.82           C  
ATOM    335  C   GLU A  43      -7.721 -13.079  -1.848  1.00 96.82           C  
ATOM    336  CB  GLU A  43      -9.646 -12.041  -3.070  1.00 96.82           C  
ATOM    337  O   GLU A  43      -7.810 -14.264  -2.176  1.00 96.82           O  
ATOM    338  CG  GLU A  43     -10.484 -11.376  -1.988  1.00 96.82           C  
ATOM    339  CD  GLU A  43     -11.977 -11.425  -2.270  1.00 96.82           C  
ATOM    340  OE1 GLU A  43     -12.760 -11.733  -1.343  1.00 96.82           O  
ATOM    341  OE2 GLU A  43     -12.367 -11.156  -3.428  1.00 96.82           O  
ATOM    342  N   VAL A  44      -7.299 -12.595  -0.667  1.00 96.03           N  
ATOM    343  CA  VAL A  44      -6.857 -13.537   0.356  1.00 96.03           C  
ATOM    344  C   VAL A  44      -7.673 -13.336   1.631  1.00 96.03           C  
ATOM    345  CB  VAL A  44      -5.350 -13.381   0.658  1.00 96.03           C  
ATOM    346  O   VAL A  44      -7.715 -12.233   2.181  1.00 96.03           O  
ATOM    347  CG1 VAL A  44      -4.896 -14.413   1.689  1.00 96.03           C  
ATOM    348  CG2 VAL A  44      -4.532 -13.509  -0.626  1.00 96.03           C  
ATOM    349  N   GLU A  45      -8.247 -14.424   2.101  1.00 95.12           N  
ATOM    350  CA  GLU A  45      -9.037 -14.347   3.326  1.00 95.12           C  
ATOM    351  C   GLU A  45      -8.146 -14.423   4.562  1.00 95.12           C  
ATOM    352  CB  GLU A  45     -10.083 -15.464   3.362  1.00 95.12           C  
ATOM    353  O   GLU A  45      -7.186 -15.196   4.596  1.00 95.12           O  
ATOM    354  CG  GLU A  45     -11.213 -15.282   2.359  1.00 95.12           C  
ATOM    355  CD  GLU A  45     -12.329 -16.301   2.520  1.00 95.12           C  
ATOM    356  OE1 GLU A  45     -13.517 -15.922   2.413  1.00 95.12           O  
ATOM    357  OE2 GLU A  45     -12.012 -17.489   2.756  1.00 95.12           O  
ATOM    358  N   LEU A  46      -8.536 -13.505   5.572  1.00 92.10           N  
ATOM    359  CA  LEU A  46      -7.817 -13.510   6.842  1.00 92.10           C  
ATOM    360  C   LEU A  46      -8.712 -14.012   7.970  1.00 92.10           C  
ATOM    361  CB  LEU A  46      -7.299 -12.108   7.170  1.00 92.10           C  
ATOM    362  O   LEU A  46      -9.913 -13.730   7.988  1.00 92.10           O  
ATOM    363  CG  LEU A  46      -6.354 -11.477   6.146  1.00 92.10           C  
ATOM    364  CD1 LEU A  46      -6.045 -10.033   6.529  1.00 92.10           C  
ATOM    365  CD2 LEU A  46      -5.070 -12.291   6.031  1.00 92.10           C  
ATOM    366  N   SER A  47      -8.161 -14.879   8.767  1.00 91.81           N  
ATOM    367  CA  SER A  47      -8.895 -15.241   9.976  1.00 91.81           C  
ATOM    368  C   SER A  47      -9.018 -14.053  10.924  1.00 91.81           C  
ATOM    369  CB  SER A  47      -8.209 -16.406  10.691  1.00 91.81           C  
ATOM    370  O   SER A  47      -8.279 -13.073  10.799  1.00 91.81           O  
ATOM    371  OG  SER A  47      -6.957 -16.004  11.221  1.00 91.81           O  
ATOM    372  N   PRO A  48      -9.962 -14.108  11.827  1.00 89.19           N  
ATOM    373  CA  PRO A  48     -10.158 -13.021  12.789  1.00 89.19           C  
ATOM    374  C   PRO A  48      -8.872 -12.640  13.519  1.00 89.19           C  
ATOM    375  CB  PRO A  48     -11.189 -13.594  13.764  1.00 89.19           C  
ATOM    376  O   PRO A  48      -8.645 -11.461  13.804  1.00 89.19           O  
ATOM    377  CG  PRO A  48     -11.985 -14.564  12.951  1.00 89.19           C  
ATOM    378  CD  PRO A  48     -11.059 -15.254  11.991  1.00 89.19           C  
ATOM    379  N   GLU A  49      -8.047 -13.634  13.734  1.00 84.86           N  
ATOM    380  CA  GLU A  49      -6.814 -13.384  14.473  1.00 84.86           C  
ATOM    381  C   GLU A  49      -5.784 -12.670  13.601  1.00 84.86           C  
ATOM    382  CB  GLU A  49      -6.232 -14.694  15.008  1.00 84.86           C  
ATOM    383  O   GLU A  49      -4.884 -12.003  14.115  1.00 84.86           O  
ATOM    384  CG  GLU A  49      -7.113 -15.381  16.042  1.00 84.86           C  
ATOM    385  CD  GLU A  49      -6.544 -16.704  16.530  1.00 84.86           C  
ATOM    386  OE1 GLU A  49      -6.977 -17.193  17.599  1.00 84.86           O  
ATOM    387  OE2 GLU A  49      -5.658 -17.256  15.840  1.00 84.86           O  
ATOM    388  N   GLN A  50      -6.011 -12.716  12.292  1.00 89.28           N  
ATOM    389  CA  GLN A  50      -5.039 -12.187  11.341  1.00 89.28           C  
ATOM    390  C   GLN A  50      -5.402 -10.767  10.916  1.00 89.28           C  
ATOM    391  CB  GLN A  50      -4.939 -13.093  10.113  1.00 89.28           C  
ATOM    392  O   GLN A  50      -4.550 -10.023  10.425  1.00 89.28           O  
ATOM    393  CG  GLN A  50      -4.343 -14.463  10.407  1.00 89.28           C  
ATOM    394  CD  GLN A  50      -4.446 -15.413   9.229  1.00 89.28           C  
ATOM    395  NE2 GLN A  50      -3.562 -16.404   9.186  1.00 89.28           N  
ATOM    396  OE1 GLN A  50      -5.314 -15.258   8.364  1.00 89.28           O  
ATOM    397  N   GLN A  51      -6.608 -10.274  11.193  1.00 86.66           N  
ATOM    398  CA  GLN A  51      -7.186  -9.061  10.624  1.00 86.66           C  
ATOM    399  C   GLN A  51      -6.495  -7.814  11.168  1.00 86.66           C  
ATOM    400  CB  GLN A  51      -8.687  -8.997  10.911  1.00 86.66           C  
ATOM    401  O   GLN A  51      -6.506  -6.762  10.526  1.00 86.66           O  
ATOM    402  CG  GLN A  51      -9.504 -10.034  10.151  1.00 86.66           C  
ATOM    403  CD  GLN A  51     -10.970 -10.028  10.542  1.00 86.66           C  
ATOM    404  NE2 GLN A  51     -11.747 -10.922   9.941  1.00 86.66           N  
ATOM    405  OE1 GLN A  51     -11.400  -9.226  11.377  1.00 86.66           O  
ATOM    406  N   ASN A  52      -5.735  -8.049  12.193  1.00 85.26           N  
ATOM    407  CA  ASN A  52      -5.176  -6.857  12.821  1.00 85.26           C  
ATOM    408  C   ASN A  52      -3.666  -6.770  12.615  1.00 85.26           C  
ATOM    409  CB  ASN A  52      -5.510  -6.829  14.314  1.00 85.26           C  
ATOM    410  O   ASN A  52      -3.035  -5.792  13.019  1.00 85.26           O  
ATOM    411  CG  ASN A  52      -6.991  -6.642  14.577  1.00 85.26           C  
ATOM    412  ND2 ASN A  52      -7.569  -7.532  15.375  1.00 85.26           N  
ATOM    413  OD1 ASN A  52      -7.612  -5.706  14.066  1.00 85.26           O  
ATOM    414  N   ASN A  53      -3.168  -7.739  11.983  1.00 90.17           N  
ATOM    415  CA  ASN A  53      -1.743  -7.791  11.675  1.00 90.17           C  
ATOM    416  C   ASN A  53      -1.485  -8.458  10.327  1.00 90.17           C  
ATOM    417  CB  ASN A  53      -0.981  -8.521  12.783  1.00 90.17           C  
ATOM    418  O   ASN A  53      -1.654  -9.670  10.187  1.00 90.17           O  
ATOM    419  CG  ASN A  53      -1.068  -7.809  14.119  1.00 90.17           C  
ATOM    420  ND2 ASN A  53      -1.922  -8.311  15.003  1.00 90.17           N  
ATOM    421  OD1 ASN A  53      -0.375  -6.816  14.354  1.00 90.17           O  
ATOM    422  N   ALA A  54      -1.155  -7.598   9.392  1.00 92.82           N  
ATOM    423  CA  ALA A  54      -0.868  -8.154   8.072  1.00 92.82           C  
ATOM    424  C   ALA A  54       0.278  -7.405   7.398  1.00 92.82           C  
ATOM    425  CB  ALA A  54      -2.116  -8.111   7.194  1.00 92.82           C  
ATOM    426  O   ALA A  54       0.422  -6.192   7.571  1.00 92.82           O  
ATOM    427  N   LEU A  55       1.117  -8.183   6.789  1.00 95.34           N  
ATOM    428  CA  LEU A  55       2.213  -7.680   5.968  1.00 95.34           C  
ATOM    429  C   LEU A  55       2.057  -8.131   4.519  1.00 95.34           C  
ATOM    430  CB  LEU A  55       3.559  -8.156   6.520  1.00 95.34           C  
ATOM    431  O   LEU A  55       1.895  -9.323   4.249  1.00 95.34           O  
ATOM    432  CG  LEU A  55       4.803  -7.719   5.745  1.00 95.34           C  
ATOM    433  CD1 LEU A  55       5.742  -6.929   6.650  1.00 95.34           C  
ATOM    434  CD2 LEU A  55       5.517  -8.930   5.152  1.00 95.34           C  
ATOM    435  N   VAL A  56       2.017  -7.169   3.632  1.00 97.05           N  
ATOM    436  CA  VAL A  56       1.869  -7.469   2.211  1.00 97.05           C  
ATOM    437  C   VAL A  56       3.094  -6.972   1.448  1.00 97.05           C  
ATOM    438  CB  VAL A  56       0.585  -6.837   1.629  1.00 97.05           C  
ATOM    439  O   VAL A  56       3.370  -5.770   1.420  1.00 97.05           O  
ATOM    440  CG1 VAL A  56       0.393  -7.250   0.171  1.00 97.05           C  
ATOM    441  CG2 VAL A  56      -0.631  -7.234   2.464  1.00 97.05           C  
ATOM    442  N   GLU A  57       3.804  -7.914   0.847  1.00 97.36           N  
ATOM    443  CA  GLU A  57       4.945  -7.604  -0.009  1.00 97.36           C  
ATOM    444  C   GLU A  57       4.593  -7.785  -1.483  1.00 97.36           C  
ATOM    445  CB  GLU A  57       6.146  -8.480   0.356  1.00 97.36           C  
ATOM    446  O   GLU A  57       4.110  -8.845  -1.886  1.00 97.36           O  
ATOM    447  CG  GLU A  57       6.568  -8.367   1.814  1.00 97.36           C  
ATOM    448  CD  GLU A  57       7.567  -9.434   2.234  1.00 97.36           C  
ATOM    449  OE1 GLU A  57       8.791  -9.206   2.099  1.00 97.36           O  
ATOM    450  OE2 GLU A  57       7.122 -10.507   2.700  1.00 97.36           O  
ATOM    451  N   VAL A  58       4.827  -6.749  -2.188  1.00 97.40           N  
ATOM    452  CA  VAL A  58       4.517  -6.795  -3.613  1.00 97.40           C  
ATOM    453  C   VAL A  58       5.784  -6.545  -4.427  1.00 97.40           C  
ATOM    454  CB  VAL A  58       3.429  -5.764  -3.990  1.00 97.40           C  
ATOM    455  O   VAL A  58       6.452  -5.524  -4.248  1.00 97.40           O  
ATOM    456  CG1 VAL A  58       3.045  -5.899  -5.462  1.00 97.40           C  
ATOM    457  CG2 VAL A  58       2.202  -5.934  -3.097  1.00 97.40           C  
ATOM    458  N   GLU A  59       6.053  -7.468  -5.284  1.00 96.84           N  
ATOM    459  CA  GLU A  59       7.206  -7.342  -6.171  1.00 96.84           C  
ATOM    460  C   GLU A  59       6.789  -7.433  -7.636  1.00 96.84           C  
ATOM    461  CB  GLU A  59       8.249  -8.417  -5.853  1.00 96.84           C  
ATOM    462  O   GLU A  59       6.260  -8.457  -8.073  1.00 96.84           O  
ATOM    463  CG  GLU A  59       9.523  -8.301  -6.677  1.00 96.84           C  
ATOM    464  CD  GLU A  59      10.530  -9.402  -6.385  1.00 96.84           C  
ATOM    465  OE1 GLU A  59      11.316  -9.762  -7.290  1.00 96.84           O  
ATOM    466  OE2 GLU A  59      10.531  -9.910  -5.241  1.00 96.84           O  
ATOM    467  N   CYS A  60       6.982  -6.397  -8.357  1.00 94.17           N  
ATOM    468  CA  CYS A  60       6.761  -6.358  -9.798  1.00 94.17           C  
ATOM    469  C   CYS A  60       8.044  -5.996 -10.537  1.00 94.17           C  
ATOM    470  CB  CYS A  60       5.662  -5.354 -10.145  1.00 94.17           C  
ATOM    471  O   CYS A  60       8.437  -4.829 -10.572  1.00 94.17           O  
ATOM    472  SG  CYS A  60       4.119  -5.624  -9.246  1.00 94.17           S  
ATOM    473  N   GLY A  61       8.781  -7.002 -11.164  1.00 91.39           N  
ATOM    474  CA  GLY A  61      10.098  -6.719 -11.712  1.00 91.39           C  
ATOM    475  C   GLY A  61      11.121  -6.357 -10.652  1.00 91.39           C  
ATOM    476  O   GLY A  61      11.317  -7.103  -9.690  1.00 91.39           O  
ATOM    477  N   ASN A  62      11.695  -5.130 -10.707  1.00 90.29           N  
ATOM    478  CA  ASN A  62      12.712  -4.693  -9.756  1.00 90.29           C  
ATOM    479  C   ASN A  62      12.114  -3.822  -8.656  1.00 90.29           C  
ATOM    480  CB  ASN A  62      13.834  -3.943 -10.477  1.00 90.29           C  
ATOM    481  O   ASN A  62      12.836  -3.328  -7.788  1.00 90.29           O  
ATOM    482  CG  ASN A  62      14.630  -4.836 -11.408  1.00 90.29           C  
ATOM    483  ND2 ASN A  62      15.021  -4.297 -12.557  1.00 90.29           N  
ATOM    484  OD1 ASN A  62      14.891  -6.001 -11.098  1.00 90.29           O  
ATOM    485  N   GLU A  63      10.862  -3.730  -8.745  1.00 90.46           N  
ATOM    486  CA  GLU A  63      10.190  -2.866  -7.779  1.00 90.46           C  
ATOM    487  C   GLU A  63       9.577  -3.680  -6.643  1.00 90.46           C  
ATOM    488  CB  GLU A  63       9.109  -2.028  -8.468  1.00 90.46           C  
ATOM    489  O   GLU A  63       8.916  -4.692  -6.884  1.00 90.46           O  
ATOM    490  CG  GLU A  63       9.639  -1.136  -9.581  1.00 90.46           C  
ATOM    491  CD  GLU A  63       8.539  -0.423 -10.353  1.00 90.46           C  
ATOM    492  OE1 GLU A  63       8.712   0.770 -10.692  1.00 90.46           O  
ATOM    493  OE2 GLU A  63       7.497  -1.062 -10.619  1.00 90.46           O  
ATOM    494  N   ARG A  64       9.856  -3.172  -5.431  1.00 94.74           N  
ATOM    495  CA  ARG A  64       9.321  -3.860  -4.261  1.00 94.74           C  
ATOM    496  C   ARG A  64       8.628  -2.881  -3.319  1.00 94.74           C  
ATOM    497  CB  ARG A  64      10.434  -4.603  -3.518  1.00 94.74           C  
ATOM    498  O   ARG A  64       9.190  -1.840  -2.974  1.00 94.74           O  
ATOM    499  CG  ARG A  64      11.009  -5.781  -4.289  1.00 94.74           C  
ATOM    500  CD  ARG A  64      12.043  -6.540  -3.469  1.00 94.74           C  
ATOM    501  NE  ARG A  64      12.664  -7.611  -4.243  1.00 94.74           N  
ATOM    502  NH1 ARG A  64      13.909  -8.442  -2.483  1.00 94.74           N  
ATOM    503  NH2 ARG A  64      14.039  -9.425  -4.551  1.00 94.74           N  
ATOM    504  CZ  ARG A  64      13.536  -8.490  -3.757  1.00 94.74           C  
ATOM    505  N   TYR A  65       7.424  -3.268  -2.946  1.00 94.00           N  
ATOM    506  CA  TYR A  65       6.618  -2.445  -2.051  1.00 94.00           C  
ATOM    507  C   TYR A  65       6.090  -3.266  -0.881  1.00 94.00           C  
ATOM    508  CB  TYR A  65       5.451  -1.808  -2.812  1.00 94.00           C  
ATOM    509  O   TYR A  65       5.745  -4.439  -1.044  1.00 94.00           O  
ATOM    510  CG  TYR A  65       5.825  -1.300  -4.183  1.00 94.00           C  
ATOM    511  CD1 TYR A  65       6.439  -0.060  -4.344  1.00 94.00           C  
ATOM    512  CD2 TYR A  65       5.564  -2.057  -5.320  1.00 94.00           C  
ATOM    513  CE1 TYR A  65       6.784   0.413  -5.606  1.00 94.00           C  
ATOM    514  CE2 TYR A  65       5.904  -1.594  -6.586  1.00 94.00           C  
ATOM    515  OH  TYR A  65       6.852   0.104  -7.970  1.00 94.00           O  
ATOM    516  CZ  TYR A  65       6.513  -0.360  -6.719  1.00 94.00           C  
ATOM    517  N   VAL A  66       6.122  -2.572   0.263  1.00 96.71           N  
ATOM    518  CA  VAL A  66       5.649  -3.296   1.438  1.00 96.71           C  
ATOM    519  C   VAL A  66       4.574  -2.479   2.150  1.00 96.71           C  
ATOM    520  CB  VAL A  66       6.806  -3.618   2.410  1.00 96.71           C  
ATOM    521  O   VAL A  66       4.736  -1.273   2.355  1.00 96.71           O  
ATOM    522  CG1 VAL A  66       6.269  -4.217   3.709  1.00 96.71           C  
ATOM    523  CG2 VAL A  66       7.806  -4.567   1.753  1.00 96.71           C  
ATOM    524  N   PHE A  67       3.422  -3.137   2.454  1.00 95.83           N  
ATOM    525  CA  PHE A  67       2.320  -2.556   3.212  1.00 95.83           C  
ATOM    526  C   PHE A  67       2.113  -3.302   4.524  1.00 95.83           C  
ATOM    527  CB  PHE A  67       1.029  -2.575   2.387  1.00 95.83           C  
ATOM    528  O   PHE A  67       1.960  -4.525   4.531  1.00 95.83           O  
ATOM    529  CG  PHE A  67       1.163  -1.930   1.035  1.00 95.83           C  
ATOM    530  CD1 PHE A  67       0.841  -0.590   0.853  1.00 95.83           C  
ATOM    531  CD2 PHE A  67       1.611  -2.663  -0.056  1.00 95.83           C  
ATOM    532  CE1 PHE A  67       0.964   0.010  -0.398  1.00 95.83           C  
ATOM    533  CE2 PHE A  67       1.737  -2.070  -1.310  1.00 95.83           C  
ATOM    534  CZ  PHE A  67       1.412  -0.734  -1.478  1.00 95.83           C  
ATOM    535  N   ILE A  68       2.192  -2.511   5.583  1.00 94.36           N  
ATOM    536  CA  ILE A  68       2.100  -3.139   6.896  1.00 94.36           C  
ATOM    537  C   ILE A  68       0.885  -2.597   7.645  1.00 94.36           C  
ATOM    538  CB  ILE A  68       3.385  -2.910   7.723  1.00 94.36           C  
ATOM    539  O   ILE A  68       0.732  -1.382   7.795  1.00 94.36           O  
ATOM    540  CG1 ILE A  68       4.607  -3.456   6.975  1.00 94.36           C  
ATOM    541  CG2 ILE A  68       3.259  -3.552   9.108  1.00 94.36           C  
ATOM    542  CD1 ILE A  68       5.940  -3.048   7.586  1.00 94.36           C  
ATOM    543  N   LEU A  69       0.013  -3.488   8.019  1.00 92.29           N  
ATOM    544  CA  LEU A  69      -1.021  -3.223   9.012  1.00 92.29           C  
ATOM    545  C   LEU A  69      -0.736  -3.974  10.308  1.00 92.29           C  
ATOM    546  CB  LEU A  69      -2.398  -3.618   8.472  1.00 92.29           C  
ATOM    547  O   LEU A  69      -0.693  -5.207  10.319  1.00 92.29           O  
ATOM    548  CG  LEU A  69      -3.571  -3.489   9.445  1.00 92.29           C  
ATOM    549  CD1 LEU A  69      -3.864  -2.020   9.731  1.00 92.29           C  
ATOM    550  CD2 LEU A  69      -4.807  -4.189   8.889  1.00 92.29           C  
ATOM    551  N   ALA A  70      -0.507  -3.173  11.335  1.00 90.00           N  
ATOM    552  CA  ALA A  70      -0.185  -3.809  12.610  1.00 90.00           C  
ATOM    553  C   ALA A  70      -0.817  -3.053  13.776  1.00 90.00           C  
ATOM    554  CB  ALA A  70       1.328  -3.897  12.795  1.00 90.00           C  
ATOM    555  O   ALA A  70      -0.941  -1.827  13.733  1.00 90.00           O  
ATOM    556  N   THR A  71      -1.331  -3.734  14.804  1.00 87.73           N  
ATOM    557  CA  THR A  71      -1.836  -3.123  16.029  1.00 87.73           C  
ATOM    558  C   THR A  71      -0.863  -3.342  17.183  1.00 87.73           C  
ATOM    559  CB  THR A  71      -3.218  -3.688  16.405  1.00 87.73           C  
ATOM    560  O   THR A  71      -0.939  -2.656  18.205  1.00 87.73           O  
ATOM    561  CG2 THR A  71      -4.264  -3.328  15.355  1.00 87.73           C  
ATOM    562  OG1 THR A  71      -3.133  -5.114  16.510  1.00 87.73           O  
ATOM    563  N   ASP A  72       0.118  -4.184  16.947  1.00 87.73           N  
ATOM    564  CA  ASP A  72       1.132  -4.524  17.941  1.00 87.73           C  
ATOM    565  C   ASP A  72       2.490  -3.936  17.565  1.00 87.73           C  
ATOM    566  CB  ASP A  72       1.241  -6.042  18.098  1.00 87.73           C  
ATOM    567  O   ASP A  72       3.017  -4.219  16.487  1.00 87.73           O  
ATOM    568  CG  ASP A  72       2.355  -6.462  19.042  1.00 87.73           C  
ATOM    569  OD1 ASP A  72       2.104  -6.601  20.258  1.00 87.73           O  
ATOM    570  OD2 ASP A  72       3.494  -6.653  18.565  1.00 87.73           O  
ATOM    571  N   GLU A  73       3.136  -3.168  18.398  1.00 90.06           N  
ATOM    572  CA  GLU A  73       4.373  -2.443  18.126  1.00 90.06           C  
ATOM    573  C   GLU A  73       5.543  -3.401  17.930  1.00 90.06           C  
ATOM    574  CB  GLU A  73       4.681  -1.461  19.260  1.00 90.06           C  
ATOM    575  O   GLU A  73       6.396  -3.180  17.068  1.00 90.06           O  
ATOM    576  CG  GLU A  73       3.771  -0.241  19.281  1.00 90.06           C  
ATOM    577  CD  GLU A  73       4.204   0.812  20.290  1.00 90.06           C  
ATOM    578  OE1 GLU A  73       3.588   1.901  20.331  1.00 90.06           O  
ATOM    579  OE2 GLU A  73       5.166   0.545  21.044  1.00 90.06           O  
ATOM    580  N   GLU A  74       5.584  -4.384  18.720  1.00 90.71           N  
ATOM    581  CA  GLU A  74       6.693  -5.328  18.626  1.00 90.71           C  
ATOM    582  C   GLU A  74       6.701  -6.039  17.275  1.00 90.71           C  
ATOM    583  CB  GLU A  74       6.624  -6.354  19.760  1.00 90.71           C  
ATOM    584  O   GLU A  74       7.745  -6.140  16.627  1.00 90.71           O  
ATOM    585  CG  GLU A  74       7.851  -7.249  19.856  1.00 90.71           C  
ATOM    586  CD  GLU A  74       7.790  -8.229  21.016  1.00 90.71           C  
ATOM    587  OE1 GLU A  74       8.622  -9.163  21.066  1.00 90.71           O  
ATOM    588  OE2 GLU A  74       6.901  -8.063  21.881  1.00 90.71           O  
ATOM    589  N   THR A  75       5.548  -6.521  16.867  1.00 89.53           N  
ATOM    590  CA  THR A  75       5.406  -7.158  15.562  1.00 89.53           C  
ATOM    591  C   THR A  75       5.744  -6.179  14.442  1.00 89.53           C  
ATOM    592  CB  THR A  75       3.981  -7.704  15.359  1.00 89.53           C  
ATOM    593  O   THR A  75       6.466  -6.524  13.505  1.00 89.53           O  
ATOM    594  CG2 THR A  75       3.834  -8.362  13.991  1.00 89.53           C  
ATOM    595  OG1 THR A  75       3.697  -8.674  16.375  1.00 89.53           O  
ATOM    596  N   ALA A  76       5.285  -4.995  14.595  1.00 91.27           N  
ATOM    597  CA  ALA A  76       5.511  -3.974  13.574  1.00 91.27           C  
ATOM    598  C   ALA A  76       6.998  -3.667  13.427  1.00 91.27           C  
ATOM    599  CB  ALA A  76       4.738  -2.702  13.913  1.00 91.27           C  
ATOM    600  O   ALA A  76       7.501  -3.521  12.310  1.00 91.27           O  
ATOM    601  N   LYS A  77       7.667  -3.657  14.520  1.00 93.12           N  
ATOM    602  CA  LYS A  77       9.088  -3.321  14.521  1.00 93.12           C  
ATOM    603  C   LYS A  77       9.889  -4.323  13.695  1.00 93.12           C  
ATOM    604  CB  LYS A  77       9.627  -3.271  15.951  1.00 93.12           C  
ATOM    605  O   LYS A  77      10.743  -3.934  12.895  1.00 93.12           O  
ATOM    606  CG  LYS A  77      11.032  -2.698  16.063  1.00 93.12           C  
ATOM    607  CD  LYS A  77      11.481  -2.599  17.515  1.00 93.12           C  
ATOM    608  CE  LYS A  77      12.913  -2.092  17.625  1.00 93.12           C  
ATOM    609  NZ  LYS A  77      13.364  -2.011  19.047  1.00 93.12           N  
ATOM    610  N   GLU A  78       9.587  -5.529  13.904  1.00 92.78           N  
ATOM    611  CA  GLU A  78      10.290  -6.573  13.165  1.00 92.78           C  
ATOM    612  C   GLU A  78       9.984  -6.495  11.672  1.00 92.78           C  
ATOM    613  CB  GLU A  78       9.921  -7.957  13.706  1.00 92.78           C  
ATOM    614  O   GLU A  78      10.889  -6.597  10.841  1.00 92.78           O  
ATOM    615  CG  GLU A  78      10.499  -8.253  15.083  1.00 92.78           C  
ATOM    616  CD  GLU A  78      10.182  -9.655  15.577  1.00 92.78           C  
ATOM    617  OE1 GLU A  78      10.763 -10.085  16.599  1.00 92.78           O  
ATOM    618  OE2 GLU A  78       9.345 -10.331  14.937  1.00 92.78           O  
ATOM    619  N   TRP A  79       8.779  -6.278  11.353  1.00 94.94           N  
ATOM    620  CA  TRP A  79       8.366  -6.198   9.956  1.00 94.94           C  
ATOM    621  C   TRP A  79       8.962  -4.967   9.281  1.00 94.94           C  
ATOM    622  CB  TRP A  79       6.839  -6.165   9.848  1.00 94.94           C  
ATOM    623  O   TRP A  79       9.418  -5.038   8.138  1.00 94.94           O  
ATOM    624  CG  TRP A  79       6.181  -7.484  10.122  1.00 94.94           C  
ATOM    625  CD1 TRP A  79       6.792  -8.700  10.247  1.00 94.94           C  
ATOM    626  CD2 TRP A  79       4.781  -7.719  10.301  1.00 94.94           C  
ATOM    627  CE2 TRP A  79       4.615  -9.102  10.532  1.00 94.94           C  
ATOM    628  CE3 TRP A  79       3.649  -6.893  10.290  1.00 94.94           C  
ATOM    629  NE1 TRP A  79       5.856  -9.678  10.494  1.00 94.94           N  
ATOM    630  CH2 TRP A  79       2.271  -8.848  10.733  1.00 94.94           C  
ATOM    631  CZ2 TRP A  79       3.361  -9.678  10.749  1.00 94.94           C  
ATOM    632  CZ3 TRP A  79       2.402  -7.468  10.506  1.00 94.94           C  
ATOM    633  N   ILE A  80       9.010  -3.898  10.025  1.00 94.76           N  
ATOM    634  CA  ILE A  80       9.527  -2.647   9.482  1.00 94.76           C  
ATOM    635  C   ILE A  80      11.010  -2.801   9.154  1.00 94.76           C  
ATOM    636  CB  ILE A  80       9.314  -1.473  10.465  1.00 94.76           C  
ATOM    637  O   ILE A  80      11.463  -2.380   8.086  1.00 94.76           O  
ATOM    638  CG1 ILE A  80       7.825  -1.120  10.561  1.00 94.76           C  
ATOM    639  CG2 ILE A  80      10.140  -0.256  10.039  1.00 94.76           C  
ATOM    640  CD1 ILE A  80       7.486  -0.173  11.704  1.00 94.76           C  
ATOM    641  N   LYS A  81      11.741  -3.373  10.061  1.00 93.76           N  
ATOM    642  CA  LYS A  81      13.163  -3.598   9.816  1.00 93.76           C  
ATOM    643  C   LYS A  81      13.380  -4.394   8.532  1.00 93.76           C  
ATOM    644  CB  LYS A  81      13.803  -4.327  10.999  1.00 93.76           C  
ATOM    645  O   LYS A  81      14.191  -4.010   7.687  1.00 93.76           O  
ATOM    646  CG  LYS A  81      15.312  -4.479  10.889  1.00 93.76           C  
ATOM    647  CD  LYS A  81      15.894  -5.183  12.108  1.00 93.76           C  
ATOM    648  CE  LYS A  81      17.395  -5.394  11.970  1.00 93.76           C  
ATOM    649  NZ  LYS A  81      17.961  -6.133  13.139  1.00 93.76           N  
ATOM    650  N   LYS A  82      12.656  -5.399   8.412  1.00 93.97           N  
ATOM    651  CA  LYS A  82      12.765  -6.247   7.229  1.00 93.97           C  
ATOM    652  C   LYS A  82      12.367  -5.485   5.968  1.00 93.97           C  
ATOM    653  CB  LYS A  82      11.897  -7.497   7.382  1.00 93.97           C  
ATOM    654  O   LYS A  82      13.051  -5.568   4.945  1.00 93.97           O  
ATOM    655  CG  LYS A  82      12.009  -8.475   6.222  1.00 93.97           C  
ATOM    656  CD  LYS A  82      11.144  -9.708   6.444  1.00 93.97           C  
ATOM    657  CE  LYS A  82      11.195 -10.651   5.250  1.00 93.97           C  
ATOM    658  NZ  LYS A  82      10.323 -11.847   5.451  1.00 93.97           N  
ATOM    659  N   ALA A  83      11.254  -4.797   6.058  1.00 94.16           N  
ATOM    660  CA  ALA A  83      10.713  -4.064   4.917  1.00 94.16           C  
ATOM    661  C   ALA A  83      11.699  -3.008   4.426  1.00 94.16           C  
ATOM    662  CB  ALA A  83       9.381  -3.414   5.284  1.00 94.16           C  
ATOM    663  O   ALA A  83      11.865  -2.818   3.219  1.00 94.16           O  
ATOM    664  N   HIS A  84      12.473  -2.445   5.255  1.00 93.77           N  
ATOM    665  CA  HIS A  84      13.419  -1.389   4.911  1.00 93.77           C  
ATOM    666  C   HIS A  84      14.593  -1.941   4.110  1.00 93.77           C  
ATOM    667  CB  HIS A  84      13.926  -0.693   6.175  1.00 93.77           C  
ATOM    668  O   HIS A  84      15.227  -1.211   3.345  1.00 93.77           O  
ATOM    669  CG  HIS A  84      12.929   0.236   6.790  1.00 93.77           C  
ATOM    670  CD2 HIS A  84      11.670   0.564   6.415  1.00 93.77           C  
ATOM    671  ND1 HIS A  84      13.189   0.955   7.937  1.00 93.77           N  
ATOM    672  CE1 HIS A  84      12.130   1.687   8.241  1.00 93.77           C  
ATOM    673  NE2 HIS A  84      11.195   1.468   7.333  1.00 93.77           N  
ATOM    674  N   GLU A  85      14.772  -3.133   4.264  1.00 93.35           N  
ATOM    675  CA  GLU A  85      15.913  -3.752   3.596  1.00 93.35           C  
ATOM    676  C   GLU A  85      15.576  -4.115   2.152  1.00 93.35           C  
ATOM    677  CB  GLU A  85      16.372  -4.997   4.358  1.00 93.35           C  
ATOM    678  O   GLU A  85      16.464  -4.173   1.299  1.00 93.35           O  
ATOM    679  CG  GLU A  85      16.946  -4.698   5.736  1.00 93.35           C  
ATOM    680  CD  GLU A  85      17.352  -5.948   6.501  1.00 93.35           C  
ATOM    681  OE1 GLU A  85      17.891  -5.824   7.624  1.00 93.35           O  
ATOM    682  OE2 GLU A  85      17.130  -7.060   5.972  1.00 93.35           O  
ATOM    683  N   ILE A  86      14.305  -4.257   1.876  1.00 92.81           N  
ATOM    684  CA  ILE A  86      14.043  -4.900   0.593  1.00 92.81           C  
ATOM    685  C   ILE A  86      13.136  -4.010  -0.255  1.00 92.81           C  
ATOM    686  CB  ILE A  86      13.403  -6.294   0.780  1.00 92.81           C  
ATOM    687  O   ILE A  86      13.061  -4.174  -1.475  1.00 92.81           O  
ATOM    688  CG1 ILE A  86      12.102  -6.181   1.582  1.00 92.81           C  
ATOM    689  CG2 ILE A  86      14.385  -7.252   1.461  1.00 92.81           C  
ATOM    690  CD1 ILE A  86      11.274  -7.459   1.602  1.00 92.81           C  
ATOM    691  N   ALA A  87      12.423  -3.007   0.374  1.00 93.38           N  
ATOM    692  CA  ALA A  87      11.379  -2.311  -0.374  1.00 93.38           C  
ATOM    693  C   ALA A  87      11.797  -0.879  -0.697  1.00 93.38           C  
ATOM    694  CB  ALA A  87      10.070  -2.315   0.411  1.00 93.38           C  
ATOM    695  O   ALA A  87      12.516  -0.246   0.080  1.00 93.38           O  
ATOM    696  N   ASP A  88      11.341  -0.453  -1.818  1.00 93.89           N  
ATOM    697  CA  ASP A  88      11.529   0.936  -2.227  1.00 93.89           C  
ATOM    698  C   ASP A  88      10.584   1.864  -1.466  1.00 93.89           C  
ATOM    699  CB  ASP A  88      11.313   1.086  -3.734  1.00 93.89           C  
ATOM    700  O   ASP A  88      10.974   2.963  -1.067  1.00 93.89           O  
ATOM    701  CG  ASP A  88      12.349   0.343  -4.558  1.00 93.89           C  
ATOM    702  OD1 ASP A  88      13.542   0.348  -4.187  1.00 93.89           O  
ATOM    703  OD2 ASP A  88      11.969  -0.252  -5.590  1.00 93.89           O  
ATOM    704  N   ILE A  89       9.412   1.423  -1.245  1.00 95.73           N  
ATOM    705  CA  ILE A  89       8.395   2.169  -0.513  1.00 95.73           C  
ATOM    706  C   ILE A  89       7.801   1.290   0.585  1.00 95.73           C  
ATOM    707  CB  ILE A  89       7.281   2.678  -1.454  1.00 95.73           C  
ATOM    708  O   ILE A  89       7.392   0.156   0.328  1.00 95.73           O  
ATOM    709  CG1 ILE A  89       7.871   3.588  -2.537  1.00 95.73           C  
ATOM    710  CG2 ILE A  89       6.194   3.407  -0.659  1.00 95.73           C  
ATOM    711  CD1 ILE A  89       8.503   4.864  -1.998  1.00 95.73           C  
ATOM    712  N   VAL A  90       7.759   1.818   1.821  1.00 96.62           N  
ATOM    713  CA  VAL A  90       7.147   1.114   2.943  1.00 96.62           C  
ATOM    714  C   VAL A  90       6.028   1.964   3.539  1.00 96.62           C  
ATOM    715  CB  VAL A  90       8.188   0.766   4.030  1.00 96.62           C  
ATOM    716  O   VAL A  90       6.249   3.118   3.915  1.00 96.62           O  
ATOM    717  CG1 VAL A  90       7.536  -0.006   5.176  1.00 96.62           C  
ATOM    718  CG2 VAL A  90       9.339  -0.038   3.428  1.00 96.62           C  
ATOM    719  N   VAL A  91       4.823   1.453   3.526  1.00 96.15           N  
ATOM    720  CA  VAL A  91       3.688   2.108   4.169  1.00 96.15           C  
ATOM    721  C   VAL A  91       3.271   1.319   5.408  1.00 96.15           C  
ATOM    722  CB  VAL A  91       2.492   2.251   3.201  1.00 96.15           C  
ATOM    723  O   VAL A  91       2.957   0.130   5.318  1.00 96.15           O  
ATOM    724  CG1 VAL A  91       1.341   2.997   3.872  1.00 96.15           C  
ATOM    725  CG2 VAL A  91       2.924   2.967   1.922  1.00 96.15           C  
ATOM    726  N   VAL A  92       3.263   2.024   6.548  1.00 94.94           N  
ATOM    727  CA  VAL A  92       2.931   1.375   7.812  1.00 94.94           C  
ATOM    728  C   VAL A  92       1.728   2.067   8.448  1.00 94.94           C  
ATOM    729  CB  VAL A  92       4.130   1.388   8.788  1.00 94.94           C  
ATOM    730  O   VAL A  92       1.718   3.291   8.604  1.00 94.94           O  
ATOM    731  CG1 VAL A  92       3.786   0.638  10.074  1.00 94.94           C  
ATOM    732  CG2 VAL A  92       5.364   0.779   8.124  1.00 94.94           C  
ATOM    733  N   VAL A  93       0.766   1.287   8.806  1.00 91.92           N  
ATOM    734  CA  VAL A  93      -0.331   1.759   9.645  1.00 91.92           C  
ATOM    735  C   VAL A  93      -0.269   1.075  11.009  1.00 91.92           C  
ATOM    736  CB  VAL A  93      -1.703   1.503   8.982  1.00 91.92           C  
ATOM    737  O   VAL A  93      -0.446  -0.141  11.109  1.00 91.92           O  
ATOM    738  CG1 VAL A  93      -2.834   2.040   9.857  1.00 91.92           C  
ATOM    739  CG2 VAL A  93      -1.750   2.137   7.593  1.00 91.92           C  
ATOM    740  N   LEU A  94      -0.011   1.863  11.973  1.00 91.22           N  
ATOM    741  CA  LEU A  94       0.181   1.350  13.325  1.00 91.22           C  
ATOM    742  C   LEU A  94      -0.414   2.302  14.357  1.00 91.22           C  
ATOM    743  CB  LEU A  94       1.670   1.136  13.611  1.00 91.22           C  
ATOM    744  O   LEU A  94      -0.011   3.464  14.442  1.00 91.22           O  
ATOM    745  CG  LEU A  94       2.027   0.646  15.015  1.00 91.22           C  
ATOM    746  CD1 LEU A  94       1.456  -0.748  15.252  1.00 91.22           C  
ATOM    747  CD2 LEU A  94       3.539   0.651  15.214  1.00 91.22           C  
ATOM    748  N   ASN A  95      -1.422   1.861  15.145  1.00 86.48           N  
ATOM    749  CA  ASN A  95      -2.000   2.569  16.281  1.00 86.48           C  
ATOM    750  C   ASN A  95      -2.405   3.993  15.908  1.00 86.48           C  
ATOM    751  CB  ASN A  95      -1.022   2.586  17.458  1.00 86.48           C  
ATOM    752  O   ASN A  95      -2.073   4.943  16.619  1.00 86.48           O  
ATOM    753  CG  ASN A  95      -0.849   1.221  18.093  1.00 86.48           C  
ATOM    754  ND2 ASN A  95       0.343   0.956  18.615  1.00 86.48           N  
ATOM    755  OD1 ASN A  95      -1.779   0.410  18.115  1.00 86.48           O  
ATOM    756  N   GLY A  96      -3.051   4.131  14.715  1.00 86.34           N  
ATOM    757  CA  GLY A  96      -3.589   5.439  14.377  1.00 86.34           C  
ATOM    758  C   GLY A  96      -2.589   6.331  13.666  1.00 86.34           C  
ATOM    759  O   GLY A  96      -2.781   7.546  13.584  1.00 86.34           O  
ATOM    760  N   ARG A  97      -1.475   5.678  13.308  1.00 93.08           N  
ATOM    761  CA  ARG A  97      -0.435   6.433  12.618  1.00 93.08           C  
ATOM    762  C   ARG A  97      -0.109   5.807  11.266  1.00 93.08           C  
ATOM    763  CB  ARG A  97       0.830   6.515  13.476  1.00 93.08           C  
ATOM    764  O   ARG A  97      -0.064   4.581  11.139  1.00 93.08           O  
ATOM    765  CG  ARG A  97       0.664   7.343  14.740  1.00 93.08           C  
ATOM    766  CD  ARG A  97       1.944   7.378  15.564  1.00 93.08           C  
ATOM    767  NE  ARG A  97       2.105   6.166  16.361  1.00 93.08           N  
ATOM    768  NH1 ARG A  97       4.025   6.876  17.430  1.00 93.08           N  
ATOM    769  NH2 ARG A  97       3.140   4.815  17.903  1.00 93.08           N  
ATOM    770  CZ  ARG A  97       3.090   5.955  17.230  1.00 93.08           C  
ATOM    771  N   VAL A  98      -0.002   6.681  10.326  1.00 94.69           N  
ATOM    772  CA  VAL A  98       0.482   6.269   9.013  1.00 94.69           C  
ATOM    773  C   VAL A  98       1.922   6.740   8.821  1.00 94.69           C  
ATOM    774  CB  VAL A  98      -0.414   6.817   7.880  1.00 94.69           C  
ATOM    775  O   VAL A  98       2.231   7.914   9.038  1.00 94.69           O  
ATOM    776  CG1 VAL A  98       0.177   6.479   6.512  1.00 94.69           C  
ATOM    777  CG2 VAL A  98      -1.831   6.262   8.005  1.00 94.69           C  
ATOM    778  N   ARG A  99       2.755   5.766   8.541  1.00 96.22           N  
ATOM    779  CA  ARG A  99       4.147   6.082   8.239  1.00 96.22           C  
ATOM    780  C   ARG A  99       4.510   5.657   6.820  1.00 96.22           C  
ATOM    781  CB  ARG A  99       5.083   5.407   9.244  1.00 96.22           C  
ATOM    782  O   ARG A  99       4.181   4.548   6.396  1.00 96.22           O  
ATOM    783  CG  ARG A  99       4.942   5.929  10.665  1.00 96.22           C  
ATOM    784  CD  ARG A  99       5.917   5.249  11.615  1.00 96.22           C  
ATOM    785  NE  ARG A  99       5.504   3.883  11.925  1.00 96.22           N  
ATOM    786  NH1 ARG A  99       7.258   3.459  13.367  1.00 96.22           N  
ATOM    787  NH2 ARG A  99       5.686   1.841  12.960  1.00 96.22           N  
ATOM    788  CZ  ARG A  99       6.150   3.064  12.750  1.00 96.22           C  
ATOM    789  N   VAL A 100       5.088   6.571   6.139  1.00 97.12           N  
ATOM    790  CA  VAL A 100       5.548   6.263   4.789  1.00 97.12           C  
ATOM    791  C   VAL A 100       7.052   6.509   4.687  1.00 97.12           C  
ATOM    792  CB  VAL A 100       4.798   7.099   3.728  1.00 97.12           C  
ATOM    793  O   VAL A 100       7.530   7.603   4.994  1.00 97.12           O  
ATOM    794  CG1 VAL A 100       5.264   6.730   2.321  1.00 97.12           C  
ATOM    795  CG2 VAL A 100       3.289   6.902   3.864  1.00 97.12           C  
ATOM    796  N   ARG A 101       7.736   5.507   4.363  1.00 97.36           N  
ATOM    797  CA  ARG A 101       9.163   5.649   4.091  1.00 97.36           C  
ATOM    798  C   ARG A 101       9.443   5.586   2.593  1.00 97.36           C  
ATOM    799  CB  ARG A 101       9.961   4.566   4.819  1.00 97.36           C  
ATOM    800  O   ARG A 101       8.934   4.705   1.897  1.00 97.36           O  
ATOM    801  CG  ARG A 101      11.461   4.646   4.588  1.00 97.36           C  
ATOM    802  CD  ARG A 101      12.187   3.444   5.178  1.00 97.36           C  
ATOM    803  NE  ARG A 101      13.581   3.392   4.747  1.00 97.36           N  
ATOM    804  NH1 ARG A 101      13.401   1.334   3.714  1.00 97.36           N  
ATOM    805  NH2 ARG A 101      15.405   2.447   3.720  1.00 97.36           N  
ATOM    806  CZ  ARG A 101      14.126   2.391   4.061  1.00 97.36           C  
ATOM    807  N   ASN A 102      10.333   6.507   2.209  1.00 96.98           N  
ATOM    808  CA  ASN A 102      10.719   6.580   0.804  1.00 96.98           C  
ATOM    809  C   ASN A 102      12.157   6.115   0.593  1.00 96.98           C  
ATOM    810  CB  ASN A 102      10.538   8.003   0.271  1.00 96.98           C  
ATOM    811  O   ASN A 102      13.101   6.857   0.871  1.00 96.98           O  
ATOM    812  CG  ASN A 102      10.892   8.125  -1.198  1.00 96.98           C  
ATOM    813  ND2 ASN A 102      10.956   9.356  -1.692  1.00 96.98           N  
ATOM    814  OD1 ASN A 102      11.105   7.122  -1.884  1.00 96.98           O  
ATOM    815  N   GLY A 103      12.275   4.859   0.085  1.00 93.60           N  
ATOM    816  CA  GLY A 103      13.593   4.300  -0.173  1.00 93.60           C  
ATOM    817  C   GLY A 103      14.035   4.458  -1.616  1.00 93.60           C  
ATOM    818  O   GLY A 103      15.065   3.913  -2.018  1.00 93.60           O  
ATOM    819  N   THR A 104      13.350   5.167  -2.397  1.00 93.44           N  
ATOM    820  CA  THR A 104      13.695   5.393  -3.796  1.00 93.44           C  
ATOM    821  C   THR A 104      14.743   6.494  -3.924  1.00 93.44           C  
ATOM    822  CB  THR A 104      12.451   5.765  -4.625  1.00 93.44           C  
ATOM    823  O   THR A 104      15.224   7.020  -2.918  1.00 93.44           O  
ATOM    824  CG2 THR A 104      11.291   4.820  -4.331  1.00 93.44           C  
ATOM    825  OG1 THR A 104      12.055   7.104  -4.306  1.00 93.44           O  
ATOM    826  N   ASP A 105      15.104   6.827  -5.203  1.00 94.21           N  
ATOM    827  CA  ASP A 105      16.110   7.857  -5.448  1.00 94.21           C  
ATOM    828  C   ASP A 105      15.457   9.176  -5.852  1.00 94.21           C  
ATOM    829  CB  ASP A 105      17.091   7.402  -6.530  1.00 94.21           C  
ATOM    830  O   ASP A 105      16.132  10.086  -6.339  1.00 94.21           O  
ATOM    831  CG  ASP A 105      16.409   7.048  -7.839  1.00 94.21           C  
ATOM    832  OD1 ASP A 105      15.163   6.953  -7.871  1.00 94.21           O  
ATOM    833  OD2 ASP A 105      17.123   6.860  -8.847  1.00 94.21           O  
ATOM    834  N   ARG A 106      14.119   9.260  -5.731  1.00 95.44           N  
ATOM    835  CA  ARG A 106      13.381  10.468  -6.086  1.00 95.44           C  
ATOM    836  C   ARG A 106      12.345  10.809  -5.020  1.00 95.44           C  
ATOM    837  CB  ARG A 106      12.699  10.303  -7.445  1.00 95.44           C  
ATOM    838  O   ARG A 106      11.966   9.953  -4.218  1.00 95.44           O  
ATOM    839  CG  ARG A 106      11.729   9.133  -7.510  1.00 95.44           C  
ATOM    840  CD  ARG A 106      11.282   8.850  -8.937  1.00 95.44           C  
ATOM    841  NE  ARG A 106      11.817   7.583  -9.428  1.00 95.44           N  
ATOM    842  NH1 ARG A 106      11.197   7.935 -11.625  1.00 95.44           N  
ATOM    843  NH2 ARG A 106      12.283   6.006 -11.031  1.00 95.44           N  
ATOM    844  CZ  ARG A 106      11.765   7.178 -10.693  1.00 95.44           C  
ATOM    845  N   PRO A 107      11.886  12.122  -5.096  1.00 97.15           N  
ATOM    846  CA  PRO A 107      10.829  12.482  -4.148  1.00 97.15           C  
ATOM    847  C   PRO A 107       9.486  11.840  -4.490  1.00 97.15           C  
ATOM    848  CB  PRO A 107      10.752  14.006  -4.269  1.00 97.15           C  
ATOM    849  O   PRO A 107       9.216  11.549  -5.658  1.00 97.15           O  
ATOM    850  CG  PRO A 107      11.283  14.309  -5.633  1.00 97.15           C  
ATOM    851  CD  PRO A 107      12.314  13.274  -5.983  1.00 97.15           C  
ATOM    852  N   CYS A 108       8.760  11.541  -3.409  1.00 97.72           N  
ATOM    853  CA  CYS A 108       7.430  10.969  -3.581  1.00 97.72           C  
ATOM    854  C   CYS A 108       6.357  11.915  -3.056  1.00 97.72           C  
ATOM    855  CB  CYS A 108       7.329   9.622  -2.866  1.00 97.72           C  
ATOM    856  O   CYS A 108       6.568  12.608  -2.059  1.00 97.72           O  
ATOM    857  SG  CYS A 108       8.418   8.352  -3.548  1.00 97.72           S  
ATOM    858  N   ARG A 109       5.324  12.026  -3.848  1.00 98.22           N  
ATOM    859  CA  ARG A 109       4.127  12.707  -3.364  1.00 98.22           C  
ATOM    860  C   ARG A 109       3.204  11.738  -2.633  1.00 98.22           C  
ATOM    861  CB  ARG A 109       3.380  13.370  -4.523  1.00 98.22           C  
ATOM    862  O   ARG A 109       2.813  10.707  -3.186  1.00 98.22           O  
ATOM    863  CG  ARG A 109       2.182  14.199  -4.088  1.00 98.22           C  
ATOM    864  CD  ARG A 109       1.512  14.886  -5.271  1.00 98.22           C  
ATOM    865  NE  ARG A 109       2.348  15.950  -5.820  1.00 98.22           N  
ATOM    866  NH1 ARG A 109       1.025  16.312  -7.679  1.00 98.22           N  
ATOM    867  NH2 ARG A 109       2.925  17.554  -7.359  1.00 98.22           N  
ATOM    868  CZ  ARG A 109       2.097  16.603  -6.951  1.00 98.22           C  
ATOM    869  N   VAL A 110       2.896  12.057  -1.369  1.00 97.92           N  
ATOM    870  CA  VAL A 110       2.049  11.192  -0.554  1.00 97.92           C  
ATOM    871  C   VAL A 110       0.755  11.921  -0.200  1.00 97.92           C  
ATOM    872  CB  VAL A 110       2.774  10.738   0.733  1.00 97.92           C  
ATOM    873  O   VAL A 110       0.786  13.026   0.347  1.00 97.92           O  
ATOM    874  CG1 VAL A 110       1.865   9.847   1.578  1.00 97.92           C  
ATOM    875  CG2 VAL A 110       4.070  10.008   0.386  1.00 97.92           C  
ATOM    876  N   ARG A 111      -0.395  11.257  -0.603  1.00 97.64           N  
ATOM    877  CA  ARG A 111      -1.714  11.762  -0.236  1.00 97.64           C  
ATOM    878  C   ARG A 111      -2.381  10.855   0.792  1.00 97.64           C  
ATOM    879  CB  ARG A 111      -2.603  11.894  -1.474  1.00 97.64           C  
ATOM    880  O   ARG A 111      -2.517   9.650   0.569  1.00 97.64           O  
ATOM    881  CG  ARG A 111      -2.194  13.020  -2.410  1.00 97.64           C  
ATOM    882  CD  ARG A 111      -3.177  13.183  -3.561  1.00 97.64           C  
ATOM    883  NE  ARG A 111      -3.220  11.993  -4.406  1.00 97.64           N  
ATOM    884  NH1 ARG A 111      -4.995  12.718  -5.694  1.00 97.64           N  
ATOM    885  NH2 ARG A 111      -4.032  10.679  -6.106  1.00 97.64           N  
ATOM    886  CZ  ARG A 111      -4.082  11.800  -5.400  1.00 97.64           C  
ATOM    887  N   VAL A 112      -2.724  11.428   1.901  1.00 96.40           N  
ATOM    888  CA  VAL A 112      -3.426  10.695   2.949  1.00 96.40           C  
ATOM    889  C   VAL A 112      -4.859  11.207   3.067  1.00 96.40           C  
ATOM    890  CB  VAL A 112      -2.703  10.818   4.309  1.00 96.40           C  
ATOM    891  O   VAL A 112      -5.083  12.382   3.368  1.00 96.40           O  
ATOM    892  CG1 VAL A 112      -3.425  10.003   5.381  1.00 96.40           C  
ATOM    893  CG2 VAL A 112      -1.248  10.368   4.182  1.00 96.40           C  
ATOM    894  N   THR A 113      -5.828  10.289   2.715  1.00 95.16           N  
ATOM    895  CA  THR A 113      -7.247  10.607   2.830  1.00 95.16           C  
ATOM    896  C   THR A 113      -7.877   9.851   3.997  1.00 95.16           C  
ATOM    897  CB  THR A 113      -8.002  10.273   1.531  1.00 95.16           C  
ATOM    898  O   THR A 113      -7.836   8.620   4.040  1.00 95.16           O  
ATOM    899  CG2 THR A 113      -9.459  10.717   1.611  1.00 95.16           C  
ATOM    900  OG1 THR A 113      -7.370  10.941   0.432  1.00 95.16           O  
ATOM    901  N   ALA A 114      -8.410  10.543   4.998  1.00 91.32           N  
ATOM    902  CA  ALA A 114      -9.078   9.968   6.163  1.00 91.32           C  
ATOM    903  C   ALA A 114     -10.156  10.908   6.696  1.00 91.32           C  
ATOM    904  CB  ALA A 114      -8.062   9.654   7.258  1.00 91.32           C  
ATOM    905  O   ALA A 114      -9.964  12.126   6.734  1.00 91.32           O  
ATOM    906  N   GLY A 115     -11.419  10.353   6.995  1.00 86.64           N  
ATOM    907  CA  GLY A 115     -12.474  11.151   7.600  1.00 86.64           C  
ATOM    908  C   GLY A 115     -12.981  12.255   6.692  1.00 86.64           C  
ATOM    909  O   GLY A 115     -13.355  13.331   7.163  1.00 86.64           O  
ATOM    910  N   GLY A 116     -12.838  12.098   5.358  1.00 88.40           N  
ATOM    911  CA  GLY A 116     -13.332  13.056   4.382  1.00 88.40           C  
ATOM    912  C   GLY A 116     -12.330  14.148   4.057  1.00 88.40           C  
ATOM    913  O   GLY A 116     -12.641  15.082   3.315  1.00 88.40           O  
ATOM    914  N   GLU A 117     -11.133  14.040   4.708  1.00 91.68           N  
ATOM    915  CA  GLU A 117     -10.087  15.026   4.454  1.00 91.68           C  
ATOM    916  C   GLU A 117      -8.904  14.400   3.722  1.00 91.68           C  
ATOM    917  CB  GLU A 117      -9.618  15.662   5.765  1.00 91.68           C  
ATOM    918  O   GLU A 117      -8.618  13.213   3.894  1.00 91.68           O  
ATOM    919  CG  GLU A 117     -10.700  16.449   6.489  1.00 91.68           C  
ATOM    920  CD  GLU A 117     -10.225  17.058   7.799  1.00 91.68           C  
ATOM    921  OE1 GLU A 117     -10.786  18.092   8.226  1.00 91.68           O  
ATOM    922  OE2 GLU A 117      -9.283  16.496   8.402  1.00 91.68           O  
ATOM    923  N   THR A 118      -8.317  15.301   2.814  1.00 95.80           N  
ATOM    924  CA  THR A 118      -7.118  14.874   2.101  1.00 95.80           C  
ATOM    925  C   THR A 118      -5.955  15.821   2.383  1.00 95.80           C  
ATOM    926  CB  THR A 118      -7.366  14.800   0.583  1.00 95.80           C  
ATOM    927  O   THR A 118      -6.095  17.040   2.258  1.00 95.80           O  
ATOM    928  CG2 THR A 118      -6.114  14.345  -0.158  1.00 95.80           C  
ATOM    929  OG1 THR A 118      -8.426  13.871   0.323  1.00 95.80           O  
ATOM    930  N   ARG A 119      -4.871  15.162   2.860  1.00 96.58           N  
ATOM    931  CA  ARG A 119      -3.632  15.912   3.040  1.00 96.58           C  
ATOM    932  C   ARG A 119      -2.541  15.401   2.106  1.00 96.58           C  
ATOM    933  CB  ARG A 119      -3.159  15.828   4.493  1.00 96.58           C  
ATOM    934  O   ARG A 119      -2.411  14.193   1.897  1.00 96.58           O  
ATOM    935  CG  ARG A 119      -4.119  16.457   5.491  1.00 96.58           C  
ATOM    936  CD  ARG A 119      -3.626  16.300   6.923  1.00 96.58           C  
ATOM    937  NE  ARG A 119      -4.019  15.013   7.490  1.00 96.58           N  
ATOM    938  NH1 ARG A 119      -3.199  15.461   9.603  1.00 96.58           N  
ATOM    939  NH2 ARG A 119      -4.206  13.450   9.162  1.00 96.58           N  
ATOM    940  CZ  ARG A 119      -3.807  14.644   8.750  1.00 96.58           C  
ATOM    941  N   GLU A 120      -1.740  16.307   1.624  1.00 97.86           N  
ATOM    942  CA  GLU A 120      -0.676  15.970   0.683  1.00 97.86           C  
ATOM    943  C   GLU A 120       0.693  16.350   1.239  1.00 97.86           C  
ATOM    944  CB  GLU A 120      -0.909  16.662  -0.662  1.00 97.86           C  
ATOM    945  O   GLU A 120       0.848  17.409   1.851  1.00 97.86           O  
ATOM    946  CG  GLU A 120       0.052  16.219  -1.756  1.00 97.86           C  
ATOM    947  CD  GLU A 120      -0.269  16.819  -3.116  1.00 97.86           C  
ATOM    948  OE1 GLU A 120       0.512  17.666  -3.606  1.00 97.86           O  
ATOM    949  OE2 GLU A 120      -1.311  16.440  -3.696  1.00 97.86           O  
ATOM    950  N   TYR A 121       1.634  15.385   0.990  1.00 97.92           N  
ATOM    951  CA  TYR A 121       2.996  15.581   1.474  1.00 97.92           C  
ATOM    952  C   TYR A 121       4.015  15.216   0.400  1.00 97.92           C  
ATOM    953  CB  TYR A 121       3.245  14.747   2.734  1.00 97.92           C  
ATOM    954  O   TYR A 121       3.733  14.396  -0.477  1.00 97.92           O  
ATOM    955  CG  TYR A 121       2.199  14.940   3.805  1.00 97.92           C  
ATOM    956  CD1 TYR A 121       2.378  15.876   4.821  1.00 97.92           C  
ATOM    957  CD2 TYR A 121       1.030  14.186   3.804  1.00 97.92           C  
ATOM    958  CE1 TYR A 121       1.418  16.055   5.811  1.00 97.92           C  
ATOM    959  CE2 TYR A 121       0.063  14.357   4.789  1.00 97.92           C  
ATOM    960  OH  TYR A 121      -0.689  15.466   6.765  1.00 97.92           O  
ATOM    961  CZ  TYR A 121       0.265  15.293   5.787  1.00 97.92           C  
ATOM    962  N   THR A 122       5.145  15.965   0.544  1.00 97.87           N  
ATOM    963  CA  THR A 122       6.306  15.525  -0.221  1.00 97.87           C  
ATOM    964  C   THR A 122       7.296  14.787   0.676  1.00 97.87           C  
ATOM    965  CB  THR A 122       7.011  16.713  -0.900  1.00 97.87           C  
ATOM    966  O   THR A 122       7.733  15.320   1.698  1.00 97.87           O  
ATOM    967  CG2 THR A 122       8.231  16.251  -1.691  1.00 97.87           C  
ATOM    968  OG1 THR A 122       6.094  17.359  -1.792  1.00 97.87           O  
ATOM    969  N   VAL A 123       7.646  13.552   0.331  1.00 97.85           N  
ATOM    970  CA  VAL A 123       8.617  12.755   1.074  1.00 97.85           C  
ATOM    971  C   VAL A 123       9.888  12.585   0.244  1.00 97.85           C  
ATOM    972  CB  VAL A 123       8.043  11.374   1.459  1.00 97.85           C  
ATOM    973  O   VAL A 123       9.862  11.966  -0.822  1.00 97.85           O  
ATOM    974  CG1 VAL A 123       9.016  10.617   2.361  1.00 97.85           C  
ATOM    975  CG2 VAL A 123       6.687  11.533   2.144  1.00 97.85           C  
ATOM    976  N   ASN A 124      10.995  13.118   0.750  1.00 97.91           N  
ATOM    977  CA  ASN A 124      12.268  13.042   0.041  1.00 97.91           C  
ATOM    978  C   ASN A 124      12.922  11.673   0.209  1.00 97.91           C  
ATOM    979  CB  ASN A 124      13.215  14.145   0.519  1.00 97.91           C  
ATOM    980  O   ASN A 124      12.571  10.920   1.118  1.00 97.91           O  
ATOM    981  CG  ASN A 124      12.696  15.535   0.208  1.00 97.91           C  
ATOM    982  ND2 ASN A 124      12.694  16.405   1.211  1.00 97.91           N  
ATOM    983  OD1 ASN A 124      12.301  15.824  -0.924  1.00 97.91           O  
ATOM    984  N   PRO A 125      13.828  11.332  -0.758  1.00 96.96           N  
ATOM    985  CA  PRO A 125      14.551  10.063  -0.654  1.00 96.96           C  
ATOM    986  C   PRO A 125      15.245   9.888   0.695  1.00 96.96           C  
ATOM    987  CB  PRO A 125      15.576  10.147  -1.788  1.00 96.96           C  
ATOM    988  O   PRO A 125      15.885  10.819   1.190  1.00 96.96           O  
ATOM    989  CG  PRO A 125      14.949  11.047  -2.803  1.00 96.96           C  
ATOM    990  CD  PRO A 125      14.197  12.128  -2.083  1.00 96.96           C  
ATOM    991  N   GLY A 126      15.075   8.665   1.267  1.00 94.20           N  
ATOM    992  CA  GLY A 126      15.756   8.306   2.500  1.00 94.20           C  
ATOM    993  C   GLY A 126      15.081   8.864   3.739  1.00 94.20           C  
ATOM    994  O   GLY A 126      15.615   8.756   4.845  1.00 94.20           O  
ATOM    995  N   THR A 127      13.895   9.515   3.517  1.00 96.86           N  
ATOM    996  CA  THR A 127      13.202  10.110   4.654  1.00 96.86           C  
ATOM    997  C   THR A 127      11.877   9.400   4.914  1.00 96.86           C  
ATOM    998  CB  THR A 127      12.947  11.612   4.429  1.00 96.86           C  
ATOM    999  O   THR A 127      11.495   8.495   4.168  1.00 96.86           O  
ATOM   1000  CG2 THR A 127      14.244  12.348   4.108  1.00 96.86           C  
ATOM   1001  OG1 THR A 127      12.034  11.777   3.337  1.00 96.86           O  
ATOM   1002  N   GLU A 128      11.243   9.851   6.067  1.00 96.77           N  
ATOM   1003  CA  GLU A 128       9.980   9.244   6.477  1.00 96.77           C  
ATOM   1004  C   GLU A 128       8.932  10.309   6.788  1.00 96.77           C  
ATOM   1005  CB  GLU A 128      10.189   8.340   7.694  1.00 96.77           C  
ATOM   1006  O   GLU A 128       9.268  11.407   7.236  1.00 96.77           O  
ATOM   1007  CG  GLU A 128      11.082   7.138   7.421  1.00 96.77           C  
ATOM   1008  CD  GLU A 128      11.321   6.277   8.651  1.00 96.77           C  
ATOM   1009  OE1 GLU A 128      11.800   5.129   8.505  1.00 96.77           O  
ATOM   1010  OE2 GLU A 128      11.027   6.753   9.770  1.00 96.77           O  
ATOM   1011  N   LEU A 129       7.751  10.013   6.362  1.00 97.49           N  
ATOM   1012  CA  LEU A 129       6.572  10.791   6.731  1.00 97.49           C  
ATOM   1013  C   LEU A 129       5.775  10.085   7.822  1.00 97.49           C  
ATOM   1014  CB  LEU A 129       5.684  11.029   5.507  1.00 97.49           C  
ATOM   1015  O   LEU A 129       5.554   8.874   7.752  1.00 97.49           O  
ATOM   1016  CG  LEU A 129       4.298  11.617   5.780  1.00 97.49           C  
ATOM   1017  CD1 LEU A 129       4.417  13.075   6.213  1.00 97.49           C  
ATOM   1018  CD2 LEU A 129       3.411  11.492   4.545  1.00 97.49           C  
ATOM   1019  N   GLU A 130       5.367  10.835   8.780  1.00 96.79           N  
ATOM   1020  CA  GLU A 130       4.475  10.313   9.811  1.00 96.79           C  
ATOM   1021  C   GLU A 130       3.249  11.205   9.983  1.00 96.79           C  
ATOM   1022  CB  GLU A 130       5.216  10.175  11.143  1.00 96.79           C  
ATOM   1023  O   GLU A 130       3.378  12.410  10.212  1.00 96.79           O  
ATOM   1024  CG  GLU A 130       4.401   9.493  12.232  1.00 96.79           C  
ATOM   1025  CD  GLU A 130       5.184   9.268  13.516  1.00 96.79           C  
ATOM   1026  OE1 GLU A 130       5.037  10.070  14.465  1.00 96.79           O  
ATOM   1027  OE2 GLU A 130       5.952   8.282  13.572  1.00 96.79           O  
ATOM   1028  N   VAL A 131       2.109  10.549   9.906  1.00 95.83           N  
ATOM   1029  CA  VAL A 131       0.846  11.270  10.030  1.00 95.83           C  
ATOM   1030  C   VAL A 131      -0.029  10.602  11.089  1.00 95.83           C  
ATOM   1031  CB  VAL A 131       0.095  11.334   8.681  1.00 95.83           C  
ATOM   1032  O   VAL A 131      -0.262   9.392  11.037  1.00 95.83           O  
ATOM   1033  CG1 VAL A 131      -1.213  12.110   8.828  1.00 95.83           C  
ATOM   1034  CG2 VAL A 131       0.979  11.968   7.608  1.00 95.83           C  
ATOM   1035  N   GLU A 132      -0.498  11.410  11.992  1.00 94.70           N  
ATOM   1036  CA  GLU A 132      -1.395  10.898  13.024  1.00 94.70           C  
ATOM   1037  C   GLU A 132      -2.848  10.932  12.560  1.00 94.70           C  
ATOM   1038  CB  GLU A 132      -1.237  11.700  14.319  1.00 94.70           C  
ATOM   1039  O   GLU A 132      -3.289  11.912  11.955  1.00 94.70           O  
ATOM   1040  CG  GLU A 132       0.097  11.483  15.018  1.00 94.70           C  
ATOM   1041  CD  GLU A 132       0.199  12.204  16.353  1.00 94.70           C  
ATOM   1042  OE1 GLU A 132       0.935  11.727  17.245  1.00 94.70           O  
ATOM   1043  OE2 GLU A 132      -0.464  13.254  16.507  1.00 94.70           O  
ATOM   1044  N   LEU A 133      -3.598   9.739  12.845  1.00 90.69           N  
ATOM   1045  CA  LEU A 133      -5.016   9.654  12.511  1.00 90.69           C  
ATOM   1046  C   LEU A 133      -5.873   9.676  13.771  1.00 90.69           C  
ATOM   1047  CB  LEU A 133      -5.302   8.383  11.706  1.00 90.69           C  
ATOM   1048  O   LEU A 133      -5.477   9.136  14.807  1.00 90.69           O  
ATOM   1049  CG  LEU A 133      -4.521   8.216  10.402  1.00 90.69           C  
ATOM   1050  CD1 LEU A 133      -4.773   6.835   9.807  1.00 90.69           C  
ATOM   1051  CD2 LEU A 133      -4.899   9.309   9.408  1.00 90.69           C  
ATOM   1052  N   SER A 134      -6.921  10.428  13.754  1.00 90.58           N  
ATOM   1053  CA  SER A 134      -7.890  10.319  14.839  1.00 90.58           C  
ATOM   1054  C   SER A 134      -8.561   8.949  14.845  1.00 90.58           C  
ATOM   1055  CB  SER A 134      -8.950  11.415  14.724  1.00 90.58           C  
ATOM   1056  O   SER A 134      -8.530   8.233  13.842  1.00 90.58           O  
ATOM   1057  OG  SER A 134      -9.774  11.200  13.590  1.00 90.58           O  
ATOM   1058  N   PRO A 135      -9.116   8.584  15.977  1.00 86.34           N  
ATOM   1059  CA  PRO A 135      -9.796   7.290  16.074  1.00 86.34           C  
ATOM   1060  C   PRO A 135     -10.832   7.084  14.972  1.00 86.34           C  
ATOM   1061  CB  PRO A 135     -10.466   7.347  17.450  1.00 86.34           C  
ATOM   1062  O   PRO A 135     -10.970   5.975  14.449  1.00 86.34           O  
ATOM   1063  CG  PRO A 135      -9.590   8.243  18.265  1.00 86.34           C  
ATOM   1064  CD  PRO A 135      -9.074   9.340  17.379  1.00 86.34           C  
ATOM   1065  N   GLU A 136     -11.524   8.147  14.592  1.00 84.02           N  
ATOM   1066  CA  GLU A 136     -12.560   8.052  13.568  1.00 84.02           C  
ATOM   1067  C   GLU A 136     -11.952   7.839  12.185  1.00 84.02           C  
ATOM   1068  CB  GLU A 136     -13.435   9.309  13.570  1.00 84.02           C  
ATOM   1069  O   GLU A 136     -12.551   7.181  11.332  1.00 84.02           O  
ATOM   1070  CG  GLU A 136     -14.262   9.480  14.837  1.00 84.02           C  
ATOM   1071  CD  GLU A 136     -15.079  10.762  14.850  1.00 84.02           C  
ATOM   1072  OE1 GLU A 136     -16.049  10.855  15.637  1.00 84.02           O  
ATOM   1073  OE2 GLU A 136     -14.748  11.680  14.067  1.00 84.02           O  
ATOM   1074  N   GLN A 137     -10.697   8.211  12.042  1.00 88.80           N  
ATOM   1075  CA  GLN A 137     -10.013   8.153  10.754  1.00 88.80           C  
ATOM   1076  C   GLN A 137      -9.336   6.801  10.551  1.00 88.80           C  
ATOM   1077  CB  GLN A 137      -8.983   9.278  10.642  1.00 88.80           C  
ATOM   1078  O   GLN A 137      -9.111   6.377   9.415  1.00 88.80           O  
ATOM   1079  CG  GLN A 137      -9.599  10.668  10.546  1.00 88.80           C  
ATOM   1080  CD  GLN A 137      -8.562  11.774  10.599  1.00 88.80           C  
ATOM   1081  NE2 GLN A 137      -8.834  12.876   9.909  1.00 88.80           N  
ATOM   1082  OE1 GLN A 137      -7.524  11.639  11.256  1.00 88.80           O  
ATOM   1083  N   GLN A 138      -9.136   6.042  11.555  1.00 83.67           N  
ATOM   1084  CA  GLN A 138      -8.293   4.852  11.545  1.00 83.67           C  
ATOM   1085  C   GLN A 138      -8.961   3.711  10.783  1.00 83.67           C  
ATOM   1086  CB  GLN A 138      -7.969   4.410  12.973  1.00 83.67           C  
ATOM   1087  O   GLN A 138      -8.281   2.841  10.235  1.00 83.67           O  
ATOM   1088  CG  GLN A 138      -7.012   5.343  13.703  1.00 83.67           C  
ATOM   1089  CD  GLN A 138      -6.723   4.894  15.123  1.00 83.67           C  
ATOM   1090  NE2 GLN A 138      -6.220   5.810  15.944  1.00 83.67           N  
ATOM   1091  OE1 GLN A 138      -6.951   3.734  15.480  1.00 83.67           O  
ATOM   1092  N   ASN A 139     -10.231   3.801  10.570  1.00 78.93           N  
ATOM   1093  CA  ASN A 139     -10.945   2.671   9.984  1.00 78.93           C  
ATOM   1094  C   ASN A 139     -11.269   2.915   8.513  1.00 78.93           C  
ATOM   1095  CB  ASN A 139     -12.226   2.381  10.769  1.00 78.93           C  
ATOM   1096  O   ASN A 139     -11.756   2.017   7.824  1.00 78.93           O  
ATOM   1097  CG  ASN A 139     -11.950   1.887  12.176  1.00 78.93           C  
ATOM   1098  ND2 ASN A 139     -12.617   2.485  13.156  1.00 78.93           N  
ATOM   1099  OD1 ASN A 139     -11.143   0.977  12.380  1.00 78.93           O  
ATOM   1100  N   ASN A 140     -10.863   4.028   8.069  1.00 85.65           N  
ATOM   1101  CA  ASN A 140     -11.159   4.375   6.683  1.00 85.65           C  
ATOM   1102  C   ASN A 140     -10.120   5.337   6.112  1.00 85.65           C  
ATOM   1103  CB  ASN A 140     -12.560   4.978   6.567  1.00 85.65           C  
ATOM   1104  O   ASN A 140     -10.446   6.472   5.761  1.00 85.65           O  
ATOM   1105  CG  ASN A 140     -13.043   5.064   5.132  1.00 85.65           C  
ATOM   1106  ND2 ASN A 140     -14.159   5.751   4.923  1.00 85.65           N  
ATOM   1107  OD1 ASN A 140     -12.417   4.518   4.220  1.00 85.65           O  
ATOM   1108  N   ALA A 141      -8.851   4.896   6.109  1.00 90.26           N  
ATOM   1109  CA  ALA A 141      -7.778   5.743   5.595  1.00 90.26           C  
ATOM   1110  C   ALA A 141      -7.255   5.217   4.262  1.00 90.26           C  
ATOM   1111  CB  ALA A 141      -6.641   5.836   6.610  1.00 90.26           C  
ATOM   1112  O   ALA A 141      -7.326   4.016   3.990  1.00 90.26           O  
ATOM   1113  N   GLU A 142      -6.970   6.118   3.476  1.00 94.38           N  
ATOM   1114  CA  GLU A 142      -6.343   5.828   2.190  1.00 94.38           C  
ATOM   1115  C   GLU A 142      -5.037   6.600   2.026  1.00 94.38           C  
ATOM   1116  CB  GLU A 142      -7.298   6.159   1.040  1.00 94.38           C  
ATOM   1117  O   GLU A 142      -4.974   7.795   2.324  1.00 94.38           O  
ATOM   1118  CG  GLU A 142      -6.729   5.853  -0.338  1.00 94.38           C  
ATOM   1119  CD  GLU A 142      -7.657   6.256  -1.473  1.00 94.38           C  
ATOM   1120  OE1 GLU A 142      -7.498   7.371  -2.021  1.00 94.38           O  
ATOM   1121  OE2 GLU A 142      -8.551   5.451  -1.817  1.00 94.38           O  
ATOM   1122  N   VAL A 143      -4.010   5.810   1.647  1.00 96.24           N  
ATOM   1123  CA  VAL A 143      -2.707   6.418   1.399  1.00 96.24           C  
ATOM   1124  C   VAL A 143      -2.299   6.192  -0.055  1.00 96.24           C  
ATOM   1125  CB  VAL A 143      -1.627   5.852   2.349  1.00 96.24           C  
ATOM   1126  O   VAL A 143      -2.179   5.050  -0.502  1.00 96.24           O  
ATOM   1127  CG1 VAL A 143      -0.294   6.568   2.139  1.00 96.24           C  
ATOM   1128  CG2 VAL A 143      -2.080   5.975   3.803  1.00 96.24           C  
ATOM   1129  N   GLU A 144      -2.123   7.284  -0.763  1.00 96.73           N  
ATOM   1130  CA  GLU A 144      -1.630   7.225  -2.135  1.00 96.73           C  
ATOM   1131  C   GLU A 144      -0.202   7.754  -2.232  1.00 96.73           C  
ATOM   1132  CB  GLU A 144      -2.548   8.014  -3.072  1.00 96.73           C  
ATOM   1133  O   GLU A 144       0.099   8.838  -1.726  1.00 96.73           O  
ATOM   1134  CG  GLU A 144      -3.949   7.431  -3.194  1.00 96.73           C  
ATOM   1135  CD  GLU A 144      -4.856   8.238  -4.110  1.00 96.73           C  
ATOM   1136  OE1 GLU A 144      -5.254   7.721  -5.179  1.00 96.73           O  
ATOM   1137  OE2 GLU A 144      -5.170   9.396  -3.757  1.00 96.73           O  
ATOM   1138  N   VAL A 145       0.629   6.968  -2.803  1.00 96.92           N  
ATOM   1139  CA  VAL A 145       2.030   7.344  -2.967  1.00 96.92           C  
ATOM   1140  C   VAL A 145       2.380   7.396  -4.453  1.00 96.92           C  
ATOM   1141  CB  VAL A 145       2.971   6.364  -2.232  1.00 96.92           C  
ATOM   1142  O   VAL A 145       2.157   6.427  -5.183  1.00 96.92           O  
ATOM   1143  CG1 VAL A 145       4.420   6.842  -2.316  1.00 96.92           C  
ATOM   1144  CG2 VAL A 145       2.542   6.206  -0.774  1.00 96.92           C  
ATOM   1145  N   GLU A 146       2.920   8.513  -4.838  1.00 96.84           N  
ATOM   1146  CA  GLU A 146       3.363   8.688  -6.218  1.00 96.84           C  
ATOM   1147  C   GLU A 146       4.834   9.091  -6.279  1.00 96.84           C  
ATOM   1148  CB  GLU A 146       2.502   9.734  -6.931  1.00 96.84           C  
ATOM   1149  O   GLU A 146       5.222  10.126  -5.734  1.00 96.84           O  
ATOM   1150  CG  GLU A 146       2.803   9.870  -8.416  1.00 96.84           C  
ATOM   1151  CD  GLU A 146       1.929  10.901  -9.114  1.00 96.84           C  
ATOM   1152  OE1 GLU A 146       2.429  11.608 -10.018  1.00 96.84           O  
ATOM   1153  OE2 GLU A 146       0.736  11.002  -8.752  1.00 96.84           O  
ATOM   1154  N   CYS A 147       5.635   8.250  -6.837  1.00 94.34           N  
ATOM   1155  CA  CYS A 147       7.044   8.536  -7.087  1.00 94.34           C  
ATOM   1156  C   CYS A 147       7.354   8.490  -8.578  1.00 94.34           C  
ATOM   1157  CB  CYS A 147       7.932   7.541  -6.341  1.00 94.34           C  
ATOM   1158  O   CYS A 147       7.507   7.410  -9.152  1.00 94.34           O  
ATOM   1159  SG  CYS A 147       7.552   7.402  -4.581  1.00 94.34           S  
ATOM   1160  N   GLY A 148       7.459   9.667  -9.317  1.00 91.00           N  
ATOM   1161  CA  GLY A 148       7.590   9.644 -10.765  1.00 91.00           C  
ATOM   1162  C   GLY A 148       6.363   9.092 -11.466  1.00 91.00           C  
ATOM   1163  O   GLY A 148       5.248   9.571 -11.248  1.00 91.00           O  
ATOM   1164  N   ASN A 149       6.499   7.944 -12.222  1.00 89.26           N  
ATOM   1165  CA  ASN A 149       5.393   7.355 -12.969  1.00 89.26           C  
ATOM   1166  C   ASN A 149       4.725   6.228 -12.186  1.00 89.26           C  
ATOM   1167  CB  ASN A 149       5.876   6.844 -14.328  1.00 89.26           C  
ATOM   1168  O   ASN A 149       3.808   5.576 -12.689  1.00 89.26           O  
ATOM   1169  CG  ASN A 149       6.314   7.964 -15.251  1.00 89.26           C  
ATOM   1170  ND2 ASN A 149       7.349   7.709 -16.043  1.00 89.26           N  
ATOM   1171  OD1 ASN A 149       5.729   9.050 -15.251  1.00 89.26           O  
ATOM   1172  N   GLU A 150       5.268   6.052 -10.978  1.00 87.93           N  
ATOM   1173  CA  GLU A 150       4.747   4.972 -10.146  1.00 87.93           C  
ATOM   1174  C   GLU A 150       3.683   5.483  -9.179  1.00 87.93           C  
ATOM   1175  CB  GLU A 150       5.881   4.296  -9.370  1.00 87.93           C  
ATOM   1176  O   GLU A 150       3.867   6.520  -8.537  1.00 87.93           O  
ATOM   1177  CG  GLU A 150       6.968   3.708 -10.258  1.00 87.93           C  
ATOM   1178  CD  GLU A 150       8.148   3.155  -9.475  1.00 87.93           C  
ATOM   1179  OE1 GLU A 150       8.629   2.047  -9.804  1.00 87.93           O  
ATOM   1180  OE2 GLU A 150       8.595   3.835  -8.524  1.00 87.93           O  
ATOM   1181  N   LYS A 151       2.599   4.749  -9.238  1.00 91.19           N  
ATOM   1182  CA  LYS A 151       1.513   5.110  -8.332  1.00 91.19           C  
ATOM   1183  C   LYS A 151       1.054   3.904  -7.516  1.00 91.19           C  
ATOM   1184  CB  LYS A 151       0.334   5.694  -9.111  1.00 91.19           C  
ATOM   1185  O   LYS A 151       0.879   2.811  -8.059  1.00 91.19           O  
ATOM   1186  CG  LYS A 151      -0.741   6.318  -8.233  1.00 91.19           C  
ATOM   1187  CD  LYS A 151      -1.835   6.972  -9.068  1.00 91.19           C  
ATOM   1188  CE  LYS A 151      -2.908   7.601  -8.190  1.00 91.19           C  
ATOM   1189  NZ  LYS A 151      -3.979   8.250  -9.004  1.00 91.19           N  
ATOM   1190  N   TYR A 152       0.911   4.170  -6.178  1.00 89.18           N  
ATOM   1191  CA  TYR A 152       0.503   3.113  -5.259  1.00 89.18           C  
ATOM   1192  C   TYR A 152      -0.612   3.592  -4.337  1.00 89.18           C  
ATOM   1193  CB  TYR A 152       1.697   2.633  -4.428  1.00 89.18           C  
ATOM   1194  O   TYR A 152      -0.628   4.754  -3.923  1.00 89.18           O  
ATOM   1195  CG  TYR A 152       2.976   2.507  -5.219  1.00 89.18           C  
ATOM   1196  CD1 TYR A 152       3.254   1.356  -5.953  1.00 89.18           C  
ATOM   1197  CD2 TYR A 152       3.909   3.538  -5.235  1.00 89.18           C  
ATOM   1198  CE1 TYR A 152       4.432   1.234  -6.682  1.00 89.18           C  
ATOM   1199  CE2 TYR A 152       5.091   3.427  -5.961  1.00 89.18           C  
ATOM   1200  OH  TYR A 152       6.511   2.159  -7.400  1.00 89.18           O  
ATOM   1201  CZ  TYR A 152       5.343   2.274  -6.680  1.00 89.18           C  
ATOM   1202  N   ARG A 153      -1.497   2.630  -4.129  1.00 94.11           N  
ATOM   1203  CA  ARG A 153      -2.599   2.985  -3.241  1.00 94.11           C  
ATOM   1204  C   ARG A 153      -2.800   1.924  -2.165  1.00 94.11           C  
ATOM   1205  CB  ARG A 153      -3.892   3.174  -4.039  1.00 94.11           C  
ATOM   1206  O   ARG A 153      -2.847   0.729  -2.465  1.00 94.11           O  
ATOM   1207  CG  ARG A 153      -5.078   3.612  -3.194  1.00 94.11           C  
ATOM   1208  CD  ARG A 153      -6.333   3.796  -4.037  1.00 94.11           C  
ATOM   1209  NE  ARG A 153      -6.191   4.900  -4.981  1.00 94.11           N  
ATOM   1210  NH1 ARG A 153      -8.312   4.685  -5.870  1.00 94.11           N  
ATOM   1211  NH2 ARG A 153      -6.899   6.314  -6.647  1.00 94.11           N  
ATOM   1212  CZ  ARG A 153      -7.134   5.297  -5.830  1.00 94.11           C  
ATOM   1213  N   PHE A 154      -2.818   2.411  -0.900  1.00 91.49           N  
ATOM   1214  CA  PHE A 154      -3.064   1.563   0.260  1.00 91.49           C  
ATOM   1215  C   PHE A 154      -4.307   2.023   1.013  1.00 91.49           C  
ATOM   1216  CB  PHE A 154      -1.852   1.566   1.196  1.00 91.49           C  
ATOM   1217  O   PHE A 154      -4.361   3.155   1.498  1.00 91.49           O  
ATOM   1218  CG  PHE A 154      -1.966   0.594   2.340  1.00 91.49           C  
ATOM   1219  CD1 PHE A 154      -2.016   1.047   3.653  1.00 91.49           C  
ATOM   1220  CD2 PHE A 154      -2.024  -0.773   2.102  1.00 91.49           C  
ATOM   1221  CE1 PHE A 154      -2.122   0.150   4.713  1.00 91.49           C  
ATOM   1222  CE2 PHE A 154      -2.130  -1.676   3.156  1.00 91.49           C  
ATOM   1223  CZ  PHE A 154      -2.178  -1.212   4.461  1.00 91.49           C  
ATOM   1224  N   GLN A 155      -5.263   1.087   1.067  1.00 89.04           N  
ATOM   1225  CA  GLN A 155      -6.534   1.442   1.689  1.00 89.04           C  
ATOM   1226  C   GLN A 155      -6.816   0.565   2.905  1.00 89.04           C  
ATOM   1227  CB  GLN A 155      -7.677   1.324   0.679  1.00 89.04           C  
ATOM   1228  O   GLN A 155      -6.674  -0.658   2.840  1.00 89.04           O  
ATOM   1229  CG  GLN A 155      -9.000   1.888   1.180  1.00 89.04           C  
ATOM   1230  CD  GLN A 155     -10.086   1.865   0.121  1.00 89.04           C  
ATOM   1231  NE2 GLN A 155     -11.242   2.434   0.444  1.00 89.04           N  
ATOM   1232  OE1 GLN A 155      -9.888   1.340  -0.980  1.00 89.04           O  
ATOM   1233  N   LEU A 156      -7.201   1.357   3.988  1.00 81.01           N  
ATOM   1234  CA  LEU A 156      -7.671   0.657   5.178  1.00 81.01           C  
ATOM   1235  C   LEU A 156      -9.194   0.684   5.259  1.00 81.01           C  
ATOM   1236  CB  LEU A 156      -7.069   1.280   6.440  1.00 81.01           C  
ATOM   1237  O   LEU A 156      -9.812   1.729   5.042  1.00 81.01           O  
ATOM   1238  CG  LEU A 156      -5.544   1.250   6.550  1.00 81.01           C  
ATOM   1239  CD1 LEU A 156      -5.075   2.178   7.665  1.00 81.01           C  
ATOM   1240  CD2 LEU A 156      -5.054  -0.174   6.791  1.00 81.01           C  
ATOM   1241  N   GLY A 157      -9.889  -0.514   5.404  1.00 63.57           N  
ATOM   1242  CA  GLY A 157     -11.331  -0.626   5.560  1.00 63.57           C  
ATOM   1243  C   GLY A 157     -11.744  -1.761   6.478  1.00 63.57           C  
ATOM   1244  O   GLY A 157     -10.945  -2.653   6.770  1.00 63.57           O  
TER    1245      GLY A 157
ENDMDL
END
