# Supplementary material for: Single-chain dimers from de novo immunoglobulins as robust scaffolds for multiple binding loops
Source: Nat Commun. 2023 Sep 23;14:5939. doi: 10.1038/s41467-023-41717-5 (PMC10517939; doi:10.1038/s41467-023-41717-5)
Supplement: Supplementary file 3 — Supplementary Data 1 [file 41467_2023_41717_MOESM3_ESM.zip › design_models/scIg/scIg14f/scIg14f.pdb]

HEADER                                            13-JAN-22   XXXX              
EXPDTA    THEORETICAL MODEL                                                     
REMARK 220                                                                      
REMARK 220 EXPERIMENTAL DETAILS                                                 
REMARK 220  EXPERIMENT TYPE                : THEORETICAL MODELLING              
REMARK 220  DATE OF DATA COLLECTION        : 13-JAN-22                          
REMARK 220                                                                      
REMARK 220 REMARK: MODEL GENERATED BY ROSETTA                                   
REMARK 220  VERSION 2020.37+release.3ba1aaa                                     
SSBOND     CYS A   21    CYS A   60                                       2.03  
SSBOND     CYS A  108    CYS A  147                                       2.03  
ATOM      1  N   ARG A   1      33.846  14.370  58.545  1.00  0.00           N  
ATOM      2  CA  ARG A   1      34.708  14.132  57.394  1.00  0.00           C  
ATOM      3  C   ARG A   1      34.987  15.413  56.613  1.00  0.00           C  
ATOM      4  O   ARG A   1      35.775  16.253  57.057  1.00  0.00           O  
ATOM      5  CB  ARG A   1      34.076  13.107  56.464  1.00  0.00           C  
ATOM      6  CG  ARG A   1      34.011  11.693  57.020  1.00  0.00           C  
ATOM      7  CD  ARG A   1      35.359  11.179  57.373  1.00  0.00           C  
ATOM      8  NE  ARG A   1      35.342   9.749  57.634  1.00  0.00           N  
ATOM      9  CZ  ARG A   1      36.319   9.076  58.274  1.00  0.00           C  
ATOM     10  NH1 ARG A   1      37.381   9.717  58.710  1.00  0.00           N  
ATOM     11  NH2 ARG A   1      36.209   7.773  58.463  1.00  0.00           N  
ATOM     12 1H   ARG A   1      33.688  13.509  59.028  1.00  0.00           H  
ATOM     13 2H   ARG A   1      34.286  15.022  59.163  1.00  0.00           H  
ATOM     14 3H   ARG A   1      32.971  14.743  58.236  1.00  0.00           H  
ATOM     15  HA  ARG A   1      35.660  13.737  57.750  1.00  0.00           H  
ATOM     16 1HB  ARG A   1      33.060  13.413  56.222  1.00  0.00           H  
ATOM     17 2HB  ARG A   1      34.637  13.068  55.531  1.00  0.00           H  
ATOM     18 1HG  ARG A   1      33.394  11.685  57.920  1.00  0.00           H  
ATOM     19 2HG  ARG A   1      33.574  11.029  56.274  1.00  0.00           H  
ATOM     20 1HD  ARG A   1      36.046  11.366  56.548  1.00  0.00           H  
ATOM     21 2HD  ARG A   1      35.719  11.684  58.267  1.00  0.00           H  
ATOM     22  HE  ARG A   1      34.541   9.221  57.314  1.00  0.00           H  
ATOM     23 1HH1 ARG A   1      37.465  10.713  58.566  1.00  0.00           H  
ATOM     24 2HH1 ARG A   1      38.113   9.213  59.189  1.00  0.00           H  
ATOM     25 1HH2 ARG A   1      35.392   7.280  58.128  1.00  0.00           H  
ATOM     26 2HH2 ARG A   1      36.941   7.269  58.942  1.00  0.00           H  
ATOM     27  N   ILE A   2      34.359  15.576  55.449  1.00  0.00           N  
ATOM     28  CA  ILE A   2      34.624  16.706  54.562  1.00  0.00           C  
ATOM     29  C   ILE A   2      33.876  17.924  55.083  1.00  0.00           C  
ATOM     30  O   ILE A   2      32.666  17.857  55.328  1.00  0.00           O  
ATOM     31  CB  ILE A   2      34.196  16.403  53.114  1.00  0.00           C  
ATOM     32  CG1 ILE A   2      34.968  15.198  52.570  1.00  0.00           C  
ATOM     33  CG2 ILE A   2      34.414  17.621  52.229  1.00  0.00           C  
ATOM     34  CD1 ILE A   2      34.388  14.626  51.297  1.00  0.00           C  
ATOM     35  H   ILE A   2      33.675  14.886  55.177  1.00  0.00           H  
ATOM     36  HA  ILE A   2      35.698  16.896  54.555  1.00  0.00           H  
ATOM     37  HB  ILE A   2      33.140  16.136  53.095  1.00  0.00           H  
ATOM     38 1HG1 ILE A   2      36.001  15.484  52.377  1.00  0.00           H  
ATOM     39 2HG1 ILE A   2      34.984  14.407  53.321  1.00  0.00           H  
ATOM     40 1HG2 ILE A   2      34.107  17.390  51.210  1.00  0.00           H  
ATOM     41 2HG2 ILE A   2      33.822  18.454  52.606  1.00  0.00           H  
ATOM     42 3HG2 ILE A   2      35.469  17.893  52.238  1.00  0.00           H  
ATOM     43 1HD1 ILE A   2      34.988  13.775  50.974  1.00  0.00           H  
ATOM     44 2HD1 ILE A   2      33.363  14.299  51.478  1.00  0.00           H  
ATOM     45 3HD1 ILE A   2      34.394  15.389  50.520  1.00  0.00           H  
ATOM     46  N   GLU A   3      34.590  19.035  55.250  1.00  0.00           N  
ATOM     47  CA  GLU A   3      34.009  20.292  55.699  1.00  0.00           C  
ATOM     48  C   GLU A   3      34.443  21.400  54.752  1.00  0.00           C  
ATOM     49  O   GLU A   3      35.633  21.531  54.453  1.00  0.00           O  
ATOM     50  CB  GLU A   3      34.438  20.617  57.132  1.00  0.00           C  
ATOM     51  CG  GLU A   3      33.910  21.942  57.661  1.00  0.00           C  
ATOM     52  CD  GLU A   3      34.244  22.169  59.110  1.00  0.00           C  
ATOM     53  OE1 GLU A   3      34.836  21.301  59.706  1.00  0.00           O  
ATOM     54  OE2 GLU A   3      33.906  23.211  59.621  1.00  0.00           O  
ATOM     55  H   GLU A   3      35.580  18.992  55.054  1.00  0.00           H  
ATOM     56  HA  GLU A   3      32.923  20.194  55.691  1.00  0.00           H  
ATOM     57 1HB  GLU A   3      34.094  19.828  57.802  1.00  0.00           H  
ATOM     58 2HB  GLU A   3      35.526  20.643  57.189  1.00  0.00           H  
ATOM     59 1HG  GLU A   3      34.337  22.753  57.071  1.00  0.00           H  
ATOM     60 2HG  GLU A   3      32.829  21.968  57.534  1.00  0.00           H  
ATOM     61  N   VAL A   4      33.481  22.191  54.282  1.00  0.00           N  
ATOM     62  CA  VAL A   4      33.744  23.301  53.375  1.00  0.00           C  
ATOM     63  C   VAL A   4      33.234  24.581  54.019  1.00  0.00           C  
ATOM     64  O   VAL A   4      32.119  24.608  54.554  1.00  0.00           O  
ATOM     65  CB  VAL A   4      33.050  23.083  52.017  1.00  0.00           C  
ATOM     66  CG1 VAL A   4      33.263  24.287  51.111  1.00  0.00           C  
ATOM     67  CG2 VAL A   4      33.579  21.816  51.363  1.00  0.00           C  
ATOM     68  H   VAL A   4      32.531  22.008  54.572  1.00  0.00           H  
ATOM     69  HA  VAL A   4      34.819  23.363  53.205  1.00  0.00           H  
ATOM     70  HB  VAL A   4      31.976  22.989  52.179  1.00  0.00           H  
ATOM     71 1HG1 VAL A   4      32.766  24.116  50.155  1.00  0.00           H  
ATOM     72 2HG1 VAL A   4      32.845  25.176  51.583  1.00  0.00           H  
ATOM     73 3HG1 VAL A   4      34.330  24.432  50.943  1.00  0.00           H  
ATOM     74 1HG2 VAL A   4      33.084  21.668  50.404  1.00  0.00           H  
ATOM     75 2HG2 VAL A   4      34.654  21.908  51.207  1.00  0.00           H  
ATOM     76 3HG2 VAL A   4      33.379  20.962  52.010  1.00  0.00           H  
ATOM     77  N   ARG A   5      34.044  25.635  53.971  1.00  0.00           N  
ATOM     78  CA  ARG A   5      33.695  26.917  54.565  1.00  0.00           C  
ATOM     79  C   ARG A   5      33.968  28.030  53.566  1.00  0.00           C  
ATOM     80  O   ARG A   5      35.080  28.137  53.037  1.00  0.00           O  
ATOM     81  CB  ARG A   5      34.489  27.163  55.840  1.00  0.00           C  
ATOM     82  CG  ARG A   5      34.154  28.460  56.561  1.00  0.00           C  
ATOM     83  CD  ARG A   5      34.968  28.628  57.793  1.00  0.00           C  
ATOM     84  NE  ARG A   5      34.678  29.884  58.466  1.00  0.00           N  
ATOM     85  CZ  ARG A   5      35.459  30.444  59.411  1.00  0.00           C  
ATOM     86  NH1 ARG A   5      36.571  29.848  59.782  1.00  0.00           N  
ATOM     87  NH2 ARG A   5      35.108  31.592  59.964  1.00  0.00           N  
ATOM     88  H   ARG A   5      34.934  25.535  53.503  1.00  0.00           H  
ATOM     89  HA  ARG A   5      32.635  26.903  54.821  1.00  0.00           H  
ATOM     90 1HB  ARG A   5      34.320  26.344  56.538  1.00  0.00           H  
ATOM     91 2HB  ARG A   5      35.554  27.180  55.608  1.00  0.00           H  
ATOM     92 1HG  ARG A   5      34.351  29.305  55.901  1.00  0.00           H  
ATOM     93 2HG  ARG A   5      33.101  28.457  56.844  1.00  0.00           H  
ATOM     94 1HD  ARG A   5      34.754  27.814  58.485  1.00  0.00           H  
ATOM     95 2HD  ARG A   5      36.026  28.616  57.534  1.00  0.00           H  
ATOM     96  HE  ARG A   5      33.831  30.372  58.206  1.00  0.00           H  
ATOM     97 1HH1 ARG A   5      36.839  28.971  59.358  1.00  0.00           H  
ATOM     98 2HH1 ARG A   5      37.156  30.268  60.489  1.00  0.00           H  
ATOM     99 1HH2 ARG A   5      34.253  32.049  59.678  1.00  0.00           H  
ATOM    100 2HH2 ARG A   5      35.692  32.010  60.672  1.00  0.00           H  
ATOM    101  N   VAL A   6      32.953  28.850  53.306  1.00  0.00           N  
ATOM    102  CA  VAL A   6      33.009  29.902  52.295  1.00  0.00           C  
ATOM    103  C   VAL A   6      32.682  31.218  52.987  1.00  0.00           C  
ATOM    104  O   VAL A   6      31.731  31.290  53.774  1.00  0.00           O  
ATOM    105  CB  VAL A   6      32.008  29.637  51.155  1.00  0.00           C  
ATOM    106  CG1 VAL A   6      32.091  30.737  50.107  1.00  0.00           C  
ATOM    107  CG2 VAL A   6      32.282  28.277  50.531  1.00  0.00           C  
ATOM    108  H   VAL A   6      32.106  28.727  53.842  1.00  0.00           H  
ATOM    109  HA  VAL A   6      34.013  29.920  51.870  1.00  0.00           H  
ATOM    110  HB  VAL A   6      30.996  29.655  51.560  1.00  0.00           H  
ATOM    111 1HG1 VAL A   6      31.377  30.534  49.309  1.00  0.00           H  
ATOM    112 2HG1 VAL A   6      31.856  31.697  50.568  1.00  0.00           H  
ATOM    113 3HG1 VAL A   6      33.098  30.770  49.693  1.00  0.00           H  
ATOM    114 1HG2 VAL A   6      31.570  28.096  49.726  1.00  0.00           H  
ATOM    115 2HG2 VAL A   6      33.296  28.257  50.131  1.00  0.00           H  
ATOM    116 3HG2 VAL A   6      32.176  27.501  51.289  1.00  0.00           H  
ATOM    117  N   ASP A   7      33.466  32.256  52.694  1.00  0.00           N  
ATOM    118  CA  ASP A   7      33.285  33.565  53.322  1.00  0.00           C  
ATOM    119  C   ASP A   7      33.672  34.646  52.318  1.00  0.00           C  
ATOM    120  O   ASP A   7      34.842  35.028  52.231  1.00  0.00           O  
ATOM    121  CB  ASP A   7      34.129  33.695  54.592  1.00  0.00           C  
ATOM    122  CG  ASP A   7      33.891  35.005  55.332  1.00  0.00           C  
ATOM    123  OD1 ASP A   7      33.018  35.739  54.933  1.00  0.00           O  
ATOM    124  OD2 ASP A   7      34.584  35.259  56.287  1.00  0.00           O  
ATOM    125  H   ASP A   7      34.206  32.132  52.017  1.00  0.00           H  
ATOM    126  HA  ASP A   7      32.237  33.671  53.607  1.00  0.00           H  
ATOM    127 1HB  ASP A   7      33.901  32.869  55.266  1.00  0.00           H  
ATOM    128 2HB  ASP A   7      35.186  33.627  54.336  1.00  0.00           H  
ATOM    129  N   ASN A   8      32.680  35.136  51.569  1.00  0.00           N  
ATOM    130  CA  ASN A   8      32.816  36.340  50.745  1.00  0.00           C  
ATOM    131  C   ASN A   8      34.130  36.352  49.968  1.00  0.00           C  
ATOM    132  O   ASN A   8      34.972  37.236  50.146  1.00  0.00           O  
ATOM    133  CB  ASN A   8      32.698  37.586  51.604  1.00  0.00           C  
ATOM    134  CG  ASN A   8      31.328  37.749  52.201  1.00  0.00           C  
ATOM    135  OD1 ASN A   8      30.314  37.577  51.516  1.00  0.00           O  
ATOM    136  ND2 ASN A   8      31.279  38.076  53.467  1.00  0.00           N  
ATOM    137  H   ASN A   8      31.799  34.643  51.579  1.00  0.00           H  
ATOM    138  HA  ASN A   8      31.994  36.364  50.029  1.00  0.00           H  
ATOM    139 1HB  ASN A   8      33.431  37.543  52.410  1.00  0.00           H  
ATOM    140 2HB  ASN A   8      32.926  38.466  51.001  1.00  0.00           H  
ATOM    141 1HD2 ASN A   8      30.394  38.198  53.918  1.00  0.00           H  
ATOM    142 2HD2 ASN A   8      32.125  38.205  53.984  1.00  0.00           H  
ATOM    143  N   GLY A   9      34.311  35.361  49.097  1.00  0.00           N  
ATOM    144  CA  GLY A   9      35.507  35.254  48.294  1.00  0.00           C  
ATOM    145  C   GLY A   9      36.541  34.274  48.798  1.00  0.00           C  
ATOM    146  O   GLY A   9      37.395  33.842  48.013  1.00  0.00           O  
ATOM    147  H   GLY A   9      33.587  34.663  48.996  1.00  0.00           H  
ATOM    148 1HA  GLY A   9      35.239  34.955  47.281  1.00  0.00           H  
ATOM    149 2HA  GLY A   9      35.987  36.230  48.225  1.00  0.00           H  
ATOM    150  N   ARG A  10      36.499  33.906  50.075  1.00  0.00           N  
ATOM    151  CA  ARG A  10      37.386  32.886  50.617  1.00  0.00           C  
ATOM    152  C   ARG A  10      36.677  31.538  50.580  1.00  0.00           C  
ATOM    153  O   ARG A  10      35.492  31.446  50.919  1.00  0.00           O  
ATOM    154  CB  ARG A  10      37.798  33.216  52.043  1.00  0.00           C  
ATOM    155  CG  ARG A  10      38.587  34.507  52.199  1.00  0.00           C  
ATOM    156  CD  ARG A  10      39.157  34.640  53.564  1.00  0.00           C  
ATOM    157  NE  ARG A  10      38.121  34.767  54.576  1.00  0.00           N  
ATOM    158  CZ  ARG A  10      38.345  34.785  55.904  1.00  0.00           C  
ATOM    159  NH1 ARG A  10      39.573  34.684  56.364  1.00  0.00           N  
ATOM    160  NH2 ARG A  10      37.333  34.905  56.744  1.00  0.00           N  
ATOM    161  H   ARG A  10      35.829  34.350  50.688  1.00  0.00           H  
ATOM    162  HA  ARG A  10      38.288  32.850  50.003  1.00  0.00           H  
ATOM    163 1HB  ARG A  10      36.910  33.295  52.669  1.00  0.00           H  
ATOM    164 2HB  ARG A  10      38.408  32.406  52.443  1.00  0.00           H  
ATOM    165 1HG  ARG A  10      39.407  34.520  51.482  1.00  0.00           H  
ATOM    166 2HG  ARG A  10      37.931  35.359  52.017  1.00  0.00           H  
ATOM    167 1HD  ARG A  10      39.754  33.758  53.797  1.00  0.00           H  
ATOM    168 2HD  ARG A  10      39.789  35.527  53.610  1.00  0.00           H  
ATOM    169  HE  ARG A  10      37.164  34.848  54.260  1.00  0.00           H  
ATOM    170 1HH1 ARG A  10      40.347  34.592  55.722  1.00  0.00           H  
ATOM    171 2HH1 ARG A  10      39.742  34.697  57.359  1.00  0.00           H  
ATOM    172 1HH2 ARG A  10      36.390  34.984  56.390  1.00  0.00           H  
ATOM    173 2HH2 ARG A  10      37.501  34.919  57.739  1.00  0.00           H  
ATOM    174  N   VAL A  11      37.397  30.501  50.166  1.00  0.00           N  
ATOM    175  CA  VAL A  11      36.902  29.130  50.197  1.00  0.00           C  
ATOM    176  C   VAL A  11      37.947  28.255  50.870  1.00  0.00           C  
ATOM    177  O   VAL A  11      39.117  28.248  50.465  1.00  0.00           O  
ATOM    178  CB  VAL A  11      36.618  28.612  48.774  1.00  0.00           C  
ATOM    179  CG1 VAL A  11      36.140  27.168  48.819  1.00  0.00           C  
ATOM    180  CG2 VAL A  11      35.586  29.500  48.096  1.00  0.00           C  
ATOM    181  H   VAL A  11      38.328  30.680  49.817  1.00  0.00           H  
ATOM    182  HA  VAL A  11      35.969  29.113  50.761  1.00  0.00           H  
ATOM    183  HB  VAL A  11      37.545  28.626  48.201  1.00  0.00           H  
ATOM    184 1HG1 VAL A  11      35.945  26.817  47.806  1.00  0.00           H  
ATOM    185 2HG1 VAL A  11      36.909  26.545  49.276  1.00  0.00           H  
ATOM    186 3HG1 VAL A  11      35.225  27.106  49.407  1.00  0.00           H  
ATOM    187 1HG2 VAL A  11      35.391  29.128  47.090  1.00  0.00           H  
ATOM    188 2HG2 VAL A  11      34.661  29.490  48.673  1.00  0.00           H  
ATOM    189 3HG2 VAL A  11      35.966  30.520  48.037  1.00  0.00           H  
ATOM    190  N   ARG A  12      37.531  27.519  51.897  1.00  0.00           N  
ATOM    191  CA  ARG A  12      38.390  26.564  52.580  1.00  0.00           C  
ATOM    192  C   ARG A  12      37.752  25.184  52.528  1.00  0.00           C  
ATOM    193  O   ARG A  12      36.531  25.056  52.656  1.00  0.00           O  
ATOM    194  CB  ARG A  12      38.636  26.981  54.031  1.00  0.00           C  
ATOM    195  CG  ARG A  12      39.587  28.154  54.183  1.00  0.00           C  
ATOM    196  CD  ARG A  12      39.952  28.387  55.638  1.00  0.00           C  
ATOM    197  NE  ARG A  12      40.948  29.441  55.781  1.00  0.00           N  
ATOM    198  CZ  ARG A  12      41.564  29.741  56.916  1.00  0.00           C  
ATOM    199  NH1 ARG A  12      41.309  29.083  58.034  1.00  0.00           N  
ATOM    200  NH2 ARG A  12      42.456  30.726  56.930  1.00  0.00           N  
ATOM    201  H   ARG A  12      36.578  27.635  52.210  1.00  0.00           H  
ATOM    202  HA  ARG A  12      39.356  26.544  52.075  1.00  0.00           H  
ATOM    203 1HB  ARG A  12      37.689  27.249  54.498  1.00  0.00           H  
ATOM    204 2HB  ARG A  12      39.046  26.137  54.588  1.00  0.00           H  
ATOM    205 1HG  ARG A  12      40.502  27.955  53.624  1.00  0.00           H  
ATOM    206 2HG  ARG A  12      39.114  29.058  53.795  1.00  0.00           H  
ATOM    207 1HD  ARG A  12      39.061  28.679  56.194  1.00  0.00           H  
ATOM    208 2HD  ARG A  12      40.360  27.470  56.062  1.00  0.00           H  
ATOM    209  HE  ARG A  12      41.185  29.979  54.958  1.00  0.00           H  
ATOM    210 1HH1 ARG A  12      40.633  28.333  58.038  1.00  0.00           H  
ATOM    211 2HH1 ARG A  12      41.792  29.331  58.887  1.00  0.00           H  
ATOM    212 1HH2 ARG A  12      42.659  31.237  56.081  1.00  0.00           H  
ATOM    213 2HH2 ARG A  12      42.932  30.965  57.787  1.00  0.00           H  
ATOM    214  N   VAL A  13      38.580  24.160  52.340  1.00  0.00           N  
ATOM    215  CA  VAL A  13      38.132  22.773  52.285  1.00  0.00           C  
ATOM    216  C   VAL A  13      39.031  21.958  53.203  1.00  0.00           C  
ATOM    217  O   VAL A  13      40.258  21.968  53.041  1.00  0.00           O  
ATOM    218  CB  VAL A  13      38.199  22.221  50.848  1.00  0.00           C  
ATOM    219  CG1 VAL A  13      37.700  20.784  50.807  1.00  0.00           C  
ATOM    220  CG2 VAL A  13      37.382  23.103  49.916  1.00  0.00           C  
ATOM    221  H   VAL A  13      39.564  24.363  52.232  1.00  0.00           H  
ATOM    222  HA  VAL A  13      37.094  22.731  52.619  1.00  0.00           H  
ATOM    223  HB  VAL A  13      39.238  22.210  50.521  1.00  0.00           H  
ATOM    224 1HG1 VAL A  13      37.754  20.410  49.784  1.00  0.00           H  
ATOM    225 2HG1 VAL A  13      38.321  20.164  51.453  1.00  0.00           H  
ATOM    226 3HG1 VAL A  13      36.666  20.748  51.151  1.00  0.00           H  
ATOM    227 1HG2 VAL A  13      37.434  22.707  48.902  1.00  0.00           H  
ATOM    228 2HG2 VAL A  13      36.343  23.118  50.247  1.00  0.00           H  
ATOM    229 3HG2 VAL A  13      37.783  24.117  49.931  1.00  0.00           H  
ATOM    230  N   ARG A  14      38.430  21.253  54.155  1.00  0.00           N  
ATOM    231  CA  ARG A  14      39.169  20.446  55.115  1.00  0.00           C  
ATOM    232  C   ARG A  14      38.993  18.973  54.778  1.00  0.00           C  
ATOM    233  O   ARG A  14      37.871  18.517  54.528  1.00  0.00           O  
ATOM    234  CB  ARG A  14      38.691  20.709  56.535  1.00  0.00           C  
ATOM    235  CG  ARG A  14      39.392  19.891  57.608  1.00  0.00           C  
ATOM    236  CD  ARG A  14      38.850  20.181  58.961  1.00  0.00           C  
ATOM    237  NE  ARG A  14      39.184  21.525  59.403  1.00  0.00           N  
ATOM    238  CZ  ARG A  14      38.512  22.208  60.349  1.00  0.00           C  
ATOM    239  NH1 ARG A  14      37.475  21.661  60.943  1.00  0.00           N  
ATOM    240  NH2 ARG A  14      38.895  23.429  60.681  1.00  0.00           N  
ATOM    241  H   ARG A  14      37.421  21.282  54.209  1.00  0.00           H  
ATOM    242  HA  ARG A  14      40.224  20.716  55.055  1.00  0.00           H  
ATOM    243 1HB  ARG A  14      38.835  21.762  56.778  1.00  0.00           H  
ATOM    244 2HB  ARG A  14      37.623  20.500  56.606  1.00  0.00           H  
ATOM    245 1HG  ARG A  14      39.254  18.829  57.404  1.00  0.00           H  
ATOM    246 2HG  ARG A  14      40.457  20.126  57.608  1.00  0.00           H  
ATOM    247 1HD  ARG A  14      37.765  20.086  58.946  1.00  0.00           H  
ATOM    248 2HD  ARG A  14      39.266  19.473  59.678  1.00  0.00           H  
ATOM    249  HE  ARG A  14      39.977  21.979  58.969  1.00  0.00           H  
ATOM    250 1HH1 ARG A  14      37.181  20.728  60.689  1.00  0.00           H  
ATOM    251 2HH1 ARG A  14      36.970  22.173  61.653  1.00  0.00           H  
ATOM    252 1HH2 ARG A  14      39.693  23.850  60.225  1.00  0.00           H  
ATOM    253 2HH2 ARG A  14      38.392  23.941  61.390  1.00  0.00           H  
ATOM    254  N   ASN A  15      40.102  18.236  54.766  1.00  0.00           N  
ATOM    255  CA  ASN A  15      40.096  16.800  54.510  1.00  0.00           C  
ATOM    256  C   ASN A  15      40.051  16.072  55.849  1.00  0.00           C  
ATOM    257  O   ASN A  15      41.089  15.868  56.488  1.00  0.00           O  
ATOM    258  CB  ASN A  15      41.305  16.379  53.694  1.00  0.00           C  
ATOM    259  CG  ASN A  15      41.318  14.905  53.399  1.00  0.00           C  
ATOM    260  OD1 ASN A  15      40.573  14.130  54.011  1.00  0.00           O  
ATOM    261  ND2 ASN A  15      42.150  14.502  52.473  1.00  0.00           N  
ATOM    262  H   ASN A  15      40.979  18.700  54.944  1.00  0.00           H  
ATOM    263  HA  ASN A  15      39.214  16.558  53.916  1.00  0.00           H  
ATOM    264 1HB  ASN A  15      41.315  16.927  52.751  1.00  0.00           H  
ATOM    265 2HB  ASN A  15      42.216  16.638  54.232  1.00  0.00           H  
ATOM    266 1HD2 ASN A  15      42.201  13.532  52.235  1.00  0.00           H  
ATOM    267 2HD2 ASN A  15      42.733  15.164  52.003  1.00  0.00           H  
ATOM    268  N   GLY A  16      38.852  15.686  56.272  1.00  0.00           N  
ATOM    269  CA  GLY A  16      38.668  14.909  57.477  1.00  0.00           C  
ATOM    270  C   GLY A  16      38.623  13.414  57.272  1.00  0.00           C  
ATOM    271  O   GLY A  16      38.095  12.696  58.127  1.00  0.00           O  
ATOM    272  H   GLY A  16      38.042  15.947  55.727  1.00  0.00           H  
ATOM    273 1HA  GLY A  16      39.478  15.123  58.175  1.00  0.00           H  
ATOM    274 2HA  GLY A  16      37.739  15.205  57.962  1.00  0.00           H  
ATOM    275  N   THR A  17      39.162  12.918  56.161  1.00  0.00           N  
ATOM    276  CA  THR A  17      39.106  11.501  55.842  1.00  0.00           C  
ATOM    277  C   THR A  17      40.443  10.835  56.160  1.00  0.00           C  
ATOM    278  O   THR A  17      41.361  11.447  56.714  1.00  0.00           O  
ATOM    279  CB  THR A  17      38.746  11.276  54.362  1.00  0.00           C  
ATOM    280  OG1 THR A  17      39.904  11.498  53.546  1.00  0.00           O  
ATOM    281  CG2 THR A  17      37.638  12.226  53.931  1.00  0.00           C  
ATOM    282  H   THR A  17      39.623  13.549  55.522  1.00  0.00           H  
ATOM    283  HA  THR A  17      38.322  11.041  56.444  1.00  0.00           H  
ATOM    284  HB  THR A  17      38.411  10.249  54.221  1.00  0.00           H  
ATOM    285  HG1 THR A  17      40.133  12.431  53.562  1.00  0.00           H  
ATOM    286 1HG2 THR A  17      37.397  12.053  52.884  1.00  0.00           H  
ATOM    287 2HG2 THR A  17      36.753  12.052  54.543  1.00  0.00           H  
ATOM    288 3HG2 THR A  17      37.971  13.256  54.061  1.00  0.00           H  
ATOM    289  N   ASP A  18      40.550   9.555  55.810  1.00  0.00           N  
ATOM    290  CA  ASP A  18      41.762   8.780  56.033  1.00  0.00           C  
ATOM    291  C   ASP A  18      42.674   8.745  54.814  1.00  0.00           C  
ATOM    292  O   ASP A  18      43.730   8.105  54.865  1.00  0.00           O  
ATOM    293  CB  ASP A  18      41.402   7.348  56.437  1.00  0.00           C  
ATOM    294  CG  ASP A  18      40.657   7.276  57.764  1.00  0.00           C  
ATOM    295  OD1 ASP A  18      41.015   7.999  58.662  1.00  0.00           O  
ATOM    296  OD2 ASP A  18      39.739   6.499  57.864  1.00  0.00           O  
ATOM    297  H   ASP A  18      39.755   9.110  55.374  1.00  0.00           H  
ATOM    298  HA  ASP A  18      42.320   9.238  56.851  1.00  0.00           H  
ATOM    299 1HB  ASP A  18      40.780   6.898  55.663  1.00  0.00           H  
ATOM    300 2HB  ASP A  18      42.311   6.752  56.515  1.00  0.00           H  
ATOM    301  N   ARG A  19      42.300   9.413  53.728  1.00  0.00           N  
ATOM    302  CA  ARG A  19      43.042   9.379  52.479  1.00  0.00           C  
ATOM    303  C   ARG A  19      43.089  10.768  51.861  1.00  0.00           C  
ATOM    304  O   ARG A  19      42.176  11.575  52.071  1.00  0.00           O  
ATOM    305  CB  ARG A  19      42.408   8.403  51.499  1.00  0.00           C  
ATOM    306  CG  ARG A  19      42.451   6.946  51.929  1.00  0.00           C  
ATOM    307  CD  ARG A  19      43.833   6.401  51.888  1.00  0.00           C  
ATOM    308  NE  ARG A  19      43.864   4.979  52.188  1.00  0.00           N  
ATOM    309  CZ  ARG A  19      43.955   4.461  53.428  1.00  0.00           C  
ATOM    310  NH1 ARG A  19      44.023   5.259  54.471  1.00  0.00           N  
ATOM    311  NH2 ARG A  19      43.977   3.150  53.597  1.00  0.00           N  
ATOM    312  H   ARG A  19      41.459   9.969  53.785  1.00  0.00           H  
ATOM    313  HA  ARG A  19      44.058   9.042  52.689  1.00  0.00           H  
ATOM    314 1HB  ARG A  19      41.364   8.670  51.344  1.00  0.00           H  
ATOM    315 2HB  ARG A  19      42.912   8.477  50.535  1.00  0.00           H  
ATOM    316 1HG  ARG A  19      42.078   6.857  52.950  1.00  0.00           H  
ATOM    317 2HG  ARG A  19      41.828   6.350  51.262  1.00  0.00           H  
ATOM    318 1HD  ARG A  19      44.252   6.549  50.893  1.00  0.00           H  
ATOM    319 2HD  ARG A  19      44.450   6.918  52.622  1.00  0.00           H  
ATOM    320  HE  ARG A  19      43.814   4.333  51.411  1.00  0.00           H  
ATOM    321 1HH1 ARG A  19      44.007   6.260  54.342  1.00  0.00           H  
ATOM    322 2HH1 ARG A  19      44.091   4.870  55.400  1.00  0.00           H  
ATOM    323 1HH2 ARG A  19      43.925   2.536  52.795  1.00  0.00           H  
ATOM    324 2HH2 ARG A  19      44.045   2.762  54.526  1.00  0.00           H  
ATOM    325  N   PRO A  20      44.143  11.080  51.107  1.00  0.00           N  
ATOM    326  CA  PRO A  20      44.156  12.334  50.347  1.00  0.00           C  
ATOM    327  C   PRO A  20      42.946  12.443  49.431  1.00  0.00           C  
ATOM    328  O   PRO A  20      42.492  11.460  48.841  1.00  0.00           O  
ATOM    329  CB  PRO A  20      45.458  12.242  49.546  1.00  0.00           C  
ATOM    330  CG  PRO A  20      46.308  11.306  50.337  1.00  0.00           C  
ATOM    331  CD  PRO A  20      45.343  10.274  50.857  1.00  0.00           C  
ATOM    332  HA  PRO A  20      44.135  13.166  51.052  1.00  0.00           H  
ATOM    333 1HB  PRO A  20      45.250  11.875  48.530  1.00  0.00           H  
ATOM    334 2HB  PRO A  20      45.907  13.240  49.441  1.00  0.00           H  
ATOM    335 1HG  PRO A  20      47.090  10.870  49.697  1.00  0.00           H  
ATOM    336 2HG  PRO A  20      46.823  11.849  51.143  1.00  0.00           H  
ATOM    337 1HD  PRO A  20      45.183   9.501  50.091  1.00  0.00           H  
ATOM    338 2HD  PRO A  20      45.745   9.829  51.780  1.00  0.00           H  
ATOM    339  N   CYS A  21      42.422  13.662  49.319  1.00  0.00           N  
ATOM    340  CA  CYS A  21      41.240  13.928  48.515  1.00  0.00           C  
ATOM    341  C   CYS A  21      41.595  14.884  47.385  1.00  0.00           C  
ATOM    342  O   CYS A  21      42.504  15.710  47.507  1.00  0.00           O  
ATOM    343  CB  CYS A  21      40.098  14.511  49.366  1.00  0.00           C  
ATOM    344  SG  CYS A  21      39.494  13.396  50.663  1.00  0.00           S  
ATOM    345  H   CYS A  21      42.865  14.423  49.811  1.00  0.00           H  
ATOM    346  HA  CYS A  21      40.885  12.984  48.099  1.00  0.00           H  
ATOM    347 1HB  CYS A  21      40.434  15.432  49.843  1.00  0.00           H  
ATOM    348 2HB  CYS A  21      39.258  14.764  48.721  1.00  0.00           H  
ATOM    349  N   ARG A  22      40.870  14.754  46.279  1.00  0.00           N  
ATOM    350  CA  ARG A  22      40.956  15.690  45.166  1.00  0.00           C  
ATOM    351  C   ARG A  22      39.882  16.755  45.323  1.00  0.00           C  
ATOM    352  O   ARG A  22      38.692  16.436  45.417  1.00  0.00           O  
ATOM    353  CB  ARG A  22      40.785  14.975  43.834  1.00  0.00           C  
ATOM    354  CG  ARG A  22      41.050  15.833  42.608  1.00  0.00           C  
ATOM    355  CD  ARG A  22      40.527  15.201  41.370  1.00  0.00           C  
ATOM    356  NE  ARG A  22      40.935  13.810  41.256  1.00  0.00           N  
ATOM    357  CZ  ARG A  22      42.102  13.397  40.722  1.00  0.00           C  
ATOM    358  NH1 ARG A  22      42.961  14.277  40.259  1.00  0.00           N  
ATOM    359  NH2 ARG A  22      42.381  12.107  40.665  1.00  0.00           N  
ATOM    360  H   ARG A  22      40.236  13.970  46.216  1.00  0.00           H  
ATOM    361  HA  ARG A  22      41.944  16.152  45.179  1.00  0.00           H  
ATOM    362 1HB  ARG A  22      41.457  14.120  43.789  1.00  0.00           H  
ATOM    363 2HB  ARG A  22      39.766  14.593  43.754  1.00  0.00           H  
ATOM    364 1HG  ARG A  22      40.566  16.802  42.730  1.00  0.00           H  
ATOM    365 2HG  ARG A  22      42.125  15.978  42.491  1.00  0.00           H  
ATOM    366 1HD  ARG A  22      39.437  15.237  41.376  1.00  0.00           H  
ATOM    367 2HD  ARG A  22      40.902  15.739  40.500  1.00  0.00           H  
ATOM    368  HE  ARG A  22      40.300  13.103  41.602  1.00  0.00           H  
ATOM    369 1HH1 ARG A  22      42.747  15.264  40.304  1.00  0.00           H  
ATOM    370 2HH1 ARG A  22      43.835  13.968  39.860  1.00  0.00           H  
ATOM    371 1HH2 ARG A  22      41.721  11.430  41.021  1.00  0.00           H  
ATOM    372 2HH2 ARG A  22      43.255  11.797  40.265  1.00  0.00           H  
ATOM    373  N   VAL A  23      40.303  18.017  45.356  1.00  0.00           N  
ATOM    374  CA  VAL A  23      39.416  19.142  45.629  1.00  0.00           C  
ATOM    375  C   VAL A  23      39.430  20.072  44.426  1.00  0.00           C  
ATOM    376  O   VAL A  23      40.500  20.455  43.941  1.00  0.00           O  
ATOM    377  CB  VAL A  23      39.863  19.905  46.889  1.00  0.00           C  
ATOM    378  CG1 VAL A  23      38.951  21.096  47.141  1.00  0.00           C  
ATOM    379  CG2 VAL A  23      39.869  18.968  48.087  1.00  0.00           C  
ATOM    380  H   VAL A  23      41.282  18.193  45.184  1.00  0.00           H  
ATOM    381  HA  VAL A  23      38.410  18.756  45.798  1.00  0.00           H  
ATOM    382  HB  VAL A  23      40.868  20.297  46.728  1.00  0.00           H  
ATOM    383 1HG1 VAL A  23      39.282  21.624  48.036  1.00  0.00           H  
ATOM    384 2HG1 VAL A  23      38.990  21.771  46.287  1.00  0.00           H  
ATOM    385 3HG1 VAL A  23      37.928  20.748  47.284  1.00  0.00           H  
ATOM    386 1HG2 VAL A  23      40.187  19.514  48.975  1.00  0.00           H  
ATOM    387 2HG2 VAL A  23      38.866  18.571  48.244  1.00  0.00           H  
ATOM    388 3HG2 VAL A  23      40.561  18.145  47.901  1.00  0.00           H  
ATOM    389  N   ARG A  24      38.241  20.432  43.947  1.00  0.00           N  
ATOM    390  CA  ARG A  24      38.077  21.385  42.859  1.00  0.00           C  
ATOM    391  C   ARG A  24      37.168  22.508  43.337  1.00  0.00           C  
ATOM    392  O   ARG A  24      36.159  22.251  44.002  1.00  0.00           O  
ATOM    393  CB  ARG A  24      37.482  20.722  41.625  1.00  0.00           C  
ATOM    394  CG  ARG A  24      38.425  19.784  40.887  1.00  0.00           C  
ATOM    395  CD  ARG A  24      37.781  19.195  39.684  1.00  0.00           C  
ATOM    396  NE  ARG A  24      38.714  18.390  38.911  1.00  0.00           N  
ATOM    397  CZ  ARG A  24      38.373  17.637  37.845  1.00  0.00           C  
ATOM    398  NH1 ARG A  24      37.123  17.597  37.442  1.00  0.00           N  
ATOM    399  NH2 ARG A  24      39.297  16.941  37.207  1.00  0.00           N  
ATOM    400  H   ARG A  24      37.422  20.017  44.366  1.00  0.00           H  
ATOM    401  HA  ARG A  24      39.059  21.777  42.591  1.00  0.00           H  
ATOM    402 1HB  ARG A  24      36.602  20.147  41.910  1.00  0.00           H  
ATOM    403 2HB  ARG A  24      37.160  21.487  40.920  1.00  0.00           H  
ATOM    404 1HG  ARG A  24      39.309  20.335  40.567  1.00  0.00           H  
ATOM    405 2HG  ARG A  24      38.722  18.971  41.549  1.00  0.00           H  
ATOM    406 1HD  ARG A  24      36.954  18.556  39.991  1.00  0.00           H  
ATOM    407 2HD  ARG A  24      37.407  19.992  39.045  1.00  0.00           H  
ATOM    408  HE  ARG A  24      39.685  18.396  39.191  1.00  0.00           H  
ATOM    409 1HH1 ARG A  24      36.417  18.130  37.930  1.00  0.00           H  
ATOM    410 2HH1 ARG A  24      36.868  17.033  36.644  1.00  0.00           H  
ATOM    411 1HH2 ARG A  24      40.258  16.972  37.518  1.00  0.00           H  
ATOM    412 2HH2 ARG A  24      39.042  16.377  36.410  1.00  0.00           H  
ATOM    413  N   VAL A  25      37.524  23.745  43.002  1.00  0.00           N  
ATOM    414  CA  VAL A  25      36.689  24.912  43.261  1.00  0.00           C  
ATOM    415  C   VAL A  25      36.424  25.606  41.933  1.00  0.00           C  
ATOM    416  O   VAL A  25      37.364  25.958  41.209  1.00  0.00           O  
ATOM    417  CB  VAL A  25      37.349  25.871  44.264  1.00  0.00           C  
ATOM    418  CG1 VAL A  25      36.443  27.063  44.530  1.00  0.00           C  
ATOM    419  CG2 VAL A  25      37.679  25.143  45.560  1.00  0.00           C  
ATOM    420  H   VAL A  25      38.416  23.870  42.545  1.00  0.00           H  
ATOM    421  HA  VAL A  25      35.755  24.575  43.714  1.00  0.00           H  
ATOM    422  HB  VAL A  25      38.267  26.262  43.828  1.00  0.00           H  
ATOM    423 1HG1 VAL A  25      36.924  27.734  45.243  1.00  0.00           H  
ATOM    424 2HG1 VAL A  25      36.259  27.596  43.599  1.00  0.00           H  
ATOM    425 3HG1 VAL A  25      35.496  26.716  44.943  1.00  0.00           H  
ATOM    426 1HG2 VAL A  25      38.146  25.837  46.258  1.00  0.00           H  
ATOM    427 2HG2 VAL A  25      36.763  24.748  45.999  1.00  0.00           H  
ATOM    428 3HG2 VAL A  25      38.364  24.322  45.350  1.00  0.00           H  
ATOM    429  N   THR A  26      35.148  25.805  41.613  1.00  0.00           N  
ATOM    430  CA  THR A  26      34.731  26.414  40.357  1.00  0.00           C  
ATOM    431  C   THR A  26      33.969  27.698  40.648  1.00  0.00           C  
ATOM    432  O   THR A  26      33.056  27.707  41.481  1.00  0.00           O  
ATOM    433  CB  THR A  26      33.858  25.458  39.523  1.00  0.00           C  
ATOM    434  OG1 THR A  26      34.611  24.284  39.193  1.00  0.00           O  
ATOM    435  CG2 THR A  26      33.397  26.136  38.243  1.00  0.00           C  
ATOM    436  H   THR A  26      34.444  25.516  42.279  1.00  0.00           H  
ATOM    437  HA  THR A  26      35.622  26.637  39.768  1.00  0.00           H  
ATOM    438  HB  THR A  26      32.985  25.162  40.105  1.00  0.00           H  
ATOM    439  HG1 THR A  26      35.274  24.504  38.534  1.00  0.00           H  
ATOM    440 1HG2 THR A  26      32.781  25.446  37.667  1.00  0.00           H  
ATOM    441 2HG2 THR A  26      32.814  27.023  38.490  1.00  0.00           H  
ATOM    442 3HG2 THR A  26      34.265  26.427  37.652  1.00  0.00           H  
ATOM    443  N   ALA A  27      34.343  28.775  39.962  1.00  0.00           N  
ATOM    444  CA  ALA A  27      33.639  30.046  40.090  1.00  0.00           C  
ATOM    445  C   ALA A  27      33.919  30.891  38.858  1.00  0.00           C  
ATOM    446  O   ALA A  27      35.077  31.030  38.450  1.00  0.00           O  
ATOM    447  CB  ALA A  27      34.070  30.790  41.357  1.00  0.00           C  
ATOM    448  H   ALA A  27      35.134  28.711  39.336  1.00  0.00           H  
ATOM    449  HA  ALA A  27      32.571  29.844  40.172  1.00  0.00           H  
ATOM    450 1HB  ALA A  27      33.529  31.733  41.427  1.00  0.00           H  
ATOM    451 2HB  ALA A  27      33.846  30.178  42.232  1.00  0.00           H  
ATOM    452 3HB  ALA A  27      35.140  30.987  41.318  1.00  0.00           H  
ATOM    453  N   GLY A  28      32.863  31.454  38.277  1.00  0.00           N  
ATOM    454  CA  GLY A  28      33.014  32.320  37.119  1.00  0.00           C  
ATOM    455  C   GLY A  28      33.429  31.601  35.856  1.00  0.00           C  
ATOM    456  O   GLY A  28      33.845  32.243  34.883  1.00  0.00           O  
ATOM    457  H   GLY A  28      31.939  31.279  38.644  1.00  0.00           H  
ATOM    458 1HA  GLY A  28      32.072  32.833  36.923  1.00  0.00           H  
ATOM    459 2HA  GLY A  28      33.758  33.087  37.332  1.00  0.00           H  
ATOM    460  N   GLY A  29      33.327  30.275  35.845  1.00  0.00           N  
ATOM    461  CA  GLY A  29      33.817  29.478  34.742  1.00  0.00           C  
ATOM    462  C   GLY A  29      35.228  28.953  34.898  1.00  0.00           C  
ATOM    463  O   GLY A  29      35.649  28.110  34.094  1.00  0.00           O  
ATOM    464  H   GLY A  29      32.894  29.812  36.633  1.00  0.00           H  
ATOM    465 1HA  GLY A  29      33.162  28.619  34.594  1.00  0.00           H  
ATOM    466 2HA  GLY A  29      33.786  30.067  33.826  1.00  0.00           H  
ATOM    467  N   GLU A  30      35.969  29.413  35.900  1.00  0.00           N  
ATOM    468  CA  GLU A  30      37.337  28.975  36.141  1.00  0.00           C  
ATOM    469  C   GLU A  30      37.330  27.870  37.187  1.00  0.00           C  
ATOM    470  O   GLU A  30      36.685  28.002  38.233  1.00  0.00           O  
ATOM    471  CB  GLU A  30      38.212  30.142  36.603  1.00  0.00           C  
ATOM    472  CG  GLU A  30      39.671  29.778  36.838  1.00  0.00           C  
ATOM    473  CD  GLU A  30      40.513  30.960  37.230  1.00  0.00           C  
ATOM    474  OE1 GLU A  30      40.006  32.056  37.217  1.00  0.00           O  
ATOM    475  OE2 GLU A  30      41.664  30.767  37.543  1.00  0.00           O  
ATOM    476  H   GLU A  30      35.556  30.098  36.517  1.00  0.00           H  
ATOM    477  HA  GLU A  30      37.749  28.598  35.205  1.00  0.00           H  
ATOM    478 1HB  GLU A  30      38.181  30.937  35.858  1.00  0.00           H  
ATOM    479 2HB  GLU A  30      37.815  30.548  37.533  1.00  0.00           H  
ATOM    480 1HG  GLU A  30      39.727  29.029  37.627  1.00  0.00           H  
ATOM    481 2HG  GLU A  30      40.075  29.336  35.928  1.00  0.00           H  
ATOM    482  N   THR A  31      38.046  26.787  36.904  1.00  0.00           N  
ATOM    483  CA  THR A  31      38.166  25.656  37.814  1.00  0.00           C  
ATOM    484  C   THR A  31      39.630  25.436  38.168  1.00  0.00           C  
ATOM    485  O   THR A  31      40.495  25.438  37.286  1.00  0.00           O  
ATOM    486  CB  THR A  31      37.573  24.373  37.202  1.00  0.00           C  
ATOM    487  OG1 THR A  31      36.186  24.579  36.904  1.00  0.00           O  
ATOM    488  CG2 THR A  31      37.712  23.207  38.169  1.00  0.00           C  
ATOM    489  H   THR A  31      38.526  26.757  36.016  1.00  0.00           H  
ATOM    490  HA  THR A  31      37.599  25.878  38.718  1.00  0.00           H  
ATOM    491  HB  THR A  31      38.098  24.134  36.277  1.00  0.00           H  
ATOM    492  HG1 THR A  31      35.649  24.089  37.530  1.00  0.00           H  
ATOM    493 1HG2 THR A  31      37.288  22.309  37.720  1.00  0.00           H  
ATOM    494 2HG2 THR A  31      38.766  23.040  38.389  1.00  0.00           H  
ATOM    495 3HG2 THR A  31      37.181  23.436  39.093  1.00  0.00           H  
ATOM    496  N   ARG A  32      39.900  25.251  39.457  1.00  0.00           N  
ATOM    497  CA  ARG A  32      41.238  24.976  39.958  1.00  0.00           C  
ATOM    498  C   ARG A  32      41.199  23.716  40.812  1.00  0.00           C  
ATOM    499  O   ARG A  32      40.300  23.547  41.642  1.00  0.00           O  
ATOM    500  CB  ARG A  32      41.768  26.142  40.778  1.00  0.00           C  
ATOM    501  CG  ARG A  32      41.903  27.451  40.016  1.00  0.00           C  
ATOM    502  CD  ARG A  32      42.366  28.555  40.896  1.00  0.00           C  
ATOM    503  NE  ARG A  32      42.394  29.830  40.199  1.00  0.00           N  
ATOM    504  CZ  ARG A  32      42.720  31.006  40.769  1.00  0.00           C  
ATOM    505  NH1 ARG A  32      43.043  31.053  42.042  1.00  0.00           N  
ATOM    506  NH2 ARG A  32      42.715  32.113  40.047  1.00  0.00           N  
ATOM    507  H   ARG A  32      39.132  25.306  40.109  1.00  0.00           H  
ATOM    508  HA  ARG A  32      41.903  24.829  39.106  1.00  0.00           H  
ATOM    509 1HB  ARG A  32      41.108  26.320  41.626  1.00  0.00           H  
ATOM    510 2HB  ARG A  32      42.751  25.891  41.177  1.00  0.00           H  
ATOM    511 1HG  ARG A  32      42.626  27.330  39.209  1.00  0.00           H  
ATOM    512 2HG  ARG A  32      40.935  27.730  39.597  1.00  0.00           H  
ATOM    513 1HD  ARG A  32      41.693  28.647  41.749  1.00  0.00           H  
ATOM    514 2HD  ARG A  32      43.373  28.338  41.251  1.00  0.00           H  
ATOM    515  HE  ARG A  32      42.151  29.834  39.217  1.00  0.00           H  
ATOM    516 1HH1 ARG A  32      43.046  30.207  42.593  1.00  0.00           H  
ATOM    517 2HH1 ARG A  32      43.286  31.935  42.468  1.00  0.00           H  
ATOM    518 1HH2 ARG A  32      42.468  32.077  39.068  1.00  0.00           H  
ATOM    519 2HH2 ARG A  32      42.960  32.995  40.473  1.00  0.00           H  
ATOM    520  N   GLU A  33      42.175  22.837  40.605  1.00  0.00           N  
ATOM    521  CA  GLU A  33      42.211  21.538  41.259  1.00  0.00           C  
ATOM    522  C   GLU A  33      43.392  21.469  42.216  1.00  0.00           C  
ATOM    523  O   GLU A  33      44.500  21.902  41.883  1.00  0.00           O  
ATOM    524  CB  GLU A  33      42.302  20.414  40.225  1.00  0.00           C  
ATOM    525  CG  GLU A  33      42.288  19.012  40.817  1.00  0.00           C  
ATOM    526  CD  GLU A  33      42.316  17.934  39.770  1.00  0.00           C  
ATOM    527  OE1 GLU A  33      41.428  17.902  38.952  1.00  0.00           O  
ATOM    528  OE2 GLU A  33      43.228  17.141  39.787  1.00  0.00           O  
ATOM    529  H   GLU A  33      42.917  23.088  39.965  1.00  0.00           H  
ATOM    530  HA  GLU A  33      41.283  21.407  41.817  1.00  0.00           H  
ATOM    531 1HB  GLU A  33      41.467  20.491  39.528  1.00  0.00           H  
ATOM    532 2HB  GLU A  33      43.220  20.524  39.648  1.00  0.00           H  
ATOM    533 1HG  GLU A  33      43.155  18.894  41.467  1.00  0.00           H  
ATOM    534 2HG  GLU A  33      41.393  18.896  41.427  1.00  0.00           H  
ATOM    535  N   TYR A  34      43.146  20.922  43.404  1.00  0.00           N  
ATOM    536  CA  TYR A  34      44.178  20.761  44.417  1.00  0.00           C  
ATOM    537  C   TYR A  34      44.073  19.372  45.033  1.00  0.00           C  
ATOM    538  O   TYR A  34      43.037  18.707  44.947  1.00  0.00           O  
ATOM    539  CB  TYR A  34      44.063  21.841  45.494  1.00  0.00           C  
ATOM    540  CG  TYR A  34      44.068  23.252  44.947  1.00  0.00           C  
ATOM    541  CD1 TYR A  34      42.888  23.827  44.502  1.00  0.00           C  
ATOM    542  CD2 TYR A  34      45.254  23.969  44.891  1.00  0.00           C  
ATOM    543  CE1 TYR A  34      42.893  25.116  44.002  1.00  0.00           C  
ATOM    544  CE2 TYR A  34      45.260  25.257  44.392  1.00  0.00           C  
ATOM    545  CZ  TYR A  34      44.084  25.829  43.949  1.00  0.00           C  
ATOM    546  OH  TYR A  34      44.090  27.113  43.451  1.00  0.00           O  
ATOM    547  H   TYR A  34      42.206  20.610  43.606  1.00  0.00           H  
ATOM    548  HA  TYR A  34      45.152  20.881  43.941  1.00  0.00           H  
ATOM    549 1HB  TYR A  34      43.139  21.697  46.056  1.00  0.00           H  
ATOM    550 2HB  TYR A  34      44.890  21.745  46.196  1.00  0.00           H  
ATOM    551  HD1 TYR A  34      41.955  23.264  44.546  1.00  0.00           H  
ATOM    552  HD2 TYR A  34      46.182  23.516  45.240  1.00  0.00           H  
ATOM    553  HE1 TYR A  34      41.965  25.568  43.653  1.00  0.00           H  
ATOM    554  HE2 TYR A  34      46.191  25.820  44.346  1.00  0.00           H  
ATOM    555  HH  TYR A  34      44.969  27.487  43.545  1.00  0.00           H  
ATOM    556  N   THR A  35      45.168  18.940  45.650  1.00  0.00           N  
ATOM    557  CA  THR A  35      45.196  17.748  46.486  1.00  0.00           C  
ATOM    558  C   THR A  35      45.349  18.172  47.939  1.00  0.00           C  
ATOM    559  O   THR A  35      46.224  18.983  48.262  1.00  0.00           O  
ATOM    560  CB  THR A  35      46.338  16.796  46.085  1.00  0.00           C  
ATOM    561  OG1 THR A  35      46.157  16.373  44.727  1.00  0.00           O  
ATOM    562  CG2 THR A  35      46.359  15.576  46.993  1.00  0.00           C  
ATOM    563  H   THR A  35      46.017  19.473  45.527  1.00  0.00           H  
ATOM    564  HA  THR A  35      44.259  17.207  46.347  1.00  0.00           H  
ATOM    565  HB  THR A  35      47.291  17.317  46.165  1.00  0.00           H  
ATOM    566  HG1 THR A  35      45.478  15.695  44.691  1.00  0.00           H  
ATOM    567 1HG2 THR A  35      47.172  14.915  46.695  1.00  0.00           H  
ATOM    568 2HG2 THR A  35      46.508  15.893  48.025  1.00  0.00           H  
ATOM    569 3HG2 THR A  35      45.411  15.045  46.910  1.00  0.00           H  
ATOM    570  N   VAL A  36      44.502  17.630  48.808  1.00  0.00           N  
ATOM    571  CA  VAL A  36      44.506  17.957  50.230  1.00  0.00           C  
ATOM    572  C   VAL A  36      44.728  16.671  51.014  1.00  0.00           C  
ATOM    573  O   VAL A  36      43.986  15.694  50.846  1.00  0.00           O  
ATOM    574  CB  VAL A  36      43.178  18.611  50.653  1.00  0.00           C  
ATOM    575  CG1 VAL A  36      43.206  18.962  52.134  1.00  0.00           C  
ATOM    576  CG2 VAL A  36      42.919  19.851  49.810  1.00  0.00           C  
ATOM    577  H   VAL A  36      43.828  16.962  48.458  1.00  0.00           H  
ATOM    578  HA  VAL A  36      45.313  18.666  50.419  1.00  0.00           H  
ATOM    579  HB  VAL A  36      42.368  17.896  50.508  1.00  0.00           H  
ATOM    580 1HG1 VAL A  36      42.259  19.423  52.416  1.00  0.00           H  
ATOM    581 2HG1 VAL A  36      43.356  18.055  52.719  1.00  0.00           H  
ATOM    582 3HG1 VAL A  36      44.020  19.660  52.327  1.00  0.00           H  
ATOM    583 1HG2 VAL A  36      41.978  20.308  50.115  1.00  0.00           H  
ATOM    584 2HG2 VAL A  36      43.732  20.563  49.952  1.00  0.00           H  
ATOM    585 3HG2 VAL A  36      42.862  19.570  48.758  1.00  0.00           H  
ATOM    586  N   ASN A  37      45.746  16.672  51.869  1.00  0.00           N  
ATOM    587  CA  ASN A  37      46.087  15.491  52.639  1.00  0.00           C  
ATOM    588  C   ASN A  37      45.246  15.428  53.913  1.00  0.00           C  
ATOM    589  O   ASN A  37      44.741  16.451  54.385  1.00  0.00           O  
ATOM    590  CB  ASN A  37      47.569  15.471  52.963  1.00  0.00           C  
ATOM    591  CG  ASN A  37      48.424  15.257  51.744  1.00  0.00           C  
ATOM    592  OD1 ASN A  37      48.135  14.389  50.913  1.00  0.00           O  
ATOM    593  ND2 ASN A  37      49.472  16.031  51.623  1.00  0.00           N  
ATOM    594  H   ASN A  37      46.295  17.512  51.988  1.00  0.00           H  
ATOM    595  HA  ASN A  37      45.882  14.610  52.030  1.00  0.00           H  
ATOM    596 1HB  ASN A  37      47.853  16.415  53.430  1.00  0.00           H  
ATOM    597 2HB  ASN A  37      47.775  14.677  53.681  1.00  0.00           H  
ATOM    598 1HD2 ASN A  37      50.077  15.933  50.832  1.00  0.00           H  
ATOM    599 2HD2 ASN A  37      49.668  16.720  52.320  1.00  0.00           H  
ATOM    600  N   PRO A  38      45.066  14.234  54.479  1.00  0.00           N  
ATOM    601  CA  PRO A  38      44.302  14.122  55.727  1.00  0.00           C  
ATOM    602  C   PRO A  38      44.835  15.067  56.797  1.00  0.00           C  
ATOM    603  O   PRO A  38      46.041  15.140  57.044  1.00  0.00           O  
ATOM    604  CB  PRO A  38      44.502  12.656  56.125  1.00  0.00           C  
ATOM    605  CG  PRO A  38      44.704  11.950  54.828  1.00  0.00           C  
ATOM    606  CD  PRO A  38      45.534  12.901  54.008  1.00  0.00           C  
ATOM    607  HA  PRO A  38      43.263  14.382  55.522  1.00  0.00           H  
ATOM    608 1HB  PRO A  38      45.366  12.564  56.800  1.00  0.00           H  
ATOM    609 2HB  PRO A  38      43.623  12.292  56.677  1.00  0.00           H  
ATOM    610 1HG  PRO A  38      45.204  10.985  54.994  1.00  0.00           H  
ATOM    611 2HG  PRO A  38      43.732  11.727  54.361  1.00  0.00           H  
ATOM    612 1HD  PRO A  38      46.600  12.741  54.230  1.00  0.00           H  
ATOM    613 2HD  PRO A  38      45.333  12.739  52.939  1.00  0.00           H  
ATOM    614  N   GLY A  39      43.916  15.793  57.431  1.00  0.00           N  
ATOM    615  CA  GLY A  39      44.283  16.725  58.475  1.00  0.00           C  
ATOM    616  C   GLY A  39      44.706  18.094  57.997  1.00  0.00           C  
ATOM    617  O   GLY A  39      44.928  18.979  58.830  1.00  0.00           O  
ATOM    618  H   GLY A  39      42.943  15.693  57.180  1.00  0.00           H  
ATOM    619 1HA  GLY A  39      43.441  16.860  59.155  1.00  0.00           H  
ATOM    620 2HA  GLY A  39      45.104  16.312  59.059  1.00  0.00           H  
ATOM    621  N   THR A  40      44.824  18.299  56.688  1.00  0.00           N  
ATOM    622  CA  THR A  40      45.213  19.581  56.125  1.00  0.00           C  
ATOM    623  C   THR A  40      43.997  20.272  55.522  1.00  0.00           C  
ATOM    624  O   THR A  40      42.903  19.704  55.446  1.00  0.00           O  
ATOM    625  CB  THR A  40      46.310  19.416  55.056  1.00  0.00           C  
ATOM    626  OG1 THR A  40      45.768  18.743  53.912  1.00  0.00           O  
ATOM    627  CG2 THR A  40      47.476  18.611  55.608  1.00  0.00           C  
ATOM    628  H   THR A  40      44.635  17.526  56.067  1.00  0.00           H  
ATOM    629  HA  THR A  40      45.624  20.199  56.923  1.00  0.00           H  
ATOM    630  HB  THR A  40      46.667  20.398  54.747  1.00  0.00           H  
ATOM    631  HG1 THR A  40      45.122  18.094  54.200  1.00  0.00           H  
ATOM    632 1HG2 THR A  40      48.241  18.505  54.839  1.00  0.00           H  
ATOM    633 2HG2 THR A  40      47.898  19.126  56.471  1.00  0.00           H  
ATOM    634 3HG2 THR A  40      47.126  17.625  55.910  1.00  0.00           H  
ATOM    635  N   GLU A  41      44.200  21.516  55.097  1.00  0.00           N  
ATOM    636  CA  GLU A  41      43.134  22.345  54.552  1.00  0.00           C  
ATOM    637  C   GLU A  41      43.606  22.991  53.258  1.00  0.00           C  
ATOM    638  O   GLU A  41      44.786  23.332  53.122  1.00  0.00           O  
ATOM    639  CB  GLU A  41      42.711  23.419  55.557  1.00  0.00           C  
ATOM    640  CG  GLU A  41      42.103  22.874  56.841  1.00  0.00           C  
ATOM    641  CD  GLU A  41      41.639  23.957  57.775  1.00  0.00           C  
ATOM    642  OE1 GLU A  41      41.888  25.104  57.494  1.00  0.00           O  
ATOM    643  OE2 GLU A  41      41.036  23.636  58.772  1.00  0.00           O  
ATOM    644  H   GLU A  41      45.134  21.892  55.157  1.00  0.00           H  
ATOM    645  HA  GLU A  41      42.269  21.712  54.355  1.00  0.00           H  
ATOM    646 1HB  GLU A  41      43.575  24.026  55.827  1.00  0.00           H  
ATOM    647 2HB  GLU A  41      41.978  24.081  55.095  1.00  0.00           H  
ATOM    648 1HG  GLU A  41      41.253  22.240  56.588  1.00  0.00           H  
ATOM    649 2HG  GLU A  41      42.844  22.256  57.348  1.00  0.00           H  
ATOM    650  N   LEU A  42      42.686  23.155  52.314  1.00  0.00           N  
ATOM    651  CA  LEU A  42      42.896  24.023  51.165  1.00  0.00           C  
ATOM    652  C   LEU A  42      42.324  25.404  51.454  1.00  0.00           C  
ATOM    653  O   LEU A  42      41.262  25.529  52.070  1.00  0.00           O  
ATOM    654  CB  LEU A  42      42.238  23.430  49.913  1.00  0.00           C  
ATOM    655  CG  LEU A  42      42.224  24.337  48.676  1.00  0.00           C  
ATOM    656  CD1 LEU A  42      43.641  24.483  48.137  1.00  0.00           C  
ATOM    657  CD2 LEU A  42      41.298  23.746  47.623  1.00  0.00           C  
ATOM    658  H   LEU A  42      41.811  22.657  52.400  1.00  0.00           H  
ATOM    659  HA  LEU A  42      43.968  24.102  50.983  1.00  0.00           H  
ATOM    660 1HB  LEU A  42      42.762  22.513  49.646  1.00  0.00           H  
ATOM    661 2HB  LEU A  42      41.204  23.177  50.150  1.00  0.00           H  
ATOM    662  HG  LEU A  42      41.870  25.329  48.956  1.00  0.00           H  
ATOM    663 1HD1 LEU A  42      43.632  25.127  47.258  1.00  0.00           H  
ATOM    664 2HD1 LEU A  42      44.278  24.925  48.904  1.00  0.00           H  
ATOM    665 3HD1 LEU A  42      44.029  23.502  47.864  1.00  0.00           H  
ATOM    666 1HD2 LEU A  42      41.287  24.391  46.744  1.00  0.00           H  
ATOM    667 2HD2 LEU A  42      41.652  22.754  47.342  1.00  0.00           H  
ATOM    668 3HD2 LEU A  42      40.289  23.669  48.029  1.00  0.00           H  
ATOM    669  N   GLU A  43      43.036  26.439  51.013  1.00  0.00           N  
ATOM    670  CA  GLU A  43      42.513  27.801  51.007  1.00  0.00           C  
ATOM    671  C   GLU A  43      42.771  28.424  49.645  1.00  0.00           C  
ATOM    672  O   GLU A  43      43.913  28.448  49.177  1.00  0.00           O  
ATOM    673  CB  GLU A  43      43.160  28.643  52.109  1.00  0.00           C  
ATOM    674  CG  GLU A  43      42.654  30.077  52.184  1.00  0.00           C  
ATOM    675  CD  GLU A  43      43.235  30.843  53.340  1.00  0.00           C  
ATOM    676  OE1 GLU A  43      44.426  31.041  53.357  1.00  0.00           O  
ATOM    677  OE2 GLU A  43      42.487  31.230  54.207  1.00  0.00           O  
ATOM    678  H   GLU A  43      43.971  26.269  50.672  1.00  0.00           H  
ATOM    679  HA  GLU A  43      41.441  27.761  51.204  1.00  0.00           H  
ATOM    680 1HB  GLU A  43      42.983  28.175  53.077  1.00  0.00           H  
ATOM    681 2HB  GLU A  43      44.239  28.677  51.955  1.00  0.00           H  
ATOM    682 1HG  GLU A  43      42.910  30.590  51.258  1.00  0.00           H  
ATOM    683 2HG  GLU A  43      41.569  30.064  52.273  1.00  0.00           H  
ATOM    684  N   VAL A  44      41.709  28.926  49.013  1.00  0.00           N  
ATOM    685  CA  VAL A  44      41.798  29.638  47.746  1.00  0.00           C  
ATOM    686  C   VAL A  44      41.003  30.931  47.865  1.00  0.00           C  
ATOM    687  O   VAL A  44      40.179  31.093  48.772  1.00  0.00           O  
ATOM    688  CB  VAL A  44      41.247  28.783  46.589  1.00  0.00           C  
ATOM    689  CG1 VAL A  44      42.035  27.488  46.462  1.00  0.00           C  
ATOM    690  CG2 VAL A  44      39.770  28.496  46.817  1.00  0.00           C  
ATOM    691  H   VAL A  44      40.804  28.800  49.444  1.00  0.00           H  
ATOM    692  HA  VAL A  44      42.848  29.854  47.543  1.00  0.00           H  
ATOM    693  HB  VAL A  44      41.372  29.329  45.654  1.00  0.00           H  
ATOM    694 1HG1 VAL A  44      41.632  26.896  45.640  1.00  0.00           H  
ATOM    695 2HG1 VAL A  44      43.082  27.718  46.264  1.00  0.00           H  
ATOM    696 3HG1 VAL A  44      41.956  26.921  47.389  1.00  0.00           H  
ATOM    697 1HG2 VAL A  44      39.386  27.891  45.996  1.00  0.00           H  
ATOM    698 2HG2 VAL A  44      39.645  27.955  47.756  1.00  0.00           H  
ATOM    699 3HG2 VAL A  44      39.220  29.436  46.864  1.00  0.00           H  
ATOM    700  N   GLU A  45      41.252  31.857  46.942  1.00  0.00           N  
ATOM    701  CA  GLU A  45      40.499  33.097  46.839  1.00  0.00           C  
ATOM    702  C   GLU A  45      39.762  33.148  45.507  1.00  0.00           C  
ATOM    703  O   GLU A  45      40.264  32.659  44.489  1.00  0.00           O  
ATOM    704  CB  GLU A  45      41.425  34.307  46.977  1.00  0.00           C  
ATOM    705  CG  GLU A  45      42.100  34.431  48.336  1.00  0.00           C  
ATOM    706  CD  GLU A  45      42.983  35.642  48.443  1.00  0.00           C  
ATOM    707  OE1 GLU A  45      43.105  36.353  47.474  1.00  0.00           O  
ATOM    708  OE2 GLU A  45      43.539  35.857  49.494  1.00  0.00           O  
ATOM    709  H   GLU A  45      42.001  31.680  46.287  1.00  0.00           H  
ATOM    710  HA  GLU A  45      39.777  33.132  47.656  1.00  0.00           H  
ATOM    711 1HB  GLU A  45      42.206  34.257  46.219  1.00  0.00           H  
ATOM    712 2HB  GLU A  45      40.857  35.222  46.802  1.00  0.00           H  
ATOM    713 1HG  GLU A  45      41.333  34.486  49.108  1.00  0.00           H  
ATOM    714 2HG  GLU A  45      42.695  33.537  48.516  1.00  0.00           H  
ATOM    715  N   LEU A  46      38.573  33.740  45.516  1.00  0.00           N  
ATOM    716  CA  LEU A  46      37.774  33.921  44.313  1.00  0.00           C  
ATOM    717  C   LEU A  46      37.912  35.338  43.770  1.00  0.00           C  
ATOM    718  O   LEU A  46      38.351  36.260  44.463  1.00  0.00           O  
ATOM    719  CB  LEU A  46      36.299  33.618  44.606  1.00  0.00           C  
ATOM    720  CG  LEU A  46      36.018  32.268  45.278  1.00  0.00           C  
ATOM    721  CD1 LEU A  46      34.527  32.142  45.561  1.00  0.00           C  
ATOM    722  CD2 LEU A  46      36.500  31.142  44.376  1.00  0.00           C  
ATOM    723  H   LEU A  46      38.216  34.077  46.399  1.00  0.00           H  
ATOM    724  HA  LEU A  46      38.126  33.220  43.555  1.00  0.00           H  
ATOM    725 1HB  LEU A  46      35.906  34.399  45.255  1.00  0.00           H  
ATOM    726 2HB  LEU A  46      35.746  33.643  43.667  1.00  0.00           H  
ATOM    727  HG  LEU A  46      36.543  32.220  46.232  1.00  0.00           H  
ATOM    728 1HD1 LEU A  46      34.327  31.183  46.038  1.00  0.00           H  
ATOM    729 2HD1 LEU A  46      34.213  32.949  46.223  1.00  0.00           H  
ATOM    730 3HD1 LEU A  46      33.972  32.203  44.625  1.00  0.00           H  
ATOM    731 1HD2 LEU A  46      36.301  30.182  44.854  1.00  0.00           H  
ATOM    732 2HD2 LEU A  46      35.974  31.188  43.422  1.00  0.00           H  
ATOM    733 3HD2 LEU A  46      37.572  31.246  44.205  1.00  0.00           H  
ATOM    734  N   SER A  47      37.525  35.497  42.507  1.00  0.00           N  
ATOM    735  CA  SER A  47      37.480  36.811  41.893  1.00  0.00           C  
ATOM    736  C   SER A  47      36.470  37.701  42.621  1.00  0.00           C  
ATOM    737  O   SER A  47      35.535  37.202  43.253  1.00  0.00           O  
ATOM    738  CB  SER A  47      37.113  36.693  40.427  1.00  0.00           C  
ATOM    739  OG  SER A  47      35.801  36.224  40.272  1.00  0.00           O  
ATOM    740  H   SER A  47      37.256  34.689  41.962  1.00  0.00           H  
ATOM    741  HA  SER A  47      38.471  37.260  41.965  1.00  0.00           H  
ATOM    742 1HB  SER A  47      37.212  37.667  39.946  1.00  0.00           H  
ATOM    743 2HB  SER A  47      37.806  36.013  39.932  1.00  0.00           H  
ATOM    744  HG  SER A  47      35.878  35.344  39.898  1.00  0.00           H  
ATOM    745  N   PRO A  48      36.646  39.024  42.560  1.00  0.00           N  
ATOM    746  CA  PRO A  48      35.712  39.916  43.268  1.00  0.00           C  
ATOM    747  C   PRO A  48      34.278  39.805  42.781  1.00  0.00           C  
ATOM    748  O   PRO A  48      33.353  40.176  43.517  1.00  0.00           O  
ATOM    749  CB  PRO A  48      36.293  41.314  43.003  1.00  0.00           C  
ATOM    750  CG  PRO A  48      37.160  41.151  41.795  1.00  0.00           C  
ATOM    751  CD  PRO A  48      37.744  39.779  41.916  1.00  0.00           C  
ATOM    752  HA  PRO A  48      35.717  39.653  44.326  1.00  0.00           H  
ATOM    753 1HB  PRO A  48      35.478  42.035  42.841  1.00  0.00           H  
ATOM    754 2HB  PRO A  48      36.858  41.659  43.882  1.00  0.00           H  
ATOM    755 1HG  PRO A  48      36.562  41.270  40.880  1.00  0.00           H  
ATOM    756 2HG  PRO A  48      37.933  41.932  41.773  1.00  0.00           H  
ATOM    757 1HD  PRO A  48      37.983  39.390  40.915  1.00  0.00           H  
ATOM    758 2HD  PRO A  48      38.649  39.820  42.542  1.00  0.00           H  
ATOM    759  N   GLU A  49      34.059  39.302  41.568  1.00  0.00           N  
ATOM    760  CA  GLU A  49      32.710  39.125  41.047  1.00  0.00           C  
ATOM    761  C   GLU A  49      32.070  37.812  41.481  1.00  0.00           C  
ATOM    762  O   GLU A  49      30.884  37.603  41.206  1.00  0.00           O  
ATOM    763  CB  GLU A  49      32.731  39.200  39.518  1.00  0.00           C  
ATOM    764  CG  GLU A  49      33.128  40.559  38.961  1.00  0.00           C  
ATOM    765  CD  GLU A  49      33.170  40.586  37.458  1.00  0.00           C  
ATOM    766  OE1 GLU A  49      32.906  39.571  36.858  1.00  0.00           O  
ATOM    767  OE2 GLU A  49      33.465  41.622  36.910  1.00  0.00           O  
ATOM    768  H   GLU A  49      34.848  39.038  40.996  1.00  0.00           H  
ATOM    769  HA  GLU A  49      32.084  39.935  41.423  1.00  0.00           H  
ATOM    770 1HB  GLU A  49      33.429  38.460  39.127  1.00  0.00           H  
ATOM    771 2HB  GLU A  49      31.743  38.955  39.128  1.00  0.00           H  
ATOM    772 1HG  GLU A  49      32.414  41.306  39.307  1.00  0.00           H  
ATOM    773 2HG  GLU A  49      34.109  40.828  39.351  1.00  0.00           H  
ATOM    774  N   GLN A  50      32.816  36.925  42.150  1.00  0.00           N  
ATOM    775  CA  GLN A  50      32.260  35.634  42.537  1.00  0.00           C  
ATOM    776  C   GLN A  50      32.276  35.408  44.046  1.00  0.00           C  
ATOM    777  O   GLN A  50      32.339  34.254  44.488  1.00  0.00           O  
ATOM    778  CB  GLN A  50      33.029  34.505  41.842  1.00  0.00           C  
ATOM    779  CG  GLN A  50      32.989  34.567  40.325  1.00  0.00           C  
ATOM    780  CD  GLN A  50      31.616  34.237  39.767  1.00  0.00           C  
ATOM    781  OE1 GLN A  50      31.061  33.169  40.040  1.00  0.00           O  
ATOM    782  NE2 GLN A  50      31.061  35.154  38.984  1.00  0.00           N  
ATOM    783  H   GLN A  50      33.772  37.143  42.394  1.00  0.00           H  
ATOM    784  HA  GLN A  50      31.222  35.591  42.207  1.00  0.00           H  
ATOM    785 1HB  GLN A  50      34.073  34.531  42.152  1.00  0.00           H  
ATOM    786 2HB  GLN A  50      32.619  33.543  42.151  1.00  0.00           H  
ATOM    787 1HG  GLN A  50      33.254  35.575  40.005  1.00  0.00           H  
ATOM    788 2HG  GLN A  50      33.703  33.848  39.923  1.00  0.00           H  
ATOM    789 1HE2 GLN A  50      30.157  34.992  38.587  1.00  0.00           H  
ATOM    790 2HE2 GLN A  50      31.547  36.006  38.788  1.00  0.00           H  
ATOM    791  N   GLN A  51      32.220  36.473  44.852  1.00  0.00           N  
ATOM    792  CA  GLN A  51      32.487  36.319  46.279  1.00  0.00           C  
ATOM    793  C   GLN A  51      31.581  35.272  46.913  1.00  0.00           C  
ATOM    794  O   GLN A  51      32.016  34.544  47.812  1.00  0.00           O  
ATOM    795  CB  GLN A  51      32.317  37.658  47.002  1.00  0.00           C  
ATOM    796  CG  GLN A  51      33.410  38.669  46.704  1.00  0.00           C  
ATOM    797  CD  GLN A  51      33.101  40.041  47.273  1.00  0.00           C  
ATOM    798  OE1 GLN A  51      32.888  40.194  48.479  1.00  0.00           O  
ATOM    799  NE2 GLN A  51      33.074  41.048  46.408  1.00  0.00           N  
ATOM    800  H   GLN A  51      31.996  37.388  44.490  1.00  0.00           H  
ATOM    801  HA  GLN A  51      33.522  35.999  46.405  1.00  0.00           H  
ATOM    802 1HB  GLN A  51      31.361  38.102  46.722  1.00  0.00           H  
ATOM    803 2HB  GLN A  51      32.297  37.491  48.079  1.00  0.00           H  
ATOM    804 1HG  GLN A  51      34.344  38.319  47.144  1.00  0.00           H  
ATOM    805 2HG  GLN A  51      33.519  38.765  45.624  1.00  0.00           H  
ATOM    806 1HE2 GLN A  51      32.875  41.976  46.726  1.00  0.00           H  
ATOM    807 2HE2 GLN A  51      33.252  40.880  45.439  1.00  0.00           H  
ATOM    808  N   ASN A  52      30.329  35.184  46.470  1.00  0.00           N  
ATOM    809  CA  ASN A  52      29.388  34.196  46.977  1.00  0.00           C  
ATOM    810  C   ASN A  52      28.801  33.319  45.879  1.00  0.00           C  
ATOM    811  O   ASN A  52      27.628  32.942  45.968  1.00  0.00           O  
ATOM    812  CB  ASN A  52      28.277  34.883  47.750  1.00  0.00           C  
ATOM    813  CG  ASN A  52      28.761  35.500  49.032  1.00  0.00           C  
ATOM    814  OD1 ASN A  52      28.939  34.807  50.041  1.00  0.00           O  
ATOM    815  ND2 ASN A  52      28.979  36.790  49.014  1.00  0.00           N  
ATOM    816  H   ASN A  52      30.027  35.830  45.755  1.00  0.00           H  
ATOM    817  HA  ASN A  52      29.914  33.543  47.675  1.00  0.00           H  
ATOM    818 1HB  ASN A  52      27.832  35.663  47.131  1.00  0.00           H  
ATOM    819 2HB  ASN A  52      27.494  34.161  47.980  1.00  0.00           H  
ATOM    820 1HD2 ASN A  52      29.302  37.255  49.839  1.00  0.00           H  
ATOM    821 2HD2 ASN A  52      28.822  37.312  48.176  1.00  0.00           H  
ATOM    822  N   ASN A  53      29.583  32.985  44.852  1.00  0.00           N  
ATOM    823  CA  ASN A  53      29.140  32.109  43.763  1.00  0.00           C  
ATOM    824  C   ASN A  53      30.292  31.153  43.454  1.00  0.00           C  
ATOM    825  O   ASN A  53      31.226  31.503  42.727  1.00  0.00           O  
ATOM    826  CB  ASN A  53      28.727  32.900  42.536  1.00  0.00           C  
ATOM    827  CG  ASN A  53      27.396  33.578  42.706  1.00  0.00           C  
ATOM    828  OD1 ASN A  53      26.343  32.972  42.475  1.00  0.00           O  
ATOM    829  ND2 ASN A  53      27.422  34.824  43.105  1.00  0.00           N  
ATOM    830  H   ASN A  53      30.523  33.357  44.832  1.00  0.00           H  
ATOM    831  HA  ASN A  53      28.254  31.566  44.095  1.00  0.00           H  
ATOM    832 1HB  ASN A  53      29.483  33.657  42.319  1.00  0.00           H  
ATOM    833 2HB  ASN A  53      28.675  32.234  41.674  1.00  0.00           H  
ATOM    834 1HD2 ASN A  53      26.567  35.326  43.235  1.00  0.00           H  
ATOM    835 2HD2 ASN A  53      28.297  35.275  43.280  1.00  0.00           H  
ATOM    836  N   ALA A  54      30.217  29.945  44.009  1.00  0.00           N  
ATOM    837  CA  ALA A  54      31.257  28.950  43.807  1.00  0.00           C  
ATOM    838  C   ALA A  54      30.689  27.563  44.061  1.00  0.00           C  
ATOM    839  O   ALA A  54      29.789  27.378  44.886  1.00  0.00           O  
ATOM    840  CB  ALA A  54      32.464  29.206  44.717  1.00  0.00           C  
ATOM    841  H   ALA A  54      29.419  29.714  44.584  1.00  0.00           H  
ATOM    842  HA  ALA A  54      31.609  29.022  42.778  1.00  0.00           H  
ATOM    843 1HB  ALA A  54      33.222  28.442  44.539  1.00  0.00           H  
ATOM    844 2HB  ALA A  54      32.882  30.189  44.500  1.00  0.00           H  
ATOM    845 3HB  ALA A  54      32.149  29.167  45.758  1.00  0.00           H  
ATOM    846  N   LEU A  55      31.231  26.585  43.341  1.00  0.00           N  
ATOM    847  CA  LEU A  55      30.957  25.177  43.587  1.00  0.00           C  
ATOM    848  C   LEU A  55      32.233  24.497  44.056  1.00  0.00           C  
ATOM    849  O   LEU A  55      33.288  24.653  43.432  1.00  0.00           O  
ATOM    850  CB  LEU A  55      30.428  24.494  42.319  1.00  0.00           C  
ATOM    851  CG  LEU A  55      30.122  22.996  42.448  1.00  0.00           C  
ATOM    852  CD1 LEU A  55      28.993  22.624  41.498  1.00  0.00           C  
ATOM    853  CD2 LEU A  55      31.379  22.194  42.145  1.00  0.00           C  
ATOM    854  H   LEU A  55      31.858  26.841  42.591  1.00  0.00           H  
ATOM    855  HA  LEU A  55      30.189  25.103  44.358  1.00  0.00           H  
ATOM    856 1HB  LEU A  55      29.510  24.994  42.013  1.00  0.00           H  
ATOM    857 2HB  LEU A  55      31.165  24.615  41.526  1.00  0.00           H  
ATOM    858  HG  LEU A  55      29.789  22.779  43.463  1.00  0.00           H  
ATOM    859 1HD1 LEU A  55      28.776  21.560  41.589  1.00  0.00           H  
ATOM    860 2HD1 LEU A  55      28.101  23.198  41.750  1.00  0.00           H  
ATOM    861 3HD1 LEU A  55      29.291  22.846  40.474  1.00  0.00           H  
ATOM    862 1HD2 LEU A  55      31.162  21.129  42.237  1.00  0.00           H  
ATOM    863 2HD2 LEU A  55      31.712  22.410  41.130  1.00  0.00           H  
ATOM    864 3HD2 LEU A  55      32.164  22.467  42.850  1.00  0.00           H  
ATOM    865  N   VAL A  56      32.137  23.747  45.149  1.00  0.00           N  
ATOM    866  CA  VAL A  56      33.260  22.998  45.697  1.00  0.00           C  
ATOM    867  C   VAL A  56      32.951  21.517  45.549  1.00  0.00           C  
ATOM    868  O   VAL A  56      31.895  21.049  45.994  1.00  0.00           O  
ATOM    869  CB  VAL A  56      33.493  23.346  47.179  1.00  0.00           C  
ATOM    870  CG1 VAL A  56      34.642  22.525  47.745  1.00  0.00           C  
ATOM    871  CG2 VAL A  56      33.771  24.834  47.325  1.00  0.00           C  
ATOM    872  H   VAL A  56      31.241  23.700  45.615  1.00  0.00           H  
ATOM    873  HA  VAL A  56      34.158  23.264  45.138  1.00  0.00           H  
ATOM    874  HB  VAL A  56      32.601  23.085  47.749  1.00  0.00           H  
ATOM    875 1HG1 VAL A  56      34.793  22.783  48.794  1.00  0.00           H  
ATOM    876 2HG1 VAL A  56      34.406  21.464  47.664  1.00  0.00           H  
ATOM    877 3HG1 VAL A  56      35.552  22.739  47.185  1.00  0.00           H  
ATOM    878 1HG2 VAL A  56      33.934  25.073  48.375  1.00  0.00           H  
ATOM    879 2HG2 VAL A  56      34.660  25.096  46.750  1.00  0.00           H  
ATOM    880 3HG2 VAL A  56      32.918  25.402  46.952  1.00  0.00           H  
ATOM    881  N   GLU A  57      33.866  20.784  44.923  1.00  0.00           N  
ATOM    882  CA  GLU A  57      33.723  19.352  44.702  1.00  0.00           C  
ATOM    883  C   GLU A  57      34.919  18.640  45.309  1.00  0.00           C  
ATOM    884  O   GLU A  57      36.068  18.997  45.026  1.00  0.00           O  
ATOM    885  CB  GLU A  57      33.613  19.034  43.209  1.00  0.00           C  
ATOM    886  CG  GLU A  57      33.487  17.551  42.890  1.00  0.00           C  
ATOM    887  CD  GLU A  57      33.311  17.281  41.422  1.00  0.00           C  
ATOM    888  OE1 GLU A  57      33.226  18.222  40.670  1.00  0.00           O  
ATOM    889  OE2 GLU A  57      33.261  16.132  41.051  1.00  0.00           O  
ATOM    890  H   GLU A  57      34.696  21.253  44.589  1.00  0.00           H  
ATOM    891  HA  GLU A  57      32.802  19.018  45.182  1.00  0.00           H  
ATOM    892 1HB  GLU A  57      32.742  19.540  42.792  1.00  0.00           H  
ATOM    893 2HB  GLU A  57      34.493  19.414  42.690  1.00  0.00           H  
ATOM    894 1HG  GLU A  57      34.384  17.038  43.237  1.00  0.00           H  
ATOM    895 2HG  GLU A  57      32.636  17.144  43.434  1.00  0.00           H  
ATOM    896  N   VAL A  58      34.652  17.636  46.141  1.00  0.00           N  
ATOM    897  CA  VAL A  58      35.690  16.879  46.829  1.00  0.00           C  
ATOM    898  C   VAL A  58      35.506  15.405  46.501  1.00  0.00           C  
ATOM    899  O   VAL A  58      34.415  14.852  46.690  1.00  0.00           O  
ATOM    900  CB  VAL A  58      35.616  17.095  48.352  1.00  0.00           C  
ATOM    901  CG1 VAL A  58      36.723  16.322  49.053  1.00  0.00           C  
ATOM    902  CG2 VAL A  58      35.709  18.579  48.670  1.00  0.00           C  
ATOM    903  H   VAL A  58      33.683  17.397  46.297  1.00  0.00           H  
ATOM    904  HA  VAL A  58      36.662  17.229  46.479  1.00  0.00           H  
ATOM    905  HB  VAL A  58      34.668  16.702  48.719  1.00  0.00           H  
ATOM    906 1HG1 VAL A  58      36.656  16.485  50.129  1.00  0.00           H  
ATOM    907 2HG1 VAL A  58      36.616  15.258  48.841  1.00  0.00           H  
ATOM    908 3HG1 VAL A  58      37.692  16.668  48.695  1.00  0.00           H  
ATOM    909 1HG2 VAL A  58      35.655  18.724  49.749  1.00  0.00           H  
ATOM    910 2HG2 VAL A  58      36.655  18.972  48.298  1.00  0.00           H  
ATOM    911 3HG2 VAL A  58      34.883  19.106  48.192  1.00  0.00           H  
ATOM    912  N   GLU A  59      36.569  14.775  46.006  1.00  0.00           N  
ATOM    913  CA  GLU A  59      36.564  13.361  45.648  1.00  0.00           C  
ATOM    914  C   GLU A  59      37.515  12.627  46.583  1.00  0.00           C  
ATOM    915  O   GLU A  59      38.727  12.870  46.558  1.00  0.00           O  
ATOM    916  CB  GLU A  59      36.980  13.158  44.190  1.00  0.00           C  
ATOM    917  CG  GLU A  59      37.062  11.701  43.756  1.00  0.00           C  
ATOM    918  CD  GLU A  59      37.496  11.539  42.326  1.00  0.00           C  
ATOM    919  OE1 GLU A  59      38.606  11.901  42.018  1.00  0.00           O  
ATOM    920  OE2 GLU A  59      36.716  11.054  41.541  1.00  0.00           O  
ATOM    921  H   GLU A  59      37.413  15.313  45.877  1.00  0.00           H  
ATOM    922  HA  GLU A  59      35.548  12.979  45.760  1.00  0.00           H  
ATOM    923 1HB  GLU A  59      36.269  13.662  43.535  1.00  0.00           H  
ATOM    924 2HB  GLU A  59      37.957  13.612  44.023  1.00  0.00           H  
ATOM    925 1HG  GLU A  59      37.770  11.181  44.400  1.00  0.00           H  
ATOM    926 2HG  GLU A  59      36.085  11.238  43.889  1.00  0.00           H  
ATOM    927  N   CYS A  60      36.971  11.737  47.404  1.00  0.00           N  
ATOM    928  CA  CYS A  60      37.750  10.971  48.374  1.00  0.00           C  
ATOM    929  C   CYS A  60      37.497   9.490  48.097  1.00  0.00           C  
ATOM    930  O   CYS A  60      36.419   8.960  48.371  1.00  0.00           O  
ATOM    931  CB  CYS A  60      37.355  11.316  49.810  1.00  0.00           C  
ATOM    932  SG  CYS A  60      37.539  13.067  50.227  1.00  0.00           S  
ATOM    933  H   CYS A  60      35.973  11.589  47.347  1.00  0.00           H  
ATOM    934  HA  CYS A  60      38.804  11.220  48.244  1.00  0.00           H  
ATOM    935 1HB  CYS A  60      36.314  11.037  49.978  1.00  0.00           H  
ATOM    936 2HB  CYS A  60      37.965  10.738  50.504  1.00  0.00           H  
ATOM    937  N   GLY A  61      38.510   8.825  47.547  1.00  0.00           N  
ATOM    938  CA  GLY A  61      38.355   7.460  47.089  1.00  0.00           C  
ATOM    939  C   GLY A  61      37.317   7.333  45.994  1.00  0.00           C  
ATOM    940  O   GLY A  61      37.445   7.954  44.934  1.00  0.00           O  
ATOM    941  H   GLY A  61      39.405   9.280  47.444  1.00  0.00           H  
ATOM    942 1HA  GLY A  61      39.311   7.090  46.718  1.00  0.00           H  
ATOM    943 2HA  GLY A  61      38.068   6.826  47.927  1.00  0.00           H  
ATOM    944  N   ASN A  62      36.282   6.531  46.236  1.00  0.00           N  
ATOM    945  CA  ASN A  62      35.233   6.305  45.252  1.00  0.00           C  
ATOM    946  C   ASN A  62      33.983   7.129  45.526  1.00  0.00           C  
ATOM    947  O   ASN A  62      32.947   6.887  44.895  1.00  0.00           O  
ATOM    948  CB  ASN A  62      34.886   4.829  45.189  1.00  0.00           C  
ATOM    949  CG  ASN A  62      36.008   3.994  44.636  1.00  0.00           C  
ATOM    950  OD1 ASN A  62      36.690   4.399  43.688  1.00  0.00           O  
ATOM    951  ND2 ASN A  62      36.211   2.835  45.210  1.00  0.00           N  
ATOM    952  H   ASN A  62      36.227   6.065  47.131  1.00  0.00           H  
ATOM    953  HA  ASN A  62      35.612   6.591  44.270  1.00  0.00           H  
ATOM    954 1HB  ASN A  62      34.641   4.470  46.190  1.00  0.00           H  
ATOM    955 2HB  ASN A  62      34.003   4.688  44.566  1.00  0.00           H  
ATOM    956 1HD2 ASN A  62      36.944   2.238  44.883  1.00  0.00           H  
ATOM    957 2HD2 ASN A  62      35.635   2.548  45.974  1.00  0.00           H  
ATOM    958  N   GLU A  63      34.054   8.094  46.436  1.00  0.00           N  
ATOM    959  CA  GLU A  63      32.914   8.917  46.811  1.00  0.00           C  
ATOM    960  C   GLU A  63      33.183  10.379  46.483  1.00  0.00           C  
ATOM    961  O   GLU A  63      34.317  10.854  46.597  1.00  0.00           O  
ATOM    962  CB  GLU A  63      32.606   8.761  48.302  1.00  0.00           C  
ATOM    963  CG  GLU A  63      32.233   7.346  48.722  1.00  0.00           C  
ATOM    964  CD  GLU A  63      31.985   7.222  50.200  1.00  0.00           C  
ATOM    965  OE1 GLU A  63      32.093   8.209  50.887  1.00  0.00           O  
ATOM    966  OE2 GLU A  63      31.686   6.138  50.642  1.00  0.00           O  
ATOM    967  H   GLU A  63      34.946   8.256  46.883  1.00  0.00           H  
ATOM    968  HA  GLU A  63      32.043   8.578  46.249  1.00  0.00           H  
ATOM    969 1HB  GLU A  63      33.473   9.066  48.887  1.00  0.00           H  
ATOM    970 2HB  GLU A  63      31.780   9.419  48.573  1.00  0.00           H  
ATOM    971 1HG  GLU A  63      31.333   7.045  48.187  1.00  0.00           H  
ATOM    972 2HG  GLU A  63      33.037   6.670  48.435  1.00  0.00           H  
ATOM    973  N   ARG A  64      32.133  11.087  46.077  1.00  0.00           N  
ATOM    974  CA  ARG A  64      32.219  12.499  45.733  1.00  0.00           C  
ATOM    975  C   ARG A  64      31.148  13.278  46.482  1.00  0.00           C  
ATOM    976  O   ARG A  64      30.013  12.809  46.628  1.00  0.00           O  
ATOM    977  CB  ARG A  64      32.052  12.705  44.235  1.00  0.00           C  
ATOM    978  CG  ARG A  64      33.191  12.168  43.384  1.00  0.00           C  
ATOM    979  CD  ARG A  64      33.004  12.493  41.947  1.00  0.00           C  
ATOM    980  NE  ARG A  64      34.125  12.043  41.138  1.00  0.00           N  
ATOM    981  CZ  ARG A  64      34.208  12.181  39.800  1.00  0.00           C  
ATOM    982  NH1 ARG A  64      33.231  12.757  39.137  1.00  0.00           N  
ATOM    983  NH2 ARG A  64      35.273  11.738  39.155  1.00  0.00           N  
ATOM    984  H   ARG A  64      31.241  10.617  46.008  1.00  0.00           H  
ATOM    985  HA  ARG A  64      33.206  12.866  46.020  1.00  0.00           H  
ATOM    986 1HB  ARG A  64      31.135  12.221  43.902  1.00  0.00           H  
ATOM    987 2HB  ARG A  64      31.955  13.770  44.023  1.00  0.00           H  
ATOM    988 1HG  ARG A  64      34.132  12.608  43.715  1.00  0.00           H  
ATOM    989 2HG  ARG A  64      33.242  11.083  43.486  1.00  0.00           H  
ATOM    990 1HD  ARG A  64      32.101  12.006  41.578  1.00  0.00           H  
ATOM    991 2HD  ARG A  64      32.908  13.571  41.827  1.00  0.00           H  
ATOM    992  HE  ARG A  64      34.897  11.594  41.613  1.00  0.00           H  
ATOM    993 1HH1 ARG A  64      32.417  13.096  39.631  1.00  0.00           H  
ATOM    994 2HH1 ARG A  64      33.293  12.861  38.135  1.00  0.00           H  
ATOM    995 1HH2 ARG A  64      36.025  11.295  39.665  1.00  0.00           H  
ATOM    996 2HH2 ARG A  64      35.335  11.841  38.153  1.00  0.00           H  
ATOM    997  N   TYR A  65      31.514  14.464  46.959  1.00  0.00           N  
ATOM    998  CA  TYR A  65      30.610  15.334  47.696  1.00  0.00           C  
ATOM    999  C   TYR A  65      30.767  16.754  47.173  1.00  0.00           C  
ATOM   1000  O   TYR A  65      31.887  17.202  46.912  1.00  0.00           O  
ATOM   1001  CB  TYR A  65      30.886  15.273  49.201  1.00  0.00           C  
ATOM   1002  CG  TYR A  65      30.737  13.887  49.791  1.00  0.00           C  
ATOM   1003  CD1 TYR A  65      31.804  13.002  49.757  1.00  0.00           C  
ATOM   1004  CD2 TYR A  65      29.536  13.504  50.368  1.00  0.00           C  
ATOM   1005  CE1 TYR A  65      31.669  11.737  50.297  1.00  0.00           C  
ATOM   1006  CE2 TYR A  65      29.401  12.239  50.906  1.00  0.00           C  
ATOM   1007  CZ  TYR A  65      30.462  11.358  50.872  1.00  0.00           C  
ATOM   1008  OH  TYR A  65      30.328  10.099  51.410  1.00  0.00           O  
ATOM   1009  H   TYR A  65      32.464  14.766  46.796  1.00  0.00           H  
ATOM   1010  HA  TYR A  65      29.589  14.984  47.540  1.00  0.00           H  
ATOM   1011 1HB  TYR A  65      31.900  15.621  49.400  1.00  0.00           H  
ATOM   1012 2HB  TYR A  65      30.202  15.940  49.724  1.00  0.00           H  
ATOM   1013  HD1 TYR A  65      32.749  13.303  49.304  1.00  0.00           H  
ATOM   1014  HD2 TYR A  65      28.697  14.200  50.393  1.00  0.00           H  
ATOM   1015  HE1 TYR A  65      32.507  11.041  50.269  1.00  0.00           H  
ATOM   1016  HE2 TYR A  65      28.455  11.938  51.359  1.00  0.00           H  
ATOM   1017  HH  TYR A  65      31.082   9.561  51.156  1.00  0.00           H  
ATOM   1018  N   VAL A  66      29.646  17.456  47.020  1.00  0.00           N  
ATOM   1019  CA  VAL A  66      29.624  18.779  46.411  1.00  0.00           C  
ATOM   1020  C   VAL A  66      28.875  19.748  47.311  1.00  0.00           C  
ATOM   1021  O   VAL A  66      27.818  19.411  47.855  1.00  0.00           O  
ATOM   1022  CB  VAL A  66      28.949  18.730  45.027  1.00  0.00           C  
ATOM   1023  CG1 VAL A  66      28.747  20.137  44.484  1.00  0.00           C  
ATOM   1024  CG2 VAL A  66      29.789  17.898  44.071  1.00  0.00           C  
ATOM   1025  H   VAL A  66      28.781  17.048  47.343  1.00  0.00           H  
ATOM   1026  HA  VAL A  66      30.652  19.119  46.284  1.00  0.00           H  
ATOM   1027  HB  VAL A  66      27.962  18.281  45.130  1.00  0.00           H  
ATOM   1028 1HG1 VAL A  66      28.269  20.084  43.505  1.00  0.00           H  
ATOM   1029 2HG1 VAL A  66      28.113  20.703  45.166  1.00  0.00           H  
ATOM   1030 3HG1 VAL A  66      29.713  20.633  44.388  1.00  0.00           H  
ATOM   1031 1HG2 VAL A  66      29.306  17.867  43.095  1.00  0.00           H  
ATOM   1032 2HG2 VAL A  66      30.779  18.345  43.972  1.00  0.00           H  
ATOM   1033 3HG2 VAL A  66      29.886  16.884  44.459  1.00  0.00           H  
ATOM   1034  N   PHE A  67      29.424  20.952  47.467  1.00  0.00           N  
ATOM   1035  CA  PHE A  67      28.817  21.999  48.275  1.00  0.00           C  
ATOM   1036  C   PHE A  67      28.759  23.274  47.447  1.00  0.00           C  
ATOM   1037  O   PHE A  67      29.785  23.728  46.933  1.00  0.00           O  
ATOM   1038  CB  PHE A  67      29.610  22.236  49.561  1.00  0.00           C  
ATOM   1039  CG  PHE A  67      29.835  20.992  50.373  1.00  0.00           C  
ATOM   1040  CD1 PHE A  67      30.889  20.139  50.084  1.00  0.00           C  
ATOM   1041  CD2 PHE A  67      28.992  20.672  51.426  1.00  0.00           C  
ATOM   1042  CE1 PHE A  67      31.097  18.994  50.830  1.00  0.00           C  
ATOM   1043  CE2 PHE A  67      29.197  19.529  52.174  1.00  0.00           C  
ATOM   1044  CZ  PHE A  67      30.251  18.689  51.875  1.00  0.00           C  
ATOM   1045  H   PHE A  67      30.301  21.136  47.001  1.00  0.00           H  
ATOM   1046  HA  PHE A  67      27.812  21.682  48.555  1.00  0.00           H  
ATOM   1047 1HB  PHE A  67      30.582  22.662  49.316  1.00  0.00           H  
ATOM   1048 2HB  PHE A  67      29.085  22.959  50.185  1.00  0.00           H  
ATOM   1049  HD1 PHE A  67      31.559  20.381  49.258  1.00  0.00           H  
ATOM   1050  HD2 PHE A  67      28.159  21.336  51.662  1.00  0.00           H  
ATOM   1051  HE1 PHE A  67      31.929  18.333  50.591  1.00  0.00           H  
ATOM   1052  HE2 PHE A  67      28.528  19.289  53.000  1.00  0.00           H  
ATOM   1053  HZ  PHE A  67      30.413  17.787  52.463  1.00  0.00           H  
ATOM   1054  N   ILE A  68      27.563  23.846  47.320  1.00  0.00           N  
ATOM   1055  CA  ILE A  68      27.324  24.961  46.413  1.00  0.00           C  
ATOM   1056  C   ILE A  68      26.882  26.189  47.191  1.00  0.00           C  
ATOM   1057  O   ILE A  68      25.988  26.112  48.034  1.00  0.00           O  
ATOM   1058  CB  ILE A  68      26.259  24.603  45.360  1.00  0.00           C  
ATOM   1059  CG1 ILE A  68      26.744  23.446  44.482  1.00  0.00           C  
ATOM   1060  CG2 ILE A  68      25.924  25.817  44.508  1.00  0.00           C  
ATOM   1061  CD1 ILE A  68      25.675  22.876  43.577  1.00  0.00           C  
ATOM   1062  H   ILE A  68      26.798  23.492  47.876  1.00  0.00           H  
ATOM   1063  HA  ILE A  68      28.253  25.183  45.885  1.00  0.00           H  
ATOM   1064  HB  ILE A  68      25.354  24.261  45.860  1.00  0.00           H  
ATOM   1065 1HG1 ILE A  68      27.573  23.783  43.861  1.00  0.00           H  
ATOM   1066 2HG1 ILE A  68      27.117  22.640  45.115  1.00  0.00           H  
ATOM   1067 1HG2 ILE A  68      25.170  25.546  43.769  1.00  0.00           H  
ATOM   1068 2HG2 ILE A  68      25.538  26.612  45.144  1.00  0.00           H  
ATOM   1069 3HG2 ILE A  68      26.823  26.164  43.999  1.00  0.00           H  
ATOM   1070 1HD1 ILE A  68      26.094  22.061  42.987  1.00  0.00           H  
ATOM   1071 2HD1 ILE A  68      24.849  22.500  44.182  1.00  0.00           H  
ATOM   1072 3HD1 ILE A  68      25.311  23.656  42.910  1.00  0.00           H  
ATOM   1073  N   LEU A  69      27.512  27.323  46.905  1.00  0.00           N  
ATOM   1074  CA  LEU A  69      26.967  28.620  47.289  1.00  0.00           C  
ATOM   1075  C   LEU A  69      26.797  29.526  46.076  1.00  0.00           C  
ATOM   1076  O   LEU A  69      27.735  29.731  45.306  1.00  0.00           O  
ATOM   1077  CB  LEU A  69      27.883  29.297  48.316  1.00  0.00           C  
ATOM   1078  CG  LEU A  69      27.474  30.713  48.741  1.00  0.00           C  
ATOM   1079  CD1 LEU A  69      26.212  30.644  49.590  1.00  0.00           C  
ATOM   1080  CD2 LEU A  69      28.615  31.362  49.510  1.00  0.00           C  
ATOM   1081  H   LEU A  69      28.391  27.286  46.410  1.00  0.00           H  
ATOM   1082  HA  LEU A  69      25.989  28.464  47.741  1.00  0.00           H  
ATOM   1083 1HB  LEU A  69      27.917  28.679  49.212  1.00  0.00           H  
ATOM   1084 2HB  LEU A  69      28.890  29.353  47.901  1.00  0.00           H  
ATOM   1085  HG  LEU A  69      27.248  31.308  47.856  1.00  0.00           H  
ATOM   1086 1HD1 LEU A  69      25.921  31.650  49.892  1.00  0.00           H  
ATOM   1087 2HD1 LEU A  69      25.407  30.193  49.009  1.00  0.00           H  
ATOM   1088 3HD1 LEU A  69      26.402  30.040  50.477  1.00  0.00           H  
ATOM   1089 1HD2 LEU A  69      28.325  32.369  49.811  1.00  0.00           H  
ATOM   1090 2HD2 LEU A  69      28.841  30.769  50.396  1.00  0.00           H  
ATOM   1091 3HD2 LEU A  69      29.499  31.415  48.874  1.00  0.00           H  
ATOM   1092  N   ALA A  70      25.594  30.066  45.912  1.00  0.00           N  
ATOM   1093  CA  ALA A  70      25.269  30.868  44.738  1.00  0.00           C  
ATOM   1094  C   ALA A  70      24.283  31.977  45.085  1.00  0.00           C  
ATOM   1095  O   ALA A  70      23.473  31.836  46.002  1.00  0.00           O  
ATOM   1096  CB  ALA A  70      24.705  29.986  43.634  1.00  0.00           C  
ATOM   1097  H   ALA A  70      24.888  29.918  46.618  1.00  0.00           H  
ATOM   1098  HA  ALA A  70      26.186  31.336  44.383  1.00  0.00           H  
ATOM   1099 1HB  ALA A  70      24.467  30.599  42.765  1.00  0.00           H  
ATOM   1100 2HB  ALA A  70      25.444  29.234  43.356  1.00  0.00           H  
ATOM   1101 3HB  ALA A  70      23.802  29.492  43.988  1.00  0.00           H  
ATOM   1102  N   THR A  71      24.357  33.079  44.347  1.00  0.00           N  
ATOM   1103  CA  THR A  71      23.247  34.021  44.264  1.00  0.00           C  
ATOM   1104  C   THR A  71      22.694  34.096  42.847  1.00  0.00           C  
ATOM   1105  O   THR A  71      21.563  34.535  42.634  1.00  0.00           O  
ATOM   1106  CB  THR A  71      23.676  35.426  44.727  1.00  0.00           C  
ATOM   1107  OG1 THR A  71      24.650  35.954  43.817  1.00  0.00           O  
ATOM   1108  CG2 THR A  71      24.272  35.368  46.125  1.00  0.00           C  
ATOM   1109  H   THR A  71      25.204  33.270  43.831  1.00  0.00           H  
ATOM   1110  HA  THR A  71      22.448  33.673  44.919  1.00  0.00           H  
ATOM   1111  HB  THR A  71      22.810  36.087  44.734  1.00  0.00           H  
ATOM   1112  HG1 THR A  71      24.208  36.282  43.030  1.00  0.00           H  
ATOM   1113 1HG2 THR A  71      24.569  36.369  46.435  1.00  0.00           H  
ATOM   1114 2HG2 THR A  71      23.530  34.977  46.821  1.00  0.00           H  
ATOM   1115 3HG2 THR A  71      25.144  34.716  46.122  1.00  0.00           H  
ATOM   1116  N   ASP A  72      23.496  33.664  41.880  1.00  0.00           N  
ATOM   1117  CA  ASP A  72      23.066  33.625  40.487  1.00  0.00           C  
ATOM   1118  C   ASP A  72      22.232  32.383  40.203  1.00  0.00           C  
ATOM   1119  O   ASP A  72      22.767  31.285  40.050  1.00  0.00           O  
ATOM   1120  CB  ASP A  72      24.276  33.660  39.551  1.00  0.00           C  
ATOM   1121  CG  ASP A  72      23.892  33.543  38.082  1.00  0.00           C  
ATOM   1122  OD1 ASP A  72      22.786  33.141  37.807  1.00  0.00           O  
ATOM   1123  OD2 ASP A  72      24.708  33.856  37.249  1.00  0.00           O  
ATOM   1124  H   ASP A  72      24.428  33.355  42.116  1.00  0.00           H  
ATOM   1125  HA  ASP A  72      22.449  34.502  40.291  1.00  0.00           H  
ATOM   1126 1HB  ASP A  72      24.822  34.592  39.695  1.00  0.00           H  
ATOM   1127 2HB  ASP A  72      24.953  32.842  39.801  1.00  0.00           H  
ATOM   1128  N   GLU A  73      20.917  32.562  40.133  1.00  0.00           N  
ATOM   1129  CA  GLU A  73      19.994  31.438  40.040  1.00  0.00           C  
ATOM   1130  C   GLU A  73      20.229  30.636  38.766  1.00  0.00           C  
ATOM   1131  O   GLU A  73      20.150  29.408  38.770  1.00  0.00           O  
ATOM   1132  CB  GLU A  73      18.546  31.931  40.084  1.00  0.00           C  
ATOM   1133  CG  GLU A  73      18.126  32.530  41.418  1.00  0.00           C  
ATOM   1134  CD  GLU A  73      16.725  33.077  41.399  1.00  0.00           C  
ATOM   1135  OE1 GLU A  73      16.139  33.119  40.344  1.00  0.00           O  
ATOM   1136  OE2 GLU A  73      16.241  33.452  42.441  1.00  0.00           O  
ATOM   1137  H   GLU A  73      20.548  33.502  40.146  1.00  0.00           H  
ATOM   1138  HA  GLU A  73      20.164  30.779  40.892  1.00  0.00           H  
ATOM   1139 1HB  GLU A  73      18.396  32.689  39.315  1.00  0.00           H  
ATOM   1140 2HB  GLU A  73      17.873  31.103  39.862  1.00  0.00           H  
ATOM   1141 1HG  GLU A  73      18.193  31.761  42.187  1.00  0.00           H  
ATOM   1142 2HG  GLU A  73      18.819  33.328  41.680  1.00  0.00           H  
ATOM   1143  N   GLU A  74      20.520  31.339  37.676  1.00  0.00           N  
ATOM   1144  CA  GLU A  74      20.639  30.708  36.367  1.00  0.00           C  
ATOM   1145  C   GLU A  74      21.889  29.840  36.286  1.00  0.00           C  
ATOM   1146  O   GLU A  74      21.860  28.745  35.726  1.00  0.00           O  
ATOM   1147  CB  GLU A  74      20.671  31.769  35.265  1.00  0.00           C  
ATOM   1148  CG  GLU A  74      20.575  31.210  33.852  1.00  0.00           C  
ATOM   1149  CD  GLU A  74      19.267  30.518  33.584  1.00  0.00           C  
ATOM   1150  OE1 GLU A  74      18.334  30.748  34.316  1.00  0.00           O  
ATOM   1151  OE2 GLU A  74      19.201  29.759  32.647  1.00  0.00           O  
ATOM   1152  H   GLU A  74      20.661  32.336  37.757  1.00  0.00           H  
ATOM   1153  HA  GLU A  74      19.771  30.067  36.211  1.00  0.00           H  
ATOM   1154 1HB  GLU A  74      19.844  32.465  35.406  1.00  0.00           H  
ATOM   1155 2HB  GLU A  74      21.596  32.340  35.336  1.00  0.00           H  
ATOM   1156 1HG  GLU A  74      20.693  32.027  33.141  1.00  0.00           H  
ATOM   1157 2HG  GLU A  74      21.391  30.507  33.694  1.00  0.00           H  
ATOM   1158  N   THR A  75      22.985  30.337  36.849  1.00  0.00           N  
ATOM   1159  CA  THR A  75      24.204  29.547  36.980  1.00  0.00           C  
ATOM   1160  C   THR A  75      24.011  28.395  37.958  1.00  0.00           C  
ATOM   1161  O   THR A  75      24.491  27.286  37.727  1.00  0.00           O  
ATOM   1162  CB  THR A  75      25.385  30.423  37.439  1.00  0.00           C  
ATOM   1163  OG1 THR A  75      25.668  31.411  36.439  1.00  0.00           O  
ATOM   1164  CG2 THR A  75      26.623  29.570  37.668  1.00  0.00           C  
ATOM   1165  H   THR A  75      22.975  31.286  37.194  1.00  0.00           H  
ATOM   1166  HA  THR A  75      24.454  29.132  36.004  1.00  0.00           H  
ATOM   1167  HB  THR A  75      25.123  30.930  38.367  1.00  0.00           H  
ATOM   1168  HG1 THR A  75      25.296  32.254  36.709  1.00  0.00           H  
ATOM   1169 1HG2 THR A  75      27.448  30.205  37.992  1.00  0.00           H  
ATOM   1170 2HG2 THR A  75      26.415  28.825  38.436  1.00  0.00           H  
ATOM   1171 3HG2 THR A  75      26.896  29.068  36.741  1.00  0.00           H  
ATOM   1172  N   ALA A  76      23.306  28.665  39.051  1.00  0.00           N  
ATOM   1173  CA  ALA A  76      23.075  27.660  40.081  1.00  0.00           C  
ATOM   1174  C   ALA A  76      22.384  26.430  39.506  1.00  0.00           C  
ATOM   1175  O   ALA A  76      22.695  25.300  39.882  1.00  0.00           O  
ATOM   1176  CB  ALA A  76      22.250  28.246  41.218  1.00  0.00           C  
ATOM   1177  H   ALA A  76      22.919  29.591  39.171  1.00  0.00           H  
ATOM   1178  HA  ALA A  76      24.043  27.347  40.472  1.00  0.00           H  
ATOM   1179 1HB  ALA A  76      22.087  27.484  41.980  1.00  0.00           H  
ATOM   1180 2HB  ALA A  76      22.784  29.089  41.658  1.00  0.00           H  
ATOM   1181 3HB  ALA A  76      21.290  28.586  40.833  1.00  0.00           H  
ATOM   1182  N   LYS A  77      21.464  26.657  38.573  1.00  0.00           N  
ATOM   1183  CA  LYS A  77      20.733  25.577  37.923  1.00  0.00           C  
ATOM   1184  C   LYS A  77      21.681  24.500  37.411  1.00  0.00           C  
ATOM   1185  O   LYS A  77      21.470  23.310  37.648  1.00  0.00           O  
ATOM   1186  CB  LYS A  77      19.884  26.120  36.772  1.00  0.00           C  
ATOM   1187  CG  LYS A  77      18.642  26.884  37.213  1.00  0.00           C  
ATOM   1188  CD  LYS A  77      17.920  27.498  36.023  1.00  0.00           C  
ATOM   1189  CE  LYS A  77      16.786  28.408  36.472  1.00  0.00           C  
ATOM   1190  NZ  LYS A  77      16.163  29.126  35.328  1.00  0.00           N  
ATOM   1191  H   LYS A  77      21.269  27.612  38.309  1.00  0.00           H  
ATOM   1192  HA  LYS A  77      20.071  25.116  38.657  1.00  0.00           H  
ATOM   1193 1HB  LYS A  77      20.488  26.789  36.159  1.00  0.00           H  
ATOM   1194 2HB  LYS A  77      19.561  25.295  36.137  1.00  0.00           H  
ATOM   1195 1HG  LYS A  77      17.962  26.206  37.729  1.00  0.00           H  
ATOM   1196 2HG  LYS A  77      18.929  27.677  37.902  1.00  0.00           H  
ATOM   1197 1HD  LYS A  77      18.627  28.079  35.429  1.00  0.00           H  
ATOM   1198 2HD  LYS A  77      17.511  26.706  35.397  1.00  0.00           H  
ATOM   1199 1HE  LYS A  77      16.022  27.815  36.973  1.00  0.00           H  
ATOM   1200 2HE  LYS A  77      17.167  29.142  37.181  1.00  0.00           H  
ATOM   1201 1HZ  LYS A  77      15.417  29.717  35.667  1.00  0.00           H  
ATOM   1202 2HZ  LYS A  77      16.859  29.695  34.866  1.00  0.00           H  
ATOM   1203 3HZ  LYS A  77      15.788  28.455  34.672  1.00  0.00           H  
ATOM   1204  N   GLU A  78      22.726  24.924  36.709  1.00  0.00           N  
ATOM   1205  CA  GLU A  78      23.695  23.995  36.141  1.00  0.00           C  
ATOM   1206  C   GLU A  78      24.525  23.330  37.232  1.00  0.00           C  
ATOM   1207  O   GLU A  78      24.726  22.115  37.219  1.00  0.00           O  
ATOM   1208  CB  GLU A  78      24.616  24.720  35.157  1.00  0.00           C  
ATOM   1209  CG  GLU A  78      25.640  23.822  34.477  1.00  0.00           C  
ATOM   1210  CD  GLU A  78      26.444  24.542  33.429  1.00  0.00           C  
ATOM   1211  OE1 GLU A  78      26.175  25.694  33.188  1.00  0.00           O  
ATOM   1212  OE2 GLU A  78      27.328  23.938  32.869  1.00  0.00           O  
ATOM   1213  H   GLU A  78      22.852  25.915  36.564  1.00  0.00           H  
ATOM   1214  HA  GLU A  78      23.154  23.215  35.604  1.00  0.00           H  
ATOM   1215 1HB  GLU A  78      24.017  25.193  34.379  1.00  0.00           H  
ATOM   1216 2HB  GLU A  78      25.157  25.509  35.679  1.00  0.00           H  
ATOM   1217 1HG  GLU A  78      26.320  23.427  35.231  1.00  0.00           H  
ATOM   1218 2HG  GLU A  78      25.123  22.981  34.017  1.00  0.00           H  
ATOM   1219  N   TRP A  79      25.006  24.133  38.175  1.00  0.00           N  
ATOM   1220  CA  TRP A  79      25.814  23.623  39.277  1.00  0.00           C  
ATOM   1221  C   TRP A  79      25.053  22.577  40.080  1.00  0.00           C  
ATOM   1222  O   TRP A  79      25.603  21.537  40.441  1.00  0.00           O  
ATOM   1223  CB  TRP A  79      26.241  24.767  40.198  1.00  0.00           C  
ATOM   1224  CG  TRP A  79      27.464  25.493  39.723  1.00  0.00           C  
ATOM   1225  CD1 TRP A  79      28.323  25.089  38.746  1.00  0.00           C  
ATOM   1226  CD2 TRP A  79      27.972  26.761  40.205  1.00  0.00           C  
ATOM   1227  NE1 TRP A  79      29.327  26.012  38.588  1.00  0.00           N  
ATOM   1228  CE2 TRP A  79      29.127  27.043  39.471  1.00  0.00           C  
ATOM   1229  CE3 TRP A  79      27.544  27.665  41.185  1.00  0.00           C  
ATOM   1230  CZ2 TRP A  79      29.869  28.194  39.684  1.00  0.00           C  
ATOM   1231  CZ3 TRP A  79      28.287  28.820  41.398  1.00  0.00           C  
ATOM   1232  CH2 TRP A  79      29.419  29.077  40.666  1.00  0.00           C  
ATOM   1233  H   TRP A  79      24.806  25.122  38.128  1.00  0.00           H  
ATOM   1234  HA  TRP A  79      26.707  23.156  38.863  1.00  0.00           H  
ATOM   1235 1HB  TRP A  79      25.428  25.488  40.285  1.00  0.00           H  
ATOM   1236 2HB  TRP A  79      26.441  24.376  41.195  1.00  0.00           H  
ATOM   1237  HD1 TRP A  79      28.228  24.168  38.174  1.00  0.00           H  
ATOM   1238  HE1 TRP A  79      30.090  25.945  37.929  1.00  0.00           H  
ATOM   1239  HE3 TRP A  79      26.645  27.468  41.767  1.00  0.00           H  
ATOM   1240  HZ2 TRP A  79      30.771  28.416  39.114  1.00  0.00           H  
ATOM   1241  HZ3 TRP A  79      27.948  29.519  42.163  1.00  0.00           H  
ATOM   1242  HH2 TRP A  79      29.979  29.993  40.858  1.00  0.00           H  
ATOM   1243  N   ILE A  80      23.784  22.859  40.358  1.00  0.00           N  
ATOM   1244  CA  ILE A  80      22.964  21.973  41.175  1.00  0.00           C  
ATOM   1245  C   ILE A  80      22.689  20.658  40.456  1.00  0.00           C  
ATOM   1246  O   ILE A  80      22.840  19.581  41.033  1.00  0.00           O  
ATOM   1247  CB  ILE A  80      21.629  22.645  41.544  1.00  0.00           C  
ATOM   1248  CG1 ILE A  80      21.873  23.851  42.456  1.00  0.00           C  
ATOM   1249  CG2 ILE A  80      20.697  21.647  42.214  1.00  0.00           C  
ATOM   1250  CD1 ILE A  80      20.673  24.758  42.603  1.00  0.00           C  
ATOM   1251  H   ILE A  80      23.378  23.708  39.993  1.00  0.00           H  
ATOM   1252  HA  ILE A  80      23.510  21.741  42.089  1.00  0.00           H  
ATOM   1253  HB  ILE A  80      21.151  23.025  40.641  1.00  0.00           H  
ATOM   1254 1HG1 ILE A  80      22.162  23.504  43.447  1.00  0.00           H  
ATOM   1255 2HG1 ILE A  80      22.700  24.442  42.064  1.00  0.00           H  
ATOM   1256 1HG2 ILE A  80      19.759  22.139  42.469  1.00  0.00           H  
ATOM   1257 2HG2 ILE A  80      20.500  20.820  41.532  1.00  0.00           H  
ATOM   1258 3HG2 ILE A  80      21.165  21.265  43.121  1.00  0.00           H  
ATOM   1259 1HD1 ILE A  80      20.923  25.589  43.263  1.00  0.00           H  
ATOM   1260 2HD1 ILE A  80      20.388  25.146  41.624  1.00  0.00           H  
ATOM   1261 3HD1 ILE A  80      19.842  24.196  43.027  1.00  0.00           H  
ATOM   1262  N   LYS A  81      22.284  20.753  39.194  1.00  0.00           N  
ATOM   1263  CA  LYS A  81      22.000  19.570  38.390  1.00  0.00           C  
ATOM   1264  C   LYS A  81      23.186  18.615  38.377  1.00  0.00           C  
ATOM   1265  O   LYS A  81      23.039  17.424  38.654  1.00  0.00           O  
ATOM   1266  CB  LYS A  81      21.632  19.971  36.960  1.00  0.00           C  
ATOM   1267  CG  LYS A  81      21.284  18.801  36.049  1.00  0.00           C  
ATOM   1268  CD  LYS A  81      20.911  19.279  34.654  1.00  0.00           C  
ATOM   1269  CE  LYS A  81      20.377  18.138  33.801  1.00  0.00           C  
ATOM   1270  NZ  LYS A  81      21.449  17.177  33.422  1.00  0.00           N  
ATOM   1271  H   LYS A  81      22.170  21.667  38.781  1.00  0.00           H  
ATOM   1272  HA  LYS A  81      21.153  19.045  38.834  1.00  0.00           H  
ATOM   1273 1HB  LYS A  81      20.775  20.645  36.980  1.00  0.00           H  
ATOM   1274 2HB  LYS A  81      22.464  20.511  36.508  1.00  0.00           H  
ATOM   1275 1HG  LYS A  81      22.139  18.128  35.978  1.00  0.00           H  
ATOM   1276 2HG  LYS A  81      20.444  18.249  36.471  1.00  0.00           H  
ATOM   1277 1HD  LYS A  81      20.148  20.055  34.727  1.00  0.00           H  
ATOM   1278 2HD  LYS A  81      21.790  19.702  34.168  1.00  0.00           H  
ATOM   1279 1HE  LYS A  81      19.605  17.603  34.352  1.00  0.00           H  
ATOM   1280 2HE  LYS A  81      19.931  18.541  32.892  1.00  0.00           H  
ATOM   1281 1HZ  LYS A  81      21.055  16.437  32.858  1.00  0.00           H  
ATOM   1282 2HZ  LYS A  81      22.162  17.659  32.894  1.00  0.00           H  
ATOM   1283 3HZ  LYS A  81      21.858  16.782  34.257  1.00  0.00           H  
ATOM   1284  N   LYS A  82      24.361  19.143  38.055  1.00  0.00           N  
ATOM   1285  CA  LYS A  82      25.574  18.336  37.997  1.00  0.00           C  
ATOM   1286  C   LYS A  82      25.890  17.719  39.353  1.00  0.00           C  
ATOM   1287  O   LYS A  82      26.261  16.548  39.442  1.00  0.00           O  
ATOM   1288  CB  LYS A  82      26.756  19.178  37.514  1.00  0.00           C  
ATOM   1289  CG  LYS A  82      26.700  19.554  36.039  1.00  0.00           C  
ATOM   1290  CD  LYS A  82      27.900  20.399  35.638  1.00  0.00           C  
ATOM   1291  CE  LYS A  82      27.845  20.776  34.165  1.00  0.00           C  
ATOM   1292  NZ  LYS A  82      28.997  21.629  33.765  1.00  0.00           N  
ATOM   1293  H   LYS A  82      24.416  20.129  37.844  1.00  0.00           H  
ATOM   1294  HA  LYS A  82      25.417  17.526  37.284  1.00  0.00           H  
ATOM   1295 1HB  LYS A  82      26.806  20.101  38.093  1.00  0.00           H  
ATOM   1296 2HB  LYS A  82      27.685  18.634  37.685  1.00  0.00           H  
ATOM   1297 1HG  LYS A  82      26.685  18.648  35.433  1.00  0.00           H  
ATOM   1298 2HG  LYS A  82      25.788  20.117  35.842  1.00  0.00           H  
ATOM   1299 1HD  LYS A  82      27.920  21.310  36.238  1.00  0.00           H  
ATOM   1300 2HD  LYS A  82      28.817  19.841  35.826  1.00  0.00           H  
ATOM   1301 1HE  LYS A  82      27.850  19.872  33.558  1.00  0.00           H  
ATOM   1302 2HE  LYS A  82      26.921  21.318  33.962  1.00  0.00           H  
ATOM   1303 1HZ  LYS A  82      28.923  21.857  32.784  1.00  0.00           H  
ATOM   1304 2HZ  LYS A  82      28.992  22.480  34.310  1.00  0.00           H  
ATOM   1305 3HZ  LYS A  82      29.859  21.129  33.931  1.00  0.00           H  
ATOM   1306  N   ALA A  83      25.742  18.513  40.408  1.00  0.00           N  
ATOM   1307  CA  ALA A  83      26.031  18.052  41.761  1.00  0.00           C  
ATOM   1308  C   ALA A  83      25.198  16.827  42.115  1.00  0.00           C  
ATOM   1309  O   ALA A  83      25.688  15.894  42.751  1.00  0.00           O  
ATOM   1310  CB  ALA A  83      25.783  19.168  42.765  1.00  0.00           C  
ATOM   1311  H   ALA A  83      25.421  19.460  40.269  1.00  0.00           H  
ATOM   1312  HA  ALA A  83      27.081  17.765  41.804  1.00  0.00           H  
ATOM   1313 1HB  ALA A  83      26.002  18.809  43.770  1.00  0.00           H  
ATOM   1314 2HB  ALA A  83      26.428  20.016  42.534  1.00  0.00           H  
ATOM   1315 3HB  ALA A  83      24.741  19.480  42.711  1.00  0.00           H  
ATOM   1316  N   HIS A  84      23.936  16.835  41.698  1.00  0.00           N  
ATOM   1317  CA  HIS A  84      23.034  15.721  41.966  1.00  0.00           C  
ATOM   1318  C   HIS A  84      23.491  14.457  41.250  1.00  0.00           C  
ATOM   1319  O   HIS A  84      23.356  13.352  41.775  1.00  0.00           O  
ATOM   1320  CB  HIS A  84      21.604  16.068  41.538  1.00  0.00           C  
ATOM   1321  CG  HIS A  84      20.962  17.123  42.385  1.00  0.00           C  
ATOM   1322  ND1 HIS A  84      19.639  17.487  42.244  1.00  0.00           N  
ATOM   1323  CD2 HIS A  84      21.460  17.892  43.382  1.00  0.00           C  
ATOM   1324  CE1 HIS A  84      19.351  18.435  43.119  1.00  0.00           C  
ATOM   1325  NE2 HIS A  84      20.439  18.698  43.821  1.00  0.00           N  
ATOM   1326  H   HIS A  84      23.593  17.633  41.182  1.00  0.00           H  
ATOM   1327  HA  HIS A  84      23.039  15.522  43.037  1.00  0.00           H  
ATOM   1328 1HB  HIS A  84      21.607  16.416  40.505  1.00  0.00           H  
ATOM   1329 2HB  HIS A  84      20.984  15.173  41.580  1.00  0.00           H  
ATOM   1330  HD1 HIS A  84      18.968  17.055  41.641  1.00  0.00           H  
ATOM   1331  HD2 HIS A  84      22.446  17.961  43.842  1.00  0.00           H  
ATOM   1332  HE1 HIS A  84      18.349  18.859  43.168  1.00  0.00           H  
ATOM   1333  N   GLU A  85      24.032  14.626  40.049  1.00  0.00           N  
ATOM   1334  CA  GLU A  85      24.499  13.497  39.252  1.00  0.00           C  
ATOM   1335  C   GLU A  85      25.847  12.993  39.749  1.00  0.00           C  
ATOM   1336  O   GLU A  85      26.183  11.820  39.580  1.00  0.00           O  
ATOM   1337  CB  GLU A  85      24.603  13.892  37.777  1.00  0.00           C  
ATOM   1338  CG  GLU A  85      23.274  14.252  37.128  1.00  0.00           C  
ATOM   1339  CD  GLU A  85      23.430  14.762  35.722  1.00  0.00           C  
ATOM   1340  OE1 GLU A  85      24.493  14.610  35.169  1.00  0.00           O  
ATOM   1341  OE2 GLU A  85      22.484  15.303  35.200  1.00  0.00           O  
ATOM   1342  H   GLU A  85      24.123  15.561  39.677  1.00  0.00           H  
ATOM   1343  HA  GLU A  85      23.780  12.683  39.352  1.00  0.00           H  
ATOM   1344 1HB  GLU A  85      25.268  14.750  37.676  1.00  0.00           H  
ATOM   1345 2HB  GLU A  85      25.040  13.070  37.211  1.00  0.00           H  
ATOM   1346 1HG  GLU A  85      22.638  13.368  37.113  1.00  0.00           H  
ATOM   1347 2HG  GLU A  85      22.780  15.011  37.732  1.00  0.00           H  
ATOM   1348  N   ILE A  86      26.617  13.884  40.364  1.00  0.00           N  
ATOM   1349  CA  ILE A  86      27.981  13.568  40.770  1.00  0.00           C  
ATOM   1350  C   ILE A  86      28.014  12.980  42.176  1.00  0.00           C  
ATOM   1351  O   ILE A  86      28.567  11.903  42.395  1.00  0.00           O  
ATOM   1352  CB  ILE A  86      28.875  14.820  40.715  1.00  0.00           C  
ATOM   1353  CG1 ILE A  86      29.039  15.296  39.270  1.00  0.00           C  
ATOM   1354  CG2 ILE A  86      30.231  14.533  41.342  1.00  0.00           C  
ATOM   1355  CD1 ILE A  86      29.631  16.681  39.146  1.00  0.00           C  
ATOM   1356  H   ILE A  86      26.248  14.805  40.553  1.00  0.00           H  
ATOM   1357  HA  ILE A  86      28.380  12.817  40.089  1.00  0.00           H  
ATOM   1358  HB  ILE A  86      28.398  15.632  41.262  1.00  0.00           H  
ATOM   1359 1HG1 ILE A  86      29.680  14.601  38.728  1.00  0.00           H  
ATOM   1360 2HG1 ILE A  86      28.068  15.296  38.774  1.00  0.00           H  
ATOM   1361 1HG2 ILE A  86      30.851  15.428  41.294  1.00  0.00           H  
ATOM   1362 2HG2 ILE A  86      30.097  14.240  42.382  1.00  0.00           H  
ATOM   1363 3HG2 ILE A  86      30.720  13.724  40.797  1.00  0.00           H  
ATOM   1364 1HD1 ILE A  86      29.716  16.949  38.093  1.00  0.00           H  
ATOM   1365 2HD1 ILE A  86      28.985  17.400  39.652  1.00  0.00           H  
ATOM   1366 3HD1 ILE A  86      30.619  16.696  39.604  1.00  0.00           H  
ATOM   1367  N   ALA A  87      27.419  13.695  43.124  1.00  0.00           N  
ATOM   1368  CA  ALA A  87      27.681  13.459  44.539  1.00  0.00           C  
ATOM   1369  C   ALA A  87      26.610  12.567  45.156  1.00  0.00           C  
ATOM   1370  O   ALA A  87      25.489  12.490  44.654  1.00  0.00           O  
ATOM   1371  CB  ALA A  87      27.766  14.779  45.290  1.00  0.00           C  
ATOM   1372  H   ALA A  87      26.769  14.421  42.859  1.00  0.00           H  
ATOM   1373  HA  ALA A  87      28.636  12.941  44.625  1.00  0.00           H  
ATOM   1374 1HB  ALA A  87      27.961  14.586  46.345  1.00  0.00           H  
ATOM   1375 2HB  ALA A  87      28.574  15.382  44.876  1.00  0.00           H  
ATOM   1376 3HB  ALA A  87      26.824  15.317  45.189  1.00  0.00           H  
ATOM   1377  N   ASP A  88      26.963  11.895  46.246  1.00  0.00           N  
ATOM   1378  CA  ASP A  88      25.980  11.202  47.070  1.00  0.00           C  
ATOM   1379  C   ASP A  88      25.200  12.181  47.938  1.00  0.00           C  
ATOM   1380  O   ASP A  88      23.994  12.028  48.133  1.00  0.00           O  
ATOM   1381  CB  ASP A  88      26.664  10.158  47.956  1.00  0.00           C  
ATOM   1382  CG  ASP A  88      27.236   8.990  47.163  1.00  0.00           C  
ATOM   1383  OD1 ASP A  88      26.916   8.871  46.004  1.00  0.00           O  
ATOM   1384  OD2 ASP A  88      27.987   8.228  47.724  1.00  0.00           O  
ATOM   1385  H   ASP A  88      27.937  11.863  46.510  1.00  0.00           H  
ATOM   1386  HA  ASP A  88      25.299  10.634  46.420  1.00  0.00           H  
ATOM   1387 1HB  ASP A  88      27.473  10.629  48.516  1.00  0.00           H  
ATOM   1388 2HB  ASP A  88      25.947   9.770  48.681  1.00  0.00           H  
ATOM   1389  N   ILE A  89      25.896  13.187  48.458  1.00  0.00           N  
ATOM   1390  CA  ILE A  89      25.256  14.236  49.242  1.00  0.00           C  
ATOM   1391  C   ILE A  89      25.583  15.616  48.686  1.00  0.00           C  
ATOM   1392  O   ILE A  89      26.746  15.937  48.440  1.00  0.00           O  
ATOM   1393  CB  ILE A  89      25.688  14.161  50.717  1.00  0.00           C  
ATOM   1394  CG1 ILE A  89      25.358  12.784  51.300  1.00  0.00           C  
ATOM   1395  CG2 ILE A  89      25.016  15.260  51.526  1.00  0.00           C  
ATOM   1396  CD1 ILE A  89      25.901  12.565  52.694  1.00  0.00           C  
ATOM   1397  H   ILE A  89      26.893  13.226  48.305  1.00  0.00           H  
ATOM   1398  HA  ILE A  89      24.177  14.096  49.191  1.00  0.00           H  
ATOM   1399  HB  ILE A  89      26.769  14.281  50.786  1.00  0.00           H  
ATOM   1400 1HG1 ILE A  89      24.277  12.652  51.331  1.00  0.00           H  
ATOM   1401 2HG1 ILE A  89      25.763  12.007  50.652  1.00  0.00           H  
ATOM   1402 1HG2 ILE A  89      25.332  15.191  52.566  1.00  0.00           H  
ATOM   1403 2HG2 ILE A  89      25.299  16.231  51.124  1.00  0.00           H  
ATOM   1404 3HG2 ILE A  89      23.933  15.144  51.467  1.00  0.00           H  
ATOM   1405 1HD1 ILE A  89      25.627  11.568  53.039  1.00  0.00           H  
ATOM   1406 2HD1 ILE A  89      26.988  12.658  52.680  1.00  0.00           H  
ATOM   1407 3HD1 ILE A  89      25.481  13.310  53.369  1.00  0.00           H  
ATOM   1408  N   VAL A  90      24.551  16.430  48.491  1.00  0.00           N  
ATOM   1409  CA  VAL A  90      24.727  17.778  47.966  1.00  0.00           C  
ATOM   1410  C   VAL A  90      24.072  18.769  48.915  1.00  0.00           C  
ATOM   1411  O   VAL A  90      22.933  18.562  49.343  1.00  0.00           O  
ATOM   1412  CB  VAL A  90      24.105  17.909  46.563  1.00  0.00           C  
ATOM   1413  CG1 VAL A  90      24.279  19.324  46.033  1.00  0.00           C  
ATOM   1414  CG2 VAL A  90      24.739  16.898  45.620  1.00  0.00           C  
ATOM   1415  H   VAL A  90      23.620  16.106  48.711  1.00  0.00           H  
ATOM   1416  HA  VAL A  90      25.796  17.983  47.890  1.00  0.00           H  
ATOM   1417  HB  VAL A  90      23.034  17.721  46.632  1.00  0.00           H  
ATOM   1418 1HG1 VAL A  90      23.834  19.399  45.041  1.00  0.00           H  
ATOM   1419 2HG1 VAL A  90      23.787  20.027  46.705  1.00  0.00           H  
ATOM   1420 3HG1 VAL A  90      25.341  19.562  45.972  1.00  0.00           H  
ATOM   1421 1HG2 VAL A  90      24.294  16.995  44.630  1.00  0.00           H  
ATOM   1422 2HG2 VAL A  90      25.812  17.083  45.556  1.00  0.00           H  
ATOM   1423 3HG2 VAL A  90      24.567  15.890  45.997  1.00  0.00           H  
ATOM   1424  N   VAL A  91      24.793  19.839  49.243  1.00  0.00           N  
ATOM   1425  CA  VAL A  91      24.266  20.932  50.047  1.00  0.00           C  
ATOM   1426  C   VAL A  91      24.347  22.209  49.227  1.00  0.00           C  
ATOM   1427  O   VAL A  91      25.417  22.558  48.719  1.00  0.00           O  
ATOM   1428  CB  VAL A  91      25.064  21.092  51.355  1.00  0.00           C  
ATOM   1429  CG1 VAL A  91      24.526  22.261  52.167  1.00  0.00           C  
ATOM   1430  CG2 VAL A  91      25.004  19.803  52.160  1.00  0.00           C  
ATOM   1431  H   VAL A  91      25.746  19.885  48.913  1.00  0.00           H  
ATOM   1432  HA  VAL A  91      23.231  20.705  50.303  1.00  0.00           H  
ATOM   1433  HB  VAL A  91      26.102  21.321  51.111  1.00  0.00           H  
ATOM   1434 1HG1 VAL A  91      25.102  22.360  53.088  1.00  0.00           H  
ATOM   1435 2HG1 VAL A  91      24.613  23.178  51.585  1.00  0.00           H  
ATOM   1436 3HG1 VAL A  91      23.479  22.082  52.412  1.00  0.00           H  
ATOM   1437 1HG2 VAL A  91      25.570  19.923  53.083  1.00  0.00           H  
ATOM   1438 2HG2 VAL A  91      23.965  19.571  52.399  1.00  0.00           H  
ATOM   1439 3HG2 VAL A  91      25.432  18.988  51.575  1.00  0.00           H  
ATOM   1440  N   VAL A  92      23.219  22.903  49.099  1.00  0.00           N  
ATOM   1441  CA  VAL A  92      23.137  24.118  48.299  1.00  0.00           C  
ATOM   1442  C   VAL A  92      22.543  25.234  49.141  1.00  0.00           C  
ATOM   1443  O   VAL A  92      21.572  25.016  49.873  1.00  0.00           O  
ATOM   1444  CB  VAL A  92      22.270  23.892  47.046  1.00  0.00           C  
ATOM   1445  CG1 VAL A  92      22.300  25.120  46.149  1.00  0.00           C  
ATOM   1446  CG2 VAL A  92      22.757  22.663  46.294  1.00  0.00           C  
ATOM   1447  H   VAL A  92      22.392  22.572  49.575  1.00  0.00           H  
ATOM   1448  HA  VAL A  92      24.143  24.389  47.978  1.00  0.00           H  
ATOM   1449  HB  VAL A  92      21.235  23.744  47.354  1.00  0.00           H  
ATOM   1450 1HG1 VAL A  92      21.682  24.943  45.268  1.00  0.00           H  
ATOM   1451 2HG1 VAL A  92      21.914  25.980  46.696  1.00  0.00           H  
ATOM   1452 3HG1 VAL A  92      23.325  25.318  45.837  1.00  0.00           H  
ATOM   1453 1HG2 VAL A  92      22.139  22.509  45.410  1.00  0.00           H  
ATOM   1454 2HG2 VAL A  92      23.794  22.808  45.991  1.00  0.00           H  
ATOM   1455 3HG2 VAL A  92      22.687  21.789  46.942  1.00  0.00           H  
ATOM   1456  N   VAL A  93      23.132  26.423  49.044  1.00  0.00           N  
ATOM   1457  CA  VAL A  93      22.550  27.650  49.572  1.00  0.00           C  
ATOM   1458  C   VAL A  93      22.439  28.636  48.418  1.00  0.00           C  
ATOM   1459  O   VAL A  93      23.451  29.189  47.970  1.00  0.00           O  
ATOM   1460  CB  VAL A  93      23.416  28.244  50.698  1.00  0.00           C  
ATOM   1461  CG1 VAL A  93      22.777  29.508  51.253  1.00  0.00           C  
ATOM   1462  CG2 VAL A  93      23.613  27.212  51.798  1.00  0.00           C  
ATOM   1463  H   VAL A  93      24.028  26.464  48.577  1.00  0.00           H  
ATOM   1464  HA  VAL A  93      21.567  27.418  49.984  1.00  0.00           H  
ATOM   1465  HB  VAL A  93      24.385  28.527  50.287  1.00  0.00           H  
ATOM   1466 1HG1 VAL A  93      23.403  29.914  52.048  1.00  0.00           H  
ATOM   1467 2HG1 VAL A  93      22.679  30.245  50.456  1.00  0.00           H  
ATOM   1468 3HG1 VAL A  93      21.791  29.271  51.653  1.00  0.00           H  
ATOM   1469 1HG2 VAL A  93      24.227  27.638  52.591  1.00  0.00           H  
ATOM   1470 2HG2 VAL A  93      22.643  26.924  52.205  1.00  0.00           H  
ATOM   1471 3HG2 VAL A  93      24.110  26.332  51.387  1.00  0.00           H  
ATOM   1472  N   LEU A  94      21.217  28.854  47.934  1.00  0.00           N  
ATOM   1473  CA  LEU A  94      20.973  29.756  46.810  1.00  0.00           C  
ATOM   1474  C   LEU A  94      20.088  30.900  47.296  1.00  0.00           C  
ATOM   1475  O   LEU A  94      18.885  30.713  47.510  1.00  0.00           O  
ATOM   1476  CB  LEU A  94      20.300  29.016  45.647  1.00  0.00           C  
ATOM   1477  CG  LEU A  94      19.820  29.897  44.487  1.00  0.00           C  
ATOM   1478  CD1 LEU A  94      21.001  30.670  43.914  1.00  0.00           C  
ATOM   1479  CD2 LEU A  94      19.169  29.026  43.423  1.00  0.00           C  
ATOM   1480  H   LEU A  94      20.436  28.378  48.362  1.00  0.00           H  
ATOM   1481  HA  LEU A  94      21.932  30.137  46.458  1.00  0.00           H  
ATOM   1482 1HB  LEU A  94      21.004  28.290  45.243  1.00  0.00           H  
ATOM   1483 2HB  LEU A  94      19.435  28.476  46.032  1.00  0.00           H  
ATOM   1484  HG  LEU A  94      19.095  30.623  44.856  1.00  0.00           H  
ATOM   1485 1HD1 LEU A  94      20.660  31.297  43.090  1.00  0.00           H  
ATOM   1486 2HD1 LEU A  94      21.435  31.299  44.691  1.00  0.00           H  
ATOM   1487 3HD1 LEU A  94      21.752  29.970  43.551  1.00  0.00           H  
ATOM   1488 1HD2 LEU A  94      18.827  29.653  42.598  1.00  0.00           H  
ATOM   1489 2HD2 LEU A  94      19.894  28.302  43.052  1.00  0.00           H  
ATOM   1490 3HD2 LEU A  94      18.318  28.499  43.855  1.00  0.00           H  
ATOM   1491  N   ASN A  95      20.692  32.076  47.466  1.00  0.00           N  
ATOM   1492  CA  ASN A  95      20.014  33.266  47.982  1.00  0.00           C  
ATOM   1493  C   ASN A  95      19.251  32.957  49.274  1.00  0.00           C  
ATOM   1494  O   ASN A  95      18.132  33.424  49.501  1.00  0.00           O  
ATOM   1495  CB  ASN A  95      19.079  33.842  46.935  1.00  0.00           C  
ATOM   1496  CG  ASN A  95      19.816  34.436  45.767  1.00  0.00           C  
ATOM   1497  OD1 ASN A  95      20.706  35.276  45.940  1.00  0.00           O  
ATOM   1498  ND2 ASN A  95      19.461  34.016  44.579  1.00  0.00           N  
ATOM   1499  H   ASN A  95      21.670  32.135  47.221  1.00  0.00           H  
ATOM   1500  HA  ASN A  95      20.765  34.027  48.196  1.00  0.00           H  
ATOM   1501 1HB  ASN A  95      18.414  33.059  46.570  1.00  0.00           H  
ATOM   1502 2HB  ASN A  95      18.457  34.615  47.388  1.00  0.00           H  
ATOM   1503 1HD2 ASN A  95      19.917  34.377  43.764  1.00  0.00           H  
ATOM   1504 2HD2 ASN A  95      18.735  33.336  44.485  1.00  0.00           H  
ATOM   1505  N   GLY A  96      19.888  32.154  50.123  1.00  0.00           N  
ATOM   1506  CA  GLY A  96      19.293  31.776  51.389  1.00  0.00           C  
ATOM   1507  C   GLY A  96      18.383  30.566  51.317  1.00  0.00           C  
ATOM   1508  O   GLY A  96      17.870  30.108  52.341  1.00  0.00           O  
ATOM   1509  H   GLY A  96      20.803  31.800  49.884  1.00  0.00           H  
ATOM   1510 1HA  GLY A  96      20.081  31.562  52.111  1.00  0.00           H  
ATOM   1511 2HA  GLY A  96      18.714  32.610  51.782  1.00  0.00           H  
ATOM   1512  N   ARG A  97      18.165  30.040  50.115  1.00  0.00           N  
ATOM   1513  CA  ARG A  97      17.389  28.817  49.969  1.00  0.00           C  
ATOM   1514  C   ARG A  97      18.280  27.594  50.151  1.00  0.00           C  
ATOM   1515  O   ARG A  97      19.120  27.289  49.299  1.00  0.00           O  
ATOM   1516  CB  ARG A  97      16.721  28.762  48.603  1.00  0.00           C  
ATOM   1517  CG  ARG A  97      15.778  27.587  48.398  1.00  0.00           C  
ATOM   1518  CD  ARG A  97      15.085  27.661  47.087  1.00  0.00           C  
ATOM   1519  NE  ARG A  97      14.253  26.493  46.847  1.00  0.00           N  
ATOM   1520  CZ  ARG A  97      12.973  26.369  47.250  1.00  0.00           C  
ATOM   1521  NH1 ARG A  97      12.395  27.348  47.911  1.00  0.00           N  
ATOM   1522  NH2 ARG A  97      12.300  25.264  46.982  1.00  0.00           N  
ATOM   1523  H   ARG A  97      18.538  30.488  49.290  1.00  0.00           H  
ATOM   1524  HA  ARG A  97      16.610  28.808  50.732  1.00  0.00           H  
ATOM   1525 1HB  ARG A  97      16.150  29.675  48.440  1.00  0.00           H  
ATOM   1526 2HB  ARG A  97      17.484  28.712  47.826  1.00  0.00           H  
ATOM   1527 1HG  ARG A  97      16.344  26.656  48.435  1.00  0.00           H  
ATOM   1528 2HG  ARG A  97      15.023  27.585  49.185  1.00  0.00           H  
ATOM   1529 1HD  ARG A  97      14.448  28.544  47.061  1.00  0.00           H  
ATOM   1530 2HD  ARG A  97      15.823  27.723  46.288  1.00  0.00           H  
ATOM   1531  HE  ARG A  97      14.663  25.719  46.341  1.00  0.00           H  
ATOM   1532 1HH1 ARG A  97      12.910  28.192  48.116  1.00  0.00           H  
ATOM   1533 2HH1 ARG A  97      11.436  27.255  48.213  1.00  0.00           H  
ATOM   1534 1HH2 ARG A  97      12.745  24.512  46.474  1.00  0.00           H  
ATOM   1535 2HH2 ARG A  97      11.341  25.171  47.284  1.00  0.00           H  
ATOM   1536  N   VAL A  98      18.092  26.893  51.265  1.00  0.00           N  
ATOM   1537  CA  VAL A  98      18.967  25.800  51.677  1.00  0.00           C  
ATOM   1538  C   VAL A  98      18.354  24.507  51.166  1.00  0.00           C  
ATOM   1539  O   VAL A  98      17.195  24.195  51.470  1.00  0.00           O  
ATOM   1540  CB  VAL A  98      19.116  25.749  53.209  1.00  0.00           C  
ATOM   1541  CG1 VAL A  98      19.986  24.570  53.620  1.00  0.00           C  
ATOM   1542  CG2 VAL A  98      19.706  27.056  53.716  1.00  0.00           C  
ATOM   1543  H   VAL A  98      17.305  27.138  51.847  1.00  0.00           H  
ATOM   1544  HA  VAL A  98      19.954  25.965  51.244  1.00  0.00           H  
ATOM   1545  HB  VAL A  98      18.134  25.595  53.656  1.00  0.00           H  
ATOM   1546 1HG1 VAL A  98      20.081  24.549  54.706  1.00  0.00           H  
ATOM   1547 2HG1 VAL A  98      19.526  23.643  53.279  1.00  0.00           H  
ATOM   1548 3HG1 VAL A  98      20.974  24.673  53.172  1.00  0.00           H  
ATOM   1549 1HG2 VAL A  98      19.809  27.013  54.800  1.00  0.00           H  
ATOM   1550 2HG2 VAL A  98      20.686  27.213  53.264  1.00  0.00           H  
ATOM   1551 3HG2 VAL A  98      19.047  27.882  53.447  1.00  0.00           H  
ATOM   1552  N   ARG A  99      19.128  23.754  50.392  1.00  0.00           N  
ATOM   1553  CA  ARG A  99      18.685  22.473  49.854  1.00  0.00           C  
ATOM   1554  C   ARG A  99      19.731  21.419  50.197  1.00  0.00           C  
ATOM   1555  O   ARG A  99      20.933  21.650  50.036  1.00  0.00           O  
ATOM   1556  CB  ARG A  99      18.490  22.543  48.347  1.00  0.00           C  
ATOM   1557  CG  ARG A  99      17.438  23.538  47.883  1.00  0.00           C  
ATOM   1558  CD  ARG A  99      17.419  23.667  46.404  1.00  0.00           C  
ATOM   1559  NE  ARG A  99      17.022  22.427  45.756  1.00  0.00           N  
ATOM   1560  CZ  ARG A  99      16.954  22.249  44.422  1.00  0.00           C  
ATOM   1561  NH1 ARG A  99      17.258  23.237  43.610  1.00  0.00           N  
ATOM   1562  NH2 ARG A  99      16.581  21.080  43.930  1.00  0.00           N  
ATOM   1563  H   ARG A  99      20.056  24.087  50.171  1.00  0.00           H  
ATOM   1564  HA  ARG A  99      17.727  22.220  50.308  1.00  0.00           H  
ATOM   1565 1HB  ARG A  99      19.432  22.813  47.870  1.00  0.00           H  
ATOM   1566 2HB  ARG A  99      18.204  21.560  47.971  1.00  0.00           H  
ATOM   1567 1HG  ARG A  99      16.453  23.205  48.211  1.00  0.00           H  
ATOM   1568 2HG  ARG A  99      17.651  24.518  48.311  1.00  0.00           H  
ATOM   1569 1HD  ARG A  99      16.710  24.444  46.116  1.00  0.00           H  
ATOM   1570 2HD  ARG A  99      18.413  23.934  46.049  1.00  0.00           H  
ATOM   1571  HE  ARG A  99      16.780  21.644  46.348  1.00  0.00           H  
ATOM   1572 1HH1 ARG A  99      17.543  24.130  43.986  1.00  0.00           H  
ATOM   1573 2HH1 ARG A  99      17.207  23.103  42.611  1.00  0.00           H  
ATOM   1574 1HH2 ARG A  99      16.347  20.320  44.555  1.00  0.00           H  
ATOM   1575 2HH2 ARG A  99      16.530  20.946  42.931  1.00  0.00           H  
ATOM   1576  N   VAL A 100      19.273  20.265  50.668  1.00  0.00           N  
ATOM   1577  CA  VAL A 100      20.150  19.143  50.984  1.00  0.00           C  
ATOM   1578  C   VAL A 100      19.577  17.893  50.346  1.00  0.00           C  
ATOM   1579  O   VAL A 100      18.433  17.509  50.627  1.00  0.00           O  
ATOM   1580  CB  VAL A 100      20.274  18.946  52.506  1.00  0.00           C  
ATOM   1581  CG1 VAL A 100      21.188  17.770  52.818  1.00  0.00           C  
ATOM   1582  CG2 VAL A 100      20.794  20.220  53.153  1.00  0.00           C  
ATOM   1583  H   VAL A 100      18.277  20.166  50.808  1.00  0.00           H  
ATOM   1584  HA  VAL A 100      21.142  19.355  50.584  1.00  0.00           H  
ATOM   1585  HB  VAL A 100      19.292  18.706  52.914  1.00  0.00           H  
ATOM   1586 1HG1 VAL A 100      21.264  17.645  53.899  1.00  0.00           H  
ATOM   1587 2HG1 VAL A 100      20.778  16.863  52.377  1.00  0.00           H  
ATOM   1588 3HG1 VAL A 100      22.179  17.960  52.405  1.00  0.00           H  
ATOM   1589 1HG2 VAL A 100      20.879  20.074  54.229  1.00  0.00           H  
ATOM   1590 2HG2 VAL A 100      21.774  20.463  52.741  1.00  0.00           H  
ATOM   1591 3HG2 VAL A 100      20.103  21.039  52.951  1.00  0.00           H  
ATOM   1592  N   ARG A 101      20.360  17.251  49.488  1.00  0.00           N  
ATOM   1593  CA  ARG A 101      19.883  16.057  48.815  1.00  0.00           C  
ATOM   1594  C   ARG A 101      20.525  14.810  49.405  1.00  0.00           C  
ATOM   1595  O   ARG A 101      21.745  14.755  49.593  1.00  0.00           O  
ATOM   1596  CB  ARG A 101      20.181  16.126  47.325  1.00  0.00           C  
ATOM   1597  CG  ARG A 101      19.733  14.913  46.526  1.00  0.00           C  
ATOM   1598  CD  ARG A 101      19.950  15.104  45.069  1.00  0.00           C  
ATOM   1599  NE  ARG A 101      19.682  13.888  44.317  1.00  0.00           N  
ATOM   1600  CZ  ARG A 101      18.483  13.556  43.801  1.00  0.00           C  
ATOM   1601  NH1 ARG A 101      17.453  14.357  43.965  1.00  0.00           N  
ATOM   1602  NH2 ARG A 101      18.341  12.426  43.131  1.00  0.00           N  
ATOM   1603  H   ARG A 101      21.293  17.584  49.294  1.00  0.00           H  
ATOM   1604  HA  ARG A 101      18.802  15.994  48.948  1.00  0.00           H  
ATOM   1605 1HB  ARG A 101      19.694  17.001  46.897  1.00  0.00           H  
ATOM   1606 2HB  ARG A 101      21.255  16.243  47.174  1.00  0.00           H  
ATOM   1607 1HG  ARG A 101      20.300  14.037  46.845  1.00  0.00           H  
ATOM   1608 2HG  ARG A 101      18.670  14.738  46.695  1.00  0.00           H  
ATOM   1609 1HD  ARG A 101      19.286  15.885  44.702  1.00  0.00           H  
ATOM   1610 2HD  ARG A 101      20.985  15.394  44.890  1.00  0.00           H  
ATOM   1611  HE  ARG A 101      20.451  13.247  44.170  1.00  0.00           H  
ATOM   1612 1HH1 ARG A 101      17.561  15.221  44.477  1.00  0.00           H  
ATOM   1613 2HH1 ARG A 101      16.554  14.108  43.578  1.00  0.00           H  
ATOM   1614 1HH2 ARG A 101      19.133  11.810  43.006  1.00  0.00           H  
ATOM   1615 2HH2 ARG A 101      17.443  12.177  42.745  1.00  0.00           H  
ATOM   1616  N   ASN A 102      19.690  13.814  49.691  1.00  0.00           N  
ATOM   1617  CA  ASN A 102      20.139  12.522  50.186  1.00  0.00           C  
ATOM   1618  C   ASN A 102      20.203  11.525  49.034  1.00  0.00           C  
ATOM   1619  O   ASN A 102      19.190  10.913  48.676  1.00  0.00           O  
ATOM   1620  CB  ASN A 102      19.230  12.019  51.293  1.00  0.00           C  
ATOM   1621  CG  ASN A 102      19.675  10.696  51.850  1.00  0.00           C  
ATOM   1622  OD1 ASN A 102      20.505  10.004  51.251  1.00  0.00           O  
ATOM   1623  ND2 ASN A 102      19.137  10.329  52.985  1.00  0.00           N  
ATOM   1624  H   ASN A 102      18.703  13.971  49.554  1.00  0.00           H  
ATOM   1625  HA  ASN A 102      21.132  12.644  50.621  1.00  0.00           H  
ATOM   1626 1HB  ASN A 102      19.202  12.751  52.102  1.00  0.00           H  
ATOM   1627 2HB  ASN A 102      18.214  11.916  50.911  1.00  0.00           H  
ATOM   1628 1HD2 ASN A 102      19.396   9.457  53.403  1.00  0.00           H  
ATOM   1629 2HD2 ASN A 102      18.468  10.920  53.435  1.00  0.00           H  
ATOM   1630  N   GLY A 103      21.395  11.358  48.466  1.00  0.00           N  
ATOM   1631  CA  GLY A 103      21.603  10.442  47.364  1.00  0.00           C  
ATOM   1632  C   GLY A 103      22.186   9.120  47.823  1.00  0.00           C  
ATOM   1633  O   GLY A 103      22.775   8.378  47.030  1.00  0.00           O  
ATOM   1634  H   GLY A 103      22.179  11.890  48.819  1.00  0.00           H  
ATOM   1635 1HA  GLY A 103      20.655  10.260  46.858  1.00  0.00           H  
ATOM   1636 2HA  GLY A 103      22.274  10.896  46.635  1.00  0.00           H  
ATOM   1637  N   THR A 104      22.028   8.819  49.109  1.00  0.00           N  
ATOM   1638  CA  THR A 104      22.622   7.646  49.727  1.00  0.00           C  
ATOM   1639  C   THR A 104      21.598   6.513  49.780  1.00  0.00           C  
ATOM   1640  O   THR A 104      20.476   6.628  49.281  1.00  0.00           O  
ATOM   1641  CB  THR A 104      23.138   7.960  51.142  1.00  0.00           C  
ATOM   1642  OG1 THR A 104      22.039   7.985  52.062  1.00  0.00           O  
ATOM   1643  CG2 THR A 104      23.845   9.307  51.166  1.00  0.00           C  
ATOM   1644  H   THR A 104      21.468   9.441  49.673  1.00  0.00           H  
ATOM   1645  HA  THR A 104      23.478   7.335  49.127  1.00  0.00           H  
ATOM   1646  HB  THR A 104      23.838   7.184  51.455  1.00  0.00           H  
ATOM   1647  HG1 THR A 104      21.472   8.734  51.861  1.00  0.00           H  
ATOM   1648 1HG2 THR A 104      24.204   9.512  52.174  1.00  0.00           H  
ATOM   1649 2HG2 THR A 104      24.689   9.288  50.477  1.00  0.00           H  
ATOM   1650 3HG2 THR A 104      23.149  10.088  50.863  1.00  0.00           H  
ATOM   1651  N   ASP A 105      21.996   5.400  50.392  1.00  0.00           N  
ATOM   1652  CA  ASP A 105      21.118   4.251  50.572  1.00  0.00           C  
ATOM   1653  C   ASP A 105      20.422   4.234  51.927  1.00  0.00           C  
ATOM   1654  O   ASP A 105      19.713   3.270  52.231  1.00  0.00           O  
ATOM   1655  CB  ASP A 105      21.912   2.955  50.396  1.00  0.00           C  
ATOM   1656  CG  ASP A 105      22.451   2.776  48.983  1.00  0.00           C  
ATOM   1657  OD1 ASP A 105      21.742   3.085  48.055  1.00  0.00           O  
ATOM   1658  OD2 ASP A 105      23.566   2.333  48.845  1.00  0.00           O  
ATOM   1659  H   ASP A 105      22.941   5.355  50.743  1.00  0.00           H  
ATOM   1660  HA  ASP A 105      20.342   4.285  49.806  1.00  0.00           H  
ATOM   1661 1HB  ASP A 105      22.751   2.945  51.093  1.00  0.00           H  
ATOM   1662 2HB  ASP A 105      21.277   2.102  50.638  1.00  0.00           H  
ATOM   1663  N   ARG A 106      20.603   5.267  52.743  1.00  0.00           N  
ATOM   1664  CA  ARG A 106      20.055   5.316  54.088  1.00  0.00           C  
ATOM   1665  C   ARG A 106      19.485   6.699  54.363  1.00  0.00           C  
ATOM   1666  O   ARG A 106      19.940   7.689  53.782  1.00  0.00           O  
ATOM   1667  CB  ARG A 106      21.120   4.986  55.123  1.00  0.00           C  
ATOM   1668  CG  ARG A 106      21.667   3.569  55.047  1.00  0.00           C  
ATOM   1669  CD  ARG A 106      20.655   2.567  55.471  1.00  0.00           C  
ATOM   1670  NE  ARG A 106      21.205   1.221  55.501  1.00  0.00           N  
ATOM   1671  CZ  ARG A 106      21.231   0.382  54.447  1.00  0.00           C  
ATOM   1672  NH1 ARG A 106      20.736   0.763  53.290  1.00  0.00           N  
ATOM   1673  NH2 ARG A 106      21.754  -0.825  54.576  1.00  0.00           N  
ATOM   1674  H   ARG A 106      21.146   6.048  52.404  1.00  0.00           H  
ATOM   1675  HA  ARG A 106      19.261   4.572  54.166  1.00  0.00           H  
ATOM   1676 1HB  ARG A 106      21.960   5.669  55.010  1.00  0.00           H  
ATOM   1677 2HB  ARG A 106      20.713   5.129  56.123  1.00  0.00           H  
ATOM   1678 1HG  ARG A 106      21.961   3.346  54.021  1.00  0.00           H  
ATOM   1679 2HG  ARG A 106      22.534   3.478  55.702  1.00  0.00           H  
ATOM   1680 1HD  ARG A 106      20.298   2.811  56.471  1.00  0.00           H  
ATOM   1681 2HD  ARG A 106      19.818   2.578  54.773  1.00  0.00           H  
ATOM   1682  HE  ARG A 106      21.595   0.892  56.374  1.00  0.00           H  
ATOM   1683 1HH1 ARG A 106      20.336   1.686  53.192  1.00  0.00           H  
ATOM   1684 2HH1 ARG A 106      20.755   0.134  52.501  1.00  0.00           H  
ATOM   1685 1HH2 ARG A 106      22.134  -1.119  55.465  1.00  0.00           H  
ATOM   1686 2HH2 ARG A 106      21.773  -1.454  53.787  1.00  0.00           H  
ATOM   1687  N   PRO A 107      18.482   6.798  55.236  1.00  0.00           N  
ATOM   1688  CA  PRO A 107      18.029   8.120  55.678  1.00  0.00           C  
ATOM   1689  C   PRO A 107      19.096   8.830  56.493  1.00  0.00           C  
ATOM   1690  O   PRO A 107      19.889   8.208  57.204  1.00  0.00           O  
ATOM   1691  CB  PRO A 107      16.796   7.797  56.528  1.00  0.00           C  
ATOM   1692  CG  PRO A 107      17.073   6.438  57.073  1.00  0.00           C  
ATOM   1693  CD  PRO A 107      17.763   5.716  55.945  1.00  0.00           C  
ATOM   1694  HA  PRO A 107      17.806   8.722  54.796  1.00  0.00           H  
ATOM   1695 1HB  PRO A 107      16.672   8.555  57.315  1.00  0.00           H  
ATOM   1696 2HB  PRO A 107      15.889   7.831  55.905  1.00  0.00           H  
ATOM   1697 1HG  PRO A 107      17.698   6.511  57.975  1.00  0.00           H  
ATOM   1698 2HG  PRO A 107      16.134   5.951  57.375  1.00  0.00           H  
ATOM   1699 1HD  PRO A 107      18.459   4.972  56.358  1.00  0.00           H  
ATOM   1700 2HD  PRO A 107      17.011   5.232  55.305  1.00  0.00           H  
ATOM   1701  N   CYS A 108      19.108  10.156  56.381  1.00  0.00           N  
ATOM   1702  CA  CYS A 108      20.100  11.001  57.030  1.00  0.00           C  
ATOM   1703  C   CYS A 108      19.406  12.010  57.933  1.00  0.00           C  
ATOM   1704  O   CYS A 108      18.248  12.369  57.707  1.00  0.00           O  
ATOM   1705  CB  CYS A 108      20.952  11.737  55.996  1.00  0.00           C  
ATOM   1706  SG  CYS A 108      21.940  10.648  54.942  1.00  0.00           S  
ATOM   1707  H   CYS A 108      18.389  10.587  55.815  1.00  0.00           H  
ATOM   1708  HA  CYS A 108      20.757  10.367  57.626  1.00  0.00           H  
ATOM   1709 1HB  CYS A 108      20.307  12.336  55.352  1.00  0.00           H  
ATOM   1710 2HB  CYS A 108      21.631  12.421  56.505  1.00  0.00           H  
ATOM   1711  N   ARG A 109      20.132  12.471  58.948  1.00  0.00           N  
ATOM   1712  CA  ARG A 109      19.732  13.618  59.750  1.00  0.00           C  
ATOM   1713  C   ARG A 109      20.380  14.872  59.180  1.00  0.00           C  
ATOM   1714  O   ARG A 109      21.583  14.880  58.900  1.00  0.00           O  
ATOM   1715  CB  ARG A 109      20.139  13.441  61.206  1.00  0.00           C  
ATOM   1716  CG  ARG A 109      19.868  14.643  62.097  1.00  0.00           C  
ATOM   1717  CD  ARG A 109      20.312  14.402  63.493  1.00  0.00           C  
ATOM   1718  NE  ARG A 109      19.441  13.463  64.184  1.00  0.00           N  
ATOM   1719  CZ  ARG A 109      19.781  12.198  64.503  1.00  0.00           C  
ATOM   1720  NH1 ARG A 109      20.971  11.737  64.189  1.00  0.00           N  
ATOM   1721  NH2 ARG A 109      18.917  11.422  65.134  1.00  0.00           N  
ATOM   1722  H   ARG A 109      20.998  11.999  59.163  1.00  0.00           H  
ATOM   1723  HA  ARG A 109      18.646  13.707  59.709  1.00  0.00           H  
ATOM   1724 1HB  ARG A 109      19.609  12.589  61.630  1.00  0.00           H  
ATOM   1725 2HB  ARG A 109      21.206  13.222  61.261  1.00  0.00           H  
ATOM   1726 1HG  ARG A 109      20.406  15.510  61.711  1.00  0.00           H  
ATOM   1727 2HG  ARG A 109      18.799  14.855  62.107  1.00  0.00           H  
ATOM   1728 1HD  ARG A 109      21.321  13.991  63.489  1.00  0.00           H  
ATOM   1729 2HD  ARG A 109      20.305  15.341  64.045  1.00  0.00           H  
ATOM   1730  HE  ARG A 109      18.517  13.781  64.443  1.00  0.00           H  
ATOM   1731 1HH1 ARG A 109      21.632  12.332  63.707  1.00  0.00           H  
ATOM   1732 2HH1 ARG A 109      21.225  10.790  64.428  1.00  0.00           H  
ATOM   1733 1HH2 ARG A 109      18.001  11.776  65.375  1.00  0.00           H  
ATOM   1734 2HH2 ARG A 109      19.171  10.475  65.372  1.00  0.00           H  
ATOM   1735  N   VAL A 110      19.582  15.921  59.002  1.00  0.00           N  
ATOM   1736  CA  VAL A 110      20.052  17.187  58.454  1.00  0.00           C  
ATOM   1737  C   VAL A 110      19.632  18.296  59.404  1.00  0.00           C  
ATOM   1738  O   VAL A 110      18.471  18.348  59.830  1.00  0.00           O  
ATOM   1739  CB  VAL A 110      19.464  17.439  57.053  1.00  0.00           C  
ATOM   1740  CG1 VAL A 110      19.949  18.773  56.505  1.00  0.00           C  
ATOM   1741  CG2 VAL A 110      19.846  16.301  56.119  1.00  0.00           C  
ATOM   1742  H   VAL A 110      18.611  15.827  59.262  1.00  0.00           H  
ATOM   1743  HA  VAL A 110      21.138  17.145  58.368  1.00  0.00           H  
ATOM   1744  HB  VAL A 110      18.379  17.499  57.130  1.00  0.00           H  
ATOM   1745 1HG1 VAL A 110      19.524  18.935  55.514  1.00  0.00           H  
ATOM   1746 2HG1 VAL A 110      19.634  19.576  57.170  1.00  0.00           H  
ATOM   1747 3HG1 VAL A 110      21.037  18.764  56.435  1.00  0.00           H  
ATOM   1748 1HG2 VAL A 110      19.427  16.486  55.130  1.00  0.00           H  
ATOM   1749 2HG2 VAL A 110      20.932  16.238  56.047  1.00  0.00           H  
ATOM   1750 3HG2 VAL A 110      19.453  15.362  56.509  1.00  0.00           H  
ATOM   1751  N   ARG A 111      20.568  19.182  59.733  1.00  0.00           N  
ATOM   1752  CA  ARG A 111      20.301  20.338  60.580  1.00  0.00           C  
ATOM   1753  C   ARG A 111      20.666  21.597  59.805  1.00  0.00           C  
ATOM   1754  O   ARG A 111      21.693  21.633  59.120  1.00  0.00           O  
ATOM   1755  CB  ARG A 111      21.098  20.271  61.874  1.00  0.00           C  
ATOM   1756  CG  ARG A 111      20.594  19.254  62.884  1.00  0.00           C  
ATOM   1757  CD  ARG A 111      21.379  19.295  64.144  1.00  0.00           C  
ATOM   1758  NE  ARG A 111      20.808  18.436  65.168  1.00  0.00           N  
ATOM   1759  CZ  ARG A 111      21.328  18.261  66.399  1.00  0.00           C  
ATOM   1760  NH1 ARG A 111      22.428  18.893  66.743  1.00  0.00           N  
ATOM   1761  NH2 ARG A 111      20.731  17.456  67.260  1.00  0.00           N  
ATOM   1762  H   ARG A 111      21.502  19.039  59.376  1.00  0.00           H  
ATOM   1763  HA  ARG A 111      19.241  20.342  60.835  1.00  0.00           H  
ATOM   1764 1HB  ARG A 111      22.135  20.028  61.650  1.00  0.00           H  
ATOM   1765 2HB  ARG A 111      21.088  21.249  62.357  1.00  0.00           H  
ATOM   1766 1HG  ARG A 111      19.551  19.463  63.122  1.00  0.00           H  
ATOM   1767 2HG  ARG A 111      20.675  18.251  62.463  1.00  0.00           H  
ATOM   1768 1HD  ARG A 111      22.398  18.962  63.949  1.00  0.00           H  
ATOM   1769 2HD  ARG A 111      21.397  20.315  64.527  1.00  0.00           H  
ATOM   1770  HE  ARG A 111      19.960  17.932  64.940  1.00  0.00           H  
ATOM   1771 1HH1 ARG A 111      22.884  19.509  66.084  1.00  0.00           H  
ATOM   1772 2HH1 ARG A 111      22.818  18.762  67.665  1.00  0.00           H  
ATOM   1773 1HH2 ARG A 111      19.886  16.969  66.995  1.00  0.00           H  
ATOM   1774 2HH2 ARG A 111      21.121  17.326  68.181  1.00  0.00           H  
ATOM   1775  N   VAL A 112      19.829  22.624  59.918  1.00  0.00           N  
ATOM   1776  CA  VAL A 112      20.074  23.923  59.303  1.00  0.00           C  
ATOM   1777  C   VAL A 112      19.998  24.981  60.394  1.00  0.00           C  
ATOM   1778  O   VAL A 112      18.983  25.089  61.094  1.00  0.00           O  
ATOM   1779  CB  VAL A 112      19.040  24.221  58.201  1.00  0.00           C  
ATOM   1780  CG1 VAL A 112      19.313  25.578  57.568  1.00  0.00           C  
ATOM   1781  CG2 VAL A 112      19.069  23.121  57.151  1.00  0.00           C  
ATOM   1782  H   VAL A 112      18.986  22.487  60.458  1.00  0.00           H  
ATOM   1783  HA  VAL A 112      21.064  23.909  58.847  1.00  0.00           H  
ATOM   1784  HB  VAL A 112      18.048  24.271  58.650  1.00  0.00           H  
ATOM   1785 1HG1 VAL A 112      18.573  25.774  56.792  1.00  0.00           H  
ATOM   1786 2HG1 VAL A 112      19.252  26.354  58.331  1.00  0.00           H  
ATOM   1787 3HG1 VAL A 112      20.309  25.579  57.127  1.00  0.00           H  
ATOM   1788 1HG2 VAL A 112      18.334  23.338  56.377  1.00  0.00           H  
ATOM   1789 2HG2 VAL A 112      20.062  23.068  56.706  1.00  0.00           H  
ATOM   1790 3HG2 VAL A 112      18.829  22.166  57.619  1.00  0.00           H  
ATOM   1791  N   THR A 113      21.066  25.760  60.538  1.00  0.00           N  
ATOM   1792  CA  THR A 113      21.172  26.779  61.576  1.00  0.00           C  
ATOM   1793  C   THR A 113      21.197  28.147  60.907  1.00  0.00           C  
ATOM   1794  O   THR A 113      21.900  28.345  59.909  1.00  0.00           O  
ATOM   1795  CB  THR A 113      22.429  26.586  62.445  1.00  0.00           C  
ATOM   1796  OG1 THR A 113      22.384  25.299  63.074  1.00  0.00           O  
ATOM   1797  CG2 THR A 113      22.511  27.666  63.512  1.00  0.00           C  
ATOM   1798  H   THR A 113      21.833  25.633  59.893  1.00  0.00           H  
ATOM   1799  HA  THR A 113      20.307  26.694  62.235  1.00  0.00           H  
ATOM   1800  HB  THR A 113      23.317  26.637  61.815  1.00  0.00           H  
ATOM   1801  HG1 THR A 113      23.175  24.804  62.846  1.00  0.00           H  
ATOM   1802 1HG2 THR A 113      23.405  27.514  64.116  1.00  0.00           H  
ATOM   1803 2HG2 THR A 113      22.556  28.646  63.036  1.00  0.00           H  
ATOM   1804 3HG2 THR A 113      21.630  27.614  64.151  1.00  0.00           H  
ATOM   1805  N   ALA A 114      20.428  29.086  61.454  1.00  0.00           N  
ATOM   1806  CA  ALA A 114      20.453  30.467  60.998  1.00  0.00           C  
ATOM   1807  C   ALA A 114      19.870  31.353  62.088  1.00  0.00           C  
ATOM   1808  O   ALA A 114      18.909  30.970  62.759  1.00  0.00           O  
ATOM   1809  CB  ALA A 114      19.675  30.644  59.691  1.00  0.00           C  
ATOM   1810  H   ALA A 114      19.809  28.828  62.208  1.00  0.00           H  
ATOM   1811  HA  ALA A 114      21.488  30.747  60.799  1.00  0.00           H  
ATOM   1812 1HB  ALA A 114      19.716  31.689  59.381  1.00  0.00           H  
ATOM   1813 2HB  ALA A 114      20.117  30.018  58.916  1.00  0.00           H  
ATOM   1814 3HB  ALA A 114      18.636  30.353  59.844  1.00  0.00           H  
ATOM   1815  N   GLY A 115      20.455  32.537  62.255  1.00  0.00           N  
ATOM   1816  CA  GLY A 115      19.966  33.469  63.248  1.00  0.00           C  
ATOM   1817  C   GLY A 115      20.173  33.034  64.680  1.00  0.00           C  
ATOM   1818  O   GLY A 115      19.561  33.605  65.586  1.00  0.00           O  
ATOM   1819  H   GLY A 115      21.249  32.796  61.686  1.00  0.00           H  
ATOM   1820 1HA  GLY A 115      20.458  34.433  63.117  1.00  0.00           H  
ATOM   1821 2HA  GLY A 115      18.899  33.631  63.100  1.00  0.00           H  
ATOM   1822  N   GLY A 116      21.021  32.035  64.914  1.00  0.00           N  
ATOM   1823  CA  GLY A 116      21.178  31.467  66.235  1.00  0.00           C  
ATOM   1824  C   GLY A 116      20.228  30.343  66.574  1.00  0.00           C  
ATOM   1825  O   GLY A 116      20.316  29.790  67.676  1.00  0.00           O  
ATOM   1826  H   GLY A 116      21.567  31.662  64.149  1.00  0.00           H  
ATOM   1827 1HA  GLY A 116      22.193  31.085  66.348  1.00  0.00           H  
ATOM   1828 2HA  GLY A 116      21.044  32.247  66.984  1.00  0.00           H  
ATOM   1829  N   GLU A 117      19.324  29.982  65.665  1.00  0.00           N  
ATOM   1830  CA  GLU A 117      18.356  28.921  65.897  1.00  0.00           C  
ATOM   1831  C   GLU A 117      18.656  27.751  64.974  1.00  0.00           C  
ATOM   1832  O   GLU A 117      18.956  27.932  63.791  1.00  0.00           O  
ATOM   1833  CB  GLU A 117      16.929  29.425  65.668  1.00  0.00           C  
ATOM   1834  CG  GLU A 117      15.846  28.392  65.943  1.00  0.00           C  
ATOM   1835  CD  GLU A 117      14.457  28.954  65.824  1.00  0.00           C  
ATOM   1836  OE1 GLU A 117      14.332  30.136  65.611  1.00  0.00           O  
ATOM   1837  OE2 GLU A 117      13.520  28.201  65.947  1.00  0.00           O  
ATOM   1838  H   GLU A 117      19.316  30.470  64.781  1.00  0.00           H  
ATOM   1839  HA  GLU A 117      18.436  28.601  66.936  1.00  0.00           H  
ATOM   1840 1HB  GLU A 117      16.740  30.287  66.308  1.00  0.00           H  
ATOM   1841 2HB  GLU A 117      16.821  29.755  64.634  1.00  0.00           H  
ATOM   1842 1HG  GLU A 117      15.954  27.570  65.235  1.00  0.00           H  
ATOM   1843 2HG  GLU A 117      15.987  27.992  66.946  1.00  0.00           H  
ATOM   1844  N   THR A 118      18.572  26.544  65.527  1.00  0.00           N  
ATOM   1845  CA  THR A 118      18.837  25.316  64.791  1.00  0.00           C  
ATOM   1846  C   THR A 118      17.564  24.487  64.704  1.00  0.00           C  
ATOM   1847  O   THR A 118      16.860  24.314  65.705  1.00  0.00           O  
ATOM   1848  CB  THR A 118      19.959  24.492  65.450  1.00  0.00           C  
ATOM   1849  OG1 THR A 118      21.161  25.271  65.500  1.00  0.00           O  
ATOM   1850  CG2 THR A 118      20.218  23.217  64.662  1.00  0.00           C  
ATOM   1851  H   THR A 118      18.311  26.486  66.501  1.00  0.00           H  
ATOM   1852  HA  THR A 118      19.173  25.580  63.787  1.00  0.00           H  
ATOM   1853  HB  THR A 118      19.669  24.231  66.467  1.00  0.00           H  
ATOM   1854  HG1 THR A 118      21.579  25.270  64.635  1.00  0.00           H  
ATOM   1855 1HG2 THR A 118      21.014  22.648  65.142  1.00  0.00           H  
ATOM   1856 2HG2 THR A 118      19.309  22.617  64.632  1.00  0.00           H  
ATOM   1857 3HG2 THR A 118      20.518  23.472  63.646  1.00  0.00           H  
ATOM   1858  N   ARG A 119      17.273  23.979  63.509  1.00  0.00           N  
ATOM   1859  CA  ARG A 119      16.179  23.045  63.285  1.00  0.00           C  
ATOM   1860  C   ARG A 119      16.740  21.738  62.745  1.00  0.00           C  
ATOM   1861  O   ARG A 119      17.740  21.733  62.022  1.00  0.00           O  
ATOM   1862  CB  ARG A 119      15.163  23.615  62.306  1.00  0.00           C  
ATOM   1863  CG  ARG A 119      14.516  24.919  62.744  1.00  0.00           C  
ATOM   1864  CD  ARG A 119      13.621  24.723  63.912  1.00  0.00           C  
ATOM   1865  NE  ARG A 119      12.976  25.962  64.317  1.00  0.00           N  
ATOM   1866  CZ  ARG A 119      11.788  26.394  63.851  1.00  0.00           C  
ATOM   1867  NH1 ARG A 119      11.129  25.678  62.968  1.00  0.00           N  
ATOM   1868  NH2 ARG A 119      11.286  27.538  64.282  1.00  0.00           N  
ATOM   1869  H   ARG A 119      17.847  24.263  62.727  1.00  0.00           H  
ATOM   1870  HA  ARG A 119      15.675  22.869  64.236  1.00  0.00           H  
ATOM   1871 1HB  ARG A 119      15.643  23.792  61.345  1.00  0.00           H  
ATOM   1872 2HB  ARG A 119      14.366  22.889  62.146  1.00  0.00           H  
ATOM   1873 1HG  ARG A 119      15.290  25.634  63.021  1.00  0.00           H  
ATOM   1874 2HG  ARG A 119      13.923  25.325  61.923  1.00  0.00           H  
ATOM   1875 1HD  ARG A 119      12.844  24.002  63.660  1.00  0.00           H  
ATOM   1876 2HD  ARG A 119      14.201  24.350  64.756  1.00  0.00           H  
ATOM   1877  HE  ARG A 119      13.454  26.542  64.995  1.00  0.00           H  
ATOM   1878 1HH1 ARG A 119      11.513  24.803  62.638  1.00  0.00           H  
ATOM   1879 2HH1 ARG A 119      10.238  26.002  62.618  1.00  0.00           H  
ATOM   1880 1HH2 ARG A 119      11.793  28.089  64.961  1.00  0.00           H  
ATOM   1881 2HH2 ARG A 119      10.396  27.862  63.932  1.00  0.00           H  
ATOM   1882  N   GLU A 120      16.093  20.631  63.099  1.00  0.00           N  
ATOM   1883  CA  GLU A 120      16.521  19.306  62.676  1.00  0.00           C  
ATOM   1884  C   GLU A 120      15.474  18.681  61.765  1.00  0.00           C  
ATOM   1885  O   GLU A 120      14.271  18.783  62.020  1.00  0.00           O  
ATOM   1886  CB  GLU A 120      16.768  18.407  63.888  1.00  0.00           C  
ATOM   1887  CG  GLU A 120      17.298  17.022  63.547  1.00  0.00           C  
ATOM   1888  CD  GLU A 120      17.654  16.214  64.763  1.00  0.00           C  
ATOM   1889  OE1 GLU A 120      18.471  16.661  65.532  1.00  0.00           O  
ATOM   1890  OE2 GLU A 120      17.108  15.148  64.924  1.00  0.00           O  
ATOM   1891  H   GLU A 120      15.274  20.720  63.682  1.00  0.00           H  
ATOM   1892  HA  GLU A 120      17.461  19.404  62.131  1.00  0.00           H  
ATOM   1893 1HB  GLU A 120      17.487  18.884  64.555  1.00  0.00           H  
ATOM   1894 2HB  GLU A 120      15.839  18.281  64.444  1.00  0.00           H  
ATOM   1895 1HG  GLU A 120      16.540  16.484  62.977  1.00  0.00           H  
ATOM   1896 2HG  GLU A 120      18.180  17.127  62.916  1.00  0.00           H  
ATOM   1897  N   TYR A 121      15.945  18.036  60.699  1.00  0.00           N  
ATOM   1898  CA  TYR A 121      15.083  17.412  59.710  1.00  0.00           C  
ATOM   1899  C   TYR A 121      15.572  15.996  59.441  1.00  0.00           C  
ATOM   1900  O   TYR A 121      16.740  15.666  59.657  1.00  0.00           O  
ATOM   1901  CB  TYR A 121      15.049  18.230  58.417  1.00  0.00           C  
ATOM   1902  CG  TYR A 121      14.754  19.699  58.633  1.00  0.00           C  
ATOM   1903  CD1 TYR A 121      15.790  20.584  58.887  1.00  0.00           C  
ATOM   1904  CD2 TYR A 121      13.447  20.159  58.575  1.00  0.00           C  
ATOM   1905  CE1 TYR A 121      15.521  21.925  59.082  1.00  0.00           C  
ATOM   1906  CE2 TYR A 121      13.177  21.499  58.771  1.00  0.00           C  
ATOM   1907  CZ  TYR A 121      14.208  22.380  59.025  1.00  0.00           C  
ATOM   1908  OH  TYR A 121      13.940  23.716  59.220  1.00  0.00           O  
ATOM   1909  H   TYR A 121      16.946  17.985  60.581  1.00  0.00           H  
ATOM   1910  HA  TYR A 121      14.067  17.385  60.104  1.00  0.00           H  
ATOM   1911 1HB  TYR A 121      16.009  18.147  57.908  1.00  0.00           H  
ATOM   1912 2HB  TYR A 121      14.289  17.825  57.749  1.00  0.00           H  
ATOM   1913  HD1 TYR A 121      16.817  20.222  58.932  1.00  0.00           H  
ATOM   1914  HD2 TYR A 121      12.632  19.462  58.376  1.00  0.00           H  
ATOM   1915  HE1 TYR A 121      16.335  22.620  59.282  1.00  0.00           H  
ATOM   1916  HE2 TYR A 121      12.150  21.861  58.727  1.00  0.00           H  
ATOM   1917  HH  TYR A 121      13.015  23.887  59.025  1.00  0.00           H  
ATOM   1918  N   THR A 122      14.654  15.157  58.968  1.00  0.00           N  
ATOM   1919  CA  THR A 122      14.981  13.843  58.436  1.00  0.00           C  
ATOM   1920  C   THR A 122      14.760  13.848  56.930  1.00  0.00           C  
ATOM   1921  O   THR A 122      13.704  14.280  56.458  1.00  0.00           O  
ATOM   1922  CB  THR A 122      14.137  12.735  59.093  1.00  0.00           C  
ATOM   1923  OG1 THR A 122      14.390  12.712  60.504  1.00  0.00           O  
ATOM   1924  CG2 THR A 122      14.480  11.378  58.498  1.00  0.00           C  
ATOM   1925  H   THR A 122      13.690  15.456  58.983  1.00  0.00           H  
ATOM   1926  HA  THR A 122      16.027  13.629  58.659  1.00  0.00           H  
ATOM   1927  HB  THR A 122      13.079  12.940  58.931  1.00  0.00           H  
ATOM   1928  HG1 THR A 122      15.234  12.283  60.670  1.00  0.00           H  
ATOM   1929 1HG2 THR A 122      13.873  10.608  58.974  1.00  0.00           H  
ATOM   1930 2HG2 THR A 122      14.277  11.390  57.427  1.00  0.00           H  
ATOM   1931 3HG2 THR A 122      15.534  11.164  58.665  1.00  0.00           H  
ATOM   1932  N   VAL A 123      15.755  13.377  56.185  1.00  0.00           N  
ATOM   1933  CA  VAL A 123      15.697  13.330  54.730  1.00  0.00           C  
ATOM   1934  C   VAL A 123      15.898  11.881  54.298  1.00  0.00           C  
ATOM   1935  O   VAL A 123      16.900  11.249  54.656  1.00  0.00           O  
ATOM   1936  CB  VAL A 123      16.780  14.227  54.102  1.00  0.00           C  
ATOM   1937  CG1 VAL A 123      16.696  14.178  52.583  1.00  0.00           C  
ATOM   1938  CG2 VAL A 123      16.627  15.654  54.605  1.00  0.00           C  
ATOM   1939  H   VAL A 123      16.582  13.040  56.656  1.00  0.00           H  
ATOM   1940  HA  VAL A 123      14.721  13.695  54.410  1.00  0.00           H  
ATOM   1941  HB  VAL A 123      17.762  13.845  54.381  1.00  0.00           H  
ATOM   1942 1HG1 VAL A 123      17.469  14.818  52.155  1.00  0.00           H  
ATOM   1943 2HG1 VAL A 123      16.845  13.153  52.243  1.00  0.00           H  
ATOM   1944 3HG1 VAL A 123      15.716  14.530  52.262  1.00  0.00           H  
ATOM   1945 1HG2 VAL A 123      17.396  16.282  54.157  1.00  0.00           H  
ATOM   1946 2HG2 VAL A 123      15.642  16.033  54.330  1.00  0.00           H  
ATOM   1947 3HG2 VAL A 123      16.732  15.670  55.690  1.00  0.00           H  
ATOM   1948  N   ASN A 124      14.933  11.355  53.551  1.00  0.00           N  
ATOM   1949  CA  ASN A 124      14.954   9.980  53.085  1.00  0.00           C  
ATOM   1950  C   ASN A 124      15.707   9.865  51.761  1.00  0.00           C  
ATOM   1951  O   ASN A 124      15.847  10.850  51.030  1.00  0.00           O  
ATOM   1952  CB  ASN A 124      13.542   9.441  52.951  1.00  0.00           C  
ATOM   1953  CG  ASN A 124      12.856   9.281  54.279  1.00  0.00           C  
ATOM   1954  OD1 ASN A 124      13.452   8.791  55.245  1.00  0.00           O  
ATOM   1955  ND2 ASN A 124      11.613   9.686  54.347  1.00  0.00           N  
ATOM   1956  H   ASN A 124      14.153  11.949  53.302  1.00  0.00           H  
ATOM   1957  HA  ASN A 124      15.462   9.369  53.832  1.00  0.00           H  
ATOM   1958 1HB  ASN A 124      12.952  10.116  52.329  1.00  0.00           H  
ATOM   1959 2HB  ASN A 124      13.567   8.473  52.451  1.00  0.00           H  
ATOM   1960 1HD2 ASN A 124      11.106   9.605  55.207  1.00  0.00           H  
ATOM   1961 2HD2 ASN A 124      11.170  10.076  53.541  1.00  0.00           H  
ATOM   1962  N   PRO A 125      16.228   8.679  51.443  1.00  0.00           N  
ATOM   1963  CA  PRO A 125      16.919   8.500  50.161  1.00  0.00           C  
ATOM   1964  C   PRO A 125      16.059   8.961  48.991  1.00  0.00           C  
ATOM   1965  O   PRO A 125      14.883   8.608  48.881  1.00  0.00           O  
ATOM   1966  CB  PRO A 125      17.168   6.990  50.111  1.00  0.00           C  
ATOM   1967  CG  PRO A 125      17.269   6.588  51.542  1.00  0.00           C  
ATOM   1968  CD  PRO A 125      16.223   7.419  52.238  1.00  0.00           C  
ATOM   1969  HA  PRO A 125      17.833   9.096  50.174  1.00  0.00           H  
ATOM   1970 1HB  PRO A 125      16.343   6.488  49.583  1.00  0.00           H  
ATOM   1971 2HB  PRO A 125      18.087   6.780  49.542  1.00  0.00           H  
ATOM   1972 1HG  PRO A 125      17.091   5.508  51.647  1.00  0.00           H  
ATOM   1973 2HG  PRO A 125      18.284   6.781  51.920  1.00  0.00           H  
ATOM   1974 1HD  PRO A 125      15.252   6.906  52.185  1.00  0.00           H  
ATOM   1975 2HD  PRO A 125      16.520   7.580  53.285  1.00  0.00           H  
ATOM   1976  N   GLY A 126      16.664   9.756  48.112  1.00  0.00           N  
ATOM   1977  CA  GLY A 126      15.968  10.231  46.931  1.00  0.00           C  
ATOM   1978  C   GLY A 126      15.162  11.489  47.156  1.00  0.00           C  
ATOM   1979  O   GLY A 126      14.627  12.056  46.199  1.00  0.00           O  
ATOM   1980  H   GLY A 126      17.622  10.036  48.264  1.00  0.00           H  
ATOM   1981 1HA  GLY A 126      16.689  10.426  46.137  1.00  0.00           H  
ATOM   1982 2HA  GLY A 126      15.294   9.455  46.569  1.00  0.00           H  
ATOM   1983  N   THR A 127      15.063  11.944  48.403  1.00  0.00           N  
ATOM   1984  CA  THR A 127      14.303  13.134  48.751  1.00  0.00           C  
ATOM   1985  C   THR A 127      15.278  14.265  49.051  1.00  0.00           C  
ATOM   1986  O   THR A 127      16.493  14.060  49.103  1.00  0.00           O  
ATOM   1987  CB  THR A 127      13.381  12.887  49.959  1.00  0.00           C  
ATOM   1988  OG1 THR A 127      14.172  12.715  51.142  1.00  0.00           O  
ATOM   1989  CG2 THR A 127      12.531  11.644  49.737  1.00  0.00           C  
ATOM   1990  H   THR A 127      15.541  11.435  49.131  1.00  0.00           H  
ATOM   1991  HA  THR A 127      13.667  13.398  47.906  1.00  0.00           H  
ATOM   1992  HB  THR A 127      12.726  13.747  50.099  1.00  0.00           H  
ATOM   1993  HG1 THR A 127      15.006  12.296  50.910  1.00  0.00           H  
ATOM   1994 1HG2 THR A 127      11.886  11.486  50.600  1.00  0.00           H  
ATOM   1995 2HG2 THR A 127      11.919  11.777  48.845  1.00  0.00           H  
ATOM   1996 3HG2 THR A 127      13.180  10.779  49.606  1.00  0.00           H  
ATOM   1997  N   GLU A 128      14.736  15.469  49.207  1.00  0.00           N  
ATOM   1998  CA  GLU A 128      15.521  16.672  49.452  1.00  0.00           C  
ATOM   1999  C   GLU A 128      14.888  17.480  50.577  1.00  0.00           C  
ATOM   2000  O   GLU A 128      13.665  17.460  50.751  1.00  0.00           O  
ATOM   2001  CB  GLU A 128      15.623  17.521  48.183  1.00  0.00           C  
ATOM   2002  CG  GLU A 128      16.287  16.818  47.008  1.00  0.00           C  
ATOM   2003  CD  GLU A 128      16.439  17.707  45.805  1.00  0.00           C  
ATOM   2004  OE1 GLU A 128      16.058  18.850  45.882  1.00  0.00           O  
ATOM   2005  OE2 GLU A 128      16.937  17.242  44.807  1.00  0.00           O  
ATOM   2006  H   GLU A 128      13.731  15.541  49.149  1.00  0.00           H  
ATOM   2007  HA  GLU A 128      16.530  16.374  49.739  1.00  0.00           H  
ATOM   2008 1HB  GLU A 128      14.625  17.827  47.869  1.00  0.00           H  
ATOM   2009 2HB  GLU A 128      16.191  18.427  48.396  1.00  0.00           H  
ATOM   2010 1HG  GLU A 128      17.274  16.472  47.316  1.00  0.00           H  
ATOM   2011 2HG  GLU A 128      15.694  15.946  46.737  1.00  0.00           H  
ATOM   2012  N   LEU A 129      15.721  18.186  51.338  1.00  0.00           N  
ATOM   2013  CA  LEU A 129      15.267  19.170  52.310  1.00  0.00           C  
ATOM   2014  C   LEU A 129      15.195  20.547  51.663  1.00  0.00           C  
ATOM   2015  O   LEU A 129      16.095  20.938  50.913  1.00  0.00           O  
ATOM   2016  CB  LEU A 129      16.208  19.205  53.520  1.00  0.00           C  
ATOM   2017  CG  LEU A 129      15.921  20.301  54.554  1.00  0.00           C  
ATOM   2018  CD1 LEU A 129      14.579  20.031  55.221  1.00  0.00           C  
ATOM   2019  CD2 LEU A 129      17.044  20.338  55.580  1.00  0.00           C  
ATOM   2020  H   LEU A 129      16.713  18.024  51.228  1.00  0.00           H  
ATOM   2021  HA  LEU A 129      14.274  18.880  52.657  1.00  0.00           H  
ATOM   2022 1HB  LEU A 129      16.154  18.245  54.030  1.00  0.00           H  
ATOM   2023 2HB  LEU A 129      17.228  19.347  53.162  1.00  0.00           H  
ATOM   2024  HG  LEU A 129      15.856  21.267  54.053  1.00  0.00           H  
ATOM   2025 1HD1 LEU A 129      14.375  20.809  55.956  1.00  0.00           H  
ATOM   2026 2HD1 LEU A 129      13.792  20.029  54.467  1.00  0.00           H  
ATOM   2027 3HD1 LEU A 129      14.608  19.062  55.718  1.00  0.00           H  
ATOM   2028 1HD2 LEU A 129      16.840  21.117  56.315  1.00  0.00           H  
ATOM   2029 2HD2 LEU A 129      17.109  19.373  56.083  1.00  0.00           H  
ATOM   2030 3HD2 LEU A 129      17.988  20.550  55.079  1.00  0.00           H  
ATOM   2031  N   GLU A 130      14.121  21.278  51.957  1.00  0.00           N  
ATOM   2032  CA  GLU A 130      13.952  22.651  51.495  1.00  0.00           C  
ATOM   2033  C   GLU A 130      13.682  23.551  52.691  1.00  0.00           C  
ATOM   2034  O   GLU A 130      12.628  23.441  53.328  1.00  0.00           O  
ATOM   2035  CB  GLU A 130      12.807  22.753  50.484  1.00  0.00           C  
ATOM   2036  CG  GLU A 130      13.035  21.975  49.196  1.00  0.00           C  
ATOM   2037  CD  GLU A 130      11.898  22.111  48.222  1.00  0.00           C  
ATOM   2038  OE1 GLU A 130      10.942  22.775  48.543  1.00  0.00           O  
ATOM   2039  OE2 GLU A 130      11.986  21.549  47.155  1.00  0.00           O  
ATOM   2040  H   GLU A 130      13.399  20.858  52.524  1.00  0.00           H  
ATOM   2041  HA  GLU A 130      14.869  22.963  50.993  1.00  0.00           H  
ATOM   2042 1HB  GLU A 130      11.887  22.385  50.939  1.00  0.00           H  
ATOM   2043 2HB  GLU A 130      12.646  23.798  50.220  1.00  0.00           H  
ATOM   2044 1HG  GLU A 130      13.948  22.336  48.723  1.00  0.00           H  
ATOM   2045 2HG  GLU A 130      13.176  20.923  49.439  1.00  0.00           H  
ATOM   2046  N   VAL A 131      14.630  24.437  52.994  1.00  0.00           N  
ATOM   2047  CA  VAL A 131      14.499  25.418  54.067  1.00  0.00           C  
ATOM   2048  C   VAL A 131      14.829  26.794  53.505  1.00  0.00           C  
ATOM   2049  O   VAL A 131      15.852  26.971  52.836  1.00  0.00           O  
ATOM   2050  CB  VAL A 131      15.443  25.087  55.239  1.00  0.00           C  
ATOM   2051  CG1 VAL A 131      15.376  26.175  56.300  1.00  0.00           C  
ATOM   2052  CG2 VAL A 131      15.080  23.734  55.830  1.00  0.00           C  
ATOM   2053  H   VAL A 131      15.478  24.419  52.444  1.00  0.00           H  
ATOM   2054  HA  VAL A 131      13.473  25.393  54.436  1.00  0.00           H  
ATOM   2055  HB  VAL A 131      16.469  25.060  54.870  1.00  0.00           H  
ATOM   2056 1HG1 VAL A 131      16.050  25.926  57.120  1.00  0.00           H  
ATOM   2057 2HG1 VAL A 131      15.675  27.128  55.863  1.00  0.00           H  
ATOM   2058 3HG1 VAL A 131      14.357  26.252  56.679  1.00  0.00           H  
ATOM   2059 1HG2 VAL A 131      15.752  23.506  56.657  1.00  0.00           H  
ATOM   2060 2HG2 VAL A 131      14.052  23.759  56.193  1.00  0.00           H  
ATOM   2061 3HG2 VAL A 131      15.175  22.964  55.064  1.00  0.00           H  
ATOM   2062  N   GLU A 132      13.962  27.767  53.776  1.00  0.00           N  
ATOM   2063  CA  GLU A 132      14.179  29.149  53.373  1.00  0.00           C  
ATOM   2064  C   GLU A 132      14.614  29.988  54.569  1.00  0.00           C  
ATOM   2065  O   GLU A 132      14.057  29.864  55.663  1.00  0.00           O  
ATOM   2066  CB  GLU A 132      12.909  29.735  52.753  1.00  0.00           C  
ATOM   2067  CG  GLU A 132      12.489  29.081  51.444  1.00  0.00           C  
ATOM   2068  CD  GLU A 132      11.263  29.710  50.844  1.00  0.00           C  
ATOM   2069  OE1 GLU A 132      10.692  30.571  51.470  1.00  0.00           O  
ATOM   2070  OE2 GLU A 132      10.896  29.329  49.757  1.00  0.00           O  
ATOM   2071  H   GLU A 132      13.121  27.529  54.283  1.00  0.00           H  
ATOM   2072  HA  GLU A 132      14.965  29.169  52.616  1.00  0.00           H  
ATOM   2073 1HB  GLU A 132      12.082  29.638  53.456  1.00  0.00           H  
ATOM   2074 2HB  GLU A 132      13.054  30.799  52.564  1.00  0.00           H  
ATOM   2075 1HG  GLU A 132      13.309  29.159  50.731  1.00  0.00           H  
ATOM   2076 2HG  GLU A 132      12.299  28.024  51.623  1.00  0.00           H  
ATOM   2077  N   LEU A 133      15.611  30.841  54.352  1.00  0.00           N  
ATOM   2078  CA  LEU A 133      16.121  31.738  55.378  1.00  0.00           C  
ATOM   2079  C   LEU A 133      15.687  33.171  55.099  1.00  0.00           C  
ATOM   2080  O   LEU A 133      15.381  33.538  53.962  1.00  0.00           O  
ATOM   2081  CB  LEU A 133      17.651  31.658  55.443  1.00  0.00           C  
ATOM   2082  CG  LEU A 133      18.237  30.253  55.628  1.00  0.00           C  
ATOM   2083  CD1 LEU A 133      19.755  30.342  55.716  1.00  0.00           C  
ATOM   2084  CD2 LEU A 133      17.653  29.620  56.883  1.00  0.00           C  
ATOM   2085  H   LEU A 133      16.027  30.860  53.431  1.00  0.00           H  
ATOM   2086  HA  LEU A 133      15.719  31.425  56.342  1.00  0.00           H  
ATOM   2087 1HB  LEU A 133      18.060  32.068  54.521  1.00  0.00           H  
ATOM   2088 2HB  LEU A 133      17.996  32.273  56.274  1.00  0.00           H  
ATOM   2089  HG  LEU A 133      17.989  29.638  54.763  1.00  0.00           H  
ATOM   2090 1HD1 LEU A 133      20.171  29.343  55.847  1.00  0.00           H  
ATOM   2091 2HD1 LEU A 133      20.147  30.780  54.798  1.00  0.00           H  
ATOM   2092 3HD1 LEU A 133      20.034  30.966  56.564  1.00  0.00           H  
ATOM   2093 1HD2 LEU A 133      18.069  28.621  57.014  1.00  0.00           H  
ATOM   2094 2HD2 LEU A 133      17.902  30.234  57.749  1.00  0.00           H  
ATOM   2095 3HD2 LEU A 133      16.570  29.553  56.786  1.00  0.00           H  
ATOM   2096  N   SER A 134      15.667  33.977  56.157  1.00  0.00           N  
ATOM   2097  CA  SER A 134      15.353  35.389  56.021  1.00  0.00           C  
ATOM   2098  C   SER A 134      16.460  36.105  55.245  1.00  0.00           C  
ATOM   2099  O   SER A 134      17.591  35.617  55.172  1.00  0.00           O  
ATOM   2100  CB  SER A 134      15.177  36.021  57.388  1.00  0.00           C  
ATOM   2101  OG  SER A 134      16.385  36.029  58.098  1.00  0.00           O  
ATOM   2102  H   SER A 134      15.875  33.605  57.073  1.00  0.00           H  
ATOM   2103  HA  SER A 134      14.414  35.483  55.475  1.00  0.00           H  
ATOM   2104 1HB  SER A 134      14.812  37.041  57.273  1.00  0.00           H  
ATOM   2105 2HB  SER A 134      14.426  35.467  57.951  1.00  0.00           H  
ATOM   2106  HG  SER A 134      16.289  36.701  58.776  1.00  0.00           H  
ATOM   2107  N   PRO A 135      16.157  37.261  54.645  1.00  0.00           N  
ATOM   2108  CA  PRO A 135      17.199  37.984  53.894  1.00  0.00           C  
ATOM   2109  C   PRO A 135      18.488  38.179  54.674  1.00  0.00           C  
ATOM   2110  O   PRO A 135      19.574  38.105  54.083  1.00  0.00           O  
ATOM   2111  CB  PRO A 135      16.528  39.330  53.601  1.00  0.00           C  
ATOM   2112  CG  PRO A 135      15.079  38.999  53.488  1.00  0.00           C  
ATOM   2113  CD  PRO A 135      14.845  37.972  54.562  1.00  0.00           C  
ATOM   2114  HA  PRO A 135      17.444  37.409  53.001  1.00  0.00           H  
ATOM   2115 1HB  PRO A 135      16.741  40.041  54.413  1.00  0.00           H  
ATOM   2116 2HB  PRO A 135      16.940  39.763  52.678  1.00  0.00           H  
ATOM   2117 1HG  PRO A 135      14.470  39.904  53.627  1.00  0.00           H  
ATOM   2118 2HG  PRO A 135      14.855  38.617  52.480  1.00  0.00           H  
ATOM   2119 1HD  PRO A 135      14.602  38.477  55.509  1.00  0.00           H  
ATOM   2120 2HD  PRO A 135      14.025  37.304  54.259  1.00  0.00           H  
ATOM   2121  N   GLU A 136      18.407  38.422  55.979  1.00  0.00           N  
ATOM   2122  CA  GLU A 136      19.580  38.687  56.801  1.00  0.00           C  
ATOM   2123  C   GLU A 136      20.502  37.479  56.924  1.00  0.00           C  
ATOM   2124  O   GLU A 136      21.690  37.649  57.215  1.00  0.00           O  
ATOM   2125  CB  GLU A 136      19.147  39.142  58.196  1.00  0.00           C  
ATOM   2126  CG  GLU A 136      18.465  40.503  58.231  1.00  0.00           C  
ATOM   2127  CD  GLU A 136      18.049  40.913  59.614  1.00  0.00           C  
ATOM   2128  OE1 GLU A 136      18.200  40.127  60.519  1.00  0.00           O  
ATOM   2129  OE2 GLU A 136      17.578  42.015  59.770  1.00  0.00           O  
ATOM   2130  H   GLU A 136      17.494  38.420  56.411  1.00  0.00           H  
ATOM   2131  HA  GLU A 136      20.151  39.493  56.339  1.00  0.00           H  
ATOM   2132 1HB  GLU A 136      18.458  38.410  58.619  1.00  0.00           H  
ATOM   2133 2HB  GLU A 136      20.018  39.188  58.850  1.00  0.00           H  
ATOM   2134 1HG  GLU A 136      19.150  41.250  57.832  1.00  0.00           H  
ATOM   2135 2HG  GLU A 136      17.587  40.474  57.585  1.00  0.00           H  
ATOM   2136  N   GLN A 137      19.983  36.265  56.713  1.00  0.00           N  
ATOM   2137  CA  GLN A 137      20.774  35.061  56.923  1.00  0.00           C  
ATOM   2138  C   GLN A 137      21.135  34.356  55.619  1.00  0.00           C  
ATOM   2139  O   GLN A 137      21.612  33.215  55.664  1.00  0.00           O  
ATOM   2140  CB  GLN A 137      20.019  34.093  57.838  1.00  0.00           C  
ATOM   2141  CG  GLN A 137      19.780  34.621  59.242  1.00  0.00           C  
ATOM   2142  CD  GLN A 137      21.067  34.776  60.029  1.00  0.00           C  
ATOM   2143  OE1 GLN A 137      21.809  33.810  60.229  1.00  0.00           O  
ATOM   2144  NE2 GLN A 137      21.340  35.995  60.482  1.00  0.00           N  
ATOM   2145  H   GLN A 137      19.025  36.179  56.404  1.00  0.00           H  
ATOM   2146  HA  GLN A 137      21.706  35.340  57.417  1.00  0.00           H  
ATOM   2147 1HB  GLN A 137      19.051  33.856  57.399  1.00  0.00           H  
ATOM   2148 2HB  GLN A 137      20.578  33.159  57.921  1.00  0.00           H  
ATOM   2149 1HG  GLN A 137      19.302  35.598  59.174  1.00  0.00           H  
ATOM   2150 2HG  GLN A 137      19.133  33.925  59.776  1.00  0.00           H  
ATOM   2151 1HE2 GLN A 137      22.175  36.158  61.009  1.00  0.00           H  
ATOM   2152 2HE2 GLN A 137      20.711  36.750  60.298  1.00  0.00           H  
ATOM   2153  N   GLN A 138      20.926  34.992  54.463  1.00  0.00           N  
ATOM   2154  CA  GLN A 138      21.117  34.308  53.190  1.00  0.00           C  
ATOM   2155  C   GLN A 138      22.512  33.715  53.047  1.00  0.00           C  
ATOM   2156  O   GLN A 138      22.646  32.606  52.517  1.00  0.00           O  
ATOM   2157  CB  GLN A 138      20.847  35.272  52.031  1.00  0.00           C  
ATOM   2158  CG  GLN A 138      19.382  35.630  51.847  1.00  0.00           C  
ATOM   2159  CD  GLN A 138      19.174  36.682  50.774  1.00  0.00           C  
ATOM   2160  OE1 GLN A 138      20.075  37.471  50.475  1.00  0.00           O  
ATOM   2161  NE2 GLN A 138      17.982  36.700  50.188  1.00  0.00           N  
ATOM   2162  H   GLN A 138      20.631  35.959  54.464  1.00  0.00           H  
ATOM   2163  HA  GLN A 138      20.399  33.490  53.126  1.00  0.00           H  
ATOM   2164 1HB  GLN A 138      21.403  36.196  52.189  1.00  0.00           H  
ATOM   2165 2HB  GLN A 138      21.205  34.830  51.101  1.00  0.00           H  
ATOM   2166 1HG  GLN A 138      18.833  34.734  51.559  1.00  0.00           H  
ATOM   2167 2HG  GLN A 138      18.994  36.021  52.789  1.00  0.00           H  
ATOM   2168 1HE2 GLN A 138      17.786  37.372  49.473  1.00  0.00           H  
ATOM   2169 2HE2 GLN A 138      17.280  36.043  50.462  1.00  0.00           H  
ATOM   2170  N   ASN A 139      23.549  34.419  53.499  1.00  0.00           N  
ATOM   2171  CA  ASN A 139      24.917  33.916  53.447  1.00  0.00           C  
ATOM   2172  C   ASN A 139      25.482  33.590  54.823  1.00  0.00           C  
ATOM   2173  O   ASN A 139      26.706  33.547  54.984  1.00  0.00           O  
ATOM   2174  CB  ASN A 139      25.812  34.915  52.736  1.00  0.00           C  
ATOM   2175  CG  ASN A 139      25.473  35.058  51.278  1.00  0.00           C  
ATOM   2176  OD1 ASN A 139      25.220  34.066  50.586  1.00  0.00           O  
ATOM   2177  ND2 ASN A 139      25.465  36.276  50.798  1.00  0.00           N  
ATOM   2178  H   ASN A 139      23.376  35.333  53.893  1.00  0.00           H  
ATOM   2179  HA  ASN A 139      24.925  32.996  52.860  1.00  0.00           H  
ATOM   2180 1HB  ASN A 139      25.722  35.890  53.216  1.00  0.00           H  
ATOM   2181 2HB  ASN A 139      26.851  34.600  52.826  1.00  0.00           H  
ATOM   2182 1HD2 ASN A 139      25.246  36.432  49.834  1.00  0.00           H  
ATOM   2183 2HD2 ASN A 139      25.676  37.050  51.394  1.00  0.00           H  
ATOM   2184  N   ASN A 140      24.629  33.363  55.818  1.00  0.00           N  
ATOM   2185  CA  ASN A 140      25.073  33.056  57.176  1.00  0.00           C  
ATOM   2186  C   ASN A 140      24.576  31.675  57.588  1.00  0.00           C  
ATOM   2187  O   ASN A 140      24.483  31.345  58.771  1.00  0.00           O  
ATOM   2188  CB  ASN A 140      24.599  34.116  58.154  1.00  0.00           C  
ATOM   2189  CG  ASN A 140      25.281  35.440  57.944  1.00  0.00           C  
ATOM   2190  OD1 ASN A 140      26.493  35.567  58.152  1.00  0.00           O  
ATOM   2191  ND2 ASN A 140      24.525  36.428  57.538  1.00  0.00           N  
ATOM   2192  H   ASN A 140      23.640  33.404  55.622  1.00  0.00           H  
ATOM   2193  HA  ASN A 140      26.163  33.070  57.195  1.00  0.00           H  
ATOM   2194 1HB  ASN A 140      23.523  34.254  58.048  1.00  0.00           H  
ATOM   2195 2HB  ASN A 140      24.788  33.781  59.174  1.00  0.00           H  
ATOM   2196 1HD2 ASN A 140      24.926  37.332  57.383  1.00  0.00           H  
ATOM   2197 2HD2 ASN A 140      23.549  36.280  57.384  1.00  0.00           H  
ATOM   2198  N   ALA A 141      24.247  30.846  56.603  1.00  0.00           N  
ATOM   2199  CA  ALA A 141      23.743  29.501  56.834  1.00  0.00           C  
ATOM   2200  C   ALA A 141      24.857  28.587  57.332  1.00  0.00           C  
ATOM   2201  O   ALA A 141      26.028  28.729  56.970  1.00  0.00           O  
ATOM   2202  CB  ALA A 141      23.120  28.929  55.555  1.00  0.00           C  
ATOM   2203  H   ALA A 141      24.356  31.175  55.654  1.00  0.00           H  
ATOM   2204  HA  ALA A 141      22.959  29.551  57.590  1.00  0.00           H  
ATOM   2205 1HB  ALA A 141      22.749  27.923  55.750  1.00  0.00           H  
ATOM   2206 2HB  ALA A 141      22.293  29.565  55.238  1.00  0.00           H  
ATOM   2207 3HB  ALA A 141      23.872  28.892  54.769  1.00  0.00           H  
ATOM   2208  N   GLU A 142      24.466  27.639  58.180  1.00  0.00           N  
ATOM   2209  CA  GLU A 142      25.287  26.480  58.508  1.00  0.00           C  
ATOM   2210  C   GLU A 142      24.434  25.228  58.392  1.00  0.00           C  
ATOM   2211  O   GLU A 142      23.344  25.163  58.968  1.00  0.00           O  
ATOM   2212  CB  GLU A 142      25.873  26.599  59.917  1.00  0.00           C  
ATOM   2213  CG  GLU A 142      26.722  27.842  60.142  1.00  0.00           C  
ATOM   2214  CD  GLU A 142      27.374  27.867  61.497  1.00  0.00           C  
ATOM   2215  OE1 GLU A 142      27.178  26.941  62.247  1.00  0.00           O  
ATOM   2216  OE2 GLU A 142      28.068  28.814  61.783  1.00  0.00           O  
ATOM   2217  H   GLU A 142      23.557  27.735  58.611  1.00  0.00           H  
ATOM   2218  HA  GLU A 142      26.120  26.436  57.804  1.00  0.00           H  
ATOM   2219 1HB  GLU A 142      25.063  26.611  60.647  1.00  0.00           H  
ATOM   2220 2HB  GLU A 142      26.492  25.727  60.129  1.00  0.00           H  
ATOM   2221 1HG  GLU A 142      27.498  27.882  59.378  1.00  0.00           H  
ATOM   2222 2HG  GLU A 142      26.094  28.724  60.031  1.00  0.00           H  
ATOM   2223  N   VAL A 143      24.926  24.242  57.648  1.00  0.00           N  
ATOM   2224  CA  VAL A 143      24.196  23.008  57.380  1.00  0.00           C  
ATOM   2225  C   VAL A 143      25.072  21.837  57.799  1.00  0.00           C  
ATOM   2226  O   VAL A 143      26.259  21.787  57.454  1.00  0.00           O  
ATOM   2227  CB  VAL A 143      23.834  22.889  55.887  1.00  0.00           C  
ATOM   2228  CG1 VAL A 143      23.085  21.592  55.622  1.00  0.00           C  
ATOM   2229  CG2 VAL A 143      23.004  24.089  55.458  1.00  0.00           C  
ATOM   2230  H   VAL A 143      25.849  24.363  57.255  1.00  0.00           H  
ATOM   2231  HA  VAL A 143      23.270  23.020  57.956  1.00  0.00           H  
ATOM   2232  HB  VAL A 143      24.753  22.854  55.302  1.00  0.00           H  
ATOM   2233 1HG1 VAL A 143      22.837  21.524  54.562  1.00  0.00           H  
ATOM   2234 2HG1 VAL A 143      23.711  20.745  55.903  1.00  0.00           H  
ATOM   2235 3HG1 VAL A 143      22.167  21.575  56.210  1.00  0.00           H  
ATOM   2236 1HG2 VAL A 143      22.753  23.998  54.402  1.00  0.00           H  
ATOM   2237 2HG2 VAL A 143      22.088  24.127  56.048  1.00  0.00           H  
ATOM   2238 3HG2 VAL A 143      23.576  25.003  55.618  1.00  0.00           H  
ATOM   2239  N   GLU A 144      24.486  20.898  58.536  1.00  0.00           N  
ATOM   2240  CA  GLU A 144      25.167  19.678  58.951  1.00  0.00           C  
ATOM   2241  C   GLU A 144      24.345  18.476  58.514  1.00  0.00           C  
ATOM   2242  O   GLU A 144      23.116  18.478  58.648  1.00  0.00           O  
ATOM   2243  CB  GLU A 144      25.379  19.657  60.467  1.00  0.00           C  
ATOM   2244  CG  GLU A 144      26.325  20.731  60.985  1.00  0.00           C  
ATOM   2245  CD  GLU A 144      26.550  20.645  62.469  1.00  0.00           C  
ATOM   2246  OE1 GLU A 144      25.828  19.931  63.120  1.00  0.00           O  
ATOM   2247  OE2 GLU A 144      27.448  21.295  62.951  1.00  0.00           O  
ATOM   2248  H   GLU A 144      23.528  21.045  58.816  1.00  0.00           H  
ATOM   2249  HA  GLU A 144      26.149  19.651  58.476  1.00  0.00           H  
ATOM   2250 1HB  GLU A 144      24.420  19.785  60.970  1.00  0.00           H  
ATOM   2251 2HB  GLU A 144      25.777  18.687  60.764  1.00  0.00           H  
ATOM   2252 1HG  GLU A 144      27.284  20.630  60.476  1.00  0.00           H  
ATOM   2253 2HG  GLU A 144      25.916  21.709  60.740  1.00  0.00           H  
ATOM   2254  N   VAL A 145      25.021  17.454  57.998  1.00  0.00           N  
ATOM   2255  CA  VAL A 145      24.380  16.236  57.514  1.00  0.00           C  
ATOM   2256  C   VAL A 145      25.052  15.045  58.179  1.00  0.00           C  
ATOM   2257  O   VAL A 145      26.285  14.939  58.176  1.00  0.00           O  
ATOM   2258  CB  VAL A 145      24.496  16.119  55.982  1.00  0.00           C  
ATOM   2259  CG1 VAL A 145      23.818  14.848  55.493  1.00  0.00           C  
ATOM   2260  CG2 VAL A 145      23.884  17.345  55.322  1.00  0.00           C  
ATOM   2261  H   VAL A 145      26.027  17.535  57.945  1.00  0.00           H  
ATOM   2262  HA  VAL A 145      23.322  16.274  57.776  1.00  0.00           H  
ATOM   2263  HB  VAL A 145      25.549  16.046  55.711  1.00  0.00           H  
ATOM   2264 1HG1 VAL A 145      23.910  14.781  54.408  1.00  0.00           H  
ATOM   2265 2HG1 VAL A 145      24.296  13.981  55.951  1.00  0.00           H  
ATOM   2266 3HG1 VAL A 145      22.764  14.869  55.766  1.00  0.00           H  
ATOM   2267 1HG2 VAL A 145      23.970  17.255  54.239  1.00  0.00           H  
ATOM   2268 2HG2 VAL A 145      22.832  17.420  55.598  1.00  0.00           H  
ATOM   2269 3HG2 VAL A 145      24.412  18.239  55.655  1.00  0.00           H  
ATOM   2270  N   GLU A 146      24.246  14.152  58.749  1.00  0.00           N  
ATOM   2271  CA  GLU A 146      24.740  12.961  59.433  1.00  0.00           C  
ATOM   2272  C   GLU A 146      24.180  11.729  58.735  1.00  0.00           C  
ATOM   2273  O   GLU A 146      22.968  11.488  58.768  1.00  0.00           O  
ATOM   2274  CB  GLU A 146      24.339  12.968  60.910  1.00  0.00           C  
ATOM   2275  CG  GLU A 146      24.922  14.122  61.714  1.00  0.00           C  
ATOM   2276  CD  GLU A 146      24.439  14.145  63.138  1.00  0.00           C  
ATOM   2277  OE1 GLU A 146      23.652  13.300  63.492  1.00  0.00           O  
ATOM   2278  OE2 GLU A 146      24.857  15.009  63.871  1.00  0.00           O  
ATOM   2279  H   GLU A 146      23.250  14.315  58.701  1.00  0.00           H  
ATOM   2280  HA  GLU A 146      25.829  12.960  59.384  1.00  0.00           H  
ATOM   2281 1HB  GLU A 146      23.254  13.016  60.993  1.00  0.00           H  
ATOM   2282 2HB  GLU A 146      24.662  12.037  61.379  1.00  0.00           H  
ATOM   2283 1HG  GLU A 146      26.009  14.041  61.712  1.00  0.00           H  
ATOM   2284 2HG  GLU A 146      24.655  15.059  61.230  1.00  0.00           H  
ATOM   2285  N   CYS A 147      25.060  10.953  58.107  1.00  0.00           N  
ATOM   2286  CA  CYS A 147      24.679   9.758  57.364  1.00  0.00           C  
ATOM   2287  C   CYS A 147      25.574   8.609  57.801  1.00  0.00           C  
ATOM   2288  O   CYS A 147      26.801   8.753  57.841  1.00  0.00           O  
ATOM   2289  CB  CYS A 147      24.810   9.975  55.857  1.00  0.00           C  
ATOM   2290  SG  CYS A 147      23.822  11.349  55.219  1.00  0.00           S  
ATOM   2291  H   CYS A 147      26.035  11.214  58.155  1.00  0.00           H  
ATOM   2292  HA  CYS A 147      23.635   9.532  57.585  1.00  0.00           H  
ATOM   2293 1HB  CYS A 147      25.854  10.164  55.606  1.00  0.00           H  
ATOM   2294 2HB  CYS A 147      24.506   9.069  55.331  1.00  0.00           H  
ATOM   2295  N   GLY A 148      24.964   7.472  58.117  1.00  0.00           N  
ATOM   2296  CA  GLY A 148      25.743   6.337  58.581  1.00  0.00           C  
ATOM   2297  C   GLY A 148      26.510   6.727  59.827  1.00  0.00           C  
ATOM   2298  O   GLY A 148      25.929   7.140  60.839  1.00  0.00           O  
ATOM   2299  H   GLY A 148      23.961   7.382  58.041  1.00  0.00           H  
ATOM   2300 1HA  GLY A 148      25.077   5.499  58.787  1.00  0.00           H  
ATOM   2301 2HA  GLY A 148      26.426   6.019  57.794  1.00  0.00           H  
ATOM   2302  N   ASN A 149      27.834   6.604  59.766  1.00  0.00           N  
ATOM   2303  CA  ASN A 149      28.705   6.921  60.891  1.00  0.00           C  
ATOM   2304  C   ASN A 149      29.624   8.097  60.572  1.00  0.00           C  
ATOM   2305  O   ASN A 149      30.674   8.265  61.197  1.00  0.00           O  
ATOM   2306  CB  ASN A 149      29.518   5.704  61.293  1.00  0.00           C  
ATOM   2307  CG  ASN A 149      28.668   4.608  61.873  1.00  0.00           C  
ATOM   2308  OD1 ASN A 149      28.201   4.704  63.014  1.00  0.00           O  
ATOM   2309  ND2 ASN A 149      28.457   3.566  61.109  1.00  0.00           N  
ATOM   2310  H   ASN A 149      28.245   6.275  58.904  1.00  0.00           H  
ATOM   2311  HA  ASN A 149      28.083   7.190  61.746  1.00  0.00           H  
ATOM   2312 1HB  ASN A 149      30.048   5.316  60.423  1.00  0.00           H  
ATOM   2313 2HB  ASN A 149      30.267   5.994  62.030  1.00  0.00           H  
ATOM   2314 1HD2 ASN A 149      27.899   2.806  61.441  1.00  0.00           H  
ATOM   2315 2HD2 ASN A 149      28.854   3.531  60.192  1.00  0.00           H  
ATOM   2316  N   GLU A 150      29.238   8.917  59.598  1.00  0.00           N  
ATOM   2317  CA  GLU A 150      30.019  10.066  59.163  1.00  0.00           C  
ATOM   2318  C   GLU A 150      29.162  11.322  59.242  1.00  0.00           C  
ATOM   2319  O   GLU A 150      27.933  11.255  59.145  1.00  0.00           O  
ATOM   2320  CB  GLU A 150      30.535   9.864  57.736  1.00  0.00           C  
ATOM   2321  CG  GLU A 150      31.547   8.737  57.588  1.00  0.00           C  
ATOM   2322  CD  GLU A 150      32.098   8.626  56.193  1.00  0.00           C  
ATOM   2323  OE1 GLU A 150      31.349   8.802  55.263  1.00  0.00           O  
ATOM   2324  OE2 GLU A 150      33.271   8.364  56.059  1.00  0.00           O  
ATOM   2325  H   GLU A 150      28.356   8.722  59.146  1.00  0.00           H  
ATOM   2326  HA  GLU A 150      30.882  10.166  59.822  1.00  0.00           H  
ATOM   2327 1HB  GLU A 150      29.698   9.652  57.072  1.00  0.00           H  
ATOM   2328 2HB  GLU A 150      31.005  10.784  57.386  1.00  0.00           H  
ATOM   2329 1HG  GLU A 150      32.372   8.909  58.279  1.00  0.00           H  
ATOM   2330 2HG  GLU A 150      31.070   7.797  57.861  1.00  0.00           H  
ATOM   2331  N   LYS A 151      29.815  12.467  59.414  1.00  0.00           N  
ATOM   2332  CA  LYS A 151      29.148  13.759  59.453  1.00  0.00           C  
ATOM   2333  C   LYS A 151      29.852  14.743  58.528  1.00  0.00           C  
ATOM   2334  O   LYS A 151      31.084  14.787  58.472  1.00  0.00           O  
ATOM   2335  CB  LYS A 151      29.108  14.305  60.881  1.00  0.00           C  
ATOM   2336  CG  LYS A 151      28.394  15.643  61.023  1.00  0.00           C  
ATOM   2337  CD  LYS A 151      28.243  16.037  62.485  1.00  0.00           C  
ATOM   2338  CE  LYS A 151      27.386  17.285  62.637  1.00  0.00           C  
ATOM   2339  NZ  LYS A 151      27.224  17.679  64.063  1.00  0.00           N  
ATOM   2340  H   LYS A 151      30.819  12.429  59.522  1.00  0.00           H  
ATOM   2341  HA  LYS A 151      28.118  13.626  59.121  1.00  0.00           H  
ATOM   2342 1HB  LYS A 151      28.606  13.588  61.531  1.00  0.00           H  
ATOM   2343 2HB  LYS A 151      30.125  14.428  61.253  1.00  0.00           H  
ATOM   2344 1HG  LYS A 151      28.962  16.416  60.503  1.00  0.00           H  
ATOM   2345 2HG  LYS A 151      27.406  15.578  60.569  1.00  0.00           H  
ATOM   2346 1HD  LYS A 151      27.780  15.219  63.036  1.00  0.00           H  
ATOM   2347 2HD  LYS A 151      29.227  16.231  62.913  1.00  0.00           H  
ATOM   2348 1HE  LYS A 151      27.845  18.111  62.095  1.00  0.00           H  
ATOM   2349 2HE  LYS A 151      26.400  17.104  62.209  1.00  0.00           H  
ATOM   2350 1HZ  LYS A 151      26.650  18.508  64.120  1.00  0.00           H  
ATOM   2351 2HZ  LYS A 151      26.781  16.926  64.572  1.00  0.00           H  
ATOM   2352 3HZ  LYS A 151      28.131  17.868  64.465  1.00  0.00           H  
ATOM   2353  N   TYR A 152      29.056  15.526  57.803  1.00  0.00           N  
ATOM   2354  CA  TYR A 152      29.559  16.498  56.840  1.00  0.00           C  
ATOM   2355  C   TYR A 152      28.988  17.861  57.194  1.00  0.00           C  
ATOM   2356  O   TYR A 152      27.861  17.953  57.691  1.00  0.00           O  
ATOM   2357  CB  TYR A 152      29.190  16.104  55.408  1.00  0.00           C  
ATOM   2358  CG  TYR A 152      29.750  14.765  54.980  1.00  0.00           C  
ATOM   2359  CD1 TYR A 152      29.073  13.597  55.299  1.00  0.00           C  
ATOM   2360  CD2 TYR A 152      30.938  14.705  54.268  1.00  0.00           C  
ATOM   2361  CE1 TYR A 152      29.583  12.375  54.908  1.00  0.00           C  
ATOM   2362  CE2 TYR A 152      31.449  13.483  53.877  1.00  0.00           C  
ATOM   2363  CZ  TYR A 152      30.775  12.321  54.195  1.00  0.00           C  
ATOM   2364  OH  TYR A 152      31.284  11.103  53.806  1.00  0.00           O  
ATOM   2365  H   TYR A 152      28.059  15.435  57.935  1.00  0.00           H  
ATOM   2366  HA  TYR A 152      30.648  16.512  56.899  1.00  0.00           H  
ATOM   2367 1HB  TYR A 152      28.104  16.067  55.308  1.00  0.00           H  
ATOM   2368 2HB  TYR A 152      29.556  16.862  54.716  1.00  0.00           H  
ATOM   2369  HD1 TYR A 152      28.138  13.643  55.858  1.00  0.00           H  
ATOM   2370  HD2 TYR A 152      31.470  15.623  54.019  1.00  0.00           H  
ATOM   2371  HE1 TYR A 152      29.051  11.457  55.157  1.00  0.00           H  
ATOM   2372  HE2 TYR A 152      32.383  13.437  53.319  1.00  0.00           H  
ATOM   2373  HH  TYR A 152      31.062  10.440  54.463  1.00  0.00           H  
ATOM   2374  N   ARG A 153      29.760  18.915  56.939  1.00  0.00           N  
ATOM   2375  CA  ARG A 153      29.407  20.263  57.362  1.00  0.00           C  
ATOM   2376  C   ARG A 153      29.661  21.255  56.235  1.00  0.00           C  
ATOM   2377  O   ARG A 153      30.696  21.195  55.562  1.00  0.00           O  
ATOM   2378  CB  ARG A 153      30.208  20.672  58.589  1.00  0.00           C  
ATOM   2379  CG  ARG A 153      29.928  22.077  59.097  1.00  0.00           C  
ATOM   2380  CD  ARG A 153      30.580  22.327  60.408  1.00  0.00           C  
ATOM   2381  NE  ARG A 153      30.510  23.729  60.790  1.00  0.00           N  
ATOM   2382  CZ  ARG A 153      29.531  24.269  61.541  1.00  0.00           C  
ATOM   2383  NH1 ARG A 153      28.549  23.515  61.982  1.00  0.00           N  
ATOM   2384  NH2 ARG A 153      29.558  25.558  61.834  1.00  0.00           N  
ATOM   2385  H   ARG A 153      30.622  18.767  56.434  1.00  0.00           H  
ATOM   2386  HA  ARG A 153      28.348  20.278  57.622  1.00  0.00           H  
ATOM   2387 1HB  ARG A 153      30.001  19.979  59.405  1.00  0.00           H  
ATOM   2388 2HB  ARG A 153      31.273  20.606  58.368  1.00  0.00           H  
ATOM   2389 1HG  ARG A 153      30.309  22.805  58.380  1.00  0.00           H  
ATOM   2390 2HG  ARG A 153      28.853  22.214  59.218  1.00  0.00           H  
ATOM   2391 1HD  ARG A 153      30.084  21.739  61.180  1.00  0.00           H  
ATOM   2392 2HD  ARG A 153      31.630  22.041  60.353  1.00  0.00           H  
ATOM   2393  HE  ARG A 153      31.249  24.341  60.468  1.00  0.00           H  
ATOM   2394 1HH1 ARG A 153      28.528  22.530  61.759  1.00  0.00           H  
ATOM   2395 2HH1 ARG A 153      27.815  23.919  62.546  1.00  0.00           H  
ATOM   2396 1HH2 ARG A 153      30.313  26.138  61.494  1.00  0.00           H  
ATOM   2397 2HH2 ARG A 153      28.825  25.962  62.397  1.00  0.00           H  
ATOM   2398  N   PHE A 154      28.708  22.166  56.038  1.00  0.00           N  
ATOM   2399  CA  PHE A 154      28.855  23.297  55.129  1.00  0.00           C  
ATOM   2400  C   PHE A 154      28.612  24.574  55.925  1.00  0.00           C  
ATOM   2401  O   PHE A 154      27.503  24.796  56.421  1.00  0.00           O  
ATOM   2402  CB  PHE A 154      27.875  23.202  53.958  1.00  0.00           C  
ATOM   2403  CG  PHE A 154      28.122  24.215  52.877  1.00  0.00           C  
ATOM   2404  CD1 PHE A 154      29.415  24.543  52.497  1.00  0.00           C  
ATOM   2405  CD2 PHE A 154      27.063  24.841  52.237  1.00  0.00           C  
ATOM   2406  CE1 PHE A 154      29.644  25.475  51.503  1.00  0.00           C  
ATOM   2407  CE2 PHE A 154      27.289  25.772  51.242  1.00  0.00           C  
ATOM   2408  CZ  PHE A 154      28.582  26.089  50.875  1.00  0.00           C  
ATOM   2409  H   PHE A 154      27.845  22.056  56.552  1.00  0.00           H  
ATOM   2410  HA  PHE A 154      29.866  23.283  54.720  1.00  0.00           H  
ATOM   2411 1HB  PHE A 154      27.934  22.209  53.514  1.00  0.00           H  
ATOM   2412 2HB  PHE A 154      26.857  23.336  54.324  1.00  0.00           H  
ATOM   2413  HD1 PHE A 154      30.256  24.057  52.993  1.00  0.00           H  
ATOM   2414  HD2 PHE A 154      26.043  24.591  52.528  1.00  0.00           H  
ATOM   2415  HE1 PHE A 154      30.665  25.724  51.215  1.00  0.00           H  
ATOM   2416  HE2 PHE A 154      26.448  26.257  50.747  1.00  0.00           H  
ATOM   2417  HZ  PHE A 154      28.761  26.824  50.091  1.00  0.00           H  
ATOM   2418  N   GLN A 155      29.642  25.406  56.050  1.00  0.00           N  
ATOM   2419  CA  GLN A 155      29.597  26.595  56.890  1.00  0.00           C  
ATOM   2420  C   GLN A 155      29.800  27.837  56.032  1.00  0.00           C  
ATOM   2421  O   GLN A 155      30.716  27.893  55.212  1.00  0.00           O  
ATOM   2422  CB  GLN A 155      30.660  26.528  57.990  1.00  0.00           C  
ATOM   2423  CG  GLN A 155      30.696  27.746  58.897  1.00  0.00           C  
ATOM   2424  CD  GLN A 155      31.703  27.602  60.021  1.00  0.00           C  
ATOM   2425  OE1 GLN A 155      31.884  26.513  60.575  1.00  0.00           O  
ATOM   2426  NE2 GLN A 155      32.367  28.699  60.366  1.00  0.00           N  
ATOM   2427  H   GLN A 155      30.487  25.196  55.538  1.00  0.00           H  
ATOM   2428  HA  GLN A 155      28.620  26.639  57.374  1.00  0.00           H  
ATOM   2429 1HB  GLN A 155      30.485  25.651  58.613  1.00  0.00           H  
ATOM   2430 2HB  GLN A 155      31.645  26.416  57.537  1.00  0.00           H  
ATOM   2431 1HG  GLN A 155      30.969  28.619  58.304  1.00  0.00           H  
ATOM   2432 2HG  GLN A 155      29.709  27.888  59.337  1.00  0.00           H  
ATOM   2433 1HE2 GLN A 155      33.044  28.665  61.101  1.00  0.00           H  
ATOM   2434 2HE2 GLN A 155      32.189  29.561  59.890  1.00  0.00           H  
ATOM   2435  N   LEU A 156      28.941  28.831  56.226  1.00  0.00           N  
ATOM   2436  CA  LEU A 156      29.153  30.152  55.648  1.00  0.00           C  
ATOM   2437  C   LEU A 156      29.564  31.161  56.712  1.00  0.00           C  
ATOM   2438  O   LEU A 156      28.978  31.210  57.794  1.00  0.00           O  
ATOM   2439  CB  LEU A 156      27.877  30.633  54.944  1.00  0.00           C  
ATOM   2440  CG  LEU A 156      27.279  29.665  53.916  1.00  0.00           C  
ATOM   2441  CD1 LEU A 156      26.061  30.304  53.264  1.00  0.00           C  
ATOM   2442  CD2 LEU A 156      28.333  29.312  52.877  1.00  0.00           C  
ATOM   2443  H   LEU A 156      28.118  28.667  56.790  1.00  0.00           H  
ATOM   2444  HA  LEU A 156      29.950  30.082  54.907  1.00  0.00           H  
ATOM   2445 1HB  LEU A 156      27.116  30.827  55.699  1.00  0.00           H  
ATOM   2446 2HB  LEU A 156      28.096  31.569  54.430  1.00  0.00           H  
ATOM   2447  HG  LEU A 156      26.949  28.756  54.421  1.00  0.00           H  
ATOM   2448 1HD1 LEU A 156      25.635  29.616  52.534  1.00  0.00           H  
ATOM   2449 2HD1 LEU A 156      25.315  30.528  54.027  1.00  0.00           H  
ATOM   2450 3HD1 LEU A 156      26.357  31.225  52.764  1.00  0.00           H  
ATOM   2451 1HD2 LEU A 156      27.908  28.623  52.147  1.00  0.00           H  
ATOM   2452 2HD2 LEU A 156      28.663  30.219  52.371  1.00  0.00           H  
ATOM   2453 3HD2 LEU A 156      29.184  28.840  53.368  1.00  0.00           H  
ATOM   2454  N   GLY A 157      30.574  31.965  56.399  1.00  0.00           N  
ATOM   2455  CA  GLY A 157      31.096  32.944  57.346  1.00  0.00           C  
ATOM   2456  C   GLY A 157      32.094  32.306  58.304  1.00  0.00           C  
ATOM   2457  O   GLY A 157      31.995  31.120  58.619  1.00  0.00           O  
ATOM   2458  OXT GLY A 157      32.990  32.961  58.760  1.00  0.00           O  
ATOM   2459  H   GLY A 157      30.991  31.897  55.482  1.00  0.00           H  
ATOM   2460 1HA  GLY A 157      31.577  33.756  56.801  1.00  0.00           H  
ATOM   2461 2HA  GLY A 157      30.272  33.379  57.910  1.00  0.00           H  
TER                                                                             
# All scores below are weighted scores, not raw scores.
#BEGIN_POSE_ENERGIES_TABLE models/design14bab_ba0274_7.pdb
label fa_atr fa_rep fa_sol fa_intra_rep fa_intra_sol_xover4 lk_ball_wtd fa_elec pro_close hbond_sr_bb hbond_lr_bb hbond_bb_sc hbond_sc dslf_fa13 atom_pair_constraint coordinate_constraint angle_constraint dihedral_constraint metalbinding_constraint omega fa_dun p_aa_pp yhh_planarity ref chainbreak rama_prepro res_type_constraint total
weights 1 0.55 1 0.005 1 1 1 1.25 1 1 1 1 1.25 1 1 1 1 1 0.4 0.7 0.6 0.625 1 1 0.45 1 NA
pose -831.194 86.3202 491.435 1.61138 29.6107 -8.13177 -315.049 0.35897 -30.4778 -83.3908 -25.9307 -39.9692 -1.85589 0 0 0 0 0 18.2226 190.158 -53.9162 0.22235 25.6743 0 -16.7867 0 -563.088
ARG:NtermProteinFull_1 -6.81283 0.58029 6.48923 0.01926 0.40997 -0.272 -5.02236 0 0 0 -0.65107 -0.66207 0 0 0 0 0 0 0.14248 2.37656 0 0 -0.09474 0 0 0 -3.49728
ILE_2 -6.77762 1.12206 0.14435 0.02289 0.07246 -0.11285 -1.10628 0 0 0 0 0 0 0 0 0 0 0 -0.01682 0.38911 -0.48166 0 2.30374 0 -0.26492 0 -4.70554
GLU_3 -5.54291 0.42474 5.22132 0.00765 0.31434 -0.2385 -3.08685 0 0 0 0 0 0 0 0 0 0 0 -0.02516 2.60588 0.13761 0 -2.72453 0 -0.13988 0 -3.04627
VAL_4 -7.20457 0.82338 0.16554 0.01526 0.0404 0.09754 -2.00172 0 0 0 0 0 0 0 0 0 0 0 -0.04652 0.05414 -0.78226 0 2.64269 0 -0.04784 0 -6.24395
ARG_5 -6.52417 0.69412 6.16806 0.01321 0.26028 0.23814 -4.66326 0 0 0 -1.16431 0 0 0 0 0 0 0 0.10678 1.79584 -0.06712 0 -0.09474 0 -0.11149 0 -3.34866
VAL_6 -6.0219 0.80629 1.05405 0.01411 0.03851 0.17272 -1.92629 0 0 0 0 0 0 0 0 0 0 0 -0.01638 0.12412 -0.77374 0 2.64269 0 -0.1083 0 -3.99413
ASP_7 -4.9405 0.24747 5.86758 0.00685 0.69576 0.20276 -2.92584 0 0 0 0 -0.60639 0 0 0 0 0 0 1.47371 1.63511 -0.79157 0 -2.14574 0 0.07164 0 -1.20918
ASN_8 -3.86187 0.23973 3.65794 0.00719 0.31017 -0.07297 -0.09224 0 0 0 0 -0.70347 0 0 0 0 0 0 -0.00083 1.89447 -0.97738 0 -1.34026 0 0.37767 0 -0.56186
GLY_9 -3.9175 0.45626 3.28661 0.00015 0 0.15478 -1.89561 0 0 0 0 0 0 0 0 0 0 0 0.20409 0 -1.49507 0 0.79816 0 -0.04309 0 -2.45123
ARG_10 -4.87616 0.34163 4.96438 0.0125 0.38262 0.28109 -4.30032 0 0 0 0 -0.60639 0 0 0 0 0 0 0.11685 2.00047 -0.00453 0 -0.09474 0 -0.24099 0 -2.0236
VAL_11 -6.55211 0.71234 0.14185 0.01505 0.04314 0.13312 -1.73388 0 0 0 0 0 0 0 0 0 0 0 0.11192 0.04184 -0.67484 0 2.64269 0 -0.20955 0 -5.32842
ARG_12 -5.8884 0.8221 5.4606 0.01019 0.17635 0.4296 -4.71116 0 0 0 0 -0.92429 0 0 0 0 0 0 -0.01009 2.18817 -0.05735 0 -0.09474 0 -0.20255 0 -2.80157
VAL_13 -6.68873 0.86433 0.39854 0.01441 0.04283 0.06161 -1.98506 0 0 0 0 0 0 0 0 0 0 0 -0.07538 0.08955 -0.61124 0 2.64269 0 -0.17132 0 -5.41776
ARG_14 -5.62236 0.29485 5.69495 0.01683 0.42748 0.15223 -4.57259 0 0 0 0 -1.03827 0 0 0 0 0 0 -0.01386 2.10649 0.12942 0 -0.09474 0 -0.10614 0 -2.6257
ASN_15 -8.40796 0.54571 6.90727 0.01454 0.65025 0.01861 -3.15893 0 0 0 -1.57243 -0.79661 0 0 0 0 0 0 0.4779 1.57952 -0.56089 0 -1.34026 0 -0.02555 0 -5.66884
GLY_16 -2.96139 0.23355 2.79157 0.00014 0 -0.00197 -1.40849 0 0 0 -0.65107 0 0 0 0 0 0 0 -0.02906 0 0.27763 0 0.79816 0 0.22895 0 -0.72197
THR_17 -6.05046 0.50534 4.31148 0.01144 0.0668 -0.15687 -0.92414 0 0 0 -1.7482 -0.79661 0 0 0 0 0 0 -0.00994 1.01768 -0.58347 0 1.15175 0 0.48829 0 -2.7169
ASP_18 -2.72732 0.18319 3.10745 0.00443 0.33766 -0.23547 -1.47711 0 0 0 -0.33991 0 0 0 0 0 0 0 0.01606 2.06516 -0.25681 0 -2.14574 0 -0.09213 0 -1.56055
ARG_19 -4.5386 0.62599 4.55409 0.01921 0.63492 0.17522 -0.85254 0.04441 0 0 -2.16451 0 0 0 0 0 0 0 0.13295 1.30534 -0.22653 0 -0.09474 0 -0.38191 0 -0.7667
PRO_20 -4.18297 0.57556 1.71251 0.00295 0.07584 -0.04961 -0.45835 0.10897 0 0 0 0 0 0 0 0 0 0 -0.04394 0.18869 -1.02504 0 -1.64321 0 -0.39836 0 -5.13696
CYS:disulfide_21 -6.32774 0.26243 3.55996 0.0018 0.00995 -0.13257 -1.73489 0 0 0 0 0 -0.49121 0 0 0 0 0 0.14704 0.10139 -0.02626 0 3.25479 0 -0.24756 0 -1.62287
ARG_22 -5.55446 0.49676 5.65905 0.01986 0.63234 0.105 -4.83818 0 0 0 0 -0.79163 0 0 0 0 0 0 0.12022 3.22434 0.06457 0 -0.09474 0 0.10852 0 -0.84835
VAL_23 -7.45677 0.7939 1.23698 0.0151 0.04166 0.08408 -2.32122 0 0 0 0 0 0 0 0 0 0 0 0.06844 0.05174 -0.7923 0 2.64269 0 -0.17524 0 -5.81094
ARG_24 -6.31263 0.42194 5.02362 0.0104 0.19237 0.36551 -4.14904 0 0 0 0 -0.9726 0 0 0 0 0 0 0.15397 2.00875 -0.03153 0 -0.09474 0 -0.23996 0 -3.62394
VAL_25 -5.62586 0.29867 0.37735 0.01394 0.04163 -0.00972 -1.78106 0 0 0 0 0 0 0 0 0 0 0 -0.04286 0.11186 -0.75044 0 2.64269 0 -0.22665 0 -4.95047
THR_26 -5.63158 0.81578 3.78968 0.00899 0.05404 0.27284 -3.08895 0 0 0 0 -1.0809 0 0 0 0 0 0 0.04321 0.05463 -0.18985 0 1.15175 0 -0.14728 0 -3.94763
ALA_27 -4.62671 0.55573 1.49912 0.00128 0 -0.02319 -1.12429 0 0 0 0 0 0 0 0 0 0 0 -0.03344 0 -0.11074 0 1.32468 0 0.34621 0 -2.19135
GLY_28 -1.60298 0.11479 1.51996 0.0001 0 -0.19837 0.24121 0 0 0 0 0 0 0 0 0 0 0 0.05534 0 -1.13841 0 0.79816 0 -0.02122 0 -0.23141
GLY_29 -1.13621 0.17644 1.10535 0.00011 0 -0.1684 0.28668 0 0 0 0 0 0 0 0 0 0 0 -0.13849 0 -1.48695 0 0.79816 0 -0.72747 0 -1.29078
GLU_30 -3.66122 0.28694 4.53131 0.00729 0.30465 0.00174 -2.91041 0 0 0 0 -0.93023 0 0 0 0 0 0 -0.03589 2.52212 0.16473 0 -2.72453 0 -0.38799 0 -2.8315
THR_31 -3.62834 0.51365 2.12404 0.00847 0.05221 -0.12353 -0.73988 0 0 0 0 -1.0809 0 0 0 0 0 0 -0.01474 0.05001 -0.21416 0 1.15175 0 0.05191 0 -1.84953
ARG_32 -4.64382 0.39403 4.50863 0.01102 0.21744 0.11376 -3.41609 0 0 0 0 -0.93023 0 0 0 0 0 0 0.2347 1.92092 -0.05292 0 -0.09474 0 0.00616 0 -1.73115
GLU_33 -4.95808 0.46544 4.57065 0.00625 0.26152 0.21545 -3.45695 0 0 0 0 -1.32961 0 0 0 0 0 0 -0.03181 3.32331 0.24611 0 -2.72453 0 0.03911 0 -3.37314
TYR_34 -7.04953 0.8127 2.63034 0.02305 0.2796 0.00906 -2.21861 0 0 0 0 0 0 0 0 0 0 0 0.32085 1.78731 -0.38202 0.00346 0.58223 0 -0.05436 0 -3.25593
THR_35 -2.30939 0.14346 0.98397 0.00833 0.05356 -0.32685 -0.47892 0 0 0 0 0 0 0 0 0 0 0 -0.02452 0.04437 -0.16142 0 1.15175 0 -0.09165 0 -1.00732
VAL_36 -7.17257 0.81026 2.42909 0.01467 0.04252 0.07194 -2.2569 0 0 0 0 0 0 0 0 0 0 0 -0.03966 0.10157 -0.75656 0 2.64269 0 -0.15319 0 -4.26614
ASN_37 -5.03245 0.40215 4.01289 0.00523 0.21705 0.00884 -2.16813 8e-05 0 0 0 0 0 0 0 0 0 0 0.00196 1.39299 0.04937 0 -1.34026 0 0.04261 0 -2.40767
PRO_38 -5.47423 0.77876 2.63933 0.0029 0.07125 -0.45836 -0.56314 0.02379 0 0 0 0 0 0 0 0 0 0 -0.08069 0.04932 -0.80752 0 -1.64321 0 0.03507 0 -5.42671
GLY_39 -1.42884 0.03897 1.63997 0.00011 0 0.00518 -1.3529 0 0 0 0 0 0 0 0 0 0 0 -0.08844 0 -1.43937 0 0.79816 0 -0.63099 0 -2.45814
THR_40 -4.74374 0.2721 4.36109 0.00772 0.07219 -0.10918 -2.79023 0 0 0 0 0 0 0 0 0 0 0 0.09064 0.06861 -0.61793 0 1.15175 0 -0.45765 0 -2.69465
GLU_41 -3.97093 0.27824 3.33901 0.00596 0.26515 -0.02313 -2.23449 0 0 0 0 -1.03827 0 0 0 0 0 0 0.81552 2.51198 -0.02804 0 -2.72453 0 -0.01194 0 -2.81546
LEU_42 -7.02184 1.62059 0.95525 0.01659 0.06962 0.19081 -1.95309 0 0 0 0 0 0 0 0 0 0 0 0.47855 1.78579 -0.35592 0 1.66147 0 -0.10529 0 -2.65746
GLU_43 -3.82688 0.34729 3.04518 0.00608 0.31111 0.05428 -2.33862 0 0 0 0 -0.92429 0 0 0 0 0 0 0.13094 3.13223 0.14855 0 -2.72453 0 0.0813 0 -2.55736
VAL_44 -5.27149 0.71603 0.84874 0.01827 0.04996 0.09051 -1.58829 0 0 0 0 0 0 0 0 0 0 0 0.02235 0.02107 -0.39718 0 2.64269 0 -0.01239 0 -2.85972
GLU_45 -2.09933 0.1027 1.21512 0.00605 0.26917 -0.21612 -0.65455 0 0 0 0 0 0 0 0 0 0 0 -0.00541 2.38393 0.10405 0 -2.72453 0 -0.17429 0 -1.7932
LEU_46 -5.83276 0.56095 0.63542 0.01594 0.05042 -0.11548 -1.05136 0 0 0 0 0 0 0 0 0 0 0 0.04246 0.29264 -0.26892 0 1.66147 0 0.01334 0 -3.99587
SER_47 -3.13773 0.5352 3.63206 0.00153 0.07762 -0.31117 -0.91719 7e-05 0 0 0 0 0 0 0 0 0 0 0.05615 0.27526 -0.20397 0 -0.28969 0 -0.27451 0 -0.55638
PRO_48 -2.55018 0.39598 1.70131 0.00264 0.04402 0.1024 -0.20722 0.01725 0 0 -0.90765 0 0 0 0 0 0 0 -0.04277 0.57957 -0.39535 0 -1.64321 0 -0.47481 0 -3.37803
GLU_49 -2.457 0.27621 2.24394 0.00702 0.33467 -0.28556 -0.08206 0 0 0 0 0 0 0 0 0 0 0 -0.05233 2.36989 -0.10178 0 -2.72453 0 -0.48367 0 -0.9552
GLN_50 -7.49764 0.69552 5.67331 0.01153 0.63274 -0.45499 -1.52312 0 0 0 0 0 0 0 0 0 0 0 0.93806 2.37423 -0.037 0 -1.45095 0 -0.10377 0 -0.74208
GLN_51 -5.60392 0.45579 4.33973 0.00605 0.22666 -0.03097 -1.52296 0 0 0 -0.90765 0 0 0 0 0 0 0 0.03057 3.1774 -0.16014 0 -1.45095 0 0.06331 0 -1.37706
ASN_52 -5.91123 0.3512 4.53741 0.00832 0.33604 -0.59029 -0.2904 0 0 0 0 -0.70347 0 0 0 0 0 0 -0.01978 1.53381 -0.69494 0 -1.34026 0 -0.06395 0 -2.84754
ASN_53 -7.2932 0.75917 5.66524 0.0046 0.28812 -0.00616 -2.50383 0 0 0 -1.76853 -0.88221 0 0 0 0 0 0 0.01844 2.83819 -0.66038 0 -1.34026 0 0.24575 0 -4.63506
ALA_54 -4.69685 0.48093 1.62452 0.00119 0 0.24839 -2.08081 0 0 0 0 0 0 0 0 0 0 0 0.19862 0 -0.45882 0 1.32468 0 0.25244 0 -3.10571
LEU_55 -7.87132 0.80573 2.20991 0.02918 0.1838 0.03568 -2.32463 0 0 0 0 0 0 0 0 0 0 0 -0.02065 2.4041 -0.20819 0 1.66147 0 0.02016 0 -3.07476
VAL_56 -7.08361 0.92302 0.47874 0.0147 0.04295 0.13549 -2.24101 0 0 0 0 0 0 0 0 0 0 0 -0.0439 0.03578 -0.74095 0 2.64269 0 -0.20608 0 -6.04217
GLU_57 -5.94988 0.42424 4.11763 0.00773 0.32831 -0.03747 -3.1007 0 0 0 0 0 0 0 0 0 0 0 -0.03394 2.54399 0.26677 0 -2.72453 0 -0.05623 0 -4.21407
VAL_58 -7.11053 0.93447 0.52972 0.01474 0.04204 0.08012 -2.15384 0 0 0 0 0 0 0 0 0 0 0 -0.06318 0.12949 -0.74956 0 2.64269 0 -0.05205 0 -5.75591
GLU_59 -6.2282 0.47136 5.91659 0.00732 0.38901 0.26706 -4.98084 0 0 0 0 -1.35914 0 0 0 0 0 0 -0.05202 3.26506 0.36461 0 -2.72453 0 0.03664 0 -4.62708
CYS:disulfide_60 -4.57449 0.59687 2.28898 0.00268 0.01468 -0.12366 -1.38409 0 0 0 0 0 -0.49121 0 0 0 0 0 0.08524 0.78256 -0.09965 0 3.25479 0 0.82462 0 1.17731
GLY_61 -1.31749 0.0627 1.53724 3e-05 0 -0.31643 0.49088 0 0 0 0 0 0 0 0 0 0 0 -0.2652 0 -1.31055 0 0.79816 0 0.65979 0 0.33912
ASN_62 -1.2506 0.06307 1.1993 0.00732 0.30811 -0.17482 -0.09252 0 0 0 0 0 0 0 0 0 0 0 -0.03568 1.61625 -0.52447 0 -1.34026 0 -0.29799 0 -0.5223
GLU_63 -4.0245 0.18742 4.32878 0.00657 0.28505 -0.11467 -1.79184 0 0 0 0 -0.40319 0 0 0 0 0 0 0.01509 2.4365 0.10233 0 -2.72453 0 -0.31898 0 -2.01597
ARG_64 -6.37379 0.66719 4.66355 0.01035 0.19428 0.08366 -3.53566 0 0 0 0 -0.92452 0 0 0 0 0 0 0.00834 1.80511 -0.12357 0 -0.09474 0 -0.03535 0 -3.65516
TYR_65 -8.92052 1.29597 3.37664 0.02204 0.26962 0.11987 -2.99234 0 0 0 0 -0.40319 0 0 0 0 0 0 0.35113 1.34885 -0.17189 0.02273 0.58223 0 -0.11525 0 -5.21413
VAL_66 -7.51041 1.41146 0.27619 0.01771 0.04187 -0.05303 -1.36635 0 0 0 0 0 0 0 0 0 0 0 -0.0569 0.39818 -0.70862 0 2.64269 0 -0.18329 0 -5.09049
PHE_67 -8.9324 0.92677 1.80354 0.02404 0.3033 -0.0279 -2.1037 0 0 0 0 0 0 0 0 0 0 0 0.38434 1.95972 -0.1224 0 1.21829 0 -0.09048 0 -4.65689
ILE_68 -8.72446 1.23712 0.77464 0.02588 0.06927 -0.04867 -2.32387 0 0 0 0 0 0 0 0 0 0 0 2.05775 0.22713 -0.74849 0 2.30374 0 -0.13062 0 -5.28058
LEU_69 -7.81753 1.3769 1.82809 0.01638 0.09276 0.23808 -2.39497 0 0 0 0 0 0 0 0 0 0 0 0.09243 0.64085 -0.12653 0 1.66147 0 -0.12348 0 -4.51557
ALA_70 -5.5771 0.76786 1.91785 0.00126 0 0.04503 -1.64067 0 0 0 0 0 0 0 0 0 0 0 1.64224 0 -0.42473 0 1.32468 0 0.09089 0 -1.8527
THR_71 -4.56918 0.25685 3.61772 0.00715 0.06407 0.30508 -0.73738 0 0 0 -1.35497 -0.88221 0 0 0 0 0 0 0.28855 0.14603 -0.6295 0 1.15175 0 -0.0477 0 -2.38374
ASP_72 -5.13383 0.26363 6.33257 0.01687 0.8291 -0.21014 -4.47926 0 0 0 -1.61236 -0.32052 0 0 0 0 0 0 0.0531 1.79066 -0.83379 0 -2.14574 0 -0.2215 0 -5.67122
GLU_73 -4.49346 0.49013 3.59405 0.00621 0.26993 0.1066 -0.8417 0 0 0 0 0 0 0 0 0 0 0 0.06856 2.53156 -0.27155 0 -2.72453 0 -0.41618 0 -1.6804
GLU_74 -3.93054 0.25063 5.22625 0.01015 1.02075 0.08809 -2.92232 0 0 0 0 -0.7378 0 0 0 0 0 0 0.59363 2.93235 -0.23725 0 -2.72453 0 -0.41792 0 -0.84851
THR_75 -5.03927 0.33437 4.59103 0.01227 0.06678 -0.51957 -3.15947 0 0 0 -0.54472 -0.32052 0 0 0 0 0 0 -0.03386 0.1865 0.03542 0 1.15175 0 -0.14407 0 -3.38336
ALA_76 -6.10796 0.72285 3.0471 0.00136 0 -5e-05 -2.17763 0 0 0 0 0 0 0 0 0 0 0 -0.01172 0 -0.37733 0 1.32468 0 -0.25314 0 -3.83186
LYS_77 -5.35803 0.53703 6.06843 0.0074 0.11663 0.09676 -3.85609 0 0 0 0 -0.7378 0 0 0 0 0 0 -0.01928 1.70704 -0.0152 0 -0.71458 0 -0.17103 0 -2.33871
GLU_78 -4.61147 0.28285 5.2472 0.00776 0.33986 -0.3343 -2.58177 0 0 0 0 0 0 0 0 0 0 0 0.00975 2.83664 -0.12072 0 -2.72453 0 0.04113 0 -1.6076
TRP_79 -11.2726 0.70391 3.00663 0.03232 0.26676 -0.35205 -1.32042 0 0 0 0 0 0 0 0 0 0 0 -0.02119 2.89044 -0.15457 0 2.26099 0 -0.11698 0 -4.0768
ILE_80 -8.20988 0.91132 3.52277 0.02661 0.07142 -0.51274 -1.94287 0 0 0 0 0 0 0 0 0 0 0 -0.03764 0.1428 -0.48412 0 2.30374 0 -0.04597 0 -4.25456
LYS_81 -4.80236 0.22341 5.66375 0.01043 0.29508 -0.0067 -3.27711 0 0 0 0 -0.31589 0 0 0 0 0 0 -0.00014 1.63491 0.05843 0 -0.71458 0 0.11331 0 -1.11746
LYS_82 -6.03534 0.57669 5.9855 0.00708 0.11386 -0.44159 -3.1557 0 0 0 0 0 0 0 0 0 0 0 -0.02806 1.0468 0.01836 0 -0.71458 0 -0.08745 0 -2.71443
ALA_83 -6.65856 1.0547 2.20091 0.00136 0 -0.10689 -1.75167 0 0 0 0 0 0 0 0 0 0 0 -0.01817 0 -0.31828 0 1.32468 0 -0.37026 0 -4.64217
HIS_D_84 -7.47225 0.60949 5.50997 0.00771 0.35393 -0.72175 -0.97044 0 0 0 0 0 0 0 0 0 0 0 -0.03104 2.598 0.11004 0 -0.30065 0 -0.32818 0 -0.63517
GLU_85 -3.57631 0.14132 4.54903 0.00642 0.29455 -0.07063 -2.38404 0 0 0 0 -0.31589 0 0 0 0 0 0 0.03498 2.84636 -0.23909 0 -2.72453 0 -0.29731 0 -1.73514
ILE_86 -5.58732 0.6011 2.73608 0.02656 0.06776 -0.35418 -0.51636 0 0 0 0 0 0 0 0 0 0 0 1.25205 0.4538 -0.53576 0 2.30374 0 -0.09168 0 0.3558
ALA_87 -5.03524 1.10842 1.61815 0.00126 0 -0.07565 -0.54477 0 0 0 0 0 0 0 0 0 0 0 0.38133 0 0.12211 0 1.32468 0 0.1475 0 -0.95221
ASP_88 -3.64383 0.3345 3.2327 0.00446 0.30456 -0.26573 -1.35581 0 0 0 0 0 0 0 0 0 0 0 0.24404 1.6964 -0.0922 0 -2.14574 0 -0.02273 0 -1.7094
ILE_89 -6.39583 0.96752 0.51514 0.02674 0.06914 -0.23161 -0.87683 0 0 0 0 0 0 0 0 0 0 0 -0.06831 0.25735 -0.66311 0 2.30374 0 -0.24065 0 -4.33671
VAL_90 -7.14956 1.54067 1.00213 0.01527 0.0404 -0.10303 -1.78783 0 0 0 0 0 0 0 0 0 0 0 0.11724 0.06569 -0.76971 0 2.64269 0 -0.32807 0 -4.7141
VAL_91 -6.79078 0.72958 0.3812 0.01492 0.04307 0.0268 -1.9104 0 0 0 0 0 0 0 0 0 0 0 -0.02749 0.04424 -0.77135 0 2.64269 0 -0.37602 0 -5.99355
VAL_92 -7.27354 1.51538 1.61398 0.01527 0.03699 0.17551 -2.03644 0 0 0 0 0 0 0 0 0 0 0 0.90517 0.57516 -0.7317 0 2.64269 0 -0.3467 0 -2.90823
VAL_93 -6.81036 0.53523 0.65666 0.01498 0.05131 0.13694 -1.61115 0 0 0 0 0 0 0 0 0 0 0 0.03352 0.02182 -0.40756 0 2.64269 0 -0.06538 0 -4.80128
LEU_94 -7.50153 1.00346 2.44873 0.0184 0.14113 -0.30922 -1.60973 0 0 0 0 0 0 0 0 0 0 0 -0.0518 0.96506 -0.11507 0 1.66147 0 0.30756 0 -3.04153
ASN_95 -5.08909 0.3832 4.20324 0.00713 0.30413 -0.33066 -1.09662 0 0 0 -0.65408 0 0 0 0 0 0 0 -0.05813 1.66718 -1.01717 0 -1.34026 0 -0.16704 0 -3.18817
GLY_96 -4.2822 0.6728 2.87012 8e-05 0 -0.00165 -1.0558 0 0 0 0 0 0 0 0 0 0 0 0.25028 0 -1.45156 0 0.79816 0 -0.85819 0 -3.05795
ARG_97 -5.9625 0.30822 5.85423 0.01595 0.4128 -0.35406 -3.41266 0 0 0 0 0 0 0 0 0 0 0 0.07535 2.04983 0.12798 0 -0.09474 0 -0.35323 0 -1.33282
VAL_98 -6.98542 0.6922 1.1649 0.01457 0.04406 0.14841 -2.29939 0 0 0 0 0 0 0 0 0 0 0 0.00876 0.01289 -0.49413 0 2.64269 0 -0.08248 0 -5.13294
ARG_99 -6.39493 0.96357 4.98748 0.01335 0.33365 0.18752 -3.39523 0 0 0 0 -0.89071 0 0 0 0 0 0 -0.0029 2.04843 -0.0625 0 -0.09474 0 -0.2289 0 -2.53592
VAL_100 -6.71054 1.0408 0.42469 0.01503 0.0448 0.11799 -1.73217 0 0 0 0 0 0 0 0 0 0 0 -0.07325 0.03393 -0.56941 0 2.64269 0 -0.12562 0 -4.89104
ARG_101 -7.04563 0.422 5.51395 0.01667 0.35669 -0.03067 -3.08855 0 0 0 0 -0.73792 0 0 0 0 0 0 0.03524 2.73598 0.12702 0 -0.09474 0 -0.07952 0 -1.86949
ASN_102 -8.31951 0.4727 6.90561 0.01565 0.66751 -0.02666 -3.45359 0 0 0 -1.59728 -0.81396 0 0 0 0 0 0 0.11079 1.59802 -0.51724 0 -1.34026 0 0.01072 0 -6.2875
GLY_103 -2.48117 0.19826 2.35512 8e-05 0 -0.02211 -0.97647 0 0 0 0 0 0 0 0 0 0 0 0.03922 0 0.39741 0 0.79816 0 0.21911 0 0.52761
THR_104 -5.13808 0.32958 4.04394 0.01143 0.06806 -0.205 -1.07933 0 0 0 -1.79801 -0.81396 0 0 0 0 0 0 0.04882 1.06038 -0.55114 0 1.15175 0 0.40829 0 -2.46325
ASP_105 -2.2973 0.1636 2.18046 0.00476 0.34194 -0.13351 -0.57909 0 0 0 -0.34139 0 0 0 0 0 0 0 0.00957 2.15325 -0.31867 0 -2.14574 0 -0.16771 0 -1.12982
ARG_106 -4.47006 0.49048 4.49687 0.01934 0.64147 0.10573 -1.00144 0.01015 0 0 -2.22753 0 0 0 0 0 0 0 0.17301 1.30112 -0.23519 0 -0.09474 0 -0.43662 0 -1.22741
PRO_107 -3.69241 0.37911 1.50597 0.00348 0.11384 -0.02793 -0.49401 0.05217 0 0 0 0 0 0 0 0 0 0 0.19321 0.69777 -0.9167 0 -1.64321 0 -0.39509 0 -4.2238
CYS:disulfide_108 -5.72632 0.16142 3.33681 0.002 0.01018 -0.1567 -1.88216 0 0 0 0 0 -0.43673 0 0 0 0 0 0.48947 0.12112 -0.03872 0 3.25479 0 -0.20027 0 -1.06513
ARG_109 -5.88149 0.57712 5.87484 0.02523 0.76465 -0.24175 -4.64663 0 0 0 0 -0.61335 0 0 0 0 0 0 -0.0346 3.16902 0.01923 0 -0.09474 0 0.07174 0 -1.01073
VAL_110 -7.72903 0.98149 1.09409 0.01462 0.04017 0.04521 -2.18706 0 0 0 0 0 0 0 0 0 0 0 -0.01516 0.06214 -0.74865 0 2.64269 0 -0.2106 0 -6.01009
ARG_111 -6.60881 0.50665 4.89113 0.01028 0.18763 0.37437 -3.78751 0 0 0 0 -1.00172 0 0 0 0 0 0 0.00445 2.10628 -0.01163 0 -0.09474 0 -0.20837 0 -3.63199
VAL_112 -6.18551 0.22779 0.24585 0.01458 0.04328 -0.05245 -1.76664 0 0 0 0 0 0 0 0 0 0 0 -0.03274 0.06181 -0.71576 0 2.64269 0 -0.20513 0 -5.72224
THR_113 -4.95394 0.53017 3.69539 0.00771 0.05092 0.06127 -2.67441 0 0 0 0 -0.81913 0 0 0 0 0 0 0.14485 0.07548 -0.20881 0 1.15175 0 -0.1213 0 -3.06004
ALA_114 -3.78993 0.64684 1.66265 0.00121 0 -0.06911 -1.03932 0 0 0 0 0 0 0 0 0 0 0 -0.00533 0 -0.31323 0 1.32468 0 0.20006 0 -1.38148
GLY_115 -1.5047 0.19566 1.52448 0.00012 0 -0.20897 -0.31084 0 0 0 -0.36098 0 0 0 0 0 0 0 0.05733 0 -1.08214 0 0.79816 0 -0.10208 0 -0.99397
GLY_116 -1.067 0.18961 1.01987 0.0001 0 -0.18383 0.18141 0 0 0 0 0 0 0 0 0 0 0 -0.13945 0 -1.46232 0 0.79816 0 -0.71414 0 -1.37759
GLU_117 -3.74643 0.26344 4.55926 0.00712 0.28133 0.03534 -2.85304 0 0 0 0 -0.97552 0 0 0 0 0 0 -0.00857 2.70581 0.23181 0 -2.72453 0 -0.38927 0 -2.61324
THR_118 -3.93094 0.29666 2.19541 0.00831 0.05195 -0.17099 -0.89777 0 0 0 0 -0.81913 0 0 0 0 0 0 0.23862 0.06185 -0.21203 0 1.15175 0 0.11077 0 -1.91556
ARG_119 -4.72998 0.37723 4.45819 0.02038 0.41058 0.24148 -3.6833 0 0 0 0 -0.97552 0 0 0 0 0 0 0.06716 2.70025 -0.10955 0 -0.09474 0 -0.0187 0 -1.33651
GLU_120 -4.88866 0.36962 4.29463 0.00597 0.24813 -0.23258 -3.04842 0 0 0 0 -1.32657 0 0 0 0 0 0 0.02613 3.43097 0.22107 0 -2.72453 0 0.00741 0 -3.61684
TYR_121 -7.8109 0.67432 2.48427 0.02295 0.29825 -0.05746 -2.06729 0 0 0 0 0 0 0 0 0 0 0 0.34081 1.95295 -0.37494 0.01209 0.58223 0 -0.07666 0 -4.01937
THR_122 -2.13883 0.12575 1.00345 0.00847 0.05381 -0.32562 -0.48768 0 0 0 0 0 0 0 0 0 0 0 -0.03697 0.04322 -0.16063 0 1.15175 0 -0.10901 0 -0.87229
VAL_123 -6.93584 0.61945 2.22991 0.01453 0.04265 0.06553 -2.14754 0 0 0 0 0 0 0 0 0 0 0 -0.05458 0.07883 -0.73057 0 2.64269 0 -0.13672 0 -4.31165
ASN_124 -4.86801 0.40145 3.97215 0.00526 0.21803 -0.06325 -2.13141 0.00064 0 0 0 0 0 0 0 0 0 0 -0.00312 1.36797 0.03541 0 -1.34026 0 0.09892 0 -2.30622
PRO_125 -5.2764 0.75922 2.55447 0.00291 0.07129 -0.48166 -0.57021 0.02928 0 0 0 0 0 0 0 0 0 0 -0.02447 0.04835 -0.80473 0 -1.64321 0 0.08938 0 -5.24578
GLY_126 -1.66278 0.04818 1.94383 9e-05 0 -0.11989 -1.64366 0 0 0 0 0 0 0 0 0 0 0 -0.12394 0 -1.44998 0 0.79816 0 -0.61982 0 -2.82983
THR_127 -4.81979 0.26287 4.50573 0.00787 0.07353 -0.13425 -2.77564 0 0 0 0 0 0 0 0 0 0 0 0.07037 0.12203 -0.5835 0 1.15175 0 -0.4899 0 -2.60893
GLU_128 -4.69972 0.3786 4.41659 0.00634 0.26483 0.261 -2.72008 0 0 0 0 -1.62863 0 0 0 0 0 0 0.27956 2.5038 -0.05225 0 -2.72453 0 -0.05963 0 -3.77411
LEU_129 -7.21847 1.78336 0.86044 0.01652 0.07308 0.07879 -1.49128 0 0 0 0 0 0 0 0 0 0 0 0.02516 1.21202 -0.34097 0 1.66147 0 -0.11 0 -3.44988
GLU_130 -2.91586 0.22726 2.25986 0.00648 0.32738 -0.45536 -0.98616 0 0 0 0 0 0 0 0 0 0 0 0.18391 2.54907 0.2869 0 -2.72453 0 0.2415 0 -0.99957
VAL_131 -5.7334 0.66329 1.28698 0.01545 0.04206 0.15039 -1.84051 0 0 0 0 0 0 0 0 0 0 0 0.0106 0.12659 -0.73303 0 2.64269 0 0.17637 0 -3.19252
GLU_132 -2.50984 0.11591 1.54471 0.00599 0.27962 -0.25959 -1.07553 0 0 0 0 0 0 0 0 0 0 0 -0.02639 2.58194 0.20108 0 -2.72453 0 -0.13389 0 -2.00052
LEU_133 -5.68462 0.69331 0.48516 0.0176 0.05346 -0.16482 -0.73744 0 0 0 0 0 0 0 0 0 0 0 0.00396 0.32279 -0.29952 0 1.66147 0 -0.04053 0 -3.68919
SER_134 -3.09349 0.43336 3.58928 0.00152 0.07465 -0.14683 -1.09434 0.00224 0 0 0 0 0 0 0 0 0 0 0.01624 0.16298 -0.28638 0 -0.28969 0 -0.3404 0 -0.97086
PRO_135 -2.96966 0.73296 1.9825 0.00239 0.0357 -0.14247 0.10006 0.06993 0 0 0 0 0 0 0 0 0 0 -0.07424 0.05809 -0.08627 0 -1.64321 0 -0.18015 0 -2.11436
GLU_136 -2.518 0.21368 2.54991 0.00632 0.29694 -0.05459 -0.32169 0 0 0 -0.39269 0 0 0 0 0 0 0 0.04547 2.62269 -0.2763 0 -2.72453 0 -0.22719 0 -0.77996
GLN_137 -7.42863 0.74583 5.42196 0.01034 0.66677 -0.81033 -2.35563 0 0 0 -0.36098 0 0 0 0 0 0 0 0.22079 2.09692 -0.03783 0 -1.45095 0 -0.41303 0 -3.69475
GLN_138 -6.23275 0.9209 4.41608 0.00724 0.19397 -0.48153 -0.6437 0 0 0 0 0 0 0 0 0 0 0 0.05502 2.37856 -0.09727 0 -1.45095 0 -0.17074 0 -1.10518
ASN_139 -4.22966 0.35666 2.87323 0.00803 0.31473 -0.82736 0.28958 0 0 0 0 0 0 0 0 0 0 0 -0.04629 1.78054 -0.61625 0 -1.34026 0 -0.29305 0 -1.7301
ASN_140 -4.31938 0.16158 3.7299 0.00586 0.30123 -0.47006 -0.75603 0 0 0 -0.39269 0 0 0 0 0 0 0 -0.04204 1.85526 -0.60023 0 -1.34026 0 -0.3671 0 -2.23395
ALA_141 -4.39326 0.41 1.70267 0.00119 0 -0.02044 -1.17961 0 0 0 0 0 0 0 0 0 0 0 0.96141 0 -0.0711 0 1.32468 0 -0.41396 0 -1.67842
GLU_142 -5.34731 0.52355 5.36958 0.00652 0.29387 -0.16297 -3.34555 0 0 0 0 -0.21764 0 0 0 0 0 0 0.04984 2.91551 0.11648 0 -2.72453 0 -0.11596 0 -2.6386
VAL_143 -6.46642 0.6901 0.58107 0.01464 0.03999 0.17155 -2.4618 0 0 0 0 0 0 0 0 0 0 0 0.01509 0.07183 -0.77448 0 2.64269 0 -0.02793 0 -5.50367
GLU_144 -5.93427 0.61716 6.29637 0.00579 0.27524 0.43699 -5.4599 0 0 0 0 -0.67861 0 0 0 0 0 0 0.01036 2.66438 0.1344 0 -2.72453 0 -0.11453 0 -4.47114
VAL_145 -6.77065 0.74551 0.83603 0.01472 0.0409 0.06482 -2.32857 0 0 0 0 0 0 0 0 0 0 0 -0.06785 0.08886 -0.74578 0 2.64269 0 -0.11153 0 -5.59085
GLU_146 -5.78184 0.47609 5.3176 0.00677 0.33994 0.26263 -4.14175 0 0 0 0 -0.2885 0 0 0 0 0 0 -0.06046 2.66918 0.33174 0 -2.72453 0 0.10099 0 -3.49215
CYS:disulfide_147 -4.10367 0.5088 2.19259 0.00223 0.01307 0.08086 -1.36349 0 0 0 0 0 -0.43673 0 0 0 0 0 0.00881 0.64516 0.01519 0 3.25479 0 0.48406 0 1.30166
GLY_148 -1.07995 0.07721 1.16427 2e-05 0 -0.26547 0.32338 0 0 0 0 0 0 0 0 0 0 0 -0.25615 0 -1.30031 0 0.79816 0 0.24156 0 -0.29729
ASN_149 -1.31914 0.07332 1.31981 0.00628 0.3156 -0.16593 -0.01045 0 0 0 0 0 0 0 0 0 0 0 -0.03611 1.64299 -0.60494 0 -1.34026 0 -0.1403 0 -0.25913
GLU_150 -4.6479 0.14797 5.14927 0.00515 0.24206 0.06191 -2.74193 0 0 0 0 -0.9538 0 0 0 0 0 0 -0.00634 2.8745 0.05507 0 -2.72453 0 -0.1669 0 -2.70548
LYS_151 -5.27587 0.53607 5.95188 0.00846 0.129 -0.12214 -4.82377 0 0 0 0 -0.26763 0 0 0 0 0 0 0.06268 1.58668 0.08795 0 -0.71458 0 -0.00056 0 -2.84182
TYR_152 -8.60792 0.69672 4.03022 0.02212 0.26137 0.04995 -2.92198 0 0 0 0 -0.29173 0 0 0 0 0 0 0.54404 1.36137 -0.33316 0.18407 0.58223 0 -0.1567 0 -4.57941
ARG_153 -7.24089 0.5057 7.5352 0.01658 0.33365 0.45427 -5.48712 0 0 0 0 -1.48234 0 0 0 0 0 0 0.25838 2.78152 -0.18479 0 -0.09474 0 -0.19758 0 -2.80215
PHE_154 -9.0358 0.94776 2.07278 0.03373 0.06924 0.03282 -2.33227 0 0 0 0 0 0 0 0 0 0 0 0.06053 3.10012 -0.17178 0 1.21829 0 0.06216 0 -3.94242
GLN_155 -7.50133 0.74097 6.81671 0.00841 0.18921 0.18916 -4.09614 0 0 0 -0.6267 -0.85372 0 0 0 0 0 0 0.71231 2.77812 0.26541 0 -1.45095 0 0.15902 0 -2.66953
LEU_156 -7.76833 1.03224 1.3534 0.0178 0.06658 0.039 -0.91093 0 0 0 0 0 0 0 0 0 0 0 0.03387 0.74901 -0.29916 0 1.66147 0 -0.01533 0 -4.04038
GLY:CtermProteinFull_157 -2.8672 0.05599 4.90266 0.00012 0 0.57068 -4.19416 0 0 0 -1.79101 0 0 0 0 0 0 0 0 0 0 0 0.79816 0 -0.06071 0 -2.58546
#END_POSE_ENERGIES_TABLE models/design14bab_ba0274_7.pdb

defaultscorename 2
                                                             
