# Supplementary material for: Single-chain dimers from de novo immunoglobulins as robust scaffolds for multiple binding loops
Source: Nat Commun. 2023 Sep 23;14:5939. doi: 10.1038/s41467-023-41717-5 (PMC10517939; doi:10.1038/s41467-023-41717-5)
Supplement: Supplementary file 3 — Supplementary Data 1 [file 41467_2023_41717_MOESM3_ESM.zip › design_models/scIg/scIg14f/ranked_4.pdb]

MODEL     1
ATOM      1  N   ARG A   1       6.363 -14.789  -3.617  1.00 76.30           N  
ATOM      2  CA  ARG A   1       5.228 -13.897  -3.406  1.00 76.30           C  
ATOM      3  C   ARG A   1       5.322 -13.202  -2.052  1.00 76.30           C  
ATOM      4  CB  ARG A   1       3.911 -14.670  -3.507  1.00 76.30           C  
ATOM      5  O   ARG A   1       5.853 -13.767  -1.093  1.00 76.30           O  
ATOM      6  CG  ARG A   1       3.686 -15.655  -2.371  1.00 76.30           C  
ATOM      7  CD  ARG A   1       2.364 -16.395  -2.520  1.00 76.30           C  
ATOM      8  NE  ARG A   1       2.369 -17.660  -1.790  1.00 76.30           N  
ATOM      9  NH1 ARG A   1       0.311 -18.358  -2.575  1.00 76.30           N  
ATOM     10  NH2 ARG A   1       1.501 -19.681  -1.129  1.00 76.30           N  
ATOM     11  CZ  ARG A   1       1.394 -18.563  -1.833  1.00 76.30           C  
ATOM     12  N   ILE A   2       5.147 -11.952  -1.975  1.00 81.36           N  
ATOM     13  CA  ILE A   2       5.125 -11.188  -0.733  1.00 81.36           C  
ATOM     14  C   ILE A   2       3.693 -10.763  -0.414  1.00 81.36           C  
ATOM     15  CB  ILE A   2       6.046  -9.950  -0.814  1.00 81.36           C  
ATOM     16  O   ILE A   2       3.003 -10.197  -1.265  1.00 81.36           O  
ATOM     17  CG1 ILE A   2       7.488 -10.377  -1.112  1.00 81.36           C  
ATOM     18  CG2 ILE A   2       5.972  -9.136   0.481  1.00 81.36           C  
ATOM     19  CD1 ILE A   2       8.130 -11.203  -0.006  1.00 81.36           C  
ATOM     20  N   GLU A   3       3.188 -11.153   0.838  1.00 80.61           N  
ATOM     21  CA  GLU A   3       1.849 -10.776   1.283  1.00 80.61           C  
ATOM     22  C   GLU A   3       1.911  -9.822   2.472  1.00 80.61           C  
ATOM     23  CB  GLU A   3       1.034 -12.019   1.648  1.00 80.61           C  
ATOM     24  O   GLU A   3       2.523 -10.135   3.495  1.00 80.61           O  
ATOM     25  CG  GLU A   3       0.815 -12.975   0.483  1.00 80.61           C  
ATOM     26  CD  GLU A   3       0.087 -14.249   0.881  1.00 80.61           C  
ATOM     27  OE1 GLU A   3      -1.164 -14.243   0.927  1.00 80.61           O  
ATOM     28  OE2 GLU A   3       0.773 -15.260   1.150  1.00 80.61           O  
ATOM     29  N   VAL A   4       1.389  -8.677   2.306  1.00 83.93           N  
ATOM     30  CA  VAL A   4       1.360  -7.705   3.394  1.00 83.93           C  
ATOM     31  C   VAL A   4      -0.084  -7.450   3.821  1.00 83.93           C  
ATOM     32  CB  VAL A   4       2.037  -6.377   2.986  1.00 83.93           C  
ATOM     33  O   VAL A   4      -0.935  -7.124   2.990  1.00 83.93           O  
ATOM     34  CG1 VAL A   4       2.084  -5.410   4.168  1.00 83.93           C  
ATOM     35  CG2 VAL A   4       3.444  -6.639   2.450  1.00 83.93           C  
ATOM     36  N   ARG A   5      -0.364  -7.677   5.098  1.00 76.92           N  
ATOM     37  CA  ARG A   5      -1.690  -7.440   5.659  1.00 76.92           C  
ATOM     38  C   ARG A   5      -1.630  -6.429   6.799  1.00 76.92           C  
ATOM     39  CB  ARG A   5      -2.306  -8.750   6.153  1.00 76.92           C  
ATOM     40  O   ARG A   5      -0.823  -6.571   7.720  1.00 76.92           O  
ATOM     41  CG  ARG A   5      -2.630  -9.736   5.042  1.00 76.92           C  
ATOM     42  CD  ARG A   5      -3.306 -10.990   5.580  1.00 76.92           C  
ATOM     43  NE  ARG A   5      -3.635 -11.927   4.509  1.00 76.92           N  
ATOM     44  NH1 ARG A   5      -4.714 -13.439   5.883  1.00 76.92           N  
ATOM     45  NH2 ARG A   5      -4.542 -13.846   3.633  1.00 76.92           N  
ATOM     46  CZ  ARG A   5      -4.296 -13.068   4.678  1.00 76.92           C  
ATOM     47  N   VAL A   6      -2.464  -5.411   6.573  1.00 73.94           N  
ATOM     48  CA  VAL A   6      -2.591  -4.460   7.672  1.00 73.94           C  
ATOM     49  C   VAL A   6      -4.012  -4.501   8.229  1.00 73.94           C  
ATOM     50  CB  VAL A   6      -2.235  -3.024   7.225  1.00 73.94           C  
ATOM     51  O   VAL A   6      -4.976  -4.227   7.510  1.00 73.94           O  
ATOM     52  CG1 VAL A   6      -2.267  -2.065   8.413  1.00 73.94           C  
ATOM     53  CG2 VAL A   6      -0.864  -3.000   6.551  1.00 73.94           C  
ATOM     54  N   ASP A   7      -4.200  -5.123   9.390  1.00 71.74           N  
ATOM     55  CA  ASP A   7      -5.526  -5.155   9.998  1.00 71.74           C  
ATOM     56  C   ASP A   7      -5.468  -4.734  11.465  1.00 71.74           C  
ATOM     57  CB  ASP A   7      -6.139  -6.552   9.877  1.00 71.74           C  
ATOM     58  O   ASP A   7      -4.400  -4.390  11.975  1.00 71.74           O  
ATOM     59  CG  ASP A   7      -5.336  -7.617  10.604  1.00 71.74           C  
ATOM     60  OD1 ASP A   7      -5.218  -7.550  11.846  1.00 71.74           O  
ATOM     61  OD2 ASP A   7      -4.814  -8.529   9.927  1.00 71.74           O  
ATOM     62  N   ASN A   8      -6.645  -4.498  12.195  1.00 63.96           N  
ATOM     63  CA  ASN A   8      -6.988  -4.110  13.559  1.00 63.96           C  
ATOM     64  C   ASN A   8      -5.748  -4.006  14.442  1.00 63.96           C  
ATOM     65  CB  ASN A   8      -7.988  -5.100  14.162  1.00 63.96           C  
ATOM     66  O   ASN A   8      -5.674  -4.643  15.494  1.00 63.96           O  
ATOM     67  CG  ASN A   8      -9.381  -4.948  13.584  1.00 63.96           C  
ATOM     68  ND2 ASN A   8     -10.142  -6.036  13.578  1.00 63.96           N  
ATOM     69  OD1 ASN A   8      -9.770  -3.863  13.145  1.00 63.96           O  
ATOM     70  N   GLY A   9      -4.628  -3.347  13.897  1.00 75.02           N  
ATOM     71  CA  GLY A   9      -3.538  -3.016  14.800  1.00 75.02           C  
ATOM     72  C   GLY A   9      -2.292  -3.848  14.562  1.00 75.02           C  
ATOM     73  O   GLY A   9      -1.407  -3.909  15.418  1.00 75.02           O  
ATOM     74  N   ARG A  10      -2.380  -4.588  13.418  1.00 83.60           N  
ATOM     75  CA  ARG A  10      -1.238  -5.468  13.193  1.00 83.60           C  
ATOM     76  C   ARG A  10      -0.792  -5.425  11.735  1.00 83.60           C  
ATOM     77  CB  ARG A  10      -1.578  -6.905  13.596  1.00 83.60           C  
ATOM     78  O   ARG A  10      -1.624  -5.348  10.829  1.00 83.60           O  
ATOM     79  CG  ARG A  10      -1.848  -7.081  15.081  1.00 83.60           C  
ATOM     80  CD  ARG A  10      -2.235  -8.514  15.418  1.00 83.60           C  
ATOM     81  NE  ARG A  10      -2.683  -8.640  16.802  1.00 83.60           N  
ATOM     82  NH1 ARG A  10      -3.124 -10.904  16.670  1.00 83.60           N  
ATOM     83  NH2 ARG A  10      -3.482  -9.774  18.632  1.00 83.60           N  
ATOM     84  CZ  ARG A  10      -3.096  -9.772  17.365  1.00 83.60           C  
ATOM     85  N   VAL A  11       0.481  -5.264  11.572  1.00 87.96           N  
ATOM     86  CA  VAL A  11       1.079  -5.447  10.254  1.00 87.96           C  
ATOM     87  C   VAL A  11       1.660  -6.854  10.140  1.00 87.96           C  
ATOM     88  CB  VAL A  11       2.175  -4.394   9.977  1.00 87.96           C  
ATOM     89  O   VAL A  11       2.436  -7.283  10.997  1.00 87.96           O  
ATOM     90  CG1 VAL A  11       2.865  -4.670   8.642  1.00 87.96           C  
ATOM     91  CG2 VAL A  11       1.579  -2.987   9.993  1.00 87.96           C  
ATOM     92  N   ARG A  12       1.166  -7.625   9.105  1.00 89.91           N  
ATOM     93  CA  ARG A  12       1.690  -8.963   8.850  1.00 89.91           C  
ATOM     94  C   ARG A  12       2.355  -9.039   7.480  1.00 89.91           C  
ATOM     95  CB  ARG A  12       0.574 -10.006   8.949  1.00 89.91           C  
ATOM     96  O   ARG A  12       1.757  -8.658   6.471  1.00 89.91           O  
ATOM     97  CG  ARG A  12      -0.001 -10.162  10.348  1.00 89.91           C  
ATOM     98  CD  ARG A  12      -1.123 -11.190  10.385  1.00 89.91           C  
ATOM     99  NE  ARG A  12      -2.369 -10.647   9.853  1.00 89.91           N  
ATOM    100  NH1 ARG A  12      -3.645 -12.497  10.389  1.00 89.91           N  
ATOM    101  NH2 ARG A  12      -4.611 -10.693   9.356  1.00 89.91           N  
ATOM    102  CZ  ARG A  12      -3.539 -11.280   9.867  1.00 89.91           C  
ATOM    103  N   VAL A  13       3.537  -9.440   7.516  1.00 91.21           N  
ATOM    104  CA  VAL A  13       4.254  -9.620   6.258  1.00 91.21           C  
ATOM    105  C   VAL A  13       4.689 -11.076   6.114  1.00 91.21           C  
ATOM    106  CB  VAL A  13       5.482  -8.686   6.166  1.00 91.21           C  
ATOM    107  O   VAL A  13       5.417 -11.600   6.961  1.00 91.21           O  
ATOM    108  CG1 VAL A  13       6.184  -8.848   4.819  1.00 91.21           C  
ATOM    109  CG2 VAL A  13       5.063  -7.232   6.382  1.00 91.21           C  
ATOM    110  N   ARG A  14       4.166 -11.746   5.112  1.00 93.00           N  
ATOM    111  CA  ARG A  14       4.590 -13.108   4.805  1.00 93.00           C  
ATOM    112  C   ARG A  14       5.499 -13.136   3.581  1.00 93.00           C  
ATOM    113  CB  ARG A  14       3.376 -14.010   4.577  1.00 93.00           C  
ATOM    114  O   ARG A  14       5.141 -12.614   2.523  1.00 93.00           O  
ATOM    115  CG  ARG A  14       3.725 -15.480   4.400  1.00 93.00           C  
ATOM    116  CD  ARG A  14       2.479 -16.344   4.272  1.00 93.00           C  
ATOM    117  NE  ARG A  14       2.813 -17.725   3.934  1.00 93.00           N  
ATOM    118  NH1 ARG A  14       0.932 -18.638   4.917  1.00 93.00           N  
ATOM    119  NH2 ARG A  14       2.469 -19.995   3.891  1.00 93.00           N  
ATOM    120  CZ  ARG A  14       2.070 -18.783   4.248  1.00 93.00           C  
ATOM    121  N   ASN A  15       6.774 -13.734   3.779  1.00 90.68           N  
ATOM    122  CA  ASN A  15       7.744 -13.846   2.695  1.00 90.68           C  
ATOM    123  C   ASN A  15       7.645 -15.196   1.991  1.00 90.68           C  
ATOM    124  CB  ASN A  15       9.164 -13.622   3.219  1.00 90.68           C  
ATOM    125  O   ASN A  15       8.130 -16.206   2.506  1.00 90.68           O  
ATOM    126  CG  ASN A  15      10.206 -13.661   2.118  1.00 90.68           C  
ATOM    127  ND2 ASN A  15      11.474 -13.567   2.499  1.00 90.68           N  
ATOM    128  OD1 ASN A  15       9.873 -13.775   0.936  1.00 90.68           O  
ATOM    129  N   GLY A  16       6.940 -15.223   0.882  1.00 88.86           N  
ATOM    130  CA  GLY A  16       6.823 -16.441   0.095  1.00 88.86           C  
ATOM    131  C   GLY A  16       7.895 -16.568  -0.970  1.00 88.86           C  
ATOM    132  O   GLY A  16       7.821 -17.448  -1.831  1.00 88.86           O  
ATOM    133  N   THR A  17       8.875 -15.698  -0.899  1.00 89.01           N  
ATOM    134  CA  THR A  17       9.948 -15.759  -1.885  1.00 89.01           C  
ATOM    135  C   THR A  17      11.037 -16.731  -1.441  1.00 89.01           C  
ATOM    136  CB  THR A  17      10.565 -14.368  -2.125  1.00 89.01           C  
ATOM    137  O   THR A  17      10.911 -17.380  -0.400  1.00 89.01           O  
ATOM    138  CG2 THR A  17       9.482 -13.309  -2.301  1.00 89.01           C  
ATOM    139  OG1 THR A  17      11.385 -14.016  -1.004  1.00 89.01           O  
ATOM    140  N   ASP A  18      12.170 -16.879  -2.283  1.00 91.62           N  
ATOM    141  CA  ASP A  18      13.267 -17.785  -1.957  1.00 91.62           C  
ATOM    142  C   ASP A  18      14.434 -17.030  -1.326  1.00 91.62           C  
ATOM    143  CB  ASP A  18      13.736 -18.531  -3.207  1.00 91.62           C  
ATOM    144  O   ASP A  18      15.510 -17.597  -1.122  1.00 91.62           O  
ATOM    145  CG  ASP A  18      14.215 -17.601  -4.308  1.00 91.62           C  
ATOM    146  OD1 ASP A  18      13.828 -16.412  -4.312  1.00 91.62           O  
ATOM    147  OD2 ASP A  18      14.983 -18.061  -5.180  1.00 91.62           O  
ATOM    148  N   ARG A  19      14.217 -15.717  -0.983  1.00 91.32           N  
ATOM    149  CA  ARG A  19      15.241 -14.859  -0.394  1.00 91.32           C  
ATOM    150  C   ARG A  19      14.710 -14.145   0.845  1.00 91.32           C  
ATOM    151  CB  ARG A  19      15.739 -13.836  -1.416  1.00 91.32           C  
ATOM    152  O   ARG A  19      13.506 -13.911   0.964  1.00 91.32           O  
ATOM    153  CG  ARG A  19      16.335 -14.457  -2.670  1.00 91.32           C  
ATOM    154  CD  ARG A  19      16.626 -13.409  -3.735  1.00 91.32           C  
ATOM    155  NE  ARG A  19      15.400 -12.916  -4.356  1.00 91.32           N  
ATOM    156  NH1 ARG A  19      16.477 -11.646  -5.957  1.00 91.32           N  
ATOM    157  NH2 ARG A  19      14.187 -11.704  -5.883  1.00 91.32           N  
ATOM    158  CZ  ARG A  19      15.357 -12.090  -5.397  1.00 91.32           C  
ATOM    159  N   PRO A  20      15.728 -13.775   1.808  1.00 93.13           N  
ATOM    160  CA  PRO A  20      15.306 -12.955   2.946  1.00 93.13           C  
ATOM    161  C   PRO A  20      14.862 -11.554   2.532  1.00 93.13           C  
ATOM    162  CB  PRO A  20      16.561 -12.895   3.821  1.00 93.13           C  
ATOM    163  O   PRO A  20      15.385 -10.998   1.564  1.00 93.13           O  
ATOM    164  CG  PRO A  20      17.694 -13.158   2.883  1.00 93.13           C  
ATOM    165  CD  PRO A  20      17.190 -14.011   1.754  1.00 93.13           C  
ATOM    166  N   CYS A  21      13.818 -11.158   3.213  1.00 93.51           N  
ATOM    167  CA  CYS A  21      13.331  -9.813   2.927  1.00 93.51           C  
ATOM    168  C   CYS A  21      13.586  -8.879   4.103  1.00 93.51           C  
ATOM    169  CB  CYS A  21      11.838  -9.841   2.600  1.00 93.51           C  
ATOM    170  O   CYS A  21      13.493  -9.291   5.261  1.00 93.51           O  
ATOM    171  SG  CYS A  21      11.434 -10.798   1.122  1.00 93.51           S  
ATOM    172  N   ARG A  22      14.039  -7.696   3.788  1.00 95.17           N  
ATOM    173  CA  ARG A  22      14.130  -6.634   4.785  1.00 95.17           C  
ATOM    174  C   ARG A  22      12.834  -5.832   4.851  1.00 95.17           C  
ATOM    175  CB  ARG A  22      15.306  -5.705   4.476  1.00 95.17           C  
ATOM    176  O   ARG A  22      12.390  -5.277   3.844  1.00 95.17           O  
ATOM    177  CG  ARG A  22      15.536  -4.631   5.528  1.00 95.17           C  
ATOM    178  CD  ARG A  22      16.715  -3.737   5.172  1.00 95.17           C  
ATOM    179  NE  ARG A  22      17.984  -4.450   5.279  1.00 95.17           N  
ATOM    180  NH1 ARG A  22      19.237  -2.796   4.265  1.00 95.17           N  
ATOM    181  NH2 ARG A  22      20.247  -4.720   4.994  1.00 95.17           N  
ATOM    182  CZ  ARG A  22      19.153  -3.987   4.846  1.00 95.17           C  
ATOM    183  N   VAL A  23      12.224  -5.818   6.056  1.00 93.02           N  
ATOM    184  CA  VAL A  23      10.947  -5.131   6.221  1.00 93.02           C  
ATOM    185  C   VAL A  23      11.110  -3.962   7.190  1.00 93.02           C  
ATOM    186  CB  VAL A  23       9.847  -6.091   6.724  1.00 93.02           C  
ATOM    187  O   VAL A  23      11.552  -4.148   8.327  1.00 93.02           O  
ATOM    188  CG1 VAL A  23       8.521  -5.352   6.895  1.00 93.02           C  
ATOM    189  CG2 VAL A  23       9.686  -7.268   5.763  1.00 93.02           C  
ATOM    190  N   ARG A  24      10.754  -2.743   6.718  1.00 93.70           N  
ATOM    191  CA  ARG A  24      10.763  -1.549   7.557  1.00 93.70           C  
ATOM    192  C   ARG A  24       9.345  -1.052   7.818  1.00 93.70           C  
ATOM    193  CB  ARG A  24      11.594  -0.441   6.907  1.00 93.70           C  
ATOM    194  O   ARG A  24       8.585  -0.806   6.879  1.00 93.70           O  
ATOM    195  CG  ARG A  24      13.085  -0.738   6.857  1.00 93.70           C  
ATOM    196  CD  ARG A  24      13.864   0.393   6.200  1.00 93.70           C  
ATOM    197  NE  ARG A  24      13.643   1.665   6.881  1.00 93.70           N  
ATOM    198  NH1 ARG A  24      15.151   2.852   5.595  1.00 93.70           N  
ATOM    199  NH2 ARG A  24      13.983   3.905   7.263  1.00 93.70           N  
ATOM    200  CZ  ARG A  24      14.259   2.804   6.578  1.00 93.70           C  
ATOM    201  N   VAL A  25       8.993  -0.952   9.052  1.00 91.72           N  
ATOM    202  CA  VAL A  25       7.672  -0.465   9.437  1.00 91.72           C  
ATOM    203  C   VAL A  25       7.800   0.901  10.106  1.00 91.72           C  
ATOM    204  CB  VAL A  25       6.954  -1.456  10.380  1.00 91.72           C  
ATOM    205  O   VAL A  25       8.428   1.027  11.160  1.00 91.72           O  
ATOM    206  CG1 VAL A  25       5.552  -0.955  10.722  1.00 91.72           C  
ATOM    207  CG2 VAL A  25       6.889  -2.844   9.745  1.00 91.72           C  
ATOM    208  N   THR A  26       7.279   1.928   9.425  1.00 90.42           N  
ATOM    209  CA  THR A  26       7.237   3.271   9.992  1.00 90.42           C  
ATOM    210  C   THR A  26       5.822   3.623  10.444  1.00 90.42           C  
ATOM    211  CB  THR A  26       7.732   4.320   8.980  1.00 90.42           C  
ATOM    212  O   THR A  26       4.891   3.629   9.637  1.00 90.42           O  
ATOM    213  CG2 THR A  26       7.796   5.707   9.612  1.00 90.42           C  
ATOM    214  OG1 THR A  26       9.040   3.955   8.523  1.00 90.42           O  
ATOM    215  N   ALA A  27       5.610   3.780  11.702  1.00 88.17           N  
ATOM    216  CA  ALA A  27       4.322   4.132  12.294  1.00 88.17           C  
ATOM    217  C   ALA A  27       4.501   5.098  13.461  1.00 88.17           C  
ATOM    218  CB  ALA A  27       3.587   2.875  12.755  1.00 88.17           C  
ATOM    219  O   ALA A  27       5.409   4.933  14.279  1.00 88.17           O  
ATOM    220  N   GLY A  28       3.668   6.201  13.527  1.00 82.42           N  
ATOM    221  CA  GLY A  28       3.693   7.127  14.648  1.00 82.42           C  
ATOM    222  C   GLY A  28       5.017   7.851  14.796  1.00 82.42           C  
ATOM    223  O   GLY A  28       5.447   8.150  15.912  1.00 82.42           O  
ATOM    224  N   GLY A  29       5.833   7.937  13.653  1.00 82.61           N  
ATOM    225  CA  GLY A  29       7.117   8.620  13.673  1.00 82.61           C  
ATOM    226  C   GLY A  29       8.277   7.701  14.007  1.00 82.61           C  
ATOM    227  O   GLY A  29       9.426   8.142  14.074  1.00 82.61           O  
ATOM    228  N   GLU A  30       7.958   6.497  14.315  1.00 88.95           N  
ATOM    229  CA  GLU A  30       8.999   5.524  14.634  1.00 88.95           C  
ATOM    230  C   GLU A  30       9.180   4.519  13.500  1.00 88.95           C  
ATOM    231  CB  GLU A  30       8.670   4.792  15.938  1.00 88.95           C  
ATOM    232  O   GLU A  30       8.207   4.120  12.856  1.00 88.95           O  
ATOM    233  CG  GLU A  30       8.681   5.690  17.166  1.00 88.95           C  
ATOM    234  CD  GLU A  30       8.407   4.940  18.460  1.00 88.95           C  
ATOM    235  OE1 GLU A  30       8.895   5.373  19.528  1.00 88.95           O  
ATOM    236  OE2 GLU A  30       7.698   3.910  18.405  1.00 88.95           O  
ATOM    237  N   THR A  31      10.544   4.246  13.258  1.00 92.06           N  
ATOM    238  CA  THR A  31      10.858   3.256  12.234  1.00 92.06           C  
ATOM    239  C   THR A  31      11.515   2.026  12.854  1.00 92.06           C  
ATOM    240  CB  THR A  31      11.784   3.845  11.153  1.00 92.06           C  
ATOM    241  O   THR A  31      12.483   2.146  13.608  1.00 92.06           O  
ATOM    242  CG2 THR A  31      12.102   2.811  10.078  1.00 92.06           C  
ATOM    243  OG1 THR A  31      11.139   4.970  10.542  1.00 92.06           O  
ATOM    244  N   ARG A  32      10.844   0.852  12.582  1.00 93.73           N  
ATOM    245  CA  ARG A  32      11.430  -0.417  13.002  1.00 93.73           C  
ATOM    246  C   ARG A  32      11.793  -1.278  11.796  1.00 93.73           C  
ATOM    247  CB  ARG A  32      10.468  -1.177  13.918  1.00 93.73           C  
ATOM    248  O   ARG A  32      11.050  -1.324  10.814  1.00 93.73           O  
ATOM    249  CG  ARG A  32      10.118  -0.433  15.197  1.00 93.73           C  
ATOM    250  CD  ARG A  32       9.015  -1.137  15.975  1.00 93.73           C  
ATOM    251  NE  ARG A  32       8.448  -0.274  17.007  1.00 93.73           N  
ATOM    252  NH1 ARG A  32       6.861  -1.801  17.704  1.00 93.73           N  
ATOM    253  NH2 ARG A  32       7.002   0.254  18.711  1.00 93.73           N  
ATOM    254  CZ  ARG A  32       7.438  -0.609  17.805  1.00 93.73           C  
ATOM    255  N   GLU A  33      12.873  -1.929  11.911  1.00 95.38           N  
ATOM    256  CA  GLU A  33      13.362  -2.758  10.813  1.00 95.38           C  
ATOM    257  C   GLU A  33      13.441  -4.226  11.222  1.00 95.38           C  
ATOM    258  CB  GLU A  33      14.733  -2.269  10.338  1.00 95.38           C  
ATOM    259  O   GLU A  33      13.904  -4.546  12.319  1.00 95.38           O  
ATOM    260  CG  GLU A  33      15.258  -3.005   9.114  1.00 95.38           C  
ATOM    261  CD  GLU A  33      16.607  -2.490   8.638  1.00 95.38           C  
ATOM    262  OE1 GLU A  33      17.620  -3.210   8.790  1.00 95.38           O  
ATOM    263  OE2 GLU A  33      16.652  -1.357   8.109  1.00 95.38           O  
ATOM    264  N   TYR A  34      12.950  -5.076  10.257  1.00 94.65           N  
ATOM    265  CA  TYR A  34      12.945  -6.512  10.511  1.00 94.65           C  
ATOM    266  C   TYR A  34      13.477  -7.281   9.308  1.00 94.65           C  
ATOM    267  CB  TYR A  34      11.531  -6.992  10.854  1.00 94.65           C  
ATOM    268  O   TYR A  34      13.399  -6.803   8.174  1.00 94.65           O  
ATOM    269  CG  TYR A  34      10.894  -6.239  11.996  1.00 94.65           C  
ATOM    270  CD1 TYR A  34      11.010  -6.693  13.307  1.00 94.65           C  
ATOM    271  CD2 TYR A  34      10.174  -5.071  11.766  1.00 94.65           C  
ATOM    272  CE1 TYR A  34      10.423  -6.003  14.362  1.00 94.65           C  
ATOM    273  CE2 TYR A  34       9.582  -4.373  12.813  1.00 94.65           C  
ATOM    274  OH  TYR A  34       9.129  -4.158  15.147  1.00 94.65           O  
ATOM    275  CZ  TYR A  34       9.713  -4.846  14.106  1.00 94.65           C  
ATOM    276  N   THR A  35      14.141  -8.450   9.699  1.00 95.16           N  
ATOM    277  CA  THR A  35      14.464  -9.403   8.643  1.00 95.16           C  
ATOM    278  C   THR A  35      13.467 -10.558   8.632  1.00 95.16           C  
ATOM    279  CB  THR A  35      15.892  -9.957   8.809  1.00 95.16           C  
ATOM    280  O   THR A  35      13.248 -11.206   9.658  1.00 95.16           O  
ATOM    281  CG2 THR A  35      16.235 -10.936   7.692  1.00 95.16           C  
ATOM    282  OG1 THR A  35      16.826  -8.870   8.779  1.00 95.16           O  
ATOM    283  N   VAL A  36      12.755 -10.790   7.437  1.00 93.84           N  
ATOM    284  CA  VAL A  36      11.798 -11.882   7.289  1.00 93.84           C  
ATOM    285  C   VAL A  36      12.375 -12.954   6.368  1.00 93.84           C  
ATOM    286  CB  VAL A  36      10.444 -11.379   6.739  1.00 93.84           C  
ATOM    287  O   VAL A  36      12.613 -12.703   5.185  1.00 93.84           O  
ATOM    288  CG1 VAL A  36       9.418 -12.511   6.713  1.00 93.84           C  
ATOM    289  CG2 VAL A  36       9.931 -10.208   7.576  1.00 93.84           C  
ATOM    290  N   ASN A  37      12.642 -14.129   6.907  1.00 95.43           N  
ATOM    291  CA  ASN A  37      13.184 -15.249   6.145  1.00 95.43           C  
ATOM    292  C   ASN A  37      12.122 -15.885   5.252  1.00 95.43           C  
ATOM    293  CB  ASN A  37      13.785 -16.296   7.085  1.00 95.43           C  
ATOM    294  O   ASN A  37      10.925 -15.744   5.507  1.00 95.43           O  
ATOM    295  CG  ASN A  37      14.970 -15.767   7.868  1.00 95.43           C  
ATOM    296  ND2 ASN A  37      14.991 -16.039   9.168  1.00 95.43           N  
ATOM    297  OD1 ASN A  37      15.858 -15.117   7.311  1.00 95.43           O  
ATOM    298  N   PRO A  38      12.609 -16.488   4.151  1.00 94.39           N  
ATOM    299  CA  PRO A  38      11.670 -17.198   3.279  1.00 94.39           C  
ATOM    300  C   PRO A  38      10.776 -18.172   4.044  1.00 94.39           C  
ATOM    301  CB  PRO A  38      12.587 -17.946   2.308  1.00 94.39           C  
ATOM    302  O   PRO A  38      11.261 -18.925   4.892  1.00 94.39           O  
ATOM    303  CG  PRO A  38      13.851 -17.150   2.287  1.00 94.39           C  
ATOM    304  CD  PRO A  38      14.079 -16.580   3.658  1.00 94.39           C  
ATOM    305  N   GLY A  39       9.435 -18.108   3.799  1.00 92.42           N  
ATOM    306  CA  GLY A  39       8.491 -19.044   4.388  1.00 92.42           C  
ATOM    307  C   GLY A  39       8.044 -18.644   5.781  1.00 92.42           C  
ATOM    308  O   GLY A  39       7.338 -19.399   6.454  1.00 92.42           O  
ATOM    309  N   THR A  40       8.552 -17.449   6.256  1.00 94.49           N  
ATOM    310  CA  THR A  40       8.194 -17.009   7.600  1.00 94.49           C  
ATOM    311  C   THR A  40       7.289 -15.782   7.545  1.00 94.49           C  
ATOM    312  CB  THR A  40       9.448 -16.689   8.435  1.00 94.49           C  
ATOM    313  O   THR A  40       7.077 -15.208   6.475  1.00 94.49           O  
ATOM    314  CG2 THR A  40      10.380 -17.894   8.513  1.00 94.49           C  
ATOM    315  OG1 THR A  40      10.149 -15.594   7.833  1.00 94.49           O  
ATOM    316  N   GLU A  41       6.713 -15.473   8.689  1.00 92.30           N  
ATOM    317  CA  GLU A  41       5.793 -14.344   8.786  1.00 92.30           C  
ATOM    318  C   GLU A  41       6.213 -13.385   9.896  1.00 92.30           C  
ATOM    319  CB  GLU A  41       4.363 -14.836   9.028  1.00 92.30           C  
ATOM    320  O   GLU A  41       6.614 -13.816  10.979  1.00 92.30           O  
ATOM    321  CG  GLU A  41       3.337 -13.716   9.128  1.00 92.30           C  
ATOM    322  CD  GLU A  41       1.930 -14.216   9.411  1.00 92.30           C  
ATOM    323  OE1 GLU A  41       1.528 -14.260  10.596  1.00 92.30           O  
ATOM    324  OE2 GLU A  41       1.223 -14.567   8.440  1.00 92.30           O  
ATOM    325  N   LEU A  42       6.218 -12.083   9.557  1.00 94.03           N  
ATOM    326  CA  LEU A  42       6.446 -11.033  10.543  1.00 94.03           C  
ATOM    327  C   LEU A  42       5.124 -10.451  11.033  1.00 94.03           C  
ATOM    328  CB  LEU A  42       7.318  -9.922   9.953  1.00 94.03           C  
ATOM    329  O   LEU A  42       4.231 -10.166  10.232  1.00 94.03           O  
ATOM    330  CG  LEU A  42       7.493  -8.668  10.811  1.00 94.03           C  
ATOM    331  CD1 LEU A  42       8.381  -8.968  12.013  1.00 94.03           C  
ATOM    332  CD2 LEU A  42       8.074  -7.529   9.980  1.00 94.03           C  
ATOM    333  N   GLU A  43       5.028 -10.333  12.319  1.00 92.10           N  
ATOM    334  CA  GLU A  43       3.868  -9.683  12.922  1.00 92.10           C  
ATOM    335  C   GLU A  43       4.290  -8.523  13.819  1.00 92.10           C  
ATOM    336  CB  GLU A  43       3.041 -10.693  13.722  1.00 92.10           C  
ATOM    337  O   GLU A  43       5.016  -8.718  14.795  1.00 92.10           O  
ATOM    338  CG  GLU A  43       1.722 -10.136  14.237  1.00 92.10           C  
ATOM    339  CD  GLU A  43       0.876 -11.171  14.962  1.00 92.10           C  
ATOM    340  OE1 GLU A  43       0.806 -11.131  16.211  1.00 92.10           O  
ATOM    341  OE2 GLU A  43       0.280 -12.031  14.275  1.00 92.10           O  
ATOM    342  N   VAL A  44       3.802  -7.301  13.404  1.00 91.61           N  
ATOM    343  CA  VAL A  44       4.132  -6.114  14.185  1.00 91.61           C  
ATOM    344  C   VAL A  44       2.852  -5.477  14.723  1.00 91.61           C  
ATOM    345  CB  VAL A  44       4.928  -5.087  13.349  1.00 91.61           C  
ATOM    346  O   VAL A  44       1.921  -5.202  13.962  1.00 91.61           O  
ATOM    347  CG1 VAL A  44       5.279  -3.861  14.190  1.00 91.61           C  
ATOM    348  CG2 VAL A  44       6.192  -5.728  12.780  1.00 91.61           C  
ATOM    349  N   GLU A  45       2.833  -5.315  15.961  1.00 88.69           N  
ATOM    350  CA  GLU A  45       1.694  -4.664  16.602  1.00 88.69           C  
ATOM    351  C   GLU A  45       1.826  -3.144  16.549  1.00 88.69           C  
ATOM    352  CB  GLU A  45       1.555  -5.130  18.053  1.00 88.69           C  
ATOM    353  O   GLU A  45       2.894  -2.598  16.833  1.00 88.69           O  
ATOM    354  CG  GLU A  45       1.165  -6.594  18.194  1.00 88.69           C  
ATOM    355  CD  GLU A  45       0.878  -7.002  19.631  1.00 88.69           C  
ATOM    356  OE1 GLU A  45      -0.308  -7.196  19.981  1.00 88.69           O  
ATOM    357  OE2 GLU A  45       1.847  -7.129  20.412  1.00 88.69           O  
ATOM    358  N   LEU A  46       0.635  -2.532  16.054  1.00 86.47           N  
ATOM    359  CA  LEU A  46       0.614  -1.075  15.985  1.00 86.47           C  
ATOM    360  C   LEU A  46      -0.294  -0.492  17.063  1.00 86.47           C  
ATOM    361  CB  LEU A  46       0.148  -0.610  14.603  1.00 86.47           C  
ATOM    362  O   LEU A  46      -1.307  -1.098  17.421  1.00 86.47           O  
ATOM    363  CG  LEU A  46       0.978  -1.089  13.411  1.00 86.47           C  
ATOM    364  CD1 LEU A  46       0.321  -0.663  12.102  1.00 86.47           C  
ATOM    365  CD2 LEU A  46       2.402  -0.553  13.500  1.00 86.47           C  
ATOM    366  N   SER A  47       0.221   0.546  17.670  1.00 87.50           N  
ATOM    367  CA  SER A  47      -0.669   1.270  18.571  1.00 87.50           C  
ATOM    368  C   SER A  47      -1.810   1.933  17.806  1.00 87.50           C  
ATOM    369  CB  SER A  47       0.107   2.325  19.360  1.00 87.50           C  
ATOM    370  O   SER A  47      -1.720   2.126  16.592  1.00 87.50           O  
ATOM    371  OG  SER A  47       0.510   3.389  18.515  1.00 87.50           O  
ATOM    372  N   PRO A  48      -2.944   2.232  18.504  1.00 81.55           N  
ATOM    373  CA  PRO A  48      -4.085   2.876  17.849  1.00 81.55           C  
ATOM    374  C   PRO A  48      -3.687   4.119  17.057  1.00 81.55           C  
ATOM    375  CB  PRO A  48      -5.001   3.244  19.019  1.00 81.55           C  
ATOM    376  O   PRO A  48      -4.236   4.373  15.982  1.00 81.55           O  
ATOM    377  CG  PRO A  48      -4.679   2.247  20.085  1.00 81.55           C  
ATOM    378  CD  PRO A  48      -3.214   1.925  20.010  1.00 81.55           C  
ATOM    379  N   GLU A  49      -2.765   4.809  17.613  1.00 77.69           N  
ATOM    380  CA  GLU A  49      -2.311   6.009  16.917  1.00 77.69           C  
ATOM    381  C   GLU A  49      -1.535   5.652  15.652  1.00 77.69           C  
ATOM    382  CB  GLU A  49      -1.445   6.871  17.839  1.00 77.69           C  
ATOM    383  O   GLU A  49      -1.609   6.367  14.650  1.00 77.69           O  
ATOM    384  CG  GLU A  49      -2.192   7.424  19.044  1.00 77.69           C  
ATOM    385  CD  GLU A  49      -1.325   8.295  19.940  1.00 77.69           C  
ATOM    386  OE1 GLU A  49      -1.809   9.347  20.416  1.00 77.69           O  
ATOM    387  OE2 GLU A  49      -0.153   7.922  20.166  1.00 77.69           O  
ATOM    388  N   GLN A  50      -0.852   4.502  15.709  1.00 83.18           N  
ATOM    389  CA  GLN A  50      -0.014   4.039  14.608  1.00 83.18           C  
ATOM    390  C   GLN A  50      -0.852   3.373  13.521  1.00 83.18           C  
ATOM    391  CB  GLN A  50       1.054   3.070  15.116  1.00 83.18           C  
ATOM    392  O   GLN A  50      -0.478   3.384  12.346  1.00 83.18           O  
ATOM    393  CG  GLN A  50       2.121   3.728  15.981  1.00 83.18           C  
ATOM    394  CD  GLN A  50       3.073   2.724  16.605  1.00 83.18           C  
ATOM    395  NE2 GLN A  50       4.331   3.120  16.764  1.00 83.18           N  
ATOM    396  OE1 GLN A  50       2.680   1.602  16.941  1.00 83.18           O  
ATOM    397  N   GLN A  51      -1.967   2.926  13.873  1.00 77.42           N  
ATOM    398  CA  GLN A  51      -2.844   2.169  12.987  1.00 77.42           C  
ATOM    399  C   GLN A  51      -3.419   3.060  11.889  1.00 77.42           C  
ATOM    400  CB  GLN A  51      -3.978   1.517  13.781  1.00 77.42           C  
ATOM    401  O   GLN A  51      -3.781   2.576  10.815  1.00 77.42           O  
ATOM    402  CG  GLN A  51      -3.522   0.377  14.680  1.00 77.42           C  
ATOM    403  CD  GLN A  51      -4.650  -0.197  15.517  1.00 77.42           C  
ATOM    404  NE2 GLN A  51      -4.296  -0.872  16.606  1.00 77.42           N  
ATOM    405  OE1 GLN A  51      -5.829  -0.035  15.189  1.00 77.42           O  
ATOM    406  N   ASN A  52      -3.381   4.300  12.194  1.00 74.31           N  
ATOM    407  CA  ASN A  52      -3.996   5.216  11.239  1.00 74.31           C  
ATOM    408  C   ASN A  52      -2.976   5.751  10.238  1.00 74.31           C  
ATOM    409  CB  ASN A  52      -4.681   6.373  11.969  1.00 74.31           C  
ATOM    410  O   ASN A  52      -3.347   6.280   9.189  1.00 74.31           O  
ATOM    411  CG  ASN A  52      -5.880   5.924  12.781  1.00 74.31           C  
ATOM    412  ND2 ASN A  52      -6.044   6.501  13.966  1.00 74.31           N  
ATOM    413  OD1 ASN A  52      -6.652   5.065  12.347  1.00 74.31           O  
ATOM    414  N   ASN A  53      -1.668   5.532  10.595  1.00 79.10           N  
ATOM    415  CA  ASN A  53      -0.575   6.008   9.755  1.00 79.10           C  
ATOM    416  C   ASN A  53       0.627   5.069   9.811  1.00 79.10           C  
ATOM    417  CB  ASN A  53      -0.162   7.424  10.162  1.00 79.10           C  
ATOM    418  O   ASN A  53       1.430   5.138  10.743  1.00 79.10           O  
ATOM    419  CG  ASN A  53      -1.269   8.438   9.954  1.00 79.10           C  
ATOM    420  ND2 ASN A  53      -1.497   9.281  10.954  1.00 79.10           N  
ATOM    421  OD1 ASN A  53      -1.916   8.463   8.904  1.00 79.10           O  
ATOM    422  N   ALA A  54       0.697   4.204   8.814  1.00 85.32           N  
ATOM    423  CA  ALA A  54       1.827   3.279   8.811  1.00 85.32           C  
ATOM    424  C   ALA A  54       2.398   3.115   7.406  1.00 85.32           C  
ATOM    425  CB  ALA A  54       1.407   1.923   9.373  1.00 85.32           C  
ATOM    426  O   ALA A  54       1.672   3.234   6.416  1.00 85.32           O  
ATOM    427  N   LEU A  55       3.673   3.050   7.340  1.00 87.89           N  
ATOM    428  CA  LEU A  55       4.403   2.774   6.107  1.00 87.89           C  
ATOM    429  C   LEU A  55       5.220   1.493   6.234  1.00 87.89           C  
ATOM    430  CB  LEU A  55       5.322   3.946   5.754  1.00 87.89           C  
ATOM    431  O   LEU A  55       6.031   1.358   7.152  1.00 87.89           O  
ATOM    432  CG  LEU A  55       6.228   3.755   4.537  1.00 87.89           C  
ATOM    433  CD1 LEU A  55       5.398   3.732   3.257  1.00 87.89           C  
ATOM    434  CD2 LEU A  55       7.282   4.855   4.477  1.00 87.89           C  
ATOM    435  N   VAL A  56       4.935   0.544   5.379  1.00 89.40           N  
ATOM    436  CA  VAL A  56       5.664  -0.719   5.383  1.00 89.40           C  
ATOM    437  C   VAL A  56       6.476  -0.853   4.097  1.00 89.40           C  
ATOM    438  CB  VAL A  56       4.710  -1.925   5.539  1.00 89.40           C  
ATOM    439  O   VAL A  56       5.914  -0.868   2.999  1.00 89.40           O  
ATOM    440  CG1 VAL A  56       5.498  -3.231   5.619  1.00 89.40           C  
ATOM    441  CG2 VAL A  56       3.829  -1.752   6.775  1.00 89.40           C  
ATOM    442  N   GLU A  57       7.758  -0.949   4.206  1.00 89.65           N  
ATOM    443  CA  GLU A  57       8.679  -1.135   3.089  1.00 89.65           C  
ATOM    444  C   GLU A  57       9.288  -2.534   3.103  1.00 89.65           C  
ATOM    445  CB  GLU A  57       9.786  -0.079   3.122  1.00 89.65           C  
ATOM    446  O   GLU A  57       9.870  -2.953   4.106  1.00 89.65           O  
ATOM    447  CG  GLU A  57       9.273   1.353   3.069  1.00 89.65           C  
ATOM    448  CD  GLU A  57      10.354   2.389   3.330  1.00 89.65           C  
ATOM    449  OE1 GLU A  57      11.003   2.846   2.361  1.00 89.65           O  
ATOM    450  OE2 GLU A  57      10.556   2.745   4.512  1.00 89.65           O  
ATOM    451  N   VAL A  58       9.124  -3.241   2.051  1.00 91.06           N  
ATOM    452  CA  VAL A  58       9.643  -4.601   1.946  1.00 91.06           C  
ATOM    453  C   VAL A  58      10.663  -4.679   0.812  1.00 91.06           C  
ATOM    454  CB  VAL A  58       8.509  -5.625   1.714  1.00 91.06           C  
ATOM    455  O   VAL A  58      10.368  -4.299  -0.323  1.00 91.06           O  
ATOM    456  CG1 VAL A  58       9.060  -7.050   1.714  1.00 91.06           C  
ATOM    457  CG2 VAL A  58       7.424  -5.468   2.778  1.00 91.06           C  
ATOM    458  N   GLU A  59      11.791  -5.122   1.143  1.00 90.39           N  
ATOM    459  CA  GLU A  59      12.862  -5.307   0.168  1.00 90.39           C  
ATOM    460  C   GLU A  59      13.338  -6.756   0.139  1.00 90.39           C  
ATOM    461  CB  GLU A  59      14.036  -4.374   0.476  1.00 90.39           C  
ATOM    462  O   GLU A  59      13.826  -7.275   1.145  1.00 90.39           O  
ATOM    463  CG  GLU A  59      15.154  -4.432  -0.555  1.00 90.39           C  
ATOM    464  CD  GLU A  59      16.354  -3.574  -0.188  1.00 90.39           C  
ATOM    465  OE1 GLU A  59      17.484  -3.893  -0.622  1.00 90.39           O  
ATOM    466  OE2 GLU A  59      16.163  -2.574   0.540  1.00 90.39           O  
ATOM    467  N   CYS A  60      13.169  -7.443  -0.979  1.00 88.76           N  
ATOM    468  CA  CYS A  60      13.677  -8.791  -1.206  1.00 88.76           C  
ATOM    469  C   CYS A  60      14.667  -8.813  -2.365  1.00 88.76           C  
ATOM    470  CB  CYS A  60      12.526  -9.757  -1.488  1.00 88.76           C  
ATOM    471  O   CYS A  60      14.265  -8.808  -3.530  1.00 88.76           O  
ATOM    472  SG  CYS A  60      11.209  -9.700  -0.255  1.00 88.76           S  
ATOM    473  N   GLY A  61      16.018  -8.774  -2.132  1.00 84.08           N  
ATOM    474  CA  GLY A  61      16.960  -8.607  -3.226  1.00 84.08           C  
ATOM    475  C   GLY A  61      16.843  -7.261  -3.915  1.00 84.08           C  
ATOM    476  O   GLY A  61      16.945  -6.216  -3.269  1.00 84.08           O  
ATOM    477  N   ASN A  62      16.513  -7.267  -5.299  1.00 80.07           N  
ATOM    478  CA  ASN A  62      16.422  -6.033  -6.072  1.00 80.07           C  
ATOM    479  C   ASN A  62      14.987  -5.518  -6.141  1.00 80.07           C  
ATOM    480  CB  ASN A  62      16.980  -6.241  -7.482  1.00 80.07           C  
ATOM    481  O   ASN A  62      14.717  -4.505  -6.788  1.00 80.07           O  
ATOM    482  CG  ASN A  62      18.475  -6.492  -7.487  1.00 80.07           C  
ATOM    483  ND2 ASN A  62      18.927  -7.363  -8.381  1.00 80.07           N  
ATOM    484  OD1 ASN A  62      19.218  -5.908  -6.694  1.00 80.07           O  
ATOM    485  N   GLU A  63      14.121  -6.268  -5.393  1.00 79.49           N  
ATOM    486  CA  GLU A  63      12.709  -5.902  -5.450  1.00 79.49           C  
ATOM    487  C   GLU A  63      12.283  -5.143  -4.197  1.00 79.49           C  
ATOM    488  CB  GLU A  63      11.837  -7.147  -5.632  1.00 79.49           C  
ATOM    489  O   GLU A  63      12.618  -5.542  -3.079  1.00 79.49           O  
ATOM    490  CG  GLU A  63      12.110  -7.906  -6.923  1.00 79.49           C  
ATOM    491  CD  GLU A  63      11.284  -9.175  -7.060  1.00 79.49           C  
ATOM    492  OE1 GLU A  63      10.612  -9.352  -8.101  1.00 79.49           O  
ATOM    493  OE2 GLU A  63      11.307  -9.997  -6.117  1.00 79.49           O  
ATOM    494  N   ARG A  64      11.734  -3.992  -4.403  1.00 82.01           N  
ATOM    495  CA  ARG A  64      11.314  -3.138  -3.297  1.00 82.01           C  
ATOM    496  C   ARG A  64       9.832  -2.795  -3.401  1.00 82.01           C  
ATOM    497  CB  ARG A  64      12.147  -1.854  -3.261  1.00 82.01           C  
ATOM    498  O   ARG A  64       9.347  -2.433  -4.475  1.00 82.01           O  
ATOM    499  CG  ARG A  64      13.624  -2.086  -2.984  1.00 82.01           C  
ATOM    500  CD  ARG A  64      14.404  -0.779  -2.954  1.00 82.01           C  
ATOM    501  NE  ARG A  64      15.832  -1.008  -2.753  1.00 82.01           N  
ATOM    502  NH1 ARG A  64      16.426   1.216  -2.944  1.00 82.01           N  
ATOM    503  NH2 ARG A  64      18.031  -0.375  -2.560  1.00 82.01           N  
ATOM    504  CZ  ARG A  64      16.760  -0.055  -2.752  1.00 82.01           C  
ATOM    505  N   TYR A  65       9.196  -2.890  -2.204  1.00 77.38           N  
ATOM    506  CA  TYR A  65       7.761  -2.635  -2.150  1.00 77.38           C  
ATOM    507  C   TYR A  65       7.417  -1.702  -0.995  1.00 77.38           C  
ATOM    508  CB  TYR A  65       6.986  -3.948  -2.008  1.00 77.38           C  
ATOM    509  O   TYR A  65       7.964  -1.833   0.102  1.00 77.38           O  
ATOM    510  CG  TYR A  65       7.382  -4.999  -3.017  1.00 77.38           C  
ATOM    511  CD1 TYR A  65       6.795  -5.036  -4.280  1.00 77.38           C  
ATOM    512  CD2 TYR A  65       8.343  -5.956  -2.710  1.00 77.38           C  
ATOM    513  CE1 TYR A  65       7.155  -6.003  -5.212  1.00 77.38           C  
ATOM    514  CE2 TYR A  65       8.711  -6.928  -3.635  1.00 77.38           C  
ATOM    515  OH  TYR A  65       8.474  -7.903  -5.800  1.00 77.38           O  
ATOM    516  CZ  TYR A  65       8.113  -6.943  -4.881  1.00 77.38           C  
ATOM    517  N   VAL A  66       6.570  -0.729  -1.256  1.00 82.81           N  
ATOM    518  CA  VAL A  66       6.183   0.216  -0.214  1.00 82.81           C  
ATOM    519  C   VAL A  66       4.669   0.175  -0.015  1.00 82.81           C  
ATOM    520  CB  VAL A  66       6.638   1.653  -0.554  1.00 82.81           C  
ATOM    521  O   VAL A  66       3.908   0.257  -0.982  1.00 82.81           O  
ATOM    522  CG1 VAL A  66       6.178   2.634   0.524  1.00 82.81           C  
ATOM    523  CG2 VAL A  66       8.155   1.707  -0.718  1.00 82.81           C  
ATOM    524  N   PHE A  67       4.245   0.031   1.309  1.00 78.58           N  
ATOM    525  CA  PHE A  67       2.839   0.053   1.695  1.00 78.58           C  
ATOM    526  C   PHE A  67       2.547   1.239   2.607  1.00 78.58           C  
ATOM    527  CB  PHE A  67       2.451  -1.254   2.393  1.00 78.58           C  
ATOM    528  O   PHE A  67       3.179   1.394   3.654  1.00 78.58           O  
ATOM    529  CG  PHE A  67       2.652  -2.479   1.543  1.00 78.58           C  
ATOM    530  CD1 PHE A  67       1.615  -2.981   0.765  1.00 78.58           C  
ATOM    531  CD2 PHE A  67       3.879  -3.130   1.521  1.00 78.58           C  
ATOM    532  CE1 PHE A  67       1.798  -4.114  -0.023  1.00 78.58           C  
ATOM    533  CE2 PHE A  67       4.069  -4.264   0.736  1.00 78.58           C  
ATOM    534  CZ  PHE A  67       3.027  -4.755  -0.035  1.00 78.58           C  
ATOM    535  N   ILE A  68       1.500   1.951   2.138  1.00 77.59           N  
ATOM    536  CA  ILE A  68       1.186   3.148   2.911  1.00 77.59           C  
ATOM    537  C   ILE A  68      -0.251   3.069   3.422  1.00 77.59           C  
ATOM    538  CB  ILE A  68       1.387   4.430   2.072  1.00 77.59           C  
ATOM    539  O   ILE A  68      -1.185   2.879   2.641  1.00 77.59           O  
ATOM    540  CG1 ILE A  68       2.832   4.517   1.567  1.00 77.59           C  
ATOM    541  CG2 ILE A  68       1.017   5.672   2.888  1.00 77.59           C  
ATOM    542  CD1 ILE A  68       3.066   5.625   0.550  1.00 77.59           C  
ATOM    543  N   LEU A  69      -0.399   2.981   4.681  1.00 77.17           N  
ATOM    544  CA  LEU A  69      -1.685   3.209   5.331  1.00 77.17           C  
ATOM    545  C   LEU A  69      -1.726   4.585   5.987  1.00 77.17           C  
ATOM    546  CB  LEU A  69      -1.958   2.124   6.376  1.00 77.17           C  
ATOM    547  O   LEU A  69      -0.965   4.856   6.919  1.00 77.17           O  
ATOM    548  CG  LEU A  69      -3.293   2.216   7.117  1.00 77.17           C  
ATOM    549  CD1 LEU A  69      -4.444   1.867   6.180  1.00 77.17           C  
ATOM    550  CD2 LEU A  69      -3.292   1.300   8.336  1.00 77.17           C  
ATOM    551  N   ALA A  70      -2.489   5.432   5.400  1.00 74.61           N  
ATOM    552  CA  ALA A  70      -2.562   6.794   5.924  1.00 74.61           C  
ATOM    553  C   ALA A  70      -4.007   7.277   5.996  1.00 74.61           C  
ATOM    554  CB  ALA A  70      -1.730   7.740   5.061  1.00 74.61           C  
ATOM    555  O   ALA A  70      -4.824   6.943   5.135  1.00 74.61           O  
ATOM    556  N   THR A  71      -4.447   7.814   7.064  1.00 75.09           N  
ATOM    557  CA  THR A  71      -5.767   8.425   7.178  1.00 75.09           C  
ATOM    558  C   THR A  71      -5.709   9.907   6.818  1.00 75.09           C  
ATOM    559  CB  THR A  71      -6.338   8.260   8.598  1.00 75.09           C  
ATOM    560  O   THR A  71      -6.745  10.538   6.597  1.00 75.09           O  
ATOM    561  CG2 THR A  71      -6.578   6.791   8.927  1.00 75.09           C  
ATOM    562  OG1 THR A  71      -5.412   8.806   9.546  1.00 75.09           O  
ATOM    563  N   ASP A  72      -4.460  10.444   6.765  1.00 77.23           N  
ATOM    564  CA  ASP A  72      -4.282  11.856   6.440  1.00 77.23           C  
ATOM    565  C   ASP A  72      -3.595  12.027   5.087  1.00 77.23           C  
ATOM    566  CB  ASP A  72      -3.474  12.560   7.533  1.00 77.23           C  
ATOM    567  O   ASP A  72      -2.591  11.369   4.808  1.00 77.23           O  
ATOM    568  CG  ASP A  72      -2.032  12.089   7.601  1.00 77.23           C  
ATOM    569  OD1 ASP A  72      -1.152  12.730   6.988  1.00 77.23           O  
ATOM    570  OD2 ASP A  72      -1.775  11.065   8.270  1.00 77.23           O  
ATOM    571  N   GLU A  73      -4.120  12.784   4.195  1.00 74.34           N  
ATOM    572  CA  GLU A  73      -3.646  12.992   2.830  1.00 74.34           C  
ATOM    573  C   GLU A  73      -2.237  13.578   2.819  1.00 74.34           C  
ATOM    574  CB  GLU A  73      -4.602  13.907   2.062  1.00 74.34           C  
ATOM    575  O   GLU A  73      -1.409  13.201   1.987  1.00 74.34           O  
ATOM    576  CG  GLU A  73      -5.900  13.231   1.646  1.00 74.34           C  
ATOM    577  CD  GLU A  73      -6.804  14.126   0.814  1.00 74.34           C  
ATOM    578  OE1 GLU A  73      -7.797  13.623   0.240  1.00 74.34           O  
ATOM    579  OE2 GLU A  73      -6.517  15.342   0.734  1.00 74.34           O  
ATOM    580  N   GLU A  74      -2.017  14.520   3.714  1.00 78.16           N  
ATOM    581  CA  GLU A  74      -0.703  15.156   3.742  1.00 78.16           C  
ATOM    582  C   GLU A  74       0.395  14.141   4.046  1.00 78.16           C  
ATOM    583  CB  GLU A  74      -0.675  16.287   4.773  1.00 78.16           C  
ATOM    584  O   GLU A  74       1.434  14.124   3.382  1.00 78.16           O  
ATOM    585  CG  GLU A  74       0.569  17.161   4.693  1.00 78.16           C  
ATOM    586  CD  GLU A  74       0.539  18.336   5.658  1.00 78.16           C  
ATOM    587  OE1 GLU A  74       1.256  18.298   6.683  1.00 78.16           O  
ATOM    588  OE2 GLU A  74      -0.209  19.302   5.386  1.00 78.16           O  
ATOM    589  N   THR A  75       0.170  13.299   5.075  1.00 78.51           N  
ATOM    590  CA  THR A  75       1.110  12.242   5.431  1.00 78.51           C  
ATOM    591  C   THR A  75       1.282  11.260   4.275  1.00 78.51           C  
ATOM    592  CB  THR A  75       0.648  11.483   6.688  1.00 78.51           C  
ATOM    593  O   THR A  75       2.404  10.865   3.951  1.00 78.51           O  
ATOM    594  CG2 THR A  75       1.652  10.402   7.079  1.00 78.51           C  
ATOM    595  OG1 THR A  75       0.512  12.407   7.774  1.00 78.51           O  
ATOM    596  N   ALA A  76       0.169  10.934   3.706  1.00 74.97           N  
ATOM    597  CA  ALA A  76       0.206  10.000   2.584  1.00 74.97           C  
ATOM    598  C   ALA A  76       1.038  10.556   1.433  1.00 74.97           C  
ATOM    599  CB  ALA A  76      -1.211   9.684   2.109  1.00 74.97           C  
ATOM    600  O   ALA A  76       1.822   9.829   0.818  1.00 74.97           O  
ATOM    601  N   LYS A  77       0.887  11.833   1.219  1.00 75.96           N  
ATOM    602  CA  LYS A  77       1.591  12.495   0.125  1.00 75.96           C  
ATOM    603  C   LYS A  77       3.103  12.394   0.304  1.00 75.96           C  
ATOM    604  CB  LYS A  77       1.172  13.962   0.027  1.00 75.96           C  
ATOM    605  O   LYS A  77       3.830  12.128  -0.656  1.00 75.96           O  
ATOM    606  CG  LYS A  77      -0.163  14.180  -0.672  1.00 75.96           C  
ATOM    607  CD  LYS A  77      -0.486  15.662  -0.811  1.00 75.96           C  
ATOM    608  CE  LYS A  77      -1.852  15.879  -1.447  1.00 75.96           C  
ATOM    609  NZ  LYS A  77      -2.181  17.331  -1.570  1.00 75.96           N  
ATOM    610  N   GLU A  78       3.532  12.622   1.500  1.00 78.03           N  
ATOM    611  CA  GLU A  78       4.963  12.562   1.784  1.00 78.03           C  
ATOM    612  C   GLU A  78       5.503  11.147   1.602  1.00 78.03           C  
ATOM    613  CB  GLU A  78       5.251  13.058   3.203  1.00 78.03           C  
ATOM    614  O   GLU A  78       6.576  10.955   1.025  1.00 78.03           O  
ATOM    615  CG  GLU A  78       5.104  14.563   3.371  1.00 78.03           C  
ATOM    616  CD  GLU A  78       5.637  15.073   4.700  1.00 78.03           C  
ATOM    617  OE1 GLU A  78       6.716  15.708   4.718  1.00 78.03           O  
ATOM    618  OE2 GLU A  78       4.971  14.836   5.732  1.00 78.03           O  
ATOM    619  N   TRP A  79       4.750  10.226   2.067  1.00 80.81           N  
ATOM    620  CA  TRP A  79       5.181   8.835   1.971  1.00 80.81           C  
ATOM    621  C   TRP A  79       5.113   8.342   0.529  1.00 80.81           C  
ATOM    622  CB  TRP A  79       4.322   7.942   2.870  1.00 80.81           C  
ATOM    623  O   TRP A  79       5.975   7.579   0.086  1.00 80.81           O  
ATOM    624  CG  TRP A  79       4.548   8.157   4.336  1.00 80.81           C  
ATOM    625  CD1 TRP A  79       5.548   8.885   4.918  1.00 80.81           C  
ATOM    626  CD2 TRP A  79       3.758   7.633   5.408  1.00 80.81           C  
ATOM    627  CE2 TRP A  79       4.338   8.085   6.614  1.00 80.81           C  
ATOM    628  CE3 TRP A  79       2.615   6.825   5.466  1.00 80.81           C  
ATOM    629  NE1 TRP A  79       5.427   8.846   6.288  1.00 80.81           N  
ATOM    630  CH2 TRP A  79       2.692   6.963   7.893  1.00 80.81           C  
ATOM    631  CZ2 TRP A  79       3.811   7.755   7.865  1.00 80.81           C  
ATOM    632  CZ3 TRP A  79       2.092   6.497   6.711  1.00 80.81           C  
ATOM    633  N   ILE A  80       4.103   8.850  -0.177  1.00 77.53           N  
ATOM    634  CA  ILE A  80       3.933   8.491  -1.580  1.00 77.53           C  
ATOM    635  C   ILE A  80       5.134   8.978  -2.387  1.00 77.53           C  
ATOM    636  CB  ILE A  80       2.625   9.076  -2.159  1.00 77.53           C  
ATOM    637  O   ILE A  80       5.652   8.254  -3.240  1.00 77.53           O  
ATOM    638  CG1 ILE A  80       1.408   8.393  -1.525  1.00 77.53           C  
ATOM    639  CG2 ILE A  80       2.600   8.937  -3.684  1.00 77.53           C  
ATOM    640  CD1 ILE A  80       0.083   9.074  -1.839  1.00 77.53           C  
ATOM    641  N   LYS A  81       5.560  10.184  -2.073  1.00 77.92           N  
ATOM    642  CA  LYS A  81       6.725  10.728  -2.765  1.00 77.92           C  
ATOM    643  C   LYS A  81       7.957   9.856  -2.539  1.00 77.92           C  
ATOM    644  CB  LYS A  81       7.004  12.159  -2.302  1.00 77.92           C  
ATOM    645  O   LYS A  81       8.689   9.551  -3.483  1.00 77.92           O  
ATOM    646  CG  LYS A  81       8.016  12.902  -3.163  1.00 77.92           C  
ATOM    647  CD  LYS A  81       8.181  14.347  -2.710  1.00 77.92           C  
ATOM    648  CE  LYS A  81       9.247  15.070  -3.522  1.00 77.92           C  
ATOM    649  NZ  LYS A  81       9.449  16.471  -3.047  1.00 77.92           N  
ATOM    650  N   LYS A  82       8.139   9.473  -1.337  1.00 76.90           N  
ATOM    651  CA  LYS A  82       9.277   8.627  -0.989  1.00 76.90           C  
ATOM    652  C   LYS A  82       9.167   7.258  -1.656  1.00 76.90           C  
ATOM    653  CB  LYS A  82       9.381   8.464   0.528  1.00 76.90           C  
ATOM    654  O   LYS A  82      10.159   6.727  -2.161  1.00 76.90           O  
ATOM    655  CG  LYS A  82      10.667   7.797   0.992  1.00 76.90           C  
ATOM    656  CD  LYS A  82      10.770   7.777   2.512  1.00 76.90           C  
ATOM    657  CE  LYS A  82      12.017   7.039   2.979  1.00 76.90           C  
ATOM    658  NZ  LYS A  82      12.100   6.980   4.469  1.00 76.90           N  
ATOM    659  N   ALA A  83       7.963   6.702  -1.553  1.00 77.44           N  
ATOM    660  CA  ALA A  83       7.721   5.387  -2.139  1.00 77.44           C  
ATOM    661  C   ALA A  83       7.986   5.399  -3.642  1.00 77.44           C  
ATOM    662  CB  ALA A  83       6.291   4.933  -1.857  1.00 77.44           C  
ATOM    663  O   ALA A  83       8.543   4.444  -4.188  1.00 77.44           O  
ATOM    664  N   HIS A  84       7.729   6.478  -4.302  1.00 73.68           N  
ATOM    665  CA  HIS A  84       7.919   6.620  -5.741  1.00 73.68           C  
ATOM    666  C   HIS A  84       9.400   6.607  -6.105  1.00 73.68           C  
ATOM    667  CB  HIS A  84       7.267   7.909  -6.244  1.00 73.68           C  
ATOM    668  O   HIS A  84       9.767   6.225  -7.219  1.00 73.68           O  
ATOM    669  CG  HIS A  84       5.778   7.824  -6.354  1.00 73.68           C  
ATOM    670  CD2 HIS A  84       4.947   6.756  -6.368  1.00 73.68           C  
ATOM    671  ND1 HIS A  84       4.976   8.939  -6.472  1.00 73.68           N  
ATOM    672  CE1 HIS A  84       3.712   8.558  -6.553  1.00 73.68           C  
ATOM    673  NE2 HIS A  84       3.667   7.238  -6.492  1.00 73.68           N  
ATOM    674  N   GLU A  85      10.114   6.912  -5.168  1.00 75.67           N  
ATOM    675  CA  GLU A  85      11.549   6.993  -5.422  1.00 75.67           C  
ATOM    676  C   GLU A  85      12.215   5.627  -5.272  1.00 75.67           C  
ATOM    677  CB  GLU A  85      12.207   8.004  -4.480  1.00 75.67           C  
ATOM    678  O   GLU A  85      13.245   5.361  -5.894  1.00 75.67           O  
ATOM    679  CG  GLU A  85      11.791   9.445  -4.738  1.00 75.67           C  
ATOM    680  CD  GLU A  85      12.459  10.439  -3.801  1.00 75.67           C  
ATOM    681  OE1 GLU A  85      12.381  11.662  -4.058  1.00 75.67           O  
ATOM    682  OE2 GLU A  85      13.067   9.991  -2.804  1.00 75.67           O  
ATOM    683  N   ILE A  86      11.545   4.733  -4.600  1.00 73.27           N  
ATOM    684  CA  ILE A  86      12.295   3.535  -4.239  1.00 73.27           C  
ATOM    685  C   ILE A  86      11.575   2.296  -4.767  1.00 73.27           C  
ATOM    686  CB  ILE A  86      12.491   3.430  -2.709  1.00 73.27           C  
ATOM    687  O   ILE A  86      12.192   1.246  -4.960  1.00 73.27           O  
ATOM    688  CG1 ILE A  86      11.137   3.485  -1.993  1.00 73.27           C  
ATOM    689  CG2 ILE A  86      13.422   4.537  -2.207  1.00 73.27           C  
ATOM    690  CD1 ILE A  86      11.215   3.199  -0.499  1.00 73.27           C  
ATOM    691  N   ALA A  87      10.224   2.418  -4.937  1.00 74.79           N  
ATOM    692  CA  ALA A  87       9.466   1.217  -5.278  1.00 74.79           C  
ATOM    693  C   ALA A  87       8.983   1.266  -6.725  1.00 74.79           C  
ATOM    694  CB  ALA A  87       8.282   1.048  -4.330  1.00 74.79           C  
ATOM    695  O   ALA A  87       8.698   2.343  -7.254  1.00 74.79           O  
ATOM    696  N   ASP A  88       8.974   0.115  -7.325  1.00 79.71           N  
ATOM    697  CA  ASP A  88       8.474  -0.039  -8.688  1.00 79.71           C  
ATOM    698  C   ASP A  88       6.950   0.045  -8.727  1.00 79.71           C  
ATOM    699  CB  ASP A  88       8.943  -1.368  -9.284  1.00 79.71           C  
ATOM    700  O   ASP A  88       6.378   0.610  -9.662  1.00 79.71           O  
ATOM    701  CG  ASP A  88      10.447  -1.430  -9.487  1.00 79.71           C  
ATOM    702  OD1 ASP A  88      11.025  -0.479 -10.056  1.00 79.71           O  
ATOM    703  OD2 ASP A  88      11.059  -2.439  -9.075  1.00 79.71           O  
ATOM    704  N   ILE A  89       6.272  -0.406  -7.707  1.00 79.03           N  
ATOM    705  CA  ILE A  89       4.818  -0.391  -7.592  1.00 79.03           C  
ATOM    706  C   ILE A  89       4.412   0.215  -6.250  1.00 79.03           C  
ATOM    707  CB  ILE A  89       4.224  -1.809  -7.741  1.00 79.03           C  
ATOM    708  O   ILE A  89       4.903  -0.204  -5.199  1.00 79.03           O  
ATOM    709  CG1 ILE A  89       4.620  -2.415  -9.092  1.00 79.03           C  
ATOM    710  CG2 ILE A  89       2.701  -1.777  -7.580  1.00 79.03           C  
ATOM    711  CD1 ILE A  89       4.015  -1.700 -10.292  1.00 79.03           C  
ATOM    712  N   VAL A  90       3.546   1.270  -6.216  1.00 80.19           N  
ATOM    713  CA  VAL A  90       3.071   1.904  -4.991  1.00 80.19           C  
ATOM    714  C   VAL A  90       1.553   1.766  -4.892  1.00 80.19           C  
ATOM    715  CB  VAL A  90       3.475   3.394  -4.929  1.00 80.19           C  
ATOM    716  O   VAL A  90       0.826   2.169  -5.803  1.00 80.19           O  
ATOM    717  CG1 VAL A  90       2.967   4.038  -3.640  1.00 80.19           C  
ATOM    718  CG2 VAL A  90       4.992   3.540  -5.041  1.00 80.19           C  
ATOM    719  N   VAL A  91       1.041   1.117  -3.902  1.00 81.88           N  
ATOM    720  CA  VAL A  91      -0.391   1.003  -3.646  1.00 81.88           C  
ATOM    721  C   VAL A  91      -0.764   1.827  -2.416  1.00 81.88           C  
ATOM    722  CB  VAL A  91      -0.816  -0.470  -3.450  1.00 81.88           C  
ATOM    723  O   VAL A  91      -0.219   1.615  -1.330  1.00 81.88           O  
ATOM    724  CG1 VAL A  91      -2.328  -0.574  -3.258  1.00 81.88           C  
ATOM    725  CG2 VAL A  91      -0.365  -1.317  -4.639  1.00 81.88           C  
ATOM    726  N   VAL A  92      -1.627   2.824  -2.563  1.00 79.59           N  
ATOM    727  CA  VAL A  92      -2.061   3.686  -1.469  1.00 79.59           C  
ATOM    728  C   VAL A  92      -3.558   3.501  -1.229  1.00 79.59           C  
ATOM    729  CB  VAL A  92      -1.747   5.171  -1.758  1.00 79.59           C  
ATOM    730  O   VAL A  92      -4.359   3.593  -2.162  1.00 79.59           O  
ATOM    731  CG1 VAL A  92      -2.179   6.052  -0.587  1.00 79.59           C  
ATOM    732  CG2 VAL A  92      -0.259   5.354  -2.047  1.00 79.59           C  
ATOM    733  N   VAL A  93      -3.890   3.252  -0.014  1.00 74.90           N  
ATOM    734  CA  VAL A  93      -5.293   3.233   0.385  1.00 74.90           C  
ATOM    735  C   VAL A  93      -5.577   4.396   1.332  1.00 74.90           C  
ATOM    736  CB  VAL A  93      -5.674   1.894   1.055  1.00 74.90           C  
ATOM    737  O   VAL A  93      -5.058   4.436   2.450  1.00 74.90           O  
ATOM    738  CG1 VAL A  93      -7.171   1.850   1.359  1.00 74.90           C  
ATOM    739  CG2 VAL A  93      -5.271   0.719   0.167  1.00 74.90           C  
ATOM    740  N   LEU A  94      -6.376   5.330   0.821  1.00 74.50           N  
ATOM    741  CA  LEU A  94      -6.619   6.544   1.592  1.00 74.50           C  
ATOM    742  C   LEU A  94      -8.068   6.999   1.448  1.00 74.50           C  
ATOM    743  CB  LEU A  94      -5.675   7.662   1.143  1.00 74.50           C  
ATOM    744  O   LEU A  94      -8.548   7.214   0.333  1.00 74.50           O  
ATOM    745  CG  LEU A  94      -5.779   8.985   1.905  1.00 74.50           C  
ATOM    746  CD1 LEU A  94      -5.248   8.821   3.325  1.00 74.50           C  
ATOM    747  CD2 LEU A  94      -5.023  10.086   1.170  1.00 74.50           C  
ATOM    748  N   ASN A  95      -8.795   7.215   2.556  1.00 73.11           N  
ATOM    749  CA  ASN A  95     -10.099   7.864   2.628  1.00 73.11           C  
ATOM    750  C   ASN A  95     -11.086   7.249   1.639  1.00 73.11           C  
ATOM    751  CB  ASN A  95      -9.965   9.368   2.378  1.00 73.11           C  
ATOM    752  O   ASN A  95     -11.752   7.968   0.892  1.00 73.11           O  
ATOM    753  CG  ASN A  95      -9.204  10.077   3.481  1.00 73.11           C  
ATOM    754  ND2 ASN A  95      -8.425  11.086   3.110  1.00 73.11           N  
ATOM    755  OD1 ASN A  95      -9.315   9.720   4.657  1.00 73.11           O  
ATOM    756  N   GLY A  96     -11.005   5.878   1.521  1.00 76.88           N  
ATOM    757  CA  GLY A  96     -11.987   5.246   0.656  1.00 76.88           C  
ATOM    758  C   GLY A  96     -11.537   5.152  -0.790  1.00 76.88           C  
ATOM    759  O   GLY A  96     -12.358   4.966  -1.690  1.00 76.88           O  
ATOM    760  N   ARG A  97     -10.221   5.504  -0.937  1.00 84.15           N  
ATOM    761  CA  ARG A  97      -9.685   5.493  -2.294  1.00 84.15           C  
ATOM    762  C   ARG A  97      -8.458   4.593  -2.391  1.00 84.15           C  
ATOM    763  CB  ARG A  97      -9.329   6.913  -2.743  1.00 84.15           C  
ATOM    764  O   ARG A  97      -7.602   4.602  -1.504  1.00 84.15           O  
ATOM    765  CG  ARG A  97     -10.533   7.829  -2.899  1.00 84.15           C  
ATOM    766  CD  ARG A  97     -10.120   9.241  -3.289  1.00 84.15           C  
ATOM    767  NE  ARG A  97      -9.653  10.004  -2.134  1.00 84.15           N  
ATOM    768  NH1 ARG A  97      -9.303  11.962  -3.309  1.00 84.15           N  
ATOM    769  NH2 ARG A  97      -8.867  11.875  -1.060  1.00 84.15           N  
ATOM    770  CZ  ARG A  97      -9.275  11.278  -2.170  1.00 84.15           C  
ATOM    771  N   VAL A  98      -8.505   3.710  -3.305  1.00 86.07           N  
ATOM    772  CA  VAL A  98      -7.334   2.903  -3.635  1.00 86.07           C  
ATOM    773  C   VAL A  98      -6.600   3.520  -4.824  1.00 86.07           C  
ATOM    774  CB  VAL A  98      -7.723   1.441  -3.949  1.00 86.07           C  
ATOM    775  O   VAL A  98      -7.206   3.793  -5.862  1.00 86.07           O  
ATOM    776  CG1 VAL A  98      -6.499   0.640  -4.389  1.00 86.07           C  
ATOM    777  CG2 VAL A  98      -8.381   0.792  -2.733  1.00 86.07           C  
ATOM    778  N   ARG A  99      -5.294   3.826  -4.557  1.00 87.47           N  
ATOM    779  CA  ARG A  99      -4.456   4.358  -5.627  1.00 87.47           C  
ATOM    780  C   ARG A  99      -3.307   3.408  -5.947  1.00 87.47           C  
ATOM    781  CB  ARG A  99      -3.907   5.735  -5.246  1.00 87.47           C  
ATOM    782  O   ARG A  99      -2.615   2.935  -5.042  1.00 87.47           O  
ATOM    783  CG  ARG A  99      -4.970   6.819  -5.158  1.00 87.47           C  
ATOM    784  CD  ARG A  99      -4.360   8.185  -4.878  1.00 87.47           C  
ATOM    785  NE  ARG A  99      -3.873   8.287  -3.505  1.00 87.47           N  
ATOM    786  NH1 ARG A  99      -3.102  10.454  -3.720  1.00 87.47           N  
ATOM    787  NH2 ARG A  99      -2.882   9.347  -1.725  1.00 87.47           N  
ATOM    788  CZ  ARG A  99      -3.287   9.363  -2.986  1.00 87.47           C  
ATOM    789  N   VAL A 100      -3.223   3.052  -7.174  1.00 88.75           N  
ATOM    790  CA  VAL A 100      -2.128   2.191  -7.609  1.00 88.75           C  
ATOM    791  C   VAL A 100      -1.286   2.916  -8.657  1.00 88.75           C  
ATOM    792  CB  VAL A 100      -2.649   0.853  -8.178  1.00 88.75           C  
ATOM    793  O   VAL A 100      -1.809   3.374  -9.675  1.00 88.75           O  
ATOM    794  CG1 VAL A 100      -1.487  -0.052  -8.583  1.00 88.75           C  
ATOM    795  CG2 VAL A 100      -3.545   0.152  -7.158  1.00 88.75           C  
ATOM    796  N   ARG A 101      -0.041   3.083  -8.402  1.00 88.27           N  
ATOM    797  CA  ARG A 101       0.889   3.632  -9.384  1.00 88.27           C  
ATOM    798  C   ARG A 101       1.837   2.556  -9.902  1.00 88.27           C  
ATOM    799  CB  ARG A 101       1.689   4.788  -8.780  1.00 88.27           C  
ATOM    800  O   ARG A 101       2.464   1.843  -9.116  1.00 88.27           O  
ATOM    801  CG  ARG A 101       2.620   5.475  -9.766  1.00 88.27           C  
ATOM    802  CD  ARG A 101       3.462   6.549  -9.093  1.00 88.27           C  
ATOM    803  NE  ARG A 101       4.449   7.114 -10.010  1.00 88.27           N  
ATOM    804  NH1 ARG A 101       6.283   6.447  -8.774  1.00 88.27           N  
ATOM    805  NH2 ARG A 101       6.573   7.600 -10.734  1.00 88.27           N  
ATOM    806  CZ  ARG A 101       5.766   7.052  -9.837  1.00 88.27           C  
ATOM    807  N   ASN A 102       1.969   2.519 -11.286  1.00 87.66           N  
ATOM    808  CA  ASN A 102       2.851   1.560 -11.942  1.00 87.66           C  
ATOM    809  C   ASN A 102       4.150   2.215 -12.402  1.00 87.66           C  
ATOM    810  CB  ASN A 102       2.140   0.901 -13.127  1.00 87.66           C  
ATOM    811  O   ASN A 102       4.178   2.892 -13.431  1.00 87.66           O  
ATOM    812  CG  ASN A 102       2.994  -0.149 -13.810  1.00 87.66           C  
ATOM    813  ND2 ASN A 102       2.513  -0.664 -14.935  1.00 87.66           N  
ATOM    814  OD1 ASN A 102       4.076  -0.496 -13.329  1.00 87.66           O  
ATOM    815  N   GLY A 103       5.175   2.091 -11.507  1.00 84.85           N  
ATOM    816  CA  GLY A 103       6.476   2.638 -11.857  1.00 84.85           C  
ATOM    817  C   GLY A 103       7.346   1.661 -12.627  1.00 84.85           C  
ATOM    818  O   GLY A 103       8.529   1.922 -12.854  1.00 84.85           O  
ATOM    819  N   THR A 104       6.817   0.579 -13.020  1.00 85.60           N  
ATOM    820  CA  THR A 104       7.572  -0.407 -13.786  1.00 85.60           C  
ATOM    821  C   THR A 104       7.585  -0.046 -15.268  1.00 85.60           C  
ATOM    822  CB  THR A 104       6.990  -1.821 -13.604  1.00 85.60           C  
ATOM    823  O   THR A 104       7.051   0.992 -15.665  1.00 85.60           O  
ATOM    824  CG2 THR A 104       6.704  -2.114 -12.135  1.00 85.60           C  
ATOM    825  OG1 THR A 104       5.769  -1.928 -14.347  1.00 85.60           O  
ATOM    826  N   ASP A 105       8.283  -0.895 -16.095  1.00 88.85           N  
ATOM    827  CA  ASP A 105       8.364  -0.647 -17.531  1.00 88.85           C  
ATOM    828  C   ASP A 105       7.329  -1.474 -18.290  1.00 88.85           C  
ATOM    829  CB  ASP A 105       9.769  -0.957 -18.051  1.00 88.85           C  
ATOM    830  O   ASP A 105       7.353  -1.530 -19.522  1.00 88.85           O  
ATOM    831  CG  ASP A 105      10.202  -2.386 -17.775  1.00 88.85           C  
ATOM    832  OD1 ASP A 105       9.717  -2.992 -16.795  1.00 88.85           O  
ATOM    833  OD2 ASP A 105      11.038  -2.911 -18.543  1.00 88.85           O  
ATOM    834  N   ARG A 106       6.336  -2.123 -17.476  1.00 89.00           N  
ATOM    835  CA  ARG A 106       5.298  -2.979 -18.042  1.00 89.00           C  
ATOM    836  C   ARG A 106       3.925  -2.610 -17.491  1.00 89.00           C  
ATOM    837  CB  ARG A 106       5.600  -4.451 -17.755  1.00 89.00           C  
ATOM    838  O   ARG A 106       3.815  -2.080 -16.384  1.00 89.00           O  
ATOM    839  CG  ARG A 106       6.938  -4.924 -18.302  1.00 89.00           C  
ATOM    840  CD  ARG A 106       7.277  -6.330 -17.826  1.00 89.00           C  
ATOM    841  NE  ARG A 106       7.586  -6.356 -16.399  1.00 89.00           N  
ATOM    842  NH1 ARG A 106       8.181  -8.587 -16.358  1.00 89.00           N  
ATOM    843  NH2 ARG A 106       8.261  -7.340 -14.437  1.00 89.00           N  
ATOM    844  CZ  ARG A 106       8.009  -7.428 -15.734  1.00 89.00           C  
ATOM    845  N   PRO A 107       2.866  -2.962 -18.359  1.00 92.33           N  
ATOM    846  CA  PRO A 107       1.511  -2.759 -17.839  1.00 92.33           C  
ATOM    847  C   PRO A 107       1.164  -3.721 -16.705  1.00 92.33           C  
ATOM    848  CB  PRO A 107       0.623  -3.012 -19.060  1.00 92.33           C  
ATOM    849  O   PRO A 107       1.634  -4.862 -16.693  1.00 92.33           O  
ATOM    850  CG  PRO A 107       1.451  -3.867 -19.964  1.00 92.33           C  
ATOM    851  CD  PRO A 107       2.901  -3.572 -19.704  1.00 92.33           C  
ATOM    852  N   CYS A 108       0.482  -3.187 -15.731  1.00 92.69           N  
ATOM    853  CA  CYS A 108       0.050  -4.010 -14.607  1.00 92.69           C  
ATOM    854  C   CYS A 108      -1.462  -4.203 -14.622  1.00 92.69           C  
ATOM    855  CB  CYS A 108       0.479  -3.378 -13.284  1.00 92.69           C  
ATOM    856  O   CYS A 108      -2.206  -3.286 -14.975  1.00 92.69           O  
ATOM    857  SG  CYS A 108       2.270  -3.261 -13.080  1.00 92.69           S  
ATOM    858  N   ARG A 109      -1.857  -5.449 -14.364  1.00 94.59           N  
ATOM    859  CA  ARG A 109      -3.270  -5.737 -14.139  1.00 94.59           C  
ATOM    860  C   ARG A 109      -3.629  -5.600 -12.663  1.00 94.59           C  
ATOM    861  CB  ARG A 109      -3.618  -7.142 -14.635  1.00 94.59           C  
ATOM    862  O   ARG A 109      -3.044  -6.273 -11.812  1.00 94.59           O  
ATOM    863  CG  ARG A 109      -5.100  -7.472 -14.560  1.00 94.59           C  
ATOM    864  CD  ARG A 109      -5.392  -8.876 -15.070  1.00 94.59           C  
ATOM    865  NE  ARG A 109      -5.194  -8.977 -16.513  1.00 94.59           N  
ATOM    866  NH1 ARG A 109      -5.139 -11.286 -16.553  1.00 94.59           N  
ATOM    867  NH2 ARG A 109      -4.901 -10.096 -18.497  1.00 94.59           N  
ATOM    868  CZ  ARG A 109      -5.079 -10.120 -17.185  1.00 94.59           C  
ATOM    869  N   VAL A 110      -4.558  -4.707 -12.403  1.00 92.85           N  
ATOM    870  CA  VAL A 110      -4.944  -4.459 -11.018  1.00 92.85           C  
ATOM    871  C   VAL A 110      -6.383  -4.917 -10.792  1.00 92.85           C  
ATOM    872  CB  VAL A 110      -4.795  -2.967 -10.646  1.00 92.85           C  
ATOM    873  O   VAL A 110      -7.300  -4.468 -11.484  1.00 92.85           O  
ATOM    874  CG1 VAL A 110      -5.202  -2.730  -9.192  1.00 92.85           C  
ATOM    875  CG2 VAL A 110      -3.361  -2.498 -10.886  1.00 92.85           C  
ATOM    876  N   ARG A 111      -6.553  -5.845  -9.791  1.00 93.13           N  
ATOM    877  CA  ARG A 111      -7.880  -6.317  -9.412  1.00 93.13           C  
ATOM    878  C   ARG A 111      -8.268  -5.805  -8.028  1.00 93.13           C  
ATOM    879  CB  ARG A 111      -7.936  -7.846  -9.439  1.00 93.13           C  
ATOM    880  O   ARG A 111      -7.555  -6.041  -7.051  1.00 93.13           O  
ATOM    881  CG  ARG A 111      -7.865  -8.439 -10.837  1.00 93.13           C  
ATOM    882  CD  ARG A 111      -7.983  -9.957 -10.812  1.00 93.13           C  
ATOM    883  NE  ARG A 111      -7.089 -10.550  -9.822  1.00 93.13           N  
ATOM    884  NH1 ARG A 111      -8.028 -12.658  -9.934  1.00 93.13           N  
ATOM    885  NH2 ARG A 111      -6.269 -12.255  -8.520  1.00 93.13           N  
ATOM    886  CZ  ARG A 111      -7.131 -11.820  -9.428  1.00 93.13           C  
ATOM    887  N   VAL A 112      -9.354  -5.068  -7.959  1.00 91.40           N  
ATOM    888  CA  VAL A 112      -9.862  -4.561  -6.689  1.00 91.40           C  
ATOM    889  C   VAL A 112     -11.141  -5.304  -6.310  1.00 91.40           C  
ATOM    890  CB  VAL A 112     -10.129  -3.040  -6.752  1.00 91.40           C  
ATOM    891  O   VAL A 112     -12.145  -5.230  -7.022  1.00 91.40           O  
ATOM    892  CG1 VAL A 112     -10.607  -2.520  -5.397  1.00 91.40           C  
ATOM    893  CG2 VAL A 112      -8.872  -2.296  -7.200  1.00 91.40           C  
ATOM    894  N   THR A 113     -11.038  -6.159  -5.222  1.00 90.43           N  
ATOM    895  CA  THR A 113     -12.208  -6.852  -4.692  1.00 90.43           C  
ATOM    896  C   THR A 113     -12.726  -6.156  -3.437  1.00 90.43           C  
ATOM    897  CB  THR A 113     -11.888  -8.324  -4.373  1.00 90.43           C  
ATOM    898  O   THR A 113     -12.006  -6.044  -2.442  1.00 90.43           O  
ATOM    899  CG2 THR A 113     -13.147  -9.084  -3.966  1.00 90.43           C  
ATOM    900  OG1 THR A 113     -11.321  -8.946  -5.532  1.00 90.43           O  
ATOM    901  N   ALA A 114     -13.897  -5.479  -3.510  1.00 87.59           N  
ATOM    902  CA  ALA A 114     -14.539  -4.789  -2.394  1.00 87.59           C  
ATOM    903  C   ALA A 114     -16.045  -5.035  -2.390  1.00 87.59           C  
ATOM    904  CB  ALA A 114     -14.249  -3.291  -2.457  1.00 87.59           C  
ATOM    905  O   ALA A 114     -16.687  -5.015  -3.443  1.00 87.59           O  
ATOM    906  N   GLY A 115     -16.628  -5.372  -1.159  1.00 83.05           N  
ATOM    907  CA  GLY A 115     -18.070  -5.510  -1.030  1.00 83.05           C  
ATOM    908  C   GLY A 115     -18.631  -6.674  -1.826  1.00 83.05           C  
ATOM    909  O   GLY A 115     -19.754  -6.604  -2.329  1.00 83.05           O  
ATOM    910  N   GLY A 116     -17.773  -7.692  -2.180  1.00 85.72           N  
ATOM    911  CA  GLY A 116     -18.195  -8.863  -2.933  1.00 85.72           C  
ATOM    912  C   GLY A 116     -18.053  -8.691  -4.433  1.00 85.72           C  
ATOM    913  O   GLY A 116     -18.398  -9.591  -5.202  1.00 85.72           O  
ATOM    914  N   GLU A 117     -17.629  -7.482  -4.835  1.00 89.88           N  
ATOM    915  CA  GLU A 117     -17.444  -7.207  -6.257  1.00 89.88           C  
ATOM    916  C   GLU A 117     -15.965  -7.065  -6.603  1.00 89.88           C  
ATOM    917  CB  GLU A 117     -18.203  -5.942  -6.664  1.00 89.88           C  
ATOM    918  O   GLU A 117     -15.185  -6.531  -5.812  1.00 89.88           O  
ATOM    919  CG  GLU A 117     -19.717  -6.081  -6.583  1.00 89.88           C  
ATOM    920  CD  GLU A 117     -20.458  -4.829  -7.024  1.00 89.88           C  
ATOM    921  OE1 GLU A 117     -21.692  -4.893  -7.226  1.00 89.88           O  
ATOM    922  OE2 GLU A 117     -19.800  -3.775  -7.169  1.00 89.88           O  
ATOM    923  N   THR A 118     -15.629  -7.729  -7.803  1.00 92.48           N  
ATOM    924  CA  THR A 118     -14.262  -7.620  -8.299  1.00 92.48           C  
ATOM    925  C   THR A 118     -14.214  -6.777  -9.570  1.00 92.48           C  
ATOM    926  CB  THR A 118     -13.656  -9.008  -8.577  1.00 92.48           C  
ATOM    927  O   THR A 118     -14.954  -7.036 -10.522  1.00 92.48           O  
ATOM    928  CG2 THR A 118     -12.231  -8.890  -9.109  1.00 92.48           C  
ATOM    929  OG1 THR A 118     -13.640  -9.768  -7.363  1.00 92.48           O  
ATOM    930  N   ARG A 119     -13.389  -5.636  -9.488  1.00 93.45           N  
ATOM    931  CA  ARG A 119     -13.140  -4.828 -10.678  1.00 93.45           C  
ATOM    932  C   ARG A 119     -11.695  -4.971 -11.145  1.00 93.45           C  
ATOM    933  CB  ARG A 119     -13.460  -3.357 -10.406  1.00 93.45           C  
ATOM    934  O   ARG A 119     -10.772  -4.990 -10.328  1.00 93.45           O  
ATOM    935  CG  ARG A 119     -14.914  -3.098 -10.047  1.00 93.45           C  
ATOM    936  CD  ARG A 119     -15.150  -1.645  -9.658  1.00 93.45           C  
ATOM    937  NE  ARG A 119     -16.489  -1.444  -9.112  1.00 93.45           N  
ATOM    938  NH1 ARG A 119     -16.189   0.800  -8.653  1.00 93.45           N  
ATOM    939  NH2 ARG A 119     -18.186  -0.215  -8.172  1.00 93.45           N  
ATOM    940  CZ  ARG A 119     -16.952  -0.287  -8.647  1.00 93.45           C  
ATOM    941  N   GLU A 120     -11.548  -5.094 -12.396  1.00 95.28           N  
ATOM    942  CA  GLU A 120     -10.218  -5.259 -12.974  1.00 95.28           C  
ATOM    943  C   GLU A 120      -9.836  -4.056 -13.832  1.00 95.28           C  
ATOM    944  CB  GLU A 120     -10.148  -6.542 -13.806  1.00 95.28           C  
ATOM    945  O   GLU A 120     -10.644  -3.573 -14.627  1.00 95.28           O  
ATOM    946  CG  GLU A 120      -8.755  -6.859 -14.332  1.00 95.28           C  
ATOM    947  CD  GLU A 120      -8.683  -8.179 -15.083  1.00 95.28           C  
ATOM    948  OE1 GLU A 120      -8.369  -8.172 -16.294  1.00 95.28           O  
ATOM    949  OE2 GLU A 120      -8.945  -9.229 -14.454  1.00 95.28           O  
ATOM    950  N   TYR A 121      -8.549  -3.552 -13.602  1.00 94.63           N  
ATOM    951  CA  TYR A 121      -8.035  -2.400 -14.334  1.00 94.63           C  
ATOM    952  C   TYR A 121      -6.651  -2.689 -14.902  1.00 94.63           C  
ATOM    953  CB  TYR A 121      -7.981  -1.167 -13.427  1.00 94.63           C  
ATOM    954  O   TYR A 121      -5.906  -3.506 -14.355  1.00 94.63           O  
ATOM    955  CG  TYR A 121      -9.296  -0.847 -12.760  1.00 94.63           C  
ATOM    956  CD1 TYR A 121     -10.201   0.036 -13.346  1.00 94.63           C  
ATOM    957  CD2 TYR A 121      -9.636  -1.424 -11.541  1.00 94.63           C  
ATOM    958  CE1 TYR A 121     -11.413   0.336 -12.734  1.00 94.63           C  
ATOM    959  CE2 TYR A 121     -10.846  -1.131 -10.919  1.00 94.63           C  
ATOM    960  OH  TYR A 121     -12.925   0.042 -10.912  1.00 94.63           O  
ATOM    961  CZ  TYR A 121     -11.726  -0.252 -11.523  1.00 94.63           C  
ATOM    962  N   THR A 122      -6.428  -2.066 -16.107  1.00 94.59           N  
ATOM    963  CA  THR A 122      -5.062  -2.059 -16.618  1.00 94.59           C  
ATOM    964  C   THR A 122      -4.376  -0.731 -16.309  1.00 94.59           C  
ATOM    965  CB  THR A 122      -5.032  -2.314 -18.136  1.00 94.59           C  
ATOM    966  O   THR A 122      -4.901   0.336 -16.636  1.00 94.59           O  
ATOM    967  CG2 THR A 122      -3.603  -2.303 -18.668  1.00 94.59           C  
ATOM    968  OG1 THR A 122      -5.623  -3.590 -18.412  1.00 94.59           O  
ATOM    969  N   VAL A 123      -3.198  -0.775 -15.598  1.00 92.55           N  
ATOM    970  CA  VAL A 123      -2.415   0.416 -15.288  1.00 92.55           C  
ATOM    971  C   VAL A 123      -1.126   0.416 -16.107  1.00 92.55           C  
ATOM    972  CB  VAL A 123      -2.088   0.504 -13.780  1.00 92.55           C  
ATOM    973  O   VAL A 123      -0.273  -0.457 -15.933  1.00 92.55           O  
ATOM    974  CG1 VAL A 123      -1.382   1.819 -13.456  1.00 92.55           C  
ATOM    975  CG2 VAL A 123      -3.362   0.358 -12.949  1.00 92.55           C  
ATOM    976  N   ASN A 124      -0.985   1.370 -17.032  1.00 93.39           N  
ATOM    977  CA  ASN A 124       0.197   1.490 -17.880  1.00 93.39           C  
ATOM    978  C   ASN A 124       1.386   2.054 -17.108  1.00 93.39           C  
ATOM    979  CB  ASN A 124      -0.106   2.360 -19.101  1.00 93.39           C  
ATOM    980  O   ASN A 124       1.210   2.694 -16.070  1.00 93.39           O  
ATOM    981  CG  ASN A 124      -1.145   1.743 -20.016  1.00 93.39           C  
ATOM    982  ND2 ASN A 124      -2.113   2.546 -20.441  1.00 93.39           N  
ATOM    983  OD1 ASN A 124      -1.080   0.553 -20.337  1.00 93.39           O  
ATOM    984  N   PRO A 125       2.571   1.682 -17.586  1.00 91.48           N  
ATOM    985  CA  PRO A 125       3.766   2.252 -16.959  1.00 91.48           C  
ATOM    986  C   PRO A 125       3.698   3.772 -16.832  1.00 91.48           C  
ATOM    987  CB  PRO A 125       4.894   1.834 -17.906  1.00 91.48           C  
ATOM    988  O   PRO A 125       3.324   4.459 -17.786  1.00 91.48           O  
ATOM    989  CG  PRO A 125       4.387   0.602 -18.583  1.00 91.48           C  
ATOM    990  CD  PRO A 125       2.903   0.739 -18.774  1.00 91.48           C  
ATOM    991  N   GLY A 126       3.948   4.291 -15.586  1.00 86.04           N  
ATOM    992  CA  GLY A 126       4.006   5.724 -15.343  1.00 86.04           C  
ATOM    993  C   GLY A 126       2.644   6.339 -15.079  1.00 86.04           C  
ATOM    994  O   GLY A 126       2.524   7.559 -14.949  1.00 86.04           O  
ATOM    995  N   THR A 127       1.576   5.482 -15.147  1.00 91.60           N  
ATOM    996  CA  THR A 127       0.228   5.992 -14.922  1.00 91.60           C  
ATOM    997  C   THR A 127      -0.297   5.552 -13.558  1.00 91.60           C  
ATOM    998  CB  THR A 127      -0.739   5.520 -16.024  1.00 91.60           C  
ATOM    999  O   THR A 127       0.344   4.756 -12.868  1.00 91.60           O  
ATOM   1000  CG2 THR A 127      -0.258   5.960 -17.403  1.00 91.60           C  
ATOM   1001  OG1 THR A 127      -0.826   4.090 -15.994  1.00 91.60           O  
ATOM   1002  N   GLU A 128      -1.398   6.159 -13.189  1.00 88.36           N  
ATOM   1003  CA  GLU A 128      -1.990   5.881 -11.884  1.00 88.36           C  
ATOM   1004  C   GLU A 128      -3.466   5.514 -12.014  1.00 88.36           C  
ATOM   1005  CB  GLU A 128      -1.829   7.086 -10.953  1.00 88.36           C  
ATOM   1006  O   GLU A 128      -4.154   5.996 -12.916  1.00 88.36           O  
ATOM   1007  CG  GLU A 128      -0.380   7.445 -10.658  1.00 88.36           C  
ATOM   1008  CD  GLU A 128      -0.233   8.697  -9.808  1.00 88.36           C  
ATOM   1009  OE1 GLU A 128       0.892   8.986  -9.342  1.00 88.36           O  
ATOM   1010  OE2 GLU A 128      -1.252   9.395  -9.606  1.00 88.36           O  
ATOM   1011  N   LEU A 129      -3.860   4.493 -11.166  1.00 92.54           N  
ATOM   1012  CA  LEU A 129      -5.263   4.113 -11.034  1.00 92.54           C  
ATOM   1013  C   LEU A 129      -5.842   4.620  -9.717  1.00 92.54           C  
ATOM   1014  CB  LEU A 129      -5.417   2.592 -11.121  1.00 92.54           C  
ATOM   1015  O   LEU A 129      -5.199   4.514  -8.670  1.00 92.54           O  
ATOM   1016  CG  LEU A 129      -6.807   2.033 -10.816  1.00 92.54           C  
ATOM   1017  CD1 LEU A 129      -7.776   2.377 -11.943  1.00 92.54           C  
ATOM   1018  CD2 LEU A 129      -6.742   0.525 -10.601  1.00 92.54           C  
ATOM   1019  N   GLU A 130      -6.985   5.204  -9.797  1.00 90.23           N  
ATOM   1020  CA  GLU A 130      -7.705   5.610  -8.594  1.00 90.23           C  
ATOM   1021  C   GLU A 130      -9.112   5.020  -8.567  1.00 90.23           C  
ATOM   1022  CB  GLU A 130      -7.773   7.137  -8.499  1.00 90.23           C  
ATOM   1023  O   GLU A 130      -9.897   5.230  -9.494  1.00 90.23           O  
ATOM   1024  CG  GLU A 130      -8.384   7.645  -7.200  1.00 90.23           C  
ATOM   1025  CD  GLU A 130      -8.356   9.160  -7.077  1.00 90.23           C  
ATOM   1026  OE1 GLU A 130      -9.429   9.796  -7.179  1.00 90.23           O  
ATOM   1027  OE2 GLU A 130      -7.253   9.715  -6.878  1.00 90.23           O  
ATOM   1028  N   VAL A 131      -9.369   4.233  -7.490  1.00 89.98           N  
ATOM   1029  CA  VAL A 131     -10.678   3.606  -7.338  1.00 89.98           C  
ATOM   1030  C   VAL A 131     -11.323   4.065  -6.032  1.00 89.98           C  
ATOM   1031  CB  VAL A 131     -10.575   2.064  -7.368  1.00 89.98           C  
ATOM   1032  O   VAL A 131     -10.705   3.989  -4.967  1.00 89.98           O  
ATOM   1033  CG1 VAL A 131     -11.954   1.428  -7.200  1.00 89.98           C  
ATOM   1034  CG2 VAL A 131      -9.924   1.599  -8.669  1.00 89.98           C  
ATOM   1035  N   GLU A 132     -12.449   4.558  -6.126  1.00 86.89           N  
ATOM   1036  CA  GLU A 132     -13.204   4.977  -4.949  1.00 86.89           C  
ATOM   1037  C   GLU A 132     -13.994   3.814  -4.357  1.00 86.89           C  
ATOM   1038  CB  GLU A 132     -14.148   6.131  -5.299  1.00 86.89           C  
ATOM   1039  O   GLU A 132     -14.655   3.071  -5.085  1.00 86.89           O  
ATOM   1040  CG  GLU A 132     -13.431   7.420  -5.674  1.00 86.89           C  
ATOM   1041  CD  GLU A 132     -14.374   8.596  -5.869  1.00 86.89           C  
ATOM   1042  OE1 GLU A 132     -14.412   9.494  -4.997  1.00 86.89           O  
ATOM   1043  OE2 GLU A 132     -15.082   8.619  -6.900  1.00 86.89           O  
ATOM   1044  N   LEU A 133     -13.768   3.635  -2.976  1.00 86.09           N  
ATOM   1045  CA  LEU A 133     -14.494   2.577  -2.281  1.00 86.09           C  
ATOM   1046  C   LEU A 133     -15.520   3.165  -1.317  1.00 86.09           C  
ATOM   1047  CB  LEU A 133     -13.522   1.672  -1.520  1.00 86.09           C  
ATOM   1048  O   LEU A 133     -15.318   4.255  -0.777  1.00 86.09           O  
ATOM   1049  CG  LEU A 133     -12.441   0.984  -2.355  1.00 86.09           C  
ATOM   1050  CD1 LEU A 133     -11.438   0.279  -1.447  1.00 86.09           C  
ATOM   1051  CD2 LEU A 133     -13.068  -0.002  -3.334  1.00 86.09           C  
ATOM   1052  N   SER A 134     -16.669   2.552  -1.323  1.00 85.94           N  
ATOM   1053  CA  SER A 134     -17.606   2.930  -0.270  1.00 85.94           C  
ATOM   1054  C   SER A 134     -17.101   2.494   1.102  1.00 85.94           C  
ATOM   1055  CB  SER A 134     -18.983   2.320  -0.532  1.00 85.94           C  
ATOM   1056  O   SER A 134     -16.243   1.615   1.202  1.00 85.94           O  
ATOM   1057  OG  SER A 134     -18.952   0.914  -0.358  1.00 85.94           O  
ATOM   1058  N   PRO A 135     -17.562   3.176   2.174  1.00 78.79           N  
ATOM   1059  CA  PRO A 135     -17.142   2.813   3.529  1.00 78.79           C  
ATOM   1060  C   PRO A 135     -17.297   1.321   3.815  1.00 78.79           C  
ATOM   1061  CB  PRO A 135     -18.073   3.639   4.420  1.00 78.79           C  
ATOM   1062  O   PRO A 135     -16.460   0.730   4.503  1.00 78.79           O  
ATOM   1063  CG  PRO A 135     -18.439   4.828   3.591  1.00 78.79           C  
ATOM   1064  CD  PRO A 135     -18.523   4.399   2.154  1.00 78.79           C  
ATOM   1065  N   GLU A 136     -18.335   0.724   3.301  1.00 77.32           N  
ATOM   1066  CA  GLU A 136     -18.567  -0.702   3.507  1.00 77.32           C  
ATOM   1067  C   GLU A 136     -17.535  -1.542   2.759  1.00 77.32           C  
ATOM   1068  CB  GLU A 136     -19.980  -1.087   3.063  1.00 77.32           C  
ATOM   1069  O   GLU A 136     -17.116  -2.595   3.244  1.00 77.32           O  
ATOM   1070  CG  GLU A 136     -21.082  -0.441   3.890  1.00 77.32           C  
ATOM   1071  CD  GLU A 136     -22.479  -0.853   3.454  1.00 77.32           C  
ATOM   1072  OE1 GLU A 136     -23.313  -1.189   4.325  1.00 77.32           O  
ATOM   1073  OE2 GLU A 136     -22.742  -0.839   2.231  1.00 77.32           O  
ATOM   1074  N   GLN A 137     -17.093  -1.005   1.648  1.00 82.91           N  
ATOM   1075  CA  GLN A 137     -16.129  -1.701   0.802  1.00 82.91           C  
ATOM   1076  C   GLN A 137     -14.716  -1.585   1.368  1.00 82.91           C  
ATOM   1077  CB  GLN A 137     -16.170  -1.151  -0.624  1.00 82.91           C  
ATOM   1078  O   GLN A 137     -13.922  -2.522   1.265  1.00 82.91           O  
ATOM   1079  CG  GLN A 137     -17.435  -1.516  -1.388  1.00 82.91           C  
ATOM   1080  CD  GLN A 137     -17.516  -0.843  -2.745  1.00 82.91           C  
ATOM   1081  NE2 GLN A 137     -18.022  -1.568  -3.737  1.00 82.91           N  
ATOM   1082  OE1 GLN A 137     -17.128   0.319  -2.901  1.00 82.91           O  
ATOM   1083  N   GLN A 138     -14.468  -0.572   2.014  1.00 76.61           N  
ATOM   1084  CA  GLN A 138     -13.137  -0.217   2.493  1.00 76.61           C  
ATOM   1085  C   GLN A 138     -12.657  -1.196   3.560  1.00 76.61           C  
ATOM   1086  CB  GLN A 138     -13.127   1.209   3.047  1.00 76.61           C  
ATOM   1087  O   GLN A 138     -11.468  -1.519   3.625  1.00 76.61           O  
ATOM   1088  CG  GLN A 138     -11.760   1.671   3.532  1.00 76.61           C  
ATOM   1089  CD  GLN A 138     -11.786   3.074   4.110  1.00 76.61           C  
ATOM   1090  NE2 GLN A 138     -10.627   3.558   4.544  1.00 76.61           N  
ATOM   1091  OE1 GLN A 138     -12.838   3.718   4.165  1.00 76.61           O  
ATOM   1092  N   ASN A 139     -13.562  -1.660   4.366  1.00 70.68           N  
ATOM   1093  CA  ASN A 139     -13.190  -2.486   5.510  1.00 70.68           C  
ATOM   1094  C   ASN A 139     -12.825  -3.904   5.081  1.00 70.68           C  
ATOM   1095  CB  ASN A 139     -14.320  -2.516   6.540  1.00 70.68           C  
ATOM   1096  O   ASN A 139     -12.203  -4.647   5.843  1.00 70.68           O  
ATOM   1097  CG  ASN A 139     -14.504  -1.187   7.245  1.00 70.68           C  
ATOM   1098  ND2 ASN A 139     -15.749  -0.846   7.553  1.00 70.68           N  
ATOM   1099  OD1 ASN A 139     -13.534  -0.472   7.510  1.00 70.68           O  
ATOM   1100  N   ASN A 140     -13.036  -4.277   3.795  1.00 75.70           N  
ATOM   1101  CA  ASN A 140     -12.768  -5.627   3.310  1.00 75.70           C  
ATOM   1102  C   ASN A 140     -12.223  -5.613   1.885  1.00 75.70           C  
ATOM   1103  CB  ASN A 140     -14.031  -6.486   3.388  1.00 75.70           C  
ATOM   1104  O   ASN A 140     -12.424  -6.565   1.129  1.00 75.70           O  
ATOM   1105  CG  ASN A 140     -14.495  -6.715   4.812  1.00 75.70           C  
ATOM   1106  ND2 ASN A 140     -15.805  -6.660   5.026  1.00 75.70           N  
ATOM   1107  OD1 ASN A 140     -13.684  -6.939   5.714  1.00 75.70           O  
ATOM   1108  N   ALA A 141     -11.562  -4.521   1.537  1.00 83.10           N  
ATOM   1109  CA  ALA A 141     -11.115  -4.433   0.149  1.00 83.10           C  
ATOM   1110  C   ALA A 141      -9.822  -5.216  -0.061  1.00 83.10           C  
ATOM   1111  CB  ALA A 141     -10.921  -2.974  -0.256  1.00 83.10           C  
ATOM   1112  O   ALA A 141      -9.011  -5.346   0.859  1.00 83.10           O  
ATOM   1113  N   GLU A 142      -9.736  -5.868  -1.107  1.00 85.06           N  
ATOM   1114  CA  GLU A 142      -8.543  -6.580  -1.556  1.00 85.06           C  
ATOM   1115  C   GLU A 142      -8.065  -6.057  -2.908  1.00 85.06           C  
ATOM   1116  CB  GLU A 142      -8.813  -8.084  -1.640  1.00 85.06           C  
ATOM   1117  O   GLU A 142      -8.860  -5.902  -3.836  1.00 85.06           O  
ATOM   1118  CG  GLU A 142      -7.598  -8.906  -2.043  1.00 85.06           C  
ATOM   1119  CD  GLU A 142      -7.903 -10.386  -2.211  1.00 85.06           C  
ATOM   1120  OE1 GLU A 142      -8.307 -10.800  -3.321  1.00 85.06           O  
ATOM   1121  OE2 GLU A 142      -7.737 -11.137  -1.224  1.00 85.06           O  
ATOM   1122  N   VAL A 143      -6.815  -5.746  -2.945  1.00 88.41           N  
ATOM   1123  CA  VAL A 143      -6.239  -5.266  -4.196  1.00 88.41           C  
ATOM   1124  C   VAL A 143      -5.133  -6.214  -4.654  1.00 88.41           C  
ATOM   1125  CB  VAL A 143      -5.684  -3.831  -4.051  1.00 88.41           C  
ATOM   1126  O   VAL A 143      -4.192  -6.487  -3.905  1.00 88.41           O  
ATOM   1127  CG1 VAL A 143      -5.132  -3.328  -5.384  1.00 88.41           C  
ATOM   1128  CG2 VAL A 143      -6.770  -2.890  -3.530  1.00 88.41           C  
ATOM   1129  N   GLU A 144      -5.245  -6.715  -5.791  1.00 89.41           N  
ATOM   1130  CA  GLU A 144      -4.231  -7.565  -6.407  1.00 89.41           C  
ATOM   1131  C   GLU A 144      -3.597  -6.882  -7.615  1.00 89.41           C  
ATOM   1132  CB  GLU A 144      -4.835  -8.910  -6.821  1.00 89.41           C  
ATOM   1133  O   GLU A 144      -4.302  -6.399  -8.503  1.00 89.41           O  
ATOM   1134  CG  GLU A 144      -3.810  -9.916  -7.324  1.00 89.41           C  
ATOM   1135  CD  GLU A 144      -4.417 -11.263  -7.683  1.00 89.41           C  
ATOM   1136  OE1 GLU A 144      -4.924 -11.418  -8.817  1.00 89.41           O  
ATOM   1137  OE2 GLU A 144      -4.387 -12.170  -6.822  1.00 89.41           O  
ATOM   1138  N   VAL A 145      -2.330  -6.818  -7.637  1.00 90.50           N  
ATOM   1139  CA  VAL A 145      -1.589  -6.201  -8.732  1.00 90.50           C  
ATOM   1140  C   VAL A 145      -0.698  -7.243  -9.404  1.00 90.50           C  
ATOM   1141  CB  VAL A 145      -0.737  -5.009  -8.240  1.00 90.50           C  
ATOM   1142  O   VAL A 145       0.109  -7.900  -8.742  1.00 90.50           O  
ATOM   1143  CG1 VAL A 145      -0.065  -4.304  -9.417  1.00 90.50           C  
ATOM   1144  CG2 VAL A 145      -1.600  -4.029  -7.448  1.00 90.50           C  
ATOM   1145  N   GLU A 146      -0.862  -7.346 -10.683  1.00 90.11           N  
ATOM   1146  CA  GLU A 146      -0.052  -8.257 -11.485  1.00 90.11           C  
ATOM   1147  C   GLU A 146       0.680  -7.512 -12.597  1.00 90.11           C  
ATOM   1148  CB  GLU A 146      -0.922  -9.367 -12.081  1.00 90.11           C  
ATOM   1149  O   GLU A 146       0.049  -6.919 -13.475  1.00 90.11           O  
ATOM   1150  CG  GLU A 146      -0.133 -10.434 -12.826  1.00 90.11           C  
ATOM   1151  CD  GLU A 146      -1.011 -11.523 -13.423  1.00 90.11           C  
ATOM   1152  OE1 GLU A 146      -0.503 -12.345 -14.218  1.00 90.11           O  
ATOM   1153  OE2 GLU A 146      -2.218 -11.553 -13.092  1.00 90.11           O  
ATOM   1154  N   CYS A 147       1.997  -7.490 -12.535  1.00 87.77           N  
ATOM   1155  CA  CYS A 147       2.837  -6.922 -13.583  1.00 87.77           C  
ATOM   1156  C   CYS A 147       3.718  -7.993 -14.216  1.00 87.77           C  
ATOM   1157  CB  CYS A 147       3.708  -5.799 -13.022  1.00 87.77           C  
ATOM   1158  O   CYS A 147       4.752  -8.363 -13.657  1.00 87.77           O  
ATOM   1159  SG  CYS A 147       2.780  -4.539 -12.120  1.00 87.77           S  
ATOM   1160  N   GLY A 148       3.357  -8.562 -15.417  1.00 83.46           N  
ATOM   1161  CA  GLY A 148       4.101  -9.690 -15.954  1.00 83.46           C  
ATOM   1162  C   GLY A 148       3.986 -10.940 -15.102  1.00 83.46           C  
ATOM   1163  O   GLY A 148       2.882 -11.428 -14.852  1.00 83.46           O  
ATOM   1164  N   ASN A 149       5.205 -11.444 -14.578  1.00 79.84           N  
ATOM   1165  CA  ASN A 149       5.211 -12.671 -13.789  1.00 79.84           C  
ATOM   1166  C   ASN A 149       5.131 -12.377 -12.294  1.00 79.84           C  
ATOM   1167  CB  ASN A 149       6.458 -13.502 -14.100  1.00 79.84           C  
ATOM   1168  O   ASN A 149       5.255 -13.285 -11.470  1.00 79.84           O  
ATOM   1169  CG  ASN A 149       6.457 -14.050 -15.513  1.00 79.84           C  
ATOM   1170  ND2 ASN A 149       7.640 -14.167 -16.105  1.00 79.84           N  
ATOM   1171  OD1 ASN A 149       5.401 -14.365 -16.069  1.00 79.84           O  
ATOM   1172  N   GLU A 150       4.908 -11.062 -11.990  1.00 79.43           N  
ATOM   1173  CA  GLU A 150       4.889 -10.668 -10.584  1.00 79.43           C  
ATOM   1174  C   GLU A 150       3.467 -10.387 -10.109  1.00 79.43           C  
ATOM   1175  CB  GLU A 150       5.772  -9.437 -10.359  1.00 79.43           C  
ATOM   1176  O   GLU A 150       2.684  -9.750 -10.817  1.00 79.43           O  
ATOM   1177  CG  GLU A 150       7.231  -9.650 -10.734  1.00 79.43           C  
ATOM   1178  CD  GLU A 150       8.077  -8.394 -10.592  1.00 79.43           C  
ATOM   1179  OE1 GLU A 150       9.093  -8.426  -9.861  1.00 79.43           O  
ATOM   1180  OE2 GLU A 150       7.719  -7.370 -11.216  1.00 79.43           O  
ATOM   1181  N   LYS A 151       3.065 -11.055  -9.179  1.00 79.61           N  
ATOM   1182  CA  LYS A 151       1.723 -10.883  -8.629  1.00 79.61           C  
ATOM   1183  C   LYS A 151       1.779 -10.464  -7.163  1.00 79.61           C  
ATOM   1184  CB  LYS A 151       0.914 -12.172  -8.775  1.00 79.61           C  
ATOM   1185  O   LYS A 151       2.575 -11.000  -6.389  1.00 79.61           O  
ATOM   1186  CG  LYS A 151      -0.570 -12.008  -8.481  1.00 79.61           C  
ATOM   1187  CD  LYS A 151      -1.339 -13.296  -8.749  1.00 79.61           C  
ATOM   1188  CE  LYS A 151      -2.826 -13.129  -8.468  1.00 79.61           C  
ATOM   1189  NZ  LYS A 151      -3.586 -14.385  -8.743  1.00 79.61           N  
ATOM   1190  N   TYR A 152       0.873  -9.491  -6.811  1.00 78.12           N  
ATOM   1191  CA  TYR A 152       0.831  -8.967  -5.451  1.00 78.12           C  
ATOM   1192  C   TYR A 152      -0.607  -8.822  -4.967  1.00 78.12           C  
ATOM   1193  CB  TYR A 152       1.547  -7.615  -5.373  1.00 78.12           C  
ATOM   1194  O   TYR A 152      -1.490  -8.430  -5.733  1.00 78.12           O  
ATOM   1195  CG  TYR A 152       2.920  -7.618  -5.999  1.00 78.12           C  
ATOM   1196  CD1 TYR A 152       4.046  -7.958  -5.253  1.00 78.12           C  
ATOM   1197  CD2 TYR A 152       3.094  -7.281  -7.337  1.00 78.12           C  
ATOM   1198  CE1 TYR A 152       5.314  -7.960  -5.825  1.00 78.12           C  
ATOM   1199  CE2 TYR A 152       4.357  -7.280  -7.920  1.00 78.12           C  
ATOM   1200  OH  TYR A 152       6.712  -7.621  -7.729  1.00 78.12           O  
ATOM   1201  CZ  TYR A 152       5.459  -7.621  -7.157  1.00 78.12           C  
ATOM   1202  N   ARG A 153      -0.905  -9.255  -3.772  1.00 77.80           N  
ATOM   1203  CA  ARG A 153      -2.246  -9.154  -3.205  1.00 77.80           C  
ATOM   1204  C   ARG A 153      -2.235  -8.342  -1.915  1.00 77.80           C  
ATOM   1205  CB  ARG A 153      -2.825 -10.546  -2.943  1.00 77.80           C  
ATOM   1206  O   ARG A 153      -1.390  -8.560  -1.044  1.00 77.80           O  
ATOM   1207  CG  ARG A 153      -4.263 -10.533  -2.451  1.00 77.80           C  
ATOM   1208  CD  ARG A 153      -4.802 -11.941  -2.245  1.00 77.80           C  
ATOM   1209  NE  ARG A 153      -4.960 -12.649  -3.513  1.00 77.80           N  
ATOM   1210  NH1 ARG A 153      -5.702 -14.617  -2.559  1.00 77.80           N  
ATOM   1211  NH2 ARG A 153      -5.490 -14.450  -4.835  1.00 77.80           N  
ATOM   1212  CZ  ARG A 153      -5.384 -13.904  -3.633  1.00 77.80           C  
ATOM   1213  N   PHE A 154      -3.235  -7.422  -1.868  1.00 74.92           N  
ATOM   1214  CA  PHE A 154      -3.357  -6.561  -0.698  1.00 74.92           C  
ATOM   1215  C   PHE A 154      -4.760  -6.644  -0.108  1.00 74.92           C  
ATOM   1216  CB  PHE A 154      -3.026  -5.110  -1.060  1.00 74.92           C  
ATOM   1217  O   PHE A 154      -5.750  -6.449  -0.816  1.00 74.92           O  
ATOM   1218  CG  PHE A 154      -1.696  -4.944  -1.745  1.00 74.92           C  
ATOM   1219  CD1 PHE A 154      -0.541  -4.716  -1.006  1.00 74.92           C  
ATOM   1220  CD2 PHE A 154      -1.600  -5.016  -3.128  1.00 74.92           C  
ATOM   1221  CE1 PHE A 154       0.691  -4.562  -1.637  1.00 74.92           C  
ATOM   1222  CE2 PHE A 154      -0.372  -4.863  -3.766  1.00 74.92           C  
ATOM   1223  CZ  PHE A 154       0.772  -4.635  -3.018  1.00 74.92           C  
ATOM   1224  N   GLN A 155      -4.848  -7.035   1.179  1.00 68.36           N  
ATOM   1225  CA  GLN A 155      -6.150  -7.112   1.834  1.00 68.36           C  
ATOM   1226  C   GLN A 155      -6.298  -6.022   2.892  1.00 68.36           C  
ATOM   1227  CB  GLN A 155      -6.352  -8.489   2.468  1.00 68.36           C  
ATOM   1228  O   GLN A 155      -5.423  -5.855   3.745  1.00 68.36           O  
ATOM   1229  CG  GLN A 155      -7.771  -8.736   2.962  1.00 68.36           C  
ATOM   1230  CD  GLN A 155      -7.989 -10.162   3.433  1.00 68.36           C  
ATOM   1231  NE2 GLN A 155      -9.249 -10.572   3.519  1.00 68.36           N  
ATOM   1232  OE1 GLN A 155      -7.031 -10.889   3.717  1.00 68.36           O  
ATOM   1233  N   LEU A 156      -7.382  -5.226   2.773  1.00 66.66           N  
ATOM   1234  CA  LEU A 156      -7.746  -4.195   3.739  1.00 66.66           C  
ATOM   1235  C   LEU A 156      -8.742  -4.733   4.759  1.00 66.66           C  
ATOM   1236  CB  LEU A 156      -8.336  -2.977   3.024  1.00 66.66           C  
ATOM   1237  O   LEU A 156      -9.711  -5.402   4.394  1.00 66.66           O  
ATOM   1238  CG  LEU A 156      -7.435  -2.289   1.997  1.00 66.66           C  
ATOM   1239  CD1 LEU A 156      -8.251  -1.340   1.127  1.00 66.66           C  
ATOM   1240  CD2 LEU A 156      -6.302  -1.544   2.695  1.00 66.66           C  
ATOM   1241  N   GLY A 157      -8.285  -4.973   6.125  1.00 54.93           N  
ATOM   1242  CA  GLY A 157      -9.128  -5.273   7.272  1.00 54.93           C  
ATOM   1243  C   GLY A 157      -8.835  -4.394   8.473  1.00 54.93           C  
ATOM   1244  O   GLY A 157      -7.677  -4.069   8.744  1.00 54.93           O  
TER    1245      GLY A 157
ENDMDL
END
