# Supplementary material for: Single-chain dimers from de novo immunoglobulins as robust scaffolds for multiple binding loops
Source: Nat Commun. 2023 Sep 23;14:5939. doi: 10.1038/s41467-023-41717-5 (PMC10517939; doi:10.1038/s41467-023-41717-5)
Supplement: Supplementary file 3 — Supplementary Data 1 [file 41467_2023_41717_MOESM3_ESM.zip › design_models/scIg/scIg14f/ranked_5.pdb]

MODEL     1
ATOM      1  N   ARG A   1       3.443  -3.853 -10.983  1.00 78.58           N  
ATOM      2  CA  ARG A   1       2.522  -3.342  -9.972  1.00 78.58           C  
ATOM      3  C   ARG A   1       2.261  -4.386  -8.892  1.00 78.58           C  
ATOM      4  CB  ARG A   1       1.202  -2.913 -10.616  1.00 78.58           C  
ATOM      5  O   ARG A   1       2.092  -5.570  -9.192  1.00 78.58           O  
ATOM      6  CG  ARG A   1       0.143  -2.475  -9.616  1.00 78.58           C  
ATOM      7  CD  ARG A   1      -1.175  -2.140 -10.300  1.00 78.58           C  
ATOM      8  NE  ARG A   1      -2.217  -1.811  -9.332  1.00 78.58           N  
ATOM      9  NH1 ARG A   1      -3.886  -1.547 -10.907  1.00 78.58           N  
ATOM     10  NH2 ARG A   1      -4.347  -1.251  -8.681  1.00 78.58           N  
ATOM     11  CZ  ARG A   1      -3.481  -1.537  -9.642  1.00 78.58           C  
ATOM     12  N   ILE A   2       2.567  -4.158  -7.704  1.00 81.09           N  
ATOM     13  CA  ILE A   2       2.302  -5.015  -6.553  1.00 81.09           C  
ATOM     14  C   ILE A   2       1.119  -4.463  -5.761  1.00 81.09           C  
ATOM     15  CB  ILE A   2       3.544  -5.141  -5.643  1.00 81.09           C  
ATOM     16  O   ILE A   2       1.104  -3.285  -5.396  1.00 81.09           O  
ATOM     17  CG1 ILE A   2       4.744  -5.656  -6.446  1.00 81.09           C  
ATOM     18  CG2 ILE A   2       3.250  -6.054  -4.450  1.00 81.09           C  
ATOM     19  CD1 ILE A   2       4.589  -7.089  -6.939  1.00 81.09           C  
ATOM     20  N   GLU A   3       0.084  -5.318  -5.577  1.00 81.37           N  
ATOM     21  CA  GLU A   3      -1.084  -4.946  -4.786  1.00 81.37           C  
ATOM     22  C   GLU A   3      -1.140  -5.732  -3.479  1.00 81.37           C  
ATOM     23  CB  GLU A   3      -2.370  -5.166  -5.587  1.00 81.37           C  
ATOM     24  O   GLU A   3      -1.088  -6.963  -3.487  1.00 81.37           O  
ATOM     25  CG  GLU A   3      -2.469  -4.306  -6.839  1.00 81.37           C  
ATOM     26  CD  GLU A   3      -3.750  -4.537  -7.625  1.00 81.37           C  
ATOM     27  OE1 GLU A   3      -3.897  -3.964  -8.728  1.00 81.37           O  
ATOM     28  OE2 GLU A   3      -4.615  -5.296  -7.133  1.00 81.37           O  
ATOM     29  N   VAL A   4      -1.056  -5.045  -2.421  1.00 82.30           N  
ATOM     30  CA  VAL A   4      -1.167  -5.680  -1.112  1.00 82.30           C  
ATOM     31  C   VAL A   4      -2.451  -5.223  -0.423  1.00 82.30           C  
ATOM     32  CB  VAL A   4       0.056  -5.365  -0.222  1.00 82.30           C  
ATOM     33  O   VAL A   4      -2.700  -4.022  -0.294  1.00 82.30           O  
ATOM     34  CG1 VAL A   4      -0.040  -6.105   1.111  1.00 82.30           C  
ATOM     35  CG2 VAL A   4       1.350  -5.730  -0.947  1.00 82.30           C  
ATOM     36  N   ARG A   5      -3.267  -6.172  -0.084  1.00 79.27           N  
ATOM     37  CA  ARG A   5      -4.495  -5.910   0.660  1.00 79.27           C  
ATOM     38  C   ARG A   5      -4.464  -6.590   2.025  1.00 79.27           C  
ATOM     39  CB  ARG A   5      -5.716  -6.383  -0.133  1.00 79.27           C  
ATOM     40  O   ARG A   5      -4.189  -7.788   2.122  1.00 79.27           O  
ATOM     41  CG  ARG A   5      -7.046  -5.999   0.496  1.00 79.27           C  
ATOM     42  CD  ARG A   5      -8.222  -6.405  -0.380  1.00 79.27           C  
ATOM     43  NE  ARG A   5      -9.500  -6.101   0.258  1.00 79.27           N  
ATOM     44  NH1 ARG A   5     -10.794  -6.905  -1.478  1.00 79.27           N  
ATOM     45  NH2 ARG A   5     -11.792  -6.029   0.391  1.00 79.27           N  
ATOM     46  CZ  ARG A   5     -10.692  -6.346  -0.278  1.00 79.27           C  
ATOM     47  N   VAL A   6      -4.642  -5.729   2.968  1.00 73.52           N  
ATOM     48  CA  VAL A   6      -4.787  -6.291   4.307  1.00 73.52           C  
ATOM     49  C   VAL A   6      -6.190  -6.006   4.837  1.00 73.52           C  
ATOM     50  CB  VAL A   6      -3.725  -5.727   5.277  1.00 73.52           C  
ATOM     51  O   VAL A   6      -6.572  -4.846   5.008  1.00 73.52           O  
ATOM     52  CG1 VAL A   6      -3.808  -6.425   6.634  1.00 73.52           C  
ATOM     53  CG2 VAL A   6      -2.326  -5.875   4.682  1.00 73.52           C  
ATOM     54  N   ASP A   7      -7.090  -7.022   4.889  1.00 73.86           N  
ATOM     55  CA  ASP A   7      -8.436  -6.859   5.428  1.00 73.86           C  
ATOM     56  C   ASP A   7      -8.659  -7.768   6.635  1.00 73.86           C  
ATOM     57  CB  ASP A   7      -9.485  -7.147   4.352  1.00 73.86           C  
ATOM     58  O   ASP A   7      -7.726  -8.419   7.108  1.00 73.86           O  
ATOM     59  CG  ASP A   7      -9.373  -8.548   3.776  1.00 73.86           C  
ATOM     60  OD1 ASP A   7      -9.281  -9.522   4.554  1.00 73.86           O  
ATOM     61  OD2 ASP A   7      -9.375  -8.679   2.533  1.00 73.86           O  
ATOM     62  N   ASN A   8      -9.825  -7.667   7.459  1.00 67.57           N  
ATOM     63  CA  ASN A   8     -10.194  -8.302   8.719  1.00 67.57           C  
ATOM     64  C   ASN A   8      -9.823  -9.782   8.731  1.00 67.57           C  
ATOM     65  CB  ASN A   8     -11.690  -8.127   8.991  1.00 67.57           C  
ATOM     66  O   ASN A   8     -10.698 -10.646   8.662  1.00 67.57           O  
ATOM     67  CG  ASN A   8     -12.015  -6.790   9.626  1.00 67.57           C  
ATOM     68  ND2 ASN A   8     -13.298  -6.448   9.664  1.00 67.57           N  
ATOM     69  OD1 ASN A   8     -11.122  -6.070  10.079  1.00 67.57           O  
ATOM     70  N   GLY A   9      -8.493 -10.152   8.509  1.00 76.94           N  
ATOM     71  CA  GLY A   9      -8.084 -11.524   8.760  1.00 76.94           C  
ATOM     72  C   GLY A   9      -7.324 -12.142   7.602  1.00 76.94           C  
ATOM     73  O   GLY A   9      -6.991 -13.328   7.633  1.00 76.94           O  
ATOM     74  N   ARG A  10      -7.159 -11.283   6.648  1.00 85.93           N  
ATOM     75  CA  ARG A  10      -6.548 -11.880   5.464  1.00 85.93           C  
ATOM     76  C   ARG A  10      -5.582 -10.907   4.797  1.00 85.93           C  
ATOM     77  CB  ARG A  10      -7.623 -12.319   4.467  1.00 85.93           C  
ATOM     78  O   ARG A  10      -5.861  -9.710   4.708  1.00 85.93           O  
ATOM     79  CG  ARG A  10      -7.083 -13.119   3.293  1.00 85.93           C  
ATOM     80  CD  ARG A  10      -8.195 -13.554   2.348  1.00 85.93           C  
ATOM     81  NE  ARG A  10      -9.141 -14.451   3.006  1.00 85.93           N  
ATOM     82  NH1 ARG A  10     -10.767 -14.267   1.375  1.00 85.93           N  
ATOM     83  NH2 ARG A  10     -11.122 -15.595   3.210  1.00 85.93           N  
ATOM     84  CZ  ARG A  10     -10.341 -14.769   2.529  1.00 85.93           C  
ATOM     85  N   VAL A  11      -4.394 -11.417   4.460  1.00 86.93           N  
ATOM     86  CA  VAL A  11      -3.426 -10.676   3.657  1.00 86.93           C  
ATOM     87  C   VAL A  11      -3.414 -11.221   2.230  1.00 86.93           C  
ATOM     88  CB  VAL A  11      -2.008 -10.749   4.267  1.00 86.93           C  
ATOM     89  O   VAL A  11      -3.277 -12.428   2.021  1.00 86.93           O  
ATOM     90  CG1 VAL A  11      -0.996 -10.042   3.366  1.00 86.93           C  
ATOM     91  CG2 VAL A  11      -1.999 -10.140   5.667  1.00 86.93           C  
ATOM     92  N   ARG A  12      -3.658 -10.278   1.265  1.00 90.42           N  
ATOM     93  CA  ARG A  12      -3.614 -10.661  -0.142  1.00 90.42           C  
ATOM     94  C   ARG A  12      -2.533  -9.885  -0.888  1.00 90.42           C  
ATOM     95  CB  ARG A  12      -4.974 -10.433  -0.804  1.00 90.42           C  
ATOM     96  O   ARG A  12      -2.460  -8.659  -0.785  1.00 90.42           O  
ATOM     97  CG  ARG A  12      -6.076 -11.337  -0.275  1.00 90.42           C  
ATOM     98  CD  ARG A  12      -7.395 -11.101  -0.998  1.00 90.42           C  
ATOM     99  NE  ARG A  12      -7.934  -9.773  -0.716  1.00 90.42           N  
ATOM    100  NH1 ARG A  12      -9.830 -10.042  -2.007  1.00 90.42           N  
ATOM    101  NH2 ARG A  12      -9.474  -8.078  -0.880  1.00 90.42           N  
ATOM    102  CZ  ARG A  12      -9.078  -9.301  -1.202  1.00 90.42           C  
ATOM    103  N   VAL A  13      -1.729 -10.657  -1.528  1.00 90.28           N  
ATOM    104  CA  VAL A  13      -0.683 -10.027  -2.326  1.00 90.28           C  
ATOM    105  C   VAL A  13      -0.805 -10.471  -3.782  1.00 90.28           C  
ATOM    106  CB  VAL A  13       0.725 -10.360  -1.783  1.00 90.28           C  
ATOM    107  O   VAL A  13      -0.851 -11.670  -4.070  1.00 90.28           O  
ATOM    108  CG1 VAL A  13       1.802  -9.661  -2.610  1.00 90.28           C  
ATOM    109  CG2 VAL A  13       0.835  -9.967  -0.312  1.00 90.28           C  
ATOM    110  N   ARG A  14      -0.998  -9.489  -4.643  1.00 92.80           N  
ATOM    111  CA  ARG A  14      -0.981  -9.764  -6.076  1.00 92.80           C  
ATOM    112  C   ARG A  14       0.276  -9.197  -6.728  1.00 92.80           C  
ATOM    113  CB  ARG A  14      -2.227  -9.185  -6.749  1.00 92.80           C  
ATOM    114  O   ARG A  14       0.576  -8.011  -6.582  1.00 92.80           O  
ATOM    115  CG  ARG A  14      -2.375  -9.573  -8.212  1.00 92.80           C  
ATOM    116  CD  ARG A  14      -3.673  -9.047  -8.807  1.00 92.80           C  
ATOM    117  NE  ARG A  14      -3.789  -9.378 -10.224  1.00 92.80           N  
ATOM    118  NH1 ARG A  14      -5.846  -8.365 -10.505  1.00 92.80           N  
ATOM    119  NH2 ARG A  14      -4.821  -9.398 -12.276  1.00 92.80           N  
ATOM    120  CZ  ARG A  14      -4.819  -9.046 -10.998  1.00 92.80           C  
ATOM    121  N   ASN A  15       1.020 -10.144  -7.455  1.00 90.93           N  
ATOM    122  CA  ASN A  15       2.255  -9.737  -8.116  1.00 90.93           C  
ATOM    123  C   ASN A  15       2.028  -9.444  -9.596  1.00 90.93           C  
ATOM    124  CB  ASN A  15       3.333 -10.810  -7.946  1.00 90.93           C  
ATOM    125  O   ASN A  15       1.921 -10.366 -10.407  1.00 90.93           O  
ATOM    126  CG  ASN A  15       4.663 -10.400  -8.547  1.00 90.93           C  
ATOM    127  ND2 ASN A  15       5.630 -11.311  -8.524  1.00 90.93           N  
ATOM    128  OD1 ASN A  15       4.822  -9.275  -9.026  1.00 90.93           O  
ATOM    129  N   GLY A  16       1.944  -8.131  -9.934  1.00 87.81           N  
ATOM    130  CA  GLY A  16       1.759  -7.722 -11.317  1.00 87.81           C  
ATOM    131  C   GLY A  16       3.064  -7.427 -12.032  1.00 87.81           C  
ATOM    132  O   GLY A  16       3.061  -6.905 -13.148  1.00 87.81           O  
ATOM    133  N   THR A  17       4.137  -7.779 -11.417  1.00 86.51           N  
ATOM    134  CA  THR A  17       5.432  -7.531 -12.041  1.00 86.51           C  
ATOM    135  C   THR A  17       5.846  -8.710 -12.916  1.00 86.51           C  
ATOM    136  CB  THR A  17       6.519  -7.266 -10.983  1.00 86.51           C  
ATOM    137  O   THR A  17       5.097  -9.680 -13.055  1.00 86.51           O  
ATOM    138  CG2 THR A  17       6.037  -6.267  -9.936  1.00 86.51           C  
ATOM    139  OG1 THR A  17       6.855  -8.498 -10.333  1.00 86.51           O  
ATOM    140  N   ASP A  18       7.097  -8.592 -13.584  1.00 89.47           N  
ATOM    141  CA  ASP A  18       7.582  -9.652 -14.462  1.00 89.47           C  
ATOM    142  C   ASP A  18       8.584 -10.549 -13.739  1.00 89.47           C  
ATOM    143  CB  ASP A  18       8.221  -9.057 -15.719  1.00 89.47           C  
ATOM    144  O   ASP A  18       9.241 -11.385 -14.363  1.00 89.47           O  
ATOM    145  CG  ASP A  18       9.378  -8.123 -15.411  1.00 89.47           C  
ATOM    146  OD1 ASP A  18       9.528  -7.703 -14.243  1.00 89.47           O  
ATOM    147  OD2 ASP A  18      10.145  -7.802 -16.344  1.00 89.47           O  
ATOM    148  N   ARG A  19       8.725 -10.406 -12.407  1.00 91.18           N  
ATOM    149  CA  ARG A  19       9.655 -11.194 -11.604  1.00 91.18           C  
ATOM    150  C   ARG A  19       8.969 -11.752 -10.362  1.00 91.18           C  
ATOM    151  CB  ARG A  19      10.866 -10.351 -11.200  1.00 91.18           C  
ATOM    152  O   ARG A  19       7.959 -11.210  -9.907  1.00 91.18           O  
ATOM    153  CG  ARG A  19      11.613  -9.743 -12.377  1.00 91.18           C  
ATOM    154  CD  ARG A  19      12.732  -8.818 -11.917  1.00 91.18           C  
ATOM    155  NE  ARG A  19      12.241  -7.469 -11.651  1.00 91.18           N  
ATOM    156  NH1 ARG A  19      14.315  -6.593 -11.137  1.00 91.18           N  
ATOM    157  NH2 ARG A  19      12.453  -5.258 -11.070  1.00 91.18           N  
ATOM    158  CZ  ARG A  19      13.004  -6.443 -11.287  1.00 91.18           C  
ATOM    159  N   PRO A  20       9.594 -12.947  -9.838  1.00 93.00           N  
ATOM    160  CA  PRO A  20       9.063 -13.463  -8.574  1.00 93.00           C  
ATOM    161  C   PRO A  20       9.330 -12.527  -7.397  1.00 93.00           C  
ATOM    162  CB  PRO A  20       9.806 -14.790  -8.395  1.00 93.00           C  
ATOM    163  O   PRO A  20      10.340 -11.819  -7.383  1.00 93.00           O  
ATOM    164  CG  PRO A  20      11.042 -14.651  -9.224  1.00 93.00           C  
ATOM    165  CD  PRO A  20      10.753 -13.708 -10.357  1.00 93.00           C  
ATOM    166  N   CYS A  21       8.360 -12.490  -6.524  1.00 93.06           N  
ATOM    167  CA  CYS A  21       8.509 -11.672  -5.326  1.00 93.06           C  
ATOM    168  C   CYS A  21       8.557 -12.540  -4.075  1.00 93.06           C  
ATOM    169  CB  CYS A  21       7.362 -10.668  -5.217  1.00 93.06           C  
ATOM    170  O   CYS A  21       7.870 -13.560  -3.995  1.00 93.06           O  
ATOM    171  SG  CYS A  21       7.322  -9.460  -6.560  1.00 93.06           S  
ATOM    172  N   ARG A  22       9.430 -12.224  -3.252  1.00 95.45           N  
ATOM    173  CA  ARG A  22       9.457 -12.832  -1.925  1.00 95.45           C  
ATOM    174  C   ARG A  22       8.613 -12.031  -0.939  1.00 95.45           C  
ATOM    175  CB  ARG A  22      10.894 -12.945  -1.414  1.00 95.45           C  
ATOM    176  O   ARG A  22       8.828 -10.831  -0.762  1.00 95.45           O  
ATOM    177  CG  ARG A  22      11.030 -13.749  -0.131  1.00 95.45           C  
ATOM    178  CD  ARG A  22      12.486 -13.908   0.284  1.00 95.45           C  
ATOM    179  NE  ARG A  22      13.206 -14.810  -0.612  1.00 95.45           N  
ATOM    180  NH1 ARG A  22      15.300 -14.290   0.212  1.00 95.45           N  
ATOM    181  NH2 ARG A  22      15.077 -15.818  -1.482  1.00 95.45           N  
ATOM    182  CZ  ARG A  22      14.526 -14.970  -0.625  1.00 95.45           C  
ATOM    183  N   VAL A  23       7.619 -12.736  -0.334  1.00 92.86           N  
ATOM    184  CA  VAL A  23       6.710 -12.073   0.595  1.00 92.86           C  
ATOM    185  C   VAL A  23       6.872 -12.670   1.991  1.00 92.86           C  
ATOM    186  CB  VAL A  23       5.241 -12.189   0.133  1.00 92.86           C  
ATOM    187  O   VAL A  23       6.753 -13.885   2.171  1.00 92.86           O  
ATOM    188  CG1 VAL A  23       4.308 -11.485   1.116  1.00 92.86           C  
ATOM    189  CG2 VAL A  23       5.077 -11.610  -1.272  1.00 92.86           C  
ATOM    190  N   ARG A  24       7.202 -11.802   2.951  1.00 93.75           N  
ATOM    191  CA  ARG A  24       7.279 -12.200   4.353  1.00 93.75           C  
ATOM    192  C   ARG A  24       6.145 -11.579   5.161  1.00 93.75           C  
ATOM    193  CB  ARG A  24       8.629 -11.801   4.952  1.00 93.75           C  
ATOM    194  O   ARG A  24       5.984 -10.357   5.178  1.00 93.75           O  
ATOM    195  CG  ARG A  24       9.798 -12.630   4.444  1.00 93.75           C  
ATOM    196  CD  ARG A  24      11.092 -12.284   5.168  1.00 93.75           C  
ATOM    197  NE  ARG A  24      11.613 -10.986   4.750  1.00 93.75           N  
ATOM    198  NH1 ARG A  24      13.203 -10.854   6.420  1.00 93.75           N  
ATOM    199  NH2 ARG A  24      12.999  -9.160   4.890  1.00 93.75           N  
ATOM    200  CZ  ARG A  24      12.604 -10.336   5.354  1.00 93.75           C  
ATOM    201  N   VAL A  25       5.359 -12.442   5.756  1.00 91.41           N  
ATOM    202  CA  VAL A  25       4.256 -11.981   6.593  1.00 91.41           C  
ATOM    203  C   VAL A  25       4.570 -12.259   8.061  1.00 91.41           C  
ATOM    204  CB  VAL A  25       2.923 -12.655   6.196  1.00 91.41           C  
ATOM    205  O   VAL A  25       4.750 -13.414   8.456  1.00 91.41           O  
ATOM    206  CG1 VAL A  25       1.771 -12.109   7.038  1.00 91.41           C  
ATOM    207  CG2 VAL A  25       2.644 -12.451   4.708  1.00 91.41           C  
ATOM    208  N   THR A  26       4.734 -11.195   8.792  1.00 89.79           N  
ATOM    209  CA  THR A  26       4.934 -11.299  10.233  1.00 89.79           C  
ATOM    210  C   THR A  26       3.680 -10.865  10.986  1.00 89.79           C  
ATOM    211  CB  THR A  26       6.133 -10.450  10.694  1.00 89.79           C  
ATOM    212  O   THR A  26       3.189  -9.750  10.795  1.00 89.79           O  
ATOM    213  CG2 THR A  26       6.410 -10.651  12.181  1.00 89.79           C  
ATOM    214  OG1 THR A  26       7.295 -10.829   9.947  1.00 89.79           O  
ATOM    215  N   ALA A  27       3.108 -11.761  11.767  1.00 86.68           N  
ATOM    216  CA  ALA A  27       1.930 -11.519  12.598  1.00 86.68           C  
ATOM    217  C   ALA A  27       1.990 -12.337  13.885  1.00 86.68           C  
ATOM    218  CB  ALA A  27       0.656 -11.846  11.822  1.00 86.68           C  
ATOM    219  O   ALA A  27       2.378 -13.507  13.867  1.00 86.68           O  
ATOM    220  N   GLY A  28       1.655 -11.711  15.045  1.00 82.36           N  
ATOM    221  CA  GLY A  28       1.598 -12.393  16.328  1.00 82.36           C  
ATOM    222  C   GLY A  28       2.932 -12.977  16.754  1.00 82.36           C  
ATOM    223  O   GLY A  28       2.980 -14.024  17.403  1.00 82.36           O  
ATOM    224  N   GLY A  29       4.059 -12.452  16.255  1.00 81.48           N  
ATOM    225  CA  GLY A  29       5.392 -12.907  16.615  1.00 81.48           C  
ATOM    226  C   GLY A  29       5.920 -13.994  15.698  1.00 81.48           C  
ATOM    227  O   GLY A  29       7.014 -14.519  15.915  1.00 81.48           O  
ATOM    228  N   GLU A  30       5.170 -14.430  14.774  1.00 88.36           N  
ATOM    229  CA  GLU A  30       5.572 -15.443  13.803  1.00 88.36           C  
ATOM    230  C   GLU A  30       5.757 -14.835  12.416  1.00 88.36           C  
ATOM    231  CB  GLU A  30       4.541 -16.574  13.749  1.00 88.36           C  
ATOM    232  O   GLU A  30       5.053 -13.893  12.046  1.00 88.36           O  
ATOM    233  CG  GLU A  30       4.439 -17.375  15.039  1.00 88.36           C  
ATOM    234  CD  GLU A  30       3.412 -18.494  14.970  1.00 88.36           C  
ATOM    235  OE1 GLU A  30       3.321 -19.295  15.928  1.00 88.36           O  
ATOM    236  OE2 GLU A  30       2.692 -18.571  13.949  1.00 88.36           O  
ATOM    237  N   THR A  31       6.870 -15.417  11.772  1.00 91.06           N  
ATOM    238  CA  THR A  31       7.134 -14.983  10.405  1.00 91.06           C  
ATOM    239  C   THR A  31       7.037 -16.158   9.436  1.00 91.06           C  
ATOM    240  CB  THR A  31       8.522 -14.328  10.284  1.00 91.06           C  
ATOM    241  O   THR A  31       7.613 -17.220   9.681  1.00 91.06           O  
ATOM    242  CG2 THR A  31       8.800 -13.888   8.851  1.00 91.06           C  
ATOM    243  OG1 THR A  31       8.581 -13.183  11.144  1.00 91.06           O  
ATOM    244  N   ARG A  32       6.221 -15.864   8.394  1.00 93.21           N  
ATOM    245  CA  ARG A  32       6.133 -16.827   7.301  1.00 93.21           C  
ATOM    246  C   ARG A  32       6.586 -16.204   5.985  1.00 93.21           C  
ATOM    247  CB  ARG A  32       4.704 -17.358   7.166  1.00 93.21           C  
ATOM    248  O   ARG A  32       6.268 -15.048   5.697  1.00 93.21           O  
ATOM    249  CG  ARG A  32       4.223 -18.146   8.374  1.00 93.21           C  
ATOM    250  CD  ARG A  32       2.779 -18.601   8.212  1.00 93.21           C  
ATOM    251  NE  ARG A  32       2.243 -19.145   9.456  1.00 93.21           N  
ATOM    252  NH1 ARG A  32       0.134 -19.557   8.608  1.00 93.21           N  
ATOM    253  NH2 ARG A  32       0.615 -20.062  10.792  1.00 93.21           N  
ATOM    254  CZ  ARG A  32       0.998 -19.587   9.616  1.00 93.21           C  
ATOM    255  N   GLU A  33       7.308 -16.987   5.205  1.00 94.89           N  
ATOM    256  CA  GLU A  33       7.841 -16.517   3.930  1.00 94.89           C  
ATOM    257  C   GLU A  33       7.212 -17.268   2.759  1.00 94.89           C  
ATOM    258  CB  GLU A  33       9.364 -16.667   3.894  1.00 94.89           C  
ATOM    259  O   GLU A  33       7.024 -18.485   2.825  1.00 94.89           O  
ATOM    260  CG  GLU A  33      10.011 -16.079   2.649  1.00 94.89           C  
ATOM    261  CD  GLU A  33      11.529 -16.154   2.669  1.00 94.89           C  
ATOM    262  OE1 GLU A  33      12.115 -16.841   1.801  1.00 94.89           O  
ATOM    263  OE2 GLU A  33      12.138 -15.522   3.561  1.00 94.89           O  
ATOM    264  N   TYR A  34       6.865 -16.403   1.707  1.00 94.56           N  
ATOM    265  CA  TYR A  34       6.239 -16.967   0.516  1.00 94.56           C  
ATOM    266  C   TYR A  34       6.881 -16.413  -0.751  1.00 94.56           C  
ATOM    267  CB  TYR A  34       4.736 -16.676   0.509  1.00 94.56           C  
ATOM    268  O   TYR A  34       7.415 -15.302  -0.749  1.00 94.56           O  
ATOM    269  CG  TYR A  34       4.031 -17.093   1.777  1.00 94.56           C  
ATOM    270  CD1 TYR A  34       3.494 -18.372   1.911  1.00 94.56           C  
ATOM    271  CD2 TYR A  34       3.900 -16.210   2.844  1.00 94.56           C  
ATOM    272  CE1 TYR A  34       2.842 -18.760   3.076  1.00 94.56           C  
ATOM    273  CE2 TYR A  34       3.251 -16.588   4.015  1.00 94.56           C  
ATOM    274  OH  TYR A  34       2.082 -18.242   5.278  1.00 94.56           O  
ATOM    275  CZ  TYR A  34       2.726 -17.863   4.121  1.00 94.56           C  
ATOM    276  N   THR A  35       6.847 -17.338  -1.751  1.00 94.67           N  
ATOM    277  CA  THR A  35       7.197 -16.850  -3.081  1.00 94.67           C  
ATOM    278  C   THR A  35       5.944 -16.639  -3.926  1.00 94.67           C  
ATOM    279  CB  THR A  35       8.146 -17.825  -3.802  1.00 94.67           C  
ATOM    280  O   THR A  35       5.106 -17.536  -4.038  1.00 94.67           O  
ATOM    281  CG2 THR A  35       8.524 -17.304  -5.184  1.00 94.67           C  
ATOM    282  OG1 THR A  35       9.338 -17.987  -3.022  1.00 94.67           O  
ATOM    283  N   VAL A  36       5.785 -15.370  -4.426  1.00 93.56           N  
ATOM    284  CA  VAL A  36       4.670 -15.048  -5.311  1.00 93.56           C  
ATOM    285  C   VAL A  36       5.185 -14.828  -6.732  1.00 93.56           C  
ATOM    286  CB  VAL A  36       3.902 -13.799  -4.823  1.00 93.56           C  
ATOM    287  O   VAL A  36       5.950 -13.894  -6.984  1.00 93.56           O  
ATOM    288  CG1 VAL A  36       2.645 -13.577  -5.662  1.00 93.56           C  
ATOM    289  CG2 VAL A  36       3.544 -13.937  -3.345  1.00 93.56           C  
ATOM    290  N   ASN A  37       4.769 -15.714  -7.690  1.00 94.94           N  
ATOM    291  CA  ASN A  37       5.197 -15.625  -9.083  1.00 94.94           C  
ATOM    292  C   ASN A  37       4.403 -14.569  -9.846  1.00 94.94           C  
ATOM    293  CB  ASN A  37       5.069 -16.986  -9.771  1.00 94.94           C  
ATOM    294  O   ASN A  37       3.309 -14.185  -9.428  1.00 94.94           O  
ATOM    295  CG  ASN A  37       5.982 -18.034  -9.165  1.00 94.94           C  
ATOM    296  ND2 ASN A  37       5.439 -19.221  -8.917  1.00 94.94           N  
ATOM    297  OD1 ASN A  37       7.164 -17.780  -8.921  1.00 94.94           O  
ATOM    298  N   PRO A  38       5.037 -14.089 -10.934  1.00 93.65           N  
ATOM    299  CA  PRO A  38       4.332 -13.113 -11.769  1.00 93.65           C  
ATOM    300  C   PRO A  38       2.945 -13.591 -12.192  1.00 93.65           C  
ATOM    301  CB  PRO A  38       5.251 -12.959 -12.983  1.00 93.65           C  
ATOM    302  O   PRO A  38       2.785 -14.741 -12.609  1.00 93.65           O  
ATOM    303  CG  PRO A  38       6.615 -13.300 -12.475  1.00 93.65           C  
ATOM    304  CD  PRO A  38       6.484 -14.387 -11.448  1.00 93.65           C  
ATOM    305  N   GLY A  39       1.942 -12.685 -11.971  1.00 91.23           N  
ATOM    306  CA  GLY A  39       0.586 -12.970 -12.414  1.00 91.23           C  
ATOM    307  C   GLY A  39      -0.197 -13.818 -11.431  1.00 91.23           C  
ATOM    308  O   GLY A  39      -1.310 -14.256 -11.730  1.00 91.23           O  
ATOM    309  N   THR A  40       0.424 -14.093 -10.278  1.00 93.42           N  
ATOM    310  CA  THR A  40      -0.262 -14.915  -9.287  1.00 93.42           C  
ATOM    311  C   THR A  40      -0.596 -14.096  -8.043  1.00 93.42           C  
ATOM    312  CB  THR A  40       0.589 -16.135  -8.889  1.00 93.42           C  
ATOM    313  O   THR A  40      -0.186 -12.939  -7.926  1.00 93.42           O  
ATOM    314  CG2 THR A  40       0.904 -17.005 -10.101  1.00 93.42           C  
ATOM    315  OG1 THR A  40       1.817 -15.685  -8.305  1.00 93.42           O  
ATOM    316  N   GLU A  41      -1.387 -14.764  -7.168  1.00 92.77           N  
ATOM    317  CA  GLU A  41      -1.822 -14.115  -5.935  1.00 92.77           C  
ATOM    318  C   GLU A  41      -1.535 -14.991  -4.719  1.00 92.77           C  
ATOM    319  CB  GLU A  41      -3.314 -13.780  -6.002  1.00 92.77           C  
ATOM    320  O   GLU A  41      -1.541 -16.220  -4.818  1.00 92.77           O  
ATOM    321  CG  GLU A  41      -3.668 -12.761  -7.076  1.00 92.77           C  
ATOM    322  CD  GLU A  41      -5.152 -12.434  -7.127  1.00 92.77           C  
ATOM    323  OE1 GLU A  41      -5.556 -11.570  -7.937  1.00 92.77           O  
ATOM    324  OE2 GLU A  41      -5.918 -13.047  -6.349  1.00 92.77           O  
ATOM    325  N   LEU A  42      -1.106 -14.304  -3.630  1.00 92.95           N  
ATOM    326  CA  LEU A  42      -0.937 -14.951  -2.333  1.00 92.95           C  
ATOM    327  C   LEU A  42      -2.039 -14.529  -1.367  1.00 92.95           C  
ATOM    328  CB  LEU A  42       0.434 -14.616  -1.741  1.00 92.95           C  
ATOM    329  O   LEU A  42      -2.352 -13.341  -1.257  1.00 92.95           O  
ATOM    330  CG  LEU A  42       0.677 -15.064  -0.299  1.00 92.95           C  
ATOM    331  CD1 LEU A  42       0.815 -16.582  -0.232  1.00 92.95           C  
ATOM    332  CD2 LEU A  42       1.918 -14.384   0.271  1.00 92.95           C  
ATOM    333  N   GLU A  43      -2.603 -15.581  -0.743  1.00 92.40           N  
ATOM    334  CA  GLU A  43      -3.565 -15.324   0.324  1.00 92.40           C  
ATOM    335  C   GLU A  43      -3.128 -15.980   1.631  1.00 92.40           C  
ATOM    336  CB  GLU A  43      -4.957 -15.821  -0.074  1.00 92.40           C  
ATOM    337  O   GLU A  43      -2.912 -17.192   1.681  1.00 92.40           O  
ATOM    338  CG  GLU A  43      -5.591 -15.029  -1.208  1.00 92.40           C  
ATOM    339  CD  GLU A  43      -7.030 -15.431  -1.489  1.00 92.40           C  
ATOM    340  OE1 GLU A  43      -7.652 -14.856  -2.411  1.00 92.40           O  
ATOM    341  OE2 GLU A  43      -7.541 -16.327  -0.780  1.00 92.40           O  
ATOM    342  N   VAL A  44      -3.009 -15.099   2.656  1.00 89.83           N  
ATOM    343  CA  VAL A  44      -2.606 -15.607   3.963  1.00 89.83           C  
ATOM    344  C   VAL A  44      -3.668 -15.259   5.003  1.00 89.83           C  
ATOM    345  CB  VAL A  44      -1.234 -15.041   4.393  1.00 89.83           C  
ATOM    346  O   VAL A  44      -4.019 -14.089   5.174  1.00 89.83           O  
ATOM    347  CG1 VAL A  44      -0.818 -15.606   5.750  1.00 89.83           C  
ATOM    348  CG2 VAL A  44      -0.175 -15.348   3.335  1.00 89.83           C  
ATOM    349  N   GLU A  45      -4.134 -16.322   5.646  1.00 89.78           N  
ATOM    350  CA  GLU A  45      -5.118 -16.121   6.706  1.00 89.78           C  
ATOM    351  C   GLU A  45      -4.439 -15.809   8.037  1.00 89.78           C  
ATOM    352  CB  GLU A  45      -6.013 -17.355   6.849  1.00 89.78           C  
ATOM    353  O   GLU A  45      -3.473 -16.474   8.417  1.00 89.78           O  
ATOM    354  CG  GLU A  45      -6.962 -17.565   5.678  1.00 89.78           C  
ATOM    355  CD  GLU A  45      -7.967 -18.681   5.913  1.00 89.78           C  
ATOM    356  OE1 GLU A  45      -8.983 -18.746   5.184  1.00 89.78           O  
ATOM    357  OE2 GLU A  45      -7.738 -19.496   6.834  1.00 89.78           O  
ATOM    358  N   LEU A  46      -5.032 -14.692   8.689  1.00 85.75           N  
ATOM    359  CA  LEU A  46      -4.491 -14.323   9.993  1.00 85.75           C  
ATOM    360  C   LEU A  46      -5.437 -14.745  11.112  1.00 85.75           C  
ATOM    361  CB  LEU A  46      -4.239 -12.815  10.062  1.00 85.75           C  
ATOM    362  O   LEU A  46      -6.658 -14.704  10.947  1.00 85.75           O  
ATOM    363  CG  LEU A  46      -3.291 -12.237   9.010  1.00 85.75           C  
ATOM    364  CD1 LEU A  46      -3.277 -10.714   9.090  1.00 85.75           C  
ATOM    365  CD2 LEU A  46      -1.886 -12.800   9.190  1.00 85.75           C  
ATOM    366  N   SER A  47      -4.881 -15.321  12.161  1.00 85.78           N  
ATOM    367  CA  SER A  47      -5.704 -15.586  13.337  1.00 85.78           C  
ATOM    368  C   SER A  47      -6.187 -14.289  13.977  1.00 85.78           C  
ATOM    369  CB  SER A  47      -4.924 -16.410  14.362  1.00 85.78           C  
ATOM    370  O   SER A  47      -5.645 -13.216  13.705  1.00 85.78           O  
ATOM    371  OG  SER A  47      -3.834 -15.668  14.881  1.00 85.78           O  
ATOM    372  N   PRO A  48      -7.310 -14.356  14.791  1.00 80.63           N  
ATOM    373  CA  PRO A  48      -7.871 -13.170  15.441  1.00 80.63           C  
ATOM    374  C   PRO A  48      -6.815 -12.338  16.165  1.00 80.63           C  
ATOM    375  CB  PRO A  48      -8.879 -13.756  16.433  1.00 80.63           C  
ATOM    376  O   PRO A  48      -6.861 -11.106  16.126  1.00 80.63           O  
ATOM    377  CG  PRO A  48      -9.304 -15.053  15.825  1.00 80.63           C  
ATOM    378  CD  PRO A  48      -8.128 -15.652  15.108  1.00 80.63           C  
ATOM    379  N   GLU A  49      -5.881 -13.025  16.730  1.00 74.45           N  
ATOM    380  CA  GLU A  49      -4.839 -12.315  17.466  1.00 74.45           C  
ATOM    381  C   GLU A  49      -3.850 -11.646  16.516  1.00 74.45           C  
ATOM    382  CB  GLU A  49      -4.101 -13.270  18.407  1.00 74.45           C  
ATOM    383  O   GLU A  49      -3.303 -10.586  16.826  1.00 74.45           O  
ATOM    384  CG  GLU A  49      -4.981 -13.861  19.499  1.00 74.45           C  
ATOM    385  CD  GLU A  49      -4.243 -14.834  20.404  1.00 74.45           C  
ATOM    386  OE1 GLU A  49      -4.841 -15.317  21.392  1.00 74.45           O  
ATOM    387  OE2 GLU A  49      -3.057 -15.116  20.123  1.00 74.45           O  
ATOM    388  N   GLN A  50      -3.745 -12.240  15.294  1.00 82.10           N  
ATOM    389  CA  GLN A  50      -2.775 -11.775  14.309  1.00 82.10           C  
ATOM    390  C   GLN A  50      -3.338 -10.620  13.486  1.00 82.10           C  
ATOM    391  CB  GLN A  50      -2.354 -12.920  13.387  1.00 82.10           C  
ATOM    392  O   GLN A  50      -2.582  -9.850  12.889  1.00 82.10           O  
ATOM    393  CG  GLN A  50      -1.497 -13.977  14.070  1.00 82.10           C  
ATOM    394  CD  GLN A  50      -1.233 -15.181  13.185  1.00 82.10           C  
ATOM    395  NE2 GLN A  50      -0.078 -15.811  13.371  1.00 82.10           N  
ATOM    396  OE1 GLN A  50      -2.060 -15.542  12.342  1.00 82.10           O  
ATOM    397  N   GLN A  51      -4.642 -10.456  13.522  1.00 79.06           N  
ATOM    398  CA  GLN A  51      -5.333  -9.499  12.665  1.00 79.06           C  
ATOM    399  C   GLN A  51      -5.076  -8.066  13.122  1.00 79.06           C  
ATOM    400  CB  GLN A  51      -6.836  -9.782  12.647  1.00 79.06           C  
ATOM    401  O   GLN A  51      -5.249  -7.122  12.348  1.00 79.06           O  
ATOM    402  CG  GLN A  51      -7.207 -11.090  11.961  1.00 79.06           C  
ATOM    403  CD  GLN A  51      -8.682 -11.423  12.090  1.00 79.06           C  
ATOM    404  NE2 GLN A  51      -9.067 -12.603  11.616  1.00 79.06           N  
ATOM    405  OE1 GLN A  51      -9.468 -10.626  12.611  1.00 79.06           O  
ATOM    406  N   ASN A  52      -4.598  -7.995  14.334  1.00 74.40           N  
ATOM    407  CA  ASN A  52      -4.436  -6.650  14.875  1.00 74.40           C  
ATOM    408  C   ASN A  52      -3.057  -6.080  14.554  1.00 74.40           C  
ATOM    409  CB  ASN A  52      -4.672  -6.648  16.387  1.00 74.40           C  
ATOM    410  O   ASN A  52      -2.866  -4.862  14.567  1.00 74.40           O  
ATOM    411  CG  ASN A  52      -6.112  -6.950  16.753  1.00 74.40           C  
ATOM    412  ND2 ASN A  52      -6.305  -7.688  17.839  1.00 74.40           N  
ATOM    413  OD1 ASN A  52      -7.043  -6.523  16.065  1.00 74.40           O  
ATOM    414  N   ASN A  53      -2.115  -6.936  14.232  1.00 79.20           N  
ATOM    415  CA  ASN A  53      -0.747  -6.527  13.935  1.00 79.20           C  
ATOM    416  C   ASN A  53      -0.122  -7.404  12.854  1.00 79.20           C  
ATOM    417  CB  ASN A  53       0.109  -6.554  15.202  1.00 79.20           C  
ATOM    418  O   ASN A  53       0.082  -8.602  13.062  1.00 79.20           O  
ATOM    419  CG  ASN A  53      -0.449  -5.675  16.304  1.00 79.20           C  
ATOM    420  ND2 ASN A  53      -0.553  -6.226  17.507  1.00 79.20           N  
ATOM    421  OD1 ASN A  53      -0.786  -4.511  16.074  1.00 79.20           O  
ATOM    422  N   ALA A  54       0.086  -6.824  11.765  1.00 83.97           N  
ATOM    423  CA  ALA A  54       0.745  -7.592  10.712  1.00 83.97           C  
ATOM    424  C   ALA A  54       1.748  -6.731   9.950  1.00 83.97           C  
ATOM    425  CB  ALA A  54      -0.289  -8.174   9.751  1.00 83.97           C  
ATOM    426  O   ALA A  54       1.550  -5.523   9.799  1.00 83.97           O  
ATOM    427  N   LEU A  55       2.879  -7.308   9.694  1.00 85.83           N  
ATOM    428  CA  LEU A  55       3.923  -6.724   8.860  1.00 85.83           C  
ATOM    429  C   LEU A  55       4.147  -7.561   7.605  1.00 85.83           C  
ATOM    430  CB  LEU A  55       5.232  -6.602   9.645  1.00 85.83           C  
ATOM    431  O   LEU A  55       4.393  -8.767   7.693  1.00 85.83           O  
ATOM    432  CG  LEU A  55       6.442  -6.079   8.869  1.00 85.83           C  
ATOM    433  CD1 LEU A  55       6.286  -4.589   8.585  1.00 85.83           C  
ATOM    434  CD2 LEU A  55       7.729  -6.349   9.641  1.00 85.83           C  
ATOM    435  N   VAL A  56       3.934  -6.954   6.474  1.00 88.69           N  
ATOM    436  CA  VAL A  56       4.139  -7.645   5.205  1.00 88.69           C  
ATOM    437  C   VAL A  56       5.301  -7.004   4.449  1.00 88.69           C  
ATOM    438  CB  VAL A  56       2.862  -7.624   4.335  1.00 88.69           C  
ATOM    439  O   VAL A  56       5.254  -5.817   4.116  1.00 88.69           O  
ATOM    440  CG1 VAL A  56       3.062  -8.443   3.061  1.00 88.69           C  
ATOM    441  CG2 VAL A  56       1.667  -8.149   5.129  1.00 88.69           C  
ATOM    442  N   GLU A  57       6.343  -7.752   4.226  1.00 89.72           N  
ATOM    443  CA  GLU A  57       7.510  -7.332   3.456  1.00 89.72           C  
ATOM    444  C   GLU A  57       7.533  -7.995   2.082  1.00 89.72           C  
ATOM    445  CB  GLU A  57       8.800  -7.652   4.216  1.00 89.72           C  
ATOM    446  O   GLU A  57       7.426  -9.219   1.975  1.00 89.72           O  
ATOM    447  CG  GLU A  57       8.862  -7.040   5.607  1.00 89.72           C  
ATOM    448  CD  GLU A  57      10.000  -7.588   6.454  1.00 89.72           C  
ATOM    449  OE1 GLU A  57      11.128  -7.049   6.378  1.00 89.72           O  
ATOM    450  OE2 GLU A  57       9.763  -8.565   7.198  1.00 89.72           O  
ATOM    451  N   VAL A  58       7.583  -7.184   1.151  1.00 89.46           N  
ATOM    452  CA  VAL A  58       7.610  -7.696  -0.215  1.00 89.46           C  
ATOM    453  C   VAL A  58       8.909  -7.276  -0.899  1.00 89.46           C  
ATOM    454  CB  VAL A  58       6.394  -7.203  -1.030  1.00 89.46           C  
ATOM    455  O   VAL A  58       9.248  -6.090  -0.926  1.00 89.46           O  
ATOM    456  CG1 VAL A  58       6.388  -7.830  -2.423  1.00 89.46           C  
ATOM    457  CG2 VAL A  58       5.094  -7.519  -0.293  1.00 89.46           C  
ATOM    458  N   GLU A  59       9.561  -8.246  -1.371  1.00 90.31           N  
ATOM    459  CA  GLU A  59      10.795  -8.015  -2.117  1.00 90.31           C  
ATOM    460  C   GLU A  59      10.703  -8.590  -3.528  1.00 90.31           C  
ATOM    461  CB  GLU A  59      11.991  -8.622  -1.379  1.00 90.31           C  
ATOM    462  O   GLU A  59      10.467  -9.788  -3.702  1.00 90.31           O  
ATOM    463  CG  GLU A  59      13.328  -8.365  -2.059  1.00 90.31           C  
ATOM    464  CD  GLU A  59      14.498  -9.032  -1.353  1.00 90.31           C  
ATOM    465  OE1 GLU A  59      15.568  -9.203  -1.980  1.00 90.31           O  
ATOM    466  OE2 GLU A  59      14.344  -9.386  -0.163  1.00 90.31           O  
ATOM    467  N   CYS A  60      10.862  -7.741  -4.503  1.00 86.22           N  
ATOM    468  CA  CYS A  60      10.922  -8.135  -5.906  1.00 86.22           C  
ATOM    469  C   CYS A  60      12.210  -7.644  -6.556  1.00 86.22           C  
ATOM    470  CB  CYS A  60       9.715  -7.587  -6.668  1.00 86.22           C  
ATOM    471  O   CYS A  60      12.296  -6.491  -6.981  1.00 86.22           O  
ATOM    472  SG  CYS A  60       8.126  -8.042  -5.939  1.00 86.22           S  
ATOM    473  N   GLY A  61      13.275  -8.510  -6.648  1.00 83.88           N  
ATOM    474  CA  GLY A  61      14.571  -8.039  -7.111  1.00 83.88           C  
ATOM    475  C   GLY A  61      15.239  -7.082  -6.143  1.00 83.88           C  
ATOM    476  O   GLY A  61      15.448  -7.417  -4.975  1.00 83.88           O  
ATOM    477  N   ASN A  62      15.432  -5.817  -6.591  1.00 78.23           N  
ATOM    478  CA  ASN A  62      16.104  -4.827  -5.756  1.00 78.23           C  
ATOM    479  C   ASN A  62      15.102  -3.936  -5.026  1.00 78.23           C  
ATOM    480  CB  ASN A  62      17.058  -3.975  -6.596  1.00 78.23           C  
ATOM    481  O   ASN A  62      15.493  -3.030  -4.289  1.00 78.23           O  
ATOM    482  CG  ASN A  62      18.247  -4.764  -7.108  1.00 78.23           C  
ATOM    483  ND2 ASN A  62      18.714  -4.423  -8.303  1.00 78.23           N  
ATOM    484  OD1 ASN A  62      18.742  -5.672  -6.435  1.00 78.23           O  
ATOM    485  N   GLU A  63      13.798  -4.309  -5.264  1.00 77.10           N  
ATOM    486  CA  GLU A  63      12.743  -3.491  -4.673  1.00 77.10           C  
ATOM    487  C   GLU A  63      12.173  -4.148  -3.419  1.00 77.10           C  
ATOM    488  CB  GLU A  63      11.626  -3.239  -5.689  1.00 77.10           C  
ATOM    489  O   GLU A  63      11.905  -5.351  -3.409  1.00 77.10           O  
ATOM    490  CG  GLU A  63      12.089  -2.517  -6.946  1.00 77.10           C  
ATOM    491  CD  GLU A  63      10.982  -2.327  -7.970  1.00 77.10           C  
ATOM    492  OE1 GLU A  63      10.939  -1.262  -8.627  1.00 77.10           O  
ATOM    493  OE2 GLU A  63      10.149  -3.250  -8.117  1.00 77.10           O  
ATOM    494  N   ARG A  64      12.185  -3.386  -2.386  1.00 82.44           N  
ATOM    495  CA  ARG A  64      11.666  -3.877  -1.114  1.00 82.44           C  
ATOM    496  C   ARG A  64      10.602  -2.938  -0.557  1.00 82.44           C  
ATOM    497  CB  ARG A  64      12.800  -4.045  -0.100  1.00 82.44           C  
ATOM    498  O   ARG A  64      10.801  -1.722  -0.513  1.00 82.44           O  
ATOM    499  CG  ARG A  64      13.776  -5.158  -0.445  1.00 82.44           C  
ATOM    500  CD  ARG A  64      14.835  -5.335   0.634  1.00 82.44           C  
ATOM    501  NE  ARG A  64      15.863  -6.289   0.229  1.00 82.44           N  
ATOM    502  NH1 ARG A  64      17.188  -5.969   2.094  1.00 82.44           N  
ATOM    503  NH2 ARG A  64      17.828  -7.454   0.470  1.00 82.44           N  
ATOM    504  CZ  ARG A  64      16.957  -6.568   0.932  1.00 82.44           C  
ATOM    505  N   TYR A  65       9.536  -3.618  -0.087  1.00 75.50           N  
ATOM    506  CA  TYR A  65       8.392  -2.864   0.413  1.00 75.50           C  
ATOM    507  C   TYR A  65       7.897  -3.437   1.736  1.00 75.50           C  
ATOM    508  CB  TYR A  65       7.256  -2.867  -0.614  1.00 75.50           C  
ATOM    509  O   TYR A  65       7.897  -4.655   1.931  1.00 75.50           O  
ATOM    510  CG  TYR A  65       7.702  -2.521  -2.014  1.00 75.50           C  
ATOM    511  CD1 TYR A  65       7.793  -1.195  -2.430  1.00 75.50           C  
ATOM    512  CD2 TYR A  65       8.033  -3.520  -2.924  1.00 75.50           C  
ATOM    513  CE1 TYR A  65       8.202  -0.871  -3.719  1.00 75.50           C  
ATOM    514  CE2 TYR A  65       8.444  -3.208  -4.216  1.00 75.50           C  
ATOM    515  OH  TYR A  65       8.931  -1.569  -5.881  1.00 75.50           O  
ATOM    516  CZ  TYR A  65       8.526  -1.883  -4.603  1.00 75.50           C  
ATOM    517  N   VAL A  66       7.583  -2.539   2.582  1.00 80.15           N  
ATOM    518  CA  VAL A  66       7.102  -2.980   3.887  1.00 80.15           C  
ATOM    519  C   VAL A  66       5.718  -2.392   4.153  1.00 80.15           C  
ATOM    520  CB  VAL A  66       8.077  -2.581   5.017  1.00 80.15           C  
ATOM    521  O   VAL A  66       5.498  -1.194   3.960  1.00 80.15           O  
ATOM    522  CG1 VAL A  66       7.517  -2.981   6.381  1.00 80.15           C  
ATOM    523  CG2 VAL A  66       9.446  -3.220   4.790  1.00 80.15           C  
ATOM    524  N   PHE A  67       4.778  -3.357   4.602  1.00 76.59           N  
ATOM    525  CA  PHE A  67       3.427  -2.983   5.005  1.00 76.59           C  
ATOM    526  C   PHE A  67       3.201  -3.281   6.482  1.00 76.59           C  
ATOM    527  CB  PHE A  67       2.388  -3.722   4.155  1.00 76.59           C  
ATOM    528  O   PHE A  67       3.428  -4.404   6.936  1.00 76.59           O  
ATOM    529  CG  PHE A  67       2.508  -3.452   2.679  1.00 76.59           C  
ATOM    530  CD1 PHE A  67       1.750  -2.456   2.077  1.00 76.59           C  
ATOM    531  CD2 PHE A  67       3.380  -4.195   1.894  1.00 76.59           C  
ATOM    532  CE1 PHE A  67       1.859  -2.204   0.711  1.00 76.59           C  
ATOM    533  CE2 PHE A  67       3.494  -3.950   0.529  1.00 76.59           C  
ATOM    534  CZ  PHE A  67       2.732  -2.954  -0.061  1.00 76.59           C  
ATOM    535  N   ILE A  68       2.713  -2.195   7.108  1.00 75.66           N  
ATOM    536  CA  ILE A  68       2.509  -2.392   8.539  1.00 75.66           C  
ATOM    537  C   ILE A  68       1.046  -2.133   8.893  1.00 75.66           C  
ATOM    538  CB  ILE A  68       3.432  -1.476   9.374  1.00 75.66           C  
ATOM    539  O   ILE A  68       0.503  -1.072   8.577  1.00 75.66           O  
ATOM    540  CG1 ILE A  68       4.901  -1.724   9.010  1.00 75.66           C  
ATOM    541  CG2 ILE A  68       3.195  -1.689  10.871  1.00 75.66           C  
ATOM    542  CD1 ILE A  68       5.867  -0.715   9.615  1.00 75.66           C  
ATOM    543  N   LEU A  69       0.352  -3.109   9.322  1.00 74.16           N  
ATOM    544  CA  LEU A  69      -0.930  -2.965  10.002  1.00 74.16           C  
ATOM    545  C   LEU A  69      -0.772  -3.162  11.506  1.00 74.16           C  
ATOM    546  CB  LEU A  69      -1.946  -3.967   9.448  1.00 74.16           C  
ATOM    547  O   LEU A  69      -0.395  -4.245  11.959  1.00 74.16           O  
ATOM    548  CG  LEU A  69      -3.337  -3.944  10.085  1.00 74.16           C  
ATOM    549  CD1 LEU A  69      -4.071  -2.662   9.709  1.00 74.16           C  
ATOM    550  CD2 LEU A  69      -4.139  -5.170   9.662  1.00 74.16           C  
ATOM    551  N   ALA A  70      -0.919  -2.060  12.187  1.00 74.14           N  
ATOM    552  CA  ALA A  70      -0.757  -2.132  13.637  1.00 74.14           C  
ATOM    553  C   ALA A  70      -1.874  -1.378  14.352  1.00 74.14           C  
ATOM    554  CB  ALA A  70       0.604  -1.577  14.049  1.00 74.14           C  
ATOM    555  O   ALA A  70      -2.334  -0.338  13.874  1.00 74.14           O  
ATOM    556  N   THR A  71      -2.505  -1.965  15.383  1.00 72.27           N  
ATOM    557  CA  THR A  71      -3.489  -1.284  16.217  1.00 72.27           C  
ATOM    558  C   THR A  71      -2.832  -0.706  17.467  1.00 72.27           C  
ATOM    559  CB  THR A  71      -4.629  -2.235  16.625  1.00 72.27           C  
ATOM    560  O   THR A  71      -3.433   0.110  18.170  1.00 72.27           O  
ATOM    561  CG2 THR A  71      -5.437  -2.679  15.411  1.00 72.27           C  
ATOM    562  OG1 THR A  71      -4.074  -3.391  17.265  1.00 72.27           O  
ATOM    563  N   ASP A  72      -1.558  -1.119  17.704  1.00 76.21           N  
ATOM    564  CA  ASP A  72      -0.823  -0.672  18.884  1.00 76.21           C  
ATOM    565  C   ASP A  72       0.351   0.223  18.493  1.00 76.21           C  
ATOM    566  CB  ASP A  72      -0.324  -1.872  19.691  1.00 76.21           C  
ATOM    567  O   ASP A  72       1.146  -0.132  17.621  1.00 76.21           O  
ATOM    568  CG  ASP A  72       0.839  -2.590  19.029  1.00 76.21           C  
ATOM    569  OD1 ASP A  72       1.996  -2.412  19.467  1.00 76.21           O  
ATOM    570  OD2 ASP A  72       0.596  -3.339  18.058  1.00 76.21           O  
ATOM    571  N   GLU A  73       0.450   1.440  18.997  1.00 73.94           N  
ATOM    572  CA  GLU A  73       1.452   2.447  18.662  1.00 73.94           C  
ATOM    573  C   GLU A  73       2.863   1.937  18.944  1.00 73.94           C  
ATOM    574  CB  GLU A  73       1.195   3.741  19.438  1.00 73.94           C  
ATOM    575  O   GLU A  73       3.780   2.165  18.152  1.00 73.94           O  
ATOM    576  CG  GLU A  73       0.004   4.539  18.927  1.00 73.94           C  
ATOM    577  CD  GLU A  73      -0.179   5.867  19.643  1.00 73.94           C  
ATOM    578  OE1 GLU A  73      -1.072   6.651  19.248  1.00 73.94           O  
ATOM    579  OE2 GLU A  73       0.576   6.127  20.606  1.00 73.94           O  
ATOM    580  N   GLU A  74       3.071   1.230  20.057  1.00 79.35           N  
ATOM    581  CA  GLU A  74       4.402   0.747  20.413  1.00 79.35           C  
ATOM    582  C   GLU A  74       4.903  -0.284  19.406  1.00 79.35           C  
ATOM    583  CB  GLU A  74       4.398   0.147  21.822  1.00 79.35           C  
ATOM    584  O   GLU A  74       6.054  -0.224  18.968  1.00 79.35           O  
ATOM    585  CG  GLU A  74       5.788  -0.116  22.382  1.00 79.35           C  
ATOM    586  CD  GLU A  74       5.773  -0.589  23.827  1.00 79.35           C  
ATOM    587  OE1 GLU A  74       6.506  -1.548  24.159  1.00 79.35           O  
ATOM    588  OE2 GLU A  74       5.021   0.003  24.633  1.00 79.35           O  
ATOM    589  N   THR A  75       3.951  -1.194  19.017  1.00 76.40           N  
ATOM    590  CA  THR A  75       4.274  -2.208  18.019  1.00 76.40           C  
ATOM    591  C   THR A  75       4.559  -1.564  16.665  1.00 76.40           C  
ATOM    592  CB  THR A  75       3.133  -3.232  17.873  1.00 76.40           C  
ATOM    593  O   THR A  75       5.534  -1.914  15.998  1.00 76.40           O  
ATOM    594  CG2 THR A  75       3.489  -4.311  16.856  1.00 76.40           C  
ATOM    595  OG1 THR A  75       2.888  -3.849  19.143  1.00 76.40           O  
ATOM    596  N   ALA A  76       3.755  -0.605  16.349  1.00 72.07           N  
ATOM    597  CA  ALA A  76       3.941   0.101  15.084  1.00 72.07           C  
ATOM    598  C   ALA A  76       5.300   0.793  15.037  1.00 72.07           C  
ATOM    599  CB  ALA A  76       2.821   1.118  14.873  1.00 72.07           C  
ATOM    600  O   ALA A  76       5.982   0.764  14.010  1.00 72.07           O  
ATOM    601  N   LYS A  77       5.722   1.337  16.170  1.00 75.59           N  
ATOM    602  CA  LYS A  77       6.991   2.054  16.255  1.00 75.59           C  
ATOM    603  C   LYS A  77       8.168   1.125  15.969  1.00 75.59           C  
ATOM    604  CB  LYS A  77       7.154   2.697  17.633  1.00 75.59           C  
ATOM    605  O   LYS A  77       9.087   1.488  15.233  1.00 75.59           O  
ATOM    606  CG  LYS A  77       6.375   3.992  17.809  1.00 75.59           C  
ATOM    607  CD  LYS A  77       6.633   4.619  19.172  1.00 75.59           C  
ATOM    608  CE  LYS A  77       5.781   5.863  19.387  1.00 75.59           C  
ATOM    609  NZ  LYS A  77       6.006   6.463  20.736  1.00 75.59           N  
ATOM    610  N   GLU A  78       8.117  -0.046  16.578  1.00 79.59           N  
ATOM    611  CA  GLU A  78       9.192  -1.014  16.383  1.00 79.59           C  
ATOM    612  C   GLU A  78       9.257  -1.480  14.931  1.00 79.59           C  
ATOM    613  CB  GLU A  78       9.010  -2.216  17.313  1.00 79.59           C  
ATOM    614  O   GLU A  78      10.342  -1.576  14.352  1.00 79.59           O  
ATOM    615  CG  GLU A  78       9.309  -1.913  18.774  1.00 79.59           C  
ATOM    616  CD  GLU A  78       9.232  -3.140  19.669  1.00 79.59           C  
ATOM    617  OE1 GLU A  78       9.798  -3.112  20.786  1.00 79.59           O  
ATOM    618  OE2 GLU A  78       8.603  -4.137  19.250  1.00 79.59           O  
ATOM    619  N   TRP A  79       8.108  -1.688  14.340  1.00 80.52           N  
ATOM    620  CA  TRP A  79       8.043  -2.176  12.966  1.00 80.52           C  
ATOM    621  C   TRP A  79       8.426  -1.077  11.980  1.00 80.52           C  
ATOM    622  CB  TRP A  79       6.640  -2.700  12.647  1.00 80.52           C  
ATOM    623  O   TRP A  79       9.084  -1.342  10.971  1.00 80.52           O  
ATOM    624  CG  TRP A  79       6.315  -4.008  13.303  1.00 80.52           C  
ATOM    625  CD1 TRP A  79       7.157  -4.791  14.043  1.00 80.52           C  
ATOM    626  CD2 TRP A  79       5.057  -4.689  13.273  1.00 80.52           C  
ATOM    627  CE2 TRP A  79       5.209  -5.880  14.018  1.00 80.52           C  
ATOM    628  CE3 TRP A  79       3.815  -4.408  12.689  1.00 80.52           C  
ATOM    629  NE1 TRP A  79       6.498  -5.918  14.476  1.00 80.52           N  
ATOM    630  CH2 TRP A  79       2.958  -6.489  13.612  1.00 80.52           C  
ATOM    631  CZ2 TRP A  79       4.163  -6.789  14.194  1.00 80.52           C  
ATOM    632  CZ3 TRP A  79       2.775  -5.314  12.865  1.00 80.52           C  
ATOM    633  N   ILE A  80       8.035   0.145  12.315  1.00 74.20           N  
ATOM    634  CA  ILE A  80       8.390   1.291  11.485  1.00 74.20           C  
ATOM    635  C   ILE A  80       9.908   1.449  11.446  1.00 74.20           C  
ATOM    636  CB  ILE A  80       7.729   2.589  12.001  1.00 74.20           C  
ATOM    637  O   ILE A  80      10.487   1.688  10.383  1.00 74.20           O  
ATOM    638  CG1 ILE A  80       6.211   2.532  11.798  1.00 74.20           C  
ATOM    639  CG2 ILE A  80       8.329   3.814  11.306  1.00 74.20           C  
ATOM    640  CD1 ILE A  80       5.452   3.658  12.486  1.00 74.20           C  
ATOM    641  N   LYS A  81      10.576   1.250  12.598  1.00 75.51           N  
ATOM    642  CA  LYS A  81      12.032   1.346  12.649  1.00 75.51           C  
ATOM    643  C   LYS A  81      12.684   0.291  11.760  1.00 75.51           C  
ATOM    644  CB  LYS A  81      12.530   1.200  14.087  1.00 75.51           C  
ATOM    645  O   LYS A  81      13.607   0.594  11.002  1.00 75.51           O  
ATOM    646  CG  LYS A  81      14.001   1.542  14.271  1.00 75.51           C  
ATOM    647  CD  LYS A  81      14.417   1.452  15.734  1.00 75.51           C  
ATOM    648  CE  LYS A  81      15.906   1.718  15.909  1.00 75.51           C  
ATOM    649  NZ  LYS A  81      16.330   1.576  17.335  1.00 75.51           N  
ATOM    650  N   LYS A  82      12.108  -0.924  11.863  1.00 76.75           N  
ATOM    651  CA  LYS A  82      12.634  -2.025  11.062  1.00 76.75           C  
ATOM    652  C   LYS A  82      12.419  -1.773   9.572  1.00 76.75           C  
ATOM    653  CB  LYS A  82      11.979  -3.346  11.469  1.00 76.75           C  
ATOM    654  O   LYS A  82      13.314  -2.018   8.760  1.00 76.75           O  
ATOM    655  CG  LYS A  82      12.626  -4.575  10.846  1.00 76.75           C  
ATOM    656  CD  LYS A  82      12.002  -5.862  11.371  1.00 76.75           C  
ATOM    657  CE  LYS A  82      12.613  -7.090  10.712  1.00 76.75           C  
ATOM    658  NZ  LYS A  82      11.987  -8.353  11.205  1.00 76.75           N  
ATOM    659  N   ALA A  83      11.228  -1.283   9.279  1.00 77.38           N  
ATOM    660  CA  ALA A  83      10.864  -1.025   7.888  1.00 77.38           C  
ATOM    661  C   ALA A  83      11.760   0.049   7.277  1.00 77.38           C  
ATOM    662  CB  ALA A  83       9.398  -0.610   7.790  1.00 77.38           C  
ATOM    663  O   ALA A  83      12.149  -0.049   6.111  1.00 77.38           O  
ATOM    664  N   HIS A  84      12.157   1.007   8.051  1.00 75.31           N  
ATOM    665  CA  HIS A  84      13.007   2.098   7.589  1.00 75.31           C  
ATOM    666  C   HIS A  84      14.397   1.593   7.216  1.00 75.31           C  
ATOM    667  CB  HIS A  84      13.114   3.184   8.662  1.00 75.31           C  
ATOM    668  O   HIS A  84      15.074   2.191   6.376  1.00 75.31           O  
ATOM    669  CG  HIS A  84      11.919   4.080   8.729  1.00 75.31           C  
ATOM    670  CD2 HIS A  84      10.873   4.233   7.883  1.00 75.31           C  
ATOM    671  ND1 HIS A  84      11.706   4.960   9.768  1.00 75.31           N  
ATOM    672  CE1 HIS A  84      10.578   5.616   9.558  1.00 75.31           C  
ATOM    673  NE2 HIS A  84      10.053   5.194   8.420  1.00 75.31           N  
ATOM    674  N   GLU A  85      14.723   0.536   7.784  1.00 76.74           N  
ATOM    675  CA  GLU A  85      16.058  -0.003   7.544  1.00 76.74           C  
ATOM    676  C   GLU A  85      16.095  -0.839   6.268  1.00 76.74           C  
ATOM    677  CB  GLU A  85      16.521  -0.844   8.737  1.00 76.74           C  
ATOM    678  O   GLU A  85      17.146  -0.972   5.637  1.00 76.74           O  
ATOM    679  CG  GLU A  85      16.759  -0.036  10.004  1.00 76.74           C  
ATOM    680  CD  GLU A  85      17.184  -0.889  11.189  1.00 76.74           C  
ATOM    681  OE1 GLU A  85      17.450  -0.328  12.276  1.00 76.74           O  
ATOM    682  OE2 GLU A  85      17.253  -2.128  11.028  1.00 76.74           O  
ATOM    683  N   ILE A  86      14.899  -1.257   5.783  1.00 73.80           N  
ATOM    684  CA  ILE A  86      14.965  -2.253   4.718  1.00 73.80           C  
ATOM    685  C   ILE A  86      14.212  -1.746   3.490  1.00 73.80           C  
ATOM    686  CB  ILE A  86      14.387  -3.610   5.178  1.00 73.80           C  
ATOM    687  O   ILE A  86      14.492  -2.167   2.365  1.00 73.80           O  
ATOM    688  CG1 ILE A  86      12.972  -3.427   5.738  1.00 73.80           C  
ATOM    689  CG2 ILE A  86      15.306  -4.265   6.213  1.00 73.80           C  
ATOM    690  CD1 ILE A  86      12.258  -4.734   6.055  1.00 73.80           C  
ATOM    691  N   ALA A  87      13.258  -0.803   3.741  1.00 76.13           N  
ATOM    692  CA  ALA A  87      12.365  -0.477   2.632  1.00 76.13           C  
ATOM    693  C   ALA A  87      12.628   0.934   2.113  1.00 76.13           C  
ATOM    694  CB  ALA A  87      10.907  -0.619   3.063  1.00 76.13           C  
ATOM    695  O   ALA A  87      13.059   1.809   2.867  1.00 76.13           O  
ATOM    696  N   ASP A  88      12.468   1.075   0.806  1.00 79.28           N  
ATOM    697  CA  ASP A  88      12.584   2.385   0.174  1.00 79.28           C  
ATOM    698  C   ASP A  88      11.348   3.239   0.447  1.00 79.28           C  
ATOM    699  CB  ASP A  88      12.798   2.236  -1.334  1.00 79.28           C  
ATOM    700  O   ASP A  88      11.458   4.443   0.685  1.00 79.28           O  
ATOM    701  CG  ASP A  88      14.121   1.579  -1.683  1.00 79.28           C  
ATOM    702  OD1 ASP A  88      15.156   1.933  -1.079  1.00 79.28           O  
ATOM    703  OD2 ASP A  88      14.129   0.701  -2.573  1.00 79.28           O  
ATOM    704  N   ILE A  89      10.200   2.668   0.527  1.00 76.21           N  
ATOM    705  CA  ILE A  89       8.931   3.336   0.798  1.00 76.21           C  
ATOM    706  C   ILE A  89       8.198   2.614   1.927  1.00 76.21           C  
ATOM    707  CB  ILE A  89       8.043   3.397  -0.465  1.00 76.21           C  
ATOM    708  O   ILE A  89       8.021   1.394   1.879  1.00 76.21           O  
ATOM    709  CG1 ILE A  89       8.763   4.155  -1.587  1.00 76.21           C  
ATOM    710  CG2 ILE A  89       6.693   4.045  -0.145  1.00 76.21           C  
ATOM    711  CD1 ILE A  89       8.006   4.169  -2.908  1.00 76.21           C  
ATOM    712  N   VAL A  90       7.801   3.338   2.976  1.00 75.27           N  
ATOM    713  CA  VAL A  90       7.081   2.769   4.110  1.00 75.27           C  
ATOM    714  C   VAL A  90       5.703   3.418   4.226  1.00 75.27           C  
ATOM    715  CB  VAL A  90       7.866   2.948   5.429  1.00 75.27           C  
ATOM    716  O   VAL A  90       5.592   4.644   4.293  1.00 75.27           O  
ATOM    717  CG1 VAL A  90       7.100   2.336   6.601  1.00 75.27           C  
ATOM    718  CG2 VAL A  90       9.255   2.323   5.311  1.00 75.27           C  
ATOM    719  N   VAL A  91       4.647   2.706   4.129  1.00 78.17           N  
ATOM    720  CA  VAL A  91       3.283   3.180   4.336  1.00 78.17           C  
ATOM    721  C   VAL A  91       2.712   2.571   5.615  1.00 78.17           C  
ATOM    722  CB  VAL A  91       2.375   2.839   3.132  1.00 78.17           C  
ATOM    723  O   VAL A  91       2.664   1.347   5.759  1.00 78.17           O  
ATOM    724  CG1 VAL A  91       0.974   3.412   3.333  1.00 78.17           C  
ATOM    725  CG2 VAL A  91       2.990   3.364   1.836  1.00 78.17           C  
ATOM    726  N   VAL A  92       2.398   3.403   6.550  1.00 75.06           N  
ATOM    727  CA  VAL A  92       1.847   2.974   7.831  1.00 75.06           C  
ATOM    728  C   VAL A  92       0.404   3.457   7.960  1.00 75.06           C  
ATOM    729  CB  VAL A  92       2.691   3.495   9.015  1.00 75.06           C  
ATOM    730  O   VAL A  92       0.118   4.640   7.760  1.00 75.06           O  
ATOM    731  CG1 VAL A  92       2.125   2.994  10.343  1.00 75.06           C  
ATOM    732  CG2 VAL A  92       4.150   3.068   8.858  1.00 75.06           C  
ATOM    733  N   VAL A  93      -0.483   2.543   8.243  1.00 72.36           N  
ATOM    734  CA  VAL A  93      -1.855   2.891   8.597  1.00 72.36           C  
ATOM    735  C   VAL A  93      -2.127   2.508  10.050  1.00 72.36           C  
ATOM    736  CB  VAL A  93      -2.875   2.202   7.664  1.00 72.36           C  
ATOM    737  O   VAL A  93      -2.111   1.326  10.400  1.00 72.36           O  
ATOM    738  CG1 VAL A  93      -4.295   2.671   7.975  1.00 72.36           C  
ATOM    739  CG2 VAL A  93      -2.528   2.473   6.201  1.00 72.36           C  
ATOM    740  N   LEU A  94      -2.280   3.529  10.826  1.00 73.49           N  
ATOM    741  CA  LEU A  94      -2.485   3.321  12.256  1.00 73.49           C  
ATOM    742  C   LEU A  94      -3.591   4.228  12.784  1.00 73.49           C  
ATOM    743  CB  LEU A  94      -1.187   3.577  13.026  1.00 73.49           C  
ATOM    744  O   LEU A  94      -3.504   5.452  12.668  1.00 73.49           O  
ATOM    745  CG  LEU A  94      -1.241   3.356  14.539  1.00 73.49           C  
ATOM    746  CD1 LEU A  94      -1.433   1.875  14.851  1.00 73.49           C  
ATOM    747  CD2 LEU A  94       0.023   3.889  15.203  1.00 73.49           C  
ATOM    748  N   ASN A  95      -4.577   3.706  13.452  1.00 71.52           N  
ATOM    749  CA  ASN A  95      -5.601   4.442  14.185  1.00 71.52           C  
ATOM    750  C   ASN A  95      -6.170   5.589  13.355  1.00 71.52           C  
ATOM    751  CB  ASN A  95      -5.039   4.971  15.507  1.00 71.52           C  
ATOM    752  O   ASN A  95      -6.281   6.716  13.839  1.00 71.52           O  
ATOM    753  CG  ASN A  95      -4.733   3.864  16.496  1.00 71.52           C  
ATOM    754  ND2 ASN A  95      -3.696   4.060  17.302  1.00 71.52           N  
ATOM    755  OD1 ASN A  95      -5.422   2.842  16.535  1.00 71.52           O  
ATOM    756  N   GLY A  96      -6.416   5.360  12.054  1.00 75.42           N  
ATOM    757  CA  GLY A  96      -7.019   6.400  11.235  1.00 75.42           C  
ATOM    758  C   GLY A  96      -6.005   7.375  10.668  1.00 75.42           C  
ATOM    759  O   GLY A  96      -6.372   8.443  10.173  1.00 75.42           O  
ATOM    760  N   ARG A  97      -4.795   7.021  10.891  1.00 82.80           N  
ATOM    761  CA  ARG A  97      -3.716   7.862  10.383  1.00 82.80           C  
ATOM    762  C   ARG A  97      -2.884   7.119   9.344  1.00 82.80           C  
ATOM    763  CB  ARG A  97      -2.820   8.338  11.529  1.00 82.80           C  
ATOM    764  O   ARG A  97      -2.540   5.951   9.536  1.00 82.80           O  
ATOM    765  CG  ARG A  97      -3.487   9.342  12.456  1.00 82.80           C  
ATOM    766  CD  ARG A  97      -2.535   9.826  13.541  1.00 82.80           C  
ATOM    767  NE  ARG A  97      -2.383   8.839  14.606  1.00 82.80           N  
ATOM    768  NH1 ARG A  97      -0.867  10.083  15.826  1.00 82.80           N  
ATOM    769  NH2 ARG A  97      -1.532   8.021  16.576  1.00 82.80           N  
ATOM    770  CZ  ARG A  97      -1.595   8.983  15.667  1.00 82.80           C  
ATOM    771  N   VAL A  98      -2.746   7.770   8.199  1.00 83.92           N  
ATOM    772  CA  VAL A  98      -1.881   7.247   7.146  1.00 83.92           C  
ATOM    773  C   VAL A  98      -0.549   7.995   7.152  1.00 83.92           C  
ATOM    774  CB  VAL A  98      -2.548   7.358   5.756  1.00 83.92           C  
ATOM    775  O   VAL A  98      -0.522   9.228   7.141  1.00 83.92           O  
ATOM    776  CG1 VAL A  98      -1.602   6.865   4.663  1.00 83.92           C  
ATOM    777  CG2 VAL A  98      -3.857   6.572   5.729  1.00 83.92           C  
ATOM    778  N   ARG A  99       0.500   7.212   7.306  1.00 86.88           N  
ATOM    779  CA  ARG A  99       1.835   7.798   7.242  1.00 86.88           C  
ATOM    780  C   ARG A  99       2.642   7.200   6.095  1.00 86.88           C  
ATOM    781  CB  ARG A  99       2.576   7.595   8.566  1.00 86.88           C  
ATOM    782  O   ARG A  99       2.666   5.980   5.917  1.00 86.88           O  
ATOM    783  CG  ARG A  99       1.985   8.374   9.729  1.00 86.88           C  
ATOM    784  CD  ARG A  99       2.689   8.053  11.040  1.00 86.88           C  
ATOM    785  NE  ARG A  99       4.057   8.564  11.056  1.00 86.88           N  
ATOM    786  NH1 ARG A  99       4.580   7.689  13.129  1.00 86.88           N  
ATOM    787  NH2 ARG A  99       6.144   8.889  11.958  1.00 86.88           N  
ATOM    788  CZ  ARG A  99       4.924   8.380  12.047  1.00 86.88           C  
ATOM    789  N   VAL A 100       3.179   8.084   5.295  1.00 86.78           N  
ATOM    790  CA  VAL A 100       4.030   7.650   4.192  1.00 86.78           C  
ATOM    791  C   VAL A 100       5.416   8.276   4.330  1.00 86.78           C  
ATOM    792  CB  VAL A 100       3.414   8.016   2.823  1.00 86.78           C  
ATOM    793  O   VAL A 100       5.541   9.490   4.508  1.00 86.78           O  
ATOM    794  CG1 VAL A 100       4.301   7.521   1.682  1.00 86.78           C  
ATOM    795  CG2 VAL A 100       2.006   7.437   2.699  1.00 86.78           C  
ATOM    796  N   ARG A 101       6.380   7.475   4.308  1.00 86.73           N  
ATOM    797  CA  ARG A 101       7.759   7.948   4.246  1.00 86.73           C  
ATOM    798  C   ARG A 101       8.414   7.557   2.926  1.00 86.73           C  
ATOM    799  CB  ARG A 101       8.571   7.393   5.418  1.00 86.73           C  
ATOM    800  O   ARG A 101       8.361   6.393   2.521  1.00 86.73           O  
ATOM    801  CG  ARG A 101      10.006   7.893   5.466  1.00 86.73           C  
ATOM    802  CD  ARG A 101      10.804   7.213   6.570  1.00 86.73           C  
ATOM    803  NE  ARG A 101      12.227   7.528   6.478  1.00 86.73           N  
ATOM    804  NH1 ARG A 101      12.939   5.351   6.779  1.00 86.73           N  
ATOM    805  NH2 ARG A 101      14.469   7.031   6.481  1.00 86.73           N  
ATOM    806  CZ  ARG A 101      13.209   6.636   6.580  1.00 86.73           C  
ATOM    807  N   ASN A 102       9.080   8.565   2.390  1.00 86.80           N  
ATOM    808  CA  ASN A 102       9.763   8.354   1.118  1.00 86.80           C  
ATOM    809  C   ASN A 102      11.274   8.239   1.305  1.00 86.80           C  
ATOM    810  CB  ASN A 102       9.434   9.483   0.138  1.00 86.80           C  
ATOM    811  O   ASN A 102      11.963   9.248   1.461  1.00 86.80           O  
ATOM    812  CG  ASN A 102      10.073   9.280  -1.222  1.00 86.80           C  
ATOM    813  ND2 ASN A 102       9.945  10.276  -2.091  1.00 86.80           N  
ATOM    814  OD1 ASN A 102      10.675   8.237  -1.490  1.00 86.80           O  
ATOM    815  N   GLY A 103      11.761   6.946   1.315  1.00 84.31           N  
ATOM    816  CA  GLY A 103      13.188   6.707   1.459  1.00 84.31           C  
ATOM    817  C   GLY A 103      13.917   6.630   0.131  1.00 84.31           C  
ATOM    818  O   GLY A 103      15.100   6.287   0.085  1.00 84.31           O  
ATOM    819  N   THR A 104      13.250   6.970  -0.936  1.00 83.76           N  
ATOM    820  CA  THR A 104      13.876   6.940  -2.253  1.00 83.76           C  
ATOM    821  C   THR A 104      14.583   8.261  -2.547  1.00 83.76           C  
ATOM    822  CB  THR A 104      12.843   6.652  -3.358  1.00 83.76           C  
ATOM    823  O   THR A 104      14.616   9.155  -1.698  1.00 83.76           O  
ATOM    824  CG2 THR A 104      11.938   5.486  -2.973  1.00 83.76           C  
ATOM    825  OG1 THR A 104      12.037   7.818  -3.567  1.00 83.76           O  
ATOM    826  N   ASP A 105      15.236   8.362  -3.790  1.00 86.05           N  
ATOM    827  CA  ASP A 105      15.962   9.569  -4.171  1.00 86.05           C  
ATOM    828  C   ASP A 105      15.108  10.464  -5.066  1.00 86.05           C  
ATOM    829  CB  ASP A 105      17.268   9.209  -4.882  1.00 86.05           C  
ATOM    830  O   ASP A 105      15.611  11.422  -5.657  1.00 86.05           O  
ATOM    831  CG  ASP A 105      17.055   8.347  -6.114  1.00 86.05           C  
ATOM    832  OD1 ASP A 105      15.924   7.859  -6.329  1.00 86.05           O  
ATOM    833  OD2 ASP A 105      18.027   8.151  -6.875  1.00 86.05           O  
ATOM    834  N   ARG A 106      13.765  10.138  -5.156  1.00 88.65           N  
ATOM    835  CA  ARG A 106      12.839  10.900  -5.989  1.00 88.65           C  
ATOM    836  C   ARG A 106      11.556  11.221  -5.229  1.00 88.65           C  
ATOM    837  CB  ARG A 106      12.510  10.131  -7.270  1.00 88.65           C  
ATOM    838  O   ARG A 106      11.211  10.534  -4.265  1.00 88.65           O  
ATOM    839  CG  ARG A 106      11.956   8.736  -7.027  1.00 88.65           C  
ATOM    840  CD  ARG A 106      11.809   7.953  -8.324  1.00 88.65           C  
ATOM    841  NE  ARG A 106      11.942   6.516  -8.104  1.00 88.65           N  
ATOM    842  NH1 ARG A 106      11.531   5.933 -10.301  1.00 88.65           N  
ATOM    843  NH2 ARG A 106      11.948   4.308  -8.738  1.00 88.65           N  
ATOM    844  CZ  ARG A 106      11.807   5.589  -9.048  1.00 88.65           C  
ATOM    845  N   PRO A 107      10.879  12.346  -5.784  1.00 90.87           N  
ATOM    846  CA  PRO A 107       9.593  12.650  -5.154  1.00 90.87           C  
ATOM    847  C   PRO A 107       8.520  11.610  -5.469  1.00 90.87           C  
ATOM    848  CB  PRO A 107       9.223  14.012  -5.746  1.00 90.87           C  
ATOM    849  O   PRO A 107       8.550  10.991  -6.535  1.00 90.87           O  
ATOM    850  CG  PRO A 107       9.975  14.085  -7.036  1.00 90.87           C  
ATOM    851  CD  PRO A 107      11.232  13.273  -6.901  1.00 90.87           C  
ATOM    852  N   CYS A 108       7.709  11.346  -4.480  1.00 91.24           N  
ATOM    853  CA  CYS A 108       6.592  10.426  -4.667  1.00 91.24           C  
ATOM    854  C   CYS A 108       5.260  11.163  -4.602  1.00 91.24           C  
ATOM    855  CB  CYS A 108       6.626   9.321  -3.611  1.00 91.24           C  
ATOM    856  O   CYS A 108       5.105  12.106  -3.823  1.00 91.24           O  
ATOM    857  SG  CYS A 108       8.070   8.242  -3.732  1.00 91.24           S  
ATOM    858  N   ARG A 109       4.411  10.807  -5.534  1.00 94.32           N  
ATOM    859  CA  ARG A 109       3.030  11.278  -5.476  1.00 94.32           C  
ATOM    860  C   ARG A 109       2.151  10.302  -4.701  1.00 94.32           C  
ATOM    861  CB  ARG A 109       2.471  11.480  -6.886  1.00 94.32           C  
ATOM    862  O   ARG A 109       2.102   9.113  -5.022  1.00 94.32           O  
ATOM    863  CG  ARG A 109       1.113  12.163  -6.918  1.00 94.32           C  
ATOM    864  CD  ARG A 109       0.641  12.413  -8.343  1.00 94.32           C  
ATOM    865  NE  ARG A 109       1.411  13.472  -8.988  1.00 94.32           N  
ATOM    866  NH1 ARG A 109       0.560  13.089 -11.101  1.00 94.32           N  
ATOM    867  NH2 ARG A 109       2.099  14.754 -10.766  1.00 94.32           N  
ATOM    868  CZ  ARG A 109       1.355  13.769 -10.284  1.00 94.32           C  
ATOM    869  N   VAL A 110       1.517  10.823  -3.640  1.00 91.24           N  
ATOM    870  CA  VAL A 110       0.668   9.986  -2.798  1.00 91.24           C  
ATOM    871  C   VAL A 110      -0.787  10.433  -2.926  1.00 91.24           C  
ATOM    872  CB  VAL A 110       1.112  10.033  -1.319  1.00 91.24           C  
ATOM    873  O   VAL A 110      -1.108  11.600  -2.686  1.00 91.24           O  
ATOM    874  CG1 VAL A 110       0.217   9.143  -0.459  1.00 91.24           C  
ATOM    875  CG2 VAL A 110       2.574   9.612  -1.188  1.00 91.24           C  
ATOM    876  N   ARG A 111      -1.587   9.483  -3.356  1.00 92.60           N  
ATOM    877  CA  ARG A 111      -3.023   9.722  -3.461  1.00 92.60           C  
ATOM    878  C   ARG A 111      -3.787   8.946  -2.393  1.00 92.60           C  
ATOM    879  CB  ARG A 111      -3.532   9.339  -4.852  1.00 92.60           C  
ATOM    880  O   ARG A 111      -3.700   7.718  -2.329  1.00 92.60           O  
ATOM    881  CG  ARG A 111      -5.003   9.650  -5.077  1.00 92.60           C  
ATOM    882  CD  ARG A 111      -5.473   9.190  -6.449  1.00 92.60           C  
ATOM    883  NE  ARG A 111      -4.795   9.912  -7.522  1.00 92.60           N  
ATOM    884  NH1 ARG A 111      -5.239   8.332  -9.148  1.00 92.60           N  
ATOM    885  NH2 ARG A 111      -4.060  10.226  -9.675  1.00 92.60           N  
ATOM    886  CZ  ARG A 111      -4.700   9.488  -8.779  1.00 92.60           C  
ATOM    887  N   VAL A 112      -4.487   9.664  -1.531  1.00 90.21           N  
ATOM    888  CA  VAL A 112      -5.292   9.051  -0.480  1.00 90.21           C  
ATOM    889  C   VAL A 112      -6.775   9.209  -0.806  1.00 90.21           C  
ATOM    890  CB  VAL A 112      -4.982   9.667   0.904  1.00 90.21           C  
ATOM    891  O   VAL A 112      -7.273  10.330  -0.938  1.00 90.21           O  
ATOM    892  CG1 VAL A 112      -5.792   8.972   1.997  1.00 90.21           C  
ATOM    893  CG2 VAL A 112      -3.487   9.578   1.204  1.00 90.21           C  
ATOM    894  N   THR A 113      -7.441   8.075  -1.048  1.00 89.39           N  
ATOM    895  CA  THR A 113      -8.881   8.061  -1.278  1.00 89.39           C  
ATOM    896  C   THR A 113      -9.614   7.468  -0.078  1.00 89.39           C  
ATOM    897  CB  THR A 113      -9.237   7.263  -2.546  1.00 89.39           C  
ATOM    898  O   THR A 113      -9.363   6.325   0.307  1.00 89.39           O  
ATOM    899  CG2 THR A 113     -10.726   7.365  -2.860  1.00 89.39           C  
ATOM    900  OG1 THR A 113      -8.489   7.779  -3.654  1.00 89.39           O  
ATOM    901  N   ALA A 114     -10.436   8.285   0.616  1.00 86.13           N  
ATOM    902  CA  ALA A 114     -11.231   7.866   1.767  1.00 86.13           C  
ATOM    903  C   ALA A 114     -12.584   8.571   1.785  1.00 86.13           C  
ATOM    904  CB  ALA A 114     -10.474   8.138   3.064  1.00 86.13           C  
ATOM    905  O   ALA A 114     -12.672   9.766   1.491  1.00 86.13           O  
ATOM    906  N   GLY A 115     -13.674   7.808   2.083  1.00 82.51           N  
ATOM    907  CA  GLY A 115     -14.999   8.386   2.244  1.00 82.51           C  
ATOM    908  C   GLY A 115     -15.505   9.078   0.992  1.00 82.51           C  
ATOM    909  O   GLY A 115     -16.242  10.062   1.076  1.00 82.51           O  
ATOM    910  N   GLY A 116     -15.013   8.727  -0.186  1.00 84.67           N  
ATOM    911  CA  GLY A 116     -15.439   9.282  -1.461  1.00 84.67           C  
ATOM    912  C   GLY A 116     -14.617  10.481  -1.893  1.00 84.67           C  
ATOM    913  O   GLY A 116     -14.910  11.105  -2.915  1.00 84.67           O  
ATOM    914  N   GLU A 117     -13.694  10.900  -1.096  1.00 88.58           N  
ATOM    915  CA  GLU A 117     -12.816  12.022  -1.416  1.00 88.58           C  
ATOM    916  C   GLU A 117     -11.390  11.548  -1.683  1.00 88.58           C  
ATOM    917  CB  GLU A 117     -12.825  13.052  -0.283  1.00 88.58           C  
ATOM    918  O   GLU A 117     -10.942  10.555  -1.106  1.00 88.58           O  
ATOM    919  CG  GLU A 117     -14.164  13.750  -0.097  1.00 88.58           C  
ATOM    920  CD  GLU A 117     -14.159  14.766   1.034  1.00 88.58           C  
ATOM    921  OE1 GLU A 117     -15.200  15.422   1.266  1.00 88.58           O  
ATOM    922  OE2 GLU A 117     -13.104  14.908   1.693  1.00 88.58           O  
ATOM    923  N   THR A 118     -10.801  12.245  -2.766  1.00 91.45           N  
ATOM    924  CA  THR A 118      -9.411  11.960  -3.106  1.00 91.45           C  
ATOM    925  C   THR A 118      -8.540  13.197  -2.904  1.00 91.45           C  
ATOM    926  CB  THR A 118      -9.281  11.470  -4.560  1.00 91.45           C  
ATOM    927  O   THR A 118      -8.880  14.285  -3.371  1.00 91.45           O  
ATOM    928  CG2 THR A 118      -7.829  11.162  -4.909  1.00 91.45           C  
ATOM    929  OG1 THR A 118     -10.064  10.281  -4.729  1.00 91.45           O  
ATOM    930  N   ARG A 119      -7.451  12.905  -2.072  1.00 92.85           N  
ATOM    931  CA  ARG A 119      -6.449  13.953  -1.901  1.00 92.85           C  
ATOM    932  C   ARG A 119      -5.081  13.486  -2.387  1.00 92.85           C  
ATOM    933  CB  ARG A 119      -6.366  14.384  -0.435  1.00 92.85           C  
ATOM    934  O   ARG A 119      -4.693  12.339  -2.157  1.00 92.85           O  
ATOM    935  CG  ARG A 119      -7.636  15.036   0.088  1.00 92.85           C  
ATOM    936  CD  ARG A 119      -7.512  15.413   1.558  1.00 92.85           C  
ATOM    937  NE  ARG A 119      -8.791  15.849   2.112  1.00 92.85           N  
ATOM    938  NH1 ARG A 119      -7.975  16.224   4.241  1.00 92.85           N  
ATOM    939  NH2 ARG A 119     -10.187  16.602   3.773  1.00 92.85           N  
ATOM    940  CZ  ARG A 119      -8.981  16.224   3.374  1.00 92.85           C  
ATOM    941  N   GLU A 120      -4.360  14.406  -3.073  1.00 93.91           N  
ATOM    942  CA  GLU A 120      -3.033  14.096  -3.596  1.00 93.91           C  
ATOM    943  C   GLU A 120      -1.956  14.915  -2.889  1.00 93.91           C  
ATOM    944  CB  GLU A 120      -2.977  14.346  -5.105  1.00 93.91           C  
ATOM    945  O   GLU A 120      -2.155  16.098  -2.605  1.00 93.91           O  
ATOM    946  CG  GLU A 120      -3.822  13.378  -5.920  1.00 93.91           C  
ATOM    947  CD  GLU A 120      -3.631  13.532  -7.421  1.00 93.91           C  
ATOM    948  OE1 GLU A 120      -4.318  12.829  -8.196  1.00 93.91           O  
ATOM    949  OE2 GLU A 120      -2.787  14.363  -7.825  1.00 93.91           O  
ATOM    950  N   TYR A 121      -0.858  14.158  -2.593  1.00 93.74           N  
ATOM    951  CA  TYR A 121       0.263  14.797  -1.913  1.00 93.74           C  
ATOM    952  C   TYR A 121       1.582  14.451  -2.594  1.00 93.74           C  
ATOM    953  CB  TYR A 121       0.310  14.378  -0.441  1.00 93.74           C  
ATOM    954  O   TYR A 121       1.708  13.395  -3.217  1.00 93.74           O  
ATOM    955  CG  TYR A 121      -0.995  14.582   0.290  1.00 93.74           C  
ATOM    956  CD1 TYR A 121      -1.273  15.783   0.938  1.00 93.74           C  
ATOM    957  CD2 TYR A 121      -1.953  13.574   0.334  1.00 93.74           C  
ATOM    958  CE1 TYR A 121      -2.473  15.974   1.615  1.00 93.74           C  
ATOM    959  CE2 TYR A 121      -3.157  13.754   1.007  1.00 93.74           C  
ATOM    960  OH  TYR A 121      -4.597  15.141   2.311  1.00 93.74           O  
ATOM    961  CZ  TYR A 121      -3.407  14.956   1.643  1.00 93.74           C  
ATOM    962  N   THR A 122       2.473  15.472  -2.496  1.00 93.38           N  
ATOM    963  CA  THR A 122       3.842  15.175  -2.902  1.00 93.38           C  
ATOM    964  C   THR A 122       4.731  14.949  -1.683  1.00 93.38           C  
ATOM    965  CB  THR A 122       4.427  16.308  -3.766  1.00 93.38           C  
ATOM    966  O   THR A 122       4.756  15.772  -0.765  1.00 93.38           O  
ATOM    967  CG2 THR A 122       5.850  15.983  -4.208  1.00 93.38           C  
ATOM    968  OG1 THR A 122       3.607  16.488  -4.927  1.00 93.38           O  
ATOM    969  N   VAL A 123       5.380  13.764  -1.669  1.00 91.44           N  
ATOM    970  CA  VAL A 123       6.323  13.447  -0.601  1.00 91.44           C  
ATOM    971  C   VAL A 123       7.746  13.433  -1.156  1.00 91.44           C  
ATOM    972  CB  VAL A 123       5.995  12.091   0.061  1.00 91.44           C  
ATOM    973  O   VAL A 123       8.080  12.602  -2.003  1.00 91.44           O  
ATOM    974  CG1 VAL A 123       6.886  11.856   1.280  1.00 91.44           C  
ATOM    975  CG2 VAL A 123       4.520  12.032   0.454  1.00 91.44           C  
ATOM    976  N   ASN A 124       8.616  14.378  -0.682  1.00 92.47           N  
ATOM    977  CA  ASN A 124       9.998  14.495  -1.137  1.00 92.47           C  
ATOM    978  C   ASN A 124      10.898  13.461  -0.465  1.00 92.47           C  
ATOM    979  CB  ASN A 124      10.529  15.907  -0.883  1.00 92.47           C  
ATOM    980  O   ASN A 124      10.559  12.932   0.595  1.00 92.47           O  
ATOM    981  CG  ASN A 124       9.777  16.963  -1.668  1.00 92.47           C  
ATOM    982  ND2 ASN A 124       9.401  18.045  -0.997  1.00 92.47           N  
ATOM    983  OD1 ASN A 124       9.536  16.808  -2.868  1.00 92.47           O  
ATOM    984  N   PRO A 125      11.981  13.151  -1.187  1.00 89.62           N  
ATOM    985  CA  PRO A 125      12.943  12.220  -0.591  1.00 89.62           C  
ATOM    986  C   PRO A 125      13.346  12.617   0.828  1.00 89.62           C  
ATOM    987  CB  PRO A 125      14.141  12.295  -1.541  1.00 89.62           C  
ATOM    988  O   PRO A 125      13.651  13.785   1.083  1.00 89.62           O  
ATOM    989  CG  PRO A 125      13.559  12.695  -2.858  1.00 89.62           C  
ATOM    990  CD  PRO A 125      12.418  13.639  -2.609  1.00 89.62           C  
ATOM    991  N   GLY A 126      13.219  11.589   1.772  1.00 84.60           N  
ATOM    992  CA  GLY A 126      13.648  11.796   3.146  1.00 84.60           C  
ATOM    993  C   GLY A 126      12.589  12.456   4.009  1.00 84.60           C  
ATOM    994  O   GLY A 126      12.842  12.783   5.170  1.00 84.60           O  
ATOM    995  N   THR A 127      11.410  12.771   3.375  1.00 89.96           N  
ATOM    996  CA  THR A 127      10.342  13.412   4.135  1.00 89.96           C  
ATOM    997  C   THR A 127       9.201  12.432   4.397  1.00 89.96           C  
ATOM    998  CB  THR A 127       9.799  14.651   3.399  1.00 89.96           C  
ATOM    999  O   THR A 127       9.224  11.301   3.909  1.00 89.96           O  
ATOM   1000  CG2 THR A 127      10.905  15.671   3.150  1.00 89.96           C  
ATOM   1001  OG1 THR A 127       9.244  14.247   2.141  1.00 89.96           O  
ATOM   1002  N   GLU A 128       8.264  12.881   5.255  1.00 88.77           N  
ATOM   1003  CA  GLU A 128       7.119  12.060   5.637  1.00 88.77           C  
ATOM   1004  C   GLU A 128       5.808  12.816   5.441  1.00 88.77           C  
ATOM   1005  CB  GLU A 128       7.248  11.600   7.092  1.00 88.77           C  
ATOM   1006  O   GLU A 128       5.782  14.048   5.493  1.00 88.77           O  
ATOM   1007  CG  GLU A 128       8.481  10.751   7.361  1.00 88.77           C  
ATOM   1008  CD  GLU A 128       8.617  10.335   8.817  1.00 88.77           C  
ATOM   1009  OE1 GLU A 128       9.591   9.626   9.158  1.00 88.77           O  
ATOM   1010  OE2 GLU A 128       7.741  10.719   9.624  1.00 88.77           O  
ATOM   1011  N   LEU A 129       4.806  12.005   5.023  1.00 90.59           N  
ATOM   1012  CA  LEU A 129       3.433  12.493   4.949  1.00 90.59           C  
ATOM   1013  C   LEU A 129       2.566  11.844   6.023  1.00 90.59           C  
ATOM   1014  CB  LEU A 129       2.840  12.219   3.564  1.00 90.59           C  
ATOM   1015  O   LEU A 129       2.640  10.632   6.238  1.00 90.59           O  
ATOM   1016  CG  LEU A 129       1.347  12.503   3.397  1.00 90.59           C  
ATOM   1017  CD1 LEU A 129       1.090  14.006   3.399  1.00 90.59           C  
ATOM   1018  CD2 LEU A 129       0.821  11.867   2.115  1.00 90.59           C  
ATOM   1019  N   GLU A 130       1.823  12.694   6.697  1.00 89.27           N  
ATOM   1020  CA  GLU A 130       0.837  12.187   7.648  1.00 89.27           C  
ATOM   1021  C   GLU A 130      -0.559  12.716   7.329  1.00 89.27           C  
ATOM   1022  CB  GLU A 130       1.228  12.563   9.079  1.00 89.27           C  
ATOM   1023  O   GLU A 130      -0.765  13.929   7.248  1.00 89.27           O  
ATOM   1024  CG  GLU A 130       0.348  11.924  10.144  1.00 89.27           C  
ATOM   1025  CD  GLU A 130       0.816  12.214  11.562  1.00 89.27           C  
ATOM   1026  OE1 GLU A 130       0.033  12.783  12.355  1.00 89.27           O  
ATOM   1027  OE2 GLU A 130       1.977  11.871  11.881  1.00 89.27           O  
ATOM   1028  N   VAL A 131      -1.476  11.725   7.123  1.00 87.31           N  
ATOM   1029  CA  VAL A 131      -2.856  12.098   6.830  1.00 87.31           C  
ATOM   1030  C   VAL A 131      -3.791  11.476   7.864  1.00 87.31           C  
ATOM   1031  CB  VAL A 131      -3.270  11.664   5.406  1.00 87.31           C  
ATOM   1032  O   VAL A 131      -3.761  10.263   8.086  1.00 87.31           O  
ATOM   1033  CG1 VAL A 131      -4.710  12.082   5.112  1.00 87.31           C  
ATOM   1034  CG2 VAL A 131      -2.316  12.255   4.369  1.00 87.31           C  
ATOM   1035  N   GLU A 132      -4.535  12.365   8.472  1.00 86.79           N  
ATOM   1036  CA  GLU A 132      -5.539  11.894   9.422  1.00 86.79           C  
ATOM   1037  C   GLU A 132      -6.870  11.620   8.727  1.00 86.79           C  
ATOM   1038  CB  GLU A 132      -5.734  12.913  10.548  1.00 86.79           C  
ATOM   1039  O   GLU A 132      -7.362  12.454   7.964  1.00 86.79           O  
ATOM   1040  CG  GLU A 132      -6.538  12.382  11.726  1.00 86.79           C  
ATOM   1041  CD  GLU A 132      -6.579  13.340  12.905  1.00 86.79           C  
ATOM   1042  OE1 GLU A 132      -7.292  13.056  13.894  1.00 86.79           O  
ATOM   1043  OE2 GLU A 132      -5.894  14.385  12.839  1.00 86.79           O  
ATOM   1044  N   LEU A 133      -7.429  10.324   9.008  1.00 84.26           N  
ATOM   1045  CA  LEU A 133      -8.723   9.981   8.429  1.00 84.26           C  
ATOM   1046  C   LEU A 133      -9.821  10.028   9.486  1.00 84.26           C  
ATOM   1047  CB  LEU A 133      -8.672   8.590   7.790  1.00 84.26           C  
ATOM   1048  O   LEU A 133      -9.573   9.738  10.658  1.00 84.26           O  
ATOM   1049  CG  LEU A 133      -7.621   8.384   6.699  1.00 84.26           C  
ATOM   1050  CD1 LEU A 133      -7.566   6.916   6.287  1.00 84.26           C  
ATOM   1051  CD2 LEU A 133      -7.918   9.271   5.495  1.00 84.26           C  
ATOM   1052  N   SER A 134     -10.957  10.608   9.129  1.00 83.85           N  
ATOM   1053  CA  SER A 134     -12.114  10.513  10.013  1.00 83.85           C  
ATOM   1054  C   SER A 134     -12.560   9.065  10.187  1.00 83.85           C  
ATOM   1055  CB  SER A 134     -13.273  11.351   9.472  1.00 83.85           C  
ATOM   1056  O   SER A 134     -12.205   8.200   9.384  1.00 83.85           O  
ATOM   1057  OG  SER A 134     -13.744  10.824   8.243  1.00 83.85           O  
ATOM   1058  N   PRO A 135     -13.297   8.751  11.294  1.00 76.87           N  
ATOM   1059  CA  PRO A 135     -13.782   7.391  11.542  1.00 76.87           C  
ATOM   1060  C   PRO A 135     -14.509   6.795  10.339  1.00 76.87           C  
ATOM   1061  CB  PRO A 135     -14.739   7.569  12.725  1.00 76.87           C  
ATOM   1062  O   PRO A 135     -14.348   5.609  10.042  1.00 76.87           O  
ATOM   1063  CG  PRO A 135     -14.229   8.771  13.451  1.00 76.87           C  
ATOM   1064  CD  PRO A 135     -13.665   9.733  12.445  1.00 76.87           C  
ATOM   1065  N   GLU A 136     -15.253   7.615   9.603  1.00 74.41           N  
ATOM   1066  CA  GLU A 136     -15.995   7.158   8.431  1.00 74.41           C  
ATOM   1067  C   GLU A 136     -15.057   6.868   7.263  1.00 74.41           C  
ATOM   1068  CB  GLU A 136     -17.043   8.195   8.020  1.00 74.41           C  
ATOM   1069  O   GLU A 136     -15.298   5.947   6.481  1.00 74.41           O  
ATOM   1070  CG  GLU A 136     -18.116   8.436   9.072  1.00 74.41           C  
ATOM   1071  CD  GLU A 136     -19.072   9.560   8.706  1.00 74.41           C  
ATOM   1072  OE1 GLU A 136     -20.012   9.835   9.486  1.00 74.41           O  
ATOM   1073  OE2 GLU A 136     -18.881  10.170   7.630  1.00 74.41           O  
ATOM   1074  N   GLN A 137     -13.958   7.602   7.238  1.00 80.62           N  
ATOM   1075  CA  GLN A 137     -12.984   7.472   6.160  1.00 80.62           C  
ATOM   1076  C   GLN A 137     -12.092   6.251   6.368  1.00 80.62           C  
ATOM   1077  CB  GLN A 137     -12.129   8.735   6.053  1.00 80.62           C  
ATOM   1078  O   GLN A 137     -11.547   5.703   5.408  1.00 80.62           O  
ATOM   1079  CG  GLN A 137     -12.881   9.944   5.512  1.00 80.62           C  
ATOM   1080  CD  GLN A 137     -12.055  11.216   5.552  1.00 80.62           C  
ATOM   1081  NE2 GLN A 137     -12.198  12.048   4.527  1.00 80.62           N  
ATOM   1082  OE1 GLN A 137     -11.295  11.449   6.498  1.00 80.62           O  
ATOM   1083  N   GLN A 138     -11.989   5.796   7.592  1.00 75.77           N  
ATOM   1084  CA  GLN A 138     -11.056   4.740   7.970  1.00 75.77           C  
ATOM   1085  C   GLN A 138     -11.518   3.384   7.444  1.00 75.77           C  
ATOM   1086  CB  GLN A 138     -10.893   4.685   9.490  1.00 75.77           C  
ATOM   1087  O   GLN A 138     -10.699   2.496   7.197  1.00 75.77           O  
ATOM   1088  CG  GLN A 138     -10.166   5.889  10.074  1.00 75.77           C  
ATOM   1089  CD  GLN A 138     -10.103   5.858  11.590  1.00 75.77           C  
ATOM   1090  NE2 GLN A 138      -9.806   7.003  12.194  1.00 75.77           N  
ATOM   1091  OE1 GLN A 138     -10.320   4.814  12.212  1.00 75.77           O  
ATOM   1092  N   ASN A 139     -12.811   3.232   7.172  1.00 67.95           N  
ATOM   1093  CA  ASN A 139     -13.364   1.923   6.845  1.00 67.95           C  
ATOM   1094  C   ASN A 139     -13.095   1.548   5.390  1.00 67.95           C  
ATOM   1095  CB  ASN A 139     -14.867   1.888   7.133  1.00 67.95           C  
ATOM   1096  O   ASN A 139     -13.001   0.366   5.056  1.00 67.95           O  
ATOM   1097  CG  ASN A 139     -15.177   1.869   8.617  1.00 67.95           C  
ATOM   1098  ND2 ASN A 139     -16.301   2.465   8.996  1.00 67.95           N  
ATOM   1099  OD1 ASN A 139     -14.412   1.323   9.416  1.00 67.95           O  
ATOM   1100  N   ASN A 140     -12.637   2.475   4.534  1.00 73.30           N  
ATOM   1101  CA  ASN A 140     -12.425   2.195   3.118  1.00 73.30           C  
ATOM   1102  C   ASN A 140     -11.416   3.161   2.501  1.00 73.30           C  
ATOM   1103  CB  ASN A 140     -13.750   2.253   2.355  1.00 73.30           C  
ATOM   1104  O   ASN A 140     -11.748   3.905   1.577  1.00 73.30           O  
ATOM   1105  CG  ASN A 140     -13.688   1.530   1.023  1.00 73.30           C  
ATOM   1106  ND2 ASN A 140     -14.698   1.741   0.187  1.00 73.30           N  
ATOM   1107  OD1 ASN A 140     -12.742   0.788   0.749  1.00 73.30           O  
ATOM   1108  N   ALA A 141     -10.271   3.205   3.076  1.00 80.38           N  
ATOM   1109  CA  ALA A 141      -9.266   4.130   2.559  1.00 80.38           C  
ATOM   1110  C   ALA A 141      -8.330   3.431   1.578  1.00 80.38           C  
ATOM   1111  CB  ALA A 141      -8.468   4.743   3.707  1.00 80.38           C  
ATOM   1112  O   ALA A 141      -8.118   2.219   1.668  1.00 80.38           O  
ATOM   1113  N   GLU A 142      -8.042   4.125   0.581  1.00 84.03           N  
ATOM   1114  CA  GLU A 142      -7.067   3.682  -0.411  1.00 84.03           C  
ATOM   1115  C   GLU A 142      -5.917   4.677  -0.537  1.00 84.03           C  
ATOM   1116  CB  GLU A 142      -7.738   3.479  -1.772  1.00 84.03           C  
ATOM   1117  O   GLU A 142      -6.140   5.888  -0.589  1.00 84.03           O  
ATOM   1118  CG  GLU A 142      -6.804   2.937  -2.844  1.00 84.03           C  
ATOM   1119  CD  GLU A 142      -7.478   2.761  -4.195  1.00 84.03           C  
ATOM   1120  OE1 GLU A 142      -6.768   2.686  -5.223  1.00 84.03           O  
ATOM   1121  OE2 GLU A 142      -8.728   2.699  -4.226  1.00 84.03           O  
ATOM   1122  N   VAL A 143      -4.754   4.114  -0.445  1.00 86.53           N  
ATOM   1123  CA  VAL A 143      -3.563   4.942  -0.610  1.00 86.53           C  
ATOM   1124  C   VAL A 143      -2.752   4.447  -1.805  1.00 86.53           C  
ATOM   1125  CB  VAL A 143      -2.690   4.940   0.664  1.00 86.53           C  
ATOM   1126  O   VAL A 143      -2.416   3.263  -1.889  1.00 86.53           O  
ATOM   1127  CG1 VAL A 143      -1.478   5.855   0.490  1.00 86.53           C  
ATOM   1128  CG2 VAL A 143      -3.515   5.367   1.877  1.00 86.53           C  
ATOM   1129  N   GLU A 144      -2.568   5.342  -2.746  1.00 88.19           N  
ATOM   1130  CA  GLU A 144      -1.726   5.061  -3.904  1.00 88.19           C  
ATOM   1131  C   GLU A 144      -0.443   5.887  -3.868  1.00 88.19           C  
ATOM   1132  CB  GLU A 144      -2.489   5.331  -5.203  1.00 88.19           C  
ATOM   1133  O   GLU A 144      -0.486   7.100  -3.649  1.00 88.19           O  
ATOM   1134  CG  GLU A 144      -3.664   4.392  -5.433  1.00 88.19           C  
ATOM   1135  CD  GLU A 144      -4.377   4.635  -6.754  1.00 88.19           C  
ATOM   1136  OE1 GLU A 144      -4.828   3.655  -7.389  1.00 88.19           O  
ATOM   1137  OE2 GLU A 144      -4.485   5.814  -7.156  1.00 88.19           O  
ATOM   1138  N   VAL A 145       0.598   5.224  -3.990  1.00 88.45           N  
ATOM   1139  CA  VAL A 145       1.897   5.890  -3.993  1.00 88.45           C  
ATOM   1140  C   VAL A 145       2.592   5.661  -5.333  1.00 88.45           C  
ATOM   1141  CB  VAL A 145       2.792   5.393  -2.836  1.00 88.45           C  
ATOM   1142  O   VAL A 145       2.751   4.518  -5.769  1.00 88.45           O  
ATOM   1143  CG1 VAL A 145       4.106   6.172  -2.796  1.00 88.45           C  
ATOM   1144  CG2 VAL A 145       2.056   5.512  -1.503  1.00 88.45           C  
ATOM   1145  N   GLU A 146       2.958   6.781  -5.928  1.00 89.06           N  
ATOM   1146  CA  GLU A 146       3.696   6.745  -7.187  1.00 89.06           C  
ATOM   1147  C   GLU A 146       5.039   7.458  -7.060  1.00 89.06           C  
ATOM   1148  CB  GLU A 146       2.870   7.375  -8.312  1.00 89.06           C  
ATOM   1149  O   GLU A 146       5.090   8.639  -6.711  1.00 89.06           O  
ATOM   1150  CG  GLU A 146       3.533   7.295  -9.680  1.00 89.06           C  
ATOM   1151  CD  GLU A 146       2.713   7.945 -10.783  1.00 89.06           C  
ATOM   1152  OE1 GLU A 146       3.254   8.169 -11.890  1.00 89.06           O  
ATOM   1153  OE2 GLU A 146       1.521   8.233 -10.538  1.00 89.06           O  
ATOM   1154  N   CYS A 147       6.075   6.724  -7.297  1.00 84.85           N  
ATOM   1155  CA  CYS A 147       7.425   7.274  -7.351  1.00 84.85           C  
ATOM   1156  C   CYS A 147       8.074   6.996  -8.702  1.00 84.85           C  
ATOM   1157  CB  CYS A 147       8.287   6.690  -6.232  1.00 84.85           C  
ATOM   1158  O   CYS A 147       8.574   5.895  -8.940  1.00 84.85           O  
ATOM   1159  SG  CYS A 147       7.573   6.889  -4.585  1.00 84.85           S  
ATOM   1160  N   GLY A 148       8.106   8.009  -9.654  1.00 82.17           N  
ATOM   1161  CA  GLY A 148       8.586   7.737 -10.999  1.00 82.17           C  
ATOM   1162  C   GLY A 148       7.699   6.775 -11.767  1.00 82.17           C  
ATOM   1163  O   GLY A 148       6.504   7.026 -11.936  1.00 82.17           O  
ATOM   1164  N   ASN A 149       8.272   5.548 -12.117  1.00 75.57           N  
ATOM   1165  CA  ASN A 149       7.528   4.562 -12.894  1.00 75.57           C  
ATOM   1166  C   ASN A 149       6.870   3.520 -11.994  1.00 75.57           C  
ATOM   1167  CB  ASN A 149       8.443   3.881 -13.914  1.00 75.57           C  
ATOM   1168  O   ASN A 149       6.229   2.588 -12.482  1.00 75.57           O  
ATOM   1169  CG  ASN A 149       8.907   4.826 -15.004  1.00 75.57           C  
ATOM   1170  ND2 ASN A 149      10.120   4.611 -15.500  1.00 75.57           N  
ATOM   1171  OD1 ASN A 149       8.181   5.743 -15.398  1.00 75.57           O  
ATOM   1172  N   GLU A 150       7.068   3.786 -10.643  1.00 76.35           N  
ATOM   1173  CA  GLU A 150       6.550   2.819  -9.680  1.00 76.35           C  
ATOM   1174  C   GLU A 150       5.218   3.282  -9.096  1.00 76.35           C  
ATOM   1175  CB  GLU A 150       7.563   2.581  -8.557  1.00 76.35           C  
ATOM   1176  O   GLU A 150       5.057   4.457  -8.761  1.00 76.35           O  
ATOM   1177  CG  GLU A 150       8.906   2.055  -9.042  1.00 76.35           C  
ATOM   1178  CD  GLU A 150       9.941   1.941  -7.934  1.00 76.35           C  
ATOM   1179  OE1 GLU A 150      10.790   1.023  -7.989  1.00 76.35           O  
ATOM   1180  OE2 GLU A 150       9.902   2.776  -7.003  1.00 76.35           O  
ATOM   1181  N   LYS A 151       4.247   2.496  -9.265  1.00 77.44           N  
ATOM   1182  CA  LYS A 151       2.926   2.788  -8.716  1.00 77.44           C  
ATOM   1183  C   LYS A 151       2.468   1.683  -7.768  1.00 77.44           C  
ATOM   1184  CB  LYS A 151       1.905   2.970  -9.840  1.00 77.44           C  
ATOM   1185  O   LYS A 151       2.608   0.497  -8.075  1.00 77.44           O  
ATOM   1186  CG  LYS A 151       0.560   3.507  -9.373  1.00 77.44           C  
ATOM   1187  CD  LYS A 151      -0.387   3.736 -10.544  1.00 77.44           C  
ATOM   1188  CE  LYS A 151      -1.744   4.245 -10.076  1.00 77.44           C  
ATOM   1189  NZ  LYS A 151      -2.670   4.488 -11.222  1.00 77.44           N  
ATOM   1190  N   TYR A 152       1.901   2.187  -6.612  1.00 74.83           N  
ATOM   1191  CA  TYR A 152       1.429   1.259  -5.590  1.00 74.83           C  
ATOM   1192  C   TYR A 152       0.053   1.666  -5.077  1.00 74.83           C  
ATOM   1193  CB  TYR A 152       2.422   1.192  -4.426  1.00 74.83           C  
ATOM   1194  O   TYR A 152      -0.233   2.856  -4.927  1.00 74.83           O  
ATOM   1195  CG  TYR A 152       3.855   1.004  -4.860  1.00 74.83           C  
ATOM   1196  CD1 TYR A 152       4.367  -0.268  -5.109  1.00 74.83           C  
ATOM   1197  CD2 TYR A 152       4.701   2.096  -5.021  1.00 74.83           C  
ATOM   1198  CE1 TYR A 152       5.688  -0.446  -5.507  1.00 74.83           C  
ATOM   1199  CE2 TYR A 152       6.023   1.929  -5.418  1.00 74.83           C  
ATOM   1200  OH  TYR A 152       7.815   0.486  -6.053  1.00 74.83           O  
ATOM   1201  CZ  TYR A 152       6.507   0.657  -5.659  1.00 74.83           C  
ATOM   1202  N   ARG A 153      -0.726   0.727  -4.937  1.00 76.62           N  
ATOM   1203  CA  ARG A 153      -2.068   0.981  -4.423  1.00 76.62           C  
ATOM   1204  C   ARG A 153      -2.332   0.171  -3.158  1.00 76.62           C  
ATOM   1205  CB  ARG A 153      -3.122   0.654  -5.484  1.00 76.62           C  
ATOM   1206  O   ARG A 153      -2.065  -1.032  -3.118  1.00 76.62           O  
ATOM   1207  CG  ARG A 153      -4.545   0.976  -5.058  1.00 76.62           C  
ATOM   1208  CD  ARG A 153      -5.545   0.689  -6.170  1.00 76.62           C  
ATOM   1209  NE  ARG A 153      -6.913   0.982  -5.753  1.00 76.62           N  
ATOM   1210  NH1 ARG A 153      -7.877   0.366  -7.760  1.00 76.62           N  
ATOM   1211  NH2 ARG A 153      -9.188   1.121  -6.038  1.00 76.62           N  
ATOM   1212  CZ  ARG A 153      -7.989   0.823  -6.518  1.00 76.62           C  
ATOM   1213  N   PHE A 154      -2.889   0.960  -2.191  1.00 73.44           N  
ATOM   1214  CA  PHE A 154      -3.197   0.350  -0.903  1.00 73.44           C  
ATOM   1215  C   PHE A 154      -4.665   0.550  -0.547  1.00 73.44           C  
ATOM   1216  CB  PHE A 154      -2.305   0.935   0.197  1.00 73.44           C  
ATOM   1217  O   PHE A 154      -5.170   1.675  -0.581  1.00 73.44           O  
ATOM   1218  CG  PHE A 154      -0.836   0.895  -0.127  1.00 73.44           C  
ATOM   1219  CD1 PHE A 154      -0.071  -0.222   0.187  1.00 73.44           C  
ATOM   1220  CD2 PHE A 154      -0.220   1.975  -0.746  1.00 73.44           C  
ATOM   1221  CE1 PHE A 154       1.289  -0.262  -0.112  1.00 73.44           C  
ATOM   1222  CE2 PHE A 154       1.138   1.942  -1.047  1.00 73.44           C  
ATOM   1223  CZ  PHE A 154       1.891   0.824  -0.728  1.00 73.44           C  
ATOM   1224  N   GLN A 155      -5.333  -0.555  -0.235  1.00 67.18           N  
ATOM   1225  CA  GLN A 155      -6.723  -0.446   0.195  1.00 67.18           C  
ATOM   1226  C   GLN A 155      -6.893  -0.920   1.636  1.00 67.18           C  
ATOM   1227  CB  GLN A 155      -7.637  -1.249  -0.733  1.00 67.18           C  
ATOM   1228  O   GLN A 155      -6.426  -2.002   1.997  1.00 67.18           O  
ATOM   1229  CG  GLN A 155      -9.121  -1.002  -0.499  1.00 67.18           C  
ATOM   1230  CD  GLN A 155     -10.000  -1.689  -1.527  1.00 67.18           C  
ATOM   1231  NE2 GLN A 155     -11.239  -1.227  -1.651  1.00 67.18           N  
ATOM   1232  OE1 GLN A 155      -9.568  -2.627  -2.204  1.00 67.18           O  
ATOM   1233  N   LEU A 156      -7.382  -0.004   2.468  1.00 63.65           N  
ATOM   1234  CA  LEU A 156      -7.727  -0.317   3.851  1.00 63.65           C  
ATOM   1235  C   LEU A 156      -9.171  -0.793   3.956  1.00 63.65           C  
ATOM   1236  CB  LEU A 156      -7.513   0.905   4.747  1.00 63.65           C  
ATOM   1237  O   LEU A 156     -10.073  -0.189   3.371  1.00 63.65           O  
ATOM   1238  CG  LEU A 156      -6.086   1.451   4.820  1.00 63.65           C  
ATOM   1239  CD1 LEU A 156      -6.090   2.873   5.372  1.00 63.65           C  
ATOM   1240  CD2 LEU A 156      -5.208   0.542   5.674  1.00 63.65           C  
ATOM   1241  N   GLY A 157      -9.467  -2.163   4.313  1.00 52.96           N  
ATOM   1242  CA  GLY A 157     -10.737  -2.737   4.728  1.00 52.96           C  
ATOM   1243  C   GLY A 157     -10.660  -3.457   6.062  1.00 52.96           C  
ATOM   1244  O   GLY A 157      -9.583  -3.887   6.479  1.00 52.96           O  
TER    1245      GLY A 157
ENDMDL
END
