# Supplementary material for: Single-chain dimers from de novo immunoglobulins as robust scaffolds for multiple binding loops
Source: Nat Commun. 2023 Sep 23;14:5939. doi: 10.1038/s41467-023-41717-5 (PMC10517939; doi:10.1038/s41467-023-41717-5)
Supplement: Supplementary file 3 — Supplementary Data 1 [file 41467_2023_41717_MOESM3_ESM.zip › design_models/scIg/scIg14j/ranked_2.pdb]

MODEL     1
ATOM      1  N   ARG A   1       3.541   9.408 -14.015  1.00 86.49           N  
ATOM      2  CA  ARG A   1       2.622   9.516 -12.886  1.00 86.49           C  
ATOM      3  C   ARG A   1       1.632   8.356 -12.873  1.00 86.49           C  
ATOM      4  CB  ARG A   1       1.869  10.848 -12.931  1.00 86.49           C  
ATOM      5  O   ARG A   1       1.118   7.960 -13.921  1.00 86.49           O  
ATOM      6  CG  ARG A   1       0.863  10.949 -14.067  1.00 86.49           C  
ATOM      7  CD  ARG A   1       0.133  12.284 -14.057  1.00 86.49           C  
ATOM      8  NE  ARG A   1       0.811  13.275 -14.888  1.00 86.49           N  
ATOM      9  NH1 ARG A   1      -0.571  15.027 -14.288  1.00 86.49           N  
ATOM     10  NH2 ARG A   1       1.147  15.371 -15.765  1.00 86.49           N  
ATOM     11  CZ  ARG A   1       0.461  14.556 -14.978  1.00 86.49           C  
ATOM     12  N   ILE A   2       1.452   7.730 -11.856  1.00 92.31           N  
ATOM     13  CA  ILE A   2       0.462   6.693 -11.587  1.00 92.31           C  
ATOM     14  C   ILE A   2      -0.527   7.184 -10.532  1.00 92.31           C  
ATOM     15  CB  ILE A   2       1.131   5.379 -11.124  1.00 92.31           C  
ATOM     16  O   ILE A   2      -0.124   7.636  -9.457  1.00 92.31           O  
ATOM     17  CG1 ILE A   2       2.138   4.894 -12.173  1.00 92.31           C  
ATOM     18  CG2 ILE A   2       0.075   4.306 -10.841  1.00 92.31           C  
ATOM     19  CD1 ILE A   2       1.504   4.468 -13.489  1.00 92.31           C  
ATOM     20  N   GLU A   3      -1.828   7.175 -10.865  1.00 93.35           N  
ATOM     21  CA  GLU A   3      -2.878   7.563  -9.929  1.00 93.35           C  
ATOM     22  C   GLU A   3      -3.781   6.381  -9.589  1.00 93.35           C  
ATOM     23  CB  GLU A   3      -3.711   8.713 -10.501  1.00 93.35           C  
ATOM     24  O   GLU A   3      -4.311   5.721 -10.486  1.00 93.35           O  
ATOM     25  CG  GLU A   3      -2.911   9.982 -10.759  1.00 93.35           C  
ATOM     26  CD  GLU A   3      -3.745  11.107 -11.352  1.00 93.35           C  
ATOM     27  OE1 GLU A   3      -3.176  12.166 -11.702  1.00 93.35           O  
ATOM     28  OE2 GLU A   3      -4.979  10.928 -11.466  1.00 93.35           O  
ATOM     29  N   VAL A   4      -3.826   6.077  -8.345  1.00 93.54           N  
ATOM     30  CA  VAL A   4      -4.699   5.004  -7.881  1.00 93.54           C  
ATOM     31  C   VAL A   4      -5.741   5.566  -6.916  1.00 93.54           C  
ATOM     32  CB  VAL A   4      -3.895   3.874  -7.198  1.00 93.54           C  
ATOM     33  O   VAL A   4      -5.397   6.263  -5.959  1.00 93.54           O  
ATOM     34  CG1 VAL A   4      -4.822   2.743  -6.756  1.00 93.54           C  
ATOM     35  CG2 VAL A   4      -2.813   3.346  -8.139  1.00 93.54           C  
ATOM     36  N   ARG A   5      -6.940   5.210  -7.240  1.00 90.24           N  
ATOM     37  CA  ARG A   5      -8.038   5.594  -6.358  1.00 90.24           C  
ATOM     38  C   ARG A   5      -8.826   4.371  -5.900  1.00 90.24           C  
ATOM     39  CB  ARG A   5      -8.970   6.584  -7.059  1.00 90.24           C  
ATOM     40  O   ARG A   5      -9.208   3.530  -6.716  1.00 90.24           O  
ATOM     41  CG  ARG A   5     -10.073   7.130  -6.167  1.00 90.24           C  
ATOM     42  CD  ARG A   5     -10.884   8.210  -6.869  1.00 90.24           C  
ATOM     43  NE  ARG A   5     -11.949   8.726  -6.014  1.00 90.24           N  
ATOM     44  NH1 ARG A   5     -12.644  10.348  -7.505  1.00 90.24           N  
ATOM     45  NH2 ARG A   5     -13.697  10.118  -5.482  1.00 90.24           N  
ATOM     46  CZ  ARG A   5     -12.761   9.729  -6.336  1.00 90.24           C  
ATOM     47  N   VAL A   6      -8.922   4.305  -4.596  1.00 86.97           N  
ATOM     48  CA  VAL A   6      -9.804   3.280  -4.049  1.00 86.97           C  
ATOM     49  C   VAL A   6     -10.985   3.938  -3.339  1.00 86.97           C  
ATOM     50  CB  VAL A   6      -9.052   2.344  -3.076  1.00 86.97           C  
ATOM     51  O   VAL A   6     -10.800   4.690  -2.380  1.00 86.97           O  
ATOM     52  CG1 VAL A   6      -9.983   1.255  -2.546  1.00 86.97           C  
ATOM     53  CG2 VAL A   6      -7.838   1.724  -3.765  1.00 86.97           C  
ATOM     54  N   ASP A   7     -12.195   3.871  -3.936  1.00 81.51           N  
ATOM     55  CA  ASP A   7     -13.370   4.440  -3.283  1.00 81.51           C  
ATOM     56  C   ASP A   7     -14.494   3.412  -3.182  1.00 81.51           C  
ATOM     57  CB  ASP A   7     -13.856   5.679  -4.038  1.00 81.51           C  
ATOM     58  O   ASP A   7     -14.317   2.252  -3.559  1.00 81.51           O  
ATOM     59  CG  ASP A   7     -14.203   5.391  -5.489  1.00 81.51           C  
ATOM     60  OD1 ASP A   7     -15.054   4.513  -5.749  1.00 81.51           O  
ATOM     61  OD2 ASP A   7     -13.619   6.046  -6.378  1.00 81.51           O  
ATOM     62  N   ASN A   8     -15.728   3.772  -2.454  1.00 72.70           N  
ATOM     63  CA  ASN A   8     -16.777   2.822  -2.100  1.00 72.70           C  
ATOM     64  C   ASN A   8     -17.299   2.080  -3.327  1.00 72.70           C  
ATOM     65  CB  ASN A   8     -17.926   3.534  -1.382  1.00 72.70           C  
ATOM     66  O   ASN A   8     -18.089   2.626  -4.099  1.00 72.70           O  
ATOM     67  CG  ASN A   8     -17.648   3.750   0.093  1.00 72.70           C  
ATOM     68  ND2 ASN A   8     -18.422   4.628   0.720  1.00 72.70           N  
ATOM     69  OD1 ASN A   8     -16.745   3.132   0.664  1.00 72.70           O  
ATOM     70  N   GLY A   9     -16.467   1.029  -3.857  1.00 82.86           N  
ATOM     71  CA  GLY A   9     -16.964   0.067  -4.827  1.00 82.86           C  
ATOM     72  C   GLY A   9     -16.106  -0.021  -6.075  1.00 82.86           C  
ATOM     73  O   GLY A   9     -16.419  -0.776  -6.998  1.00 82.86           O  
ATOM     74  N   ARG A  10     -15.006   0.758  -6.023  1.00 90.80           N  
ATOM     75  CA  ARG A  10     -14.287   0.765  -7.292  1.00 90.80           C  
ATOM     76  C   ARG A  10     -12.803   1.043  -7.080  1.00 90.80           C  
ATOM     77  CB  ARG A  10     -14.884   1.805  -8.243  1.00 90.80           C  
ATOM     78  O   ARG A  10     -12.429   1.781  -6.165  1.00 90.80           O  
ATOM     79  CG  ARG A  10     -16.291   1.473  -8.714  1.00 90.80           C  
ATOM     80  CD  ARG A  10     -16.836   2.537  -9.656  1.00 90.80           C  
ATOM     81  NE  ARG A  10     -17.596   3.556  -8.938  1.00 90.80           N  
ATOM     82  NH1 ARG A  10     -18.112   4.793 -10.819  1.00 90.80           N  
ATOM     83  NH2 ARG A  10     -18.852   5.470  -8.757  1.00 90.80           N  
ATOM     84  CZ  ARG A  10     -18.185   4.604  -9.506  1.00 90.80           C  
ATOM     85  N   VAL A  11     -11.995   0.338  -7.745  1.00 93.23           N  
ATOM     86  CA  VAL A  11     -10.578   0.652  -7.889  1.00 93.23           C  
ATOM     87  C   VAL A  11     -10.322   1.267  -9.264  1.00 93.23           C  
ATOM     88  CB  VAL A  11      -9.696  -0.601  -7.694  1.00 93.23           C  
ATOM     89  O   VAL A  11     -10.717   0.702 -10.286  1.00 93.23           O  
ATOM     90  CG1 VAL A  11      -8.230  -0.281  -7.982  1.00 93.23           C  
ATOM     91  CG2 VAL A  11      -9.857  -1.151  -6.278  1.00 93.23           C  
ATOM     92  N   ARG A  12      -9.695   2.495  -9.238  1.00 94.49           N  
ATOM     93  CA  ARG A  12      -9.345   3.168 -10.485  1.00 94.49           C  
ATOM     94  C   ARG A  12      -7.840   3.390 -10.583  1.00 94.49           C  
ATOM     95  CB  ARG A  12     -10.081   4.505 -10.600  1.00 94.49           C  
ATOM     96  O   ARG A  12      -7.214   3.868  -9.634  1.00 94.49           O  
ATOM     97  CG  ARG A  12     -11.587   4.368 -10.748  1.00 94.49           C  
ATOM     98  CD  ARG A  12     -12.266   5.724 -10.887  1.00 94.49           C  
ATOM     99  NE  ARG A  12     -12.373   6.407  -9.601  1.00 94.49           N  
ATOM    100  NH1 ARG A  12     -13.457   8.265 -10.445  1.00 94.49           N  
ATOM    101  NH2 ARG A  12     -12.980   8.128  -8.207  1.00 94.49           N  
ATOM    102  CZ  ARG A  12     -12.937   7.599  -9.421  1.00 94.49           C  
ATOM    103  N   VAL A  13      -7.384   2.951 -11.658  1.00 96.34           N  
ATOM    104  CA  VAL A  13      -5.958   3.150 -11.894  1.00 96.34           C  
ATOM    105  C   VAL A  13      -5.753   3.925 -13.194  1.00 96.34           C  
ATOM    106  CB  VAL A  13      -5.200   1.805 -11.950  1.00 96.34           C  
ATOM    107  O   VAL A  13      -6.226   3.508 -14.254  1.00 96.34           O  
ATOM    108  CG1 VAL A  13      -3.702   2.037 -12.141  1.00 96.34           C  
ATOM    109  CG2 VAL A  13      -5.460   0.993 -10.682  1.00 96.34           C  
ATOM    110  N   ARG A  14      -5.139   5.064 -13.081  1.00 96.37           N  
ATOM    111  CA  ARG A  14      -4.776   5.847 -14.258  1.00 96.37           C  
ATOM    112  C   ARG A  14      -3.273   5.793 -14.508  1.00 96.37           C  
ATOM    113  CB  ARG A  14      -5.229   7.300 -14.098  1.00 96.37           C  
ATOM    114  O   ARG A  14      -2.477   6.044 -13.600  1.00 96.37           O  
ATOM    115  CG  ARG A  14      -4.995   8.157 -15.331  1.00 96.37           C  
ATOM    116  CD  ARG A  14      -5.529   9.570 -15.145  1.00 96.37           C  
ATOM    117  NE  ARG A  14      -5.157  10.438 -16.259  1.00 96.37           N  
ATOM    118  NH1 ARG A  14      -6.281  12.292 -15.461  1.00 96.37           N  
ATOM    119  NH2 ARG A  14      -5.127  12.409 -17.438  1.00 96.37           N  
ATOM    120  CZ  ARG A  14      -5.523  11.711 -16.383  1.00 96.37           C  
ATOM    121  N   ASN A  15      -2.954   5.388 -15.775  1.00 96.17           N  
ATOM    122  CA  ASN A  15      -1.550   5.277 -16.156  1.00 96.17           C  
ATOM    123  C   ASN A  15      -1.081   6.504 -16.932  1.00 96.17           C  
ATOM    124  CB  ASN A  15      -1.316   4.007 -16.977  1.00 96.17           C  
ATOM    125  O   ASN A  15      -1.383   6.647 -18.117  1.00 96.17           O  
ATOM    126  CG  ASN A  15       0.140   3.819 -17.358  1.00 96.17           C  
ATOM    127  ND2 ASN A  15       0.404   2.852 -18.229  1.00 96.17           N  
ATOM    128  OD1 ASN A  15       1.019   4.536 -16.873  1.00 96.17           O  
ATOM    129  N   GLY A  16      -0.303   7.387 -16.273  1.00 93.56           N  
ATOM    130  CA  GLY A  16       0.216   8.584 -16.916  1.00 93.56           C  
ATOM    131  C   GLY A  16       1.652   8.435 -17.383  1.00 93.56           C  
ATOM    132  O   GLY A  16       2.300   9.421 -17.738  1.00 93.56           O  
ATOM    133  N   THR A  17       2.110   7.239 -17.369  1.00 92.92           N  
ATOM    134  CA  THR A  17       3.480   7.001 -17.808  1.00 92.92           C  
ATOM    135  C   THR A  17       3.535   6.785 -19.318  1.00 92.92           C  
ATOM    136  CB  THR A  17       4.094   5.785 -17.090  1.00 92.92           C  
ATOM    137  O   THR A  17       2.510   6.865 -19.999  1.00 92.92           O  
ATOM    138  CG2 THR A  17       3.791   5.818 -15.596  1.00 92.92           C  
ATOM    139  OG1 THR A  17       3.553   4.583 -17.651  1.00 92.92           O  
ATOM    140  N   ASP A  18       4.798   6.572 -19.855  1.00 93.59           N  
ATOM    141  CA  ASP A  18       4.962   6.387 -21.293  1.00 93.59           C  
ATOM    142  C   ASP A  18       5.012   4.904 -21.654  1.00 93.59           C  
ATOM    143  CB  ASP A  18       6.228   7.091 -21.785  1.00 93.59           C  
ATOM    144  O   ASP A  18       5.298   4.547 -22.799  1.00 93.59           O  
ATOM    145  CG  ASP A  18       7.486   6.603 -21.089  1.00 93.59           C  
ATOM    146  OD1 ASP A  18       7.383   5.962 -20.021  1.00 93.59           O  
ATOM    147  OD2 ASP A  18       8.591   6.863 -21.612  1.00 93.59           O  
ATOM    148  N   ARG A  19       4.777   3.974 -20.631  1.00 94.68           N  
ATOM    149  CA  ARG A  19       4.821   2.531 -20.843  1.00 94.68           C  
ATOM    150  C   ARG A  19       3.572   1.857 -20.285  1.00 94.68           C  
ATOM    151  CB  ARG A  19       6.073   1.931 -20.200  1.00 94.68           C  
ATOM    152  O   ARG A  19       2.933   2.382 -19.371  1.00 94.68           O  
ATOM    153  CG  ARG A  19       6.212   2.241 -18.718  1.00 94.68           C  
ATOM    154  CD  ARG A  19       7.559   1.788 -18.171  1.00 94.68           C  
ATOM    155  NE  ARG A  19       8.192   2.829 -17.367  1.00 94.68           N  
ATOM    156  NH1 ARG A  19      10.078   1.590 -16.872  1.00 94.68           N  
ATOM    157  NH2 ARG A  19       9.856   3.722 -16.060  1.00 94.68           N  
ATOM    158  CZ  ARG A  19       9.374   2.711 -16.768  1.00 94.68           C  
ATOM    159  N   PRO A  20       3.250   0.649 -20.890  1.00 96.14           N  
ATOM    160  CA  PRO A  20       2.143  -0.110 -20.304  1.00 96.14           C  
ATOM    161  C   PRO A  20       2.453  -0.616 -18.898  1.00 96.14           C  
ATOM    162  CB  PRO A  20       1.962  -1.278 -21.277  1.00 96.14           C  
ATOM    163  O   PRO A  20       3.608  -0.923 -18.589  1.00 96.14           O  
ATOM    164  CG  PRO A  20       3.284  -1.412 -21.963  1.00 96.14           C  
ATOM    165  CD  PRO A  20       3.935  -0.059 -22.011  1.00 96.14           C  
ATOM    166  N   CYS A  21       1.427  -0.550 -18.081  1.00 97.31           N  
ATOM    167  CA  CYS A  21       1.571  -1.038 -16.714  1.00 97.31           C  
ATOM    168  C   CYS A  21       0.710  -2.273 -16.481  1.00 97.31           C  
ATOM    169  CB  CYS A  21       1.194   0.054 -15.713  1.00 97.31           C  
ATOM    170  O   CYS A  21      -0.374  -2.397 -17.054  1.00 97.31           O  
ATOM    171  SG  CYS A  21       2.256   1.513 -15.791  1.00 97.31           S  
ATOM    172  N   ARG A  22       1.286  -3.216 -15.764  1.00 97.78           N  
ATOM    173  CA  ARG A  22       0.509  -4.360 -15.300  1.00 97.78           C  
ATOM    174  C   ARG A  22      -0.080  -4.097 -13.918  1.00 97.78           C  
ATOM    175  CB  ARG A  22       1.374  -5.621 -15.269  1.00 97.78           C  
ATOM    176  O   ARG A  22       0.644  -3.740 -12.986  1.00 97.78           O  
ATOM    177  CG  ARG A  22       1.756  -6.141 -16.646  1.00 97.78           C  
ATOM    178  CD  ARG A  22       2.470  -7.483 -16.565  1.00 97.78           C  
ATOM    179  NE  ARG A  22       2.976  -7.903 -17.868  1.00 97.78           N  
ATOM    180  NH1 ARG A  22       4.290  -9.612 -17.037  1.00 97.78           N  
ATOM    181  NH2 ARG A  22       4.225  -9.203 -19.292  1.00 97.78           N  
ATOM    182  CZ  ARG A  22       3.829  -8.905 -18.063  1.00 97.78           C  
ATOM    183  N   VAL A  23      -1.405  -4.177 -13.850  1.00 97.55           N  
ATOM    184  CA  VAL A  23      -2.083  -3.869 -12.595  1.00 97.55           C  
ATOM    185  C   VAL A  23      -2.740  -5.130 -12.039  1.00 97.55           C  
ATOM    186  CB  VAL A  23      -3.137  -2.754 -12.778  1.00 97.55           C  
ATOM    187  O   VAL A  23      -3.534  -5.778 -12.726  1.00 97.55           O  
ATOM    188  CG1 VAL A  23      -3.819  -2.433 -11.449  1.00 97.55           C  
ATOM    189  CG2 VAL A  23      -2.491  -1.502 -13.367  1.00 97.55           C  
ATOM    190  N   ARG A  24      -2.321  -5.445 -10.818  1.00 97.07           N  
ATOM    191  CA  ARG A  24      -2.919  -6.568 -10.104  1.00 97.07           C  
ATOM    192  C   ARG A  24      -3.782  -6.083  -8.944  1.00 97.07           C  
ATOM    193  CB  ARG A  24      -1.834  -7.517  -9.589  1.00 97.07           C  
ATOM    194  O   ARG A  24      -3.308  -5.345  -8.077  1.00 97.07           O  
ATOM    195  CG  ARG A  24      -1.229  -8.403 -10.666  1.00 97.07           C  
ATOM    196  CD  ARG A  24      -0.102  -9.268 -10.118  1.00 97.07           C  
ATOM    197  NE  ARG A  24      -0.615 -10.391  -9.339  1.00 97.07           N  
ATOM    198  NH1 ARG A  24       1.139 -11.808  -9.842  1.00 97.07           N  
ATOM    199  NH2 ARG A  24      -0.569 -12.525  -8.491  1.00 97.07           N  
ATOM    200  CZ  ARG A  24      -0.014 -11.572  -9.226  1.00 97.07           C  
ATOM    201  N   VAL A  25      -5.038  -6.466  -8.965  1.00 95.71           N  
ATOM    202  CA  VAL A  25      -5.969  -6.054  -7.919  1.00 95.71           C  
ATOM    203  C   VAL A  25      -6.426  -7.275  -7.124  1.00 95.71           C  
ATOM    204  CB  VAL A  25      -7.190  -5.312  -8.506  1.00 95.71           C  
ATOM    205  O   VAL A  25      -6.954  -8.232  -7.694  1.00 95.71           O  
ATOM    206  CG1 VAL A  25      -8.124  -4.843  -7.392  1.00 95.71           C  
ATOM    207  CG2 VAL A  25      -6.736  -4.129  -9.359  1.00 95.71           C  
ATOM    208  N   THR A  26      -6.089  -7.208  -5.827  1.00 94.11           N  
ATOM    209  CA  THR A  26      -6.553  -8.254  -4.922  1.00 94.11           C  
ATOM    210  C   THR A  26      -7.573  -7.700  -3.932  1.00 94.11           C  
ATOM    211  CB  THR A  26      -5.379  -8.888  -4.153  1.00 94.11           C  
ATOM    212  O   THR A  26      -7.298  -6.726  -3.229  1.00 94.11           O  
ATOM    213  CG2 THR A  26      -5.857 -10.033  -3.267  1.00 94.11           C  
ATOM    214  OG1 THR A  26      -4.418  -9.391  -5.088  1.00 94.11           O  
ATOM    215  N   ALA A  27      -8.764  -8.308  -3.968  1.00 91.76           N  
ATOM    216  CA  ALA A  27      -9.842  -7.938  -3.055  1.00 91.76           C  
ATOM    217  C   ALA A  27     -10.689  -9.152  -2.685  1.00 91.76           C  
ATOM    218  CB  ALA A  27     -10.717  -6.852  -3.676  1.00 91.76           C  
ATOM    219  O   ALA A  27     -11.028  -9.966  -3.547  1.00 91.76           O  
ATOM    220  N   GLY A  28     -11.037  -9.303  -1.318  1.00 85.73           N  
ATOM    221  CA  GLY A  28     -11.871 -10.399  -0.852  1.00 85.73           C  
ATOM    222  C   GLY A  28     -11.295 -11.765  -1.172  1.00 85.73           C  
ATOM    223  O   GLY A  28     -12.038 -12.710  -1.446  1.00 85.73           O  
ATOM    224  N   GLY A  29      -9.967 -11.861  -1.351  1.00 86.43           N  
ATOM    225  CA  GLY A  29      -9.309 -13.126  -1.638  1.00 86.43           C  
ATOM    226  C   GLY A  29      -9.182 -13.409  -3.123  1.00 86.43           C  
ATOM    227  O   GLY A  29      -8.593 -14.417  -3.520  1.00 86.43           O  
ATOM    228  N   GLU A  30      -9.774 -12.594  -3.924  1.00 91.69           N  
ATOM    229  CA  GLU A  30      -9.691 -12.745  -5.374  1.00 91.69           C  
ATOM    230  C   GLU A  30      -8.650 -11.801  -5.968  1.00 91.69           C  
ATOM    231  CB  GLU A  30     -11.057 -12.495  -6.019  1.00 91.69           C  
ATOM    232  O   GLU A  30      -8.532 -10.650  -5.541  1.00 91.69           O  
ATOM    233  CG  GLU A  30     -12.124 -13.500  -5.610  1.00 91.69           C  
ATOM    234  CD  GLU A  30     -13.463 -13.263  -6.289  1.00 91.69           C  
ATOM    235  OE1 GLU A  30     -14.075 -14.239  -6.781  1.00 91.69           O  
ATOM    236  OE2 GLU A  30     -13.904 -12.093  -6.331  1.00 91.69           O  
ATOM    237  N   THR A  31      -7.927 -12.411  -6.906  1.00 94.95           N  
ATOM    238  CA  THR A  31      -6.929 -11.595  -7.590  1.00 94.95           C  
ATOM    239  C   THR A  31      -7.223 -11.523  -9.085  1.00 94.95           C  
ATOM    240  CB  THR A  31      -5.509 -12.148  -7.369  1.00 94.95           C  
ATOM    241  O   THR A  31      -7.486 -12.546  -9.722  1.00 94.95           O  
ATOM    242  CG2 THR A  31      -4.470 -11.299  -8.093  1.00 94.95           C  
ATOM    243  OG1 THR A  31      -5.216 -12.149  -5.966  1.00 94.95           O  
ATOM    244  N   ARG A  32      -7.263 -10.303  -9.548  1.00 95.42           N  
ATOM    245  CA  ARG A  32      -7.415 -10.074 -10.982  1.00 95.42           C  
ATOM    246  C   ARG A  32      -6.241  -9.273 -11.535  1.00 95.42           C  
ATOM    247  CB  ARG A  32      -8.729  -9.347 -11.274  1.00 95.42           C  
ATOM    248  O   ARG A  32      -5.706  -8.394 -10.855  1.00 95.42           O  
ATOM    249  CG  ARG A  32      -9.969 -10.139 -10.891  1.00 95.42           C  
ATOM    250  CD  ARG A  32     -11.245  -9.354 -11.160  1.00 95.42           C  
ATOM    251  NE  ARG A  32     -12.424 -10.052 -10.655  1.00 95.42           N  
ATOM    252  NH1 ARG A  32     -13.924  -8.420 -11.306  1.00 95.42           N  
ATOM    253  NH2 ARG A  32     -14.669 -10.311 -10.244  1.00 95.42           N  
ATOM    254  CZ  ARG A  32     -13.670  -9.593 -10.736  1.00 95.42           C  
ATOM    255  N   GLU A  33      -5.909  -9.529 -12.785  1.00 97.56           N  
ATOM    256  CA  GLU A  33      -4.774  -8.862 -13.415  1.00 97.56           C  
ATOM    257  C   GLU A  33      -5.200  -8.130 -14.685  1.00 97.56           C  
ATOM    258  CB  GLU A  33      -3.667  -9.870 -13.735  1.00 97.56           C  
ATOM    259  O   GLU A  33      -6.022  -8.634 -15.452  1.00 97.56           O  
ATOM    260  CG  GLU A  33      -3.021 -10.485 -12.502  1.00 97.56           C  
ATOM    261  CD  GLU A  33      -1.844 -11.390 -12.830  1.00 97.56           C  
ATOM    262  OE1 GLU A  33      -1.217 -11.934 -11.893  1.00 97.56           O  
ATOM    263  OE2 GLU A  33      -1.546 -11.556 -14.034  1.00 97.56           O  
ATOM    264  N   TYR A  34      -4.595  -6.924 -14.847  1.00 97.26           N  
ATOM    265  CA  TYR A  34      -4.926  -6.096 -16.001  1.00 97.26           C  
ATOM    266  C   TYR A  34      -3.677  -5.441 -16.579  1.00 97.26           C  
ATOM    267  CB  TYR A  34      -5.948  -5.021 -15.617  1.00 97.26           C  
ATOM    268  O   TYR A  34      -2.693  -5.231 -15.867  1.00 97.26           O  
ATOM    269  CG  TYR A  34      -7.169  -5.567 -14.917  1.00 97.26           C  
ATOM    270  CD1 TYR A  34      -8.291  -5.965 -15.640  1.00 97.26           C  
ATOM    271  CD2 TYR A  34      -7.203  -5.685 -13.532  1.00 97.26           C  
ATOM    272  CE1 TYR A  34      -9.419  -6.467 -14.999  1.00 97.26           C  
ATOM    273  CE2 TYR A  34      -8.326  -6.185 -12.880  1.00 97.26           C  
ATOM    274  OH  TYR A  34     -10.541  -7.070 -12.982  1.00 97.26           O  
ATOM    275  CZ  TYR A  34      -9.427  -6.574 -13.621  1.00 97.26           C  
ATOM    276  N   THR A  35      -3.816  -5.166 -17.878  1.00 97.07           N  
ATOM    277  CA  THR A  35      -2.826  -4.298 -18.506  1.00 97.07           C  
ATOM    278  C   THR A  35      -3.416  -2.918 -18.784  1.00 97.07           C  
ATOM    279  CB  THR A  35      -2.301  -4.908 -19.819  1.00 97.07           C  
ATOM    280  O   THR A  35      -4.480  -2.803 -19.396  1.00 97.07           O  
ATOM    281  CG2 THR A  35      -1.245  -4.012 -20.458  1.00 97.07           C  
ATOM    282  OG1 THR A  35      -1.722  -6.189 -19.545  1.00 97.07           O  
ATOM    283  N   VAL A  36      -2.753  -1.872 -18.283  1.00 97.27           N  
ATOM    284  CA  VAL A  36      -3.208  -0.499 -18.478  1.00 97.27           C  
ATOM    285  C   VAL A  36      -2.230   0.246 -19.383  1.00 97.27           C  
ATOM    286  CB  VAL A  36      -3.361   0.244 -17.132  1.00 97.27           C  
ATOM    287  O   VAL A  36      -1.062   0.427 -19.030  1.00 97.27           O  
ATOM    288  CG1 VAL A  36      -3.975   1.626 -17.345  1.00 97.27           C  
ATOM    289  CG2 VAL A  36      -4.209  -0.578 -16.163  1.00 97.27           C  
ATOM    290  N   ASN A  37      -2.691   0.645 -20.573  1.00 97.35           N  
ATOM    291  CA  ASN A  37      -1.864   1.370 -21.533  1.00 97.35           C  
ATOM    292  C   ASN A  37      -1.696   2.833 -21.135  1.00 97.35           C  
ATOM    293  CB  ASN A  37      -2.458   1.266 -22.939  1.00 97.35           C  
ATOM    294  O   ASN A  37      -2.517   3.379 -20.396  1.00 97.35           O  
ATOM    295  CG  ASN A  37      -2.445  -0.152 -23.475  1.00 97.35           C  
ATOM    296  ND2 ASN A  37      -3.569  -0.583 -24.037  1.00 97.35           N  
ATOM    297  OD1 ASN A  37      -1.435  -0.854 -23.385  1.00 97.35           O  
ATOM    298  N   PRO A  38      -0.610   3.408 -21.661  1.00 96.84           N  
ATOM    299  CA  PRO A  38      -0.382   4.825 -21.368  1.00 96.84           C  
ATOM    300  C   PRO A  38      -1.569   5.706 -21.751  1.00 96.84           C  
ATOM    301  CB  PRO A  38       0.847   5.166 -22.215  1.00 96.84           C  
ATOM    302  O   PRO A  38      -2.144   5.538 -22.830  1.00 96.84           O  
ATOM    303  CG  PRO A  38       1.578   3.871 -22.367  1.00 96.84           C  
ATOM    304  CD  PRO A  38       0.569   2.765 -22.480  1.00 96.84           C  
ATOM    305  N   GLY A  39      -1.925   6.605 -20.838  1.00 95.12           N  
ATOM    306  CA  GLY A  39      -2.981   7.572 -21.087  1.00 95.12           C  
ATOM    307  C   GLY A  39      -4.372   7.001 -20.889  1.00 95.12           C  
ATOM    308  O   GLY A  39      -5.368   7.654 -21.207  1.00 95.12           O  
ATOM    309  N   THR A  40      -4.469   5.725 -20.386  1.00 96.34           N  
ATOM    310  CA  THR A  40      -5.770   5.093 -20.197  1.00 96.34           C  
ATOM    311  C   THR A  40      -6.064   4.892 -18.714  1.00 96.34           C  
ATOM    312  CB  THR A  40      -5.844   3.738 -20.926  1.00 96.34           C  
ATOM    313  O   THR A  40      -5.191   5.100 -17.869  1.00 96.34           O  
ATOM    314  CG2 THR A  40      -5.542   3.897 -22.413  1.00 96.34           C  
ATOM    315  OG1 THR A  40      -4.890   2.839 -20.349  1.00 96.34           O  
ATOM    316  N   GLU A  41      -7.297   4.536 -18.458  1.00 94.81           N  
ATOM    317  CA  GLU A  41      -7.755   4.330 -17.087  1.00 94.81           C  
ATOM    318  C   GLU A  41      -8.405   2.959 -16.923  1.00 94.81           C  
ATOM    319  CB  GLU A  41      -8.737   5.430 -16.677  1.00 94.81           C  
ATOM    320  O   GLU A  41      -9.111   2.489 -17.819  1.00 94.81           O  
ATOM    321  CG  GLU A  41      -9.245   5.299 -15.248  1.00 94.81           C  
ATOM    322  CD  GLU A  41     -10.203   6.410 -14.848  1.00 94.81           C  
ATOM    323  OE1 GLU A  41     -11.386   6.116 -14.561  1.00 94.81           O  
ATOM    324  OE2 GLU A  41      -9.768   7.582 -14.822  1.00 94.81           O  
ATOM    325  N   LEU A  42      -8.057   2.272 -15.845  1.00 95.97           N  
ATOM    326  CA  LEU A  42      -8.676   1.009 -15.459  1.00 95.97           C  
ATOM    327  C   LEU A  42      -9.693   1.222 -14.343  1.00 95.97           C  
ATOM    328  CB  LEU A  42      -7.612   0.005 -15.011  1.00 95.97           C  
ATOM    329  O   LEU A  42      -9.424   1.945 -13.381  1.00 95.97           O  
ATOM    330  CG  LEU A  42      -8.124  -1.289 -14.377  1.00 95.97           C  
ATOM    331  CD1 LEU A  42      -8.761  -2.182 -15.437  1.00 95.97           C  
ATOM    332  CD2 LEU A  42      -6.992  -2.021 -13.664  1.00 95.97           C  
ATOM    333  N   GLU A  43     -10.866   0.588 -14.559  1.00 94.94           N  
ATOM    334  CA  GLU A  43     -11.876   0.597 -13.505  1.00 94.94           C  
ATOM    335  C   GLU A  43     -12.298  -0.821 -13.132  1.00 94.94           C  
ATOM    336  CB  GLU A  43     -13.098   1.412 -13.938  1.00 94.94           C  
ATOM    337  O   GLU A  43     -12.745  -1.587 -13.988  1.00 94.94           O  
ATOM    338  CG  GLU A  43     -12.813   2.896 -14.124  1.00 94.94           C  
ATOM    339  CD  GLU A  43     -14.056   3.710 -14.446  1.00 94.94           C  
ATOM    340  OE1 GLU A  43     -14.012   4.956 -14.330  1.00 94.94           O  
ATOM    341  OE2 GLU A  43     -15.081   3.097 -14.817  1.00 94.94           O  
ATOM    342  N   VAL A  44     -12.137  -1.115 -11.823  1.00 94.15           N  
ATOM    343  CA  VAL A  44     -12.507  -2.437 -11.331  1.00 94.15           C  
ATOM    344  C   VAL A  44     -13.571  -2.305 -10.244  1.00 94.15           C  
ATOM    345  CB  VAL A  44     -11.281  -3.204 -10.787  1.00 94.15           C  
ATOM    346  O   VAL A  44     -13.375  -1.591  -9.258  1.00 94.15           O  
ATOM    347  CG1 VAL A  44     -11.679  -4.610 -10.339  1.00 94.15           C  
ATOM    348  CG2 VAL A  44     -10.180  -3.268 -11.844  1.00 94.15           C  
ATOM    349  N   GLU A  45     -14.631  -3.004 -10.457  1.00 93.25           N  
ATOM    350  CA  GLU A  45     -15.712  -2.973  -9.477  1.00 93.25           C  
ATOM    351  C   GLU A  45     -15.442  -3.940  -8.327  1.00 93.25           C  
ATOM    352  CB  GLU A  45     -17.051  -3.306 -10.140  1.00 93.25           C  
ATOM    353  O   GLU A  45     -14.983  -5.062  -8.547  1.00 93.25           O  
ATOM    354  CG  GLU A  45     -17.532  -2.247 -11.121  1.00 93.25           C  
ATOM    355  CD  GLU A  45     -18.982  -2.430 -11.539  1.00 93.25           C  
ATOM    356  OE1 GLU A  45     -19.766  -1.457 -11.455  1.00 93.25           O  
ATOM    357  OE2 GLU A  45     -19.337  -3.556 -11.954  1.00 93.25           O  
ATOM    358  N   LEU A  46     -15.724  -3.365  -7.075  1.00 90.40           N  
ATOM    359  CA  LEU A  46     -15.533  -4.201  -5.894  1.00 90.40           C  
ATOM    360  C   LEU A  46     -16.871  -4.550  -5.252  1.00 90.40           C  
ATOM    361  CB  LEU A  46     -14.634  -3.493  -4.876  1.00 90.40           C  
ATOM    362  O   LEU A  46     -17.789  -3.727  -5.234  1.00 90.40           O  
ATOM    363  CG  LEU A  46     -13.240  -3.097  -5.363  1.00 90.40           C  
ATOM    364  CD1 LEU A  46     -12.521  -2.275  -4.299  1.00 90.40           C  
ATOM    365  CD2 LEU A  46     -12.428  -4.335  -5.728  1.00 90.40           C  
ATOM    366  N   SER A  47     -17.044  -5.837  -4.937  1.00 89.78           N  
ATOM    367  CA  SER A  47     -18.217  -6.190  -4.145  1.00 89.78           C  
ATOM    368  C   SER A  47     -18.125  -5.616  -2.735  1.00 89.78           C  
ATOM    369  CB  SER A  47     -18.380  -7.709  -4.076  1.00 89.78           C  
ATOM    370  O   SER A  47     -17.041  -5.247  -2.278  1.00 89.78           O  
ATOM    371  OG  SER A  47     -17.338  -8.293  -3.313  1.00 89.78           O  
ATOM    372  N   PRO A  48     -19.325  -5.469  -2.059  1.00 83.78           N  
ATOM    373  CA  PRO A  48     -19.348  -4.919  -0.701  1.00 83.78           C  
ATOM    374  C   PRO A  48     -18.351  -5.605   0.230  1.00 83.78           C  
ATOM    375  CB  PRO A  48     -20.786  -5.172  -0.243  1.00 83.78           C  
ATOM    376  O   PRO A  48     -17.735  -4.948   1.073  1.00 83.78           O  
ATOM    377  CG  PRO A  48     -21.594  -5.166  -1.501  1.00 83.78           C  
ATOM    378  CD  PRO A  48     -20.772  -5.776  -2.599  1.00 83.78           C  
ATOM    379  N   GLU A  49     -18.146  -6.852   0.017  1.00 80.84           N  
ATOM    380  CA  GLU A  49     -17.228  -7.597   0.873  1.00 80.84           C  
ATOM    381  C   GLU A  49     -15.776  -7.246   0.562  1.00 80.84           C  
ATOM    382  CB  GLU A  49     -17.450  -9.104   0.718  1.00 80.84           C  
ATOM    383  O   GLU A  49     -14.920  -7.280   1.448  1.00 80.84           O  
ATOM    384  CG  GLU A  49     -18.800  -9.582   1.230  1.00 80.84           C  
ATOM    385  CD  GLU A  49     -19.671 -10.196   0.145  1.00 80.84           C  
ATOM    386  OE1 GLU A  49     -20.823 -10.586   0.440  1.00 80.84           O  
ATOM    387  OE2 GLU A  49     -19.196 -10.289  -1.009  1.00 80.84           O  
ATOM    388  N   GLN A  50     -15.585  -6.787  -0.689  1.00 86.60           N  
ATOM    389  CA  GLN A  50     -14.235  -6.525  -1.178  1.00 86.60           C  
ATOM    390  C   GLN A  50     -13.808  -5.093  -0.871  1.00 86.60           C  
ATOM    391  CB  GLN A  50     -14.148  -6.789  -2.682  1.00 86.60           C  
ATOM    392  O   GLN A  50     -12.614  -4.785  -0.859  1.00 86.60           O  
ATOM    393  CG  GLN A  50     -14.298  -8.257  -3.058  1.00 86.60           C  
ATOM    394  CD  GLN A  50     -14.380  -8.472  -4.558  1.00 86.60           C  
ATOM    395  NE2 GLN A  50     -14.005  -9.665  -5.007  1.00 86.60           N  
ATOM    396  OE1 GLN A  50     -14.777  -7.574  -5.307  1.00 86.60           O  
ATOM    397  N   GLN A  51     -14.674  -4.265  -0.462  1.00 82.98           N  
ATOM    398  CA  GLN A  51     -14.450  -2.828  -0.342  1.00 82.98           C  
ATOM    399  C   GLN A  51     -13.595  -2.505   0.879  1.00 82.98           C  
ATOM    400  CB  GLN A  51     -15.783  -2.082  -0.262  1.00 82.98           C  
ATOM    401  O   GLN A  51     -12.952  -1.454   0.933  1.00 82.98           O  
ATOM    402  CG  GLN A  51     -16.578  -2.102  -1.560  1.00 82.98           C  
ATOM    403  CD  GLN A  51     -17.955  -1.483  -1.415  1.00 82.98           C  
ATOM    404  NE2 GLN A  51     -18.777  -1.614  -2.451  1.00 82.98           N  
ATOM    405  OE1 GLN A  51     -18.279  -0.892  -0.379  1.00 82.98           O  
ATOM    406  N   ASN A  52     -13.513  -3.479   1.749  1.00 82.70           N  
ATOM    407  CA  ASN A  52     -12.844  -3.183   3.012  1.00 82.70           C  
ATOM    408  C   ASN A  52     -11.376  -3.601   2.980  1.00 82.70           C  
ATOM    409  CB  ASN A  52     -13.565  -3.866   4.175  1.00 82.70           C  
ATOM    410  O   ASN A  52     -10.570  -3.113   3.774  1.00 82.70           O  
ATOM    411  CG  ASN A  52     -14.947  -3.294   4.422  1.00 82.70           C  
ATOM    412  ND2 ASN A  52     -15.912  -4.168   4.686  1.00 82.70           N  
ATOM    413  OD1 ASN A  52     -15.147  -2.078   4.374  1.00 82.70           O  
ATOM    414  N   ASN A  53     -11.013  -4.409   2.036  1.00 88.21           N  
ATOM    415  CA  ASN A  53      -9.657  -4.929   1.888  1.00 88.21           C  
ATOM    416  C   ASN A  53      -9.237  -4.991   0.422  1.00 88.21           C  
ATOM    417  CB  ASN A  53      -9.540  -6.311   2.533  1.00 88.21           C  
ATOM    418  O   ASN A  53      -9.833  -5.726  -0.368  1.00 88.21           O  
ATOM    419  CG  ASN A  53      -9.926  -6.306   4.000  1.00 88.21           C  
ATOM    420  ND2 ASN A  53     -10.869  -7.165   4.367  1.00 88.21           N  
ATOM    421  OD1 ASN A  53      -9.381  -5.536   4.795  1.00 88.21           O  
ATOM    422  N   ALA A  54      -8.308  -4.117   0.081  1.00 91.92           N  
ATOM    423  CA  ALA A  54      -7.877  -4.162  -1.315  1.00 91.92           C  
ATOM    424  C   ALA A  54      -6.373  -3.938  -1.432  1.00 91.92           C  
ATOM    425  CB  ALA A  54      -8.633  -3.123  -2.139  1.00 91.92           C  
ATOM    426  O   ALA A  54      -5.794  -3.157  -0.673  1.00 91.92           O  
ATOM    427  N   LEU A  55      -5.773  -4.725  -2.229  1.00 94.10           N  
ATOM    428  CA  LEU A  55      -4.371  -4.584  -2.608  1.00 94.10           C  
ATOM    429  C   LEU A  55      -4.237  -4.311  -4.102  1.00 94.10           C  
ATOM    430  CB  LEU A  55      -3.586  -5.845  -2.236  1.00 94.10           C  
ATOM    431  O   LEU A  55      -4.778  -5.053  -4.925  1.00 94.10           O  
ATOM    432  CG  LEU A  55      -2.153  -5.932  -2.764  1.00 94.10           C  
ATOM    433  CD1 LEU A  55      -1.285  -4.856  -2.120  1.00 94.10           C  
ATOM    434  CD2 LEU A  55      -1.573  -7.319  -2.508  1.00 94.10           C  
ATOM    435  N   VAL A  56      -3.608  -3.217  -4.415  1.00 96.21           N  
ATOM    436  CA  VAL A  56      -3.349  -2.879  -5.811  1.00 96.21           C  
ATOM    437  C   VAL A  56      -1.844  -2.818  -6.058  1.00 96.21           C  
ATOM    438  CB  VAL A  56      -4.007  -1.536  -6.200  1.00 96.21           C  
ATOM    439  O   VAL A  56      -1.136  -2.028  -5.429  1.00 96.21           O  
ATOM    440  CG1 VAL A  56      -3.813  -1.251  -7.688  1.00 96.21           C  
ATOM    441  CG2 VAL A  56      -5.493  -1.547  -5.844  1.00 96.21           C  
ATOM    442  N   ILE A  57      -1.343  -3.692  -6.965  1.00 96.95           N  
ATOM    443  CA  ILE A  57       0.063  -3.711  -7.352  1.00 96.95           C  
ATOM    444  C   ILE A  57       0.208  -3.226  -8.792  1.00 96.95           C  
ATOM    445  CB  ILE A  57       0.673  -5.123  -7.198  1.00 96.95           C  
ATOM    446  O   ILE A  57      -0.376  -3.805  -9.711  1.00 96.95           O  
ATOM    447  CG1 ILE A  57       0.517  -5.617  -5.755  1.00 96.95           C  
ATOM    448  CG2 ILE A  57       2.145  -5.124  -7.621  1.00 96.95           C  
ATOM    449  CD1 ILE A  57       0.923  -7.070  -5.552  1.00 96.95           C  
ATOM    450  N   VAL A  58       0.913  -2.180  -8.956  1.00 96.98           N  
ATOM    451  CA  VAL A  58       1.135  -1.611 -10.282  1.00 96.98           C  
ATOM    452  C   VAL A  58       2.595  -1.799 -10.687  1.00 96.98           C  
ATOM    453  CB  VAL A  58       0.757  -0.114 -10.328  1.00 96.98           C  
ATOM    454  O   VAL A  58       3.502  -1.304 -10.012  1.00 96.98           O  
ATOM    455  CG1 VAL A  58       0.873   0.429 -11.751  1.00 96.98           C  
ATOM    456  CG2 VAL A  58      -0.656   0.096  -9.786  1.00 96.98           C  
ATOM    457  N   THR A  59       2.743  -2.495 -11.807  1.00 96.74           N  
ATOM    458  CA  THR A  59       4.086  -2.714 -12.332  1.00 96.74           C  
ATOM    459  C   THR A  59       4.233  -2.091 -13.718  1.00 96.74           C  
ATOM    460  CB  THR A  59       4.421  -4.215 -12.403  1.00 96.74           C  
ATOM    461  O   THR A  59       3.490  -2.433 -14.640  1.00 96.74           O  
ATOM    462  CG2 THR A  59       5.858  -4.437 -12.862  1.00 96.74           C  
ATOM    463  OG1 THR A  59       4.249  -4.799 -11.106  1.00 96.74           O  
ATOM    464  N   CYS A  60       5.124  -1.094 -13.850  1.00 93.94           N  
ATOM    465  CA  CYS A  60       5.493  -0.484 -15.123  1.00 93.94           C  
ATOM    466  C   CYS A  60       6.965  -0.720 -15.434  1.00 93.94           C  
ATOM    467  CB  CYS A  60       5.200   1.016 -15.103  1.00 93.94           C  
ATOM    468  O   CYS A  60       7.839  -0.076 -14.850  1.00 93.94           O  
ATOM    469  SG  CYS A  60       3.519   1.424 -14.581  1.00 93.94           S  
ATOM    470  N   GLY A  61       7.304  -1.646 -16.417  1.00 91.21           N  
ATOM    471  CA  GLY A  61       8.697  -2.017 -16.610  1.00 91.21           C  
ATOM    472  C   GLY A  61       9.300  -2.720 -15.409  1.00 91.21           C  
ATOM    473  O   GLY A  61       8.762  -3.723 -14.936  1.00 91.21           O  
ATOM    474  N   ASN A  62      10.353  -2.071 -14.800  1.00 90.60           N  
ATOM    475  CA  ASN A  62      11.036  -2.685 -13.667  1.00 90.60           C  
ATOM    476  C   ASN A  62      10.575  -2.084 -12.342  1.00 90.60           C  
ATOM    477  CB  ASN A  62      12.552  -2.545 -13.814  1.00 90.60           C  
ATOM    478  O   ASN A  62      11.090  -2.440 -11.281  1.00 90.60           O  
ATOM    479  CG  ASN A  62      13.105  -3.359 -14.967  1.00 90.60           C  
ATOM    480  ND2 ASN A  62      14.157  -2.853 -15.600  1.00 90.60           N  
ATOM    481  OD1 ASN A  62      12.589  -4.433 -15.288  1.00 90.60           O  
ATOM    482  N   GLU A  63       9.569  -1.186 -12.486  1.00 91.79           N  
ATOM    483  CA  GLU A  63       9.142  -0.466 -11.290  1.00 91.79           C  
ATOM    484  C   GLU A  63       7.797  -0.981 -10.786  1.00 91.79           C  
ATOM    485  CB  GLU A  63       9.060   1.037 -11.567  1.00 91.79           C  
ATOM    486  O   GLU A  63       6.876  -1.204 -11.576  1.00 91.79           O  
ATOM    487  CG  GLU A  63      10.386   1.660 -11.976  1.00 91.79           C  
ATOM    488  CD  GLU A  63      10.336   3.178 -12.058  1.00 91.79           C  
ATOM    489  OE1 GLU A  63      11.370   3.834 -11.797  1.00 91.79           O  
ATOM    490  OE2 GLU A  63       9.254   3.714 -12.386  1.00 91.79           O  
ATOM    491  N   THR A  64       7.777  -1.251  -9.487  1.00 95.22           N  
ATOM    492  CA  THR A  64       6.553  -1.745  -8.865  1.00 95.22           C  
ATOM    493  C   THR A  64       6.105  -0.817  -7.740  1.00 95.22           C  
ATOM    494  CB  THR A  64       6.742  -3.170  -8.314  1.00 95.22           C  
ATOM    495  O   THR A  64       6.915  -0.411  -6.903  1.00 95.22           O  
ATOM    496  CG2 THR A  64       5.460  -3.684  -7.667  1.00 95.22           C  
ATOM    497  OG1 THR A  64       7.108  -4.047  -9.387  1.00 95.22           O  
ATOM    498  N   TYR A  65       4.857  -0.433  -7.739  1.00 94.10           N  
ATOM    499  CA  TYR A  65       4.238   0.408  -6.720  1.00 94.10           C  
ATOM    500  C   TYR A  65       3.037  -0.289  -6.093  1.00 94.10           C  
ATOM    501  CB  TYR A  65       3.808   1.751  -7.319  1.00 94.10           C  
ATOM    502  O   TYR A  65       2.211  -0.871  -6.799  1.00 94.10           O  
ATOM    503  CG  TYR A  65       4.864   2.396  -8.184  1.00 94.10           C  
ATOM    504  CD1 TYR A  65       5.850   3.206  -7.626  1.00 94.10           C  
ATOM    505  CD2 TYR A  65       4.877   2.197  -9.560  1.00 94.10           C  
ATOM    506  CE1 TYR A  65       6.824   3.804  -8.419  1.00 94.10           C  
ATOM    507  CE2 TYR A  65       5.846   2.790 -10.363  1.00 94.10           C  
ATOM    508  OH  TYR A  65       7.775   4.180 -10.574  1.00 94.10           O  
ATOM    509  CZ  TYR A  65       6.814   3.590  -9.784  1.00 94.10           C  
ATOM    510  N   VAL A  66       2.956  -0.198  -4.783  1.00 96.08           N  
ATOM    511  CA  VAL A  66       1.930  -0.960  -4.079  1.00 96.08           C  
ATOM    512  C   VAL A  66       1.034  -0.010  -3.287  1.00 96.08           C  
ATOM    513  CB  VAL A  66       2.553  -2.014  -3.137  1.00 96.08           C  
ATOM    514  O   VAL A  66       1.523   0.900  -2.615  1.00 96.08           O  
ATOM    515  CG1 VAL A  66       1.471  -2.708  -2.311  1.00 96.08           C  
ATOM    516  CG2 VAL A  66       3.355  -3.038  -3.939  1.00 96.08           C  
ATOM    517  N   PHE A  67      -0.339  -0.201  -3.421  1.00 94.50           N  
ATOM    518  CA  PHE A  67      -1.341   0.553  -2.678  1.00 94.50           C  
ATOM    519  C   PHE A  67      -2.279  -0.385  -1.928  1.00 94.50           C  
ATOM    520  CB  PHE A  67      -2.144   1.455  -3.621  1.00 94.50           C  
ATOM    521  O   PHE A  67      -2.907  -1.257  -2.532  1.00 94.50           O  
ATOM    522  CG  PHE A  67      -1.291   2.350  -4.479  1.00 94.50           C  
ATOM    523  CD1 PHE A  67      -0.973   3.637  -4.064  1.00 94.50           C  
ATOM    524  CD2 PHE A  67      -0.806   1.903  -5.701  1.00 94.50           C  
ATOM    525  CE1 PHE A  67      -0.184   4.467  -4.856  1.00 94.50           C  
ATOM    526  CE2 PHE A  67      -0.016   2.726  -6.498  1.00 94.50           C  
ATOM    527  CZ  PHE A  67       0.293   4.009  -6.074  1.00 94.50           C  
ATOM    528  N   MET A  68      -2.282  -0.190  -0.620  1.00 93.31           N  
ATOM    529  CA  MET A  68      -3.031  -1.135   0.205  1.00 93.31           C  
ATOM    530  C   MET A  68      -4.081  -0.413   1.042  1.00 93.31           C  
ATOM    531  CB  MET A  68      -2.086  -1.921   1.115  1.00 93.31           C  
ATOM    532  O   MET A  68      -3.805   0.642   1.616  1.00 93.31           O  
ATOM    533  CG  MET A  68      -1.027  -2.712   0.364  1.00 93.31           C  
ATOM    534  SD  MET A  68       0.144  -3.565   1.490  1.00 93.31           S  
ATOM    535  CE  MET A  68       1.393  -2.265   1.695  1.00 93.31           C  
ATOM    536  N   LEU A  69      -5.255  -0.961   1.002  1.00 90.37           N  
ATOM    537  CA  LEU A  69      -6.314  -0.582   1.930  1.00 90.37           C  
ATOM    538  C   LEU A  69      -6.812  -1.794   2.712  1.00 90.37           C  
ATOM    539  CB  LEU A  69      -7.479   0.068   1.178  1.00 90.37           C  
ATOM    540  O   LEU A  69      -7.254  -2.780   2.119  1.00 90.37           O  
ATOM    541  CG  LEU A  69      -8.725   0.389   2.005  1.00 90.37           C  
ATOM    542  CD1 LEU A  69      -8.436   1.526   2.980  1.00 90.37           C  
ATOM    543  CD2 LEU A  69      -9.895   0.744   1.094  1.00 90.37           C  
ATOM    544  N   ALA A  70      -6.583  -1.721   3.998  1.00 89.95           N  
ATOM    545  CA  ALA A  70      -7.053  -2.822   4.835  1.00 89.95           C  
ATOM    546  C   ALA A  70      -7.657  -2.303   6.137  1.00 89.95           C  
ATOM    547  CB  ALA A  70      -5.910  -3.790   5.132  1.00 89.95           C  
ATOM    548  O   ALA A  70      -7.208  -1.288   6.676  1.00 89.95           O  
ATOM    549  N   ARG A  71      -8.665  -3.006   6.683  1.00 86.35           N  
ATOM    550  CA  ARG A  71      -9.296  -2.623   7.942  1.00 86.35           C  
ATOM    551  C   ARG A  71      -8.895  -3.571   9.067  1.00 86.35           C  
ATOM    552  CB  ARG A  71     -10.819  -2.599   7.795  1.00 86.35           C  
ATOM    553  O   ARG A  71      -9.115  -3.275  10.243  1.00 86.35           O  
ATOM    554  CG  ARG A  71     -11.327  -1.551   6.817  1.00 86.35           C  
ATOM    555  CD  ARG A  71     -11.333  -0.159   7.435  1.00 86.35           C  
ATOM    556  NE  ARG A  71     -11.972   0.817   6.557  1.00 86.35           N  
ATOM    557  NH1 ARG A  71     -11.543   2.632   7.921  1.00 86.35           N  
ATOM    558  NH2 ARG A  71     -12.661   2.919   5.940  1.00 86.35           N  
ATOM    559  CZ  ARG A  71     -12.057   2.120   6.808  1.00 86.35           C  
ATOM    560  N   ASP A  72      -8.252  -4.645   8.642  1.00 88.57           N  
ATOM    561  CA  ASP A  72      -7.812  -5.621   9.635  1.00 88.57           C  
ATOM    562  C   ASP A  72      -6.315  -5.894   9.511  1.00 88.57           C  
ATOM    563  CB  ASP A  72      -8.598  -6.926   9.490  1.00 88.57           C  
ATOM    564  O   ASP A  72      -5.767  -5.892   8.406  1.00 88.57           O  
ATOM    565  CG  ASP A  72      -8.229  -7.704   8.239  1.00 88.57           C  
ATOM    566  OD1 ASP A  72      -7.339  -8.579   8.305  1.00 88.57           O  
ATOM    567  OD2 ASP A  72      -8.833  -7.439   7.177  1.00 88.57           O  
ATOM    568  N   GLU A  73      -5.619  -6.017  10.589  1.00 90.32           N  
ATOM    569  CA  GLU A  73      -4.175  -6.218  10.674  1.00 90.32           C  
ATOM    570  C   GLU A  73      -3.756  -7.510   9.978  1.00 90.32           C  
ATOM    571  CB  GLU A  73      -3.719  -6.235  12.135  1.00 90.32           C  
ATOM    572  O   GLU A  73      -2.713  -7.558   9.323  1.00 90.32           O  
ATOM    573  CG  GLU A  73      -3.776  -4.874  12.813  1.00 90.32           C  
ATOM    574  CD  GLU A  73      -3.139  -4.864  14.193  1.00 90.32           C  
ATOM    575  OE1 GLU A  73      -2.762  -3.774  14.680  1.00 90.32           O  
ATOM    576  OE2 GLU A  73      -3.014  -5.956  14.792  1.00 90.32           O  
ATOM    577  N   LYS A  74      -4.604  -8.478  10.178  1.00 90.79           N  
ATOM    578  CA  LYS A  74      -4.305  -9.754   9.535  1.00 90.79           C  
ATOM    579  C   LYS A  74      -4.245  -9.604   8.017  1.00 90.79           C  
ATOM    580  CB  LYS A  74      -5.348 -10.805   9.917  1.00 90.79           C  
ATOM    581  O   LYS A  74      -3.315 -10.097   7.376  1.00 90.79           O  
ATOM    582  CG  LYS A  74      -5.051 -12.197   9.378  1.00 90.79           C  
ATOM    583  CD  LYS A  74      -6.114 -13.201   9.806  1.00 90.79           C  
ATOM    584  CE  LYS A  74      -5.864 -14.574   9.198  1.00 90.79           C  
ATOM    585  NZ  LYS A  74      -6.930 -15.550   9.574  1.00 90.79           N  
ATOM    586  N   ALA A  75      -5.231  -8.937   7.401  1.00 89.96           N  
ATOM    587  CA  ALA A  75      -5.259  -8.686   5.963  1.00 89.96           C  
ATOM    588  C   ALA A  75      -4.050  -7.862   5.527  1.00 89.96           C  
ATOM    589  CB  ALA A  75      -6.552  -7.976   5.571  1.00 89.96           C  
ATOM    590  O   ALA A  75      -3.433  -8.150   4.499  1.00 89.96           O  
ATOM    591  N   MET A  76      -3.803  -6.875   6.287  1.00 92.04           N  
ATOM    592  CA  MET A  76      -2.662  -6.017   5.978  1.00 92.04           C  
ATOM    593  C   MET A  76      -1.371  -6.827   5.928  1.00 92.04           C  
ATOM    594  CB  MET A  76      -2.537  -4.895   7.009  1.00 92.04           C  
ATOM    595  O   MET A  76      -0.549  -6.638   5.030  1.00 92.04           O  
ATOM    596  CG  MET A  76      -1.433  -3.897   6.699  1.00 92.04           C  
ATOM    597  SD  MET A  76      -1.646  -3.100   5.059  1.00 92.04           S  
ATOM    598  CE  MET A  76      -3.031  -1.985   5.423  1.00 92.04           C  
ATOM    599  N   LYS A  77      -1.151  -7.740   6.871  1.00 92.75           N  
ATOM    600  CA  LYS A  77       0.036  -8.589   6.920  1.00 92.75           C  
ATOM    601  C   LYS A  77       0.127  -9.478   5.683  1.00 92.75           C  
ATOM    602  CB  LYS A  77       0.028  -9.450   8.184  1.00 92.75           C  
ATOM    603  O   LYS A  77       1.200  -9.622   5.094  1.00 92.75           O  
ATOM    604  CG  LYS A  77       0.438  -8.703   9.445  1.00 92.75           C  
ATOM    605  CD  LYS A  77       0.496  -9.631  10.651  1.00 92.75           C  
ATOM    606  CE  LYS A  77       0.850  -8.874  11.924  1.00 92.75           C  
ATOM    607  NZ  LYS A  77       0.853  -9.770  13.119  1.00 92.75           N  
ATOM    608  N   GLU A  78      -0.976 -10.065   5.285  1.00 93.93           N  
ATOM    609  CA  GLU A  78      -1.004 -10.907   4.092  1.00 93.93           C  
ATOM    610  C   GLU A  78      -0.712 -10.093   2.835  1.00 93.93           C  
ATOM    611  CB  GLU A  78      -2.358 -11.609   3.962  1.00 93.93           C  
ATOM    612  O   GLU A  78       0.032 -10.539   1.959  1.00 93.93           O  
ATOM    613  CG  GLU A  78      -2.599 -12.681   5.014  1.00 93.93           C  
ATOM    614  CD  GLU A  78      -1.616 -13.838   4.929  1.00 93.93           C  
ATOM    615  OE1 GLU A  78      -0.924 -14.122   5.933  1.00 93.93           O  
ATOM    616  OE2 GLU A  78      -1.536 -14.464   3.849  1.00 93.93           O  
ATOM    617  N   PHE A  79      -1.363  -8.891   2.779  1.00 94.55           N  
ATOM    618  CA  PHE A  79      -1.105  -7.997   1.657  1.00 94.55           C  
ATOM    619  C   PHE A  79       0.374  -7.636   1.581  1.00 94.55           C  
ATOM    620  CB  PHE A  79      -1.950  -6.725   1.775  1.00 94.55           C  
ATOM    621  O   PHE A  79       0.964  -7.636   0.499  1.00 94.55           O  
ATOM    622  CG  PHE A  79      -3.399  -6.924   1.422  1.00 94.55           C  
ATOM    623  CD1 PHE A  79      -3.819  -8.079   0.775  1.00 94.55           C  
ATOM    624  CD2 PHE A  79      -4.342  -5.954   1.738  1.00 94.55           C  
ATOM    625  CE1 PHE A  79      -5.160  -8.266   0.447  1.00 94.55           C  
ATOM    626  CE2 PHE A  79      -5.684  -6.134   1.414  1.00 94.55           C  
ATOM    627  CZ  PHE A  79      -6.091  -7.290   0.768  1.00 94.55           C  
ATOM    628  N   GLN A  80       0.961  -7.344   2.680  1.00 92.41           N  
ATOM    629  CA  GLN A  80       2.363  -6.943   2.731  1.00 92.41           C  
ATOM    630  C   GLN A  80       3.276  -8.073   2.265  1.00 92.41           C  
ATOM    631  CB  GLN A  80       2.747  -6.508   4.147  1.00 92.41           C  
ATOM    632  O   GLN A  80       4.244  -7.837   1.539  1.00 92.41           O  
ATOM    633  CG  GLN A  80       2.208  -5.138   4.536  1.00 92.41           C  
ATOM    634  CD  GLN A  80       2.604  -4.731   5.944  1.00 92.41           C  
ATOM    635  NE2 GLN A  80       1.883  -3.767   6.506  1.00 92.41           N  
ATOM    636  OE1 GLN A  80       3.548  -5.279   6.521  1.00 92.41           O  
ATOM    637  N   LYS A  81       3.001  -9.285   2.758  1.00 93.82           N  
ATOM    638  CA  LYS A  81       3.785 -10.443   2.339  1.00 93.82           C  
ATOM    639  C   LYS A  81       3.755 -10.606   0.822  1.00 93.82           C  
ATOM    640  CB  LYS A  81       3.267 -11.715   3.012  1.00 93.82           C  
ATOM    641  O   LYS A  81       4.794 -10.828   0.196  1.00 93.82           O  
ATOM    642  CG  LYS A  81       3.668 -11.847   4.474  1.00 93.82           C  
ATOM    643  CD  LYS A  81       3.166 -13.154   5.075  1.00 93.82           C  
ATOM    644  CE  LYS A  81       3.483 -13.245   6.562  1.00 93.82           C  
ATOM    645  NZ  LYS A  81       2.950 -14.503   7.166  1.00 93.82           N  
ATOM    646  N   GLU A  82       2.560 -10.445   0.319  1.00 93.64           N  
ATOM    647  CA  GLU A  82       2.409 -10.559  -1.129  1.00 93.64           C  
ATOM    648  C   GLU A  82       3.133  -9.425  -1.850  1.00 93.64           C  
ATOM    649  CB  GLU A  82       0.928 -10.568  -1.516  1.00 93.64           C  
ATOM    650  O   GLU A  82       3.840  -9.659  -2.832  1.00 93.64           O  
ATOM    651  CG  GLU A  82       0.683 -10.767  -3.005  1.00 93.64           C  
ATOM    652  CD  GLU A  82      -0.792 -10.842  -3.366  1.00 93.64           C  
ATOM    653  OE1 GLU A  82      -1.127 -10.777  -4.570  1.00 93.64           O  
ATOM    654  OE2 GLU A  82      -1.620 -10.965  -2.436  1.00 93.64           O  
ATOM    655  N   ALA A  83       2.960  -8.244  -1.409  1.00 93.60           N  
ATOM    656  CA  ALA A  83       3.553  -7.054  -2.013  1.00 93.60           C  
ATOM    657  C   ALA A  83       5.077  -7.139  -2.012  1.00 93.60           C  
ATOM    658  CB  ALA A  83       3.093  -5.798  -1.277  1.00 93.60           C  
ATOM    659  O   ALA A  83       5.727  -6.751  -2.985  1.00 93.60           O  
ATOM    660  N   GLU A  84       5.639  -7.654  -0.997  1.00 92.04           N  
ATOM    661  CA  GLU A  84       7.087  -7.678  -0.819  1.00 92.04           C  
ATOM    662  C   GLU A  84       7.753  -8.607  -1.831  1.00 92.04           C  
ATOM    663  CB  GLU A  84       7.446  -8.110   0.606  1.00 92.04           C  
ATOM    664  O   GLU A  84       8.943  -8.468  -2.120  1.00 92.04           O  
ATOM    665  CG  GLU A  84       7.179  -7.042   1.657  1.00 92.04           C  
ATOM    666  CD  GLU A  84       7.772  -7.377   3.016  1.00 92.04           C  
ATOM    667  OE1 GLU A  84       8.311  -6.466   3.685  1.00 92.04           O  
ATOM    668  OE2 GLU A  84       7.698  -8.561   3.416  1.00 92.04           O  
ATOM    669  N   LYS A  85       7.038  -9.494  -2.389  1.00 93.84           N  
ATOM    670  CA  LYS A  85       7.574 -10.406  -3.395  1.00 93.84           C  
ATOM    671  C   LYS A  85       7.952  -9.657  -4.670  1.00 93.84           C  
ATOM    672  CB  LYS A  85       6.562 -11.507  -3.715  1.00 93.84           C  
ATOM    673  O   LYS A  85       8.749 -10.149  -5.472  1.00 93.84           O  
ATOM    674  CG  LYS A  85       6.245 -12.417  -2.538  1.00 93.84           C  
ATOM    675  CD  LYS A  85       5.188 -13.453  -2.900  1.00 93.84           C  
ATOM    676  CE  LYS A  85       4.801 -14.302  -1.698  1.00 93.84           C  
ATOM    677  NZ  LYS A  85       3.703 -15.260  -2.027  1.00 93.84           N  
ATOM    678  N   TYR A  86       7.435  -8.437  -4.779  1.00 92.73           N  
ATOM    679  CA  TYR A  86       7.604  -7.711  -6.033  1.00 92.73           C  
ATOM    680  C   TYR A  86       8.653  -6.615  -5.892  1.00 92.73           C  
ATOM    681  CB  TYR A  86       6.273  -7.104  -6.486  1.00 92.73           C  
ATOM    682  O   TYR A  86       8.831  -5.796  -6.797  1.00 92.73           O  
ATOM    683  CG  TYR A  86       5.229  -8.133  -6.850  1.00 92.73           C  
ATOM    684  CD1 TYR A  86       5.106  -8.597  -8.157  1.00 92.73           C  
ATOM    685  CD2 TYR A  86       4.364  -8.641  -5.887  1.00 92.73           C  
ATOM    686  CE1 TYR A  86       4.145  -9.543  -8.497  1.00 92.73           C  
ATOM    687  CE2 TYR A  86       3.399  -9.587  -6.216  1.00 92.73           C  
ATOM    688  OH  TYR A  86       2.344 -10.969  -7.852  1.00 92.73           O  
ATOM    689  CZ  TYR A  86       3.297 -10.032  -7.521  1.00 92.73           C  
ATOM    690  N   ASN A  87       9.361  -6.581  -4.744  1.00 91.54           N  
ATOM    691  CA  ASN A  87      10.368  -5.556  -4.488  1.00 91.54           C  
ATOM    692  C   ASN A  87       9.864  -4.168  -4.871  1.00 91.54           C  
ATOM    693  CB  ASN A  87      11.663  -5.877  -5.236  1.00 91.54           C  
ATOM    694  O   ASN A  87      10.445  -3.509  -5.736  1.00 91.54           O  
ATOM    695  CG  ASN A  87      12.303  -7.169  -4.768  1.00 91.54           C  
ATOM    696  ND2 ASN A  87      12.582  -8.067  -5.706  1.00 91.54           N  
ATOM    697  OD1 ASN A  87      12.545  -7.359  -3.573  1.00 91.54           O  
ATOM    698  N   PRO A  88       8.741  -3.713  -4.193  1.00 93.64           N  
ATOM    699  CA  PRO A  88       8.118  -2.437  -4.550  1.00 93.64           C  
ATOM    700  C   PRO A  88       9.006  -1.237  -4.228  1.00 93.64           C  
ATOM    701  CB  PRO A  88       6.844  -2.417  -3.701  1.00 93.64           C  
ATOM    702  O   PRO A  88       9.713  -1.240  -3.217  1.00 93.64           O  
ATOM    703  CG  PRO A  88       7.161  -3.270  -2.516  1.00 93.64           C  
ATOM    704  CD  PRO A  88       8.093  -4.365  -2.951  1.00 93.64           C  
ATOM    705  N   LYS A  89       8.982  -0.207  -5.113  1.00 93.08           N  
ATOM    706  CA  LYS A  89       9.697   1.040  -4.859  1.00 93.08           C  
ATOM    707  C   LYS A  89       8.996   1.867  -3.786  1.00 93.08           C  
ATOM    708  CB  LYS A  89       9.829   1.855  -6.147  1.00 93.08           C  
ATOM    709  O   LYS A  89       9.651   2.539  -2.986  1.00 93.08           O  
ATOM    710  CG  LYS A  89      10.740   1.224  -7.189  1.00 93.08           C  
ATOM    711  CD  LYS A  89      12.200   1.270  -6.756  1.00 93.08           C  
ATOM    712  CE  LYS A  89      13.126   0.763  -7.854  1.00 93.08           C  
ATOM    713  NZ  LYS A  89      14.539   0.657  -7.382  1.00 93.08           N  
ATOM    714  N   ILE A  90       7.747   1.800  -3.811  1.00 94.28           N  
ATOM    715  CA  ILE A  90       6.928   2.552  -2.867  1.00 94.28           C  
ATOM    716  C   ILE A  90       5.760   1.689  -2.396  1.00 94.28           C  
ATOM    717  CB  ILE A  90       6.407   3.865  -3.493  1.00 94.28           C  
ATOM    718  O   ILE A  90       5.111   1.018  -3.202  1.00 94.28           O  
ATOM    719  CG1 ILE A  90       7.578   4.735  -3.963  1.00 94.28           C  
ATOM    720  CG2 ILE A  90       5.525   4.625  -2.498  1.00 94.28           C  
ATOM    721  CD1 ILE A  90       8.486   5.211  -2.838  1.00 94.28           C  
ATOM    722  N   ILE A  91       5.563   1.677  -1.089  1.00 94.46           N  
ATOM    723  CA  ILE A  91       4.373   1.036  -0.540  1.00 94.46           C  
ATOM    724  C   ILE A  91       3.543   2.061   0.228  1.00 94.46           C  
ATOM    725  CB  ILE A  91       4.744  -0.150   0.378  1.00 94.46           C  
ATOM    726  O   ILE A  91       4.041   2.703   1.157  1.00 94.46           O  
ATOM    727  CG1 ILE A  91       5.612  -1.161  -0.379  1.00 94.46           C  
ATOM    728  CG2 ILE A  91       3.482  -0.819   0.932  1.00 94.46           C  
ATOM    729  CD1 ILE A  91       6.128  -2.304   0.485  1.00 94.46           C  
ATOM    730  N   VAL A  92       2.344   2.298  -0.251  1.00 94.47           N  
ATOM    731  CA  VAL A  92       1.410   3.127   0.504  1.00 94.47           C  
ATOM    732  C   VAL A  92       0.341   2.247   1.147  1.00 94.47           C  
ATOM    733  CB  VAL A  92       0.750   4.199  -0.393  1.00 94.47           C  
ATOM    734  O   VAL A  92      -0.360   1.505   0.455  1.00 94.47           O  
ATOM    735  CG1 VAL A  92      -0.152   5.113   0.434  1.00 94.47           C  
ATOM    736  CG2 VAL A  92       1.816   5.013  -1.123  1.00 94.47           C  
ATOM    737  N   MET A  93       0.240   2.386   2.502  1.00 92.63           N  
ATOM    738  CA  MET A  93      -0.680   1.548   3.265  1.00 92.63           C  
ATOM    739  C   MET A  93      -1.645   2.401   4.081  1.00 92.63           C  
ATOM    740  CB  MET A  93       0.093   0.604   4.189  1.00 92.63           C  
ATOM    741  O   MET A  93      -1.234   3.371   4.720  1.00 92.63           O  
ATOM    742  CG  MET A  93       1.044  -0.328   3.456  1.00 92.63           C  
ATOM    743  SD  MET A  93       2.142  -1.252   4.600  1.00 92.63           S  
ATOM    744  CE  MET A  93       3.365   0.034   4.978  1.00 92.63           C  
ATOM    745  N   VAL A  94      -2.889   1.996   4.005  1.00 90.36           N  
ATOM    746  CA  VAL A  94      -3.873   2.597   4.899  1.00 90.36           C  
ATOM    747  C   VAL A  94      -4.522   1.513   5.756  1.00 90.36           C  
ATOM    748  CB  VAL A  94      -4.953   3.374   4.113  1.00 90.36           C  
ATOM    749  O   VAL A  94      -5.138   0.583   5.230  1.00 90.36           O  
ATOM    750  CG1 VAL A  94      -5.941   4.041   5.069  1.00 90.36           C  
ATOM    751  CG2 VAL A  94      -4.305   4.413   3.200  1.00 90.36           C  
ATOM    752  N   LEU A  95      -4.284   1.574   7.085  1.00 89.15           N  
ATOM    753  CA  LEU A  95      -4.845   0.637   8.052  1.00 89.15           C  
ATOM    754  C   LEU A  95      -5.581   1.379   9.163  1.00 89.15           C  
ATOM    755  CB  LEU A  95      -3.742  -0.239   8.652  1.00 89.15           C  
ATOM    756  O   LEU A  95      -4.966   2.117   9.936  1.00 89.15           O  
ATOM    757  CG  LEU A  95      -4.173  -1.219   9.744  1.00 89.15           C  
ATOM    758  CD1 LEU A  95      -5.119  -2.270   9.170  1.00 89.15           C  
ATOM    759  CD2 LEU A  95      -2.956  -1.879  10.382  1.00 89.15           C  
ATOM    760  N   ASN A  96      -6.879   1.204   9.268  1.00 83.93           N  
ATOM    761  CA  ASN A  96      -7.703   1.722  10.355  1.00 83.93           C  
ATOM    762  C   ASN A  96      -7.345   3.166  10.691  1.00 83.93           C  
ATOM    763  CB  ASN A  96      -7.568   0.839  11.598  1.00 83.93           C  
ATOM    764  O   ASN A  96      -7.093   3.494  11.852  1.00 83.93           O  
ATOM    765  CG  ASN A  96      -8.366  -0.446  11.491  1.00 83.93           C  
ATOM    766  ND2 ASN A  96      -8.027  -1.425  12.321  1.00 83.93           N  
ATOM    767  OD1 ASN A  96      -9.278  -0.558  10.668  1.00 83.93           O  
ATOM    768  N   GLY A  97      -7.167   4.072   9.665  1.00 82.63           N  
ATOM    769  CA  GLY A  97      -6.916   5.478   9.936  1.00 82.63           C  
ATOM    770  C   GLY A  97      -5.439   5.813  10.029  1.00 82.63           C  
ATOM    771  O   GLY A  97      -5.072   6.917  10.435  1.00 82.63           O  
ATOM    772  N   ARG A  98      -4.650   4.815   9.799  1.00 90.83           N  
ATOM    773  CA  ARG A  98      -3.205   5.017   9.801  1.00 90.83           C  
ATOM    774  C   ARG A  98      -2.634   4.901   8.392  1.00 90.83           C  
ATOM    775  CB  ARG A  98      -2.522   4.009  10.727  1.00 90.83           C  
ATOM    776  O   ARG A  98      -2.848   3.896   7.710  1.00 90.83           O  
ATOM    777  CG  ARG A  98      -2.826   4.223  12.202  1.00 90.83           C  
ATOM    778  CD  ARG A  98      -2.102   3.212  13.080  1.00 90.83           C  
ATOM    779  NE  ARG A  98      -2.727   1.894  13.013  1.00 90.83           N  
ATOM    780  NH1 ARG A  98      -1.192   0.867  14.401  1.00 90.83           N  
ATOM    781  NH2 ARG A  98      -2.928  -0.339  13.513  1.00 90.83           N  
ATOM    782  CZ  ARG A  98      -2.281   0.810  13.642  1.00 90.83           C  
ATOM    783  N   VAL A  99      -2.021   5.952   8.000  1.00 92.65           N  
ATOM    784  CA  VAL A  99      -1.339   5.950   6.710  1.00 92.65           C  
ATOM    785  C   VAL A  99       0.146   5.655   6.911  1.00 92.65           C  
ATOM    786  CB  VAL A  99      -1.519   7.295   5.970  1.00 92.65           C  
ATOM    787  O   VAL A  99       0.801   6.278   7.749  1.00 92.65           O  
ATOM    788  CG1 VAL A  99      -0.700   7.316   4.681  1.00 92.65           C  
ATOM    789  CG2 VAL A  99      -2.996   7.547   5.674  1.00 92.65           C  
ATOM    790  N   ARG A 100       0.598   4.653   6.189  1.00 93.92           N  
ATOM    791  CA  ARG A 100       2.018   4.314   6.209  1.00 93.92           C  
ATOM    792  C   ARG A 100       2.612   4.363   4.806  1.00 93.92           C  
ATOM    793  CB  ARG A 100       2.231   2.927   6.820  1.00 93.92           C  
ATOM    794  O   ARG A 100       1.986   3.911   3.844  1.00 93.92           O  
ATOM    795  CG  ARG A 100       1.906   2.851   8.303  1.00 93.92           C  
ATOM    796  CD  ARG A 100       1.991   1.424   8.827  1.00 93.92           C  
ATOM    797  NE  ARG A 100       3.351   0.899   8.746  1.00 93.92           N  
ATOM    798  NH1 ARG A 100       2.786  -1.243   9.401  1.00 93.92           N  
ATOM    799  NH2 ARG A 100       4.965  -0.726   8.915  1.00 93.92           N  
ATOM    800  CZ  ARG A 100       3.697  -0.355   9.021  1.00 93.92           C  
ATOM    801  N   VAL A 101       3.693   4.935   4.724  1.00 95.64           N  
ATOM    802  CA  VAL A 101       4.410   4.993   3.454  1.00 95.64           C  
ATOM    803  C   VAL A 101       5.821   4.436   3.632  1.00 95.64           C  
ATOM    804  CB  VAL A 101       4.471   6.434   2.901  1.00 95.64           C  
ATOM    805  O   VAL A 101       6.565   4.883   4.507  1.00 95.64           O  
ATOM    806  CG1 VAL A 101       5.193   6.467   1.556  1.00 95.64           C  
ATOM    807  CG2 VAL A 101       3.064   7.015   2.770  1.00 95.64           C  
ATOM    808  N   ARG A 102       6.122   3.445   2.850  1.00 95.54           N  
ATOM    809  CA  ARG A 102       7.471   2.887   2.837  1.00 95.54           C  
ATOM    810  C   ARG A 102       8.209   3.268   1.559  1.00 95.54           C  
ATOM    811  CB  ARG A 102       7.424   1.364   2.980  1.00 95.54           C  
ATOM    812  O   ARG A 102       7.674   3.119   0.458  1.00 95.54           O  
ATOM    813  CG  ARG A 102       8.793   0.713   3.093  1.00 95.54           C  
ATOM    814  CD  ARG A 102       8.689  -0.799   3.230  1.00 95.54           C  
ATOM    815  NE  ARG A 102       9.105  -1.481   2.008  1.00 95.54           N  
ATOM    816  NH1 ARG A 102       8.038  -3.469   2.508  1.00 95.54           N  
ATOM    817  NH2 ARG A 102       9.218  -3.255   0.554  1.00 95.54           N  
ATOM    818  CZ  ARG A 102       8.786  -2.733   1.692  1.00 95.54           C  
ATOM    819  N   ASN A 103       9.411   3.767   1.781  1.00 96.04           N  
ATOM    820  CA  ASN A 103      10.242   4.177   0.654  1.00 96.04           C  
ATOM    821  C   ASN A 103      11.323   3.143   0.349  1.00 96.04           C  
ATOM    822  CB  ASN A 103      10.875   5.544   0.922  1.00 96.04           C  
ATOM    823  O   ASN A 103      12.319   3.050   1.068  1.00 96.04           O  
ATOM    824  CG  ASN A 103      11.713   6.038  -0.241  1.00 96.04           C  
ATOM    825  ND2 ASN A 103      12.399   7.158  -0.044  1.00 96.04           N  
ATOM    826  OD1 ASN A 103      11.743   5.419  -1.307  1.00 96.04           O  
ATOM    827  N   GLY A 104      11.142   2.368  -0.782  1.00 93.10           N  
ATOM    828  CA  GLY A 104      12.100   1.350  -1.182  1.00 93.10           C  
ATOM    829  C   GLY A 104      13.040   1.813  -2.279  1.00 93.10           C  
ATOM    830  O   GLY A 104      13.801   1.015  -2.830  1.00 93.10           O  
ATOM    831  N   THR A 105      13.015   3.102  -2.568  1.00 93.01           N  
ATOM    832  CA  THR A 105      13.890   3.653  -3.597  1.00 93.01           C  
ATOM    833  C   THR A 105      15.256   4.003  -3.014  1.00 93.01           C  
ATOM    834  CB  THR A 105      13.270   4.904  -4.247  1.00 93.01           C  
ATOM    835  O   THR A 105      15.513   3.763  -1.832  1.00 93.01           O  
ATOM    836  CG2 THR A 105      11.792   4.689  -4.554  1.00 93.01           C  
ATOM    837  OG1 THR A 105      13.405   6.016  -3.353  1.00 93.01           O  
ATOM    838  N   ASP A 106      16.131   4.516  -3.896  1.00 93.68           N  
ATOM    839  CA  ASP A 106      17.472   4.875  -3.445  1.00 93.68           C  
ATOM    840  C   ASP A 106      17.571   6.370  -3.152  1.00 93.68           C  
ATOM    841  CB  ASP A 106      18.516   4.473  -4.489  1.00 93.68           C  
ATOM    842  O   ASP A 106      18.663   6.889  -2.908  1.00 93.68           O  
ATOM    843  CG  ASP A 106      18.278   5.118  -5.843  1.00 93.68           C  
ATOM    844  OD1 ASP A 106      17.191   5.694  -6.062  1.00 93.68           O  
ATOM    845  OD2 ASP A 106      19.186   5.047  -6.700  1.00 93.68           O  
ATOM    846  N   ARG A 107      16.468   7.112  -3.176  1.00 94.33           N  
ATOM    847  CA  ARG A 107      16.433   8.551  -2.935  1.00 94.33           C  
ATOM    848  C   ARG A 107      15.304   8.919  -1.978  1.00 94.33           C  
ATOM    849  CB  ARG A 107      16.273   9.313  -4.252  1.00 94.33           C  
ATOM    850  O   ARG A 107      14.336   8.169  -1.834  1.00 94.33           O  
ATOM    851  CG  ARG A 107      15.032   8.927  -5.040  1.00 94.33           C  
ATOM    852  CD  ARG A 107      15.013   9.576  -6.417  1.00 94.33           C  
ATOM    853  NE  ARG A 107      14.294   8.757  -7.389  1.00 94.33           N  
ATOM    854  NH1 ARG A 107      14.745  10.132  -9.190  1.00 94.33           N  
ATOM    855  NH2 ARG A 107      13.505   8.226  -9.480  1.00 94.33           N  
ATOM    856  CZ  ARG A 107      14.183   9.041  -8.684  1.00 94.33           C  
ATOM    857  N   PRO A 108      15.502  10.145  -1.367  1.00 95.72           N  
ATOM    858  CA  PRO A 108      14.425  10.614  -0.492  1.00 95.72           C  
ATOM    859  C   PRO A 108      13.153  10.966  -1.259  1.00 95.72           C  
ATOM    860  CB  PRO A 108      15.025  11.857   0.170  1.00 95.72           C  
ATOM    861  O   PRO A 108      13.224  11.429  -2.401  1.00 95.72           O  
ATOM    862  CG  PRO A 108      16.117  12.292  -0.753  1.00 95.72           C  
ATOM    863  CD  PRO A 108      16.586  11.098  -1.534  1.00 95.72           C  
ATOM    864  N   CYS A 109      12.025  10.679  -0.644  1.00 96.55           N  
ATOM    865  CA  CYS A 109      10.732  10.995  -1.242  1.00 96.55           C  
ATOM    866  C   CYS A 109       9.985  12.030  -0.410  1.00 96.55           C  
ATOM    867  CB  CYS A 109       9.883   9.732  -1.383  1.00 96.55           C  
ATOM    868  O   CYS A 109      10.109  12.054   0.816  1.00 96.55           O  
ATOM    869  SG  CYS A 109      10.593   8.499  -2.497  1.00 96.55           S  
ATOM    870  N   ARG A 110       9.360  12.894  -1.098  1.00 97.41           N  
ATOM    871  CA  ARG A 110       8.455  13.828  -0.434  1.00 97.41           C  
ATOM    872  C   ARG A 110       7.030  13.286  -0.411  1.00 97.41           C  
ATOM    873  CB  ARG A 110       8.486  15.192  -1.127  1.00 97.41           C  
ATOM    874  O   ARG A 110       6.474  12.942  -1.456  1.00 97.41           O  
ATOM    875  CG  ARG A 110       9.784  15.958  -0.922  1.00 97.41           C  
ATOM    876  CD  ARG A 110       9.698  17.372  -1.480  1.00 97.41           C  
ATOM    877  NE  ARG A 110      11.001  18.031  -1.480  1.00 97.41           N  
ATOM    878  NH1 ARG A 110      10.321  19.831  -2.757  1.00 97.41           N  
ATOM    879  NH2 ARG A 110      12.488  19.695  -2.023  1.00 97.41           N  
ATOM    880  CZ  ARG A 110      11.267  19.184  -2.087  1.00 97.41           C  
ATOM    881  N   VAL A 111       6.496  13.160   0.770  1.00 96.43           N  
ATOM    882  CA  VAL A 111       5.156  12.603   0.926  1.00 96.43           C  
ATOM    883  C   VAL A 111       4.207  13.677   1.451  1.00 96.43           C  
ATOM    884  CB  VAL A 111       5.156  11.382   1.873  1.00 96.43           C  
ATOM    885  O   VAL A 111       4.479  14.308   2.475  1.00 96.43           O  
ATOM    886  CG1 VAL A 111       3.745  10.819   2.028  1.00 96.43           C  
ATOM    887  CG2 VAL A 111       6.110  10.306   1.355  1.00 96.43           C  
ATOM    888  N   ARG A 112       3.154  13.843   0.640  1.00 95.66           N  
ATOM    889  CA  ARG A 112       2.107  14.768   1.059  1.00 95.66           C  
ATOM    890  C   ARG A 112       0.827  14.021   1.420  1.00 95.66           C  
ATOM    891  CB  ARG A 112       1.822  15.793  -0.041  1.00 95.66           C  
ATOM    892  O   ARG A 112       0.301  13.253   0.612  1.00 95.66           O  
ATOM    893  CG  ARG A 112       2.929  16.817  -0.231  1.00 95.66           C  
ATOM    894  CD  ARG A 112       2.565  17.853  -1.285  1.00 95.66           C  
ATOM    895  NE  ARG A 112       1.499  17.377  -2.162  1.00 95.66           N  
ATOM    896  NH1 ARG A 112       1.112  19.431  -3.148  1.00 95.66           N  
ATOM    897  NH2 ARG A 112      -0.119  17.602  -3.777  1.00 95.66           N  
ATOM    898  CZ  ARG A 112       0.833  18.138  -3.027  1.00 95.66           C  
ATOM    899  N   VAL A 113       0.370  14.212   2.635  1.00 94.07           N  
ATOM    900  CA  VAL A 113      -0.864  13.593   3.107  1.00 94.07           C  
ATOM    901  C   VAL A 113      -1.932  14.664   3.319  1.00 94.07           C  
ATOM    902  CB  VAL A 113      -0.637  12.800   4.414  1.00 94.07           C  
ATOM    903  O   VAL A 113      -1.740  15.592   4.108  1.00 94.07           O  
ATOM    904  CG1 VAL A 113      -1.934  12.139   4.877  1.00 94.07           C  
ATOM    905  CG2 VAL A 113       0.460  11.755   4.220  1.00 94.07           C  
ATOM    906  N   THR A 114      -3.012  14.528   2.458  1.00 92.46           N  
ATOM    907  CA  THR A 114      -4.134  15.452   2.579  1.00 92.46           C  
ATOM    908  C   THR A 114      -5.361  14.741   3.143  1.00 92.46           C  
ATOM    909  CB  THR A 114      -4.484  16.087   1.221  1.00 92.46           C  
ATOM    910  O   THR A 114      -5.822  13.746   2.579  1.00 92.46           O  
ATOM    911  CG2 THR A 114      -5.592  17.124   1.367  1.00 92.46           C  
ATOM    912  OG1 THR A 114      -3.318  16.723   0.682  1.00 92.46           O  
ATOM    913  N   ALA A 115      -5.864  15.197   4.319  1.00 89.70           N  
ATOM    914  CA  ALA A 115      -7.051  14.651   4.971  1.00 89.70           C  
ATOM    915  C   ALA A 115      -7.807  15.736   5.732  1.00 89.70           C  
ATOM    916  CB  ALA A 115      -6.666  13.514   5.914  1.00 89.70           C  
ATOM    917  O   ALA A 115      -7.197  16.569   6.407  1.00 89.70           O  
ATOM    918  N   GLY A 116      -9.223  15.789   5.538  1.00 85.44           N  
ATOM    919  CA  GLY A 116     -10.052  16.748   6.250  1.00 85.44           C  
ATOM    920  C   GLY A 116      -9.737  18.189   5.894  1.00 85.44           C  
ATOM    921  O   GLY A 116      -9.824  19.077   6.745  1.00 85.44           O  
ATOM    922  N   GLY A 117      -9.159  18.436   4.733  1.00 87.79           N  
ATOM    923  CA  GLY A 117      -8.845  19.780   4.274  1.00 87.79           C  
ATOM    924  C   GLY A 117      -7.457  20.239   4.677  1.00 87.79           C  
ATOM    925  O   GLY A 117      -7.045  21.353   4.346  1.00 87.79           O  
ATOM    926  N   GLU A 118      -6.758  19.410   5.411  1.00 90.98           N  
ATOM    927  CA  GLU A 118      -5.407  19.752   5.844  1.00 90.98           C  
ATOM    928  C   GLU A 118      -4.361  18.935   5.090  1.00 90.98           C  
ATOM    929  CB  GLU A 118      -5.255  19.538   7.352  1.00 90.98           C  
ATOM    930  O   GLU A 118      -4.587  17.763   4.781  1.00 90.98           O  
ATOM    931  CG  GLU A 118      -6.113  20.470   8.195  1.00 90.98           C  
ATOM    932  CD  GLU A 118      -5.924  20.271   9.691  1.00 90.98           C  
ATOM    933  OE1 GLU A 118      -6.099  21.243  10.460  1.00 90.98           O  
ATOM    934  OE2 GLU A 118      -5.597  19.133  10.097  1.00 90.98           O  
ATOM    935  N   THR A 119      -3.294  19.680   4.719  1.00 94.99           N  
ATOM    936  CA  THR A 119      -2.188  19.011   4.044  1.00 94.99           C  
ATOM    937  C   THR A 119      -0.928  19.045   4.905  1.00 94.99           C  
ATOM    938  CB  THR A 119      -1.895  19.655   2.676  1.00 94.99           C  
ATOM    939  O   THR A 119      -0.542  20.103   5.406  1.00 94.99           O  
ATOM    940  CG2 THR A 119      -0.733  18.957   1.977  1.00 94.99           C  
ATOM    941  OG1 THR A 119      -3.062  19.560   1.850  1.00 94.99           O  
ATOM    942  N   ARG A 120      -0.402  17.830   5.146  1.00 94.65           N  
ATOM    943  CA  ARG A 120       0.887  17.726   5.821  1.00 94.65           C  
ATOM    944  C   ARG A 120       1.947  17.144   4.891  1.00 94.65           C  
ATOM    945  CB  ARG A 120       0.767  16.865   7.081  1.00 94.65           C  
ATOM    946  O   ARG A 120       1.670  16.214   4.131  1.00 94.65           O  
ATOM    947  CG  ARG A 120      -0.156  17.448   8.139  1.00 94.65           C  
ATOM    948  CD  ARG A 120      -0.274  16.534   9.351  1.00 94.65           C  
ATOM    949  NE  ARG A 120      -1.238  17.045  10.320  1.00 94.65           N  
ATOM    950  NH1 ARG A 120      -0.970  15.304  11.816  1.00 94.65           N  
ATOM    951  NH2 ARG A 120      -2.440  17.002  12.277  1.00 94.65           N  
ATOM    952  CZ  ARG A 120      -1.547  16.449  11.469  1.00 94.65           C  
ATOM    953  N   GLU A 121       3.111  17.703   4.984  1.00 97.41           N  
ATOM    954  CA  GLU A 121       4.205  17.269   4.120  1.00 97.41           C  
ATOM    955  C   GLU A 121       5.333  16.640   4.932  1.00 97.41           C  
ATOM    956  CB  GLU A 121       4.740  18.444   3.298  1.00 97.41           C  
ATOM    957  O   GLU A 121       5.682  17.133   6.007  1.00 97.41           O  
ATOM    958  CG  GLU A 121       5.765  18.044   2.247  1.00 97.41           C  
ATOM    959  CD  GLU A 121       6.248  19.213   1.403  1.00 97.41           C  
ATOM    960  OE1 GLU A 121       7.408  19.649   1.578  1.00 97.41           O  
ATOM    961  OE2 GLU A 121       5.459  19.697   0.562  1.00 97.41           O  
ATOM    962  N   TYR A 122       5.881  15.480   4.380  1.00 96.35           N  
ATOM    963  CA  TYR A 122       6.958  14.758   5.048  1.00 96.35           C  
ATOM    964  C   TYR A 122       8.051  14.371   4.059  1.00 96.35           C  
ATOM    965  CB  TYR A 122       6.416  13.505   5.743  1.00 96.35           C  
ATOM    966  O   TYR A 122       7.791  14.230   2.861  1.00 96.35           O  
ATOM    967  CG  TYR A 122       5.259  13.779   6.673  1.00 96.35           C  
ATOM    968  CD1 TYR A 122       5.473  14.040   8.024  1.00 96.35           C  
ATOM    969  CD2 TYR A 122       3.950  13.778   6.202  1.00 96.35           C  
ATOM    970  CE1 TYR A 122       4.410  14.291   8.885  1.00 96.35           C  
ATOM    971  CE2 TYR A 122       2.879  14.028   7.054  1.00 96.35           C  
ATOM    972  OH  TYR A 122       2.062  14.532   9.240  1.00 96.35           O  
ATOM    973  CZ  TYR A 122       3.119  14.283   8.392  1.00 96.35           C  
ATOM    974  N   THR A 123       9.207  14.230   4.613  1.00 96.47           N  
ATOM    975  CA  THR A 123      10.288  13.623   3.844  1.00 96.47           C  
ATOM    976  C   THR A 123      10.567  12.203   4.331  1.00 96.47           C  
ATOM    977  CB  THR A 123      11.577  14.461   3.935  1.00 96.47           C  
ATOM    978  O   THR A 123      10.779  11.981   5.525  1.00 96.47           O  
ATOM    979  CG2 THR A 123      12.705  13.824   3.131  1.00 96.47           C  
ATOM    980  OG1 THR A 123      11.322  15.775   3.421  1.00 96.47           O  
ATOM    981  N   VAL A 124      10.565  11.213   3.432  1.00 96.22           N  
ATOM    982  CA  VAL A 124      10.829   9.819   3.771  1.00 96.22           C  
ATOM    983  C   VAL A 124      12.128   9.363   3.110  1.00 96.22           C  
ATOM    984  CB  VAL A 124       9.663   8.900   3.343  1.00 96.22           C  
ATOM    985  O   VAL A 124      12.237   9.355   1.882  1.00 96.22           O  
ATOM    986  CG1 VAL A 124       9.905   7.466   3.813  1.00 96.22           C  
ATOM    987  CG2 VAL A 124       8.339   9.429   3.892  1.00 96.22           C  
ATOM    988  N   ASN A 125      13.106   9.032   3.916  1.00 96.71           N  
ATOM    989  CA  ASN A 125      14.404   8.593   3.414  1.00 96.71           C  
ATOM    990  C   ASN A 125      14.356   7.149   2.924  1.00 96.71           C  
ATOM    991  CB  ASN A 125      15.479   8.754   4.491  1.00 96.71           C  
ATOM    992  O   ASN A 125      13.483   6.380   3.330  1.00 96.71           O  
ATOM    993  CG  ASN A 125      15.731  10.205   4.852  1.00 96.71           C  
ATOM    994  ND2 ASN A 125      15.844  10.482   6.146  1.00 96.71           N  
ATOM    995  OD1 ASN A 125      15.822  11.069   3.976  1.00 96.71           O  
ATOM    996  N   PRO A 126      15.278   6.849   2.060  1.00 95.76           N  
ATOM    997  CA  PRO A 126      15.341   5.471   1.568  1.00 95.76           C  
ATOM    998  C   PRO A 126      15.407   4.444   2.695  1.00 95.76           C  
ATOM    999  CB  PRO A 126      16.627   5.453   0.737  1.00 95.76           C  
ATOM   1000  O   PRO A 126      16.148   4.631   3.664  1.00 95.76           O  
ATOM   1001  CG  PRO A 126      16.819   6.869   0.298  1.00 95.76           C  
ATOM   1002  CD  PRO A 126      16.346   7.776   1.397  1.00 95.76           C  
ATOM   1003  N   GLY A 127      14.615   3.399   2.545  1.00 93.37           N  
ATOM   1004  CA  GLY A 127      14.636   2.300   3.496  1.00 93.37           C  
ATOM   1005  C   GLY A 127      13.866   2.598   4.769  1.00 93.37           C  
ATOM   1006  O   GLY A 127      13.855   1.788   5.698  1.00 93.37           O  
ATOM   1007  N   THR A 128      13.254   3.812   4.857  1.00 95.40           N  
ATOM   1008  CA  THR A 128      12.530   4.194   6.064  1.00 95.40           C  
ATOM   1009  C   THR A 128      11.025   4.201   5.813  1.00 95.40           C  
ATOM   1010  CB  THR A 128      12.976   5.580   6.568  1.00 95.40           C  
ATOM   1011  O   THR A 128      10.579   4.020   4.678  1.00 95.40           O  
ATOM   1012  CG2 THR A 128      14.487   5.633   6.767  1.00 95.40           C  
ATOM   1013  OG1 THR A 128      12.596   6.575   5.609  1.00 95.40           O  
ATOM   1014  N   GLU A 129      10.285   4.343   6.857  1.00 94.51           N  
ATOM   1015  CA  GLU A 129       8.826   4.332   6.789  1.00 94.51           C  
ATOM   1016  C   GLU A 129       8.233   5.557   7.479  1.00 94.51           C  
ATOM   1017  CB  GLU A 129       8.268   3.052   7.418  1.00 94.51           C  
ATOM   1018  O   GLU A 129       8.803   6.069   8.445  1.00 94.51           O  
ATOM   1019  CG  GLU A 129       8.715   1.778   6.716  1.00 94.51           C  
ATOM   1020  CD  GLU A 129       8.177   0.514   7.369  1.00 94.51           C  
ATOM   1021  OE1 GLU A 129       8.323  -0.582   6.781  1.00 94.51           O  
ATOM   1022  OE2 GLU A 129       7.604   0.621   8.476  1.00 94.51           O  
ATOM   1023  N   LEU A 130       7.215   6.082   6.932  1.00 95.40           N  
ATOM   1024  CA  LEU A 130       6.421   7.147   7.535  1.00 95.40           C  
ATOM   1025  C   LEU A 130       5.090   6.609   8.049  1.00 95.40           C  
ATOM   1026  CB  LEU A 130       6.174   8.270   6.523  1.00 95.40           C  
ATOM   1027  O   LEU A 130       4.441   5.804   7.379  1.00 95.40           O  
ATOM   1028  CG  LEU A 130       5.144   9.328   6.923  1.00 95.40           C  
ATOM   1029  CD1 LEU A 130       5.695  10.207   8.042  1.00 95.40           C  
ATOM   1030  CD2 LEU A 130       4.750  10.174   5.717  1.00 95.40           C  
ATOM   1031  N   GLU A 131       4.744   7.060   9.188  1.00 95.08           N  
ATOM   1032  CA  GLU A 131       3.434   6.722   9.739  1.00 95.08           C  
ATOM   1033  C   GLU A 131       2.674   7.975  10.164  1.00 95.08           C  
ATOM   1034  CB  GLU A 131       3.581   5.767  10.927  1.00 95.08           C  
ATOM   1035  O   GLU A 131       3.195   8.796  10.921  1.00 95.08           O  
ATOM   1036  CG  GLU A 131       2.255   5.258  11.474  1.00 95.08           C  
ATOM   1037  CD  GLU A 131       2.418   4.227  12.579  1.00 95.08           C  
ATOM   1038  OE1 GLU A 131       2.082   4.530  13.746  1.00 95.08           O  
ATOM   1039  OE2 GLU A 131       2.885   3.107  12.274  1.00 95.08           O  
ATOM   1040  N   VAL A 132       1.484   8.076   9.650  1.00 93.31           N  
ATOM   1041  CA  VAL A 132       0.646   9.222   9.984  1.00 93.31           C  
ATOM   1042  C   VAL A 132      -0.704   8.740  10.510  1.00 93.31           C  
ATOM   1043  CB  VAL A 132       0.442  10.151   8.766  1.00 93.31           C  
ATOM   1044  O   VAL A 132      -1.377   7.933   9.863  1.00 93.31           O  
ATOM   1045  CG1 VAL A 132      -0.385  11.376   9.153  1.00 93.31           C  
ATOM   1046  CG2 VAL A 132       1.791  10.574   8.187  1.00 93.31           C  
ATOM   1047  N   GLU A 133      -1.030   9.230  11.610  1.00 92.15           N  
ATOM   1048  CA  GLU A 133      -2.330   8.913  12.195  1.00 92.15           C  
ATOM   1049  C   GLU A 133      -3.393   9.915  11.753  1.00 92.15           C  
ATOM   1050  CB  GLU A 133      -2.239   8.881  13.723  1.00 92.15           C  
ATOM   1051  O   GLU A 133      -3.164  11.126  11.786  1.00 92.15           O  
ATOM   1052  CG  GLU A 133      -1.405   7.730  14.265  1.00 92.15           C  
ATOM   1053  CD  GLU A 133      -1.496   7.583  15.776  1.00 92.15           C  
ATOM   1054  OE1 GLU A 133      -1.875   6.491  16.258  1.00 92.15           O  
ATOM   1055  OE2 GLU A 133      -1.186   8.568  16.483  1.00 92.15           O  
ATOM   1056  N   LEU A 134      -4.525   9.338  11.284  1.00 89.22           N  
ATOM   1057  CA  LEU A 134      -5.625  10.202  10.871  1.00 89.22           C  
ATOM   1058  C   LEU A 134      -6.756  10.169  11.893  1.00 89.22           C  
ATOM   1059  CB  LEU A 134      -6.151   9.780   9.496  1.00 89.22           C  
ATOM   1060  O   LEU A 134      -6.986   9.143  12.537  1.00 89.22           O  
ATOM   1061  CG  LEU A 134      -5.125   9.734   8.363  1.00 89.22           C  
ATOM   1062  CD1 LEU A 134      -5.766   9.189   7.090  1.00 89.22           C  
ATOM   1063  CD2 LEU A 134      -4.534  11.118   8.119  1.00 89.22           C  
ATOM   1064  N   SER A 135      -7.318  11.357  12.179  1.00 87.59           N  
ATOM   1065  CA  SER A 135      -8.524  11.373  13.001  1.00 87.59           C  
ATOM   1066  C   SER A 135      -9.690  10.701  12.284  1.00 87.59           C  
ATOM   1067  CB  SER A 135      -8.901  12.807  13.372  1.00 87.59           C  
ATOM   1068  O   SER A 135      -9.687  10.584  11.057  1.00 87.59           O  
ATOM   1069  OG  SER A 135      -9.315  13.531  12.226  1.00 87.59           O  
ATOM   1070  N   PRO A 136     -10.698  10.210  13.040  1.00 81.16           N  
ATOM   1071  CA  PRO A 136     -11.872   9.558  12.454  1.00 81.16           C  
ATOM   1072  C   PRO A 136     -12.503  10.378  11.331  1.00 81.16           C  
ATOM   1073  CB  PRO A 136     -12.831   9.428  13.640  1.00 81.16           C  
ATOM   1074  O   PRO A 136     -12.954   9.815  10.330  1.00 81.16           O  
ATOM   1075  CG  PRO A 136     -11.945   9.354  14.842  1.00 81.16           C  
ATOM   1076  CD  PRO A 136     -10.749  10.231  14.607  1.00 81.16           C  
ATOM   1077  N   GLU A 137     -12.504  11.686  11.420  1.00 81.25           N  
ATOM   1078  CA  GLU A 137     -13.093  12.562  10.412  1.00 81.25           C  
ATOM   1079  C   GLU A 137     -12.236  12.607   9.150  1.00 81.25           C  
ATOM   1080  CB  GLU A 137     -13.280  13.975  10.971  1.00 81.25           C  
ATOM   1081  O   GLU A 137     -12.754  12.799   8.048  1.00 81.25           O  
ATOM   1082  CG  GLU A 137     -14.288  14.058  12.109  1.00 81.25           C  
ATOM   1083  CD  GLU A 137     -14.151  15.324  12.940  1.00 81.25           C  
ATOM   1084  OE1 GLU A 137     -15.151  15.756  13.557  1.00 81.25           O  
ATOM   1085  OE2 GLU A 137     -13.036  15.890  12.973  1.00 81.25           O  
ATOM   1086  N   GLN A 138     -10.963  12.336   9.342  1.00 84.69           N  
ATOM   1087  CA  GLN A 138      -9.990  12.438   8.259  1.00 84.69           C  
ATOM   1088  C   GLN A 138      -9.891  11.126   7.485  1.00 84.69           C  
ATOM   1089  CB  GLN A 138      -8.617  12.830   8.806  1.00 84.69           C  
ATOM   1090  O   GLN A 138      -9.423  11.107   6.345  1.00 84.69           O  
ATOM   1091  CG  GLN A 138      -8.557  14.248   9.359  1.00 84.69           C  
ATOM   1092  CD  GLN A 138      -7.237  14.557  10.039  1.00 84.69           C  
ATOM   1093  NE2 GLN A 138      -6.805  15.811   9.952  1.00 84.69           N  
ATOM   1094  OE1 GLN A 138      -6.610  13.677  10.638  1.00 84.69           O  
ATOM   1095  N   GLN A 139     -10.410  10.077   7.954  1.00 80.26           N  
ATOM   1096  CA  GLN A 139     -10.157   8.732   7.448  1.00 80.26           C  
ATOM   1097  C   GLN A 139     -10.941   8.469   6.165  1.00 80.26           C  
ATOM   1098  CB  GLN A 139     -10.513   7.685   8.505  1.00 80.26           C  
ATOM   1099  O   GLN A 139     -10.528   7.658   5.334  1.00 80.26           O  
ATOM   1100  CG  GLN A 139      -9.564   7.664   9.695  1.00 80.26           C  
ATOM   1101  CD  GLN A 139      -9.983   6.672  10.763  1.00 80.26           C  
ATOM   1102  NE2 GLN A 139      -9.397   6.795  11.949  1.00 80.26           N  
ATOM   1103  OE1 GLN A 139     -10.827   5.802  10.525  1.00 80.26           O  
ATOM   1104  N   ASN A 140     -12.065   9.276   5.901  1.00 74.05           N  
ATOM   1105  CA  ASN A 140     -12.957   8.952   4.792  1.00 74.05           C  
ATOM   1106  C   ASN A 140     -12.509   9.625   3.498  1.00 74.05           C  
ATOM   1107  CB  ASN A 140     -14.396   9.349   5.128  1.00 74.05           C  
ATOM   1108  O   ASN A 140     -12.867   9.180   2.406  1.00 74.05           O  
ATOM   1109  CG  ASN A 140     -14.984   8.520   6.252  1.00 74.05           C  
ATOM   1110  ND2 ASN A 140     -15.754   9.162   7.122  1.00 74.05           N  
ATOM   1111  OD1 ASN A 140     -14.747   7.312   6.339  1.00 74.05           O  
ATOM   1112  N   ASN A 141     -11.415  10.462   3.541  1.00 78.68           N  
ATOM   1113  CA  ASN A 141     -11.011  11.187   2.341  1.00 78.68           C  
ATOM   1114  C   ASN A 141      -9.515  11.490   2.346  1.00 78.68           C  
ATOM   1115  CB  ASN A 141     -11.814  12.482   2.200  1.00 78.68           C  
ATOM   1116  O   ASN A 141      -9.093  12.562   1.910  1.00 78.68           O  
ATOM   1117  CG  ASN A 141     -13.280  12.230   1.905  1.00 78.68           C  
ATOM   1118  ND2 ASN A 141     -14.153  13.014   2.526  1.00 78.68           N  
ATOM   1119  OD1 ASN A 141     -13.624  11.338   1.126  1.00 78.68           O  
ATOM   1120  N   ALA A 142      -8.760  10.470   2.666  1.00 86.67           N  
ATOM   1121  CA  ALA A 142      -7.328  10.750   2.730  1.00 86.67           C  
ATOM   1122  C   ALA A 142      -6.675  10.590   1.360  1.00 86.67           C  
ATOM   1123  CB  ALA A 142      -6.652   9.836   3.749  1.00 86.67           C  
ATOM   1124  O   ALA A 142      -7.116   9.774   0.547  1.00 86.67           O  
ATOM   1125  N   GLU A 143      -5.863  11.492   1.067  1.00 91.36           N  
ATOM   1126  CA  GLU A 143      -5.053  11.455  -0.146  1.00 91.36           C  
ATOM   1127  C   GLU A 143      -3.563  11.473   0.183  1.00 91.36           C  
ATOM   1128  CB  GLU A 143      -5.403  12.629  -1.063  1.00 91.36           C  
ATOM   1129  O   GLU A 143      -3.120  12.243   1.038  1.00 91.36           O  
ATOM   1130  CG  GLU A 143      -4.605  12.657  -2.359  1.00 91.36           C  
ATOM   1131  CD  GLU A 143      -4.897  13.878  -3.217  1.00 91.36           C  
ATOM   1132  OE1 GLU A 143      -4.217  14.916  -3.048  1.00 91.36           O  
ATOM   1133  OE2 GLU A 143      -5.813  13.796  -4.065  1.00 91.36           O  
ATOM   1134  N   VAL A 144      -2.874  10.523  -0.437  1.00 93.50           N  
ATOM   1135  CA  VAL A 144      -1.429  10.468  -0.241  1.00 93.50           C  
ATOM   1136  C   VAL A 144      -0.718  10.669  -1.577  1.00 93.50           C  
ATOM   1137  CB  VAL A 144      -0.993   9.130   0.399  1.00 93.50           C  
ATOM   1138  O   VAL A 144      -0.967   9.935  -2.537  1.00 93.50           O  
ATOM   1139  CG1 VAL A 144       0.511   9.123   0.663  1.00 93.50           C  
ATOM   1140  CG2 VAL A 144      -1.768   8.881   1.691  1.00 93.50           C  
ATOM   1141  N   GLU A 145       0.063  11.682  -1.638  1.00 94.69           N  
ATOM   1142  CA  GLU A 145       0.893  11.950  -2.808  1.00 94.69           C  
ATOM   1143  C   GLU A 145       2.372  11.735  -2.497  1.00 94.69           C  
ATOM   1144  CB  GLU A 145       0.665  13.377  -3.315  1.00 94.69           C  
ATOM   1145  O   GLU A 145       2.880  12.239  -1.493  1.00 94.69           O  
ATOM   1146  CG  GLU A 145       1.402  13.696  -4.607  1.00 94.69           C  
ATOM   1147  CD  GLU A 145       1.149  15.109  -5.108  1.00 94.69           C  
ATOM   1148  OE1 GLU A 145       1.934  16.024  -4.769  1.00 94.69           O  
ATOM   1149  OE2 GLU A 145       0.157  15.303  -5.846  1.00 94.69           O  
ATOM   1150  N   VAL A 146       2.985  10.952  -3.298  1.00 94.73           N  
ATOM   1151  CA  VAL A 146       4.399  10.646  -3.112  1.00 94.73           C  
ATOM   1152  C   VAL A 146       5.197  11.136  -4.318  1.00 94.73           C  
ATOM   1153  CB  VAL A 146       4.630   9.133  -2.899  1.00 94.73           C  
ATOM   1154  O   VAL A 146       4.871  10.806  -5.461  1.00 94.73           O  
ATOM   1155  CG1 VAL A 146       6.094   8.851  -2.569  1.00 94.73           C  
ATOM   1156  CG2 VAL A 146       3.719   8.606  -1.792  1.00 94.73           C  
ATOM   1157  N   GLU A 147       6.228  11.921  -3.995  1.00 94.66           N  
ATOM   1158  CA  GLU A 147       7.138  12.412  -5.025  1.00 94.66           C  
ATOM   1159  C   GLU A 147       8.573  11.970  -4.751  1.00 94.66           C  
ATOM   1160  CB  GLU A 147       7.068  13.938  -5.122  1.00 94.66           C  
ATOM   1161  O   GLU A 147       9.131  12.276  -3.695  1.00 94.66           O  
ATOM   1162  CG  GLU A 147       5.742  14.460  -5.656  1.00 94.66           C  
ATOM   1163  CD  GLU A 147       5.723  15.968  -5.845  1.00 94.66           C  
ATOM   1164  OE1 GLU A 147       4.711  16.504  -6.353  1.00 94.66           O  
ATOM   1165  OE2 GLU A 147       6.727  16.620  -5.482  1.00 94.66           O  
ATOM   1166  N   CYS A 148       9.124  11.183  -5.657  1.00 91.05           N  
ATOM   1167  CA  CYS A 148      10.530  10.799  -5.605  1.00 91.05           C  
ATOM   1168  C   CYS A 148      11.267  11.255  -6.859  1.00 91.05           C  
ATOM   1169  CB  CYS A 148      10.667   9.285  -5.445  1.00 91.05           C  
ATOM   1170  O   CYS A 148      11.226  10.580  -7.888  1.00 91.05           O  
ATOM   1171  SG  CYS A 148       9.652   8.598  -4.119  1.00 91.05           S  
ATOM   1172  N   GLY A 149      11.994  12.458  -6.848  1.00 88.49           N  
ATOM   1173  CA  GLY A 149      12.586  12.974  -8.071  1.00 88.49           C  
ATOM   1174  C   GLY A 149      11.556  13.355  -9.118  1.00 88.49           C  
ATOM   1175  O   GLY A 149      10.649  14.144  -8.846  1.00 88.49           O  
ATOM   1176  N   ASN A 150      11.534  12.638 -10.349  1.00 86.67           N  
ATOM   1177  CA  ASN A 150      10.613  12.965 -11.432  1.00 86.67           C  
ATOM   1178  C   ASN A 150       9.364  12.090 -11.389  1.00 86.67           C  
ATOM   1179  CB  ASN A 150      11.309  12.829 -12.788  1.00 86.67           C  
ATOM   1180  O   ASN A 150       8.479  12.221 -12.237  1.00 86.67           O  
ATOM   1181  CG  ASN A 150      12.409  13.854 -12.985  1.00 86.67           C  
ATOM   1182  ND2 ASN A 150      13.487  13.448 -13.644  1.00 86.67           N  
ATOM   1183  OD1 ASN A 150      12.290  15.002 -12.548  1.00 86.67           O  
ATOM   1184  N   GLU A 151       9.330  11.217 -10.349  1.00 85.61           N  
ATOM   1185  CA  GLU A 151       8.211  10.285 -10.244  1.00 85.61           C  
ATOM   1186  C   GLU A 151       7.179  10.774  -9.231  1.00 85.61           C  
ATOM   1187  CB  GLU A 151       8.707   8.889  -9.858  1.00 85.61           C  
ATOM   1188  O   GLU A 151       7.537  11.219  -8.139  1.00 85.61           O  
ATOM   1189  CG  GLU A 151       9.688   8.288 -10.854  1.00 85.61           C  
ATOM   1190  CD  GLU A 151      10.221   6.930 -10.426  1.00 85.61           C  
ATOM   1191  OE1 GLU A 151      10.180   5.978 -11.238  1.00 85.61           O  
ATOM   1192  OE2 GLU A 151      10.682   6.816  -9.268  1.00 85.61           O  
ATOM   1193  N   LYS A 152       5.977  10.841  -9.725  1.00 88.27           N  
ATOM   1194  CA  LYS A 152       4.891  11.267  -8.846  1.00 88.27           C  
ATOM   1195  C   LYS A 152       3.791  10.211  -8.779  1.00 88.27           C  
ATOM   1196  CB  LYS A 152       4.310  12.600  -9.319  1.00 88.27           C  
ATOM   1197  O   LYS A 152       3.394   9.655  -9.806  1.00 88.27           O  
ATOM   1198  CG  LYS A 152       5.279  13.769  -9.216  1.00 88.27           C  
ATOM   1199  CD  LYS A 152       4.638  15.069  -9.684  1.00 88.27           C  
ATOM   1200  CE  LYS A 152       5.637  16.219  -9.679  1.00 88.27           C  
ATOM   1201  NZ  LYS A 152       5.020  17.490 -10.163  1.00 88.27           N  
ATOM   1202  N   TYR A 153       3.343   9.903  -7.495  1.00 86.17           N  
ATOM   1203  CA  TYR A 153       2.305   8.904  -7.269  1.00 86.17           C  
ATOM   1204  C   TYR A 153       1.213   9.449  -6.357  1.00 86.17           C  
ATOM   1205  CB  TYR A 153       2.906   7.632  -6.662  1.00 86.17           C  
ATOM   1206  O   TYR A 153       1.500  10.161  -5.392  1.00 86.17           O  
ATOM   1207  CG  TYR A 153       4.191   7.193  -7.322  1.00 86.17           C  
ATOM   1208  CD1 TYR A 153       4.173   6.437  -8.492  1.00 86.17           C  
ATOM   1209  CD2 TYR A 153       5.425   7.532  -6.776  1.00 86.17           C  
ATOM   1210  CE1 TYR A 153       5.354   6.028  -9.102  1.00 86.17           C  
ATOM   1211  CE2 TYR A 153       6.612   7.129  -7.378  1.00 86.17           C  
ATOM   1212  OH  TYR A 153       7.739   5.977  -9.139  1.00 86.17           O  
ATOM   1213  CZ  TYR A 153       6.567   6.379  -8.539  1.00 86.17           C  
ATOM   1214  N   ARG A 154       0.041   9.137  -6.762  1.00 89.78           N  
ATOM   1215  CA  ARG A 154      -1.077   9.634  -5.967  1.00 89.78           C  
ATOM   1216  C   ARG A 154      -2.022   8.500  -5.583  1.00 89.78           C  
ATOM   1217  CB  ARG A 154      -1.842  10.717  -6.732  1.00 89.78           C  
ATOM   1218  O   ARG A 154      -2.389   7.678  -6.426  1.00 89.78           O  
ATOM   1219  CG  ARG A 154      -2.977  11.345  -5.940  1.00 89.78           C  
ATOM   1220  CD  ARG A 154      -3.697  12.420  -6.743  1.00 89.78           C  
ATOM   1221  NE  ARG A 154      -2.891  13.630  -6.868  1.00 89.78           N  
ATOM   1222  NH1 ARG A 154      -4.426  14.766  -8.170  1.00 89.78           N  
ATOM   1223  NH2 ARG A 154      -2.444  15.763  -7.593  1.00 89.78           N  
ATOM   1224  CZ  ARG A 154      -3.255  14.717  -7.543  1.00 89.78           C  
ATOM   1225  N   PHE A 155      -2.272   8.355  -4.259  1.00 87.28           N  
ATOM   1226  CA  PHE A 155      -3.209   7.375  -3.721  1.00 87.28           C  
ATOM   1227  C   PHE A 155      -4.333   8.064  -2.956  1.00 87.28           C  
ATOM   1228  CB  PHE A 155      -2.485   6.381  -2.809  1.00 87.28           C  
ATOM   1229  O   PHE A 155      -4.081   8.778  -1.983  1.00 87.28           O  
ATOM   1230  CG  PHE A 155      -3.340   5.222  -2.373  1.00 87.28           C  
ATOM   1231  CD1 PHE A 155      -3.456   4.892  -1.028  1.00 87.28           C  
ATOM   1232  CD2 PHE A 155      -4.030   4.463  -3.309  1.00 87.28           C  
ATOM   1233  CE1 PHE A 155      -4.247   3.820  -0.622  1.00 87.28           C  
ATOM   1234  CE2 PHE A 155      -4.823   3.390  -2.911  1.00 87.28           C  
ATOM   1235  CZ  PHE A 155      -4.929   3.070  -1.567  1.00 87.28           C  
ATOM   1236  N   GLN A 156      -5.489   7.874  -3.431  1.00 84.21           N  
ATOM   1237  CA  GLN A 156      -6.638   8.511  -2.796  1.00 84.21           C  
ATOM   1238  C   GLN A 156      -7.606   7.471  -2.239  1.00 84.21           C  
ATOM   1239  CB  GLN A 156      -7.361   9.425  -3.786  1.00 84.21           C  
ATOM   1240  O   GLN A 156      -7.928   6.492  -2.914  1.00 84.21           O  
ATOM   1241  CG  GLN A 156      -8.457  10.273  -3.154  1.00 84.21           C  
ATOM   1242  CD  GLN A 156      -9.074  11.258  -4.129  1.00 84.21           C  
ATOM   1243  NE2 GLN A 156      -9.636  12.340  -3.602  1.00 84.21           N  
ATOM   1244  OE1 GLN A 156      -9.045  11.048  -5.346  1.00 84.21           O  
ATOM   1245  N   LEU A 157      -7.925   7.696  -0.904  1.00 76.83           N  
ATOM   1246  CA  LEU A 157      -8.982   6.899  -0.292  1.00 76.83           C  
ATOM   1247  C   LEU A 157     -10.320   7.628  -0.358  1.00 76.83           C  
ATOM   1248  CB  LEU A 157      -8.635   6.576   1.164  1.00 76.83           C  
ATOM   1249  O   LEU A 157     -10.376   8.847  -0.184  1.00 76.83           O  
ATOM   1250  CG  LEU A 157      -7.328   5.816   1.397  1.00 76.83           C  
ATOM   1251  CD1 LEU A 157      -6.903   5.928   2.857  1.00 76.83           C  
ATOM   1252  CD2 LEU A 157      -7.478   4.355   0.989  1.00 76.83           C  
ATOM   1253  N   GLY A 158     -11.460   6.950  -0.944  1.00 59.12           N  
ATOM   1254  CA  GLY A 158     -12.842   7.402  -0.899  1.00 59.12           C  
ATOM   1255  C   GLY A 158     -13.835   6.268  -0.732  1.00 59.12           C  
ATOM   1256  O   GLY A 158     -13.510   5.108  -0.990  1.00 59.12           O  
TER    1257      GLY A 158
ENDMDL
END
