# Supplementary material for: Single-chain dimers from de novo immunoglobulins as robust scaffolds for multiple binding loops
Source: Nat Commun. 2023 Sep 23;14:5939. doi: 10.1038/s41467-023-41717-5 (PMC10517939; doi:10.1038/s41467-023-41717-5)
Supplement: Supplementary file 3 — Supplementary Data 1 [file 41467_2023_41717_MOESM3_ESM.zip › design_models/scIg/scIg14j/scIg14j.pdb]

HEADER                                            13-JAN-22   XXXX              
EXPDTA    THEORETICAL MODEL                                                     
REMARK 220                                                                      
REMARK 220 EXPERIMENTAL DETAILS                                                 
REMARK 220  EXPERIMENT TYPE                : THEORETICAL MODELLING              
REMARK 220  DATE OF DATA COLLECTION        : 13-JAN-22                          
REMARK 220                                                                      
REMARK 220 REMARK: MODEL GENERATED BY ROSETTA                                   
REMARK 220  VERSION 2020.37+release.3ba1aaa                                     
SSBOND     CYS A   21    CYS A   60                                       2.02  
SSBOND     CYS A  109    CYS A  148                                       2.04  
ATOM      1  N   ARG A   1      33.846  14.370  58.545  1.00  0.00           N  
ATOM      2  CA  ARG A   1      34.708  14.132  57.394  1.00  0.00           C  
ATOM      3  C   ARG A   1      34.987  15.413  56.613  1.00  0.00           C  
ATOM      4  O   ARG A   1      35.776  16.252  57.056  1.00  0.00           O  
ATOM      5  CB  ARG A   1      34.076  13.107  56.464  1.00  0.00           C  
ATOM      6  CG  ARG A   1      34.020  11.691  57.016  1.00  0.00           C  
ATOM      7  CD  ARG A   1      35.370  11.190  57.380  1.00  0.00           C  
ATOM      8  NE  ARG A   1      35.363   9.761  57.649  1.00  0.00           N  
ATOM      9  CZ  ARG A   1      36.333   9.102  58.312  1.00  0.00           C  
ATOM     10  NH1 ARG A   1      37.380   9.756  58.766  1.00  0.00           N  
ATOM     11  NH2 ARG A   1      36.234   7.799  58.506  1.00  0.00           N  
ATOM     12 1H   ARG A   1      33.688  13.509  59.028  1.00  0.00           H  
ATOM     13 2H   ARG A   1      34.286  15.022  59.163  1.00  0.00           H  
ATOM     14 3H   ARG A   1      32.971  14.743  58.236  1.00  0.00           H  
ATOM     15  HA  ARG A   1      35.660  13.737  57.750  1.00  0.00           H  
ATOM     16 1HB  ARG A   1      33.057  13.409  56.228  1.00  0.00           H  
ATOM     17 2HB  ARG A   1      34.633  13.073  55.528  1.00  0.00           H  
ATOM     18 1HG  ARG A   1      33.395  11.674  57.910  1.00  0.00           H  
ATOM     19 2HG  ARG A   1      33.597  11.024  56.264  1.00  0.00           H  
ATOM     20 1HD  ARG A   1      36.061  11.378  56.559  1.00  0.00           H  
ATOM     21 2HD  ARG A   1      35.719  11.702  58.275  1.00  0.00           H  
ATOM     22  HE  ARG A   1      34.574   9.223  57.315  1.00  0.00           H  
ATOM     23 1HH1 ARG A   1      37.456  10.752  58.618  1.00  0.00           H  
ATOM     24 2HH1 ARG A   1      38.108   9.263  59.262  1.00  0.00           H  
ATOM     25 1HH2 ARG A   1      35.430   7.295  58.156  1.00  0.00           H  
ATOM     26 2HH2 ARG A   1      36.962   7.305  59.002  1.00  0.00           H  
ATOM     27  N   ILE A   2      34.358  15.577  55.450  1.00  0.00           N  
ATOM     28  CA  ILE A   2      34.592  16.729  54.582  1.00  0.00           C  
ATOM     29  C   ILE A   2      33.855  17.930  55.155  1.00  0.00           C  
ATOM     30  O   ILE A   2      32.654  17.852  55.438  1.00  0.00           O  
ATOM     31  CB  ILE A   2      34.121  16.459  53.142  1.00  0.00           C  
ATOM     32  CG1 ILE A   2      34.890  15.281  52.540  1.00  0.00           C  
ATOM     33  CG2 ILE A   2      34.291  17.704  52.285  1.00  0.00           C  
ATOM     34  CD1 ILE A   2      34.287  14.747  51.261  1.00  0.00           C  
ATOM     35  H   ILE A   2      33.696  14.871  55.164  1.00  0.00           H  
ATOM     36  HA  ILE A   2      35.664  16.924  54.548  1.00  0.00           H  
ATOM     37  HB  ILE A   2      33.068  16.177  53.150  1.00  0.00           H  
ATOM     38 1HG1 ILE A   2      35.916  15.584  52.333  1.00  0.00           H  
ATOM     39 2HG1 ILE A   2      34.931  14.466  53.263  1.00  0.00           H  
ATOM     40 1HG2 ILE A   2      33.954  17.496  51.269  1.00  0.00           H  
ATOM     41 2HG2 ILE A   2      33.700  18.518  52.703  1.00  0.00           H  
ATOM     42 3HG2 ILE A   2      35.343  17.992  52.266  1.00  0.00           H  
ATOM     43 1HD1 ILE A   2      34.888  13.913  50.895  1.00  0.00           H  
ATOM     44 2HD1 ILE A   2      33.270  14.404  51.454  1.00  0.00           H  
ATOM     45 3HD1 ILE A   2      34.268  15.536  50.510  1.00  0.00           H  
ATOM     46  N   GLU A   3      34.570  19.041  55.326  1.00  0.00           N  
ATOM     47  CA  GLU A   3      33.998  20.285  55.821  1.00  0.00           C  
ATOM     48  C   GLU A   3      34.456  21.426  54.927  1.00  0.00           C  
ATOM     49  O   GLU A   3      35.648  21.542  54.629  1.00  0.00           O  
ATOM     50  CB  GLU A   3      34.412  20.543  57.272  1.00  0.00           C  
ATOM     51  CG  GLU A   3      33.892  21.851  57.851  1.00  0.00           C  
ATOM     52  CD  GLU A   3      34.224  22.019  59.307  1.00  0.00           C  
ATOM     53  OE1 GLU A   3      34.813  21.127  59.869  1.00  0.00           O  
ATOM     54  OE2 GLU A   3      33.888  23.041  59.859  1.00  0.00           O  
ATOM     55  H   GLU A   3      35.554  19.007  55.099  1.00  0.00           H  
ATOM     56  HA  GLU A   3      32.910  20.200  55.796  1.00  0.00           H  
ATOM     57 1HB  GLU A   3      34.051  19.731  57.903  1.00  0.00           H  
ATOM     58 2HB  GLU A   3      35.500  20.555  57.343  1.00  0.00           H  
ATOM     59 1HG  GLU A   3      34.325  22.681  57.293  1.00  0.00           H  
ATOM     60 2HG  GLU A   3      32.811  21.889  57.723  1.00  0.00           H  
ATOM     61  N   VAL A   4      33.513  22.264  54.502  1.00  0.00           N  
ATOM     62  CA  VAL A   4      33.804  23.423  53.666  1.00  0.00           C  
ATOM     63  C   VAL A   4      33.291  24.667  54.373  1.00  0.00           C  
ATOM     64  O   VAL A   4      32.163  24.676  54.879  1.00  0.00           O  
ATOM     65  CB  VAL A   4      33.137  23.290  52.284  1.00  0.00           C  
ATOM     66  CG1 VAL A   4      33.383  24.540  51.452  1.00  0.00           C  
ATOM     67  CG2 VAL A   4      33.665  22.055  51.570  1.00  0.00           C  
ATOM     68  H   VAL A   4      32.558  22.082  54.774  1.00  0.00           H  
ATOM     69  HA  VAL A   4      34.883  23.484  53.522  1.00  0.00           H  
ATOM     70  HB  VAL A   4      32.059  23.200  52.417  1.00  0.00           H  
ATOM     71 1HG1 VAL A   4      32.905  24.429  50.478  1.00  0.00           H  
ATOM     72 2HG1 VAL A   4      32.965  25.406  51.964  1.00  0.00           H  
ATOM     73 3HG1 VAL A   4      34.455  24.680  51.314  1.00  0.00           H  
ATOM     74 1HG2 VAL A   4      33.189  21.967  50.594  1.00  0.00           H  
ATOM     75 2HG2 VAL A   4      34.744  22.142  51.442  1.00  0.00           H  
ATOM     76 3HG2 VAL A   4      33.441  21.168  52.164  1.00  0.00           H  
ATOM     77  N   ARG A   5      34.113  25.712  54.409  1.00  0.00           N  
ATOM     78  CA  ARG A   5      33.755  26.967  55.055  1.00  0.00           C  
ATOM     79  C   ARG A   5      34.043  28.123  54.111  1.00  0.00           C  
ATOM     80  O   ARG A   5      35.161  28.251  53.600  1.00  0.00           O  
ATOM     81  CB  ARG A   5      34.529  27.156  56.351  1.00  0.00           C  
ATOM     82  CG  ARG A   5      34.207  28.434  57.108  1.00  0.00           C  
ATOM     83  CD  ARG A   5      35.025  28.563  58.342  1.00  0.00           C  
ATOM     84  NE  ARG A   5      34.770  29.817  59.032  1.00  0.00           N  
ATOM     85  CZ  ARG A   5      35.591  30.367  59.948  1.00  0.00           C  
ATOM     86  NH1 ARG A   5      36.713  29.764  60.271  1.00  0.00           N  
ATOM     87  NH2 ARG A   5      35.269  31.514  60.520  1.00  0.00           N  
ATOM     88  H   ARG A   5      35.020  25.625  53.972  1.00  0.00           H  
ATOM     89  HA  ARG A   5      32.691  26.942  55.294  1.00  0.00           H  
ATOM     90 1HB  ARG A   5      34.332  26.318  57.019  1.00  0.00           H  
ATOM     91 2HB  ARG A   5      35.599  27.159  56.140  1.00  0.00           H  
ATOM     92 1HG  ARG A   5      34.408  29.296  56.471  1.00  0.00           H  
ATOM     93 2HG  ARG A   5      33.154  28.432  57.394  1.00  0.00           H  
ATOM     94 1HD  ARG A   5      34.789  27.746  59.022  1.00  0.00           H  
ATOM     95 2HD  ARG A   5      36.082  28.526  58.082  1.00  0.00           H  
ATOM     96  HE  ARG A   5      33.916  30.312  58.809  1.00  0.00           H  
ATOM     97 1HH1 ARG A   5      36.959  28.887  59.833  1.00  0.00           H  
ATOM     98 2HH1 ARG A   5      37.329  30.176  60.957  1.00  0.00           H  
ATOM     99 1HH2 ARG A   5      34.406  31.978  60.272  1.00  0.00           H  
ATOM    100 2HH2 ARG A   5      35.884  31.926  61.206  1.00  0.00           H  
ATOM    101  N   VAL A   6      33.033  28.956  53.875  1.00  0.00           N  
ATOM    102  CA  VAL A   6      33.103  30.051  52.912  1.00  0.00           C  
ATOM    103  C   VAL A   6      32.791  31.339  53.660  1.00  0.00           C  
ATOM    104  O   VAL A   6      31.843  31.386  54.454  1.00  0.00           O  
ATOM    105  CB  VAL A   6      32.101  29.849  51.759  1.00  0.00           C  
ATOM    106  CG1 VAL A   6      32.188  31.001  50.770  1.00  0.00           C  
ATOM    107  CG2 VAL A   6      32.369  28.522  51.067  1.00  0.00           C  
ATOM    108  H   VAL A   6      32.180  28.813  54.396  1.00  0.00           H  
ATOM    109  HA  VAL A   6      34.108  30.077  52.489  1.00  0.00           H  
ATOM    110  HB  VAL A   6      31.089  29.850  52.165  1.00  0.00           H  
ATOM    111 1HG1 VAL A   6      31.473  30.842  49.962  1.00  0.00           H  
ATOM    112 2HG1 VAL A   6      31.957  31.937  51.279  1.00  0.00           H  
ATOM    113 3HG1 VAL A   6      33.195  31.051  50.357  1.00  0.00           H  
ATOM    114 1HG2 VAL A   6      31.657  28.385  50.254  1.00  0.00           H  
ATOM    115 2HG2 VAL A   6      33.383  28.519  50.666  1.00  0.00           H  
ATOM    116 3HG2 VAL A   6      32.261  27.708  51.784  1.00  0.00           H  
ATOM    117  N   ASP A   7      33.583  32.381  53.409  1.00  0.00           N  
ATOM    118  CA  ASP A   7      33.364  33.689  54.030  1.00  0.00           C  
ATOM    119  C   ASP A   7      33.693  34.774  53.011  1.00  0.00           C  
ATOM    120  O   ASP A   7      34.843  35.213  52.914  1.00  0.00           O  
ATOM    121  CB  ASP A   7      34.224  33.861  55.285  1.00  0.00           C  
ATOM    122  CG  ASP A   7      33.952  35.169  56.016  1.00  0.00           C  
ATOM    123  OD1 ASP A   7      33.030  35.855  55.642  1.00  0.00           O  
ATOM    124  OD2 ASP A   7      34.669  35.470  56.940  1.00  0.00           O  
ATOM    125  H   ASP A   7      34.357  32.263  52.771  1.00  0.00           H  
ATOM    126  HA  ASP A   7      32.318  33.758  54.332  1.00  0.00           H  
ATOM    127 1HB  ASP A   7      34.037  33.034  55.970  1.00  0.00           H  
ATOM    128 2HB  ASP A   7      35.278  33.827  55.011  1.00  0.00           H  
ATOM    129  N   ASN A   8      32.675  35.205  52.260  1.00  0.00           N  
ATOM    130  CA  ASN A   8      32.764  36.377  51.386  1.00  0.00           C  
ATOM    131  C   ASN A   8      34.085  36.420  50.622  1.00  0.00           C  
ATOM    132  O   ASN A   8      34.913  37.312  50.823  1.00  0.00           O  
ATOM    133  CB  ASN A   8      32.576  37.652  52.188  1.00  0.00           C  
ATOM    134  CG  ASN A   8      31.206  37.754  52.799  1.00  0.00           C  
ATOM    135  OD1 ASN A   8      30.196  37.482  52.140  1.00  0.00           O  
ATOM    136  ND2 ASN A   8      31.152  38.140  54.049  1.00  0.00           N  
ATOM    137  H   ASN A   8      31.809  34.689  52.306  1.00  0.00           H  
ATOM    138  HA  ASN A   8      31.950  36.330  50.661  1.00  0.00           H  
ATOM    139 1HB  ASN A   8      33.321  37.695  52.984  1.00  0.00           H  
ATOM    140 2HB  ASN A   8      32.738  38.516  51.542  1.00  0.00           H  
ATOM    141 1HD2 ASN A   8      30.267  38.226  54.508  1.00  0.00           H  
ATOM    142 2HD2 ASN A   8      31.994  38.351  54.544  1.00  0.00           H  
ATOM    143  N   GLY A   9      34.288  35.446  49.736  1.00  0.00           N  
ATOM    144  CA  GLY A   9      35.486  35.376  48.934  1.00  0.00           C  
ATOM    145  C   GLY A   9      36.554  34.435  49.444  1.00  0.00           C  
ATOM    146  O   GLY A   9      37.417  34.022  48.659  1.00  0.00           O  
ATOM    147  H   GLY A   9      33.578  34.735  49.624  1.00  0.00           H  
ATOM    148 1HA  GLY A   9      35.229  35.062  47.923  1.00  0.00           H  
ATOM    149 2HA  GLY A   9      35.932  36.367  48.859  1.00  0.00           H  
ATOM    150  N   ARG A  10      36.530  34.082  50.726  1.00  0.00           N  
ATOM    151  CA  ARG A  10      37.452  33.095  51.273  1.00  0.00           C  
ATOM    152  C   ARG A  10      36.778  31.729  51.272  1.00  0.00           C  
ATOM    153  O   ARG A  10      35.626  31.600  51.704  1.00  0.00           O  
ATOM    154  CB  ARG A  10      37.874  33.464  52.687  1.00  0.00           C  
ATOM    155  CG  ARG A  10      38.624  34.781  52.808  1.00  0.00           C  
ATOM    156  CD  ARG A  10      39.210  34.957  54.162  1.00  0.00           C  
ATOM    157  NE  ARG A  10      38.185  35.047  55.189  1.00  0.00           N  
ATOM    158  CZ  ARG A  10      38.427  35.028  56.515  1.00  0.00           C  
ATOM    159  NH1 ARG A  10      39.660  34.920  56.957  1.00  0.00           N  
ATOM    160  NH2 ARG A  10      37.424  35.117  57.370  1.00  0.00           N  
ATOM    161  H   ARG A  10      35.850  34.512  51.337  1.00  0.00           H  
ATOM    162  HA  ARG A  10      38.345  33.071  50.648  1.00  0.00           H  
ATOM    163 1HB  ARG A  10      36.993  33.527  53.325  1.00  0.00           H  
ATOM    164 2HB  ARG A  10      38.515  32.681  53.092  1.00  0.00           H  
ATOM    165 1HG  ARG A  10      39.433  34.807  52.078  1.00  0.00           H  
ATOM    166 2HG  ARG A  10      37.939  35.609  52.621  1.00  0.00           H  
ATOM    167 1HD  ARG A  10      39.851  34.107  54.395  1.00  0.00           H  
ATOM    168 2HD  ARG A  10      39.800  35.872  54.187  1.00  0.00           H  
ATOM    169  HE  ARG A  10      37.224  35.132  54.888  1.00  0.00           H  
ATOM    170 1HH1 ARG A  10      40.427  34.852  56.303  1.00  0.00           H  
ATOM    171 2HH1 ARG A  10      39.841  34.905  57.950  1.00  0.00           H  
ATOM    172 1HH2 ARG A  10      36.476  35.200  57.030  1.00  0.00           H  
ATOM    173 2HH2 ARG A  10      37.605  35.102  58.363  1.00  0.00           H  
ATOM    174  N   VAL A  11      37.490  30.718  50.785  1.00  0.00           N  
ATOM    175  CA  VAL A  11      36.999  29.346  50.760  1.00  0.00           C  
ATOM    176  C   VAL A  11      38.046  28.449  51.403  1.00  0.00           C  
ATOM    177  O   VAL A  11      39.217  28.462  51.001  1.00  0.00           O  
ATOM    178  CB  VAL A  11      36.724  28.883  49.317  1.00  0.00           C  
ATOM    179  CG1 VAL A  11      36.254  27.436  49.302  1.00  0.00           C  
ATOM    180  CG2 VAL A  11      35.690  29.792  48.670  1.00  0.00           C  
ATOM    181  H   VAL A  11      38.409  30.919  50.420  1.00  0.00           H  
ATOM    182  HA  VAL A  11      36.064  29.301  51.319  1.00  0.00           H  
ATOM    183  HB  VAL A  11      37.652  28.924  48.748  1.00  0.00           H  
ATOM    184 1HG1 VAL A  11      36.064  27.125  48.275  1.00  0.00           H  
ATOM    185 2HG1 VAL A  11      37.024  26.799  49.737  1.00  0.00           H  
ATOM    186 3HG1 VAL A  11      35.336  27.345  49.883  1.00  0.00           H  
ATOM    187 1HG2 VAL A  11      35.500  29.459  47.650  1.00  0.00           H  
ATOM    188 2HG2 VAL A  11      34.763  29.754  49.243  1.00  0.00           H  
ATOM    189 3HG2 VAL A  11      36.065  30.815  48.654  1.00  0.00           H  
ATOM    190  N   ARG A  12      37.629  27.672  52.399  1.00  0.00           N  
ATOM    191  CA  ARG A  12      38.485  26.682  53.036  1.00  0.00           C  
ATOM    192  C   ARG A  12      37.833  25.312  52.934  1.00  0.00           C  
ATOM    193  O   ARG A  12      36.614  25.187  53.091  1.00  0.00           O  
ATOM    194  CB  ARG A  12      38.746  27.038  54.500  1.00  0.00           C  
ATOM    195  CG  ARG A  12      39.715  28.191  54.690  1.00  0.00           C  
ATOM    196  CD  ARG A  12      40.101  28.356  56.149  1.00  0.00           C  
ATOM    197  NE  ARG A  12      41.113  29.390  56.325  1.00  0.00           N  
ATOM    198  CZ  ARG A  12      41.728  29.650  57.470  1.00  0.00           C  
ATOM    199  NH1 ARG A  12      41.458  28.966  58.569  1.00  0.00           N  
ATOM    200  NH2 ARG A  12      42.635  30.620  57.514  1.00  0.00           N  
ATOM    201  H   ARG A  12      36.678  27.780  52.720  1.00  0.00           H  
ATOM    202  HA  ARG A  12      39.447  26.673  52.522  1.00  0.00           H  
ATOM    203 1HB  ARG A  12      37.807  27.301  54.984  1.00  0.00           H  
ATOM    204 2HB  ARG A  12      39.149  26.168  55.020  1.00  0.00           H  
ATOM    205 1HG  ARG A  12      40.620  28.005  54.111  1.00  0.00           H  
ATOM    206 2HG  ARG A  12      39.250  29.118  54.348  1.00  0.00           H  
ATOM    207 1HD  ARG A  12      39.222  28.634  56.729  1.00  0.00           H  
ATOM    208 2HD  ARG A  12      40.503  27.416  56.527  1.00  0.00           H  
ATOM    209  HE  ARG A  12      41.362  29.947  55.517  1.00  0.00           H  
ATOM    210 1HH1 ARG A  12      40.770  28.226  58.549  1.00  0.00           H  
ATOM    211 2HH1 ARG A  12      41.940  29.183  59.430  1.00  0.00           H  
ATOM    212 1HH2 ARG A  12      42.849  31.151  56.680  1.00  0.00           H  
ATOM    213 2HH2 ARG A  12      43.110  30.829  58.380  1.00  0.00           H  
ATOM    214  N   VAL A  13      38.646  24.291  52.672  1.00  0.00           N  
ATOM    215  CA  VAL A  13      38.183  22.913  52.561  1.00  0.00           C  
ATOM    216  C   VAL A  13      39.071  22.054  53.449  1.00  0.00           C  
ATOM    217  O   VAL A  13      40.297  22.046  53.281  1.00  0.00           O  
ATOM    218  CB  VAL A  13      38.249  22.416  51.105  1.00  0.00           C  
ATOM    219  CG1 VAL A  13      37.757  20.979  51.009  1.00  0.00           C  
ATOM    220  CG2 VAL A  13      37.424  23.329  50.209  1.00  0.00           C  
ATOM    221  H   VAL A  13      39.628  24.492  52.545  1.00  0.00           H  
ATOM    222  HA  VAL A  13      37.145  22.869  52.890  1.00  0.00           H  
ATOM    223  HB  VAL A  13      39.287  22.423  50.774  1.00  0.00           H  
ATOM    224 1HG1 VAL A  13      37.810  20.644  49.973  1.00  0.00           H  
ATOM    225 2HG1 VAL A  13      38.384  20.338  51.630  1.00  0.00           H  
ATOM    226 3HG1 VAL A  13      36.725  20.924  51.356  1.00  0.00           H  
ATOM    227 1HG2 VAL A  13      37.475  22.972  49.181  1.00  0.00           H  
ATOM    228 2HG2 VAL A  13      36.387  23.326  50.544  1.00  0.00           H  
ATOM    229 3HG2 VAL A  13      37.820  24.343  50.262  1.00  0.00           H  
ATOM    230  N   ARG A  14      38.462  21.329  54.381  1.00  0.00           N  
ATOM    231  CA  ARG A  14      39.192  20.500  55.329  1.00  0.00           C  
ATOM    232  C   ARG A  14      39.036  19.037  54.946  1.00  0.00           C  
ATOM    233  O   ARG A  14      37.927  18.585  54.635  1.00  0.00           O  
ATOM    234  CB  ARG A  14      38.687  20.718  56.748  1.00  0.00           C  
ATOM    235  CG  ARG A  14      39.371  19.868  57.808  1.00  0.00           C  
ATOM    236  CD  ARG A  14      38.820  20.130  59.162  1.00  0.00           C  
ATOM    237  NE  ARG A  14      39.165  21.458  59.641  1.00  0.00           N  
ATOM    238  CZ  ARG A  14      38.514  22.111  60.623  1.00  0.00           C  
ATOM    239  NH1 ARG A  14      37.487  21.546  61.219  1.00  0.00           N  
ATOM    240  NH2 ARG A  14      38.906  23.319  60.988  1.00  0.00           N  
ATOM    241  H   ARG A  14      37.453  21.360  54.428  1.00  0.00           H  
ATOM    242  HA  ARG A  14      40.245  20.782  55.296  1.00  0.00           H  
ATOM    243 1HB  ARG A  14      38.822  21.762  57.027  1.00  0.00           H  
ATOM    244 2HB  ARG A  14      37.619  20.502  56.793  1.00  0.00           H  
ATOM    245 1HG  ARG A  14      39.226  18.812  57.577  1.00  0.00           H  
ATOM    246 2HG  ARG A  14      40.438  20.094  57.823  1.00  0.00           H  
ATOM    247 1HD  ARG A  14      37.734  20.049  59.134  1.00  0.00           H  
ATOM    248 2HD  ARG A  14      39.219  19.399  59.865  1.00  0.00           H  
ATOM    249  HE  ARG A  14      39.950  21.925  59.207  1.00  0.00           H  
ATOM    250 1HH1 ARG A  14      37.186  20.622  60.941  1.00  0.00           H  
ATOM    251 2HH1 ARG A  14      36.998  22.035  61.955  1.00  0.00           H  
ATOM    252 1HH2 ARG A  14      39.696  23.754  60.530  1.00  0.00           H  
ATOM    253 2HH2 ARG A  14      38.419  23.808  61.723  1.00  0.00           H  
ATOM    254  N   ASN A  15      40.146  18.303  54.964  1.00  0.00           N  
ATOM    255  CA  ASN A  15      40.152  16.869  54.699  1.00  0.00           C  
ATOM    256  C   ASN A  15      40.084  16.132  56.031  1.00  0.00           C  
ATOM    257  O   ASN A  15      41.114  15.896  56.672  1.00  0.00           O  
ATOM    258  CB  ASN A  15      41.379  16.458  53.904  1.00  0.00           C  
ATOM    259  CG  ASN A  15      41.408  14.985  53.606  1.00  0.00           C  
ATOM    260  OD1 ASN A  15      40.698  14.196  54.241  1.00  0.00           O  
ATOM    261  ND2 ASN A  15      42.215  14.598  52.651  1.00  0.00           N  
ATOM    262  H   ASN A  15      41.017  18.769  55.171  1.00  0.00           H  
ATOM    263  HA  ASN A  15      39.284  16.626  54.085  1.00  0.00           H  
ATOM    264 1HB  ASN A  15      41.404  17.009  52.963  1.00  0.00           H  
ATOM    265 2HB  ASN A  15      42.278  16.721  54.461  1.00  0.00           H  
ATOM    266 1HD2 ASN A  15      42.275  13.629  52.410  1.00  0.00           H  
ATOM    267 2HD2 ASN A  15      42.770  15.270  52.163  1.00  0.00           H  
ATOM    268  N   GLY A  16      38.873  15.775  56.448  1.00  0.00           N  
ATOM    269  CA  GLY A  16      38.666  14.981  57.638  1.00  0.00           C  
ATOM    270  C   GLY A  16      38.611  13.491  57.408  1.00  0.00           C  
ATOM    271  O   GLY A  16      38.040  12.767  58.231  1.00  0.00           O  
ATOM    272  H   GLY A  16      38.072  16.073  55.910  1.00  0.00           H  
ATOM    273 1HA  GLY A  16      39.468  15.177  58.351  1.00  0.00           H  
ATOM    274 2HA  GLY A  16      37.733  15.277  58.115  1.00  0.00           H  
ATOM    275  N   THR A  17      39.189  13.004  56.313  1.00  0.00           N  
ATOM    276  CA  THR A  17      39.114  11.596  55.961  1.00  0.00           C  
ATOM    277  C   THR A  17      40.442  10.904  56.267  1.00  0.00           C  
ATOM    278  O   THR A  17      41.374  11.496  56.819  1.00  0.00           O  
ATOM    279  CB  THR A  17      38.754  11.410  54.476  1.00  0.00           C  
ATOM    280  OG1 THR A  17      39.922  11.613  53.669  1.00  0.00           O  
ATOM    281  CG2 THR A  17      37.677  12.400  54.059  1.00  0.00           C  
ATOM    282  H   THR A  17      39.694  13.637  55.709  1.00  0.00           H  
ATOM    283  HA  THR A  17      38.323  11.132  56.551  1.00  0.00           H  
ATOM    284  HB  THR A  17      38.391  10.396  54.314  1.00  0.00           H  
ATOM    285  HG1 THR A  17      40.193  12.534  53.725  1.00  0.00           H  
ATOM    286 1HG2 THR A  17      37.435  12.253  53.008  1.00  0.00           H  
ATOM    287 2HG2 THR A  17      36.785  12.240  54.664  1.00  0.00           H  
ATOM    288 3HG2 THR A  17      38.039  13.416  54.210  1.00  0.00           H  
ATOM    289  N   ASP A  18      40.524   9.625  55.907  1.00  0.00           N  
ATOM    290  CA  ASP A  18      41.729   8.831  56.106  1.00  0.00           C  
ATOM    291  C   ASP A  18      42.619   8.788  54.871  1.00  0.00           C  
ATOM    292  O   ASP A  18      43.659   8.122  54.897  1.00  0.00           O  
ATOM    293  CB  ASP A  18      41.354   7.403  56.510  1.00  0.00           C  
ATOM    294  CG  ASP A  18      40.638   7.337  57.853  1.00  0.00           C  
ATOM    295  OD1 ASP A  18      41.028   8.047  58.748  1.00  0.00           O  
ATOM    296  OD2 ASP A  18      39.709   6.575  57.970  1.00  0.00           O  
ATOM    297  H   ASP A  18      39.716   9.194  55.481  1.00  0.00           H  
ATOM    298  HA  ASP A  18      42.308   9.277  56.916  1.00  0.00           H  
ATOM    299 1HB  ASP A  18      40.709   6.967  55.748  1.00  0.00           H  
ATOM    300 2HB  ASP A  18      42.255   6.792  56.565  1.00  0.00           H  
ATOM    301  N   ARG A  19      42.243   9.478  53.799  1.00  0.00           N  
ATOM    302  CA  ARG A  19      42.966   9.444  52.539  1.00  0.00           C  
ATOM    303  C   ARG A  19      43.035  10.839  51.939  1.00  0.00           C  
ATOM    304  O   ARG A  19      42.156  11.672  52.192  1.00  0.00           O  
ATOM    305  CB  ARG A  19      42.295   8.496  51.555  1.00  0.00           C  
ATOM    306  CG  ARG A  19      42.311   7.032  51.965  1.00  0.00           C  
ATOM    307  CD  ARG A  19      43.679   6.458  51.896  1.00  0.00           C  
ATOM    308  NE  ARG A  19      43.683   5.031  52.177  1.00  0.00           N  
ATOM    309  CZ  ARG A  19      43.780   4.494  53.409  1.00  0.00           C  
ATOM    310  NH1 ARG A  19      43.881   5.276  54.461  1.00  0.00           N  
ATOM    311  NH2 ARG A  19      43.775   3.181  53.560  1.00  0.00           N  
ATOM    312  H   ARG A  19      41.415  10.051  53.875  1.00  0.00           H  
ATOM    313  HA  ARG A  19      43.976   9.081  52.729  1.00  0.00           H  
ATOM    314 1HB  ARG A  19      41.255   8.789  51.420  1.00  0.00           H  
ATOM    315 2HB  ARG A  19      42.786   8.573  50.585  1.00  0.00           H  
ATOM    316 1HG  ARG A  19      41.950   6.937  52.990  1.00  0.00           H  
ATOM    317 2HG  ARG A  19      41.665   6.460  51.298  1.00  0.00           H  
ATOM    318 1HD  ARG A  19      44.088   6.610  50.898  1.00  0.00           H  
ATOM    319 2HD  ARG A  19      44.318   6.951  52.628  1.00  0.00           H  
ATOM    320  HE  ARG A  19      43.608   4.397  51.393  1.00  0.00           H  
ATOM    321 1HH1 ARG A  19      43.885   6.280  54.346  1.00  0.00           H  
ATOM    322 2HH1 ARG A  19      43.953   4.874  55.384  1.00  0.00           H  
ATOM    323 1HH2 ARG A  19      43.698   2.580  52.751  1.00  0.00           H  
ATOM    324 2HH2 ARG A  19      43.847   2.779  54.482  1.00  0.00           H  
ATOM    325  N   PRO A  20      44.073  11.129  51.153  1.00  0.00           N  
ATOM    326  CA  PRO A  20      44.104  12.398  50.418  1.00  0.00           C  
ATOM    327  C   PRO A  20      42.861  12.574  49.558  1.00  0.00           C  
ATOM    328  O   PRO A  20      42.351  11.625  48.958  1.00  0.00           O  
ATOM    329  CB  PRO A  20      45.365  12.271  49.559  1.00  0.00           C  
ATOM    330  CG  PRO A  20      46.216  11.295  50.300  1.00  0.00           C  
ATOM    331  CD  PRO A  20      45.239  10.288  50.848  1.00  0.00           C  
ATOM    332  HA  PRO A  20      44.147  13.215  51.139  1.00  0.00           H  
ATOM    333 1HB  PRO A  20      45.100  11.924  48.549  1.00  0.00           H  
ATOM    334 2HB  PRO A  20      45.845  13.254  49.446  1.00  0.00           H  
ATOM    335 1HG  PRO A  20      46.954  10.843  49.622  1.00  0.00           H  
ATOM    336 2HG  PRO A  20      46.782  11.810  51.091  1.00  0.00           H  
ATOM    337 1HD  PRO A  20      45.024   9.530  50.080  1.00  0.00           H  
ATOM    338 2HD  PRO A  20      45.662   9.820  51.749  1.00  0.00           H  
ATOM    339  N   CYS A  21      42.373  13.812  49.507  1.00  0.00           N  
ATOM    340  CA  CYS A  21      41.163  14.139  48.769  1.00  0.00           C  
ATOM    341  C   CYS A  21      41.510  15.040  47.592  1.00  0.00           C  
ATOM    342  O   CYS A  21      42.509  15.763  47.611  1.00  0.00           O  
ATOM    343  CB  CYS A  21      40.144  14.837  49.670  1.00  0.00           C  
ATOM    344  SG  CYS A  21      39.468  13.783  50.975  1.00  0.00           S  
ATOM    345  H   CYS A  21      42.865  14.544  49.997  1.00  0.00           H  
ATOM    346  HA  CYS A  21      40.719  13.212  48.404  1.00  0.00           H  
ATOM    347 1HB  CYS A  21      40.609  15.703  50.142  1.00  0.00           H  
ATOM    348 2HB  CYS A  21      39.314  15.201  49.066  1.00  0.00           H  
ATOM    349  N   ARG A  22      40.674  14.976  46.560  1.00  0.00           N  
ATOM    350  CA  ARG A  22      40.729  15.910  45.443  1.00  0.00           C  
ATOM    351  C   ARG A  22      39.703  17.011  45.659  1.00  0.00           C  
ATOM    352  O   ARG A  22      38.532  16.730  45.937  1.00  0.00           O  
ATOM    353  CB  ARG A  22      40.459  15.204  44.123  1.00  0.00           C  
ATOM    354  CG  ARG A  22      40.526  16.097  42.895  1.00  0.00           C  
ATOM    355  CD  ARG A  22      40.102  15.375  41.667  1.00  0.00           C  
ATOM    356  NE  ARG A  22      38.710  14.961  41.736  1.00  0.00           N  
ATOM    357  CZ  ARG A  22      38.098  14.181  40.823  1.00  0.00           C  
ATOM    358  NH1 ARG A  22      38.767  13.740  39.781  1.00  0.00           N  
ATOM    359  NH2 ARG A  22      36.825  13.860  40.975  1.00  0.00           N  
ATOM    360  H   ARG A  22      39.975  14.248  46.559  1.00  0.00           H  
ATOM    361  HA  ARG A  22      41.731  16.339  45.400  1.00  0.00           H  
ATOM    362 1HB  ARG A  22      41.181  14.400  43.986  1.00  0.00           H  
ATOM    363 2HB  ARG A  22      39.467  14.751  44.149  1.00  0.00           H  
ATOM    364 1HG  ARG A  22      39.868  16.955  43.032  1.00  0.00           H  
ATOM    365 2HG  ARG A  22      41.550  16.444  42.752  1.00  0.00           H  
ATOM    366 1HD  ARG A  22      40.221  16.027  40.803  1.00  0.00           H  
ATOM    367 2HD  ARG A  22      40.716  14.485  41.538  1.00  0.00           H  
ATOM    368  HE  ARG A  22      38.162  15.281  42.523  1.00  0.00           H  
ATOM    369 1HH1 ARG A  22      39.740  13.986  39.664  1.00  0.00           H  
ATOM    370 2HH1 ARG A  22      38.308  13.156  39.097  1.00  0.00           H  
ATOM    371 1HH2 ARG A  22      36.310  14.199  41.777  1.00  0.00           H  
ATOM    372 2HH2 ARG A  22      36.367  13.276  40.292  1.00  0.00           H  
ATOM    373  N   VAL A  23      40.142  18.261  45.535  1.00  0.00           N  
ATOM    374  CA  VAL A  23      39.287  19.425  45.734  1.00  0.00           C  
ATOM    375  C   VAL A  23      39.343  20.287  44.483  1.00  0.00           C  
ATOM    376  O   VAL A  23      40.430  20.634  44.007  1.00  0.00           O  
ATOM    377  CB  VAL A  23      39.743  20.244  46.957  1.00  0.00           C  
ATOM    378  CG1 VAL A  23      38.838  21.451  47.157  1.00  0.00           C  
ATOM    379  CG2 VAL A  23      39.749  19.363  48.197  1.00  0.00           C  
ATOM    380  H   VAL A  23      41.113  18.398  45.294  1.00  0.00           H  
ATOM    381  HA  VAL A  23      38.268  19.080  45.913  1.00  0.00           H  
ATOM    382  HB  VAL A  23      40.748  20.623  46.774  1.00  0.00           H  
ATOM    383 1HG1 VAL A  23      39.175  22.019  48.025  1.00  0.00           H  
ATOM    384 2HG1 VAL A  23      38.877  22.086  46.271  1.00  0.00           H  
ATOM    385 3HG1 VAL A  23      37.814  21.115  47.319  1.00  0.00           H  
ATOM    386 1HG2 VAL A  23      40.072  19.949  49.057  1.00  0.00           H  
ATOM    387 2HG2 VAL A  23      38.744  18.980  48.376  1.00  0.00           H  
ATOM    388 3HG2 VAL A  23      40.434  18.529  48.047  1.00  0.00           H  
ATOM    389  N   ARG A  24      38.172  20.628  43.951  1.00  0.00           N  
ATOM    390  CA  ARG A  24      38.045  21.526  42.813  1.00  0.00           C  
ATOM    391  C   ARG A  24      37.162  22.697  43.220  1.00  0.00           C  
ATOM    392  O   ARG A  24      36.067  22.493  43.755  1.00  0.00           O  
ATOM    393  CB  ARG A  24      37.447  20.816  41.608  1.00  0.00           C  
ATOM    394  CG  ARG A  24      38.375  19.820  40.928  1.00  0.00           C  
ATOM    395  CD  ARG A  24      37.789  19.298  39.666  1.00  0.00           C  
ATOM    396  NE  ARG A  24      38.738  18.481  38.926  1.00  0.00           N  
ATOM    397  CZ  ARG A  24      38.466  17.858  37.763  1.00  0.00           C  
ATOM    398  NH1 ARG A  24      37.273  17.967  37.222  1.00  0.00           N  
ATOM    399  NH2 ARG A  24      39.399  17.137  37.166  1.00  0.00           N  
ATOM    400  H   ARG A  24      37.337  20.238  44.365  1.00  0.00           H  
ATOM    401  HA  ARG A  24      39.040  21.878  42.538  1.00  0.00           H  
ATOM    402 1HB  ARG A  24      36.551  20.277  41.911  1.00  0.00           H  
ATOM    403 2HB  ARG A  24      37.150  21.552  40.861  1.00  0.00           H  
ATOM    404 1HG  ARG A  24      39.321  20.307  40.691  1.00  0.00           H  
ATOM    405 2HG  ARG A  24      38.557  18.978  41.596  1.00  0.00           H  
ATOM    406 1HD  ARG A  24      36.918  18.685  39.897  1.00  0.00           H  
ATOM    407 2HD  ARG A  24      37.490  20.131  39.033  1.00  0.00           H  
ATOM    408  HE  ARG A  24      39.666  18.373  39.311  1.00  0.00           H  
ATOM    409 1HH1 ARG A  24      36.560  18.519  37.678  1.00  0.00           H  
ATOM    410 2HH1 ARG A  24      37.069  17.500  36.350  1.00  0.00           H  
ATOM    411 1HH2 ARG A  24      40.316  17.052  37.583  1.00  0.00           H  
ATOM    412 2HH2 ARG A  24      39.195  16.670  36.295  1.00  0.00           H  
ATOM    413  N   VAL A  25      37.634  23.914  42.969  1.00  0.00           N  
ATOM    414  CA  VAL A  25      36.896  25.134  43.278  1.00  0.00           C  
ATOM    415  C   VAL A  25      36.696  25.904  41.980  1.00  0.00           C  
ATOM    416  O   VAL A  25      37.663  26.190  41.264  1.00  0.00           O  
ATOM    417  CB  VAL A  25      37.628  25.991  44.323  1.00  0.00           C  
ATOM    418  CG1 VAL A  25      36.832  27.252  44.623  1.00  0.00           C  
ATOM    419  CG2 VAL A  25      37.872  25.190  45.593  1.00  0.00           C  
ATOM    420  H   VAL A  25      38.547  23.986  42.543  1.00  0.00           H  
ATOM    421  HA  VAL A  25      35.936  24.856  43.714  1.00  0.00           H  
ATOM    422  HB  VAL A  25      38.584  26.311  43.910  1.00  0.00           H  
ATOM    423 1HG1 VAL A  25      37.363  27.849  45.366  1.00  0.00           H  
ATOM    424 2HG1 VAL A  25      36.711  27.833  43.710  1.00  0.00           H  
ATOM    425 3HG1 VAL A  25      35.852  26.979  45.013  1.00  0.00           H  
ATOM    426 1HG2 VAL A  25      38.391  25.811  46.321  1.00  0.00           H  
ATOM    427 2HG2 VAL A  25      36.917  24.865  46.008  1.00  0.00           H  
ATOM    428 3HG2 VAL A  25      38.482  24.316  45.360  1.00  0.00           H  
ATOM    429  N   THR A  26      35.445  26.242  41.680  1.00  0.00           N  
ATOM    430  CA  THR A  26      35.090  26.972  40.469  1.00  0.00           C  
ATOM    431  C   THR A  26      34.468  28.307  40.850  1.00  0.00           C  
ATOM    432  O   THR A  26      33.588  28.361  41.716  1.00  0.00           O  
ATOM    433  CB  THR A  26      34.117  26.168  39.586  1.00  0.00           C  
ATOM    434  OG1 THR A  26      34.728  24.929  39.203  1.00  0.00           O  
ATOM    435  CG2 THR A  26      33.755  26.957  38.337  1.00  0.00           C  
ATOM    436  H   THR A  26      34.715  25.976  42.327  1.00  0.00           H  
ATOM    437  HA  THR A  26      35.997  27.138  39.887  1.00  0.00           H  
ATOM    438  HB  THR A  26      33.209  25.952  40.148  1.00  0.00           H  
ATOM    439  HG1 THR A  26      34.842  24.910  38.250  1.00  0.00           H  
ATOM    440 1HG2 THR A  26      33.067  26.374  37.725  1.00  0.00           H  
ATOM    441 2HG2 THR A  26      33.280  27.895  38.625  1.00  0.00           H  
ATOM    442 3HG2 THR A  26      34.658  27.169  37.766  1.00  0.00           H  
ATOM    443  N   ALA A  27      34.925  29.376  40.203  1.00  0.00           N  
ATOM    444  CA  ALA A  27      34.328  30.694  40.387  1.00  0.00           C  
ATOM    445  C   ALA A  27      34.700  31.574  39.205  1.00  0.00           C  
ATOM    446  O   ALA A  27      35.852  31.556  38.756  1.00  0.00           O  
ATOM    447  CB  ALA A  27      34.796  31.334  41.697  1.00  0.00           C  
ATOM    448  H   ALA A  27      35.705  29.273  39.568  1.00  0.00           H  
ATOM    449  HA  ALA A  27      33.245  30.579  40.443  1.00  0.00           H  
ATOM    450 1HB  ALA A  27      34.334  32.315  41.808  1.00  0.00           H  
ATOM    451 2HB  ALA A  27      34.505  30.700  42.536  1.00  0.00           H  
ATOM    452 3HB  ALA A  27      35.879  31.442  41.683  1.00  0.00           H  
ATOM    453  N   GLY A  28      33.731  32.339  38.711  1.00  0.00           N  
ATOM    454  CA  GLY A  28      33.965  33.206  37.567  1.00  0.00           C  
ATOM    455  C   GLY A  28      34.208  32.468  36.270  1.00  0.00           C  
ATOM    456  O   GLY A  28      34.648  33.073  35.284  1.00  0.00           O  
ATOM    457  H   GLY A  28      32.816  32.321  39.136  1.00  0.00           H  
ATOM    458 1HA  GLY A  28      33.107  33.863  37.426  1.00  0.00           H  
ATOM    459 2HA  GLY A  28      34.828  33.841  37.762  1.00  0.00           H  
ATOM    460  N   GLY A  29      33.932  31.167  36.244  1.00  0.00           N  
ATOM    461  CA  GLY A  29      34.261  30.337  35.106  1.00  0.00           C  
ATOM    462  C   GLY A  29      35.608  29.652  35.170  1.00  0.00           C  
ATOM    463  O   GLY A  29      35.887  28.790  34.326  1.00  0.00           O  
ATOM    464  H   GLY A  29      33.480  30.748  37.045  1.00  0.00           H  
ATOM    465 1HA  GLY A  29      33.504  29.561  34.991  1.00  0.00           H  
ATOM    466 2HA  GLY A  29      34.243  30.940  34.199  1.00  0.00           H  
ATOM    467  N   GLU A  30      36.450  29.998  36.139  1.00  0.00           N  
ATOM    468  CA  GLU A  30      37.776  29.413  36.283  1.00  0.00           C  
ATOM    469  C   GLU A  30      37.717  28.288  37.305  1.00  0.00           C  
ATOM    470  O   GLU A  30      37.133  28.451  38.383  1.00  0.00           O  
ATOM    471  CB  GLU A  30      38.797  30.470  36.711  1.00  0.00           C  
ATOM    472  CG  GLU A  30      40.223  29.952  36.833  1.00  0.00           C  
ATOM    473  CD  GLU A  30      41.207  31.029  37.196  1.00  0.00           C  
ATOM    474  OE1 GLU A  30      40.813  32.169  37.261  1.00  0.00           O  
ATOM    475  OE2 GLU A  30      42.353  30.712  37.407  1.00  0.00           O  
ATOM    476  H   GLU A  30      36.147  30.699  36.799  1.00  0.00           H  
ATOM    477  HA  GLU A  30      38.088  29.020  35.314  1.00  0.00           H  
ATOM    478 1HB  GLU A  30      38.798  31.287  35.989  1.00  0.00           H  
ATOM    479 2HB  GLU A  30      38.507  30.885  37.676  1.00  0.00           H  
ATOM    480 1HG  GLU A  30      40.253  29.176  37.598  1.00  0.00           H  
ATOM    481 2HG  GLU A  30      40.517  29.502  35.886  1.00  0.00           H  
ATOM    482  N   THR A  31      38.321  27.153  36.967  1.00  0.00           N  
ATOM    483  CA  THR A  31      38.368  25.989  37.842  1.00  0.00           C  
ATOM    484  C   THR A  31      39.817  25.630  38.139  1.00  0.00           C  
ATOM    485  O   THR A  31      40.650  25.580  37.228  1.00  0.00           O  
ATOM    486  CB  THR A  31      37.643  24.783  37.217  1.00  0.00           C  
ATOM    487  OG1 THR A  31      36.271  25.119  36.974  1.00  0.00           O  
ATOM    488  CG2 THR A  31      37.709  23.581  38.147  1.00  0.00           C  
ATOM    489  H   THR A  31      38.765  27.106  36.062  1.00  0.00           H  
ATOM    490  HA  THR A  31      37.852  26.234  38.771  1.00  0.00           H  
ATOM    491  HB  THR A  31      38.114  24.527  36.268  1.00  0.00           H  
ATOM    492  HG1 THR A  31      35.834  25.301  37.810  1.00  0.00           H  
ATOM    493 1HG2 THR A  31      37.193  22.738  37.689  1.00  0.00           H  
ATOM    494 2HG2 THR A  31      38.751  23.315  38.325  1.00  0.00           H  
ATOM    495 3HG2 THR A  31      37.232  23.827  39.094  1.00  0.00           H  
ATOM    496  N   ARG A  32      40.111  25.386  39.413  1.00  0.00           N  
ATOM    497  CA  ARG A  32      41.436  24.984  39.861  1.00  0.00           C  
ATOM    498  C   ARG A  32      41.311  23.741  40.730  1.00  0.00           C  
ATOM    499  O   ARG A  32      40.366  23.616  41.517  1.00  0.00           O  
ATOM    500  CB  ARG A  32      42.112  26.099  40.644  1.00  0.00           C  
ATOM    501  CG  ARG A  32      42.365  27.374  39.854  1.00  0.00           C  
ATOM    502  CD  ARG A  32      43.054  28.402  40.675  1.00  0.00           C  
ATOM    503  NE  ARG A  32      43.225  29.650  39.951  1.00  0.00           N  
ATOM    504  CZ  ARG A  32      43.859  30.736  40.436  1.00  0.00           C  
ATOM    505  NH1 ARG A  32      44.374  30.711  41.645  1.00  0.00           N  
ATOM    506  NH2 ARG A  32      43.960  31.826  39.696  1.00  0.00           N  
ATOM    507  H   ARG A  32      39.371  25.485  40.092  1.00  0.00           H  
ATOM    508  HA  ARG A  32      42.046  24.766  38.983  1.00  0.00           H  
ATOM    509 1HB  ARG A  32      41.499  26.362  41.506  1.00  0.00           H  
ATOM    510 2HB  ARG A  32      43.073  25.749  41.021  1.00  0.00           H  
ATOM    511 1HG  ARG A  32      42.991  27.148  38.991  1.00  0.00           H  
ATOM    512 2HG  ARG A  32      41.414  27.787  39.515  1.00  0.00           H  
ATOM    513 1HD  ARG A  32      42.468  28.605  41.571  1.00  0.00           H  
ATOM    514 2HD  ARG A  32      44.040  28.036  40.962  1.00  0.00           H  
ATOM    515  HE  ARG A  32      42.841  29.708  39.016  1.00  0.00           H  
ATOM    516 1HH1 ARG A  32      44.295  29.878  42.209  1.00  0.00           H  
ATOM    517 2HH1 ARG A  32      44.848  31.525  42.008  1.00  0.00           H  
ATOM    518 1HH2 ARG A  32      43.565  31.846  38.767  1.00  0.00           H  
ATOM    519 2HH2 ARG A  32      44.435  32.640  40.059  1.00  0.00           H  
ATOM    520  N   GLU A  33      42.265  22.826  40.586  1.00  0.00           N  
ATOM    521  CA  GLU A  33      42.242  21.554  41.290  1.00  0.00           C  
ATOM    522  C   GLU A  33      43.372  21.502  42.309  1.00  0.00           C  
ATOM    523  O   GLU A  33      44.498  21.922  42.025  1.00  0.00           O  
ATOM    524  CB  GLU A  33      42.366  20.388  40.306  1.00  0.00           C  
ATOM    525  CG  GLU A  33      42.320  19.011  40.953  1.00  0.00           C  
ATOM    526  CD  GLU A  33      42.365  17.892  39.950  1.00  0.00           C  
ATOM    527  OE1 GLU A  33      41.426  17.749  39.205  1.00  0.00           O  
ATOM    528  OE2 GLU A  33      43.341  17.179  39.929  1.00  0.00           O  
ATOM    529  H   GLU A  33      43.032  23.030  39.960  1.00  0.00           H  
ATOM    530  HA  GLU A  33      41.285  21.460  41.804  1.00  0.00           H  
ATOM    531 1HB  GLU A  33      41.558  20.442  39.576  1.00  0.00           H  
ATOM    532 2HB  GLU A  33      43.306  20.471  39.760  1.00  0.00           H  
ATOM    533 1HG  GLU A  33      43.168  18.911  41.630  1.00  0.00           H  
ATOM    534 2HG  GLU A  33      41.408  18.928  41.542  1.00  0.00           H  
ATOM    535  N   TYR A  34      43.060  20.985  43.496  1.00  0.00           N  
ATOM    536  CA  TYR A  34      44.031  20.867  44.574  1.00  0.00           C  
ATOM    537  C   TYR A  34      43.963  19.465  45.166  1.00  0.00           C  
ATOM    538  O   TYR A  34      42.951  18.768  45.054  1.00  0.00           O  
ATOM    539  CB  TYR A  34      43.784  21.924  45.652  1.00  0.00           C  
ATOM    540  CG  TYR A  34      43.732  23.339  45.120  1.00  0.00           C  
ATOM    541  CD1 TYR A  34      42.540  23.854  44.634  1.00  0.00           C  
ATOM    542  CD2 TYR A  34      44.878  24.121  45.117  1.00  0.00           C  
ATOM    543  CE1 TYR A  34      42.493  25.147  44.148  1.00  0.00           C  
ATOM    544  CE2 TYR A  34      44.832  25.413  44.630  1.00  0.00           C  
ATOM    545  CZ  TYR A  34      43.645  25.925  44.147  1.00  0.00           C  
ATOM    546  OH  TYR A  34      43.599  27.213  43.663  1.00  0.00           O  
ATOM    547  H   TYR A  34      42.114  20.666  43.649  1.00  0.00           H  
ATOM    548  HA  TYR A  34      45.026  21.047  44.165  1.00  0.00           H  
ATOM    549 1HB  TYR A  34      42.840  21.715  46.156  1.00  0.00           H  
ATOM    550 2HB  TYR A  34      44.573  21.871  46.401  1.00  0.00           H  
ATOM    551  HD1 TYR A  34      41.639  23.240  44.636  1.00  0.00           H  
ATOM    552  HD2 TYR A  34      45.816  23.715  45.498  1.00  0.00           H  
ATOM    553  HE1 TYR A  34      41.556  25.551  43.766  1.00  0.00           H  
ATOM    554  HE2 TYR A  34      45.732  26.026  44.627  1.00  0.00           H  
ATOM    555  HH  TYR A  34      44.441  27.645  43.826  1.00  0.00           H  
ATOM    556  N   THR A  35      45.062  19.061  45.795  1.00  0.00           N  
ATOM    557  CA  THR A  35      45.116  17.860  46.616  1.00  0.00           C  
ATOM    558  C   THR A  35      45.297  18.270  48.071  1.00  0.00           C  
ATOM    559  O   THR A  35      46.170  19.087  48.383  1.00  0.00           O  
ATOM    560  CB  THR A  35      46.256  16.921  46.181  1.00  0.00           C  
ATOM    561  OG1 THR A  35      46.051  16.514  44.822  1.00  0.00           O  
ATOM    562  CG2 THR A  35      46.303  15.690  47.074  1.00  0.00           C  
ATOM    563  H   THR A  35      45.895  19.622  45.690  1.00  0.00           H  
ATOM    564  HA  THR A  35      44.180  17.314  46.492  1.00  0.00           H  
ATOM    565  HB  THR A  35      47.208  17.448  46.249  1.00  0.00           H  
ATOM    566  HG1 THR A  35      45.207  16.063  44.747  1.00  0.00           H  
ATOM    567 1HG2 THR A  35      47.114  15.038  46.752  1.00  0.00           H  
ATOM    568 2HG2 THR A  35      46.470  15.995  48.106  1.00  0.00           H  
ATOM    569 3HG2 THR A  35      45.357  15.153  47.003  1.00  0.00           H  
ATOM    570  N   VAL A  36      44.475  17.709  48.951  1.00  0.00           N  
ATOM    571  CA  VAL A  36      44.503  18.025  50.375  1.00  0.00           C  
ATOM    572  C   VAL A  36      44.737  16.733  51.146  1.00  0.00           C  
ATOM    573  O   VAL A  36      43.996  15.756  50.977  1.00  0.00           O  
ATOM    574  CB  VAL A  36      43.182  18.678  50.826  1.00  0.00           C  
ATOM    575  CG1 VAL A  36      43.239  19.029  52.305  1.00  0.00           C  
ATOM    576  CG2 VAL A  36      42.904  19.916  49.987  1.00  0.00           C  
ATOM    577  H   VAL A  36      43.804  17.034  48.610  1.00  0.00           H  
ATOM    578  HA  VAL A  36      45.314  18.732  50.557  1.00  0.00           H  
ATOM    579  HB  VAL A  36      42.371  17.961  50.697  1.00  0.00           H  
ATOM    580 1HG1 VAL A  36      42.298  19.489  52.606  1.00  0.00           H  
ATOM    581 2HG1 VAL A  36      43.403  18.123  52.888  1.00  0.00           H  
ATOM    582 3HG1 VAL A  36      44.056  19.729  52.481  1.00  0.00           H  
ATOM    583 1HG2 VAL A  36      41.969  20.371  50.311  1.00  0.00           H  
ATOM    584 2HG2 VAL A  36      43.718  20.630  50.112  1.00  0.00           H  
ATOM    585 3HG2 VAL A  36      42.826  19.634  48.937  1.00  0.00           H  
ATOM    586  N   ASN A  37      45.763  16.730  51.991  1.00  0.00           N  
ATOM    587  CA  ASN A  37      46.118  15.542  52.744  1.00  0.00           C  
ATOM    588  C   ASN A  37      45.284  15.457  54.022  1.00  0.00           C  
ATOM    589  O   ASN A  37      44.782  16.471  54.516  1.00  0.00           O  
ATOM    590  CB  ASN A  37      47.601  15.530  53.060  1.00  0.00           C  
ATOM    591  CG  ASN A  37      48.451  15.328  51.836  1.00  0.00           C  
ATOM    592  OD1 ASN A  37      48.164  14.462  51.003  1.00  0.00           O  
ATOM    593  ND2 ASN A  37      49.493  16.111  51.713  1.00  0.00           N  
ATOM    594  H   ASN A  37      46.308  17.571  52.114  1.00  0.00           H  
ATOM    595  HA  ASN A  37      45.916  14.667  52.125  1.00  0.00           H  
ATOM    596 1HB  ASN A  37      47.881  16.474  53.531  1.00  0.00           H  
ATOM    597 2HB  ASN A  37      47.816  14.733  53.773  1.00  0.00           H  
ATOM    598 1HD2 ASN A  37      50.094  16.020  50.918  1.00  0.00           H  
ATOM    599 2HD2 ASN A  37      49.688  16.797  52.412  1.00  0.00           H  
ATOM    600  N   PRO A  38      45.106  14.252  54.567  1.00  0.00           N  
ATOM    601  CA  PRO A  38      44.349  14.118  55.817  1.00  0.00           C  
ATOM    602  C   PRO A  38      44.889  15.040  56.901  1.00  0.00           C  
ATOM    603  O   PRO A  38      46.097  15.112  57.138  1.00  0.00           O  
ATOM    604  CB  PRO A  38      44.547  12.644  56.185  1.00  0.00           C  
ATOM    605  CG  PRO A  38      44.741  11.963  54.874  1.00  0.00           C  
ATOM    606  CD  PRO A  38      45.571  12.928  54.069  1.00  0.00           C  
ATOM    607  HA  PRO A  38      43.309  14.384  55.622  1.00  0.00           H  
ATOM    608 1HB  PRO A  38      45.414  12.537  56.854  1.00  0.00           H  
ATOM    609 2HB  PRO A  38      43.670  12.271  56.734  1.00  0.00           H  
ATOM    610 1HG  PRO A  38      45.240  10.994  55.018  1.00  0.00           H  
ATOM    611 2HG  PRO A  38      43.767  11.751  54.407  1.00  0.00           H  
ATOM    612 1HD  PRO A  38      46.637  12.763  54.284  1.00  0.00           H  
ATOM    613 2HD  PRO A  38      45.365  12.786  52.998  1.00  0.00           H  
ATOM    614  N   GLY A  39      43.974  15.749  57.561  1.00  0.00           N  
ATOM    615  CA  GLY A  39      44.348  16.658  58.623  1.00  0.00           C  
ATOM    616  C   GLY A  39      44.771  18.037  58.172  1.00  0.00           C  
ATOM    617  O   GLY A  39      45.005  18.902  59.022  1.00  0.00           O  
ATOM    618  H   GLY A  39      43.000  15.652  57.317  1.00  0.00           H  
ATOM    619 1HA  GLY A  39      43.511  16.780  59.310  1.00  0.00           H  
ATOM    620 2HA  GLY A  39      45.173  16.232  59.193  1.00  0.00           H  
ATOM    621  N   THR A  40      44.877  18.270  56.866  1.00  0.00           N  
ATOM    622  CA  THR A  40      45.263  19.564  56.328  1.00  0.00           C  
ATOM    623  C   THR A  40      44.044  20.268  55.746  1.00  0.00           C  
ATOM    624  O   THR A  40      42.952  19.699  55.656  1.00  0.00           O  
ATOM    625  CB  THR A  40      46.355  19.422  55.250  1.00  0.00           C  
ATOM    626  OG1 THR A  40      45.808  18.771  54.097  1.00  0.00           O  
ATOM    627  CG2 THR A  40      47.525  18.607  55.781  1.00  0.00           C  
ATOM    628  H   THR A  40      44.679  17.512  56.230  1.00  0.00           H  
ATOM    629  HA  THR A  40      45.678  20.166  57.137  1.00  0.00           H  
ATOM    630  HB  THR A  40      46.710  20.410  54.960  1.00  0.00           H  
ATOM    631  HG1 THR A  40      45.154  18.124  54.374  1.00  0.00           H  
ATOM    632 1HG2 THR A  40      48.285  18.517  55.006  1.00  0.00           H  
ATOM    633 2HG2 THR A  40      47.950  19.105  56.652  1.00  0.00           H  
ATOM    634 3HG2 THR A  40      47.177  17.614  56.065  1.00  0.00           H  
ATOM    635  N   GLU A  41      44.243  21.523  55.355  1.00  0.00           N  
ATOM    636  CA  GLU A  41      43.178  22.358  54.816  1.00  0.00           C  
ATOM    637  C   GLU A  41      43.660  23.033  53.541  1.00  0.00           C  
ATOM    638  O   GLU A  41      44.839  23.383  53.424  1.00  0.00           O  
ATOM    639  CB  GLU A  41      42.738  23.408  55.838  1.00  0.00           C  
ATOM    640  CG  GLU A  41      42.127  22.833  57.108  1.00  0.00           C  
ATOM    641  CD  GLU A  41      41.644  23.893  58.058  1.00  0.00           C  
ATOM    642  OE1 GLU A  41      41.887  25.048  57.802  1.00  0.00           O  
ATOM    643  OE2 GLU A  41      41.033  23.548  59.042  1.00  0.00           O  
ATOM    644  H   GLU A  41      45.173  21.906  55.438  1.00  0.00           H  
ATOM    645  HA  GLU A  41      42.319  21.724  54.597  1.00  0.00           H  
ATOM    646 1HB  GLU A  41      43.594  24.018  56.126  1.00  0.00           H  
ATOM    647 2HB  GLU A  41      42.002  24.072  55.384  1.00  0.00           H  
ATOM    648 1HG  GLU A  41      41.286  22.194  56.837  1.00  0.00           H  
ATOM    649 2HG  GLU A  41      42.870  22.214  57.608  1.00  0.00           H  
ATOM    650  N   LEU A  42      42.749  23.213  52.591  1.00  0.00           N  
ATOM    651  CA  LEU A  42      42.964  24.109  51.465  1.00  0.00           C  
ATOM    652  C   LEU A  42      42.394  25.483  51.787  1.00  0.00           C  
ATOM    653  O   LEU A  42      41.316  25.595  52.378  1.00  0.00           O  
ATOM    654  CB  LEU A  42      42.309  23.549  50.196  1.00  0.00           C  
ATOM    655  CG  LEU A  42      42.303  24.487  48.982  1.00  0.00           C  
ATOM    656  CD1 LEU A  42      43.718  24.619  48.435  1.00  0.00           C  
ATOM    657  CD2 LEU A  42      41.357  23.940  47.924  1.00  0.00           C  
ATOM    658  H   LEU A  42      41.877  22.706  52.656  1.00  0.00           H  
ATOM    659  HA  LEU A  42      44.037  24.190  51.289  1.00  0.00           H  
ATOM    660 1HB  LEU A  42      42.831  22.638  49.909  1.00  0.00           H  
ATOM    661 2HB  LEU A  42      41.274  23.294  50.423  1.00  0.00           H  
ATOM    662  HG  LEU A  42      41.970  25.478  49.290  1.00  0.00           H  
ATOM    663 1HD1 LEU A  42      43.714  25.285  47.572  1.00  0.00           H  
ATOM    664 2HD1 LEU A  42      44.369  25.030  49.207  1.00  0.00           H  
ATOM    665 3HD1 LEU A  42      44.085  23.638  48.134  1.00  0.00           H  
ATOM    666 1HD2 LEU A  42      41.352  24.607  47.061  1.00  0.00           H  
ATOM    667 2HD2 LEU A  42      41.689  22.949  47.615  1.00  0.00           H  
ATOM    668 3HD2 LEU A  42      40.350  23.873  48.336  1.00  0.00           H  
ATOM    669  N   GLU A  43      43.124  26.528  51.404  1.00  0.00           N  
ATOM    670  CA  GLU A  43      42.620  27.895  51.457  1.00  0.00           C  
ATOM    671  C   GLU A  43      42.869  28.568  50.116  1.00  0.00           C  
ATOM    672  O   GLU A  43      44.008  28.607  49.641  1.00  0.00           O  
ATOM    673  CB  GLU A  43      43.293  28.687  52.581  1.00  0.00           C  
ATOM    674  CG  GLU A  43      42.806  30.122  52.721  1.00  0.00           C  
ATOM    675  CD  GLU A  43      43.413  30.835  53.896  1.00  0.00           C  
ATOM    676  OE1 GLU A  43      44.607  31.018  53.903  1.00  0.00           O  
ATOM    677  OE2 GLU A  43      42.683  31.197  54.788  1.00  0.00           O  
ATOM    678  H   GLU A  43      44.060  26.361  51.065  1.00  0.00           H  
ATOM    679  HA  GLU A  43      41.550  27.862  51.667  1.00  0.00           H  
ATOM    680 1HB  GLU A  43      43.125  28.182  53.533  1.00  0.00           H  
ATOM    681 2HB  GLU A  43      44.370  28.714  52.412  1.00  0.00           H  
ATOM    682 1HG  GLU A  43      43.053  30.668  51.811  1.00  0.00           H  
ATOM    683 2HG  GLU A  43      41.722  30.117  52.826  1.00  0.00           H  
ATOM    684  N   VAL A  44      41.803  29.093  49.511  1.00  0.00           N  
ATOM    685  CA  VAL A  44      41.883  29.850  48.270  1.00  0.00           C  
ATOM    686  C   VAL A  44      41.083  31.135  48.439  1.00  0.00           C  
ATOM    687  O   VAL A  44      40.237  31.248  49.332  1.00  0.00           O  
ATOM    688  CB  VAL A  44      41.330  29.035  47.086  1.00  0.00           C  
ATOM    689  CG1 VAL A  44      42.127  27.752  46.905  1.00  0.00           C  
ATOM    690  CG2 VAL A  44      39.857  28.729  47.312  1.00  0.00           C  
ATOM    691  H   VAL A  44      40.901  28.952  49.944  1.00  0.00           H  
ATOM    692  HA  VAL A  44      42.931  30.078  48.071  1.00  0.00           H  
ATOM    693  HB  VAL A  44      41.445  29.616  46.171  1.00  0.00           H  
ATOM    694 1HG1 VAL A  44      41.722  27.188  46.064  1.00  0.00           H  
ATOM    695 2HG1 VAL A  44      43.171  27.996  46.709  1.00  0.00           H  
ATOM    696 3HG1 VAL A  44      42.057  27.150  47.811  1.00  0.00           H  
ATOM    697 1HG2 VAL A  44      39.472  28.153  46.471  1.00  0.00           H  
ATOM    698 2HG2 VAL A  44      39.742  28.153  48.231  1.00  0.00           H  
ATOM    699 3HG2 VAL A  44      39.301  29.662  47.397  1.00  0.00           H  
ATOM    700  N   GLU A  45      41.354  32.110  47.574  1.00  0.00           N  
ATOM    701  CA  GLU A  45      40.614  33.361  47.532  1.00  0.00           C  
ATOM    702  C   GLU A  45      39.921  33.508  46.184  1.00  0.00           C  
ATOM    703  O   GLU A  45      40.469  33.122  45.146  1.00  0.00           O  
ATOM    704  CB  GLU A  45      41.544  34.550  47.780  1.00  0.00           C  
ATOM    705  CG  GLU A  45      42.175  34.576  49.165  1.00  0.00           C  
ATOM    706  CD  GLU A  45      43.063  35.770  49.381  1.00  0.00           C  
ATOM    707  OE1 GLU A  45      43.220  36.543  48.468  1.00  0.00           O  
ATOM    708  OE2 GLU A  45      43.585  35.909  50.462  1.00  0.00           O  
ATOM    709  H   GLU A  45      42.112  31.963  46.921  1.00  0.00           H  
ATOM    710  HA  GLU A  45      39.866  33.348  48.325  1.00  0.00           H  
ATOM    711 1HB  GLU A  45      42.348  34.544  47.046  1.00  0.00           H  
ATOM    712 2HB  GLU A  45      40.988  35.480  47.649  1.00  0.00           H  
ATOM    713 1HG  GLU A  45      41.385  34.585  49.914  1.00  0.00           H  
ATOM    714 2HG  GLU A  45      42.758  33.667  49.303  1.00  0.00           H  
ATOM    715  N   LEU A  46      38.715  34.067  46.201  1.00  0.00           N  
ATOM    716  CA  LEU A  46      37.943  34.311  44.992  1.00  0.00           C  
ATOM    717  C   LEU A  46      38.046  35.768  44.559  1.00  0.00           C  
ATOM    718  O   LEU A  46      38.421  36.652  45.334  1.00  0.00           O  
ATOM    719  CB  LEU A  46      36.472  33.940  45.219  1.00  0.00           C  
ATOM    720  CG  LEU A  46      36.220  32.546  45.807  1.00  0.00           C  
ATOM    721  CD1 LEU A  46      34.723  32.331  45.984  1.00  0.00           C  
ATOM    722  CD2 LEU A  46      36.819  31.491  44.888  1.00  0.00           C  
ATOM    723  H   LEU A  46      38.327  34.332  47.095  1.00  0.00           H  
ATOM    724  HA  LEU A  46      38.338  33.679  44.195  1.00  0.00           H  
ATOM    725 1HB  LEU A  46      36.030  34.669  45.896  1.00  0.00           H  
ATOM    726 2HB  LEU A  46      35.947  33.997  44.265  1.00  0.00           H  
ATOM    727  HG  LEU A  46      36.685  32.476  46.790  1.00  0.00           H  
ATOM    728 1HD1 LEU A  46      34.544  31.340  46.402  1.00  0.00           H  
ATOM    729 2HD1 LEU A  46      34.325  33.087  46.661  1.00  0.00           H  
ATOM    730 3HD1 LEU A  46      34.227  32.412  45.017  1.00  0.00           H  
ATOM    731 1HD2 LEU A  46      36.640  30.500  45.306  1.00  0.00           H  
ATOM    732 2HD2 LEU A  46      36.353  31.559  43.904  1.00  0.00           H  
ATOM    733 3HD2 LEU A  46      37.892  31.658  44.793  1.00  0.00           H  
ATOM    734  N   SER A  47      37.704  36.005  43.295  1.00  0.00           N  
ATOM    735  CA  SER A  47      37.629  37.359  42.777  1.00  0.00           C  
ATOM    736  C   SER A  47      36.543  38.147  43.513  1.00  0.00           C  
ATOM    737  O   SER A  47      35.604  37.563  44.059  1.00  0.00           O  
ATOM    738  CB  SER A  47      37.342  37.335  41.288  1.00  0.00           C  
ATOM    739  OG  SER A  47      36.062  36.825  41.030  1.00  0.00           O  
ATOM    740  H   SER A  47      37.491  35.230  42.682  1.00  0.00           H  
ATOM    741  HA  SER A  47      38.593  37.844  42.934  1.00  0.00           H  
ATOM    742 1HB  SER A  47      37.421  38.345  40.885  1.00  0.00           H  
ATOM    743 2HB  SER A  47      38.089  36.723  40.783  1.00  0.00           H  
ATOM    744  HG  SER A  47      36.198  35.978  40.599  1.00  0.00           H  
ATOM    745  N   PRO A  48      36.657  39.478  43.553  1.00  0.00           N  
ATOM    746  CA  PRO A  48      35.648  40.273  44.274  1.00  0.00           C  
ATOM    747  C   PRO A  48      34.246  40.135  43.710  1.00  0.00           C  
ATOM    748  O   PRO A  48      33.271  40.408  44.423  1.00  0.00           O  
ATOM    749  CB  PRO A  48      36.174  41.711  44.139  1.00  0.00           C  
ATOM    750  CG  PRO A  48      37.104  41.675  42.968  1.00  0.00           C  
ATOM    751  CD  PRO A  48      37.747  40.325  43.021  1.00  0.00           C  
ATOM    752  HA  PRO A  48      35.616  39.934  45.310  1.00  0.00           H  
ATOM    753 1HB  PRO A  48      35.334  42.405  43.987  1.00  0.00           H  
ATOM    754 2HB  PRO A  48      36.680  42.016  45.068  1.00  0.00           H  
ATOM    755 1HG  PRO A  48      36.546  41.835  42.034  1.00  0.00           H  
ATOM    756 2HG  PRO A  48      37.839  42.490  43.041  1.00  0.00           H  
ATOM    757 1HD  PRO A  48      38.051  40.022  42.008  1.00  0.00           H  
ATOM    758 2HD  PRO A  48      38.617  40.360  43.693  1.00  0.00           H  
ATOM    759  N   GLU A  49      34.108  39.714  42.454  1.00  0.00           N  
ATOM    760  CA  GLU A  49      32.796  39.520  41.853  1.00  0.00           C  
ATOM    761  C   GLU A  49      32.191  38.158  42.166  1.00  0.00           C  
ATOM    762  O   GLU A  49      31.028  37.923  41.821  1.00  0.00           O  
ATOM    763  CB  GLU A  49      32.889  39.699  40.335  1.00  0.00           C  
ATOM    764  CG  GLU A  49      33.254  41.107  39.889  1.00  0.00           C  
ATOM    765  CD  GLU A  49      33.370  41.236  38.396  1.00  0.00           C  
ATOM    766  OE1 GLU A  49      33.183  40.254  37.717  1.00  0.00           O  
ATOM    767  OE2 GLU A  49      33.646  42.318  37.932  1.00  0.00           O  
ATOM    768  H   GLU A  49      34.935  39.526  41.905  1.00  0.00           H  
ATOM    769  HA  GLU A  49      32.119  40.279  42.247  1.00  0.00           H  
ATOM    770 1HB  GLU A  49      33.637  39.015  39.934  1.00  0.00           H  
ATOM    771 2HB  GLU A  49      31.933  39.442  39.879  1.00  0.00           H  
ATOM    772 1HG  GLU A  49      32.491  41.800  40.244  1.00  0.00           H  
ATOM    773 2HG  GLU A  49      34.201  41.388  40.348  1.00  0.00           H  
ATOM    774  N   GLN A  50      32.942  37.255  42.808  1.00  0.00           N  
ATOM    775  CA  GLN A  50      32.426  35.916  43.071  1.00  0.00           C  
ATOM    776  C   GLN A  50      32.369  35.583  44.559  1.00  0.00           C  
ATOM    777  O   GLN A  50      32.437  34.402  44.920  1.00  0.00           O  
ATOM    778  CB  GLN A  50      33.284  34.876  42.345  1.00  0.00           C  
ATOM    779  CG  GLN A  50      33.361  35.072  40.840  1.00  0.00           C  
ATOM    780  CD  GLN A  50      32.060  34.719  40.143  1.00  0.00           C  
ATOM    781  OE1 GLN A  50      31.599  33.575  40.200  1.00  0.00           O  
ATOM    782  NE2 GLN A  50      31.459  35.701  39.481  1.00  0.00           N  
ATOM    783  H   GLN A  50      33.873  37.494  43.119  1.00  0.00           H  
ATOM    784  HA  GLN A  50      31.410  35.854  42.679  1.00  0.00           H  
ATOM    785 1HB  GLN A  50      34.299  34.901  42.739  1.00  0.00           H  
ATOM    786 2HB  GLN A  50      32.884  33.879  42.534  1.00  0.00           H  
ATOM    787 1HG  GLN A  50      33.588  36.117  40.631  1.00  0.00           H  
ATOM    788 2HG  GLN A  50      34.147  34.432  40.440  1.00  0.00           H  
ATOM    789 1HE2 GLN A  50      30.598  35.528  39.001  1.00  0.00           H  
ATOM    790 2HE2 GLN A  50      31.868  36.614  39.460  1.00  0.00           H  
ATOM    791  N   GLN A  51      32.246  36.585  45.435  1.00  0.00           N  
ATOM    792  CA  GLN A  51      32.455  36.336  46.858  1.00  0.00           C  
ATOM    793  C   GLN A  51      31.544  35.233  47.378  1.00  0.00           C  
ATOM    794  O   GLN A  51      31.961  34.439  48.229  1.00  0.00           O  
ATOM    795  CB  GLN A  51      32.229  37.619  47.663  1.00  0.00           C  
ATOM    796  CG  GLN A  51      33.309  38.670  47.477  1.00  0.00           C  
ATOM    797  CD  GLN A  51      32.949  39.992  48.128  1.00  0.00           C  
ATOM    798  OE1 GLN A  51      32.699  40.058  49.334  1.00  0.00           O  
ATOM    799  NE2 GLN A  51      32.920  41.055  47.331  1.00  0.00           N  
ATOM    800  H   GLN A  51      32.009  37.518  45.127  1.00  0.00           H  
ATOM    801  HA  GLN A  51      33.490  36.026  47.007  1.00  0.00           H  
ATOM    802 1HB  GLN A  51      31.274  38.062  47.377  1.00  0.00           H  
ATOM    803 2HB  GLN A  51      32.173  37.378  48.724  1.00  0.00           H  
ATOM    804 1HG  GLN A  51      34.234  38.309  47.926  1.00  0.00           H  
ATOM    805 2HG  GLN A  51      33.454  38.843  46.411  1.00  0.00           H  
ATOM    806 1HE2 GLN A  51      32.688  41.954  47.704  1.00  0.00           H  
ATOM    807 2HE2 GLN A  51      33.128  40.957  46.359  1.00  0.00           H  
ATOM    808  N   ASN A  52      30.306  35.168  46.892  1.00  0.00           N  
ATOM    809  CA  ASN A  52      29.375  34.113  47.262  1.00  0.00           C  
ATOM    810  C   ASN A  52      28.785  33.395  46.056  1.00  0.00           C  
ATOM    811  O   ASN A  52      27.601  33.041  46.081  1.00  0.00           O  
ATOM    812  CB  ASN A  52      28.267  34.677  48.130  1.00  0.00           C  
ATOM    813  CG  ASN A  52      28.761  35.133  49.475  1.00  0.00           C  
ATOM    814  OD1 ASN A  52      28.968  34.320  50.383  1.00  0.00           O  
ATOM    815  ND2 ASN A  52      28.955  36.419  49.620  1.00  0.00           N  
ATOM    816  H   ASN A  52      30.009  35.882  46.242  1.00  0.00           H  
ATOM    817  HA  ASN A  52      29.911  33.372  47.857  1.00  0.00           H  
ATOM    818 1HB  ASN A  52      27.800  35.522  47.622  1.00  0.00           H  
ATOM    819 2HB  ASN A  52      27.498  33.919  48.278  1.00  0.00           H  
ATOM    820 1HD2 ASN A  52      29.284  36.780  50.494  1.00  0.00           H  
ATOM    821 2HD2 ASN A  52      28.774  37.041  48.859  1.00  0.00           H  
ATOM    822  N   ASN A  53      29.576  33.169  45.006  1.00  0.00           N  
ATOM    823  CA  ASN A  53      29.095  32.565  43.759  1.00  0.00           C  
ATOM    824  C   ASN A  53      30.160  31.570  43.298  1.00  0.00           C  
ATOM    825  O   ASN A  53      30.951  31.864  42.398  1.00  0.00           O  
ATOM    826  CB  ASN A  53      28.812  33.612  42.698  1.00  0.00           C  
ATOM    827  CG  ASN A  53      28.047  33.057  41.528  1.00  0.00           C  
ATOM    828  OD1 ASN A  53      26.869  32.703  41.653  1.00  0.00           O  
ATOM    829  ND2 ASN A  53      28.694  32.975  40.394  1.00  0.00           N  
ATOM    830  H   ASN A  53      30.550  33.428  45.082  1.00  0.00           H  
ATOM    831  HA  ASN A  53      28.147  32.063  43.961  1.00  0.00           H  
ATOM    832 1HB  ASN A  53      28.240  34.430  43.137  1.00  0.00           H  
ATOM    833 2HB  ASN A  53      29.753  34.027  42.337  1.00  0.00           H  
ATOM    834 1HD2 ASN A  53      28.235  32.614  39.581  1.00  0.00           H  
ATOM    835 2HD2 ASN A  53      29.646  33.274  40.338  1.00  0.00           H  
ATOM    836  N   ALA A  54      30.172  30.393  43.919  1.00  0.00           N  
ATOM    837  CA  ALA A  54      31.304  29.488  43.810  1.00  0.00           C  
ATOM    838  C   ALA A  54      30.830  28.056  44.005  1.00  0.00           C  
ATOM    839  O   ALA A  54      29.859  27.793  44.721  1.00  0.00           O  
ATOM    840  CB  ALA A  54      32.399  29.829  44.826  1.00  0.00           C  
ATOM    841  H   ALA A  54      29.377  30.122  44.479  1.00  0.00           H  
ATOM    842  HA  ALA A  54      31.741  29.598  42.816  1.00  0.00           H  
ATOM    843 1HB  ALA A  54      33.229  29.131  44.715  1.00  0.00           H  
ATOM    844 2HB  ALA A  54      32.752  30.846  44.652  1.00  0.00           H  
ATOM    845 3HB  ALA A  54      31.995  29.754  45.834  1.00  0.00           H  
ATOM    846  N   LEU A  55      31.534  27.130  43.360  1.00  0.00           N  
ATOM    847  CA  LEU A  55      31.226  25.709  43.435  1.00  0.00           C  
ATOM    848  C   LEU A  55      32.449  24.963  43.943  1.00  0.00           C  
ATOM    849  O   LEU A  55      33.525  25.050  43.345  1.00  0.00           O  
ATOM    850  CB  LEU A  55      30.807  25.168  42.062  1.00  0.00           C  
ATOM    851  CG  LEU A  55      30.713  23.641  41.950  1.00  0.00           C  
ATOM    852  CD1 LEU A  55      29.638  23.127  42.897  1.00  0.00           C  
ATOM    853  CD2 LEU A  55      30.403  23.257  40.511  1.00  0.00           C  
ATOM    854  H   LEU A  55      32.313  27.436  42.795  1.00  0.00           H  
ATOM    855  HA  LEU A  55      30.391  25.572  44.124  1.00  0.00           H  
ATOM    856 1HB  LEU A  55      29.831  25.580  41.810  1.00  0.00           H  
ATOM    857 2HB  LEU A  55      31.527  25.512  41.319  1.00  0.00           H  
ATOM    858  HG  LEU A  55      31.662  23.195  42.248  1.00  0.00           H  
ATOM    859 1HD1 LEU A  55      29.571  22.042  42.817  1.00  0.00           H  
ATOM    860 2HD1 LEU A  55      29.894  23.399  43.921  1.00  0.00           H  
ATOM    861 3HD1 LEU A  55      28.678  23.570  42.633  1.00  0.00           H  
ATOM    862 1HD2 LEU A  55      30.337  22.171  40.430  1.00  0.00           H  
ATOM    863 2HD2 LEU A  55      29.454  23.701  40.211  1.00  0.00           H  
ATOM    864 3HD2 LEU A  55      31.196  23.621  39.858  1.00  0.00           H  
ATOM    865  N   VAL A  56      32.282  24.233  45.043  1.00  0.00           N  
ATOM    866  CA  VAL A  56      33.357  23.458  45.649  1.00  0.00           C  
ATOM    867  C   VAL A  56      32.959  21.992  45.604  1.00  0.00           C  
ATOM    868  O   VAL A  56      31.909  21.611  46.137  1.00  0.00           O  
ATOM    869  CB  VAL A  56      33.608  23.896  47.104  1.00  0.00           C  
ATOM    870  CG1 VAL A  56      34.731  23.075  47.721  1.00  0.00           C  
ATOM    871  CG2 VAL A  56      33.937  25.380  47.149  1.00  0.00           C  
ATOM    872  H   VAL A  56      31.367  24.221  45.470  1.00  0.00           H  
ATOM    873  HA  VAL A  56      34.271  23.629  45.078  1.00  0.00           H  
ATOM    874  HB  VAL A  56      32.710  23.704  47.691  1.00  0.00           H  
ATOM    875 1HG1 VAL A  56      34.895  23.397  48.750  1.00  0.00           H  
ATOM    876 2HG1 VAL A  56      34.458  22.020  47.711  1.00  0.00           H  
ATOM    877 3HG1 VAL A  56      35.646  23.220  47.146  1.00  0.00           H  
ATOM    878 1HG2 VAL A  56      34.113  25.682  48.181  1.00  0.00           H  
ATOM    879 2HG2 VAL A  56      34.832  25.572  46.557  1.00  0.00           H  
ATOM    880 3HG2 VAL A  56      33.103  25.950  46.741  1.00  0.00           H  
ATOM    881  N   ILE A  57      33.791  21.175  44.967  1.00  0.00           N  
ATOM    882  CA  ILE A  57      33.559  19.743  44.840  1.00  0.00           C  
ATOM    883  C   ILE A  57      34.736  18.999  45.446  1.00  0.00           C  
ATOM    884  O   ILE A  57      35.886  19.230  45.059  1.00  0.00           O  
ATOM    885  CB  ILE A  57      33.372  19.328  43.369  1.00  0.00           C  
ATOM    886  CG1 ILE A  57      32.164  20.045  42.761  1.00  0.00           C  
ATOM    887  CG2 ILE A  57      33.210  17.820  43.259  1.00  0.00           C  
ATOM    888  CD1 ILE A  57      31.953  19.750  41.294  1.00  0.00           C  
ATOM    889  H   ILE A  57      34.622  21.577  44.556  1.00  0.00           H  
ATOM    890  HA  ILE A  57      32.641  19.493  45.373  1.00  0.00           H  
ATOM    891  HB  ILE A  57      34.243  19.633  42.791  1.00  0.00           H  
ATOM    892 1HG1 ILE A  57      31.261  19.759  43.300  1.00  0.00           H  
ATOM    893 2HG1 ILE A  57      32.284  21.123  42.877  1.00  0.00           H  
ATOM    894 1HG2 ILE A  57      33.078  17.543  42.213  1.00  0.00           H  
ATOM    895 2HG2 ILE A  57      34.098  17.329  43.654  1.00  0.00           H  
ATOM    896 3HG2 ILE A  57      32.336  17.505  43.830  1.00  0.00           H  
ATOM    897 1HD1 ILE A  57      31.079  20.294  40.935  1.00  0.00           H  
ATOM    898 2HD1 ILE A  57      32.832  20.062  40.730  1.00  0.00           H  
ATOM    899 3HD1 ILE A  57      31.794  18.681  41.157  1.00  0.00           H  
ATOM    900  N   VAL A  58      34.450  18.110  46.394  1.00  0.00           N  
ATOM    901  CA  VAL A  58      35.473  17.343  47.095  1.00  0.00           C  
ATOM    902  C   VAL A  58      35.197  15.863  46.874  1.00  0.00           C  
ATOM    903  O   VAL A  58      34.097  15.379  47.170  1.00  0.00           O  
ATOM    904  CB  VAL A  58      35.469  17.662  48.601  1.00  0.00           C  
ATOM    905  CG1 VAL A  58      36.571  16.889  49.312  1.00  0.00           C  
ATOM    906  CG2 VAL A  58      35.637  19.158  48.814  1.00  0.00           C  
ATOM    907  H   VAL A  58      33.479  17.968  46.632  1.00  0.00           H  
ATOM    908  HA  VAL A  58      36.448  17.614  46.688  1.00  0.00           H  
ATOM    909  HB  VAL A  58      34.521  17.336  49.030  1.00  0.00           H  
ATOM    910 1HG1 VAL A  58      36.554  17.127  50.376  1.00  0.00           H  
ATOM    911 2HG1 VAL A  58      36.411  15.820  49.176  1.00  0.00           H  
ATOM    912 3HG1 VAL A  58      37.538  17.169  48.894  1.00  0.00           H  
ATOM    913 1HG2 VAL A  58      35.633  19.377  49.882  1.00  0.00           H  
ATOM    914 2HG2 VAL A  58      36.582  19.484  48.380  1.00  0.00           H  
ATOM    915 3HG2 VAL A  58      34.814  19.688  48.333  1.00  0.00           H  
ATOM    916  N   THR A  59      36.192  15.150  46.352  1.00  0.00           N  
ATOM    917  CA  THR A  59      36.094  13.721  46.080  1.00  0.00           C  
ATOM    918  C   THR A  59      37.080  12.992  46.983  1.00  0.00           C  
ATOM    919  O   THR A  59      38.284  13.266  46.943  1.00  0.00           O  
ATOM    920  CB  THR A  59      36.380  13.396  44.602  1.00  0.00           C  
ATOM    921  OG1 THR A  59      35.419  14.057  43.770  1.00  0.00           O  
ATOM    922  CG2 THR A  59      36.306  11.895  44.362  1.00  0.00           C  
ATOM    923  H   THR A  59      37.052  15.634  46.137  1.00  0.00           H  
ATOM    924  HA  THR A  59      35.074  13.398  46.290  1.00  0.00           H  
ATOM    925  HB  THR A  59      37.376  13.751  44.338  1.00  0.00           H  
ATOM    926  HG1 THR A  59      34.560  13.644  43.883  1.00  0.00           H  
ATOM    927 1HG2 THR A  59      36.511  11.684  43.313  1.00  0.00           H  
ATOM    928 2HG2 THR A  59      37.044  11.390  44.985  1.00  0.00           H  
ATOM    929 3HG2 THR A  59      35.310  11.536  44.616  1.00  0.00           H  
ATOM    930  N   CYS A  60      36.572  12.072  47.795  1.00  0.00           N  
ATOM    931  CA  CYS A  60      37.391  11.289  48.717  1.00  0.00           C  
ATOM    932  C   CYS A  60      36.943   9.833  48.603  1.00  0.00           C  
ATOM    933  O   CYS A  60      35.759   9.514  48.714  1.00  0.00           O  
ATOM    934  CB  CYS A  60      37.239  11.777  50.158  1.00  0.00           C  
ATOM    935  SG  CYS A  60      37.550  13.546  50.376  1.00  0.00           S  
ATOM    936  H   CYS A  60      35.575  11.914  47.766  1.00  0.00           H  
ATOM    937  HA  CYS A  60      38.437  11.401  48.431  1.00  0.00           H  
ATOM    938 1HB  CYS A  60      36.229  11.566  50.510  1.00  0.00           H  
ATOM    939 2HB  CYS A  60      37.930  11.232  50.801  1.00  0.00           H  
ATOM    940  N   GLY A  61      37.912   8.948  48.376  1.00  0.00           N  
ATOM    941  CA  GLY A  61      37.616   7.548  48.153  1.00  0.00           C  
ATOM    942  C   GLY A  61      36.709   7.333  46.960  1.00  0.00           C  
ATOM    943  O   GLY A  61      37.071   7.670  45.828  1.00  0.00           O  
ATOM    944  H   GLY A  61      38.872   9.258  48.358  1.00  0.00           H  
ATOM    945 1HA  GLY A  61      38.546   7.001  47.997  1.00  0.00           H  
ATOM    946 2HA  GLY A  61      37.143   7.131  49.041  1.00  0.00           H  
ATOM    947  N   ASN A  62      35.525   6.772  47.199  1.00  0.00           N  
ATOM    948  CA  ASN A  62      34.572   6.495  46.133  1.00  0.00           C  
ATOM    949  C   ASN A  62      33.315   7.347  46.233  1.00  0.00           C  
ATOM    950  O   ASN A  62      32.297   6.998  45.624  1.00  0.00           O  
ATOM    951  CB  ASN A  62      34.209   5.021  46.127  1.00  0.00           C  
ATOM    952  CG  ASN A  62      35.365   4.143  45.738  1.00  0.00           C  
ATOM    953  OD1 ASN A  62      35.742   4.077  44.562  1.00  0.00           O  
ATOM    954  ND2 ASN A  62      35.935   3.466  46.702  1.00  0.00           N  
ATOM    955  H   ASN A  62      35.284   6.531  48.150  1.00  0.00           H  
ATOM    956  HA  ASN A  62      35.048   6.716  45.177  1.00  0.00           H  
ATOM    957 1HB  ASN A  62      33.863   4.728  47.119  1.00  0.00           H  
ATOM    958 2HB  ASN A  62      33.388   4.852  45.431  1.00  0.00           H  
ATOM    959 1HD2 ASN A  62      36.710   2.865  46.501  1.00  0.00           H  
ATOM    960 2HD2 ASN A  62      35.597   3.550  47.639  1.00  0.00           H  
ATOM    961  N   GLU A  63      33.361   8.450  46.972  1.00  0.00           N  
ATOM    962  CA  GLU A  63      32.216   9.329  47.158  1.00  0.00           C  
ATOM    963  C   GLU A  63      32.617  10.779  46.924  1.00  0.00           C  
ATOM    964  O   GLU A  63      33.745  11.180  47.225  1.00  0.00           O  
ATOM    965  CB  GLU A  63      31.634   9.165  48.563  1.00  0.00           C  
ATOM    966  CG  GLU A  63      31.117   7.766  48.870  1.00  0.00           C  
ATOM    967  CD  GLU A  63      30.442   7.674  50.210  1.00  0.00           C  
ATOM    968  OE1 GLU A  63      30.349   8.675  50.878  1.00  0.00           O  
ATOM    969  OE2 GLU A  63      30.017   6.599  50.566  1.00  0.00           O  
ATOM    970  H   GLU A  63      34.235   8.680  47.423  1.00  0.00           H  
ATOM    971  HA  GLU A  63      31.446   9.050  46.438  1.00  0.00           H  
ATOM    972 1HB  GLU A  63      32.395   9.410  49.304  1.00  0.00           H  
ATOM    973 2HB  GLU A  63      30.808   9.864  48.699  1.00  0.00           H  
ATOM    974 1HG  GLU A  63      30.407   7.475  48.097  1.00  0.00           H  
ATOM    975 2HG  GLU A  63      31.952   7.067  48.841  1.00  0.00           H  
ATOM    976  N   THR A  64      31.685  11.562  46.388  1.00  0.00           N  
ATOM    977  CA  THR A  64      31.878  12.989  46.179  1.00  0.00           C  
ATOM    978  C   THR A  64      30.823  13.769  46.951  1.00  0.00           C  
ATOM    979  O   THR A  64      29.647  13.391  46.970  1.00  0.00           O  
ATOM    980  CB  THR A  64      31.814  13.353  44.684  1.00  0.00           C  
ATOM    981  OG1 THR A  64      32.872  12.688  43.982  1.00  0.00           O  
ATOM    982  CG2 THR A  64      31.952  14.856  44.495  1.00  0.00           C  
ATOM    983  H   THR A  64      30.807  11.138  46.117  1.00  0.00           H  
ATOM    984  HA  THR A  64      32.870  13.260  46.539  1.00  0.00           H  
ATOM    985  HB  THR A  64      30.860  13.027  44.270  1.00  0.00           H  
ATOM    986  HG1 THR A  64      32.503  12.185  43.251  1.00  0.00           H  
ATOM    987 1HG2 THR A  64      31.905  15.095  43.433  1.00  0.00           H  
ATOM    988 2HG2 THR A  64      31.143  15.365  45.018  1.00  0.00           H  
ATOM    989 3HG2 THR A  64      32.909  15.187  44.898  1.00  0.00           H  
ATOM    990  N   TYR A  65      31.252  14.855  47.588  1.00  0.00           N  
ATOM    991  CA  TYR A  65      30.364  15.740  48.327  1.00  0.00           C  
ATOM    992  C   TYR A  65      30.569  17.163  47.829  1.00  0.00           C  
ATOM    993  O   TYR A  65      31.708  17.593  47.626  1.00  0.00           O  
ATOM    994  CB  TYR A  65      30.617  15.647  49.834  1.00  0.00           C  
ATOM    995  CG  TYR A  65      30.190  14.330  50.444  1.00  0.00           C  
ATOM    996  CD1 TYR A  65      30.986  13.204  50.291  1.00  0.00           C  
ATOM    997  CD2 TYR A  65      29.004  14.249  51.157  1.00  0.00           C  
ATOM    998  CE1 TYR A  65      30.596  12.002  50.848  1.00  0.00           C  
ATOM    999  CE2 TYR A  65      28.614  13.047  51.714  1.00  0.00           C  
ATOM   1000  CZ  TYR A  65      29.405  11.927  51.562  1.00  0.00           C  
ATOM   1001  OH  TYR A  65      29.016  10.729  52.117  1.00  0.00           O  
ATOM   1002  H   TYR A  65      32.238  15.066  47.551  1.00  0.00           H  
ATOM   1003  HA  TYR A  65      29.335  15.423  48.153  1.00  0.00           H  
ATOM   1004 1HB  TYR A  65      31.681  15.785  50.033  1.00  0.00           H  
ATOM   1005 2HB  TYR A  65      30.082  16.447  50.343  1.00  0.00           H  
ATOM   1006  HD1 TYR A  65      31.919  13.268  49.730  1.00  0.00           H  
ATOM   1007  HD2 TYR A  65      28.378  15.134  51.276  1.00  0.00           H  
ATOM   1008  HE1 TYR A  65      31.221  11.117  50.728  1.00  0.00           H  
ATOM   1009  HE2 TYR A  65      27.680  12.983  52.274  1.00  0.00           H  
ATOM   1010  HH  TYR A  65      29.550  10.020  51.751  1.00  0.00           H  
ATOM   1011  N   VAL A  66      29.469  17.886  47.630  1.00  0.00           N  
ATOM   1012  CA  VAL A  66      29.479  19.151  46.908  1.00  0.00           C  
ATOM   1013  C   VAL A  66      28.890  20.247  47.781  1.00  0.00           C  
ATOM   1014  O   VAL A  66      27.853  20.049  48.423  1.00  0.00           O  
ATOM   1015  CB  VAL A  66      28.671  19.039  45.602  1.00  0.00           C  
ATOM   1016  CG1 VAL A  66      28.639  20.377  44.878  1.00  0.00           C  
ATOM   1017  CG2 VAL A  66      29.271  17.960  44.713  1.00  0.00           C  
ATOM   1018  H   VAL A  66      28.596  17.536  47.999  1.00  0.00           H  
ATOM   1019  HA  VAL A  66      30.511  19.399  46.657  1.00  0.00           H  
ATOM   1020  HB  VAL A  66      27.640  18.780  45.844  1.00  0.00           H  
ATOM   1021 1HG1 VAL A  66      28.064  20.279  43.957  1.00  0.00           H  
ATOM   1022 2HG1 VAL A  66      28.174  21.126  45.519  1.00  0.00           H  
ATOM   1023 3HG1 VAL A  66      29.657  20.685  44.639  1.00  0.00           H  
ATOM   1024 1HG2 VAL A  66      28.694  17.885  43.792  1.00  0.00           H  
ATOM   1025 2HG2 VAL A  66      30.304  18.216  44.476  1.00  0.00           H  
ATOM   1026 3HG2 VAL A  66      29.245  17.003  45.235  1.00  0.00           H  
ATOM   1027  N   PHE A  67      29.553  21.402  47.803  1.00  0.00           N  
ATOM   1028  CA  PHE A  67      29.089  22.566  48.543  1.00  0.00           C  
ATOM   1029  C   PHE A  67      29.232  23.792  47.654  1.00  0.00           C  
ATOM   1030  O   PHE A  67      30.332  24.091  47.181  1.00  0.00           O  
ATOM   1031  CB  PHE A  67      29.883  22.752  49.837  1.00  0.00           C  
ATOM   1032  CG  PHE A  67      29.947  21.518  50.692  1.00  0.00           C  
ATOM   1033  CD1 PHE A  67      30.913  20.549  50.464  1.00  0.00           C  
ATOM   1034  CD2 PHE A  67      29.042  21.324  51.724  1.00  0.00           C  
ATOM   1035  CE1 PHE A  67      30.973  19.413  51.249  1.00  0.00           C  
ATOM   1036  CE2 PHE A  67      29.100  20.190  52.511  1.00  0.00           C  
ATOM   1037  CZ  PHE A  67      30.067  19.234  52.273  1.00  0.00           C  
ATOM   1038  H   PHE A  67      30.415  21.464  47.280  1.00  0.00           H  
ATOM   1039  HA  PHE A  67      28.043  22.411  48.811  1.00  0.00           H  
ATOM   1040 1HB  PHE A  67      30.902  23.054  49.599  1.00  0.00           H  
ATOM   1041 2HB  PHE A  67      29.435  23.551  50.427  1.00  0.00           H  
ATOM   1042  HD1 PHE A  67      31.630  20.692  49.655  1.00  0.00           H  
ATOM   1043  HD2 PHE A  67      28.278  22.079  51.912  1.00  0.00           H  
ATOM   1044  HE1 PHE A  67      31.737  18.660  51.059  1.00  0.00           H  
ATOM   1045  HE2 PHE A  67      28.383  20.049  53.320  1.00  0.00           H  
ATOM   1046  HZ  PHE A  67      30.112  18.339  52.892  1.00  0.00           H  
ATOM   1047  N   MET A  68      28.124  24.496  47.430  1.00  0.00           N  
ATOM   1048  CA  MET A  68      28.065  25.562  46.438  1.00  0.00           C  
ATOM   1049  C   MET A  68      27.273  26.741  46.979  1.00  0.00           C  
ATOM   1050  O   MET A  68      26.317  26.565  47.734  1.00  0.00           O  
ATOM   1051  CB  MET A  68      27.447  25.050  45.138  1.00  0.00           C  
ATOM   1052  CG  MET A  68      25.992  24.619  45.260  1.00  0.00           C  
ATOM   1053  SD  MET A  68      25.309  24.029  43.698  1.00  0.00           S  
ATOM   1054  CE  MET A  68      26.007  22.381  43.625  1.00  0.00           C  
ATOM   1055  H   MET A  68      27.299  24.280  47.970  1.00  0.00           H  
ATOM   1056  HA  MET A  68      29.083  25.884  46.214  1.00  0.00           H  
ATOM   1057 1HB  MET A  68      27.503  25.827  44.378  1.00  0.00           H  
ATOM   1058 2HB  MET A  68      28.020  24.195  44.775  1.00  0.00           H  
ATOM   1059 1HG  MET A  68      25.909  23.821  45.996  1.00  0.00           H  
ATOM   1060 2HG  MET A  68      25.391  25.461  45.601  1.00  0.00           H  
ATOM   1061 1HE  MET A  68      25.676  21.886  42.712  1.00  0.00           H  
ATOM   1062 2HE  MET A  68      27.096  22.447  43.629  1.00  0.00           H  
ATOM   1063 3HE  MET A  68      25.675  21.807  44.490  1.00  0.00           H  
ATOM   1064  N   LEU A  69      27.675  27.946  46.588  1.00  0.00           N  
ATOM   1065  CA  LEU A  69      26.818  29.118  46.717  1.00  0.00           C  
ATOM   1066  C   LEU A  69      26.567  29.769  45.362  1.00  0.00           C  
ATOM   1067  O   LEU A  69      27.347  29.594  44.426  1.00  0.00           O  
ATOM   1068  CB  LEU A  69      27.454  30.138  47.671  1.00  0.00           C  
ATOM   1069  CG  LEU A  69      27.780  29.619  49.077  1.00  0.00           C  
ATOM   1070  CD1 LEU A  69      28.558  30.681  49.842  1.00  0.00           C  
ATOM   1071  CD2 LEU A  69      26.489  29.261  49.798  1.00  0.00           C  
ATOM   1072  H   LEU A  69      28.598  28.052  46.192  1.00  0.00           H  
ATOM   1073  HA  LEU A  69      25.860  28.803  47.129  1.00  0.00           H  
ATOM   1074 1HB  LEU A  69      28.381  30.497  47.227  1.00  0.00           H  
ATOM   1075 2HB  LEU A  69      26.775  30.984  47.778  1.00  0.00           H  
ATOM   1076  HG  LEU A  69      28.411  28.734  49.001  1.00  0.00           H  
ATOM   1077 1HD1 LEU A  69      28.790  30.313  50.842  1.00  0.00           H  
ATOM   1078 2HD1 LEU A  69      29.485  30.904  49.315  1.00  0.00           H  
ATOM   1079 3HD1 LEU A  69      27.957  31.587  49.920  1.00  0.00           H  
ATOM   1080 1HD2 LEU A  69      26.721  28.892  50.798  1.00  0.00           H  
ATOM   1081 2HD2 LEU A  69      25.858  30.146  49.876  1.00  0.00           H  
ATOM   1082 3HD2 LEU A  69      25.962  28.487  49.239  1.00  0.00           H  
ATOM   1083  N   ALA A  70      25.475  30.519  45.265  1.00  0.00           N  
ATOM   1084  CA  ALA A  70      25.178  31.288  44.062  1.00  0.00           C  
ATOM   1085  C   ALA A  70      24.545  32.629  44.408  1.00  0.00           C  
ATOM   1086  O   ALA A  70      23.874  32.765  45.431  1.00  0.00           O  
ATOM   1087  CB  ALA A  70      24.265  30.495  43.139  1.00  0.00           C  
ATOM   1088  H   ALA A  70      24.834  30.558  46.045  1.00  0.00           H  
ATOM   1089  HA  ALA A  70      26.118  31.485  43.546  1.00  0.00           H  
ATOM   1090 1HB  ALA A  70      24.053  31.082  42.245  1.00  0.00           H  
ATOM   1091 2HB  ALA A  70      24.756  29.564  42.853  1.00  0.00           H  
ATOM   1092 3HB  ALA A  70      23.333  30.269  43.654  1.00  0.00           H  
ATOM   1093  N   ARG A  71      24.763  33.620  43.549  1.00  0.00           N  
ATOM   1094  CA  ARG A  71      24.111  34.916  43.693  1.00  0.00           C  
ATOM   1095  C   ARG A  71      22.671  34.866  43.197  1.00  0.00           C  
ATOM   1096  O   ARG A  71      21.837  35.677  43.601  1.00  0.00           O  
ATOM   1097  CB  ARG A  71      24.872  35.986  42.924  1.00  0.00           C  
ATOM   1098  CG  ARG A  71      24.719  35.919  41.413  1.00  0.00           C  
ATOM   1099  CD  ARG A  71      25.578  36.920  40.729  1.00  0.00           C  
ATOM   1100  NE  ARG A  71      25.315  36.974  39.300  1.00  0.00           N  
ATOM   1101  CZ  ARG A  71      26.026  37.703  38.419  1.00  0.00           C  
ATOM   1102  NH1 ARG A  71      27.038  38.433  38.834  1.00  0.00           N  
ATOM   1103  NH2 ARG A  71      25.707  37.685  37.136  1.00  0.00           N  
ATOM   1104  H   ARG A  71      25.397  33.470  42.777  1.00  0.00           H  
ATOM   1105  HA  ARG A  71      24.105  35.185  44.749  1.00  0.00           H  
ATOM   1106 1HB  ARG A  71      24.538  36.971  43.246  1.00  0.00           H  
ATOM   1107 2HB  ARG A  71      25.935  35.911  43.152  1.00  0.00           H  
ATOM   1108 1HG  ARG A  71      25.004  34.926  41.062  1.00  0.00           H  
ATOM   1109 2HG  ARG A  71      23.681  36.116  41.143  1.00  0.00           H  
ATOM   1110 1HD  ARG A  71      25.389  37.908  41.148  1.00  0.00           H  
ATOM   1111 2HD  ARG A  71      26.626  36.659  40.873  1.00  0.00           H  
ATOM   1112  HE  ARG A  71      24.544  36.425  38.943  1.00  0.00           H  
ATOM   1113 1HH1 ARG A  71      27.282  38.447  39.814  1.00  0.00           H  
ATOM   1114 2HH1 ARG A  71      27.571  38.980  38.173  1.00  0.00           H  
ATOM   1115 1HH2 ARG A  71      24.929  37.124  36.817  1.00  0.00           H  
ATOM   1116 2HH2 ARG A  71      26.240  38.232  36.476  1.00  0.00           H  
ATOM   1117  N   ASP A  72      22.386  33.910  42.320  1.00  0.00           N  
ATOM   1118  CA  ASP A  72      21.076  33.819  41.685  1.00  0.00           C  
ATOM   1119  C   ASP A  72      20.771  32.391  41.254  1.00  0.00           C  
ATOM   1120  O   ASP A  72      21.628  31.511  41.334  1.00  0.00           O  
ATOM   1121  CB  ASP A  72      21.003  34.751  40.472  1.00  0.00           C  
ATOM   1122  CG  ASP A  72      22.062  34.441  39.422  1.00  0.00           C  
ATOM   1123  OD1 ASP A  72      22.210  33.293  39.076  1.00  0.00           O  
ATOM   1124  OD2 ASP A  72      22.712  35.356  38.977  1.00  0.00           O  
ATOM   1125  H   ASP A  72      23.094  33.228  42.087  1.00  0.00           H  
ATOM   1126  HA  ASP A  72      20.320  34.127  42.407  1.00  0.00           H  
ATOM   1127 1HB  ASP A  72      20.019  34.669  40.010  1.00  0.00           H  
ATOM   1128 2HB  ASP A  72      21.126  35.784  40.798  1.00  0.00           H  
ATOM   1129  N   GLU A  73      19.543  32.165  40.798  1.00  0.00           N  
ATOM   1130  CA  GLU A  73      19.086  30.823  40.459  1.00  0.00           C  
ATOM   1131  C   GLU A  73      19.861  30.261  39.274  1.00  0.00           C  
ATOM   1132  O   GLU A  73      20.193  29.076  39.242  1.00  0.00           O  
ATOM   1133  CB  GLU A  73      17.589  30.833  40.143  1.00  0.00           C  
ATOM   1134  CG  GLU A  73      16.695  31.099  41.346  1.00  0.00           C  
ATOM   1135  CD  GLU A  73      15.236  31.160  40.988  1.00  0.00           C  
ATOM   1136  OE1 GLU A  73      14.928  31.120  39.821  1.00  0.00           O  
ATOM   1137  OE2 GLU A  73      14.429  31.247  41.883  1.00  0.00           O  
ATOM   1138  H   GLU A  73      18.910  32.944  40.684  1.00  0.00           H  
ATOM   1139  HA  GLU A  73      19.258  30.172  41.316  1.00  0.00           H  
ATOM   1140 1HB  GLU A  73      17.380  31.597  39.395  1.00  0.00           H  
ATOM   1141 2HB  GLU A  73      17.300  29.871  39.718  1.00  0.00           H  
ATOM   1142 1HG  GLU A  73      16.844  30.308  42.079  1.00  0.00           H  
ATOM   1143 2HG  GLU A  73      16.992  32.042  41.804  1.00  0.00           H  
ATOM   1144  N   LYS A  74      20.147  31.118  38.300  1.00  0.00           N  
ATOM   1145  CA  LYS A  74      20.811  30.692  37.074  1.00  0.00           C  
ATOM   1146  C   LYS A  74      22.171  30.073  37.370  1.00  0.00           C  
ATOM   1147  O   LYS A  74      22.471  28.966  36.923  1.00  0.00           O  
ATOM   1148  CB  LYS A  74      20.967  31.870  36.111  1.00  0.00           C  
ATOM   1149  CG  LYS A  74      21.636  31.518  34.789  1.00  0.00           C  
ATOM   1150  CD  LYS A  74      21.713  32.728  33.870  1.00  0.00           C  
ATOM   1151  CE  LYS A  74      22.424  32.390  32.568  1.00  0.00           C  
ATOM   1152  NZ  LYS A  74      22.509  33.565  31.658  1.00  0.00           N  
ATOM   1153  H   LYS A  74      19.899  32.091  38.412  1.00  0.00           H  
ATOM   1154  HA  LYS A  74      20.195  29.930  36.594  1.00  0.00           H  
ATOM   1155 1HB  LYS A  74      19.986  32.291  35.889  1.00  0.00           H  
ATOM   1156 2HB  LYS A  74      21.559  32.653  36.587  1.00  0.00           H  
ATOM   1157 1HG  LYS A  74      22.645  31.150  34.978  1.00  0.00           H  
ATOM   1158 2HG  LYS A  74      21.068  30.731  34.293  1.00  0.00           H  
ATOM   1159 1HD  LYS A  74      20.705  33.079  33.643  1.00  0.00           H  
ATOM   1160 2HD  LYS A  74      22.255  33.531  34.370  1.00  0.00           H  
ATOM   1161 1HE  LYS A  74      23.433  32.041  32.784  1.00  0.00           H  
ATOM   1162 2HE  LYS A  74      21.889  31.590  32.057  1.00  0.00           H  
ATOM   1163 1HZ  LYS A  74      22.985  33.300  30.808  1.00  0.00           H  
ATOM   1164 2HZ  LYS A  74      21.577  33.886  31.435  1.00  0.00           H  
ATOM   1165 3HZ  LYS A  74      23.020  34.307  32.113  1.00  0.00           H  
ATOM   1166  N   ALA A  75      22.991  30.795  38.126  1.00  0.00           N  
ATOM   1167  CA  ALA A  75      24.315  30.310  38.500  1.00  0.00           C  
ATOM   1168  C   ALA A  75      24.221  29.013  39.294  1.00  0.00           C  
ATOM   1169  O   ALA A  75      25.022  28.098  39.102  1.00  0.00           O  
ATOM   1170  CB  ALA A  75      25.060  31.368  39.300  1.00  0.00           C  
ATOM   1171  H   ALA A  75      22.691  31.703  38.449  1.00  0.00           H  
ATOM   1172  HA  ALA A  75      24.882  30.115  37.589  1.00  0.00           H  
ATOM   1173 1HB  ALA A  75      26.046  30.990  39.572  1.00  0.00           H  
ATOM   1174 2HB  ALA A  75      25.170  32.269  38.697  1.00  0.00           H  
ATOM   1175 3HB  ALA A  75      24.500  31.602  40.204  1.00  0.00           H  
ATOM   1176  N   MET A  76      23.239  28.940  40.185  1.00  0.00           N  
ATOM   1177  CA  MET A  76      23.058  27.767  41.032  1.00  0.00           C  
ATOM   1178  C   MET A  76      22.740  26.532  40.200  1.00  0.00           C  
ATOM   1179  O   MET A  76      23.257  25.445  40.461  1.00  0.00           O  
ATOM   1180  CB  MET A  76      21.953  28.020  42.055  1.00  0.00           C  
ATOM   1181  CG  MET A  76      21.872  26.982  43.165  1.00  0.00           C  
ATOM   1182  SD  MET A  76      23.376  26.908  44.159  1.00  0.00           S  
ATOM   1183  CE  MET A  76      22.928  27.970  45.529  1.00  0.00           C  
ATOM   1184  H   MET A  76      22.601  29.718  40.279  1.00  0.00           H  
ATOM   1185  HA  MET A  76      23.994  27.583  41.559  1.00  0.00           H  
ATOM   1186 1HB  MET A  76      22.103  28.994  42.519  1.00  0.00           H  
ATOM   1187 2HB  MET A  76      20.987  28.044  41.549  1.00  0.00           H  
ATOM   1188 1HG  MET A  76      21.036  27.216  43.822  1.00  0.00           H  
ATOM   1189 2HG  MET A  76      21.698  25.998  42.731  1.00  0.00           H  
ATOM   1190 1HE  MET A  76      23.759  28.026  46.233  1.00  0.00           H  
ATOM   1191 2HE  MET A  76      22.700  28.969  45.156  1.00  0.00           H  
ATOM   1192 3HE  MET A  76      22.052  27.562  46.034  1.00  0.00           H  
ATOM   1193  N   LYS A  77      21.886  26.704  39.197  1.00  0.00           N  
ATOM   1194  CA  LYS A  77      21.507  25.606  38.316  1.00  0.00           C  
ATOM   1195  C   LYS A  77      22.706  25.091  37.530  1.00  0.00           C  
ATOM   1196  O   LYS A  77      22.876  23.884  37.359  1.00  0.00           O  
ATOM   1197  CB  LYS A  77      20.400  26.046  37.357  1.00  0.00           C  
ATOM   1198  CG  LYS A  77      19.037  26.232  38.012  1.00  0.00           C  
ATOM   1199  CD  LYS A  77      18.010  26.745  37.014  1.00  0.00           C  
ATOM   1200  CE  LYS A  77      16.658  26.970  37.676  1.00  0.00           C  
ATOM   1201  NZ  LYS A  77      15.654  27.512  36.721  1.00  0.00           N  
ATOM   1202  H   LYS A  77      21.489  27.619  39.040  1.00  0.00           H  
ATOM   1203  HA  LYS A  77      21.132  24.785  38.928  1.00  0.00           H  
ATOM   1204 1HB  LYS A  77      20.678  26.990  36.889  1.00  0.00           H  
ATOM   1205 2HB  LYS A  77      20.291  25.306  36.563  1.00  0.00           H  
ATOM   1206 1HG  LYS A  77      18.694  25.279  38.416  1.00  0.00           H  
ATOM   1207 2HG  LYS A  77      19.122  26.944  38.832  1.00  0.00           H  
ATOM   1208 1HD  LYS A  77      18.357  27.687  36.586  1.00  0.00           H  
ATOM   1209 2HD  LYS A  77      17.893  26.021  36.208  1.00  0.00           H  
ATOM   1210 1HE  LYS A  77      16.289  26.027  38.077  1.00  0.00           H  
ATOM   1211 2HE  LYS A  77      16.770  27.671  38.502  1.00  0.00           H  
ATOM   1212 1HZ  LYS A  77      14.774  27.646  37.198  1.00  0.00           H  
ATOM   1213 2HZ  LYS A  77      15.978  28.397  36.356  1.00  0.00           H  
ATOM   1214 3HZ  LYS A  77      15.528  26.861  35.959  1.00  0.00           H  
ATOM   1215  N   GLU A  78      23.535  26.013  37.054  1.00  0.00           N  
ATOM   1216  CA  GLU A  78      24.733  25.653  36.305  1.00  0.00           C  
ATOM   1217  C   GLU A  78      25.734  24.918  37.187  1.00  0.00           C  
ATOM   1218  O   GLU A  78      26.415  23.997  36.735  1.00  0.00           O  
ATOM   1219  CB  GLU A  78      25.385  26.903  35.709  1.00  0.00           C  
ATOM   1220  CG  GLU A  78      24.579  27.565  34.601  1.00  0.00           C  
ATOM   1221  CD  GLU A  78      24.363  26.664  33.417  1.00  0.00           C  
ATOM   1222  OE1 GLU A  78      25.325  26.138  32.911  1.00  0.00           O  
ATOM   1223  OE2 GLU A  78      23.234  26.502  33.017  1.00  0.00           O  
ATOM   1224  H   GLU A  78      23.331  26.989  37.216  1.00  0.00           H  
ATOM   1225  HA  GLU A  78      24.445  24.987  35.491  1.00  0.00           H  
ATOM   1226 1HB  GLU A  78      25.543  27.641  36.495  1.00  0.00           H  
ATOM   1227 2HB  GLU A  78      26.363  26.644  35.303  1.00  0.00           H  
ATOM   1228 1HG  GLU A  78      23.609  27.861  34.999  1.00  0.00           H  
ATOM   1229 2HG  GLU A  78      25.098  28.465  34.276  1.00  0.00           H  
ATOM   1230  N   PHE A  79      25.820  25.330  38.447  1.00  0.00           N  
ATOM   1231  CA  PHE A  79      26.678  24.660  39.416  1.00  0.00           C  
ATOM   1232  C   PHE A  79      26.221  23.227  39.658  1.00  0.00           C  
ATOM   1233  O   PHE A  79      27.040  22.316  39.784  1.00  0.00           O  
ATOM   1234  CB  PHE A  79      26.690  25.426  40.740  1.00  0.00           C  
ATOM   1235  CG  PHE A  79      27.452  26.719  40.685  1.00  0.00           C  
ATOM   1236  CD1 PHE A  79      28.528  26.871  39.823  1.00  0.00           C  
ATOM   1237  CD2 PHE A  79      27.095  27.787  41.495  1.00  0.00           C  
ATOM   1238  CE1 PHE A  79      29.230  28.060  39.771  1.00  0.00           C  
ATOM   1239  CE2 PHE A  79      27.794  28.977  41.444  1.00  0.00           C  
ATOM   1240  CZ  PHE A  79      28.863  29.114  40.581  1.00  0.00           C  
ATOM   1241  H   PHE A  79      25.276  26.129  38.741  1.00  0.00           H  
ATOM   1242  HA  PHE A  79      27.688  24.624  39.007  1.00  0.00           H  
ATOM   1243 1HB  PHE A  79      25.667  25.647  41.042  1.00  0.00           H  
ATOM   1244 2HB  PHE A  79      27.132  24.804  41.517  1.00  0.00           H  
ATOM   1245  HD1 PHE A  79      28.817  26.038  39.181  1.00  0.00           H  
ATOM   1246  HD2 PHE A  79      26.251  27.679  42.176  1.00  0.00           H  
ATOM   1247  HE1 PHE A  79      30.073  28.165  39.089  1.00  0.00           H  
ATOM   1248  HE2 PHE A  79      27.502  29.809  42.086  1.00  0.00           H  
ATOM   1249  HZ  PHE A  79      29.416  30.051  40.542  1.00  0.00           H  
ATOM   1250  N   GLN A  80      24.908  23.032  39.721  1.00  0.00           N  
ATOM   1251  CA  GLN A  80      24.338  21.701  39.890  1.00  0.00           C  
ATOM   1252  C   GLN A  80      24.675  20.803  38.708  1.00  0.00           C  
ATOM   1253  O   GLN A  80      25.008  19.630  38.882  1.00  0.00           O  
ATOM   1254  CB  GLN A  80      22.819  21.787  40.065  1.00  0.00           C  
ATOM   1255  CG  GLN A  80      22.377  22.351  41.404  1.00  0.00           C  
ATOM   1256  CD  GLN A  80      20.869  22.473  41.511  1.00  0.00           C  
ATOM   1257  OE1 GLN A  80      20.125  21.644  40.980  1.00  0.00           O  
ATOM   1258  NE2 GLN A  80      20.408  23.511  42.200  1.00  0.00           N  
ATOM   1259  H   GLN A  80      24.289  23.827  39.650  1.00  0.00           H  
ATOM   1260  HA  GLN A  80      24.772  21.250  40.782  1.00  0.00           H  
ATOM   1261 1HB  GLN A  80      22.398  22.415  39.280  1.00  0.00           H  
ATOM   1262 2HB  GLN A  80      22.384  20.793  39.958  1.00  0.00           H  
ATOM   1263 1HG  GLN A  80      22.723  21.688  42.198  1.00  0.00           H  
ATOM   1264 2HG  GLN A  80      22.810  23.343  41.530  1.00  0.00           H  
ATOM   1265 1HE2 GLN A  80      19.421  23.644  42.305  1.00  0.00           H  
ATOM   1266 2HE2 GLN A  80      21.046  24.160  42.614  1.00  0.00           H  
ATOM   1267  N   LYS A  81      24.601  21.363  37.504  1.00  0.00           N  
ATOM   1268  CA  LYS A  81      24.907  20.617  36.289  1.00  0.00           C  
ATOM   1269  C   LYS A  81      26.323  20.058  36.328  1.00  0.00           C  
ATOM   1270  O   LYS A  81      26.566  18.928  35.905  1.00  0.00           O  
ATOM   1271  CB  LYS A  81      24.724  21.504  35.057  1.00  0.00           C  
ATOM   1272  CG  LYS A  81      23.275  21.834  34.728  1.00  0.00           C  
ATOM   1273  CD  LYS A  81      23.178  22.766  33.529  1.00  0.00           C  
ATOM   1274  CE  LYS A  81      21.747  23.232  33.303  1.00  0.00           C  
ATOM   1275  NZ  LYS A  81      21.654  24.225  32.198  1.00  0.00           N  
ATOM   1276  H   LYS A  81      24.327  22.332  37.431  1.00  0.00           H  
ATOM   1277  HA  LYS A  81      24.217  19.775  36.218  1.00  0.00           H  
ATOM   1278 1HB  LYS A  81      25.257  22.444  35.203  1.00  0.00           H  
ATOM   1279 2HB  LYS A  81      25.161  21.012  34.187  1.00  0.00           H  
ATOM   1280 1HG  LYS A  81      22.733  20.913  34.506  1.00  0.00           H  
ATOM   1281 2HG  LYS A  81      22.806  22.312  35.588  1.00  0.00           H  
ATOM   1282 1HD  LYS A  81      23.814  23.637  33.693  1.00  0.00           H  
ATOM   1283 2HD  LYS A  81      23.526  22.247  32.636  1.00  0.00           H  
ATOM   1284 1HE  LYS A  81      21.120  22.376  33.060  1.00  0.00           H  
ATOM   1285 2HE  LYS A  81      21.365  23.687  34.217  1.00  0.00           H  
ATOM   1286 1HZ  LYS A  81      20.691  24.509  32.081  1.00  0.00           H  
ATOM   1287 2HZ  LYS A  81      22.218  25.033  32.422  1.00  0.00           H  
ATOM   1288 3HZ  LYS A  81      21.988  23.808  31.341  1.00  0.00           H  
ATOM   1289  N   GLU A  82      27.255  20.856  36.837  1.00  0.00           N  
ATOM   1290  CA  GLU A  82      28.631  20.409  37.018  1.00  0.00           C  
ATOM   1291  C   GLU A  82      28.740  19.410  38.163  1.00  0.00           C  
ATOM   1292  O   GLU A  82      29.437  18.401  38.055  1.00  0.00           O  
ATOM   1293  CB  GLU A  82      29.550  21.604  37.281  1.00  0.00           C  
ATOM   1294  CG  GLU A  82      31.023  21.246  37.418  1.00  0.00           C  
ATOM   1295  CD  GLU A  82      31.619  20.722  36.141  1.00  0.00           C  
ATOM   1296  OE1 GLU A  82      31.051  20.957  35.102  1.00  0.00           O  
ATOM   1297  OE2 GLU A  82      32.644  20.085  36.205  1.00  0.00           O  
ATOM   1298  H   GLU A  82      27.004  21.796  37.107  1.00  0.00           H  
ATOM   1299  HA  GLU A  82      28.957  19.913  36.103  1.00  0.00           H  
ATOM   1300 1HB  GLU A  82      29.455  22.322  36.467  1.00  0.00           H  
ATOM   1301 2HB  GLU A  82      29.241  22.105  38.198  1.00  0.00           H  
ATOM   1302 1HG  GLU A  82      31.575  22.134  37.725  1.00  0.00           H  
ATOM   1303 2HG  GLU A  82      31.133  20.495  38.200  1.00  0.00           H  
ATOM   1304  N   ALA A  83      28.047  19.697  39.259  1.00  0.00           N  
ATOM   1305  CA  ALA A  83      28.146  18.881  40.464  1.00  0.00           C  
ATOM   1306  C   ALA A  83      27.779  17.430  40.178  1.00  0.00           C  
ATOM   1307  O   ALA A  83      28.430  16.507  40.667  1.00  0.00           O  
ATOM   1308  CB  ALA A  83      27.255  19.446  41.561  1.00  0.00           C  
ATOM   1309  H   ALA A  83      27.436  20.501  39.259  1.00  0.00           H  
ATOM   1310  HA  ALA A  83      29.182  18.902  40.803  1.00  0.00           H  
ATOM   1311 1HB  ALA A  83      27.340  18.825  42.453  1.00  0.00           H  
ATOM   1312 2HB  ALA A  83      27.568  20.463  41.795  1.00  0.00           H  
ATOM   1313 3HB  ALA A  83      26.221  19.453  41.222  1.00  0.00           H  
ATOM   1314  N   GLU A  84      26.732  17.236  39.383  1.00  0.00           N  
ATOM   1315  CA  GLU A  84      26.173  15.907  39.164  1.00  0.00           C  
ATOM   1316  C   GLU A  84      27.155  15.013  38.418  1.00  0.00           C  
ATOM   1317  O   GLU A  84      27.062  13.787  38.478  1.00  0.00           O  
ATOM   1318  CB  GLU A  84      24.860  16.003  38.382  1.00  0.00           C  
ATOM   1319  CG  GLU A  84      23.688  16.546  39.187  1.00  0.00           C  
ATOM   1320  CD  GLU A  84      22.418  16.628  38.387  1.00  0.00           C  
ATOM   1321  OE1 GLU A  84      22.461  16.364  37.209  1.00  0.00           O  
ATOM   1322  OE2 GLU A  84      21.402  16.955  38.955  1.00  0.00           O  
ATOM   1323  H   GLU A  84      26.312  18.029  38.919  1.00  0.00           H  
ATOM   1324  HA  GLU A  84      25.969  15.453  40.134  1.00  0.00           H  
ATOM   1325 1HB  GLU A  84      24.999  16.650  37.516  1.00  0.00           H  
ATOM   1326 2HB  GLU A  84      24.584  15.016  38.013  1.00  0.00           H  
ATOM   1327 1HG  GLU A  84      23.521  15.899  40.048  1.00  0.00           H  
ATOM   1328 2HG  GLU A  84      23.943  17.538  39.557  1.00  0.00           H  
ATOM   1329  N   LYS A  85      28.096  15.634  37.715  1.00  0.00           N  
ATOM   1330  CA  LYS A  85      29.033  14.899  36.872  1.00  0.00           C  
ATOM   1331  C   LYS A  85      29.915  13.977  37.704  1.00  0.00           C  
ATOM   1332  O   LYS A  85      30.459  12.997  37.195  1.00  0.00           O  
ATOM   1333  CB  LYS A  85      29.898  15.867  36.064  1.00  0.00           C  
ATOM   1334  CG  LYS A  85      29.138  16.659  35.008  1.00  0.00           C  
ATOM   1335  CD  LYS A  85      30.053  17.637  34.286  1.00  0.00           C  
ATOM   1336  CE  LYS A  85      29.272  18.517  33.321  1.00  0.00           C  
ATOM   1337  NZ  LYS A  85      30.130  19.565  32.705  1.00  0.00           N  
ATOM   1338  H   LYS A  85      28.164  16.640  37.765  1.00  0.00           H  
ATOM   1339  HA  LYS A  85      28.462  14.280  36.180  1.00  0.00           H  
ATOM   1340 1HB  LYS A  85      30.374  16.580  36.738  1.00  0.00           H  
ATOM   1341 2HB  LYS A  85      30.690  15.313  35.560  1.00  0.00           H  
ATOM   1342 1HG  LYS A  85      28.706  15.972  34.279  1.00  0.00           H  
ATOM   1343 2HG  LYS A  85      28.329  17.213  35.482  1.00  0.00           H  
ATOM   1344 1HD  LYS A  85      30.556  18.271  35.017  1.00  0.00           H  
ATOM   1345 2HD  LYS A  85      30.808  17.085  33.728  1.00  0.00           H  
ATOM   1346 1HE  LYS A  85      28.847  17.902  32.530  1.00  0.00           H  
ATOM   1347 2HE  LYS A  85      28.453  19.003  33.853  1.00  0.00           H  
ATOM   1348 1HZ  LYS A  85      29.576  20.126  32.074  1.00  0.00           H  
ATOM   1349 2HZ  LYS A  85      30.515  20.155  33.429  1.00  0.00           H  
ATOM   1350 3HZ  LYS A  85      30.882  19.127  32.193  1.00  0.00           H  
ATOM   1351  N   TYR A  86      30.053  14.297  38.986  1.00  0.00           N  
ATOM   1352  CA  TYR A  86      31.027  13.629  39.842  1.00  0.00           C  
ATOM   1353  C   TYR A  86      30.364  12.558  40.698  1.00  0.00           C  
ATOM   1354  O   TYR A  86      30.985  12.004  41.606  1.00  0.00           O  
ATOM   1355  CB  TYR A  86      31.748  14.647  40.728  1.00  0.00           C  
ATOM   1356  CG  TYR A  86      32.497  15.709  39.954  1.00  0.00           C  
ATOM   1357  CD1 TYR A  86      31.804  16.761  39.372  1.00  0.00           C  
ATOM   1358  CD2 TYR A  86      33.875  15.631  39.826  1.00  0.00           C  
ATOM   1359  CE1 TYR A  86      32.489  17.731  38.665  1.00  0.00           C  
ATOM   1360  CE2 TYR A  86      34.559  16.601  39.119  1.00  0.00           C  
ATOM   1361  CZ  TYR A  86      33.871  17.647  38.540  1.00  0.00           C  
ATOM   1362  OH  TYR A  86      34.552  18.613  37.836  1.00  0.00           O  
ATOM   1363  H   TYR A  86      29.469  15.021  39.378  1.00  0.00           H  
ATOM   1364  HA  TYR A  86      31.764  13.136  39.207  1.00  0.00           H  
ATOM   1365 1HB  TYR A  86      31.023  15.144  41.375  1.00  0.00           H  
ATOM   1366 2HB  TYR A  86      32.459  14.130  41.372  1.00  0.00           H  
ATOM   1367  HD1 TYR A  86      30.721  16.822  39.473  1.00  0.00           H  
ATOM   1368  HD2 TYR A  86      34.419  14.804  40.283  1.00  0.00           H  
ATOM   1369  HE1 TYR A  86      31.945  18.557  38.208  1.00  0.00           H  
ATOM   1370  HE2 TYR A  86      35.643  16.539  39.018  1.00  0.00           H  
ATOM   1371  HH  TYR A  86      33.924  19.172  37.371  1.00  0.00           H  
ATOM   1372  N   ASN A  87      29.101  12.270  40.404  1.00  0.00           N  
ATOM   1373  CA  ASN A  87      28.341  11.289  41.169  1.00  0.00           C  
ATOM   1374  C   ASN A  87      28.345  11.625  42.655  1.00  0.00           C  
ATOM   1375  O   ASN A  87      28.839  10.851  43.475  1.00  0.00           O  
ATOM   1376  CB  ASN A  87      28.886   9.892  40.937  1.00  0.00           C  
ATOM   1377  CG  ASN A  87      28.760   9.453  39.504  1.00  0.00           C  
ATOM   1378  OD1 ASN A  87      27.666   9.479  38.928  1.00  0.00           O  
ATOM   1379  ND2 ASN A  87      29.858   9.051  38.917  1.00  0.00           N  
ATOM   1380  H   ASN A  87      28.656  12.743  39.631  1.00  0.00           H  
ATOM   1381  HA  ASN A  87      27.303  11.317  40.834  1.00  0.00           H  
ATOM   1382 1HB  ASN A  87      29.938   9.859  41.223  1.00  0.00           H  
ATOM   1383 2HB  ASN A  87      28.352   9.183  41.570  1.00  0.00           H  
ATOM   1384 1HD2 ASN A  87      29.834   8.748  37.964  1.00  0.00           H  
ATOM   1385 2HD2 ASN A  87      30.721   9.047  39.421  1.00  0.00           H  
ATOM   1386  N   PRO A  88      27.792  12.784  42.996  1.00  0.00           N  
ATOM   1387  CA  PRO A  88      27.784  13.253  44.376  1.00  0.00           C  
ATOM   1388  C   PRO A  88      26.829  12.431  45.232  1.00  0.00           C  
ATOM   1389  O   PRO A  88      25.865  11.858  44.727  1.00  0.00           O  
ATOM   1390  CB  PRO A  88      27.317  14.706  44.244  1.00  0.00           C  
ATOM   1391  CG  PRO A  88      26.516  14.720  42.986  1.00  0.00           C  
ATOM   1392  CD  PRO A  88      27.247  13.777  42.067  1.00  0.00           C  
ATOM   1393  HA  PRO A  88      28.806  13.204  44.780  1.00  0.00           H  
ATOM   1394 1HB  PRO A  88      26.728  14.994  45.128  1.00  0.00           H  
ATOM   1395 2HB  PRO A  88      28.186  15.379  44.204  1.00  0.00           H  
ATOM   1396 1HG  PRO A  88      25.484  14.398  43.190  1.00  0.00           H  
ATOM   1397 2HG  PRO A  88      26.457  15.742  42.585  1.00  0.00           H  
ATOM   1398 1HD  PRO A  88      26.534  13.328  41.360  1.00  0.00           H  
ATOM   1399 2HD  PRO A  88      28.034  14.325  41.529  1.00  0.00           H  
ATOM   1400  N   LYS A  89      27.104  12.378  46.531  1.00  0.00           N  
ATOM   1401  CA  LYS A  89      26.205  11.730  47.478  1.00  0.00           C  
ATOM   1402  C   LYS A  89      25.287  12.743  48.148  1.00  0.00           C  
ATOM   1403  O   LYS A  89      24.063  12.622  48.087  1.00  0.00           O  
ATOM   1404  CB  LYS A  89      27.002  10.963  48.535  1.00  0.00           C  
ATOM   1405  CG  LYS A  89      27.810   9.793  47.988  1.00  0.00           C  
ATOM   1406  CD  LYS A  89      26.912   8.776  47.300  1.00  0.00           C  
ATOM   1407  CE  LYS A  89      27.712   7.587  46.787  1.00  0.00           C  
ATOM   1408  NZ  LYS A  89      26.871   6.650  45.996  1.00  0.00           N  
ATOM   1409  H   LYS A  89      27.958  12.797  46.871  1.00  0.00           H  
ATOM   1410  HA  LYS A  89      25.579  11.022  46.933  1.00  0.00           H  
ATOM   1411 1HB  LYS A  89      27.694  11.643  49.033  1.00  0.00           H  
ATOM   1412 2HB  LYS A  89      26.322  10.574  49.293  1.00  0.00           H  
ATOM   1413 1HG  LYS A  89      28.544  10.162  47.270  1.00  0.00           H  
ATOM   1414 2HG  LYS A  89      28.340   9.304  48.804  1.00  0.00           H  
ATOM   1415 1HD  LYS A  89      26.158   8.420  48.004  1.00  0.00           H  
ATOM   1416 2HD  LYS A  89      26.404   9.249  46.459  1.00  0.00           H  
ATOM   1417 1HE  LYS A  89      28.528   7.942  46.160  1.00  0.00           H  
ATOM   1418 2HE  LYS A  89      28.141   7.047  47.631  1.00  0.00           H  
ATOM   1419 1HZ  LYS A  89      27.437   5.877  45.675  1.00  0.00           H  
ATOM   1420 2HZ  LYS A  89      26.120   6.299  46.574  1.00  0.00           H  
ATOM   1421 3HZ  LYS A  89      26.483   7.135  45.199  1.00  0.00           H  
ATOM   1422  N   ILE A  90      25.884  13.743  48.787  1.00  0.00           N  
ATOM   1423  CA  ILE A  90      25.124  14.839  49.376  1.00  0.00           C  
ATOM   1424  C   ILE A  90      25.525  16.177  48.769  1.00  0.00           C  
ATOM   1425  O   ILE A  90      26.711  16.471  48.620  1.00  0.00           O  
ATOM   1426  CB  ILE A  90      25.322  14.887  50.902  1.00  0.00           C  
ATOM   1427  CG1 ILE A  90      24.901  13.559  51.537  1.00  0.00           C  
ATOM   1428  CG2 ILE A  90      24.536  16.042  51.505  1.00  0.00           C  
ATOM   1429  CD1 ILE A  90      23.428  13.252  51.391  1.00  0.00           C  
ATOM   1430  H   ILE A  90      26.891  13.745  48.867  1.00  0.00           H  
ATOM   1431  HA  ILE A  90      24.066  14.676  49.171  1.00  0.00           H  
ATOM   1432  HB  ILE A  90      26.379  15.023  51.128  1.00  0.00           H  
ATOM   1433 1HG1 ILE A  90      25.466  12.745  51.086  1.00  0.00           H  
ATOM   1434 2HG1 ILE A  90      25.141  13.572  52.601  1.00  0.00           H  
ATOM   1435 1HG2 ILE A  90      24.687  16.061  52.584  1.00  0.00           H  
ATOM   1436 2HG2 ILE A  90      24.881  16.981  51.074  1.00  0.00           H  
ATOM   1437 3HG2 ILE A  90      23.475  15.912  51.289  1.00  0.00           H  
ATOM   1438 1HD1 ILE A  90      23.207  12.296  51.866  1.00  0.00           H  
ATOM   1439 2HD1 ILE A  90      22.843  14.039  51.868  1.00  0.00           H  
ATOM   1440 3HD1 ILE A  90      23.171  13.199  50.334  1.00  0.00           H  
ATOM   1441  N   ILE A  91      24.530  16.985  48.420  1.00  0.00           N  
ATOM   1442  CA  ILE A  91      24.776  18.330  47.915  1.00  0.00           C  
ATOM   1443  C   ILE A  91      24.141  19.338  48.858  1.00  0.00           C  
ATOM   1444  O   ILE A  91      22.947  19.243  49.159  1.00  0.00           O  
ATOM   1445  CB  ILE A  91      24.214  18.512  46.493  1.00  0.00           C  
ATOM   1446  CG1 ILE A  91      24.827  17.482  45.541  1.00  0.00           C  
ATOM   1447  CG2 ILE A  91      24.476  19.925  45.994  1.00  0.00           C  
ATOM   1448  CD1 ILE A  91      24.264  17.535  44.139  1.00  0.00           C  
ATOM   1449  H   ILE A  91      23.578  16.659  48.507  1.00  0.00           H  
ATOM   1450  HA  ILE A  91      25.854  18.490  47.867  1.00  0.00           H  
ATOM   1451  HB  ILE A  91      23.140  18.333  46.501  1.00  0.00           H  
ATOM   1452 1HG1 ILE A  91      25.904  17.637  45.482  1.00  0.00           H  
ATOM   1453 2HG1 ILE A  91      24.663  16.479  45.935  1.00  0.00           H  
ATOM   1454 1HG2 ILE A  91      24.073  20.036  44.988  1.00  0.00           H  
ATOM   1455 2HG2 ILE A  91      23.994  20.640  46.659  1.00  0.00           H  
ATOM   1456 3HG2 ILE A  91      25.550  20.112  45.978  1.00  0.00           H  
ATOM   1457 1HD1 ILE A  91      24.748  16.776  43.523  1.00  0.00           H  
ATOM   1458 2HD1 ILE A  91      23.191  17.347  44.170  1.00  0.00           H  
ATOM   1459 3HD1 ILE A  91      24.448  18.519  43.710  1.00  0.00           H  
ATOM   1460  N   VAL A  92      24.938  20.297  49.323  1.00  0.00           N  
ATOM   1461  CA  VAL A  92      24.467  21.365  50.193  1.00  0.00           C  
ATOM   1462  C   VAL A  92      24.710  22.693  49.493  1.00  0.00           C  
ATOM   1463  O   VAL A  92      25.818  22.949  49.010  1.00  0.00           O  
ATOM   1464  CB  VAL A  92      25.200  21.340  51.548  1.00  0.00           C  
ATOM   1465  CG1 VAL A  92      24.732  22.489  52.428  1.00  0.00           C  
ATOM   1466  CG2 VAL A  92      24.968  20.004  52.237  1.00  0.00           C  
ATOM   1467  H   VAL A  92      25.911  20.275  49.054  1.00  0.00           H  
ATOM   1468  HA  VAL A  92      23.402  21.218  50.376  1.00  0.00           H  
ATOM   1469  HB  VAL A  92      26.267  21.481  51.376  1.00  0.00           H  
ATOM   1470 1HG1 VAL A  92      25.260  22.457  53.381  1.00  0.00           H  
ATOM   1471 2HG1 VAL A  92      24.940  23.437  51.931  1.00  0.00           H  
ATOM   1472 3HG1 VAL A  92      23.660  22.399  52.605  1.00  0.00           H  
ATOM   1473 1HG2 VAL A  92      25.489  19.993  53.194  1.00  0.00           H  
ATOM   1474 2HG2 VAL A  92      23.900  19.861  52.404  1.00  0.00           H  
ATOM   1475 3HG2 VAL A  92      25.348  19.199  51.608  1.00  0.00           H  
ATOM   1476  N   MET A  93      23.679  23.532  49.439  1.00  0.00           N  
ATOM   1477  CA  MET A  93      23.771  24.840  48.806  1.00  0.00           C  
ATOM   1478  C   MET A  93      22.922  25.834  49.582  1.00  0.00           C  
ATOM   1479  O   MET A  93      21.952  25.446  50.242  1.00  0.00           O  
ATOM   1480  CB  MET A  93      23.327  24.768  47.346  1.00  0.00           C  
ATOM   1481  CG  MET A  93      21.849  24.458  47.152  1.00  0.00           C  
ATOM   1482  SD  MET A  93      21.440  24.066  45.439  1.00  0.00           S  
ATOM   1483  CE  MET A  93      22.160  22.433  45.285  1.00  0.00           C  
ATOM   1484  H   MET A  93      22.804  23.247  49.854  1.00  0.00           H  
ATOM   1485  HA  MET A  93      24.815  25.157  48.814  1.00  0.00           H  
ATOM   1486 1HB  MET A  93      23.535  25.718  46.855  1.00  0.00           H  
ATOM   1487 2HB  MET A  93      23.901  23.999  46.828  1.00  0.00           H  
ATOM   1488 1HG  MET A  93      21.571  23.609  47.776  1.00  0.00           H  
ATOM   1489 2HG  MET A  93      21.253  25.317  47.460  1.00  0.00           H  
ATOM   1490 1HE  MET A  93      21.989  22.054  44.277  1.00  0.00           H  
ATOM   1491 2HE  MET A  93      23.232  22.488  45.476  1.00  0.00           H  
ATOM   1492 3HE  MET A  93      21.696  21.762  46.008  1.00  0.00           H  
ATOM   1493  N   VAL A  94      23.293  27.109  49.509  1.00  0.00           N  
ATOM   1494  CA  VAL A  94      22.508  28.204  50.066  1.00  0.00           C  
ATOM   1495  C   VAL A  94      22.381  29.269  48.987  1.00  0.00           C  
ATOM   1496  O   VAL A  94      23.393  29.748  48.459  1.00  0.00           O  
ATOM   1497  CB  VAL A  94      23.180  28.794  51.320  1.00  0.00           C  
ATOM   1498  CG1 VAL A  94      22.322  29.902  51.912  1.00  0.00           C  
ATOM   1499  CG2 VAL A  94      23.422  27.694  52.343  1.00  0.00           C  
ATOM   1500  H   VAL A  94      24.164  27.316  49.040  1.00  0.00           H  
ATOM   1501  HA  VAL A  94      21.530  27.817  50.353  1.00  0.00           H  
ATOM   1502  HB  VAL A  94      24.132  29.242  51.035  1.00  0.00           H  
ATOM   1503 1HG1 VAL A  94      22.811  30.308  52.798  1.00  0.00           H  
ATOM   1504 2HG1 VAL A  94      22.192  30.694  51.175  1.00  0.00           H  
ATOM   1505 3HG1 VAL A  94      21.348  29.499  52.190  1.00  0.00           H  
ATOM   1506 1HG2 VAL A  94      23.897  28.118  53.227  1.00  0.00           H  
ATOM   1507 2HG2 VAL A  94      22.470  27.242  52.624  1.00  0.00           H  
ATOM   1508 3HG2 VAL A  94      24.072  26.933  51.912  1.00  0.00           H  
ATOM   1509  N   LEU A  95      21.145  29.638  48.655  1.00  0.00           N  
ATOM   1510  CA  LEU A  95      20.881  30.668  47.653  1.00  0.00           C  
ATOM   1511  C   LEU A  95      20.097  31.796  48.318  1.00  0.00           C  
ATOM   1512  O   LEU A  95      18.872  31.708  48.457  1.00  0.00           O  
ATOM   1513  CB  LEU A  95      20.092  30.095  46.469  1.00  0.00           C  
ATOM   1514  CG  LEU A  95      19.676  31.107  45.394  1.00  0.00           C  
ATOM   1515  CD1 LEU A  95      20.906  31.857  44.900  1.00  0.00           C  
ATOM   1516  CD2 LEU A  95      18.984  30.379  44.251  1.00  0.00           C  
ATOM   1517  H   LEU A  95      20.366  29.188  49.116  1.00  0.00           H  
ATOM   1518  HA  LEU A  95      21.835  31.037  47.276  1.00  0.00           H  
ATOM   1519 1HB  LEU A  95      20.697  29.329  45.986  1.00  0.00           H  
ATOM   1520 2HB  LEU A  95      19.185  29.625  46.850  1.00  0.00           H  
ATOM   1521  HG  LEU A  95      18.992  31.837  45.826  1.00  0.00           H  
ATOM   1522 1HD1 LEU A  95      20.611  32.576  44.136  1.00  0.00           H  
ATOM   1523 2HD1 LEU A  95      21.370  32.384  45.733  1.00  0.00           H  
ATOM   1524 3HD1 LEU A  95      21.618  31.150  44.476  1.00  0.00           H  
ATOM   1525 1HD2 LEU A  95      18.688  31.098  43.487  1.00  0.00           H  
ATOM   1526 2HD2 LEU A  95      19.669  29.649  43.817  1.00  0.00           H  
ATOM   1527 3HD2 LEU A  95      18.100  29.866  44.629  1.00  0.00           H  
ATOM   1528  N   ASN A  96      20.811  32.846  48.723  1.00  0.00           N  
ATOM   1529  CA  ASN A  96      20.216  34.060  49.285  1.00  0.00           C  
ATOM   1530  C   ASN A  96      19.201  33.727  50.383  1.00  0.00           C  
ATOM   1531  O   ASN A  96      18.097  34.274  50.441  1.00  0.00           O  
ATOM   1532  CB  ASN A  96      19.568  34.889  48.192  1.00  0.00           C  
ATOM   1533  CG  ASN A  96      20.559  35.379  47.173  1.00  0.00           C  
ATOM   1534  OD1 ASN A  96      21.684  35.760  47.516  1.00  0.00           O  
ATOM   1535  ND2 ASN A  96      20.163  35.376  45.925  1.00  0.00           N  
ATOM   1536  H   ASN A  96      21.815  32.788  48.632  1.00  0.00           H  
ATOM   1537  HA  ASN A  96      21.012  34.666  49.719  1.00  0.00           H  
ATOM   1538 1HB  ASN A  96      18.807  34.294  47.685  1.00  0.00           H  
ATOM   1539 2HB  ASN A  96      19.067  35.750  48.637  1.00  0.00           H  
ATOM   1540 1HD2 ASN A  96      20.781  35.691  45.204  1.00  0.00           H  
ATOM   1541 2HD2 ASN A  96      19.245  35.058  45.693  1.00  0.00           H  
ATOM   1542  N   GLY A  97      19.604  32.812  51.260  1.00  0.00           N  
ATOM   1543  CA  GLY A  97      18.768  32.423  52.377  1.00  0.00           C  
ATOM   1544  C   GLY A  97      17.960  31.161  52.146  1.00  0.00           C  
ATOM   1545  O   GLY A  97      17.394  30.601  53.088  1.00  0.00           O  
ATOM   1546  H   GLY A  97      20.509  32.378  51.148  1.00  0.00           H  
ATOM   1547 1HA  GLY A  97      19.389  32.268  53.260  1.00  0.00           H  
ATOM   1548 2HA  GLY A  97      18.074  33.229  52.610  1.00  0.00           H  
ATOM   1549  N   ARG A  98      17.888  30.706  50.899  1.00  0.00           N  
ATOM   1550  CA  ARG A  98      17.221  29.445  50.606  1.00  0.00           C  
ATOM   1551  C   ARG A  98      18.204  28.285  50.706  1.00  0.00           C  
ATOM   1552  O   ARG A  98      19.095  28.134  49.865  1.00  0.00           O  
ATOM   1553  CB  ARG A  98      16.605  29.472  49.215  1.00  0.00           C  
ATOM   1554  CG  ARG A  98      15.384  30.367  49.073  1.00  0.00           C  
ATOM   1555  CD  ARG A  98      14.963  30.500  47.655  1.00  0.00           C  
ATOM   1556  NE  ARG A  98      15.801  31.437  46.924  1.00  0.00           N  
ATOM   1557  CZ  ARG A  98      15.711  31.674  45.601  1.00  0.00           C  
ATOM   1558  NH1 ARG A  98      14.816  31.036  44.879  1.00  0.00           N  
ATOM   1559  NH2 ARG A  98      16.521  32.548  45.030  1.00  0.00           N  
ATOM   1560  H   ARG A  98      18.297  31.234  50.141  1.00  0.00           H  
ATOM   1561  HA  ARG A  98      16.421  29.300  51.333  1.00  0.00           H  
ATOM   1562 1HB  ARG A  98      17.348  29.812  48.495  1.00  0.00           H  
ATOM   1563 2HB  ARG A  98      16.309  28.463  48.928  1.00  0.00           H  
ATOM   1564 1HG  ARG A  98      14.555  29.944  49.639  1.00  0.00           H  
ATOM   1565 2HG  ARG A  98      15.616  31.362  49.456  1.00  0.00           H  
ATOM   1566 1HD  ARG A  98      15.028  29.530  47.163  1.00  0.00           H  
ATOM   1567 2HD  ARG A  98      13.935  30.858  47.613  1.00  0.00           H  
ATOM   1568  HE  ARG A  98      16.501  31.947  47.447  1.00  0.00           H  
ATOM   1569 1HH1 ARG A  98      14.197  30.369  45.316  1.00  0.00           H  
ATOM   1570 2HH1 ARG A  98      14.749  31.214  43.887  1.00  0.00           H  
ATOM   1571 1HH2 ARG A  98      17.208  33.038  45.585  1.00  0.00           H  
ATOM   1572 2HH2 ARG A  98      16.453  32.725  44.039  1.00  0.00           H  
ATOM   1573  N   VAL A  99      18.038  27.465  51.740  1.00  0.00           N  
ATOM   1574  CA  VAL A  99      18.951  26.368  52.043  1.00  0.00           C  
ATOM   1575  C   VAL A  99      18.361  25.103  51.441  1.00  0.00           C  
ATOM   1576  O   VAL A  99      17.210  24.746  51.726  1.00  0.00           O  
ATOM   1577  CB  VAL A  99      19.138  26.196  53.562  1.00  0.00           C  
ATOM   1578  CG1 VAL A  99      20.074  25.033  53.855  1.00  0.00           C  
ATOM   1579  CG2 VAL A  99      19.674  27.485  54.166  1.00  0.00           C  
ATOM   1580  H   VAL A  99      17.240  27.619  52.338  1.00  0.00           H  
ATOM   1581  HA  VAL A  99      19.923  26.594  51.603  1.00  0.00           H  
ATOM   1582  HB  VAL A  99      18.175  25.956  54.013  1.00  0.00           H  
ATOM   1583 1HG1 VAL A  99      20.195  24.927  54.934  1.00  0.00           H  
ATOM   1584 2HG1 VAL A  99      19.653  24.115  53.445  1.00  0.00           H  
ATOM   1585 3HG1 VAL A  99      21.045  25.224  53.399  1.00  0.00           H  
ATOM   1586 1HG2 VAL A  99      19.803  27.357  55.240  1.00  0.00           H  
ATOM   1587 2HG2 VAL A  99      20.634  27.729  53.711  1.00  0.00           H  
ATOM   1588 3HG2 VAL A  99      18.968  28.295  53.980  1.00  0.00           H  
ATOM   1589  N   ARG A 100      19.145  24.425  50.610  1.00  0.00           N  
ATOM   1590  CA  ARG A 100      18.691  23.231  49.906  1.00  0.00           C  
ATOM   1591  C   ARG A 100      19.726  22.131  50.105  1.00  0.00           C  
ATOM   1592  O   ARG A 100      20.920  22.343  49.876  1.00  0.00           O  
ATOM   1593  CB  ARG A 100      18.496  23.503  48.422  1.00  0.00           C  
ATOM   1594  CG  ARG A 100      17.851  22.366  47.643  1.00  0.00           C  
ATOM   1595  CD  ARG A 100      17.661  22.720  46.213  1.00  0.00           C  
ATOM   1596  NE  ARG A 100      16.836  23.907  46.054  1.00  0.00           N  
ATOM   1597  CZ  ARG A 100      15.489  23.903  46.009  1.00  0.00           C  
ATOM   1598  NH1 ARG A 100      14.832  22.769  46.112  1.00  0.00           N  
ATOM   1599  NH2 ARG A 100      14.829  25.038  45.861  1.00  0.00           N  
ATOM   1600  H   ARG A 100      20.089  24.753  50.464  1.00  0.00           H  
ATOM   1601  HA  ARG A 100      17.729  22.928  50.323  1.00  0.00           H  
ATOM   1602 1HB  ARG A 100      17.872  24.386  48.292  1.00  0.00           H  
ATOM   1603 2HB  ARG A 100      19.461  23.713  47.961  1.00  0.00           H  
ATOM   1604 1HG  ARG A 100      18.488  21.482  47.696  1.00  0.00           H  
ATOM   1605 2HG  ARG A 100      16.876  22.137  48.073  1.00  0.00           H  
ATOM   1606 1HD  ARG A 100      18.629  22.914  45.754  1.00  0.00           H  
ATOM   1607 2HD  ARG A 100      17.173  21.894  45.696  1.00  0.00           H  
ATOM   1608  HE  ARG A 100      17.306  24.798  45.971  1.00  0.00           H  
ATOM   1609 1HH1 ARG A 100      15.337  21.901  46.225  1.00  0.00           H  
ATOM   1610 2HH1 ARG A 100      13.823  22.766  46.077  1.00  0.00           H  
ATOM   1611 1HH2 ARG A 100      15.335  25.911  45.781  1.00  0.00           H  
ATOM   1612 2HH2 ARG A 100      13.821  25.035  45.826  1.00  0.00           H  
ATOM   1613  N   VAL A 101      19.268  20.959  50.528  1.00  0.00           N  
ATOM   1614  CA  VAL A 101      20.139  19.810  50.751  1.00  0.00           C  
ATOM   1615  C   VAL A 101      19.553  18.616  50.023  1.00  0.00           C  
ATOM   1616  O   VAL A 101      18.387  18.258  50.236  1.00  0.00           O  
ATOM   1617  CB  VAL A 101      20.271  19.496  52.254  1.00  0.00           C  
ATOM   1618  CG1 VAL A 101      21.162  18.281  52.467  1.00  0.00           C  
ATOM   1619  CG2 VAL A 101      20.823  20.707  52.989  1.00  0.00           C  
ATOM   1620  H   VAL A 101      18.276  20.865  50.698  1.00  0.00           H  
ATOM   1621  HA  VAL A 101      21.130  20.046  50.363  1.00  0.00           H  
ATOM   1622  HB  VAL A 101      19.287  19.246  52.651  1.00  0.00           H  
ATOM   1623 1HG1 VAL A 101      21.244  18.073  53.534  1.00  0.00           H  
ATOM   1624 2HG1 VAL A 101      20.728  17.418  51.962  1.00  0.00           H  
ATOM   1625 3HG1 VAL A 101      22.153  18.481  52.060  1.00  0.00           H  
ATOM   1626 1HG2 VAL A 101      20.913  20.478  54.051  1.00  0.00           H  
ATOM   1627 2HG2 VAL A 101      21.805  20.960  52.588  1.00  0.00           H  
ATOM   1628 3HG2 VAL A 101      20.148  21.552  52.857  1.00  0.00           H  
ATOM   1629  N   ARG A 102      20.351  17.995  49.163  1.00  0.00           N  
ATOM   1630  CA  ARG A 102      19.871  16.843  48.423  1.00  0.00           C  
ATOM   1631  C   ARG A 102      20.475  15.558  48.968  1.00  0.00           C  
ATOM   1632  O   ARG A 102      21.682  15.485  49.224  1.00  0.00           O  
ATOM   1633  CB  ARG A 102      20.211  16.977  46.945  1.00  0.00           C  
ATOM   1634  CG  ARG A 102      19.782  15.801  46.081  1.00  0.00           C  
ATOM   1635  CD  ARG A 102      20.244  15.955  44.678  1.00  0.00           C  
ATOM   1636  NE  ARG A 102      19.530  17.015  43.985  1.00  0.00           N  
ATOM   1637  CZ  ARG A 102      19.788  17.414  42.725  1.00  0.00           C  
ATOM   1638  NH1 ARG A 102      20.745  16.833  42.034  1.00  0.00           N  
ATOM   1639  NH2 ARG A 102      19.081  18.391  42.182  1.00  0.00           N  
ATOM   1640  H   ARG A 102      21.297  18.315  49.015  1.00  0.00           H  
ATOM   1641  HA  ARG A 102      18.786  16.794  48.524  1.00  0.00           H  
ATOM   1642 1HB  ARG A 102      19.736  17.872  46.543  1.00  0.00           H  
ATOM   1643 2HB  ARG A 102      21.288  17.098  46.829  1.00  0.00           H  
ATOM   1644 1HG  ARG A 102      20.207  14.881  46.483  1.00  0.00           H  
ATOM   1645 2HG  ARG A 102      18.695  15.729  46.079  1.00  0.00           H  
ATOM   1646 1HD  ARG A 102      21.307  16.196  44.668  1.00  0.00           H  
ATOM   1647 2HD  ARG A 102      20.079  15.023  44.137  1.00  0.00           H  
ATOM   1648  HE  ARG A 102      18.787  17.485  44.484  1.00  0.00           H  
ATOM   1649 1HH1 ARG A 102      21.286  16.088  42.448  1.00  0.00           H  
ATOM   1650 2HH1 ARG A 102      20.938  17.134  41.089  1.00  0.00           H  
ATOM   1651 1HH2 ARG A 102      18.346  18.837  42.713  1.00  0.00           H  
ATOM   1652 2HH2 ARG A 102      19.275  18.690  41.239  1.00  0.00           H  
ATOM   1653  N   ASN A 103      19.624  14.550  49.141  1.00  0.00           N  
ATOM   1654  CA  ASN A 103      20.043  13.223  49.565  1.00  0.00           C  
ATOM   1655  C   ASN A 103      20.180  12.315  48.348  1.00  0.00           C  
ATOM   1656  O   ASN A 103      19.186  11.768  47.858  1.00  0.00           O  
ATOM   1657  CB  ASN A 103      19.067  12.642  50.572  1.00  0.00           C  
ATOM   1658  CG  ASN A 103      19.485  11.286  51.065  1.00  0.00           C  
ATOM   1659  OD1 ASN A 103      20.299  10.604  50.432  1.00  0.00           O  
ATOM   1660  ND2 ASN A 103      18.943  10.878  52.185  1.00  0.00           N  
ATOM   1661  H   ASN A 103      18.646  14.724  48.965  1.00  0.00           H  
ATOM   1662  HA  ASN A 103      21.006  13.309  50.069  1.00  0.00           H  
ATOM   1663 1HB  ASN A 103      18.980  13.316  51.426  1.00  0.00           H  
ATOM   1664 2HB  ASN A 103      18.079  12.562  50.117  1.00  0.00           H  
ATOM   1665 1HD2 ASN A 103      19.184   9.983  52.561  1.00  0.00           H  
ATOM   1666 2HD2 ASN A 103      18.288  11.462  52.664  1.00  0.00           H  
ATOM   1667  N   GLY A 104      21.413  12.150  47.874  1.00  0.00           N  
ATOM   1668  CA  GLY A 104      21.687  11.346  46.701  1.00  0.00           C  
ATOM   1669  C   GLY A 104      22.179   9.958  47.062  1.00  0.00           C  
ATOM   1670  O   GLY A 104      22.821   9.282  46.251  1.00  0.00           O  
ATOM   1671  H   GLY A 104      22.181  12.602  48.350  1.00  0.00           H  
ATOM   1672 1HA  GLY A 104      20.782  11.260  46.099  1.00  0.00           H  
ATOM   1673 2HA  GLY A 104      22.436  11.843  46.086  1.00  0.00           H  
ATOM   1674  N   THR A 105      21.882   9.526  48.285  1.00  0.00           N  
ATOM   1675  CA  THR A 105      22.357   8.259  48.814  1.00  0.00           C  
ATOM   1676  C   THR A 105      21.247   7.211  48.723  1.00  0.00           C  
ATOM   1677  O   THR A 105      20.161   7.461  48.196  1.00  0.00           O  
ATOM   1678  CB  THR A 105      22.830   8.403  50.271  1.00  0.00           C  
ATOM   1679  OG1 THR A 105      21.694   8.437  51.146  1.00  0.00           O  
ATOM   1680  CG2 THR A 105      23.639   9.679  50.446  1.00  0.00           C  
ATOM   1681  H   THR A 105      21.301  10.114  48.865  1.00  0.00           H  
ATOM   1682  HA  THR A 105      23.213   7.935  48.221  1.00  0.00           H  
ATOM   1683  HB  THR A 105      23.451   7.547  50.538  1.00  0.00           H  
ATOM   1684  HG1 THR A 105      21.183   9.232  50.973  1.00  0.00           H  
ATOM   1685 1HG2 THR A 105      23.966   9.764  51.482  1.00  0.00           H  
ATOM   1686 2HG2 THR A 105      24.509   9.651  49.792  1.00  0.00           H  
ATOM   1687 3HG2 THR A 105      23.021  10.539  50.190  1.00  0.00           H  
ATOM   1688  N   ASP A 106      21.532   6.019  49.241  1.00  0.00           N  
ATOM   1689  CA  ASP A 106      20.551   4.944  49.312  1.00  0.00           C  
ATOM   1690  C   ASP A 106      19.869   4.845  50.671  1.00  0.00           C  
ATOM   1691  O   ASP A 106      19.107   3.899  50.898  1.00  0.00           O  
ATOM   1692  CB  ASP A 106      21.217   3.607  48.984  1.00  0.00           C  
ATOM   1693  CG  ASP A 106      21.731   3.536  47.552  1.00  0.00           C  
ATOM   1694  OD1 ASP A 106      21.035   3.979  46.670  1.00  0.00           O  
ATOM   1695  OD2 ASP A 106      22.815   3.040  47.355  1.00  0.00           O  
ATOM   1696  H   ASP A 106      22.463   5.858  49.596  1.00  0.00           H  
ATOM   1697  HA  ASP A 106      19.775   5.134  48.570  1.00  0.00           H  
ATOM   1698 1HB  ASP A 106      22.053   3.440  49.663  1.00  0.00           H  
ATOM   1699 2HB  ASP A 106      20.503   2.796  49.139  1.00  0.00           H  
ATOM   1700  N   ARG A 107      20.116   5.789  51.573  1.00  0.00           N  
ATOM   1701  CA  ARG A 107      19.564   5.761  52.917  1.00  0.00           C  
ATOM   1702  C   ARG A 107      19.092   7.152  53.310  1.00  0.00           C  
ATOM   1703  O   ARG A 107      19.617   8.153  52.812  1.00  0.00           O  
ATOM   1704  CB  ARG A 107      20.597   5.268  53.920  1.00  0.00           C  
ATOM   1705  CG  ARG A 107      21.039   3.826  53.725  1.00  0.00           C  
ATOM   1706  CD  ARG A 107      19.955   2.869  54.064  1.00  0.00           C  
ATOM   1707  NE  ARG A 107      20.405   1.488  53.982  1.00  0.00           N  
ATOM   1708  CZ  ARG A 107      20.376   0.740  52.862  1.00  0.00           C  
ATOM   1709  NH1 ARG A 107      19.918   1.251  51.741  1.00  0.00           N  
ATOM   1710  NH2 ARG A 107      20.809  -0.508  52.890  1.00  0.00           N  
ATOM   1711  H   ARG A 107      20.716   6.556  51.302  1.00  0.00           H  
ATOM   1712  HA  ARG A 107      18.719   5.072  52.930  1.00  0.00           H  
ATOM   1713 1HB  ARG A 107      21.485   5.895  53.865  1.00  0.00           H  
ATOM   1714 2HB  ARG A 107      20.195   5.356  54.929  1.00  0.00           H  
ATOM   1715 1HG  ARG A 107      21.321   3.669  52.684  1.00  0.00           H  
ATOM   1716 2HG  ARG A 107      21.894   3.617  54.368  1.00  0.00           H  
ATOM   1717 1HD  ARG A 107      19.610   3.055  55.081  1.00  0.00           H  
ATOM   1718 2HD  ARG A 107      19.125   2.998  53.370  1.00  0.00           H  
ATOM   1719  HE  ARG A 107      20.764   1.060  54.824  1.00  0.00           H  
ATOM   1720 1HH1 ARG A 107      19.587   2.206  51.719  1.00  0.00           H  
ATOM   1721 2HH1 ARG A 107      19.897   0.690  50.902  1.00  0.00           H  
ATOM   1722 1HH2 ARG A 107      21.162  -0.902  53.752  1.00  0.00           H  
ATOM   1723 2HH2 ARG A 107      20.788  -1.069  52.051  1.00  0.00           H  
ATOM   1724  N   PRO A 108      18.098   7.247  54.193  1.00  0.00           N  
ATOM   1725  CA  PRO A 108      17.719   8.559  54.726  1.00  0.00           C  
ATOM   1726  C   PRO A 108      18.822   9.148  55.590  1.00  0.00           C  
ATOM   1727  O   PRO A 108      19.583   8.432  56.246  1.00  0.00           O  
ATOM   1728  CB  PRO A 108      16.466   8.250  55.550  1.00  0.00           C  
ATOM   1729  CG  PRO A 108      16.657   6.839  55.991  1.00  0.00           C  
ATOM   1730  CD  PRO A 108      17.306   6.163  54.813  1.00  0.00           C  
ATOM   1731  HA  PRO A 108      17.537   9.233  53.888  1.00  0.00           H  
ATOM   1732 1HB  PRO A 108      16.385   8.953  56.392  1.00  0.00           H  
ATOM   1733 2HB  PRO A 108      15.565   8.386  54.932  1.00  0.00           H  
ATOM   1734 1HG  PRO A 108      17.281   6.806  56.896  1.00  0.00           H  
ATOM   1735 2HG  PRO A 108      15.688   6.390  56.256  1.00  0.00           H  
ATOM   1736 1HD  PRO A 108      17.949   5.345  55.168  1.00  0.00           H  
ATOM   1737 2HD  PRO A 108      16.529   5.780  54.135  1.00  0.00           H  
ATOM   1738  N   CYS A 109      18.900  10.477  55.583  1.00  0.00           N  
ATOM   1739  CA  CYS A 109      19.904  11.218  56.333  1.00  0.00           C  
ATOM   1740  C   CYS A 109      19.222  12.200  57.274  1.00  0.00           C  
ATOM   1741  O   CYS A 109      18.090  12.627  57.031  1.00  0.00           O  
ATOM   1742  CB  CYS A 109      20.842  11.974  55.392  1.00  0.00           C  
ATOM   1743  SG  CYS A 109      21.846  10.905  54.334  1.00  0.00           S  
ATOM   1744  H   CYS A 109      18.227  10.985  55.027  1.00  0.00           H  
ATOM   1745  HA  CYS A 109      20.497  10.509  56.912  1.00  0.00           H  
ATOM   1746 1HB  CYS A 109      20.259  12.634  54.749  1.00  0.00           H  
ATOM   1747 2HB  CYS A 109      21.516  12.599  55.977  1.00  0.00           H  
ATOM   1748  N   ARG A 110      19.928  12.563  58.342  1.00  0.00           N  
ATOM   1749  CA  ARG A 110      19.533  13.655  59.219  1.00  0.00           C  
ATOM   1750  C   ARG A 110      20.213  14.935  58.753  1.00  0.00           C  
ATOM   1751  O   ARG A 110      21.425  14.947  58.515  1.00  0.00           O  
ATOM   1752  CB  ARG A 110      19.911  13.364  60.664  1.00  0.00           C  
ATOM   1753  CG  ARG A 110      19.634  14.498  61.638  1.00  0.00           C  
ATOM   1754  CD  ARG A 110      20.031  14.141  63.024  1.00  0.00           C  
ATOM   1755  NE  ARG A 110      19.116  13.180  63.619  1.00  0.00           N  
ATOM   1756  CZ  ARG A 110      19.411  11.886  63.851  1.00  0.00           C  
ATOM   1757  NH1 ARG A 110      20.596  11.414  63.534  1.00  0.00           N  
ATOM   1758  NH2 ARG A 110      18.508  11.091  64.398  1.00  0.00           N  
ATOM   1759  H   ARG A 110      20.776  12.052  58.543  1.00  0.00           H  
ATOM   1760  HA  ARG A 110      18.450  13.766  59.166  1.00  0.00           H  
ATOM   1761 1HB  ARG A 110      19.364  12.489  61.013  1.00  0.00           H  
ATOM   1762 2HB  ARG A 110      20.974  13.130  60.723  1.00  0.00           H  
ATOM   1763 1HG  ARG A 110      20.199  15.382  61.337  1.00  0.00           H  
ATOM   1764 2HG  ARG A 110      18.569  14.730  61.635  1.00  0.00           H  
ATOM   1765 1HD  ARG A 110      21.029  13.702  63.015  1.00  0.00           H  
ATOM   1766 2HD  ARG A 110      20.034  15.036  63.644  1.00  0.00           H  
ATOM   1767  HE  ARG A 110      18.194  13.506  63.877  1.00  0.00           H  
ATOM   1768 1HH1 ARG A 110      21.286  12.022  63.115  1.00  0.00           H  
ATOM   1769 2HH1 ARG A 110      20.816  10.444  63.707  1.00  0.00           H  
ATOM   1770 1HH2 ARG A 110      17.596  11.453  64.641  1.00  0.00           H  
ATOM   1771 2HH2 ARG A 110      18.728  10.121  64.571  1.00  0.00           H  
ATOM   1772  N   VAL A 111      19.432  16.003  58.617  1.00  0.00           N  
ATOM   1773  CA  VAL A 111      19.932  17.296  58.169  1.00  0.00           C  
ATOM   1774  C   VAL A 111      19.501  18.345  59.182  1.00  0.00           C  
ATOM   1775  O   VAL A 111      18.326  18.395  59.567  1.00  0.00           O  
ATOM   1776  CB  VAL A 111      19.387  17.651  56.774  1.00  0.00           C  
ATOM   1777  CG1 VAL A 111      19.918  19.003  56.322  1.00  0.00           C  
ATOM   1778  CG2 VAL A 111      19.763  16.564  55.779  1.00  0.00           C  
ATOM   1779  H   VAL A 111      18.451  15.904  58.838  1.00  0.00           H  
ATOM   1780  HA  VAL A 111      21.020  17.244  58.109  1.00  0.00           H  
ATOM   1781  HB  VAL A 111      18.301  17.735  56.829  1.00  0.00           H  
ATOM   1782 1HG1 VAL A 111      19.522  19.238  55.334  1.00  0.00           H  
ATOM   1783 2HG1 VAL A 111      19.607  19.771  57.029  1.00  0.00           H  
ATOM   1784 3HG1 VAL A 111      21.007  18.969  56.277  1.00  0.00           H  
ATOM   1785 1HG2 VAL A 111      19.373  16.821  54.794  1.00  0.00           H  
ATOM   1786 2HG2 VAL A 111      20.848  16.476  55.728  1.00  0.00           H  
ATOM   1787 3HG2 VAL A 111      19.337  15.613  56.100  1.00  0.00           H  
ATOM   1788  N   ARG A 112      20.443  19.180  59.608  1.00  0.00           N  
ATOM   1789  CA  ARG A 112      20.170  20.279  60.526  1.00  0.00           C  
ATOM   1790  C   ARG A 112      20.567  21.583  59.849  1.00  0.00           C  
ATOM   1791  O   ARG A 112      21.607  21.651  59.185  1.00  0.00           O  
ATOM   1792  CB  ARG A 112      20.936  20.113  61.831  1.00  0.00           C  
ATOM   1793  CG  ARG A 112      20.393  19.039  62.759  1.00  0.00           C  
ATOM   1794  CD  ARG A 112      21.156  18.976  64.032  1.00  0.00           C  
ATOM   1795  NE  ARG A 112      20.551  18.059  64.983  1.00  0.00           N  
ATOM   1796  CZ  ARG A 112      21.033  17.805  66.215  1.00  0.00           C  
ATOM   1797  NH1 ARG A 112      22.127  18.406  66.629  1.00  0.00           N  
ATOM   1798  NH2 ARG A 112      20.407  16.952  67.007  1.00  0.00           N  
ATOM   1799  H   ARG A 112      21.387  19.040  59.276  1.00  0.00           H  
ATOM   1800  HA  ARG A 112      19.104  20.279  60.758  1.00  0.00           H  
ATOM   1801 1HB  ARG A 112      21.974  19.868  61.613  1.00  0.00           H  
ATOM   1802 2HB  ARG A 112      20.929  21.057  62.377  1.00  0.00           H  
ATOM   1803 1HG  ARG A 112      19.351  19.255  62.994  1.00  0.00           H  
ATOM   1804 2HG  ARG A 112      20.461  18.067  62.270  1.00  0.00           H  
ATOM   1805 1HD  ARG A 112      22.172  18.637  63.830  1.00  0.00           H  
ATOM   1806 2HD  ARG A 112      21.187  19.966  64.485  1.00  0.00           H  
ATOM   1807  HE  ARG A 112      19.707  17.577  64.700  1.00  0.00           H  
ATOM   1808 1HH1 ARG A 112      22.604  19.059  66.024  1.00  0.00           H  
ATOM   1809 2HH1 ARG A 112      22.488  18.216  67.553  1.00  0.00           H  
ATOM   1810 1HH2 ARG A 112      19.567  16.489  66.688  1.00  0.00           H  
ATOM   1811 2HH2 ARG A 112      20.769  16.762  67.929  1.00  0.00           H  
ATOM   1812  N   VAL A 113      19.743  22.612  60.020  1.00  0.00           N  
ATOM   1813  CA  VAL A 113      20.017  23.947  59.500  1.00  0.00           C  
ATOM   1814  C   VAL A 113      19.957  24.926  60.664  1.00  0.00           C  
ATOM   1815  O   VAL A 113      18.946  24.994  61.375  1.00  0.00           O  
ATOM   1816  CB  VAL A 113      18.996  24.345  58.418  1.00  0.00           C  
ATOM   1817  CG1 VAL A 113      19.296  25.739  57.889  1.00  0.00           C  
ATOM   1818  CG2 VAL A 113      19.011  23.325  57.290  1.00  0.00           C  
ATOM   1819  H   VAL A 113      18.890  22.452  60.535  1.00  0.00           H  
ATOM   1820  HA  VAL A 113      21.010  23.946  59.048  1.00  0.00           H  
ATOM   1821  HB  VAL A 113      18.001  24.379  58.865  1.00  0.00           H  
ATOM   1822 1HG1 VAL A 113      18.564  26.005  57.126  1.00  0.00           H  
ATOM   1823 2HG1 VAL A 113      19.244  26.458  58.707  1.00  0.00           H  
ATOM   1824 3HG1 VAL A 113      20.295  25.755  57.453  1.00  0.00           H  
ATOM   1825 1HG2 VAL A 113      18.285  23.612  56.530  1.00  0.00           H  
ATOM   1826 2HG2 VAL A 113      20.006  23.287  56.847  1.00  0.00           H  
ATOM   1827 3HG2 VAL A 113      18.752  22.342  57.685  1.00  0.00           H  
ATOM   1828  N   THR A 114      21.033  25.682  60.857  1.00  0.00           N  
ATOM   1829  CA  THR A 114      21.158  26.618  61.970  1.00  0.00           C  
ATOM   1830  C   THR A 114      21.207  28.032  61.406  1.00  0.00           C  
ATOM   1831  O   THR A 114      21.916  28.293  60.427  1.00  0.00           O  
ATOM   1832  CB  THR A 114      22.411  26.337  62.819  1.00  0.00           C  
ATOM   1833  OG1 THR A 114      22.344  25.007  63.350  1.00  0.00           O  
ATOM   1834  CG2 THR A 114      22.513  27.332  63.965  1.00  0.00           C  
ATOM   1835  H   THR A 114      21.794  25.598  60.198  1.00  0.00           H  
ATOM   1836  HA  THR A 114      20.292  26.497  62.622  1.00  0.00           H  
ATOM   1837  HB  THR A 114      23.300  26.419  62.194  1.00  0.00           H  
ATOM   1838  HG1 THR A 114      23.113  24.509  63.063  1.00  0.00           H  
ATOM   1839 1HG2 THR A 114      23.405  27.119  64.554  1.00  0.00           H  
ATOM   1840 2HG2 THR A 114      22.576  28.344  63.564  1.00  0.00           H  
ATOM   1841 3HG2 THR A 114      21.631  27.248  64.599  1.00  0.00           H  
ATOM   1842  N   ALA A 115      20.451  28.939  62.022  1.00  0.00           N  
ATOM   1843  CA  ALA A 115      20.490  30.348  61.663  1.00  0.00           C  
ATOM   1844  C   ALA A 115      19.934  31.163  62.819  1.00  0.00           C  
ATOM   1845  O   ALA A 115      18.959  30.760  63.459  1.00  0.00           O  
ATOM   1846  CB  ALA A 115      19.698  30.626  60.382  1.00  0.00           C  
ATOM   1847  H   ALA A 115      19.833  28.636  62.760  1.00  0.00           H  
ATOM   1848  HA  ALA A 115      21.527  30.627  61.469  1.00  0.00           H  
ATOM   1849 1HB  ALA A 115      19.750  31.689  60.145  1.00  0.00           H  
ATOM   1850 2HB  ALA A 115      20.122  30.049  59.560  1.00  0.00           H  
ATOM   1851 3HB  ALA A 115      18.658  30.338  60.528  1.00  0.00           H  
ATOM   1852  N   GLY A 116      20.557  32.311  63.080  1.00  0.00           N  
ATOM   1853  CA  GLY A 116      20.093  33.179  64.141  1.00  0.00           C  
ATOM   1854  C   GLY A 116      20.283  32.629  65.535  1.00  0.00           C  
ATOM   1855  O   GLY A 116      19.691  33.152  66.483  1.00  0.00           O  
ATOM   1856  H   GLY A 116      21.362  32.586  62.535  1.00  0.00           H  
ATOM   1857 1HA  GLY A 116      20.616  34.134  64.085  1.00  0.00           H  
ATOM   1858 2HA  GLY A 116      19.032  33.385  64.005  1.00  0.00           H  
ATOM   1859  N   GLY A 117      21.093  31.585  65.691  1.00  0.00           N  
ATOM   1860  CA  GLY A 117      21.228  30.913  66.966  1.00  0.00           C  
ATOM   1861  C   GLY A 117      20.253  29.784  67.207  1.00  0.00           C  
ATOM   1862  O   GLY A 117      20.340  29.126  68.250  1.00  0.00           O  
ATOM   1863  H   GLY A 117      21.627  31.251  64.900  1.00  0.00           H  
ATOM   1864 1HA  GLY A 117      22.234  30.504  67.057  1.00  0.00           H  
ATOM   1865 2HA  GLY A 117      21.100  31.634  67.772  1.00  0.00           H  
ATOM   1866  N   GLU A 118      19.331  29.533  66.280  1.00  0.00           N  
ATOM   1867  CA  GLU A 118      18.341  28.477  66.422  1.00  0.00           C  
ATOM   1868  C   GLU A 118      18.623  27.377  65.412  1.00  0.00           C  
ATOM   1869  O   GLU A 118      18.938  27.645  64.248  1.00  0.00           O  
ATOM   1870  CB  GLU A 118      16.926  29.027  66.225  1.00  0.00           C  
ATOM   1871  CG  GLU A 118      15.820  27.998  66.409  1.00  0.00           C  
ATOM   1872  CD  GLU A 118      14.444  28.597  66.324  1.00  0.00           C  
ATOM   1873  OE1 GLU A 118      14.344  29.794  66.205  1.00  0.00           O  
ATOM   1874  OE2 GLU A 118      13.491  27.855  66.380  1.00  0.00           O  
ATOM   1875  H   GLU A 118      19.327  30.103  65.447  1.00  0.00           H  
ATOM   1876  HA  GLU A 118      18.406  28.075  67.433  1.00  0.00           H  
ATOM   1877 1HB  GLU A 118      16.749  29.839  66.931  1.00  0.00           H  
ATOM   1878 2HB  GLU A 118      16.833  29.442  65.221  1.00  0.00           H  
ATOM   1879 1HG  GLU A 118      15.918  27.233  65.639  1.00  0.00           H  
ATOM   1880 2HG  GLU A 118      15.943  27.518  67.379  1.00  0.00           H  
ATOM   1881  N   THR A 119      18.507  26.132  65.866  1.00  0.00           N  
ATOM   1882  CA  THR A 119      18.753  24.961  65.037  1.00  0.00           C  
ATOM   1883  C   THR A 119      17.467  24.163  64.885  1.00  0.00           C  
ATOM   1884  O   THR A 119      16.756  23.927  65.868  1.00  0.00           O  
ATOM   1885  CB  THR A 119      19.860  24.070  65.631  1.00  0.00           C  
ATOM   1886  OG1 THR A 119      21.074  24.823  65.745  1.00  0.00           O  
ATOM   1887  CG2 THR A 119      20.101  22.857  64.745  1.00  0.00           C  
ATOM   1888  H   THR A 119      18.235  26.004  66.830  1.00  0.00           H  
ATOM   1889  HA  THR A 119      19.096  25.296  64.057  1.00  0.00           H  
ATOM   1890  HB  THR A 119      19.562  23.733  66.624  1.00  0.00           H  
ATOM   1891  HG1 THR A 119      21.500  24.875  64.886  1.00  0.00           H  
ATOM   1892 1HG2 THR A 119      20.886  22.239  65.181  1.00  0.00           H  
ATOM   1893 2HG2 THR A 119      19.183  22.276  64.665  1.00  0.00           H  
ATOM   1894 3HG2 THR A 119      20.409  23.187  63.753  1.00  0.00           H  
ATOM   1895  N   ARG A 120      17.172  23.752  63.654  1.00  0.00           N  
ATOM   1896  CA  ARG A 120      16.063  22.856  63.358  1.00  0.00           C  
ATOM   1897  C   ARG A 120      16.604  21.583  62.725  1.00  0.00           C  
ATOM   1898  O   ARG A 120      17.607  21.614  62.007  1.00  0.00           O  
ATOM   1899  CB  ARG A 120      15.062  23.514  62.419  1.00  0.00           C  
ATOM   1900  CG  ARG A 120      14.436  24.795  62.947  1.00  0.00           C  
ATOM   1901  CD  ARG A 120      13.532  24.531  64.096  1.00  0.00           C  
ATOM   1902  NE  ARG A 120      12.908  25.749  64.587  1.00  0.00           N  
ATOM   1903  CZ  ARG A 120      11.732  26.237  64.150  1.00  0.00           C  
ATOM   1904  NH1 ARG A 120      11.063  25.600  63.214  1.00  0.00           N  
ATOM   1905  NH2 ARG A 120      11.249  27.356  64.661  1.00  0.00           N  
ATOM   1906  H   ARG A 120      17.753  24.085  62.897  1.00  0.00           H  
ATOM   1907  HA  ARG A 120      15.550  22.620  64.291  1.00  0.00           H  
ATOM   1908 1HB  ARG A 120      15.550  23.751  61.475  1.00  0.00           H  
ATOM   1909 2HB  ARG A 120      14.253  22.816  62.203  1.00  0.00           H  
ATOM   1910 1HG  ARG A 120      15.222  25.474  63.279  1.00  0.00           H  
ATOM   1911 2HG  ARG A 120      13.855  25.270  62.156  1.00  0.00           H  
ATOM   1912 1HD  ARG A 120      12.743  23.845  63.788  1.00  0.00           H  
ATOM   1913 2HD  ARG A 120      14.100  24.086  64.912  1.00  0.00           H  
ATOM   1914  HE  ARG A 120      13.394  26.268  65.308  1.00  0.00           H  
ATOM   1915 1HH1 ARG A 120      11.432  24.745  62.823  1.00  0.00           H  
ATOM   1916 2HH1 ARG A 120      10.181  25.966  62.886  1.00  0.00           H  
ATOM   1917 1HH2 ARG A 120      11.763  27.845  65.381  1.00  0.00           H  
ATOM   1918 2HH2 ARG A 120      10.367  27.722  64.333  1.00  0.00           H  
ATOM   1919  N   GLU A 121      15.938  20.464  62.996  1.00  0.00           N  
ATOM   1920  CA  GLU A 121      16.352  19.165  62.487  1.00  0.00           C  
ATOM   1921  C   GLU A 121      15.311  18.625  61.516  1.00  0.00           C  
ATOM   1922  O   GLU A 121      14.106  18.727  61.759  1.00  0.00           O  
ATOM   1923  CB  GLU A 121      16.561  18.178  63.636  1.00  0.00           C  
ATOM   1924  CG  GLU A 121      17.066  16.808  63.205  1.00  0.00           C  
ATOM   1925  CD  GLU A 121      17.379  15.906  64.366  1.00  0.00           C  
ATOM   1926  OE1 GLU A 121      18.187  16.279  65.183  1.00  0.00           O  
ATOM   1927  OE2 GLU A 121      16.808  14.844  64.438  1.00  0.00           O  
ATOM   1928  H   GLU A 121      15.114  20.525  63.576  1.00  0.00           H  
ATOM   1929  HA  GLU A 121      17.303  19.284  61.967  1.00  0.00           H  
ATOM   1930 1HB  GLU A 121      17.281  18.591  64.344  1.00  0.00           H  
ATOM   1931 2HB  GLU A 121      15.622  18.035  64.170  1.00  0.00           H  
ATOM   1932 1HG  GLU A 121      16.308  16.331  62.584  1.00  0.00           H  
ATOM   1933 2HG  GLU A 121      17.963  16.937  62.600  1.00  0.00           H  
ATOM   1934  N   TYR A 122      15.790  18.052  60.413  1.00  0.00           N  
ATOM   1935  CA  TYR A 122      14.937  17.504  59.374  1.00  0.00           C  
ATOM   1936  C   TYR A 122      15.425  16.110  59.005  1.00  0.00           C  
ATOM   1937  O   TYR A 122      16.589  15.761  59.214  1.00  0.00           O  
ATOM   1938  CB  TYR A 122      14.916  18.415  58.145  1.00  0.00           C  
ATOM   1939  CG  TYR A 122      14.623  19.865  58.465  1.00  0.00           C  
ATOM   1940  CD1 TYR A 122      15.660  20.725  58.793  1.00  0.00           C  
ATOM   1941  CD2 TYR A 122      13.318  20.334  58.430  1.00  0.00           C  
ATOM   1942  CE1 TYR A 122      15.393  22.049  59.085  1.00  0.00           C  
ATOM   1943  CE2 TYR A 122      13.051  21.657  58.722  1.00  0.00           C  
ATOM   1944  CZ  TYR A 122      14.083  22.513  59.049  1.00  0.00           C  
ATOM   1945  OH  TYR A 122      13.818  23.831  59.340  1.00  0.00           O  
ATOM   1946  H   TYR A 122      16.792  18.001  60.304  1.00  0.00           H  
ATOM   1947  HA  TYR A 122      13.917  17.451  59.756  1.00  0.00           H  
ATOM   1948 1HB  TYR A 122      15.880  18.366  57.639  1.00  0.00           H  
ATOM   1949 2HB  TYR A 122      14.159  18.064  57.443  1.00  0.00           H  
ATOM   1950  HD1 TYR A 122      16.686  20.357  58.821  1.00  0.00           H  
ATOM   1951  HD2 TYR A 122      12.503  19.657  58.173  1.00  0.00           H  
ATOM   1952  HE1 TYR A 122      16.208  22.725  59.344  1.00  0.00           H  
ATOM   1953  HE2 TYR A 122      12.026  22.025  58.696  1.00  0.00           H  
ATOM   1954  HH  TYR A 122      12.892  24.016  59.164  1.00  0.00           H  
ATOM   1955  N   THR A 123      14.512  15.314  58.457  1.00  0.00           N  
ATOM   1956  CA  THR A 123      14.844  14.042  57.831  1.00  0.00           C  
ATOM   1957  C   THR A 123      14.624  14.156  56.330  1.00  0.00           C  
ATOM   1958  O   THR A 123      13.570  14.622  55.888  1.00  0.00           O  
ATOM   1959  CB  THR A 123      14.001  12.888  58.405  1.00  0.00           C  
ATOM   1960  OG1 THR A 123      14.252  12.763  59.811  1.00  0.00           O  
ATOM   1961  CG2 THR A 123      14.348  11.579  57.713  1.00  0.00           C  
ATOM   1962  H   THR A 123      13.549  15.615  58.480  1.00  0.00           H  
ATOM   1963  HA  THR A 123      15.890  13.816  58.040  1.00  0.00           H  
ATOM   1964  HB  THR A 123      12.943  13.102  58.256  1.00  0.00           H  
ATOM   1965  HG1 THR A 123      15.186  12.591  59.955  1.00  0.00           H  
ATOM   1966 1HG2 THR A 123      13.743  10.775  58.132  1.00  0.00           H  
ATOM   1967 2HG2 THR A 123      14.147  11.667  56.646  1.00  0.00           H  
ATOM   1968 3HG2 THR A 123      15.403  11.355  57.867  1.00  0.00           H  
ATOM   1969  N   VAL A 124      15.620  13.739  55.554  1.00  0.00           N  
ATOM   1970  CA  VAL A 124      15.567  13.803  54.099  1.00  0.00           C  
ATOM   1971  C   VAL A 124      15.722  12.386  53.560  1.00  0.00           C  
ATOM   1972  O   VAL A 124      16.694  11.690  53.884  1.00  0.00           O  
ATOM   1973  CB  VAL A 124      16.682  14.708  53.542  1.00  0.00           C  
ATOM   1974  CG1 VAL A 124      16.601  14.781  52.025  1.00  0.00           C  
ATOM   1975  CG2 VAL A 124      16.576  16.097  54.155  1.00  0.00           C  
ATOM   1976  H   VAL A 124      16.444  13.364  56.001  1.00  0.00           H  
ATOM   1977  HA  VAL A 124      14.605  14.224  53.806  1.00  0.00           H  
ATOM   1978  HB  VAL A 124      17.650  14.273  53.792  1.00  0.00           H  
ATOM   1979 1HG1 VAL A 124      17.396  15.424  51.648  1.00  0.00           H  
ATOM   1980 2HG1 VAL A 124      16.715  13.781  51.606  1.00  0.00           H  
ATOM   1981 3HG1 VAL A 124      15.634  15.190  51.731  1.00  0.00           H  
ATOM   1982 1HG2 VAL A 124      17.367  16.731  53.757  1.00  0.00           H  
ATOM   1983 2HG2 VAL A 124      15.606  16.529  53.910  1.00  0.00           H  
ATOM   1984 3HG2 VAL A 124      16.679  16.025  55.238  1.00  0.00           H  
ATOM   1985  N   ASN A 125      14.752  11.956  52.760  1.00  0.00           N  
ATOM   1986  CA  ASN A 125      14.730  10.620  52.191  1.00  0.00           C  
ATOM   1987  C   ASN A 125      15.511  10.573  50.879  1.00  0.00           C  
ATOM   1988  O   ASN A 125      15.709  11.602  50.228  1.00  0.00           O  
ATOM   1989  CB  ASN A 125      13.301  10.152  51.985  1.00  0.00           C  
ATOM   1990  CG  ASN A 125      12.578   9.914  53.282  1.00  0.00           C  
ATOM   1991  OD1 ASN A 125      13.129   9.318  54.214  1.00  0.00           O  
ATOM   1992  ND2 ASN A 125      11.354  10.371  53.359  1.00  0.00           N  
ATOM   1993  H   ASN A 125      14.001  12.596  52.544  1.00  0.00           H  
ATOM   1994  HA  ASN A 125      15.194   9.934  52.901  1.00  0.00           H  
ATOM   1995 1HB  ASN A 125      12.753  10.898  51.408  1.00  0.00           H  
ATOM   1996 2HB  ASN A 125      13.300   9.227  51.408  1.00  0.00           H  
ATOM   1997 1HD2 ASN A 125      10.824  10.241  54.199  1.00  0.00           H  
ATOM   1998 2HD2 ASN A 125      10.948  10.847  52.580  1.00  0.00           H  
ATOM   1999  N   PRO A 126      15.992   9.393  50.484  1.00  0.00           N  
ATOM   2000  CA  PRO A 126      16.709   9.282  49.208  1.00  0.00           C  
ATOM   2001  C   PRO A 126      15.899   9.867  48.058  1.00  0.00           C  
ATOM   2002  O   PRO A 126      14.711   9.580  47.898  1.00  0.00           O  
ATOM   2003  CB  PRO A 126      16.897   7.770  49.048  1.00  0.00           C  
ATOM   2004  CG  PRO A 126      16.944   7.257  50.446  1.00  0.00           C  
ATOM   2005  CD  PRO A 126      15.918   8.078  51.181  1.00  0.00           C  
ATOM   2006  HA  PRO A 126      17.646   9.835  49.288  1.00  0.00           H  
ATOM   2007 1HB  PRO A 126      16.065   7.346  48.466  1.00  0.00           H  
ATOM   2008 2HB  PRO A 126      17.819   7.564  48.485  1.00  0.00           H  
ATOM   2009 1HG  PRO A 126      16.719   6.181  50.464  1.00  0.00           H  
ATOM   2010 2HG  PRO A 126      17.957   7.377  50.860  1.00  0.00           H  
ATOM   2011 1HD  PRO A 126      14.927   7.612  51.069  1.00  0.00           H  
ATOM   2012 2HD  PRO A 126      16.195   8.148  52.243  1.00  0.00           H  
ATOM   2013  N   GLY A 127      16.562  10.694  47.252  1.00  0.00           N  
ATOM   2014  CA  GLY A 127      15.924  11.269  46.083  1.00  0.00           C  
ATOM   2015  C   GLY A 127      15.118  12.514  46.371  1.00  0.00           C  
ATOM   2016  O   GLY A 127      14.580  13.127  45.444  1.00  0.00           O  
ATOM   2017  H   GLY A 127      17.524  10.928  47.453  1.00  0.00           H  
ATOM   2018 1HA  GLY A 127      16.682  11.518  45.340  1.00  0.00           H  
ATOM   2019 2HA  GLY A 127      15.262  10.532  45.631  1.00  0.00           H  
ATOM   2020  N   THR A 128      15.024  12.908  47.639  1.00  0.00           N  
ATOM   2021  CA  THR A 128      14.270  14.082  48.047  1.00  0.00           C  
ATOM   2022  C   THR A 128      15.249  15.181  48.434  1.00  0.00           C  
ATOM   2023  O   THR A 128      16.461  14.960  48.497  1.00  0.00           O  
ATOM   2024  CB  THR A 128      13.321  13.772  49.219  1.00  0.00           C  
ATOM   2025  OG1 THR A 128      14.088  13.508  50.401  1.00  0.00           O  
ATOM   2026  CG2 THR A 128      12.457  12.561  48.901  1.00  0.00           C  
ATOM   2027  H   THR A 128      15.501  12.362  48.341  1.00  0.00           H  
ATOM   2028  HA  THR A 128      13.653  14.406  47.207  1.00  0.00           H  
ATOM   2029  HB  THR A 128      12.678  14.631  49.404  1.00  0.00           H  
ATOM   2030  HG1 THR A 128      14.919  13.092  50.157  1.00  0.00           H  
ATOM   2031 1HG2 THR A 128      11.793  12.357  49.740  1.00  0.00           H  
ATOM   2032 2HG2 THR A 128      11.863  12.763  48.009  1.00  0.00           H  
ATOM   2033 3HG2 THR A 128      13.094  11.696  48.723  1.00  0.00           H  
ATOM   2034  N   GLU A 129      14.718  16.381  48.653  1.00  0.00           N  
ATOM   2035  CA  GLU A 129      15.506  17.550  49.016  1.00  0.00           C  
ATOM   2036  C   GLU A 129      14.870  18.252  50.209  1.00  0.00           C  
ATOM   2037  O   GLU A 129      13.646  18.218  50.374  1.00  0.00           O  
ATOM   2038  CB  GLU A 129      15.622  18.515  47.834  1.00  0.00           C  
ATOM   2039  CG  GLU A 129      16.390  17.960  46.643  1.00  0.00           C  
ATOM   2040  CD  GLU A 129      16.500  18.942  45.509  1.00  0.00           C  
ATOM   2041  OE1 GLU A 129      15.801  19.926  45.531  1.00  0.00           O  
ATOM   2042  OE2 GLU A 129      17.285  18.707  44.621  1.00  0.00           O  
ATOM   2043  H   GLU A 129      13.717  16.472  48.559  1.00  0.00           H  
ATOM   2044  HA  GLU A 129      16.512  17.221  49.280  1.00  0.00           H  
ATOM   2045 1HB  GLU A 129      14.625  18.790  47.490  1.00  0.00           H  
ATOM   2046 2HB  GLU A 129      16.121  19.428  48.158  1.00  0.00           H  
ATOM   2047 1HG  GLU A 129      17.393  17.683  46.967  1.00  0.00           H  
ATOM   2048 2HG  GLU A 129      15.891  17.059  46.289  1.00  0.00           H  
ATOM   2049  N   LEU A 130      15.701  18.883  51.034  1.00  0.00           N  
ATOM   2050  CA  LEU A 130      15.242  19.768  52.096  1.00  0.00           C  
ATOM   2051  C   LEU A 130      15.167  21.201  51.583  1.00  0.00           C  
ATOM   2052  O   LEU A 130      16.070  21.668  50.883  1.00  0.00           O  
ATOM   2053  CB  LEU A 130      16.184  19.691  53.304  1.00  0.00           C  
ATOM   2054  CG  LEU A 130      15.898  20.688  54.435  1.00  0.00           C  
ATOM   2055  CD1 LEU A 130      14.553  20.364  55.070  1.00  0.00           C  
ATOM   2056  CD2 LEU A 130      17.018  20.624  55.463  1.00  0.00           C  
ATOM   2057  H   LEU A 130      16.692  18.735  50.911  1.00  0.00           H  
ATOM   2058  HA  LEU A 130      14.251  19.444  52.413  1.00  0.00           H  
ATOM   2059 1HB  LEU A 130      16.128  18.688  53.725  1.00  0.00           H  
ATOM   2060 2HB  LEU A 130      17.204  19.862  52.962  1.00  0.00           H  
ATOM   2061  HG  LEU A 130      15.840  21.696  54.025  1.00  0.00           H  
ATOM   2062 1HD1 LEU A 130      14.350  21.072  55.873  1.00  0.00           H  
ATOM   2063 2HD1 LEU A 130      13.768  20.436  54.317  1.00  0.00           H  
ATOM   2064 3HD1 LEU A 130      14.576  19.353  55.475  1.00  0.00           H  
ATOM   2065 1HD2 LEU A 130      16.816  21.333  56.266  1.00  0.00           H  
ATOM   2066 2HD2 LEU A 130      17.077  19.616  55.875  1.00  0.00           H  
ATOM   2067 3HD2 LEU A 130      17.965  20.876  54.986  1.00  0.00           H  
ATOM   2068  N   GLU A 131      14.085  21.893  51.937  1.00  0.00           N  
ATOM   2069  CA  GLU A 131      13.907  23.302  51.601  1.00  0.00           C  
ATOM   2070  C   GLU A 131      13.640  24.089  52.876  1.00  0.00           C  
ATOM   2071  O   GLU A 131      12.588  23.921  53.502  1.00  0.00           O  
ATOM   2072  CB  GLU A 131      12.757  23.489  50.610  1.00  0.00           C  
ATOM   2073  CG  GLU A 131      12.988  22.847  49.249  1.00  0.00           C  
ATOM   2074  CD  GLU A 131      11.842  23.060  48.299  1.00  0.00           C  
ATOM   2075  OE1 GLU A 131      10.783  23.427  48.749  1.00  0.00           O  
ATOM   2076  OE2 GLU A 131      12.026  22.855  47.122  1.00  0.00           O  
ATOM   2077  H   GLU A 131      13.363  21.417  52.458  1.00  0.00           H  
ATOM   2078  HA  GLU A 131      14.820  23.662  51.125  1.00  0.00           H  
ATOM   2079 1HB  GLU A 131      11.844  23.065  51.029  1.00  0.00           H  
ATOM   2080 2HB  GLU A 131      12.581  24.553  50.453  1.00  0.00           H  
ATOM   2081 1HG  GLU A 131      13.892  23.268  48.810  1.00  0.00           H  
ATOM   2082 2HG  GLU A 131      13.147  21.778  49.386  1.00  0.00           H  
ATOM   2083  N   VAL A 132      14.590  24.943  53.257  1.00  0.00           N  
ATOM   2084  CA  VAL A 132      14.464  25.817  54.418  1.00  0.00           C  
ATOM   2085  C   VAL A 132      14.757  27.246  53.981  1.00  0.00           C  
ATOM   2086  O   VAL A 132      15.748  27.501  53.289  1.00  0.00           O  
ATOM   2087  CB  VAL A 132      15.438  25.398  55.536  1.00  0.00           C  
ATOM   2088  CG1 VAL A 132      15.378  26.386  56.692  1.00  0.00           C  
ATOM   2089  CG2 VAL A 132      15.107  23.992  56.010  1.00  0.00           C  
ATOM   2090  H   VAL A 132      15.434  24.978  52.703  1.00  0.00           H  
ATOM   2091  HA  VAL A 132      13.446  25.738  54.802  1.00  0.00           H  
ATOM   2092  HB  VAL A 132      16.455  25.421  55.145  1.00  0.00           H  
ATOM   2093 1HG1 VAL A 132      16.073  26.074  57.472  1.00  0.00           H  
ATOM   2094 2HG1 VAL A 132      15.654  27.378  56.336  1.00  0.00           H  
ATOM   2095 3HG1 VAL A 132      14.367  26.411  57.097  1.00  0.00           H  
ATOM   2096 1HG2 VAL A 132      15.800  23.702  56.800  1.00  0.00           H  
ATOM   2097 2HG2 VAL A 132      14.087  23.968  56.395  1.00  0.00           H  
ATOM   2098 3HG2 VAL A 132      15.196  23.296  55.176  1.00  0.00           H  
ATOM   2099  N   GLU A 133      13.894  28.176  54.382  1.00  0.00           N  
ATOM   2100  CA  GLU A 133      14.081  29.593  54.105  1.00  0.00           C  
ATOM   2101  C   GLU A 133      14.547  30.322  55.359  1.00  0.00           C  
ATOM   2102  O   GLU A 133      14.019  30.099  56.452  1.00  0.00           O  
ATOM   2103  CB  GLU A 133      12.783  30.216  53.586  1.00  0.00           C  
ATOM   2104  CG  GLU A 133      12.321  29.676  52.240  1.00  0.00           C  
ATOM   2105  CD  GLU A 133      11.060  30.331  51.748  1.00  0.00           C  
ATOM   2106  OE1 GLU A 133      10.509  31.130  52.467  1.00  0.00           O  
ATOM   2107  OE2 GLU A 133      10.647  30.032  50.653  1.00  0.00           O  
ATOM   2108  H   GLU A 133      13.079  27.879  54.900  1.00  0.00           H  
ATOM   2109  HA  GLU A 133      14.838  29.697  53.327  1.00  0.00           H  
ATOM   2110 1HB  GLU A 133      11.983  30.045  54.307  1.00  0.00           H  
ATOM   2111 2HB  GLU A 133      12.911  31.294  53.488  1.00  0.00           H  
ATOM   2112 1HG  GLU A 133      13.109  29.835  51.506  1.00  0.00           H  
ATOM   2113 2HG  GLU A 133      12.156  28.603  52.328  1.00  0.00           H  
ATOM   2114  N   LEU A 134      15.538  31.193  55.194  1.00  0.00           N  
ATOM   2115  CA  LEU A 134      16.077  31.993  56.284  1.00  0.00           C  
ATOM   2116  C   LEU A 134      15.662  33.451  56.134  1.00  0.00           C  
ATOM   2117  O   LEU A 134      15.315  33.909  55.043  1.00  0.00           O  
ATOM   2118  CB  LEU A 134      17.607  31.885  56.317  1.00  0.00           C  
ATOM   2119  CG  LEU A 134      18.173  30.460  56.349  1.00  0.00           C  
ATOM   2120  CD1 LEU A 134      19.694  30.518  56.410  1.00  0.00           C  
ATOM   2121  CD2 LEU A 134      17.606  29.715  57.548  1.00  0.00           C  
ATOM   2122  H   LEU A 134      15.928  31.298  54.268  1.00  0.00           H  
ATOM   2123  HA  LEU A 134      15.684  31.605  57.225  1.00  0.00           H  
ATOM   2124 1HB  LEU A 134      18.010  32.382  55.436  1.00  0.00           H  
ATOM   2125 2HB  LEU A 134      17.973  32.407  57.202  1.00  0.00           H  
ATOM   2126  HG  LEU A 134      17.896  29.937  55.433  1.00  0.00           H  
ATOM   2127 1HD1 LEU A 134      20.096  29.505  56.432  1.00  0.00           H  
ATOM   2128 2HD1 LEU A 134      20.073  31.039  55.531  1.00  0.00           H  
ATOM   2129 3HD1 LEU A 134      20.001  31.050  57.309  1.00  0.00           H  
ATOM   2130 1HD2 LEU A 134      18.008  28.701  57.571  1.00  0.00           H  
ATOM   2131 2HD2 LEU A 134      17.884  30.235  58.465  1.00  0.00           H  
ATOM   2132 3HD2 LEU A 134      16.520  29.673  57.470  1.00  0.00           H  
ATOM   2133  N   SER A 135      15.708  34.175  57.249  1.00  0.00           N  
ATOM   2134  CA  SER A 135      15.425  35.599  57.233  1.00  0.00           C  
ATOM   2135  C   SER A 135      16.519  36.348  56.470  1.00  0.00           C  
ATOM   2136  O   SER A 135      17.640  35.849  56.333  1.00  0.00           O  
ATOM   2137  CB  SER A 135      15.316  36.128  58.650  1.00  0.00           C  
ATOM   2138  OG  SER A 135      16.549  36.049  59.312  1.00  0.00           O  
ATOM   2139  H   SER A 135      15.943  33.729  58.125  1.00  0.00           H  
ATOM   2140  HA  SER A 135      14.468  35.756  56.734  1.00  0.00           H  
ATOM   2141 1HB  SER A 135      14.979  37.163  58.627  1.00  0.00           H  
ATOM   2142 2HB  SER A 135      14.570  35.552  59.197  1.00  0.00           H  
ATOM   2143  HG  SER A 135      16.492  36.658  60.051  1.00  0.00           H  
ATOM   2144  N   PRO A 136      16.217  37.542  55.952  1.00  0.00           N  
ATOM   2145  CA  PRO A 136      17.249  38.298  55.219  1.00  0.00           C  
ATOM   2146  C   PRO A 136      18.556  38.441  55.979  1.00  0.00           C  
ATOM   2147  O   PRO A 136      19.627  38.411  55.359  1.00  0.00           O  
ATOM   2148  CB  PRO A 136      16.582  39.663  55.014  1.00  0.00           C  
ATOM   2149  CG  PRO A 136      15.128  39.349  54.926  1.00  0.00           C  
ATOM   2150  CD  PRO A 136      14.914  38.269  55.951  1.00  0.00           C  
ATOM   2151  HA  PRO A 136      17.470  37.770  54.290  1.00  0.00           H  
ATOM   2152 1HB  PRO A 136      16.825  40.329  55.855  1.00  0.00           H  
ATOM   2153 2HB  PRO A 136      16.973  40.139  54.103  1.00  0.00           H  
ATOM   2154 1HG  PRO A 136      14.532  40.251  55.129  1.00  0.00           H  
ATOM   2155 2HG  PRO A 136      14.871  39.023  53.907  1.00  0.00           H  
ATOM   2156 1HD  PRO A 136      14.708  38.727  56.931  1.00  0.00           H  
ATOM   2157 2HD  PRO A 136      14.076  37.628  55.641  1.00  0.00           H  
ATOM   2158  N   GLU A 137      18.506  38.591  57.300  1.00  0.00           N  
ATOM   2159  CA  GLU A 137      19.698  38.801  58.110  1.00  0.00           C  
ATOM   2160  C   GLU A 137      20.624  37.591  58.126  1.00  0.00           C  
ATOM   2161  O   GLU A 137      21.817  37.741  58.410  1.00  0.00           O  
ATOM   2162  CB  GLU A 137      19.299  39.157  59.543  1.00  0.00           C  
ATOM   2163  CG  GLU A 137      18.615  40.510  59.689  1.00  0.00           C  
ATOM   2164  CD  GLU A 137      18.232  40.821  61.108  1.00  0.00           C  
ATOM   2165  OE1 GLU A 137      18.409  39.976  61.952  1.00  0.00           O  
ATOM   2166  OE2 GLU A 137      17.760  41.908  61.351  1.00  0.00           O  
ATOM   2167  H   GLU A 137      17.604  38.557  57.753  1.00  0.00           H  
ATOM   2168  HA  GLU A 137      20.257  39.639  57.692  1.00  0.00           H  
ATOM   2169 1HB  GLU A 137      18.621  38.396  59.931  1.00  0.00           H  
ATOM   2170 2HB  GLU A 137      20.184  39.160  60.178  1.00  0.00           H  
ATOM   2171 1HG  GLU A 137      19.289  41.285  59.327  1.00  0.00           H  
ATOM   2172 2HG  GLU A 137      17.722  40.523  59.064  1.00  0.00           H  
ATOM   2173  N   GLN A 138      20.103  36.395  57.833  1.00  0.00           N  
ATOM   2174  CA  GLN A 138      20.899  35.180  57.939  1.00  0.00           C  
ATOM   2175  C   GLN A 138      21.243  34.578  56.581  1.00  0.00           C  
ATOM   2176  O   GLN A 138      21.715  33.435  56.532  1.00  0.00           O  
ATOM   2177  CB  GLN A 138      20.158  34.142  58.788  1.00  0.00           C  
ATOM   2178  CG  GLN A 138      19.918  34.570  60.226  1.00  0.00           C  
ATOM   2179  CD  GLN A 138      21.205  34.671  61.022  1.00  0.00           C  
ATOM   2180  OE1 GLN A 138      21.949  33.694  61.153  1.00  0.00           O  
ATOM   2181  NE2 GLN A 138      21.477  35.855  61.558  1.00  0.00           N  
ATOM   2182  H   GLN A 138      19.141  36.329  57.534  1.00  0.00           H  
ATOM   2183  HA  GLN A 138      21.837  35.423  58.441  1.00  0.00           H  
ATOM   2184 1HB  GLN A 138      19.191  33.926  58.336  1.00  0.00           H  
ATOM   2185 2HB  GLN A 138      20.727  33.212  58.804  1.00  0.00           H  
ATOM   2186 1HG  GLN A 138      19.438  35.548  60.228  1.00  0.00           H  
ATOM   2187 2HG  GLN A 138      19.273  33.836  60.710  1.00  0.00           H  
ATOM   2188 1HE2 GLN A 138      22.312  35.983  62.095  1.00  0.00           H  
ATOM   2189 2HE2 GLN A 138      20.847  36.621  61.427  1.00  0.00           H  
ATOM   2190  N   GLN A 139      21.027  35.303  55.481  1.00  0.00           N  
ATOM   2191  CA  GLN A 139      21.196  34.719  54.157  1.00  0.00           C  
ATOM   2192  C   GLN A 139      22.580  34.116  53.953  1.00  0.00           C  
ATOM   2193  O   GLN A 139      22.690  33.047  53.344  1.00  0.00           O  
ATOM   2194  CB  GLN A 139      20.932  35.774  53.079  1.00  0.00           C  
ATOM   2195  CG  GLN A 139      19.474  36.178  52.948  1.00  0.00           C  
ATOM   2196  CD  GLN A 139      19.273  37.304  51.951  1.00  0.00           C  
ATOM   2197  OE1 GLN A 139      20.193  38.077  51.672  1.00  0.00           O  
ATOM   2198  NE2 GLN A 139      18.065  37.403  51.407  1.00  0.00           N  
ATOM   2199  H   GLN A 139      20.742  36.269  55.560  1.00  0.00           H  
ATOM   2200  HA  GLN A 139      20.463  33.920  54.035  1.00  0.00           H  
ATOM   2201 1HB  GLN A 139      21.511  36.670  53.298  1.00  0.00           H  
ATOM   2202 2HB  GLN A 139      21.265  35.397  52.112  1.00  0.00           H  
ATOM   2203 1HG  GLN A 139      18.897  35.317  52.611  1.00  0.00           H  
ATOM   2204 2HG  GLN A 139      19.111  36.514  53.920  1.00  0.00           H  
ATOM   2205 1HE2 GLN A 139      17.873  38.126  50.742  1.00  0.00           H  
ATOM   2206 2HE2 GLN A 139      17.347  36.755  51.661  1.00  0.00           H  
ATOM   2207  N   ASN A 140      23.633  34.771  54.442  1.00  0.00           N  
ATOM   2208  CA  ASN A 140      24.991  34.253  54.335  1.00  0.00           C  
ATOM   2209  C   ASN A 140      25.570  33.825  55.678  1.00  0.00           C  
ATOM   2210  O   ASN A 140      26.795  33.726  55.810  1.00  0.00           O  
ATOM   2211  CB  ASN A 140      25.893  35.285  53.682  1.00  0.00           C  
ATOM   2212  CG  ASN A 140      25.546  35.523  52.238  1.00  0.00           C  
ATOM   2213  OD1 ASN A 140      25.315  34.576  51.478  1.00  0.00           O  
ATOM   2214  ND2 ASN A 140      25.506  36.771  51.846  1.00  0.00           N  
ATOM   2215  H   ASN A 140      23.479  35.656  54.903  1.00  0.00           H  
ATOM   2216  HA  ASN A 140      24.978  33.376  53.687  1.00  0.00           H  
ATOM   2217 1HB  ASN A 140      25.817  36.229  54.223  1.00  0.00           H  
ATOM   2218 2HB  ASN A 140      26.929  34.954  53.745  1.00  0.00           H  
ATOM   2219 1HD2 ASN A 140      25.281  36.989  50.896  1.00  0.00           H  
ATOM   2220 2HD2 ASN A 140      25.700  37.505  52.495  1.00  0.00           H  
ATOM   2221  N   ASN A 141      24.729  33.571  56.676  1.00  0.00           N  
ATOM   2222  CA  ASN A 141      25.186  33.172  58.005  1.00  0.00           C  
ATOM   2223  C   ASN A 141      24.674  31.775  58.336  1.00  0.00           C  
ATOM   2224  O   ASN A 141      24.618  31.362  59.495  1.00  0.00           O  
ATOM   2225  CB  ASN A 141      24.742  34.174  59.055  1.00  0.00           C  
ATOM   2226  CG  ASN A 141      25.432  35.503  58.912  1.00  0.00           C  
ATOM   2227  OD1 ASN A 141      26.652  35.605  59.086  1.00  0.00           O  
ATOM   2228  ND2 ASN A 141      24.674  36.524  58.600  1.00  0.00           N  
ATOM   2229  H   ASN A 141      23.738  33.657  56.503  1.00  0.00           H  
ATOM   2230  HA  ASN A 141      26.277  33.169  58.009  1.00  0.00           H  
ATOM   2231 1HB  ASN A 141      23.665  34.327  58.980  1.00  0.00           H  
ATOM   2232 2HB  ASN A 141      24.948  33.776  60.048  1.00  0.00           H  
ATOM   2233 1HD2 ASN A 141      25.080  37.433  58.493  1.00  0.00           H  
ATOM   2234 2HD2 ASN A 141      23.691  36.395  58.470  1.00  0.00           H  
ATOM   2235  N   ALA A 142      24.291  31.027  57.307  1.00  0.00           N  
ATOM   2236  CA  ALA A 142      23.755  29.683  57.461  1.00  0.00           C  
ATOM   2237  C   ALA A 142      24.856  28.706  57.860  1.00  0.00           C  
ATOM   2238  O   ALA A 142      26.021  28.846  57.478  1.00  0.00           O  
ATOM   2239  CB  ALA A 142      23.078  29.218  56.167  1.00  0.00           C  
ATOM   2240  H   ALA A 142      24.380  31.417  56.380  1.00  0.00           H  
ATOM   2241  HA  ALA A 142      22.995  29.700  58.244  1.00  0.00           H  
ATOM   2242 1HB  ALA A 142      22.683  28.211  56.304  1.00  0.00           H  
ATOM   2243 2HB  ALA A 142      22.261  29.896  55.920  1.00  0.00           H  
ATOM   2244 3HB  ALA A 142      23.805  29.215  55.357  1.00  0.00           H  
ATOM   2245  N   GLU A 143      24.461  27.708  58.647  1.00  0.00           N  
ATOM   2246  CA  GLU A 143      25.266  26.515  58.877  1.00  0.00           C  
ATOM   2247  C   GLU A 143      24.390  25.289  58.680  1.00  0.00           C  
ATOM   2248  O   GLU A 143      23.265  25.241  59.185  1.00  0.00           O  
ATOM   2249  CB  GLU A 143      25.869  26.519  60.285  1.00  0.00           C  
ATOM   2250  CG  GLU A 143      26.760  27.716  60.583  1.00  0.00           C  
ATOM   2251  CD  GLU A 143      27.410  27.638  61.937  1.00  0.00           C  
ATOM   2252  OE1 GLU A 143      27.179  26.678  62.631  1.00  0.00           O  
ATOM   2253  OE2 GLU A 143      28.138  28.542  62.278  1.00  0.00           O  
ATOM   2254  H   GLU A 143      23.562  27.790  59.100  1.00  0.00           H  
ATOM   2255  HA  GLU A 143      26.090  26.509  58.162  1.00  0.00           H  
ATOM   2256 1HB  GLU A 143      25.067  26.507  61.024  1.00  0.00           H  
ATOM   2257 2HB  GLU A 143      26.462  25.616  60.429  1.00  0.00           H  
ATOM   2258 1HG  GLU A 143      27.539  27.774  59.823  1.00  0.00           H  
ATOM   2259 2HG  GLU A 143      26.163  28.625  60.524  1.00  0.00           H  
ATOM   2260  N   VAL A 144      24.902  24.306  57.946  1.00  0.00           N  
ATOM   2261  CA  VAL A 144      24.162  23.094  57.611  1.00  0.00           C  
ATOM   2262  C   VAL A 144      25.020  21.895  57.987  1.00  0.00           C  
ATOM   2263  O   VAL A 144      26.214  21.854  57.666  1.00  0.00           O  
ATOM   2264  CB  VAL A 144      23.819  23.048  56.110  1.00  0.00           C  
ATOM   2265  CG1 VAL A 144      23.062  21.772  55.776  1.00  0.00           C  
ATOM   2266  CG2 VAL A 144      23.006  24.275  55.727  1.00  0.00           C  
ATOM   2267  H   VAL A 144      25.849  24.414  57.608  1.00  0.00           H  
ATOM   2268  HA  VAL A 144      23.229  23.091  58.176  1.00  0.00           H  
ATOM   2269  HB  VAL A 144      24.746  23.032  55.536  1.00  0.00           H  
ATOM   2270 1HG1 VAL A 144      22.828  21.756  54.711  1.00  0.00           H  
ATOM   2271 2HG1 VAL A 144      23.677  20.907  56.024  1.00  0.00           H  
ATOM   2272 3HG1 VAL A 144      22.136  21.737  56.350  1.00  0.00           H  
ATOM   2273 1HG2 VAL A 144      22.767  24.236  54.664  1.00  0.00           H  
ATOM   2274 2HG2 VAL A 144      22.082  24.294  56.306  1.00  0.00           H  
ATOM   2275 3HG2 VAL A 144      23.584  25.175  55.936  1.00  0.00           H  
ATOM   2276  N   GLU A 145      24.411  20.924  58.661  1.00  0.00           N  
ATOM   2277  CA  GLU A 145      25.072  19.676  59.022  1.00  0.00           C  
ATOM   2278  C   GLU A 145      24.237  18.508  58.523  1.00  0.00           C  
ATOM   2279  O   GLU A 145      23.006  18.526  58.637  1.00  0.00           O  
ATOM   2280  CB  GLU A 145      25.271  19.581  60.537  1.00  0.00           C  
ATOM   2281  CG  GLU A 145      26.205  20.634  61.116  1.00  0.00           C  
ATOM   2282  CD  GLU A 145      26.418  20.475  62.596  1.00  0.00           C  
ATOM   2283  OE1 GLU A 145      25.672  19.753  63.210  1.00  0.00           O  
ATOM   2284  OE2 GLU A 145      27.330  21.078  63.111  1.00  0.00           O  
ATOM   2285  H   GLU A 145      23.448  21.065  58.929  1.00  0.00           H  
ATOM   2286  HA  GLU A 145      26.057  19.659  58.554  1.00  0.00           H  
ATOM   2287 1HB  GLU A 145      24.307  19.678  61.037  1.00  0.00           H  
ATOM   2288 2HB  GLU A 145      25.674  18.601  60.789  1.00  0.00           H  
ATOM   2289 1HG  GLU A 145      27.169  20.565  60.612  1.00  0.00           H  
ATOM   2290 2HG  GLU A 145      25.791  21.621  60.917  1.00  0.00           H  
ATOM   2291  N   VAL A 146      24.905  17.496  57.975  1.00  0.00           N  
ATOM   2292  CA  VAL A 146      24.252  16.313  57.427  1.00  0.00           C  
ATOM   2293  C   VAL A 146      24.903  15.081  58.036  1.00  0.00           C  
ATOM   2294  O   VAL A 146      26.136  14.985  58.087  1.00  0.00           O  
ATOM   2295  CB  VAL A 146      24.377  16.270  55.892  1.00  0.00           C  
ATOM   2296  CG1 VAL A 146      23.689  15.033  55.336  1.00  0.00           C  
ATOM   2297  CG2 VAL A 146      23.784  17.535  55.290  1.00  0.00           C  
ATOM   2298  H   VAL A 146      25.913  17.561  57.945  1.00  0.00           H  
ATOM   2299  HA  VAL A 146      23.193  16.352  57.684  1.00  0.00           H  
ATOM   2300  HB  VAL A 146      25.431  16.199  55.625  1.00  0.00           H  
ATOM   2301 1HG1 VAL A 146      23.787  15.019  54.250  1.00  0.00           H  
ATOM   2302 2HG1 VAL A 146      24.153  14.140  55.753  1.00  0.00           H  
ATOM   2303 3HG1 VAL A 146      22.632  15.053  55.604  1.00  0.00           H  
ATOM   2304 1HG2 VAL A 146      23.876  17.498  54.205  1.00  0.00           H  
ATOM   2305 2HG2 VAL A 146      22.731  17.609  55.562  1.00  0.00           H  
ATOM   2306 3HG2 VAL A 146      24.319  18.405  55.670  1.00  0.00           H  
ATOM   2307  N   GLU A 147      24.081  14.143  58.499  1.00  0.00           N  
ATOM   2308  CA  GLU A 147      24.553  12.893  59.087  1.00  0.00           C  
ATOM   2309  C   GLU A 147      24.006  11.730  58.271  1.00  0.00           C  
ATOM   2310  O   GLU A 147      22.794  11.482  58.271  1.00  0.00           O  
ATOM   2311  CB  GLU A 147      24.118  12.773  60.549  1.00  0.00           C  
ATOM   2312  CG  GLU A 147      24.684  13.851  61.464  1.00  0.00           C  
ATOM   2313  CD  GLU A 147      24.148  13.767  62.867  1.00  0.00           C  
ATOM   2314  OE1 GLU A 147      23.333  12.914  63.121  1.00  0.00           O  
ATOM   2315  OE2 GLU A 147      24.554  14.559  63.684  1.00  0.00           O  
ATOM   2316  H   GLU A 147      23.086  14.312  58.436  1.00  0.00           H  
ATOM   2317  HA  GLU A 147      25.644  12.891  59.064  1.00  0.00           H  
ATOM   2318 1HB  GLU A 147      23.032  12.819  60.610  1.00  0.00           H  
ATOM   2319 2HB  GLU A 147      24.428  11.804  60.943  1.00  0.00           H  
ATOM   2320 1HG  GLU A 147      25.769  13.754  61.496  1.00  0.00           H  
ATOM   2321 2HG  GLU A 147      24.446  14.828  61.047  1.00  0.00           H  
ATOM   2322  N   CYS A 148      24.895  11.022  57.580  1.00  0.00           N  
ATOM   2323  CA  CYS A 148      24.528   9.885  56.743  1.00  0.00           C  
ATOM   2324  C   CYS A 148      25.389   8.695  57.139  1.00  0.00           C  
ATOM   2325  O   CYS A 148      26.608   8.828  57.288  1.00  0.00           O  
ATOM   2326  CB  CYS A 148      24.725  10.200  55.261  1.00  0.00           C  
ATOM   2327  SG  CYS A 148      23.738  11.592  54.663  1.00  0.00           S  
ATOM   2328  H   CYS A 148      25.865  11.292  57.646  1.00  0.00           H  
ATOM   2329  HA  CYS A 148      23.473   9.662  56.906  1.00  0.00           H  
ATOM   2330 1HB  CYS A 148      25.775  10.424  55.073  1.00  0.00           H  
ATOM   2331 2HB  CYS A 148      24.466   9.323  54.666  1.00  0.00           H  
ATOM   2332  N   GLY A 149      24.757   7.537  57.297  1.00  0.00           N  
ATOM   2333  CA  GLY A 149      25.491   6.370  57.754  1.00  0.00           C  
ATOM   2334  C   GLY A 149      26.100   6.655  59.111  1.00  0.00           C  
ATOM   2335  O   GLY A 149      25.393   6.927  60.090  1.00  0.00           O  
ATOM   2336  H   GLY A 149      23.769   7.453  57.105  1.00  0.00           H  
ATOM   2337 1HA  GLY A 149      24.817   5.514  57.808  1.00  0.00           H  
ATOM   2338 2HA  GLY A 149      26.266   6.122  57.030  1.00  0.00           H  
ATOM   2339  N   ASN A 150      27.428   6.599  59.184  1.00  0.00           N  
ATOM   2340  CA  ASN A 150      28.157   6.837  60.424  1.00  0.00           C  
ATOM   2341  C   ASN A 150      29.184   7.954  60.262  1.00  0.00           C  
ATOM   2342  O   ASN A 150      30.204   7.978  60.956  1.00  0.00           O  
ATOM   2343  CB  ASN A 150      28.827   5.561  60.899  1.00  0.00           C  
ATOM   2344  CG  ASN A 150      27.837   4.512  61.323  1.00  0.00           C  
ATOM   2345  OD1 ASN A 150      27.250   4.596  62.407  1.00  0.00           O  
ATOM   2346  ND2 ASN A 150      27.640   3.523  60.487  1.00  0.00           N  
ATOM   2347  H   ASN A 150      27.944   6.382  58.344  1.00  0.00           H  
ATOM   2348  HA  ASN A 150      27.443   7.132  61.194  1.00  0.00           H  
ATOM   2349 1HB  ASN A 150      29.448   5.156  60.099  1.00  0.00           H  
ATOM   2350 2HB  ASN A 150      29.482   5.785  61.741  1.00  0.00           H  
ATOM   2351 1HD2 ASN A 150      26.992   2.796  60.716  1.00  0.00           H  
ATOM   2352 2HD2 ASN A 150      28.136   3.496  59.620  1.00  0.00           H  
ATOM   2353  N   GLU A 151      28.925   8.885  59.347  1.00  0.00           N  
ATOM   2354  CA  GLU A 151      29.805  10.013  59.083  1.00  0.00           C  
ATOM   2355  C   GLU A 151      28.990  11.300  59.067  1.00  0.00           C  
ATOM   2356  O   GLU A 151      27.839  11.312  58.621  1.00  0.00           O  
ATOM   2357  CB  GLU A 151      30.537   9.833  57.752  1.00  0.00           C  
ATOM   2358  CG  GLU A 151      31.534   8.681  57.734  1.00  0.00           C  
ATOM   2359  CD  GLU A 151      32.291   8.584  56.439  1.00  0.00           C  
ATOM   2360  OE1 GLU A 151      31.854   9.160  55.472  1.00  0.00           O  
ATOM   2361  OE2 GLU A 151      33.310   7.932  56.417  1.00  0.00           O  
ATOM   2362  H   GLU A 151      28.071   8.791  58.816  1.00  0.00           H  
ATOM   2363  HA  GLU A 151      30.554  10.060  59.875  1.00  0.00           H  
ATOM   2364 1HB  GLU A 151      29.812   9.659  56.957  1.00  0.00           H  
ATOM   2365 2HB  GLU A 151      31.079  10.747  57.507  1.00  0.00           H  
ATOM   2366 1HG  GLU A 151      32.245   8.818  58.548  1.00  0.00           H  
ATOM   2367 2HG  GLU A 151      30.999   7.749  57.908  1.00  0.00           H  
ATOM   2368  N   LYS A 152      29.593  12.381  59.553  1.00  0.00           N  
ATOM   2369  CA  LYS A 152      28.954  13.686  59.602  1.00  0.00           C  
ATOM   2370  C   LYS A 152      29.712  14.677  58.728  1.00  0.00           C  
ATOM   2371  O   LYS A 152      30.946  14.692  58.715  1.00  0.00           O  
ATOM   2372  CB  LYS A 152      28.874  14.197  61.042  1.00  0.00           C  
ATOM   2373  CG  LYS A 152      28.167  15.537  61.196  1.00  0.00           C  
ATOM   2374  CD  LYS A 152      27.967  15.891  62.662  1.00  0.00           C  
ATOM   2375  CE  LYS A 152      27.147  17.163  62.818  1.00  0.00           C  
ATOM   2376  NZ  LYS A 152      26.950  17.527  64.247  1.00  0.00           N  
ATOM   2377  H   LYS A 152      30.537  12.282  59.900  1.00  0.00           H  
ATOM   2378  HA  LYS A 152      27.933  13.586  59.230  1.00  0.00           H  
ATOM   2379 1HB  LYS A 152      28.347  13.468  61.657  1.00  0.00           H  
ATOM   2380 2HB  LYS A 152      29.881  14.301  61.448  1.00  0.00           H  
ATOM   2381 1HG  LYS A 152      28.761  16.318  60.720  1.00  0.00           H  
ATOM   2382 2HG  LYS A 152      27.196  15.494  60.705  1.00  0.00           H  
ATOM   2383 1HD  LYS A 152      27.452  15.073  63.167  1.00  0.00           H  
ATOM   2384 2HD  LYS A 152      28.937  16.036  63.138  1.00  0.00           H  
ATOM   2385 1HE  LYS A 152      27.652  17.986  62.313  1.00  0.00           H  
ATOM   2386 2HE  LYS A 152      26.170  17.027  62.353  1.00  0.00           H  
ATOM   2387 1HZ  LYS A 152      26.402  18.374  64.307  1.00  0.00           H  
ATOM   2388 2HZ  LYS A 152      26.465  16.778  64.722  1.00  0.00           H  
ATOM   2389 3HZ  LYS A 152      27.848  17.675  64.684  1.00  0.00           H  
ATOM   2390  N   TYR A 153      28.961  15.499  58.000  1.00  0.00           N  
ATOM   2391  CA  TYR A 153      29.519  16.487  57.085  1.00  0.00           C  
ATOM   2392  C   TYR A 153      28.954  17.850  57.450  1.00  0.00           C  
ATOM   2393  O   TYR A 153      27.819  17.945  57.928  1.00  0.00           O  
ATOM   2394  CB  TYR A 153      29.206  16.136  55.629  1.00  0.00           C  
ATOM   2395  CG  TYR A 153      29.826  14.835  55.168  1.00  0.00           C  
ATOM   2396  CD1 TYR A 153      29.214  13.629  55.475  1.00  0.00           C  
ATOM   2397  CD2 TYR A 153      31.004  14.849  54.437  1.00  0.00           C  
ATOM   2398  CE1 TYR A 153      29.780  12.441  55.054  1.00  0.00           C  
ATOM   2399  CE2 TYR A 153      31.570  13.661  54.016  1.00  0.00           C  
ATOM   2400  CZ  TYR A 153      30.961  12.461  54.323  1.00  0.00           C  
ATOM   2401  OH  TYR A 153      31.525  11.278  53.903  1.00  0.00           O  
ATOM   2402  H   TYR A 153      27.957  15.427  58.093  1.00  0.00           H  
ATOM   2403  HA  TYR A 153      30.604  16.482  57.191  1.00  0.00           H  
ATOM   2404 1HB  TYR A 153      28.126  16.065  55.495  1.00  0.00           H  
ATOM   2405 2HB  TYR A 153      29.564  16.932  54.978  1.00  0.00           H  
ATOM   2406  HD1 TYR A 153      28.287  13.617  56.049  1.00  0.00           H  
ATOM   2407  HD2 TYR A 153      31.485  15.797  54.198  1.00  0.00           H  
ATOM   2408  HE1 TYR A 153      29.299  11.493  55.295  1.00  0.00           H  
ATOM   2409  HE2 TYR A 153      32.497  13.672  53.444  1.00  0.00           H  
ATOM   2410  HH  TYR A 153      31.436  10.619  54.596  1.00  0.00           H  
ATOM   2411  N   ARG A 154      29.740  18.900  57.227  1.00  0.00           N  
ATOM   2412  CA  ARG A 154      29.407  20.239  57.692  1.00  0.00           C  
ATOM   2413  C   ARG A 154      29.654  21.260  56.590  1.00  0.00           C  
ATOM   2414  O   ARG A 154      30.665  21.193  55.882  1.00  0.00           O  
ATOM   2415  CB  ARG A 154      30.230  20.606  58.918  1.00  0.00           C  
ATOM   2416  CG  ARG A 154      29.972  22.000  59.468  1.00  0.00           C  
ATOM   2417  CD  ARG A 154      30.636  22.203  60.781  1.00  0.00           C  
ATOM   2418  NE  ARG A 154      30.560  23.589  61.218  1.00  0.00           N  
ATOM   2419  CZ  ARG A 154      29.568  24.099  61.973  1.00  0.00           C  
ATOM   2420  NH1 ARG A 154      28.578  23.330  62.365  1.00  0.00           N  
ATOM   2421  NH2 ARG A 154      29.591  25.376  62.318  1.00  0.00           N  
ATOM   2422  H   ARG A 154      30.599  18.756  56.715  1.00  0.00           H  
ATOM   2423  HA  ARG A 154      28.352  20.257  57.968  1.00  0.00           H  
ATOM   2424 1HB  ARG A 154      30.028  19.894  59.718  1.00  0.00           H  
ATOM   2425 2HB  ARG A 154      31.291  20.536  58.679  1.00  0.00           H  
ATOM   2426 1HG  ARG A 154      30.357  22.743  58.769  1.00  0.00           H  
ATOM   2427 2HG  ARG A 154      28.899  22.147  59.600  1.00  0.00           H  
ATOM   2428 1HD  ARG A 154      30.153  21.582  61.534  1.00  0.00           H  
ATOM   2429 2HD  ARG A 154      31.688  21.928  60.704  1.00  0.00           H  
ATOM   2430  HE  ARG A 154      31.306  24.212  60.935  1.00  0.00           H  
ATOM   2431 1HH1 ARG A 154      28.561  22.355  62.102  1.00  0.00           H  
ATOM   2432 2HH1 ARG A 154      27.834  23.712  62.931  1.00  0.00           H  
ATOM   2433 1HH2 ARG A 154      30.353  25.967  62.015  1.00  0.00           H  
ATOM   2434 2HH2 ARG A 154      28.848  25.758  62.883  1.00  0.00           H  
ATOM   2435  N   PHE A 155      28.721  22.202  56.451  1.00  0.00           N  
ATOM   2436  CA  PHE A 155      28.885  23.374  55.599  1.00  0.00           C  
ATOM   2437  C   PHE A 155      28.666  24.614  56.457  1.00  0.00           C  
ATOM   2438  O   PHE A 155      27.589  24.788  57.036  1.00  0.00           O  
ATOM   2439  CB  PHE A 155      27.901  23.354  54.428  1.00  0.00           C  
ATOM   2440  CG  PHE A 155      28.144  24.435  53.413  1.00  0.00           C  
ATOM   2441  CD1 PHE A 155      29.432  24.744  53.003  1.00  0.00           C  
ATOM   2442  CD2 PHE A 155      27.085  25.145  52.868  1.00  0.00           C  
ATOM   2443  CE1 PHE A 155      29.656  25.739  52.069  1.00  0.00           C  
ATOM   2444  CE2 PHE A 155      27.306  26.138  51.934  1.00  0.00           C  
ATOM   2445  CZ  PHE A 155      28.593  26.436  51.535  1.00  0.00           C  
ATOM   2446  H   PHE A 155      27.862  22.087  56.970  1.00  0.00           H  
ATOM   2447  HA  PHE A 155      29.895  23.364  55.186  1.00  0.00           H  
ATOM   2448 1HB  PHE A 155      27.960  22.392  53.920  1.00  0.00           H  
ATOM   2449 2HB  PHE A 155      26.885  23.463  54.805  1.00  0.00           H  
ATOM   2450  HD1 PHE A 155      30.272  24.192  53.425  1.00  0.00           H  
ATOM   2451  HD2 PHE A 155      26.068  24.910  53.184  1.00  0.00           H  
ATOM   2452  HE1 PHE A 155      30.673  25.972  51.756  1.00  0.00           H  
ATOM   2453  HE2 PHE A 155      26.465  26.689  51.513  1.00  0.00           H  
ATOM   2454  HZ  PHE A 155      28.769  27.220  50.800  1.00  0.00           H  
ATOM   2455  N   GLN A 156      29.682  25.469  56.545  1.00  0.00           N  
ATOM   2456  CA  GLN A 156      29.655  26.638  57.412  1.00  0.00           C  
ATOM   2457  C   GLN A 156      29.861  27.898  56.581  1.00  0.00           C  
ATOM   2458  O   GLN A 156      30.774  27.968  55.759  1.00  0.00           O  
ATOM   2459  CB  GLN A 156      30.727  26.536  58.500  1.00  0.00           C  
ATOM   2460  CG  GLN A 156      30.772  27.727  59.443  1.00  0.00           C  
ATOM   2461  CD  GLN A 156      31.768  27.535  60.571  1.00  0.00           C  
ATOM   2462  OE1 GLN A 156      31.928  26.429  61.095  1.00  0.00           O  
ATOM   2463  NE2 GLN A 156      32.445  28.612  60.951  1.00  0.00           N  
ATOM   2464  H   GLN A 156      30.502  25.290  55.983  1.00  0.00           H  
ATOM   2465  HA  GLN A 156      28.683  26.680  57.906  1.00  0.00           H  
ATOM   2466 1HB  GLN A 156      30.555  25.641  59.097  1.00  0.00           H  
ATOM   2467 2HB  GLN A 156      31.708  26.437  58.036  1.00  0.00           H  
ATOM   2468 1HG  GLN A 156      31.061  28.613  58.879  1.00  0.00           H  
ATOM   2469 2HG  GLN A 156      29.784  27.868  59.881  1.00  0.00           H  
ATOM   2470 1HE2 GLN A 156      33.117  28.547  61.690  1.00  0.00           H  
ATOM   2471 2HE2 GLN A 156      32.284  29.490  60.499  1.00  0.00           H  
ATOM   2472  N   LEU A 157      29.007  28.892  56.800  1.00  0.00           N  
ATOM   2473  CA  LEU A 157      29.236  30.231  56.271  1.00  0.00           C  
ATOM   2474  C   LEU A 157      29.660  31.194  57.372  1.00  0.00           C  
ATOM   2475  O   LEU A 157      29.081  31.204  58.458  1.00  0.00           O  
ATOM   2476  CB  LEU A 157      27.967  30.754  55.586  1.00  0.00           C  
ATOM   2477  CG  LEU A 157      27.399  29.866  54.471  1.00  0.00           C  
ATOM   2478  CD1 LEU A 157      26.185  30.544  53.851  1.00  0.00           C  
ATOM   2479  CD2 LEU A 157      28.476  29.612  53.427  1.00  0.00           C  
ATOM   2480  H   LEU A 157      28.177  28.715  57.349  1.00  0.00           H  
ATOM   2481  HA  LEU A 157      30.032  30.177  55.527  1.00  0.00           H  
ATOM   2482 1HB  LEU A 157      27.191  30.876  56.340  1.00  0.00           H  
ATOM   2483 2HB  LEU A 157      28.183  31.731  55.155  1.00  0.00           H  
ATOM   2484  HG  LEU A 157      27.071  28.916  54.893  1.00  0.00           H  
ATOM   2485 1HD1 LEU A 157      25.781  29.913  53.059  1.00  0.00           H  
ATOM   2486 2HD1 LEU A 157      25.423  30.696  54.616  1.00  0.00           H  
ATOM   2487 3HD1 LEU A 157      26.479  31.506  53.434  1.00  0.00           H  
ATOM   2488 1HD2 LEU A 157      28.072  28.980  52.634  1.00  0.00           H  
ATOM   2489 2HD2 LEU A 157      28.803  30.561  53.003  1.00  0.00           H  
ATOM   2490 3HD2 LEU A 157      29.324  29.111  53.893  1.00  0.00           H  
ATOM   2491  N   GLY A 158      30.673  32.004  57.085  1.00  0.00           N  
ATOM   2492  CA  GLY A 158      31.199  32.949  58.062  1.00  0.00           C  
ATOM   2493  C   GLY A 158      32.212  32.282  58.985  1.00  0.00           C  
ATOM   2494  O   GLY A 158      32.123  31.084  59.256  1.00  0.00           O  
ATOM   2495  OXT GLY A 158      33.109  32.924  59.457  1.00  0.00           O  
ATOM   2496  H   GLY A 158      31.090  31.964  56.165  1.00  0.00           H  
ATOM   2497 1HA  GLY A 158      31.670  33.785  57.543  1.00  0.00           H  
ATOM   2498 2HA  GLY A 158      30.379  33.358  58.650  1.00  0.00           H  
TER                                                                             
# All scores below are weighted scores, not raw scores.
#BEGIN_POSE_ENERGIES_TABLE models/design14bab_gba0098_7.pdb
label fa_atr fa_rep fa_sol fa_intra_rep fa_intra_sol_xover4 lk_ball_wtd fa_elec pro_close hbond_sr_bb hbond_lr_bb hbond_bb_sc hbond_sc dslf_fa13 atom_pair_constraint coordinate_constraint angle_constraint dihedral_constraint metalbinding_constraint omega fa_dun p_aa_pp yhh_planarity ref chainbreak rama_prepro res_type_constraint total
weights 1 0.55 1 0.005 1 1 1 1.25 1 1 1 1 1.25 1 1 1 1 1 0.4 0.7 0.6 0.625 1 1 0.45 1 NA
pose -849.341 92.7388 491.013 1.62135 30.8808 -7.17551 -310.943 0.32 -31.7541 -80.6141 -24.6275 -46.4349 -1.55891 0 0 0 0 0 15.2783 195.774 -54.3997 0.32127 23.3039 0 -17.6515 0 -573.248
ARG:NtermProteinFull_1 -6.972 0.7693 6.61246 0.01998 0.41704 -0.40306 -5.13401 0 0 0 -0.66966 -0.34305 0 0 0 0 0 0 0.05045 2.43412 0 0 -0.09474 0 0 0 -3.31317
ILE_2 -6.95513 1.18754 0.24574 0.02314 0.07214 -0.17523 -1.19629 0 0 0 0 0 0 0 0 0 0 0 -0.01247 0.33412 -0.46435 0 2.30374 0 -0.25638 0 -4.89342
GLU_3 -5.54674 0.41143 5.17763 0.00768 0.31163 -0.24495 -3.096 0 0 0 0 0 0 0 0 0 0 0 -0.00985 2.5919 0.06656 0 -2.72453 0 -0.13759 0 -3.19283
VAL_4 -7.09949 0.79178 0.11934 0.01522 0.04047 0.08583 -1.84832 0 0 0 0 0 0 0 0 0 0 0 -0.06131 0.05327 -0.78187 0 2.64269 0 -0.05729 0 -6.09966
ARG_5 -6.42582 0.59645 6.07334 0.014 0.26832 0.26899 -4.65361 0 0 0 -1.19615 0 0 0 0 0 0 0 0.11467 1.91372 -0.04642 0 -0.09474 0 -0.12126 0 -3.28852
VAL_6 -5.97297 0.84325 1.14279 0.01414 0.03858 0.16398 -1.90169 0 0 0 0 0 0 0 0 0 0 0 -0.04773 0.10078 -0.77405 0 2.64269 0 -0.11246 0 -3.86269
ASP_7 -4.82173 0.25203 5.67071 0.00681 0.70186 0.18091 -2.82437 0 0 0 0 -0.63721 0 0 0 0 0 0 1.15958 1.66173 -0.71395 0 -2.14574 0 0.06587 0 -1.44351
ASN_8 -3.80741 0.29914 3.54216 0.00691 0.31136 -0.0944 0.00847 0 0 0 0 -0.80939 0 0 0 0 0 0 0.00148 1.89081 -0.93839 0 -1.34026 0 0.52598 0 -0.40353
GLY_9 -3.91882 0.39877 3.19323 0.00015 0 0.13637 -1.75318 0 0 0 0 0 0 0 0 0 0 0 0.22931 0 -1.49114 0 0.79816 0 0.11569 0 -2.29147
ARG_10 -4.77344 0.38829 4.81415 0.01283 0.39867 0.28283 -4.26254 0 0 0 0 -0.63721 0 0 0 0 0 0 -0.02391 2.1471 0.02685 0 -0.09474 0 -0.20958 0 -1.93068
VAL_11 -6.23124 0.63941 0.36551 0.01506 0.04321 0.09133 -1.74466 0 0 0 0 0 0 0 0 0 0 0 0.17909 0.04494 -0.70988 0 2.64269 0 -0.19807 0 -4.86262
ARG_12 -5.77931 0.77398 5.3834 0.01013 0.17626 0.43186 -4.70279 0 0 0 0 -0.93674 0 0 0 0 0 0 -0.01584 2.21918 -0.04312 0 -0.09474 0 -0.21475 0 -2.79248
VAL_13 -6.66566 0.83035 0.4184 0.01448 0.04352 0.0654 -2.02731 0 0 0 0 0 0 0 0 0 0 0 -0.05697 0.05808 -0.64735 0 2.64269 0 -0.18285 0 -5.50723
ARG_14 -5.56203 0.29624 5.61261 0.01645 0.41749 0.12741 -4.51115 0 0 0 0 -1.03753 0 0 0 0 0 0 0.0205 2.09362 0.10245 0 -0.09474 0 -0.13513 0 -2.6538
ASN_15 -8.64407 0.72131 7.03601 0.01551 0.67692 -0.01075 -3.1672 0 0 0 -1.57546 -0.78017 0 0 0 0 0 0 0.56397 1.60973 -0.56402 0 -1.34026 0 -0.01309 0 -5.47156
GLY_16 -2.95792 0.23406 2.79974 0.00014 0 -0.01803 -1.51946 0 0 0 -0.66966 0 0 0 0 0 0 0 -0.00914 0 0.25015 0 0.79816 0 0.31643 0 -0.77552
THR_17 -6.21056 0.54695 4.36929 0.01181 0.06782 -0.20148 -0.95116 0 0 0 -1.78412 -0.78017 0 0 0 0 0 0 -0.00433 1.12202 -0.62901 0 1.15175 0 0.52283 0 -2.76835
ASP_18 -2.74338 0.17916 3.15329 0.00448 0.33832 -0.23596 -1.5001 0 0 0 -0.34018 0 0 0 0 0 0 0 0.00766 2.07659 -0.26828 0 -2.14574 0 -0.12833 0 -1.60247
ARG_19 -4.54614 0.62329 4.59064 0.01923 0.63484 0.17876 -0.83781 0.03788 0 0 -2.17854 0 0 0 0 0 0 0 0.11027 1.30679 -0.22538 0 -0.09474 0 -0.39855 0 -0.77947
PRO_20 -4.02229 0.52373 1.63688 0.00293 0.07524 -0.07867 -0.48062 0.08694 0 0 0 0 0 0 0 0 0 0 -0.03652 0.16629 -1.01298 0 -1.64321 0 -0.40169 0 -5.18397
CYS:disulfide_21 -6.16915 0.35338 3.55879 0.00194 0.00979 -0.14362 -1.93514 0 0 0 0 0 -0.34847 0 0 0 0 0 0.26357 0.23302 -0.10354 0 3.25479 0 -0.25644 0 -1.2811
ARG_22 -6.03781 0.34217 5.38306 0.01666 0.52 -0.26167 -3.00489 0 0 0 0 -0.73147 0 0 0 0 0 0 -0.03358 2.20891 0.06469 0 -0.09474 0 0.07291 0 -1.55576
VAL_23 -7.49923 0.83213 1.08713 0.0149 0.04164 0.03283 -2.24875 0 0 0 0 0 0 0 0 0 0 0 0.09879 0.09675 -0.76895 0 2.64269 0 -0.19123 0 -5.86129
ARG_24 -7.10677 0.33792 5.90819 0.0105 0.19342 0.43624 -4.15494 0 0 0 0 -1.5975 0 0 0 0 0 0 -0.03756 2.24974 0.06534 0 -0.09474 0 -0.1712 0 -3.96136
VAL_25 -5.47962 0.37357 0.55801 0.01399 0.04146 0.02179 -1.85366 0 0 0 0 0 0 0 0 0 0 0 -0.06127 0.08164 -0.7676 0 2.64269 0 -0.17253 0 -4.60152
THR_26 -5.33417 0.90165 3.72915 0.00849 0.05269 0.26388 -2.96379 0 0 0 0 -0.9651 0 0 0 0 0 0 0.14825 0.04312 -0.20852 0 1.15175 0 -0.15575 0 -3.32835
ALA_27 -4.15639 0.57179 1.5341 0.00124 0 -0.01856 -1.07332 0 0 0 0 0 0 0 0 0 0 0 0.03149 0 -0.22045 0 1.32468 0 0.26338 0 -1.74204
GLY_28 -1.58111 0.2404 1.57924 9e-05 0 -0.19798 -0.15024 0 0 0 -0.22835 0 0 0 0 0 0 0 0.10672 0 -1.08973 0 0.79816 0 0.00537 0 -0.51743
GLY_29 -1.19386 0.22004 1.12829 0.00011 0 -0.16052 0.22883 0 0 0 0 0 0 0 0 0 0 0 -0.13795 0 -1.48272 0 0.79816 0 -0.6331 0 -1.23271
GLU_30 -3.72114 0.31868 4.56542 0.00721 0.29925 -0.01893 -2.96455 0 0 0 0 -0.96238 0 0 0 0 0 0 -0.03855 2.55903 0.16081 0 -2.72453 0 -0.40704 0 -2.9267
THR_31 -3.60359 0.51097 2.21475 0.00839 0.05227 -0.12628 -0.98129 0 0 0 0 -0.9651 0 0 0 0 0 0 -0.02223 0.04863 -0.2136 0 1.15175 0 0.04884 0 -1.87649
ARG_32 -4.5285 0.29201 4.3501 0.01063 0.20577 0.2128 -3.28323 0 0 0 0 -0.96238 0 0 0 0 0 0 0.18377 1.76325 -0.14423 0 -0.09474 0 -0.04305 0 -2.03781
GLU_33 -4.47 0.29566 3.66598 0.00621 0.25721 -0.03447 -2.51906 0 0 0 0 -1.01993 0 0 0 0 0 0 -0.01688 3.38376 0.22685 0 -2.72453 0 -0.01783 0 -2.96703
TYR_34 -7.40734 0.62803 2.63423 0.02281 0.28349 -0.03639 -2.16104 0 0 0 0 0 0 0 0 0 0 0 0.33 1.68763 -0.37303 0.00805 0.58223 0 -0.07727 0 -3.87861
THR_35 -2.25489 0.15714 0.996 0.00826 0.0534 -0.3308 -0.50945 0 0 0 0 0 0 0 0 0 0 0 -0.02206 0.04172 -0.17448 0 1.15175 0 -0.1071 0 -0.99051
VAL_36 -7.10479 0.74028 2.49906 0.01464 0.04213 0.07113 -2.26077 0 0 0 0 0 0 0 0 0 0 0 -0.03415 0.13665 -0.75732 0 2.64269 0 -0.15408 0 -4.16453
ASN_37 -4.94412 0.40573 3.9859 0.00525 0.21665 -0.01947 -2.1442 9e-05 0 0 0 0 0 0 0 0 0 0 0.00304 1.3934 0.05745 0 -1.34026 0 0.03061 0 -2.34992
PRO_38 -5.47777 0.77847 2.64592 0.0029 0.07129 -0.48001 -0.58427 0.0245 0 0 0 0 0 0 0 0 0 0 -0.08099 0.04882 -0.81631 0 -1.64321 0 0.00956 0 -5.50108
GLY_39 -1.43243 0.03908 1.64977 0.00011 0 0.005 -1.3508 0 0 0 0 0 0 0 0 0 0 0 -0.08629 0 -1.43641 0 0.79816 0 -0.64595 0 -2.45977
THR_40 -4.72769 0.25628 4.35471 0.0077 0.07253 -0.09726 -2.77577 0 0 0 0 0 0 0 0 0 0 0 0.05078 0.06724 -0.61244 0 1.15175 0 -0.46505 0 -2.71723
GLU_41 -4.01228 0.27564 3.40685 0.00598 0.26547 -0.04181 -2.2754 0 0 0 0 -1.03753 0 0 0 0 0 0 0.84697 2.51004 -0.02421 0 -2.72453 0 -0.0186 0 -2.82339
LEU_42 -6.92518 1.52509 0.90588 0.01659 0.07265 0.20677 -1.98389 0 0 0 0 0 0 0 0 0 0 0 0.37199 1.63288 -0.35265 0 1.66147 0 -0.09726 0 -2.96566
GLU_43 -3.74246 0.31583 2.95159 0.00607 0.31381 0.07169 -2.27636 0 0 0 0 -0.93674 0 0 0 0 0 0 0.14032 3.14172 0.18161 0 -2.72453 0 0.09359 0 -2.46385
VAL_44 -5.11128 0.58683 0.85222 0.01828 0.05086 0.11091 -1.62026 0 0 0 0 0 0 0 0 0 0 0 0.00165 0.01726 -0.36112 0 2.64269 0 -0.01835 0 -2.83032
GLU_45 -2.02851 0.09072 0.98314 0.00606 0.2723 -0.17557 -0.49514 0 0 0 0 0 0 0 0 0 0 0 -0.01221 2.40516 0.1251 0 -2.72453 0 -0.17597 0 -1.72946
LEU_46 -5.63879 0.61514 0.6235 0.0165 0.05281 -0.10773 -1.02204 0 0 0 0 0 0 0 0 0 0 0 0.04747 0.44598 -0.28166 0 1.66147 0 0.01177 0 -3.57558
SER_47 -3.15049 0.55117 3.63997 0.00153 0.07742 -0.30767 -0.93388 1e-05 0 0 0 0 0 0 0 0 0 0 0.06334 0.25634 -0.21185 0 -0.28969 0 -0.28993 0 -0.59374
PRO_48 -2.58452 0.41018 1.72261 0.00264 0.04399 0.11319 -0.21356 0.01574 0 0 -0.93451 0 0 0 0 0 0 0 -0.05298 0.5744 -0.38591 0 -1.64321 0 -0.48179 0 -3.41373
GLU_49 -2.50037 0.27677 2.28832 0.00701 0.33408 -0.24075 -0.20809 0 0 0 0 0 0 0 0 0 0 0 -0.04521 2.37362 -0.10265 0 -2.72453 0 -0.48546 0 -1.02725
GLN_50 -7.73988 0.73883 6.10123 0.0116 0.63355 -0.18365 -1.83131 0 0 0 -0.22835 -0.93594 0 0 0 0 0 0 1.03546 2.65162 -0.03114 0 -1.45095 0 -0.12252 0 -1.35146
GLN_51 -5.70726 0.47374 4.27774 0.00606 0.22635 0.00076 -1.27649 0 0 0 -0.93451 0 0 0 0 0 0 0 0.1481 3.13453 -0.15298 0 -1.45095 0 0.03881 0 -1.21609
ASN_52 -4.76019 0.19932 3.80354 0.00825 0.33662 -0.33753 -0.26969 0 0 0 0 -0.80939 0 0 0 0 0 0 0.08404 1.45931 -0.70808 0 -1.34026 0 -0.02095 0 -2.35501
ASN_53 -7.00399 0.3889 4.74946 0.00636 0.70328 -0.02321 -1.58154 0 0 0 -0.94288 -0.93594 0 0 0 0 0 0 0.56574 3.98461 -0.66393 0 -1.34026 0 0.50514 0 -1.58825
ALA_54 -4.57493 0.33533 2.19803 0.00119 0 0.16746 -1.51164 0 0 0 0 0 0 0 0 0 0 0 0.04282 0 -0.47578 0 1.32468 0 0.43614 0 -2.0567
LEU_55 -8.76653 1.56565 1.58927 0.01758 0.10902 0.15341 -1.97149 0 0 0 0 0 0 0 0 0 0 0 -0.04923 0.80799 -0.15947 0 1.66147 0 0.09682 0 -4.94552
VAL_56 -6.9792 0.5587 0.81593 0.01463 0.04407 0.13983 -1.94199 0 0 0 0 0 0 0 0 0 0 0 -0.02905 0.03922 -0.72139 0 2.64269 0 -0.08403 0 -5.50059
ILE_57 -7.96415 1.28054 0.76162 0.02737 0.07183 -0.04076 -2.23543 0 0 0 0 0 0 0 0 0 0 0 -0.05171 0.30609 -0.71861 0 2.30374 0 -0.33414 0 -6.59361
VAL_58 -7.35769 0.98206 0.36243 0.01476 0.04255 -0.03528 -2.12448 0 0 0 0 0 0 0 0 0 0 0 -0.05374 0.16997 -0.74605 0 2.64269 0 -0.34547 0 -6.44826
THR_59 -5.66192 0.20908 4.47142 0.00832 0.05781 0.18058 -3.27636 0 0 0 0 -1.53286 0 0 0 0 0 0 -0.04646 0.02883 -0.01897 0 1.15175 0 -0.09969 0 -4.52848
CYS:disulfide_60 -4.52852 0.59399 2.07442 0.00241 0.01352 -0.00715 -1.38962 0 0 0 0 0 -0.34847 0 0 0 0 0 0.08689 1.1176 -0.10832 0 3.25479 0 0.34144 0 1.10298
GLY_61 -1.10585 0.05893 1.12565 3e-05 0 -0.27067 0.33133 0 0 0 0 0 0 0 0 0 0 0 -0.26351 0 -1.28697 0 0.79816 0 0.38838 0 -0.22453
ASN_62 -1.38912 0.08702 1.37124 0.00687 0.3243 -0.18341 -0.12579 0 0 0 0 0 0 0 0 0 0 0 -0.04403 1.5877 -0.57966 0 -1.34026 0 -0.08305 0 -0.36819
GLU_63 -4.62113 0.22236 4.50217 0.00625 0.2622 0.00378 -2.28683 0 0 0 0 -0.441 0 0 0 0 0 0 0.00318 2.52444 -0.02413 0 -2.72453 0 -0.20836 0 -2.78161
THR_64 -7.07264 1.06206 3.63172 0.0094 0.05096 -0.24831 -2.78011 0 0 0 0 -0.80139 0 0 0 0 0 0 -0.01916 0.16954 -0.22749 0 1.15175 0 0.05028 0 -5.02339
TYR_65 -9.47439 1.06133 3.32984 0.02222 0.22882 0.10811 -3.17652 0 0 0 0 -0.441 0 0 0 0 0 0 1.18783 1.87396 -0.09863 0.03378 0.58223 0 -0.03172 0 -4.79415
VAL_66 -7.81317 1.52718 0.38611 0.01602 0.04027 0.06935 -1.70082 0 0 0 0 0 0 0 0 0 0 0 -0.0306 0.06219 -0.76934 0 2.64269 0 -0.24335 0 -5.81346
PHE_67 -9.20398 1.52257 1.78913 0.02417 0.31417 0.02752 -2.01256 0 0 0 0 0 0 0 0 0 0 0 0.48059 2.22032 -0.21273 0 1.21829 0 -0.03902 0 -3.87152
MET_68 -10.1327 1.95438 1.78255 0.01031 0.18747 0.12177 -1.37607 0 0 0 0 0 0 0 0 0 0 0 1.17887 2.14456 -0.13741 0 1.65735 0 0.19079 0 -2.41809
LEU_69 -7.8511 1.08483 1.6847 0.01495 0.04669 0.22656 -1.98751 0 0 0 0 0 0 0 0 0 0 0 0.02949 0.10353 -0.03815 0 1.66147 0 0.04842 0 -4.97614
ALA_70 -5.90806 1.3268 1.16386 0.00126 0 -0.00933 0.1652 0 0 0 0 0 0 0 0 0 0 0 0.04434 0 -0.34679 0 1.32468 0 0.04838 0 -2.18966
ARG_71 -3.81674 0.17239 3.64387 0.01514 0.29073 -0.38764 -2.33728 0 0 0 -1.37945 -0.39147 0 0 0 0 0 0 0.00144 2.81848 -0.11131 0 -0.09474 0 -0.10475 0 -1.68132
ASP_72 -5.8171 0.49495 6.14267 0.00773 0.85126 -0.29831 -4.94056 0 0 0 -0.59575 -0.39147 0 0 0 0 0 0 0.25113 2.47325 0.03019 0 -2.14574 0 -0.13606 0 -4.07382
GLU_73 -4.46138 0.31493 4.23711 0.00603 0.26591 0.24667 -2.12776 0 0 0 0 -0.88413 0 0 0 0 0 0 -0.02371 2.51206 -0.2745 0 -2.72453 0 -0.2053 0 -3.11861
LYS_74 -3.69416 0.26161 4.00095 0.00918 0.17386 -0.1797 -0.95156 0 0 0 0 0 0 0 0 0 0 0 0.03684 0.90179 0.09057 0 -0.71458 0 -0.18574 0 -0.25094
ALA_75 -5.41442 0.32852 3.42621 0.00136 0 -0.02235 -2.27349 0 0 0 -0.59575 0 0 0 0 0 0 0 -0.04305 0 -0.27927 0 1.32468 0 -0.15941 0 -3.70697
MET_76 -11.2984 1.8048 4.08432 0.00909 0.22365 -0.22743 -1.61026 0 0 0 0 0 0 0 0 0 0 0 0.0111 2.76944 0.03746 0 1.65735 0 -0.21769 0 -2.7566
LYS_77 -5.61659 0.44837 5.36163 0.00712 0.11654 -0.34395 -2.43526 0 0 0 0 0 0 0 0 0 0 0 0.02861 1.0163 0.00243 0 -0.71458 0 -0.18847 0 -2.31784
GLU_78 -5.36085 0.30151 5.94425 0.00749 0.79875 -0.0331 -3.34364 0 0 0 0 -0.66151 0 0 0 0 0 0 0.21044 2.78467 -0.32148 0 -2.72453 0 -0.4321 0 -2.83011
PHE_79 -11.1836 0.82122 4.05578 0.04429 0.22429 -0.3151 -1.9251 0 0 0 0 0 0 0 0 0 0 0 0.11218 2.6855 0.06835 0 1.21829 0 -0.35148 0 -4.54543
GLN_80 -7.47959 0.75438 5.66485 0.00627 0.19779 -0.45192 -1.64628 0 0 0 0 0 0 0 0 0 0 0 0.00116 2.783 -0.07096 0 -1.45095 0 -0.20281 0 -1.89506
LYS_81 -5.1052 0.39154 5.95786 0.00731 0.12125 -0.01961 -3.17893 0 0 0 0 -0.66151 0 0 0 0 0 0 0.21819 1.14639 -0.03019 0 -0.71458 0 -0.29882 0 -2.16629
GLU_82 -6.5954 0.72353 6.33617 0.01068 1.04171 0.03649 -4.10381 0 0 0 0 -1.18697 0 0 0 0 0 0 0.00441 2.76275 -0.2002 0 -2.72453 0 -0.28723 0 -4.18239
ALA_83 -6.29945 0.99318 2.15845 0.00136 0 0.05815 -1.71782 0 0 0 0 0 0 0 0 0 0 0 0.20471 0 -0.2648 0 1.32468 0 -0.25184 0 -3.79338
GLU_84 -4.50228 0.52611 4.52544 0.00585 0.28432 -0.1892 -1.91048 0 0 0 0 -0.76162 0 0 0 0 0 0 0.02998 2.7699 -0.26625 0 -2.72453 0 -0.47437 0 -2.68714
LYS_85 -4.88968 0.53501 5.12703 0.00749 0.1348 -0.08214 -2.82946 0 0 0 0 -0.57912 0 0 0 0 0 0 0.48919 1.03031 -0.02461 0 -0.71458 0 -0.61301 0 -2.40878
TYR_86 -8.0974 1.39362 3.89117 0.02592 0.29011 -0.15376 -2.3239 0 0 0 0 -1.18542 0 0 0 0 0 0 -0.04653 2.42663 -0.2392 0.01921 0.58223 0 -0.55641 0 -3.97372
ASN_87 -2.59001 0.55558 3.0363 0.00656 0.3176 -0.44139 -0.57826 0.00493 0 0 0 0 0 0 0 0 0 0 -0.02995 1.69448 -1.00748 0 -1.34026 0 -0.23189 0 -0.60378
PRO_88 -5.79124 1.23529 2.24654 0.0035 0.10728 -0.25304 -0.07947 0.02205 0 0 0 0 0 0 0 0 0 0 0.01128 0.2438 -0.90594 0 -1.64321 0 -0.18454 0 -4.98769
LYS_89 -6.21561 0.54791 4.27674 0.01768 0.33076 -0.26495 -2.49695 0 0 0 0 0 0 0 0 0 0 0 0.35959 1.58431 -0.02115 0 -0.71458 0 0.14932 0 -2.44694
ILE_90 -7.53841 1.18365 0.82672 0.03427 0.07622 -0.04204 -1.00136 0 0 0 0 0 0 0 0 0 0 0 0.05383 1.23328 -0.70621 0 2.30374 0 0.20672 0 -3.3696
ILE_91 -7.18938 1.18309 1.48624 0.02682 0.07083 -0.0198 -1.71196 0 0 0 0 0 0 0 0 0 0 0 0.00309 0.42315 -0.75901 0 2.30374 0 -0.34074 0 -4.52393
VAL_92 -6.78075 0.87776 0.28539 0.01492 0.04156 0.08443 -1.9827 0 0 0 0 0 0 0 0 0 0 0 -0.06127 0.04605 -0.79391 0 2.64269 0 -0.38781 0 -6.01365
MET_93 -9.151 1.67022 2.71663 0.0114 0.1871 0.22135 -2.07213 0 0 0 0 0 0 0 0 0 0 0 0.08804 1.60432 -0.11571 0 1.65735 0 -0.16265 0 -3.34506
VAL_94 -6.51038 0.55297 -0.05408 0.01423 0.04222 -0.0034 -0.50629 0 0 0 0 0 0 0 0 0 0 0 -0.04786 0.14032 -0.62338 0 2.64269 0 -0.08681 0 -4.43977
LEU_95 -8.63837 1.29748 3.27751 0.02048 0.15188 -0.58289 -2.00929 0 0 0 0 0 0 0 0 0 0 0 0.5027 1.0098 -0.01175 0 1.66147 0 0.27582 0 -3.04517
ASN_96 -4.13228 0.2636 3.23494 0.00701 0.30889 -0.5437 -0.34976 0 0 0 -0.43658 0 0 0 0 0 0 0 -0.04333 1.52002 -1.03087 0 -1.34026 0 0.02814 0 -2.51418
GLY_97 -4.351 0.54888 3.06238 9e-05 0 0.12892 -0.91351 0 0 0 0 0 0 0 0 0 0 0 0.1522 0 -1.49571 0 0.79816 0 -0.69934 0 -2.76891
ARG_98 -6.21475 0.40141 5.76173 0.01249 0.42126 0.11526 -3.7782 0 0 0 0 -0.88413 0 0 0 0 0 0 -0.06269 2.64478 0.14623 0 -0.09474 0 -0.22282 0 -1.75417
VAL_99 -6.63081 0.54524 0.72909 0.0144 0.04298 0.19279 -2.13608 0 0 0 0 0 0 0 0 0 0 0 -0.02526 0.03921 -0.52608 0 2.64269 0 -0.08989 0 -5.2017
ARG_100 -6.44729 1.11695 5.78515 0.01912 0.53329 0.21307 -4.18888 0 0 0 0 -0.99867 0 0 0 0 0 0 -0.02525 2.42453 -0.06196 0 -0.09474 0 -0.17713 0 -1.90182
VAL_101 -6.92331 0.92094 0.47419 0.01504 0.04358 0.08332 -1.80662 0 0 0 0 0 0 0 0 0 0 0 -0.07374 0.03955 -0.67554 0 2.64269 0 -0.12933 0 -5.38923
ARG_102 -6.39528 0.44286 5.45255 0.01577 0.38193 0.49281 -4.53299 0 0 0 0 -1.79442 0 0 0 0 0 0 0.04594 2.12656 0.10238 0 -0.09474 0 -0.15052 0 -3.90714
ASN_103 -8.64491 0.6347 6.66994 0.01578 0.65372 -0.00748 -3.36501 0 0 0 -1.59015 -0.83076 0 0 0 0 0 0 0.00676 1.55478 -0.51083 0 -1.34026 0 -0.0339 0 -6.78762
GLY_104 -2.55725 0.14685 2.4432 9e-05 0 -0.00923 -1.28115 0 0 0 0 0 0 0 0 0 0 0 -0.0067 0 0.40705 0 0.79816 0 0.20541 0 0.14642
THR_105 -5.48791 0.53253 4.07196 0.01135 0.06813 -0.1931 -1.02391 0 0 0 -1.82844 -0.83076 0 0 0 0 0 0 0.1262 0.97333 -0.59646 0 1.15175 0 0.41565 0 -2.60968
ASP_106 -2.36572 0.16857 2.21943 0.00486 0.34299 -0.13204 -0.61124 0 0 0 -0.34175 0 0 0 0 0 0 0 -0.02735 2.16822 -0.3373 0 -2.14574 0 -0.16951 0 -1.22659
ARG_107 -4.45773 0.52511 4.52173 0.01931 0.6391 0.12227 -1.02 0.00806 0 0 -2.23918 0 0 0 0 0 0 0 0.10361 1.30504 -0.23461 0 -0.09474 0 -0.43215 0 -1.23418
PRO_108 -3.72991 0.3656 1.49765 0.00346 0.11271 -0.03365 -0.49133 0.039 0 0 0 0 0 0 0 0 0 0 0.05759 0.62829 -0.92553 0 -1.64321 0 -0.39018 0 -4.50952
CYS:disulfide_109 -5.70734 0.11896 3.13014 0.00198 0.01001 -0.16364 -1.8531 0 0 0 0 0 -0.43099 0 0 0 0 0 0.34437 0.15788 -0.03641 0 3.25479 0 -0.18992 0 -1.36326
ARG_110 -5.90959 0.60955 5.85844 0.02498 0.76309 -0.23449 -4.6594 0 0 0 0 -0.6046 0 0 0 0 0 0 -0.03884 3.1391 0.01886 0 -0.09474 0 0.07677 0 -1.05087
VAL_111 -7.66821 0.89832 1.07861 0.01457 0.04028 0.05053 -2.14449 0 0 0 0 0 0 0 0 0 0 0 -0.01225 0.08187 -0.75415 0 2.64269 0 -0.21569 0 -5.98793
ARG_112 -6.67212 0.53481 4.93122 0.01026 0.18752 0.37482 -3.83116 0 0 0 0 -0.99942 0 0 0 0 0 0 0.001 2.09988 -0.0024 0 -0.09474 0 -0.21266 0 -3.67299
VAL_113 -6.23527 0.22323 0.25103 0.01457 0.043 -0.03187 -1.79164 0 0 0 0 0 0 0 0 0 0 0 -0.01164 0.0611 -0.73257 0 2.64269 0 -0.21296 0 -5.78032
THR_114 -4.9448 0.49924 3.68567 0.00773 0.05101 0.05759 -2.66861 0 0 0 0 -0.81813 0 0 0 0 0 0 0.10579 0.06928 -0.21125 0 1.15175 0 -0.13172 0 -3.14644
ALA_115 -3.81226 0.69127 1.65373 0.00121 0 -0.07012 -1.04874 0 0 0 0 0 0 0 0 0 0 0 -0.01289 0 -0.28115 0 1.32468 0 0.21786 0 -1.33641
GLY_116 -1.50478 0.20729 1.5265 0.00011 0 -0.20889 -0.30514 0 0 0 -0.34953 0 0 0 0 0 0 0 0.06135 0 -1.09004 0 0.79816 0 -0.08784 0 -0.9528
GLY_117 -1.0754 0.19062 1.02834 0.0001 0 -0.18195 0.18897 0 0 0 0 0 0 0 0 0 0 0 -0.13629 0 -1.46903 0 0.79816 0 -0.70508 0 -1.36157
GLU_118 -3.73009 0.25519 4.54745 0.00714 0.28141 0.03839 -2.87033 0 0 0 0 -0.97971 0 0 0 0 0 0 -0.00449 2.70213 0.2281 0 -2.72453 0 -0.37945 0 -2.62879
THR_119 -3.98007 0.31321 2.20964 0.00826 0.05184 -0.16599 -0.88649 0 0 0 0 -0.81813 0 0 0 0 0 0 0.23913 0.06565 -0.21421 0 1.15175 0 0.1075 0 -1.91791
ARG_120 -4.72944 0.37469 4.45251 0.02039 0.41079 0.25885 -3.68703 0 0 0 0 -0.97971 0 0 0 0 0 0 0.08695 2.6986 -0.10729 0 -0.09474 0 -0.01754 0 -1.31297
GLU_121 -4.90318 0.3853 4.30469 0.00605 0.25049 -0.2375 -3.06415 0 0 0 0 -1.32399 0 0 0 0 0 0 0.0058 3.41274 0.22496 0 -2.72453 0 0.00867 0 -3.65463
TYR_122 -7.78029 0.68786 2.49959 0.02299 0.29845 -0.0481 -2.06554 0 0 0 0 0 0 0 0 0 0 0 0.34182 1.9653 -0.37376 0.00931 0.58223 0 -0.07523 0 -3.93536
THR_123 -2.20532 0.12538 1.00645 0.00845 0.05371 -0.33948 -0.44699 0 0 0 0 0 0 0 0 0 0 0 -0.03442 0.04206 -0.16665 0 1.15175 0 -0.10805 0 -0.91311
VAL_124 -6.86622 0.68975 2.19945 0.01451 0.04222 0.06725 -2.11697 0 0 0 0 0 0 0 0 0 0 0 -0.05012 0.09779 -0.74561 0 2.64269 0 -0.14702 0 -4.17229
ASN_125 -4.83714 0.4153 3.92841 0.00526 0.21736 -0.08326 -2.11489 0.00075 0 0 0 0 0 0 0 0 0 0 -0.00236 1.37187 0.03748 0 -1.34026 0 0.08117 0 -2.32031
PRO_126 -5.36755 0.79811 2.59819 0.0029 0.07119 -0.47667 -0.58543 0.02939 0 0 0 0 0 0 0 0 0 0 0.03197 0.04693 -0.81536 0 -1.64321 0 0.0738 0 -5.23574
GLY_127 -1.4763 0.04411 1.72076 8e-05 0 0.00632 -1.47267 0 0 0 0 0 0 0 0 0 0 0 -0.13093 0 -1.43567 0 0.79816 0 -0.66376 0 -2.6099
THR_128 -4.77436 0.26317 4.41598 0.00775 0.07341 -0.11674 -2.68756 0 0 0 0 0 0 0 0 0 0 0 0.01887 0.10167 -0.58977 0 1.15175 0 -0.5259 0 -2.66175
GLU_129 -4.77004 0.44814 4.3039 0.00592 0.26462 0.11787 -2.99914 0 0 0 0 -1.34507 0 0 0 0 0 0 0.25302 2.53179 -0.02983 0 -2.72453 0 -0.05985 0 -4.00319
LEU_130 -7.24992 1.82863 0.98216 0.0166 0.07448 0.00822 -1.44013 0 0 0 0 0 0 0 0 0 0 0 0.01686 1.17515 -0.34067 0 1.66147 0 -0.10645 0 -3.37359
GLU_131 -2.85915 0.21388 2.3456 0.00632 0.32856 -0.10504 -1.27052 0 0 0 0 -0.68639 0 0 0 0 0 0 0.16524 2.70929 0.29107 0 -2.72453 0 0.24221 0 -1.34346
VAL_132 -5.78745 0.73168 1.21482 0.0155 0.04155 0.12715 -1.8236 0 0 0 0 0 0 0 0 0 0 0 0.00038 0.12784 -0.75305 0 2.64269 0 0.16913 0 -3.29336
GLU_133 -2.30876 0.16075 1.0076 0.00605 0.2831 -0.27014 -0.43046 0 0 0 0 0 0 0 0 0 0 0 -0.02766 2.6078 0.21814 0 -2.72453 0 -0.12942 0 -1.60753
LEU_134 -5.76773 0.69091 0.4874 0.01723 0.05348 -0.08682 -0.90354 0 0 0 0 0 0 0 0 0 0 0 0.00827 0.34482 -0.26667 0 1.66147 0 -0.00487 0 -3.76605
SER_135 -3.05801 0.42403 3.53992 0.00151 0.07553 -0.15667 -1.09578 0.00086 0 0 0 0 0 0 0 0 0 0 0.01721 0.18772 -0.25793 0 -0.28969 0 -0.32547 0 -0.93677
PRO_136 -2.94405 0.7434 1.9803 0.0024 0.03586 -0.13551 0.08357 0.0498 0 0 0 0 0 0 0 0 0 0 -0.08085 0.05684 -0.10118 0 -1.64321 0 -0.2231 0 -2.17575
GLU_137 -2.52994 0.21762 2.55079 0.00633 0.29802 -0.05239 -0.33177 0 0 0 -0.40883 0 0 0 0 0 0 0 0.05158 2.62904 -0.26974 0 -2.72453 0 -0.25762 0 -0.82143
GLN_138 -7.3971 0.78067 5.42428 0.01038 0.66386 -0.77866 -2.34093 0 0 0 -0.34953 0 0 0 0 0 0 0 0.2538 2.11149 -0.03934 0 -1.45095 0 -0.4126 0 -3.52464
GLN_139 -6.19575 0.91353 4.45264 0.00721 0.19336 -0.51625 -0.47864 0 0 0 0 0 0 0 0 0 0 0 0.05295 2.3761 -0.08365 0 -1.45095 0 -0.15775 0 -0.8872
ASN_140 -3.54238 0.25027 2.75242 0.00792 0.31382 -0.80222 0.32365 0 0 0 0 0 0 0 0 0 0 0 -0.04516 1.74589 -0.6004 0 -1.34026 0 -0.28883 0 -1.22528
ASN_141 -4.20303 0.16441 3.67665 0.00577 0.2999 -0.46302 -0.74272 0 0 0 -0.40883 0 0 0 0 0 0 0 -0.03639 1.83766 -0.58602 0 -1.34026 0 -0.39247 0 -2.18838
ALA_142 -4.29142 0.38347 1.65232 0.00119 0 -0.02646 -1.14114 0 0 0 0 0 0 0 0 0 0 0 0.85309 0 -0.07791 0 1.32468 0 -0.43261 0 -1.75479
GLU_143 -5.40515 0.52629 5.46405 0.00639 0.28549 -0.15929 -3.43259 0 0 0 0 -0.21024 0 0 0 0 0 0 0.0824 2.79446 0.06834 0 -2.72453 0 -0.17601 0 -2.88039
VAL_144 -6.47539 0.66609 0.65503 0.01464 0.03976 0.17344 -2.47433 0 0 0 0 0 0 0 0 0 0 0 0.01425 0.07026 -0.74221 0 2.64269 0 -0.06865 0 -5.48441
GLU_145 -5.91316 0.64582 6.32249 0.00583 0.27646 0.48324 -5.62289 0 0 0 0 -0.6733 0 0 0 0 0 0 0.02351 2.66105 0.11407 0 -2.72453 0 -0.10128 0 -4.50269
VAL_146 -6.82132 0.87294 0.76664 0.01469 0.03968 0.06782 -2.23998 0 0 0 0 0 0 0 0 0 0 0 -0.06231 0.08873 -0.74052 0 2.64269 0 -0.10237 0 -5.47331
GLU_147 -5.58762 0.44563 5.02452 0.00691 0.34625 0.17897 -3.9279 0 0 0 0 -0.28003 0 0 0 0 0 0 -0.02635 2.6839 0.32122 0 -2.72453 0 0.13158 0 -3.40745
CYS:disulfide_148 -3.84731 0.37395 2.09414 0.0021 0.01259 0.04484 -1.36137 0 0 0 0 0 -0.43099 0 0 0 0 0 0.10874 0.41323 0.10885 0 3.25479 0 0.47413 0 1.24769
GLY_149 -1.06489 0.06765 1.12108 2e-05 0 -0.2827 0.23697 0 0 0 0 0 0 0 0 0 0 0 -0.2599 0 -1.29235 0 0.79816 0 0.28651 0 -0.38945
ASN_150 -1.38521 0.08364 1.39953 0.00661 0.32022 -0.18324 -0.00558 0 0 0 0 0 0 0 0 0 0 0 -0.04348 1.64216 -0.65782 0 -1.34026 0 0.04759 0 -0.11585
GLU_151 -4.57189 0.19747 5.02771 0.0056 0.25907 -0.03444 -3.14665 0 0 0 0 -0.71705 0 0 0 0 0 0 0.02499 2.69663 -0.01039 0 -2.72453 0 -0.04521 0 -3.03868
LYS_152 -4.92268 0.50986 5.50022 0.00827 0.12711 -0.104 -4.66985 0 0 0 0 -0.25747 0 0 0 0 0 0 0.02874 1.68506 0.21225 0 -0.71458 0 -0.00669 0 -2.60377
TYR_153 -9.01384 1.17139 4.22216 0.02234 0.24771 0.1271 -2.96319 0 0 0 0 -0.374 0 0 0 0 0 0 0.73937 1.43569 -0.35787 0.25092 0.58223 0 -0.17216 0 -4.08214
ARG_154 -7.05715 0.47768 7.39599 0.0162 0.3362 0.37784 -5.34739 0 0 0 0 -1.45734 0 0 0 0 0 0 0.37083 2.83995 -0.18477 0 -0.09474 0 -0.2145 0 -2.54119
PHE_155 -9.0519 1.23323 1.82744 0.03061 0.05643 0.08628 -2.37104 0 0 0 0 0 0 0 0 0 0 0 0.03132 2.98329 -0.12984 0 1.21829 0 0.00699 0 -4.0789
GLN_156 -7.41021 0.61038 6.68537 0.00824 0.18608 0.16421 -3.98447 0 0 0 -0.61257 -0.83126 0 0 0 0 0 0 0.88398 2.76309 0.24727 0 -1.45095 0 0.13388 0 -2.60695
LEU_157 -7.33491 0.76233 1.38606 0.01843 0.06328 0.03567 -0.90358 0 0 0 0 0 0 0 0 0 0 0 0.01854 0.56569 -0.30754 0 1.66147 0 -0.00324 0 -4.0378
GLY:CtermProteinFull_158 -2.82173 0.05197 4.81202 0.00012 0 0.57133 -4.25106 0 0 0 -1.80873 0 0 0 0 0 0 0 0 0 0 0 0.79816 0 -0.0648 0 -2.71272
#END_POSE_ENERGIES_TABLE models/design14bab_gba0098_7.pdb

defaultscorename 2
                                                             
