# Supplementary material for: Single-chain dimers from de novo immunoglobulins as robust scaffolds for multiple binding loops
Source: Nat Commun. 2023 Sep 23;14:5939. doi: 10.1038/s41467-023-41717-5 (PMC10517939; doi:10.1038/s41467-023-41717-5)
Supplement: Supplementary file 3 — Supplementary Data 1 [file 41467_2023_41717_MOESM3_ESM.zip › design_models/scIg/scIg14j/ranked_3.pdb]

MODEL     1
ATOM      1  N   ARG A   1       3.138   1.335 -13.846  1.00 89.54           N  
ATOM      2  CA  ARG A   1       2.229   1.616 -12.739  1.00 89.54           C  
ATOM      3  C   ARG A   1       1.822   0.331 -12.026  1.00 89.54           C  
ATOM      4  CB  ARG A   1       0.985   2.354 -13.239  1.00 89.54           C  
ATOM      5  O   ARG A   1       1.499  -0.668 -12.671  1.00 89.54           O  
ATOM      6  CG  ARG A   1      -0.020   2.678 -12.146  1.00 89.54           C  
ATOM      7  CD  ARG A   1      -1.248   3.387 -12.700  1.00 89.54           C  
ATOM      8  NE  ARG A   1      -1.054   4.833 -12.759  1.00 89.54           N  
ATOM      9  NH1 ARG A   1      -3.122   5.280 -13.688  1.00 89.54           N  
ATOM     10  NH2 ARG A   1      -1.669   6.994 -13.233  1.00 89.54           N  
ATOM     11  CZ  ARG A   1      -1.949   5.699 -13.226  1.00 89.54           C  
ATOM     12  N   ILE A   2       1.918   0.163 -10.793  1.00 91.32           N  
ATOM     13  CA  ILE A   2       1.435  -0.922  -9.946  1.00 91.32           C  
ATOM     14  C   ILE A   2       0.300  -0.417  -9.058  1.00 91.32           C  
ATOM     15  CB  ILE A   2       2.570  -1.513  -9.082  1.00 91.32           C  
ATOM     16  O   ILE A   2       0.469   0.554  -8.317  1.00 91.32           O  
ATOM     17  CG1 ILE A   2       3.716  -2.009  -9.971  1.00 91.32           C  
ATOM     18  CG2 ILE A   2       2.040  -2.641  -8.192  1.00 91.32           C  
ATOM     19  CD1 ILE A   2       3.337  -3.173 -10.877  1.00 91.32           C  
ATOM     20  N   GLU A   3      -0.869  -1.065  -9.137  1.00 92.47           N  
ATOM     21  CA  GLU A   3      -2.028  -0.707  -8.325  1.00 92.47           C  
ATOM     22  C   GLU A   3      -2.401  -1.836  -7.368  1.00 92.47           C  
ATOM     23  CB  GLU A   3      -3.222  -0.357  -9.216  1.00 92.47           C  
ATOM     24  O   GLU A   3      -2.595  -2.977  -7.792  1.00 92.47           O  
ATOM     25  CG  GLU A   3      -2.975   0.828 -10.138  1.00 92.47           C  
ATOM     26  CD  GLU A   3      -4.144   1.122 -11.065  1.00 92.47           C  
ATOM     27  OE1 GLU A   3      -3.911   1.531 -12.225  1.00 92.47           O  
ATOM     28  OE2 GLU A   3      -5.302   0.943 -10.626  1.00 92.47           O  
ATOM     29  N   VAL A   4      -2.379  -1.489  -6.086  1.00 91.99           N  
ATOM     30  CA  VAL A   4      -2.757  -2.473  -5.077  1.00 91.99           C  
ATOM     31  C   VAL A   4      -3.980  -1.980  -4.307  1.00 91.99           C  
ATOM     32  CB  VAL A   4      -1.594  -2.761  -4.102  1.00 91.99           C  
ATOM     33  O   VAL A   4      -3.986  -0.861  -3.789  1.00 91.99           O  
ATOM     34  CG1 VAL A   4      -1.990  -3.837  -3.092  1.00 91.99           C  
ATOM     35  CG2 VAL A   4      -0.344  -3.182  -4.873  1.00 91.99           C  
ATOM     36  N   ARG A   5      -4.984  -2.799  -4.315  1.00 89.18           N  
ATOM     37  CA  ARG A   5      -6.207  -2.506  -3.574  1.00 89.18           C  
ATOM     38  C   ARG A   5      -6.488  -3.584  -2.533  1.00 89.18           C  
ATOM     39  CB  ARG A   5      -7.396  -2.376  -4.528  1.00 89.18           C  
ATOM     40  O   ARG A   5      -6.531  -4.772  -2.858  1.00 89.18           O  
ATOM     41  CG  ARG A   5      -8.681  -1.923  -3.853  1.00 89.18           C  
ATOM     42  CD  ARG A   5      -9.808  -1.731  -4.858  1.00 89.18           C  
ATOM     43  NE  ARG A   5     -11.081  -1.464  -4.195  1.00 89.18           N  
ATOM     44  NH1 ARG A   5     -12.305  -1.319  -6.149  1.00 89.18           N  
ATOM     45  NH2 ARG A   5     -13.337  -1.038  -4.121  1.00 89.18           N  
ATOM     46  CZ  ARG A   5     -12.238  -1.274  -4.823  1.00 89.18           C  
ATOM     47  N   VAL A   6      -6.544  -3.085  -1.289  1.00 84.36           N  
ATOM     48  CA  VAL A   6      -6.948  -4.005  -0.231  1.00 84.36           C  
ATOM     49  C   VAL A   6      -8.312  -3.594   0.319  1.00 84.36           C  
ATOM     50  CB  VAL A   6      -5.906  -4.053   0.909  1.00 84.36           C  
ATOM     51  O   VAL A   6      -8.449  -2.525   0.919  1.00 84.36           O  
ATOM     52  CG1 VAL A   6      -6.307  -5.081   1.965  1.00 84.36           C  
ATOM     53  CG2 VAL A   6      -4.520  -4.369   0.350  1.00 84.36           C  
ATOM     54  N   ASP A   7      -9.426  -4.212  -0.168  1.00 76.86           N  
ATOM     55  CA  ASP A   7     -10.776  -3.871   0.269  1.00 76.86           C  
ATOM     56  C   ASP A   7     -11.462  -5.069   0.921  1.00 76.86           C  
ATOM     57  CB  ASP A   7     -11.609  -3.364  -0.909  1.00 76.86           C  
ATOM     58  O   ASP A   7     -10.854  -6.130   1.077  1.00 76.86           O  
ATOM     59  CG  ASP A   7     -11.762  -4.394  -2.014  1.00 76.86           C  
ATOM     60  OD1 ASP A   7     -12.050  -5.573  -1.714  1.00 76.86           O  
ATOM     61  OD2 ASP A   7     -11.589  -4.024  -3.196  1.00 76.86           O  
ATOM     62  N   ASN A   8     -12.726  -4.874   1.646  1.00 70.03           N  
ATOM     63  CA  ASN A   8     -13.450  -5.778   2.534  1.00 70.03           C  
ATOM     64  C   ASN A   8     -13.587  -7.171   1.925  1.00 70.03           C  
ATOM     65  CB  ASN A   8     -14.830  -5.208   2.871  1.00 70.03           C  
ATOM     66  O   ASN A   8     -14.645  -7.522   1.401  1.00 70.03           O  
ATOM     67  CG  ASN A   8     -14.777  -4.161   3.966  1.00 70.03           C  
ATOM     68  ND2 ASN A   8     -15.849  -3.390   4.102  1.00 70.03           N  
ATOM     69  OD1 ASN A   8     -13.780  -4.045   4.684  1.00 70.03           O  
ATOM     70  N   GLY A   9     -12.296  -7.840   1.724  1.00 77.54           N  
ATOM     71  CA  GLY A   9     -12.341  -9.274   1.484  1.00 77.54           C  
ATOM     72  C   GLY A   9     -11.526  -9.703   0.279  1.00 77.54           C  
ATOM     73  O   GLY A   9     -11.478 -10.888  -0.055  1.00 77.54           O  
ATOM     74  N   ARG A  10     -10.782  -8.679  -0.299  1.00 90.94           N  
ATOM     75  CA  ARG A  10     -10.019  -9.026  -1.493  1.00 90.94           C  
ATOM     76  C   ARG A  10      -8.768  -8.161  -1.614  1.00 90.94           C  
ATOM     77  CB  ARG A  10     -10.883  -8.875  -2.747  1.00 90.94           C  
ATOM     78  O   ARG A  10      -8.767  -7.000  -1.199  1.00 90.94           O  
ATOM     79  CG  ARG A  10     -12.063  -9.832  -2.801  1.00 90.94           C  
ATOM     80  CD  ARG A  10     -12.936  -9.583  -4.023  1.00 90.94           C  
ATOM     81  NE  ARG A  10     -14.141  -8.834  -3.681  1.00 90.94           N  
ATOM     82  NH1 ARG A  10     -14.914  -8.684  -5.853  1.00 90.94           N  
ATOM     83  NH2 ARG A  10     -16.113  -7.749  -4.138  1.00 90.94           N  
ATOM     84  CZ  ARG A  10     -15.054  -8.424  -4.558  1.00 90.94           C  
ATOM     85  N   VAL A  11      -7.724  -8.757  -2.033  1.00 91.94           N  
ATOM     86  CA  VAL A  11      -6.529  -8.059  -2.497  1.00 91.94           C  
ATOM     87  C   VAL A  11      -6.483  -8.072  -4.023  1.00 91.94           C  
ATOM     88  CB  VAL A  11      -5.243  -8.692  -1.920  1.00 91.94           C  
ATOM     89  O   VAL A  11      -6.588  -9.131  -4.645  1.00 91.94           O  
ATOM     90  CG1 VAL A  11      -4.002  -8.022  -2.508  1.00 91.94           C  
ATOM     91  CG2 VAL A  11      -5.236  -8.591  -0.396  1.00 91.94           C  
ATOM     92  N   ARG A  12      -6.436  -6.865  -4.587  1.00 94.02           N  
ATOM     93  CA  ARG A  12      -6.318  -6.741  -6.037  1.00 94.02           C  
ATOM     94  C   ARG A  12      -5.006  -6.066  -6.423  1.00 94.02           C  
ATOM     95  CB  ARG A  12      -7.500  -5.955  -6.607  1.00 94.02           C  
ATOM     96  O   ARG A  12      -4.653  -5.022  -5.871  1.00 94.02           O  
ATOM     97  CG  ARG A  12      -8.836  -6.669  -6.473  1.00 94.02           C  
ATOM     98  CD  ARG A  12      -9.980  -5.833  -7.030  1.00 94.02           C  
ATOM     99  NE  ARG A  12     -10.281  -4.691  -6.171  1.00 94.02           N  
ATOM    100  NH1 ARG A  12     -11.962  -3.857  -7.518  1.00 94.02           N  
ATOM    101  NH2 ARG A  12     -11.405  -2.779  -5.573  1.00 94.02           N  
ATOM    102  CZ  ARG A  12     -11.215  -3.778  -6.423  1.00 94.02           C  
ATOM    103  N   VAL A  13      -4.332  -6.708  -7.269  1.00 95.10           N  
ATOM    104  CA  VAL A  13      -3.074  -6.155  -7.761  1.00 95.10           C  
ATOM    105  C   VAL A  13      -3.114  -6.057  -9.284  1.00 95.10           C  
ATOM    106  CB  VAL A  13      -1.866  -7.006  -7.313  1.00 95.10           C  
ATOM    107  O   VAL A  13      -3.348  -7.054  -9.971  1.00 95.10           O  
ATOM    108  CG1 VAL A  13      -0.557  -6.380  -7.790  1.00 95.10           C  
ATOM    109  CG2 VAL A  13      -1.862  -7.168  -5.794  1.00 95.10           C  
ATOM    110  N   ARG A  14      -3.017  -4.875  -9.795  1.00 95.58           N  
ATOM    111  CA  ARG A  14      -2.914  -4.655 -11.234  1.00 95.58           C  
ATOM    112  C   ARG A  14      -1.491  -4.274 -11.629  1.00 95.58           C  
ATOM    113  CB  ARG A  14      -3.891  -3.566 -11.683  1.00 95.58           C  
ATOM    114  O   ARG A  14      -0.897  -3.372 -11.035  1.00 95.58           O  
ATOM    115  CG  ARG A  14      -3.932  -3.357 -13.188  1.00 95.58           C  
ATOM    116  CD  ARG A  14      -4.989  -2.337 -13.588  1.00 95.58           C  
ATOM    117  NE  ARG A  14      -4.978  -2.085 -15.026  1.00 95.58           N  
ATOM    118  NH1 ARG A  14      -7.055  -1.074 -15.074  1.00 95.58           N  
ATOM    119  NH2 ARG A  14      -5.846  -1.311 -17.007  1.00 95.58           N  
ATOM    120  CZ  ARG A  14      -5.959  -1.491 -15.699  1.00 95.58           C  
ATOM    121  N   ASN A  15      -0.970  -5.058 -12.604  1.00 95.02           N  
ATOM    122  CA  ASN A  15       0.385  -4.810 -13.084  1.00 95.02           C  
ATOM    123  C   ASN A  15       0.383  -3.993 -14.372  1.00 95.02           C  
ATOM    124  CB  ASN A  15       1.130  -6.130 -13.293  1.00 95.02           C  
ATOM    125  O   ASN A  15       0.102  -4.523 -15.449  1.00 95.02           O  
ATOM    126  CG  ASN A  15       2.560  -5.926 -13.754  1.00 95.02           C  
ATOM    127  ND2 ASN A  15       3.221  -7.013 -14.134  1.00 95.02           N  
ATOM    128  OD1 ASN A  15       3.067  -4.801 -13.767  1.00 95.02           O  
ATOM    129  N   GLY A  16       0.696  -2.696 -14.229  1.00 92.94           N  
ATOM    130  CA  GLY A  16       0.737  -1.806 -15.379  1.00 92.94           C  
ATOM    131  C   GLY A  16       2.127  -1.651 -15.965  1.00 92.94           C  
ATOM    132  O   GLY A  16       2.344  -0.825 -16.854  1.00 92.94           O  
ATOM    133  N   THR A  17       3.049  -2.424 -15.501  1.00 91.15           N  
ATOM    134  CA  THR A  17       4.422  -2.364 -15.988  1.00 91.15           C  
ATOM    135  C   THR A  17       4.594  -3.232 -17.231  1.00 91.15           C  
ATOM    136  CB  THR A  17       5.420  -2.812 -14.904  1.00 91.15           C  
ATOM    137  O   THR A  17       3.649  -3.892 -17.669  1.00 91.15           O  
ATOM    138  CG2 THR A  17       5.103  -2.160 -13.562  1.00 91.15           C  
ATOM    139  OG1 THR A  17       5.351  -4.236 -14.759  1.00 91.15           O  
ATOM    140  N   ASP A  18       5.832  -3.196 -17.844  1.00 93.29           N  
ATOM    141  CA  ASP A  18       6.118  -3.993 -19.033  1.00 93.29           C  
ATOM    142  C   ASP A  18       6.769  -5.323 -18.659  1.00 93.29           C  
ATOM    143  CB  ASP A  18       7.020  -3.218 -19.995  1.00 93.29           C  
ATOM    144  O   ASP A  18       7.262  -6.045 -19.529  1.00 93.29           O  
ATOM    145  CG  ASP A  18       8.336  -2.796 -19.364  1.00 93.29           C  
ATOM    146  OD1 ASP A  18       8.463  -2.853 -18.122  1.00 93.29           O  
ATOM    147  OD2 ASP A  18       9.253  -2.401 -20.116  1.00 93.29           O  
ATOM    148  N   ARG A  19       6.866  -5.690 -17.368  1.00 94.24           N  
ATOM    149  CA  ARG A  19       7.450  -6.932 -16.872  1.00 94.24           C  
ATOM    150  C   ARG A  19       6.505  -7.632 -15.901  1.00 94.24           C  
ATOM    151  CB  ARG A  19       8.794  -6.662 -16.193  1.00 94.24           C  
ATOM    152  O   ARG A  19       5.656  -6.988 -15.281  1.00 94.24           O  
ATOM    153  CG  ARG A  19       8.713  -5.677 -15.037  1.00 94.24           C  
ATOM    154  CD  ARG A  19      10.095  -5.249 -14.563  1.00 94.24           C  
ATOM    155  NE  ARG A  19      10.637  -4.171 -15.386  1.00 94.24           N  
ATOM    156  NH1 ARG A  19      12.741  -4.223 -14.435  1.00 94.24           N  
ATOM    157  NH2 ARG A  19      12.270  -2.724 -16.104  1.00 94.24           N  
ATOM    158  CZ  ARG A  19      11.881  -3.709 -15.307  1.00 94.24           C  
ATOM    159  N   PRO A  20       6.698  -9.023 -15.827  1.00 96.46           N  
ATOM    160  CA  PRO A  20       5.906  -9.741 -14.825  1.00 96.46           C  
ATOM    161  C   PRO A  20       6.268  -9.347 -13.395  1.00 96.46           C  
ATOM    162  CB  PRO A  20       6.249 -11.209 -15.091  1.00 96.46           C  
ATOM    163  O   PRO A  20       7.414  -8.981 -13.122  1.00 96.46           O  
ATOM    164  CG  PRO A  20       7.591 -11.175 -15.747  1.00 96.46           C  
ATOM    165  CD  PRO A  20       7.718  -9.887 -16.510  1.00 96.46           C  
ATOM    166  N   CYS A  21       5.245  -9.358 -12.554  1.00 96.96           N  
ATOM    167  CA  CYS A  21       5.457  -9.070 -11.140  1.00 96.96           C  
ATOM    168  C   CYS A  21       5.148 -10.292 -10.282  1.00 96.96           C  
ATOM    169  CB  CYS A  21       4.590  -7.892 -10.697  1.00 96.96           C  
ATOM    170  O   CYS A  21       4.193 -11.022 -10.555  1.00 96.96           O  
ATOM    171  SG  CYS A  21       5.031  -6.327 -11.483  1.00 96.96           S  
ATOM    172  N   ARG A  22       6.063 -10.544  -9.367  1.00 97.60           N  
ATOM    173  CA  ARG A  22       5.762 -11.529  -8.333  1.00 97.60           C  
ATOM    174  C   ARG A  22       5.041 -10.884  -7.154  1.00 97.60           C  
ATOM    175  CB  ARG A  22       7.044 -12.212  -7.852  1.00 97.60           C  
ATOM    176  O   ARG A  22       5.525  -9.903  -6.586  1.00 97.60           O  
ATOM    177  CG  ARG A  22       7.658 -13.159  -8.872  1.00 97.60           C  
ATOM    178  CD  ARG A  22       8.793 -13.977  -8.272  1.00 97.60           C  
ATOM    179  NE  ARG A  22      10.031 -13.207  -8.196  1.00 97.60           N  
ATOM    180  NH1 ARG A  22      11.288 -14.925  -7.300  1.00 97.60           N  
ATOM    181  NH2 ARG A  22      12.253 -12.887  -7.712  1.00 97.60           N  
ATOM    182  CZ  ARG A  22      11.188 -13.675  -7.736  1.00 97.60           C  
ATOM    183  N   VAL A  23       3.855 -11.413  -6.884  1.00 97.13           N  
ATOM    184  CA  VAL A  23       3.050 -10.842  -5.810  1.00 97.13           C  
ATOM    185  C   VAL A  23       2.908 -11.856  -4.676  1.00 97.13           C  
ATOM    186  CB  VAL A  23       1.655 -10.409  -6.314  1.00 97.13           C  
ATOM    187  O   VAL A  23       2.480 -12.990  -4.899  1.00 97.13           O  
ATOM    188  CG1 VAL A  23       0.827  -9.820  -5.173  1.00 97.13           C  
ATOM    189  CG2 VAL A  23       1.790  -9.403  -7.456  1.00 97.13           C  
ATOM    190  N   ARG A  24       3.317 -11.417  -3.466  1.00 96.92           N  
ATOM    191  CA  ARG A  24       3.163 -12.209  -2.250  1.00 96.92           C  
ATOM    192  C   ARG A  24       2.116 -11.596  -1.326  1.00 96.92           C  
ATOM    193  CB  ARG A  24       4.500 -12.335  -1.517  1.00 96.92           C  
ATOM    194  O   ARG A  24       2.199 -10.415  -0.982  1.00 96.92           O  
ATOM    195  CG  ARG A  24       5.527 -13.183  -2.250  1.00 96.92           C  
ATOM    196  CD  ARG A  24       6.884 -13.146  -1.561  1.00 96.92           C  
ATOM    197  NE  ARG A  24       6.848 -13.813  -0.263  1.00 96.92           N  
ATOM    198  NH1 ARG A  24       9.048 -13.350   0.268  1.00 96.92           N  
ATOM    199  NH2 ARG A  24       7.734 -14.525   1.733  1.00 96.92           N  
ATOM    200  CZ  ARG A  24       7.877 -13.894   0.576  1.00 96.92           C  
ATOM    201  N   VAL A  25       1.133 -12.385  -1.011  1.00 95.25           N  
ATOM    202  CA  VAL A  25       0.073 -11.924  -0.120  1.00 95.25           C  
ATOM    203  C   VAL A  25       0.095 -12.735   1.173  1.00 95.25           C  
ATOM    204  CB  VAL A  25      -1.315 -12.026  -0.790  1.00 95.25           C  
ATOM    205  O   VAL A  25      -0.059 -13.958   1.148  1.00 95.25           O  
ATOM    206  CG1 VAL A  25      -2.404 -11.494   0.140  1.00 95.25           C  
ATOM    207  CG2 VAL A  25      -1.324 -11.267  -2.116  1.00 95.25           C  
ATOM    208  N   THR A  26       0.391 -12.062   2.263  1.00 93.71           N  
ATOM    209  CA  THR A  26       0.340 -12.655   3.595  1.00 93.71           C  
ATOM    210  C   THR A  26      -0.851 -12.114   4.382  1.00 93.71           C  
ATOM    211  CB  THR A  26       1.640 -12.386   4.376  1.00 93.71           C  
ATOM    212  O   THR A  26      -0.976 -10.903   4.575  1.00 93.71           O  
ATOM    213  CG2 THR A  26       1.612 -13.068   5.740  1.00 93.71           C  
ATOM    214  OG1 THR A  26       2.753 -12.887   3.626  1.00 93.71           O  
ATOM    215  N   ALA A  27      -1.798 -12.985   4.745  1.00 90.31           N  
ATOM    216  CA  ALA A  27      -2.978 -12.639   5.533  1.00 90.31           C  
ATOM    217  C   ALA A  27      -3.362 -13.778   6.473  1.00 90.31           C  
ATOM    218  CB  ALA A  27      -4.148 -12.294   4.615  1.00 90.31           C  
ATOM    219  O   ALA A  27      -3.414 -14.940   6.063  1.00 90.31           O  
ATOM    220  N   GLY A  28      -3.610 -13.433   7.844  1.00 83.78           N  
ATOM    221  CA  GLY A  28      -4.070 -14.450   8.777  1.00 83.78           C  
ATOM    222  C   GLY A  28      -3.081 -15.586   8.956  1.00 83.78           C  
ATOM    223  O   GLY A  28      -3.478 -16.740   9.132  1.00 83.78           O  
ATOM    224  N   GLY A  29      -1.667 -15.289   8.714  1.00 84.07           N  
ATOM    225  CA  GLY A  29      -0.634 -16.290   8.931  1.00 84.07           C  
ATOM    226  C   GLY A  29      -0.372 -17.151   7.711  1.00 84.07           C  
ATOM    227  O   GLY A  29       0.507 -18.016   7.732  1.00 84.07           O  
ATOM    228  N   GLU A  30      -1.133 -16.972   6.658  1.00 90.39           N  
ATOM    229  CA  GLU A  30      -0.960 -17.680   5.393  1.00 90.39           C  
ATOM    230  C   GLU A  30      -0.304 -16.785   4.345  1.00 90.39           C  
ATOM    231  CB  GLU A  30      -2.305 -18.195   4.876  1.00 90.39           C  
ATOM    232  O   GLU A  30      -0.611 -15.594   4.258  1.00 90.39           O  
ATOM    233  CG  GLU A  30      -2.939 -19.257   5.764  1.00 90.39           C  
ATOM    234  CD  GLU A  30      -4.251 -19.793   5.214  1.00 90.39           C  
ATOM    235  OE1 GLU A  30      -4.670 -20.902   5.617  1.00 90.39           O  
ATOM    236  OE2 GLU A  30      -4.865 -19.099   4.373  1.00 90.39           O  
ATOM    237  N   THR A  31       0.634 -17.456   3.628  1.00 93.53           N  
ATOM    238  CA  THR A  31       1.308 -16.743   2.548  1.00 93.53           C  
ATOM    239  C   THR A  31       1.042 -17.417   1.206  1.00 93.53           C  
ATOM    240  CB  THR A  31       2.827 -16.664   2.794  1.00 93.53           C  
ATOM    241  O   THR A  31       1.212 -18.631   1.070  1.00 93.53           O  
ATOM    242  CG2 THR A  31       3.529 -15.918   1.665  1.00 93.53           C  
ATOM    243  OG1 THR A  31       3.070 -15.979   4.029  1.00 93.53           O  
ATOM    244  N   ARG A  32       0.556 -16.594   0.286  1.00 94.78           N  
ATOM    245  CA  ARG A  32       0.365 -17.065  -1.082  1.00 94.78           C  
ATOM    246  C   ARG A  32       1.180 -16.232  -2.067  1.00 94.78           C  
ATOM    247  CB  ARG A  32      -1.117 -17.024  -1.463  1.00 94.78           C  
ATOM    248  O   ARG A  32       1.309 -15.018  -1.902  1.00 94.78           O  
ATOM    249  CG  ARG A  32      -1.995 -17.932  -0.617  1.00 94.78           C  
ATOM    250  CD  ARG A  32      -3.461 -17.826  -1.012  1.00 94.78           C  
ATOM    251  NE  ARG A  32      -4.092 -16.646  -0.429  1.00 94.78           N  
ATOM    252  NH1 ARG A  32      -6.219 -17.163  -1.168  1.00 94.78           N  
ATOM    253  NH2 ARG A  32      -5.857 -15.257   0.053  1.00 94.78           N  
ATOM    254  CZ  ARG A  32      -5.388 -16.358  -0.516  1.00 94.78           C  
ATOM    255  N   GLU A  33       1.720 -16.889  -3.093  1.00 96.68           N  
ATOM    256  CA  GLU A  33       2.535 -16.222  -4.105  1.00 96.68           C  
ATOM    257  C   GLU A  33       1.909 -16.352  -5.491  1.00 96.68           C  
ATOM    258  CB  GLU A  33       3.956 -16.791  -4.113  1.00 96.68           C  
ATOM    259  O   GLU A  33       1.401 -17.416  -5.850  1.00 96.68           O  
ATOM    260  CG  GLU A  33       4.748 -16.485  -2.850  1.00 96.68           C  
ATOM    261  CD  GLU A  33       6.188 -16.968  -2.914  1.00 96.68           C  
ATOM    262  OE1 GLU A  33       6.919 -16.833  -1.906  1.00 96.68           O  
ATOM    263  OE2 GLU A  33       6.589 -17.486  -3.980  1.00 96.68           O  
ATOM    264  N   TYR A  34       1.971 -15.202  -6.233  1.00 97.07           N  
ATOM    265  CA  TYR A  34       1.375 -15.158  -7.564  1.00 97.07           C  
ATOM    266  C   TYR A  34       2.287 -14.432  -8.546  1.00 97.07           C  
ATOM    267  CB  TYR A  34       0.007 -14.472  -7.517  1.00 97.07           C  
ATOM    268  O   TYR A  34       3.053 -13.549  -8.155  1.00 97.07           O  
ATOM    269  CG  TYR A  34      -0.928 -15.051  -6.483  1.00 97.07           C  
ATOM    270  CD1 TYR A  34      -1.812 -16.076  -6.812  1.00 97.07           C  
ATOM    271  CD2 TYR A  34      -0.929 -14.574  -5.177  1.00 97.07           C  
ATOM    272  CE1 TYR A  34      -2.677 -16.611  -5.863  1.00 97.07           C  
ATOM    273  CE2 TYR A  34      -1.790 -15.102  -4.220  1.00 97.07           C  
ATOM    274  OH  TYR A  34      -3.512 -16.646  -3.628  1.00 97.07           O  
ATOM    275  CZ  TYR A  34      -2.658 -16.119  -4.572  1.00 97.07           C  
ATOM    276  N   THR A  35       2.168 -14.956  -9.804  1.00 97.09           N  
ATOM    277  CA  THR A  35       2.767 -14.173 -10.880  1.00 97.09           C  
ATOM    278  C   THR A  35       1.711 -13.325 -11.584  1.00 97.09           C  
ATOM    279  CB  THR A  35       3.469 -15.080 -11.907  1.00 97.09           C  
ATOM    280  O   THR A  35       0.674 -13.840 -12.006  1.00 97.09           O  
ATOM    281  CG2 THR A  35       4.080 -14.260 -13.038  1.00 97.09           C  
ATOM    282  OG1 THR A  35       4.507 -15.819 -11.252  1.00 97.09           O  
ATOM    283  N   VAL A  36       1.877 -12.013 -11.674  1.00 96.92           N  
ATOM    284  CA  VAL A  36       0.977 -11.099 -12.371  1.00 96.92           C  
ATOM    285  C   VAL A  36       1.651 -10.576 -13.637  1.00 96.92           C  
ATOM    286  CB  VAL A  36       0.554  -9.920 -11.466  1.00 96.92           C  
ATOM    287  O   VAL A  36       2.663  -9.874 -13.565  1.00 96.92           O  
ATOM    288  CG1 VAL A  36      -0.506  -9.063 -12.156  1.00 96.92           C  
ATOM    289  CG2 VAL A  36       0.038 -10.436 -10.124  1.00 96.92           C  
ATOM    290  N   ASN A  37       1.115 -11.000 -14.810  1.00 96.99           N  
ATOM    291  CA  ASN A  37       1.682 -10.592 -16.091  1.00 96.99           C  
ATOM    292  C   ASN A  37       1.312  -9.151 -16.434  1.00 96.99           C  
ATOM    293  CB  ASN A  37       1.226 -11.537 -17.205  1.00 96.99           C  
ATOM    294  O   ASN A  37       0.334  -8.615 -15.910  1.00 96.99           O  
ATOM    295  CG  ASN A  37       1.749 -12.948 -17.024  1.00 96.99           C  
ATOM    296  ND2 ASN A  37       0.876 -13.932 -17.205  1.00 96.99           N  
ATOM    297  OD1 ASN A  37       2.928 -13.152 -16.724  1.00 96.99           O  
ATOM    298  N   PRO A  38       2.142  -8.531 -17.298  1.00 96.42           N  
ATOM    299  CA  PRO A  38       1.842  -7.168 -17.741  1.00 96.42           C  
ATOM    300  C   PRO A  38       0.423  -7.022 -18.284  1.00 96.42           C  
ATOM    301  CB  PRO A  38       2.876  -6.920 -18.842  1.00 96.42           C  
ATOM    302  O   PRO A  38      -0.027  -7.853 -19.077  1.00 96.42           O  
ATOM    303  CG  PRO A  38       4.025  -7.810 -18.495  1.00 96.42           C  
ATOM    304  CD  PRO A  38       3.482  -9.088 -17.924  1.00 96.42           C  
ATOM    305  N   GLY A  39      -0.270  -5.961 -17.790  1.00 94.64           N  
ATOM    306  CA  GLY A  39      -1.602  -5.661 -18.290  1.00 94.64           C  
ATOM    307  C   GLY A  39      -2.685  -6.512 -17.652  1.00 94.64           C  
ATOM    308  O   GLY A  39      -3.855  -6.419 -18.027  1.00 94.64           O  
ATOM    309  N   THR A  40      -2.272  -7.441 -16.674  1.00 96.42           N  
ATOM    310  CA  THR A  40      -3.241  -8.325 -16.035  1.00 96.42           C  
ATOM    311  C   THR A  40      -3.490  -7.900 -14.591  1.00 96.42           C  
ATOM    312  CB  THR A  40      -2.768  -9.790 -16.068  1.00 96.42           C  
ATOM    313  O   THR A  40      -2.751  -7.078 -14.044  1.00 96.42           O  
ATOM    314  CG2 THR A  40      -2.464 -10.238 -17.494  1.00 96.42           C  
ATOM    315  OG1 THR A  40      -1.583  -9.921 -15.274  1.00 96.42           O  
ATOM    316  N   GLU A  41      -4.518  -8.526 -14.093  1.00 95.82           N  
ATOM    317  CA  GLU A  41      -4.919  -8.227 -12.722  1.00 95.82           C  
ATOM    318  C   GLU A  41      -5.029  -9.501 -11.889  1.00 95.82           C  
ATOM    319  CB  GLU A  41      -6.250  -7.470 -12.704  1.00 95.82           C  
ATOM    320  O   GLU A  41      -5.495 -10.531 -12.379  1.00 95.82           O  
ATOM    321  CG  GLU A  41      -6.716  -7.080 -11.309  1.00 95.82           C  
ATOM    322  CD  GLU A  41      -8.045  -6.341 -11.305  1.00 95.82           C  
ATOM    323  OE1 GLU A  41      -9.078  -6.952 -10.947  1.00 95.82           O  
ATOM    324  OE2 GLU A  41      -8.054  -5.143 -11.664  1.00 95.82           O  
ATOM    325  N   LEU A  42      -4.499  -9.480 -10.688  1.00 96.15           N  
ATOM    326  CA  LEU A  42      -4.620 -10.538  -9.691  1.00 96.15           C  
ATOM    327  C   LEU A  42      -5.700 -10.201  -8.669  1.00 96.15           C  
ATOM    328  CB  LEU A  42      -3.282 -10.761  -8.982  1.00 96.15           C  
ATOM    329  O   LEU A  42      -5.759  -9.075  -8.170  1.00 96.15           O  
ATOM    330  CG  LEU A  42      -3.305 -11.691  -7.768  1.00 96.15           C  
ATOM    331  CD1 LEU A  42      -3.528 -13.134  -8.209  1.00 96.15           C  
ATOM    332  CD2 LEU A  42      -2.010 -11.565  -6.972  1.00 96.15           C  
ATOM    333  N   GLU A  43      -6.547 -11.152  -8.375  1.00 95.03           N  
ATOM    334  CA  GLU A  43      -7.537 -11.021  -7.309  1.00 95.03           C  
ATOM    335  C   GLU A  43      -7.431 -12.173  -6.314  1.00 95.03           C  
ATOM    336  CB  GLU A  43      -8.951 -10.959  -7.893  1.00 95.03           C  
ATOM    337  O   GLU A  43      -7.519 -13.341  -6.696  1.00 95.03           O  
ATOM    338  CG  GLU A  43     -10.026 -10.634  -6.867  1.00 95.03           C  
ATOM    339  CD  GLU A  43     -11.415 -10.510  -7.472  1.00 95.03           C  
ATOM    340  OE1 GLU A  43     -12.299 -11.331  -7.137  1.00 95.03           O  
ATOM    341  OE2 GLU A  43     -11.621  -9.584  -8.289  1.00 95.03           O  
ATOM    342  N   VAL A  44      -7.228 -11.823  -5.009  1.00 93.02           N  
ATOM    343  CA  VAL A  44      -7.091 -12.812  -3.945  1.00 93.02           C  
ATOM    344  C   VAL A  44      -8.159 -12.576  -2.880  1.00 93.02           C  
ATOM    345  CB  VAL A  44      -5.684 -12.771  -3.309  1.00 93.02           C  
ATOM    346  O   VAL A  44      -8.270 -11.475  -2.337  1.00 93.02           O  
ATOM    347  CG1 VAL A  44      -5.542 -13.853  -2.240  1.00 93.02           C  
ATOM    348  CG2 VAL A  44      -4.608 -12.930  -4.382  1.00 93.02           C  
ATOM    349  N   GLU A  45      -8.941 -13.597  -2.704  1.00 92.07           N  
ATOM    350  CA  GLU A  45      -9.976 -13.489  -1.680  1.00 92.07           C  
ATOM    351  C   GLU A  45      -9.398 -13.707  -0.285  1.00 92.07           C  
ATOM    352  CB  GLU A  45     -11.102 -14.492  -1.946  1.00 92.07           C  
ATOM    353  O   GLU A  45      -8.569 -14.597  -0.084  1.00 92.07           O  
ATOM    354  CG  GLU A  45     -11.945 -14.161  -3.169  1.00 92.07           C  
ATOM    355  CD  GLU A  45     -13.134 -15.091  -3.348  1.00 92.07           C  
ATOM    356  OE1 GLU A  45     -14.115 -14.700  -4.021  1.00 92.07           O  
ATOM    357  OE2 GLU A  45     -13.085 -16.219  -2.810  1.00 92.07           O  
ATOM    358  N   LEU A  46      -9.872 -12.771   0.704  1.00 89.46           N  
ATOM    359  CA  LEU A  46      -9.450 -12.898   2.095  1.00 89.46           C  
ATOM    360  C   LEU A  46     -10.610 -13.348   2.976  1.00 89.46           C  
ATOM    361  CB  LEU A  46      -8.889 -11.569   2.608  1.00 89.46           C  
ATOM    362  O   LEU A  46     -11.754 -12.941   2.760  1.00 89.46           O  
ATOM    363  CG  LEU A  46      -7.689 -11.001   1.849  1.00 89.46           C  
ATOM    364  CD1 LEU A  46      -7.345  -9.609   2.368  1.00 89.46           C  
ATOM    365  CD2 LEU A  46      -6.489 -11.934   1.970  1.00 89.46           C  
ATOM    366  N   SER A  47     -10.364 -14.306   3.788  1.00 88.04           N  
ATOM    367  CA  SER A  47     -11.366 -14.644   4.794  1.00 88.04           C  
ATOM    368  C   SER A  47     -11.562 -13.501   5.784  1.00 88.04           C  
ATOM    369  CB  SER A  47     -10.966 -15.916   5.543  1.00 88.04           C  
ATOM    370  O   SER A  47     -10.713 -12.615   5.893  1.00 88.04           O  
ATOM    371  OG  SER A  47      -9.823 -15.687   6.348  1.00 88.04           O  
ATOM    372  N   PRO A  48     -12.711 -13.452   6.437  1.00 83.10           N  
ATOM    373  CA  PRO A  48     -12.995 -12.421   7.437  1.00 83.10           C  
ATOM    374  C   PRO A  48     -11.852 -12.232   8.432  1.00 83.10           C  
ATOM    375  CB  PRO A  48     -14.249 -12.947   8.140  1.00 83.10           C  
ATOM    376  O   PRO A  48     -11.568 -11.105   8.846  1.00 83.10           O  
ATOM    377  CG  PRO A  48     -14.949 -13.770   7.107  1.00 83.10           C  
ATOM    378  CD  PRO A  48     -13.915 -14.475   6.277  1.00 83.10           C  
ATOM    379  N   GLU A  49     -11.263 -13.315   8.808  1.00 78.14           N  
ATOM    380  CA  GLU A  49     -10.156 -13.275   9.759  1.00 78.14           C  
ATOM    381  C   GLU A  49      -8.900 -12.689   9.120  1.00 78.14           C  
ATOM    382  CB  GLU A  49      -9.864 -14.675  10.304  1.00 78.14           C  
ATOM    383  O   GLU A  49      -8.108 -12.024   9.791  1.00 78.14           O  
ATOM    384  CG  GLU A  49     -10.962 -15.227  11.202  1.00 78.14           C  
ATOM    385  CD  GLU A  49     -10.659 -16.619  11.734  1.00 78.14           C  
ATOM    386  OE1 GLU A  49     -11.453 -17.144  12.547  1.00 78.14           O  
ATOM    387  OE2 GLU A  49      -9.619 -17.188  11.335  1.00 78.14           O  
ATOM    388  N   GLN A  50      -8.731 -12.752   7.759  1.00 84.55           N  
ATOM    389  CA  GLN A  50      -7.568 -12.306   6.999  1.00 84.55           C  
ATOM    390  C   GLN A  50      -7.696 -10.837   6.608  1.00 84.55           C  
ATOM    391  CB  GLN A  50      -7.381 -13.168   5.749  1.00 84.55           C  
ATOM    392  O   GLN A  50      -6.696 -10.175   6.324  1.00 84.55           O  
ATOM    393  CG  GLN A  50      -6.939 -14.594   6.046  1.00 84.55           C  
ATOM    394  CD  GLN A  50      -6.927 -15.475   4.811  1.00 84.55           C  
ATOM    395  NE2 GLN A  50      -6.036 -16.460   4.793  1.00 84.55           N  
ATOM    396  OE1 GLN A  50      -7.713 -15.271   3.880  1.00 84.55           O  
ATOM    397  N   GLN A  51      -8.889 -10.265   6.741  1.00 81.04           N  
ATOM    398  CA  GLN A  51      -9.210  -8.929   6.250  1.00 81.04           C  
ATOM    399  C   GLN A  51      -8.634  -7.853   7.167  1.00 81.04           C  
ATOM    400  CB  GLN A  51     -10.724  -8.754   6.121  1.00 81.04           C  
ATOM    401  O   GLN A  51      -8.442  -6.710   6.747  1.00 81.04           O  
ATOM    402  CG  GLN A  51     -11.348  -9.592   5.014  1.00 81.04           C  
ATOM    403  CD  GLN A  51     -12.863  -9.501   4.992  1.00 81.04           C  
ATOM    404  NE2 GLN A  51     -13.496 -10.346   4.185  1.00 81.04           N  
ATOM    405  OE1 GLN A  51     -13.459  -8.678   5.694  1.00 81.04           O  
ATOM    406  N   ASN A  52      -8.207  -8.289   8.347  1.00 79.68           N  
ATOM    407  CA  ASN A  52      -7.781  -7.321   9.352  1.00 79.68           C  
ATOM    408  C   ASN A  52      -6.269  -7.117   9.329  1.00 79.68           C  
ATOM    409  CB  ASN A  52      -8.237  -7.757  10.746  1.00 79.68           C  
ATOM    410  O   ASN A  52      -5.768  -6.096   9.803  1.00 79.68           O  
ATOM    411  CG  ASN A  52      -9.741  -7.678  10.919  1.00 79.68           C  
ATOM    412  ND2 ASN A  52     -10.309  -8.653  11.620  1.00 79.68           N  
ATOM    413  OD1 ASN A  52     -10.387  -6.750  10.426  1.00 79.68           O  
ATOM    414  N   ASN A  53      -5.594  -7.964   8.648  1.00 87.55           N  
ATOM    415  CA  ASN A  53      -4.140  -7.924   8.534  1.00 87.55           C  
ATOM    416  C   ASN A  53      -3.667  -8.483   7.195  1.00 87.55           C  
ATOM    417  CB  ASN A  53      -3.490  -8.689   9.689  1.00 87.55           C  
ATOM    418  O   ASN A  53      -3.926  -9.644   6.876  1.00 87.55           O  
ATOM    419  CG  ASN A  53      -3.887  -8.145  11.047  1.00 87.55           C  
ATOM    420  ND2 ASN A  53      -4.509  -8.986  11.864  1.00 87.55           N  
ATOM    421  OD1 ASN A  53      -3.638  -6.977  11.358  1.00 87.55           O  
ATOM    422  N   ALA A  54      -3.124  -7.667   6.405  1.00 90.61           N  
ATOM    423  CA  ALA A  54      -2.639  -8.170   5.123  1.00 90.61           C  
ATOM    424  C   ALA A  54      -1.331  -7.491   4.727  1.00 90.61           C  
ATOM    425  CB  ALA A  54      -3.692  -7.963   4.037  1.00 90.61           C  
ATOM    426  O   ALA A  54      -1.161  -6.288   4.937  1.00 90.61           O  
ATOM    427  N   LEU A  55      -0.411  -8.268   4.326  1.00 93.66           N  
ATOM    428  CA  LEU A  55       0.855  -7.822   3.755  1.00 93.66           C  
ATOM    429  C   LEU A  55       0.956  -8.213   2.285  1.00 93.66           C  
ATOM    430  CB  LEU A  55       2.033  -8.413   4.535  1.00 93.66           C  
ATOM    431  O   LEU A  55       0.795  -9.385   1.937  1.00 93.66           O  
ATOM    432  CG  LEU A  55       3.425  -8.165   3.952  1.00 93.66           C  
ATOM    433  CD1 LEU A  55       3.754  -6.677   3.980  1.00 93.66           C  
ATOM    434  CD2 LEU A  55       4.474  -8.966   4.715  1.00 93.66           C  
ATOM    435  N   VAL A  56       1.121  -7.237   1.425  1.00 95.06           N  
ATOM    436  CA  VAL A  56       1.273  -7.480  -0.006  1.00 95.06           C  
ATOM    437  C   VAL A  56       2.652  -7.013  -0.466  1.00 95.06           C  
ATOM    438  CB  VAL A  56       0.170  -6.769  -0.822  1.00 95.06           C  
ATOM    439  O   VAL A  56       2.995  -5.837  -0.327  1.00 95.06           O  
ATOM    440  CG1 VAL A  56       0.282  -7.123  -2.304  1.00 95.06           C  
ATOM    441  CG2 VAL A  56      -1.212  -7.137  -0.285  1.00 95.06           C  
ATOM    442  N   ILE A  57       3.471  -7.886  -0.985  1.00 96.32           N  
ATOM    443  CA  ILE A  57       4.792  -7.586  -1.527  1.00 96.32           C  
ATOM    444  C   ILE A  57       4.783  -7.773  -3.042  1.00 96.32           C  
ATOM    445  CB  ILE A  57       5.882  -8.472  -0.883  1.00 96.32           C  
ATOM    446  O   ILE A  57       4.482  -8.862  -3.537  1.00 96.32           O  
ATOM    447  CG1 ILE A  57       5.908  -8.268   0.636  1.00 96.32           C  
ATOM    448  CG2 ILE A  57       7.253  -8.174  -1.499  1.00 96.32           C  
ATOM    449  CD1 ILE A  57       6.828  -9.231   1.374  1.00 96.32           C  
ATOM    450  N   VAL A  58       5.072  -6.768  -3.714  1.00 96.19           N  
ATOM    451  CA  VAL A  58       5.099  -6.809  -5.172  1.00 96.19           C  
ATOM    452  C   VAL A  58       6.531  -6.629  -5.669  1.00 96.19           C  
ATOM    453  CB  VAL A  58       4.181  -5.729  -5.788  1.00 96.19           C  
ATOM    454  O   VAL A  58       7.165  -5.607  -5.396  1.00 96.19           O  
ATOM    455  CG1 VAL A  58       4.128  -5.868  -7.308  1.00 96.19           C  
ATOM    456  CG2 VAL A  58       2.778  -5.819  -5.191  1.00 96.19           C  
ATOM    457  N   THR A  59       7.015  -7.624  -6.389  1.00 96.13           N  
ATOM    458  CA  THR A  59       8.352  -7.558  -6.969  1.00 96.13           C  
ATOM    459  C   THR A  59       8.285  -7.624  -8.492  1.00 96.13           C  
ATOM    460  CB  THR A  59       9.246  -8.696  -6.443  1.00 96.13           C  
ATOM    461  O   THR A  59       7.770  -8.593  -9.055  1.00 96.13           O  
ATOM    462  CG2 THR A  59      10.671  -8.567  -6.972  1.00 96.13           C  
ATOM    463  OG1 THR A  59       9.274  -8.650  -5.011  1.00 96.13           O  
ATOM    464  N   CYS A  60       8.639  -6.575  -9.160  1.00 93.93           N  
ATOM    465  CA  CYS A  60       8.773  -6.510 -10.611  1.00 93.93           C  
ATOM    466  C   CYS A  60      10.227  -6.301 -11.016  1.00 93.93           C  
ATOM    467  CB  CYS A  60       7.909  -5.384 -11.179  1.00 93.93           C  
ATOM    468  O   CYS A  60      10.752  -5.191 -10.912  1.00 93.93           O  
ATOM    469  SG  CYS A  60       6.182  -5.457 -10.657  1.00 93.93           S  
ATOM    470  N   GLY A  61      10.963  -7.400 -11.559  1.00 91.69           N  
ATOM    471  CA  GLY A  61      12.400  -7.287 -11.757  1.00 91.69           C  
ATOM    472  C   GLY A  61      13.173  -7.167 -10.457  1.00 91.69           C  
ATOM    473  O   GLY A  61      13.027  -8.002  -9.562  1.00 91.69           O  
ATOM    474  N   ASN A  62      13.873  -6.058 -10.199  1.00 90.76           N  
ATOM    475  CA  ASN A  62      14.691  -5.838  -9.010  1.00 90.76           C  
ATOM    476  C   ASN A  62      14.013  -4.882  -8.033  1.00 90.76           C  
ATOM    477  CB  ASN A  62      16.073  -5.309  -9.399  1.00 90.76           C  
ATOM    478  O   ASN A  62      14.600  -4.507  -7.017  1.00 90.76           O  
ATOM    479  CG  ASN A  62      16.895  -6.329 -10.162  1.00 90.76           C  
ATOM    480  ND2 ASN A  62      17.669  -5.860 -11.133  1.00 90.76           N  
ATOM    481  OD1 ASN A  62      16.834  -7.529  -9.882  1.00 90.76           O  
ATOM    482  N   GLU A  63      12.826  -4.531  -8.425  1.00 92.60           N  
ATOM    483  CA  GLU A  63      12.127  -3.533  -7.621  1.00 92.60           C  
ATOM    484  C   GLU A  63      11.028  -4.173  -6.778  1.00 92.60           C  
ATOM    485  CB  GLU A  63      11.534  -2.441  -8.516  1.00 92.60           C  
ATOM    486  O   GLU A  63      10.221  -4.952  -7.288  1.00 92.60           O  
ATOM    487  CG  GLU A  63      12.566  -1.716  -9.367  1.00 92.60           C  
ATOM    488  CD  GLU A  63      11.960  -0.652 -10.269  1.00 92.60           C  
ATOM    489  OE1 GLU A  63      12.603   0.401 -10.483  1.00 92.60           O  
ATOM    490  OE2 GLU A  63      10.833  -0.874 -10.765  1.00 92.60           O  
ATOM    491  N   THR A  64      11.078  -3.809  -5.475  1.00 95.16           N  
ATOM    492  CA  THR A  64      10.101  -4.366  -4.545  1.00 95.16           C  
ATOM    493  C   THR A  64       9.280  -3.256  -3.895  1.00 95.16           C  
ATOM    494  CB  THR A  64      10.786  -5.209  -3.454  1.00 95.16           C  
ATOM    495  O   THR A  64       9.832  -2.245  -3.455  1.00 95.16           O  
ATOM    496  CG2 THR A  64       9.761  -5.793  -2.487  1.00 95.16           C  
ATOM    497  OG1 THR A  64      11.510  -6.280  -4.070  1.00 95.16           O  
ATOM    498  N   TYR A  65       7.977  -3.439  -3.829  1.00 94.03           N  
ATOM    499  CA  TYR A  65       7.026  -2.520  -3.213  1.00 94.03           C  
ATOM    500  C   TYR A  65       6.162  -3.239  -2.183  1.00 94.03           C  
ATOM    501  CB  TYR A  65       6.136  -1.872  -4.278  1.00 94.03           C  
ATOM    502  O   TYR A  65       5.645  -4.327  -2.448  1.00 94.03           O  
ATOM    503  CG  TYR A  65       6.898  -1.369  -5.481  1.00 94.03           C  
ATOM    504  CD1 TYR A  65       7.482  -0.105  -5.481  1.00 94.03           C  
ATOM    505  CD2 TYR A  65       7.034  -2.157  -6.619  1.00 94.03           C  
ATOM    506  CE1 TYR A  65       8.183   0.364  -6.587  1.00 94.03           C  
ATOM    507  CE2 TYR A  65       7.732  -1.699  -7.731  1.00 94.03           C  
ATOM    508  OH  TYR A  65       8.996   0.019  -8.804  1.00 94.03           O  
ATOM    509  CZ  TYR A  65       8.303  -0.440  -7.706  1.00 94.03           C  
ATOM    510  N   VAL A  66       6.013  -2.591  -1.104  1.00 95.48           N  
ATOM    511  CA  VAL A  66       5.329  -3.256  -0.000  1.00 95.48           C  
ATOM    512  C   VAL A  66       4.108  -2.440   0.418  1.00 95.48           C  
ATOM    513  CB  VAL A  66       6.270  -3.464   1.208  1.00 95.48           C  
ATOM    514  O   VAL A  66       4.193  -1.220   0.577  1.00 95.48           O  
ATOM    515  CG1 VAL A  66       5.508  -4.060   2.390  1.00 95.48           C  
ATOM    516  CG2 VAL A  66       7.446  -4.359   0.820  1.00 95.48           C  
ATOM    517  N   PHE A  67       2.960  -3.150   0.607  1.00 93.93           N  
ATOM    518  CA  PHE A  67       1.711  -2.567   1.082  1.00 93.93           C  
ATOM    519  C   PHE A  67       1.160  -3.354   2.265  1.00 93.93           C  
ATOM    520  CB  PHE A  67       0.675  -2.521  -0.046  1.00 93.93           C  
ATOM    521  O   PHE A  67       0.958  -4.567   2.171  1.00 93.93           O  
ATOM    522  CG  PHE A  67       1.173  -1.859  -1.302  1.00 93.93           C  
ATOM    523  CD1 PHE A  67       0.972  -0.501  -1.515  1.00 93.93           C  
ATOM    524  CD2 PHE A  67       1.843  -2.596  -2.270  1.00 93.93           C  
ATOM    525  CE1 PHE A  67       1.433   0.115  -2.677  1.00 93.93           C  
ATOM    526  CE2 PHE A  67       2.306  -1.988  -3.433  1.00 93.93           C  
ATOM    527  CZ  PHE A  67       2.099  -0.633  -3.635  1.00 93.93           C  
ATOM    528  N   MET A  68       1.020  -2.597   3.364  1.00 92.26           N  
ATOM    529  CA  MET A  68       0.625  -3.286   4.589  1.00 92.26           C  
ATOM    530  C   MET A  68      -0.657  -2.689   5.161  1.00 92.26           C  
ATOM    531  CB  MET A  68       1.743  -3.217   5.630  1.00 92.26           C  
ATOM    532  O   MET A  68      -0.815  -1.468   5.198  1.00 92.26           O  
ATOM    533  CG  MET A  68       3.049  -3.846   5.170  1.00 92.26           C  
ATOM    534  SD  MET A  68       4.408  -3.610   6.380  1.00 92.26           S  
ATOM    535  CE  MET A  68       4.910  -1.916   5.971  1.00 92.26           C  
ATOM    536  N   LEU A  69      -1.568  -3.571   5.498  1.00 88.91           N  
ATOM    537  CA  LEU A  69      -2.739  -3.221   6.295  1.00 88.91           C  
ATOM    538  C   LEU A  69      -2.786  -4.039   7.581  1.00 88.91           C  
ATOM    539  CB  LEU A  69      -4.021  -3.441   5.489  1.00 88.91           C  
ATOM    540  O   LEU A  69      -2.796  -5.272   7.538  1.00 88.91           O  
ATOM    541  CG  LEU A  69      -5.338  -3.208   6.232  1.00 88.91           C  
ATOM    542  CD1 LEU A  69      -5.553  -1.717   6.473  1.00 88.91           C  
ATOM    543  CD2 LEU A  69      -6.505  -3.802   5.452  1.00 88.91           C  
ATOM    544  N   ALA A  70      -2.681  -3.363   8.671  1.00 87.81           N  
ATOM    545  CA  ALA A  70      -2.729  -4.053   9.958  1.00 87.81           C  
ATOM    546  C   ALA A  70      -3.593  -3.291  10.958  1.00 87.81           C  
ATOM    547  CB  ALA A  70      -1.319  -4.243  10.512  1.00 87.81           C  
ATOM    548  O   ALA A  70      -3.608  -2.058  10.961  1.00 87.81           O  
ATOM    549  N   ARG A  71      -4.384  -3.888  11.782  1.00 83.02           N  
ATOM    550  CA  ARG A  71      -5.216  -3.286  12.818  1.00 83.02           C  
ATOM    551  C   ARG A  71      -4.564  -3.421  14.190  1.00 83.02           C  
ATOM    552  CB  ARG A  71      -6.605  -3.927  12.833  1.00 83.02           C  
ATOM    553  O   ARG A  71      -4.951  -2.733  15.138  1.00 83.02           O  
ATOM    554  CG  ARG A  71      -7.444  -3.607  11.606  1.00 83.02           C  
ATOM    555  CD  ARG A  71      -8.933  -3.758  11.886  1.00 83.02           C  
ATOM    556  NE  ARG A  71      -9.743  -3.296  10.763  1.00 83.02           N  
ATOM    557  NH1 ARG A  71     -11.725  -3.237  11.948  1.00 83.02           N  
ATOM    558  NH2 ARG A  71     -11.689  -2.641   9.734  1.00 83.02           N  
ATOM    559  CZ  ARG A  71     -11.050  -3.059  10.817  1.00 83.02           C  
ATOM    560  N   ASP A  72      -3.568  -4.245  14.238  1.00 85.46           N  
ATOM    561  CA  ASP A  72      -2.849  -4.459  15.490  1.00 85.46           C  
ATOM    562  C   ASP A  72      -1.357  -4.181  15.320  1.00 85.46           C  
ATOM    563  CB  ASP A  72      -3.064  -5.887  15.995  1.00 85.46           C  
ATOM    564  O   ASP A  72      -0.783  -4.464  14.267  1.00 85.46           O  
ATOM    565  CG  ASP A  72      -2.375  -6.931  15.133  1.00 85.46           C  
ATOM    566  OD1 ASP A  72      -1.210  -7.285  15.416  1.00 85.46           O  
ATOM    567  OD2 ASP A  72      -3.002  -7.402  14.159  1.00 85.46           O  
ATOM    568  N   GLU A  73      -0.720  -3.549  16.306  1.00 89.26           N  
ATOM    569  CA  GLU A  73       0.674  -3.118  16.312  1.00 89.26           C  
ATOM    570  C   GLU A  73       1.622  -4.311  16.221  1.00 89.26           C  
ATOM    571  CB  GLU A  73       0.979  -2.298  17.569  1.00 89.26           C  
ATOM    572  O   GLU A  73       2.661  -4.236  15.563  1.00 89.26           O  
ATOM    573  CG  GLU A  73       0.383  -0.898  17.550  1.00 89.26           C  
ATOM    574  CD  GLU A  73       0.852  -0.031  18.707  1.00 89.26           C  
ATOM    575  OE1 GLU A  73       0.562   1.187  18.709  1.00 89.26           O  
ATOM    576  OE2 GLU A  73       1.516  -0.574  19.618  1.00 89.26           O  
ATOM    577  N   LYS A  74       1.260  -5.399  16.927  1.00 89.71           N  
ATOM    578  CA  LYS A  74       2.067  -6.614  16.872  1.00 89.71           C  
ATOM    579  C   LYS A  74       2.182  -7.134  15.442  1.00 89.71           C  
ATOM    580  CB  LYS A  74       1.473  -7.695  17.777  1.00 89.71           C  
ATOM    581  O   LYS A  74       3.278  -7.460  14.980  1.00 89.71           O  
ATOM    582  CG  LYS A  74       2.326  -8.951  17.882  1.00 89.71           C  
ATOM    583  CD  LYS A  74       1.685  -9.986  18.798  1.00 89.71           C  
ATOM    584  CE  LYS A  74       2.498 -11.273  18.844  1.00 89.71           C  
ATOM    585  NZ  LYS A  74       1.848 -12.309  19.701  1.00 89.71           N  
ATOM    586  N   ALA A  75       1.118  -7.300  14.647  1.00 88.23           N  
ATOM    587  CA  ALA A  75       1.074  -7.751  13.259  1.00 88.23           C  
ATOM    588  C   ALA A  75       1.854  -6.805  12.350  1.00 88.23           C  
ATOM    589  CB  ALA A  75      -0.372  -7.869  12.783  1.00 88.23           C  
ATOM    590  O   ALA A  75       2.577  -7.249  11.455  1.00 88.23           O  
ATOM    591  N   MET A  76       1.776  -5.560  12.690  1.00 89.77           N  
ATOM    592  CA  MET A  76       2.494  -4.549  11.920  1.00 89.77           C  
ATOM    593  C   MET A  76       4.002  -4.728  12.061  1.00 89.77           C  
ATOM    594  CB  MET A  76       2.090  -3.144  12.367  1.00 89.77           C  
ATOM    595  O   MET A  76       4.736  -4.646  11.075  1.00 89.77           O  
ATOM    596  CG  MET A  76       2.758  -2.032  11.574  1.00 89.77           C  
ATOM    597  SD  MET A  76       2.354  -2.104   9.786  1.00 89.77           S  
ATOM    598  CE  MET A  76       0.648  -1.487   9.818  1.00 89.77           C  
ATOM    599  N   LYS A  77       4.439  -4.886  13.204  1.00 91.82           N  
ATOM    600  CA  LYS A  77       5.861  -5.104  13.453  1.00 91.82           C  
ATOM    601  C   LYS A  77       6.361  -6.350  12.728  1.00 91.82           C  
ATOM    602  CB  LYS A  77       6.131  -5.226  14.953  1.00 91.82           C  
ATOM    603  O   LYS A  77       7.442  -6.338  12.136  1.00 91.82           O  
ATOM    604  CG  LYS A  77       6.074  -3.902  15.702  1.00 91.82           C  
ATOM    605  CD  LYS A  77       6.410  -4.080  17.177  1.00 91.82           C  
ATOM    606  CE  LYS A  77       6.298  -2.766  17.939  1.00 91.82           C  
ATOM    607  NZ  LYS A  77       6.577  -2.945  19.395  1.00 91.82           N  
ATOM    608  N   GLU A  78       5.619  -7.406  12.811  1.00 92.93           N  
ATOM    609  CA  GLU A  78       5.977  -8.645  12.127  1.00 92.93           C  
ATOM    610  C   GLU A  78       6.017  -8.449  10.614  1.00 92.93           C  
ATOM    611  CB  GLU A  78       4.994  -9.762  12.487  1.00 92.93           C  
ATOM    612  O   GLU A  78       6.930  -8.934   9.943  1.00 92.93           O  
ATOM    613  CG  GLU A  78       5.129 -10.262  13.917  1.00 92.93           C  
ATOM    614  CD  GLU A  78       4.158 -11.383  14.255  1.00 92.93           C  
ATOM    615  OE1 GLU A  78       4.312 -12.017  15.324  1.00 92.93           O  
ATOM    616  OE2 GLU A  78       3.237 -11.628  13.445  1.00 92.93           O  
ATOM    617  N   PHE A  79       4.985  -7.785  10.099  1.00 93.68           N  
ATOM    618  CA  PHE A  79       4.946  -7.489   8.672  1.00 93.68           C  
ATOM    619  C   PHE A  79       6.154  -6.658   8.258  1.00 93.68           C  
ATOM    620  CB  PHE A  79       3.653  -6.751   8.310  1.00 93.68           C  
ATOM    621  O   PHE A  79       6.749  -6.899   7.205  1.00 93.68           O  
ATOM    622  CG  PHE A  79       2.438  -7.639   8.269  1.00 93.68           C  
ATOM    623  CD1 PHE A  79       2.571  -9.022   8.271  1.00 93.68           C  
ATOM    624  CD2 PHE A  79       1.163  -7.090   8.230  1.00 93.68           C  
ATOM    625  CE1 PHE A  79       1.448  -9.846   8.234  1.00 93.68           C  
ATOM    626  CE2 PHE A  79       0.037  -7.907   8.192  1.00 93.68           C  
ATOM    627  CZ  PHE A  79       0.182  -9.285   8.193  1.00 93.68           C  
ATOM    628  N   GLN A  80       6.432  -5.697   9.065  1.00 92.06           N  
ATOM    629  CA  GLN A  80       7.561  -4.820   8.774  1.00 92.06           C  
ATOM    630  C   GLN A  80       8.865  -5.610   8.699  1.00 92.06           C  
ATOM    631  CB  GLN A  80       7.674  -3.719   9.829  1.00 92.06           C  
ATOM    632  O   GLN A  80       9.693  -5.369   7.818  1.00 92.06           O  
ATOM    633  CG  GLN A  80       6.620  -2.629   9.695  1.00 92.06           C  
ATOM    634  CD  GLN A  80       6.756  -1.548  10.752  1.00 92.06           C  
ATOM    635  NE2 GLN A  80       6.036  -0.446  10.569  1.00 92.06           N  
ATOM    636  OE1 GLN A  80       7.500  -1.703  11.725  1.00 92.06           O  
ATOM    637  N   LYS A  81       9.108  -6.449   9.702  1.00 92.93           N  
ATOM    638  CA  LYS A  81      10.297  -7.296   9.695  1.00 92.93           C  
ATOM    639  C   LYS A  81      10.384  -8.110   8.407  1.00 92.93           C  
ATOM    640  CB  LYS A  81      10.298  -8.230  10.906  1.00 92.93           C  
ATOM    641  O   LYS A  81      11.450  -8.203   7.796  1.00 92.93           O  
ATOM    642  CG  LYS A  81      10.636  -7.540  12.219  1.00 92.93           C  
ATOM    643  CD  LYS A  81      10.644  -8.525  13.382  1.00 92.93           C  
ATOM    644  CE  LYS A  81      10.881  -7.820  14.711  1.00 92.93           C  
ATOM    645  NZ  LYS A  81      10.817  -8.770  15.861  1.00 92.93           N  
ATOM    646  N   GLU A  82       9.291  -8.690   8.053  1.00 93.11           N  
ATOM    647  CA  GLU A  82       9.224  -9.481   6.828  1.00 93.11           C  
ATOM    648  C   GLU A  82       9.479  -8.614   5.598  1.00 93.11           C  
ATOM    649  CB  GLU A  82       7.866 -10.176   6.709  1.00 93.11           C  
ATOM    650  O   GLU A  82      10.213  -9.014   4.691  1.00 93.11           O  
ATOM    651  CG  GLU A  82       7.715 -11.020   5.451  1.00 93.11           C  
ATOM    652  CD  GLU A  82       8.605 -12.252   5.445  1.00 93.11           C  
ATOM    653  OE1 GLU A  82       8.793 -12.859   4.366  1.00 93.11           O  
ATOM    654  OE2 GLU A  82       9.119 -12.613   6.527  1.00 93.11           O  
ATOM    655  N   ALA A  83       8.865  -7.462   5.463  1.00 92.40           N  
ATOM    656  CA  ALA A  83       9.001  -6.524   4.352  1.00 92.40           C  
ATOM    657  C   ALA A  83      10.451  -6.073   4.190  1.00 92.40           C  
ATOM    658  CB  ALA A  83       8.092  -5.315   4.562  1.00 92.40           C  
ATOM    659  O   ALA A  83      10.949  -5.958   3.068  1.00 92.40           O  
ATOM    660  N   GLU A  84      11.134  -5.889   5.222  1.00 92.11           N  
ATOM    661  CA  GLU A  84      12.500  -5.375   5.209  1.00 92.11           C  
ATOM    662  C   GLU A  84      13.459  -6.372   4.567  1.00 92.11           C  
ATOM    663  CB  GLU A  84      12.962  -5.040   6.630  1.00 92.11           C  
ATOM    664  O   GLU A  84      14.516  -5.988   4.062  1.00 92.11           O  
ATOM    665  CG  GLU A  84      12.317  -3.789   7.208  1.00 92.11           C  
ATOM    666  CD  GLU A  84      12.819  -3.444   8.601  1.00 92.11           C  
ATOM    667  OE1 GLU A  84      12.548  -2.321   9.083  1.00 92.11           O  
ATOM    668  OE2 GLU A  84      13.489  -4.304   9.215  1.00 92.11           O  
ATOM    669  N   LYS A  85      13.169  -7.680   4.521  1.00 93.67           N  
ATOM    670  CA  LYS A  85      13.996  -8.718   3.912  1.00 93.67           C  
ATOM    671  C   LYS A  85      14.091  -8.528   2.401  1.00 93.67           C  
ATOM    672  CB  LYS A  85      13.437 -10.105   4.232  1.00 93.67           C  
ATOM    673  O   LYS A  85      15.025  -9.022   1.766  1.00 93.67           O  
ATOM    674  CG  LYS A  85      13.508 -10.476   5.706  1.00 93.67           C  
ATOM    675  CD  LYS A  85      12.897 -11.847   5.967  1.00 93.67           C  
ATOM    676  CE  LYS A  85      12.884 -12.180   7.452  1.00 93.67           C  
ATOM    677  NZ  LYS A  85      12.215 -13.489   7.721  1.00 93.67           N  
ATOM    678  N   TYR A  86      13.197  -7.682   1.885  1.00 93.05           N  
ATOM    679  CA  TYR A  86      13.084  -7.571   0.435  1.00 93.05           C  
ATOM    680  C   TYR A  86      13.612  -6.227  -0.052  1.00 93.05           C  
ATOM    681  CB  TYR A  86      11.629  -7.751  -0.007  1.00 93.05           C  
ATOM    682  O   TYR A  86      13.468  -5.885  -1.228  1.00 93.05           O  
ATOM    683  CG  TYR A  86      11.077  -9.129   0.267  1.00 93.05           C  
ATOM    684  CD1 TYR A  86      11.134 -10.129  -0.702  1.00 93.05           C  
ATOM    685  CD2 TYR A  86      10.497  -9.435   1.494  1.00 93.05           C  
ATOM    686  CE1 TYR A  86      10.626 -11.400  -0.455  1.00 93.05           C  
ATOM    687  CE2 TYR A  86       9.985 -10.702   1.752  1.00 93.05           C  
ATOM    688  OH  TYR A  86       9.549 -12.933   1.023  1.00 93.05           O  
ATOM    689  CZ  TYR A  86      10.055 -11.676   0.773  1.00 93.05           C  
ATOM    690  N   ASN A  87      14.219  -5.421   0.791  1.00 92.12           N  
ATOM    691  CA  ASN A  87      14.762  -4.120   0.418  1.00 92.12           C  
ATOM    692  C   ASN A  87      13.783  -3.330  -0.446  1.00 92.12           C  
ATOM    693  CB  ASN A  87      16.099  -4.284  -0.309  1.00 92.12           C  
ATOM    694  O   ASN A  87      14.093  -2.987  -1.588  1.00 92.12           O  
ATOM    695  CG  ASN A  87      17.172  -4.892   0.572  1.00 92.12           C  
ATOM    696  ND2 ASN A  87      17.857  -5.907   0.057  1.00 92.12           N  
ATOM    697  OD1 ASN A  87      17.383  -4.455   1.706  1.00 92.12           O  
ATOM    698  N   PRO A  88      12.575  -3.040   0.117  1.00 94.00           N  
ATOM    699  CA  PRO A  88      11.536  -2.375  -0.672  1.00 94.00           C  
ATOM    700  C   PRO A  88      11.905  -0.941  -1.044  1.00 94.00           C  
ATOM    701  CB  PRO A  88      10.318  -2.403   0.255  1.00 94.00           C  
ATOM    702  O   PRO A  88      12.524  -0.232  -0.246  1.00 94.00           O  
ATOM    703  CG  PRO A  88      10.889  -2.424   1.636  1.00 94.00           C  
ATOM    704  CD  PRO A  88      12.171  -3.205   1.610  1.00 94.00           C  
ATOM    705  N   LYS A  89      11.507  -0.523  -2.268  1.00 92.74           N  
ATOM    706  CA  LYS A  89      11.674   0.860  -2.706  1.00 92.74           C  
ATOM    707  C   LYS A  89      10.650   1.775  -2.040  1.00 92.74           C  
ATOM    708  CB  LYS A  89      11.555   0.960  -4.227  1.00 92.74           C  
ATOM    709  O   LYS A  89      10.954   2.926  -1.720  1.00 92.74           O  
ATOM    710  CG  LYS A  89      12.761   0.419  -4.980  1.00 92.74           C  
ATOM    711  CD  LYS A  89      12.694   0.758  -6.463  1.00 92.74           C  
ATOM    712  CE  LYS A  89      14.000   0.430  -7.173  1.00 92.74           C  
ATOM    713  NZ  LYS A  89      13.944   0.775  -8.625  1.00 92.74           N  
ATOM    714  N   ILE A  90       9.538   1.242  -1.764  1.00 94.31           N  
ATOM    715  CA  ILE A  90       8.451   1.974  -1.124  1.00 94.31           C  
ATOM    716  C   ILE A  90       7.707   1.054  -0.159  1.00 94.31           C  
ATOM    717  CB  ILE A  90       7.473   2.561  -2.166  1.00 94.31           C  
ATOM    718  O   ILE A  90       7.392  -0.089  -0.500  1.00 94.31           O  
ATOM    719  CG1 ILE A  90       8.201   3.547  -3.086  1.00 94.31           C  
ATOM    720  CG2 ILE A  90       6.284   3.234  -1.473  1.00 94.31           C  
ATOM    721  CD1 ILE A  90       8.743   4.777  -2.371  1.00 94.31           C  
ATOM    722  N   ILE A  91       7.418   1.508   1.032  1.00 94.38           N  
ATOM    723  CA  ILE A  91       6.564   0.809   1.986  1.00 94.38           C  
ATOM    724  C   ILE A  91       5.372   1.690   2.353  1.00 94.38           C  
ATOM    725  CB  ILE A  91       7.346   0.409   3.257  1.00 94.38           C  
ATOM    726  O   ILE A  91       5.546   2.814   2.828  1.00 94.38           O  
ATOM    727  CG1 ILE A  91       8.565  -0.444   2.888  1.00 94.38           C  
ATOM    728  CG2 ILE A  91       6.436  -0.334   4.240  1.00 94.38           C  
ATOM    729  CD1 ILE A  91       9.474  -0.767   4.066  1.00 94.38           C  
ATOM    730  N   VAL A  92       4.220   1.254   2.010  1.00 93.63           N  
ATOM    731  CA  VAL A  92       3.003   1.926   2.454  1.00 93.63           C  
ATOM    732  C   VAL A  92       2.344   1.117   3.568  1.00 93.63           C  
ATOM    733  CB  VAL A  92       2.012   2.133   1.287  1.00 93.63           C  
ATOM    734  O   VAL A  92       2.022  -0.059   3.383  1.00 93.63           O  
ATOM    735  CG1 VAL A  92       0.771   2.888   1.760  1.00 93.63           C  
ATOM    736  CG2 VAL A  92       2.689   2.879   0.138  1.00 93.63           C  
ATOM    737  N   MET A  93       2.197   1.778   4.738  1.00 91.83           N  
ATOM    738  CA  MET A  93       1.624   1.112   5.904  1.00 91.83           C  
ATOM    739  C   MET A  93       0.376   1.842   6.389  1.00 91.83           C  
ATOM    740  CB  MET A  93       2.652   1.027   7.034  1.00 91.83           C  
ATOM    741  O   MET A  93       0.374   3.069   6.502  1.00 91.83           O  
ATOM    742  CG  MET A  93       3.912   0.264   6.661  1.00 91.83           C  
ATOM    743  SD  MET A  93       5.209   0.371   7.955  1.00 91.83           S  
ATOM    744  CE  MET A  93       5.763   2.081   7.712  1.00 91.83           C  
ATOM    745  N   VAL A  94      -0.601   1.006   6.676  1.00 89.33           N  
ATOM    746  CA  VAL A  94      -1.808   1.559   7.283  1.00 89.33           C  
ATOM    747  C   VAL A  94      -2.094   0.849   8.604  1.00 89.33           C  
ATOM    748  CB  VAL A  94      -3.025   1.439   6.338  1.00 89.33           C  
ATOM    749  O   VAL A  94      -2.302  -0.366   8.630  1.00 89.33           O  
ATOM    750  CG1 VAL A  94      -4.264   2.068   6.972  1.00 89.33           C  
ATOM    751  CG2 VAL A  94      -2.720   2.092   4.991  1.00 89.33           C  
ATOM    752  N   LEU A  95      -2.060   1.587   9.716  1.00 88.36           N  
ATOM    753  CA  LEU A  95      -2.306   1.071  11.058  1.00 88.36           C  
ATOM    754  C   LEU A  95      -3.255   1.985  11.827  1.00 88.36           C  
ATOM    755  CB  LEU A  95      -0.989   0.922  11.825  1.00 88.36           C  
ATOM    756  O   LEU A  95      -2.930   3.146  12.087  1.00 88.36           O  
ATOM    757  CG  LEU A  95      -1.097   0.431  13.269  1.00 88.36           C  
ATOM    758  CD1 LEU A  95      -1.606  -1.006  13.304  1.00 88.36           C  
ATOM    759  CD2 LEU A  95       0.250   0.543  13.975  1.00 88.36           C  
ATOM    760  N   ASN A  96      -4.502   1.531  12.139  1.00 84.04           N  
ATOM    761  CA  ASN A  96      -5.462   2.228  12.989  1.00 84.04           C  
ATOM    762  C   ASN A  96      -5.646   3.679  12.553  1.00 84.04           C  
ATOM    763  CB  ASN A  96      -5.027   2.165  14.454  1.00 84.04           C  
ATOM    764  O   ASN A  96      -5.575   4.593  13.377  1.00 84.04           O  
ATOM    765  CG  ASN A  96      -5.194   0.783  15.054  1.00 84.04           C  
ATOM    766  ND2 ASN A  96      -4.414   0.486  16.087  1.00 84.04           N  
ATOM    767  OD1 ASN A  96      -6.017  -0.012  14.592  1.00 84.04           O  
ATOM    768  N   GLY A  97      -5.824   3.933  11.214  1.00 81.91           N  
ATOM    769  CA  GLY A  97      -6.145   5.284  10.782  1.00 81.91           C  
ATOM    770  C   GLY A  97      -4.916   6.143  10.548  1.00 81.91           C  
ATOM    771  O   GLY A  97      -5.026   7.358  10.374  1.00 81.91           O  
ATOM    772  N   ARG A  98      -3.767   5.458  10.639  1.00 90.67           N  
ATOM    773  CA  ARG A  98      -2.491   6.114  10.370  1.00 90.67           C  
ATOM    774  C   ARG A  98      -1.842   5.553   9.110  1.00 90.67           C  
ATOM    775  CB  ARG A  98      -1.544   5.958  11.562  1.00 90.67           C  
ATOM    776  O   ARG A  98      -1.663   4.339   8.985  1.00 90.67           O  
ATOM    777  CG  ARG A  98      -1.959   6.757  12.787  1.00 90.67           C  
ATOM    778  CD  ARG A  98      -0.924   6.661  13.900  1.00 90.67           C  
ATOM    779  NE  ARG A  98      -1.059   5.418  14.654  1.00 90.67           N  
ATOM    780  NH1 ARG A  98       0.827   5.756  15.946  1.00 90.67           N  
ATOM    781  NH2 ARG A  98      -0.440   3.867  16.231  1.00 90.67           N  
ATOM    782  CZ  ARG A  98      -0.224   5.017  15.608  1.00 90.67           C  
ATOM    783  N   VAL A  99      -1.601   6.425   8.196  1.00 92.02           N  
ATOM    784  CA  VAL A  99      -0.896   6.052   6.974  1.00 92.02           C  
ATOM    785  C   VAL A  99       0.581   6.422   7.096  1.00 92.02           C  
ATOM    786  CB  VAL A  99      -1.515   6.729   5.732  1.00 92.02           C  
ATOM    787  O   VAL A  99       0.915   7.555   7.452  1.00 92.02           O  
ATOM    788  CG1 VAL A  99      -0.713   6.391   4.476  1.00 92.02           C  
ATOM    789  CG2 VAL A  99      -2.974   6.309   5.567  1.00 92.02           C  
ATOM    790  N   ARG A 100       1.412   5.472   6.896  1.00 93.74           N  
ATOM    791  CA  ARG A 100       2.854   5.701   6.881  1.00 93.74           C  
ATOM    792  C   ARG A 100       3.457   5.305   5.538  1.00 93.74           C  
ATOM    793  CB  ARG A 100       3.534   4.924   8.010  1.00 93.74           C  
ATOM    794  O   ARG A 100       3.146   4.239   5.002  1.00 93.74           O  
ATOM    795  CG  ARG A 100       3.156   5.404   9.403  1.00 93.74           C  
ATOM    796  CD  ARG A 100       3.749   4.515  10.486  1.00 93.74           C  
ATOM    797  NE  ARG A 100       5.208   4.576  10.496  1.00 93.74           N  
ATOM    798  NH1 ARG A 100       5.480   2.805  11.954  1.00 93.74           N  
ATOM    799  NH2 ARG A 100       7.312   3.907  11.128  1.00 93.74           N  
ATOM    800  CZ  ARG A 100       5.997   3.763  11.193  1.00 93.74           C  
ATOM    801  N   VAL A 101       4.227   6.142   5.017  1.00 94.98           N  
ATOM    802  CA  VAL A 101       4.922   5.866   3.764  1.00 94.98           C  
ATOM    803  C   VAL A 101       6.427   6.033   3.960  1.00 94.98           C  
ATOM    804  CB  VAL A 101       4.427   6.786   2.626  1.00 94.98           C  
ATOM    805  O   VAL A 101       6.886   7.078   4.428  1.00 94.98           O  
ATOM    806  CG1 VAL A 101       5.129   6.446   1.313  1.00 94.98           C  
ATOM    807  CG2 VAL A 101       2.911   6.674   2.471  1.00 94.98           C  
ATOM    808  N   ARG A 102       7.176   5.022   3.686  1.00 95.27           N  
ATOM    809  CA  ARG A 102       8.634   5.072   3.720  1.00 95.27           C  
ATOM    810  C   ARG A 102       9.216   5.030   2.311  1.00 95.27           C  
ATOM    811  CB  ARG A 102       9.193   3.916   4.552  1.00 95.27           C  
ATOM    812  O   ARG A 102       8.827   4.190   1.497  1.00 95.27           O  
ATOM    813  CG  ARG A 102      10.697   3.982   4.768  1.00 95.27           C  
ATOM    814  CD  ARG A 102      11.191   2.844   5.650  1.00 95.27           C  
ATOM    815  NE  ARG A 102      11.213   1.575   4.929  1.00 95.27           N  
ATOM    816  NH1 ARG A 102      11.929   0.325   6.735  1.00 95.27           N  
ATOM    817  NH2 ARG A 102      11.548  -0.687   4.714  1.00 95.27           N  
ATOM    818  CZ  ARG A 102      11.564   0.407   5.461  1.00 95.27           C  
ATOM    819  N   ASN A 103      10.081   5.982   2.075  1.00 95.36           N  
ATOM    820  CA  ASN A 103      10.714   6.087   0.764  1.00 95.36           C  
ATOM    821  C   ASN A 103      12.119   5.492   0.771  1.00 95.36           C  
ATOM    822  CB  ASN A 103      10.757   7.545   0.304  1.00 95.36           C  
ATOM    823  O   ASN A 103      13.056   6.109   1.279  1.00 95.36           O  
ATOM    824  CG  ASN A 103      11.361   7.704  -1.077  1.00 95.36           C  
ATOM    825  ND2 ASN A 103      11.579   8.948  -1.490  1.00 95.36           N  
ATOM    826  OD1 ASN A 103      11.628   6.718  -1.769  1.00 95.36           O  
ATOM    827  N   GLY A 104      12.252   4.252   0.181  1.00 93.24           N  
ATOM    828  CA  GLY A 104      13.535   3.573   0.108  1.00 93.24           C  
ATOM    829  C   GLY A 104      14.262   3.810  -1.203  1.00 93.24           C  
ATOM    830  O   GLY A 104      15.305   3.205  -1.458  1.00 93.24           O  
ATOM    831  N   THR A 105      13.760   4.658  -2.022  1.00 91.96           N  
ATOM    832  CA  THR A 105      14.373   4.981  -3.305  1.00 91.96           C  
ATOM    833  C   THR A 105      15.486   6.010  -3.128  1.00 91.96           C  
ATOM    834  CB  THR A 105      13.330   5.516  -4.304  1.00 91.96           C  
ATOM    835  O   THR A 105      15.735   6.478  -2.015  1.00 91.96           O  
ATOM    836  CG2 THR A 105      12.081   4.641  -4.315  1.00 91.96           C  
ATOM    837  OG1 THR A 105      12.963   6.850  -3.934  1.00 91.96           O  
ATOM    838  N   ASP A 106      16.199   6.338  -4.243  1.00 93.06           N  
ATOM    839  CA  ASP A 106      17.272   7.327  -4.202  1.00 93.06           C  
ATOM    840  C   ASP A 106      16.769   8.702  -4.635  1.00 93.06           C  
ATOM    841  CB  ASP A 106      18.439   6.890  -5.090  1.00 93.06           C  
ATOM    842  O   ASP A 106      17.566   9.607  -4.895  1.00 93.06           O  
ATOM    843  CG  ASP A 106      18.029   6.650  -6.532  1.00 93.06           C  
ATOM    844  OD1 ASP A 106      16.814   6.573  -6.816  1.00 93.06           O  
ATOM    845  OD2 ASP A 106      18.929   6.533  -7.392  1.00 93.06           O  
ATOM    846  N   ARG A 107      15.430   8.878  -4.787  1.00 94.37           N  
ATOM    847  CA  ARG A 107      14.816  10.137  -5.195  1.00 94.37           C  
ATOM    848  C   ARG A 107      13.598  10.457  -4.334  1.00 94.37           C  
ATOM    849  CB  ARG A 107      14.416  10.088  -6.671  1.00 94.37           C  
ATOM    850  O   ARG A 107      13.009   9.560  -3.726  1.00 94.37           O  
ATOM    851  CG  ARG A 107      13.438   8.973  -7.007  1.00 94.37           C  
ATOM    852  CD  ARG A 107      13.244   8.827  -8.510  1.00 94.37           C  
ATOM    853  NE  ARG A 107      14.260   7.963  -9.103  1.00 94.37           N  
ATOM    854  NH1 ARG A 107      13.632   8.375 -11.288  1.00 94.37           N  
ATOM    855  NH2 ARG A 107      15.378   6.960 -10.841  1.00 94.37           N  
ATOM    856  CZ  ARG A 107      14.421   7.768 -10.409  1.00 94.37           C  
ATOM    857  N   PRO A 108      13.224  11.829  -4.364  1.00 96.09           N  
ATOM    858  CA  PRO A 108      12.016  12.195  -3.621  1.00 96.09           C  
ATOM    859  C   PRO A 108      10.743  11.630  -4.247  1.00 96.09           C  
ATOM    860  CB  PRO A 108      12.019  13.724  -3.674  1.00 96.09           C  
ATOM    861  O   PRO A 108      10.676  11.456  -5.467  1.00 96.09           O  
ATOM    862  CG  PRO A 108      13.418  14.091  -4.051  1.00 96.09           C  
ATOM    863  CD  PRO A 108      14.021  12.948  -4.815  1.00 96.09           C  
ATOM    864  N   CYS A 109       9.794  11.272  -3.403  1.00 96.53           N  
ATOM    865  CA  CYS A 109       8.499  10.773  -3.853  1.00 96.53           C  
ATOM    866  C   CYS A 109       7.381  11.737  -3.473  1.00 96.53           C  
ATOM    867  CB  CYS A 109       8.219   9.394  -3.256  1.00 96.53           C  
ATOM    868  O   CYS A 109       7.412  12.338  -2.398  1.00 96.53           O  
ATOM    869  SG  CYS A 109       9.371   8.116  -3.806  1.00 96.53           S  
ATOM    870  N   ARG A 110       6.554  11.953  -4.419  1.00 97.10           N  
ATOM    871  CA  ARG A 110       5.320  12.672  -4.123  1.00 97.10           C  
ATOM    872  C   ARG A 110       4.235  11.720  -3.630  1.00 97.10           C  
ATOM    873  CB  ARG A 110       4.829  13.430  -5.359  1.00 97.10           C  
ATOM    874  O   ARG A 110       3.901  10.747  -4.309  1.00 97.10           O  
ATOM    875  CG  ARG A 110       3.633  14.331  -5.094  1.00 97.10           C  
ATOM    876  CD  ARG A 110       3.198  15.073  -6.350  1.00 97.10           C  
ATOM    877  NE  ARG A 110       4.199  16.047  -6.775  1.00 97.10           N  
ATOM    878  NH1 ARG A 110       3.222  16.467  -8.825  1.00 97.10           N  
ATOM    879  NH2 ARG A 110       5.149  17.554  -8.225  1.00 97.10           N  
ATOM    880  CZ  ARG A 110       4.188  16.687  -7.941  1.00 97.10           C  
ATOM    881  N   VAL A 111       3.755  11.968  -2.421  1.00 96.21           N  
ATOM    882  CA  VAL A 111       2.730  11.117  -1.826  1.00 96.21           C  
ATOM    883  C   VAL A 111       1.427  11.899  -1.685  1.00 96.21           C  
ATOM    884  CB  VAL A 111       3.175  10.570  -0.451  1.00 96.21           C  
ATOM    885  O   VAL A 111       1.401  12.971  -1.074  1.00 96.21           O  
ATOM    886  CG1 VAL A 111       2.082   9.696   0.162  1.00 96.21           C  
ATOM    887  CG2 VAL A 111       4.478   9.784  -0.586  1.00 96.21           C  
ATOM    888  N   ARG A 112       0.337  11.365  -2.337  1.00 95.76           N  
ATOM    889  CA  ARG A 112      -1.001  11.934  -2.211  1.00 95.76           C  
ATOM    890  C   ARG A 112      -1.906  11.028  -1.383  1.00 95.76           C  
ATOM    891  CB  ARG A 112      -1.617  12.169  -3.592  1.00 95.76           C  
ATOM    892  O   ARG A 112      -2.056   9.844  -1.690  1.00 95.76           O  
ATOM    893  CG  ARG A 112      -0.948  13.281  -4.384  1.00 95.76           C  
ATOM    894  CD  ARG A 112      -1.621  13.497  -5.732  1.00 95.76           C  
ATOM    895  NE  ARG A 112      -1.378  12.380  -6.641  1.00 95.76           N  
ATOM    896  NH1 ARG A 112      -2.686  13.218  -8.351  1.00 95.76           N  
ATOM    897  NH2 ARG A 112      -1.603  11.214  -8.607  1.00 95.76           N  
ATOM    898  CZ  ARG A 112      -1.890  12.274  -7.864  1.00 95.76           C  
ATOM    899  N   VAL A 113      -2.389  11.520  -0.300  1.00 94.00           N  
ATOM    900  CA  VAL A 113      -3.317  10.790   0.557  1.00 94.00           C  
ATOM    901  C   VAL A 113      -4.721  11.374   0.414  1.00 94.00           C  
ATOM    902  CB  VAL A 113      -2.872  10.825   2.036  1.00 94.00           C  
ATOM    903  O   VAL A 113      -4.950  12.541   0.740  1.00 94.00           O  
ATOM    904  CG1 VAL A 113      -3.828  10.012   2.907  1.00 94.00           C  
ATOM    905  CG2 VAL A 113      -1.443  10.305   2.175  1.00 94.00           C  
ATOM    906  N   THR A 114      -5.617  10.581  -0.231  1.00 92.63           N  
ATOM    907  CA  THR A 114      -7.015  10.967  -0.388  1.00 92.63           C  
ATOM    908  C   THR A 114      -7.894  10.234   0.621  1.00 92.63           C  
ATOM    909  CB  THR A 114      -7.517  10.679  -1.815  1.00 92.63           C  
ATOM    910  O   THR A 114      -7.929   9.002   0.643  1.00 92.63           O  
ATOM    911  CG2 THR A 114      -8.945  11.180  -2.007  1.00 92.63           C  
ATOM    912  OG1 THR A 114      -6.661  11.335  -2.758  1.00 92.63           O  
ATOM    913  N   ALA A 115      -8.543  10.949   1.558  1.00 89.59           N  
ATOM    914  CA  ALA A 115      -9.438  10.392   2.569  1.00 89.59           C  
ATOM    915  C   ALA A 115     -10.559  11.371   2.908  1.00 89.59           C  
ATOM    916  CB  ALA A 115      -8.657  10.025   3.828  1.00 89.59           C  
ATOM    917  O   ALA A 115     -10.315  12.568   3.077  1.00 89.59           O  
ATOM    918  N   GLY A 116     -11.903  10.823   2.916  1.00 85.14           N  
ATOM    919  CA  GLY A 116     -13.012  11.662   3.342  1.00 85.14           C  
ATOM    920  C   GLY A 116     -13.263  12.836   2.414  1.00 85.14           C  
ATOM    921  O   GLY A 116     -13.685  13.906   2.858  1.00 85.14           O  
ATOM    922  N   GLY A 117     -12.855  12.674   1.025  1.00 86.32           N  
ATOM    923  CA  GLY A 117     -13.118  13.702   0.030  1.00 86.32           C  
ATOM    924  C   GLY A 117     -12.038  14.766  -0.029  1.00 86.32           C  
ATOM    925  O   GLY A 117     -12.140  15.719  -0.804  1.00 86.32           O  
ATOM    926  N   GLU A 118     -10.997  14.660   0.845  1.00 90.92           N  
ATOM    927  CA  GLU A 118      -9.861  15.575   0.865  1.00 90.92           C  
ATOM    928  C   GLU A 118      -8.591  14.891   0.367  1.00 90.92           C  
ATOM    929  CB  GLU A 118      -9.640  16.128   2.276  1.00 90.92           C  
ATOM    930  O   GLU A 118      -8.389  13.698   0.603  1.00 90.92           O  
ATOM    931  CG  GLU A 118     -10.786  16.991   2.784  1.00 90.92           C  
ATOM    932  CD  GLU A 118     -10.544  17.551   4.177  1.00 90.92           C  
ATOM    933  OE1 GLU A 118     -11.093  18.628   4.502  1.00 90.92           O  
ATOM    934  OE2 GLU A 118      -9.799  16.907   4.949  1.00 90.92           O  
ATOM    935  N   THR A 119      -7.801  15.701  -0.444  1.00 93.90           N  
ATOM    936  CA  THR A 119      -6.506  15.214  -0.906  1.00 93.90           C  
ATOM    937  C   THR A 119      -5.374  16.065  -0.338  1.00 93.90           C  
ATOM    938  CB  THR A 119      -6.427  15.209  -2.444  1.00 93.90           C  
ATOM    939  O   THR A 119      -5.387  17.291  -0.468  1.00 93.90           O  
ATOM    940  CG2 THR A 119      -5.068  14.709  -2.923  1.00 93.90           C  
ATOM    941  OG1 THR A 119      -7.450  14.353  -2.967  1.00 93.90           O  
ATOM    942  N   ARG A 120      -4.494  15.369   0.402  1.00 94.38           N  
ATOM    943  CA  ARG A 120      -3.286  16.026   0.890  1.00 94.38           C  
ATOM    944  C   ARG A 120      -2.049  15.506   0.167  1.00 94.38           C  
ATOM    945  CB  ARG A 120      -3.135  15.822   2.400  1.00 94.38           C  
ATOM    946  O   ARG A 120      -1.925  14.304  -0.076  1.00 94.38           O  
ATOM    947  CG  ARG A 120      -4.271  16.414   3.218  1.00 94.38           C  
ATOM    948  CD  ARG A 120      -4.073  16.183   4.709  1.00 94.38           C  
ATOM    949  NE  ARG A 120      -4.329  14.794   5.078  1.00 94.38           N  
ATOM    950  NH1 ARG A 120      -4.008  15.119   7.342  1.00 94.38           N  
ATOM    951  NH2 ARG A 120      -4.541  13.038   6.543  1.00 94.38           N  
ATOM    952  CZ  ARG A 120      -4.292  14.320   6.320  1.00 94.38           C  
ATOM    953  N   GLU A 121      -1.162  16.428  -0.188  1.00 96.51           N  
ATOM    954  CA  GLU A 121       0.053  16.079  -0.919  1.00 96.51           C  
ATOM    955  C   GLU A 121       1.298  16.334  -0.073  1.00 96.51           C  
ATOM    956  CB  GLU A 121       0.137  16.864  -2.230  1.00 96.51           C  
ATOM    957  O   GLU A 121       1.392  17.356   0.609  1.00 96.51           O  
ATOM    958  CG  GLU A 121       1.280  16.430  -3.135  1.00 96.51           C  
ATOM    959  CD  GLU A 121       1.312  17.173  -4.461  1.00 96.51           C  
ATOM    960  OE1 GLU A 121       2.277  17.932  -4.708  1.00 96.51           O  
ATOM    961  OE2 GLU A 121       0.364  16.997  -5.258  1.00 96.51           O  
ATOM    962  N   TYR A 122       2.228  15.321  -0.122  1.00 96.50           N  
ATOM    963  CA  TYR A 122       3.468  15.397   0.642  1.00 96.50           C  
ATOM    964  C   TYR A 122       4.664  15.006  -0.217  1.00 96.50           C  
ATOM    965  CB  TYR A 122       3.395  14.494   1.877  1.00 96.50           C  
ATOM    966  O   TYR A 122       4.532  14.210  -1.150  1.00 96.50           O  
ATOM    967  CG  TYR A 122       2.172  14.729   2.730  1.00 96.50           C  
ATOM    968  CD1 TYR A 122       2.203  15.631   3.792  1.00 96.50           C  
ATOM    969  CD2 TYR A 122       0.985  14.050   2.477  1.00 96.50           C  
ATOM    970  CE1 TYR A 122       1.079  15.850   4.582  1.00 96.50           C  
ATOM    971  CE2 TYR A 122      -0.145  14.261   3.261  1.00 96.50           C  
ATOM    972  OH  TYR A 122      -1.204  15.374   5.087  1.00 96.50           O  
ATOM    973  CZ  TYR A 122      -0.088  15.162   4.309  1.00 96.50           C  
ATOM    974  N   THR A 123       5.811  15.707   0.116  1.00 96.56           N  
ATOM    975  CA  THR A 123       7.072  15.228  -0.439  1.00 96.56           C  
ATOM    976  C   THR A 123       7.813  14.360   0.573  1.00 96.56           C  
ATOM    977  CB  THR A 123       7.973  16.400  -0.871  1.00 96.56           C  
ATOM    978  O   THR A 123       8.044  14.780   1.709  1.00 96.56           O  
ATOM    979  CG2 THR A 123       9.296  15.897  -1.439  1.00 96.56           C  
ATOM    980  OG1 THR A 123       7.298  17.171  -1.872  1.00 96.56           O  
ATOM    981  N   VAL A 124       8.148  13.119   0.239  1.00 96.46           N  
ATOM    982  CA  VAL A 124       8.914  12.208   1.083  1.00 96.46           C  
ATOM    983  C   VAL A 124      10.314  12.020   0.503  1.00 96.46           C  
ATOM    984  CB  VAL A 124       8.209  10.841   1.229  1.00 96.46           C  
ATOM    985  O   VAL A 124      10.469  11.491  -0.600  1.00 96.46           O  
ATOM    986  CG1 VAL A 124       8.953   9.954   2.226  1.00 96.46           C  
ATOM    987  CG2 VAL A 124       6.757  11.033   1.661  1.00 96.46           C  
ATOM    988  N   ASN A 125      11.348  12.532   1.236  1.00 96.41           N  
ATOM    989  CA  ASN A 125      12.731  12.438   0.779  1.00 96.41           C  
ATOM    990  C   ASN A 125      13.295  11.035   0.985  1.00 96.41           C  
ATOM    991  CB  ASN A 125      13.604  13.471   1.494  1.00 96.41           C  
ATOM    992  O   ASN A 125      12.784  10.270   1.804  1.00 96.41           O  
ATOM    993  CG  ASN A 125      13.211  14.898   1.163  1.00 96.41           C  
ATOM    994  ND2 ASN A 125      13.107  15.737   2.187  1.00 96.41           N  
ATOM    995  OD1 ASN A 125      13.001  15.242  -0.003  1.00 96.41           O  
ATOM    996  N   PRO A 126      14.310  10.669   0.160  1.00 95.85           N  
ATOM    997  CA  PRO A 126      14.957   9.366   0.329  1.00 95.85           C  
ATOM    998  C   PRO A 126      15.373   9.096   1.773  1.00 95.85           C  
ATOM    999  CB  PRO A 126      16.183   9.460  -0.583  1.00 95.85           C  
ATOM   1000  O   PRO A 126      15.958   9.966   2.424  1.00 95.85           O  
ATOM   1001  CG  PRO A 126      15.801  10.453  -1.634  1.00 95.85           C  
ATOM   1002  CD  PRO A 126      14.960  11.522  -0.997  1.00 95.85           C  
ATOM   1003  N   GLY A 127      15.000   7.870   2.238  1.00 92.53           N  
ATOM   1004  CA  GLY A 127      15.412   7.448   3.567  1.00 92.53           C  
ATOM   1005  C   GLY A 127      14.535   8.009   4.670  1.00 92.53           C  
ATOM   1006  O   GLY A 127      14.806   7.799   5.854  1.00 92.53           O  
ATOM   1007  N   THR A 128      13.470   8.833   4.237  1.00 95.25           N  
ATOM   1008  CA  THR A 128      12.581   9.427   5.230  1.00 95.25           C  
ATOM   1009  C   THR A 128      11.219   8.740   5.215  1.00 95.25           C  
ATOM   1010  CB  THR A 128      12.401  10.937   4.986  1.00 95.25           C  
ATOM   1011  O   THR A 128      10.921   7.960   4.308  1.00 95.25           O  
ATOM   1012  CG2 THR A 128      13.748  11.650   4.933  1.00 95.25           C  
ATOM   1013  OG1 THR A 128      11.717  11.136   3.743  1.00 95.25           O  
ATOM   1014  N   GLU A 129      10.461   9.106   6.225  1.00 95.17           N  
ATOM   1015  CA  GLU A 129       9.134   8.521   6.389  1.00 95.17           C  
ATOM   1016  C   GLU A 129       8.071   9.603   6.560  1.00 95.17           C  
ATOM   1017  CB  GLU A 129       9.110   7.567   7.585  1.00 95.17           C  
ATOM   1018  O   GLU A 129       8.338  10.656   7.144  1.00 95.17           O  
ATOM   1019  CG  GLU A 129      10.000   6.344   7.415  1.00 95.17           C  
ATOM   1020  CD  GLU A 129       9.964   5.405   8.609  1.00 95.17           C  
ATOM   1021  OE1 GLU A 129      10.453   4.258   8.495  1.00 95.17           O  
ATOM   1022  OE2 GLU A 129       9.442   5.818   9.669  1.00 95.17           O  
ATOM   1023  N   LEU A 130       6.950   9.418   5.945  1.00 95.42           N  
ATOM   1024  CA  LEU A 130       5.760  10.246   6.104  1.00 95.42           C  
ATOM   1025  C   LEU A 130       4.733   9.556   6.995  1.00 95.42           C  
ATOM   1026  CB  LEU A 130       5.140  10.563   4.741  1.00 95.42           C  
ATOM   1027  O   LEU A 130       4.482   8.358   6.847  1.00 95.42           O  
ATOM   1028  CG  LEU A 130       3.759  11.219   4.760  1.00 95.42           C  
ATOM   1029  CD1 LEU A 130       3.862  12.657   5.256  1.00 95.42           C  
ATOM   1030  CD2 LEU A 130       3.124  11.170   3.374  1.00 95.42           C  
ATOM   1031  N   GLU A 131       4.177  10.283   7.911  1.00 94.81           N  
ATOM   1032  CA  GLU A 131       3.078   9.791   8.737  1.00 94.81           C  
ATOM   1033  C   GLU A 131       1.882  10.736   8.684  1.00 94.81           C  
ATOM   1034  CB  GLU A 131       3.536   9.602  10.185  1.00 94.81           C  
ATOM   1035  O   GLU A 131       2.016  11.931   8.956  1.00 94.81           O  
ATOM   1036  CG  GLU A 131       2.499   8.934  11.077  1.00 94.81           C  
ATOM   1037  CD  GLU A 131       2.993   8.691  12.494  1.00 94.81           C  
ATOM   1038  OE1 GLU A 131       2.481   9.338  13.435  1.00 94.81           O  
ATOM   1039  OE2 GLU A 131       3.901   7.847  12.664  1.00 94.81           O  
ATOM   1040  N   VAL A 132       0.719  10.146   8.323  1.00 92.82           N  
ATOM   1041  CA  VAL A 132      -0.510  10.926   8.215  1.00 92.82           C  
ATOM   1042  C   VAL A 132      -1.608  10.279   9.057  1.00 92.82           C  
ATOM   1043  CB  VAL A 132      -0.973  11.058   6.747  1.00 92.82           C  
ATOM   1044  O   VAL A 132      -1.877   9.083   8.924  1.00 92.82           O  
ATOM   1045  CG1 VAL A 132      -2.238  11.908   6.654  1.00 92.82           C  
ATOM   1046  CG2 VAL A 132       0.141  11.656   5.889  1.00 92.82           C  
ATOM   1047  N   GLU A 133      -2.094  11.096   9.951  1.00 92.01           N  
ATOM   1048  CA  GLU A 133      -3.198  10.606  10.772  1.00 92.01           C  
ATOM   1049  C   GLU A 133      -4.543  10.865  10.099  1.00 92.01           C  
ATOM   1050  CB  GLU A 133      -3.169  11.258  12.157  1.00 92.01           C  
ATOM   1051  O   GLU A 133      -4.797  11.968   9.612  1.00 92.01           O  
ATOM   1052  CG  GLU A 133      -4.113  10.612  13.160  1.00 92.01           C  
ATOM   1053  CD  GLU A 133      -3.960  11.162  14.569  1.00 92.01           C  
ATOM   1054  OE1 GLU A 133      -4.808  10.853  15.437  1.00 92.01           O  
ATOM   1055  OE2 GLU A 133      -2.984  11.909  14.807  1.00 92.01           O  
ATOM   1056  N   LEU A 134      -5.446   9.707   9.975  1.00 89.00           N  
ATOM   1057  CA  LEU A 134      -6.779   9.830   9.397  1.00 89.00           C  
ATOM   1058  C   LEU A 134      -7.844   9.867  10.488  1.00 89.00           C  
ATOM   1059  CB  LEU A 134      -7.057   8.670   8.437  1.00 89.00           C  
ATOM   1060  O   LEU A 134      -7.706   9.204  11.519  1.00 89.00           O  
ATOM   1061  CG  LEU A 134      -6.072   8.498   7.279  1.00 89.00           C  
ATOM   1062  CD1 LEU A 134      -6.379   7.218   6.508  1.00 89.00           C  
ATOM   1063  CD2 LEU A 134      -6.118   9.710   6.354  1.00 89.00           C  
ATOM   1064  N   SER A 135      -8.760  10.745  10.376  1.00 88.20           N  
ATOM   1065  CA  SER A 135      -9.908  10.710  11.276  1.00 88.20           C  
ATOM   1066  C   SER A 135     -10.731   9.442  11.074  1.00 88.20           C  
ATOM   1067  CB  SER A 135     -10.792  11.940  11.066  1.00 88.20           C  
ATOM   1068  O   SER A 135     -10.637   8.795  10.029  1.00 88.20           O  
ATOM   1069  OG  SER A 135     -11.420  11.898   9.796  1.00 88.20           O  
ATOM   1070  N   PRO A 136     -11.483   9.053  12.099  1.00 82.64           N  
ATOM   1071  CA  PRO A 136     -12.343   7.872  12.000  1.00 82.64           C  
ATOM   1072  C   PRO A 136     -13.203   7.872  10.738  1.00 82.64           C  
ATOM   1073  CB  PRO A 136     -13.215   7.964  13.255  1.00 82.64           C  
ATOM   1074  O   PRO A 136     -13.426   6.818  10.138  1.00 82.64           O  
ATOM   1075  CG  PRO A 136     -12.374   8.695  14.251  1.00 82.64           C  
ATOM   1076  CD  PRO A 136     -11.573   9.738  13.525  1.00 82.64           C  
ATOM   1077  N   GLU A 137     -13.685   9.026  10.301  1.00 81.47           N  
ATOM   1078  CA  GLU A 137     -14.523   9.174   9.115  1.00 81.47           C  
ATOM   1079  C   GLU A 137     -13.708   8.993   7.838  1.00 81.47           C  
ATOM   1080  CB  GLU A 137     -15.213  10.541   9.110  1.00 81.47           C  
ATOM   1081  O   GLU A 137     -14.232   8.533   6.821  1.00 81.47           O  
ATOM   1082  CG  GLU A 137     -16.217  10.728  10.238  1.00 81.47           C  
ATOM   1083  CD  GLU A 137     -16.864  12.103  10.244  1.00 81.47           C  
ATOM   1084  OE1 GLU A 137     -17.837  12.313  11.004  1.00 81.47           O  
ATOM   1085  OE2 GLU A 137     -16.395  12.978   9.482  1.00 81.47           O  
ATOM   1086  N   GLN A 138     -12.362   9.219   7.895  1.00 84.54           N  
ATOM   1087  CA  GLN A 138     -11.438   9.167   6.767  1.00 84.54           C  
ATOM   1088  C   GLN A 138     -10.861   7.765   6.593  1.00 84.54           C  
ATOM   1089  CB  GLN A 138     -10.308  10.181   6.950  1.00 84.54           C  
ATOM   1090  O   GLN A 138     -10.362   7.422   5.519  1.00 84.54           O  
ATOM   1091  CG  GLN A 138     -10.756  11.630   6.825  1.00 84.54           C  
ATOM   1092  CD  GLN A 138      -9.660  12.617   7.180  1.00 84.54           C  
ATOM   1093  NE2 GLN A 138      -9.633  13.750   6.487  1.00 84.54           N  
ATOM   1094  OE1 GLN A 138      -8.843  12.363   8.072  1.00 84.54           O  
ATOM   1095  N   GLN A 139     -11.049   6.865   7.589  1.00 79.86           N  
ATOM   1096  CA  GLN A 139     -10.378   5.572   7.661  1.00 79.86           C  
ATOM   1097  C   GLN A 139     -11.061   4.547   6.759  1.00 79.86           C  
ATOM   1098  CB  GLN A 139     -10.344   5.063   9.103  1.00 79.86           C  
ATOM   1099  O   GLN A 139     -10.431   3.584   6.318  1.00 79.86           O  
ATOM   1100  CG  GLN A 139      -9.424   5.862  10.016  1.00 79.86           C  
ATOM   1101  CD  GLN A 139      -9.444   5.365  11.449  1.00 79.86           C  
ATOM   1102  NE2 GLN A 139      -9.113   6.247  12.387  1.00 79.86           N  
ATOM   1103  OE1 GLN A 139      -9.756   4.199  11.712  1.00 79.86           O  
ATOM   1104  N   ASN A 140     -12.311   4.754   6.264  1.00 72.99           N  
ATOM   1105  CA  ASN A 140     -13.143   3.771   5.578  1.00 72.99           C  
ATOM   1106  C   ASN A 140     -13.004   3.881   4.062  1.00 72.99           C  
ATOM   1107  CB  ASN A 140     -14.608   3.927   5.989  1.00 72.99           C  
ATOM   1108  O   ASN A 140     -13.286   2.924   3.338  1.00 72.99           O  
ATOM   1109  CG  ASN A 140     -14.867   3.471   7.412  1.00 72.99           C  
ATOM   1110  ND2 ASN A 140     -15.834   4.100   8.070  1.00 72.99           N  
ATOM   1111  OD1 ASN A 140     -14.202   2.562   7.916  1.00 72.99           O  
ATOM   1112  N   ASN A 141     -12.102   4.848   3.562  1.00 78.96           N  
ATOM   1113  CA  ASN A 141     -11.907   5.022   2.126  1.00 78.96           C  
ATOM   1114  C   ASN A 141     -10.706   5.916   1.828  1.00 78.96           C  
ATOM   1115  CB  ASN A 141     -13.169   5.594   1.478  1.00 78.96           C  
ATOM   1116  O   ASN A 141     -10.865   7.020   1.305  1.00 78.96           O  
ATOM   1117  CG  ASN A 141     -13.185   5.415  -0.027  1.00 78.96           C  
ATOM   1118  ND2 ASN A 141     -14.040   6.171  -0.705  1.00 78.96           N  
ATOM   1119  OD1 ASN A 141     -12.435   4.604  -0.577  1.00 78.96           O  
ATOM   1120  N   ALA A 142      -9.522   5.467   2.285  1.00 86.07           N  
ATOM   1121  CA  ALA A 142      -8.306   6.246   2.068  1.00 86.07           C  
ATOM   1122  C   ALA A 142      -7.516   5.709   0.878  1.00 86.07           C  
ATOM   1123  CB  ALA A 142      -7.438   6.241   3.324  1.00 86.07           C  
ATOM   1124  O   ALA A 142      -7.540   4.508   0.600  1.00 86.07           O  
ATOM   1125  N   GLU A 143      -7.092   6.544   0.169  1.00 90.88           N  
ATOM   1126  CA  GLU A 143      -6.237   6.225  -0.971  1.00 90.88           C  
ATOM   1127  C   GLU A 143      -4.884   6.921  -0.857  1.00 90.88           C  
ATOM   1128  CB  GLU A 143      -6.921   6.616  -2.283  1.00 90.88           C  
ATOM   1129  O   GLU A 143      -4.814   8.098  -0.499  1.00 90.88           O  
ATOM   1130  CG  GLU A 143      -6.113   6.269  -3.525  1.00 90.88           C  
ATOM   1131  CD  GLU A 143      -6.769   6.732  -4.816  1.00 90.88           C  
ATOM   1132  OE1 GLU A 143      -6.362   7.783  -5.361  1.00 90.88           O  
ATOM   1133  OE2 GLU A 143      -7.698   6.038  -5.286  1.00 90.88           O  
ATOM   1134  N   VAL A 144      -3.841   6.101  -1.054  1.00 92.93           N  
ATOM   1135  CA  VAL A 144      -2.484   6.639  -1.039  1.00 92.93           C  
ATOM   1136  C   VAL A 144      -1.843   6.462  -2.414  1.00 92.93           C  
ATOM   1137  CB  VAL A 144      -1.617   5.960   0.045  1.00 92.93           C  
ATOM   1138  O   VAL A 144      -1.744   5.342  -2.920  1.00 92.93           O  
ATOM   1139  CG1 VAL A 144      -0.225   6.588   0.094  1.00 92.93           C  
ATOM   1140  CG2 VAL A 144      -2.298   6.054   1.409  1.00 92.93           C  
ATOM   1141  N   GLU A 145      -1.512   7.542  -3.061  1.00 93.98           N  
ATOM   1142  CA  GLU A 145      -0.786   7.536  -4.328  1.00 93.98           C  
ATOM   1143  C   GLU A 145       0.658   7.990  -4.139  1.00 93.98           C  
ATOM   1144  CB  GLU A 145      -1.488   8.431  -5.354  1.00 93.98           C  
ATOM   1145  O   GLU A 145       0.914   9.025  -3.520  1.00 93.98           O  
ATOM   1146  CG  GLU A 145      -2.872   7.939  -5.754  1.00 93.98           C  
ATOM   1147  CD  GLU A 145      -3.537   8.811  -6.807  1.00 93.98           C  
ATOM   1148  OE1 GLU A 145      -3.860   8.299  -7.903  1.00 93.98           O  
ATOM   1149  OE2 GLU A 145      -3.736  10.016  -6.534  1.00 93.98           O  
ATOM   1150  N   VAL A 146       1.539   7.196  -4.582  1.00 94.64           N  
ATOM   1151  CA  VAL A 146       2.961   7.498  -4.454  1.00 94.64           C  
ATOM   1152  C   VAL A 146       3.590   7.621  -5.840  1.00 94.64           C  
ATOM   1153  CB  VAL A 146       3.697   6.419  -3.629  1.00 94.64           C  
ATOM   1154  O   VAL A 146       3.466   6.715  -6.668  1.00 94.64           O  
ATOM   1155  CG1 VAL A 146       5.164   6.799  -3.430  1.00 94.64           C  
ATOM   1156  CG2 VAL A 146       3.008   6.216  -2.281  1.00 94.64           C  
ATOM   1157  N   GLU A 147       4.217   8.713  -6.093  1.00 94.96           N  
ATOM   1158  CA  GLU A 147       4.928   8.958  -7.344  1.00 94.96           C  
ATOM   1159  C   GLU A 147       6.397   9.283  -7.089  1.00 94.96           C  
ATOM   1160  CB  GLU A 147       4.266  10.096  -8.126  1.00 94.96           C  
ATOM   1161  O   GLU A 147       6.713  10.251  -6.394  1.00 94.96           O  
ATOM   1162  CG  GLU A 147       4.877  10.336  -9.499  1.00 94.96           C  
ATOM   1163  CD  GLU A 147       4.219  11.478 -10.256  1.00 94.96           C  
ATOM   1164  OE1 GLU A 147       4.936  12.404 -10.700  1.00 94.96           O  
ATOM   1165  OE2 GLU A 147       2.977  11.448 -10.406  1.00 94.96           O  
ATOM   1166  N   CYS A 148       7.297   8.442  -7.533  1.00 92.91           N  
ATOM   1167  CA  CYS A 148       8.739   8.651  -7.461  1.00 92.91           C  
ATOM   1168  C   CYS A 148       9.351   8.711  -8.855  1.00 92.91           C  
ATOM   1169  CB  CYS A 148       9.402   7.537  -6.650  1.00 92.91           C  
ATOM   1170  O   CYS A 148       9.692   7.678  -9.433  1.00 92.91           O  
ATOM   1171  SG  CYS A 148       8.634   7.253  -5.040  1.00 92.91           S  
ATOM   1172  N   GLY A 149       9.524   9.959  -9.514  1.00 89.83           N  
ATOM   1173  CA  GLY A 149       9.934  10.028 -10.907  1.00 89.83           C  
ATOM   1174  C   GLY A 149       8.881   9.504 -11.865  1.00 89.83           C  
ATOM   1175  O   GLY A 149       7.742   9.977 -11.864  1.00 89.83           O  
ATOM   1176  N   ASN A 150       9.150   8.396 -12.603  1.00 86.90           N  
ATOM   1177  CA  ASN A 150       8.253   7.810 -13.593  1.00 86.90           C  
ATOM   1178  C   ASN A 150       7.457   6.646 -13.009  1.00 86.90           C  
ATOM   1179  CB  ASN A 150       9.038   7.351 -14.824  1.00 86.90           C  
ATOM   1180  O   ASN A 150       6.657   6.023 -13.709  1.00 86.90           O  
ATOM   1181  CG  ASN A 150       9.641   8.508 -15.597  1.00 86.90           C  
ATOM   1182  ND2 ASN A 150      10.838   8.303 -16.133  1.00 86.90           N  
ATOM   1183  OD1 ASN A 150       9.036   9.577 -15.710  1.00 86.90           O  
ATOM   1184  N   GLU A 151       7.721   6.356 -11.734  1.00 87.81           N  
ATOM   1185  CA  GLU A 151       7.038   5.255 -11.062  1.00 87.81           C  
ATOM   1186  C   GLU A 151       5.833   5.755 -10.270  1.00 87.81           C  
ATOM   1187  CB  GLU A 151       8.002   4.508 -10.137  1.00 87.81           C  
ATOM   1188  O   GLU A 151       5.934   6.733  -9.527  1.00 87.81           O  
ATOM   1189  CG  GLU A 151       9.212   3.925 -10.852  1.00 87.81           C  
ATOM   1190  CD  GLU A 151      10.217   3.284  -9.907  1.00 87.81           C  
ATOM   1191  OE1 GLU A 151      10.573   2.102 -10.111  1.00 87.81           O  
ATOM   1192  OE2 GLU A 151      10.650   3.970  -8.955  1.00 87.81           O  
ATOM   1193  N   LYS A 152       4.733   5.085 -10.550  1.00 89.49           N  
ATOM   1194  CA  LYS A 152       3.509   5.456  -9.845  1.00 89.49           C  
ATOM   1195  C   LYS A 152       2.873   4.244  -9.172  1.00 89.49           C  
ATOM   1196  CB  LYS A 152       2.512   6.106 -10.806  1.00 89.49           C  
ATOM   1197  O   LYS A 152       2.797   3.166  -9.765  1.00 89.49           O  
ATOM   1198  CG  LYS A 152       1.327   6.764 -10.116  1.00 89.49           C  
ATOM   1199  CD  LYS A 152       0.448   7.515 -11.109  1.00 89.49           C  
ATOM   1200  CE  LYS A 152      -0.756   8.147 -10.425  1.00 89.49           C  
ATOM   1201  NZ  LYS A 152      -1.620   8.885 -11.395  1.00 89.49           N  
ATOM   1202  N   TYR A 153       2.437   4.456  -7.859  1.00 89.01           N  
ATOM   1203  CA  TYR A 153       1.822   3.392  -7.075  1.00 89.01           C  
ATOM   1204  C   TYR A 153       0.556   3.885  -6.385  1.00 89.01           C  
ATOM   1205  CB  TYR A 153       2.807   2.852  -6.034  1.00 89.01           C  
ATOM   1206  O   TYR A 153       0.503   5.022  -5.909  1.00 89.01           O  
ATOM   1207  CG  TYR A 153       4.207   2.662  -6.565  1.00 89.01           C  
ATOM   1208  CD1 TYR A 153       4.567   1.494  -7.234  1.00 89.01           C  
ATOM   1209  CD2 TYR A 153       5.173   3.649  -6.399  1.00 89.01           C  
ATOM   1210  CE1 TYR A 153       5.857   1.313  -7.723  1.00 89.01           C  
ATOM   1211  CE2 TYR A 153       6.465   3.479  -6.884  1.00 89.01           C  
ATOM   1212  OH  TYR A 153       8.075   2.137  -8.027  1.00 89.01           O  
ATOM   1213  CZ  TYR A 153       6.797   2.310  -7.544  1.00 89.01           C  
ATOM   1214  N   ARG A 154      -0.351   3.041  -6.450  1.00 90.23           N  
ATOM   1215  CA  ARG A 154      -1.599   3.390  -5.778  1.00 90.23           C  
ATOM   1216  C   ARG A 154      -2.012   2.304  -4.791  1.00 90.23           C  
ATOM   1217  CB  ARG A 154      -2.714   3.622  -6.799  1.00 90.23           C  
ATOM   1218  O   ARG A 154      -2.006   1.118  -5.127  1.00 90.23           O  
ATOM   1219  CG  ARG A 154      -4.023   4.093  -6.186  1.00 90.23           C  
ATOM   1220  CD  ARG A 154      -5.077   4.367  -7.249  1.00 90.23           C  
ATOM   1221  NE  ARG A 154      -4.637   3.928  -8.571  1.00 90.23           N  
ATOM   1222  NH1 ARG A 154      -6.549   4.624  -9.666  1.00 90.23           N  
ATOM   1223  NH2 ARG A 154      -4.850   3.626 -10.837  1.00 90.23           N  
ATOM   1224  CZ  ARG A 154      -5.346   4.060  -9.688  1.00 90.23           C  
ATOM   1225  N   PHE A 155      -2.269   2.766  -3.574  1.00 86.56           N  
ATOM   1226  CA  PHE A 155      -2.738   1.886  -2.511  1.00 86.56           C  
ATOM   1227  C   PHE A 155      -4.074   2.369  -1.958  1.00 86.56           C  
ATOM   1228  CB  PHE A 155      -1.703   1.803  -1.384  1.00 86.56           C  
ATOM   1229  O   PHE A 155      -4.178   3.494  -1.467  1.00 86.56           O  
ATOM   1230  CG  PHE A 155      -2.012   0.752  -0.352  1.00 86.56           C  
ATOM   1231  CD1 PHE A 155      -2.300   1.109   0.959  1.00 86.56           C  
ATOM   1232  CD2 PHE A 155      -2.016  -0.594  -0.694  1.00 86.56           C  
ATOM   1233  CE1 PHE A 155      -2.586   0.139   1.917  1.00 86.56           C  
ATOM   1234  CE2 PHE A 155      -2.301  -1.570   0.257  1.00 86.56           C  
ATOM   1235  CZ  PHE A 155      -2.585  -1.201   1.562  1.00 86.56           C  
ATOM   1236  N   GLN A 156      -5.074   1.571  -2.203  1.00 84.77           N  
ATOM   1237  CA  GLN A 156      -6.414   1.937  -1.757  1.00 84.77           C  
ATOM   1238  C   GLN A 156      -6.870   1.053  -0.599  1.00 84.77           C  
ATOM   1239  CB  GLN A 156      -7.410   1.842  -2.913  1.00 84.77           C  
ATOM   1240  O   GLN A 156      -6.749  -0.172  -0.663  1.00 84.77           O  
ATOM   1241  CG  GLN A 156      -8.788   2.402  -2.586  1.00 84.77           C  
ATOM   1242  CD  GLN A 156      -9.712   2.428  -3.789  1.00 84.77           C  
ATOM   1243  NE2 GLN A 156     -10.852   3.096  -3.647  1.00 84.77           N  
ATOM   1244  OE1 GLN A 156      -9.404   1.853  -4.838  1.00 84.77           O  
ATOM   1245  N   LEU A 157      -7.386   1.786   0.509  1.00 73.25           N  
ATOM   1246  CA  LEU A 157      -7.954   1.097   1.662  1.00 73.25           C  
ATOM   1247  C   LEU A 157      -9.478   1.094   1.598  1.00 73.25           C  
ATOM   1248  CB  LEU A 157      -7.489   1.756   2.963  1.00 73.25           C  
ATOM   1249  O   LEU A 157     -10.094   2.130   1.337  1.00 73.25           O  
ATOM   1250  CG  LEU A 157      -5.978   1.805   3.195  1.00 73.25           C  
ATOM   1251  CD1 LEU A 157      -5.640   2.824   4.279  1.00 73.25           C  
ATOM   1252  CD2 LEU A 157      -5.449   0.425   3.569  1.00 73.25           C  
ATOM   1253  N   GLY A 158     -10.188  -0.079   1.557  1.00 63.86           N  
ATOM   1254  CA  GLY A 158     -11.633  -0.244   1.597  1.00 63.86           C  
ATOM   1255  C   GLY A 158     -12.098  -1.155   2.718  1.00 63.86           C  
ATOM   1256  O   GLY A 158     -11.314  -1.944   3.249  1.00 63.86           O  
TER    1257      GLY A 158
ENDMDL
END
