# Supplementary material for: Single-chain dimers from de novo immunoglobulins as robust scaffolds for multiple binding loops
Source: Nat Commun. 2023 Sep 23;14:5939. doi: 10.1038/s41467-023-41717-5 (PMC10517939; doi:10.1038/s41467-023-41717-5)
Supplement: Supplementary file 3 — Supplementary Data 1 [file 41467_2023_41717_MOESM3_ESM.zip › design_models/scIg/scIg14j/ranked_1.pdb]

MODEL     1
ATOM      1  N   ARG A   1      -0.184  -0.918 -11.637  1.00 90.76           N  
ATOM      2  CA  ARG A   1      -0.993  -0.662 -10.449  1.00 90.76           C  
ATOM      3  C   ARG A   1      -1.005  -1.873  -9.523  1.00 90.76           C  
ATOM      4  CB  ARG A   1      -2.424  -0.289 -10.844  1.00 90.76           C  
ATOM      5  O   ARG A   1      -1.194  -3.005  -9.975  1.00 90.76           O  
ATOM      6  CG  ARG A   1      -3.337  -0.013  -9.660  1.00 90.76           C  
ATOM      7  CD  ARG A   1      -4.745   0.352 -10.108  1.00 90.76           C  
ATOM      8  NE  ARG A   1      -5.561   0.823  -8.991  1.00 90.76           N  
ATOM      9  NH1 ARG A   1      -7.437   1.246 -10.270  1.00 90.76           N  
ATOM     10  NH2 ARG A   1      -7.470   1.643  -8.013  1.00 90.76           N  
ATOM     11  CZ  ARG A   1      -6.820   1.236  -9.094  1.00 90.76           C  
ATOM     12  N   ILE A   2      -0.657  -1.779  -8.365  1.00 93.51           N  
ATOM     13  CA  ILE A   2      -0.764  -2.798  -7.326  1.00 93.51           C  
ATOM     14  C   ILE A   2      -1.824  -2.386  -6.307  1.00 93.51           C  
ATOM     15  CB  ILE A   2       0.591  -3.035  -6.624  1.00 93.51           C  
ATOM     16  O   ILE A   2      -1.758  -1.293  -5.741  1.00 93.51           O  
ATOM     17  CG1 ILE A   2       1.651  -3.471  -7.642  1.00 93.51           C  
ATOM     18  CG2 ILE A   2       0.447  -4.071  -5.506  1.00 93.51           C  
ATOM     19  CD1 ILE A   2       1.393  -4.840  -8.256  1.00 93.51           C  
ATOM     20  N   GLU A   3      -2.796  -3.253  -6.062  1.00 95.46           N  
ATOM     21  CA  GLU A   3      -3.848  -2.995  -5.083  1.00 95.46           C  
ATOM     22  C   GLU A   3      -3.831  -4.035  -3.967  1.00 95.46           C  
ATOM     23  CB  GLU A   3      -5.220  -2.973  -5.761  1.00 95.46           C  
ATOM     24  O   GLU A   3      -3.860  -5.239  -4.232  1.00 95.46           O  
ATOM     25  CG  GLU A   3      -5.357  -1.910  -6.840  1.00 95.46           C  
ATOM     26  CD  GLU A   3      -6.687  -1.966  -7.574  1.00 95.46           C  
ATOM     27  OE1 GLU A   3      -6.691  -2.170  -8.809  1.00 95.46           O  
ATOM     28  OE2 GLU A   3      -7.734  -1.805  -6.908  1.00 95.46           O  
ATOM     29  N   VAL A   4      -3.682  -3.488  -2.783  1.00 95.56           N  
ATOM     30  CA  VAL A   4      -3.699  -4.372  -1.622  1.00 95.56           C  
ATOM     31  C   VAL A   4      -4.879  -4.019  -0.721  1.00 95.56           C  
ATOM     32  CB  VAL A   4      -2.377  -4.289  -0.826  1.00 95.56           C  
ATOM     33  O   VAL A   4      -5.056  -2.858  -0.345  1.00 95.56           O  
ATOM     34  CG1 VAL A   4      -2.409  -5.234   0.373  1.00 95.56           C  
ATOM     35  CG2 VAL A   4      -1.189  -4.609  -1.731  1.00 95.56           C  
ATOM     36  N   ARG A   5      -5.688  -5.021  -0.444  1.00 93.34           N  
ATOM     37  CA  ARG A   5      -6.813  -4.864   0.472  1.00 93.34           C  
ATOM     38  C   ARG A   5      -6.689  -5.814   1.659  1.00 93.34           C  
ATOM     39  CB  ARG A   5      -8.137  -5.106  -0.256  1.00 93.34           C  
ATOM     40  O   ARG A   5      -6.503  -7.019   1.480  1.00 93.34           O  
ATOM     41  CG  ARG A   5      -9.366  -4.882   0.611  1.00 93.34           C  
ATOM     42  CD  ARG A   5     -10.654  -5.071  -0.178  1.00 93.34           C  
ATOM     43  NE  ARG A   5     -11.833  -4.877   0.661  1.00 93.34           N  
ATOM     44  NH1 ARG A   5     -13.357  -5.254  -1.034  1.00 93.34           N  
ATOM     45  NH2 ARG A   5     -14.088  -4.773   1.084  1.00 93.34           N  
ATOM     46  CZ  ARG A   5     -13.090  -4.968   0.235  1.00 93.34           C  
ATOM     47  N   VAL A   6      -6.708  -5.182   2.824  1.00 88.84           N  
ATOM     48  CA  VAL A   6      -6.734  -5.994   4.036  1.00 88.84           C  
ATOM     49  C   VAL A   6      -8.068  -5.805   4.756  1.00 88.84           C  
ATOM     50  CB  VAL A   6      -5.564  -5.641   4.981  1.00 88.84           C  
ATOM     51  O   VAL A   6      -8.406  -4.693   5.168  1.00 88.84           O  
ATOM     52  CG1 VAL A   6      -5.571  -6.547   6.211  1.00 88.84           C  
ATOM     53  CG2 VAL A   6      -4.231  -5.747   4.243  1.00 88.84           C  
ATOM     54  N   ASP A   7      -8.959  -6.831   4.714  1.00 83.45           N  
ATOM     55  CA  ASP A   7     -10.225  -6.767   5.437  1.00 83.45           C  
ATOM     56  C   ASP A   7     -10.319  -7.878   6.480  1.00 83.45           C  
ATOM     57  CB  ASP A   7     -11.404  -6.857   4.465  1.00 83.45           C  
ATOM     58  O   ASP A   7      -9.351  -8.607   6.706  1.00 83.45           O  
ATOM     59  CG  ASP A   7     -11.397  -8.134   3.643  1.00 83.45           C  
ATOM     60  OD1 ASP A   7     -11.403  -9.238   4.229  1.00 83.45           O  
ATOM     61  OD2 ASP A   7     -11.383  -8.035   2.397  1.00 83.45           O  
ATOM     62  N   ASN A   8     -11.513  -7.920   7.327  1.00 74.70           N  
ATOM     63  CA  ASN A   8     -11.701  -8.804   8.472  1.00 74.70           C  
ATOM     64  C   ASN A   8     -11.739 -10.270   8.049  1.00 74.70           C  
ATOM     65  CB  ASN A   8     -12.978  -8.437   9.230  1.00 74.70           C  
ATOM     66  O   ASN A   8     -12.760 -10.751   7.554  1.00 74.70           O  
ATOM     67  CG  ASN A   8     -12.796  -7.230  10.130  1.00 74.70           C  
ATOM     68  ND2 ASN A   8     -13.898  -6.571  10.468  1.00 74.70           N  
ATOM     69  OD1 ASN A   8     -11.675  -6.893  10.518  1.00 74.70           O  
ATOM     70  N   GLY A   9     -10.507 -10.724   7.477  1.00 84.36           N  
ATOM     71  CA  GLY A   9     -10.431 -12.162   7.272  1.00 84.36           C  
ATOM     72  C   GLY A   9      -9.637 -12.547   6.038  1.00 84.36           C  
ATOM     73  O   GLY A   9      -9.396 -13.731   5.793  1.00 84.36           O  
ATOM     74  N   ARG A  10      -9.159 -11.482   5.389  1.00 93.42           N  
ATOM     75  CA  ARG A  10      -8.501 -11.853   4.140  1.00 93.42           C  
ATOM     76  C   ARG A  10      -7.582 -10.738   3.652  1.00 93.42           C  
ATOM     77  CB  ARG A  10      -9.537 -12.186   3.064  1.00 93.42           C  
ATOM     78  O   ARG A  10      -7.816  -9.563   3.941  1.00 93.42           O  
ATOM     79  CG  ARG A  10     -10.381 -10.997   2.633  1.00 93.42           C  
ATOM     80  CD  ARG A  10     -11.553 -11.424   1.760  1.00 93.42           C  
ATOM     81  NE  ARG A  10     -11.104 -12.136   0.567  1.00 93.42           N  
ATOM     82  NH1 ARG A  10     -13.230 -12.578  -0.222  1.00 93.42           N  
ATOM     83  NH2 ARG A  10     -11.395 -13.295  -1.394  1.00 93.42           N  
ATOM     84  CZ  ARG A  10     -11.910 -12.668  -0.347  1.00 93.42           C  
ATOM     85  N   VAL A  11      -6.471 -11.122   3.045  1.00 94.97           N  
ATOM     86  CA  VAL A  11      -5.603 -10.237   2.275  1.00 94.97           C  
ATOM     87  C   VAL A  11      -5.797 -10.494   0.783  1.00 94.97           C  
ATOM     88  CB  VAL A  11      -4.118 -10.423   2.660  1.00 94.97           C  
ATOM     89  O   VAL A  11      -5.724 -11.638   0.328  1.00 94.97           O  
ATOM     90  CG1 VAL A  11      -3.218  -9.581   1.758  1.00 94.97           C  
ATOM     91  CG2 VAL A  11      -3.898 -10.061   4.127  1.00 94.97           C  
ATOM     92  N   ARG A  12      -6.130  -9.358   0.061  1.00 96.48           N  
ATOM     93  CA  ARG A  12      -6.258  -9.458  -1.389  1.00 96.48           C  
ATOM     94  C   ARG A  12      -5.222  -8.588  -2.092  1.00 96.48           C  
ATOM     95  CB  ARG A  12      -7.667  -9.058  -1.833  1.00 96.48           C  
ATOM     96  O   ARG A  12      -5.029  -7.426  -1.728  1.00 96.48           O  
ATOM     97  CG  ARG A  12      -8.754 -10.017  -1.373  1.00 96.48           C  
ATOM     98  CD  ARG A  12     -10.136  -9.557  -1.814  1.00 96.48           C  
ATOM     99  NE  ARG A  12     -10.579  -8.385  -1.064  1.00 96.48           N  
ATOM    100  NH1 ARG A  12     -12.613  -8.206  -2.145  1.00 96.48           N  
ATOM    101  NH2 ARG A  12     -12.047  -6.711  -0.501  1.00 96.48           N  
ATOM    102  CZ  ARG A  12     -11.745  -7.770  -1.238  1.00 96.48           C  
ATOM    103  N   VAL A  13      -4.567  -9.230  -2.978  1.00 97.40           N  
ATOM    104  CA  VAL A  13      -3.583  -8.496  -3.766  1.00 97.40           C  
ATOM    105  C   VAL A  13      -3.918  -8.615  -5.251  1.00 97.40           C  
ATOM    106  CB  VAL A  13      -2.148  -9.005  -3.501  1.00 97.40           C  
ATOM    107  O   VAL A  13      -4.032  -9.722  -5.782  1.00 97.40           O  
ATOM    108  CG1 VAL A  13      -1.130  -8.187  -4.294  1.00 97.40           C  
ATOM    109  CG2 VAL A  13      -1.833  -8.956  -2.008  1.00 97.40           C  
ATOM    110  N   ARG A  14      -4.208  -7.490  -5.863  1.00 97.51           N  
ATOM    111  CA  ARG A  14      -4.414  -7.453  -7.307  1.00 97.51           C  
ATOM    112  C   ARG A  14      -3.195  -6.878  -8.020  1.00 97.51           C  
ATOM    113  CB  ARG A  14      -5.658  -6.632  -7.653  1.00 97.51           C  
ATOM    114  O   ARG A  14      -2.693  -5.816  -7.645  1.00 97.51           O  
ATOM    115  CG  ARG A  14      -6.018  -6.651  -9.130  1.00 97.51           C  
ATOM    116  CD  ARG A  14      -7.306  -5.887  -9.406  1.00 97.51           C  
ATOM    117  NE  ARG A  14      -7.597  -5.821 -10.835  1.00 97.51           N  
ATOM    118  NH1 ARG A  14      -9.578  -4.659 -10.588  1.00 97.51           N  
ATOM    119  NH2 ARG A  14      -8.836  -5.237 -12.679  1.00 97.51           N  
ATOM    120  CZ  ARG A  14      -8.670  -5.239 -11.364  1.00 97.51           C  
ATOM    121  N   ASN A  15      -2.740  -7.685  -9.055  1.00 97.18           N  
ATOM    122  CA  ASN A  15      -1.561  -7.274  -9.810  1.00 97.18           C  
ATOM    123  C   ASN A  15      -1.940  -6.684 -11.165  1.00 97.18           C  
ATOM    124  CB  ASN A  15      -0.603  -8.454  -9.994  1.00 97.18           C  
ATOM    125  O   ASN A  15      -2.280  -7.420 -12.094  1.00 97.18           O  
ATOM    126  CG  ASN A  15       0.656  -8.072 -10.747  1.00 97.18           C  
ATOM    127  ND2 ASN A  15       1.443  -9.070 -11.131  1.00 97.18           N  
ATOM    128  OD1 ASN A  15       0.920  -6.890 -10.981  1.00 97.18           O  
ATOM    129  N   GLY A  16      -1.834  -5.352 -11.228  1.00 94.22           N  
ATOM    130  CA  GLY A  16      -2.141  -4.665 -12.472  1.00 94.22           C  
ATOM    131  C   GLY A  16      -0.907  -4.318 -13.283  1.00 94.22           C  
ATOM    132  O   GLY A  16      -0.990  -3.574 -14.262  1.00 94.22           O  
ATOM    133  N   THR A  17       0.168  -4.826 -12.920  1.00 93.09           N  
ATOM    134  CA  THR A  17       1.405  -4.564 -13.647  1.00 93.09           C  
ATOM    135  C   THR A  17       1.532  -5.494 -14.850  1.00 93.09           C  
ATOM    136  CB  THR A  17       2.635  -4.728 -12.736  1.00 93.09           C  
ATOM    137  O   THR A  17       0.641  -6.306 -15.110  1.00 93.09           O  
ATOM    138  CG2 THR A  17       2.425  -4.027 -11.398  1.00 93.09           C  
ATOM    139  OG1 THR A  17       2.865  -6.123 -12.501  1.00 93.09           O  
ATOM    140  N   ASP A  18       2.663  -5.338 -15.627  1.00 94.15           N  
ATOM    141  CA  ASP A  18       2.884  -6.176 -16.802  1.00 94.15           C  
ATOM    142  C   ASP A  18       3.829  -7.331 -16.483  1.00 94.15           C  
ATOM    143  CB  ASP A  18       3.442  -5.343 -17.957  1.00 94.15           C  
ATOM    144  O   ASP A  18       4.295  -8.027 -17.387  1.00 94.15           O  
ATOM    145  CG  ASP A  18       4.736  -4.631 -17.604  1.00 94.15           C  
ATOM    146  OD1 ASP A  18       5.094  -4.574 -16.408  1.00 94.15           O  
ATOM    147  OD2 ASP A  18       5.402  -4.119 -18.530  1.00 94.15           O  
ATOM    148  N   ARG A  19       4.244  -7.494 -15.197  1.00 95.40           N  
ATOM    149  CA  ARG A  19       5.130  -8.568 -14.759  1.00 95.40           C  
ATOM    150  C   ARG A  19       4.551  -9.297 -13.552  1.00 95.40           C  
ATOM    151  CB  ARG A  19       6.518  -8.017 -14.423  1.00 95.40           C  
ATOM    152  O   ARG A  19       3.701  -8.755 -12.841  1.00 95.40           O  
ATOM    153  CG  ARG A  19       6.509  -6.936 -13.354  1.00 95.40           C  
ATOM    154  CD  ARG A  19       7.871  -6.270 -13.214  1.00 95.40           C  
ATOM    155  NE  ARG A  19       8.002  -5.120 -14.104  1.00 95.40           N  
ATOM    156  NH1 ARG A  19      10.249  -4.789 -13.685  1.00 95.40           N  
ATOM    157  NH2 ARG A  19       9.135  -3.411 -15.139  1.00 95.40           N  
ATOM    158  CZ  ARG A  19       9.128  -4.443 -14.307  1.00 95.40           C  
ATOM    159  N   PRO A  20       5.064 -10.580 -13.365  1.00 97.25           N  
ATOM    160  CA  PRO A  20       4.642 -11.274 -12.146  1.00 97.25           C  
ATOM    161  C   PRO A  20       5.190 -10.624 -10.877  1.00 97.25           C  
ATOM    162  CB  PRO A  20       5.212 -12.683 -12.327  1.00 97.25           C  
ATOM    163  O   PRO A  20       6.250  -9.994 -10.910  1.00 97.25           O  
ATOM    164  CG  PRO A  20       6.364 -12.512 -13.265  1.00 97.25           C  
ATOM    165  CD  PRO A  20       6.059 -11.370 -14.191  1.00 97.25           C  
ATOM    166  N   CYS A  21       4.389 -10.733  -9.822  1.00 97.91           N  
ATOM    167  CA  CYS A  21       4.812 -10.194  -8.534  1.00 97.91           C  
ATOM    168  C   CYS A  21       4.939 -11.302  -7.495  1.00 97.91           C  
ATOM    169  CB  CYS A  21       3.824  -9.136  -8.045  1.00 97.91           C  
ATOM    170  O   CYS A  21       4.156 -12.253  -7.496  1.00 97.91           O  
ATOM    171  SG  CYS A  21       3.756  -7.665  -9.092  1.00 97.91           S  
ATOM    172  N   ARG A  22       6.028 -11.173  -6.752  1.00 98.24           N  
ATOM    173  CA  ARG A  22       6.139 -12.014  -5.564  1.00 98.24           C  
ATOM    174  C   ARG A  22       5.506 -11.338  -4.353  1.00 98.24           C  
ATOM    175  CB  ARG A  22       7.605 -12.343  -5.274  1.00 98.24           C  
ATOM    176  O   ARG A  22       5.847 -10.202  -4.020  1.00 98.24           O  
ATOM    177  CG  ARG A  22       8.239 -13.281  -6.288  1.00 98.24           C  
ATOM    178  CD  ARG A  22       9.619 -13.744  -5.843  1.00 98.24           C  
ATOM    179  NE  ARG A  22      10.390 -14.288  -6.957  1.00 98.24           N  
ATOM    180  NH1 ARG A  22      12.289 -14.707  -5.708  1.00 98.24           N  
ATOM    181  NH2 ARG A  22      12.248 -15.209  -7.945  1.00 98.24           N  
ATOM    182  CZ  ARG A  22      11.641 -14.733  -6.868  1.00 98.24           C  
ATOM    183  N   VAL A  23       4.539 -12.064  -3.762  1.00 98.22           N  
ATOM    184  CA  VAL A  23       3.814 -11.498  -2.629  1.00 98.22           C  
ATOM    185  C   VAL A  23       4.087 -12.326  -1.375  1.00 98.22           C  
ATOM    186  CB  VAL A  23       2.295 -11.432  -2.903  1.00 98.22           C  
ATOM    187  O   VAL A  23       3.908 -13.546  -1.378  1.00 98.22           O  
ATOM    188  CG1 VAL A  23       1.553 -10.856  -1.698  1.00 98.22           C  
ATOM    189  CG2 VAL A  23       2.015 -10.600  -4.154  1.00 98.22           C  
ATOM    190  N   ARG A  24       4.547 -11.590  -0.349  1.00 97.89           N  
ATOM    191  CA  ARG A  24       4.763 -12.191   0.963  1.00 97.89           C  
ATOM    192  C   ARG A  24       3.769 -11.647   1.984  1.00 97.89           C  
ATOM    193  CB  ARG A  24       6.195 -11.940   1.441  1.00 97.89           C  
ATOM    194  O   ARG A  24       3.658 -10.433   2.165  1.00 97.89           O  
ATOM    195  CG  ARG A  24       6.571 -12.715   2.693  1.00 97.89           C  
ATOM    196  CD  ARG A  24       8.039 -12.530   3.051  1.00 97.89           C  
ATOM    197  NE  ARG A  24       8.259 -12.631   4.491  1.00 97.89           N  
ATOM    198  NH1 ARG A  24      10.520 -12.168   4.387  1.00 97.89           N  
ATOM    199  NH2 ARG A  24       9.521 -12.573   6.410  1.00 97.89           N  
ATOM    200  CZ  ARG A  24       9.433 -12.457   5.093  1.00 97.89           C  
ATOM    201  N   VAL A  25       3.065 -12.565   2.611  1.00 96.95           N  
ATOM    202  CA  VAL A  25       2.090 -12.176   3.624  1.00 96.95           C  
ATOM    203  C   VAL A  25       2.494 -12.752   4.979  1.00 96.95           C  
ATOM    204  CB  VAL A  25       0.665 -12.642   3.249  1.00 96.95           C  
ATOM    205  O   VAL A  25       2.630 -13.969   5.127  1.00 96.95           O  
ATOM    206  CG1 VAL A  25      -0.344 -12.197   4.306  1.00 96.95           C  
ATOM    207  CG2 VAL A  25       0.274 -12.107   1.873  1.00 96.95           C  
ATOM    208  N   THR A  26       2.750 -11.824   5.916  1.00 95.14           N  
ATOM    209  CA  THR A  26       3.052 -12.213   7.289  1.00 95.14           C  
ATOM    210  C   THR A  26       1.928 -11.792   8.231  1.00 95.14           C  
ATOM    211  CB  THR A  26       4.382 -11.599   7.764  1.00 95.14           C  
ATOM    212  O   THR A  26       1.570 -10.614   8.291  1.00 95.14           O  
ATOM    213  CG2 THR A  26       4.732 -12.068   9.173  1.00 95.14           C  
ATOM    214  OG1 THR A  26       5.430 -11.989   6.868  1.00 95.14           O  
ATOM    215  N   ALA A  27       1.341 -12.761   8.925  1.00 92.13           N  
ATOM    216  CA  ALA A  27       0.277 -12.525   9.898  1.00 92.13           C  
ATOM    217  C   ALA A  27       0.314 -13.565  11.014  1.00 92.13           C  
ATOM    218  CB  ALA A  27      -1.086 -12.535   9.210  1.00 92.13           C  
ATOM    219  O   ALA A  27       0.494 -14.757  10.754  1.00 92.13           O  
ATOM    220  N   GLY A  28       0.220 -13.098  12.313  1.00 85.35           N  
ATOM    221  CA  GLY A  28       0.183 -14.008  13.446  1.00 85.35           C  
ATOM    222  C   GLY A  28       1.439 -14.848  13.578  1.00 85.35           C  
ATOM    223  O   GLY A  28       1.374 -16.013  13.977  1.00 85.35           O  
ATOM    224  N   GLY A  29       2.621 -14.331  13.040  1.00 85.26           N  
ATOM    225  CA  GLY A  29       3.888 -15.034  13.160  1.00 85.26           C  
ATOM    226  C   GLY A  29       4.144 -16.000  12.019  1.00 85.26           C  
ATOM    227  O   GLY A  29       5.176 -16.674  11.988  1.00 85.26           O  
ATOM    228  N   GLU A  30       3.185 -16.086  11.109  1.00 91.48           N  
ATOM    229  CA  GLU A  30       3.333 -16.954   9.944  1.00 91.48           C  
ATOM    230  C   GLU A  30       3.576 -16.141   8.676  1.00 91.48           C  
ATOM    231  CB  GLU A  30       2.096 -17.840   9.773  1.00 91.48           C  
ATOM    232  O   GLU A  30       3.026 -15.049   8.519  1.00 91.48           O  
ATOM    233  CG  GLU A  30       1.881 -18.825  10.913  1.00 91.48           C  
ATOM    234  CD  GLU A  30       0.665 -19.715  10.716  1.00 91.48           C  
ATOM    235  OE1 GLU A  30       0.531 -20.729  11.438  1.00 91.48           O  
ATOM    236  OE2 GLU A  30      -0.161 -19.396   9.831  1.00 91.48           O  
ATOM    237  N   THR A  31       4.510 -16.808   7.860  1.00 95.13           N  
ATOM    238  CA  THR A  31       4.804 -16.164   6.585  1.00 95.13           C  
ATOM    239  C   THR A  31       4.511 -17.108   5.422  1.00 95.13           C  
ATOM    240  CB  THR A  31       6.271 -15.701   6.518  1.00 95.13           C  
ATOM    241  O   THR A  31       4.938 -18.265   5.433  1.00 95.13           O  
ATOM    242  CG2 THR A  31       6.572 -15.018   5.188  1.00 95.13           C  
ATOM    243  OG1 THR A  31       6.524 -14.779   7.584  1.00 95.13           O  
ATOM    244  N   ARG A  32       3.733 -16.521   4.505  1.00 96.34           N  
ATOM    245  CA  ARG A  32       3.455 -17.253   3.273  1.00 96.34           C  
ATOM    246  C   ARG A  32       3.868 -16.443   2.049  1.00 96.34           C  
ATOM    247  CB  ARG A  32       1.970 -17.614   3.186  1.00 96.34           C  
ATOM    248  O   ARG A  32       3.741 -15.216   2.038  1.00 96.34           O  
ATOM    249  CG  ARG A  32       1.499 -18.553   4.285  1.00 96.34           C  
ATOM    250  CD  ARG A  32       0.001 -18.812   4.201  1.00 96.34           C  
ATOM    251  NE  ARG A  32      -0.769 -17.720   4.791  1.00 96.34           N  
ATOM    252  NH1 ARG A  32      -2.810 -18.788   4.616  1.00 96.34           N  
ATOM    253  NH2 ARG A  32      -2.685 -16.685   5.520  1.00 96.34           N  
ATOM    254  CZ  ARG A  32      -2.086 -17.734   4.974  1.00 96.34           C  
ATOM    255  N   GLU A  33       4.290 -17.131   0.997  1.00 97.71           N  
ATOM    256  CA  GLU A  33       4.740 -16.484  -0.232  1.00 97.71           C  
ATOM    257  C   GLU A  33       3.963 -16.995  -1.442  1.00 97.71           C  
ATOM    258  CB  GLU A  33       6.240 -16.705  -0.439  1.00 97.71           C  
ATOM    259  O   GLU A  33       3.658 -18.186  -1.532  1.00 97.71           O  
ATOM    260  CG  GLU A  33       7.111 -16.035   0.614  1.00 97.71           C  
ATOM    261  CD  GLU A  33       8.599 -16.154   0.326  1.00 97.71           C  
ATOM    262  OE1 GLU A  33       9.418 -15.853   1.224  1.00 97.71           O  
ATOM    263  OE2 GLU A  33       8.950 -16.551  -0.808  1.00 97.71           O  
ATOM    264  N   TYR A  34       3.702 -15.994  -2.307  1.00 98.04           N  
ATOM    265  CA  TYR A  34       2.921 -16.315  -3.497  1.00 98.04           C  
ATOM    266  C   TYR A  34       3.468 -15.590  -4.721  1.00 98.04           C  
ATOM    267  CB  TYR A  34       1.449 -15.949  -3.288  1.00 98.04           C  
ATOM    268  O   TYR A  34       4.110 -14.544  -4.595  1.00 98.04           O  
ATOM    269  CG  TYR A  34       0.860 -16.503  -2.014  1.00 98.04           C  
ATOM    270  CD1 TYR A  34       0.214 -17.737  -2.001  1.00 98.04           C  
ATOM    271  CD2 TYR A  34       0.948 -15.794  -0.820  1.00 98.04           C  
ATOM    272  CE1 TYR A  34      -0.332 -18.251  -0.829  1.00 98.04           C  
ATOM    273  CE2 TYR A  34       0.406 -16.298   0.357  1.00 98.04           C  
ATOM    274  OH  TYR A  34      -0.769 -18.030   1.506  1.00 98.04           O  
ATOM    275  CZ  TYR A  34      -0.230 -17.526   0.343  1.00 98.04           C  
ATOM    276  N   THR A  35       3.201 -16.300  -5.857  1.00 97.98           N  
ATOM    277  CA  THR A  35       3.396 -15.598  -7.120  1.00 97.98           C  
ATOM    278  C   THR A  35       2.059 -15.142  -7.697  1.00 97.98           C  
ATOM    279  CB  THR A  35       4.125 -16.486  -8.146  1.00 97.98           C  
ATOM    280  O   THR A  35       1.135 -15.944  -7.845  1.00 97.98           O  
ATOM    281  CG2 THR A  35       4.325 -15.750  -9.467  1.00 97.98           C  
ATOM    282  OG1 THR A  35       5.405 -16.859  -7.621  1.00 97.98           O  
ATOM    283  N   VAL A  36       1.928 -13.842  -7.978  1.00 97.93           N  
ATOM    284  CA  VAL A  36       0.722 -13.275  -8.571  1.00 97.93           C  
ATOM    285  C   VAL A  36       1.017 -12.804  -9.993  1.00 97.93           C  
ATOM    286  CB  VAL A  36       0.170 -12.105  -7.726  1.00 97.93           C  
ATOM    287  O   VAL A  36       1.826 -11.896 -10.198  1.00 97.93           O  
ATOM    288  CG1 VAL A  36      -1.172 -11.627  -8.278  1.00 97.93           C  
ATOM    289  CG2 VAL A  36       0.032 -12.522  -6.263  1.00 97.93           C  
ATOM    290  N   ASN A  37       0.357 -13.431 -10.982  1.00 98.10           N  
ATOM    291  CA  ASN A  37       0.570 -13.082 -12.383  1.00 98.10           C  
ATOM    292  C   ASN A  37      -0.191 -11.816 -12.767  1.00 98.10           C  
ATOM    293  CB  ASN A  37       0.163 -14.242 -13.293  1.00 98.10           C  
ATOM    294  O   ASN A  37      -1.128 -11.416 -12.074  1.00 98.10           O  
ATOM    295  CG  ASN A  37       1.029 -15.471 -13.095  1.00 98.10           C  
ATOM    296  ND2 ASN A  37       0.392 -16.625 -12.930  1.00 98.10           N  
ATOM    297  OD1 ASN A  37       2.260 -15.384 -13.089  1.00 98.10           O  
ATOM    298  N   PRO A  38       0.309 -11.158 -13.853  1.00 97.61           N  
ATOM    299  CA  PRO A  38      -0.387  -9.964 -14.338  1.00 97.61           C  
ATOM    300  C   PRO A  38      -1.873 -10.209 -14.592  1.00 97.61           C  
ATOM    301  CB  PRO A  38       0.343  -9.636 -15.643  1.00 97.61           C  
ATOM    302  O   PRO A  38      -2.243 -11.231 -15.174  1.00 97.61           O  
ATOM    303  CG  PRO A  38       1.719 -10.191 -15.461  1.00 97.61           C  
ATOM    304  CD  PRO A  38       1.616 -11.478 -14.693  1.00 97.61           C  
ATOM    305  N   GLY A  39      -2.692  -9.247 -14.121  1.00 96.14           N  
ATOM    306  CA  GLY A  39      -4.122  -9.281 -14.385  1.00 96.14           C  
ATOM    307  C   GLY A  39      -4.876 -10.227 -13.469  1.00 96.14           C  
ATOM    308  O   GLY A  39      -6.068 -10.472 -13.666  1.00 96.14           O  
ATOM    309  N   THR A  40      -4.131 -10.804 -12.458  1.00 97.41           N  
ATOM    310  CA  THR A  40      -4.774 -11.756 -11.560  1.00 97.41           C  
ATOM    311  C   THR A  40      -4.838 -11.201 -10.140  1.00 97.41           C  
ATOM    312  CB  THR A  40      -4.034 -13.107 -11.553  1.00 97.41           C  
ATOM    313  O   THR A  40      -4.278 -10.141  -9.856  1.00 97.41           O  
ATOM    314  CG2 THR A  40      -3.860 -13.646 -12.969  1.00 97.41           C  
ATOM    315  OG1 THR A  40      -2.742 -12.933 -10.958  1.00 97.41           O  
ATOM    316  N   GLU A  41      -5.551 -12.028  -9.338  1.00 97.14           N  
ATOM    317  CA  GLU A  41      -5.749 -11.642  -7.944  1.00 97.14           C  
ATOM    318  C   GLU A  41      -5.409 -12.791  -7.000  1.00 97.14           C  
ATOM    319  CB  GLU A  41      -7.190 -11.181  -7.713  1.00 97.14           C  
ATOM    320  O   GLU A  41      -5.709 -13.951  -7.291  1.00 97.14           O  
ATOM    321  CG  GLU A  41      -7.460 -10.691  -6.298  1.00 97.14           C  
ATOM    322  CD  GLU A  41      -8.892 -10.224  -6.087  1.00 97.14           C  
ATOM    323  OE1 GLU A  41      -9.734 -11.032  -5.634  1.00 97.14           O  
ATOM    324  OE2 GLU A  41      -9.174  -9.040  -6.379  1.00 97.14           O  
ATOM    325  N   LEU A  42      -4.657 -12.435  -5.953  1.00 97.58           N  
ATOM    326  CA  LEU A  42      -4.364 -13.348  -4.854  1.00 97.58           C  
ATOM    327  C   LEU A  42      -5.298 -13.098  -3.675  1.00 97.58           C  
ATOM    328  CB  LEU A  42      -2.908 -13.199  -4.407  1.00 97.58           C  
ATOM    329  O   LEU A  42      -5.521 -11.948  -3.288  1.00 97.58           O  
ATOM    330  CG  LEU A  42      -2.519 -13.916  -3.113  1.00 97.58           C  
ATOM    331  CD1 LEU A  42      -2.492 -15.425  -3.330  1.00 97.58           C  
ATOM    332  CD2 LEU A  42      -1.167 -13.419  -2.611  1.00 97.58           C  
ATOM    333  N   GLU A  43      -5.802 -14.213  -3.113  1.00 96.70           N  
ATOM    334  CA  GLU A  43      -6.593 -14.130  -1.888  1.00 96.70           C  
ATOM    335  C   GLU A  43      -6.043 -15.060  -0.811  1.00 96.70           C  
ATOM    336  CB  GLU A  43      -8.060 -14.462  -2.172  1.00 96.70           C  
ATOM    337  O   GLU A  43      -5.910 -16.265  -1.034  1.00 96.70           O  
ATOM    338  CG  GLU A  43      -8.991 -14.184  -1.001  1.00 96.70           C  
ATOM    339  CD  GLU A  43     -10.459 -14.397  -1.337  1.00 96.70           C  
ATOM    340  OE1 GLU A  43     -11.095 -15.293  -0.738  1.00 96.70           O  
ATOM    341  OE2 GLU A  43     -10.976 -13.662  -2.208  1.00 96.70           O  
ATOM    342  N   VAL A  44      -5.747 -14.421   0.342  1.00 95.57           N  
ATOM    343  CA  VAL A  44      -5.206 -15.183   1.462  1.00 95.57           C  
ATOM    344  C   VAL A  44      -6.112 -15.023   2.681  1.00 95.57           C  
ATOM    345  CB  VAL A  44      -3.766 -14.741   1.807  1.00 95.57           C  
ATOM    346  O   VAL A  44      -6.361 -13.903   3.134  1.00 95.57           O  
ATOM    347  CG1 VAL A  44      -3.197 -15.592   2.941  1.00 95.57           C  
ATOM    348  CG2 VAL A  44      -2.872 -14.826   0.571  1.00 95.57           C  
ATOM    349  N   GLU A  45      -6.531 -16.163   3.211  1.00 94.61           N  
ATOM    350  CA  GLU A  45      -7.396 -16.124   4.386  1.00 94.61           C  
ATOM    351  C   GLU A  45      -6.584 -15.929   5.664  1.00 94.61           C  
ATOM    352  CB  GLU A  45      -8.230 -17.405   4.483  1.00 94.61           C  
ATOM    353  O   GLU A  45      -5.504 -16.503   5.812  1.00 94.61           O  
ATOM    354  CG  GLU A  45      -9.311 -17.517   3.418  1.00 94.61           C  
ATOM    355  CD  GLU A  45     -10.251 -18.691   3.639  1.00 94.61           C  
ATOM    356  OE1 GLU A  45     -11.455 -18.574   3.318  1.00 94.61           O  
ATOM    357  OE2 GLU A  45      -9.780 -19.737   4.139  1.00 94.61           O  
ATOM    358  N   LEU A  46      -7.204 -15.028   6.563  1.00 90.93           N  
ATOM    359  CA  LEU A  46      -6.569 -14.787   7.854  1.00 90.93           C  
ATOM    360  C   LEU A  46      -7.420 -15.346   8.990  1.00 90.93           C  
ATOM    361  CB  LEU A  46      -6.334 -13.290   8.065  1.00 90.93           C  
ATOM    362  O   LEU A  46      -8.650 -15.276   8.942  1.00 90.93           O  
ATOM    363  CG  LEU A  46      -5.471 -12.584   7.018  1.00 90.93           C  
ATOM    364  CD1 LEU A  46      -5.443 -11.082   7.278  1.00 90.93           C  
ATOM    365  CD2 LEU A  46      -4.058 -13.158   7.015  1.00 90.93           C  
ATOM    366  N   SER A  47      -6.763 -16.055   9.882  1.00 90.54           N  
ATOM    367  CA  SER A  47      -7.476 -16.440  11.096  1.00 90.54           C  
ATOM    368  C   SER A  47      -7.826 -15.221  11.942  1.00 90.54           C  
ATOM    369  CB  SER A  47      -6.641 -17.421  11.920  1.00 90.54           C  
ATOM    370  O   SER A  47      -7.254 -14.145  11.756  1.00 90.54           O  
ATOM    371  OG  SER A  47      -5.495 -16.780  12.454  1.00 90.54           O  
ATOM    372  N   PRO A  48      -8.780 -15.360  12.813  1.00 87.67           N  
ATOM    373  CA  PRO A  48      -9.185 -14.250  13.679  1.00 87.67           C  
ATOM    374  C   PRO A  48      -8.004 -13.605  14.402  1.00 87.67           C  
ATOM    375  CB  PRO A  48     -10.140 -14.912  14.676  1.00 87.67           C  
ATOM    376  O   PRO A  48      -7.986 -12.387  14.596  1.00 87.67           O  
ATOM    377  CG  PRO A  48     -10.737 -16.060  13.929  1.00 87.67           C  
ATOM    378  CD  PRO A  48      -9.680 -16.656  13.045  1.00 87.67           C  
ATOM    379  N   GLU A  49      -7.037 -14.422  14.709  1.00 83.05           N  
ATOM    380  CA  GLU A  49      -5.887 -13.911  15.449  1.00 83.05           C  
ATOM    381  C   GLU A  49      -4.968 -13.094  14.546  1.00 83.05           C  
ATOM    382  CB  GLU A  49      -5.107 -15.060  16.092  1.00 83.05           C  
ATOM    383  O   GLU A  49      -4.206 -12.252  15.025  1.00 83.05           O  
ATOM    384  CG  GLU A  49      -5.879 -15.796  17.178  1.00 83.05           C  
ATOM    385  CD  GLU A  49      -5.099 -16.946  17.794  1.00 83.05           C  
ATOM    386  OE1 GLU A  49      -5.497 -17.440  18.874  1.00 83.05           O  
ATOM    387  OE2 GLU A  49      -4.081 -17.356  17.193  1.00 83.05           O  
ATOM    388  N   GLN A  50      -5.172 -13.235  13.197  1.00 88.08           N  
ATOM    389  CA  GLN A  50      -4.279 -12.615  12.224  1.00 88.08           C  
ATOM    390  C   GLN A  50      -4.876 -11.322  11.676  1.00 88.08           C  
ATOM    391  CB  GLN A  50      -3.978 -13.582  11.078  1.00 88.08           C  
ATOM    392  O   GLN A  50      -4.154 -10.474  11.146  1.00 88.08           O  
ATOM    393  CG  GLN A  50      -3.154 -14.792  11.495  1.00 88.08           C  
ATOM    394  CD  GLN A  50      -3.048 -15.836  10.399  1.00 88.08           C  
ATOM    395  NE2 GLN A  50      -2.006 -16.658  10.461  1.00 88.08           N  
ATOM    396  OE1 GLN A  50      -3.896 -15.904   9.504  1.00 88.08           O  
ATOM    397  N   GLN A  51      -6.177 -11.022  11.813  1.00 83.45           N  
ATOM    398  CA  GLN A  51      -6.996 -10.031  11.124  1.00 83.45           C  
ATOM    399  C   GLN A  51      -6.590  -8.613  11.517  1.00 83.45           C  
ATOM    400  CB  GLN A  51      -8.479 -10.254  11.426  1.00 83.45           C  
ATOM    401  O   GLN A  51      -6.749  -7.676  10.731  1.00 83.45           O  
ATOM    402  CG  GLN A  51      -9.058 -11.503  10.774  1.00 83.45           C  
ATOM    403  CD  GLN A  51     -10.502 -11.754  11.167  1.00 83.45           C  
ATOM    404  NE2 GLN A  51     -11.061 -12.861  10.690  1.00 83.45           N  
ATOM    405  OE1 GLN A  51     -11.108 -10.961  11.893  1.00 83.45           O  
ATOM    406  N   ASN A  52      -5.693  -8.529  12.431  1.00 80.92           N  
ATOM    407  CA  ASN A  52      -5.390  -7.173  12.876  1.00 80.92           C  
ATOM    408  C   ASN A  52      -3.888  -6.904  12.873  1.00 80.92           C  
ATOM    409  CB  ASN A  52      -5.972  -6.922  14.269  1.00 80.92           C  
ATOM    410  O   ASN A  52      -3.437  -5.869  13.366  1.00 80.92           O  
ATOM    411  CG  ASN A  52      -7.487  -6.945  14.281  1.00 80.92           C  
ATOM    412  ND2 ASN A  52      -8.061  -7.720  15.195  1.00 80.92           N  
ATOM    413  OD1 ASN A  52      -8.138  -6.273  13.476  1.00 80.92           O  
ATOM    414  N   ASN A  53      -3.217  -7.779  12.337  1.00 89.11           N  
ATOM    415  CA  ASN A  53      -1.766  -7.681  12.216  1.00 89.11           C  
ATOM    416  C   ASN A  53      -1.261  -8.366  10.949  1.00 89.11           C  
ATOM    417  CB  ASN A  53      -1.083  -8.275  13.450  1.00 89.11           C  
ATOM    418  O   ASN A  53      -1.196  -9.595  10.887  1.00 89.11           O  
ATOM    419  CG  ASN A  53      -1.375  -7.491  14.714  1.00 89.11           C  
ATOM    420  ND2 ASN A  53      -1.916  -8.168  15.720  1.00 89.11           N  
ATOM    421  OD1 ASN A  53      -1.118  -6.286  14.785  1.00 89.11           O  
ATOM    422  N   ALA A  54      -0.976  -7.511  10.016  1.00 92.51           N  
ATOM    423  CA  ALA A  54      -0.517  -8.134   8.777  1.00 92.51           C  
ATOM    424  C   ALA A  54       0.548  -7.279   8.095  1.00 92.51           C  
ATOM    425  CB  ALA A  54      -1.692  -8.368   7.831  1.00 92.51           C  
ATOM    426  O   ALA A  54       0.499  -6.049   8.158  1.00 92.51           O  
ATOM    427  N   LEU A  55       1.541  -7.966   7.607  1.00 95.37           N  
ATOM    428  CA  LEU A  55       2.567  -7.389   6.745  1.00 95.37           C  
ATOM    429  C   LEU A  55       2.504  -7.991   5.346  1.00 95.37           C  
ATOM    430  CB  LEU A  55       3.958  -7.609   7.346  1.00 95.37           C  
ATOM    431  O   LEU A  55       2.561  -9.213   5.188  1.00 95.37           O  
ATOM    432  CG  LEU A  55       5.147  -7.224   6.464  1.00 95.37           C  
ATOM    433  CD1 LEU A  55       5.154  -5.720   6.211  1.00 95.37           C  
ATOM    434  CD2 LEU A  55       6.456  -7.670   7.106  1.00 95.37           C  
ATOM    435  N   VAL A  56       2.306  -7.118   4.377  1.00 97.14           N  
ATOM    436  CA  VAL A  56       2.276  -7.562   2.988  1.00 97.14           C  
ATOM    437  C   VAL A  56       3.420  -6.913   2.212  1.00 97.14           C  
ATOM    438  CB  VAL A  56       0.923  -7.234   2.316  1.00 97.14           C  
ATOM    439  O   VAL A  56       3.504  -5.686   2.128  1.00 97.14           O  
ATOM    440  CG1 VAL A  56       0.871  -7.805   0.900  1.00 97.14           C  
ATOM    441  CG2 VAL A  56      -0.233  -7.774   3.156  1.00 97.14           C  
ATOM    442  N   ILE A  57       4.314  -7.726   1.637  1.00 97.78           N  
ATOM    443  CA  ILE A  57       5.421  -7.260   0.809  1.00 97.78           C  
ATOM    444  C   ILE A  57       5.205  -7.701  -0.637  1.00 97.78           C  
ATOM    445  CB  ILE A  57       6.777  -7.784   1.331  1.00 97.78           C  
ATOM    446  O   ILE A  57       5.089  -8.896  -0.918  1.00 97.78           O  
ATOM    447  CG1 ILE A  57       7.008  -7.322   2.775  1.00 97.78           C  
ATOM    448  CG2 ILE A  57       7.920  -7.327   0.420  1.00 97.78           C  
ATOM    449  CD1 ILE A  57       8.218  -7.960   3.443  1.00 97.78           C  
ATOM    450  N   VAL A  58       5.143  -6.781  -1.479  1.00 97.82           N  
ATOM    451  CA  VAL A  58       4.931  -7.061  -2.895  1.00 97.82           C  
ATOM    452  C   VAL A  58       6.167  -6.653  -3.693  1.00 97.82           C  
ATOM    453  CB  VAL A  58       3.682  -6.330  -3.437  1.00 97.82           C  
ATOM    454  O   VAL A  58       6.558  -5.484  -3.690  1.00 97.82           O  
ATOM    455  CG1 VAL A  58       3.406  -6.735  -4.884  1.00 97.82           C  
ATOM    456  CG2 VAL A  58       2.469  -6.624  -2.556  1.00 97.82           C  
ATOM    457  N   THR A  59       6.724  -7.641  -4.382  1.00 97.37           N  
ATOM    458  CA  THR A  59       7.879  -7.368  -5.230  1.00 97.37           C  
ATOM    459  C   THR A  59       7.573  -7.708  -6.686  1.00 97.37           C  
ATOM    460  CB  THR A  59       9.114  -8.161  -4.764  1.00 97.37           C  
ATOM    461  O   THR A  59       7.249  -8.854  -7.007  1.00 97.37           O  
ATOM    462  CG2 THR A  59      10.348  -7.785  -5.577  1.00 97.37           C  
ATOM    463  OG1 THR A  59       9.362  -7.878  -3.381  1.00 97.37           O  
ATOM    464  N   CYS A  60       7.573  -6.736  -7.525  1.00 95.17           N  
ATOM    465  CA  CYS A  60       7.451  -6.896  -8.970  1.00 95.17           C  
ATOM    466  C   CYS A  60       8.724  -6.448  -9.678  1.00 95.17           C  
ATOM    467  CB  CYS A  60       6.257  -6.101  -9.498  1.00 95.17           C  
ATOM    468  O   CYS A  60       9.040  -5.257  -9.702  1.00 95.17           O  
ATOM    469  SG  CYS A  60       4.702  -6.481  -8.660  1.00 95.17           S  
ATOM    470  N   GLY A  61       9.522  -7.401 -10.283  1.00 92.79           N  
ATOM    471  CA  GLY A  61      10.832  -7.022 -10.787  1.00 92.79           C  
ATOM    472  C   GLY A  61      11.785  -6.575  -9.695  1.00 92.79           C  
ATOM    473  O   GLY A  61      11.993  -7.291  -8.714  1.00 92.79           O  
ATOM    474  N   ASN A  62      12.247  -5.298  -9.747  1.00 92.00           N  
ATOM    475  CA  ASN A  62      13.197  -4.782  -8.767  1.00 92.00           C  
ATOM    476  C   ASN A  62      12.523  -3.840  -7.775  1.00 92.00           C  
ATOM    477  CB  ASN A  62      14.359  -4.074  -9.468  1.00 92.00           C  
ATOM    478  O   ASN A  62      13.197  -3.193  -6.971  1.00 92.00           O  
ATOM    479  CG  ASN A  62      15.217  -5.023 -10.281  1.00 92.00           C  
ATOM    480  ND2 ASN A  62      15.783  -4.522 -11.373  1.00 92.00           N  
ATOM    481  OD1 ASN A  62      15.369  -6.196  -9.931  1.00 92.00           O  
ATOM    482  N   GLU A  63      11.231  -3.823  -7.919  1.00 93.37           N  
ATOM    483  CA  GLU A  63      10.509  -2.866  -7.087  1.00 93.37           C  
ATOM    484  C   GLU A  63       9.760  -3.571  -5.959  1.00 93.37           C  
ATOM    485  CB  GLU A  63       9.533  -2.046  -7.934  1.00 93.37           C  
ATOM    486  O   GLU A  63       9.129  -4.607  -6.178  1.00 93.37           O  
ATOM    487  CG  GLU A  63      10.203  -1.241  -9.038  1.00 93.37           C  
ATOM    488  CD  GLU A  63       9.241  -0.332  -9.787  1.00 93.37           C  
ATOM    489  OE1 GLU A  63       9.691   0.683 -10.366  1.00 93.37           O  
ATOM    490  OE2 GLU A  63       8.028  -0.638  -9.795  1.00 93.37           O  
ATOM    491  N   THR A  64       9.936  -2.972  -4.762  1.00 96.14           N  
ATOM    492  CA  THR A  64       9.267  -3.542  -3.598  1.00 96.14           C  
ATOM    493  C   THR A  64       8.360  -2.508  -2.935  1.00 96.14           C  
ATOM    494  CB  THR A  64      10.285  -4.068  -2.570  1.00 96.14           C  
ATOM    495  O   THR A  64       8.752  -1.353  -2.757  1.00 96.14           O  
ATOM    496  CG2 THR A  64       9.583  -4.660  -1.353  1.00 96.14           C  
ATOM    497  OG1 THR A  64      11.092  -5.082  -3.182  1.00 96.14           O  
ATOM    498  N   TYR A  65       7.150  -3.000  -2.593  1.00 95.02           N  
ATOM    499  CA  TYR A  65       6.145  -2.190  -1.913  1.00 95.02           C  
ATOM    500  C   TYR A  65       5.650  -2.884  -0.649  1.00 95.02           C  
ATOM    501  CB  TYR A  65       4.966  -1.901  -2.846  1.00 95.02           C  
ATOM    502  O   TYR A  65       5.418  -4.095  -0.649  1.00 95.02           O  
ATOM    503  CG  TYR A  65       5.380  -1.483  -4.236  1.00 95.02           C  
ATOM    504  CD1 TYR A  65       5.655  -0.150  -4.531  1.00 95.02           C  
ATOM    505  CD2 TYR A  65       5.495  -2.420  -5.257  1.00 95.02           C  
ATOM    506  CE1 TYR A  65       6.035   0.240  -5.811  1.00 95.02           C  
ATOM    507  CE2 TYR A  65       5.874  -2.041  -6.541  1.00 95.02           C  
ATOM    508  OH  TYR A  65       6.518  -0.331  -8.076  1.00 95.02           O  
ATOM    509  CZ  TYR A  65       6.142  -0.711  -6.807  1.00 95.02           C  
ATOM    510  N   VAL A  66       5.500  -2.061   0.375  1.00 96.94           N  
ATOM    511  CA  VAL A  66       5.161  -2.668   1.658  1.00 96.94           C  
ATOM    512  C   VAL A  66       3.871  -2.052   2.196  1.00 96.94           C  
ATOM    513  CB  VAL A  66       6.302  -2.499   2.686  1.00 96.94           C  
ATOM    514  O   VAL A  66       3.702  -0.831   2.172  1.00 96.94           O  
ATOM    515  CG1 VAL A  66       5.870  -3.005   4.061  1.00 96.94           C  
ATOM    516  CG2 VAL A  66       7.557  -3.231   2.214  1.00 96.94           C  
ATOM    517  N   PHE A  67       2.963  -2.949   2.658  1.00 95.67           N  
ATOM    518  CA  PHE A  67       1.710  -2.554   3.291  1.00 95.67           C  
ATOM    519  C   PHE A  67       1.561  -3.215   4.656  1.00 95.67           C  
ATOM    520  CB  PHE A  67       0.518  -2.917   2.399  1.00 95.67           C  
ATOM    521  O   PHE A  67       1.606  -4.442   4.766  1.00 95.67           O  
ATOM    522  CG  PHE A  67       0.641  -2.412   0.987  1.00 95.67           C  
ATOM    523  CD1 PHE A  67       0.082  -1.194   0.618  1.00 95.67           C  
ATOM    524  CD2 PHE A  67       1.316  -3.155   0.027  1.00 95.67           C  
ATOM    525  CE1 PHE A  67       0.194  -0.724  -0.688  1.00 95.67           C  
ATOM    526  CE2 PHE A  67       1.432  -2.692  -1.280  1.00 95.67           C  
ATOM    527  CZ  PHE A  67       0.869  -1.477  -1.636  1.00 95.67           C  
ATOM    528  N   MET A  68       1.441  -2.320   5.650  1.00 94.10           N  
ATOM    529  CA  MET A  68       1.430  -2.851   7.011  1.00 94.10           C  
ATOM    530  C   MET A  68       0.149  -2.456   7.739  1.00 94.10           C  
ATOM    531  CB  MET A  68       2.649  -2.357   7.791  1.00 94.10           C  
ATOM    532  O   MET A  68      -0.294  -1.310   7.647  1.00 94.10           O  
ATOM    533  CG  MET A  68       3.976  -2.815   7.210  1.00 94.10           C  
ATOM    534  SD  MET A  68       5.416  -2.138   8.123  1.00 94.10           S  
ATOM    535  CE  MET A  68       5.519  -0.487   7.378  1.00 94.10           C  
ATOM    536  N   LEU A  69      -0.391  -3.416   8.396  1.00 90.91           N  
ATOM    537  CA  LEU A  69      -1.470  -3.206   9.355  1.00 90.91           C  
ATOM    538  C   LEU A  69      -1.115  -3.805  10.712  1.00 90.91           C  
ATOM    539  CB  LEU A  69      -2.774  -3.820   8.839  1.00 90.91           C  
ATOM    540  O   LEU A  69      -0.855  -5.006  10.816  1.00 90.91           O  
ATOM    541  CG  LEU A  69      -3.970  -3.772   9.792  1.00 90.91           C  
ATOM    542  CD1 LEU A  69      -4.450  -2.336   9.968  1.00 90.91           C  
ATOM    543  CD2 LEU A  69      -5.098  -4.660   9.279  1.00 90.91           C  
ATOM    544  N   ALA A  70      -0.989  -2.918  11.684  1.00 88.57           N  
ATOM    545  CA  ALA A  70      -0.673  -3.404  13.024  1.00 88.57           C  
ATOM    546  C   ALA A  70      -1.492  -2.668  14.081  1.00 88.57           C  
ATOM    547  CB  ALA A  70       0.819  -3.249  13.309  1.00 88.57           C  
ATOM    548  O   ALA A  70      -1.783  -1.479  13.934  1.00 88.57           O  
ATOM    549  N   ARG A  71      -1.881  -3.255  15.217  1.00 84.37           N  
ATOM    550  CA  ARG A  71      -2.691  -2.680  16.286  1.00 84.37           C  
ATOM    551  C   ARG A  71      -1.814  -2.189  17.433  1.00 84.37           C  
ATOM    552  CB  ARG A  71      -3.705  -3.702  16.802  1.00 84.37           C  
ATOM    553  O   ARG A  71      -2.218  -1.312  18.199  1.00 84.37           O  
ATOM    554  CG  ARG A  71      -4.903  -3.898  15.886  1.00 84.37           C  
ATOM    555  CD  ARG A  71      -6.076  -4.534  16.619  1.00 84.37           C  
ATOM    556  NE  ARG A  71      -7.297  -4.493  15.820  1.00 84.37           N  
ATOM    557  NH1 ARG A  71      -8.697  -5.113  17.550  1.00 84.37           N  
ATOM    558  NH2 ARG A  71      -9.557  -4.701  15.466  1.00 84.37           N  
ATOM    559  CZ  ARG A  71      -8.514  -4.769  16.280  1.00 84.37           C  
ATOM    560  N   ASP A  72      -0.672  -2.815  17.527  1.00 87.33           N  
ATOM    561  CA  ASP A  72       0.189  -2.303  18.589  1.00 87.33           C  
ATOM    562  C   ASP A  72       1.589  -1.998  18.062  1.00 87.33           C  
ATOM    563  CB  ASP A  72       0.269  -3.303  19.744  1.00 87.33           C  
ATOM    564  O   ASP A  72       1.953  -2.428  16.965  1.00 87.33           O  
ATOM    565  CG  ASP A  72       0.905  -4.623  19.344  1.00 87.33           C  
ATOM    566  OD1 ASP A  72       2.150  -4.732  19.365  1.00 87.33           O  
ATOM    567  OD2 ASP A  72       0.154  -5.562  19.001  1.00 87.33           O  
ATOM    568  N   GLU A  73       2.295  -1.235  18.718  1.00 89.54           N  
ATOM    569  CA  GLU A  73       3.583  -0.655  18.349  1.00 89.54           C  
ATOM    570  C   GLU A  73       4.661  -1.730  18.240  1.00 89.54           C  
ATOM    571  CB  GLU A  73       4.004   0.411  19.364  1.00 89.54           C  
ATOM    572  O   GLU A  73       5.536  -1.653  17.375  1.00 89.54           O  
ATOM    573  CG  GLU A  73       3.214   1.708  19.256  1.00 89.54           C  
ATOM    574  CD  GLU A  73       3.753   2.814  20.150  1.00 89.54           C  
ATOM    575  OE1 GLU A  73       3.248   3.957  20.072  1.00 89.54           O  
ATOM    576  OE2 GLU A  73       4.687   2.535  20.934  1.00 89.54           O  
ATOM    577  N   LYS A  74       4.534  -2.677  19.160  1.00 90.52           N  
ATOM    578  CA  LYS A  74       5.522  -3.751  19.123  1.00 90.52           C  
ATOM    579  C   LYS A  74       5.490  -4.481  17.783  1.00 90.52           C  
ATOM    580  CB  LYS A  74       5.283  -4.740  20.264  1.00 90.52           C  
ATOM    581  O   LYS A  74       6.532  -4.686  17.157  1.00 90.52           O  
ATOM    582  CG  LYS A  74       6.328  -5.843  20.357  1.00 90.52           C  
ATOM    583  CD  LYS A  74       6.027  -6.803  21.500  1.00 90.52           C  
ATOM    584  CE  LYS A  74       7.022  -7.956  21.539  1.00 90.52           C  
ATOM    585  NZ  LYS A  74       6.694  -8.934  22.619  1.00 90.52           N  
ATOM    586  N   ALA A  75       4.346  -4.933  17.296  1.00 88.83           N  
ATOM    587  CA  ALA A  75       4.188  -5.609  16.011  1.00 88.83           C  
ATOM    588  C   ALA A  75       4.651  -4.718  14.862  1.00 88.83           C  
ATOM    589  CB  ALA A  75       2.734  -6.026  15.804  1.00 88.83           C  
ATOM    590  O   ALA A  75       5.324  -5.184  13.939  1.00 88.83           O  
ATOM    591  N   MET A  76       4.374  -3.521  15.049  1.00 91.17           N  
ATOM    592  CA  MET A  76       4.749  -2.562  14.013  1.00 91.17           C  
ATOM    593  C   MET A  76       6.266  -2.478  13.873  1.00 91.17           C  
ATOM    594  CB  MET A  76       4.175  -1.179  14.327  1.00 91.17           C  
ATOM    595  O   MET A  76       6.791  -2.475  12.759  1.00 91.17           O  
ATOM    596  CG  MET A  76       4.433  -0.148  13.241  1.00 91.17           C  
ATOM    597  SD  MET A  76       3.761  -0.660  11.612  1.00 91.17           S  
ATOM    598  CE  MET A  76       1.987  -0.427  11.910  1.00 91.17           C  
ATOM    599  N   LYS A  77       6.928  -2.411  14.860  1.00 92.09           N  
ATOM    600  CA  LYS A  77       8.386  -2.344  14.844  1.00 92.09           C  
ATOM    601  C   LYS A  77       8.987  -3.592  14.204  1.00 92.09           C  
ATOM    602  CB  LYS A  77       8.931  -2.167  16.262  1.00 92.09           C  
ATOM    603  O   LYS A  77       9.930  -3.498  13.415  1.00 92.09           O  
ATOM    604  CG  LYS A  77       8.755  -0.763  16.822  1.00 92.09           C  
ATOM    605  CD  LYS A  77       9.374  -0.633  18.208  1.00 92.09           C  
ATOM    606  CE  LYS A  77       9.164   0.760  18.786  1.00 92.09           C  
ATOM    607  NZ  LYS A  77       9.720   0.876  20.168  1.00 92.09           N  
ATOM    608  N   GLU A  78       8.423  -4.687  14.540  1.00 93.38           N  
ATOM    609  CA  GLU A  78       8.889  -5.939  13.951  1.00 93.38           C  
ATOM    610  C   GLU A  78       8.646  -5.965  12.445  1.00 93.38           C  
ATOM    611  CB  GLU A  78       8.202  -7.134  14.616  1.00 93.38           C  
ATOM    612  O   GLU A  78       9.523  -6.365  11.676  1.00 93.38           O  
ATOM    613  CG  GLU A  78       8.659  -7.390  16.045  1.00 93.38           C  
ATOM    614  CD  GLU A  78       7.963  -8.576  16.694  1.00 93.38           C  
ATOM    615  OE1 GLU A  78       8.384  -8.998  17.795  1.00 93.38           O  
ATOM    616  OE2 GLU A  78       6.990  -9.087  16.097  1.00 93.38           O  
ATOM    617  N   PHE A  79       7.476  -5.546  12.084  1.00 94.63           N  
ATOM    618  CA  PHE A  79       7.155  -5.483  10.663  1.00 94.63           C  
ATOM    619  C   PHE A  79       8.103  -4.536   9.936  1.00 94.63           C  
ATOM    620  CB  PHE A  79       5.705  -5.034  10.457  1.00 94.63           C  
ATOM    621  O   PHE A  79       8.585  -4.849   8.845  1.00 94.63           O  
ATOM    622  CG  PHE A  79       4.689  -6.096  10.779  1.00 94.63           C  
ATOM    623  CD1 PHE A  79       5.065  -7.431  10.875  1.00 94.63           C  
ATOM    624  CD2 PHE A  79       3.358  -5.760  10.986  1.00 94.63           C  
ATOM    625  CE1 PHE A  79       4.127  -8.416  11.173  1.00 94.63           C  
ATOM    626  CE2 PHE A  79       2.414  -6.740  11.284  1.00 94.63           C  
ATOM    627  CZ  PHE A  79       2.801  -8.067  11.376  1.00 94.63           C  
ATOM    628  N   GLN A  80       8.378  -3.437  10.548  1.00 93.12           N  
ATOM    629  CA  GLN A  80       9.248  -2.442   9.928  1.00 93.12           C  
ATOM    630  C   GLN A  80      10.655  -2.995   9.721  1.00 93.12           C  
ATOM    631  CB  GLN A  80       9.302  -1.172  10.779  1.00 93.12           C  
ATOM    632  O   GLN A  80      11.267  -2.771   8.674  1.00 93.12           O  
ATOM    633  CG  GLN A  80       8.048  -0.314  10.683  1.00 93.12           C  
ATOM    634  CD  GLN A  80       8.118   0.927  11.553  1.00 93.12           C  
ATOM    635  NE2 GLN A  80       7.277   1.911  11.251  1.00 93.12           N  
ATOM    636  OE1 GLN A  80       8.922   1.002  12.488  1.00 93.12           O  
ATOM    637  N   LYS A  81      11.125  -3.635  10.761  1.00 94.09           N  
ATOM    638  CA  LYS A  81      12.446  -4.245  10.643  1.00 94.09           C  
ATOM    639  C   LYS A  81      12.499  -5.218   9.469  1.00 94.09           C  
ATOM    640  CB  LYS A  81      12.821  -4.966  11.939  1.00 94.09           C  
ATOM    641  O   LYS A  81      13.452  -5.204   8.687  1.00 94.09           O  
ATOM    642  CG  LYS A  81      14.257  -5.468  11.974  1.00 94.09           C  
ATOM    643  CD  LYS A  81      14.588  -6.124  13.308  1.00 94.09           C  
ATOM    644  CE  LYS A  81      16.001  -6.692  13.319  1.00 94.09           C  
ATOM    645  NZ  LYS A  81      16.320  -7.359  14.616  1.00 94.09           N  
ATOM    646  N   GLU A  82      11.469  -6.019   9.402  1.00 94.88           N  
ATOM    647  CA  GLU A  82      11.390  -6.981   8.307  1.00 94.88           C  
ATOM    648  C   GLU A  82      11.277  -6.275   6.959  1.00 94.88           C  
ATOM    649  CB  GLU A  82      10.203  -7.927   8.506  1.00 94.88           C  
ATOM    650  O   GLU A  82      11.955  -6.645   5.999  1.00 94.88           O  
ATOM    651  CG  GLU A  82      10.049  -8.962   7.401  1.00 94.88           C  
ATOM    652  CD  GLU A  82      11.188  -9.968   7.357  1.00 94.88           C  
ATOM    653  OE1 GLU A  82      11.377 -10.626   6.309  1.00 94.88           O  
ATOM    654  OE2 GLU A  82      11.898 -10.098   8.380  1.00 94.88           O  
ATOM    655  N   ALA A  83      10.492  -5.291   6.838  1.00 93.55           N  
ATOM    656  CA  ALA A  83      10.248  -4.543   5.607  1.00 93.55           C  
ATOM    657  C   ALA A  83      11.525  -3.867   5.114  1.00 93.55           C  
ATOM    658  CB  ALA A  83       9.150  -3.505   5.823  1.00 93.55           C  
ATOM    659  O   ALA A  83      11.792  -3.834   3.911  1.00 93.55           O  
ATOM    660  N   GLU A  84      12.374  -3.391   5.960  1.00 93.64           N  
ATOM    661  CA  GLU A  84      13.572  -2.634   5.609  1.00 93.64           C  
ATOM    662  C   GLU A  84      14.579  -3.507   4.867  1.00 93.64           C  
ATOM    663  CB  GLU A  84      14.217  -2.036   6.862  1.00 93.64           C  
ATOM    664  O   GLU A  84      15.416  -2.999   4.118  1.00 93.64           O  
ATOM    665  CG  GLU A  84      13.447  -0.861   7.450  1.00 93.64           C  
ATOM    666  CD  GLU A  84      14.047  -0.339   8.745  1.00 93.64           C  
ATOM    667  OE1 GLU A  84      13.626   0.742   9.217  1.00 93.64           O  
ATOM    668  OE2 GLU A  84      14.947  -1.015   9.293  1.00 93.64           O  
ATOM    669  N   LYS A  85      14.490  -4.792   5.006  1.00 95.06           N  
ATOM    670  CA  LYS A  85      15.410  -5.713   4.345  1.00 95.06           C  
ATOM    671  C   LYS A  85      15.200  -5.710   2.834  1.00 95.06           C  
ATOM    672  CB  LYS A  85      15.239  -7.130   4.895  1.00 95.06           C  
ATOM    673  O   LYS A  85      16.085  -6.115   2.078  1.00 95.06           O  
ATOM    674  CG  LYS A  85      15.599  -7.270   6.367  1.00 95.06           C  
ATOM    675  CD  LYS A  85      15.322  -8.678   6.878  1.00 95.06           C  
ATOM    676  CE  LYS A  85      15.579  -8.791   8.375  1.00 95.06           C  
ATOM    677  NZ  LYS A  85      15.222 -10.144   8.898  1.00 95.06           N  
ATOM    678  N   TYR A  86      14.044  -5.085   2.445  1.00 94.06           N  
ATOM    679  CA  TYR A  86      13.668  -5.205   1.041  1.00 94.06           C  
ATOM    680  C   TYR A  86      13.817  -3.870   0.320  1.00 94.06           C  
ATOM    681  CB  TYR A  86      12.228  -5.710   0.911  1.00 94.06           C  
ATOM    682  O   TYR A  86      13.419  -3.736  -0.839  1.00 94.06           O  
ATOM    683  CG  TYR A  86      12.030  -7.117   1.422  1.00 94.06           C  
ATOM    684  CD1 TYR A  86      12.109  -8.209   0.561  1.00 94.06           C  
ATOM    685  CD2 TYR A  86      11.762  -7.356   2.765  1.00 94.06           C  
ATOM    686  CE1 TYR A  86      11.926  -9.507   1.026  1.00 94.06           C  
ATOM    687  CE2 TYR A  86      11.576  -8.650   3.242  1.00 94.06           C  
ATOM    688  OH  TYR A  86      11.477 -10.999   2.832  1.00 94.06           O  
ATOM    689  CZ  TYR A  86      11.660  -9.717   2.366  1.00 94.06           C  
ATOM    690  N   ASN A  87      14.317  -2.869   0.974  1.00 94.08           N  
ATOM    691  CA  ASN A  87      14.511  -1.557   0.368  1.00 94.08           C  
ATOM    692  C   ASN A  87      13.281  -1.114  -0.419  1.00 94.08           C  
ATOM    693  CB  ASN A  87      15.746  -1.560  -0.536  1.00 94.08           C  
ATOM    694  O   ASN A  87      13.364  -0.867  -1.623  1.00 94.08           O  
ATOM    695  CG  ASN A  87      17.026  -1.845   0.225  1.00 94.08           C  
ATOM    696  ND2 ASN A  87      17.775  -2.843  -0.228  1.00 94.08           N  
ATOM    697  OD1 ASN A  87      17.338  -1.174   1.212  1.00 94.08           O  
ATOM    698  N   PRO A  88      12.104  -0.968   0.318  1.00 94.88           N  
ATOM    699  CA  PRO A  88      10.852  -0.668  -0.380  1.00 94.88           C  
ATOM    700  C   PRO A  88      10.830   0.738  -0.975  1.00 94.88           C  
ATOM    701  CB  PRO A  88       9.793  -0.814   0.716  1.00 94.88           C  
ATOM    702  O   PRO A  88      11.389   1.669  -0.389  1.00 94.88           O  
ATOM    703  CG  PRO A  88      10.512  -0.491   1.986  1.00 94.88           C  
ATOM    704  CD  PRO A  88      11.930  -0.973   1.868  1.00 94.88           C  
ATOM    705  N   LYS A  89      10.094   0.865  -2.110  1.00 94.56           N  
ATOM    706  CA  LYS A  89       9.886   2.178  -2.713  1.00 94.56           C  
ATOM    707  C   LYS A  89       8.834   2.974  -1.947  1.00 94.56           C  
ATOM    708  CB  LYS A  89       9.472   2.037  -4.179  1.00 94.56           C  
ATOM    709  O   LYS A  89       8.966   4.189  -1.780  1.00 94.56           O  
ATOM    710  CG  LYS A  89      10.620   1.693  -5.116  1.00 94.56           C  
ATOM    711  CD  LYS A  89      10.205   1.815  -6.577  1.00 94.56           C  
ATOM    712  CE  LYS A  89      11.398   1.670  -7.512  1.00 94.56           C  
ATOM    713  NZ  LYS A  89      10.990   1.749  -8.946  1.00 94.56           N  
ATOM    714  N   ILE A  90       7.894   2.256  -1.500  1.00 95.90           N  
ATOM    715  CA  ILE A  90       6.797   2.860  -0.750  1.00 95.90           C  
ATOM    716  C   ILE A  90       6.434   1.972   0.438  1.00 95.90           C  
ATOM    717  CB  ILE A  90       5.559   3.089  -1.646  1.00 95.90           C  
ATOM    718  O   ILE A  90       6.328   0.751   0.299  1.00 95.90           O  
ATOM    719  CG1 ILE A  90       5.905   4.035  -2.803  1.00 95.90           C  
ATOM    720  CG2 ILE A  90       4.390   3.637  -0.822  1.00 95.90           C  
ATOM    721  CD1 ILE A  90       6.307   5.434  -2.359  1.00 95.90           C  
ATOM    722  N   ILE A  91       6.241   2.582   1.606  1.00 96.07           N  
ATOM    723  CA  ILE A  91       5.721   1.884   2.776  1.00 96.07           C  
ATOM    724  C   ILE A  91       4.439   2.561   3.254  1.00 96.07           C  
ATOM    725  CB  ILE A  91       6.762   1.841   3.917  1.00 96.07           C  
ATOM    726  O   ILE A  91       4.437   3.756   3.557  1.00 96.07           O  
ATOM    727  CG1 ILE A  91       8.060   1.184   3.432  1.00 96.07           C  
ATOM    728  CG2 ILE A  91       6.198   1.104   5.135  1.00 96.07           C  
ATOM    729  CD1 ILE A  91       9.192   1.224   4.449  1.00 96.07           C  
ATOM    730  N   VAL A  92       3.373   1.858   3.187  1.00 95.32           N  
ATOM    731  CA  VAL A  92       2.131   2.343   3.780  1.00 95.32           C  
ATOM    732  C   VAL A  92       1.858   1.601   5.087  1.00 95.32           C  
ATOM    733  CB  VAL A  92       0.938   2.175   2.813  1.00 95.32           C  
ATOM    734  O   VAL A  92       1.755   0.373   5.101  1.00 95.32           O  
ATOM    735  CG1 VAL A  92      -0.338   2.751   3.425  1.00 95.32           C  
ATOM    736  CG2 VAL A  92       1.240   2.843   1.473  1.00 95.32           C  
ATOM    737  N   MET A  93       1.720   2.445   6.146  1.00 93.49           N  
ATOM    738  CA  MET A  93       1.505   1.865   7.469  1.00 93.49           C  
ATOM    739  C   MET A  93       0.221   2.400   8.096  1.00 93.49           C  
ATOM    740  CB  MET A  93       2.695   2.158   8.384  1.00 93.49           C  
ATOM    741  O   MET A  93      -0.043   3.603   8.049  1.00 93.49           O  
ATOM    742  CG  MET A  93       4.005   1.559   7.897  1.00 93.49           C  
ATOM    743  SD  MET A  93       5.426   2.016   8.964  1.00 93.49           S  
ATOM    744  CE  MET A  93       5.613   3.765   8.516  1.00 93.49           C  
ATOM    745  N   VAL A  94      -0.477   1.428   8.722  1.00 90.44           N  
ATOM    746  CA  VAL A  94      -1.646   1.819   9.504  1.00 90.44           C  
ATOM    747  C   VAL A  94      -1.510   1.301  10.933  1.00 90.44           C  
ATOM    748  CB  VAL A  94      -2.954   1.295   8.869  1.00 90.44           C  
ATOM    749  O   VAL A  94      -1.418   0.091  11.156  1.00 90.44           O  
ATOM    750  CG1 VAL A  94      -4.168   1.758   9.673  1.00 90.44           C  
ATOM    751  CG2 VAL A  94      -3.064   1.755   7.417  1.00 90.44           C  
ATOM    752  N   LEU A  95      -1.443   2.235  11.876  1.00 88.16           N  
ATOM    753  CA  LEU A  95      -1.300   1.912  13.291  1.00 88.16           C  
ATOM    754  C   LEU A  95      -2.217   2.783  14.143  1.00 88.16           C  
ATOM    755  CB  LEU A  95       0.154   2.092  13.738  1.00 88.16           C  
ATOM    756  O   LEU A  95      -2.109   4.012  14.122  1.00 88.16           O  
ATOM    757  CG  LEU A  95       0.444   1.842  15.219  1.00 88.16           C  
ATOM    758  CD1 LEU A  95       0.270   0.364  15.551  1.00 88.16           C  
ATOM    759  CD2 LEU A  95       1.849   2.314  15.576  1.00 88.16           C  
ATOM    760  N   ASN A  96      -3.180   2.213  14.929  1.00 83.99           N  
ATOM    761  CA  ASN A  96      -4.001   2.878  15.935  1.00 83.99           C  
ATOM    762  C   ASN A  96      -4.612   4.169  15.397  1.00 83.99           C  
ATOM    763  CB  ASN A  96      -3.179   3.164  17.194  1.00 83.99           C  
ATOM    764  O   ASN A  96      -4.533   5.215  16.044  1.00 83.99           O  
ATOM    765  CG  ASN A  96      -2.889   1.913  17.999  1.00 83.99           C  
ATOM    766  ND2 ASN A  96      -1.835   1.957  18.805  1.00 83.99           N  
ATOM    767  OD1 ASN A  96      -3.606   0.914  17.897  1.00 83.99           O  
ATOM    768  N   GLY A  97      -5.140   4.123  14.163  1.00 84.50           N  
ATOM    769  CA  GLY A  97      -5.842   5.305  13.690  1.00 84.50           C  
ATOM    770  C   GLY A  97      -4.938   6.287  12.968  1.00 84.50           C  
ATOM    771  O   GLY A  97      -5.299   7.452  12.786  1.00 84.50           O  
ATOM    772  N   ARG A  98      -3.733   5.770  12.706  1.00 91.76           N  
ATOM    773  CA  ARG A  98      -2.769   6.620  12.015  1.00 91.76           C  
ATOM    774  C   ARG A  98      -2.279   5.960  10.731  1.00 91.76           C  
ATOM    775  CB  ARG A  98      -1.582   6.939  12.926  1.00 91.76           C  
ATOM    776  O   ARG A  98      -1.951   4.771  10.724  1.00 91.76           O  
ATOM    777  CG  ARG A  98      -1.925   7.860  14.086  1.00 91.76           C  
ATOM    778  CD  ARG A  98      -0.693   8.222  14.903  1.00 91.76           C  
ATOM    779  NE  ARG A  98      -0.359   7.176  15.866  1.00 91.76           N  
ATOM    780  NH1 ARG A  98       1.500   8.259  16.709  1.00 91.76           N  
ATOM    781  NH2 ARG A  98       0.887   6.211  17.537  1.00 91.76           N  
ATOM    782  CZ  ARG A  98       0.675   7.217  16.702  1.00 91.76           C  
ATOM    783  N   VAL A  99      -2.347   6.728   9.701  1.00 93.76           N  
ATOM    784  CA  VAL A  99      -1.772   6.302   8.429  1.00 93.76           C  
ATOM    785  C   VAL A  99      -0.420   6.980   8.220  1.00 93.76           C  
ATOM    786  CB  VAL A  99      -2.715   6.616   7.246  1.00 93.76           C  
ATOM    787  O   VAL A  99      -0.299   8.198   8.374  1.00 93.76           O  
ATOM    788  CG1 VAL A  99      -2.037   6.294   5.916  1.00 93.76           C  
ATOM    789  CG2 VAL A  99      -4.022   5.839   7.385  1.00 93.76           C  
ATOM    790  N   ARG A 100       0.558   6.160   7.988  1.00 95.22           N  
ATOM    791  CA  ARG A 100       1.884   6.677   7.665  1.00 95.22           C  
ATOM    792  C   ARG A 100       2.336   6.202   6.288  1.00 95.22           C  
ATOM    793  CB  ARG A 100       2.900   6.252   8.726  1.00 95.22           C  
ATOM    794  O   ARG A 100       2.190   5.024   5.953  1.00 95.22           O  
ATOM    795  CG  ARG A 100       2.661   6.874  10.093  1.00 95.22           C  
ATOM    796  CD  ARG A 100       3.648   6.356  11.129  1.00 95.22           C  
ATOM    797  NE  ARG A 100       5.012   6.789  10.839  1.00 95.22           N  
ATOM    798  NH1 ARG A 100       5.980   5.589  12.558  1.00 95.22           N  
ATOM    799  NH2 ARG A 100       7.283   6.869  11.173  1.00 95.22           N  
ATOM    800  CZ  ARG A 100       6.089   6.415  11.524  1.00 95.22           C  
ATOM    801  N   VAL A 101       2.782   7.115   5.531  1.00 96.74           N  
ATOM    802  CA  VAL A 101       3.314   6.784   4.213  1.00 96.74           C  
ATOM    803  C   VAL A 101       4.763   7.253   4.108  1.00 96.74           C  
ATOM    804  CB  VAL A 101       2.467   7.414   3.085  1.00 96.74           C  
ATOM    805  O   VAL A 101       5.060   8.429   4.332  1.00 96.74           O  
ATOM    806  CG1 VAL A 101       3.019   7.027   1.714  1.00 96.74           C  
ATOM    807  CG2 VAL A 101       1.005   6.990   3.215  1.00 96.74           C  
ATOM    808  N   ARG A 102       5.657   6.318   3.873  1.00 96.91           N  
ATOM    809  CA  ARG A 102       7.057   6.640   3.620  1.00 96.91           C  
ATOM    810  C   ARG A 102       7.388   6.517   2.137  1.00 96.91           C  
ATOM    811  CB  ARG A 102       7.975   5.729   4.439  1.00 96.91           C  
ATOM    812  O   ARG A 102       7.064   5.510   1.504  1.00 96.91           O  
ATOM    813  CG  ARG A 102       9.449   6.085   4.333  1.00 96.91           C  
ATOM    814  CD  ARG A 102      10.313   5.172   5.192  1.00 96.91           C  
ATOM    815  NE  ARG A 102      10.395   3.825   4.634  1.00 96.91           N  
ATOM    816  NH1 ARG A 102      11.766   2.996   6.298  1.00 96.91           N  
ATOM    817  NH2 ARG A 102      11.090   1.637   4.581  1.00 96.91           N  
ATOM    818  CZ  ARG A 102      11.083   2.822   5.172  1.00 96.91           C  
ATOM    819  N   ASN A 103       8.046   7.605   1.650  1.00 97.14           N  
ATOM    820  CA  ASN A 103       8.402   7.667   0.237  1.00 97.14           C  
ATOM    821  C   ASN A 103       9.889   7.397   0.021  1.00 97.14           C  
ATOM    822  CB  ASN A 103       8.018   9.025  -0.355  1.00 97.14           C  
ATOM    823  O   ASN A 103      10.724   8.270   0.264  1.00 97.14           O  
ATOM    824  CG  ASN A 103       8.332   9.127  -1.834  1.00 97.14           C  
ATOM    825  ND2 ASN A 103       8.198  10.327  -2.387  1.00 97.14           N  
ATOM    826  OD1 ASN A 103       8.690   8.136  -2.476  1.00 97.14           O  
ATOM    827  N   GLY A 104      10.178   6.141  -0.461  1.00 94.23           N  
ATOM    828  CA  GLY A 104      11.555   5.757  -0.730  1.00 94.23           C  
ATOM    829  C   GLY A 104      11.943   5.913  -2.188  1.00 94.23           C  
ATOM    830  O   GLY A 104      13.016   5.467  -2.601  1.00 94.23           O  
ATOM    831  N   THR A 105      11.148   6.507  -2.961  1.00 94.10           N  
ATOM    832  CA  THR A 105      11.439   6.729  -4.373  1.00 94.10           C  
ATOM    833  C   THR A 105      12.350   7.940  -4.553  1.00 94.10           C  
ATOM    834  CB  THR A 105      10.146   6.931  -5.185  1.00 94.10           C  
ATOM    835  O   THR A 105      12.757   8.569  -3.574  1.00 94.10           O  
ATOM    836  CG2 THR A 105       9.099   5.883  -4.821  1.00 94.10           C  
ATOM    837  OG1 THR A 105       9.616   8.234  -4.912  1.00 94.10           O  
ATOM    838  N   ASP A 106      12.683   8.247  -5.817  1.00 94.60           N  
ATOM    839  CA  ASP A 106      13.536   9.393  -6.116  1.00 94.60           C  
ATOM    840  C   ASP A 106      12.707  10.589  -6.580  1.00 94.60           C  
ATOM    841  CB  ASP A 106      14.573   9.027  -7.181  1.00 94.60           C  
ATOM    842  O   ASP A 106      13.250  11.556  -7.118  1.00 94.60           O  
ATOM    843  CG  ASP A 106      13.947   8.519  -8.468  1.00 94.60           C  
ATOM    844  OD1 ASP A 106      12.739   8.198  -8.473  1.00 94.60           O  
ATOM    845  OD2 ASP A 106      14.669   8.435  -9.484  1.00 94.60           O  
ATOM    846  N   ARG A 107      11.367  10.497  -6.475  1.00 96.00           N  
ATOM    847  CA  ARG A 107      10.463  11.568  -6.883  1.00 96.00           C  
ATOM    848  C   ARG A 107       9.357  11.773  -5.854  1.00 96.00           C  
ATOM    849  CB  ARG A 107       9.854  11.265  -8.254  1.00 96.00           C  
ATOM    850  O   ARG A 107       9.106  10.898  -5.022  1.00 96.00           O  
ATOM    851  CG  ARG A 107       9.052   9.974  -8.299  1.00 96.00           C  
ATOM    852  CD  ARG A 107       8.699   9.580  -9.727  1.00 96.00           C  
ATOM    853  NE  ARG A 107       9.718   8.714 -10.314  1.00 96.00           N  
ATOM    854  NH1 ARG A 107       8.803   8.728 -12.435  1.00 96.00           N  
ATOM    855  NH2 ARG A 107      10.718   7.540 -12.016  1.00 96.00           N  
ATOM    856  CZ  ARG A 107       9.744   8.329 -11.587  1.00 96.00           C  
ATOM    857  N   PRO A 108       8.700  12.995  -6.014  1.00 97.30           N  
ATOM    858  CA  PRO A 108       7.575  13.221  -5.103  1.00 97.30           C  
ATOM    859  C   PRO A 108       6.370  12.339  -5.423  1.00 97.30           C  
ATOM    860  CB  PRO A 108       7.241  14.700  -5.317  1.00 97.30           C  
ATOM    861  O   PRO A 108       6.177  11.946  -6.576  1.00 97.30           O  
ATOM    862  CG  PRO A 108       7.759  15.016  -6.682  1.00 97.30           C  
ATOM    863  CD  PRO A 108       8.942  14.132  -6.960  1.00 97.30           C  
ATOM    864  N   CYS A 109       5.675  11.969  -4.342  1.00 97.88           N  
ATOM    865  CA  CYS A 109       4.469  11.162  -4.494  1.00 97.88           C  
ATOM    866  C   CYS A 109       3.236  11.934  -4.039  1.00 97.88           C  
ATOM    867  CB  CYS A 109       4.590   9.862  -3.699  1.00 97.88           C  
ATOM    868  O   CYS A 109       3.304  12.717  -3.090  1.00 97.88           O  
ATOM    869  SG  CYS A 109       5.905   8.771  -4.284  1.00 97.88           S  
ATOM    870  N   ARG A 110       2.230  11.807  -4.834  1.00 98.23           N  
ATOM    871  CA  ARG A 110       0.921  12.289  -4.404  1.00 98.23           C  
ATOM    872  C   ARG A 110       0.177  11.218  -3.612  1.00 98.23           C  
ATOM    873  CB  ARG A 110       0.086  12.725  -5.609  1.00 98.23           C  
ATOM    874  O   ARG A 110      -0.023  10.104  -4.101  1.00 98.23           O  
ATOM    875  CG  ARG A 110      -1.238  13.375  -5.238  1.00 98.23           C  
ATOM    876  CD  ARG A 110      -1.993  13.858  -6.469  1.00 98.23           C  
ATOM    877  NE  ARG A 110      -1.344  15.014  -7.080  1.00 98.23           N  
ATOM    878  NH1 ARG A 110      -2.656  15.004  -8.982  1.00 98.23           N  
ATOM    879  NH2 ARG A 110      -1.017  16.586  -8.722  1.00 98.23           N  
ATOM    880  CZ  ARG A 110      -1.674  15.532  -8.260  1.00 98.23           C  
ATOM    881  N   VAL A 111      -0.191  11.553  -2.373  1.00 97.92           N  
ATOM    882  CA  VAL A 111      -0.873  10.604  -1.499  1.00 97.92           C  
ATOM    883  C   VAL A 111      -2.282  11.106  -1.190  1.00 97.92           C  
ATOM    884  CB  VAL A 111      -0.089  10.377  -0.187  1.00 97.92           C  
ATOM    885  O   VAL A 111      -2.458  12.232  -0.720  1.00 97.92           O  
ATOM    886  CG1 VAL A 111      -0.829   9.395   0.721  1.00 97.92           C  
ATOM    887  CG2 VAL A 111       1.321   9.872  -0.489  1.00 97.92           C  
ATOM    888  N   ARG A 112      -3.290  10.224  -1.537  1.00 97.53           N  
ATOM    889  CA  ARG A 112      -4.682  10.502  -1.201  1.00 97.53           C  
ATOM    890  C   ARG A 112      -5.182   9.559  -0.111  1.00 97.53           C  
ATOM    891  CB  ARG A 112      -5.569  10.385  -2.442  1.00 97.53           C  
ATOM    892  O   ARG A 112      -5.097   8.337  -0.254  1.00 97.53           O  
ATOM    893  CG  ARG A 112      -5.364  11.501  -3.454  1.00 97.53           C  
ATOM    894  CD  ARG A 112      -6.352  11.406  -4.608  1.00 97.53           C  
ATOM    895  NE  ARG A 112      -6.163  10.180  -5.379  1.00 97.53           N  
ATOM    896  NH1 ARG A 112      -8.021  10.490  -6.716  1.00 97.53           N  
ATOM    897  NH2 ARG A 112      -6.696   8.641  -6.998  1.00 97.53           N  
ATOM    898  CZ  ARG A 112      -6.960   9.773  -6.363  1.00 97.53           C  
ATOM    899  N   VAL A 113      -5.621  10.137   0.968  1.00 96.14           N  
ATOM    900  CA  VAL A 113      -6.188   9.363   2.067  1.00 96.14           C  
ATOM    901  C   VAL A 113      -7.694   9.606   2.148  1.00 96.14           C  
ATOM    902  CB  VAL A 113      -5.518   9.714   3.414  1.00 96.14           C  
ATOM    903  O   VAL A 113      -8.135  10.738   2.362  1.00 96.14           O  
ATOM    904  CG1 VAL A 113      -6.094   8.860   4.543  1.00 96.14           C  
ATOM    905  CG2 VAL A 113      -4.005   9.530   3.320  1.00 96.14           C  
ATOM    906  N   THR A 114      -8.470   8.504   1.863  1.00 94.95           N  
ATOM    907  CA  THR A 114      -9.925   8.562   1.949  1.00 94.95           C  
ATOM    908  C   THR A 114     -10.428   7.780   3.159  1.00 94.95           C  
ATOM    909  CB  THR A 114     -10.583   8.012   0.670  1.00 94.95           C  
ATOM    910  O   THR A 114     -10.148   6.587   3.293  1.00 94.95           O  
ATOM    911  CG2 THR A 114     -12.099   8.178   0.716  1.00 94.95           C  
ATOM    912  OG1 THR A 114     -10.071   8.720  -0.466  1.00 94.95           O  
ATOM    913  N   ALA A 115     -11.121   8.416   4.109  1.00 91.31           N  
ATOM    914  CA  ALA A 115     -11.701   7.804   5.301  1.00 91.31           C  
ATOM    915  C   ALA A 115     -12.946   8.560   5.755  1.00 91.31           C  
ATOM    916  CB  ALA A 115     -10.672   7.755   6.428  1.00 91.31           C  
ATOM    917  O   ALA A 115     -12.976   9.793   5.727  1.00 91.31           O  
ATOM    918  N   GLY A 116     -14.095   7.793   6.059  1.00 86.34           N  
ATOM    919  CA  GLY A 116     -15.293   8.422   6.591  1.00 86.34           C  
ATOM    920  C   GLY A 116     -15.963   9.360   5.604  1.00 86.34           C  
ATOM    921  O   GLY A 116     -16.531  10.381   5.998  1.00 86.34           O  
ATOM    922  N   GLY A 117     -15.760   9.138   4.266  1.00 87.84           N  
ATOM    923  CA  GLY A 117     -16.388   9.932   3.222  1.00 87.84           C  
ATOM    924  C   GLY A 117     -15.591  11.169   2.852  1.00 87.84           C  
ATOM    925  O   GLY A 117     -16.036  11.980   2.038  1.00 87.84           O  
ATOM    926  N   GLU A 118     -14.404  11.323   3.553  1.00 91.45           N  
ATOM    927  CA  GLU A 118     -13.540  12.463   3.262  1.00 91.45           C  
ATOM    928  C   GLU A 118     -12.256  12.020   2.567  1.00 91.45           C  
ATOM    929  CB  GLU A 118     -13.207  13.227   4.546  1.00 91.45           C  
ATOM    930  O   GLU A 118     -11.766  10.914   2.805  1.00 91.45           O  
ATOM    931  CG  GLU A 118     -14.419  13.853   5.221  1.00 91.45           C  
ATOM    932  CD  GLU A 118     -14.074  14.603   6.498  1.00 91.45           C  
ATOM    933  OE1 GLU A 118     -14.872  15.466   6.929  1.00 91.45           O  
ATOM    934  OE2 GLU A 118     -12.997  14.325   7.071  1.00 91.45           O  
ATOM    935  N   THR A 119     -11.840  12.966   1.605  1.00 95.72           N  
ATOM    936  CA  THR A 119     -10.577  12.720   0.919  1.00 95.72           C  
ATOM    937  C   THR A 119      -9.609  13.879   1.135  1.00 95.72           C  
ATOM    938  CB  THR A 119     -10.794  12.504  -0.591  1.00 95.72           C  
ATOM    939  O   THR A 119      -9.968  15.041   0.931  1.00 95.72           O  
ATOM    940  CG2 THR A 119      -9.473  12.237  -1.304  1.00 95.72           C  
ATOM    941  OG1 THR A 119     -11.665  11.383  -0.786  1.00 95.72           O  
ATOM    942  N   ARG A 120      -8.415  13.458   1.662  1.00 96.11           N  
ATOM    943  CA  ARG A 120      -7.335  14.431   1.792  1.00 96.11           C  
ATOM    944  C   ARG A 120      -6.157  14.064   0.895  1.00 96.11           C  
ATOM    945  CB  ARG A 120      -6.874  14.532   3.247  1.00 96.11           C  
ATOM    946  O   ARG A 120      -5.808  12.889   0.770  1.00 96.11           O  
ATOM    947  CG  ARG A 120      -7.944  15.044   4.198  1.00 96.11           C  
ATOM    948  CD  ARG A 120      -7.452  15.073   5.639  1.00 96.11           C  
ATOM    949  NE  ARG A 120      -7.574  13.765   6.276  1.00 96.11           N  
ATOM    950  NH1 ARG A 120      -6.904  14.491   8.365  1.00 96.11           N  
ATOM    951  NH2 ARG A 120      -7.455  12.291   8.033  1.00 96.11           N  
ATOM    952  CZ  ARG A 120      -7.311  13.519   7.557  1.00 96.11           C  
ATOM    953  N   GLU A 121      -5.546  15.071   0.337  1.00 97.77           N  
ATOM    954  CA  GLU A 121      -4.428  14.871  -0.580  1.00 97.77           C  
ATOM    955  C   GLU A 121      -3.158  15.534  -0.054  1.00 97.77           C  
ATOM    956  CB  GLU A 121      -4.768  15.415  -1.970  1.00 97.77           C  
ATOM    957  O   GLU A 121      -3.207  16.643   0.484  1.00 97.77           O  
ATOM    958  CG  GLU A 121      -3.730  15.083  -3.031  1.00 97.77           C  
ATOM    959  CD  GLU A 121      -4.136  15.526  -4.428  1.00 97.77           C  
ATOM    960  OE1 GLU A 121      -3.486  16.439  -4.988  1.00 97.77           O  
ATOM    961  OE2 GLU A 121      -5.112  14.958  -4.966  1.00 97.77           O  
ATOM    962  N   TYR A 122      -2.061  14.759  -0.233  1.00 97.86           N  
ATOM    963  CA  TYR A 122      -0.764  15.235   0.236  1.00 97.86           C  
ATOM    964  C   TYR A 122       0.321  14.974  -0.803  1.00 97.86           C  
ATOM    965  CB  TYR A 122      -0.391  14.564   1.561  1.00 97.86           C  
ATOM    966  O   TYR A 122       0.200  14.057  -1.618  1.00 97.86           O  
ATOM    967  CG  TYR A 122      -1.473  14.649   2.610  1.00 97.86           C  
ATOM    968  CD1 TYR A 122      -1.481  15.679   3.548  1.00 97.86           C  
ATOM    969  CD2 TYR A 122      -2.487  13.699   2.666  1.00 97.86           C  
ATOM    970  CE1 TYR A 122      -2.475  15.759   4.518  1.00 97.86           C  
ATOM    971  CE2 TYR A 122      -3.486  13.770   3.631  1.00 97.86           C  
ATOM    972  OH  TYR A 122      -4.458  14.878   5.509  1.00 97.86           O  
ATOM    973  CZ  TYR A 122      -3.472  14.802   4.551  1.00 97.86           C  
ATOM    974  N   THR A 123       1.315  15.917  -0.721  1.00 97.87           N  
ATOM    975  CA  THR A 123       2.546  15.633  -1.449  1.00 97.87           C  
ATOM    976  C   THR A 123       3.636  15.144  -0.499  1.00 97.87           C  
ATOM    977  CB  THR A 123       3.045  16.876  -2.210  1.00 97.87           C  
ATOM    978  O   THR A 123       3.953  15.813   0.487  1.00 97.87           O  
ATOM    979  CG2 THR A 123       4.338  16.578  -2.962  1.00 97.87           C  
ATOM    980  OG1 THR A 123       2.043  17.287  -3.149  1.00 97.87           O  
ATOM    981  N   VAL A 124       4.214  13.970  -0.745  1.00 97.82           N  
ATOM    982  CA  VAL A 124       5.295  13.404   0.056  1.00 97.82           C  
ATOM    983  C   VAL A 124       6.588  13.394  -0.756  1.00 97.82           C  
ATOM    984  CB  VAL A 124       4.956  11.976   0.537  1.00 97.82           C  
ATOM    985  O   VAL A 124       6.679  12.718  -1.783  1.00 97.82           O  
ATOM    986  CG1 VAL A 124       6.031  11.458   1.492  1.00 97.82           C  
ATOM    987  CG2 VAL A 124       3.584  11.950   1.207  1.00 97.82           C  
ATOM    988  N   ASN A 125       7.592  14.143  -0.280  1.00 97.98           N  
ATOM    989  CA  ASN A 125       8.871  14.231  -0.976  1.00 97.98           C  
ATOM    990  C   ASN A 125       9.737  13.002  -0.716  1.00 97.98           C  
ATOM    991  CB  ASN A 125       9.617  15.503  -0.568  1.00 97.98           C  
ATOM    992  O   ASN A 125       9.502  12.263   0.242  1.00 97.98           O  
ATOM    993  CG  ASN A 125       8.885  16.766  -0.975  1.00 97.98           C  
ATOM    994  ND2 ASN A 125       8.751  17.701  -0.042  1.00 97.98           N  
ATOM    995  OD1 ASN A 125       8.442  16.900  -2.119  1.00 97.98           O  
ATOM    996  N   PRO A 126      10.692  12.745  -1.652  1.00 97.39           N  
ATOM    997  CA  PRO A 126      11.614  11.621  -1.465  1.00 97.39           C  
ATOM    998  C   PRO A 126      12.311  11.650  -0.107  1.00 97.39           C  
ATOM    999  CB  PRO A 126      12.623  11.801  -2.602  1.00 97.39           C  
ATOM   1000  O   PRO A 126      12.782  12.704   0.327  1.00 97.39           O  
ATOM   1001  CG  PRO A 126      11.870  12.525  -3.671  1.00 97.39           C  
ATOM   1002  CD  PRO A 126      10.942  13.508  -3.018  1.00 97.39           C  
ATOM   1003  N   GLY A 127      12.325  10.450   0.535  1.00 94.69           N  
ATOM   1004  CA  GLY A 127      13.046  10.288   1.788  1.00 94.69           C  
ATOM   1005  C   GLY A 127      12.279  10.806   2.989  1.00 94.69           C  
ATOM   1006  O   GLY A 127      12.808  10.843   4.102  1.00 94.69           O  
ATOM   1007  N   THR A 128      10.990  11.269   2.712  1.00 96.92           N  
ATOM   1008  CA  THR A 128      10.201  11.815   3.811  1.00 96.92           C  
ATOM   1009  C   THR A 128       9.009  10.914   4.122  1.00 96.92           C  
ATOM   1010  CB  THR A 128       9.704  13.236   3.490  1.00 96.92           C  
ATOM   1011  O   THR A 128       8.779   9.920   3.431  1.00 96.92           O  
ATOM   1012  CG2 THR A 128      10.862  14.151   3.106  1.00 96.92           C  
ATOM   1013  OG1 THR A 128       8.776  13.176   2.399  1.00 96.92           O  
ATOM   1014  N   GLU A 129       8.326  11.305   5.232  1.00 96.68           N  
ATOM   1015  CA  GLU A 129       7.178  10.530   5.692  1.00 96.68           C  
ATOM   1016  C   GLU A 129       5.965  11.427   5.926  1.00 96.68           C  
ATOM   1017  CB  GLU A 129       7.523   9.767   6.973  1.00 96.68           C  
ATOM   1018  O   GLU A 129       6.112  12.593   6.298  1.00 96.68           O  
ATOM   1019  CG  GLU A 129       8.606   8.714   6.789  1.00 96.68           C  
ATOM   1020  CD  GLU A 129       8.985   8.010   8.083  1.00 96.68           C  
ATOM   1021  OE1 GLU A 129       9.657   6.956   8.026  1.00 96.68           O  
ATOM   1022  OE2 GLU A 129       8.605   8.517   9.162  1.00 96.68           O  
ATOM   1023  N   LEU A 130       4.833  10.931   5.518  1.00 97.08           N  
ATOM   1024  CA  LEU A 130       3.541  11.535   5.822  1.00 97.08           C  
ATOM   1025  C   LEU A 130       2.852  10.798   6.966  1.00 97.08           C  
ATOM   1026  CB  LEU A 130       2.642  11.532   4.583  1.00 97.08           C  
ATOM   1027  O   LEU A 130       2.829   9.565   6.992  1.00 97.08           O  
ATOM   1028  CG  LEU A 130       1.177  11.910   4.807  1.00 97.08           C  
ATOM   1029  CD1 LEU A 130       1.056  13.397   5.124  1.00 97.08           C  
ATOM   1030  CD2 LEU A 130       0.338  11.548   3.586  1.00 97.08           C  
ATOM   1031  N   GLU A 131       2.301  11.546   7.868  1.00 96.37           N  
ATOM   1032  CA  GLU A 131       1.492  10.977   8.942  1.00 96.37           C  
ATOM   1033  C   GLU A 131       0.131  11.660   9.029  1.00 96.37           C  
ATOM   1034  CB  GLU A 131       2.223  11.088  10.282  1.00 96.37           C  
ATOM   1035  O   GLU A 131       0.051  12.885   9.151  1.00 96.37           O  
ATOM   1036  CG  GLU A 131       1.531  10.355  11.422  1.00 96.37           C  
ATOM   1037  CD  GLU A 131       2.321  10.385  12.721  1.00 96.37           C  
ATOM   1038  OE1 GLU A 131       1.916  11.107  13.661  1.00 96.37           O  
ATOM   1039  OE2 GLU A 131       3.353   9.682  12.800  1.00 96.37           O  
ATOM   1040  N   VAL A 132      -0.880  10.810   9.003  1.00 95.08           N  
ATOM   1041  CA  VAL A 132      -2.246  11.319   9.048  1.00 95.08           C  
ATOM   1042  C   VAL A 132      -3.026  10.608  10.152  1.00 95.08           C  
ATOM   1043  CB  VAL A 132      -2.963  11.143   7.691  1.00 95.08           C  
ATOM   1044  O   VAL A 132      -3.074   9.376  10.192  1.00 95.08           O  
ATOM   1045  CG1 VAL A 132      -4.380  11.710   7.751  1.00 95.08           C  
ATOM   1046  CG2 VAL A 132      -2.163  11.813   6.575  1.00 95.08           C  
ATOM   1047  N   GLU A 133      -3.620  11.412  10.992  1.00 94.12           N  
ATOM   1048  CA  GLU A 133      -4.443  10.851  12.060  1.00 94.12           C  
ATOM   1049  C   GLU A 133      -5.874  10.611  11.586  1.00 94.12           C  
ATOM   1050  CB  GLU A 133      -4.441  11.773  13.282  1.00 94.12           C  
ATOM   1051  O   GLU A 133      -6.456  11.455  10.901  1.00 94.12           O  
ATOM   1052  CG  GLU A 133      -3.106  11.825  14.011  1.00 94.12           C  
ATOM   1053  CD  GLU A 133      -3.145  12.672  15.273  1.00 94.12           C  
ATOM   1054  OE1 GLU A 133      -2.221  12.556  16.110  1.00 94.12           O  
ATOM   1055  OE2 GLU A 133      -4.107  13.457  15.427  1.00 94.12           O  
ATOM   1056  N   LEU A 134      -6.423   9.336  11.950  1.00 90.09           N  
ATOM   1057  CA  LEU A 134      -7.802   8.995  11.617  1.00 90.09           C  
ATOM   1058  C   LEU A 134      -8.676   8.987  12.867  1.00 90.09           C  
ATOM   1059  CB  LEU A 134      -7.865   7.630  10.927  1.00 90.09           C  
ATOM   1060  O   LEU A 134      -8.213   8.629  13.952  1.00 90.09           O  
ATOM   1061  CG  LEU A 134      -7.032   7.475   9.654  1.00 90.09           C  
ATOM   1062  CD1 LEU A 134      -7.072   6.031   9.166  1.00 90.09           C  
ATOM   1063  CD2 LEU A 134      -7.529   8.425   8.569  1.00 90.09           C  
ATOM   1064  N   SER A 135      -9.853   9.560  12.769  1.00 89.79           N  
ATOM   1065  CA  SER A 135     -10.814   9.401  13.855  1.00 89.79           C  
ATOM   1066  C   SER A 135     -11.244   7.945  14.004  1.00 89.79           C  
ATOM   1067  CB  SER A 135     -12.041  10.282  13.620  1.00 89.79           C  
ATOM   1068  O   SER A 135     -11.069   7.144  13.084  1.00 89.79           O  
ATOM   1069  OG  SER A 135     -12.789   9.816  12.509  1.00 89.79           O  
ATOM   1070  N   PRO A 136     -11.749   7.605  15.180  1.00 85.95           N  
ATOM   1071  CA  PRO A 136     -12.200   6.231  15.418  1.00 85.95           C  
ATOM   1072  C   PRO A 136     -13.157   5.729  14.339  1.00 85.95           C  
ATOM   1073  CB  PRO A 136     -12.904   6.321  16.774  1.00 85.95           C  
ATOM   1074  O   PRO A 136     -13.091   4.562  13.945  1.00 85.95           O  
ATOM   1075  CG  PRO A 136     -12.217   7.441  17.488  1.00 85.95           C  
ATOM   1076  CD  PRO A 136     -11.875   8.506  16.486  1.00 85.95           C  
ATOM   1077  N   GLU A 137     -14.008   6.615  13.832  1.00 83.17           N  
ATOM   1078  CA  GLU A 137     -14.992   6.229  12.825  1.00 83.17           C  
ATOM   1079  C   GLU A 137     -14.329   5.976  11.474  1.00 83.17           C  
ATOM   1080  CB  GLU A 137     -16.072   7.304  12.688  1.00 83.17           C  
ATOM   1081  O   GLU A 137     -14.814   5.168  10.680  1.00 83.17           O  
ATOM   1082  CG  GLU A 137     -16.919   7.488  13.939  1.00 83.17           C  
ATOM   1083  CD  GLU A 137     -17.945   8.603  13.812  1.00 83.17           C  
ATOM   1084  OE1 GLU A 137     -18.898   8.646  14.622  1.00 83.17           O  
ATOM   1085  OE2 GLU A 137     -17.794   9.439  12.893  1.00 83.17           O  
ATOM   1086  N   GLN A 138     -13.126   6.532  11.303  1.00 87.84           N  
ATOM   1087  CA  GLN A 138     -12.414   6.460  10.031  1.00 87.84           C  
ATOM   1088  C   GLN A 138     -11.497   5.241   9.983  1.00 87.84           C  
ATOM   1089  CB  GLN A 138     -11.604   7.736   9.796  1.00 87.84           C  
ATOM   1090  O   GLN A 138     -11.142   4.767   8.901  1.00 87.84           O  
ATOM   1091  CG  GLN A 138     -12.460   8.971   9.553  1.00 87.84           C  
ATOM   1092  CD  GLN A 138     -11.643  10.248   9.491  1.00 87.84           C  
ATOM   1093  NE2 GLN A 138     -12.093  11.201   8.682  1.00 87.84           N  
ATOM   1094  OE1 GLN A 138     -10.617  10.378  10.165  1.00 87.84           O  
ATOM   1095  N   GLN A 139     -11.226   4.622  11.072  1.00 83.18           N  
ATOM   1096  CA  GLN A 139     -10.172   3.622  11.209  1.00 83.18           C  
ATOM   1097  C   GLN A 139     -10.574   2.306  10.550  1.00 83.18           C  
ATOM   1098  CB  GLN A 139      -9.839   3.391  12.684  1.00 83.18           C  
ATOM   1099  O   GLN A 139      -9.716   1.540  10.107  1.00 83.18           O  
ATOM   1100  CG  GLN A 139      -9.117   4.559  13.342  1.00 83.18           C  
ATOM   1101  CD  GLN A 139      -8.823   4.315  14.810  1.00 83.18           C  
ATOM   1102  NE2 GLN A 139      -8.498   5.380  15.534  1.00 83.18           N  
ATOM   1103  OE1 GLN A 139      -8.888   3.179  15.289  1.00 83.18           O  
ATOM   1104  N   ASN A 140     -11.855   2.121  10.301  1.00 78.07           N  
ATOM   1105  CA  ASN A 140     -12.317   0.815   9.841  1.00 78.07           C  
ATOM   1106  C   ASN A 140     -12.583   0.812   8.338  1.00 78.07           C  
ATOM   1107  CB  ASN A 140     -13.573   0.391  10.604  1.00 78.07           C  
ATOM   1108  O   ASN A 140     -12.811  -0.244   7.746  1.00 78.07           O  
ATOM   1109  CG  ASN A 140     -13.304   0.127  12.072  1.00 78.07           C  
ATOM   1110  ND2 ASN A 140     -14.144   0.682  12.938  1.00 78.07           N  
ATOM   1111  OD1 ASN A 140     -12.348  -0.568  12.425  1.00 78.07           O  
ATOM   1112  N   ASN A 141     -12.369   1.946   7.762  1.00 84.86           N  
ATOM   1113  CA  ASN A 141     -12.636   2.059   6.332  1.00 84.86           C  
ATOM   1114  C   ASN A 141     -11.793   3.157   5.690  1.00 84.86           C  
ATOM   1115  CB  ASN A 141     -14.123   2.318   6.083  1.00 84.86           C  
ATOM   1116  O   ASN A 141     -12.311   4.218   5.337  1.00 84.86           O  
ATOM   1117  CG  ASN A 141     -14.521   2.090   4.638  1.00 84.86           C  
ATOM   1118  ND2 ASN A 141     -15.792   2.320   4.329  1.00 84.86           N  
ATOM   1119  OD1 ASN A 141     -13.693   1.708   3.806  1.00 84.86           O  
ATOM   1120  N   ALA A 142     -10.447   2.922   5.652  1.00 89.77           N  
ATOM   1121  CA  ALA A 142      -9.542   3.908   5.066  1.00 89.77           C  
ATOM   1122  C   ALA A 142      -8.928   3.386   3.770  1.00 89.77           C  
ATOM   1123  CB  ALA A 142      -8.444   4.280   6.059  1.00 89.77           C  
ATOM   1124  O   ALA A 142      -8.781   2.175   3.589  1.00 89.77           O  
ATOM   1125  N   GLU A 143      -8.838   4.265   2.907  1.00 94.19           N  
ATOM   1126  CA  GLU A 143      -8.163   3.995   1.641  1.00 94.19           C  
ATOM   1127  C   GLU A 143      -7.025   4.983   1.400  1.00 94.19           C  
ATOM   1128  CB  GLU A 143      -9.159   4.046   0.479  1.00 94.19           C  
ATOM   1129  O   GLU A 143      -7.194   6.190   1.587  1.00 94.19           O  
ATOM   1130  CG  GLU A 143      -8.543   3.720  -0.874  1.00 94.19           C  
ATOM   1131  CD  GLU A 143      -9.530   3.831  -2.025  1.00 94.19           C  
ATOM   1132  OE1 GLU A 143      -9.582   4.897  -2.679  1.00 94.19           O  
ATOM   1133  OE2 GLU A 143     -10.257   2.844  -2.274  1.00 94.19           O  
ATOM   1134  N   VAL A 144      -5.848   4.378   1.088  1.00 96.09           N  
ATOM   1135  CA  VAL A 144      -4.679   5.195   0.780  1.00 96.09           C  
ATOM   1136  C   VAL A 144      -4.237   4.943  -0.660  1.00 96.09           C  
ATOM   1137  CB  VAL A 144      -3.513   4.908   1.753  1.00 96.09           C  
ATOM   1138  O   VAL A 144      -3.904   3.813  -1.025  1.00 96.09           O  
ATOM   1139  CG1 VAL A 144      -2.333   5.835   1.470  1.00 96.09           C  
ATOM   1140  CG2 VAL A 144      -3.978   5.055   3.200  1.00 96.09           C  
ATOM   1141  N   GLU A 145      -4.282   5.993  -1.455  1.00 96.67           N  
ATOM   1142  CA  GLU A 145      -3.781   5.930  -2.825  1.00 96.67           C  
ATOM   1143  C   GLU A 145      -2.479   6.711  -2.973  1.00 96.67           C  
ATOM   1144  CB  GLU A 145      -4.829   6.462  -3.806  1.00 96.67           C  
ATOM   1145  O   GLU A 145      -2.390   7.865  -2.549  1.00 96.67           O  
ATOM   1146  CG  GLU A 145      -6.111   5.644  -3.841  1.00 96.67           C  
ATOM   1147  CD  GLU A 145      -7.170   6.226  -4.763  1.00 96.67           C  
ATOM   1148  OE1 GLU A 145      -7.419   5.645  -5.844  1.00 96.67           O  
ATOM   1149  OE2 GLU A 145      -7.754   7.272  -4.403  1.00 96.67           O  
ATOM   1150  N   VAL A 146      -1.510   6.059  -3.483  1.00 97.08           N  
ATOM   1151  CA  VAL A 146      -0.203   6.677  -3.675  1.00 97.08           C  
ATOM   1152  C   VAL A 146       0.148   6.692  -5.161  1.00 97.08           C  
ATOM   1153  CB  VAL A 146       0.896   5.942  -2.876  1.00 97.08           C  
ATOM   1154  O   VAL A 146       0.097   5.656  -5.828  1.00 97.08           O  
ATOM   1155  CG1 VAL A 146       2.235   6.666  -3.005  1.00 97.08           C  
ATOM   1156  CG2 VAL A 146       0.493   5.815  -1.408  1.00 97.08           C  
ATOM   1157  N   GLU A 147       0.487   7.863  -5.625  1.00 97.16           N  
ATOM   1158  CA  GLU A 147       0.923   8.025  -7.009  1.00 97.16           C  
ATOM   1159  C   GLU A 147       2.293   8.692  -7.081  1.00 97.16           C  
ATOM   1160  CB  GLU A 147      -0.102   8.840  -7.802  1.00 97.16           C  
ATOM   1161  O   GLU A 147       2.470   9.813  -6.600  1.00 97.16           O  
ATOM   1162  CG  GLU A 147       0.200   8.925  -9.292  1.00 97.16           C  
ATOM   1163  CD  GLU A 147      -0.838   9.716 -10.070  1.00 97.16           C  
ATOM   1164  OE1 GLU A 147      -0.459  10.460 -11.004  1.00 97.16           O  
ATOM   1165  OE2 GLU A 147      -2.040   9.593  -9.744  1.00 97.16           O  
ATOM   1166  N   CYS A 148       3.246   7.998  -7.587  1.00 95.05           N  
ATOM   1167  CA  CYS A 148       4.581   8.522  -7.849  1.00 95.05           C  
ATOM   1168  C   CYS A 148       4.921   8.432  -9.332  1.00 95.05           C  
ATOM   1169  CB  CYS A 148       5.625   7.763  -7.030  1.00 95.05           C  
ATOM   1170  O   CYS A 148       5.305   7.369  -9.822  1.00 95.05           O  
ATOM   1171  SG  CYS A 148       5.228   7.646  -5.272  1.00 95.05           S  
ATOM   1172  N   GLY A 149       4.809   9.538 -10.162  1.00 91.92           N  
ATOM   1173  CA  GLY A 149       4.964   9.428 -11.603  1.00 91.92           C  
ATOM   1174  C   GLY A 149       3.897   8.569 -12.255  1.00 91.92           C  
ATOM   1175  O   GLY A 149       2.702   8.812 -12.075  1.00 91.92           O  
ATOM   1176  N   ASN A 150       4.259   7.406 -12.909  1.00 90.66           N  
ATOM   1177  CA  ASN A 150       3.318   6.535 -13.604  1.00 90.66           C  
ATOM   1178  C   ASN A 150       2.901   5.353 -12.733  1.00 90.66           C  
ATOM   1179  CB  ASN A 150       3.918   6.038 -14.921  1.00 90.66           C  
ATOM   1180  O   ASN A 150       2.154   4.480 -13.180  1.00 90.66           O  
ATOM   1181  CG  ASN A 150       4.129   7.155 -15.924  1.00 90.66           C  
ATOM   1182  ND2 ASN A 150       5.196   7.054 -16.708  1.00 90.66           N  
ATOM   1183  OD1 ASN A 150       3.340   8.101 -15.993  1.00 90.66           O  
ATOM   1184  N   GLU A 151       3.472   5.351 -11.508  1.00 89.71           N  
ATOM   1185  CA  GLU A 151       3.169   4.255 -10.593  1.00 89.71           C  
ATOM   1186  C   GLU A 151       2.012   4.614  -9.665  1.00 89.71           C  
ATOM   1187  CB  GLU A 151       4.406   3.882  -9.772  1.00 89.71           C  
ATOM   1188  O   GLU A 151       1.989   5.702  -9.086  1.00 89.71           O  
ATOM   1189  CG  GLU A 151       5.594   3.440 -10.615  1.00 89.71           C  
ATOM   1190  CD  GLU A 151       6.837   3.144  -9.792  1.00 89.71           C  
ATOM   1191  OE1 GLU A 151       7.422   2.048  -9.948  1.00 89.71           O  
ATOM   1192  OE2 GLU A 151       7.229   4.015  -8.984  1.00 89.71           O  
ATOM   1193  N   LYS A 152       1.061   3.707  -9.663  1.00 91.63           N  
ATOM   1194  CA  LYS A 152      -0.092   3.911  -8.790  1.00 91.63           C  
ATOM   1195  C   LYS A 152      -0.295   2.719  -7.860  1.00 91.63           C  
ATOM   1196  CB  LYS A 152      -1.356   4.152  -9.617  1.00 91.63           C  
ATOM   1197  O   LYS A 152      -0.175   1.567  -8.283  1.00 91.63           O  
ATOM   1198  CG  LYS A 152      -1.358   5.471 -10.376  1.00 91.63           C  
ATOM   1199  CD  LYS A 152      -2.665   5.680 -11.129  1.00 91.63           C  
ATOM   1200  CE  LYS A 152      -2.621   6.937 -11.988  1.00 91.63           C  
ATOM   1201  NZ  LYS A 152      -3.885   7.123 -12.762  1.00 91.63           N  
ATOM   1202  N   TYR A 153      -0.561   3.087  -6.558  1.00 90.10           N  
ATOM   1203  CA  TYR A 153      -0.765   2.057  -5.545  1.00 90.10           C  
ATOM   1204  C   TYR A 153      -1.985   2.369  -4.688  1.00 90.10           C  
ATOM   1205  CB  TYR A 153       0.476   1.923  -4.658  1.00 90.10           C  
ATOM   1206  O   TYR A 153      -2.269   3.535  -4.402  1.00 90.10           O  
ATOM   1207  CG  TYR A 153       1.778   2.026  -5.414  1.00 90.10           C  
ATOM   1208  CD1 TYR A 153       2.338   0.908  -6.031  1.00 90.10           C  
ATOM   1209  CD2 TYR A 153       2.452   3.238  -5.514  1.00 90.10           C  
ATOM   1210  CE1 TYR A 153       3.538   0.997  -6.728  1.00 90.10           C  
ATOM   1211  CE2 TYR A 153       3.653   3.339  -6.209  1.00 90.10           C  
ATOM   1212  OH  TYR A 153       5.376   2.309  -7.500  1.00 90.10           O  
ATOM   1213  CZ  TYR A 153       4.187   2.215  -6.811  1.00 90.10           C  
ATOM   1214  N   ARG A 154      -2.638   1.257  -4.387  1.00 94.27           N  
ATOM   1215  CA  ARG A 154      -3.810   1.452  -3.538  1.00 94.27           C  
ATOM   1216  C   ARG A 154      -3.810   0.469  -2.372  1.00 94.27           C  
ATOM   1217  CB  ARG A 154      -5.096   1.297  -4.353  1.00 94.27           C  
ATOM   1218  O   ARG A 154      -3.605  -0.731  -2.564  1.00 94.27           O  
ATOM   1219  CG  ARG A 154      -6.365   1.536  -3.551  1.00 94.27           C  
ATOM   1220  CD  ARG A 154      -7.613   1.351  -4.403  1.00 94.27           C  
ATOM   1221  NE  ARG A 154      -7.720   2.378  -5.434  1.00 94.27           N  
ATOM   1222  NH1 ARG A 154      -9.675   1.553  -6.346  1.00 94.27           N  
ATOM   1223  NH2 ARG A 154      -8.696   3.429  -7.228  1.00 94.27           N  
ATOM   1224  CZ  ARG A 154      -8.697   2.451  -6.334  1.00 94.27           C  
ATOM   1225  N   PHE A 155      -3.959   1.038  -1.157  1.00 92.13           N  
ATOM   1226  CA  PHE A 155      -4.058   0.258   0.070  1.00 92.13           C  
ATOM   1227  C   PHE A 155      -5.373   0.541   0.787  1.00 92.13           C  
ATOM   1228  CB  PHE A 155      -2.878   0.561   0.999  1.00 92.13           C  
ATOM   1229  O   PHE A 155      -5.638   1.678   1.182  1.00 92.13           O  
ATOM   1230  CG  PHE A 155      -2.827  -0.314   2.222  1.00 92.13           C  
ATOM   1231  CD1 PHE A 155      -2.877   0.242   3.494  1.00 92.13           C  
ATOM   1232  CD2 PHE A 155      -2.729  -1.694   2.099  1.00 92.13           C  
ATOM   1233  CE1 PHE A 155      -2.830  -0.566   4.628  1.00 92.13           C  
ATOM   1234  CE2 PHE A 155      -2.682  -2.508   3.228  1.00 92.13           C  
ATOM   1235  CZ  PHE A 155      -2.732  -1.941   4.491  1.00 92.13           C  
ATOM   1236  N   GLN A 156      -6.176  -0.528   0.889  1.00 88.51           N  
ATOM   1237  CA  GLN A 156      -7.495  -0.375   1.493  1.00 88.51           C  
ATOM   1238  C   GLN A 156      -7.611  -1.192   2.777  1.00 88.51           C  
ATOM   1239  CB  GLN A 156      -8.589  -0.788   0.507  1.00 88.51           C  
ATOM   1240  O   GLN A 156      -7.248  -2.369   2.804  1.00 88.51           O  
ATOM   1241  CG  GLN A 156      -8.699   0.123  -0.708  1.00 88.51           C  
ATOM   1242  CD  GLN A 156      -9.747  -0.344  -1.700  1.00 88.51           C  
ATOM   1243  NE2 GLN A 156     -10.230   0.575  -2.529  1.00 88.51           N  
ATOM   1244  OE1 GLN A 156     -10.119  -1.522  -1.722  1.00 88.51           O  
ATOM   1245  N   LEU A 157      -8.128  -0.409   3.811  1.00 80.84           N  
ATOM   1246  CA  LEU A 157      -8.435  -1.084   5.067  1.00 80.84           C  
ATOM   1247  C   LEU A 157      -9.937  -1.306   5.212  1.00 80.84           C  
ATOM   1248  CB  LEU A 157      -7.911  -0.272   6.254  1.00 80.84           C  
ATOM   1249  O   LEU A 157     -10.730  -0.389   4.981  1.00 80.84           O  
ATOM   1250  CG  LEU A 157      -6.406   0.003   6.275  1.00 80.84           C  
ATOM   1251  CD1 LEU A 157      -6.080   1.085   7.300  1.00 80.84           C  
ATOM   1252  CD2 LEU A 157      -5.633  -1.276   6.576  1.00 80.84           C  
ATOM   1253  N   GLY A 158     -10.412  -2.585   5.425  1.00 62.85           N  
ATOM   1254  CA  GLY A 158     -11.804  -2.936   5.660  1.00 62.85           C  
ATOM   1255  C   GLY A 158     -11.983  -3.947   6.777  1.00 62.85           C  
ATOM   1256  O   GLY A 158     -11.021  -4.593   7.197  1.00 62.85           O  
TER    1257      GLY A 158
ENDMDL
END
