# Supplementary material for: Single-chain dimers from de novo immunoglobulins as robust scaffolds for multiple binding loops
Source: Nat Commun. 2023 Sep 23;14:5939. doi: 10.1038/s41467-023-41717-5 (PMC10517939; doi:10.1038/s41467-023-41717-5)
Supplement: Supplementary file 3 — Supplementary Data 1 [file 41467_2023_41717_MOESM3_ESM.zip › design_models/scIg/scIg14j/ranked_4.pdb]

MODEL     1
ATOM      1  N   ARG A   1       4.606   0.857 -10.986  1.00 86.12           N  
ATOM      2  CA  ARG A   1       3.543   1.277 -10.079  1.00 86.12           C  
ATOM      3  C   ARG A   1       2.995   0.093  -9.290  1.00 86.12           C  
ATOM      4  CB  ARG A   1       2.413   1.958 -10.855  1.00 86.12           C  
ATOM      5  O   ARG A   1       2.731  -0.969  -9.858  1.00 86.12           O  
ATOM      6  CG  ARG A   1       1.245   2.395  -9.984  1.00 86.12           C  
ATOM      7  CD  ARG A   1       0.130   3.022 -10.810  1.00 86.12           C  
ATOM      8  NE  ARG A   1      -1.036   3.338  -9.990  1.00 86.12           N  
ATOM      9  NH1 ARG A   1      -2.284   4.203 -11.730  1.00 86.12           N  
ATOM     10  NH2 ARG A   1      -3.156   4.135  -9.611  1.00 86.12           N  
ATOM     11  CZ  ARG A   1      -2.156   3.891 -10.445  1.00 86.12           C  
ATOM     12  N   ILE A   2       3.058   0.018  -8.076  1.00 88.38           N  
ATOM     13  CA  ILE A   2       2.457  -0.943  -7.158  1.00 88.38           C  
ATOM     14  C   ILE A   2       1.283  -0.294  -6.428  1.00 88.38           C  
ATOM     15  CB  ILE A   2       3.491  -1.477  -6.142  1.00 88.38           C  
ATOM     16  O   ILE A   2       1.429   0.776  -5.833  1.00 88.38           O  
ATOM     17  CG1 ILE A   2       4.664  -2.140  -6.873  1.00 88.38           C  
ATOM     18  CG2 ILE A   2       2.832  -2.454  -5.164  1.00 88.38           C  
ATOM     19  CD1 ILE A   2       5.814  -2.544  -5.960  1.00 88.38           C  
ATOM     20  N   GLU A   3       0.073  -0.905  -6.507  1.00 90.97           N  
ATOM     21  CA  GLU A   3      -1.119  -0.434  -5.806  1.00 90.97           C  
ATOM     22  C   GLU A   3      -1.583  -1.448  -4.764  1.00 90.97           C  
ATOM     23  CB  GLU A   3      -2.247  -0.146  -6.799  1.00 90.97           C  
ATOM     24  O   GLU A   3      -1.783  -2.623  -5.080  1.00 90.97           O  
ATOM     25  CG  GLU A   3      -1.909   0.932  -7.819  1.00 90.97           C  
ATOM     26  CD  GLU A   3      -3.017   1.167  -8.833  1.00 90.97           C  
ATOM     27  OE1 GLU A   3      -2.781   1.880  -9.835  1.00 90.97           O  
ATOM     28  OE2 GLU A   3      -4.130   0.635  -8.624  1.00 90.97           O  
ATOM     29  N   VAL A   4      -1.537  -0.998  -3.551  1.00 90.47           N  
ATOM     30  CA  VAL A   4      -2.005  -1.863  -2.474  1.00 90.47           C  
ATOM     31  C   VAL A   4      -3.254  -1.263  -1.834  1.00 90.47           C  
ATOM     32  CB  VAL A   4      -0.911  -2.081  -1.405  1.00 90.47           C  
ATOM     33  O   VAL A   4      -3.269  -0.084  -1.472  1.00 90.47           O  
ATOM     34  CG1 VAL A   4      -1.412  -3.008  -0.299  1.00 90.47           C  
ATOM     35  CG2 VAL A   4       0.356  -2.645  -2.046  1.00 90.47           C  
ATOM     36  N   ARG A   5      -4.256  -2.063  -1.768  1.00 88.30           N  
ATOM     37  CA  ARG A   5      -5.500  -1.666  -1.116  1.00 88.30           C  
ATOM     38  C   ARG A   5      -5.849  -2.619   0.022  1.00 88.30           C  
ATOM     39  CB  ARG A   5      -6.646  -1.616  -2.128  1.00 88.30           C  
ATOM     40  O   ARG A   5      -5.891  -3.836  -0.170  1.00 88.30           O  
ATOM     41  CG  ARG A   5      -7.951  -1.087  -1.555  1.00 88.30           C  
ATOM     42  CD  ARG A   5      -9.032  -0.978  -2.622  1.00 88.30           C  
ATOM     43  NE  ARG A   5     -10.301  -0.524  -2.059  1.00 88.30           N  
ATOM     44  NH1 ARG A   5     -11.445  -0.571  -4.065  1.00 88.30           N  
ATOM     45  NH2 ARG A   5     -12.517   0.074  -2.144  1.00 88.30           N  
ATOM     46  CZ  ARG A   5     -11.418  -0.342  -2.757  1.00 88.30           C  
ATOM     47  N   VAL A   6      -5.921  -1.973   1.173  1.00 82.95           N  
ATOM     48  CA  VAL A   6      -6.410  -2.741   2.313  1.00 82.95           C  
ATOM     49  C   VAL A   6      -7.774  -2.210   2.747  1.00 82.95           C  
ATOM     50  CB  VAL A   6      -5.418  -2.694   3.497  1.00 82.95           C  
ATOM     51  O   VAL A   6      -7.885  -1.072   3.210  1.00 82.95           O  
ATOM     52  CG1 VAL A   6      -5.894  -3.594   4.636  1.00 82.95           C  
ATOM     53  CG2 VAL A   6      -4.020  -3.103   3.038  1.00 82.95           C  
ATOM     54  N   ASP A   7      -8.937  -2.903   2.374  1.00 78.47           N  
ATOM     55  CA  ASP A   7     -10.271  -2.461   2.769  1.00 78.47           C  
ATOM     56  C   ASP A   7     -10.988  -3.536   3.582  1.00 78.47           C  
ATOM     57  CB  ASP A   7     -11.101  -2.091   1.538  1.00 78.47           C  
ATOM     58  O   ASP A   7     -10.370  -4.514   4.010  1.00 78.47           O  
ATOM     59  CG  ASP A   7     -11.270  -3.247   0.568  1.00 78.47           C  
ATOM     60  OD1 ASP A   7     -11.478  -4.395   1.017  1.00 78.47           O  
ATOM     61  OD2 ASP A   7     -11.191  -3.009  -0.656  1.00 78.47           O  
ATOM     62  N   ASN A   8     -12.326  -3.292   4.075  1.00 71.54           N  
ATOM     63  CA  ASN A   8     -13.122  -4.070   5.018  1.00 71.54           C  
ATOM     64  C   ASN A   8     -13.231  -5.530   4.588  1.00 71.54           C  
ATOM     65  CB  ASN A   8     -14.515  -3.458   5.177  1.00 71.54           C  
ATOM     66  O   ASN A   8     -14.260  -5.950   4.057  1.00 71.54           O  
ATOM     67  CG  ASN A   8     -14.516  -2.230   6.066  1.00 71.54           C  
ATOM     68  ND2 ASN A   8     -15.565  -1.423   5.962  1.00 71.54           N  
ATOM     69  OD1 ASN A   8     -13.581  -2.008   6.840  1.00 71.54           O  
ATOM     70  N   GLY A   9     -12.029  -6.238   4.328  1.00 81.16           N  
ATOM     71  CA  GLY A   9     -12.132  -7.681   4.179  1.00 81.16           C  
ATOM     72  C   GLY A   9     -11.179  -8.244   3.142  1.00 81.16           C  
ATOM     73  O   GLY A   9     -11.129  -9.458   2.930  1.00 81.16           O  
ATOM     74  N   ARG A  10     -10.469  -7.329   2.572  1.00 90.64           N  
ATOM     75  CA  ARG A  10      -9.644  -7.865   1.494  1.00 90.64           C  
ATOM     76  C   ARG A  10      -8.381  -7.032   1.305  1.00 90.64           C  
ATOM     77  CB  ARG A  10     -10.436  -7.920   0.186  1.00 90.64           C  
ATOM     78  O   ARG A  10      -8.374  -5.832   1.591  1.00 90.64           O  
ATOM     79  CG  ARG A  10     -11.876  -8.377   0.357  1.00 90.64           C  
ATOM     80  CD  ARG A  10     -12.567  -8.579  -0.985  1.00 90.64           C  
ATOM     81  NE  ARG A  10     -13.184  -7.345  -1.464  1.00 90.64           N  
ATOM     82  NH1 ARG A  10     -14.033  -8.279  -3.400  1.00 90.64           N  
ATOM     83  NH2 ARG A  10     -14.386  -6.061  -2.941  1.00 90.64           N  
ATOM     84  CZ  ARG A  10     -13.866  -7.231  -2.600  1.00 90.64           C  
ATOM     85  N   VAL A  11      -7.307  -7.664   1.019  1.00 91.89           N  
ATOM     86  CA  VAL A  11      -6.077  -7.037   0.546  1.00 91.89           C  
ATOM     87  C   VAL A  11      -5.941  -7.240  -0.961  1.00 91.89           C  
ATOM     88  CB  VAL A  11      -4.837  -7.602   1.274  1.00 91.89           C  
ATOM     89  O   VAL A  11      -6.050  -8.364  -1.455  1.00 91.89           O  
ATOM     90  CG1 VAL A  11      -3.552  -7.038   0.668  1.00 91.89           C  
ATOM     91  CG2 VAL A  11      -4.908  -7.291   2.768  1.00 91.89           C  
ATOM     92  N   ARG A  12      -5.792  -6.099  -1.677  1.00 94.11           N  
ATOM     93  CA  ARG A  12      -5.590  -6.156  -3.122  1.00 94.11           C  
ATOM     94  C   ARG A  12      -4.244  -5.552  -3.511  1.00 94.11           C  
ATOM     95  CB  ARG A  12      -6.721  -5.428  -3.852  1.00 94.11           C  
ATOM     96  O   ARG A  12      -3.897  -4.456  -3.065  1.00 94.11           O  
ATOM     97  CG  ARG A  12      -8.082  -6.085  -3.688  1.00 94.11           C  
ATOM     98  CD  ARG A  12      -9.162  -5.348  -4.468  1.00 94.11           C  
ATOM     99  NE  ARG A  12      -9.393  -4.009  -3.934  1.00 94.11           N  
ATOM    100  NH1 ARG A  12     -11.042  -3.461  -5.457  1.00 94.11           N  
ATOM    101  NH2 ARG A  12     -10.409  -1.951  -3.853  1.00 94.11           N  
ATOM    102  CZ  ARG A  12     -10.281  -3.143  -4.416  1.00 94.11           C  
ATOM    103  N   VAL A  13      -3.575  -6.344  -4.248  1.00 94.80           N  
ATOM    104  CA  VAL A  13      -2.287  -5.863  -4.738  1.00 94.80           C  
ATOM    105  C   VAL A  13      -2.259  -5.927  -6.264  1.00 94.80           C  
ATOM    106  CB  VAL A  13      -1.115  -6.678  -4.148  1.00 94.80           C  
ATOM    107  O   VAL A  13      -2.524  -6.978  -6.852  1.00 94.80           O  
ATOM    108  CG1 VAL A  13       0.223  -6.143  -4.655  1.00 94.80           C  
ATOM    109  CG2 VAL A  13      -1.161  -6.650  -2.621  1.00 94.80           C  
ATOM    110  N   ARG A  14      -2.062  -4.825  -6.851  1.00 95.88           N  
ATOM    111  CA  ARG A  14      -1.858  -4.766  -8.295  1.00 95.88           C  
ATOM    112  C   ARG A  14      -0.406  -4.443  -8.630  1.00 95.88           C  
ATOM    113  CB  ARG A  14      -2.786  -3.726  -8.927  1.00 95.88           C  
ATOM    114  O   ARG A  14       0.147  -3.459  -8.135  1.00 95.88           O  
ATOM    115  CG  ARG A  14      -2.745  -3.706 -10.446  1.00 95.88           C  
ATOM    116  CD  ARG A  14      -3.753  -2.722 -11.025  1.00 95.88           C  
ATOM    117  NE  ARG A  14      -3.673  -2.663 -12.482  1.00 95.88           N  
ATOM    118  NH1 ARG A  14      -5.371  -1.116 -12.719  1.00 95.88           N  
ATOM    119  NH2 ARG A  14      -4.286  -1.925 -14.568  1.00 95.88           N  
ATOM    120  CZ  ARG A  14      -4.443  -1.901 -13.253  1.00 95.88           C  
ATOM    121  N   ASN A  15       0.184  -5.362  -9.499  1.00 95.06           N  
ATOM    122  CA  ASN A  15       1.579  -5.189  -9.890  1.00 95.06           C  
ATOM    123  C   ASN A  15       1.699  -4.544 -11.268  1.00 95.06           C  
ATOM    124  CB  ASN A  15       2.313  -6.531  -9.866  1.00 95.06           C  
ATOM    125  O   ASN A  15       1.521  -5.212 -12.288  1.00 95.06           O  
ATOM    126  CG  ASN A  15       3.783  -6.398 -10.211  1.00 95.06           C  
ATOM    127  ND2 ASN A  15       4.461  -7.530 -10.362  1.00 95.06           N  
ATOM    128  OD1 ASN A  15       4.305  -5.288 -10.341  1.00 95.06           O  
ATOM    129  N   GLY A  16       2.009  -3.198 -11.259  1.00 91.99           N  
ATOM    130  CA  GLY A  16       2.179  -2.470 -12.506  1.00 91.99           C  
ATOM    131  C   GLY A  16       3.624  -2.396 -12.962  1.00 91.99           C  
ATOM    132  O   GLY A  16       3.952  -1.648 -13.885  1.00 91.99           O  
ATOM    133  N   THR A  17       4.449  -3.132 -12.366  1.00 90.77           N  
ATOM    134  CA  THR A  17       5.855  -3.128 -12.754  1.00 90.77           C  
ATOM    135  C   THR A  17       6.105  -4.117 -13.889  1.00 90.77           C  
ATOM    136  CB  THR A  17       6.765  -3.472 -11.561  1.00 90.77           C  
ATOM    137  O   THR A  17       5.171  -4.757 -14.379  1.00 90.77           O  
ATOM    138  CG2 THR A  17       6.363  -2.684 -10.318  1.00 90.77           C  
ATOM    139  OG1 THR A  17       6.663  -4.873 -11.278  1.00 90.77           O  
ATOM    140  N   ASP A  18       7.433  -4.218 -14.344  1.00 92.32           N  
ATOM    141  CA  ASP A  18       7.782  -5.111 -15.445  1.00 92.32           C  
ATOM    142  C   ASP A  18       8.361  -6.424 -14.924  1.00 92.32           C  
ATOM    143  CB  ASP A  18       8.779  -4.434 -16.388  1.00 92.32           C  
ATOM    144  O   ASP A  18       8.890  -7.226 -15.697  1.00 92.32           O  
ATOM    145  CG  ASP A  18      10.059  -4.007 -15.692  1.00 92.32           C  
ATOM    146  OD1 ASP A  18      10.120  -4.055 -14.444  1.00 92.32           O  
ATOM    147  OD2 ASP A  18      11.015  -3.618 -16.397  1.00 92.32           O  
ATOM    148  N   ARG A  19       8.344  -6.647 -13.605  1.00 94.30           N  
ATOM    149  CA  ARG A  19       8.851  -7.865 -12.982  1.00 94.30           C  
ATOM    150  C   ARG A  19       7.854  -8.419 -11.970  1.00 94.30           C  
ATOM    151  CB  ARG A  19      10.196  -7.601 -12.301  1.00 94.30           C  
ATOM    152  O   ARG A  19       6.988  -7.691 -11.481  1.00 94.30           O  
ATOM    153  CG  ARG A  19      10.151  -6.498 -11.256  1.00 94.30           C  
ATOM    154  CD  ARG A  19      11.544  -6.132 -10.763  1.00 94.30           C  
ATOM    155  NE  ARG A  19      11.764  -4.688 -10.791  1.00 94.30           N  
ATOM    156  NH1 ARG A  19      13.979  -4.804 -10.145  1.00 94.30           N  
ATOM    157  NH2 ARG A  19      13.005  -2.770 -10.555  1.00 94.30           N  
ATOM    158  CZ  ARG A  19      12.915  -4.091 -10.497  1.00 94.30           C  
ATOM    159  N   PRO A  20       8.030  -9.809 -11.707  1.00 96.18           N  
ATOM    160  CA  PRO A  20       7.179 -10.380 -10.660  1.00 96.18           C  
ATOM    161  C   PRO A  20       7.486  -9.813  -9.276  1.00 96.18           C  
ATOM    162  CB  PRO A  20       7.501 -11.876 -10.721  1.00 96.18           C  
ATOM    163  O   PRO A  20       8.620  -9.407  -9.008  1.00 96.18           O  
ATOM    164  CG  PRO A  20       8.866 -11.948 -11.325  1.00 96.18           C  
ATOM    165  CD  PRO A  20       9.053 -10.761 -12.226  1.00 96.18           C  
ATOM    166  N   CYS A  21       6.445  -9.723  -8.494  1.00 96.93           N  
ATOM    167  CA  CYS A  21       6.600  -9.271  -7.116  1.00 96.93           C  
ATOM    168  C   CYS A  21       6.210 -10.370  -6.135  1.00 96.93           C  
ATOM    169  CB  CYS A  21       5.753  -8.024  -6.862  1.00 96.93           C  
ATOM    170  O   CYS A  21       5.287 -11.143  -6.396  1.00 96.93           O  
ATOM    171  SG  CYS A  21       6.272  -6.584  -7.820  1.00 96.93           S  
ATOM    172  N   ARG A  22       7.015 -10.454  -5.099  1.00 97.65           N  
ATOM    173  CA  ARG A  22       6.633 -11.289  -3.965  1.00 97.65           C  
ATOM    174  C   ARG A  22       5.848 -10.485  -2.934  1.00 97.65           C  
ATOM    175  CB  ARG A  22       7.871 -11.910  -3.313  1.00 97.65           C  
ATOM    176  O   ARG A  22       6.311  -9.442  -2.467  1.00 97.65           O  
ATOM    177  CG  ARG A  22       8.607 -12.896  -4.206  1.00 97.65           C  
ATOM    178  CD  ARG A  22       7.793 -14.160  -4.443  1.00 97.65           C  
ATOM    179  NE  ARG A  22       8.181 -15.231  -3.529  1.00 97.65           N  
ATOM    180  NH1 ARG A  22       6.764 -16.808  -4.446  1.00 97.65           N  
ATOM    181  NH2 ARG A  22       8.108 -17.361  -2.674  1.00 97.65           N  
ATOM    182  CZ  ARG A  22       7.683 -16.464  -3.552  1.00 97.65           C  
ATOM    183  N   VAL A  23       4.633 -10.984  -2.650  1.00 97.15           N  
ATOM    184  CA  VAL A  23       3.762 -10.279  -1.715  1.00 97.15           C  
ATOM    185  C   VAL A  23       3.542 -11.134  -0.469  1.00 97.15           C  
ATOM    186  CB  VAL A  23       2.405  -9.922  -2.362  1.00 97.15           C  
ATOM    187  O   VAL A  23       3.095 -12.279  -0.565  1.00 97.15           O  
ATOM    188  CG1 VAL A  23       1.503  -9.201  -1.362  1.00 97.15           C  
ATOM    189  CG2 VAL A  23       2.619  -9.065  -3.609  1.00 97.15           C  
ATOM    190  N   ARG A  24       3.893 -10.549   0.637  1.00 96.80           N  
ATOM    191  CA  ARG A  24       3.656 -11.183   1.930  1.00 96.80           C  
ATOM    192  C   ARG A  24       2.556 -10.459   2.701  1.00 96.80           C  
ATOM    193  CB  ARG A  24       4.942 -11.214   2.758  1.00 96.80           C  
ATOM    194  O   ARG A  24       2.645  -9.252   2.933  1.00 96.80           O  
ATOM    195  CG  ARG A  24       4.839 -12.047   4.026  1.00 96.80           C  
ATOM    196  CD  ARG A  24       6.177 -12.146   4.746  1.00 96.80           C  
ATOM    197  NE  ARG A  24       6.012 -12.570   6.133  1.00 96.80           N  
ATOM    198  NH1 ARG A  24       7.273 -14.493   5.911  1.00 96.80           N  
ATOM    199  NH2 ARG A  24       6.323 -13.966   7.930  1.00 96.80           N  
ATOM    200  CZ  ARG A  24       6.536 -13.676   6.655  1.00 96.80           C  
ATOM    201  N   VAL A  25       1.524 -11.223   3.059  1.00 95.57           N  
ATOM    202  CA  VAL A  25       0.409 -10.662   3.815  1.00 95.57           C  
ATOM    203  C   VAL A  25       0.350 -11.302   5.200  1.00 95.57           C  
ATOM    204  CB  VAL A  25      -0.934 -10.861   3.078  1.00 95.57           C  
ATOM    205  O   VAL A  25       0.211 -12.522   5.322  1.00 95.57           O  
ATOM    206  CG1 VAL A  25      -2.081 -10.232   3.865  1.00 95.57           C  
ATOM    207  CG2 VAL A  25      -0.861 -10.272   1.670  1.00 95.57           C  
ATOM    208  N   THR A  26       0.555 -10.503   6.175  1.00 94.01           N  
ATOM    209  CA  THR A  26       0.406 -10.942   7.558  1.00 94.01           C  
ATOM    210  C   THR A  26      -0.819 -10.297   8.201  1.00 94.01           C  
ATOM    211  CB  THR A  26       1.660 -10.610   8.388  1.00 94.01           C  
ATOM    212  O   THR A  26      -0.948  -9.071   8.212  1.00 94.01           O  
ATOM    213  CG2 THR A  26       1.540 -11.154   9.807  1.00 94.01           C  
ATOM    214  OG1 THR A  26       2.809 -11.192   7.760  1.00 94.01           O  
ATOM    215  N   ALA A  27      -1.754 -11.136   8.687  1.00 91.13           N  
ATOM    216  CA  ALA A  27      -2.970 -10.698   9.367  1.00 91.13           C  
ATOM    217  C   ALA A  27      -3.399 -11.707  10.428  1.00 91.13           C  
ATOM    218  CB  ALA A  27      -4.096 -10.481   8.358  1.00 91.13           C  
ATOM    219  O   ALA A  27      -3.364 -12.917  10.193  1.00 91.13           O  
ATOM    220  N   GLY A  28      -3.776 -11.216  11.659  1.00 85.34           N  
ATOM    221  CA  GLY A  28      -4.266 -12.068  12.730  1.00 85.34           C  
ATOM    222  C   GLY A  28      -3.266 -13.127  13.156  1.00 85.34           C  
ATOM    223  O   GLY A  28      -3.649 -14.247  13.500  1.00 85.34           O  
ATOM    224  N   GLY A  29      -1.991 -12.906  12.947  1.00 84.77           N  
ATOM    225  CA  GLY A  29      -0.943 -13.826  13.359  1.00 84.77           C  
ATOM    226  C   GLY A  29      -0.563 -14.821  12.278  1.00 84.77           C  
ATOM    227  O   GLY A  29       0.300 -15.675  12.489  1.00 84.77           O  
ATOM    228  N   GLU A  30      -1.218 -14.818  11.179  1.00 90.88           N  
ATOM    229  CA  GLU A  30      -0.934 -15.696  10.048  1.00 90.88           C  
ATOM    230  C   GLU A  30      -0.264 -14.932   8.910  1.00 90.88           C  
ATOM    231  CB  GLU A  30      -2.219 -16.362   9.549  1.00 90.88           C  
ATOM    232  O   GLU A  30      -0.578 -13.765   8.669  1.00 90.88           O  
ATOM    233  CG  GLU A  30      -2.845 -17.321  10.552  1.00 90.88           C  
ATOM    234  CD  GLU A  30      -4.125 -17.967  10.046  1.00 90.88           C  
ATOM    235  OE1 GLU A  30      -4.754 -18.742  10.803  1.00 90.88           O  
ATOM    236  OE2 GLU A  30      -4.501 -17.698   8.884  1.00 90.88           O  
ATOM    237  N   THR A  31       0.704 -15.706   8.309  1.00 94.12           N  
ATOM    238  CA  THR A  31       1.408 -15.125   7.171  1.00 94.12           C  
ATOM    239  C   THR A  31       1.251 -16.002   5.932  1.00 94.12           C  
ATOM    240  CB  THR A  31       2.904 -14.930   7.479  1.00 94.12           C  
ATOM    241  O   THR A  31       1.420 -17.221   6.003  1.00 94.12           O  
ATOM    242  CG2 THR A  31       3.639 -14.333   6.283  1.00 94.12           C  
ATOM    243  OG1 THR A  31       3.044 -14.049   8.600  1.00 94.12           O  
ATOM    244  N   ARG A  32       0.860 -15.263   4.847  1.00 94.98           N  
ATOM    245  CA  ARG A  32       0.787 -15.922   3.547  1.00 94.98           C  
ATOM    246  C   ARG A  32       1.647 -15.197   2.517  1.00 94.98           C  
ATOM    247  CB  ARG A  32      -0.662 -15.996   3.062  1.00 94.98           C  
ATOM    248  O   ARG A  32       1.737 -13.968   2.531  1.00 94.98           O  
ATOM    249  CG  ARG A  32      -1.571 -16.820   3.960  1.00 94.98           C  
ATOM    250  CD  ARG A  32      -3.017 -16.784   3.485  1.00 94.98           C  
ATOM    251  NE  ARG A  32      -3.926 -17.338   4.484  1.00 94.98           N  
ATOM    252  NH1 ARG A  32      -5.840 -16.981   3.240  1.00 94.98           N  
ATOM    253  NH2 ARG A  32      -5.980 -17.943   5.316  1.00 94.98           N  
ATOM    254  CZ  ARG A  32      -5.247 -17.420   4.344  1.00 94.98           C  
ATOM    255  N   GLU A  33       2.260 -15.965   1.608  1.00 96.85           N  
ATOM    256  CA  GLU A  33       3.115 -15.407   0.565  1.00 96.85           C  
ATOM    257  C   GLU A  33       2.581 -15.743  -0.825  1.00 96.85           C  
ATOM    258  CB  GLU A  33       4.550 -15.917   0.715  1.00 96.85           C  
ATOM    259  O   GLU A  33       2.093 -16.851  -1.057  1.00 96.85           O  
ATOM    260  CG  GLU A  33       5.247 -15.432   1.978  1.00 96.85           C  
ATOM    261  CD  GLU A  33       6.709 -15.841   2.051  1.00 96.85           C  
ATOM    262  OE1 GLU A  33       7.353 -15.607   3.099  1.00 96.85           O  
ATOM    263  OE2 GLU A  33       7.216 -16.399   1.052  1.00 96.85           O  
ATOM    264  N   TYR A  34       2.683 -14.678  -1.683  1.00 97.20           N  
ATOM    265  CA  TYR A  34       2.187 -14.829  -3.046  1.00 97.20           C  
ATOM    266  C   TYR A  34       3.161 -14.224  -4.050  1.00 97.20           C  
ATOM    267  CB  TYR A  34       0.811 -14.174  -3.194  1.00 97.20           C  
ATOM    268  O   TYR A  34       3.922 -13.313  -3.715  1.00 97.20           O  
ATOM    269  CG  TYR A  34      -0.186 -14.614  -2.149  1.00 97.20           C  
ATOM    270  CD1 TYR A  34      -1.011 -15.716  -2.365  1.00 97.20           C  
ATOM    271  CD2 TYR A  34      -0.306 -13.929  -0.945  1.00 97.20           C  
ATOM    272  CE1 TYR A  34      -1.932 -16.124  -1.406  1.00 97.20           C  
ATOM    273  CE2 TYR A  34      -1.224 -14.328   0.021  1.00 97.20           C  
ATOM    274  OH  TYR A  34      -2.941 -15.824   0.735  1.00 97.20           O  
ATOM    275  CZ  TYR A  34      -2.031 -15.425  -0.218  1.00 97.20           C  
ATOM    276  N   THR A  35       3.080 -14.867  -5.236  1.00 97.12           N  
ATOM    277  CA  THR A  35       3.740 -14.221  -6.365  1.00 97.12           C  
ATOM    278  C   THR A  35       2.724 -13.502  -7.247  1.00 97.12           C  
ATOM    279  CB  THR A  35       4.526 -15.241  -7.210  1.00 97.12           C  
ATOM    280  O   THR A  35       1.711 -14.085  -7.638  1.00 97.12           O  
ATOM    281  CG2 THR A  35       5.215 -14.563  -8.390  1.00 97.12           C  
ATOM    282  OG1 THR A  35       5.518 -15.870  -6.389  1.00 97.12           O  
ATOM    283  N   VAL A  36       2.965 -12.206  -7.459  1.00 96.90           N  
ATOM    284  CA  VAL A  36       2.117 -11.408  -8.337  1.00 96.90           C  
ATOM    285  C   VAL A  36       2.892 -11.021  -9.594  1.00 96.90           C  
ATOM    286  CB  VAL A  36       1.594 -10.141  -7.623  1.00 96.90           C  
ATOM    287  O   VAL A  36       3.884 -10.292  -9.520  1.00 96.90           O  
ATOM    288  CG1 VAL A  36       0.589  -9.401  -8.504  1.00 96.90           C  
ATOM    289  CG2 VAL A  36       0.965 -10.507  -6.280  1.00 96.90           C  
ATOM    290  N   ASN A  37       2.430 -11.532 -10.828  1.00 97.16           N  
ATOM    291  CA  ASN A  37       3.085 -11.259 -12.103  1.00 97.16           C  
ATOM    292  C   ASN A  37       2.704  -9.884 -12.645  1.00 97.16           C  
ATOM    293  CB  ASN A  37       2.744 -12.346 -13.125  1.00 97.16           C  
ATOM    294  O   ASN A  37       1.678  -9.323 -12.259  1.00 97.16           O  
ATOM    295  CG  ASN A  37       3.266 -13.711 -12.722  1.00 97.16           C  
ATOM    296  ND2 ASN A  37       2.428 -14.731 -12.859  1.00 97.16           N  
ATOM    297  OD1 ASN A  37       4.414 -13.847 -12.289  1.00 97.16           O  
ATOM    298  N   PRO A  38       3.597  -9.357 -13.479  1.00 96.41           N  
ATOM    299  CA  PRO A  38       3.297  -8.068 -14.105  1.00 96.41           C  
ATOM    300  C   PRO A  38       1.925  -8.042 -14.776  1.00 96.41           C  
ATOM    301  CB  PRO A  38       4.414  -7.910 -15.140  1.00 96.41           C  
ATOM    302  O   PRO A  38       1.563  -8.985 -15.485  1.00 96.41           O  
ATOM    303  CG  PRO A  38       5.553  -8.712 -14.597  1.00 96.41           C  
ATOM    304  CD  PRO A  38       4.997  -9.928 -13.915  1.00 96.41           C  
ATOM    305  N   GLY A  39       1.148  -6.957 -14.470  1.00 94.09           N  
ATOM    306  CA  GLY A  39      -0.139  -6.765 -15.120  1.00 94.09           C  
ATOM    307  C   GLY A  39      -1.259  -7.557 -14.472  1.00 94.09           C  
ATOM    308  O   GLY A  39      -2.384  -7.577 -14.975  1.00 94.09           O  
ATOM    309  N   THR A  40      -0.917  -8.233 -13.333  1.00 95.22           N  
ATOM    310  CA  THR A  40      -1.936  -9.034 -12.664  1.00 95.22           C  
ATOM    311  C   THR A  40      -2.273  -8.449 -11.296  1.00 95.22           C  
ATOM    312  CB  THR A  40      -1.480 -10.496 -12.501  1.00 95.22           C  
ATOM    313  O   THR A  40      -1.630  -7.497 -10.847  1.00 95.22           O  
ATOM    314  CG2 THR A  40      -1.147 -11.122 -13.852  1.00 95.22           C  
ATOM    315  OG1 THR A  40      -0.315 -10.537 -11.668  1.00 95.22           O  
ATOM    316  N   GLU A  41      -3.307  -9.060 -10.719  1.00 95.17           N  
ATOM    317  CA  GLU A  41      -3.788  -8.604  -9.418  1.00 95.17           C  
ATOM    318  C   GLU A  41      -3.932  -9.770  -8.444  1.00 95.17           C  
ATOM    319  CB  GLU A  41      -5.124  -7.872  -9.565  1.00 95.17           C  
ATOM    320  O   GLU A  41      -4.231 -10.894  -8.853  1.00 95.17           O  
ATOM    321  CG  GLU A  41      -5.676  -7.330  -8.254  1.00 95.17           C  
ATOM    322  CD  GLU A  41      -6.984  -6.575  -8.421  1.00 95.17           C  
ATOM    323  OE1 GLU A  41      -7.675  -6.326  -7.407  1.00 95.17           O  
ATOM    324  OE2 GLU A  41      -7.322  -6.229  -9.575  1.00 95.17           O  
ATOM    325  N   LEU A  42      -3.540  -9.512  -7.177  1.00 95.18           N  
ATOM    326  CA  LEU A  42      -3.762 -10.436  -6.070  1.00 95.18           C  
ATOM    327  C   LEU A  42      -4.886  -9.940  -5.166  1.00 95.18           C  
ATOM    328  CB  LEU A  42      -2.479 -10.617  -5.256  1.00 95.18           C  
ATOM    329  O   LEU A  42      -4.925  -8.761  -4.806  1.00 95.18           O  
ATOM    330  CG  LEU A  42      -2.612 -11.389  -3.942  1.00 95.18           C  
ATOM    331  CD1 LEU A  42      -2.869 -12.866  -4.220  1.00 95.18           C  
ATOM    332  CD2 LEU A  42      -1.362 -11.209  -3.087  1.00 95.18           C  
ATOM    333  N   GLU A  43      -5.774 -10.890  -4.864  1.00 95.01           N  
ATOM    334  CA  GLU A  43      -6.817 -10.610  -3.880  1.00 95.01           C  
ATOM    335  C   GLU A  43      -6.794 -11.631  -2.746  1.00 95.01           C  
ATOM    336  CB  GLU A  43      -8.195 -10.596  -4.547  1.00 95.01           C  
ATOM    337  O   GLU A  43      -6.897 -12.836  -2.986  1.00 95.01           O  
ATOM    338  CG  GLU A  43      -8.411  -9.419  -5.487  1.00 95.01           C  
ATOM    339  CD  GLU A  43      -9.813  -9.370  -6.074  1.00 95.01           C  
ATOM    340  OE1 GLU A  43     -10.111  -8.438  -6.856  1.00 95.01           O  
ATOM    341  OE2 GLU A  43     -10.619 -10.270  -5.750  1.00 95.01           O  
ATOM    342  N   VAL A  44      -6.613 -11.090  -1.510  1.00 92.99           N  
ATOM    343  CA  VAL A  44      -6.579 -11.950  -0.332  1.00 92.99           C  
ATOM    344  C   VAL A  44      -7.710 -11.568   0.620  1.00 92.99           C  
ATOM    345  CB  VAL A  44      -5.218 -11.864   0.395  1.00 92.99           C  
ATOM    346  O   VAL A  44      -7.798 -10.419   1.061  1.00 92.99           O  
ATOM    347  CG1 VAL A  44      -5.190 -12.802   1.601  1.00 92.99           C  
ATOM    348  CG2 VAL A  44      -4.078 -12.192  -0.568  1.00 92.99           C  
ATOM    349  N   GLU A  45      -8.527 -12.562   0.896  1.00 92.65           N  
ATOM    350  CA  GLU A  45      -9.633 -12.336   1.821  1.00 92.65           C  
ATOM    351  C   GLU A  45      -9.162 -12.399   3.271  1.00 92.65           C  
ATOM    352  CB  GLU A  45     -10.749 -13.357   1.585  1.00 92.65           C  
ATOM    353  O   GLU A  45      -8.373 -13.274   3.635  1.00 92.65           O  
ATOM    354  CG  GLU A  45     -11.489 -13.166   0.269  1.00 92.65           C  
ATOM    355  CD  GLU A  45     -12.694 -14.082   0.120  1.00 92.65           C  
ATOM    356  OE1 GLU A  45     -13.464 -13.917  -0.852  1.00 92.65           O  
ATOM    357  OE2 GLU A  45     -12.868 -14.970   0.984  1.00 92.65           O  
ATOM    358  N   LEU A  46      -9.675 -11.343   4.051  1.00 89.67           N  
ATOM    359  CA  LEU A  46      -9.332 -11.314   5.469  1.00 89.67           C  
ATOM    360  C   LEU A  46     -10.548 -11.645   6.329  1.00 89.67           C  
ATOM    361  CB  LEU A  46      -8.776  -9.942   5.858  1.00 89.67           C  
ATOM    362  O   LEU A  46     -11.669 -11.246   6.006  1.00 89.67           O  
ATOM    363  CG  LEU A  46      -7.539  -9.470   5.092  1.00 89.67           C  
ATOM    364  CD1 LEU A  46      -7.190  -8.037   5.481  1.00 89.67           C  
ATOM    365  CD2 LEU A  46      -6.360 -10.402   5.352  1.00 89.67           C  
ATOM    366  N   SER A  47     -10.333 -12.497   7.307  1.00 89.14           N  
ATOM    367  CA  SER A  47     -11.394 -12.699   8.288  1.00 89.14           C  
ATOM    368  C   SER A  47     -11.626 -11.441   9.119  1.00 89.14           C  
ATOM    369  CB  SER A  47     -11.056 -13.873   9.209  1.00 89.14           C  
ATOM    370  O   SER A  47     -10.779 -10.545   9.147  1.00 89.14           O  
ATOM    371  OG  SER A  47      -9.940 -13.565  10.027  1.00 89.14           O  
ATOM    372  N   PRO A  48     -12.834 -11.317   9.771  1.00 83.93           N  
ATOM    373  CA  PRO A  48     -13.160 -10.143  10.585  1.00 83.93           C  
ATOM    374  C   PRO A  48     -12.064  -9.799  11.590  1.00 83.93           C  
ATOM    375  CB  PRO A  48     -14.448 -10.559  11.302  1.00 83.93           C  
ATOM    376  O   PRO A  48     -11.761  -8.621  11.799  1.00 83.93           O  
ATOM    377  CG  PRO A  48     -15.110 -11.521  10.370  1.00 83.93           C  
ATOM    378  CD  PRO A  48     -14.047 -12.337   9.691  1.00 83.93           C  
ATOM    379  N   GLU A  49     -11.453 -10.810  12.104  1.00 78.67           N  
ATOM    380  CA  GLU A  49     -10.405 -10.582  13.094  1.00 78.67           C  
ATOM    381  C   GLU A  49      -9.127 -10.068  12.437  1.00 78.67           C  
ATOM    382  CB  GLU A  49     -10.115 -11.866  13.876  1.00 78.67           C  
ATOM    383  O   GLU A  49      -8.394  -9.274  13.030  1.00 78.67           O  
ATOM    384  CG  GLU A  49     -11.271 -12.328  14.750  1.00 78.67           C  
ATOM    385  CD  GLU A  49     -11.175 -13.792  15.148  1.00 78.67           C  
ATOM    386  OE1 GLU A  49     -12.119 -14.312  15.784  1.00 78.67           O  
ATOM    387  OE2 GLU A  49     -10.145 -14.424  14.822  1.00 78.67           O  
ATOM    388  N   GLN A  50      -8.949 -10.434  11.153  1.00 86.34           N  
ATOM    389  CA  GLN A  50      -7.729 -10.102  10.424  1.00 86.34           C  
ATOM    390  C   GLN A  50      -7.806  -8.696   9.835  1.00 86.34           C  
ATOM    391  CB  GLN A  50      -7.472 -11.123   9.315  1.00 86.34           C  
ATOM    392  O   GLN A  50      -6.778  -8.085   9.537  1.00 86.34           O  
ATOM    393  CG  GLN A  50      -7.049 -12.493   9.826  1.00 86.34           C  
ATOM    394  CD  GLN A  50      -6.949 -13.527   8.721  1.00 86.34           C  
ATOM    395  NE2 GLN A  50      -6.029 -14.473   8.875  1.00 86.34           N  
ATOM    396  OE1 GLN A  50      -7.693 -13.477   7.736  1.00 86.34           O  
ATOM    397  N   GLN A  51      -8.991  -8.112   9.760  1.00 83.61           N  
ATOM    398  CA  GLN A  51      -9.230  -6.858   9.054  1.00 83.61           C  
ATOM    399  C   GLN A  51      -8.677  -5.671   9.838  1.00 83.61           C  
ATOM    400  CB  GLN A  51     -10.724  -6.665   8.793  1.00 83.61           C  
ATOM    401  O   GLN A  51      -8.402  -4.615   9.264  1.00 83.61           O  
ATOM    402  CG  GLN A  51     -11.314  -7.676   7.819  1.00 83.61           C  
ATOM    403  CD  GLN A  51     -12.824  -7.574   7.710  1.00 83.61           C  
ATOM    404  NE2 GLN A  51     -13.436  -8.541   7.035  1.00 83.61           N  
ATOM    405  OE1 GLN A  51     -13.435  -6.634   8.229  1.00 83.61           O  
ATOM    406  N   ASN A  52      -8.418  -5.937  11.085  1.00 82.35           N  
ATOM    407  CA  ASN A  52      -8.036  -4.811  11.931  1.00 82.35           C  
ATOM    408  C   ASN A  52      -6.524  -4.604  11.941  1.00 82.35           C  
ATOM    409  CB  ASN A  52      -8.554  -5.011  13.357  1.00 82.35           C  
ATOM    410  O   ASN A  52      -6.046  -3.506  12.228  1.00 82.35           O  
ATOM    411  CG  ASN A  52     -10.064  -4.909  13.449  1.00 82.35           C  
ATOM    412  ND2 ASN A  52     -10.657  -5.684  14.349  1.00 82.35           N  
ATOM    413  OD1 ASN A  52     -10.693  -4.140  12.717  1.00 82.35           O  
ATOM    414  N   ASN A  53      -5.791  -5.602  11.601  1.00 87.92           N  
ATOM    415  CA  ASN A  53      -4.332  -5.584  11.615  1.00 87.92           C  
ATOM    416  C   ASN A  53      -3.750  -6.338  10.422  1.00 87.92           C  
ATOM    417  CB  ASN A  53      -3.800  -6.170  12.924  1.00 87.92           C  
ATOM    418  O   ASN A  53      -3.923  -7.552  10.306  1.00 87.92           O  
ATOM    419  CG  ASN A  53      -4.392  -5.499  14.148  1.00 87.92           C  
ATOM    420  ND2 ASN A  53      -4.867  -6.301  15.093  1.00 87.92           N  
ATOM    421  OD1 ASN A  53      -4.422  -4.269  14.243  1.00 87.92           O  
ATOM    422  N   ALA A  54      -3.156  -5.545   9.586  1.00 91.03           N  
ATOM    423  CA  ALA A  54      -2.578  -6.214   8.423  1.00 91.03           C  
ATOM    424  C   ALA A  54      -1.243  -5.584   8.035  1.00 91.03           C  
ATOM    425  CB  ALA A  54      -3.548  -6.167   7.245  1.00 91.03           C  
ATOM    426  O   ALA A  54      -1.058  -4.373   8.174  1.00 91.03           O  
ATOM    427  N   LEU A  55      -0.347  -6.448   7.720  1.00 93.65           N  
ATOM    428  CA  LEU A  55       0.955  -6.081   7.173  1.00 93.65           C  
ATOM    429  C   LEU A  55       1.145  -6.672   5.780  1.00 93.65           C  
ATOM    430  CB  LEU A  55       2.078  -6.553   8.099  1.00 93.65           C  
ATOM    431  O   LEU A  55       0.999  -7.881   5.589  1.00 93.65           O  
ATOM    432  CG  LEU A  55       3.503  -6.416   7.561  1.00 93.65           C  
ATOM    433  CD1 LEU A  55       3.874  -4.944   7.411  1.00 93.65           C  
ATOM    434  CD2 LEU A  55       4.492  -7.131   8.476  1.00 93.65           C  
ATOM    435  N   VAL A  56       1.362  -5.797   4.829  1.00 95.25           N  
ATOM    436  CA  VAL A  56       1.634  -6.233   3.463  1.00 95.25           C  
ATOM    437  C   VAL A  56       3.038  -5.799   3.052  1.00 95.25           C  
ATOM    438  CB  VAL A  56       0.590  -5.674   2.470  1.00 95.25           C  
ATOM    439  O   VAL A  56       3.360  -4.609   3.080  1.00 95.25           O  
ATOM    440  CG1 VAL A  56       0.838  -6.217   1.064  1.00 95.25           C  
ATOM    441  CG2 VAL A  56      -0.824  -6.013   2.936  1.00 95.25           C  
ATOM    442  N   ILE A  57       3.886  -6.759   2.684  1.00 96.27           N  
ATOM    443  CA  ILE A  57       5.237  -6.502   2.197  1.00 96.27           C  
ATOM    444  C   ILE A  57       5.339  -6.899   0.726  1.00 96.27           C  
ATOM    445  CB  ILE A  57       6.292  -7.261   3.032  1.00 96.27           C  
ATOM    446  O   ILE A  57       5.083  -8.051   0.368  1.00 96.27           O  
ATOM    447  CG1 ILE A  57       6.192  -6.864   4.509  1.00 96.27           C  
ATOM    448  CG2 ILE A  57       7.700  -7.000   2.489  1.00 96.27           C  
ATOM    449  CD1 ILE A  57       7.104  -7.664   5.429  1.00 96.27           C  
ATOM    450  N   VAL A  58       5.654  -5.955  -0.049  1.00 96.00           N  
ATOM    451  CA  VAL A  58       5.802  -6.201  -1.479  1.00 96.00           C  
ATOM    452  C   VAL A  58       7.269  -6.061  -1.879  1.00 96.00           C  
ATOM    453  CB  VAL A  58       4.928  -5.238  -2.314  1.00 96.00           C  
ATOM    454  O   VAL A  58       7.866  -4.995  -1.709  1.00 96.00           O  
ATOM    455  CG1 VAL A  58       5.017  -5.580  -3.800  1.00 96.00           C  
ATOM    456  CG2 VAL A  58       3.477  -5.286  -1.837  1.00 96.00           C  
ATOM    457  N   THR A  59       7.786  -7.155  -2.422  1.00 95.96           N  
ATOM    458  CA  THR A  59       9.163  -7.147  -2.903  1.00 95.96           C  
ATOM    459  C   THR A  59       9.214  -7.431  -4.402  1.00 95.96           C  
ATOM    460  CB  THR A  59      10.022  -8.182  -2.153  1.00 95.96           C  
ATOM    461  O   THR A  59       8.732  -8.470  -4.859  1.00 95.96           O  
ATOM    462  CG2 THR A  59      11.482  -8.102  -2.586  1.00 95.96           C  
ATOM    463  OG1 THR A  59       9.939  -7.931  -0.744  1.00 95.96           O  
ATOM    464  N   CYS A  60       9.680  -6.481  -5.147  1.00 93.34           N  
ATOM    465  CA  CYS A  60       9.931  -6.623  -6.577  1.00 93.34           C  
ATOM    466  C   CYS A  60      11.416  -6.483  -6.886  1.00 93.34           C  
ATOM    467  CB  CYS A  60       9.135  -5.583  -7.366  1.00 93.34           C  
ATOM    468  O   CYS A  60      11.953  -5.373  -6.885  1.00 93.34           O  
ATOM    469  SG  CYS A  60       7.367  -5.589  -7.001  1.00 93.34           S  
ATOM    470  N   GLY A  61      12.138  -7.578  -7.184  1.00 90.58           N  
ATOM    471  CA  GLY A  61      13.585  -7.500  -7.308  1.00 90.58           C  
ATOM    472  C   GLY A  61      14.278  -7.154  -6.004  1.00 90.58           C  
ATOM    473  O   GLY A  61      14.083  -7.831  -4.992  1.00 90.58           O  
ATOM    474  N   ASN A  62      14.957  -5.998  -5.960  1.00 89.48           N  
ATOM    475  CA  ASN A  62      15.707  -5.611  -4.771  1.00 89.48           C  
ATOM    476  C   ASN A  62      14.958  -4.564  -3.952  1.00 89.48           C  
ATOM    477  CB  ASN A  62      17.094  -5.091  -5.156  1.00 89.48           C  
ATOM    478  O   ASN A  62      15.488  -4.043  -2.968  1.00 89.48           O  
ATOM    479  CG  ASN A  62      17.989  -6.178  -5.719  1.00 89.48           C  
ATOM    480  ND2 ASN A  62      18.902  -5.794  -6.603  1.00 89.48           N  
ATOM    481  OD1 ASN A  62      17.860  -7.352  -5.363  1.00 89.48           O  
ATOM    482  N   GLU A  63      13.712  -4.315  -4.439  1.00 91.48           N  
ATOM    483  CA  GLU A  63      12.957  -3.244  -3.795  1.00 91.48           C  
ATOM    484  C   GLU A  63      11.819  -3.804  -2.946  1.00 91.48           C  
ATOM    485  CB  GLU A  63      12.405  -2.271  -4.840  1.00 91.48           C  
ATOM    486  O   GLU A  63      11.116  -4.723  -3.370  1.00 91.48           O  
ATOM    487  CG  GLU A  63      13.480  -1.591  -5.676  1.00 91.48           C  
ATOM    488  CD  GLU A  63      12.920  -0.591  -6.674  1.00 91.48           C  
ATOM    489  OE1 GLU A  63      13.607   0.410  -6.981  1.00 91.48           O  
ATOM    490  OE2 GLU A  63      11.785  -0.809  -7.153  1.00 91.48           O  
ATOM    491  N   THR A  64      11.784  -3.256  -1.742  1.00 94.19           N  
ATOM    492  CA  THR A  64      10.739  -3.683  -0.818  1.00 94.19           C  
ATOM    493  C   THR A  64       9.907  -2.490  -0.355  1.00 94.19           C  
ATOM    494  CB  THR A  64      11.335  -4.403   0.405  1.00 94.19           C  
ATOM    495  O   THR A  64      10.455  -1.444  -0.002  1.00 94.19           O  
ATOM    496  CG2 THR A  64      10.240  -4.845   1.370  1.00 94.19           C  
ATOM    497  OG1 THR A  64      12.063  -5.556  -0.035  1.00 94.19           O  
ATOM    498  N   TYR A  65       8.599  -2.646  -0.366  1.00 93.30           N  
ATOM    499  CA  TYR A  65       7.626  -1.656   0.081  1.00 93.30           C  
ATOM    500  C   TYR A  65       6.702  -2.240   1.142  1.00 93.30           C  
ATOM    501  CB  TYR A  65       6.801  -1.140  -1.103  1.00 93.30           C  
ATOM    502  O   TYR A  65       6.220  -3.367   1.003  1.00 93.30           O  
ATOM    503  CG  TYR A  65       7.634  -0.758  -2.302  1.00 93.30           C  
ATOM    504  CD1 TYR A  65       8.187   0.516  -2.413  1.00 93.30           C  
ATOM    505  CD2 TYR A  65       7.868  -1.669  -3.327  1.00 93.30           C  
ATOM    506  CE1 TYR A  65       8.953   0.873  -3.518  1.00 93.30           C  
ATOM    507  CE2 TYR A  65       8.632  -1.322  -4.436  1.00 93.30           C  
ATOM    508  OH  TYR A  65       9.928   0.297  -5.618  1.00 93.30           O  
ATOM    509  CZ  TYR A  65       9.170  -0.051  -4.522  1.00 93.30           C  
ATOM    510  N   VAL A  66       6.480  -1.457   2.121  1.00 94.78           N  
ATOM    511  CA  VAL A  66       5.722  -1.983   3.251  1.00 94.78           C  
ATOM    512  C   VAL A  66       4.478  -1.128   3.482  1.00 94.78           C  
ATOM    513  CB  VAL A  66       6.579  -2.035   4.535  1.00 94.78           C  
ATOM    514  O   VAL A  66       4.553   0.103   3.475  1.00 94.78           O  
ATOM    515  CG1 VAL A  66       5.727  -2.435   5.738  1.00 94.78           C  
ATOM    516  CG2 VAL A  66       7.747  -3.003   4.357  1.00 94.78           C  
ATOM    517  N   PHE A  67       3.295  -1.838   3.687  1.00 93.44           N  
ATOM    518  CA  PHE A  67       2.018  -1.208   4.000  1.00 93.44           C  
ATOM    519  C   PHE A  67       1.404  -1.822   5.253  1.00 93.44           C  
ATOM    520  CB  PHE A  67       1.048  -1.341   2.822  1.00 93.44           C  
ATOM    521  O   PHE A  67       1.194  -3.035   5.318  1.00 93.44           O  
ATOM    522  CG  PHE A  67       1.619  -0.875   1.510  1.00 93.44           C  
ATOM    523  CD1 PHE A  67       1.441   0.436   1.085  1.00 93.44           C  
ATOM    524  CD2 PHE A  67       2.334  -1.749   0.701  1.00 93.44           C  
ATOM    525  CE1 PHE A  67       1.969   0.870  -0.128  1.00 93.44           C  
ATOM    526  CE2 PHE A  67       2.864  -1.322  -0.513  1.00 93.44           C  
ATOM    527  CZ  PHE A  67       2.680  -0.013  -0.926  1.00 93.44           C  
ATOM    528  N   MET A  68       1.247  -0.919   6.166  1.00 92.48           N  
ATOM    529  CA  MET A  68       0.771  -1.427   7.450  1.00 92.48           C  
ATOM    530  C   MET A  68      -0.534  -0.749   7.853  1.00 92.48           C  
ATOM    531  CB  MET A  68       1.827  -1.219   8.537  1.00 92.48           C  
ATOM    532  O   MET A  68      -0.671   0.469   7.724  1.00 92.48           O  
ATOM    533  CG  MET A  68       3.130  -1.955   8.274  1.00 92.48           C  
ATOM    534  SD  MET A  68       4.429  -1.545   9.503  1.00 92.48           S  
ATOM    535  CE  MET A  68       4.998   0.049   8.848  1.00 92.48           C  
ATOM    536  N   LEU A  69      -1.468  -1.574   8.299  1.00 88.75           N  
ATOM    537  CA  LEU A  69      -2.693  -1.124   8.951  1.00 88.75           C  
ATOM    538  C   LEU A  69      -2.859  -1.787  10.314  1.00 88.75           C  
ATOM    539  CB  LEU A  69      -3.910  -1.426   8.072  1.00 88.75           C  
ATOM    540  O   LEU A  69      -2.849  -3.016  10.417  1.00 88.75           O  
ATOM    541  CG  LEU A  69      -5.280  -1.141   8.689  1.00 88.75           C  
ATOM    542  CD1 LEU A  69      -5.514   0.363   8.786  1.00 88.75           C  
ATOM    543  CD2 LEU A  69      -6.383  -1.807   7.874  1.00 88.75           C  
ATOM    544  N   ALA A  70      -2.884  -0.928  11.310  1.00 88.99           N  
ATOM    545  CA  ALA A  70      -3.083  -1.464  12.655  1.00 88.99           C  
ATOM    546  C   ALA A  70      -3.977  -0.546  13.484  1.00 88.99           C  
ATOM    547  CB  ALA A  70      -1.740  -1.664  13.352  1.00 88.99           C  
ATOM    548  O   ALA A  70      -3.961   0.674  13.304  1.00 88.99           O  
ATOM    549  N   ARG A  71      -4.818  -1.090  14.400  1.00 85.23           N  
ATOM    550  CA  ARG A  71      -5.677  -0.313  15.288  1.00 85.23           C  
ATOM    551  C   ARG A  71      -5.066  -0.199  16.680  1.00 85.23           C  
ATOM    552  CB  ARG A  71      -7.069  -0.941  15.376  1.00 85.23           C  
ATOM    553  O   ARG A  71      -5.467   0.656  17.472  1.00 85.23           O  
ATOM    554  CG  ARG A  71      -7.888  -0.805  14.102  1.00 85.23           C  
ATOM    555  CD  ARG A  71      -9.368  -1.062  14.353  1.00 85.23           C  
ATOM    556  NE  ARG A  71     -10.173  -0.770  13.171  1.00 85.23           N  
ATOM    557  NH1 ARG A  71     -12.206  -1.069  14.228  1.00 85.23           N  
ATOM    558  NH2 ARG A  71     -12.136  -0.500  12.008  1.00 85.23           N  
ATOM    559  CZ  ARG A  71     -11.503  -0.780  13.138  1.00 85.23           C  
ATOM    560  N   ASP A  72      -4.123  -1.039  16.918  1.00 86.79           N  
ATOM    561  CA  ASP A  72      -3.505  -0.986  18.240  1.00 86.79           C  
ATOM    562  C   ASP A  72      -1.988  -0.849  18.132  1.00 86.79           C  
ATOM    563  CB  ASP A  72      -3.865  -2.232  19.051  1.00 86.79           C  
ATOM    564  O   ASP A  72      -1.386  -1.307  17.158  1.00 86.79           O  
ATOM    565  CG  ASP A  72      -3.191  -3.491  18.534  1.00 86.79           C  
ATOM    566  OD1 ASP A  72      -2.097  -3.843  19.024  1.00 86.79           O  
ATOM    567  OD2 ASP A  72      -3.759  -4.136  17.625  1.00 86.79           O  
ATOM    568  N   GLU A  73      -1.366  -0.165  19.024  1.00 90.26           N  
ATOM    569  CA  GLU A  73       0.045   0.211  19.042  1.00 90.26           C  
ATOM    570  C   GLU A  73       0.942  -1.018  19.166  1.00 90.26           C  
ATOM    571  CB  GLU A  73       0.327   1.186  20.188  1.00 90.26           C  
ATOM    572  O   GLU A  73       2.015  -1.073  18.562  1.00 90.26           O  
ATOM    573  CG  GLU A  73      -0.230   2.583  19.957  1.00 90.26           C  
ATOM    574  CD  GLU A  73       0.141   3.566  21.057  1.00 90.26           C  
ATOM    575  OE1 GLU A  73      -0.282   4.742  20.988  1.00 90.26           O  
ATOM    576  OE2 GLU A  73       0.861   3.156  21.994  1.00 90.26           O  
ATOM    577  N   LYS A  74       0.438  -1.964  19.897  1.00 91.52           N  
ATOM    578  CA  LYS A  74       1.230  -3.179  20.067  1.00 91.52           C  
ATOM    579  C   LYS A  74       1.428  -3.897  18.735  1.00 91.52           C  
ATOM    580  CB  LYS A  74       0.564  -4.117  21.074  1.00 91.52           C  
ATOM    581  O   LYS A  74       2.548  -4.281  18.392  1.00 91.52           O  
ATOM    582  CG  LYS A  74       1.384  -5.357  21.402  1.00 91.52           C  
ATOM    583  CD  LYS A  74       0.670  -6.249  22.410  1.00 91.52           C  
ATOM    584  CE  LYS A  74       1.451  -7.528  22.676  1.00 91.52           C  
ATOM    585  NZ  LYS A  74       0.730  -8.430  23.624  1.00 91.52           N  
ATOM    586  N   ALA A  75       0.367  -4.085  17.954  1.00 89.78           N  
ATOM    587  CA  ALA A  75       0.448  -4.711  16.636  1.00 89.78           C  
ATOM    588  C   ALA A  75       1.341  -3.903  15.699  1.00 89.78           C  
ATOM    589  CB  ALA A  75      -0.947  -4.866  16.035  1.00 89.78           C  
ATOM    590  O   ALA A  75       2.154  -4.469  14.965  1.00 89.78           O  
ATOM    591  N   MET A  76       1.193  -2.628  15.757  1.00 91.51           N  
ATOM    592  CA  MET A  76       1.989  -1.744  14.910  1.00 91.51           C  
ATOM    593  C   MET A  76       3.479  -1.923  15.186  1.00 91.51           C  
ATOM    594  CB  MET A  76       1.589  -0.284  15.130  1.00 91.51           C  
ATOM    595  O   MET A  76       4.280  -2.017  14.254  1.00 91.51           O  
ATOM    596  CG  MET A  76       2.337   0.697  14.242  1.00 91.51           C  
ATOM    597  SD  MET A  76       2.089   0.359  12.456  1.00 91.51           S  
ATOM    598  CE  MET A  76       0.417   1.028  12.233  1.00 91.51           C  
ATOM    599  N   LYS A  77       3.876  -1.975  16.371  1.00 92.66           N  
ATOM    600  CA  LYS A  77       5.272  -2.160  16.754  1.00 92.66           C  
ATOM    601  C   LYS A  77       5.810  -3.495  16.247  1.00 92.66           C  
ATOM    602  CB  LYS A  77       5.428  -2.075  18.274  1.00 92.66           C  
ATOM    603  O   LYS A  77       6.928  -3.564  15.731  1.00 92.66           O  
ATOM    604  CG  LYS A  77       5.357  -0.659  18.825  1.00 92.66           C  
ATOM    605  CD  LYS A  77       5.609  -0.631  20.327  1.00 92.66           C  
ATOM    606  CE  LYS A  77       5.487   0.779  20.889  1.00 92.66           C  
ATOM    607  NZ  LYS A  77       5.690   0.805  22.369  1.00 92.66           N  
ATOM    608  N   GLU A  78       5.019  -4.545  16.397  1.00 93.60           N  
ATOM    609  CA  GLU A  78       5.426  -5.857  15.903  1.00 93.60           C  
ATOM    610  C   GLU A  78       5.579  -5.851  14.385  1.00 93.60           C  
ATOM    611  CB  GLU A  78       4.417  -6.927  16.326  1.00 93.60           C  
ATOM    612  O   GLU A  78       6.541  -6.407  13.850  1.00 93.60           O  
ATOM    613  CG  GLU A  78       4.419  -7.219  17.820  1.00 93.60           C  
ATOM    614  CD  GLU A  78       3.391  -8.261  18.230  1.00 93.60           C  
ATOM    615  OE1 GLU A  78       3.383  -8.674  19.411  1.00 93.60           O  
ATOM    616  OE2 GLU A  78       2.586  -8.667  17.362  1.00 93.60           O  
ATOM    617  N   PHE A  79       4.592  -5.213  13.721  1.00 94.00           N  
ATOM    618  CA  PHE A  79       4.675  -5.089  12.271  1.00 94.00           C  
ATOM    619  C   PHE A  79       5.929  -4.325  11.863  1.00 94.00           C  
ATOM    620  CB  PHE A  79       3.430  -4.387  11.718  1.00 94.00           C  
ATOM    621  O   PHE A  79       6.604  -4.698  10.902  1.00 94.00           O  
ATOM    622  CG  PHE A  79       2.198  -5.250  11.714  1.00 94.00           C  
ATOM    623  CD1 PHE A  79       2.300  -6.632  11.817  1.00 94.00           C  
ATOM    624  CD2 PHE A  79       0.936  -4.680  11.607  1.00 94.00           C  
ATOM    625  CE1 PHE A  79       1.161  -7.434  11.813  1.00 94.00           C  
ATOM    626  CE2 PHE A  79      -0.207  -5.474  11.603  1.00 94.00           C  
ATOM    627  CZ  PHE A  79      -0.092  -6.851  11.705  1.00 94.00           C  
ATOM    628  N   GLN A  80       6.263  -3.269  12.572  1.00 92.20           N  
ATOM    629  CA  GLN A  80       7.430  -2.452  12.256  1.00 92.20           C  
ATOM    630  C   GLN A  80       8.718  -3.261  12.384  1.00 92.20           C  
ATOM    631  CB  GLN A  80       7.490  -1.225  13.167  1.00 92.20           C  
ATOM    632  O   GLN A  80       9.614  -3.148  11.545  1.00 92.20           O  
ATOM    633  CG  GLN A  80       6.433  -0.174  12.853  1.00 92.20           C  
ATOM    634  CD  GLN A  80       6.474   1.004  13.808  1.00 92.20           C  
ATOM    635  NE2 GLN A  80       6.197   2.196  13.291  1.00 92.20           N  
ATOM    636  OE1 GLN A  80       6.751   0.843  15.001  1.00 92.20           O  
ATOM    637  N   LYS A  81       8.782  -4.003  13.449  1.00 93.16           N  
ATOM    638  CA  LYS A  81       9.955  -4.849  13.650  1.00 93.16           C  
ATOM    639  C   LYS A  81      10.133  -5.826  12.491  1.00 93.16           C  
ATOM    640  CB  LYS A  81       9.845  -5.616  14.969  1.00 93.16           C  
ATOM    641  O   LYS A  81      11.239  -5.983  11.970  1.00 93.16           O  
ATOM    642  CG  LYS A  81      10.074  -4.758  16.204  1.00 93.16           C  
ATOM    643  CD  LYS A  81       9.980  -5.582  17.482  1.00 93.16           C  
ATOM    644  CE  LYS A  81      10.098  -4.706  18.723  1.00 93.16           C  
ATOM    645  NZ  LYS A  81       9.964  -5.504  19.978  1.00 93.16           N  
ATOM    646  N   GLU A  82       9.043  -6.426  12.156  1.00 92.93           N  
ATOM    647  CA  GLU A  82       9.079  -7.363  11.036  1.00 92.93           C  
ATOM    648  C   GLU A  82       9.463  -6.658   9.739  1.00 92.93           C  
ATOM    649  CB  GLU A  82       7.727  -8.061  10.875  1.00 92.93           C  
ATOM    650  O   GLU A  82      10.294  -7.157   8.977  1.00 92.93           O  
ATOM    651  CG  GLU A  82       7.707  -9.118   9.780  1.00 92.93           C  
ATOM    652  CD  GLU A  82       6.394  -9.881   9.706  1.00 92.93           C  
ATOM    653  OE1 GLU A  82       6.173 -10.615   8.716  1.00 92.93           O  
ATOM    654  OE2 GLU A  82       5.579  -9.743  10.645  1.00 92.93           O  
ATOM    655  N   ALA A  83       8.881  -5.556   9.482  1.00 92.32           N  
ATOM    656  CA  ALA A  83       9.118  -4.791   8.260  1.00 92.32           C  
ATOM    657  C   ALA A  83      10.581  -4.372   8.150  1.00 92.32           C  
ATOM    658  CB  ALA A  83       8.211  -3.564   8.216  1.00 92.32           C  
ATOM    659  O   ALA A  83      11.154  -4.375   7.058  1.00 92.32           O  
ATOM    660  N   GLU A  84      11.204  -4.050   9.207  1.00 91.61           N  
ATOM    661  CA  GLU A  84      12.568  -3.529   9.220  1.00 91.61           C  
ATOM    662  C   GLU A  84      13.565  -4.583   8.749  1.00 91.61           C  
ATOM    663  CB  GLU A  84      12.943  -3.038  10.621  1.00 91.61           C  
ATOM    664  O   GLU A  84      14.654  -4.248   8.277  1.00 91.61           O  
ATOM    665  CG  GLU A  84      12.242  -1.751  11.030  1.00 91.61           C  
ATOM    666  CD  GLU A  84      12.624  -1.276  12.422  1.00 91.61           C  
ATOM    667  OE1 GLU A  84      12.274  -0.132  12.791  1.00 91.61           O  
ATOM    668  OE2 GLU A  84      13.281  -2.053  13.150  1.00 91.61           O  
ATOM    669  N   LYS A  85      13.183  -5.814   8.791  1.00 93.01           N  
ATOM    670  CA  LYS A  85      14.061  -6.898   8.362  1.00 93.01           C  
ATOM    671  C   LYS A  85      14.260  -6.878   6.849  1.00 93.01           C  
ATOM    672  CB  LYS A  85      13.498  -8.251   8.798  1.00 93.01           C  
ATOM    673  O   LYS A  85      15.221  -7.455   6.336  1.00 93.01           O  
ATOM    674  CG  LYS A  85      13.412  -8.428  10.307  1.00 93.01           C  
ATOM    675  CD  LYS A  85      12.777  -9.762  10.678  1.00 93.01           C  
ATOM    676  CE  LYS A  85      12.604  -9.900  12.185  1.00 93.01           C  
ATOM    677  NZ  LYS A  85      11.911 -11.172  12.549  1.00 93.01           N  
ATOM    678  N   TYR A  86      13.410  -6.086   6.213  1.00 91.82           N  
ATOM    679  CA  TYR A  86      13.412  -6.138   4.755  1.00 91.82           C  
ATOM    680  C   TYR A  86      13.984  -4.854   4.165  1.00 91.82           C  
ATOM    681  CB  TYR A  86      11.995  -6.370   4.223  1.00 91.82           C  
ATOM    682  O   TYR A  86      13.904  -4.630   2.955  1.00 91.82           O  
ATOM    683  CG  TYR A  86      11.411  -7.706   4.614  1.00 91.82           C  
ATOM    684  CD1 TYR A  86      11.560  -8.821   3.791  1.00 91.82           C  
ATOM    685  CD2 TYR A  86      10.710  -7.857   5.805  1.00 91.82           C  
ATOM    686  CE1 TYR A  86      11.023 -10.054   4.146  1.00 91.82           C  
ATOM    687  CE2 TYR A  86      10.169  -9.086   6.170  1.00 91.82           C  
ATOM    688  OH  TYR A  86       9.796 -11.394   5.692  1.00 91.82           O  
ATOM    689  CZ  TYR A  86      10.330 -10.176   5.336  1.00 91.82           C  
ATOM    690  N   ASN A  87      14.533  -3.970   4.963  1.00 91.00           N  
ATOM    691  CA  ASN A  87      15.101  -2.706   4.504  1.00 91.00           C  
ATOM    692  C   ASN A  87      14.223  -2.051   3.442  1.00 91.00           C  
ATOM    693  CB  ASN A  87      16.517  -2.918   3.965  1.00 91.00           C  
ATOM    694  O   ASN A  87      14.656  -1.859   2.304  1.00 91.00           O  
ATOM    695  CG  ASN A  87      17.495  -3.339   5.044  1.00 91.00           C  
ATOM    696  ND2 ASN A  87      18.403  -4.246   4.701  1.00 91.00           N  
ATOM    697  OD1 ASN A  87      17.436  -2.854   6.177  1.00 91.00           O  
ATOM    698  N   PRO A  88      12.919  -1.754   3.862  1.00 92.79           N  
ATOM    699  CA  PRO A  88      11.960  -1.199   2.905  1.00 92.79           C  
ATOM    700  C   PRO A  88      12.373   0.177   2.386  1.00 92.79           C  
ATOM    701  CB  PRO A  88      10.664  -1.110   3.715  1.00 92.79           C  
ATOM    702  O   PRO A  88      12.954   0.972   3.129  1.00 92.79           O  
ATOM    703  CG  PRO A  88      11.111  -0.967   5.135  1.00 92.79           C  
ATOM    704  CD  PRO A  88      12.390  -1.732   5.311  1.00 92.79           C  
ATOM    705  N   LYS A  89      12.040   0.466   1.111  1.00 91.97           N  
ATOM    706  CA  LYS A  89      12.251   1.793   0.539  1.00 91.97           C  
ATOM    707  C   LYS A  89      11.196   2.778   1.032  1.00 91.97           C  
ATOM    708  CB  LYS A  89      12.233   1.727  -0.989  1.00 91.97           C  
ATOM    709  O   LYS A  89      11.500   3.946   1.284  1.00 91.97           O  
ATOM    710  CG  LYS A  89      13.484   1.110  -1.597  1.00 91.97           C  
ATOM    711  CD  LYS A  89      13.536   1.321  -3.105  1.00 91.97           C  
ATOM    712  CE  LYS A  89      14.865   0.862  -3.689  1.00 91.97           C  
ATOM    713  NZ  LYS A  89      14.903   1.026  -5.173  1.00 91.97           N  
ATOM    714  N   ILE A  90      10.052   2.309   1.157  1.00 92.51           N  
ATOM    715  CA  ILE A  90       8.935   3.121   1.627  1.00 92.51           C  
ATOM    716  C   ILE A  90       8.113   2.329   2.641  1.00 92.51           C  
ATOM    717  CB  ILE A  90       8.040   3.584   0.455  1.00 92.51           C  
ATOM    718  O   ILE A  90       7.811   1.153   2.423  1.00 92.51           O  
ATOM    719  CG1 ILE A  90       8.859   4.398  -0.552  1.00 92.51           C  
ATOM    720  CG2 ILE A  90       6.847   4.392   0.973  1.00 92.51           C  
ATOM    721  CD1 ILE A  90       9.408   5.703   0.007  1.00 92.51           C  
ATOM    722  N   ILE A  91       7.780   2.947   3.715  1.00 92.85           N  
ATOM    723  CA  ILE A  91       6.859   2.370   4.688  1.00 92.85           C  
ATOM    724  C   ILE A  91       5.656   3.292   4.870  1.00 92.85           C  
ATOM    725  CB  ILE A  91       7.554   2.121   6.046  1.00 92.85           C  
ATOM    726  O   ILE A  91       5.813   4.468   5.206  1.00 92.85           O  
ATOM    727  CG1 ILE A  91       8.763   1.196   5.866  1.00 92.85           C  
ATOM    728  CG2 ILE A  91       6.565   1.539   7.060  1.00 92.85           C  
ATOM    729  CD1 ILE A  91       9.589   1.003   7.130  1.00 92.85           C  
ATOM    730  N   VAL A  92       4.528   2.803   4.522  1.00 92.42           N  
ATOM    731  CA  VAL A  92       3.292   3.527   4.803  1.00 92.42           C  
ATOM    732  C   VAL A  92       2.551   2.856   5.957  1.00 92.42           C  
ATOM    733  CB  VAL A  92       2.382   3.600   3.556  1.00 92.42           C  
ATOM    734  O   VAL A  92       2.220   1.670   5.885  1.00 92.42           O  
ATOM    735  CG1 VAL A  92       1.130   4.423   3.850  1.00 92.42           C  
ATOM    736  CG2 VAL A  92       3.147   4.190   2.372  1.00 92.42           C  
ATOM    737  N   MET A  93       2.361   3.665   7.020  1.00 91.97           N  
ATOM    738  CA  MET A  93       1.695   3.153   8.214  1.00 91.97           C  
ATOM    739  C   MET A  93       0.415   3.931   8.499  1.00 91.97           C  
ATOM    740  CB  MET A  93       2.630   3.222   9.423  1.00 91.97           C  
ATOM    741  O   MET A  93       0.398   5.160   8.411  1.00 91.97           O  
ATOM    742  CG  MET A  93       3.933   2.462   9.234  1.00 91.97           C  
ATOM    743  SD  MET A  93       5.147   2.807  10.566  1.00 91.97           S  
ATOM    744  CE  MET A  93       5.717   4.454  10.060  1.00 91.97           C  
ATOM    745  N   VAL A  94      -0.557   3.147   8.910  1.00 88.76           N  
ATOM    746  CA  VAL A  94      -1.783   3.768   9.399  1.00 88.76           C  
ATOM    747  C   VAL A  94      -2.141   3.198  10.769  1.00 88.76           C  
ATOM    748  CB  VAL A  94      -2.956   3.562   8.413  1.00 88.76           C  
ATOM    749  O   VAL A  94      -2.358   1.992  10.909  1.00 88.76           O  
ATOM    750  CG1 VAL A  94      -4.214   4.266   8.917  1.00 88.76           C  
ATOM    751  CG2 VAL A  94      -2.578   4.067   7.022  1.00 88.76           C  
ATOM    752  N   LEU A  95      -2.168   4.081  11.743  1.00 88.57           N  
ATOM    753  CA  LEU A  95      -2.490   3.708  13.117  1.00 88.57           C  
ATOM    754  C   LEU A  95      -3.522   4.660  13.711  1.00 88.57           C  
ATOM    755  CB  LEU A  95      -1.226   3.702  13.981  1.00 88.57           C  
ATOM    756  O   LEU A  95      -3.235   5.841  13.920  1.00 88.57           O  
ATOM    757  CG  LEU A  95      -1.421   3.392  15.466  1.00 88.57           C  
ATOM    758  CD1 LEU A  95      -1.907   1.958  15.648  1.00 88.57           C  
ATOM    759  CD2 LEU A  95      -0.126   3.625  16.236  1.00 88.57           C  
ATOM    760  N   ASN A  96      -4.714   4.212  13.999  1.00 84.25           N  
ATOM    761  CA  ASN A  96      -5.762   4.967  14.677  1.00 84.25           C  
ATOM    762  C   ASN A  96      -5.947   6.349  14.057  1.00 84.25           C  
ATOM    763  CB  ASN A  96      -5.453   5.092  16.170  1.00 84.25           C  
ATOM    764  O   ASN A  96      -5.951   7.357  14.766  1.00 84.25           O  
ATOM    765  CG  ASN A  96      -5.685   3.798  16.925  1.00 84.25           C  
ATOM    766  ND2 ASN A  96      -5.027   3.652  18.069  1.00 84.25           N  
ATOM    767  OD1 ASN A  96      -6.449   2.936  16.482  1.00 84.25           O  
ATOM    768  N   GLY A  97      -5.997   6.452  12.701  1.00 82.27           N  
ATOM    769  CA  GLY A  97      -6.264   7.725  12.051  1.00 82.27           C  
ATOM    770  C   GLY A  97      -5.012   8.546  11.809  1.00 82.27           C  
ATOM    771  O   GLY A  97      -5.094   9.708  11.405  1.00 82.27           O  
ATOM    772  N   ARG A  98      -3.940   7.949  12.162  1.00 90.14           N  
ATOM    773  CA  ARG A  98      -2.649   8.589  11.932  1.00 90.14           C  
ATOM    774  C   ARG A  98      -1.899   7.914  10.788  1.00 90.14           C  
ATOM    775  CB  ARG A  98      -1.800   8.560  13.204  1.00 90.14           C  
ATOM    776  O   ARG A  98      -1.660   6.706  10.823  1.00 90.14           O  
ATOM    777  CG  ARG A  98      -0.513   9.363  13.104  1.00 90.14           C  
ATOM    778  CD  ARG A  98       0.300   9.289  14.389  1.00 90.14           C  
ATOM    779  NE  ARG A  98      -0.422   9.871  15.517  1.00 90.14           N  
ATOM    780  NH1 ARG A  98       0.957   8.963  17.134  1.00 90.14           N  
ATOM    781  NH2 ARG A  98      -0.819  10.277  17.742  1.00 90.14           N  
ATOM    782  CZ  ARG A  98      -0.093   9.702  16.795  1.00 90.14           C  
ATOM    783  N   VAL A  99      -1.619   8.690   9.786  1.00 91.42           N  
ATOM    784  CA  VAL A  99      -0.859   8.201   8.641  1.00 91.42           C  
ATOM    785  C   VAL A  99       0.613   8.577   8.798  1.00 91.42           C  
ATOM    786  CB  VAL A  99      -1.413   8.761   7.311  1.00 91.42           C  
ATOM    787  O   VAL A  99       0.938   9.735   9.071  1.00 91.42           O  
ATOM    788  CG1 VAL A  99      -0.552   8.306   6.134  1.00 91.42           C  
ATOM    789  CG2 VAL A  99      -2.865   8.328   7.114  1.00 91.42           C  
ATOM    790  N   ARG A 100       1.463   7.609   8.696  1.00 93.45           N  
ATOM    791  CA  ARG A 100       2.903   7.842   8.734  1.00 93.45           C  
ATOM    792  C   ARG A 100       3.581   7.291   7.484  1.00 93.45           C  
ATOM    793  CB  ARG A 100       3.518   7.210   9.985  1.00 93.45           C  
ATOM    794  O   ARG A 100       3.248   6.197   7.022  1.00 93.45           O  
ATOM    795  CG  ARG A 100       3.104   7.885  11.283  1.00 93.45           C  
ATOM    796  CD  ARG A 100       3.635   7.141  12.500  1.00 93.45           C  
ATOM    797  NE  ARG A 100       5.095   7.139  12.537  1.00 93.45           N  
ATOM    798  NH1 ARG A 100       5.258   5.503  14.160  1.00 93.45           N  
ATOM    799  NH2 ARG A 100       7.154   6.442  13.276  1.00 93.45           N  
ATOM    800  CZ  ARG A 100       5.832   6.362  13.324  1.00 93.45           C  
ATOM    801  N   VAL A 101       4.378   8.057   6.934  1.00 94.69           N  
ATOM    802  CA  VAL A 101       5.148   7.637   5.767  1.00 94.69           C  
ATOM    803  C   VAL A 101       6.640   7.808   6.044  1.00 94.69           C  
ATOM    804  CB  VAL A 101       4.745   8.432   4.505  1.00 94.69           C  
ATOM    805  O   VAL A 101       7.082   8.883   6.456  1.00 94.69           O  
ATOM    806  CG1 VAL A 101       5.555   7.971   3.295  1.00 94.69           C  
ATOM    807  CG2 VAL A 101       3.249   8.286   4.238  1.00 94.69           C  
ATOM    808  N   ARG A 102       7.384   6.767   5.897  1.00 95.18           N  
ATOM    809  CA  ARG A 102       8.840   6.818   5.994  1.00 95.18           C  
ATOM    810  C   ARG A 102       9.487   6.629   4.626  1.00 95.18           C  
ATOM    811  CB  ARG A 102       9.351   5.753   6.967  1.00 95.18           C  
ATOM    812  O   ARG A 102       9.141   5.701   3.893  1.00 95.18           O  
ATOM    813  CG  ARG A 102      10.848   5.823   7.226  1.00 95.18           C  
ATOM    814  CD  ARG A 102      11.296   4.771   8.231  1.00 95.18           C  
ATOM    815  NE  ARG A 102      11.255   3.428   7.660  1.00 95.18           N  
ATOM    816  NH1 ARG A 102      12.199   2.394   9.497  1.00 95.18           N  
ATOM    817  NH2 ARG A 102      11.601   1.157   7.662  1.00 95.18           N  
ATOM    818  CZ  ARG A 102      11.685   2.330   8.274  1.00 95.18           C  
ATOM    819  N   ASN A 103      10.407   7.540   4.360  1.00 95.33           N  
ATOM    820  CA  ASN A 103      11.104   7.503   3.078  1.00 95.33           C  
ATOM    821  C   ASN A 103      12.526   6.971   3.228  1.00 95.33           C  
ATOM    822  CB  ASN A 103      11.122   8.893   2.437  1.00 95.33           C  
ATOM    823  O   ASN A 103      13.419   7.691   3.677  1.00 95.33           O  
ATOM    824  CG  ASN A 103      11.805   8.903   1.084  1.00 95.33           C  
ATOM    825  ND2 ASN A 103      12.003  10.092   0.529  1.00 95.33           N  
ATOM    826  OD1 ASN A 103      12.150   7.850   0.541  1.00 95.33           O  
ATOM    827  N   GLY A 104      12.730   5.671   2.812  1.00 92.12           N  
ATOM    828  CA  GLY A 104      14.041   5.045   2.879  1.00 92.12           C  
ATOM    829  C   GLY A 104      14.812   5.134   1.576  1.00 92.12           C  
ATOM    830  O   GLY A 104      15.852   4.491   1.419  1.00 92.12           O  
ATOM    831  N   THR A 105      14.331   5.881   0.684  1.00 91.35           N  
ATOM    832  CA  THR A 105      15.014   6.041  -0.595  1.00 91.35           C  
ATOM    833  C   THR A 105      16.102   7.107  -0.497  1.00 91.35           C  
ATOM    834  CB  THR A 105      14.025   6.416  -1.714  1.00 91.35           C  
ATOM    835  O   THR A 105      16.335   7.668   0.576  1.00 91.35           O  
ATOM    836  CG2 THR A 105      12.773   5.546  -1.655  1.00 91.35           C  
ATOM    837  OG1 THR A 105      13.646   7.790  -1.569  1.00 91.35           O  
ATOM    838  N   ASP A 106      16.817   7.362  -1.661  1.00 92.01           N  
ATOM    839  CA  ASP A 106      17.891   8.351  -1.684  1.00 92.01           C  
ATOM    840  C   ASP A 106      17.414   9.666  -2.296  1.00 92.01           C  
ATOM    841  CB  ASP A 106      19.097   7.816  -2.459  1.00 92.01           C  
ATOM    842  O   ASP A 106      18.222  10.549  -2.591  1.00 92.01           O  
ATOM    843  CG  ASP A 106      18.757   7.424  -3.887  1.00 92.01           C  
ATOM    844  OD1 ASP A 106      17.561   7.417  -4.249  1.00 92.01           O  
ATOM    845  OD2 ASP A 106      19.694   7.116  -4.655  1.00 92.01           O  
ATOM    846  N   ARG A 107      16.066   9.810  -2.533  1.00 93.74           N  
ATOM    847  CA  ARG A 107      15.469  11.007  -3.115  1.00 93.74           C  
ATOM    848  C   ARG A 107      14.221  11.427  -2.344  1.00 93.74           C  
ATOM    849  CB  ARG A 107      15.122  10.775  -4.587  1.00 93.74           C  
ATOM    850  O   ARG A 107      13.617  10.614  -1.641  1.00 93.74           O  
ATOM    851  CG  ARG A 107      14.185   9.601  -4.821  1.00 93.74           C  
ATOM    852  CD  ARG A 107      14.041   9.280  -6.302  1.00 93.74           C  
ATOM    853  NE  ARG A 107      14.324   7.875  -6.580  1.00 93.74           N  
ATOM    854  NH1 ARG A 107      14.092   8.067  -8.870  1.00 93.74           N  
ATOM    855  NH2 ARG A 107      14.612   6.041  -7.932  1.00 93.74           N  
ATOM    856  CZ  ARG A 107      14.342   7.331  -7.793  1.00 93.74           C  
ATOM    857  N   PRO A 108      13.895  12.764  -2.545  1.00 95.04           N  
ATOM    858  CA  PRO A 108      12.648  13.203  -1.914  1.00 95.04           C  
ATOM    859  C   PRO A 108      11.413  12.559  -2.540  1.00 95.04           C  
ATOM    860  CB  PRO A 108      12.650  14.716  -2.143  1.00 95.04           C  
ATOM    861  O   PRO A 108      11.421  12.224  -3.727  1.00 95.04           O  
ATOM    862  CG  PRO A 108      13.524  14.921  -3.339  1.00 95.04           C  
ATOM    863  CD  PRO A 108      14.540  13.816  -3.381  1.00 95.04           C  
ATOM    864  N   CYS A 109      10.435  12.291  -1.716  1.00 95.96           N  
ATOM    865  CA  CYS A 109       9.166  11.742  -2.178  1.00 95.96           C  
ATOM    866  C   CYS A 109       8.032  12.739  -1.971  1.00 95.96           C  
ATOM    867  CB  CYS A 109       8.849  10.437  -1.449  1.00 95.96           C  
ATOM    868  O   CYS A 109       8.017  13.470  -0.979  1.00 95.96           O  
ATOM    869  SG  CYS A 109      10.012   9.102  -1.806  1.00 95.96           S  
ATOM    870  N   ARG A 110       7.221  12.816  -2.962  1.00 96.65           N  
ATOM    871  CA  ARG A 110       5.969  13.550  -2.820  1.00 96.65           C  
ATOM    872  C   ARG A 110       4.858  12.643  -2.301  1.00 96.65           C  
ATOM    873  CB  ARG A 110       5.555  14.173  -4.155  1.00 96.65           C  
ATOM    874  O   ARG A 110       4.573  11.600  -2.894  1.00 96.65           O  
ATOM    875  CG  ARG A 110       4.354  15.099  -4.057  1.00 96.65           C  
ATOM    876  CD  ARG A 110       4.038  15.757  -5.393  1.00 96.65           C  
ATOM    877  NE  ARG A 110       5.020  16.783  -5.734  1.00 96.65           N  
ATOM    878  NH1 ARG A 110       4.455  16.874  -7.972  1.00 96.65           N  
ATOM    879  NH2 ARG A 110       6.119  18.220  -7.150  1.00 96.65           N  
ATOM    880  CZ  ARG A 110       5.196  17.290  -6.951  1.00 96.65           C  
ATOM    881  N   VAL A 111       4.300  13.027  -1.172  1.00 95.32           N  
ATOM    882  CA  VAL A 111       3.244  12.231  -0.556  1.00 95.32           C  
ATOM    883  C   VAL A 111       1.926  13.001  -0.596  1.00 95.32           C  
ATOM    884  CB  VAL A 111       3.595  11.851   0.900  1.00 95.32           C  
ATOM    885  O   VAL A 111       1.847  14.135  -0.116  1.00 95.32           O  
ATOM    886  CG1 VAL A 111       2.464  11.046   1.536  1.00 95.32           C  
ATOM    887  CG2 VAL A 111       4.905  11.066   0.945  1.00 95.32           C  
ATOM    888  N   ARG A 112       0.956  12.381  -1.212  1.00 94.97           N  
ATOM    889  CA  ARG A 112      -0.389  12.943  -1.269  1.00 94.97           C  
ATOM    890  C   ARG A 112      -1.352  12.149  -0.393  1.00 94.97           C  
ATOM    891  CB  ARG A 112      -0.898  12.974  -2.712  1.00 94.97           C  
ATOM    892  O   ARG A 112      -1.528  10.945  -0.588  1.00 94.97           O  
ATOM    893  CG  ARG A 112      -2.259  13.631  -2.871  1.00 94.97           C  
ATOM    894  CD  ARG A 112      -2.755  13.561  -4.309  1.00 94.97           C  
ATOM    895  NE  ARG A 112      -1.896  14.322  -5.213  1.00 94.97           N  
ATOM    896  NH1 ARG A 112      -2.591  13.228  -7.126  1.00 94.97           N  
ATOM    897  NH2 ARG A 112      -1.021  14.894  -7.258  1.00 94.97           N  
ATOM    898  CZ  ARG A 112      -1.838  14.146  -6.530  1.00 94.97           C  
ATOM    899  N   VAL A 113      -1.905  12.794   0.596  1.00 93.13           N  
ATOM    900  CA  VAL A 113      -2.889  12.182   1.483  1.00 93.13           C  
ATOM    901  C   VAL A 113      -4.279  12.731   1.171  1.00 93.13           C  
ATOM    902  CB  VAL A 113      -2.542  12.424   2.969  1.00 93.13           C  
ATOM    903  O   VAL A 113      -4.515  13.937   1.274  1.00 93.13           O  
ATOM    904  CG1 VAL A 113      -3.559  11.738   3.880  1.00 93.13           C  
ATOM    905  CG2 VAL A 113      -1.129  11.931   3.274  1.00 93.13           C  
ATOM    906  N   THR A 114      -5.156  11.859   0.682  1.00 91.65           N  
ATOM    907  CA  THR A 114      -6.544  12.218   0.414  1.00 91.65           C  
ATOM    908  C   THR A 114      -7.476  11.572   1.435  1.00 91.65           C  
ATOM    909  CB  THR A 114      -6.965  11.799  -1.007  1.00 91.65           C  
ATOM    910  O   THR A 114      -7.492  10.348   1.582  1.00 91.65           O  
ATOM    911  CG2 THR A 114      -8.374  12.284  -1.328  1.00 91.65           C  
ATOM    912  OG1 THR A 114      -6.049  12.361  -1.955  1.00 91.65           O  
ATOM    913  N   ALA A 115      -8.213  12.373   2.220  1.00 88.50           N  
ATOM    914  CA  ALA A 115      -9.172  11.925   3.227  1.00 88.50           C  
ATOM    915  C   ALA A 115     -10.336  12.904   3.350  1.00 88.50           C  
ATOM    916  CB  ALA A 115      -8.483  11.751   4.578  1.00 88.50           C  
ATOM    917  O   ALA A 115     -10.137  14.121   3.328  1.00 88.50           O  
ATOM    918  N   GLY A 116     -11.595  12.383   3.402  1.00 84.99           N  
ATOM    919  CA  GLY A 116     -12.771  13.210   3.626  1.00 84.99           C  
ATOM    920  C   GLY A 116     -12.986  14.247   2.540  1.00 84.99           C  
ATOM    921  O   GLY A 116     -13.466  15.349   2.813  1.00 84.99           O  
ATOM    922  N   GLY A 117     -12.509  14.024   1.340  1.00 85.86           N  
ATOM    923  CA  GLY A 117     -12.685  14.908   0.199  1.00 85.86           C  
ATOM    924  C   GLY A 117     -11.589  15.949   0.076  1.00 85.86           C  
ATOM    925  O   GLY A 117     -11.637  16.806  -0.809  1.00 85.86           O  
ATOM    926  N   GLU A 118     -10.667  15.974   0.999  1.00 90.33           N  
ATOM    927  CA  GLU A 118      -9.547  16.910   0.969  1.00 90.33           C  
ATOM    928  C   GLU A 118      -8.240  16.195   0.636  1.00 90.33           C  
ATOM    929  CB  GLU A 118      -9.421  17.641   2.307  1.00 90.33           C  
ATOM    930  O   GLU A 118      -8.062  15.024   0.979  1.00 90.33           O  
ATOM    931  CG  GLU A 118     -10.593  18.560   2.619  1.00 90.33           C  
ATOM    932  CD  GLU A 118     -10.459  19.271   3.956  1.00 90.33           C  
ATOM    933  OE1 GLU A 118     -11.372  20.043   4.327  1.00 90.33           O  
ATOM    934  OE2 GLU A 118      -9.433  19.054   4.639  1.00 90.33           O  
ATOM    935  N   THR A 119      -7.431  16.967  -0.193  1.00 93.91           N  
ATOM    936  CA  THR A 119      -6.112  16.454  -0.547  1.00 93.91           C  
ATOM    937  C   THR A 119      -5.016  17.395  -0.055  1.00 93.91           C  
ATOM    938  CB  THR A 119      -5.979  16.258  -2.068  1.00 93.91           C  
ATOM    939  O   THR A 119      -5.086  18.606  -0.275  1.00 93.91           O  
ATOM    940  CG2 THR A 119      -4.595  15.734  -2.436  1.00 93.91           C  
ATOM    941  OG1 THR A 119      -6.966  15.319  -2.511  1.00 93.91           O  
ATOM    942  N   ARG A 120      -4.094  16.719   0.717  1.00 93.96           N  
ATOM    943  CA  ARG A 120      -2.903  17.454   1.130  1.00 93.96           C  
ATOM    944  C   ARG A 120      -1.641  16.816   0.561  1.00 93.96           C  
ATOM    945  CB  ARG A 120      -2.815  17.521   2.656  1.00 93.96           C  
ATOM    946  O   ARG A 120      -1.525  15.589   0.516  1.00 93.96           O  
ATOM    947  CG  ARG A 120      -3.953  18.292   3.306  1.00 93.96           C  
ATOM    948  CD  ARG A 120      -3.843  18.288   4.824  1.00 93.96           C  
ATOM    949  NE  ARG A 120      -5.050  18.814   5.454  1.00 93.96           N  
ATOM    950  NH1 ARG A 120      -4.312  18.489   7.619  1.00 93.96           N  
ATOM    951  NH2 ARG A 120      -6.383  19.394   7.232  1.00 93.96           N  
ATOM    952  CZ  ARG A 120      -5.246  18.898   6.767  1.00 93.96           C  
ATOM    953  N   GLU A 121      -0.697  17.658   0.138  1.00 96.04           N  
ATOM    954  CA  GLU A 121       0.560  17.180  -0.430  1.00 96.04           C  
ATOM    955  C   GLU A 121       1.746  17.567   0.450  1.00 96.04           C  
ATOM    956  CB  GLU A 121       0.754  17.730  -1.845  1.00 96.04           C  
ATOM    957  O   GLU A 121       1.788  18.673   0.992  1.00 96.04           O  
ATOM    958  CG  GLU A 121      -0.247  17.190  -2.857  1.00 96.04           C  
ATOM    959  CD  GLU A 121       0.049  17.624  -4.284  1.00 96.04           C  
ATOM    960  OE1 GLU A 121      -0.762  17.325  -5.189  1.00 96.04           O  
ATOM    961  OE2 GLU A 121       1.100  18.268  -4.497  1.00 96.04           O  
ATOM    962  N   TYR A 122       2.645  16.556   0.589  1.00 96.08           N  
ATOM    963  CA  TYR A 122       3.835  16.762   1.408  1.00 96.08           C  
ATOM    964  C   TYR A 122       5.084  16.270   0.688  1.00 96.08           C  
ATOM    965  CB  TYR A 122       3.692  16.045   2.754  1.00 96.08           C  
ATOM    966  O   TYR A 122       5.007  15.388  -0.171  1.00 96.08           O  
ATOM    967  CG  TYR A 122       2.413  16.375   3.485  1.00 96.08           C  
ATOM    968  CD1 TYR A 122       2.358  17.431   4.391  1.00 96.08           C  
ATOM    969  CD2 TYR A 122       1.258  15.630   3.271  1.00 96.08           C  
ATOM    970  CE1 TYR A 122       1.182  17.737   5.068  1.00 96.08           C  
ATOM    971  CE2 TYR A 122       0.077  15.927   3.942  1.00 96.08           C  
ATOM    972  OH  TYR A 122      -1.118  17.279   5.505  1.00 96.08           O  
ATOM    973  CZ  TYR A 122       0.048  16.981   4.837  1.00 96.08           C  
ATOM    974  N   THR A 123       6.154  16.982   1.054  1.00 96.05           N  
ATOM    975  CA  THR A 123       7.448  16.452   0.638  1.00 96.05           C  
ATOM    976  C   THR A 123       8.140  15.741   1.799  1.00 96.05           C  
ATOM    977  CB  THR A 123       8.362  17.567   0.098  1.00 96.05           C  
ATOM    978  O   THR A 123       8.261  16.299   2.891  1.00 96.05           O  
ATOM    979  CG2 THR A 123       9.715  17.010  -0.332  1.00 96.05           C  
ATOM    980  OG1 THR A 123       7.733  18.188  -1.029  1.00 96.05           O  
ATOM    981  N   VAL A 124       8.523  14.478   1.560  1.00 95.76           N  
ATOM    982  CA  VAL A 124       9.260  13.697   2.547  1.00 95.76           C  
ATOM    983  C   VAL A 124      10.681  13.442   2.048  1.00 95.76           C  
ATOM    984  CB  VAL A 124       8.555  12.357   2.853  1.00 95.76           C  
ATOM    985  O   VAL A 124      10.877  12.780   1.027  1.00 95.76           O  
ATOM    986  CG1 VAL A 124       9.250  11.630   4.002  1.00 95.76           C  
ATOM    987  CG2 VAL A 124       7.081  12.593   3.179  1.00 95.76           C  
ATOM    988  N   ASN A 125      11.698  14.000   2.787  1.00 96.43           N  
ATOM    989  CA  ASN A 125      13.101  13.860   2.411  1.00 96.43           C  
ATOM    990  C   ASN A 125      13.654  12.494   2.809  1.00 96.43           C  
ATOM    991  CB  ASN A 125      13.939  14.975   3.039  1.00 96.43           C  
ATOM    992  O   ASN A 125      13.101  11.827   3.686  1.00 96.43           O  
ATOM    993  CG  ASN A 125      13.547  16.352   2.539  1.00 96.43           C  
ATOM    994  ND2 ASN A 125      13.417  17.302   3.458  1.00 96.43           N  
ATOM    995  OD1 ASN A 125      13.363  16.560   1.337  1.00 96.43           O  
ATOM    996  N   PRO A 126      14.684  12.072   2.054  1.00 95.60           N  
ATOM    997  CA  PRO A 126      15.325  10.804   2.410  1.00 95.60           C  
ATOM    998  C   PRO A 126      15.684  10.721   3.892  1.00 95.60           C  
ATOM    999  CB  PRO A 126      16.585  10.790   1.541  1.00 95.60           C  
ATOM   1000  O   PRO A 126      16.228  11.675   4.454  1.00 95.60           O  
ATOM   1001  CG  PRO A 126      16.245  11.640   0.360  1.00 95.60           C  
ATOM   1002  CD  PRO A 126      15.368  12.769   0.822  1.00 95.60           C  
ATOM   1003  N   GLY A 127      15.284   9.559   4.526  1.00 92.23           N  
ATOM   1004  CA  GLY A 127      15.643   9.309   5.913  1.00 92.23           C  
ATOM   1005  C   GLY A 127      14.716   9.990   6.902  1.00 92.23           C  
ATOM   1006  O   GLY A 127      14.949   9.944   8.112  1.00 92.23           O  
ATOM   1007  N   THR A 128      13.675  10.703   6.362  1.00 94.52           N  
ATOM   1008  CA  THR A 128      12.745  11.399   7.244  1.00 94.52           C  
ATOM   1009  C   THR A 128      11.369  10.740   7.208  1.00 94.52           C  
ATOM   1010  CB  THR A 128      12.616  12.885   6.859  1.00 94.52           C  
ATOM   1011  O   THR A 128      11.147   9.796   6.447  1.00 94.52           O  
ATOM   1012  CG2 THR A 128      13.974  13.579   6.884  1.00 94.52           C  
ATOM   1013  OG1 THR A 128      12.065  12.984   5.540  1.00 94.52           O  
ATOM   1014  N   GLU A 129      10.502  11.219   8.091  1.00 94.79           N  
ATOM   1015  CA  GLU A 129       9.152  10.676   8.210  1.00 94.79           C  
ATOM   1016  C   GLU A 129       8.105  11.785   8.170  1.00 94.79           C  
ATOM   1017  CB  GLU A 129       9.011   9.865   9.502  1.00 94.79           C  
ATOM   1018  O   GLU A 129       8.387  12.925   8.545  1.00 94.79           O  
ATOM   1019  CG  GLU A 129       9.946   8.667   9.582  1.00 94.79           C  
ATOM   1020  CD  GLU A 129       9.799   7.877  10.872  1.00 94.79           C  
ATOM   1021  OE1 GLU A 129      10.517   6.866  11.050  1.00 94.79           O  
ATOM   1022  OE2 GLU A 129       8.959   8.271  11.712  1.00 94.79           O  
ATOM   1023  N   LEU A 130       6.978  11.456   7.576  1.00 94.67           N  
ATOM   1024  CA  LEU A 130       5.784  12.294   7.608  1.00 94.67           C  
ATOM   1025  C   LEU A 130       4.722  11.691   8.521  1.00 94.67           C  
ATOM   1026  CB  LEU A 130       5.218  12.474   6.197  1.00 94.67           C  
ATOM   1027  O   LEU A 130       4.476  10.483   8.482  1.00 94.67           O  
ATOM   1028  CG  LEU A 130       3.849  13.149   6.097  1.00 94.67           C  
ATOM   1029  CD1 LEU A 130       3.964  14.633   6.431  1.00 94.67           C  
ATOM   1030  CD2 LEU A 130       3.257  12.953   4.705  1.00 94.67           C  
ATOM   1031  N   GLU A 131       4.166  12.534   9.316  1.00 94.65           N  
ATOM   1032  CA  GLU A 131       3.030  12.130  10.140  1.00 94.65           C  
ATOM   1033  C   GLU A 131       1.838  13.059   9.929  1.00 94.65           C  
ATOM   1034  CB  GLU A 131       3.421  12.104  11.619  1.00 94.65           C  
ATOM   1035  O   GLU A 131       1.962  14.278  10.068  1.00 94.65           O  
ATOM   1036  CG  GLU A 131       2.346  11.527  12.529  1.00 94.65           C  
ATOM   1037  CD  GLU A 131       2.794  11.393  13.976  1.00 94.65           C  
ATOM   1038  OE1 GLU A 131       2.024  11.773  14.887  1.00 94.65           O  
ATOM   1039  OE2 GLU A 131       3.923  10.904  14.200  1.00 94.65           O  
ATOM   1040  N   VAL A 132       0.730  12.425   9.552  1.00 92.19           N  
ATOM   1041  CA  VAL A 132      -0.492  13.188   9.318  1.00 92.19           C  
ATOM   1042  C   VAL A 132      -1.625  12.626  10.174  1.00 92.19           C  
ATOM   1043  CB  VAL A 132      -0.894  13.173   7.826  1.00 92.19           C  
ATOM   1044  O   VAL A 132      -1.911  11.428  10.126  1.00 92.19           O  
ATOM   1045  CG1 VAL A 132      -2.160  13.996   7.599  1.00 92.19           C  
ATOM   1046  CG2 VAL A 132       0.251  13.697   6.960  1.00 92.19           C  
ATOM   1047  N   GLU A 133      -2.188  13.527  10.933  1.00 91.66           N  
ATOM   1048  CA  GLU A 133      -3.337  13.148  11.750  1.00 91.66           C  
ATOM   1049  C   GLU A 133      -4.647  13.393  11.007  1.00 91.66           C  
ATOM   1050  CB  GLU A 133      -3.332  13.917  13.074  1.00 91.66           C  
ATOM   1051  O   GLU A 133      -4.866  14.479  10.465  1.00 91.66           O  
ATOM   1052  CG  GLU A 133      -4.325  13.386  14.097  1.00 91.66           C  
ATOM   1053  CD  GLU A 133      -4.174  14.025  15.468  1.00 91.66           C  
ATOM   1054  OE1 GLU A 133      -4.972  13.706  16.378  1.00 91.66           O  
ATOM   1055  OE2 GLU A 133      -3.249  14.851  15.634  1.00 91.66           O  
ATOM   1056  N   LEU A 134      -5.498  12.259  10.932  1.00 88.59           N  
ATOM   1057  CA  LEU A 134      -6.787  12.389  10.262  1.00 88.59           C  
ATOM   1058  C   LEU A 134      -7.910  12.579  11.276  1.00 88.59           C  
ATOM   1059  CB  LEU A 134      -7.068  11.157   9.398  1.00 88.59           C  
ATOM   1060  O   LEU A 134      -7.839  12.060  12.393  1.00 88.59           O  
ATOM   1061  CG  LEU A 134      -6.021  10.822   8.334  1.00 88.59           C  
ATOM   1062  CD1 LEU A 134      -6.366   9.504   7.648  1.00 88.59           C  
ATOM   1063  CD2 LEU A 134      -5.915  11.950   7.314  1.00 88.59           C  
ATOM   1064  N   SER A 135      -8.833  13.468  10.971  1.00 87.42           N  
ATOM   1065  CA  SER A 135     -10.036  13.569  11.791  1.00 87.42           C  
ATOM   1066  C   SER A 135     -10.856  12.285  11.729  1.00 87.42           C  
ATOM   1067  CB  SER A 135     -10.893  14.753  11.342  1.00 87.42           C  
ATOM   1068  O   SER A 135     -10.684  11.476  10.814  1.00 87.42           O  
ATOM   1069  OG  SER A 135     -11.408  14.536  10.039  1.00 87.42           O  
ATOM   1070  N   PRO A 136     -11.732  12.065  12.749  1.00 81.33           N  
ATOM   1071  CA  PRO A 136     -12.575  10.867  12.782  1.00 81.33           C  
ATOM   1072  C   PRO A 136     -13.332  10.643  11.475  1.00 81.33           C  
ATOM   1073  CB  PRO A 136     -13.544  11.149  13.933  1.00 81.33           C  
ATOM   1074  O   PRO A 136     -13.465   9.503  11.022  1.00 81.33           O  
ATOM   1075  CG  PRO A 136     -12.787  12.045  14.859  1.00 81.33           C  
ATOM   1076  CD  PRO A 136     -11.917  12.954  14.039  1.00 81.33           C  
ATOM   1077  N   GLU A 137     -13.725  11.741  10.838  1.00 78.98           N  
ATOM   1078  CA  GLU A 137     -14.482  11.651   9.592  1.00 78.98           C  
ATOM   1079  C   GLU A 137     -13.579  11.259   8.426  1.00 78.98           C  
ATOM   1080  CB  GLU A 137     -15.182  12.979   9.291  1.00 78.98           C  
ATOM   1081  O   GLU A 137     -14.022  10.592   7.488  1.00 78.98           O  
ATOM   1082  CG  GLU A 137     -16.230  13.369  10.324  1.00 78.98           C  
ATOM   1083  CD  GLU A 137     -16.693  14.811  10.194  1.00 78.98           C  
ATOM   1084  OE1 GLU A 137     -17.499  15.269  11.036  1.00 78.98           O  
ATOM   1085  OE2 GLU A 137     -16.247  15.489   9.241  1.00 78.98           O  
ATOM   1086  N   GLN A 138     -12.288  11.573   8.607  1.00 83.77           N  
ATOM   1087  CA  GLN A 138     -11.318  11.336   7.544  1.00 83.77           C  
ATOM   1088  C   GLN A 138     -10.750   9.922   7.622  1.00 83.77           C  
ATOM   1089  CB  GLN A 138     -10.184  12.361   7.613  1.00 83.77           C  
ATOM   1090  O   GLN A 138     -10.212   9.408   6.639  1.00 83.77           O  
ATOM   1091  CG  GLN A 138     -10.605  13.770   7.217  1.00 83.77           C  
ATOM   1092  CD  GLN A 138      -9.507  14.794   7.439  1.00 83.77           C  
ATOM   1093  NE2 GLN A 138      -9.397  15.752   6.526  1.00 83.77           N  
ATOM   1094  OE1 GLN A 138      -8.765  14.725   8.424  1.00 83.77           O  
ATOM   1095  N   GLN A 139     -10.921   9.245   8.740  1.00 79.48           N  
ATOM   1096  CA  GLN A 139     -10.245   7.985   9.027  1.00 79.48           C  
ATOM   1097  C   GLN A 139     -10.878   6.832   8.252  1.00 79.48           C  
ATOM   1098  CB  GLN A 139     -10.277   7.688  10.528  1.00 79.48           C  
ATOM   1099  O   GLN A 139     -10.224   5.821   7.988  1.00 79.48           O  
ATOM   1100  CG  GLN A 139      -9.413   8.627  11.358  1.00 79.48           C  
ATOM   1101  CD  GLN A 139      -9.526   8.364  12.848  1.00 79.48           C  
ATOM   1102  NE2 GLN A 139      -9.053   9.309  13.655  1.00 79.48           N  
ATOM   1103  OE1 GLN A 139     -10.034   7.321  13.271  1.00 79.48           O  
ATOM   1104  N   ASN A 140     -12.130   7.013   7.745  1.00 71.16           N  
ATOM   1105  CA  ASN A 140     -12.860   5.891   7.165  1.00 71.16           C  
ATOM   1106  C   ASN A 140     -12.473   5.664   5.707  1.00 71.16           C  
ATOM   1107  CB  ASN A 140     -14.369   6.113   7.286  1.00 71.16           C  
ATOM   1108  O   ASN A 140     -12.573   4.546   5.200  1.00 71.16           O  
ATOM   1109  CG  ASN A 140     -14.862   6.010   8.716  1.00 71.16           C  
ATOM   1110  ND2 ASN A 140     -15.875   6.799   9.053  1.00 71.16           N  
ATOM   1111  OD1 ASN A 140     -14.335   5.228   9.513  1.00 71.16           O  
ATOM   1112  N   ASN A 141     -11.792   6.630   5.076  1.00 76.25           N  
ATOM   1113  CA  ASN A 141     -11.419   6.510   3.670  1.00 76.25           C  
ATOM   1114  C   ASN A 141     -10.204   7.372   3.338  1.00 76.25           C  
ATOM   1115  CB  ASN A 141     -12.598   6.883   2.769  1.00 76.25           C  
ATOM   1116  O   ASN A 141     -10.346   8.551   3.007  1.00 76.25           O  
ATOM   1117  CG  ASN A 141     -12.405   6.425   1.336  1.00 76.25           C  
ATOM   1118  ND2 ASN A 141     -13.205   6.969   0.427  1.00 76.25           N  
ATOM   1119  OD1 ASN A 141     -11.545   5.588   1.050  1.00 76.25           O  
ATOM   1120  N   ALA A 142      -9.072   6.896   3.678  1.00 83.94           N  
ATOM   1121  CA  ALA A 142      -7.866   7.663   3.377  1.00 83.94           C  
ATOM   1122  C   ALA A 142      -7.046   6.988   2.281  1.00 83.94           C  
ATOM   1123  CB  ALA A 142      -7.021   7.842   4.636  1.00 83.94           C  
ATOM   1124  O   ALA A 142      -7.092   5.766   2.126  1.00 83.94           O  
ATOM   1125  N   GLU A 143      -6.615   7.794   1.471  1.00 88.91           N  
ATOM   1126  CA  GLU A 143      -5.713   7.353   0.410  1.00 88.91           C  
ATOM   1127  C   GLU A 143      -4.370   8.072   0.493  1.00 88.91           C  
ATOM   1128  CB  GLU A 143      -6.348   7.580  -0.964  1.00 88.91           C  
ATOM   1129  O   GLU A 143      -4.322   9.288   0.689  1.00 88.91           O  
ATOM   1130  CG  GLU A 143      -5.498   7.081  -2.124  1.00 88.91           C  
ATOM   1131  CD  GLU A 143      -6.125   7.342  -3.484  1.00 88.91           C  
ATOM   1132  OE1 GLU A 143      -5.419   7.228  -4.511  1.00 88.91           O  
ATOM   1133  OE2 GLU A 143      -7.334   7.666  -3.522  1.00 88.91           O  
ATOM   1134  N   VAL A 144      -3.346   7.249   0.467  1.00 91.40           N  
ATOM   1135  CA  VAL A 144      -1.997   7.805   0.469  1.00 91.40           C  
ATOM   1136  C   VAL A 144      -1.276   7.417  -0.820  1.00 91.40           C  
ATOM   1137  CB  VAL A 144      -1.189   7.329   1.697  1.00 91.40           C  
ATOM   1138  O   VAL A 144      -1.192   6.234  -1.159  1.00 91.40           O  
ATOM   1139  CG1 VAL A 144       0.201   7.962   1.706  1.00 91.40           C  
ATOM   1140  CG2 VAL A 144      -1.938   7.657   2.987  1.00 91.40           C  
ATOM   1141  N   GLU A 145      -0.890   8.403  -1.551  1.00 92.67           N  
ATOM   1142  CA  GLU A 145      -0.083   8.201  -2.751  1.00 92.67           C  
ATOM   1143  C   GLU A 145       1.342   8.709  -2.550  1.00 92.67           C  
ATOM   1144  CB  GLU A 145      -0.725   8.896  -3.954  1.00 92.67           C  
ATOM   1145  O   GLU A 145       1.547   9.818  -2.053  1.00 92.67           O  
ATOM   1146  CG  GLU A 145      -2.085   8.332  -4.338  1.00 92.67           C  
ATOM   1147  CD  GLU A 145      -2.709   9.031  -5.535  1.00 92.67           C  
ATOM   1148  OE1 GLU A 145      -3.722   8.528  -6.072  1.00 92.67           O  
ATOM   1149  OE2 GLU A 145      -2.181  10.091  -5.939  1.00 92.67           O  
ATOM   1150  N   VAL A 146       2.244   7.896  -2.799  1.00 92.98           N  
ATOM   1151  CA  VAL A 146       3.650   8.256  -2.652  1.00 92.98           C  
ATOM   1152  C   VAL A 146       4.343   8.200  -4.012  1.00 92.98           C  
ATOM   1153  CB  VAL A 146       4.371   7.330  -1.648  1.00 92.98           C  
ATOM   1154  O   VAL A 146       4.263   7.190  -4.715  1.00 92.98           O  
ATOM   1155  CG1 VAL A 146       5.814   7.785  -1.433  1.00 92.98           C  
ATOM   1156  CG2 VAL A 146       3.616   7.292  -0.320  1.00 92.98           C  
ATOM   1157  N   GLU A 147       4.971   9.293  -4.322  1.00 93.46           N  
ATOM   1158  CA  GLU A 147       5.751   9.385  -5.553  1.00 93.46           C  
ATOM   1159  C   GLU A 147       7.201   9.761  -5.259  1.00 93.46           C  
ATOM   1160  CB  GLU A 147       5.127  10.404  -6.510  1.00 93.46           C  
ATOM   1161  O   GLU A 147       7.468  10.795  -4.643  1.00 93.46           O  
ATOM   1162  CG  GLU A 147       5.831  10.494  -7.856  1.00 93.46           C  
ATOM   1163  CD  GLU A 147       5.212  11.523  -8.789  1.00 93.46           C  
ATOM   1164  OE1 GLU A 147       5.857  11.895  -9.796  1.00 93.46           O  
ATOM   1165  OE2 GLU A 147       4.074  11.962  -8.510  1.00 93.46           O  
ATOM   1166  N   CYS A 148       8.096   8.914  -5.639  1.00 90.53           N  
ATOM   1167  CA  CYS A 148       9.529   9.168  -5.537  1.00 90.53           C  
ATOM   1168  C   CYS A 148      10.194   9.097  -6.906  1.00 90.53           C  
ATOM   1169  CB  CYS A 148      10.184   8.164  -4.589  1.00 90.53           C  
ATOM   1170  O   CYS A 148      10.520   8.011  -7.388  1.00 90.53           O  
ATOM   1171  SG  CYS A 148       9.377   8.051  -2.977  1.00 90.53           S  
ATOM   1172  N   GLY A 149      10.444  10.245  -7.614  1.00 85.98           N  
ATOM   1173  CA  GLY A 149      10.932  10.197  -8.983  1.00 85.98           C  
ATOM   1174  C   GLY A 149       9.929   9.603  -9.954  1.00 85.98           C  
ATOM   1175  O   GLY A 149       8.799  10.085 -10.060  1.00 85.98           O  
ATOM   1176  N   ASN A 150      10.262   8.416 -10.545  1.00 82.26           N  
ATOM   1177  CA  ASN A 150       9.397   7.771 -11.527  1.00 82.26           C  
ATOM   1178  C   ASN A 150       8.533   6.687 -10.887  1.00 82.26           C  
ATOM   1179  CB  ASN A 150      10.227   7.182 -12.669  1.00 82.26           C  
ATOM   1180  O   ASN A 150       7.757   6.020 -11.573  1.00 82.26           O  
ATOM   1181  CG  ASN A 150      10.890   8.248 -13.519  1.00 82.26           C  
ATOM   1182  ND2 ASN A 150      12.064   7.935 -14.054  1.00 82.26           N  
ATOM   1183  OD1 ASN A 150      10.352   9.344 -13.693  1.00 82.26           O  
ATOM   1184  N   GLU A 151       8.737   6.527  -9.518  1.00 83.84           N  
ATOM   1185  CA  GLU A 151       7.996   5.495  -8.800  1.00 83.84           C  
ATOM   1186  C   GLU A 151       6.742   6.069  -8.146  1.00 83.84           C  
ATOM   1187  CB  GLU A 151       8.884   4.832  -7.743  1.00 83.84           C  
ATOM   1188  O   GLU A 151       6.781   7.157  -7.567  1.00 83.84           O  
ATOM   1189  CG  GLU A 151      10.125   4.162  -8.315  1.00 83.84           C  
ATOM   1190  CD  GLU A 151      11.029   3.565  -7.249  1.00 83.84           C  
ATOM   1191  OE1 GLU A 151      11.740   2.576  -7.540  1.00 83.84           O  
ATOM   1192  OE2 GLU A 151      11.027   4.090  -6.113  1.00 83.84           O  
ATOM   1193  N   LYS A 152       5.664   5.477  -8.460  1.00 83.30           N  
ATOM   1194  CA  LYS A 152       4.397   5.889  -7.861  1.00 83.30           C  
ATOM   1195  C   LYS A 152       3.726   4.724  -7.139  1.00 83.30           C  
ATOM   1196  CB  LYS A 152       3.458   6.455  -8.928  1.00 83.30           C  
ATOM   1197  O   LYS A 152       3.678   3.608  -7.661  1.00 83.30           O  
ATOM   1198  CG  LYS A 152       2.226   7.147  -8.363  1.00 83.30           C  
ATOM   1199  CD  LYS A 152       1.380   7.770  -9.466  1.00 83.30           C  
ATOM   1200  CE  LYS A 152       0.124   8.424  -8.907  1.00 83.30           C  
ATOM   1201  NZ  LYS A 152      -0.705   9.043  -9.984  1.00 83.30           N  
ATOM   1202  N   TYR A 153       3.290   5.013  -5.900  1.00 81.91           N  
ATOM   1203  CA  TYR A 153       2.637   4.012  -5.064  1.00 81.91           C  
ATOM   1204  C   TYR A 153       1.327   4.546  -4.496  1.00 81.91           C  
ATOM   1205  CB  TYR A 153       3.561   3.578  -3.922  1.00 81.91           C  
ATOM   1206  O   TYR A 153       1.225   5.729  -4.161  1.00 81.91           O  
ATOM   1207  CG  TYR A 153       4.983   3.318  -4.358  1.00 81.91           C  
ATOM   1208  CD1 TYR A 153       5.357   2.081  -4.880  1.00 81.91           C  
ATOM   1209  CD2 TYR A 153       5.955   4.306  -4.248  1.00 81.91           C  
ATOM   1210  CE1 TYR A 153       6.666   1.836  -5.282  1.00 81.91           C  
ATOM   1211  CE2 TYR A 153       7.267   4.072  -4.646  1.00 81.91           C  
ATOM   1212  OH  TYR A 153       8.910   2.599  -5.557  1.00 81.91           O  
ATOM   1213  CZ  TYR A 153       7.612   2.836  -5.161  1.00 81.91           C  
ATOM   1214  N   ARG A 154       0.417   3.774  -4.529  1.00 84.14           N  
ATOM   1215  CA  ARG A 154      -0.878   4.177  -3.992  1.00 84.14           C  
ATOM   1216  C   ARG A 154      -1.353   3.205  -2.917  1.00 84.14           C  
ATOM   1217  CB  ARG A 154      -1.918   4.270  -5.110  1.00 84.14           C  
ATOM   1218  O   ARG A 154      -1.316   1.989  -3.113  1.00 84.14           O  
ATOM   1219  CG  ARG A 154      -3.277   4.772  -4.648  1.00 84.14           C  
ATOM   1220  CD  ARG A 154      -4.256   4.898  -5.807  1.00 84.14           C  
ATOM   1221  NE  ARG A 154      -5.267   5.920  -5.549  1.00 84.14           N  
ATOM   1222  NH1 ARG A 154      -6.397   5.597  -7.539  1.00 84.14           N  
ATOM   1223  NH2 ARG A 154      -7.126   7.175  -6.044  1.00 84.14           N  
ATOM   1224  CZ  ARG A 154      -6.261   6.228  -6.378  1.00 84.14           C  
ATOM   1225  N   PHE A 155      -1.642   3.768  -1.779  1.00 78.39           N  
ATOM   1226  CA  PHE A 155      -2.210   3.010  -0.670  1.00 78.39           C  
ATOM   1227  C   PHE A 155      -3.589   3.542  -0.300  1.00 78.39           C  
ATOM   1228  CB  PHE A 155      -1.283   3.061   0.548  1.00 78.39           C  
ATOM   1229  O   PHE A 155      -3.741   4.726   0.006  1.00 78.39           O  
ATOM   1230  CG  PHE A 155      -1.702   2.148   1.668  1.00 78.39           C  
ATOM   1231  CD1 PHE A 155      -2.115   2.667   2.889  1.00 78.39           C  
ATOM   1232  CD2 PHE A 155      -1.683   0.769   1.500  1.00 78.39           C  
ATOM   1233  CE1 PHE A 155      -2.503   1.824   3.928  1.00 78.39           C  
ATOM   1234  CE2 PHE A 155      -2.070  -0.079   2.534  1.00 78.39           C  
ATOM   1235  CZ  PHE A 155      -2.479   0.450   3.747  1.00 78.39           C  
ATOM   1236  N   GLN A 156      -4.563   2.731  -0.435  1.00 77.18           N  
ATOM   1237  CA  GLN A 156      -5.912   3.109  -0.025  1.00 77.18           C  
ATOM   1238  C   GLN A 156      -6.345   2.337   1.218  1.00 77.18           C  
ATOM   1239  CB  GLN A 156      -6.905   2.870  -1.163  1.00 77.18           C  
ATOM   1240  O   GLN A 156      -6.206   1.114   1.276  1.00 77.18           O  
ATOM   1241  CG  GLN A 156      -8.298   3.423  -0.890  1.00 77.18           C  
ATOM   1242  CD  GLN A 156      -9.225   3.294  -2.084  1.00 77.18           C  
ATOM   1243  NE2 GLN A 156     -10.305   4.069  -2.082  1.00 77.18           N  
ATOM   1244  OE1 GLN A 156      -8.973   2.505  -3.000  1.00 77.18           O  
ATOM   1245  N   LEU A 157      -6.819   3.185   2.167  1.00 66.44           N  
ATOM   1246  CA  LEU A 157      -7.386   2.629   3.391  1.00 66.44           C  
ATOM   1247  C   LEU A 157      -8.910   2.667   3.349  1.00 66.44           C  
ATOM   1248  CB  LEU A 157      -6.878   3.397   4.614  1.00 66.44           C  
ATOM   1249  O   LEU A 157      -9.502   3.704   3.039  1.00 66.44           O  
ATOM   1250  CG  LEU A 157      -5.369   3.360   4.859  1.00 66.44           C  
ATOM   1251  CD1 LEU A 157      -4.942   4.548   5.714  1.00 66.44           C  
ATOM   1252  CD2 LEU A 157      -4.967   2.046   5.520  1.00 66.44           C  
ATOM   1253  N   GLY A 158      -9.701   1.476   3.351  1.00 59.01           N  
ATOM   1254  CA  GLY A 158     -11.125   1.311   3.595  1.00 59.01           C  
ATOM   1255  C   GLY A 158     -11.430   0.302   4.686  1.00 59.01           C  
ATOM   1256  O   GLY A 158     -10.584  -0.527   5.027  1.00 59.01           O  
TER    1257      GLY A 158
ENDMDL
END
