# Supplementary material for: Single-chain dimers from de novo immunoglobulins as robust scaffolds for multiple binding loops
Source: Nat Commun. 2023 Sep 23;14:5939. doi: 10.1038/s41467-023-41717-5 (PMC10517939; doi:10.1038/s41467-023-41717-5)
Supplement: Supplementary file 3 — Supplementary Data 1 [file 41467_2023_41717_MOESM3_ESM.zip › design_models/scIg/scIg14j/ranked_5.pdb]

MODEL     1
ATOM      1  N   ARG A   1       4.364 -13.675  -5.650  1.00 84.37           N  
ATOM      2  CA  ARG A   1       3.190 -12.972  -5.142  1.00 84.37           C  
ATOM      3  C   ARG A   1       3.426 -12.469  -3.722  1.00 84.37           C  
ATOM      4  CB  ARG A   1       1.960 -13.882  -5.179  1.00 84.37           C  
ATOM      5  O   ARG A   1       4.033 -13.164  -2.905  1.00 84.37           O  
ATOM      6  CG  ARG A   1       0.714 -13.258  -4.571  1.00 84.37           C  
ATOM      7  CD  ARG A   1      -0.458 -14.229  -4.567  1.00 84.37           C  
ATOM      8  NE  ARG A   1      -0.540 -14.970  -3.312  1.00 84.37           N  
ATOM      9  NH1 ARG A   1      -2.268 -16.343  -3.995  1.00 84.37           N  
ATOM     10  NH2 ARG A   1      -1.386 -16.564  -1.891  1.00 84.37           N  
ATOM     11  CZ  ARG A   1      -1.398 -15.957  -3.069  1.00 84.37           C  
ATOM     12  N   ILE A   2       3.265 -11.321  -3.466  1.00 86.93           N  
ATOM     13  CA  ILE A   2       3.315 -10.721  -2.137  1.00 86.93           C  
ATOM     14  C   ILE A   2       1.904 -10.358  -1.681  1.00 86.93           C  
ATOM     15  CB  ILE A   2       4.224  -9.472  -2.115  1.00 86.93           C  
ATOM     16  O   ILE A   2       1.165  -9.686  -2.404  1.00 86.93           O  
ATOM     17  CG1 ILE A   2       5.645  -9.837  -2.560  1.00 86.93           C  
ATOM     18  CG2 ILE A   2       4.233  -8.835  -0.722  1.00 86.93           C  
ATOM     19  CD1 ILE A   2       6.370 -10.775  -1.605  1.00 86.93           C  
ATOM     20  N   GLU A   3       1.464 -10.858  -0.494  1.00 87.48           N  
ATOM     21  CA  GLU A   3       0.161 -10.552   0.087  1.00 87.48           C  
ATOM     22  C   GLU A   3       0.307  -9.794   1.404  1.00 87.48           C  
ATOM     23  CB  GLU A   3      -0.645 -11.835   0.306  1.00 87.48           C  
ATOM     24  O   GLU A   3       0.980 -10.262   2.324  1.00 87.48           O  
ATOM     25  CG  GLU A   3      -0.925 -12.611  -0.973  1.00 87.48           C  
ATOM     26  CD  GLU A   3      -1.672 -13.913  -0.734  1.00 87.48           C  
ATOM     27  OE1 GLU A   3      -1.787 -14.729  -1.676  1.00 87.48           O  
ATOM     28  OE2 GLU A   3      -2.146 -14.119   0.406  1.00 87.48           O  
ATOM     29  N   VAL A   4      -0.243  -8.618   1.424  1.00 89.14           N  
ATOM     30  CA  VAL A   4      -0.181  -7.825   2.648  1.00 89.14           C  
ATOM     31  C   VAL A   4      -1.593  -7.578   3.176  1.00 89.14           C  
ATOM     32  CB  VAL A   4       0.544  -6.480   2.416  1.00 89.14           C  
ATOM     33  O   VAL A   4      -2.471  -7.135   2.433  1.00 89.14           O  
ATOM     34  CG1 VAL A   4       0.652  -5.693   3.721  1.00 89.14           C  
ATOM     35  CG2 VAL A   4       1.929  -6.718   1.816  1.00 89.14           C  
ATOM     36  N   ARG A   5      -1.761  -7.907   4.416  1.00 83.67           N  
ATOM     37  CA  ARG A   5      -3.046  -7.686   5.072  1.00 83.67           C  
ATOM     38  C   ARG A   5      -2.883  -6.817   6.314  1.00 83.67           C  
ATOM     39  CB  ARG A   5      -3.695  -9.020   5.447  1.00 83.67           C  
ATOM     40  O   ARG A   5      -2.072  -7.122   7.191  1.00 83.67           O  
ATOM     41  CG  ARG A   5      -4.075  -9.878   4.252  1.00 83.67           C  
ATOM     42  CD  ARG A   5      -4.742 -11.178   4.679  1.00 83.67           C  
ATOM     43  NE  ARG A   5      -5.094 -12.007   3.530  1.00 83.67           N  
ATOM     44  NH1 ARG A   5      -6.085 -13.680   4.778  1.00 83.67           N  
ATOM     45  NH2 ARG A   5      -5.994 -13.848   2.494  1.00 83.67           N  
ATOM     46  CZ  ARG A   5      -5.724 -13.177   3.603  1.00 83.67           C  
ATOM     47  N   VAL A   6      -3.615  -5.708   6.243  1.00 80.17           N  
ATOM     48  CA  VAL A   6      -3.659  -4.888   7.449  1.00 80.17           C  
ATOM     49  C   VAL A   6      -5.071  -4.901   8.032  1.00 80.17           C  
ATOM     50  CB  VAL A   6      -3.214  -3.436   7.164  1.00 80.17           C  
ATOM     51  O   VAL A   6      -6.019  -4.444   7.389  1.00 80.17           O  
ATOM     52  CG1 VAL A   6      -3.167  -2.622   8.456  1.00 80.17           C  
ATOM     53  CG2 VAL A   6      -1.853  -3.422   6.471  1.00 80.17           C  
ATOM     54  N   ASP A   7      -5.282  -5.697   9.124  1.00 73.95           N  
ATOM     55  CA  ASP A   7      -6.610  -5.729   9.730  1.00 73.95           C  
ATOM     56  C   ASP A   7      -6.548  -5.359  11.210  1.00 73.95           C  
ATOM     57  CB  ASP A   7      -7.244  -7.111   9.559  1.00 73.95           C  
ATOM     58  O   ASP A   7      -5.508  -4.914  11.701  1.00 73.95           O  
ATOM     59  CG  ASP A   7      -6.430  -8.220  10.201  1.00 73.95           C  
ATOM     60  OD1 ASP A   7      -6.005  -8.069  11.366  1.00 73.95           O  
ATOM     61  OD2 ASP A   7      -6.209  -9.254   9.533  1.00 73.95           O  
ATOM     62  N   ASN A   8      -7.793  -5.282  11.950  1.00 66.89           N  
ATOM     63  CA  ASN A   8      -8.061  -4.768  13.289  1.00 66.89           C  
ATOM     64  C   ASN A   8      -7.021  -5.254  14.295  1.00 66.89           C  
ATOM     65  CB  ASN A   8      -9.467  -5.165  13.745  1.00 66.89           C  
ATOM     66  O   ASN A   8      -7.343  -6.016  15.208  1.00 66.89           O  
ATOM     67  CG  ASN A   8     -10.553  -4.371  13.047  1.00 66.89           C  
ATOM     68  ND2 ASN A   8     -11.744  -4.952  12.952  1.00 66.89           N  
ATOM     69  OD1 ASN A   8     -10.324  -3.246  12.596  1.00 66.89           O  
ATOM     70  N   GLY A   9      -5.663  -5.022  13.902  1.00 77.89           N  
ATOM     71  CA  GLY A   9      -4.653  -5.153  14.940  1.00 77.89           C  
ATOM     72  C   GLY A   9      -3.428  -5.923  14.486  1.00 77.89           C  
ATOM     73  O   GLY A   9      -2.560  -6.253  15.297  1.00 77.89           O  
ATOM     74  N   ARG A  10      -3.461  -6.225  13.174  1.00 87.66           N  
ATOM     75  CA  ARG A  10      -2.347  -7.071  12.759  1.00 87.66           C  
ATOM     76  C   ARG A  10      -1.925  -6.758  11.327  1.00 87.66           C  
ATOM     77  CB  ARG A  10      -2.719  -8.550  12.884  1.00 87.66           C  
ATOM     78  O   ARG A  10      -2.766  -6.445  10.481  1.00 87.66           O  
ATOM     79  CG  ARG A  10      -2.943  -9.009  14.316  1.00 87.66           C  
ATOM     80  CD  ARG A  10      -3.328 -10.481  14.382  1.00 87.66           C  
ATOM     81  NE  ARG A  10      -4.488 -10.696  15.242  1.00 87.66           N  
ATOM     82  NH1 ARG A  10      -4.588 -12.977  14.886  1.00 87.66           N  
ATOM     83  NH2 ARG A  10      -6.112 -11.959  16.264  1.00 87.66           N  
ATOM     84  CZ  ARG A  10      -5.060 -11.877  15.462  1.00 87.66           C  
ATOM     85  N   VAL A  11      -0.665  -6.651  11.159  1.00 91.22           N  
ATOM     86  CA  VAL A  11      -0.090  -6.643   9.817  1.00 91.22           C  
ATOM     87  C   VAL A  11       0.434  -8.035   9.472  1.00 91.22           C  
ATOM     88  CB  VAL A  11       1.043  -5.600   9.692  1.00 91.22           C  
ATOM     89  O   VAL A  11       1.204  -8.622  10.235  1.00 91.22           O  
ATOM     90  CG1 VAL A  11       1.726  -5.707   8.330  1.00 91.22           C  
ATOM     91  CG2 VAL A  11       0.497  -4.190   9.909  1.00 91.22           C  
ATOM     92  N   ARG A  12      -0.084  -8.596   8.323  1.00 92.52           N  
ATOM     93  CA  ARG A  12       0.382  -9.891   7.837  1.00 92.52           C  
ATOM     94  C   ARG A  12       1.006  -9.763   6.452  1.00 92.52           C  
ATOM     95  CB  ARG A  12      -0.769 -10.899   7.803  1.00 92.52           C  
ATOM     96  O   ARG A  12       0.404  -9.184   5.545  1.00 92.52           O  
ATOM     97  CG  ARG A  12      -1.310 -11.262   9.176  1.00 92.52           C  
ATOM     98  CD  ARG A  12      -2.465 -12.250   9.083  1.00 92.52           C  
ATOM     99  NE  ARG A  12      -3.699 -11.598   8.653  1.00 92.52           N  
ATOM    100  NH1 ARG A  12      -5.031 -13.462   8.951  1.00 92.52           N  
ATOM    101  NH2 ARG A  12      -5.947 -11.501   8.193  1.00 92.52           N  
ATOM    102  CZ  ARG A  12      -4.889 -12.189   8.600  1.00 92.52           C  
ATOM    103  N   VAL A  13       2.145 -10.220   6.377  1.00 94.28           N  
ATOM    104  CA  VAL A  13       2.828 -10.219   5.088  1.00 94.28           C  
ATOM    105  C   VAL A  13       3.218 -11.646   4.708  1.00 94.28           C  
ATOM    106  CB  VAL A  13       4.079  -9.312   5.109  1.00 94.28           C  
ATOM    107  O   VAL A  13       3.944 -12.315   5.448  1.00 94.28           O  
ATOM    108  CG1 VAL A  13       4.752  -9.289   3.738  1.00 94.28           C  
ATOM    109  CG2 VAL A  13       3.705  -7.898   5.548  1.00 94.28           C  
ATOM    110  N   ARG A  14       2.682 -12.113   3.636  1.00 95.04           N  
ATOM    111  CA  ARG A  14       3.066 -13.414   3.098  1.00 95.04           C  
ATOM    112  C   ARG A  14       3.944 -13.258   1.861  1.00 95.04           C  
ATOM    113  CB  ARG A  14       1.825 -14.242   2.759  1.00 95.04           C  
ATOM    114  O   ARG A  14       3.575 -12.557   0.916  1.00 95.04           O  
ATOM    115  CG  ARG A  14       2.135 -15.665   2.320  1.00 95.04           C  
ATOM    116  CD  ARG A  14       0.865 -16.475   2.096  1.00 95.04           C  
ATOM    117  NE  ARG A  14       1.158 -17.790   1.533  1.00 95.04           N  
ATOM    118  NH1 ARG A  14      -0.409 -18.912   2.806  1.00 95.04           N  
ATOM    119  NH2 ARG A  14       0.891 -20.060   1.306  1.00 95.04           N  
ATOM    120  CZ  ARG A  14       0.546 -18.918   1.883  1.00 95.04           C  
ATOM    121  N   ASN A  15       5.201 -13.931   1.950  1.00 93.54           N  
ATOM    122  CA  ASN A  15       6.141 -13.879   0.836  1.00 93.54           C  
ATOM    123  C   ASN A  15       6.011 -15.103  -0.065  1.00 93.54           C  
ATOM    124  CB  ASN A  15       7.577 -13.748   1.351  1.00 93.54           C  
ATOM    125  O   ASN A  15       6.514 -16.178   0.265  1.00 93.54           O  
ATOM    126  CG  ASN A  15       8.590 -13.627   0.230  1.00 93.54           C  
ATOM    127  ND2 ASN A  15       9.870 -13.667   0.582  1.00 93.54           N  
ATOM    128  OD1 ASN A  15       8.226 -13.498  -0.941  1.00 93.54           O  
ATOM    129  N   GLY A  16       5.269 -14.933  -1.158  1.00 91.33           N  
ATOM    130  CA  GLY A  16       5.115 -16.014  -2.118  1.00 91.33           C  
ATOM    131  C   GLY A  16       6.151 -15.982  -3.225  1.00 91.33           C  
ATOM    132  O   GLY A  16       6.029 -16.702  -4.219  1.00 91.33           O  
ATOM    133  N   THR A  17       7.123 -15.157  -3.085  1.00 90.76           N  
ATOM    134  CA  THR A  17       8.170 -15.070  -4.097  1.00 90.76           C  
ATOM    135  C   THR A  17       9.243 -16.129  -3.858  1.00 90.76           C  
ATOM    136  CB  THR A  17       8.818 -13.673  -4.111  1.00 90.76           C  
ATOM    137  O   THR A  17       9.134 -16.933  -2.930  1.00 90.76           O  
ATOM    138  CG2 THR A  17       7.761 -12.576  -4.052  1.00 90.76           C  
ATOM    139  OG1 THR A  17       9.688 -13.545  -2.980  1.00 90.76           O  
ATOM    140  N   ASP A  18      10.335 -16.139  -4.734  1.00 92.81           N  
ATOM    141  CA  ASP A  18      11.422 -17.105  -4.599  1.00 92.81           C  
ATOM    142  C   ASP A  18      12.621 -16.486  -3.885  1.00 92.81           C  
ATOM    143  CB  ASP A  18      11.842 -17.636  -5.971  1.00 92.81           C  
ATOM    144  O   ASP A  18      13.694 -17.089  -3.826  1.00 92.81           O  
ATOM    145  CG  ASP A  18      12.311 -16.540  -6.912  1.00 92.81           C  
ATOM    146  OD1 ASP A  18      12.090 -15.346  -6.617  1.00 92.81           O  
ATOM    147  OD2 ASP A  18      12.905 -16.875  -7.960  1.00 92.81           O  
ATOM    148  N   ARG A  19      12.463 -15.225  -3.359  1.00 93.43           N  
ATOM    149  CA  ARG A  19      13.515 -14.500  -2.655  1.00 93.43           C  
ATOM    150  C   ARG A  19      13.014 -13.972  -1.315  1.00 93.43           C  
ATOM    151  CB  ARG A  19      14.037 -13.343  -3.511  1.00 93.43           C  
ATOM    152  O   ARG A  19      11.817 -13.734  -1.144  1.00 93.43           O  
ATOM    153  CG  ARG A  19      14.551 -13.771  -4.877  1.00 93.43           C  
ATOM    154  CD  ARG A  19      14.906 -12.573  -5.746  1.00 93.43           C  
ATOM    155  NE  ARG A  19      13.715 -11.940  -6.305  1.00 93.43           N  
ATOM    156  NH1 ARG A  19      14.877 -10.433  -7.614  1.00 93.43           N  
ATOM    157  NH2 ARG A  19      12.585 -10.437  -7.623  1.00 93.43           N  
ATOM    158  CZ  ARG A  19      13.728 -10.938  -7.179  1.00 93.43           C  
ATOM    159  N   PRO A  20      14.037 -13.775  -0.343  1.00 94.97           N  
ATOM    160  CA  PRO A  20      13.642 -13.125   0.909  1.00 94.97           C  
ATOM    161  C   PRO A  20      13.210 -11.674   0.709  1.00 94.97           C  
ATOM    162  CB  PRO A  20      14.910 -13.205   1.762  1.00 94.97           C  
ATOM    163  O   PRO A  20      13.702 -10.999  -0.199  1.00 94.97           O  
ATOM    164  CG  PRO A  20      16.026 -13.342   0.778  1.00 94.97           C  
ATOM    165  CD  PRO A  20      15.499 -14.034  -0.447  1.00 94.97           C  
ATOM    166  N   CYS A  21      12.234 -11.360   1.512  1.00 96.24           N  
ATOM    167  CA  CYS A  21      11.771  -9.978   1.457  1.00 96.24           C  
ATOM    168  C   CYS A  21      12.068  -9.251   2.764  1.00 96.24           C  
ATOM    169  CB  CYS A  21      10.272  -9.926   1.164  1.00 96.24           C  
ATOM    170  O   CYS A  21      11.991  -9.845   3.841  1.00 96.24           O  
ATOM    171  SG  CYS A  21       9.821 -10.609  -0.446  1.00 96.24           S  
ATOM    172  N   ARG A  22      12.526  -8.014   2.620  1.00 96.83           N  
ATOM    173  CA  ARG A  22      12.626  -7.125   3.774  1.00 96.83           C  
ATOM    174  C   ARG A  22      11.337  -6.335   3.970  1.00 96.83           C  
ATOM    175  CB  ARG A  22      13.809  -6.168   3.614  1.00 96.83           C  
ATOM    176  O   ARG A  22      10.865  -5.668   3.046  1.00 96.83           O  
ATOM    177  CG  ARG A  22      14.116  -5.354   4.861  1.00 96.83           C  
ATOM    178  CD  ARG A  22      15.383  -4.526   4.696  1.00 96.83           C  
ATOM    179  NE  ARG A  22      16.583  -5.340   4.860  1.00 96.83           N  
ATOM    180  NH1 ARG A  22      18.024  -3.760   3.985  1.00 96.83           N  
ATOM    181  NH2 ARG A  22      18.833  -5.779   4.711  1.00 96.83           N  
ATOM    182  CZ  ARG A  22      17.811  -4.958   4.518  1.00 96.83           C  
ATOM    183  N   VAL A  23      10.772  -6.486   5.159  1.00 96.12           N  
ATOM    184  CA  VAL A  23       9.495  -5.838   5.440  1.00 96.12           C  
ATOM    185  C   VAL A  23       9.675  -4.797   6.543  1.00 96.12           C  
ATOM    186  CB  VAL A  23       8.414  -6.864   5.846  1.00 96.12           C  
ATOM    187  O   VAL A  23      10.153  -5.117   7.634  1.00 96.12           O  
ATOM    188  CG1 VAL A  23       7.091  -6.164   6.151  1.00 96.12           C  
ATOM    189  CG2 VAL A  23       8.229  -7.907   4.746  1.00 96.12           C  
ATOM    190  N   ARG A  24       9.287  -3.586   6.194  1.00 95.89           N  
ATOM    191  CA  ARG A  24       9.314  -2.488   7.154  1.00 95.89           C  
ATOM    192  C   ARG A  24       7.901  -2.064   7.542  1.00 95.89           C  
ATOM    193  CB  ARG A  24      10.081  -1.293   6.584  1.00 95.89           C  
ATOM    194  O   ARG A  24       7.078  -1.762   6.675  1.00 95.89           O  
ATOM    195  CG  ARG A  24      10.401  -0.218   7.611  1.00 95.89           C  
ATOM    196  CD  ARG A  24      11.281   0.877   7.026  1.00 95.89           C  
ATOM    197  NE  ARG A  24      11.201   2.108   7.809  1.00 95.89           N  
ATOM    198  NH1 ARG A  24      13.477   2.267   8.173  1.00 95.89           N  
ATOM    199  NH2 ARG A  24      12.061   3.852   9.031  1.00 95.89           N  
ATOM    200  CZ  ARG A  24      12.246   2.740   8.336  1.00 95.89           C  
ATOM    201  N   VAL A  25       7.627  -2.073   8.849  1.00 94.46           N  
ATOM    202  CA  VAL A  25       6.318  -1.677   9.357  1.00 94.46           C  
ATOM    203  C   VAL A  25       6.456  -0.429  10.225  1.00 94.46           C  
ATOM    204  CB  VAL A  25       5.652  -2.816  10.161  1.00 94.46           C  
ATOM    205  O   VAL A  25       7.145  -0.450  11.248  1.00 94.46           O  
ATOM    206  CG1 VAL A  25       4.267  -2.395  10.649  1.00 94.46           C  
ATOM    207  CG2 VAL A  25       5.561  -4.084   9.315  1.00 94.46           C  
ATOM    208  N   THR A  26       5.867   0.658   9.778  1.00 93.46           N  
ATOM    209  CA  THR A  26       5.813   1.890  10.557  1.00 93.46           C  
ATOM    210  C   THR A  26       4.390   2.163  11.037  1.00 93.46           C  
ATOM    211  CB  THR A  26       6.321   3.091   9.738  1.00 93.46           C  
ATOM    212  O   THR A  26       3.468   2.280  10.228  1.00 93.46           O  
ATOM    213  CG2 THR A  26       6.368   4.356  10.589  1.00 93.46           C  
ATOM    214  OG1 THR A  26       7.638   2.807   9.251  1.00 93.46           O  
ATOM    215  N   ALA A  27       4.193   2.180  12.315  1.00 91.37           N  
ATOM    216  CA  ALA A  27       2.898   2.432  12.943  1.00 91.37           C  
ATOM    217  C   ALA A  27       3.063   3.208  14.247  1.00 91.37           C  
ATOM    218  CB  ALA A  27       2.166   1.117  13.200  1.00 91.37           C  
ATOM    219  O   ALA A  27       3.957   2.914  15.043  1.00 91.37           O  
ATOM    220  N   GLY A  28       2.224   4.265  14.474  1.00 85.15           N  
ATOM    221  CA  GLY A  28       2.240   5.025  15.714  1.00 85.15           C  
ATOM    222  C   GLY A  28       3.577   5.686  15.992  1.00 85.15           C  
ATOM    223  O   GLY A  28       4.005   5.772  17.144  1.00 85.15           O  
ATOM    224  N   GLY A  29       4.402   5.935  14.906  1.00 85.15           N  
ATOM    225  CA  GLY A  29       5.688   6.596  15.052  1.00 85.15           C  
ATOM    226  C   GLY A  29       6.840   5.626  15.236  1.00 85.15           C  
ATOM    227  O   GLY A  29       7.995   6.041  15.354  1.00 85.15           O  
ATOM    228  N   GLU A  30       6.531   4.390  15.365  1.00 91.23           N  
ATOM    229  CA  GLU A  30       7.557   3.363  15.522  1.00 91.23           C  
ATOM    230  C   GLU A  30       7.758   2.581  14.228  1.00 91.23           C  
ATOM    231  CB  GLU A  30       7.192   2.409  16.662  1.00 91.23           C  
ATOM    232  O   GLU A  30       6.794   2.284  13.519  1.00 91.23           O  
ATOM    233  CG  GLU A  30       7.202   3.061  18.037  1.00 91.23           C  
ATOM    234  CD  GLU A  30       6.869   2.093  19.162  1.00 91.23           C  
ATOM    235  OE1 GLU A  30       6.909   2.501  20.345  1.00 91.23           O  
ATOM    236  OE2 GLU A  30       6.567   0.918  18.858  1.00 91.23           O  
ATOM    237  N   THR A  31       9.090   2.308  13.999  1.00 94.02           N  
ATOM    238  CA  THR A  31       9.435   1.528  12.816  1.00 94.02           C  
ATOM    239  C   THR A  31      10.123   0.224  13.209  1.00 94.02           C  
ATOM    240  CB  THR A  31      10.347   2.327  11.867  1.00 94.02           C  
ATOM    241  O   THR A  31      11.071   0.230  13.997  1.00 94.02           O  
ATOM    242  CG2 THR A  31      10.712   1.507  10.634  1.00 94.02           C  
ATOM    243  OG1 THR A  31       9.668   3.519  11.451  1.00 94.02           O  
ATOM    244  N   ARG A  32       9.541  -0.874  12.677  1.00 94.96           N  
ATOM    245  CA  ARG A  32      10.155  -2.185  12.856  1.00 94.96           C  
ATOM    246  C   ARG A  32      10.500  -2.817  11.511  1.00 94.96           C  
ATOM    247  CB  ARG A  32       9.227  -3.111  13.647  1.00 94.96           C  
ATOM    248  O   ARG A  32       9.759  -2.660  10.538  1.00 94.96           O  
ATOM    249  CG  ARG A  32       8.892  -2.602  15.040  1.00 94.96           C  
ATOM    250  CD  ARG A  32       7.810  -3.444  15.702  1.00 94.96           C  
ATOM    251  NE  ARG A  32       7.112  -2.700  16.747  1.00 94.96           N  
ATOM    252  NH1 ARG A  32       5.650  -4.409  17.275  1.00 94.96           N  
ATOM    253  NH2 ARG A  32       5.539  -2.413  18.396  1.00 94.96           N  
ATOM    254  CZ  ARG A  32       6.102  -3.176  17.470  1.00 94.96           C  
ATOM    255  N   GLU A  33      11.563  -3.556  11.484  1.00 96.76           N  
ATOM    256  CA  GLU A  33      12.007  -4.206  10.255  1.00 96.76           C  
ATOM    257  C   GLU A  33      12.119  -5.717  10.439  1.00 96.76           C  
ATOM    258  CB  GLU A  33      13.350  -3.631   9.797  1.00 96.76           C  
ATOM    259  O   GLU A  33      12.583  -6.188  11.480  1.00 96.76           O  
ATOM    260  CG  GLU A  33      13.279  -2.175   9.360  1.00 96.76           C  
ATOM    261  CD  GLU A  33      14.584  -1.660   8.774  1.00 96.76           C  
ATOM    262  OE1 GLU A  33      14.671  -0.452   8.456  1.00 96.76           O  
ATOM    263  OE2 GLU A  33      15.526  -2.471   8.630  1.00 96.76           O  
ATOM    264  N   TYR A  34      11.647  -6.400   9.381  1.00 96.29           N  
ATOM    265  CA  TYR A  34      11.656  -7.858   9.418  1.00 96.29           C  
ATOM    266  C   TYR A  34      12.151  -8.434   8.097  1.00 96.29           C  
ATOM    267  CB  TYR A  34      10.257  -8.397   9.731  1.00 96.29           C  
ATOM    268  O   TYR A  34      12.051  -7.786   7.053  1.00 96.29           O  
ATOM    269  CG  TYR A  34       9.646  -7.811  10.981  1.00 96.29           C  
ATOM    270  CD1 TYR A  34       9.799  -8.440  12.214  1.00 96.29           C  
ATOM    271  CD2 TYR A  34       8.915  -6.629  10.931  1.00 96.29           C  
ATOM    272  CE1 TYR A  34       9.236  -7.905  13.369  1.00 96.29           C  
ATOM    273  CE2 TYR A  34       8.348  -6.085  12.079  1.00 96.29           C  
ATOM    274  OH  TYR A  34       7.955  -6.195  14.431  1.00 96.29           O  
ATOM    275  CZ  TYR A  34       8.514  -6.729  13.291  1.00 96.29           C  
ATOM    276  N   THR A  35      12.794  -9.662   8.271  1.00 96.46           N  
ATOM    277  CA  THR A  35      13.056 -10.457   7.076  1.00 96.46           C  
ATOM    278  C   THR A  35      12.033 -11.581   6.940  1.00 96.46           C  
ATOM    279  CB  THR A  35      14.476 -11.051   7.100  1.00 96.46           C  
ATOM    280  O   THR A  35      11.821 -12.352   7.878  1.00 96.46           O  
ATOM    281  CG2 THR A  35      14.747 -11.878   5.848  1.00 96.46           C  
ATOM    282  OG1 THR A  35      15.432  -9.986   7.172  1.00 96.46           O  
ATOM    283  N   VAL A  36      11.315 -11.650   5.774  1.00 96.14           N  
ATOM    284  CA  VAL A  36      10.337 -12.699   5.504  1.00 96.14           C  
ATOM    285  C   VAL A  36      10.862 -13.624   4.407  1.00 96.14           C  
ATOM    286  CB  VAL A  36       8.970 -12.108   5.094  1.00 96.14           C  
ATOM    287  O   VAL A  36      11.048 -13.199   3.265  1.00 96.14           O  
ATOM    288  CG1 VAL A  36       7.926 -13.213   4.949  1.00 96.14           C  
ATOM    289  CG2 VAL A  36       8.512 -11.066   6.113  1.00 96.14           C  
ATOM    290  N   ASN A  37      11.148 -14.897   4.753  1.00 96.72           N  
ATOM    291  CA  ASN A  37      11.650 -15.887   3.806  1.00 96.72           C  
ATOM    292  C   ASN A  37      10.549 -16.374   2.867  1.00 96.72           C  
ATOM    293  CB  ASN A  37      12.277 -17.069   4.547  1.00 96.72           C  
ATOM    294  O   ASN A  37       9.364 -16.261   3.184  1.00 96.72           O  
ATOM    295  CG  ASN A  37      13.496 -16.672   5.356  1.00 96.72           C  
ATOM    296  ND2 ASN A  37      13.574 -17.158   6.589  1.00 96.72           N  
ATOM    297  OD1 ASN A  37      14.359 -15.932   4.878  1.00 96.72           O  
ATOM    298  N   PRO A  38      10.999 -16.845   1.704  1.00 95.81           N  
ATOM    299  CA  PRO A  38      10.023 -17.410   0.770  1.00 95.81           C  
ATOM    300  C   PRO A  38       9.139 -18.476   1.413  1.00 95.81           C  
ATOM    301  CB  PRO A  38      10.899 -18.018  -0.329  1.00 95.81           C  
ATOM    302  O   PRO A  38       9.638 -19.348   2.129  1.00 95.81           O  
ATOM    303  CG  PRO A  38      12.168 -17.230  -0.286  1.00 95.81           C  
ATOM    304  CD  PRO A  38      12.462 -16.876   1.143  1.00 95.81           C  
ATOM    305  N   GLY A  39       7.792 -18.371   1.200  1.00 94.26           N  
ATOM    306  CA  GLY A  39       6.854 -19.376   1.673  1.00 94.26           C  
ATOM    307  C   GLY A  39       6.461 -19.189   3.126  1.00 94.26           C  
ATOM    308  O   GLY A  39       5.761 -20.027   3.698  1.00 94.26           O  
ATOM    309  N   THR A  40       6.983 -18.059   3.757  1.00 95.62           N  
ATOM    310  CA  THR A  40       6.668 -17.825   5.161  1.00 95.62           C  
ATOM    311  C   THR A  40       5.784 -16.590   5.319  1.00 95.62           C  
ATOM    312  CB  THR A  40       7.948 -17.654   6.000  1.00 95.62           C  
ATOM    313  O   THR A  40       5.536 -15.870   4.350  1.00 95.62           O  
ATOM    314  CG2 THR A  40       8.871 -18.858   5.846  1.00 95.62           C  
ATOM    315  OG1 THR A  40       8.641 -16.476   5.569  1.00 95.62           O  
ATOM    316  N   GLU A  41       5.322 -16.455   6.523  1.00 94.68           N  
ATOM    317  CA  GLU A  41       4.415 -15.351   6.821  1.00 94.68           C  
ATOM    318  C   GLU A  41       4.871 -14.581   8.058  1.00 94.68           C  
ATOM    319  CB  GLU A  41       2.987 -15.865   7.019  1.00 94.68           C  
ATOM    320  O   GLU A  41       5.306 -15.181   9.043  1.00 94.68           O  
ATOM    321  CG  GLU A  41       1.979 -14.773   7.346  1.00 94.68           C  
ATOM    322  CD  GLU A  41       0.566 -15.300   7.542  1.00 94.68           C  
ATOM    323  OE1 GLU A  41      -0.244 -14.626   8.218  1.00 94.68           O  
ATOM    324  OE2 GLU A  41       0.268 -16.395   7.016  1.00 94.68           O  
ATOM    325  N   LEU A  42       4.876 -13.235   7.941  1.00 95.44           N  
ATOM    326  CA  LEU A  42       5.133 -12.343   9.066  1.00 95.44           C  
ATOM    327  C   LEU A  42       3.826 -11.848   9.677  1.00 95.44           C  
ATOM    328  CB  LEU A  42       5.986 -11.152   8.622  1.00 95.44           C  
ATOM    329  O   LEU A  42       2.907 -11.456   8.954  1.00 95.44           O  
ATOM    330  CG  LEU A  42       6.160 -10.025   9.641  1.00 95.44           C  
ATOM    331  CD1 LEU A  42       7.067 -10.478  10.781  1.00 95.44           C  
ATOM    332  CD2 LEU A  42       6.720  -8.777   8.969  1.00 95.44           C  
ATOM    333  N   GLU A  43       3.786 -11.887  10.990  1.00 94.49           N  
ATOM    334  CA  GLU A  43       2.651 -11.327  11.718  1.00 94.49           C  
ATOM    335  C   GLU A  43       3.112 -10.327  12.775  1.00 94.49           C  
ATOM    336  CB  GLU A  43       1.829 -12.441  12.372  1.00 94.49           C  
ATOM    337  O   GLU A  43       3.878 -10.677  13.676  1.00 94.49           O  
ATOM    338  CG  GLU A  43       0.530 -11.959  13.000  1.00 94.49           C  
ATOM    339  CD  GLU A  43      -0.321 -13.088  13.560  1.00 94.49           C  
ATOM    340  OE1 GLU A  43      -0.744 -13.004  14.735  1.00 94.49           O  
ATOM    341  OE2 GLU A  43      -0.565 -14.065  12.817  1.00 94.49           O  
ATOM    342  N   VAL A  44       2.628  -9.044  12.593  1.00 93.16           N  
ATOM    343  CA  VAL A  44       2.989  -7.995  13.541  1.00 93.16           C  
ATOM    344  C   VAL A  44       1.729  -7.447  14.208  1.00 93.16           C  
ATOM    345  CB  VAL A  44       3.768  -6.852  12.852  1.00 93.16           C  
ATOM    346  O   VAL A  44       0.785  -7.040  13.527  1.00 93.16           O  
ATOM    347  CG1 VAL A  44       4.157  -5.777  13.865  1.00 93.16           C  
ATOM    348  CG2 VAL A  44       5.007  -7.400  12.147  1.00 93.16           C  
ATOM    349  N   GLU A  45       1.753  -7.456  15.460  1.00 91.57           N  
ATOM    350  CA  GLU A  45       0.635  -6.909  16.224  1.00 91.57           C  
ATOM    351  C   GLU A  45       0.754  -5.394  16.367  1.00 91.57           C  
ATOM    352  CB  GLU A  45       0.556  -7.564  17.606  1.00 91.57           C  
ATOM    353  O   GLU A  45       1.835  -4.875  16.654  1.00 91.57           O  
ATOM    354  CG  GLU A  45       0.150  -9.030  17.569  1.00 91.57           C  
ATOM    355  CD  GLU A  45      -0.040  -9.634  18.951  1.00 91.57           C  
ATOM    356  OE1 GLU A  45      -0.810 -10.612  19.085  1.00 91.57           O  
ATOM    357  OE2 GLU A  45       0.584  -9.125  19.908  1.00 91.57           O  
ATOM    358  N   LEU A  46      -0.452  -4.754  16.065  1.00 89.51           N  
ATOM    359  CA  LEU A  46      -0.485  -3.302  16.206  1.00 89.51           C  
ATOM    360  C   LEU A  46      -1.319  -2.893  17.416  1.00 89.51           C  
ATOM    361  CB  LEU A  46      -1.049  -2.653  14.939  1.00 89.51           C  
ATOM    362  O   LEU A  46      -2.328  -3.531  17.724  1.00 89.51           O  
ATOM    363  CG  LEU A  46      -0.307  -2.953  13.636  1.00 89.51           C  
ATOM    364  CD1 LEU A  46      -1.034  -2.321  12.454  1.00 89.51           C  
ATOM    365  CD2 LEU A  46       1.132  -2.455  13.713  1.00 89.51           C  
ATOM    366  N   SER A  47      -0.770  -1.939  18.147  1.00 89.26           N  
ATOM    367  CA  SER A  47      -1.590  -1.361  19.207  1.00 89.26           C  
ATOM    368  C   SER A  47      -2.759  -0.569  18.631  1.00 89.26           C  
ATOM    369  CB  SER A  47      -0.745  -0.459  20.106  1.00 89.26           C  
ATOM    370  O   SER A  47      -2.745  -0.197  17.456  1.00 89.26           O  
ATOM    371  OG  SER A  47      -0.377   0.728  19.425  1.00 89.26           O  
ATOM    372  N   PRO A  48      -3.813  -0.331  19.437  1.00 84.86           N  
ATOM    373  CA  PRO A  48      -4.972   0.433  18.971  1.00 84.86           C  
ATOM    374  C   PRO A  48      -4.584   1.776  18.356  1.00 84.86           C  
ATOM    375  CB  PRO A  48      -5.797   0.634  20.244  1.00 84.86           C  
ATOM    376  O   PRO A  48      -5.190   2.206  17.371  1.00 84.86           O  
ATOM    377  CG  PRO A  48      -5.470  -0.545  21.102  1.00 84.86           C  
ATOM    378  CD  PRO A  48      -4.021  -0.889  20.907  1.00 84.86           C  
ATOM    379  N   GLU A  49      -3.601   2.339  18.908  1.00 82.46           N  
ATOM    380  CA  GLU A  49      -3.151   3.620  18.372  1.00 82.46           C  
ATOM    381  C   GLU A  49      -2.472   3.444  17.017  1.00 82.46           C  
ATOM    382  CB  GLU A  49      -2.198   4.308  19.352  1.00 82.46           C  
ATOM    383  O   GLU A  49      -2.576   4.311  16.147  1.00 82.46           O  
ATOM    384  CG  GLU A  49      -2.857   4.727  20.659  1.00 82.46           C  
ATOM    385  CD  GLU A  49      -1.900   5.416  21.619  1.00 82.46           C  
ATOM    386  OE1 GLU A  49      -2.328   5.798  22.732  1.00 82.46           O  
ATOM    387  OE2 GLU A  49      -0.714   5.576  21.255  1.00 82.46           O  
ATOM    388  N   GLN A  50      -1.839   2.300  16.840  1.00 86.20           N  
ATOM    389  CA  GLN A  50      -1.086   2.004  15.626  1.00 86.20           C  
ATOM    390  C   GLN A  50      -2.009   1.536  14.505  1.00 86.20           C  
ATOM    391  CB  GLN A  50      -0.017   0.946  15.902  1.00 86.20           C  
ATOM    392  O   GLN A  50      -1.676   1.663  13.325  1.00 86.20           O  
ATOM    393  CG  GLN A  50       1.122   1.437  16.786  1.00 86.20           C  
ATOM    394  CD  GLN A  50       2.084   0.330  17.173  1.00 86.20           C  
ATOM    395  NE2 GLN A  50       3.357   0.678  17.327  1.00 86.20           N  
ATOM    396  OE1 GLN A  50       1.686  -0.828  17.333  1.00 86.20           O  
ATOM    397  N   GLN A  51      -3.129   1.127  14.824  1.00 82.98           N  
ATOM    398  CA  GLN A  51      -4.069   0.524  13.885  1.00 82.98           C  
ATOM    399  C   GLN A  51      -4.677   1.578  12.963  1.00 82.98           C  
ATOM    400  CB  GLN A  51      -5.175  -0.219  14.634  1.00 82.98           C  
ATOM    401  O   GLN A  51      -5.152   1.256  11.872  1.00 82.98           O  
ATOM    402  CG  GLN A  51      -4.697  -1.476  15.348  1.00 82.98           C  
ATOM    403  CD  GLN A  51      -5.785  -2.128  16.181  1.00 82.98           C  
ATOM    404  NE2 GLN A  51      -5.382  -2.953  17.142  1.00 82.98           N  
ATOM    405  OE1 GLN A  51      -6.977  -1.892  15.964  1.00 82.98           O  
ATOM    406  N   ASN A  52      -4.542   2.763  13.367  1.00 81.15           N  
ATOM    407  CA  ASN A  52      -5.195   3.819  12.600  1.00 81.15           C  
ATOM    408  C   ASN A  52      -4.293   4.344  11.487  1.00 81.15           C  
ATOM    409  CB  ASN A  52      -5.625   4.963  13.521  1.00 81.15           C  
ATOM    410  O   ASN A  52      -4.780   4.875  10.487  1.00 81.15           O  
ATOM    411  CG  ASN A  52      -6.768   4.577  14.439  1.00 81.15           C  
ATOM    412  ND2 ASN A  52      -6.771   5.128  15.647  1.00 81.15           N  
ATOM    413  OD1 ASN A  52      -7.640   3.788  14.066  1.00 81.15           O  
ATOM    414  N   ASN A  53      -2.976   4.122  11.673  1.00 86.76           N  
ATOM    415  CA  ASN A  53      -1.964   4.569  10.722  1.00 86.76           C  
ATOM    416  C   ASN A  53      -0.813   3.573  10.619  1.00 86.76           C  
ATOM    417  CB  ASN A  53      -1.437   5.952  11.110  1.00 86.76           C  
ATOM    418  O   ASN A  53      -0.090   3.350  11.592  1.00 86.76           O  
ATOM    419  CG  ASN A  53      -2.535   6.995  11.190  1.00 86.76           C  
ATOM    420  ND2 ASN A  53      -2.596   7.706  12.309  1.00 86.76           N  
ATOM    421  OD1 ASN A  53      -3.321   7.159  10.253  1.00 86.76           O  
ATOM    422  N   ALA A  54      -0.742   2.957   9.481  1.00 90.57           N  
ATOM    423  CA  ALA A  54       0.352   2.004   9.311  1.00 90.57           C  
ATOM    424  C   ALA A  54       0.929   2.077   7.901  1.00 90.57           C  
ATOM    425  CB  ALA A  54      -0.126   0.586   9.615  1.00 90.57           C  
ATOM    426  O   ALA A  54       0.195   2.294   6.934  1.00 90.57           O  
ATOM    427  N   LEU A  55       2.179   1.999   7.834  1.00 93.20           N  
ATOM    428  CA  LEU A  55       2.930   1.928   6.585  1.00 93.20           C  
ATOM    429  C   LEU A  55       3.744   0.641   6.513  1.00 93.20           C  
ATOM    430  CB  LEU A  55       3.855   3.140   6.446  1.00 93.20           C  
ATOM    431  O   LEU A  55       4.534   0.349   7.414  1.00 93.20           O  
ATOM    432  CG  LEU A  55       4.811   3.129   5.251  1.00 93.20           C  
ATOM    433  CD1 LEU A  55       4.027   3.210   3.945  1.00 93.20           C  
ATOM    434  CD2 LEU A  55       5.808   4.278   5.354  1.00 93.20           C  
ATOM    435  N   VAL A  56       3.500  -0.126   5.488  1.00 94.09           N  
ATOM    436  CA  VAL A  56       4.243  -1.363   5.273  1.00 94.09           C  
ATOM    437  C   VAL A  56       5.027  -1.274   3.965  1.00 94.09           C  
ATOM    438  CB  VAL A  56       3.307  -2.591   5.251  1.00 94.09           C  
ATOM    439  O   VAL A  56       4.442  -1.092   2.895  1.00 94.09           O  
ATOM    440  CG1 VAL A  56       4.112  -3.882   5.111  1.00 94.09           C  
ATOM    441  CG2 VAL A  56       2.447  -2.628   6.513  1.00 94.09           C  
ATOM    442  N   ILE A  57       6.329  -1.413   3.996  1.00 95.20           N  
ATOM    443  CA  ILE A  57       7.209  -1.402   2.833  1.00 95.20           C  
ATOM    444  C   ILE A  57       7.852  -2.777   2.660  1.00 95.20           C  
ATOM    445  CB  ILE A  57       8.298  -0.314   2.958  1.00 95.20           C  
ATOM    446  O   ILE A  57       8.564  -3.252   3.547  1.00 95.20           O  
ATOM    447  CG1 ILE A  57       7.655   1.071   3.103  1.00 95.20           C  
ATOM    448  CG2 ILE A  57       9.244  -0.355   1.755  1.00 95.20           C  
ATOM    449  CD1 ILE A  57       8.650   2.189   3.384  1.00 95.20           C  
ATOM    450  N   VAL A  58       7.561  -3.388   1.593  1.00 95.11           N  
ATOM    451  CA  VAL A  58       8.085  -4.717   1.291  1.00 95.11           C  
ATOM    452  C   VAL A  58       9.096  -4.627   0.151  1.00 95.11           C  
ATOM    453  CB  VAL A  58       6.954  -5.703   0.924  1.00 95.11           C  
ATOM    454  O   VAL A  58       8.757  -4.202  -0.956  1.00 95.11           O  
ATOM    455  CG1 VAL A  58       7.508  -7.114   0.734  1.00 95.11           C  
ATOM    456  CG2 VAL A  58       5.868  -5.693   1.999  1.00 95.11           C  
ATOM    457  N   THR A  59      10.314  -5.045   0.444  1.00 94.79           N  
ATOM    458  CA  THR A  59      11.369  -5.069  -0.562  1.00 94.79           C  
ATOM    459  C   THR A  59      11.856  -6.495  -0.802  1.00 94.79           C  
ATOM    460  CB  THR A  59      12.557  -4.180  -0.148  1.00 94.79           C  
ATOM    461  O   THR A  59      12.345  -7.152   0.119  1.00 94.79           O  
ATOM    462  CG2 THR A  59      13.607  -4.116  -1.252  1.00 94.79           C  
ATOM    463  OG1 THR A  59      12.083  -2.856   0.124  1.00 94.79           O  
ATOM    464  N   CYS A  60      11.632  -7.035  -1.995  1.00 92.68           N  
ATOM    465  CA  CYS A  60      12.150  -8.326  -2.433  1.00 92.68           C  
ATOM    466  C   CYS A  60      13.156  -8.154  -3.565  1.00 92.68           C  
ATOM    467  CB  CYS A  60      11.009  -9.236  -2.887  1.00 92.68           C  
ATOM    468  O   CYS A  60      12.782  -7.800  -4.685  1.00 92.68           O  
ATOM    469  SG  CYS A  60       9.672  -9.383  -1.681  1.00 92.68           S  
ATOM    470  N   GLY A  61      14.483  -8.353  -3.365  1.00 88.34           N  
ATOM    471  CA  GLY A  61      15.457  -8.016  -4.391  1.00 88.34           C  
ATOM    472  C   GLY A  61      15.483  -6.537  -4.726  1.00 88.34           C  
ATOM    473  O   GLY A  61      15.652  -5.697  -3.840  1.00 88.34           O  
ATOM    474  N   ASN A  62      15.197  -6.177  -6.016  1.00 87.24           N  
ATOM    475  CA  ASN A  62      15.252  -4.787  -6.458  1.00 87.24           C  
ATOM    476  C   ASN A  62      13.865  -4.153  -6.489  1.00 87.24           C  
ATOM    477  CB  ASN A  62      15.912  -4.687  -7.835  1.00 87.24           C  
ATOM    478  O   ASN A  62      13.707  -3.015  -6.934  1.00 87.24           O  
ATOM    479  CG  ASN A  62      17.393  -5.009  -7.797  1.00 87.24           C  
ATOM    480  ND2 ASN A  62      17.915  -5.531  -8.901  1.00 87.24           N  
ATOM    481  OD1 ASN A  62      18.063  -4.790  -6.784  1.00 87.24           O  
ATOM    482  N   GLU A  63      12.844  -4.924  -5.944  1.00 89.60           N  
ATOM    483  CA  GLU A  63      11.468  -4.451  -6.065  1.00 89.60           C  
ATOM    484  C   GLU A  63      10.902  -4.048  -4.707  1.00 89.60           C  
ATOM    485  CB  GLU A  63      10.585  -5.525  -6.706  1.00 89.60           C  
ATOM    486  O   GLU A  63      11.073  -4.765  -3.719  1.00 89.60           O  
ATOM    487  CG  GLU A  63      11.019  -5.922  -8.109  1.00 89.60           C  
ATOM    488  CD  GLU A  63      10.093  -6.938  -8.759  1.00 89.60           C  
ATOM    489  OE1 GLU A  63      10.047  -7.006 -10.008  1.00 89.60           O  
ATOM    490  OE2 GLU A  63       9.407  -7.672  -8.012  1.00 89.60           O  
ATOM    491  N   THR A  64      10.318  -2.843  -4.745  1.00 92.71           N  
ATOM    492  CA  THR A  64       9.729  -2.327  -3.514  1.00 92.71           C  
ATOM    493  C   THR A  64       8.239  -2.055  -3.700  1.00 92.71           C  
ATOM    494  CB  THR A  64      10.436  -1.039  -3.054  1.00 92.71           C  
ATOM    495  O   THR A  64       7.831  -1.466  -4.703  1.00 92.71           O  
ATOM    496  CG2 THR A  64       9.814  -0.499  -1.771  1.00 92.71           C  
ATOM    497  OG1 THR A  64      11.822  -1.318  -2.819  1.00 92.71           O  
ATOM    498  N   TYR A  65       7.462  -2.518  -2.760  1.00 91.07           N  
ATOM    499  CA  TYR A  65       6.019  -2.306  -2.736  1.00 91.07           C  
ATOM    500  C   TYR A  65       5.589  -1.621  -1.444  1.00 91.07           C  
ATOM    501  CB  TYR A  65       5.278  -3.638  -2.892  1.00 91.07           C  
ATOM    502  O   TYR A  65       6.057  -1.977  -0.360  1.00 91.07           O  
ATOM    503  CG  TYR A  65       5.776  -4.478  -4.043  1.00 91.07           C  
ATOM    504  CD1 TYR A  65       5.270  -4.302  -5.329  1.00 91.07           C  
ATOM    505  CD2 TYR A  65       6.751  -5.449  -3.847  1.00 91.07           C  
ATOM    506  CE1 TYR A  65       5.724  -5.076  -6.393  1.00 91.07           C  
ATOM    507  CE2 TYR A  65       7.213  -6.228  -4.903  1.00 91.07           C  
ATOM    508  OH  TYR A  65       7.148  -6.803  -7.219  1.00 91.07           O  
ATOM    509  CZ  TYR A  65       6.694  -6.034  -6.170  1.00 91.07           C  
ATOM    510  N   VAL A  66       4.699  -0.754  -1.592  1.00 93.46           N  
ATOM    511  CA  VAL A  66       4.302   0.026  -0.424  1.00 93.46           C  
ATOM    512  C   VAL A  66       2.798  -0.111  -0.197  1.00 93.46           C  
ATOM    513  CB  VAL A  66       4.684   1.515  -0.580  1.00 93.46           C  
ATOM    514  O   VAL A  66       2.009   0.007  -1.137  1.00 93.46           O  
ATOM    515  CG1 VAL A  66       4.115   2.342   0.572  1.00 93.46           C  
ATOM    516  CG2 VAL A  66       6.201   1.672  -0.656  1.00 93.46           C  
ATOM    517  N   PHE A  67       2.365  -0.381   1.056  1.00 91.48           N  
ATOM    518  CA  PHE A  67       0.975  -0.476   1.485  1.00 91.48           C  
ATOM    519  C   PHE A  67       0.709   0.448   2.667  1.00 91.48           C  
ATOM    520  CB  PHE A  67       0.623  -1.919   1.857  1.00 91.48           C  
ATOM    521  O   PHE A  67       1.388   0.364   3.692  1.00 91.48           O  
ATOM    522  CG  PHE A  67       0.899  -2.913   0.761  1.00 91.48           C  
ATOM    523  CD1 PHE A  67      -0.102  -3.284  -0.129  1.00 91.48           C  
ATOM    524  CD2 PHE A  67       2.160  -3.477   0.621  1.00 91.48           C  
ATOM    525  CE1 PHE A  67       0.150  -4.204  -1.144  1.00 91.48           C  
ATOM    526  CE2 PHE A  67       2.420  -4.397  -0.391  1.00 91.48           C  
ATOM    527  CZ  PHE A  67       1.414  -4.759  -1.272  1.00 91.48           C  
ATOM    528  N   MET A  68      -0.246   1.281   2.427  1.00 90.32           N  
ATOM    529  CA  MET A  68      -0.457   2.300   3.451  1.00 90.32           C  
ATOM    530  C   MET A  68      -1.907   2.304   3.925  1.00 90.32           C  
ATOM    531  CB  MET A  68      -0.078   3.684   2.920  1.00 90.32           C  
ATOM    532  O   MET A  68      -2.830   2.234   3.112  1.00 90.32           O  
ATOM    533  CG  MET A  68       1.393   3.820   2.561  1.00 90.32           C  
ATOM    534  SD  MET A  68       1.809   5.490   1.925  1.00 90.32           S  
ATOM    535  CE  MET A  68       1.305   5.307   0.192  1.00 90.32           C  
ATOM    536  N   LEU A  69      -2.067   2.330   5.251  1.00 87.39           N  
ATOM    537  CA  LEU A  69      -3.339   2.622   5.904  1.00 87.39           C  
ATOM    538  C   LEU A  69      -3.238   3.885   6.752  1.00 87.39           C  
ATOM    539  CB  LEU A  69      -3.777   1.442   6.776  1.00 87.39           C  
ATOM    540  O   LEU A  69      -2.449   3.942   7.698  1.00 87.39           O  
ATOM    541  CG  LEU A  69      -5.063   1.634   7.581  1.00 87.39           C  
ATOM    542  CD1 LEU A  69      -6.273   1.645   6.652  1.00 87.39           C  
ATOM    543  CD2 LEU A  69      -5.202   0.542   8.636  1.00 87.39           C  
ATOM    544  N   ALA A  70      -3.929   4.888   6.302  1.00 86.98           N  
ATOM    545  CA  ALA A  70      -3.911   6.145   7.047  1.00 86.98           C  
ATOM    546  C   ALA A  70      -5.322   6.696   7.226  1.00 86.98           C  
ATOM    547  CB  ALA A  70      -3.028   7.170   6.339  1.00 86.98           C  
ATOM    548  O   ALA A  70      -6.132   6.660   6.297  1.00 86.98           O  
ATOM    549  N   ARG A  71      -5.708   7.152   8.355  1.00 82.74           N  
ATOM    550  CA  ARG A  71      -7.041   7.676   8.636  1.00 82.74           C  
ATOM    551  C   ARG A  71      -7.041   9.201   8.639  1.00 82.74           C  
ATOM    552  CB  ARG A  71      -7.553   7.149   9.979  1.00 82.74           C  
ATOM    553  O   ARG A  71      -8.101   9.826   8.697  1.00 82.74           O  
ATOM    554  CG  ARG A  71      -7.712   5.638  10.028  1.00 82.74           C  
ATOM    555  CD  ARG A  71      -8.986   5.182   9.331  1.00 82.74           C  
ATOM    556  NE  ARG A  71      -9.230   3.757   9.533  1.00 82.74           N  
ATOM    557  NH1 ARG A  71     -11.054   3.658   8.118  1.00 82.74           N  
ATOM    558  NH2 ARG A  71     -10.338   1.772   9.207  1.00 82.74           N  
ATOM    559  CZ  ARG A  71     -10.207   3.065   8.952  1.00 82.74           C  
ATOM    560  N   ASP A  72      -5.884   9.746   8.602  1.00 85.58           N  
ATOM    561  CA  ASP A  72      -5.848  11.200   8.486  1.00 85.58           C  
ATOM    562  C   ASP A  72      -4.836  11.642   7.430  1.00 85.58           C  
ATOM    563  CB  ASP A  72      -5.512  11.838   9.835  1.00 85.58           C  
ATOM    564  O   ASP A  72      -3.917  10.893   7.092  1.00 85.58           O  
ATOM    565  CG  ASP A  72      -4.080  11.583  10.272  1.00 85.58           C  
ATOM    566  OD1 ASP A  72      -3.191  12.402   9.955  1.00 85.58           O  
ATOM    567  OD2 ASP A  72      -3.839  10.553  10.938  1.00 85.58           O  
ATOM    568  N   GLU A  73      -5.031  12.739   6.853  1.00 87.01           N  
ATOM    569  CA  GLU A  73      -4.300  13.274   5.709  1.00 87.01           C  
ATOM    570  C   GLU A  73      -2.850  13.579   6.074  1.00 87.01           C  
ATOM    571  CB  GLU A  73      -4.984  14.536   5.176  1.00 87.01           C  
ATOM    572  O   GLU A  73      -1.944  13.372   5.264  1.00 87.01           O  
ATOM    573  CG  GLU A  73      -6.281  14.263   4.429  1.00 87.01           C  
ATOM    574  CD  GLU A  73      -6.870  15.504   3.776  1.00 87.01           C  
ATOM    575  OE1 GLU A  73      -7.909  15.392   3.086  1.00 87.01           O  
ATOM    576  OE2 GLU A  73      -6.287  16.596   3.955  1.00 87.01           O  
ATOM    577  N   LYS A  74      -2.714  14.079   7.279  1.00 89.57           N  
ATOM    578  CA  LYS A  74      -1.357  14.386   7.721  1.00 89.57           C  
ATOM    579  C   LYS A  74      -0.483  13.135   7.723  1.00 89.57           C  
ATOM    580  CB  LYS A  74      -1.376  15.013   9.116  1.00 89.57           C  
ATOM    581  O   LYS A  74       0.641  13.156   7.216  1.00 89.57           O  
ATOM    582  CG  LYS A  74      -0.010  15.468   9.609  1.00 89.57           C  
ATOM    583  CD  LYS A  74      -0.093  16.082  11.000  1.00 89.57           C  
ATOM    584  CE  LYS A  74       1.283  16.463  11.528  1.00 89.57           C  
ATOM    585  NZ  LYS A  74       1.211  17.023  12.911  1.00 89.57           N  
ATOM    586  N   ALA A  75      -0.909  12.063   8.324  1.00 88.09           N  
ATOM    587  CA  ALA A  75      -0.192  10.791   8.362  1.00 88.09           C  
ATOM    588  C   ALA A  75       0.074  10.269   6.953  1.00 88.09           C  
ATOM    589  CB  ALA A  75      -0.979   9.760   9.168  1.00 88.09           C  
ATOM    590  O   ALA A  75       1.162   9.764   6.666  1.00 88.09           O  
ATOM    591  N   MET A  76      -0.913  10.477   6.170  1.00 87.37           N  
ATOM    592  CA  MET A  76      -0.785  10.015   4.790  1.00 87.37           C  
ATOM    593  C   MET A  76       0.357  10.733   4.080  1.00 87.37           C  
ATOM    594  CB  MET A  76      -2.093  10.229   4.027  1.00 87.37           C  
ATOM    595  O   MET A  76       1.173  10.099   3.408  1.00 87.37           O  
ATOM    596  CG  MET A  76      -2.047   9.751   2.585  1.00 87.37           C  
ATOM    597  SD  MET A  76      -1.785   7.940   2.453  1.00 87.37           S  
ATOM    598  CE  MET A  76      -3.447   7.344   2.871  1.00 87.37           C  
ATOM    599  N   LYS A  77       0.428  11.963   4.145  1.00 89.60           N  
ATOM    600  CA  LYS A  77       1.481  12.762   3.524  1.00 89.60           C  
ATOM    601  C   LYS A  77       2.858  12.351   4.037  1.00 89.60           C  
ATOM    602  CB  LYS A  77       1.248  14.251   3.782  1.00 89.60           C  
ATOM    603  O   LYS A  77       3.806  12.229   3.258  1.00 89.60           O  
ATOM    604  CG  LYS A  77       0.119  14.853   2.958  1.00 89.60           C  
ATOM    605  CD  LYS A  77      -0.002  16.354   3.189  1.00 89.60           C  
ATOM    606  CE  LYS A  77      -1.156  16.951   2.395  1.00 89.60           C  
ATOM    607  NZ  LYS A  77      -1.313  18.413   2.659  1.00 89.60           N  
ATOM    608  N   GLU A  78       2.936  12.102   5.299  1.00 91.85           N  
ATOM    609  CA  GLU A  78       4.204  11.683   5.888  1.00 91.85           C  
ATOM    610  C   GLU A  78       4.607  10.294   5.400  1.00 91.85           C  
ATOM    611  CB  GLU A  78       4.118  11.699   7.416  1.00 91.85           C  
ATOM    612  O   GLU A  78       5.773  10.059   5.077  1.00 91.85           O  
ATOM    613  CG  GLU A  78       4.053  13.097   8.014  1.00 91.85           C  
ATOM    614  CD  GLU A  78       3.948  13.097   9.531  1.00 91.85           C  
ATOM    615  OE1 GLU A  78       4.111  14.172  10.151  1.00 91.85           O  
ATOM    616  OE2 GLU A  78       3.700  12.012  10.104  1.00 91.85           O  
ATOM    617  N   PHE A  79       3.604   9.441   5.385  1.00 92.02           N  
ATOM    618  CA  PHE A  79       3.861   8.093   4.892  1.00 92.02           C  
ATOM    619  C   PHE A  79       4.293   8.124   3.431  1.00 92.02           C  
ATOM    620  CB  PHE A  79       2.617   7.214   5.053  1.00 92.02           C  
ATOM    621  O   PHE A  79       5.197   7.388   3.030  1.00 92.02           O  
ATOM    622  CG  PHE A  79       2.388   6.740   6.463  1.00 92.02           C  
ATOM    623  CD1 PHE A  79       3.373   6.890   7.431  1.00 92.02           C  
ATOM    624  CD2 PHE A  79       1.186   6.142   6.820  1.00 92.02           C  
ATOM    625  CE1 PHE A  79       3.163   6.452   8.737  1.00 92.02           C  
ATOM    626  CE2 PHE A  79       0.969   5.702   8.123  1.00 92.02           C  
ATOM    627  CZ  PHE A  79       1.959   5.857   9.079  1.00 92.02           C  
ATOM    628  N   GLN A  80       3.642   8.966   2.692  1.00 88.66           N  
ATOM    629  CA  GLN A  80       3.977   9.071   1.276  1.00 88.66           C  
ATOM    630  C   GLN A  80       5.416   9.543   1.084  1.00 88.66           C  
ATOM    631  CB  GLN A  80       3.013  10.021   0.565  1.00 88.66           C  
ATOM    632  O   GLN A  80       6.133   9.031   0.222  1.00 88.66           O  
ATOM    633  CG  GLN A  80       1.633   9.427   0.319  1.00 88.66           C  
ATOM    634  CD  GLN A  80       0.694  10.394  -0.378  1.00 88.66           C  
ATOM    635  NE2 GLN A  80      -0.501   9.920  -0.716  1.00 88.66           N  
ATOM    636  OE1 GLN A  80       1.038  11.557  -0.610  1.00 88.66           O  
ATOM    637  N   LYS A  81       5.760  10.551   1.797  1.00 91.63           N  
ATOM    638  CA  LYS A  81       7.129  11.053   1.729  1.00 91.63           C  
ATOM    639  C   LYS A  81       8.135   9.951   2.046  1.00 91.63           C  
ATOM    640  CB  LYS A  81       7.318  12.228   2.689  1.00 91.63           C  
ATOM    641  O   LYS A  81       9.147   9.809   1.355  1.00 91.63           O  
ATOM    642  CG  LYS A  81       6.662  13.519   2.225  1.00 91.63           C  
ATOM    643  CD  LYS A  81       6.948  14.668   3.184  1.00 91.63           C  
ATOM    644  CE  LYS A  81       6.234  15.944   2.758  1.00 91.63           C  
ATOM    645  NZ  LYS A  81       6.468  17.058   3.725  1.00 91.63           N  
ATOM    646  N   GLU A  82       7.818   9.201   3.074  1.00 92.00           N  
ATOM    647  CA  GLU A  82       8.688   8.093   3.459  1.00 92.00           C  
ATOM    648  C   GLU A  82       8.722   7.017   2.377  1.00 92.00           C  
ATOM    649  CB  GLU A  82       8.230   7.487   4.789  1.00 92.00           C  
ATOM    650  O   GLU A  82       9.789   6.496   2.047  1.00 92.00           O  
ATOM    651  CG  GLU A  82       9.114   6.351   5.283  1.00 92.00           C  
ATOM    652  CD  GLU A  82      10.509   6.805   5.682  1.00 92.00           C  
ATOM    653  OE1 GLU A  82      11.400   5.944   5.861  1.00 92.00           O  
ATOM    654  OE2 GLU A  82      10.712   8.033   5.818  1.00 92.00           O  
ATOM    655  N   ALA A  83       7.593   6.662   1.874  1.00 90.91           N  
ATOM    656  CA  ALA A  83       7.483   5.647   0.829  1.00 90.91           C  
ATOM    657  C   ALA A  83       8.283   6.045  -0.408  1.00 90.91           C  
ATOM    658  CB  ALA A  83       6.019   5.419   0.461  1.00 90.91           C  
ATOM    659  O   ALA A  83       8.923   5.200  -1.040  1.00 90.91           O  
ATOM    660  N   GLU A  84       8.286   7.269  -0.756  1.00 89.64           N  
ATOM    661  CA  GLU A  84       8.934   7.765  -1.967  1.00 89.64           C  
ATOM    662  C   GLU A  84      10.447   7.579  -1.900  1.00 89.64           C  
ATOM    663  CB  GLU A  84       8.595   9.241  -2.192  1.00 89.64           C  
ATOM    664  O   GLU A  84      11.114   7.502  -2.934  1.00 89.64           O  
ATOM    665  CG  GLU A  84       7.163   9.480  -2.649  1.00 89.64           C  
ATOM    666  CD  GLU A  84       6.821  10.953  -2.804  1.00 89.64           C  
ATOM    667  OE1 GLU A  84       5.754  11.272  -3.377  1.00 89.64           O  
ATOM    668  OE2 GLU A  84       7.627  11.796  -2.350  1.00 89.64           O  
ATOM    669  N   LYS A  85      10.997   7.471  -0.741  1.00 91.86           N  
ATOM    670  CA  LYS A  85      12.433   7.267  -0.570  1.00 91.86           C  
ATOM    671  C   LYS A  85      12.861   5.901  -1.097  1.00 91.86           C  
ATOM    672  CB  LYS A  85      12.824   7.407   0.902  1.00 91.86           C  
ATOM    673  O   LYS A  85      14.038   5.684  -1.392  1.00 91.86           O  
ATOM    674  CG  LYS A  85      12.603   8.801   1.471  1.00 91.86           C  
ATOM    675  CD  LYS A  85      12.980   8.869   2.945  1.00 91.86           C  
ATOM    676  CE  LYS A  85      12.697  10.245   3.533  1.00 91.86           C  
ATOM    677  NZ  LYS A  85      12.989  10.293   4.997  1.00 91.86           N  
ATOM    678  N   TYR A  86      11.881   5.062  -1.286  1.00 90.78           N  
ATOM    679  CA  TYR A  86      12.208   3.688  -1.652  1.00 90.78           C  
ATOM    680  C   TYR A  86      11.863   3.416  -3.112  1.00 90.78           C  
ATOM    681  CB  TYR A  86      11.466   2.699  -0.748  1.00 90.78           C  
ATOM    682  O   TYR A  86      11.937   2.274  -3.571  1.00 90.78           O  
ATOM    683  CG  TYR A  86      11.887   2.769   0.700  1.00 90.78           C  
ATOM    684  CD1 TYR A  86      12.890   1.939   1.195  1.00 90.78           C  
ATOM    685  CD2 TYR A  86      11.281   3.664   1.576  1.00 90.78           C  
ATOM    686  CE1 TYR A  86      13.279   1.998   2.530  1.00 90.78           C  
ATOM    687  CE2 TYR A  86      11.663   3.731   2.912  1.00 90.78           C  
ATOM    688  OH  TYR A  86      13.042   2.959   4.700  1.00 90.78           O  
ATOM    689  CZ  TYR A  86      12.661   2.896   3.379  1.00 90.78           C  
ATOM    690  N   ASN A  87      11.477   4.448  -3.842  1.00 87.53           N  
ATOM    691  CA  ASN A  87      11.134   4.310  -5.253  1.00 87.53           C  
ATOM    692  C   ASN A  87      10.250   3.090  -5.499  1.00 87.53           C  
ATOM    693  CB  ASN A  87      12.401   4.228  -6.108  1.00 87.53           C  
ATOM    694  O   ASN A  87      10.623   2.189  -6.252  1.00 87.53           O  
ATOM    695  CG  ASN A  87      13.181   5.528  -6.123  1.00 87.53           C  
ATOM    696  ND2 ASN A  87      14.503   5.425  -6.173  1.00 87.53           N  
ATOM    697  OD1 ASN A  87      12.599   6.615  -6.089  1.00 87.53           O  
ATOM    698  N   PRO A  88       9.005   3.089  -4.788  1.00 89.47           N  
ATOM    699  CA  PRO A  88       8.142   1.912  -4.911  1.00 89.47           C  
ATOM    700  C   PRO A  88       7.608   1.718  -6.328  1.00 89.47           C  
ATOM    701  CB  PRO A  88       7.001   2.207  -3.934  1.00 89.47           C  
ATOM    702  O   PRO A  88       7.324   2.696  -7.025  1.00 89.47           O  
ATOM    703  CG  PRO A  88       6.924   3.699  -3.875  1.00 89.47           C  
ATOM    704  CD  PRO A  88       8.312   4.254  -4.023  1.00 89.47           C  
ATOM    705  N   LYS A  89       7.434   0.463  -6.755  1.00 87.29           N  
ATOM    706  CA  LYS A  89       6.807   0.140  -8.034  1.00 87.29           C  
ATOM    707  C   LYS A  89       5.299   0.367  -7.979  1.00 87.29           C  
ATOM    708  CB  LYS A  89       7.106  -1.307  -8.428  1.00 87.29           C  
ATOM    709  O   LYS A  89       4.702   0.844  -8.946  1.00 87.29           O  
ATOM    710  CG  LYS A  89       8.528  -1.534  -8.919  1.00 87.29           C  
ATOM    711  CD  LYS A  89       8.698  -2.925  -9.515  1.00 87.29           C  
ATOM    712  CE  LYS A  89      10.070  -3.097 -10.153  1.00 87.29           C  
ATOM    713  NZ  LYS A  89      10.237  -4.457 -10.749  1.00 87.29           N  
ATOM    714  N   ILE A  90       4.763   0.043  -6.908  1.00 88.45           N  
ATOM    715  CA  ILE A  90       3.328   0.195  -6.699  1.00 88.45           C  
ATOM    716  C   ILE A  90       3.067   0.780  -5.312  1.00 88.45           C  
ATOM    717  CB  ILE A  90       2.587  -1.152  -6.860  1.00 88.45           C  
ATOM    718  O   ILE A  90       3.665   0.344  -4.325  1.00 88.45           O  
ATOM    719  CG1 ILE A  90       2.785  -1.703  -8.276  1.00 88.45           C  
ATOM    720  CG2 ILE A  90       1.099  -0.992  -6.537  1.00 88.45           C  
ATOM    721  CD1 ILE A  90       2.143  -0.855  -9.366  1.00 88.45           C  
ATOM    722  N   ILE A  91       2.218   1.734  -5.177  1.00 88.20           N  
ATOM    723  CA  ILE A  91       1.761   2.241  -3.887  1.00 88.20           C  
ATOM    724  C   ILE A  91       0.248   2.071  -3.772  1.00 88.20           C  
ATOM    725  CB  ILE A  91       2.150   3.724  -3.694  1.00 88.20           C  
ATOM    726  O   ILE A  91      -0.505   2.582  -4.604  1.00 88.20           O  
ATOM    727  CG1 ILE A  91       3.666   3.903  -3.837  1.00 88.20           C  
ATOM    728  CG2 ILE A  91       1.664   4.237  -2.335  1.00 88.20           C  
ATOM    729  CD1 ILE A  91       4.123   5.354  -3.812  1.00 88.20           C  
ATOM    730  N   VAL A  92      -0.157   1.278  -2.864  1.00 88.74           N  
ATOM    731  CA  VAL A  92      -1.578   1.165  -2.549  1.00 88.74           C  
ATOM    732  C   VAL A  92      -1.884   1.924  -1.260  1.00 88.74           C  
ATOM    733  CB  VAL A  92      -2.013  -0.312  -2.413  1.00 88.74           C  
ATOM    734  O   VAL A  92      -1.296   1.645  -0.213  1.00 88.74           O  
ATOM    735  CG1 VAL A  92      -3.513  -0.410  -2.143  1.00 88.74           C  
ATOM    736  CG2 VAL A  92      -1.640  -1.095  -3.671  1.00 88.74           C  
ATOM    737  N   MET A  93      -2.796   2.901  -1.400  1.00 86.55           N  
ATOM    738  CA  MET A  93      -3.120   3.751  -0.257  1.00 86.55           C  
ATOM    739  C   MET A  93      -4.614   3.708   0.046  1.00 86.55           C  
ATOM    740  CB  MET A  93      -2.680   5.193  -0.517  1.00 86.55           C  
ATOM    741  O   MET A  93      -5.439   3.776  -0.867  1.00 86.55           O  
ATOM    742  CG  MET A  93      -1.189   5.343  -0.769  1.00 86.55           C  
ATOM    743  SD  MET A  93      -0.731   7.043  -1.284  1.00 86.55           S  
ATOM    744  CE  MET A  93      -1.209   6.988  -3.033  1.00 86.55           C  
ATOM    745  N   VAL A  94      -4.818   3.744   1.345  1.00 81.88           N  
ATOM    746  CA  VAL A  94      -6.206   3.864   1.778  1.00 81.88           C  
ATOM    747  C   VAL A  94      -6.344   5.025   2.760  1.00 81.88           C  
ATOM    748  CB  VAL A  94      -6.714   2.556   2.424  1.00 81.88           C  
ATOM    749  O   VAL A  94      -5.681   5.049   3.799  1.00 81.88           O  
ATOM    750  CG1 VAL A  94      -8.185   2.683   2.817  1.00 81.88           C  
ATOM    751  CG2 VAL A  94      -6.512   1.378   1.474  1.00 81.88           C  
ATOM    752  N   LEU A  95      -7.234   5.946   2.398  1.00 82.77           N  
ATOM    753  CA  LEU A  95      -7.455   7.130   3.222  1.00 82.77           C  
ATOM    754  C   LEU A  95      -8.940   7.467   3.303  1.00 82.77           C  
ATOM    755  CB  LEU A  95      -6.678   8.325   2.662  1.00 82.77           C  
ATOM    756  O   LEU A  95      -9.570   7.762   2.286  1.00 82.77           O  
ATOM    757  CG  LEU A  95      -6.860   9.655   3.395  1.00 82.77           C  
ATOM    758  CD1 LEU A  95      -6.218   9.591   4.777  1.00 82.77           C  
ATOM    759  CD2 LEU A  95      -6.270  10.800   2.579  1.00 82.77           C  
ATOM    760  N   ASN A  96      -9.508   7.457   4.481  1.00 77.85           N  
ATOM    761  CA  ASN A  96     -10.838   7.995   4.746  1.00 77.85           C  
ATOM    762  C   ASN A  96     -11.846   7.545   3.692  1.00 77.85           C  
ATOM    763  CB  ASN A  96     -10.794   9.523   4.819  1.00 77.85           C  
ATOM    764  O   ASN A  96     -12.574   8.366   3.132  1.00 77.85           O  
ATOM    765  CG  ASN A  96     -10.151  10.028   6.096  1.00 77.85           C  
ATOM    766  ND2 ASN A  96      -9.657  11.260   6.064  1.00 77.85           N  
ATOM    767  OD1 ASN A  96     -10.098   9.316   7.102  1.00 77.85           O  
ATOM    768  N   GLY A  97     -11.773   6.207   3.356  1.00 79.28           N  
ATOM    769  CA  GLY A  97     -12.798   5.731   2.442  1.00 79.28           C  
ATOM    770  C   GLY A  97     -12.385   5.817   0.985  1.00 79.28           C  
ATOM    771  O   GLY A  97     -13.230   5.750   0.090  1.00 79.28           O  
ATOM    772  N   ARG A  98     -11.062   6.167   0.816  1.00 87.26           N  
ATOM    773  CA  ARG A  98     -10.539   6.296  -0.541  1.00 87.26           C  
ATOM    774  C   ARG A  98      -9.381   5.333  -0.775  1.00 87.26           C  
ATOM    775  CB  ARG A  98     -10.088   7.734  -0.808  1.00 87.26           C  
ATOM    776  O   ARG A  98      -8.484   5.217   0.062  1.00 87.26           O  
ATOM    777  CG  ARG A  98     -11.226   8.741  -0.842  1.00 87.26           C  
ATOM    778  CD  ARG A  98     -10.719  10.157  -1.076  1.00 87.26           C  
ATOM    779  NE  ARG A  98     -10.122  10.722   0.131  1.00 87.26           N  
ATOM    780  NH1 ARG A  98      -9.639  12.772  -0.819  1.00 87.26           N  
ATOM    781  NH2 ARG A  98      -9.103  12.364   1.372  1.00 87.26           N  
ATOM    782  CZ  ARG A  98      -9.623  11.952   0.225  1.00 87.26           C  
ATOM    783  N   VAL A  99      -9.528   4.542  -1.750  1.00 89.91           N  
ATOM    784  CA  VAL A  99      -8.426   3.696  -2.194  1.00 89.91           C  
ATOM    785  C   VAL A  99      -7.671   4.383  -3.329  1.00 89.91           C  
ATOM    786  CB  VAL A  99      -8.926   2.307  -2.651  1.00 89.91           C  
ATOM    787  O   VAL A  99      -8.279   4.837  -4.302  1.00 89.91           O  
ATOM    788  CG1 VAL A  99      -7.782   1.492  -3.251  1.00 89.91           C  
ATOM    789  CG2 VAL A  99      -9.563   1.559  -1.482  1.00 89.91           C  
ATOM    790  N   ARG A 100      -6.366   4.526  -3.104  1.00 90.85           N  
ATOM    791  CA  ARG A 100      -5.508   5.101  -4.135  1.00 90.85           C  
ATOM    792  C   ARG A 100      -4.434   4.109  -4.570  1.00 90.85           C  
ATOM    793  CB  ARG A 100      -4.857   6.392  -3.636  1.00 90.85           C  
ATOM    794  O   ARG A 100      -3.817   3.447  -3.733  1.00 90.85           O  
ATOM    795  CG  ARG A 100      -5.841   7.526  -3.398  1.00 90.85           C  
ATOM    796  CD  ARG A 100      -5.166   8.735  -2.764  1.00 90.85           C  
ATOM    797  NE  ARG A 100      -4.182   9.335  -3.661  1.00 90.85           N  
ATOM    798  NH1 ARG A 100      -3.320  10.783  -2.081  1.00 90.85           N  
ATOM    799  NH2 ARG A 100      -2.475  10.769  -4.211  1.00 90.85           N  
ATOM    800  CZ  ARG A 100      -3.328  10.294  -3.315  1.00 90.85           C  
ATOM    801  N   VAL A 101      -4.331   3.955  -5.768  1.00 92.69           N  
ATOM    802  CA  VAL A 101      -3.293   3.082  -6.304  1.00 92.69           C  
ATOM    803  C   VAL A 101      -2.429   3.857  -7.297  1.00 92.69           C  
ATOM    804  CB  VAL A 101      -3.896   1.833  -6.984  1.00 92.69           C  
ATOM    805  O   VAL A 101      -2.941   4.420  -8.267  1.00 92.69           O  
ATOM    806  CG1 VAL A 101      -2.792   0.923  -7.519  1.00 92.69           C  
ATOM    807  CG2 VAL A 101      -4.791   1.074  -6.006  1.00 92.69           C  
ATOM    808  N   ARG A 102      -1.180   3.928  -7.012  1.00 92.85           N  
ATOM    809  CA  ARG A 102      -0.220   4.542  -7.924  1.00 92.85           C  
ATOM    810  C   ARG A 102       0.647   3.485  -8.599  1.00 92.85           C  
ATOM    811  CB  ARG A 102       0.662   5.547  -7.180  1.00 92.85           C  
ATOM    812  O   ARG A 102       1.240   2.639  -7.926  1.00 92.85           O  
ATOM    813  CG  ARG A 102       1.610   6.321  -8.082  1.00 92.85           C  
ATOM    814  CD  ARG A 102       2.470   7.297  -7.292  1.00 92.85           C  
ATOM    815  NE  ARG A 102       3.593   6.625  -6.644  1.00 92.85           N  
ATOM    816  NH1 ARG A 102       4.162   8.419  -5.305  1.00 92.85           N  
ATOM    817  NH2 ARG A 102       5.365   6.471  -5.193  1.00 92.85           N  
ATOM    818  CZ  ARG A 102       4.371   7.173  -5.715  1.00 92.85           C  
ATOM    819  N   ASN A 103       0.684   3.597 -10.028  1.00 92.82           N  
ATOM    820  CA  ASN A 103       1.459   2.640 -10.811  1.00 92.82           C  
ATOM    821  C   ASN A 103       2.794   3.231 -11.257  1.00 92.82           C  
ATOM    822  CB  ASN A 103       0.657   2.165 -12.024  1.00 92.82           C  
ATOM    823  O   ASN A 103       2.845   4.014 -12.207  1.00 92.82           O  
ATOM    824  CG  ASN A 103       1.400   1.130 -12.846  1.00 92.82           C  
ATOM    825  ND2 ASN A 103       0.847   0.782 -14.001  1.00 92.82           N  
ATOM    826  OD1 ASN A 103       2.463   0.647 -12.445  1.00 92.82           O  
ATOM    827  N   GLY A 104       3.852   2.851 -10.488  1.00 89.25           N  
ATOM    828  CA  GLY A 104       5.185   3.315 -10.837  1.00 89.25           C  
ATOM    829  C   GLY A 104       5.935   2.352 -11.738  1.00 89.25           C  
ATOM    830  O   GLY A 104       7.132   2.523 -11.978  1.00 89.25           O  
ATOM    831  N   THR A 105       5.289   1.381 -12.207  1.00 89.80           N  
ATOM    832  CA  THR A 105       5.923   0.410 -13.091  1.00 89.80           C  
ATOM    833  C   THR A 105       5.957   0.927 -14.526  1.00 89.80           C  
ATOM    834  CB  THR A 105       5.194  -0.945 -13.048  1.00 89.80           C  
ATOM    835  O   THR A 105       5.514   2.045 -14.800  1.00 89.80           O  
ATOM    836  CG2 THR A 105       4.865  -1.347 -11.614  1.00 89.80           C  
ATOM    837  OG1 THR A 105       3.976  -0.849 -13.797  1.00 89.80           O  
ATOM    838  N   ASP A 106       6.534   0.141 -15.439  1.00 91.26           N  
ATOM    839  CA  ASP A 106       6.613   0.531 -16.844  1.00 91.26           C  
ATOM    840  C   ASP A 106       5.496  -0.118 -17.658  1.00 91.26           C  
ATOM    841  CB  ASP A 106       7.977   0.156 -17.429  1.00 91.26           C  
ATOM    842  O   ASP A 106       5.497  -0.047 -18.889  1.00 91.26           O  
ATOM    843  CG  ASP A 106       8.275  -1.330 -17.332  1.00 91.26           C  
ATOM    844  OD1 ASP A 106       7.583  -2.043 -16.573  1.00 91.26           O  
ATOM    845  OD2 ASP A 106       9.212  -1.791 -18.019  1.00 91.26           O  
ATOM    846  N   ARG A 107       4.510  -0.771 -16.896  1.00 92.12           N  
ATOM    847  CA  ARG A 107       3.392  -1.472 -17.519  1.00 92.12           C  
ATOM    848  C   ARG A 107       2.069  -1.078 -16.872  1.00 92.12           C  
ATOM    849  CB  ARG A 107       3.590  -2.987 -17.428  1.00 92.12           C  
ATOM    850  O   ARG A 107       2.038  -0.666 -15.711  1.00 92.12           O  
ATOM    851  CG  ARG A 107       4.883  -3.479 -18.059  1.00 92.12           C  
ATOM    852  CD  ARG A 107       5.115  -4.959 -17.788  1.00 92.12           C  
ATOM    853  NE  ARG A 107       5.548  -5.194 -16.414  1.00 92.12           N  
ATOM    854  NH1 ARG A 107       5.938  -7.452 -16.704  1.00 92.12           N  
ATOM    855  NH2 ARG A 107       6.304  -6.474 -14.663  1.00 92.12           N  
ATOM    856  CZ  ARG A 107       5.929  -6.373 -15.930  1.00 92.12           C  
ATOM    857  N   PRO A 108       0.952  -1.271 -17.728  1.00 94.08           N  
ATOM    858  CA  PRO A 108      -0.364  -1.054 -17.122  1.00 94.08           C  
ATOM    859  C   PRO A 108      -0.705  -2.099 -16.062  1.00 94.08           C  
ATOM    860  CB  PRO A 108      -1.321  -1.152 -18.313  1.00 94.08           C  
ATOM    861  O   PRO A 108      -0.283  -3.253 -16.169  1.00 94.08           O  
ATOM    862  CG  PRO A 108      -0.449  -0.995 -19.517  1.00 94.08           C  
ATOM    863  CD  PRO A 108       0.943  -1.428 -19.158  1.00 94.08           C  
ATOM    864  N   CYS A 109      -1.364  -1.651 -15.051  1.00 95.06           N  
ATOM    865  CA  CYS A 109      -1.797  -2.550 -13.987  1.00 95.06           C  
ATOM    866  C   CYS A 109      -3.316  -2.665 -13.956  1.00 95.06           C  
ATOM    867  CB  CYS A 109      -1.286  -2.062 -12.632  1.00 95.06           C  
ATOM    868  O   CYS A 109      -4.023  -1.682 -14.186  1.00 95.06           O  
ATOM    869  SG  CYS A 109       0.516  -2.041 -12.498  1.00 95.06           S  
ATOM    870  N   ARG A 110      -3.746  -3.896 -13.803  1.00 95.93           N  
ATOM    871  CA  ARG A 110      -5.159  -4.124 -13.518  1.00 95.93           C  
ATOM    872  C   ARG A 110      -5.428  -4.080 -12.018  1.00 95.93           C  
ATOM    873  CB  ARG A 110      -5.613  -5.467 -14.093  1.00 95.93           C  
ATOM    874  O   ARG A 110      -4.839  -4.846 -11.253  1.00 95.93           O  
ATOM    875  CG  ARG A 110      -7.106  -5.721 -13.958  1.00 95.93           C  
ATOM    876  CD  ARG A 110      -7.505  -7.067 -14.547  1.00 95.93           C  
ATOM    877  NE  ARG A 110      -7.404  -7.069 -16.004  1.00 95.93           N  
ATOM    878  NH1 ARG A 110      -7.374  -9.370 -16.205  1.00 95.93           N  
ATOM    879  NH2 ARG A 110      -7.254  -8.050 -18.075  1.00 95.93           N  
ATOM    880  CZ  ARG A 110      -7.344  -8.163 -16.758  1.00 95.93           C  
ATOM    881  N   VAL A 111      -6.295  -3.183 -11.621  1.00 94.77           N  
ATOM    882  CA  VAL A 111      -6.598  -3.013 -10.203  1.00 94.77           C  
ATOM    883  C   VAL A 111      -8.047  -3.412  -9.933  1.00 94.77           C  
ATOM    884  CB  VAL A 111      -6.350  -1.561  -9.739  1.00 94.77           C  
ATOM    885  O   VAL A 111      -8.972  -2.865 -10.539  1.00 94.77           O  
ATOM    886  CG1 VAL A 111      -6.696  -1.400  -8.260  1.00 94.77           C  
ATOM    887  CG2 VAL A 111      -4.899  -1.159  -9.999  1.00 94.77           C  
ATOM    888  N   ARG A 112      -8.215  -4.394  -9.031  1.00 94.32           N  
ATOM    889  CA  ARG A 112      -9.544  -4.824  -8.610  1.00 94.32           C  
ATOM    890  C   ARG A 112      -9.830  -4.394  -7.175  1.00 94.32           C  
ATOM    891  CB  ARG A 112      -9.685  -6.342  -8.739  1.00 94.32           C  
ATOM    892  O   ARG A 112      -9.075  -4.728  -6.259  1.00 94.32           O  
ATOM    893  CG  ARG A 112      -9.704  -6.839 -10.176  1.00 94.32           C  
ATOM    894  CD  ARG A 112      -9.831  -8.354 -10.247  1.00 94.32           C  
ATOM    895  NE  ARG A 112     -10.837  -8.855  -9.315  1.00 94.32           N  
ATOM    896  NH1 ARG A 112     -10.911 -10.982 -10.215  1.00 94.32           N  
ATOM    897  NH2 ARG A 112     -12.240 -10.442  -8.427  1.00 94.32           N  
ATOM    898  CZ  ARG A 112     -11.327 -10.092  -9.321  1.00 94.32           C  
ATOM    899  N   VAL A 113     -10.858  -3.616  -6.998  1.00 92.53           N  
ATOM    900  CA  VAL A 113     -11.288  -3.183  -5.673  1.00 92.53           C  
ATOM    901  C   VAL A 113     -12.584  -3.896  -5.291  1.00 92.53           C  
ATOM    902  CB  VAL A 113     -11.485  -1.652  -5.612  1.00 92.53           C  
ATOM    903  O   VAL A 113     -13.612  -3.724  -5.951  1.00 92.53           O  
ATOM    904  CG1 VAL A 113     -11.891  -1.215  -4.206  1.00 92.53           C  
ATOM    905  CG2 VAL A 113     -10.210  -0.933  -6.051  1.00 92.53           C  
ATOM    906  N   THR A 114     -12.472  -4.821  -4.294  1.00 91.44           N  
ATOM    907  CA  THR A 114     -13.649  -5.500  -3.765  1.00 91.44           C  
ATOM    908  C   THR A 114     -14.069  -4.894  -2.429  1.00 91.44           C  
ATOM    909  CB  THR A 114     -13.390  -7.008  -3.588  1.00 91.44           C  
ATOM    910  O   THR A 114     -13.290  -4.882  -1.474  1.00 91.44           O  
ATOM    911  CG2 THR A 114     -14.660  -7.737  -3.159  1.00 91.44           C  
ATOM    912  OG1 THR A 114     -12.933  -7.558  -4.830  1.00 91.44           O  
ATOM    913  N   ALA A 115     -15.247  -4.233  -2.356  1.00 88.83           N  
ATOM    914  CA  ALA A 115     -15.803  -3.612  -1.157  1.00 88.83           C  
ATOM    915  C   ALA A 115     -17.318  -3.786  -1.100  1.00 88.83           C  
ATOM    916  CB  ALA A 115     -15.439  -2.130  -1.107  1.00 88.83           C  
ATOM    917  O   ALA A 115     -18.005  -3.634  -2.113  1.00 88.83           O  
ATOM    918  N   GLY A 116     -17.869  -4.230   0.112  1.00 84.93           N  
ATOM    919  CA  GLY A 116     -19.310  -4.315   0.291  1.00 84.93           C  
ATOM    920  C   GLY A 116     -19.961  -5.358  -0.597  1.00 84.93           C  
ATOM    921  O   GLY A 116     -21.092  -5.175  -1.052  1.00 84.93           O  
ATOM    922  N   GLY A 117     -19.173  -6.377  -1.083  1.00 86.66           N  
ATOM    923  CA  GLY A 117     -19.685  -7.444  -1.929  1.00 86.66           C  
ATOM    924  C   GLY A 117     -19.595  -7.126  -3.410  1.00 86.66           C  
ATOM    925  O   GLY A 117     -20.019  -7.924  -4.248  1.00 86.66           O  
ATOM    926  N   GLU A 118     -19.124  -5.904  -3.701  1.00 91.10           N  
ATOM    927  CA  GLU A 118     -18.979  -5.493  -5.094  1.00 91.10           C  
ATOM    928  C   GLU A 118     -17.509  -5.414  -5.496  1.00 91.10           C  
ATOM    929  CB  GLU A 118     -19.662  -4.144  -5.331  1.00 91.10           C  
ATOM    930  O   GLU A 118     -16.659  -5.033  -4.688  1.00 91.10           O  
ATOM    931  CG  GLU A 118     -21.175  -4.184  -5.174  1.00 91.10           C  
ATOM    932  CD  GLU A 118     -21.839  -2.837  -5.409  1.00 91.10           C  
ATOM    933  OE1 GLU A 118     -23.083  -2.747  -5.307  1.00 91.10           O  
ATOM    934  OE2 GLU A 118     -21.109  -1.863  -5.699  1.00 91.10           O  
ATOM    935  N   THR A 119     -17.268  -5.919  -6.778  1.00 93.60           N  
ATOM    936  CA  THR A 119     -15.921  -5.838  -7.331  1.00 93.60           C  
ATOM    937  C   THR A 119     -15.885  -4.901  -8.535  1.00 93.60           C  
ATOM    938  CB  THR A 119     -15.402  -7.228  -7.744  1.00 93.60           C  
ATOM    939  O   THR A 119     -16.681  -5.046  -9.465  1.00 93.60           O  
ATOM    940  CG2 THR A 119     -14.003  -7.137  -8.345  1.00 93.60           C  
ATOM    941  OG1 THR A 119     -15.360  -8.077  -6.590  1.00 93.60           O  
ATOM    942  N   ARG A 120     -15.035  -3.858  -8.404  1.00 93.92           N  
ATOM    943  CA  ARG A 120     -14.790  -2.971  -9.536  1.00 93.92           C  
ATOM    944  C   ARG A 120     -13.379  -3.158 -10.083  1.00 93.92           C  
ATOM    945  CB  ARG A 120     -15.007  -1.511  -9.133  1.00 93.92           C  
ATOM    946  O   ARG A 120     -12.426  -3.313  -9.316  1.00 93.92           O  
ATOM    947  CG  ARG A 120     -16.421  -1.204  -8.669  1.00 93.92           C  
ATOM    948  CD  ARG A 120     -16.543   0.215  -8.130  1.00 93.92           C  
ATOM    949  NE  ARG A 120     -17.668   0.348  -7.209  1.00 93.92           N  
ATOM    950  NH1 ARG A 120     -17.280   2.574  -6.730  1.00 93.92           N  
ATOM    951  NH2 ARG A 120     -19.037   1.475  -5.750  1.00 93.92           N  
ATOM    952  CZ  ARG A 120     -17.992   1.465  -6.565  1.00 93.92           C  
ATOM    953  N   GLU A 121     -13.292  -3.135 -11.351  1.00 96.28           N  
ATOM    954  CA  GLU A 121     -12.002  -3.328 -12.006  1.00 96.28           C  
ATOM    955  C   GLU A 121     -11.586  -2.083 -12.784  1.00 96.28           C  
ATOM    956  CB  GLU A 121     -12.048  -4.540 -12.939  1.00 96.28           C  
ATOM    957  O   GLU A 121     -12.401  -1.485 -13.490  1.00 96.28           O  
ATOM    958  CG  GLU A 121     -10.700  -4.901 -13.546  1.00 96.28           C  
ATOM    959  CD  GLU A 121     -10.739  -6.168 -14.385  1.00 96.28           C  
ATOM    960  OE1 GLU A 121     -10.248  -6.150 -15.536  1.00 96.28           O  
ATOM    961  OE2 GLU A 121     -11.267  -7.188 -13.887  1.00 96.28           O  
ATOM    962  N   TYR A 122     -10.271  -1.682 -12.584  1.00 95.42           N  
ATOM    963  CA  TYR A 122      -9.721  -0.504 -13.245  1.00 95.42           C  
ATOM    964  C   TYR A 122      -8.382  -0.820 -13.900  1.00 95.42           C  
ATOM    965  CB  TYR A 122      -9.555   0.645 -12.246  1.00 95.42           C  
ATOM    966  O   TYR A 122      -7.676  -1.736 -13.472  1.00 95.42           O  
ATOM    967  CG  TYR A 122     -10.811   0.963 -11.472  1.00 95.42           C  
ATOM    968  CD1 TYR A 122     -11.700   1.939 -11.918  1.00 95.42           C  
ATOM    969  CD2 TYR A 122     -11.113   0.289 -10.293  1.00 95.42           C  
ATOM    970  CE1 TYR A 122     -12.858   2.237 -11.207  1.00 95.42           C  
ATOM    971  CE2 TYR A 122     -12.268   0.579  -9.574  1.00 95.42           C  
ATOM    972  OH  TYR A 122     -14.278   1.843  -9.331  1.00 95.42           O  
ATOM    973  CZ  TYR A 122     -13.133   1.552 -10.039  1.00 95.42           C  
ATOM    974  N   THR A 123      -8.139  -0.070 -15.012  1.00 95.57           N  
ATOM    975  CA  THR A 123      -6.793  -0.088 -15.574  1.00 95.57           C  
ATOM    976  C   THR A 123      -6.019   1.161 -15.164  1.00 95.57           C  
ATOM    977  CB  THR A 123      -6.830  -0.190 -17.110  1.00 95.57           C  
ATOM    978  O   THR A 123      -6.496   2.283 -15.350  1.00 95.57           O  
ATOM    979  CG2 THR A 123      -5.422  -0.189 -17.696  1.00 95.57           C  
ATOM    980  OG1 THR A 123      -7.491  -1.405 -17.486  1.00 95.57           O  
ATOM    981  N   VAL A 124      -4.827   1.004 -14.520  1.00 94.63           N  
ATOM    982  CA  VAL A 124      -3.958   2.109 -14.130  1.00 94.63           C  
ATOM    983  C   VAL A 124      -2.696   2.102 -14.990  1.00 94.63           C  
ATOM    984  CB  VAL A 124      -3.582   2.035 -12.633  1.00 94.63           C  
ATOM    985  O   VAL A 124      -1.893   1.169 -14.918  1.00 94.63           O  
ATOM    986  CG1 VAL A 124      -2.778   3.265 -12.216  1.00 94.63           C  
ATOM    987  CG2 VAL A 124      -4.839   1.899 -11.774  1.00 94.63           C  
ATOM    988  N   ASN A 125      -2.521   3.144 -15.843  1.00 95.58           N  
ATOM    989  CA  ASN A 125      -1.361   3.261 -16.720  1.00 95.58           C  
ATOM    990  C   ASN A 125      -0.113   3.678 -15.947  1.00 95.58           C  
ATOM    991  CB  ASN A 125      -1.641   4.253 -17.851  1.00 95.58           C  
ATOM    992  O   ASN A 125      -0.213   4.228 -14.849  1.00 95.58           O  
ATOM    993  CG  ASN A 125      -2.745   3.786 -18.778  1.00 95.58           C  
ATOM    994  ND2 ASN A 125      -3.658   4.689 -19.116  1.00 95.58           N  
ATOM    995  OD1 ASN A 125      -2.779   2.622 -19.187  1.00 95.58           O  
ATOM    996  N   PRO A 126       1.035   3.272 -16.488  1.00 94.05           N  
ATOM    997  CA  PRO A 126       2.283   3.701 -15.850  1.00 94.05           C  
ATOM    998  C   PRO A 126       2.314   5.201 -15.565  1.00 94.05           C  
ATOM    999  CB  PRO A 126       3.353   3.317 -16.875  1.00 94.05           C  
ATOM   1000  O   PRO A 126       1.952   6.004 -16.428  1.00 94.05           O  
ATOM   1001  CG  PRO A 126       2.755   2.184 -17.645  1.00 94.05           C  
ATOM   1002  CD  PRO A 126       1.280   2.428 -17.785  1.00 94.05           C  
ATOM   1003  N   GLY A 127       2.666   5.564 -14.304  1.00 90.82           N  
ATOM   1004  CA  GLY A 127       2.833   6.959 -13.928  1.00 90.82           C  
ATOM   1005  C   GLY A 127       1.529   7.636 -13.550  1.00 90.82           C  
ATOM   1006  O   GLY A 127       1.502   8.840 -13.288  1.00 90.82           O  
ATOM   1007  N   THR A 128       0.377   6.887 -13.638  1.00 94.02           N  
ATOM   1008  CA  THR A 128      -0.921   7.468 -13.312  1.00 94.02           C  
ATOM   1009  C   THR A 128      -1.432   6.937 -11.976  1.00 94.02           C  
ATOM   1010  CB  THR A 128      -1.956   7.176 -14.414  1.00 94.02           C  
ATOM   1011  O   THR A 128      -0.816   6.052 -11.378  1.00 94.02           O  
ATOM   1012  CG2 THR A 128      -1.477   7.688 -15.769  1.00 94.02           C  
ATOM   1013  OG1 THR A 128      -2.169   5.762 -14.499  1.00 94.02           O  
ATOM   1014  N   GLU A 129      -2.476   7.512 -11.533  1.00 92.36           N  
ATOM   1015  CA  GLU A 129      -3.052   7.165 -10.237  1.00 92.36           C  
ATOM   1016  C   GLU A 129      -4.554   6.917 -10.349  1.00 92.36           C  
ATOM   1017  CB  GLU A 129      -2.777   8.270  -9.214  1.00 92.36           C  
ATOM   1018  O   GLU A 129      -5.240   7.574 -11.134  1.00 92.36           O  
ATOM   1019  CG  GLU A 129      -3.326   7.974  -7.826  1.00 92.36           C  
ATOM   1020  CD  GLU A 129      -3.047   9.080  -6.821  1.00 92.36           C  
ATOM   1021  OE1 GLU A 129      -3.738   9.143  -5.779  1.00 92.36           O  
ATOM   1022  OE2 GLU A 129      -2.130   9.892  -7.079  1.00 92.36           O  
ATOM   1023  N   LEU A 130      -4.999   5.859  -9.645  1.00 93.89           N  
ATOM   1024  CA  LEU A 130      -6.420   5.564  -9.492  1.00 93.89           C  
ATOM   1025  C   LEU A 130      -6.921   6.000  -8.120  1.00 93.89           C  
ATOM   1026  CB  LEU A 130      -6.681   4.069  -9.693  1.00 93.89           C  
ATOM   1027  O   LEU A 130      -6.247   5.784  -7.110  1.00 93.89           O  
ATOM   1028  CG  LEU A 130      -8.088   3.575  -9.352  1.00 93.89           C  
ATOM   1029  CD1 LEU A 130      -9.093   4.084 -10.380  1.00 93.89           C  
ATOM   1030  CD2 LEU A 130      -8.117   2.053  -9.277  1.00 93.89           C  
ATOM   1031  N   GLU A 131      -8.052   6.592  -8.123  1.00 92.50           N  
ATOM   1032  CA  GLU A 131      -8.719   6.931  -6.869  1.00 92.50           C  
ATOM   1033  C   GLU A 131     -10.161   6.433  -6.859  1.00 92.50           C  
ATOM   1034  CB  GLU A 131      -8.682   8.443  -6.633  1.00 92.50           C  
ATOM   1035  O   GLU A 131     -10.948   6.777  -7.743  1.00 92.50           O  
ATOM   1036  CG  GLU A 131      -9.228   8.867  -5.277  1.00 92.50           C  
ATOM   1037  CD  GLU A 131      -9.107  10.361  -5.022  1.00 92.50           C  
ATOM   1038  OE1 GLU A 131     -10.108  10.989  -4.608  1.00 92.50           O  
ATOM   1039  OE2 GLU A 131      -8.003  10.908  -5.240  1.00 92.50           O  
ATOM   1040  N   VAL A 132     -10.456   5.599  -5.862  1.00 91.56           N  
ATOM   1041  CA  VAL A 132     -11.799   5.043  -5.736  1.00 91.56           C  
ATOM   1042  C   VAL A 132     -12.388   5.417  -4.378  1.00 91.56           C  
ATOM   1043  CB  VAL A 132     -11.795   3.508  -5.911  1.00 91.56           C  
ATOM   1044  O   VAL A 132     -11.759   5.197  -3.340  1.00 91.56           O  
ATOM   1045  CG1 VAL A 132     -13.209   2.945  -5.774  1.00 91.56           C  
ATOM   1046  CG2 VAL A 132     -11.194   3.127  -7.263  1.00 91.56           C  
ATOM   1047  N   GLU A 133     -13.517   5.946  -4.412  1.00 89.72           N  
ATOM   1048  CA  GLU A 133     -14.218   6.299  -3.181  1.00 89.72           C  
ATOM   1049  C   GLU A 133     -15.060   5.132  -2.672  1.00 89.72           C  
ATOM   1050  CB  GLU A 133     -15.103   7.529  -3.400  1.00 89.72           C  
ATOM   1051  O   GLU A 133     -15.785   4.500  -3.442  1.00 89.72           O  
ATOM   1052  CG  GLU A 133     -14.322   8.815  -3.630  1.00 89.72           C  
ATOM   1053  CD  GLU A 133     -15.206  10.050  -3.696  1.00 89.72           C  
ATOM   1054  OE1 GLU A 133     -14.695  11.174  -3.491  1.00 89.72           O  
ATOM   1055  OE2 GLU A 133     -16.420   9.892  -3.953  1.00 89.72           O  
ATOM   1056  N   LEU A 134     -14.823   4.816  -1.331  1.00 87.28           N  
ATOM   1057  CA  LEU A 134     -15.598   3.747  -0.711  1.00 87.28           C  
ATOM   1058  C   LEU A 134     -16.628   4.314   0.259  1.00 87.28           C  
ATOM   1059  CB  LEU A 134     -14.674   2.770   0.022  1.00 87.28           C  
ATOM   1060  O   LEU A 134     -16.402   5.361   0.869  1.00 87.28           O  
ATOM   1061  CG  LEU A 134     -13.587   2.102  -0.822  1.00 87.28           C  
ATOM   1062  CD1 LEU A 134     -12.661   1.275   0.064  1.00 87.28           C  
ATOM   1063  CD2 LEU A 134     -14.212   1.234  -1.909  1.00 87.28           C  
ATOM   1064  N   SER A 135     -17.799   3.737   0.214  1.00 87.10           N  
ATOM   1065  CA  SER A 135     -18.763   4.089   1.251  1.00 87.10           C  
ATOM   1066  C   SER A 135     -18.313   3.584   2.618  1.00 87.10           C  
ATOM   1067  CB  SER A 135     -20.143   3.521   0.917  1.00 87.10           C  
ATOM   1068  O   SER A 135     -17.470   2.689   2.709  1.00 87.10           O  
ATOM   1069  OG  SER A 135     -20.148   2.109   1.040  1.00 87.10           O  
ATOM   1070  N   PRO A 136     -18.819   4.208   3.690  1.00 81.03           N  
ATOM   1071  CA  PRO A 136     -18.458   3.782   5.044  1.00 81.03           C  
ATOM   1072  C   PRO A 136     -18.627   2.280   5.255  1.00 81.03           C  
ATOM   1073  CB  PRO A 136     -19.426   4.571   5.931  1.00 81.03           C  
ATOM   1074  O   PRO A 136     -17.823   1.656   5.953  1.00 81.03           O  
ATOM   1075  CG  PRO A 136     -19.726   5.814   5.157  1.00 81.03           C  
ATOM   1076  CD  PRO A 136     -19.770   5.468   3.696  1.00 81.03           C  
ATOM   1077  N   GLU A 137     -19.631   1.728   4.613  1.00 80.01           N  
ATOM   1078  CA  GLU A 137     -19.875   0.296   4.751  1.00 80.01           C  
ATOM   1079  C   GLU A 137     -18.815  -0.518   4.015  1.00 80.01           C  
ATOM   1080  CB  GLU A 137     -21.270  -0.064   4.231  1.00 80.01           C  
ATOM   1081  O   GLU A 137     -18.488  -1.635   4.423  1.00 80.01           O  
ATOM   1082  CG  GLU A 137     -22.403   0.604   4.996  1.00 80.01           C  
ATOM   1083  CD  GLU A 137     -23.781   0.229   4.475  1.00 80.01           C  
ATOM   1084  OE1 GLU A 137     -24.794   0.640   5.086  1.00 80.01           O  
ATOM   1085  OE2 GLU A 137     -23.849  -0.483   3.447  1.00 80.01           O  
ATOM   1086  N   GLN A 138     -18.241   0.123   3.028  1.00 83.39           N  
ATOM   1087  CA  GLN A 138     -17.259  -0.546   2.180  1.00 83.39           C  
ATOM   1088  C   GLN A 138     -15.857  -0.440   2.773  1.00 83.39           C  
ATOM   1089  CB  GLN A 138     -17.278   0.044   0.769  1.00 83.39           C  
ATOM   1090  O   GLN A 138     -15.027  -1.331   2.580  1.00 83.39           O  
ATOM   1091  CG  GLN A 138     -18.537  -0.290  -0.021  1.00 83.39           C  
ATOM   1092  CD  GLN A 138     -18.605   0.434  -1.352  1.00 83.39           C  
ATOM   1093  NE2 GLN A 138     -19.129  -0.241  -2.369  1.00 83.39           N  
ATOM   1094  OE1 GLN A 138     -18.190   1.592  -1.465  1.00 83.39           O  
ATOM   1095  N   GLN A 139     -15.614   0.486   3.555  1.00 78.65           N  
ATOM   1096  CA  GLN A 139     -14.291   0.873   4.032  1.00 78.65           C  
ATOM   1097  C   GLN A 139     -13.722  -0.174   4.986  1.00 78.65           C  
ATOM   1098  CB  GLN A 139     -14.346   2.236   4.722  1.00 78.65           C  
ATOM   1099  O   GLN A 139     -12.507  -0.374   5.043  1.00 78.65           O  
ATOM   1100  CG  GLN A 139     -14.629   3.394   3.775  1.00 78.65           C  
ATOM   1101  CD  GLN A 139     -14.768   4.722   4.495  1.00 78.65           C  
ATOM   1102  NE2 GLN A 139     -15.376   5.697   3.829  1.00 78.65           N  
ATOM   1103  OE1 GLN A 139     -14.333   4.870   5.642  1.00 78.65           O  
ATOM   1104  N   ASN A 140     -14.565  -0.873   5.678  1.00 71.51           N  
ATOM   1105  CA  ASN A 140     -14.099  -1.759   6.740  1.00 71.51           C  
ATOM   1106  C   ASN A 140     -13.718  -3.133   6.196  1.00 71.51           C  
ATOM   1107  CB  ASN A 140     -15.163  -1.895   7.830  1.00 71.51           C  
ATOM   1108  O   ASN A 140     -13.061  -3.917   6.884  1.00 71.51           O  
ATOM   1109  CG  ASN A 140     -15.379  -0.607   8.600  1.00 71.51           C  
ATOM   1110  ND2 ASN A 140     -16.630  -0.323   8.942  1.00 71.51           N  
ATOM   1111  OD1 ASN A 140     -14.429   0.127   8.884  1.00 71.51           O  
ATOM   1112  N   ASN A 141     -13.972  -3.358   4.889  1.00 76.40           N  
ATOM   1113  CA  ASN A 141     -13.705  -4.676   4.322  1.00 76.40           C  
ATOM   1114  C   ASN A 141     -13.293  -4.582   2.855  1.00 76.40           C  
ATOM   1115  CB  ASN A 141     -14.927  -5.584   4.473  1.00 76.40           C  
ATOM   1116  O   ASN A 141     -13.597  -5.475   2.062  1.00 76.40           O  
ATOM   1117  CG  ASN A 141     -15.237  -5.909   5.921  1.00 76.40           C  
ATOM   1118  ND2 ASN A 141     -16.522  -6.002   6.246  1.00 76.40           N  
ATOM   1119  OD1 ASN A 141     -14.331  -6.075   6.741  1.00 76.40           O  
ATOM   1120  N   ALA A 142     -12.501  -3.574   2.560  1.00 84.36           N  
ATOM   1121  CA  ALA A 142     -12.112  -3.424   1.160  1.00 84.36           C  
ATOM   1122  C   ALA A 142     -10.866  -4.247   0.846  1.00 84.36           C  
ATOM   1123  CB  ALA A 142     -11.872  -1.953   0.828  1.00 84.36           C  
ATOM   1124  O   ALA A 142     -10.022  -4.464   1.719  1.00 84.36           O  
ATOM   1125  N   GLU A 143     -10.880  -4.820  -0.210  1.00 87.57           N  
ATOM   1126  CA  GLU A 143      -9.742  -5.558  -0.749  1.00 87.57           C  
ATOM   1127  C   GLU A 143      -9.305  -4.991  -2.097  1.00 87.57           C  
ATOM   1128  CB  GLU A 143     -10.081  -7.044  -0.888  1.00 87.57           C  
ATOM   1129  O   GLU A 143     -10.138  -4.745  -2.972  1.00 87.57           O  
ATOM   1130  CG  GLU A 143      -8.927  -7.893  -1.400  1.00 87.57           C  
ATOM   1131  CD  GLU A 143      -9.297  -9.355  -1.592  1.00 87.57           C  
ATOM   1132  OE1 GLU A 143      -9.602  -9.759  -2.737  1.00 87.57           O  
ATOM   1133  OE2 GLU A 143      -9.282 -10.103  -0.588  1.00 87.57           O  
ATOM   1134  N   VAL A 144      -8.028  -4.748  -2.153  1.00 90.52           N  
ATOM   1135  CA  VAL A 144      -7.484  -4.233  -3.405  1.00 90.52           C  
ATOM   1136  C   VAL A 144      -6.469  -5.223  -3.973  1.00 90.52           C  
ATOM   1137  CB  VAL A 144      -6.828  -2.848  -3.213  1.00 90.52           C  
ATOM   1138  O   VAL A 144      -5.512  -5.599  -3.292  1.00 90.52           O  
ATOM   1139  CG1 VAL A 144      -6.313  -2.305  -4.545  1.00 90.52           C  
ATOM   1140  CG2 VAL A 144      -7.819  -1.872  -2.581  1.00 90.52           C  
ATOM   1141  N   GLU A 145      -6.670  -5.642  -5.115  1.00 91.55           N  
ATOM   1142  CA  GLU A 145      -5.743  -6.509  -5.836  1.00 91.55           C  
ATOM   1143  C   GLU A 145      -5.142  -5.793  -7.043  1.00 91.55           C  
ATOM   1144  CB  GLU A 145      -6.445  -7.793  -6.283  1.00 91.55           C  
ATOM   1145  O   GLU A 145      -5.870  -5.219  -7.856  1.00 91.55           O  
ATOM   1146  CG  GLU A 145      -5.513  -8.815  -6.918  1.00 91.55           C  
ATOM   1147  CD  GLU A 145      -6.221 -10.092  -7.342  1.00 91.55           C  
ATOM   1148  OE1 GLU A 145      -6.742 -10.148  -8.479  1.00 91.55           O  
ATOM   1149  OE2 GLU A 145      -6.255 -11.043  -6.530  1.00 91.55           O  
ATOM   1150  N   VAL A 146      -3.889  -5.778  -7.121  1.00 92.60           N  
ATOM   1151  CA  VAL A 146      -3.174  -5.133  -8.217  1.00 92.60           C  
ATOM   1152  C   VAL A 146      -2.388  -6.177  -9.006  1.00 92.60           C  
ATOM   1153  CB  VAL A 146      -2.224  -4.027  -7.702  1.00 92.60           C  
ATOM   1154  O   VAL A 146      -1.602  -6.935  -8.434  1.00 92.60           O  
ATOM   1155  CG1 VAL A 146      -1.572  -3.290  -8.870  1.00 92.60           C  
ATOM   1156  CG2 VAL A 146      -2.981  -3.050  -6.805  1.00 92.60           C  
ATOM   1157  N   GLU A 147      -2.623  -6.155 -10.292  1.00 92.44           N  
ATOM   1158  CA  GLU A 147      -1.909  -7.049 -11.198  1.00 92.44           C  
ATOM   1159  C   GLU A 147      -1.202  -6.266 -12.301  1.00 92.44           C  
ATOM   1160  CB  GLU A 147      -2.867  -8.073 -11.811  1.00 92.44           C  
ATOM   1161  O   GLU A 147      -1.850  -5.579 -13.095  1.00 92.44           O  
ATOM   1162  CG  GLU A 147      -2.178  -9.123 -12.670  1.00 92.44           C  
ATOM   1163  CD  GLU A 147      -3.143 -10.128 -13.279  1.00 92.44           C  
ATOM   1164  OE1 GLU A 147      -2.741 -10.875 -14.200  1.00 92.44           O  
ATOM   1165  OE2 GLU A 147      -4.311 -10.168 -12.832  1.00 92.44           O  
ATOM   1166  N   CYS A 148       0.102  -6.320 -12.317  1.00 90.51           N  
ATOM   1167  CA  CYS A 148       0.914  -5.724 -13.372  1.00 90.51           C  
ATOM   1168  C   CYS A 148       1.688  -6.793 -14.134  1.00 90.51           C  
ATOM   1169  CB  CYS A 148       1.885  -4.698 -12.787  1.00 90.51           C  
ATOM   1170  O   CYS A 148       2.730  -7.259 -13.671  1.00 90.51           O  
ATOM   1171  SG  CYS A 148       1.101  -3.500 -11.686  1.00 90.51           S  
ATOM   1172  N   GLY A 149       1.239  -7.251 -15.359  1.00 85.85           N  
ATOM   1173  CA  GLY A 149       1.891  -8.378 -16.007  1.00 85.85           C  
ATOM   1174  C   GLY A 149       1.788  -9.666 -15.212  1.00 85.85           C  
ATOM   1175  O   GLY A 149       0.686 -10.114 -14.886  1.00 85.85           O  
ATOM   1176  N   ASN A 150       2.973 -10.274 -14.787  1.00 83.13           N  
ATOM   1177  CA  ASN A 150       2.993 -11.538 -14.058  1.00 83.13           C  
ATOM   1178  C   ASN A 150       3.023 -11.315 -12.549  1.00 83.13           C  
ATOM   1179  CB  ASN A 150       4.188 -12.389 -14.493  1.00 83.13           C  
ATOM   1180  O   ASN A 150       3.141 -12.269 -11.778  1.00 83.13           O  
ATOM   1181  CG  ASN A 150       4.077 -12.861 -15.929  1.00 83.13           C  
ATOM   1182  ND2 ASN A 150       5.213 -12.965 -16.608  1.00 83.13           N  
ATOM   1183  OD1 ASN A 150       2.980 -13.128 -16.425  1.00 83.13           O  
ATOM   1184  N   GLU A 151       2.911 -10.027 -12.117  1.00 84.15           N  
ATOM   1185  CA  GLU A 151       2.994  -9.703 -10.696  1.00 84.15           C  
ATOM   1186  C   GLU A 151       1.614  -9.409 -10.115  1.00 84.15           C  
ATOM   1187  CB  GLU A 151       3.925  -8.509 -10.470  1.00 84.15           C  
ATOM   1188  O   GLU A 151       0.799  -8.735 -10.748  1.00 84.15           O  
ATOM   1189  CG  GLU A 151       5.350  -8.740 -10.951  1.00 84.15           C  
ATOM   1190  CD  GLU A 151       6.231  -7.507 -10.832  1.00 84.15           C  
ATOM   1191  OE1 GLU A 151       7.455  -7.654 -10.614  1.00 84.15           O  
ATOM   1192  OE2 GLU A 151       5.693  -6.384 -10.957  1.00 84.15           O  
ATOM   1193  N   LYS A 152       1.348 -10.070  -9.111  1.00 83.75           N  
ATOM   1194  CA  LYS A 152       0.058  -9.881  -8.454  1.00 83.75           C  
ATOM   1195  C   LYS A 152       0.238  -9.521  -6.982  1.00 83.75           C  
ATOM   1196  CB  LYS A 152      -0.801 -11.139  -8.585  1.00 83.75           C  
ATOM   1197  O   LYS A 152       1.067 -10.116  -6.289  1.00 83.75           O  
ATOM   1198  CG  LYS A 152      -2.253 -10.943  -8.176  1.00 83.75           C  
ATOM   1199  CD  LYS A 152      -3.081 -12.196  -8.431  1.00 83.75           C  
ATOM   1200  CE  LYS A 152      -4.533 -12.002  -8.016  1.00 83.75           C  
ATOM   1201  NZ  LYS A 152      -5.351 -13.224  -8.279  1.00 83.75           N  
ATOM   1202  N   TYR A 153      -0.532  -8.518  -6.526  1.00 83.35           N  
ATOM   1203  CA  TYR A 153      -0.468  -8.036  -5.151  1.00 83.35           C  
ATOM   1204  C   TYR A 153      -1.865  -7.850  -4.573  1.00 83.35           C  
ATOM   1205  CB  TYR A 153       0.308  -6.717  -5.078  1.00 83.35           C  
ATOM   1206  O   TYR A 153      -2.781  -7.414  -5.275  1.00 83.35           O  
ATOM   1207  CG  TYR A 153       1.597  -6.728  -5.863  1.00 83.35           C  
ATOM   1208  CD1 TYR A 153       2.780  -7.187  -5.290  1.00 83.35           C  
ATOM   1209  CD2 TYR A 153       1.635  -6.277  -7.178  1.00 83.35           C  
ATOM   1210  CE1 TYR A 153       3.972  -7.197  -6.008  1.00 83.35           C  
ATOM   1211  CE2 TYR A 153       2.820  -6.282  -7.906  1.00 83.35           C  
ATOM   1212  OH  TYR A 153       5.158  -6.750  -8.029  1.00 83.35           O  
ATOM   1213  CZ  TYR A 153       3.982  -6.743  -7.313  1.00 83.35           C  
ATOM   1214  N   ARG A 154      -2.004  -8.300  -3.422  1.00 84.28           N  
ATOM   1215  CA  ARG A 154      -3.301  -8.167  -2.766  1.00 84.28           C  
ATOM   1216  C   ARG A 154      -3.170  -7.423  -1.441  1.00 84.28           C  
ATOM   1217  CB  ARG A 154      -3.930  -9.543  -2.535  1.00 84.28           C  
ATOM   1218  O   ARG A 154      -2.269  -7.707  -0.650  1.00 84.28           O  
ATOM   1219  CG  ARG A 154      -5.332  -9.488  -1.949  1.00 84.28           C  
ATOM   1220  CD  ARG A 154      -5.918 -10.880  -1.758  1.00 84.28           C  
ATOM   1221  NE  ARG A 154      -6.219 -11.518  -3.036  1.00 84.28           N  
ATOM   1222  NH1 ARG A 154      -7.077 -13.450  -2.105  1.00 84.28           N  
ATOM   1223  NH2 ARG A 154      -6.995 -13.209  -4.383  1.00 84.28           N  
ATOM   1224  CZ  ARG A 154      -6.763 -12.724  -3.172  1.00 84.28           C  
ATOM   1225  N   PHE A 155      -4.034  -6.429  -1.280  1.00 80.70           N  
ATOM   1226  CA  PHE A 155      -4.104  -5.642  -0.054  1.00 80.70           C  
ATOM   1227  C   PHE A 155      -5.504  -5.699   0.546  1.00 80.70           C  
ATOM   1228  CB  PHE A 155      -3.708  -4.187  -0.324  1.00 80.70           C  
ATOM   1229  O   PHE A 155      -6.483  -5.339  -0.111  1.00 80.70           O  
ATOM   1230  CG  PHE A 155      -3.529  -3.366   0.924  1.00 80.70           C  
ATOM   1231  CD1 PHE A 155      -4.403  -2.327   1.221  1.00 80.70           C  
ATOM   1232  CD2 PHE A 155      -2.485  -3.632   1.801  1.00 80.70           C  
ATOM   1233  CE1 PHE A 155      -4.240  -1.565   2.375  1.00 80.70           C  
ATOM   1234  CE2 PHE A 155      -2.315  -2.875   2.956  1.00 80.70           C  
ATOM   1235  CZ  PHE A 155      -3.193  -1.841   3.241  1.00 80.70           C  
ATOM   1236  N   GLN A 156      -5.631  -6.301   1.642  1.00 75.85           N  
ATOM   1237  CA  GLN A 156      -6.926  -6.374   2.310  1.00 75.85           C  
ATOM   1238  C   GLN A 156      -6.985  -5.422   3.501  1.00 75.85           C  
ATOM   1239  CB  GLN A 156      -7.216  -7.805   2.767  1.00 75.85           C  
ATOM   1240  O   GLN A 156      -6.085  -5.417   4.344  1.00 75.85           O  
ATOM   1241  CG  GLN A 156      -8.616  -7.998   3.332  1.00 75.85           C  
ATOM   1242  CD  GLN A 156      -8.915  -9.445   3.677  1.00 75.85           C  
ATOM   1243  NE2 GLN A 156     -10.196  -9.771   3.810  1.00 75.85           N  
ATOM   1244  OE1 GLN A 156      -8.002 -10.264   3.821  1.00 75.85           O  
ATOM   1245  N   LEU A 157      -8.155  -4.699   3.492  1.00 69.17           N  
ATOM   1246  CA  LEU A 157      -8.472  -3.821   4.614  1.00 69.17           C  
ATOM   1247  C   LEU A 157      -9.462  -4.486   5.563  1.00 69.17           C  
ATOM   1248  CB  LEU A 157      -9.044  -2.493   4.110  1.00 69.17           C  
ATOM   1249  O   LEU A 157     -10.468  -5.048   5.124  1.00 69.17           O  
ATOM   1250  CG  LEU A 157      -8.152  -1.685   3.165  1.00 69.17           C  
ATOM   1251  CD1 LEU A 157      -8.971  -0.619   2.445  1.00 69.17           C  
ATOM   1252  CD2 LEU A 157      -6.996  -1.051   3.932  1.00 69.17           C  
ATOM   1253  N   GLY A 158      -9.041  -4.706   6.865  1.00 60.04           N  
ATOM   1254  CA  GLY A 158      -9.938  -5.092   7.943  1.00 60.04           C  
ATOM   1255  C   GLY A 158      -9.718  -4.298   9.216  1.00 60.04           C  
ATOM   1256  O   GLY A 158      -8.606  -3.837   9.482  1.00 60.04           O  
TER    1257      GLY A 158
ENDMDL
END
