# Supplementary material for: Single-chain dimers from de novo immunoglobulins as robust scaffolds for multiple binding loops
Source: Nat Commun. 2023 Sep 23;14:5939. doi: 10.1038/s41467-023-41717-5 (PMC10517939; doi:10.1038/s41467-023-41717-5)
Supplement: Supplementary file 3 — Supplementary Data 1 [file 41467_2023_41717_MOESM3_ESM.zip › design_models/scIg/scIg14c/ranked_2.pdb]

ATOM      1  N   THR A   1       2.046   1.352 -19.143  1.00 81.98           N  
ATOM      2  H   THR A   1       2.415   2.232 -19.474  1.00 81.98           H  
ATOM      3  H2  THR A   1       1.067   1.291 -19.382  1.00 81.98           H  
ATOM      4  H3  THR A   1       2.542   0.579 -19.564  1.00 81.98           H  
ATOM      5  CA  THR A   1       2.177   1.317 -17.676  1.00 81.98           C  
ATOM      6  HA  THR A   1       3.227   1.246 -17.390  1.00 81.98           H  
ATOM      7  C   THR A   1       1.437   0.111 -17.163  1.00 81.98           C  
ATOM      8  CB  THR A   1       1.609   2.601 -17.082  1.00 81.98           C  
ATOM      9  HB  THR A   1       0.537   2.659 -17.272  1.00 81.98           H  
ATOM     10  O   THR A   1       0.294  -0.074 -17.558  1.00 81.98           O  
ATOM     11  CG2 THR A   1       1.878   2.778 -15.594  1.00 81.98           C  
ATOM     12 HG21 THR A   1       2.950   2.783 -15.398  1.00 81.98           H  
ATOM     13 HG22 THR A   1       1.416   1.969 -15.029  1.00 81.98           H  
ATOM     14 HG23 THR A   1       1.452   3.722 -15.253  1.00 81.98           H  
ATOM     15  OG1 THR A   1       2.253   3.644 -17.770  1.00 81.98           O  
ATOM     16  HG1 THR A   1       2.282   4.405 -17.186  1.00 81.98           H  
ATOM     17  N   GLN A   2       2.094  -0.733 -16.372  1.00 90.90           N  
ATOM     18  H   GLN A   2       3.005  -0.474 -16.022  1.00 90.90           H  
ATOM     19  CA  GLN A   2       1.432  -1.835 -15.674  1.00 90.90           C  
ATOM     20  HA  GLN A   2       0.652  -2.261 -16.305  1.00 90.90           H  
ATOM     21  C   GLN A   2       0.774  -1.258 -14.418  1.00 90.90           C  
ATOM     22  CB  GLN A   2       2.446  -2.945 -15.341  1.00 90.90           C  
ATOM     23  HB2 GLN A   2       3.215  -2.555 -14.674  1.00 90.90           H  
ATOM     24  HB3 GLN A   2       1.910  -3.741 -14.824  1.00 90.90           H  
ATOM     25  O   GLN A   2       1.386  -0.434 -13.735  1.00 90.90           O  
ATOM     26  CG  GLN A   2       3.109  -3.541 -16.596  1.00 90.90           C  
ATOM     27  HG2 GLN A   2       3.781  -2.805 -17.037  1.00 90.90           H  
ATOM     28  HG3 GLN A   2       2.327  -3.765 -17.322  1.00 90.90           H  
ATOM     29  CD  GLN A   2       3.908  -4.826 -16.350  1.00 90.90           C  
ATOM     30  NE2 GLN A   2       4.141  -5.592 -17.395  1.00 90.90           N  
ATOM     31 HE21 GLN A   2       3.801  -5.351 -18.315  1.00 90.90           H  
ATOM     32 HE22 GLN A   2       4.392  -6.561 -17.256  1.00 90.90           H  
ATOM     33  OE1 GLN A   2       4.304  -5.178 -15.249  1.00 90.90           O  
ATOM     34  N   THR A   3      -0.475  -1.619 -14.134  1.00 93.89           N  
ATOM     35  H   THR A   3      -0.943  -2.300 -14.715  1.00 93.89           H  
ATOM     36  CA  THR A   3      -1.198  -1.077 -12.973  1.00 93.89           C  
ATOM     37  HA  THR A   3      -0.501  -0.514 -12.354  1.00 93.89           H  
ATOM     38  C   THR A   3      -1.731  -2.198 -12.107  1.00 93.89           C  
ATOM     39  CB  THR A   3      -2.308  -0.094 -13.371  1.00 93.89           C  
ATOM     40  HB  THR A   3      -3.062  -0.602 -13.972  1.00 93.89           H  
ATOM     41  O   THR A   3      -2.391  -3.106 -12.601  1.00 93.89           O  
ATOM     42  CG2 THR A   3      -2.974   0.565 -12.161  1.00 93.89           C  
ATOM     43 HG21 THR A   3      -3.541  -0.175 -11.595  1.00 93.89           H  
ATOM     44 HG22 THR A   3      -2.226   1.017 -11.511  1.00 93.89           H  
ATOM     45 HG23 THR A   3      -3.668   1.334 -12.501  1.00 93.89           H  
ATOM     46  OG1 THR A   3      -1.724   0.944 -14.130  1.00 93.89           O  
ATOM     47  HG1 THR A   3      -0.801   0.976 -13.867  1.00 93.89           H  
ATOM     48  N   ILE A   4      -1.452  -2.121 -10.814  1.00 94.85           N  
ATOM     49  H   ILE A   4      -0.888  -1.351 -10.486  1.00 94.85           H  
ATOM     50  CA  ILE A   4      -2.052  -2.975  -9.797  1.00 94.85           C  
ATOM     51  HA  ILE A   4      -2.735  -3.689 -10.256  1.00 94.85           H  
ATOM     52  C   ILE A   4      -2.860  -2.077  -8.885  1.00 94.85           C  
ATOM     53  CB  ILE A   4      -0.966  -3.763  -9.056  1.00 94.85           C  
ATOM     54  HB  ILE A   4      -0.170  -3.072  -8.780  1.00 94.85           H  
ATOM     55  O   ILE A   4      -2.349  -1.090  -8.357  1.00 94.85           O  
ATOM     56  CG1 ILE A   4      -0.421  -4.825 -10.028  1.00 94.85           C  
ATOM     57 HG12 ILE A   4      -1.120  -5.659 -10.096  1.00 94.85           H  
ATOM     58 HG13 ILE A   4      -0.300  -4.411 -11.029  1.00 94.85           H  
ATOM     59  CG2 ILE A   4      -1.501  -4.434  -7.778  1.00 94.85           C  
ATOM     60 HG21 ILE A   4      -1.937  -3.696  -7.104  1.00 94.85           H  
ATOM     61 HG22 ILE A   4      -0.674  -4.894  -7.237  1.00 94.85           H  
ATOM     62 HG23 ILE A   4      -2.254  -5.183  -8.021  1.00 94.85           H  
ATOM     63  CD1 ILE A   4       0.939  -5.338  -9.603  1.00 94.85           C  
ATOM     64 HD11 ILE A   4       0.904  -5.763  -8.600  1.00 94.85           H  
ATOM     65 HD12 ILE A   4       1.656  -4.518  -9.642  1.00 94.85           H  
ATOM     66 HD13 ILE A   4       1.237  -6.108 -10.314  1.00 94.85           H  
ATOM     67  N   GLU A   5      -4.125  -2.424  -8.715  1.00 95.46           N  
ATOM     68  H   GLU A   5      -4.462  -3.277  -9.139  1.00 95.46           H  
ATOM     69  CA  GLU A   5      -5.035  -1.710  -7.834  1.00 95.46           C  
ATOM     70  HA  GLU A   5      -4.541  -0.837  -7.407  1.00 95.46           H  
ATOM     71  C   GLU A   5      -5.416  -2.638  -6.691  1.00 95.46           C  
ATOM     72  CB  GLU A   5      -6.229  -1.204  -8.651  1.00 95.46           C  
ATOM     73  HB2 GLU A   5      -5.832  -0.623  -9.483  1.00 95.46           H  
ATOM     74  HB3 GLU A   5      -6.786  -2.049  -9.055  1.00 95.46           H  
ATOM     75  O   GLU A   5      -5.903  -3.743  -6.924  1.00 95.46           O  
ATOM     76  CG  GLU A   5      -7.182  -0.326  -7.833  1.00 95.46           C  
ATOM     77  HG2 GLU A   5      -6.606   0.442  -7.317  1.00 95.46           H  
ATOM     78  HG3 GLU A   5      -7.670  -0.942  -7.078  1.00 95.46           H  
ATOM     79  CD  GLU A   5      -8.232   0.351  -8.729  1.00 95.46           C  
ATOM     80  OE1 GLU A   5      -9.415   0.366  -8.340  1.00 95.46           O  
ATOM     81  OE2 GLU A   5      -7.844   0.899  -9.794  1.00 95.46           O  
ATOM     82  N   VAL A   6      -5.145  -2.195  -5.469  1.00 95.01           N  
ATOM     83  H   VAL A   6      -4.733  -1.278  -5.372  1.00 95.01           H  
ATOM     84  CA  VAL A   6      -5.577  -2.833  -4.234  1.00 95.01           C  
ATOM     85  HA  VAL A   6      -6.082  -3.770  -4.470  1.00 95.01           H  
ATOM     86  C   VAL A   6      -6.573  -1.903  -3.572  1.00 95.01           C  
ATOM     87  CB  VAL A   6      -4.399  -3.160  -3.302  1.00 95.01           C  
ATOM     88  HB  VAL A   6      -3.852  -2.249  -3.059  1.00 95.01           H  
ATOM     89  O   VAL A   6      -6.267  -0.753  -3.259  1.00 95.01           O  
ATOM     90  CG1 VAL A   6      -4.883  -3.807  -1.996  1.00 95.01           C  
ATOM     91 HG11 VAL A   6      -5.465  -4.704  -2.208  1.00 95.01           H  
ATOM     92 HG12 VAL A   6      -4.026  -4.064  -1.374  1.00 95.01           H  
ATOM     93 HG13 VAL A   6      -5.503  -3.106  -1.436  1.00 95.01           H  
ATOM     94  CG2 VAL A   6      -3.445  -4.139  -3.996  1.00 95.01           C  
ATOM     95 HG21 VAL A   6      -4.007  -4.977  -4.407  1.00 95.01           H  
ATOM     96 HG22 VAL A   6      -2.720  -4.526  -3.280  1.00 95.01           H  
ATOM     97 HG23 VAL A   6      -2.917  -3.628  -4.802  1.00 95.01           H  
ATOM     98  N   ARG A   7      -7.771  -2.408  -3.337  1.00 92.92           N  
ATOM     99  H   ARG A   7      -7.956  -3.359  -3.623  1.00 92.92           H  
ATOM    100  CA  ARG A   7      -8.819  -1.693  -2.626  1.00 92.92           C  
ATOM    101  HA  ARG A   7      -8.447  -0.733  -2.268  1.00 92.92           H  
ATOM    102  C   ARG A   7      -9.214  -2.506  -1.413  1.00 92.92           C  
ATOM    103  CB  ARG A   7      -9.959  -1.415  -3.604  1.00 92.92           C  
ATOM    104  HB2 ARG A   7      -9.575  -0.789  -4.409  1.00 92.92           H  
ATOM    105  HB3 ARG A   7     -10.312  -2.353  -4.033  1.00 92.92           H  
ATOM    106  O   ARG A   7      -9.482  -3.700  -1.534  1.00 92.92           O  
ATOM    107  CG  ARG A   7     -11.128  -0.701  -2.931  1.00 92.92           C  
ATOM    108  HG2 ARG A   7     -10.776   0.169  -2.376  1.00 92.92           H  
ATOM    109  HG3 ARG A   7     -11.627  -1.387  -2.246  1.00 92.92           H  
ATOM    110  CD  ARG A   7     -12.106  -0.250  -4.012  1.00 92.92           C  
ATOM    111  HD2 ARG A   7     -11.648   0.554  -4.588  1.00 92.92           H  
ATOM    112  HD3 ARG A   7     -12.321  -1.086  -4.677  1.00 92.92           H  
ATOM    113  NE  ARG A   7     -13.348   0.198  -3.390  1.00 92.92           N  
ATOM    114  HE  ARG A   7     -13.606  -0.272  -2.534  1.00 92.92           H  
ATOM    115  NH1 ARG A   7     -14.252   1.347  -5.135  1.00 92.92           N  
ATOM    116 HH11 ARG A   7     -13.355   1.276  -5.593  1.00 92.92           H  
ATOM    117 HH12 ARG A   7     -14.984   1.936  -5.507  1.00 92.92           H  
ATOM    118  NH2 ARG A   7     -15.375   1.148  -3.197  1.00 92.92           N  
ATOM    119 HH21 ARG A   7     -15.414   0.702  -2.292  1.00 92.92           H  
ATOM    120 HH22 ARG A   7     -16.106   1.774  -3.503  1.00 92.92           H  
ATOM    121  CZ  ARG A   7     -14.318   0.902  -3.914  1.00 92.92           C  
ATOM    122  N   VAL A   8      -9.222  -1.863  -0.257  1.00 87.29           N  
ATOM    123  H   VAL A   8      -9.029  -0.871  -0.246  1.00 87.29           H  
ATOM    124  CA  VAL A   8      -9.748  -2.453   0.971  1.00 87.29           C  
ATOM    125  HA  VAL A   8     -10.120  -3.458   0.771  1.00 87.29           H  
ATOM    126  C   VAL A   8     -10.930  -1.588   1.365  1.00 87.29           C  
ATOM    127  CB  VAL A   8      -8.676  -2.573   2.067  1.00 87.29           C  
ATOM    128  HB  VAL A   8      -8.347  -1.582   2.381  1.00 87.29           H  
ATOM    129  O   VAL A   8     -10.748  -0.428   1.724  1.00 87.29           O  
ATOM    130  CG1 VAL A   8      -9.241  -3.334   3.271  1.00 87.29           C  
ATOM    131 HG11 VAL A   8      -9.624  -4.307   2.961  1.00 87.29           H  
ATOM    132 HG12 VAL A   8     -10.059  -2.767   3.714  1.00 87.29           H  
ATOM    133 HG13 VAL A   8      -8.466  -3.474   4.024  1.00 87.29           H  
ATOM    134  CG2 VAL A   8      -7.454  -3.358   1.564  1.00 87.29           C  
ATOM    135 HG21 VAL A   8      -7.754  -4.364   1.272  1.00 87.29           H  
ATOM    136 HG22 VAL A   8      -7.027  -2.867   0.690  1.00 87.29           H  
ATOM    137 HG23 VAL A   8      -6.699  -3.412   2.349  1.00 87.29           H  
ATOM    138  N   ASP A   9     -12.132  -2.130   1.191  1.00 81.76           N  
ATOM    139  H   ASP A   9     -12.200  -3.115   0.980  1.00 81.76           H  
ATOM    140  CA  ASP A   9     -13.389  -1.449   1.501  1.00 81.76           C  
ATOM    141  HA  ASP A   9     -13.149  -0.593   2.132  1.00 81.76           H  
ATOM    142  C   ASP A   9     -14.311  -2.340   2.332  1.00 81.76           C  
ATOM    143  CB  ASP A   9     -14.066  -0.911   0.223  1.00 81.76           C  
ATOM    144  HB2 ASP A   9     -13.350  -0.274  -0.296  1.00 81.76           H  
ATOM    145  HB3 ASP A   9     -14.895  -0.272   0.526  1.00 81.76           H  
ATOM    146  O   ASP A   9     -14.041  -3.527   2.438  1.00 81.76           O  
ATOM    147  CG  ASP A   9     -14.630  -1.935  -0.781  1.00 81.76           C  
ATOM    148  OD1 ASP A   9     -15.037  -3.056  -0.426  1.00 81.76           O  
ATOM    149  OD2 ASP A   9     -14.753  -1.549  -1.970  1.00 81.76           O  
ATOM    150  N   ASN A  10     -15.350  -1.772   2.954  1.00 75.10           N  
ATOM    151  H   ASN A  10     -15.344  -0.762   2.935  1.00 75.10           H  
ATOM    152  CA  ASN A  10     -16.559  -2.401   3.539  1.00 75.10           C  
ATOM    153  HA  ASN A  10     -16.590  -2.102   4.586  1.00 75.10           H  
ATOM    154  C   ASN A  10     -16.675  -3.953   3.547  1.00 75.10           C  
ATOM    155  CB  ASN A  10     -17.794  -1.783   2.852  1.00 75.10           C  
ATOM    156  HB2 ASN A  10     -18.703  -2.214   3.272  1.00 75.10           H  
ATOM    157  HB3 ASN A  10     -17.765  -2.012   1.786  1.00 75.10           H  
ATOM    158  O   ASN A  10     -17.657  -4.516   3.055  1.00 75.10           O  
ATOM    159  CG  ASN A  10     -17.878  -0.290   3.068  1.00 75.10           C  
ATOM    160  ND2 ASN A  10     -17.787   0.476   2.011  1.00 75.10           N  
ATOM    161 HD21 ASN A  10     -17.358   1.371   2.198  1.00 75.10           H  
ATOM    162 HD22 ASN A  10     -17.522   0.047   1.136  1.00 75.10           H  
ATOM    163  OD1 ASN A  10     -18.000   0.178   4.185  1.00 75.10           O  
ATOM    164  N   GLY A  11     -15.720  -4.676   4.135  1.00 84.25           N  
ATOM    165  H   GLY A  11     -14.870  -4.187   4.379  1.00 84.25           H  
ATOM    166  CA  GLY A  11     -15.750  -6.145   4.178  1.00 84.25           C  
ATOM    167  HA2 GLY A  11     -16.786  -6.484   4.184  1.00 84.25           H  
ATOM    168  HA3 GLY A  11     -15.295  -6.527   5.092  1.00 84.25           H  
ATOM    169  C   GLY A  11     -15.044  -6.873   3.052  1.00 84.25           C  
ATOM    170  O   GLY A  11     -15.276  -8.069   2.915  1.00 84.25           O  
ATOM    171  N   ARG A  12     -14.219  -6.222   2.232  1.00 93.30           N  
ATOM    172  H   ARG A  12     -14.108  -5.225   2.348  1.00 93.30           H  
ATOM    173  CA  ARG A  12     -13.570  -6.839   1.076  1.00 93.30           C  
ATOM    174  HA  ARG A  12     -13.478  -7.906   1.280  1.00 93.30           H  
ATOM    175  C   ARG A  12     -12.168  -6.303   0.828  1.00 93.30           C  
ATOM    176  CB  ARG A  12     -14.441  -6.668  -0.180  1.00 93.30           C  
ATOM    177  HB2 ARG A  12     -13.942  -7.138  -1.027  1.00 93.30           H  
ATOM    178  HB3 ARG A  12     -14.563  -5.606  -0.395  1.00 93.30           H  
ATOM    179  O   ARG A  12     -11.886  -5.116   0.952  1.00 93.30           O  
ATOM    180  CG  ARG A  12     -15.820  -7.314   0.002  1.00 93.30           C  
ATOM    181  HG2 ARG A  12     -16.363  -6.807   0.799  1.00 93.30           H  
ATOM    182  HG3 ARG A  12     -15.693  -8.366   0.258  1.00 93.30           H  
ATOM    183  CD  ARG A  12     -16.678  -7.210  -1.246  1.00 93.30           C  
ATOM    184  HD2 ARG A  12     -16.169  -7.725  -2.061  1.00 93.30           H  
ATOM    185  HD3 ARG A  12     -16.802  -6.158  -1.504  1.00 93.30           H  
ATOM    186  NE  ARG A  12     -17.990  -7.818  -0.987  1.00 93.30           N  
ATOM    187  HE  ARG A  12     -18.167  -8.112  -0.037  1.00 93.30           H  
ATOM    188  NH1 ARG A  12     -18.771  -7.829  -3.144  1.00 93.30           N  
ATOM    189 HH11 ARG A  12     -19.504  -8.132  -3.769  1.00 93.30           H  
ATOM    190 HH12 ARG A  12     -17.858  -8.125  -3.459  1.00 93.30           H  
ATOM    191  NH2 ARG A  12     -20.068  -8.558  -1.477  1.00 93.30           N  
ATOM    192 HH21 ARG A  12     -20.077  -8.982  -0.561  1.00 93.30           H  
ATOM    193 HH22 ARG A  12     -20.709  -8.921  -2.168  1.00 93.30           H  
ATOM    194  CZ  ARG A  12     -18.936  -8.050  -1.871  1.00 93.30           C  
ATOM    195  N   VAL A  13     -11.298  -7.203   0.387  1.00 94.69           N  
ATOM    196  H   VAL A  13     -11.614  -8.162   0.356  1.00 94.69           H  
ATOM    197  CA  VAL A  13     -10.071  -6.862  -0.333  1.00 94.69           C  
ATOM    198  HA  VAL A  13      -9.868  -5.797  -0.226  1.00 94.69           H  
ATOM    199  C   VAL A  13     -10.300  -7.172  -1.802  1.00 94.69           C  
ATOM    200  CB  VAL A  13      -8.852  -7.630   0.200  1.00 94.69           C  
ATOM    201  HB  VAL A  13      -9.006  -8.701   0.064  1.00 94.69           H  
ATOM    202  O   VAL A  13     -10.565  -8.322  -2.152  1.00 94.69           O  
ATOM    203  CG1 VAL A  13      -7.581  -7.242  -0.560  1.00 94.69           C  
ATOM    204 HG11 VAL A  13      -6.730  -7.793  -0.159  1.00 94.69           H  
ATOM    205 HG12 VAL A  13      -7.407  -6.170  -0.472  1.00 94.69           H  
ATOM    206 HG13 VAL A  13      -7.681  -7.501  -1.614  1.00 94.69           H  
ATOM    207  CG2 VAL A  13      -8.640  -7.369   1.692  1.00 94.69           C  
ATOM    208 HG21 VAL A  13      -7.690  -7.789   2.023  1.00 94.69           H  
ATOM    209 HG22 VAL A  13      -8.658  -6.299   1.900  1.00 94.69           H  
ATOM    210 HG23 VAL A  13      -9.446  -7.854   2.243  1.00 94.69           H  
ATOM    211  N   ARG A  14     -10.159  -6.166  -2.664  1.00 96.33           N  
ATOM    212  H   ARG A  14      -9.951  -5.252  -2.289  1.00 96.33           H  
ATOM    213  CA  ARG A  14     -10.113  -6.337  -4.116  1.00 96.33           C  
ATOM    214  HA  ARG A  14     -10.373  -7.370  -4.346  1.00 96.33           H  
ATOM    215  C   ARG A  14      -8.709  -6.087  -4.628  1.00 96.33           C  
ATOM    216  CB  ARG A  14     -11.132  -5.451  -4.833  1.00 96.33           C  
ATOM    217  HB2 ARG A  14     -10.983  -5.550  -5.908  1.00 96.33           H  
ATOM    218  HB3 ARG A  14     -10.975  -4.409  -4.554  1.00 96.33           H  
ATOM    219  O   ARG A  14      -8.091  -5.088  -4.267  1.00 96.33           O  
ATOM    220  CG  ARG A  14     -12.566  -5.865  -4.498  1.00 96.33           C  
ATOM    221  HG2 ARG A  14     -12.705  -6.923  -4.721  1.00 96.33           H  
ATOM    222  HG3 ARG A  14     -12.767  -5.687  -3.441  1.00 96.33           H  
ATOM    223  CD  ARG A  14     -13.535  -5.046  -5.348  1.00 96.33           C  
ATOM    224  HD2 ARG A  14     -13.370  -5.281  -6.399  1.00 96.33           H  
ATOM    225  HD3 ARG A  14     -13.328  -3.986  -5.200  1.00 96.33           H  
ATOM    226  NE  ARG A  14     -14.923  -5.375  -5.000  1.00 96.33           N  
ATOM    227  HE  ARG A  14     -15.192  -6.343  -5.109  1.00 96.33           H  
ATOM    228  NH1 ARG A  14     -15.655  -3.298  -4.357  1.00 96.33           N  
ATOM    229 HH11 ARG A  14     -14.713  -2.973  -4.525  1.00 96.33           H  
ATOM    230 HH12 ARG A  14     -16.116  -2.840  -3.583  1.00 96.33           H  
ATOM    231  NH2 ARG A  14     -16.990  -5.093  -4.192  1.00 96.33           N  
ATOM    232 HH21 ARG A  14     -17.070  -6.092  -4.321  1.00 96.33           H  
ATOM    233 HH22 ARG A  14     -17.706  -4.529  -3.759  1.00 96.33           H  
ATOM    234  CZ  ARG A  14     -15.849  -4.574  -4.527  1.00 96.33           C  
ATOM    235  N   VAL A  15      -8.211  -6.981  -5.475  1.00 97.11           N  
ATOM    236  H   VAL A  15      -8.796  -7.766  -5.722  1.00 97.11           H  
ATOM    237  CA  VAL A  15      -6.924  -6.800  -6.155  1.00 97.11           C  
ATOM    238  HA  VAL A  15      -6.610  -5.766  -6.014  1.00 97.11           H  
ATOM    239  C   VAL A  15      -7.089  -7.029  -7.644  1.00 97.11           C  
ATOM    240  CB  VAL A  15      -5.797  -7.674  -5.575  1.00 97.11           C  
ATOM    241  HB  VAL A  15      -6.008  -8.729  -5.749  1.00 97.11           H  
ATOM    242  O   VAL A  15      -7.327  -8.154  -8.082  1.00 97.11           O  
ATOM    243  CG1 VAL A  15      -4.466  -7.324  -6.260  1.00 97.11           C  
ATOM    244 HG11 VAL A  15      -4.313  -6.245  -6.259  1.00 97.11           H  
ATOM    245 HG12 VAL A  15      -3.633  -7.797  -5.741  1.00 97.11           H  
ATOM    246 HG13 VAL A  15      -4.477  -7.677  -7.292  1.00 97.11           H  
ATOM    247  CG2 VAL A  15      -5.660  -7.458  -4.064  1.00 97.11           C  
ATOM    248 HG21 VAL A  15      -5.697  -6.393  -3.833  1.00 97.11           H  
ATOM    249 HG22 VAL A  15      -6.481  -7.959  -3.551  1.00 97.11           H  
ATOM    250 HG23 VAL A  15      -4.716  -7.863  -3.699  1.00 97.11           H  
ATOM    251  N   ARG A  16      -6.911  -5.970  -8.432  1.00 97.26           N  
ATOM    252  H   ARG A  16      -6.703  -5.088  -7.985  1.00 97.26           H  
ATOM    253  CA  ARG A  16      -6.965  -6.023  -9.892  1.00 97.26           C  
ATOM    254  HA  ARG A  16      -7.513  -6.917 -10.191  1.00 97.26           H  
ATOM    255  C   ARG A  16      -5.560  -6.113 -10.477  1.00 97.26           C  
ATOM    256  CB  ARG A  16      -7.752  -4.813 -10.398  1.00 97.26           C  
ATOM    257  HB2 ARG A  16      -7.209  -3.901 -10.152  1.00 97.26           H  
ATOM    258  HB3 ARG A  16      -8.722  -4.790  -9.900  1.00 97.26           H  
ATOM    259  O   ARG A  16      -4.723  -5.239 -10.244  1.00 97.26           O  
ATOM    260  CG  ARG A  16      -7.969  -4.880 -11.910  1.00 97.26           C  
ATOM    261  HG2 ARG A  16      -8.478  -5.810 -12.165  1.00 97.26           H  
ATOM    262  HG3 ARG A  16      -7.010  -4.838 -12.425  1.00 97.26           H  
ATOM    263  CD  ARG A  16      -8.828  -3.696 -12.346  1.00 97.26           C  
ATOM    264  HD2 ARG A  16      -8.347  -2.770 -12.033  1.00 97.26           H  
ATOM    265  HD3 ARG A  16      -9.793  -3.775 -11.844  1.00 97.26           H  
ATOM    266  NE  ARG A  16      -9.014  -3.695 -13.807  1.00 97.26           N  
ATOM    267  HE  ARG A  16      -8.475  -4.369 -14.332  1.00 97.26           H  
ATOM    268  NH1 ARG A  16     -10.665  -2.109 -13.849  1.00 97.26           N  
ATOM    269 HH11 ARG A  16     -10.611  -2.062 -12.841  1.00 97.26           H  
ATOM    270 HH12 ARG A  16     -11.363  -1.566 -14.335  1.00 97.26           H  
ATOM    271  NH2 ARG A  16      -9.991  -3.061 -15.759  1.00 97.26           N  
ATOM    272 HH21 ARG A  16     -10.691  -2.519 -16.245  1.00 97.26           H  
ATOM    273 HH22 ARG A  16      -9.446  -3.757 -16.248  1.00 97.26           H  
ATOM    274  CZ  ARG A  16      -9.885  -2.955 -14.463  1.00 97.26           C  
ATOM    275  N   ASN A  17      -5.314  -7.146 -11.282  1.00 97.14           N  
ATOM    276  H   ASN A  17      -6.056  -7.809 -11.450  1.00 97.14           H  
ATOM    277  CA  ASN A  17      -4.037  -7.346 -11.963  1.00 97.14           C  
ATOM    278  HA  ASN A  17      -3.249  -6.839 -11.406  1.00 97.14           H  
ATOM    279  C   ASN A  17      -4.063  -6.744 -13.378  1.00 97.14           C  
ATOM    280  CB  ASN A  17      -3.700  -8.848 -11.967  1.00 97.14           C  
ATOM    281  HB2 ASN A  17      -3.681  -9.223 -10.944  1.00 97.14           H  
ATOM    282  HB3 ASN A  17      -4.476  -9.385 -12.513  1.00 97.14           H  
ATOM    283  O   ASN A  17      -4.485  -7.393 -14.333  1.00 97.14           O  
ATOM    284  CG  ASN A  17      -2.358  -9.136 -12.619  1.00 97.14           C  
ATOM    285  ND2 ASN A  17      -2.001 -10.382 -12.788  1.00 97.14           N  
ATOM    286 HD21 ASN A  17      -1.113 -10.556 -13.235  1.00 97.14           H  
ATOM    287 HD22 ASN A  17      -2.557 -11.132 -12.402  1.00 97.14           H  
ATOM    288  OD1 ASN A  17      -1.601  -8.248 -12.977  1.00 97.14           O  
ATOM    289  N   GLY A  18      -3.580  -5.512 -13.533  1.00 95.38           N  
ATOM    290  H   GLY A  18      -3.285  -4.995 -12.717  1.00 95.38           H  
ATOM    291  CA  GLY A  18      -3.355  -4.868 -14.833  1.00 95.38           C  
ATOM    292  HA2 GLY A  18      -4.070  -5.255 -15.560  1.00 95.38           H  
ATOM    293  HA3 GLY A  18      -3.522  -3.795 -14.738  1.00 95.38           H  
ATOM    294  C   GLY A  18      -1.949  -5.090 -15.403  1.00 95.38           C  
ATOM    295  O   GLY A  18      -1.475  -4.268 -16.189  1.00 95.38           O  
ATOM    296  N   THR A  19      -1.251  -6.147 -14.980  1.00 93.82           N  
ATOM    297  H   THR A  19      -1.693  -6.785 -14.333  1.00 93.82           H  
ATOM    298  CA  THR A  19       0.015  -6.588 -15.585  1.00 93.82           C  
ATOM    299  HA  THR A  19       0.471  -5.739 -16.094  1.00 93.82           H  
ATOM    300  C   THR A  19      -0.236  -7.658 -16.658  1.00 93.82           C  
ATOM    301  CB  THR A  19       1.040  -7.063 -14.536  1.00 93.82           C  
ATOM    302  HB  THR A  19       2.028  -7.010 -14.993  1.00 93.82           H  
ATOM    303  O   THR A  19      -1.355  -8.136 -16.832  1.00 93.82           O  
ATOM    304  CG2 THR A  19       1.067  -6.251 -13.240  1.00 93.82           C  
ATOM    305 HG21 THR A  19       1.150  -5.186 -13.454  1.00 93.82           H  
ATOM    306 HG22 THR A  19       1.928  -6.559 -12.646  1.00 93.82           H  
ATOM    307 HG23 THR A  19       0.160  -6.418 -12.660  1.00 93.82           H  
ATOM    308  OG1 THR A  19       0.811  -8.393 -14.167  1.00 93.82           O  
ATOM    309  HG1 THR A  19      -0.030  -8.415 -13.705  1.00 93.82           H  
ATOM    310  N   ASP A  20       0.810  -8.041 -17.387  1.00 94.60           N  
ATOM    311  H   ASP A  20       1.727  -7.682 -17.165  1.00 94.60           H  
ATOM    312  CA  ASP A  20       0.804  -9.071 -18.436  1.00 94.60           C  
ATOM    313  HA  ASP A  20      -0.197  -9.128 -18.865  1.00 94.60           H  
ATOM    314  C   ASP A  20       1.142 -10.485 -17.927  1.00 94.60           C  
ATOM    315  CB  ASP A  20       1.764  -8.632 -19.555  1.00 94.60           C  
ATOM    316  HB2 ASP A  20       1.395  -7.696 -19.973  1.00 94.60           H  
ATOM    317  HB3 ASP A  20       1.744  -9.374 -20.353  1.00 94.60           H  
ATOM    318  O   ASP A  20       1.243 -11.427 -18.713  1.00 94.60           O  
ATOM    319  CG  ASP A  20       3.223  -8.417 -19.109  1.00 94.60           C  
ATOM    320  OD1 ASP A  20       3.510  -8.386 -17.883  1.00 94.60           O  
ATOM    321  OD2 ASP A  20       4.054  -8.155 -20.000  1.00 94.60           O  
ATOM    322  N   ARG A  21       1.303 -10.660 -16.610  1.00 94.74           N  
ATOM    323  H   ARG A  21       1.151  -9.859 -16.014  1.00 94.74           H  
ATOM    324  CA  ARG A  21       1.670 -11.933 -15.968  1.00 94.74           C  
ATOM    325  HA  ARG A  21       1.436 -12.735 -16.668  1.00 94.74           H  
ATOM    326  C   ARG A  21       0.875 -12.186 -14.684  1.00 94.74           C  
ATOM    327  CB  ARG A  21       3.182 -11.956 -15.713  1.00 94.74           C  
ATOM    328  HB2 ARG A  21       3.685 -11.922 -16.679  1.00 94.74           H  
ATOM    329  HB3 ARG A  21       3.459 -12.886 -15.217  1.00 94.74           H  
ATOM    330  O   ARG A  21       0.350 -11.242 -14.095  1.00 94.74           O  
ATOM    331  CG  ARG A  21       3.653 -10.765 -14.865  1.00 94.74           C  
ATOM    332  HG2 ARG A  21       3.356  -9.837 -15.353  1.00 94.74           H  
ATOM    333  HG3 ARG A  21       3.203 -10.797 -13.873  1.00 94.74           H  
ATOM    334  CD  ARG A  21       5.175 -10.781 -14.740  1.00 94.74           C  
ATOM    335  HD2 ARG A  21       5.456 -11.390 -13.881  1.00 94.74           H  
ATOM    336  HD3 ARG A  21       5.601 -11.215 -15.645  1.00 94.74           H  
ATOM    337  NE  ARG A  21       5.683  -9.410 -14.601  1.00 94.74           N  
ATOM    338  HE  ARG A  21       4.997  -8.674 -14.690  1.00 94.74           H  
ATOM    339  NH1 ARG A  21       7.912  -9.915 -14.473  1.00 94.74           N  
ATOM    340 HH11 ARG A  21       8.874  -9.608 -14.471  1.00 94.74           H  
ATOM    341 HH12 ARG A  21       7.665 -10.892 -14.542  1.00 94.74           H  
ATOM    342  NH2 ARG A  21       7.243  -7.774 -14.495  1.00 94.74           N  
ATOM    343 HH21 ARG A  21       6.501  -7.091 -14.549  1.00 94.74           H  
ATOM    344 HH22 ARG A  21       8.197  -7.459 -14.395  1.00 94.74           H  
ATOM    345  CZ  ARG A  21       6.943  -9.040 -14.523  1.00 94.74           C  
ATOM    346  N   PRO A  22       0.757 -13.442 -14.224  1.00 96.15           N  
ATOM    347  CA  PRO A  22       0.141 -13.721 -12.934  1.00 96.15           C  
ATOM    348  HA  PRO A  22      -0.892 -13.372 -12.961  1.00 96.15           H  
ATOM    349  C   PRO A  22       0.892 -13.017 -11.800  1.00 96.15           C  
ATOM    350  CB  PRO A  22       0.152 -15.244 -12.778  1.00 96.15           C  
ATOM    351  HB2 PRO A  22       1.025 -15.562 -12.209  1.00 96.15           H  
ATOM    352  HB3 PRO A  22      -0.764 -15.601 -12.308  1.00 96.15           H  
ATOM    353  O   PRO A  22       2.125 -12.973 -11.799  1.00 96.15           O  
ATOM    354  CG  PRO A  22       0.271 -15.751 -14.215  1.00 96.15           C  
ATOM    355  HG2 PRO A  22      -0.717 -15.780 -14.674  1.00 96.15           H  
ATOM    356  HG3 PRO A  22       0.743 -16.732 -14.261  1.00 96.15           H  
ATOM    357  CD  PRO A  22       1.120 -14.680 -14.893  1.00 96.15           C  
ATOM    358  HD2 PRO A  22       0.893 -14.653 -15.959  1.00 96.15           H  
ATOM    359  HD3 PRO A  22       2.178 -14.886 -14.731  1.00 96.15           H  
ATOM    360  N   ILE A  23       0.146 -12.501 -10.828  1.00 97.36           N  
ATOM    361  H   ILE A  23      -0.858 -12.578 -10.902  1.00 97.36           H  
ATOM    362  CA  ILE A  23       0.693 -11.947  -9.585  1.00 97.36           C  
ATOM    363  HA  ILE A  23       1.781 -11.978  -9.628  1.00 97.36           H  
ATOM    364  C   ILE A  23       0.278 -12.835  -8.419  1.00 97.36           C  
ATOM    365  CB  ILE A  23       0.304 -10.465  -9.376  1.00 97.36           C  
ATOM    366  HB  ILE A  23       0.788 -10.119  -8.463  1.00 97.36           H  
ATOM    367  O   ILE A  23      -0.795 -13.445  -8.446  1.00 97.36           O  
ATOM    368  CG1 ILE A  23      -1.217 -10.285  -9.198  1.00 97.36           C  
ATOM    369 HG12 ILE A  23      -1.724 -10.634 -10.097  1.00 97.36           H  
ATOM    370 HG13 ILE A  23      -1.550 -10.897  -8.359  1.00 97.36           H  
ATOM    371  CG2 ILE A  23       0.861  -9.627 -10.541  1.00 97.36           C  
ATOM    372 HG21 ILE A  23       0.376  -9.896 -11.480  1.00 97.36           H  
ATOM    373 HG22 ILE A  23       1.932  -9.804 -10.641  1.00 97.36           H  
ATOM    374 HG23 ILE A  23       0.698  -8.564 -10.360  1.00 97.36           H  
ATOM    375  CD1 ILE A  23      -1.672  -8.850  -8.912  1.00 97.36           C  
ATOM    376 HD11 ILE A  23      -1.497  -8.212  -9.779  1.00 97.36           H  
ATOM    377 HD12 ILE A  23      -1.132  -8.452  -8.052  1.00 97.36           H  
ATOM    378 HD13 ILE A  23      -2.738  -8.849  -8.687  1.00 97.36           H  
ATOM    379  N   ARG A  24       1.121 -12.909  -7.390  1.00 97.59           N  
ATOM    380  H   ARG A  24       1.939 -12.317  -7.404  1.00 97.59           H  
ATOM    381  CA  ARG A  24       0.744 -13.543  -6.123  1.00 97.59           C  
ATOM    382  HA  ARG A  24      -0.079 -14.237  -6.292  1.00 97.59           H  
ATOM    383  C   ARG A  24       0.232 -12.476  -5.172  1.00 97.59           C  
ATOM    384  CB  ARG A  24       1.900 -14.338  -5.517  1.00 97.59           C  
ATOM    385  HB2 ARG A  24       1.605 -14.676  -4.523  1.00 97.59           H  
ATOM    386  HB3 ARG A  24       2.777 -13.698  -5.415  1.00 97.59           H  
ATOM    387  O   ARG A  24       0.831 -11.410  -5.070  1.00 97.59           O  
ATOM    388  CG  ARG A  24       2.258 -15.560  -6.367  1.00 97.59           C  
ATOM    389  HG2 ARG A  24       2.605 -15.242  -7.350  1.00 97.59           H  
ATOM    390  HG3 ARG A  24       1.376 -16.191  -6.480  1.00 97.59           H  
ATOM    391  CD  ARG A  24       3.363 -16.348  -5.664  1.00 97.59           C  
ATOM    392  HD2 ARG A  24       4.250 -15.720  -5.582  1.00 97.59           H  
ATOM    393  HD3 ARG A  24       3.021 -16.599  -4.660  1.00 97.59           H  
ATOM    394  NE  ARG A  24       3.687 -17.583  -6.398  1.00 97.59           N  
ATOM    395  HE  ARG A  24       3.231 -17.714  -7.290  1.00 97.59           H  
ATOM    396  NH1 ARG A  24       5.037 -18.489  -4.782  1.00 97.59           N  
ATOM    397 HH11 ARG A  24       4.859 -17.679  -4.207  1.00 97.59           H  
ATOM    398 HH12 ARG A  24       5.547 -19.270  -4.393  1.00 97.59           H  
ATOM    399  NH2 ARG A  24       4.642 -19.632  -6.662  1.00 97.59           N  
ATOM    400 HH21 ARG A  24       5.204 -20.385  -6.291  1.00 97.59           H  
ATOM    401 HH22 ARG A  24       4.163 -19.737  -7.546  1.00 97.59           H  
ATOM    402  CZ  ARG A  24       4.453 -18.558  -5.946  1.00 97.59           C  
ATOM    403  N   VAL A  25      -0.869 -12.768  -4.497  1.00 97.82           N  
ATOM    404  H   VAL A  25      -1.295 -13.672  -4.645  1.00 97.82           H  
ATOM    405  CA  VAL A  25      -1.481 -11.884  -3.507  1.00 97.82           C  
ATOM    406  HA  VAL A  25      -0.825 -11.034  -3.322  1.00 97.82           H  
ATOM    407  C   VAL A  25      -1.644 -12.660  -2.216  1.00 97.82           C  
ATOM    408  CB  VAL A  25      -2.830 -11.331  -3.991  1.00 97.82           C  
ATOM    409  HB  VAL A  25      -3.507 -12.158  -4.205  1.00 97.82           H  
ATOM    410  O   VAL A  25      -2.284 -13.708  -2.204  1.00 97.82           O  
ATOM    411  CG1 VAL A  25      -3.471 -10.430  -2.930  1.00 97.82           C  
ATOM    412 HG11 VAL A  25      -4.422 -10.051  -3.303  1.00 97.82           H  
ATOM    413 HG12 VAL A  25      -2.810  -9.595  -2.697  1.00 97.82           H  
ATOM    414 HG13 VAL A  25      -3.676 -10.994  -2.020  1.00 97.82           H  
ATOM    415  CG2 VAL A  25      -2.652 -10.506  -5.270  1.00 97.82           C  
ATOM    416 HG21 VAL A  25      -2.242 -11.126  -6.067  1.00 97.82           H  
ATOM    417 HG22 VAL A  25      -3.620 -10.124  -5.592  1.00 97.82           H  
ATOM    418 HG23 VAL A  25      -1.973  -9.673  -5.087  1.00 97.82           H  
ATOM    419  N   ARG A  26      -1.092 -12.141  -1.127  1.00 97.40           N  
ATOM    420  H   ARG A  26      -0.579 -11.276  -1.223  1.00 97.40           H  
ATOM    421  CA  ARG A  26      -1.253 -12.693   0.212  1.00 97.40           C  
ATOM    422  HA  ARG A  26      -1.841 -13.609   0.161  1.00 97.40           H  
ATOM    423  C   ARG A  26      -2.026 -11.695   1.067  1.00 97.40           C  
ATOM    424  CB  ARG A  26       0.131 -13.076   0.747  1.00 97.40           C  
ATOM    425  HB2 ARG A  26       0.551 -13.860   0.117  1.00 97.40           H  
ATOM    426  HB3 ARG A  26       0.800 -12.218   0.685  1.00 97.40           H  
ATOM    427  O   ARG A  26      -1.563 -10.586   1.305  1.00 97.40           O  
ATOM    428  CG  ARG A  26       0.078 -13.569   2.190  1.00 97.40           C  
ATOM    429  HG2 ARG A  26      -0.537 -14.468   2.234  1.00 97.40           H  
ATOM    430  HG3 ARG A  26      -0.360 -12.797   2.822  1.00 97.40           H  
ATOM    431  CD  ARG A  26       1.486 -13.877   2.702  1.00 97.40           C  
ATOM    432  HD2 ARG A  26       1.853 -14.769   2.195  1.00 97.40           H  
ATOM    433  HD3 ARG A  26       2.145 -13.041   2.468  1.00 97.40           H  
ATOM    434  NE  ARG A  26       1.463 -14.076   4.160  1.00 97.40           N  
ATOM    435  HE  ARG A  26       0.648 -13.744   4.655  1.00 97.40           H  
ATOM    436  NH1 ARG A  26       3.494 -15.096   4.367  1.00 97.40           N  
ATOM    437 HH11 ARG A  26       3.616 -14.947   3.375  1.00 97.40           H  
ATOM    438 HH12 ARG A  26       4.150 -15.652   4.896  1.00 97.40           H  
ATOM    439  NH2 ARG A  26       2.123 -14.935   6.143  1.00 97.40           N  
ATOM    440 HH21 ARG A  26       1.214 -14.699   6.516  1.00 97.40           H  
ATOM    441 HH22 ARG A  26       2.824 -15.362   6.731  1.00 97.40           H  
ATOM    442  CZ  ARG A  26       2.367 -14.697   4.883  1.00 97.40           C  
ATOM    443  N   VAL A  27      -3.207 -12.094   1.528  1.00 96.97           N  
ATOM    444  H   VAL A  27      -3.490 -13.043   1.326  1.00 96.97           H  
ATOM    445  CA  VAL A  27      -4.072 -11.290   2.400  1.00 96.97           C  
ATOM    446  HA  VAL A  27      -3.733 -10.254   2.391  1.00 96.97           H  
ATOM    447  C   VAL A  27      -3.952 -11.822   3.820  1.00 96.97           C  
ATOM    448  CB  VAL A  27      -5.536 -11.295   1.917  1.00 96.97           C  
ATOM    449  HB  VAL A  27      -5.930 -12.310   1.959  1.00 96.97           H  
ATOM    450  O   VAL A  27      -4.220 -12.997   4.065  1.00 96.97           O  
ATOM    451  CG1 VAL A  27      -6.408 -10.393   2.799  1.00 96.97           C  
ATOM    452 HG11 VAL A  27      -6.451 -10.781   3.817  1.00 96.97           H  
ATOM    453 HG12 VAL A  27      -6.005  -9.380   2.818  1.00 96.97           H  
ATOM    454 HG13 VAL A  27      -7.426 -10.365   2.410  1.00 96.97           H  
ATOM    455  CG2 VAL A  27      -5.646 -10.796   0.470  1.00 96.97           C  
ATOM    456 HG21 VAL A  27      -5.158 -11.498  -0.206  1.00 96.97           H  
ATOM    457 HG22 VAL A  27      -6.693 -10.717   0.180  1.00 96.97           H  
ATOM    458 HG23 VAL A  27      -5.179  -9.816   0.376  1.00 96.97           H  
ATOM    459  N   THR A  28      -3.540 -10.965   4.750  1.00 95.72           N  
ATOM    460  H   THR A  28      -3.350 -10.014   4.466  1.00 95.72           H  
ATOM    461  CA  THR A  28      -3.462 -11.267   6.181  1.00 95.72           C  
ATOM    462  HA  THR A  28      -3.709 -12.318   6.329  1.00 95.72           H  
ATOM    463  C   THR A  28      -4.467 -10.408   6.934  1.00 95.72           C  
ATOM    464  CB  THR A  28      -2.047 -11.051   6.732  1.00 95.72           C  
ATOM    465  HB  THR A  28      -1.792  -9.993   6.668  1.00 95.72           H  
ATOM    466  O   THR A  28      -4.327  -9.187   6.950  1.00 95.72           O  
ATOM    467  CG2 THR A  28      -1.913 -11.506   8.186  1.00 95.72           C  
ATOM    468 HG21 THR A  28      -2.216 -12.549   8.279  1.00 95.72           H  
ATOM    469 HG22 THR A  28      -0.875 -11.401   8.501  1.00 95.72           H  
ATOM    470 HG23 THR A  28      -2.542 -10.889   8.828  1.00 95.72           H  
ATOM    471  OG1 THR A  28      -1.116 -11.779   5.961  1.00 95.72           O  
ATOM    472  HG1 THR A  28      -1.162 -11.401   5.080  1.00 95.72           H  
ATOM    473  N   ALA A  29      -5.464 -11.022   7.566  1.00 93.21           N  
ATOM    474  H   ALA A  29      -5.509 -12.031   7.543  1.00 93.21           H  
ATOM    475  CA  ALA A  29      -6.478 -10.316   8.345  1.00 93.21           C  
ATOM    476  HA  ALA A  29      -6.032  -9.418   8.774  1.00 93.21           H  
ATOM    477  C   ALA A  29      -6.986 -11.195   9.495  1.00 93.21           C  
ATOM    478  CB  ALA A  29      -7.616  -9.874   7.419  1.00 93.21           C  
ATOM    479  HB1 ALA A  29      -7.214  -9.354   6.549  1.00 93.21           H  
ATOM    480  HB2 ALA A  29      -8.196 -10.736   7.092  1.00 93.21           H  
ATOM    481  HB3 ALA A  29      -8.255  -9.175   7.960  1.00 93.21           H  
ATOM    482  O   ALA A  29      -7.178 -12.399   9.338  1.00 93.21           O  
ATOM    483  N   GLY A  30      -7.178 -10.612  10.683  1.00 88.67           N  
ATOM    484  H   GLY A  30      -7.082  -9.608  10.744  1.00 88.67           H  
ATOM    485  CA  GLY A  30      -7.664 -11.356  11.858  1.00 88.67           C  
ATOM    486  HA2 GLY A  30      -7.761 -10.667  12.697  1.00 88.67           H  
ATOM    487  HA3 GLY A  30      -8.649 -11.770  11.645  1.00 88.67           H  
ATOM    488  C   GLY A  30      -6.754 -12.514  12.300  1.00 88.67           C  
ATOM    489  O   GLY A  30      -7.227 -13.470  12.898  1.00 88.67           O  
ATOM    490  N   GLY A  31      -5.458 -12.457  11.973  1.00 88.68           N  
ATOM    491  H   GLY A  31      -5.150 -11.667  11.424  1.00 88.68           H  
ATOM    492  CA  GLY A  31      -4.492 -13.525  12.260  1.00 88.68           C  
ATOM    493  HA2 GLY A  31      -3.491 -13.096  12.308  1.00 88.68           H  
ATOM    494  HA3 GLY A  31      -4.723 -13.965  13.230  1.00 88.68           H  
ATOM    495  C   GLY A  31      -4.464 -14.664  11.233  1.00 88.68           C  
ATOM    496  O   GLY A  31      -3.542 -15.475  11.267  1.00 88.68           O  
ATOM    497  N   GLU A  32      -5.400 -14.700  10.284  1.00 92.42           N  
ATOM    498  H   GLU A  32      -6.133 -14.006  10.283  1.00 92.42           H  
ATOM    499  CA  GLU A  32      -5.366 -15.634   9.161  1.00 92.42           C  
ATOM    500  HA  GLU A  32      -4.866 -16.550   9.476  1.00 92.42           H  
ATOM    501  C   GLU A  32      -4.580 -15.048   7.991  1.00 92.42           C  
ATOM    502  CB  GLU A  32      -6.776 -16.016   8.696  1.00 92.42           C  
ATOM    503  HB2 GLU A  32      -7.348 -15.116   8.475  1.00 92.42           H  
ATOM    504  HB3 GLU A  32      -6.679 -16.600   7.781  1.00 92.42           H  
ATOM    505  O   GLU A  32      -4.631 -13.849   7.723  1.00 92.42           O  
ATOM    506  CG  GLU A  32      -7.521 -16.862   9.734  1.00 92.42           C  
ATOM    507  HG2 GLU A  32      -7.696 -16.256  10.623  1.00 92.42           H  
ATOM    508  HG3 GLU A  32      -6.886 -17.702  10.015  1.00 92.42           H  
ATOM    509  CD  GLU A  32      -8.865 -17.408   9.217  1.00 92.42           C  
ATOM    510  OE1 GLU A  32      -9.539 -18.071  10.031  1.00 92.42           O  
ATOM    511  OE2 GLU A  32      -9.211 -17.209   8.016  1.00 92.42           O  
ATOM    512  N   THR A  33      -3.869 -15.910   7.269  1.00 95.95           N  
ATOM    513  H   THR A  33      -3.915 -16.887   7.520  1.00 95.95           H  
ATOM    514  CA  THR A  33      -3.213 -15.588   6.001  1.00 95.95           C  
ATOM    515  HA  THR A  33      -3.363 -14.539   5.746  1.00 95.95           H  
ATOM    516  C   THR A  33      -3.814 -16.455   4.902  1.00 95.95           C  
ATOM    517  CB  THR A  33      -1.707 -15.852   6.096  1.00 95.95           C  
ATOM    518  HB  THR A  33      -1.543 -16.855   6.489  1.00 95.95           H  
ATOM    519  O   THR A  33      -3.873 -17.674   5.053  1.00 95.95           O  
ATOM    520  CG2 THR A  33      -1.024 -15.735   4.744  1.00 95.95           C  
ATOM    521 HG21 THR A  33       0.013 -16.052   4.855  1.00 95.95           H  
ATOM    522 HG22 THR A  33      -1.456 -16.414   4.009  1.00 95.95           H  
ATOM    523 HG23 THR A  33      -1.116 -14.708   4.393  1.00 95.95           H  
ATOM    524  OG1 THR A  33      -1.075 -14.909   6.938  1.00 95.95           O  
ATOM    525  HG1 THR A  33      -1.718 -14.668   7.608  1.00 95.95           H  
ATOM    526  N   ARG A  34      -4.187 -15.849   3.773  1.00 97.27           N  
ATOM    527  H   ARG A  34      -4.130 -14.841   3.736  1.00 97.27           H  
ATOM    528  CA  ARG A  34      -4.602 -16.558   2.555  1.00 97.27           C  
ATOM    529  HA  ARG A  34      -4.412 -17.624   2.678  1.00 97.27           H  
ATOM    530  C   ARG A  34      -3.776 -16.089   1.366  1.00 97.27           C  
ATOM    531  CB  ARG A  34      -6.105 -16.365   2.310  1.00 97.27           C  
ATOM    532  HB2 ARG A  34      -6.378 -16.888   1.393  1.00 97.27           H  
ATOM    533  HB3 ARG A  34      -6.312 -15.302   2.187  1.00 97.27           H  
ATOM    534  O   ARG A  34      -3.547 -14.892   1.213  1.00 97.27           O  
ATOM    535  CG  ARG A  34      -6.955 -16.911   3.466  1.00 97.27           C  
ATOM    536  HG2 ARG A  34      -6.721 -16.364   4.379  1.00 97.27           H  
ATOM    537  HG3 ARG A  34      -6.727 -17.966   3.621  1.00 97.27           H  
ATOM    538  CD  ARG A  34      -8.449 -16.754   3.182  1.00 97.27           C  
ATOM    539  HD2 ARG A  34      -8.648 -15.715   2.919  1.00 97.27           H  
ATOM    540  HD3 ARG A  34      -8.726 -17.396   2.346  1.00 97.27           H  
ATOM    541  NE  ARG A  34      -9.244 -17.103   4.370  1.00 97.27           N  
ATOM    542  HE  ARG A  34      -8.749 -17.373   5.208  1.00 97.27           H  
ATOM    543  NH1 ARG A  34     -11.325 -16.571   3.553  1.00 97.27           N  
ATOM    544 HH11 ARG A  34     -12.294 -16.357   3.740  1.00 97.27           H  
ATOM    545 HH12 ARG A  34     -10.924 -16.368   2.649  1.00 97.27           H  
ATOM    546  NH2 ARG A  34     -11.057 -17.199   5.700  1.00 97.27           N  
ATOM    547 HH21 ARG A  34     -12.038 -17.045   5.884  1.00 97.27           H  
ATOM    548 HH22 ARG A  34     -10.451 -17.338   6.496  1.00 97.27           H  
ATOM    549  CZ  ARG A  34     -10.544 -16.962   4.527  1.00 97.27           C  
ATOM    550  N   GLU A  35      -3.342 -17.027   0.533  1.00 97.96           N  
ATOM    551  H   GLU A  35      -3.618 -17.985   0.690  1.00 97.96           H  
ATOM    552  CA  GLU A  35      -2.547 -16.760  -0.668  1.00 97.96           C  
ATOM    553  HA  GLU A  35      -2.288 -15.701  -0.705  1.00 97.96           H  
ATOM    554  C   GLU A  35      -3.347 -17.079  -1.931  1.00 97.96           C  
ATOM    555  CB  GLU A  35      -1.228 -17.548  -0.651  1.00 97.96           C  
ATOM    556  HB2 GLU A  35      -1.442 -18.613  -0.560  1.00 97.96           H  
ATOM    557  HB3 GLU A  35      -0.723 -17.373  -1.601  1.00 97.96           H  
ATOM    558  O   GLU A  35      -4.028 -18.100  -2.014  1.00 97.96           O  
ATOM    559  CG  GLU A  35      -0.297 -17.109   0.489  1.00 97.96           C  
ATOM    560  HG2 GLU A  35      -0.758 -17.358   1.445  1.00 97.96           H  
ATOM    561  HG3 GLU A  35      -0.193 -16.025   0.440  1.00 97.96           H  
ATOM    562  CD  GLU A  35       1.105 -17.740   0.425  1.00 97.96           C  
ATOM    563  OE1 GLU A  35       1.938 -17.334   1.269  1.00 97.96           O  
ATOM    564  OE2 GLU A  35       1.350 -18.591  -0.462  1.00 97.96           O  
ATOM    565  N   TYR A  36      -3.237 -16.207  -2.929  1.00 97.86           N  
ATOM    566  H   TYR A  36      -2.682 -15.378  -2.769  1.00 97.86           H  
ATOM    567  CA  TYR A  36      -3.968 -16.272  -4.186  1.00 97.86           C  
ATOM    568  HA  TYR A  36      -4.390 -17.269  -4.307  1.00 97.86           H  
ATOM    569  C   TYR A  36      -3.034 -15.990  -5.359  1.00 97.86           C  
ATOM    570  CB  TYR A  36      -5.118 -15.257  -4.174  1.00 97.86           C  
ATOM    571  HB2 TYR A  36      -4.691 -14.254  -4.152  1.00 97.86           H  
ATOM    572  HB3 TYR A  36      -5.685 -15.349  -5.100  1.00 97.86           H  
ATOM    573  O   TYR A  36      -2.048 -15.260  -5.241  1.00 97.86           O  
ATOM    574  CG  TYR A  36      -6.070 -15.401  -3.004  1.00 97.86           C  
ATOM    575  CD1 TYR A  36      -7.153 -16.299  -3.074  1.00 97.86           C  
ATOM    576  HD1 TYR A  36      -7.312 -16.891  -3.963  1.00 97.86           H  
ATOM    577  CD2 TYR A  36      -5.860 -14.637  -1.840  1.00 97.86           C  
ATOM    578  HD2 TYR A  36      -5.019 -13.962  -1.782  1.00 97.86           H  
ATOM    579  CE1 TYR A  36      -8.039 -16.419  -1.985  1.00 97.86           C  
ATOM    580  HE1 TYR A  36      -8.885 -17.089  -2.034  1.00 97.86           H  
ATOM    581  CE2 TYR A  36      -6.749 -14.745  -0.757  1.00 97.86           C  
ATOM    582  HE2 TYR A  36      -6.592 -14.139   0.123  1.00 97.86           H  
ATOM    583  OH  TYR A  36      -8.724 -15.696   0.199  1.00 97.86           O  
ATOM    584  HH  TYR A  36      -8.583 -14.956   0.794  1.00 97.86           H  
ATOM    585  CZ  TYR A  36      -7.844 -15.631  -0.833  1.00 97.86           C  
ATOM    586  N   THR A  37      -3.376 -16.536  -6.523  1.00 97.98           N  
ATOM    587  H   THR A  37      -4.231 -17.073  -6.561  1.00 97.98           H  
ATOM    588  CA  THR A  37      -2.791 -16.125  -7.803  1.00 97.98           C  
ATOM    589  HA  THR A  37      -1.945 -15.460  -7.633  1.00 97.98           H  
ATOM    590  C   THR A  37      -3.849 -15.364  -8.588  1.00 97.98           C  
ATOM    591  CB  THR A  37      -2.270 -17.334  -8.588  1.00 97.98           C  
ATOM    592  HB  THR A  37      -3.080 -18.043  -8.755  1.00 97.98           H  
ATOM    593  O   THR A  37      -4.930 -15.896  -8.826  1.00 97.98           O  
ATOM    594  CG2 THR A  37      -1.655 -16.941  -9.929  1.00 97.98           C  
ATOM    595 HG21 THR A  37      -1.206 -17.820 -10.392  1.00 97.98           H  
ATOM    596 HG22 THR A  37      -2.426 -16.557 -10.596  1.00 97.98           H  
ATOM    597 HG23 THR A  37      -0.890 -16.180  -9.778  1.00 97.98           H  
ATOM    598  OG1 THR A  37      -1.252 -17.960  -7.837  1.00 97.98           O  
ATOM    599  HG1 THR A  37      -1.604 -18.099  -6.954  1.00 97.98           H  
ATOM    600  N   VAL A  38      -3.543 -14.131  -8.989  1.00 97.76           N  
ATOM    601  H   VAL A  38      -2.628 -13.768  -8.766  1.00 97.76           H  
ATOM    602  CA  VAL A  38      -4.446 -13.285  -9.783  1.00 97.76           C  
ATOM    603  HA  VAL A  38      -5.433 -13.747  -9.813  1.00 97.76           H  
ATOM    604  C   VAL A  38      -3.907 -13.222 -11.203  1.00 97.76           C  
ATOM    605  CB  VAL A  38      -4.631 -11.884  -9.172  1.00 97.76           C  
ATOM    606  HB  VAL A  38      -3.725 -11.296  -9.320  1.00 97.76           H  
ATOM    607  O   VAL A  38      -2.792 -12.748 -11.437  1.00 97.76           O  
ATOM    608  CG1 VAL A  38      -5.792 -11.142  -9.843  1.00 97.76           C  
ATOM    609 HG11 VAL A  38      -5.614 -11.036 -10.913  1.00 97.76           H  
ATOM    610 HG12 VAL A  38      -5.895 -10.146  -9.412  1.00 97.76           H  
ATOM    611 HG13 VAL A  38      -6.726 -11.683  -9.690  1.00 97.76           H  
ATOM    612  CG2 VAL A  38      -4.892 -11.977  -7.666  1.00 97.76           C  
ATOM    613 HG21 VAL A  38      -5.229 -11.016  -7.278  1.00 97.76           H  
ATOM    614 HG22 VAL A  38      -5.643 -12.744  -7.474  1.00 97.76           H  
ATOM    615 HG23 VAL A  38      -3.976 -12.261  -7.148  1.00 97.76           H  
ATOM    616  N   ASN A  39      -4.678 -13.726 -12.161  1.00 97.92           N  
ATOM    617  H   ASN A  39      -5.617 -14.012 -11.922  1.00 97.92           H  
ATOM    618  CA  ASN A  39      -4.268 -13.782 -13.562  1.00 97.92           C  
ATOM    619  HA  ASN A  39      -3.232 -14.119 -13.591  1.00 97.92           H  
ATOM    620  C   ASN A  39      -4.329 -12.391 -14.222  1.00 97.92           C  
ATOM    621  CB  ASN A  39      -5.134 -14.822 -14.291  1.00 97.92           C  
ATOM    622  HB2 ASN A  39      -4.992 -14.739 -15.369  1.00 97.92           H  
ATOM    623  HB3 ASN A  39      -6.186 -14.630 -14.079  1.00 97.92           H  
ATOM    624  O   ASN A  39      -5.089 -11.532 -13.763  1.00 97.92           O  
ATOM    625  CG  ASN A  39      -4.775 -16.242 -13.892  1.00 97.92           C  
ATOM    626  ND2 ASN A  39      -5.748 -17.115 -13.786  1.00 97.92           N  
ATOM    627 HD21 ASN A  39      -5.487 -18.044 -13.488  1.00 97.92           H  
ATOM    628 HD22 ASN A  39      -6.707 -16.838 -13.937  1.00 97.92           H  
ATOM    629  OD1 ASN A  39      -3.623 -16.584 -13.680  1.00 97.92           O  
ATOM    630  N   PRO A  40      -3.560 -12.152 -15.298  1.00 97.41           N  
ATOM    631  CA  PRO A  40      -3.622 -10.910 -16.070  1.00 97.41           C  
ATOM    632  HA  PRO A  40      -3.149 -10.109 -15.501  1.00 97.41           H  
ATOM    633  C   PRO A  40      -5.051 -10.518 -16.444  1.00 97.41           C  
ATOM    634  CB  PRO A  40      -2.813 -11.182 -17.340  1.00 97.41           C  
ATOM    635  HB2 PRO A  40      -3.434 -11.652 -18.102  1.00 97.41           H  
ATOM    636  HB3 PRO A  40      -2.347 -10.280 -17.737  1.00 97.41           H  
ATOM    637  O   PRO A  40      -5.820 -11.352 -16.919  1.00 97.41           O  
ATOM    638  CG  PRO A  40      -1.784 -12.185 -16.851  1.00 97.41           C  
ATOM    639  HG2 PRO A  40      -1.033 -11.625 -16.293  1.00 97.41           H  
ATOM    640  HG3 PRO A  40      -1.340 -12.760 -17.663  1.00 97.41           H  
ATOM    641  CD  PRO A  40      -2.576 -13.052 -15.882  1.00 97.41           C  
ATOM    642  HD2 PRO A  40      -1.908 -13.471 -15.129  1.00 97.41           H  
ATOM    643  HD3 PRO A  40      -3.082 -13.847 -16.431  1.00 97.41           H  
ATOM    644  N   GLY A  41      -5.410  -9.253 -16.233  1.00 96.18           N  
ATOM    645  H   GLY A  41      -4.758  -8.636 -15.770  1.00 96.18           H  
ATOM    646  CA  GLY A  41      -6.728  -8.712 -16.568  1.00 96.18           C  
ATOM    647  HA2 GLY A  41      -6.681  -7.625 -16.506  1.00 96.18           H  
ATOM    648  HA3 GLY A  41      -6.975  -8.990 -17.593  1.00 96.18           H  
ATOM    649  C   GLY A  41      -7.874  -9.180 -15.667  1.00 96.18           C  
ATOM    650  O   GLY A  41      -9.015  -8.802 -15.921  1.00 96.18           O  
ATOM    651  N   THR A  42      -7.594  -9.970 -14.625  1.00 97.46           N  
ATOM    652  H   THR A  42      -6.630 -10.225 -14.468  1.00 97.46           H  
ATOM    653  CA  THR A  42      -8.601 -10.444 -13.664  1.00 97.46           C  
ATOM    654  HA  THR A  42      -9.590 -10.247 -14.077  1.00 97.46           H  
ATOM    655  C   THR A  42      -8.541  -9.675 -12.346  1.00 97.46           C  
ATOM    656  CB  THR A  42      -8.538 -11.965 -13.434  1.00 97.46           C  
ATOM    657  HB  THR A  42      -9.411 -12.259 -12.852  1.00 97.46           H  
ATOM    658  O   THR A  42      -7.592  -8.932 -12.069  1.00 97.46           O  
ATOM    659  CG2 THR A  42      -8.560 -12.753 -14.743  1.00 97.46           C  
ATOM    660 HG21 THR A  42      -8.644 -13.817 -14.522  1.00 97.46           H  
ATOM    661 HG22 THR A  42      -7.649 -12.575 -15.314  1.00 97.46           H  
ATOM    662 HG23 THR A  42      -9.421 -12.446 -15.338  1.00 97.46           H  
ATOM    663  OG1 THR A  42      -7.390 -12.360 -12.722  1.00 97.46           O  
ATOM    664  HG1 THR A  42      -6.632 -11.927 -13.122  1.00 97.46           H  
ATOM    665  N   GLU A  43      -9.580  -9.855 -11.540  1.00 97.39           N  
ATOM    666  H   GLU A  43     -10.308 -10.506 -11.799  1.00 97.39           H  
ATOM    667  CA  GLU A  43      -9.705  -9.286 -10.206  1.00 97.39           C  
ATOM    668  HA  GLU A  43      -8.783  -8.769  -9.942  1.00 97.39           H  
ATOM    669  C   GLU A  43      -9.919 -10.410  -9.190  1.00 97.39           C  
ATOM    670  CB  GLU A  43     -10.838  -8.252 -10.204  1.00 97.39           C  
ATOM    671  HB2 GLU A  43     -10.626  -7.514 -10.977  1.00 97.39           H  
ATOM    672  HB3 GLU A  43     -11.780  -8.744 -10.447  1.00 97.39           H  
ATOM    673  O   GLU A  43     -10.685 -11.344  -9.426  1.00 97.39           O  
ATOM    674  CG  GLU A  43     -10.977  -7.527  -8.862  1.00 97.39           C  
ATOM    675  HG2 GLU A  43     -11.282  -8.237  -8.094  1.00 97.39           H  
ATOM    676  HG3 GLU A  43     -10.010  -7.111  -8.577  1.00 97.39           H  
ATOM    677  CD  GLU A  43     -12.009  -6.404  -8.977  1.00 97.39           C  
ATOM    678  OE1 GLU A  43     -13.184  -6.647  -8.630  1.00 97.39           O  
ATOM    679  OE2 GLU A  43     -11.612  -5.311  -9.445  1.00 97.39           O  
ATOM    680  N   LEU A  44      -9.210 -10.320  -8.070  1.00 97.30           N  
ATOM    681  H   LEU A  44      -8.600  -9.520  -7.971  1.00 97.30           H  
ATOM    682  CA  LEU A  44      -9.460 -11.102  -6.869  1.00 97.30           C  
ATOM    683  HA  LEU A  44      -9.932 -12.049  -7.130  1.00 97.30           H  
ATOM    684  C   LEU A  44     -10.392 -10.313  -5.959  1.00 97.30           C  
ATOM    685  CB  LEU A  44      -8.112 -11.366  -6.186  1.00 97.30           C  
ATOM    686  HB2 LEU A  44      -7.576 -10.419  -6.123  1.00 97.30           H  
ATOM    687  HB3 LEU A  44      -7.548 -12.043  -6.828  1.00 97.30           H  
ATOM    688  O   LEU A  44     -10.130  -9.141  -5.709  1.00 97.30           O  
ATOM    689  CG  LEU A  44      -8.191 -11.965  -4.772  1.00 97.30           C  
ATOM    690  HG  LEU A  44      -8.860 -11.367  -4.154  1.00 97.30           H  
ATOM    691  CD1 LEU A  44      -8.686 -13.411  -4.797  1.00 97.30           C  
ATOM    692 HD11 LEU A  44      -8.696 -13.810  -3.782  1.00 97.30           H  
ATOM    693 HD12 LEU A  44      -8.035 -14.024  -5.419  1.00 97.30           H  
ATOM    694 HD13 LEU A  44      -9.705 -13.449  -5.182  1.00 97.30           H  
ATOM    695  CD2 LEU A  44      -6.807 -11.916  -4.127  1.00 97.30           C  
ATOM    696 HD21 LEU A  44      -6.494 -10.876  -4.037  1.00 97.30           H  
ATOM    697 HD22 LEU A  44      -6.090 -12.463  -4.739  1.00 97.30           H  
ATOM    698 HD23 LEU A  44      -6.855 -12.352  -3.129  1.00 97.30           H  
ATOM    699  N   GLU A  45     -11.390 -10.980  -5.390  1.00 97.06           N  
ATOM    700  H   GLU A  45     -11.549 -11.944  -5.646  1.00 97.06           H  
ATOM    701  CA  GLU A  45     -12.198 -10.462  -4.289  1.00 97.06           C  
ATOM    702  HA  GLU A  45     -11.800  -9.498  -3.973  1.00 97.06           H  
ATOM    703  C   GLU A  45     -12.098 -11.428  -3.099  1.00 97.06           C  
ATOM    704  CB  GLU A  45     -13.643 -10.221  -4.767  1.00 97.06           C  
ATOM    705  HB2 GLU A  45     -14.115 -11.170  -5.021  1.00 97.06           H  
ATOM    706  HB3 GLU A  45     -13.613  -9.596  -5.660  1.00 97.06           H  
ATOM    707  O   GLU A  45     -12.305 -12.633  -3.247  1.00 97.06           O  
ATOM    708  CG  GLU A  45     -14.473  -9.500  -3.699  1.00 97.06           C  
ATOM    709  HG2 GLU A  45     -13.926  -8.618  -3.366  1.00 97.06           H  
ATOM    710  HG3 GLU A  45     -14.585 -10.154  -2.834  1.00 97.06           H  
ATOM    711  CD  GLU A  45     -15.861  -9.057  -4.195  1.00 97.06           C  
ATOM    712  OE1 GLU A  45     -16.872  -9.669  -3.799  1.00 97.06           O  
ATOM    713  OE2 GLU A  45     -15.998  -7.958  -4.784  1.00 97.06           O  
ATOM    714  N   VAL A  46     -11.744 -10.906  -1.924  1.00 95.77           N  
ATOM    715  H   VAL A  46     -11.533  -9.919  -1.891  1.00 95.77           H  
ATOM    716  CA  VAL A  46     -11.673 -11.656  -0.663  1.00 95.77           C  
ATOM    717  HA  VAL A  46     -12.026 -12.675  -0.823  1.00 95.77           H  
ATOM    718  C   VAL A  46     -12.585 -10.981   0.343  1.00 95.77           C  
ATOM    719  CB  VAL A  46     -10.238 -11.720  -0.101  1.00 95.77           C  
ATOM    720  HB  VAL A  46      -9.898 -10.712   0.137  1.00 95.77           H  
ATOM    721  O   VAL A  46     -12.363  -9.822   0.679  1.00 95.77           O  
ATOM    722  CG1 VAL A  46     -10.162 -12.561   1.181  1.00 95.77           C  
ATOM    723 HG11 VAL A  46     -10.535 -13.567   0.990  1.00 95.77           H  
ATOM    724 HG12 VAL A  46     -10.766 -12.102   1.964  1.00 95.77           H  
ATOM    725 HG13 VAL A  46      -9.132 -12.603   1.537  1.00 95.77           H  
ATOM    726  CG2 VAL A  46      -9.257 -12.318  -1.111  1.00 95.77           C  
ATOM    727 HG21 VAL A  46      -9.186 -11.653  -1.972  1.00 95.77           H  
ATOM    728 HG22 VAL A  46      -9.607 -13.296  -1.441  1.00 95.77           H  
ATOM    729 HG23 VAL A  46      -8.265 -12.402  -0.668  1.00 95.77           H  
ATOM    730  N   GLU A  47     -13.577 -11.704   0.851  1.00 95.26           N  
ATOM    731  H   GLU A  47     -13.746 -12.637   0.503  1.00 95.26           H  
ATOM    732  CA  GLU A  47     -14.442 -11.208   1.920  1.00 95.26           C  
ATOM    733  HA  GLU A  47     -14.692 -10.169   1.704  1.00 95.26           H  
ATOM    734  C   GLU A  47     -13.721 -11.235   3.277  1.00 95.26           C  
ATOM    735  CB  GLU A  47     -15.763 -11.988   1.965  1.00 95.26           C  
ATOM    736  HB2 GLU A  47     -15.551 -13.045   2.124  1.00 95.26           H  
ATOM    737  HB3 GLU A  47     -16.351 -11.617   2.805  1.00 95.26           H  
ATOM    738  O   GLU A  47     -13.035 -12.201   3.622  1.00 95.26           O  
ATOM    739  CG  GLU A  47     -16.579 -11.808   0.672  1.00 95.26           C  
ATOM    740  HG2 GLU A  47     -16.041 -12.266  -0.158  1.00 95.26           H  
ATOM    741  HG3 GLU A  47     -16.669 -10.741   0.467  1.00 95.26           H  
ATOM    742  CD  GLU A  47     -17.985 -12.423   0.756  1.00 95.26           C  
ATOM    743  OE1 GLU A  47     -18.874 -11.918   0.029  1.00 95.26           O  
ATOM    744  OE2 GLU A  47     -18.169 -13.378   1.545  1.00 95.26           O  
ATOM    745  N   LEU A  48     -13.890 -10.155   4.036  1.00 92.61           N  
ATOM    746  H   LEU A  48     -14.511  -9.443   3.679  1.00 92.61           H  
ATOM    747  CA  LEU A  48     -13.369  -9.932   5.376  1.00 92.61           C  
ATOM    748  HA  LEU A  48     -12.689 -10.740   5.646  1.00 92.61           H  
ATOM    749  C   LEU A  48     -14.523  -9.923   6.380  1.00 92.61           C  
ATOM    750  CB  LEU A  48     -12.616  -8.589   5.439  1.00 92.61           C  
ATOM    751  HB2 LEU A  48     -13.317  -7.790   5.198  1.00 92.61           H  
ATOM    752  HB3 LEU A  48     -12.297  -8.431   6.469  1.00 92.61           H  
ATOM    753  O   LEU A  48     -15.541  -9.252   6.172  1.00 92.61           O  
ATOM    754  CG  LEU A  48     -11.390  -8.436   4.522  1.00 92.61           C  
ATOM    755  HG  LEU A  48     -11.708  -8.437   3.480  1.00 92.61           H  
ATOM    756  CD1 LEU A  48     -10.733  -7.089   4.836  1.00 92.61           C  
ATOM    757 HD11 LEU A  48      -9.836  -6.944   4.234  1.00 92.61           H  
ATOM    758 HD12 LEU A  48     -10.452  -7.039   5.888  1.00 92.61           H  
ATOM    759 HD13 LEU A  48     -11.429  -6.280   4.612  1.00 92.61           H  
ATOM    760  CD2 LEU A  48     -10.360  -9.550   4.727  1.00 92.61           C  
ATOM    761 HD21 LEU A  48     -10.781 -10.500   4.397  1.00 92.61           H  
ATOM    762 HD22 LEU A  48      -9.466  -9.343   4.138  1.00 92.61           H  
ATOM    763 HD23 LEU A  48     -10.094  -9.620   5.781  1.00 92.61           H  
ATOM    764  N   SER A  49     -14.334 -10.602   7.510  1.00 91.55           N  
ATOM    765  H   SER A  49     -13.463 -11.097   7.640  1.00 91.55           H  
ATOM    766  CA  SER A  49     -15.251 -10.486   8.644  1.00 91.55           C  
ATOM    767  HA  SER A  49     -16.246 -10.729   8.272  1.00 91.55           H  
ATOM    768  C   SER A  49     -15.270  -9.048   9.193  1.00 91.55           C  
ATOM    769  CB  SER A  49     -14.904 -11.501   9.744  1.00 91.55           C  
ATOM    770  HB2 SER A  49     -14.568 -12.433   9.289  1.00 91.55           H  
ATOM    771  HB3 SER A  49     -15.803 -11.713  10.323  1.00 91.55           H  
ATOM    772  O   SER A  49     -14.313  -8.296   8.984  1.00 91.55           O  
ATOM    773  OG  SER A  49     -13.914 -11.020  10.632  1.00 91.55           O  
ATOM    774  HG  SER A  49     -14.332 -10.950  11.494  1.00 91.55           H  
ATOM    775  N   PRO A  50     -16.315  -8.640   9.933  1.00 86.81           N  
ATOM    776  CA  PRO A  50     -16.368  -7.319  10.565  1.00 86.81           C  
ATOM    777  HA  PRO A  50     -16.482  -6.560   9.791  1.00 86.81           H  
ATOM    778  C   PRO A  50     -15.125  -6.977  11.405  1.00 86.81           C  
ATOM    779  CB  PRO A  50     -17.637  -7.349  11.422  1.00 86.81           C  
ATOM    780  HB2 PRO A  50     -18.091  -6.362  11.500  1.00 86.81           H  
ATOM    781  HB3 PRO A  50     -17.415  -7.746  12.412  1.00 86.81           H  
ATOM    782  O   PRO A  50     -14.652  -5.842  11.391  1.00 86.81           O  
ATOM    783  CG  PRO A  50     -18.539  -8.332  10.677  1.00 86.81           C  
ATOM    784  HG2 PRO A  50     -19.291  -8.770  11.333  1.00 86.81           H  
ATOM    785  HG3 PRO A  50     -19.007  -7.831   9.829  1.00 86.81           H  
ATOM    786  CD  PRO A  50     -17.548  -9.376  10.176  1.00 86.81           C  
ATOM    787  HD2 PRO A  50     -17.931  -9.844   9.269  1.00 86.81           H  
ATOM    788  HD3 PRO A  50     -17.378 -10.122  10.952  1.00 86.81           H  
ATOM    789  N   GLU A  51     -14.540  -7.958  12.095  1.00 84.47           N  
ATOM    790  H   GLU A  51     -14.970  -8.872  12.101  1.00 84.47           H  
ATOM    791  CA  GLU A  51     -13.320  -7.775  12.892  1.00 84.47           C  
ATOM    792  HA  GLU A  51     -13.437  -6.884  13.508  1.00 84.47           H  
ATOM    793  C   GLU A  51     -12.067  -7.570  12.020  1.00 84.47           C  
ATOM    794  CB  GLU A  51     -13.094  -8.980  13.825  1.00 84.47           C  
ATOM    795  HB2 GLU A  51     -12.248  -8.734  14.466  1.00 84.47           H  
ATOM    796  HB3 GLU A  51     -12.802  -9.852  13.239  1.00 84.47           H  
ATOM    797  O   GLU A  51     -11.117  -6.896  12.427  1.00 84.47           O  
ATOM    798  CG  GLU A  51     -14.277  -9.340  14.745  1.00 84.47           C  
ATOM    799  HG2 GLU A  51     -14.667  -8.423  15.186  1.00 84.47           H  
ATOM    800  HG3 GLU A  51     -13.888  -9.955  15.556  1.00 84.47           H  
ATOM    801  CD  GLU A  51     -15.414 -10.120  14.058  1.00 84.47           C  
ATOM    802  OE1 GLU A  51     -16.484 -10.241  14.688  1.00 84.47           O  
ATOM    803  OE2 GLU A  51     -15.226 -10.560  12.893  1.00 84.47           O  
ATOM    804  N   GLN A  52     -12.062  -8.139  10.812  1.00 88.58           N  
ATOM    805  H   GLN A  52     -12.894  -8.640  10.533  1.00 88.58           H  
ATOM    806  CA  GLN A  52     -10.962  -8.079   9.848  1.00 88.58           C  
ATOM    807  HA  GLN A  52     -10.010  -8.131  10.376  1.00 88.58           H  
ATOM    808  C   GLN A  52     -10.951  -6.781   9.029  1.00 88.58           C  
ATOM    809  CB  GLN A  52     -11.081  -9.293   8.917  1.00 88.58           C  
ATOM    810  HB2 GLN A  52     -10.433  -9.152   8.052  1.00 88.58           H  
ATOM    811  HB3 GLN A  52     -12.105  -9.363   8.550  1.00 88.58           H  
ATOM    812  O   GLN A  52      -9.885  -6.340   8.605  1.00 88.58           O  
ATOM    813  CG  GLN A  52     -10.708 -10.610   9.610  1.00 88.58           C  
ATOM    814  HG2 GLN A  52      -9.653 -10.560   9.882  1.00 88.58           H  
ATOM    815  HG3 GLN A  52     -11.287 -10.736  10.525  1.00 88.58           H  
ATOM    816  CD  GLN A  52     -10.935 -11.833   8.726  1.00 88.58           C  
ATOM    817  NE2 GLN A  52     -10.227 -12.918   8.952  1.00 88.58           N  
ATOM    818 HE21 GLN A  52      -9.491 -12.944   9.644  1.00 88.58           H  
ATOM    819 HE22 GLN A  52     -10.430 -13.719   8.371  1.00 88.58           H  
ATOM    820  OE1 GLN A  52     -11.735 -11.840   7.804  1.00 88.58           O  
ATOM    821  N   GLN A  53     -12.109  -6.146   8.840  1.00 86.95           N  
ATOM    822  H   GLN A  53     -12.942  -6.589   9.203  1.00 86.95           H  
ATOM    823  CA  GLN A  53     -12.286  -4.955   7.994  1.00 86.95           C  
ATOM    824  HA  GLN A  53     -12.081  -5.216   6.956  1.00 86.95           H  
ATOM    825  C   GLN A  53     -11.356  -3.791   8.340  1.00 86.95           C  
ATOM    826  CB  GLN A  53     -13.743  -4.493   8.126  1.00 86.95           C  
ATOM    827  HB2 GLN A  53     -13.844  -3.471   7.760  1.00 86.95           H  
ATOM    828  HB3 GLN A  53     -14.059  -4.523   9.169  1.00 86.95           H  
ATOM    829  O   GLN A  53     -10.871  -3.100   7.453  1.00 86.95           O  
ATOM    830  CG  GLN A  53     -14.618  -5.401   7.273  1.00 86.95           C  
ATOM    831  HG2 GLN A  53     -14.373  -6.450   7.441  1.00 86.95           H  
ATOM    832  HG3 GLN A  53     -14.347  -5.160   6.245  1.00 86.95           H  
ATOM    833  CD  GLN A  53     -16.120  -5.210   7.460  1.00 86.95           C  
ATOM    834  NE2 GLN A  53     -16.925  -6.193   7.112  1.00 86.95           N  
ATOM    835 HE21 GLN A  53     -16.557  -7.064   6.757  1.00 86.95           H  
ATOM    836 HE22 GLN A  53     -17.913  -5.997   7.181  1.00 86.95           H  
ATOM    837  OE1 GLN A  53     -16.604  -4.191   7.915  1.00 86.95           O  
ATOM    838  N   ASN A  54     -11.069  -3.605   9.627  1.00 86.47           N  
ATOM    839  H   ASN A  54     -11.508  -4.223  10.295  1.00 86.47           H  
ATOM    840  CA  ASN A  54     -10.241  -2.499  10.109  1.00 86.47           C  
ATOM    841  HA  ASN A  54     -10.315  -1.665   9.412  1.00 86.47           H  
ATOM    842  C   ASN A  54      -8.749  -2.853  10.210  1.00 86.47           C  
ATOM    843  CB  ASN A  54     -10.807  -2.038  11.459  1.00 86.47           C  
ATOM    844  HB2 ASN A  54     -10.786  -2.860  12.174  1.00 86.47           H  
ATOM    845  HB3 ASN A  54     -10.191  -1.225  11.844  1.00 86.47           H  
ATOM    846  O   ASN A  54      -7.948  -2.011  10.614  1.00 86.47           O  
ATOM    847  CG  ASN A  54     -12.218  -1.501  11.321  1.00 86.47           C  
ATOM    848  ND2 ASN A  54     -13.195  -2.117  11.945  1.00 86.47           N  
ATOM    849 HD21 ASN A  54     -14.117  -1.770  11.723  1.00 86.47           H  
ATOM    850 HD22 ASN A  54     -13.056  -3.007  12.402  1.00 86.47           H  
ATOM    851  OD1 ASN A  54     -12.470  -0.520  10.654  1.00 86.47           O  
ATOM    852  N   ASN A  55      -8.375  -4.110   9.945  1.00 90.89           N  
ATOM    853  H   ASN A  55      -9.056  -4.735   9.538  1.00 90.89           H  
ATOM    854  CA  ASN A  55      -7.015  -4.614  10.123  1.00 90.89           C  
ATOM    855  HA  ASN A  55      -6.309  -3.795   9.983  1.00 90.89           H  
ATOM    856  C   ASN A  55      -6.699  -5.686   9.070  1.00 90.89           C  
ATOM    857  CB  ASN A  55      -6.830  -5.152  11.554  1.00 90.89           C  
ATOM    858  HB2 ASN A  55      -5.803  -5.499  11.663  1.00 90.89           H  
ATOM    859  HB3 ASN A  55      -7.491  -6.007  11.700  1.00 90.89           H  
ATOM    860  O   ASN A  55      -6.852  -6.888   9.317  1.00 90.89           O  
ATOM    861  CG  ASN A  55      -7.100  -4.126  12.640  1.00 90.89           C  
ATOM    862  ND2 ASN A  55      -8.206  -4.268  13.336  1.00 90.89           N  
ATOM    863 HD21 ASN A  55      -8.863  -4.994  13.091  1.00 90.89           H  
ATOM    864 HD22 ASN A  55      -8.422  -3.544  14.007  1.00 90.89           H  
ATOM    865  OD1 ASN A  55      -6.331  -3.207  12.900  1.00 90.89           O  
ATOM    866  N   ALA A  56      -6.209  -5.242   7.917  1.00 93.62           N  
ATOM    867  H   ALA A  56      -6.057  -4.248   7.815  1.00 93.62           H  
ATOM    868  CA  ALA A  56      -5.793  -6.090   6.813  1.00 93.62           C  
ATOM    869  HA  ALA A  56      -5.692  -7.114   7.172  1.00 93.62           H  
ATOM    870  C   ALA A  56      -4.433  -5.648   6.257  1.00 93.62           C  
ATOM    871  CB  ALA A  56      -6.886  -6.083   5.738  1.00 93.62           C  
ATOM    872  HB1 ALA A  56      -7.828  -6.422   6.168  1.00 93.62           H  
ATOM    873  HB2 ALA A  56      -6.608  -6.750   4.921  1.00 93.62           H  
ATOM    874  HB3 ALA A  56      -7.015  -5.073   5.348  1.00 93.62           H  
ATOM    875  O   ALA A  56      -4.170  -4.467   6.035  1.00 93.62           O  
ATOM    876  N   MET A  57      -3.575  -6.621   5.982  1.00 95.09           N  
ATOM    877  H   MET A  57      -3.844  -7.565   6.220  1.00 95.09           H  
ATOM    878  CA  MET A  57      -2.339  -6.440   5.234  1.00 95.09           C  
ATOM    879  HA  MET A  57      -2.210  -5.386   4.984  1.00 95.09           H  
ATOM    880  C   MET A  57      -2.434  -7.230   3.932  1.00 95.09           C  
ATOM    881  CB  MET A  57      -1.149  -6.860   6.101  1.00 95.09           C  
ATOM    882  HB2 MET A  57      -1.094  -6.200   6.967  1.00 95.09           H  
ATOM    883  HB3 MET A  57      -1.302  -7.880   6.455  1.00 95.09           H  
ATOM    884  O   MET A  57      -2.727  -8.425   3.945  1.00 95.09           O  
ATOM    885  CG  MET A  57       0.180  -6.783   5.342  1.00 95.09           C  
ATOM    886  HG2 MET A  57       0.309  -5.770   4.962  1.00 95.09           H  
ATOM    887  HG3 MET A  57       0.150  -7.457   4.486  1.00 95.09           H  
ATOM    888  SD  MET A  57       1.626  -7.213   6.345  1.00 95.09           S  
ATOM    889  CE  MET A  57       1.413  -9.010   6.458  1.00 95.09           C  
ATOM    890  HE1 MET A  57       1.366  -9.440   5.457  1.00 95.09           H  
ATOM    891  HE2 MET A  57       2.261  -9.439   6.992  1.00 95.09           H  
ATOM    892  HE3 MET A  57       0.497  -9.242   7.001  1.00 95.09           H  
ATOM    893  N   VAL A  58      -2.161  -6.572   2.813  1.00 96.56           N  
ATOM    894  H   VAL A  58      -1.945  -5.588   2.883  1.00 96.56           H  
ATOM    895  CA  VAL A  58      -2.139  -7.167   1.478  1.00 96.56           C  
ATOM    896  HA  VAL A  58      -2.418  -8.219   1.542  1.00 96.56           H  
ATOM    897  C   VAL A  58      -0.719  -7.077   0.941  1.00 96.56           C  
ATOM    898  CB  VAL A  58      -3.140  -6.481   0.532  1.00 96.56           C  
ATOM    899  HB  VAL A  58      -2.804  -5.465   0.323  1.00 96.56           H  
ATOM    900  O   VAL A  58      -0.198  -5.991   0.705  1.00 96.56           O  
ATOM    901  CG1 VAL A  58      -3.234  -7.240  -0.797  1.00 96.56           C  
ATOM    902 HG11 VAL A  58      -3.946  -6.742  -1.456  1.00 96.56           H  
ATOM    903 HG12 VAL A  58      -2.262  -7.256  -1.290  1.00 96.56           H  
ATOM    904 HG13 VAL A  58      -3.564  -8.264  -0.620  1.00 96.56           H  
ATOM    905  CG2 VAL A  58      -4.545  -6.396   1.143  1.00 96.56           C  
ATOM    906 HG21 VAL A  58      -4.531  -5.775   2.039  1.00 96.56           H  
ATOM    907 HG22 VAL A  58      -5.222  -5.926   0.431  1.00 96.56           H  
ATOM    908 HG23 VAL A  58      -4.906  -7.391   1.402  1.00 96.56           H  
ATOM    909  N   GLU A  59      -0.089  -8.224   0.748  1.00 96.97           N  
ATOM    910  H   GLU A  59      -0.575  -9.080   0.974  1.00 96.97           H  
ATOM    911  CA  GLU A  59       1.189  -8.353   0.059  1.00 96.97           C  
ATOM    912  HA  GLU A  59       1.725  -7.404   0.076  1.00 96.97           H  
ATOM    913  C   GLU A  59       0.917  -8.737  -1.397  1.00 96.97           C  
ATOM    914  CB  GLU A  59       2.046  -9.384   0.801  1.00 96.97           C  
ATOM    915  HB2 GLU A  59       1.481 -10.314   0.870  1.00 96.97           H  
ATOM    916  HB3 GLU A  59       2.209  -9.024   1.817  1.00 96.97           H  
ATOM    917  O   GLU A  59       0.233  -9.722  -1.672  1.00 96.97           O  
ATOM    918  CG  GLU A  59       3.400  -9.665   0.135  1.00 96.97           C  
ATOM    919  HG2 GLU A  59       3.970  -8.736   0.117  1.00 96.97           H  
ATOM    920  HG3 GLU A  59       3.232  -9.974  -0.897  1.00 96.97           H  
ATOM    921  CD  GLU A  59       4.219 -10.759   0.847  1.00 96.97           C  
ATOM    922  OE1 GLU A  59       5.210 -11.219   0.236  1.00 96.97           O  
ATOM    923  OE2 GLU A  59       3.888 -11.136   1.997  1.00 96.97           O  
ATOM    924  N   VAL A  60       1.447  -7.960  -2.336  1.00 96.99           N  
ATOM    925  H   VAL A  60       1.986  -7.160  -2.038  1.00 96.99           H  
ATOM    926  CA  VAL A  60       1.368  -8.224  -3.771  1.00 96.99           C  
ATOM    927  HA  VAL A  60       0.801  -9.140  -3.931  1.00 96.99           H  
ATOM    928  C   VAL A  60       2.770  -8.434  -4.314  1.00 96.99           C  
ATOM    929  CB  VAL A  60       0.650  -7.100  -4.535  1.00 96.99           C  
ATOM    930  HB  VAL A  60       1.228  -6.177  -4.478  1.00 96.99           H  
ATOM    931  O   VAL A  60       3.629  -7.560  -4.205  1.00 96.99           O  
ATOM    932  CG1 VAL A  60       0.515  -7.513  -6.006  1.00 96.99           C  
ATOM    933 HG11 VAL A  60       0.107  -8.522  -6.070  1.00 96.99           H  
ATOM    934 HG12 VAL A  60       1.487  -7.484  -6.498  1.00 96.99           H  
ATOM    935 HG13 VAL A  60      -0.160  -6.834  -6.527  1.00 96.99           H  
ATOM    936  CG2 VAL A  60      -0.750  -6.829  -3.970  1.00 96.99           C  
ATOM    937 HG21 VAL A  60      -1.272  -6.106  -4.596  1.00 96.99           H  
ATOM    938 HG22 VAL A  60      -0.665  -6.415  -2.965  1.00 96.99           H  
ATOM    939 HG23 VAL A  60      -1.325  -7.753  -3.925  1.00 96.99           H  
ATOM    940  N   GLN A  61       2.990  -9.583  -4.945  1.00 96.14           N  
ATOM    941  H   GLN A  61       2.237 -10.255  -4.983  1.00 96.14           H  
ATOM    942  CA  GLN A  61       4.257  -9.936  -5.565  1.00 96.14           C  
ATOM    943  HA  GLN A  61       4.989  -9.166  -5.318  1.00 96.14           H  
ATOM    944  C   GLN A  61       4.130  -9.996  -7.091  1.00 96.14           C  
ATOM    945  CB  GLN A  61       4.780 -11.238  -4.954  1.00 96.14           C  
ATOM    946  HB2 GLN A  61       4.072 -12.039  -5.166  1.00 96.14           H  
ATOM    947  HB3 GLN A  61       4.865 -11.119  -3.874  1.00 96.14           H  
ATOM    948  O   GLN A  61       3.372 -10.800  -7.645  1.00 96.14           O  
ATOM    949  CG  GLN A  61       6.154 -11.604  -5.528  1.00 96.14           C  
ATOM    950  HG2 GLN A  61       6.084 -11.715  -6.610  1.00 96.14           H  
ATOM    951  HG3 GLN A  61       6.856 -10.797  -5.317  1.00 96.14           H  
ATOM    952  CD  GLN A  61       6.721 -12.904  -4.977  1.00 96.14           C  
ATOM    953  NE2 GLN A  61       7.962 -13.194  -5.294  1.00 96.14           N  
ATOM    954 HE21 GLN A  61       8.453 -12.608  -5.953  1.00 96.14           H  
ATOM    955 HE22 GLN A  61       8.346 -14.039  -4.895  1.00 96.14           H  
ATOM    956  OE1 GLN A  61       6.070 -13.711  -4.331  1.00 96.14           O  
ATOM    957  N   VAL A  62       4.943  -9.181  -7.768  1.00 91.03           N  
ATOM    958  H   VAL A  62       5.535  -8.575  -7.219  1.00 91.03           H  
ATOM    959  CA  VAL A  62       5.043  -9.070  -9.229  1.00 91.03           C  
ATOM    960  HA  VAL A  62       4.344  -9.767  -9.691  1.00 91.03           H  
ATOM    961  C   VAL A  62       6.462  -9.431  -9.655  1.00 91.03           C  
ATOM    962  CB  VAL A  62       4.695  -7.656  -9.722  1.00 91.03           C  
ATOM    963  HB  VAL A  62       5.509  -6.972  -9.482  1.00 91.03           H  
ATOM    964  O   VAL A  62       7.378  -8.606  -9.651  1.00 91.03           O  
ATOM    965  CG1 VAL A  62       4.490  -7.653 -11.245  1.00 91.03           C  
ATOM    966 HG11 VAL A  62       4.253  -6.641 -11.573  1.00 91.03           H  
ATOM    967 HG12 VAL A  62       3.671  -8.318 -11.521  1.00 91.03           H  
ATOM    968 HG13 VAL A  62       5.407  -7.965 -11.744  1.00 91.03           H  
ATOM    969  CG2 VAL A  62       3.454  -7.098  -9.044  1.00 91.03           C  
ATOM    970 HG21 VAL A  62       3.324  -6.087  -9.431  1.00 91.03           H  
ATOM    971 HG22 VAL A  62       2.587  -7.730  -9.234  1.00 91.03           H  
ATOM    972 HG23 VAL A  62       3.613  -7.000  -7.970  1.00 91.03           H  
ATOM    973  N   GLY A  63       6.682 -10.700  -9.994  1.00 88.32           N  
ATOM    974  H   GLY A  63       5.918 -11.355  -9.908  1.00 88.32           H  
ATOM    975  CA  GLY A  63       8.039 -11.213 -10.191  1.00 88.32           C  
ATOM    976  HA2 GLY A  63       7.997 -12.271 -10.447  1.00 88.32           H  
ATOM    977  HA3 GLY A  63       8.519 -10.673 -11.007  1.00 88.32           H  
ATOM    978  C   GLY A  63       8.874 -11.062  -8.912  1.00 88.32           C  
ATOM    979  O   GLY A  63       8.581 -11.702  -7.904  1.00 88.32           O  
ATOM    980  N   ASN A  64       9.897 -10.203  -8.954  1.00 88.59           N  
ATOM    981  H   ASN A  64      10.012  -9.645  -9.788  1.00 88.59           H  
ATOM    982  CA  ASN A  64      10.788  -9.935  -7.816  1.00 88.59           C  
ATOM    983  HA  ASN A  64      10.738 -10.772  -7.119  1.00 88.59           H  
ATOM    984  C   ASN A  64      10.393  -8.685  -7.007  1.00 88.59           C  
ATOM    985  CB  ASN A  64      12.237  -9.833  -8.328  1.00 88.59           C  
ATOM    986  HB2 ASN A  64      12.891  -9.580  -7.494  1.00 88.59           H  
ATOM    987  HB3 ASN A  64      12.302  -9.033  -9.065  1.00 88.59           H  
ATOM    988  O   ASN A  64      11.057  -8.359  -6.023  1.00 88.59           O  
ATOM    989  CG  ASN A  64      12.765 -11.121  -8.934  1.00 88.59           C  
ATOM    990  ND2 ASN A  64      13.815 -11.040  -9.716  1.00 88.59           N  
ATOM    991 HD21 ASN A  64      14.161 -11.920 -10.071  1.00 88.59           H  
ATOM    992 HD22 ASN A  64      14.280 -10.158  -9.873  1.00 88.59           H  
ATOM    993  OD1 ASN A  64      12.260 -12.209  -8.730  1.00 88.59           O  
ATOM    994  N   GLU A  65       9.358  -7.953  -7.426  1.00 90.47           N  
ATOM    995  H   GLU A  65       8.803  -8.272  -8.208  1.00 90.47           H  
ATOM    996  CA  GLU A  65       8.860  -6.784  -6.703  1.00 90.47           C  
ATOM    997  HA  GLU A  65       9.677  -6.330  -6.142  1.00 90.47           H  
ATOM    998  C   GLU A  65       7.793  -7.221  -5.701  1.00 90.47           C  
ATOM    999  CB  GLU A  65       8.324  -5.714  -7.672  1.00 90.47           C  
ATOM   1000  HB2 GLU A  65       7.905  -4.898  -7.083  1.00 90.47           H  
ATOM   1001  HB3 GLU A  65       7.536  -6.140  -8.292  1.00 90.47           H  
ATOM   1002  O   GLU A  65       6.805  -7.842  -6.086  1.00 90.47           O  
ATOM   1003  CG  GLU A  65       9.441  -5.154  -8.569  1.00 90.47           C  
ATOM   1004  HG2 GLU A  65      10.250  -4.802  -7.927  1.00 90.47           H  
ATOM   1005  HG3 GLU A  65       9.837  -5.961  -9.186  1.00 90.47           H  
ATOM   1006  CD  GLU A  65       9.011  -3.998  -9.493  1.00 90.47           C  
ATOM   1007  OE1 GLU A  65       9.890  -3.520 -10.243  1.00 90.47           O  
ATOM   1008  OE2 GLU A  65       7.836  -3.561  -9.468  1.00 90.47           O  
ATOM   1009  N   ILE A  66       8.001  -6.902  -4.422  1.00 94.60           N  
ATOM   1010  H   ILE A  66       8.851  -6.415  -4.174  1.00 94.60           H  
ATOM   1011  CA  ILE A  66       7.032  -7.144  -3.350  1.00 94.60           C  
ATOM   1012  HA  ILE A  66       6.180  -7.692  -3.753  1.00 94.60           H  
ATOM   1013  C   ILE A  66       6.529  -5.790  -2.855  1.00 94.60           C  
ATOM   1014  CB  ILE A  66       7.622  -8.001  -2.207  1.00 94.60           C  
ATOM   1015  HB  ILE A  66       8.401  -7.429  -1.702  1.00 94.60           H  
ATOM   1016  O   ILE A  66       7.323  -4.949  -2.413  1.00 94.60           O  
ATOM   1017  CG1 ILE A  66       8.238  -9.318  -2.733  1.00 94.60           C  
ATOM   1018 HG12 ILE A  66       8.988  -9.092  -3.492  1.00 94.60           H  
ATOM   1019 HG13 ILE A  66       7.458  -9.922  -3.197  1.00 94.60           H  
ATOM   1020  CG2 ILE A  66       6.500  -8.313  -1.205  1.00 94.60           C  
ATOM   1021 HG21 ILE A  66       6.882  -8.871  -0.350  1.00 94.60           H  
ATOM   1022 HG22 ILE A  66       5.733  -8.923  -1.682  1.00 94.60           H  
ATOM   1023 HG23 ILE A  66       6.033  -7.400  -0.835  1.00 94.60           H  
ATOM   1024  CD1 ILE A  66       8.935 -10.156  -1.654  1.00 94.60           C  
ATOM   1025 HD11 ILE A  66       9.655  -9.542  -1.112  1.00 94.60           H  
ATOM   1026 HD12 ILE A  66       8.205 -10.568  -0.957  1.00 94.60           H  
ATOM   1027 HD13 ILE A  66       9.460 -10.986  -2.128  1.00 94.60           H  
ATOM   1028  N   VAL A  67       5.219  -5.588  -2.941  1.00 95.15           N  
ATOM   1029  H   VAL A  67       4.647  -6.334  -3.312  1.00 95.15           H  
ATOM   1030  CA  VAL A  67       4.520  -4.382  -2.502  1.00 95.15           C  
ATOM   1031  HA  VAL A  67       5.255  -3.675  -2.118  1.00 95.15           H  
ATOM   1032  C   VAL A  67       3.567  -4.739  -1.376  1.00 95.15           C  
ATOM   1033  CB  VAL A  67       3.782  -3.693  -3.662  1.00 95.15           C  
ATOM   1034  HB  VAL A  67       3.023  -4.362  -4.068  1.00 95.15           H  
ATOM   1035  O   VAL A  67       2.811  -5.697  -1.487  1.00 95.15           O  
ATOM   1036  CG1 VAL A  67       3.088  -2.407  -3.191  1.00 95.15           C  
ATOM   1037 HG11 VAL A  67       2.258  -2.656  -2.530  1.00 95.15           H  
ATOM   1038 HG12 VAL A  67       2.683  -1.863  -4.045  1.00 95.15           H  
ATOM   1039 HG13 VAL A  67       3.776  -1.765  -2.641  1.00 95.15           H  
ATOM   1040  CG2 VAL A  67       4.782  -3.363  -4.778  1.00 95.15           C  
ATOM   1041 HG21 VAL A  67       5.002  -4.262  -5.353  1.00 95.15           H  
ATOM   1042 HG22 VAL A  67       4.358  -2.614  -5.447  1.00 95.15           H  
ATOM   1043 HG23 VAL A  67       5.710  -2.973  -4.361  1.00 95.15           H  
ATOM   1044  N   PHE A  68       3.596  -3.969  -0.297  1.00 95.98           N  
ATOM   1045  H   PHE A  68       4.222  -3.176  -0.285  1.00 95.98           H  
ATOM   1046  CA  PHE A  68       2.694  -4.153   0.833  1.00 95.98           C  
ATOM   1047  HA  PHE A  68       2.099  -5.057   0.697  1.00 95.98           H  
ATOM   1048  C   PHE A  68       1.733  -2.979   0.949  1.00 95.98           C  
ATOM   1049  CB  PHE A  68       3.499  -4.329   2.117  1.00 95.98           C  
ATOM   1050  HB2 PHE A  68       4.291  -3.580   2.118  1.00 95.98           H  
ATOM   1051  HB3 PHE A  68       2.850  -4.141   2.973  1.00 95.98           H  
ATOM   1052  O   PHE A  68       2.145  -1.821   0.864  1.00 95.98           O  
ATOM   1053  CG  PHE A  68       4.132  -5.690   2.289  1.00 95.98           C  
ATOM   1054  CD1 PHE A  68       3.522  -6.662   3.101  1.00 95.98           C  
ATOM   1055  HD1 PHE A  68       2.570  -6.461   3.570  1.00 95.98           H  
ATOM   1056  CD2 PHE A  68       5.359  -5.972   1.669  1.00 95.98           C  
ATOM   1057  HD2 PHE A  68       5.794  -5.246   0.997  1.00 95.98           H  
ATOM   1058  CE1 PHE A  68       4.151  -7.902   3.303  1.00 95.98           C  
ATOM   1059  HE1 PHE A  68       3.671  -8.663   3.901  1.00 95.98           H  
ATOM   1060  CE2 PHE A  68       6.010  -7.193   1.907  1.00 95.98           C  
ATOM   1061  HE2 PHE A  68       6.963  -7.403   1.443  1.00 95.98           H  
ATOM   1062  CZ  PHE A  68       5.396  -8.167   2.711  1.00 95.98           C  
ATOM   1063  HZ  PHE A  68       5.857  -9.134   2.849  1.00 95.98           H  
ATOM   1064  N   PHE A  69       0.474  -3.303   1.213  1.00 94.44           N  
ATOM   1065  H   PHE A  69       0.225  -4.282   1.200  1.00 94.44           H  
ATOM   1066  CA  PHE A  69      -0.586  -2.370   1.552  1.00 94.44           C  
ATOM   1067  HA  PHE A  69      -0.195  -1.352   1.579  1.00 94.44           H  
ATOM   1068  C   PHE A  69      -1.137  -2.742   2.920  1.00 94.44           C  
ATOM   1069  CB  PHE A  69      -1.681  -2.418   0.494  1.00 94.44           C  
ATOM   1070  HB2 PHE A  69      -2.417  -1.654   0.744  1.00 94.44           H  
ATOM   1071  HB3 PHE A  69      -2.185  -3.384   0.532  1.00 94.44           H  
ATOM   1072  O   PHE A  69      -1.601  -3.862   3.120  1.00 94.44           O  
ATOM   1073  CG  PHE A  69      -1.184  -2.176  -0.910  1.00 94.44           C  
ATOM   1074  CD1 PHE A  69      -1.002  -0.863  -1.366  1.00 94.44           C  
ATOM   1075  HD1 PHE A  69      -1.192  -0.042  -0.691  1.00 94.44           H  
ATOM   1076  CD2 PHE A  69      -0.876  -3.261  -1.748  1.00 94.44           C  
ATOM   1077  HD2 PHE A  69      -0.980  -4.272  -1.383  1.00 94.44           H  
ATOM   1078  CE1 PHE A  69      -0.591  -0.625  -2.690  1.00 94.44           C  
ATOM   1079  HE1 PHE A  69      -0.482   0.386  -3.052  1.00 94.44           H  
ATOM   1080  CE2 PHE A  69      -0.448  -3.027  -3.064  1.00 94.44           C  
ATOM   1081  HE2 PHE A  69      -0.225  -3.860  -3.714  1.00 94.44           H  
ATOM   1082  CZ  PHE A  69      -0.339  -1.712  -3.542  1.00 94.44           C  
ATOM   1083  HZ  PHE A  69      -0.054  -1.550  -4.571  1.00 94.44           H  
ATOM   1084  N   ILE A  70      -1.059  -1.826   3.875  1.00 93.31           N  
ATOM   1085  H   ILE A  70      -0.627  -0.940   3.653  1.00 93.31           H  
ATOM   1086  CA  ILE A  70      -1.528  -2.048   5.240  1.00 93.31           C  
ATOM   1087  HA  ILE A  70      -1.915  -3.062   5.342  1.00 93.31           H  
ATOM   1088  C   ILE A  70      -2.683  -1.090   5.514  1.00 93.31           C  
ATOM   1089  CB  ILE A  70      -0.366  -1.899   6.248  1.00 93.31           C  
ATOM   1090  HB  ILE A  70       0.053  -0.898   6.144  1.00 93.31           H  
ATOM   1091  O   ILE A  70      -2.494   0.124   5.494  1.00 93.31           O  
ATOM   1092  CG1 ILE A  70       0.767  -2.917   5.973  1.00 93.31           C  
ATOM   1093 HG12 ILE A  70       1.076  -2.850   4.930  1.00 93.31           H  
ATOM   1094 HG13 ILE A  70       0.392  -3.924   6.156  1.00 93.31           H  
ATOM   1095  CG2 ILE A  70      -0.912  -2.062   7.679  1.00 93.31           C  
ATOM   1096 HG21 ILE A  70      -1.425  -3.020   7.763  1.00 93.31           H  
ATOM   1097 HG22 ILE A  70      -1.621  -1.266   7.908  1.00 93.31           H  
ATOM   1098 HG23 ILE A  70      -0.112  -1.999   8.416  1.00 93.31           H  
ATOM   1099  CD1 ILE A  70       2.020  -2.696   6.829  1.00 93.31           C  
ATOM   1100 HD11 ILE A  70       2.818  -3.352   6.482  1.00 93.31           H  
ATOM   1101 HD12 ILE A  70       1.818  -2.927   7.875  1.00 93.31           H  
ATOM   1102 HD13 ILE A  70       2.344  -1.657   6.757  1.00 93.31           H  
ATOM   1103  N   LEU A  71      -3.854  -1.642   5.819  1.00 91.74           N  
ATOM   1104  H   LEU A  71      -3.927  -2.649   5.796  1.00 91.74           H  
ATOM   1105  CA  LEU A  71      -4.935  -0.941   6.502  1.00 91.74           C  
ATOM   1106  HA  LEU A  71      -4.735   0.130   6.511  1.00 91.74           H  
ATOM   1107  C   LEU A  71      -4.977  -1.448   7.939  1.00 91.74           C  
ATOM   1108  CB  LEU A  71      -6.269  -1.192   5.779  1.00 91.74           C  
ATOM   1109  HB2 LEU A  71      -6.212  -0.785   4.770  1.00 91.74           H  
ATOM   1110  HB3 LEU A  71      -6.437  -2.266   5.704  1.00 91.74           H  
ATOM   1111  O   LEU A  71      -5.196  -2.635   8.175  1.00 91.74           O  
ATOM   1112  CG  LEU A  71      -7.480  -0.557   6.491  1.00 91.74           C  
ATOM   1113  HG  LEU A  71      -7.596  -0.999   7.481  1.00 91.74           H  
ATOM   1114  CD1 LEU A  71      -7.324   0.957   6.654  1.00 91.74           C  
ATOM   1115 HD11 LEU A  71      -7.013   1.414   5.715  1.00 91.74           H  
ATOM   1116 HD12 LEU A  71      -6.585   1.180   7.424  1.00 91.74           H  
ATOM   1117 HD13 LEU A  71      -8.271   1.393   6.973  1.00 91.74           H  
ATOM   1118  CD2 LEU A  71      -8.748  -0.855   5.701  1.00 91.74           C  
ATOM   1119 HD21 LEU A  71      -8.945  -1.927   5.719  1.00 91.74           H  
ATOM   1120 HD22 LEU A  71      -8.658  -0.502   4.673  1.00 91.74           H  
ATOM   1121 HD23 LEU A  71      -9.600  -0.360   6.167  1.00 91.74           H  
ATOM   1122  N   ALA A  72      -4.756  -0.568   8.905  1.00 88.82           N  
ATOM   1123  H   ALA A  72      -4.581   0.400   8.674  1.00 88.82           H  
ATOM   1124  CA  ALA A  72      -4.839  -0.940  10.309  1.00 88.82           C  
ATOM   1125  HA  ALA A  72      -5.537  -1.768  10.431  1.00 88.82           H  
ATOM   1126  C   ALA A  72      -5.359   0.225  11.144  1.00 88.82           C  
ATOM   1127  CB  ALA A  72      -3.460  -1.416  10.772  1.00 88.82           C  
ATOM   1128  HB1 ALA A  72      -2.727  -0.638  10.559  1.00 88.82           H  
ATOM   1129  HB2 ALA A  72      -3.184  -2.323  10.234  1.00 88.82           H  
ATOM   1130  HB3 ALA A  72      -3.483  -1.630  11.841  1.00 88.82           H  
ATOM   1131  O   ALA A  72      -4.952   1.364  10.940  1.00 88.82           O  
ATOM   1132  N   HIS A  73      -6.229  -0.062  12.109  1.00 86.35           N  
ATOM   1133  H   HIS A  73      -6.644  -0.983  12.100  1.00 86.35           H  
ATOM   1134  CA  HIS A  73      -6.639   0.898  13.145  1.00 86.35           C  
ATOM   1135  HA  HIS A  73      -6.371   1.912  12.848  1.00 86.35           H  
ATOM   1136  C   HIS A  73      -5.917   0.624  14.473  1.00 86.35           C  
ATOM   1137  CB  HIS A  73      -8.164   0.852  13.307  1.00 86.35           C  
ATOM   1138  HB2 HIS A  73      -8.426   1.422  14.199  1.00 86.35           H  
ATOM   1139  HB3 HIS A  73      -8.480  -0.179  13.464  1.00 86.35           H  
ATOM   1140  O   HIS A  73      -5.730   1.518  15.301  1.00 86.35           O  
ATOM   1141  CG  HIS A  73      -8.950   1.435  12.154  1.00 86.35           C  
ATOM   1142  CD2 HIS A  73      -8.513   1.710  10.881  1.00 86.35           C  
ATOM   1143  HD2 HIS A  73      -7.520   1.557  10.486  1.00 86.35           H  
ATOM   1144  ND1 HIS A  73     -10.276   1.808  12.199  1.00 86.35           N  
ATOM   1145  HD1 HIS A  73     -10.905   1.718  12.984  1.00 86.35           H  
ATOM   1146  CE1 HIS A  73     -10.624   2.279  10.989  1.00 86.35           C  
ATOM   1147  HE1 HIS A  73     -11.611   2.614  10.707  1.00 86.35           H  
ATOM   1148  NE2 HIS A  73      -9.575   2.246  10.159  1.00 86.35           N  
ATOM   1149  N   ASN A  74      -5.458  -0.616  14.674  1.00 91.03           N  
ATOM   1150  H   ASN A  74      -5.620  -1.310  13.958  1.00 91.03           H  
ATOM   1151  CA  ASN A  74      -4.606  -0.970  15.800  1.00 91.03           C  
ATOM   1152  HA  ASN A  74      -4.944  -0.424  16.680  1.00 91.03           H  
ATOM   1153  C   ASN A  74      -3.154  -0.544  15.515  1.00 91.03           C  
ATOM   1154  CB  ASN A  74      -4.783  -2.469  16.090  1.00 91.03           C  
ATOM   1155  HB2 ASN A  74      -5.838  -2.661  16.287  1.00 91.03           H  
ATOM   1156  HB3 ASN A  74      -4.496  -3.054  15.216  1.00 91.03           H  
ATOM   1157  O   ASN A  74      -2.469  -1.151  14.692  1.00 91.03           O  
ATOM   1158  CG  ASN A  74      -3.967  -2.935  17.285  1.00 91.03           C  
ATOM   1159  ND2 ASN A  74      -4.498  -3.813  18.099  1.00 91.03           N  
ATOM   1160 HD21 ASN A  74      -3.941  -4.061  18.904  1.00 91.03           H  
ATOM   1161 HD22 ASN A  74      -5.439  -4.153  17.956  1.00 91.03           H  
ATOM   1162  OD1 ASN A  74      -2.841  -2.528  17.511  1.00 91.03           O  
ATOM   1163  N   GLU A  75      -2.678   0.485  16.219  1.00 91.66           N  
ATOM   1164  H   GLU A  75      -3.311   0.970  16.838  1.00 91.66           H  
ATOM   1165  CA  GLU A  75      -1.334   1.047  16.035  1.00 91.66           C  
ATOM   1166  HA  GLU A  75      -1.219   1.333  14.989  1.00 91.66           H  
ATOM   1167  C   GLU A  75      -0.204   0.050  16.337  1.00 91.66           C  
ATOM   1168  CB  GLU A  75      -1.208   2.317  16.898  1.00 91.66           C  
ATOM   1169  HB2 GLU A  75      -1.421   2.071  17.938  1.00 91.66           H  
ATOM   1170  HB3 GLU A  75      -1.952   3.033  16.548  1.00 91.66           H  
ATOM   1171  O   GLU A  75       0.809   0.049  15.638  1.00 91.66           O  
ATOM   1172  CG  GLU A  75       0.188   2.959  16.815  1.00 91.66           C  
ATOM   1173  HG2 GLU A  75       0.907   2.292  17.292  1.00 91.66           H  
ATOM   1174  HG3 GLU A  75       0.478   3.058  15.769  1.00 91.66           H  
ATOM   1175  CD  GLU A  75       0.304   4.333  17.487  1.00 91.66           C  
ATOM   1176  OE1 GLU A  75       1.460   4.827  17.532  1.00 91.66           O  
ATOM   1177  OE2 GLU A  75      -0.715   4.884  17.942  1.00 91.66           O  
ATOM   1178  N   GLU A  76      -0.356  -0.814  17.342  1.00 94.42           N  
ATOM   1179  H   GLU A  76      -1.247  -0.863  17.815  1.00 94.42           H  
ATOM   1180  CA  GLU A  76       0.661  -1.815  17.682  1.00 94.42           C  
ATOM   1181  HA  GLU A  76       1.632  -1.325  17.759  1.00 94.42           H  
ATOM   1182  C   GLU A  76       0.770  -2.882  16.585  1.00 94.42           C  
ATOM   1183  CB  GLU A  76       0.326  -2.438  19.045  1.00 94.42           C  
ATOM   1184  HB2 GLU A  76       0.182  -1.634  19.767  1.00 94.42           H  
ATOM   1185  HB3 GLU A  76      -0.599  -3.009  18.964  1.00 94.42           H  
ATOM   1186  O   GLU A  76       1.869  -3.208  16.126  1.00 94.42           O  
ATOM   1187  CG  GLU A  76       1.452  -3.356  19.543  1.00 94.42           C  
ATOM   1188  HG2 GLU A  76       2.364  -2.766  19.640  1.00 94.42           H  
ATOM   1189  HG3 GLU A  76       1.632  -4.132  18.799  1.00 94.42           H  
ATOM   1190  CD  GLU A  76       1.140  -4.033  20.885  1.00 94.42           C  
ATOM   1191  OE1 GLU A  76       1.947  -4.910  21.266  1.00 94.42           O  
ATOM   1192  OE2 GLU A  76       0.106  -3.695  21.502  1.00 94.42           O  
ATOM   1193  N   LEU A  77      -0.376  -3.367  16.100  1.00 92.98           N  
ATOM   1194  H   LEU A  77      -1.236  -3.029  16.509  1.00 92.98           H  
ATOM   1195  CA  LEU A  77      -0.442  -4.296  14.975  1.00 92.98           C  
ATOM   1196  HA  LEU A  77       0.149  -5.175  15.228  1.00 92.98           H  
ATOM   1197  C   LEU A  77       0.154  -3.675  13.707  1.00 92.98           C  
ATOM   1198  CB  LEU A  77      -1.908  -4.702  14.754  1.00 92.98           C  
ATOM   1199  HB2 LEU A  77      -2.480  -3.801  14.533  1.00 92.98           H  
ATOM   1200  HB3 LEU A  77      -2.297  -5.135  15.675  1.00 92.98           H  
ATOM   1201  O   LEU A  77       0.969  -4.313  13.040  1.00 92.98           O  
ATOM   1202  CG  LEU A  77      -2.123  -5.691  13.595  1.00 92.98           C  
ATOM   1203  HG  LEU A  77      -1.782  -5.251  12.658  1.00 92.98           H  
ATOM   1204  CD1 LEU A  77      -1.383  -7.005  13.838  1.00 92.98           C  
ATOM   1205 HD11 LEU A  77      -1.664  -7.718  13.063  1.00 92.98           H  
ATOM   1206 HD12 LEU A  77      -1.670  -7.382  14.820  1.00 92.98           H  
ATOM   1207 HD13 LEU A  77      -0.311  -6.822  13.774  1.00 92.98           H  
ATOM   1208  CD2 LEU A  77      -3.612  -5.998  13.473  1.00 92.98           C  
ATOM   1209 HD21 LEU A  77      -4.152  -5.067  13.299  1.00 92.98           H  
ATOM   1210 HD22 LEU A  77      -3.987  -6.464  14.384  1.00 92.98           H  
ATOM   1211 HD23 LEU A  77      -3.783  -6.659  12.623  1.00 92.98           H  
ATOM   1212  N   ALA A  78      -0.214  -2.426  13.413  1.00 93.33           N  
ATOM   1213  H   ALA A  78      -0.904  -1.982  14.001  1.00 93.33           H  
ATOM   1214  CA  ALA A  78       0.283  -1.674  12.269  1.00 93.33           C  
ATOM   1215  HA  ALA A  78       0.022  -2.205  11.354  1.00 93.33           H  
ATOM   1216  C   ALA A  78       1.806  -1.511  12.319  1.00 93.33           C  
ATOM   1217  CB  ALA A  78      -0.402  -0.307  12.263  1.00 93.33           C  
ATOM   1218  HB1 ALA A  78      -1.478  -0.427  12.386  1.00 93.33           H  
ATOM   1219  HB2 ALA A  78      -0.203   0.202  11.321  1.00 93.33           H  
ATOM   1220  HB3 ALA A  78      -0.034   0.297  13.092  1.00 93.33           H  
ATOM   1221  O   ALA A  78       2.479  -1.774  11.328  1.00 93.33           O  
ATOM   1222  N   LYS A  79       2.368  -1.149  13.482  1.00 94.29           N  
ATOM   1223  H   LYS A  79       1.754  -0.935  14.255  1.00 94.29           H  
ATOM   1224  CA  LYS A  79       3.823  -1.053  13.685  1.00 94.29           C  
ATOM   1225  HA  LYS A  79       4.244  -0.369  12.948  1.00 94.29           H  
ATOM   1226  C   LYS A  79       4.514  -2.392  13.458  1.00 94.29           C  
ATOM   1227  CB  LYS A  79       4.133  -0.534  15.097  1.00 94.29           C  
ATOM   1228  HB2 LYS A  79       5.174  -0.751  15.335  1.00 94.29           H  
ATOM   1229  HB3 LYS A  79       3.503  -1.050  15.821  1.00 94.29           H  
ATOM   1230  O   LYS A  79       5.527  -2.436  12.766  1.00 94.29           O  
ATOM   1231  CG  LYS A  79       3.927   0.981  15.207  1.00 94.29           C  
ATOM   1232  HG2 LYS A  79       4.653   1.488  14.573  1.00 94.29           H  
ATOM   1233  HG3 LYS A  79       2.927   1.244  14.862  1.00 94.29           H  
ATOM   1234  CD  LYS A  79       4.103   1.448  16.658  1.00 94.29           C  
ATOM   1235  HD2 LYS A  79       3.399   0.903  17.287  1.00 94.29           H  
ATOM   1236  HD3 LYS A  79       5.121   1.252  16.994  1.00 94.29           H  
ATOM   1237  CE  LYS A  79       3.796   2.945  16.726  1.00 94.29           C  
ATOM   1238  HE2 LYS A  79       4.554   3.507  16.181  1.00 94.29           H  
ATOM   1239  HE3 LYS A  79       2.843   3.108  16.223  1.00 94.29           H  
ATOM   1240  NZ  LYS A  79       3.669   3.444  18.114  1.00 94.29           N  
ATOM   1241  HZ1 LYS A  79       3.174   2.778  18.690  1.00 94.29           H  
ATOM   1242  HZ2 LYS A  79       3.050   4.242  18.084  1.00 94.29           H  
ATOM   1243  HZ3 LYS A  79       4.552   3.703  18.530  1.00 94.29           H  
ATOM   1244  N   ARG A  80       3.965  -3.488  13.991  1.00 95.19           N  
ATOM   1245  H   ARG A  80       3.141  -3.375  14.564  1.00 95.19           H  
ATOM   1246  CA  ARG A  80       4.527  -4.830  13.789  1.00 95.19           C  
ATOM   1247  HA  ARG A  80       5.571  -4.820  14.103  1.00 95.19           H  
ATOM   1248  C   ARG A  80       4.535  -5.227  12.313  1.00 95.19           C  
ATOM   1249  CB  ARG A  80       3.758  -5.835  14.653  1.00 95.19           C  
ATOM   1250  HB2 ARG A  80       2.710  -5.842  14.354  1.00 95.19           H  
ATOM   1251  HB3 ARG A  80       3.815  -5.518  15.695  1.00 95.19           H  
ATOM   1252  O   ARG A  80       5.566  -5.669  11.816  1.00 95.19           O  
ATOM   1253  CG  ARG A  80       4.346  -7.249  14.525  1.00 95.19           C  
ATOM   1254  HG2 ARG A  80       4.251  -7.609  13.500  1.00 95.19           H  
ATOM   1255  HG3 ARG A  80       5.404  -7.219  14.785  1.00 95.19           H  
ATOM   1256  CD  ARG A  80       3.639  -8.229  15.461  1.00 95.19           C  
ATOM   1257  HD2 ARG A  80       3.717  -7.852  16.480  1.00 95.19           H  
ATOM   1258  HD3 ARG A  80       4.154  -9.188  15.403  1.00 95.19           H  
ATOM   1259  NE  ARG A  80       2.221  -8.415  15.096  1.00 95.19           N  
ATOM   1260  HE  ARG A  80       1.915  -7.998  14.228  1.00 95.19           H  
ATOM   1261  NH1 ARG A  80       1.629  -9.665  16.926  1.00 95.19           N  
ATOM   1262 HH11 ARG A  80       0.924 -10.137  17.474  1.00 95.19           H  
ATOM   1263 HH12 ARG A  80       2.555  -9.522  17.304  1.00 95.19           H  
ATOM   1264  NH2 ARG A  80       0.111  -9.231  15.362  1.00 95.19           N  
ATOM   1265 HH21 ARG A  80      -0.178  -8.759  14.516  1.00 95.19           H  
ATOM   1266 HH22 ARG A  80      -0.564  -9.751  15.904  1.00 95.19           H  
ATOM   1267  CZ  ARG A  80       1.331  -9.097  15.791  1.00 95.19           C  
ATOM   1268  N   TRP A  81       3.413  -5.051  11.615  1.00 95.33           N  
ATOM   1269  H   TRP A  81       2.597  -4.687  12.086  1.00 95.33           H  
ATOM   1270  CA  TRP A  81       3.324  -5.334  10.181  1.00 95.33           C  
ATOM   1271  HA  TRP A  81       3.682  -6.344   9.983  1.00 95.33           H  
ATOM   1272  C   TRP A  81       4.213  -4.413   9.351  1.00 95.33           C  
ATOM   1273  CB  TRP A  81       1.869  -5.225   9.720  1.00 95.33           C  
ATOM   1274  HB2 TRP A  81       1.864  -5.182   8.631  1.00 95.33           H  
ATOM   1275  HB3 TRP A  81       1.447  -4.288  10.084  1.00 95.33           H  
ATOM   1276  O   TRP A  81       4.854  -4.882   8.416  1.00 95.33           O  
ATOM   1277  CG  TRP A  81       0.954  -6.348  10.096  1.00 95.33           C  
ATOM   1278  CD1 TRP A  81       1.316  -7.606  10.444  1.00 95.33           C  
ATOM   1279  HD1 TRP A  81       2.333  -7.965  10.509  1.00 95.33           H  
ATOM   1280  CD2 TRP A  81      -0.500  -6.363  10.006  1.00 95.33           C  
ATOM   1281  CE2 TRP A  81      -0.957  -7.684  10.289  1.00 95.33           C  
ATOM   1282  CE3 TRP A  81      -1.475  -5.404   9.661  1.00 95.33           C  
ATOM   1283  HE3 TRP A  81      -1.160  -4.392   9.454  1.00 95.33           H  
ATOM   1284  NE1 TRP A  81       0.189  -8.392  10.581  1.00 95.33           N  
ATOM   1285  HE1 TRP A  81       0.235  -9.394  10.694  1.00 95.33           H  
ATOM   1286  CH2 TRP A  81      -3.253  -7.068   9.830  1.00 95.33           C  
ATOM   1287  HH2 TRP A  81      -4.295  -7.330   9.729  1.00 95.33           H  
ATOM   1288  CZ2 TRP A  81      -2.311  -8.040  10.209  1.00 95.33           C  
ATOM   1289  HZ2 TRP A  81      -2.625  -9.055  10.405  1.00 95.33           H  
ATOM   1290  CZ3 TRP A  81      -2.835  -5.751   9.564  1.00 95.33           C  
ATOM   1291  HZ3 TRP A  81      -3.559  -5.004   9.272  1.00 95.33           H  
ATOM   1292  N   TRP A  82       4.312  -3.133   9.714  1.00 95.34           N  
ATOM   1293  H   TRP A  82       3.721  -2.790  10.457  1.00 95.34           H  
ATOM   1294  CA  TRP A  82       5.213  -2.186   9.064  1.00 95.34           C  
ATOM   1295  HA  TRP A  82       4.961  -2.136   8.005  1.00 95.34           H  
ATOM   1296  C   TRP A  82       6.665  -2.650   9.163  1.00 95.34           C  
ATOM   1297  CB  TRP A  82       5.040  -0.789   9.671  1.00 95.34           C  
ATOM   1298  HB2 TRP A  82       4.001  -0.485   9.550  1.00 95.34           H  
ATOM   1299  HB3 TRP A  82       5.253  -0.827  10.739  1.00 95.34           H  
ATOM   1300  O   TRP A  82       7.336  -2.736   8.140  1.00 95.34           O  
ATOM   1301  CG  TRP A  82       5.906   0.264   9.052  1.00 95.34           C  
ATOM   1302  CD1 TRP A  82       7.145   0.620   9.461  1.00 95.34           C  
ATOM   1303  HD1 TRP A  82       7.665   0.184  10.301  1.00 95.34           H  
ATOM   1304  CD2 TRP A  82       5.623   1.084   7.881  1.00 95.34           C  
ATOM   1305  CE2 TRP A  82       6.753   1.913   7.624  1.00 95.34           C  
ATOM   1306  CE3 TRP A  82       4.528   1.201   7.003  1.00 95.34           C  
ATOM   1307  HE3 TRP A  82       3.666   0.571   7.167  1.00 95.34           H  
ATOM   1308  NE1 TRP A  82       7.644   1.602   8.626  1.00 95.34           N  
ATOM   1309  HE1 TRP A  82       8.552   2.029   8.743  1.00 95.34           H  
ATOM   1310  CH2 TRP A  82       5.694   2.899   5.687  1.00 95.34           C  
ATOM   1311  HH2 TRP A  82       5.705   3.585   4.853  1.00 95.34           H  
ATOM   1312  CZ2 TRP A  82       6.799   2.810   6.549  1.00 95.34           C  
ATOM   1313  HZ2 TRP A  82       7.666   3.438   6.402  1.00 95.34           H  
ATOM   1314  CZ3 TRP A  82       4.557   2.110   5.926  1.00 95.34           C  
ATOM   1315  HZ3 TRP A  82       3.716   2.186   5.253  1.00 95.34           H  
ATOM   1316  N   GLU A  83       7.146  -3.002  10.359  1.00 95.37           N  
ATOM   1317  H   GLU A  83       6.551  -2.908  11.169  1.00 95.37           H  
ATOM   1318  CA  GLU A  83       8.527  -3.460  10.552  1.00 95.37           C  
ATOM   1319  HA  GLU A  83       9.201  -2.754  10.067  1.00 95.37           H  
ATOM   1320  C   GLU A  83       8.803  -4.817   9.888  1.00 95.37           C  
ATOM   1321  CB  GLU A  83       8.873  -3.504  12.050  1.00 95.37           C  
ATOM   1322  HB2 GLU A  83       9.836  -4.001  12.172  1.00 95.37           H  
ATOM   1323  HB3 GLU A  83       8.126  -4.097  12.578  1.00 95.37           H  
ATOM   1324  O   GLU A  83       9.876  -5.003   9.310  1.00 95.37           O  
ATOM   1325  CG  GLU A  83       8.965  -2.111  12.703  1.00 95.37           C  
ATOM   1326  HG2 GLU A  83       7.974  -1.659  12.722  1.00 95.37           H  
ATOM   1327  HG3 GLU A  83       9.288  -2.234  13.737  1.00 95.37           H  
ATOM   1328  CD  GLU A  83       9.937  -1.160  11.979  1.00 95.37           C  
ATOM   1329  OE1 GLU A  83       9.572   0.020  11.765  1.00 95.37           O  
ATOM   1330  OE2 GLU A  83      11.038  -1.606  11.582  1.00 95.37           O  
ATOM   1331  N   GLU A  84       7.843  -5.749   9.894  1.00 94.16           N  
ATOM   1332  H   GLU A  84       6.988  -5.570  10.401  1.00 94.16           H  
ATOM   1333  CA  GLU A  84       7.980  -7.012   9.157  1.00 94.16           C  
ATOM   1334  HA  GLU A  84       8.916  -7.482   9.456  1.00 94.16           H  
ATOM   1335  C   GLU A  84       8.064  -6.765   7.643  1.00 94.16           C  
ATOM   1336  CB  GLU A  84       6.828  -7.977   9.498  1.00 94.16           C  
ATOM   1337  HB2 GLU A  84       5.877  -7.549   9.180  1.00 94.16           H  
ATOM   1338  HB3 GLU A  84       6.805  -8.139  10.576  1.00 94.16           H  
ATOM   1339  O   GLU A  84       8.990  -7.241   6.976  1.00 94.16           O  
ATOM   1340  CG  GLU A  84       7.060  -9.323   8.786  1.00 94.16           C  
ATOM   1341  HG2 GLU A  84       8.034  -9.707   9.088  1.00 94.16           H  
ATOM   1342  HG3 GLU A  84       7.097  -9.157   7.709  1.00 94.16           H  
ATOM   1343  CD  GLU A  84       6.011 -10.411   9.039  1.00 94.16           C  
ATOM   1344  OE1 GLU A  84       6.185 -11.473   8.378  1.00 94.16           O  
ATOM   1345  OE2 GLU A  84       5.102 -10.208   9.878  1.00 94.16           O  
ATOM   1346  N   ALA A  85       7.129  -5.984   7.096  1.00 95.00           N  
ATOM   1347  H   ALA A  85       6.395  -5.619   7.684  1.00 95.00           H  
ATOM   1348  CA  ALA A  85       7.087  -5.667   5.676  1.00 95.00           C  
ATOM   1349  HA  ALA A  85       7.063  -6.597   5.108  1.00 95.00           H  
ATOM   1350  C   ALA A  85       8.331  -4.881   5.246  1.00 95.00           C  
ATOM   1351  CB  ALA A  85       5.802  -4.893   5.381  1.00 95.00           C  
ATOM   1352  HB1 ALA A  85       4.936  -5.498   5.651  1.00 95.00           H  
ATOM   1353  HB2 ALA A  85       5.780  -3.963   5.949  1.00 95.00           H  
ATOM   1354  HB3 ALA A  85       5.758  -4.673   4.315  1.00 95.00           H  
ATOM   1355  O   ALA A  85       8.900  -5.154   4.191  1.00 95.00           O  
ATOM   1356  N   LYS A  86       8.828  -3.959   6.080  1.00 93.17           N  
ATOM   1357  H   LYS A  86       8.310  -3.785   6.929  1.00 93.17           H  
ATOM   1358  CA  LYS A  86      10.009  -3.123   5.809  1.00 93.17           C  
ATOM   1359  HA  LYS A  86       9.773  -2.483   4.959  1.00 93.17           H  
ATOM   1360  C   LYS A  86      11.255  -3.933   5.433  1.00 93.17           C  
ATOM   1361  CB  LYS A  86      10.246  -2.239   7.048  1.00 93.17           C  
ATOM   1362  HB2 LYS A  86       9.324  -1.694   7.255  1.00 93.17           H  
ATOM   1363  HB3 LYS A  86      10.483  -2.863   7.909  1.00 93.17           H  
ATOM   1364  O   LYS A  86      12.068  -3.449   4.641  1.00 93.17           O  
ATOM   1365  CG  LYS A  86      11.342  -1.188   6.873  1.00 93.17           C  
ATOM   1366  HG2 LYS A  86      11.110  -0.624   5.970  1.00 93.17           H  
ATOM   1367  HG3 LYS A  86      12.317  -1.668   6.783  1.00 93.17           H  
ATOM   1368  CD  LYS A  86      11.346  -0.200   8.042  1.00 93.17           C  
ATOM   1369  HD2 LYS A  86      11.487  -0.737   8.980  1.00 93.17           H  
ATOM   1370  HD3 LYS A  86      10.375   0.295   8.077  1.00 93.17           H  
ATOM   1371  CE  LYS A  86      12.451   0.848   7.879  1.00 93.17           C  
ATOM   1372  HE2 LYS A  86      13.400   0.385   8.147  1.00 93.17           H  
ATOM   1373  HE3 LYS A  86      12.490   1.171   6.838  1.00 93.17           H  
ATOM   1374  NZ  LYS A  86      12.185   2.023   8.742  1.00 93.17           N  
ATOM   1375  HZ1 LYS A  86      13.004   2.598   8.876  1.00 93.17           H  
ATOM   1376  HZ2 LYS A  86      11.497   2.621   8.309  1.00 93.17           H  
ATOM   1377  HZ3 LYS A  86      11.826   1.731   9.640  1.00 93.17           H  
ATOM   1378  N   GLN A  87      11.395  -5.158   5.941  1.00 92.25           N  
ATOM   1379  H   GLN A  87      10.683  -5.488   6.577  1.00 92.25           H  
ATOM   1380  CA  GLN A  87      12.534  -6.036   5.651  1.00 92.25           C  
ATOM   1381  HA  GLN A  87      13.454  -5.453   5.701  1.00 92.25           H  
ATOM   1382  C   GLN A  87      12.485  -6.673   4.253  1.00 92.25           C  
ATOM   1383  CB  GLN A  87      12.607  -7.138   6.717  1.00 92.25           C  
ATOM   1384  HB2 GLN A  87      11.671  -7.697   6.720  1.00 92.25           H  
ATOM   1385  HB3 GLN A  87      13.415  -7.823   6.460  1.00 92.25           H  
ATOM   1386  O   GLN A  87      13.530  -7.037   3.718  1.00 92.25           O  
ATOM   1387  CG  GLN A  87      12.870  -6.576   8.121  1.00 92.25           C  
ATOM   1388  HG2 GLN A  87      12.097  -5.853   8.380  1.00 92.25           H  
ATOM   1389  HG3 GLN A  87      13.832  -6.064   8.135  1.00 92.25           H  
ATOM   1390  CD  GLN A  87      12.882  -7.657   9.195  1.00 92.25           C  
ATOM   1391  NE2 GLN A  87      12.772  -7.279  10.449  1.00 92.25           N  
ATOM   1392 HE21 GLN A  87      12.743  -8.017  11.138  1.00 92.25           H  
ATOM   1393 HE22 GLN A  87      12.545  -6.319  10.667  1.00 92.25           H  
ATOM   1394  OE1 GLN A  87      13.001  -8.846   8.939  1.00 92.25           O  
ATOM   1395  N   ARG A  88      11.294  -6.815   3.657  1.00 92.34           N  
ATOM   1396  H   ARG A  88      10.484  -6.472   4.153  1.00 92.34           H  
ATOM   1397  CA  ARG A  88      11.081  -7.553   2.394  1.00 92.34           C  
ATOM   1398  HA  ARG A  88      12.031  -7.949   2.035  1.00 92.34           H  
ATOM   1399  C   ARG A  88      10.547  -6.670   1.262  1.00 92.34           C  
ATOM   1400  CB  ARG A  88      10.133  -8.742   2.651  1.00 92.34           C  
ATOM   1401  HB2 ARG A  88      10.048  -9.325   1.734  1.00 92.34           H  
ATOM   1402  HB3 ARG A  88       9.144  -8.353   2.894  1.00 92.34           H  
ATOM   1403  O   ARG A  88      10.795  -6.945   0.091  1.00 92.34           O  
ATOM   1404  CG  ARG A  88      10.589  -9.672   3.793  1.00 92.34           C  
ATOM   1405  HG2 ARG A  88      10.616  -9.104   4.723  1.00 92.34           H  
ATOM   1406  HG3 ARG A  88      11.587 -10.057   3.585  1.00 92.34           H  
ATOM   1407  CD  ARG A  88       9.612 -10.844   3.980  1.00 92.34           C  
ATOM   1408  HD2 ARG A  88       8.598 -10.450   3.906  1.00 92.34           H  
ATOM   1409  HD3 ARG A  88       9.756 -11.568   3.179  1.00 92.34           H  
ATOM   1410  NE  ARG A  88       9.787 -11.498   5.297  1.00 92.34           N  
ATOM   1411  HE  ARG A  88      10.694 -11.409   5.735  1.00 92.34           H  
ATOM   1412  NH1 ARG A  88       7.597 -12.166   5.634  1.00 92.34           N  
ATOM   1413 HH11 ARG A  88       6.874 -12.232   6.336  1.00 92.34           H  
ATOM   1414 HH12 ARG A  88       7.342 -11.921   4.687  1.00 92.34           H  
ATOM   1415  NH2 ARG A  88       9.009 -12.272   7.308  1.00 92.34           N  
ATOM   1416 HH21 ARG A  88       8.176 -12.366   7.871  1.00 92.34           H  
ATOM   1417 HH22 ARG A  88       9.882 -12.040   7.761  1.00 92.34           H  
ATOM   1418  CZ  ARG A  88       8.815 -11.988   6.055  1.00 92.34           C  
ATOM   1419  N   ALA A  89       9.822  -5.610   1.608  1.00 93.21           N  
ATOM   1420  H   ALA A  89       9.652  -5.459   2.592  1.00 93.21           H  
ATOM   1421  CA  ALA A  89       9.095  -4.758   0.682  1.00 93.21           C  
ATOM   1422  HA  ALA A  89       8.525  -5.396   0.007  1.00 93.21           H  
ATOM   1423  C   ALA A  89      10.016  -3.858  -0.146  1.00 93.21           C  
ATOM   1424  CB  ALA A  89       8.105  -3.899   1.475  1.00 93.21           C  
ATOM   1425  HB1 ALA A  89       7.518  -4.520   2.151  1.00 93.21           H  
ATOM   1426  HB2 ALA A  89       8.645  -3.164   2.071  1.00 93.21           H  
ATOM   1427  HB3 ALA A  89       7.435  -3.381   0.789  1.00 93.21           H  
ATOM   1428  O   ALA A  89      10.894  -3.168   0.381  1.00 93.21           O  
ATOM   1429  N   LYS A  90       9.729  -3.784  -1.446  1.00 94.80           N  
ATOM   1430  H   LYS A  90       8.977  -4.369  -1.782  1.00 94.80           H  
ATOM   1431  CA  LYS A  90      10.238  -2.739  -2.341  1.00 94.80           C  
ATOM   1432  HA  LYS A  90      11.240  -2.443  -2.030  1.00 94.80           H  
ATOM   1433  C   LYS A  90       9.411  -1.466  -2.239  1.00 94.80           C  
ATOM   1434  CB  LYS A  90      10.249  -3.273  -3.782  1.00 94.80           C  
ATOM   1435  HB2 LYS A  90      10.421  -2.448  -4.473  1.00 94.80           H  
ATOM   1436  HB3 LYS A  90       9.271  -3.689  -4.021  1.00 94.80           H  
ATOM   1437  O   LYS A  90       9.969  -0.377  -2.302  1.00 94.80           O  
ATOM   1438  CG  LYS A  90      11.321  -4.343  -4.032  1.00 94.80           C  
ATOM   1439  HG2 LYS A  90      11.134  -5.207  -3.393  1.00 94.80           H  
ATOM   1440  HG3 LYS A  90      11.249  -4.664  -5.071  1.00 94.80           H  
ATOM   1441  CD  LYS A  90      12.735  -3.808  -3.771  1.00 94.80           C  
ATOM   1442  HD2 LYS A  90      12.891  -2.899  -4.352  1.00 94.80           H  
ATOM   1443  HD3 LYS A  90      12.847  -3.578  -2.711  1.00 94.80           H  
ATOM   1444  CE  LYS A  90      13.793  -4.845  -4.138  1.00 94.80           C  
ATOM   1445  HE2 LYS A  90      13.582  -5.762  -3.589  1.00 94.80           H  
ATOM   1446  HE3 LYS A  90      13.723  -5.064  -5.204  1.00 94.80           H  
ATOM   1447  NZ  LYS A  90      15.141  -4.334  -3.789  1.00 94.80           N  
ATOM   1448  HZ1 LYS A  90      15.853  -5.026  -3.976  1.00 94.80           H  
ATOM   1449  HZ2 LYS A  90      15.170  -4.086  -2.811  1.00 94.80           H  
ATOM   1450  HZ3 LYS A  90      15.348  -3.495  -4.312  1.00 94.80           H  
ATOM   1451  N   ILE A  91       8.108  -1.603  -2.037  1.00 95.30           N  
ATOM   1452  H   ILE A  91       7.722  -2.535  -1.997  1.00 95.30           H  
ATOM   1453  CA  ILE A  91       7.191  -0.490  -1.799  1.00 95.30           C  
ATOM   1454  HA  ILE A  91       7.754   0.401  -1.519  1.00 95.30           H  
ATOM   1455  C   ILE A  91       6.297  -0.891  -0.639  1.00 95.30           C  
ATOM   1456  CB  ILE A  91       6.357  -0.163  -3.052  1.00 95.30           C  
ATOM   1457  HB  ILE A  91       5.701  -1.012  -3.242  1.00 95.30           H  
ATOM   1458  O   ILE A  91       5.784  -2.007  -0.602  1.00 95.30           O  
ATOM   1459  CG1 ILE A  91       7.245   0.008  -4.301  1.00 95.30           C  
ATOM   1460 HG12 ILE A  91       7.958   0.818  -4.156  1.00 95.30           H  
ATOM   1461 HG13 ILE A  91       7.804  -0.912  -4.474  1.00 95.30           H  
ATOM   1462  CG2 ILE A  91       5.472   1.072  -2.800  1.00 95.30           C  
ATOM   1463 HG21 ILE A  91       6.093   1.947  -2.613  1.00 95.30           H  
ATOM   1464 HG22 ILE A  91       4.834   1.261  -3.664  1.00 95.30           H  
ATOM   1465 HG23 ILE A  91       4.809   0.908  -1.950  1.00 95.30           H  
ATOM   1466  CD1 ILE A  91       6.425   0.249  -5.566  1.00 95.30           C  
ATOM   1467 HD11 ILE A  91       6.195   1.309  -5.675  1.00 95.30           H  
ATOM   1468 HD12 ILE A  91       6.992  -0.103  -6.428  1.00 95.30           H  
ATOM   1469 HD13 ILE A  91       5.500  -0.325  -5.518  1.00 95.30           H  
ATOM   1470  N   LEU A  92       6.122   0.006   0.316  1.00 96.51           N  
ATOM   1471  H   LEU A  92       6.568   0.908   0.231  1.00 96.51           H  
ATOM   1472  CA  LEU A  92       5.247  -0.224   1.454  1.00 96.51           C  
ATOM   1473  HA  LEU A  92       4.600  -1.081   1.267  1.00 96.51           H  
ATOM   1474  C   LEU A  92       4.358   0.999   1.618  1.00 96.51           C  
ATOM   1475  CB  LEU A  92       6.129  -0.546   2.668  1.00 96.51           C  
ATOM   1476  HB2 LEU A  92       6.909   0.212   2.737  1.00 96.51           H  
ATOM   1477  HB3 LEU A  92       6.610  -1.509   2.498  1.00 96.51           H  
ATOM   1478  O   LEU A  92       4.870   2.104   1.769  1.00 96.51           O  
ATOM   1479  CG  LEU A  92       5.398  -0.591   4.013  1.00 96.51           C  
ATOM   1480  HG  LEU A  92       4.919   0.375   4.175  1.00 96.51           H  
ATOM   1481  CD1 LEU A  92       4.330  -1.669   4.086  1.00 96.51           C  
ATOM   1482 HD11 LEU A  92       3.823  -1.590   5.048  1.00 96.51           H  
ATOM   1483 HD12 LEU A  92       4.792  -2.654   4.015  1.00 96.51           H  
ATOM   1484 HD13 LEU A  92       3.584  -1.534   3.303  1.00 96.51           H  
ATOM   1485  CD2 LEU A  92       6.423  -0.854   5.118  1.00 96.51           C  
ATOM   1486 HD21 LEU A  92       5.914  -0.985   6.073  1.00 96.51           H  
ATOM   1487 HD22 LEU A  92       6.985  -1.764   4.907  1.00 96.51           H  
ATOM   1488 HD23 LEU A  92       7.102  -0.006   5.202  1.00 96.51           H  
ATOM   1489  N   VAL A  93       3.050   0.785   1.562  1.00 96.33           N  
ATOM   1490  H   VAL A  93       2.726  -0.159   1.404  1.00 96.33           H  
ATOM   1491  CA  VAL A  93       2.014   1.790   1.782  1.00 96.33           C  
ATOM   1492  HA  VAL A  93       2.474   2.758   1.980  1.00 96.33           H  
ATOM   1493  C   VAL A  93       1.218   1.358   3.003  1.00 96.33           C  
ATOM   1494  CB  VAL A  93       1.101   1.936   0.551  1.00 96.33           C  
ATOM   1495  HB  VAL A  93       0.591   0.989   0.372  1.00 96.33           H  
ATOM   1496  O   VAL A  93       0.762   0.221   3.086  1.00 96.33           O  
ATOM   1497  CG1 VAL A  93       0.043   3.025   0.772  1.00 96.33           C  
ATOM   1498 HG11 VAL A  93       0.516   3.971   1.034  1.00 96.33           H  
ATOM   1499 HG12 VAL A  93      -0.635   2.731   1.573  1.00 96.33           H  
ATOM   1500 HG13 VAL A  93      -0.548   3.155  -0.135  1.00 96.33           H  
ATOM   1501  CG2 VAL A  93       1.898   2.293  -0.711  1.00 96.33           C  
ATOM   1502 HG21 VAL A  93       2.593   1.490  -0.954  1.00 96.33           H  
ATOM   1503 HG22 VAL A  93       2.447   3.222  -0.556  1.00 96.33           H  
ATOM   1504 HG23 VAL A  93       1.215   2.414  -1.552  1.00 96.33           H  
ATOM   1505  N   MET A  94       1.048   2.253   3.963  1.00 95.06           N  
ATOM   1506  H   MET A  94       1.463   3.167   3.854  1.00 95.06           H  
ATOM   1507  CA  MET A  94       0.229   2.018   5.143  1.00 95.06           C  
ATOM   1508  HA  MET A  94      -0.377   1.123   4.998  1.00 95.06           H  
ATOM   1509  C   MET A  94      -0.704   3.191   5.344  1.00 95.06           C  
ATOM   1510  CB  MET A  94       1.125   1.798   6.363  1.00 95.06           C  
ATOM   1511  HB2 MET A  94       1.718   0.902   6.181  1.00 95.06           H  
ATOM   1512  HB3 MET A  94       1.790   2.655   6.470  1.00 95.06           H  
ATOM   1513  O   MET A  94      -0.273   4.339   5.246  1.00 95.06           O  
ATOM   1514  CG  MET A  94       0.352   1.612   7.674  1.00 95.06           C  
ATOM   1515  HG2 MET A  94      -0.180   2.532   7.915  1.00 95.06           H  
ATOM   1516  HG3 MET A  94      -0.390   0.826   7.539  1.00 95.06           H  
ATOM   1517  SD  MET A  94       1.398   1.169   9.087  1.00 95.06           S  
ATOM   1518  CE  MET A  94       2.275   2.730   9.336  1.00 95.06           C  
ATOM   1519  HE1 MET A  94       2.913   2.639  10.215  1.00 95.06           H  
ATOM   1520  HE2 MET A  94       1.552   3.531   9.487  1.00 95.06           H  
ATOM   1521  HE3 MET A  94       2.893   2.948   8.465  1.00 95.06           H  
ATOM   1522  N   VAL A  95      -1.952   2.896   5.685  1.00 91.78           N  
ATOM   1523  H   VAL A  95      -2.241   1.929   5.719  1.00 91.78           H  
ATOM   1524  CA  VAL A  95      -2.862   3.886   6.238  1.00 91.78           C  
ATOM   1525  HA  VAL A  95      -2.304   4.817   6.337  1.00 91.78           H  
ATOM   1526  C   VAL A  95      -3.274   3.467   7.639  1.00 91.78           C  
ATOM   1527  CB  VAL A  95      -4.043   4.213   5.317  1.00 91.78           C  
ATOM   1528  HB  VAL A  95      -4.711   3.356   5.231  1.00 91.78           H  
ATOM   1529  O   VAL A  95      -3.765   2.359   7.857  1.00 91.78           O  
ATOM   1530  CG1 VAL A  95      -4.792   5.408   5.940  1.00 91.78           C  
ATOM   1531 HG11 VAL A  95      -4.128   6.026   6.546  1.00 91.78           H  
ATOM   1532 HG12 VAL A  95      -5.606   5.041   6.565  1.00 91.78           H  
ATOM   1533 HG13 VAL A  95      -5.196   6.075   5.178  1.00 91.78           H  
ATOM   1534  CG2 VAL A  95      -3.520   4.586   3.919  1.00 91.78           C  
ATOM   1535 HG21 VAL A  95      -2.765   5.367   4.016  1.00 91.78           H  
ATOM   1536 HG22 VAL A  95      -4.330   4.936   3.278  1.00 91.78           H  
ATOM   1537 HG23 VAL A  95      -3.050   3.727   3.440  1.00 91.78           H  
ATOM   1538  N   LEU A  96      -3.001   4.356   8.592  1.00 90.59           N  
ATOM   1539  H   LEU A  96      -2.575   5.227   8.309  1.00 90.59           H  
ATOM   1540  CA  LEU A  96      -3.225   4.150  10.017  1.00 90.59           C  
ATOM   1541  HA  LEU A  96      -3.986   3.382  10.159  1.00 90.59           H  
ATOM   1542  C   LEU A  96      -3.717   5.445  10.652  1.00 90.59           C  
ATOM   1543  CB  LEU A  96      -1.903   3.686  10.658  1.00 90.59           C  
ATOM   1544  HB2 LEU A  96      -1.114   4.366  10.335  1.00 90.59           H  
ATOM   1545  HB3 LEU A  96      -1.663   2.691  10.284  1.00 90.59           H  
ATOM   1546  O   LEU A  96      -2.979   6.428  10.663  1.00 90.59           O  
ATOM   1547  CG  LEU A  96      -1.911   3.662  12.200  1.00 90.59           C  
ATOM   1548  HG  LEU A  96      -2.199   4.637  12.591  1.00 90.59           H  
ATOM   1549  CD1 LEU A  96      -2.861   2.618  12.776  1.00 90.59           C  
ATOM   1550 HD11 LEU A  96      -2.658   1.637  12.346  1.00 90.59           H  
ATOM   1551 HD12 LEU A  96      -2.766   2.576  13.861  1.00 90.59           H  
ATOM   1552 HD13 LEU A  96      -3.888   2.904  12.554  1.00 90.59           H  
ATOM   1553  CD2 LEU A  96      -0.497   3.392  12.706  1.00 90.59           C  
ATOM   1554 HD21 LEU A  96      -0.506   3.340  13.795  1.00 90.59           H  
ATOM   1555 HD22 LEU A  96       0.158   4.207  12.398  1.00 90.59           H  
ATOM   1556 HD23 LEU A  96      -0.124   2.457  12.290  1.00 90.59           H  
ATOM   1557  N   ASN A  97      -4.915   5.424  11.242  1.00 85.82           N  
ATOM   1558  H   ASN A  97      -5.447   4.566  11.205  1.00 85.82           H  
ATOM   1559  CA  ASN A  97      -5.454   6.504  12.082  1.00 85.82           C  
ATOM   1560  HA  ASN A  97      -6.534   6.369  12.138  1.00 85.82           H  
ATOM   1561  C   ASN A  97      -5.248   7.904  11.471  1.00 85.82           C  
ATOM   1562  CB  ASN A  97      -4.893   6.355  13.513  1.00 85.82           C  
ATOM   1563  HB2 ASN A  97      -3.805   6.426  13.485  1.00 85.82           H  
ATOM   1564  HB3 ASN A  97      -5.275   7.165  14.135  1.00 85.82           H  
ATOM   1565  O   ASN A  97      -4.670   8.787  12.102  1.00 85.82           O  
ATOM   1566  CG  ASN A  97      -5.302   5.044  14.162  1.00 85.82           C  
ATOM   1567  ND2 ASN A  97      -4.584   4.559  15.147  1.00 85.82           N  
ATOM   1568 HD21 ASN A  97      -4.918   3.674  15.501  1.00 85.82           H  
ATOM   1569 HD22 ASN A  97      -3.814   5.069  15.556  1.00 85.82           H  
ATOM   1570  OD1 ASN A  97      -6.271   4.414  13.784  1.00 85.82           O  
ATOM   1571  N   GLY A  98      -5.645   8.067  10.205  1.00 86.08           N  
ATOM   1572  H   GLY A  98      -6.143   7.310   9.759  1.00 86.08           H  
ATOM   1573  CA  GLY A  98      -5.501   9.328   9.478  1.00 86.08           C  
ATOM   1574  HA2 GLY A  98      -5.834  10.152  10.110  1.00 86.08           H  
ATOM   1575  HA3 GLY A  98      -6.130   9.286   8.589  1.00 86.08           H  
ATOM   1576  C   GLY A  98      -4.087   9.669   9.021  1.00 86.08           C  
ATOM   1577  O   GLY A  98      -3.818  10.819   8.709  1.00 86.08           O  
ATOM   1578  N   ARG A  99      -3.162   8.712   8.963  1.00 93.27           N  
ATOM   1579  H   ARG A  99      -3.378   7.806   9.355  1.00 93.27           H  
ATOM   1580  CA  ARG A  99      -1.822   8.929   8.408  1.00 93.27           C  
ATOM   1581  HA  ARG A  99      -1.757   9.933   7.989  1.00 93.27           H  
ATOM   1582  C   ARG A  99      -1.554   7.963   7.276  1.00 93.27           C  
ATOM   1583  CB  ARG A  99      -0.764   8.822   9.509  1.00 93.27           C  
ATOM   1584  HB2 ARG A  99       0.225   8.862   9.053  1.00 93.27           H  
ATOM   1585  HB3 ARG A  99      -0.867   7.870  10.030  1.00 93.27           H  
ATOM   1586  O   ARG A  99      -1.688   6.754   7.449  1.00 93.27           O  
ATOM   1587  CG  ARG A  99      -0.892   9.986  10.501  1.00 93.27           C  
ATOM   1588  HG2 ARG A  99      -1.891  10.025  10.935  1.00 93.27           H  
ATOM   1589  HG3 ARG A  99      -0.710  10.920   9.968  1.00 93.27           H  
ATOM   1590  CD  ARG A  99       0.136   9.856  11.619  1.00 93.27           C  
ATOM   1591  HD2 ARG A  99       0.236  10.828  12.104  1.00 93.27           H  
ATOM   1592  HD3 ARG A  99       1.096   9.590  11.177  1.00 93.27           H  
ATOM   1593  NE  ARG A  99      -0.259   8.851  12.623  1.00 93.27           N  
ATOM   1594  HE  ARG A  99      -1.203   8.498  12.559  1.00 93.27           H  
ATOM   1595  NH1 ARG A  99       1.706   8.939  13.785  1.00 93.27           N  
ATOM   1596 HH11 ARG A  99       2.079   9.521  13.049  1.00 93.27           H  
ATOM   1597 HH12 ARG A  99       2.257   8.743  14.609  1.00 93.27           H  
ATOM   1598  NH2 ARG A  99       0.002   7.703  14.575  1.00 93.27           N  
ATOM   1599 HH21 ARG A  99       0.546   7.454  15.389  1.00 93.27           H  
ATOM   1600 HH22 ARG A  99      -0.966   7.422  14.521  1.00 93.27           H  
ATOM   1601  CZ  ARG A  99       0.482   8.501  13.657  1.00 93.27           C  
ATOM   1602  N   VAL A 100      -1.132   8.502   6.139  1.00 94.99           N  
ATOM   1603  H   VAL A 100      -1.044   9.507   6.109  1.00 94.99           H  
ATOM   1604  CA  VAL A 100      -0.574   7.735   5.027  1.00 94.99           C  
ATOM   1605  HA  VAL A 100      -0.969   6.719   5.044  1.00 94.99           H  
ATOM   1606  C   VAL A 100       0.935   7.696   5.208  1.00 94.99           C  
ATOM   1607  CB  VAL A 100      -0.931   8.366   3.672  1.00 94.99           C  
ATOM   1608  HB  VAL A 100      -0.577   9.397   3.664  1.00 94.99           H  
ATOM   1609  O   VAL A 100       1.579   8.742   5.259  1.00 94.99           O  
ATOM   1610  CG1 VAL A 100      -0.249   7.625   2.518  1.00 94.99           C  
ATOM   1611 HG11 VAL A 100      -0.480   6.561   2.568  1.00 94.99           H  
ATOM   1612 HG12 VAL A 100      -0.586   8.039   1.568  1.00 94.99           H  
ATOM   1613 HG13 VAL A 100       0.830   7.765   2.573  1.00 94.99           H  
ATOM   1614  CG2 VAL A 100      -2.442   8.394   3.427  1.00 94.99           C  
ATOM   1615 HG21 VAL A 100      -2.940   8.881   4.266  1.00 94.99           H  
ATOM   1616 HG22 VAL A 100      -2.655   8.966   2.524  1.00 94.99           H  
ATOM   1617 HG23 VAL A 100      -2.838   7.387   3.303  1.00 94.99           H  
ATOM   1618  N   ARG A 101       1.516   6.499   5.263  1.00 96.67           N  
ATOM   1619  H   ARG A 101       0.916   5.687   5.222  1.00 96.67           H  
ATOM   1620  CA  ARG A 101       2.966   6.296   5.238  1.00 96.67           C  
ATOM   1621  HA  ARG A 101       3.449   7.270   5.166  1.00 96.67           H  
ATOM   1622  C   ARG A 101       3.357   5.519   3.996  1.00 96.67           C  
ATOM   1623  CB  ARG A 101       3.460   5.638   6.532  1.00 96.67           C  
ATOM   1624  HB2 ARG A 101       4.508   5.367   6.405  1.00 96.67           H  
ATOM   1625  HB3 ARG A 101       2.883   4.736   6.735  1.00 96.67           H  
ATOM   1626  O   ARG A 101       2.774   4.477   3.710  1.00 96.67           O  
ATOM   1627  CG  ARG A 101       3.342   6.617   7.712  1.00 96.67           C  
ATOM   1628  HG2 ARG A 101       3.897   7.526   7.481  1.00 96.67           H  
ATOM   1629  HG3 ARG A 101       2.295   6.885   7.855  1.00 96.67           H  
ATOM   1630  CD  ARG A 101       3.870   6.039   9.027  1.00 96.67           C  
ATOM   1631  HD2 ARG A 101       3.310   5.133   9.256  1.00 96.67           H  
ATOM   1632  HD3 ARG A 101       3.683   6.772   9.812  1.00 96.67           H  
ATOM   1633  NE  ARG A 101       5.321   5.762   8.986  1.00 96.67           N  
ATOM   1634  HE  ARG A 101       5.877   6.348   8.379  1.00 96.67           H  
ATOM   1635  NH1 ARG A 101       5.398   4.275  10.728  1.00 96.67           N  
ATOM   1636 HH11 ARG A 101       4.407   4.421  10.856  1.00 96.67           H  
ATOM   1637 HH12 ARG A 101       5.917   3.590  11.259  1.00 96.67           H  
ATOM   1638  NH2 ARG A 101       7.283   4.813   9.682  1.00 96.67           N  
ATOM   1639 HH21 ARG A 101       7.805   5.225   8.923  1.00 96.67           H  
ATOM   1640 HH22 ARG A 101       7.791   4.222  10.325  1.00 96.67           H  
ATOM   1641  CZ  ARG A 101       5.993   4.960   9.789  1.00 96.67           C  
ATOM   1642  N   VAL A 102       4.357   6.012   3.272  1.00 97.27           N  
ATOM   1643  H   VAL A 102       4.781   6.874   3.583  1.00 97.27           H  
ATOM   1644  CA  VAL A 102       4.899   5.342   2.086  1.00 97.27           C  
ATOM   1645  HA  VAL A 102       4.480   4.336   2.045  1.00 97.27           H  
ATOM   1646  C   VAL A 102       6.406   5.222   2.209  1.00 97.27           C  
ATOM   1647  CB  VAL A 102       4.499   6.030   0.768  1.00 97.27           C  
ATOM   1648  HB  VAL A 102       4.935   7.028   0.716  1.00 97.27           H  
ATOM   1649  O   VAL A 102       7.093   6.223   2.375  1.00 97.27           O  
ATOM   1650  CG1 VAL A 102       4.998   5.215  -0.435  1.00 97.27           C  
ATOM   1651 HG11 VAL A 102       6.087   5.236  -0.479  1.00 97.27           H  
ATOM   1652 HG12 VAL A 102       4.658   4.183  -0.355  1.00 97.27           H  
ATOM   1653 HG13 VAL A 102       4.609   5.639  -1.361  1.00 97.27           H  
ATOM   1654  CG2 VAL A 102       2.976   6.159   0.665  1.00 97.27           C  
ATOM   1655 HG21 VAL A 102       2.623   6.917   1.365  1.00 97.27           H  
ATOM   1656 HG22 VAL A 102       2.680   6.454  -0.342  1.00 97.27           H  
ATOM   1657 HG23 VAL A 102       2.505   5.205   0.904  1.00 97.27           H  
ATOM   1658  N   ARG A 103       6.944   4.009   2.092  1.00 97.37           N  
ATOM   1659  H   ARG A 103       6.313   3.232   1.954  1.00 97.37           H  
ATOM   1660  CA  ARG A 103       8.389   3.763   2.076  1.00 97.37           C  
ATOM   1661  HA  ARG A 103       8.909   4.696   2.295  1.00 97.37           H  
ATOM   1662  C   ARG A 103       8.857   3.310   0.704  1.00 97.37           C  
ATOM   1663  CB  ARG A 103       8.769   2.773   3.179  1.00 97.37           C  
ATOM   1664  HB2 ARG A 103       8.215   1.844   3.042  1.00 97.37           H  
ATOM   1665  HB3 ARG A 103       8.495   3.196   4.146  1.00 97.37           H  
ATOM   1666  O   ARG A 103       8.287   2.391   0.114  1.00 97.37           O  
ATOM   1667  CG  ARG A 103      10.271   2.465   3.152  1.00 97.37           C  
ATOM   1668  HG2 ARG A 103      10.843   3.392   3.182  1.00 97.37           H  
ATOM   1669  HG3 ARG A 103      10.516   1.928   2.235  1.00 97.37           H  
ATOM   1670  CD  ARG A 103      10.669   1.593   4.334  1.00 97.37           C  
ATOM   1671  HD2 ARG A 103      10.532   2.166   5.251  1.00 97.37           H  
ATOM   1672  HD3 ARG A 103      10.009   0.727   4.383  1.00 97.37           H  
ATOM   1673  NE  ARG A 103      12.084   1.184   4.216  1.00 97.37           N  
ATOM   1674  HE  ARG A 103      12.768   1.896   4.429  1.00 97.37           H  
ATOM   1675  NH1 ARG A 103      11.743  -0.962   3.460  1.00 97.37           N  
ATOM   1676 HH11 ARG A 103      12.047  -1.925   3.456  1.00 97.37           H  
ATOM   1677 HH12 ARG A 103      10.773  -0.755   3.269  1.00 97.37           H  
ATOM   1678  NH2 ARG A 103      13.792  -0.311   4.010  1.00 97.37           N  
ATOM   1679 HH21 ARG A 103      14.464   0.391   4.284  1.00 97.37           H  
ATOM   1680 HH22 ARG A 103      14.087  -1.250   3.780  1.00 97.37           H  
ATOM   1681  CZ  ARG A 103      12.531  -0.017   3.887  1.00 97.37           C  
ATOM   1682  N   ASN A 104       9.963   3.898   0.259  1.00 97.11           N  
ATOM   1683  H   ASN A 104      10.368   4.636   0.817  1.00 97.11           H  
ATOM   1684  CA  ASN A 104      10.674   3.489  -0.941  1.00 97.11           C  
ATOM   1685  HA  ASN A 104       9.991   2.975  -1.617  1.00 97.11           H  
ATOM   1686  C   ASN A 104      11.830   2.530  -0.607  1.00 97.11           C  
ATOM   1687  CB  ASN A 104      11.177   4.756  -1.637  1.00 97.11           C  
ATOM   1688  HB2 ASN A 104      10.381   5.497  -1.713  1.00 97.11           H  
ATOM   1689  HB3 ASN A 104      11.975   5.200  -1.042  1.00 97.11           H  
ATOM   1690  O   ASN A 104      12.908   2.958  -0.204  1.00 97.11           O  
ATOM   1691  CG  ASN A 104      11.713   4.460  -3.016  1.00 97.11           C  
ATOM   1692  ND2 ASN A 104      12.068   5.477  -3.749  1.00 97.11           N  
ATOM   1693 HD21 ASN A 104      11.872   6.425  -3.461  1.00 97.11           H  
ATOM   1694 HD22 ASN A 104      12.410   5.262  -4.675  1.00 97.11           H  
ATOM   1695  OD1 ASN A 104      11.822   3.323  -3.448  1.00 97.11           O  
ATOM   1696  N   GLY A 105      11.620   1.228  -0.783  1.00 95.26           N  
ATOM   1697  H   GLY A 105      10.729   0.937  -1.160  1.00 95.26           H  
ATOM   1698  CA  GLY A 105      12.668   0.199  -0.719  1.00 95.26           C  
ATOM   1699  HA2 GLY A 105      13.451   0.513  -0.029  1.00 95.26           H  
ATOM   1700  HA3 GLY A 105      12.229  -0.725  -0.343  1.00 95.26           H  
ATOM   1701  C   GLY A 105      13.325  -0.102  -2.075  1.00 95.26           C  
ATOM   1702  O   GLY A 105      14.062  -1.086  -2.197  1.00 95.26           O  
ATOM   1703  N   THR A 106      13.024   0.686  -3.111  1.00 94.42           N  
ATOM   1704  H   THR A 106      12.436   1.492  -2.950  1.00 94.42           H  
ATOM   1705  CA  THR A 106      13.615   0.557  -4.449  1.00 94.42           C  
ATOM   1706  HA  THR A 106      13.863  -0.492  -4.612  1.00 94.42           H  
ATOM   1707  C   THR A 106      14.927   1.341  -4.557  1.00 94.42           C  
ATOM   1708  CB  THR A 106      12.633   0.947  -5.571  1.00 94.42           C  
ATOM   1709  HB  THR A 106      12.977   0.470  -6.489  1.00 94.42           H  
ATOM   1710  O   THR A 106      15.318   2.060  -3.641  1.00 94.42           O  
ATOM   1711  CG2 THR A 106      11.188   0.515  -5.333  1.00 94.42           C  
ATOM   1712 HG21 THR A 106      11.167  -0.547  -5.090  1.00 94.42           H  
ATOM   1713 HG22 THR A 106      10.602   0.678  -6.237  1.00 94.42           H  
ATOM   1714 HG23 THR A 106      10.741   1.085  -4.518  1.00 94.42           H  
ATOM   1715  OG1 THR A 106      12.629   2.325  -5.795  1.00 94.42           O  
ATOM   1716  HG1 THR A 106      12.279   2.750  -5.008  1.00 94.42           H  
ATOM   1717  N   ASP A 107      15.616   1.195  -5.688  1.00 95.11           N  
ATOM   1718  H   ASP A 107      15.221   0.652  -6.442  1.00 95.11           H  
ATOM   1719  CA  ASP A 107      16.821   1.944  -6.056  1.00 95.11           C  
ATOM   1720  HA  ASP A 107      17.350   2.239  -5.149  1.00 95.11           H  
ATOM   1721  C   ASP A 107      16.521   3.237  -6.839  1.00 95.11           C  
ATOM   1722  CB  ASP A 107      17.741   1.006  -6.856  1.00 95.11           C  
ATOM   1723  HB2 ASP A 107      18.667   1.533  -7.083  1.00 95.11           H  
ATOM   1724  HB3 ASP A 107      17.999   0.157  -6.223  1.00 95.11           H  
ATOM   1725  O   ASP A 107      17.438   3.952  -7.242  1.00 95.11           O  
ATOM   1726  CG  ASP A 107      17.141   0.467  -8.172  1.00 95.11           C  
ATOM   1727  OD1 ASP A 107      15.921   0.636  -8.442  1.00 95.11           O  
ATOM   1728  OD2 ASP A 107      17.896  -0.198  -8.907  1.00 95.11           O  
ATOM   1729  N   ARG A 108      15.238   3.550  -7.063  1.00 95.31           N  
ATOM   1730  H   ARG A 108      14.533   2.960  -6.644  1.00 95.31           H  
ATOM   1731  CA  ARG A 108      14.766   4.661  -7.899  1.00 95.31           C  
ATOM   1732  HA  ARG A 108      15.620   5.272  -8.189  1.00 95.31           H  
ATOM   1733  C   ARG A 108      13.792   5.561  -7.140  1.00 95.31           C  
ATOM   1734  CB  ARG A 108      14.108   4.074  -9.154  1.00 95.31           C  
ATOM   1735  HB2 ARG A 108      13.495   4.834  -9.639  1.00 95.31           H  
ATOM   1736  HB3 ARG A 108      13.463   3.241  -8.874  1.00 95.31           H  
ATOM   1737  O   ARG A 108      13.098   5.085  -6.249  1.00 95.31           O  
ATOM   1738  CG  ARG A 108      15.181   3.606 -10.144  1.00 95.31           C  
ATOM   1739  HG2 ARG A 108      15.699   4.488 -10.519  1.00 95.31           H  
ATOM   1740  HG3 ARG A 108      15.920   2.972  -9.653  1.00 95.31           H  
ATOM   1741  CD  ARG A 108      14.574   2.860 -11.333  1.00 95.31           C  
ATOM   1742  HD2 ARG A 108      13.582   3.261 -11.544  1.00 95.31           H  
ATOM   1743  HD3 ARG A 108      15.214   3.036 -12.197  1.00 95.31           H  
ATOM   1744  NE  ARG A 108      14.512   1.410 -11.092  1.00 95.31           N  
ATOM   1745  HE  ARG A 108      14.976   1.073 -10.261  1.00 95.31           H  
ATOM   1746  NH1 ARG A 108      13.359   0.864 -13.007  1.00 95.31           N  
ATOM   1747 HH11 ARG A 108      12.957   0.152 -13.601  1.00 95.31           H  
ATOM   1748 HH12 ARG A 108      13.296   1.847 -13.229  1.00 95.31           H  
ATOM   1749  NH2 ARG A 108      14.065  -0.745 -11.623  1.00 95.31           N  
ATOM   1750 HH21 ARG A 108      14.570  -0.994 -10.785  1.00 95.31           H  
ATOM   1751 HH22 ARG A 108      13.570  -1.448 -12.153  1.00 95.31           H  
ATOM   1752  CZ  ARG A 108      13.979   0.520 -11.907  1.00 95.31           C  
ATOM   1753  N   PRO A 109      13.705   6.863  -7.456  1.00 96.80           N  
ATOM   1754  CA  PRO A 109      12.679   7.716  -6.867  1.00 96.80           C  
ATOM   1755  HA  PRO A 109      12.755   7.695  -5.780  1.00 96.80           H  
ATOM   1756  C   PRO A 109      11.281   7.236  -7.279  1.00 96.80           C  
ATOM   1757  CB  PRO A 109      12.987   9.129  -7.366  1.00 96.80           C  
ATOM   1758  HB2 PRO A 109      12.087   9.733  -7.480  1.00 96.80           H  
ATOM   1759  HB3 PRO A 109      13.683   9.612  -6.680  1.00 96.80           H  
ATOM   1760  O   PRO A 109      11.079   6.776  -8.404  1.00 96.80           O  
ATOM   1761  CG  PRO A 109      13.681   8.881  -8.707  1.00 96.80           C  
ATOM   1762  HG2 PRO A 109      14.343   9.703  -8.978  1.00 96.80           H  
ATOM   1763  HG3 PRO A 109      12.931   8.722  -9.483  1.00 96.80           H  
ATOM   1764  CD  PRO A 109      14.456   7.585  -8.472  1.00 96.80           C  
ATOM   1765  HD2 PRO A 109      15.451   7.813  -8.091  1.00 96.80           H  
ATOM   1766  HD3 PRO A 109      14.527   7.019  -9.401  1.00 96.80           H  
ATOM   1767  N   MET A 110      10.318   7.370  -6.369  1.00 96.65           N  
ATOM   1768  H   MET A 110      10.558   7.756  -5.467  1.00 96.65           H  
ATOM   1769  CA  MET A 110       8.903   7.100  -6.635  1.00 96.65           C  
ATOM   1770  HA  MET A 110       8.794   6.630  -7.612  1.00 96.65           H  
ATOM   1771  C   MET A 110       8.124   8.406  -6.642  1.00 96.65           C  
ATOM   1772  CB  MET A 110       8.297   6.153  -5.591  1.00 96.65           C  
ATOM   1773  HB2 MET A 110       8.278   6.661  -4.627  1.00 96.65           H  
ATOM   1774  HB3 MET A 110       7.274   5.918  -5.882  1.00 96.65           H  
ATOM   1775  O   MET A 110       8.403   9.297  -5.837  1.00 96.65           O  
ATOM   1776  CG  MET A 110       9.085   4.849  -5.463  1.00 96.65           C  
ATOM   1777  HG2 MET A 110       9.225   4.418  -6.454  1.00 96.65           H  
ATOM   1778  HG3 MET A 110      10.081   5.091  -5.092  1.00 96.65           H  
ATOM   1779  SD  MET A 110       8.375   3.584  -4.373  1.00 96.65           S  
ATOM   1780  CE  MET A 110       7.921   4.557  -2.917  1.00 96.65           C  
ATOM   1781  HE1 MET A 110       8.644   5.356  -2.754  1.00 96.65           H  
ATOM   1782  HE2 MET A 110       7.859   3.907  -2.044  1.00 96.65           H  
ATOM   1783  HE3 MET A 110       6.944   5.010  -3.085  1.00 96.65           H  
ATOM   1784  N   ARG A 111       7.113   8.500  -7.503  1.00 97.70           N  
ATOM   1785  H   ARG A 111       6.914   7.696  -8.081  1.00 97.70           H  
ATOM   1786  CA  ARG A 111       6.083   9.536  -7.398  1.00 97.70           C  
ATOM   1787  HA  ARG A 111       6.470  10.398  -6.856  1.00 97.70           H  
ATOM   1788  C   ARG A 111       4.921   8.974  -6.596  1.00 97.70           C  
ATOM   1789  CB  ARG A 111       5.639  10.001  -8.787  1.00 97.70           C  
ATOM   1790  HB2 ARG A 111       5.370   9.138  -9.395  1.00 97.70           H  
ATOM   1791  HB3 ARG A 111       4.761  10.638  -8.680  1.00 97.70           H  
ATOM   1792  O   ARG A 111       4.441   7.890  -6.901  1.00 97.70           O  
ATOM   1793  CG  ARG A 111       6.747  10.798  -9.482  1.00 97.70           C  
ATOM   1794  HG2 ARG A 111       7.636  10.180  -9.604  1.00 97.70           H  
ATOM   1795  HG3 ARG A 111       6.994  11.670  -8.875  1.00 97.70           H  
ATOM   1796  CD  ARG A 111       6.256  11.253 -10.855  1.00 97.70           C  
ATOM   1797  HD2 ARG A 111       6.090  10.372 -11.476  1.00 97.70           H  
ATOM   1798  HD3 ARG A 111       5.309  11.779 -10.734  1.00 97.70           H  
ATOM   1799  NE  ARG A 111       7.231  12.150 -11.497  1.00 97.70           N  
ATOM   1800  HE  ARG A 111       8.018  12.441 -10.934  1.00 97.70           H  
ATOM   1801  NH1 ARG A 111       6.114  12.355 -13.487  1.00 97.70           N  
ATOM   1802 HH11 ARG A 111       5.439  11.681 -13.156  1.00 97.70           H  
ATOM   1803 HH12 ARG A 111       6.013  12.754 -14.409  1.00 97.70           H  
ATOM   1804  NH2 ARG A 111       8.004  13.503 -13.154  1.00 97.70           N  
ATOM   1805 HH21 ARG A 111       8.766  13.791 -12.557  1.00 97.70           H  
ATOM   1806 HH22 ARG A 111       7.880  13.920 -14.066  1.00 97.70           H  
ATOM   1807  CZ  ARG A 111       7.112  12.663 -12.706  1.00 97.70           C  
ATOM   1808  N   VAL A 112       4.492   9.693  -5.571  1.00 97.78           N  
ATOM   1809  H   VAL A 112       4.937  10.581  -5.390  1.00 97.78           H  
ATOM   1810  CA  VAL A 112       3.365   9.310  -4.719  1.00 97.78           C  
ATOM   1811  HA  VAL A 112       2.937   8.373  -5.077  1.00 97.78           H  
ATOM   1812  C   VAL A 112       2.305  10.392  -4.820  1.00 97.78           C  
ATOM   1813  CB  VAL A 112       3.802   9.083  -3.263  1.00 97.78           C  
ATOM   1814  HB  VAL A 112       4.233  10.001  -2.863  1.00 97.78           H  
ATOM   1815  O   VAL A 112       2.585  11.548  -4.516  1.00 97.78           O  
ATOM   1816  CG1 VAL A 112       2.607   8.679  -2.391  1.00 97.78           C  
ATOM   1817 HG11 VAL A 112       2.943   8.475  -1.375  1.00 97.78           H  
ATOM   1818 HG12 VAL A 112       2.125   7.790  -2.798  1.00 97.78           H  
ATOM   1819 HG13 VAL A 112       1.878   9.488  -2.345  1.00 97.78           H  
ATOM   1820  CG2 VAL A 112       4.858   7.975  -3.170  1.00 97.78           C  
ATOM   1821 HG21 VAL A 112       4.458   7.048  -3.582  1.00 97.78           H  
ATOM   1822 HG22 VAL A 112       5.132   7.821  -2.126  1.00 97.78           H  
ATOM   1823 HG23 VAL A 112       5.751   8.253  -3.729  1.00 97.78           H  
ATOM   1824  N   ARG A 113       1.094  10.033  -5.238  1.00 97.42           N  
ATOM   1825  H   ARG A 113       0.942   9.060  -5.461  1.00 97.42           H  
ATOM   1826  CA  ARG A 113      -0.072  10.917  -5.234  1.00 97.42           C  
ATOM   1827  HA  ARG A 113       0.247  11.940  -5.031  1.00 97.42           H  
ATOM   1828  C   ARG A 113      -0.999  10.478  -4.114  1.00 97.42           C  
ATOM   1829  CB  ARG A 113      -0.795  10.911  -6.587  1.00 97.42           C  
ATOM   1830  HB2 ARG A 113      -1.594  11.652  -6.547  1.00 97.42           H  
ATOM   1831  HB3 ARG A 113      -1.252   9.935  -6.745  1.00 97.42           H  
ATOM   1832  O   ARG A 113      -1.382   9.315  -4.069  1.00 97.42           O  
ATOM   1833  CG  ARG A 113       0.128  11.225  -7.772  1.00 97.42           C  
ATOM   1834  HG2 ARG A 113       0.949  10.508  -7.792  1.00 97.42           H  
ATOM   1835  HG3 ARG A 113       0.558  12.221  -7.665  1.00 97.42           H  
ATOM   1836  CD  ARG A 113      -0.601  11.108  -9.113  1.00 97.42           C  
ATOM   1837  HD2 ARG A 113      -0.960  10.083  -9.210  1.00 97.42           H  
ATOM   1838  HD3 ARG A 113       0.139  11.279  -9.895  1.00 97.42           H  
ATOM   1839  NE  ARG A 113      -1.751  12.029  -9.251  1.00 97.42           N  
ATOM   1840  HE  ARG A 113      -2.392  12.077  -8.472  1.00 97.42           H  
ATOM   1841  NH1 ARG A 113      -1.236  12.824 -11.333  1.00 97.42           N  
ATOM   1842 HH11 ARG A 113      -0.650  13.640 -11.237  1.00 97.42           H  
ATOM   1843 HH12 ARG A 113      -0.638  12.013 -11.401  1.00 97.42           H  
ATOM   1844  NH2 ARG A 113      -2.984  13.657 -10.294  1.00 97.42           N  
ATOM   1845 HH21 ARG A 113      -3.062  14.261 -11.099  1.00 97.42           H  
ATOM   1846 HH22 ARG A 113      -3.593  13.754  -9.493  1.00 97.42           H  
ATOM   1847  CZ  ARG A 113      -1.995  12.814 -10.283  1.00 97.42           C  
ATOM   1848  N   VAL A 114      -1.349  11.394  -3.223  1.00 96.51           N  
ATOM   1849  H   VAL A 114      -0.996  12.333  -3.342  1.00 96.51           H  
ATOM   1850  CA  VAL A 114      -2.342  11.163  -2.170  1.00 96.51           C  
ATOM   1851  HA  VAL A 114      -2.643  10.115  -2.170  1.00 96.51           H  
ATOM   1852  C   VAL A 114      -3.562  12.006  -2.500  1.00 96.51           C  
ATOM   1853  CB  VAL A 114      -1.782  11.476  -0.770  1.00 96.51           C  
ATOM   1854  HB  VAL A 114      -1.515  12.531  -0.708  1.00 96.51           H  
ATOM   1855  O   VAL A 114      -3.454  13.232  -2.551  1.00 96.51           O  
ATOM   1856  CG1 VAL A 114      -2.818  11.164   0.317  1.00 96.51           C  
ATOM   1857 HG11 VAL A 114      -3.691  11.806   0.204  1.00 96.51           H  
ATOM   1858 HG12 VAL A 114      -3.134  10.123   0.248  1.00 96.51           H  
ATOM   1859 HG13 VAL A 114      -2.390  11.346   1.303  1.00 96.51           H  
ATOM   1860  CG2 VAL A 114      -0.527  10.641  -0.478  1.00 96.51           C  
ATOM   1861 HG21 VAL A 114      -0.749   9.582  -0.611  1.00 96.51           H  
ATOM   1862 HG22 VAL A 114      -0.198  10.810   0.547  1.00 96.51           H  
ATOM   1863 HG23 VAL A 114       0.280  10.932  -1.151  1.00 96.51           H  
ATOM   1864  N   THR A 115      -4.695  11.357  -2.749  1.00 95.43           N  
ATOM   1865  H   THR A 115      -4.694  10.350  -2.673  1.00 95.43           H  
ATOM   1866  CA  THR A 115      -5.986  12.010  -2.974  1.00 95.43           C  
ATOM   1867  HA  THR A 115      -5.828  13.083  -3.082  1.00 95.43           H  
ATOM   1868  C   THR A 115      -6.877  11.759  -1.769  1.00 95.43           C  
ATOM   1869  CB  THR A 115      -6.668  11.522  -4.258  1.00 95.43           C  
ATOM   1870  HB  THR A 115      -6.864  10.452  -4.180  1.00 95.43           H  
ATOM   1871  O   THR A 115      -7.188  10.611  -1.477  1.00 95.43           O  
ATOM   1872  CG2 THR A 115      -7.981  12.255  -4.535  1.00 95.43           C  
ATOM   1873 HG21 THR A 115      -7.826  13.333  -4.504  1.00 95.43           H  
ATOM   1874 HG22 THR A 115      -8.360  11.971  -5.516  1.00 95.43           H  
ATOM   1875 HG23 THR A 115      -8.724  11.975  -3.788  1.00 95.43           H  
ATOM   1876  OG1 THR A 115      -5.837  11.747  -5.378  1.00 95.43           O  
ATOM   1877  HG1 THR A 115      -5.985  10.990  -5.950  1.00 95.43           H  
ATOM   1878  N   ALA A 116      -7.290  12.809  -1.063  1.00 92.62           N  
ATOM   1879  H   ALA A 116      -7.000  13.735  -1.344  1.00 92.62           H  
ATOM   1880  CA  ALA A 116      -8.210  12.685   0.062  1.00 92.62           C  
ATOM   1881  HA  ALA A 116      -8.898  11.864  -0.143  1.00 92.62           H  
ATOM   1882  C   ALA A 116      -9.035  13.968   0.234  1.00 92.62           C  
ATOM   1883  CB  ALA A 116      -7.421  12.332   1.326  1.00 92.62           C  
ATOM   1884  HB1 ALA A 116      -6.887  13.208   1.696  1.00 92.62           H  
ATOM   1885  HB2 ALA A 116      -6.707  11.536   1.117  1.00 92.62           H  
ATOM   1886  HB3 ALA A 116      -8.119  11.961   2.076  1.00 92.62           H  
ATOM   1887  O   ALA A 116      -8.514  15.079   0.128  1.00 92.62           O  
ATOM   1888  N   GLY A 117     -10.340  13.831   0.487  1.00 88.74           N  
ATOM   1889  H   GLY A 117     -10.716  12.901   0.604  1.00 88.74           H  
ATOM   1890  CA  GLY A 117     -11.241  14.986   0.626  1.00 88.74           C  
ATOM   1891  HA2 GLY A 117     -12.240  14.627   0.877  1.00 88.74           H  
ATOM   1892  HA3 GLY A 117     -10.895  15.625   1.439  1.00 88.74           H  
ATOM   1893  C   GLY A 117     -11.353  15.849  -0.639  1.00 88.74           C  
ATOM   1894  O   GLY A 117     -11.613  17.042  -0.545  1.00 88.74           O  
ATOM   1895  N   GLY A 118     -11.115  15.268  -1.820  1.00 91.00           N  
ATOM   1896  H   GLY A 118     -10.877  14.286  -1.824  1.00 91.00           H  
ATOM   1897  CA  GLY A 118     -11.130  15.980  -3.105  1.00 91.00           C  
ATOM   1898  HA2 GLY A 118     -11.315  15.263  -3.905  1.00 91.00           H  
ATOM   1899  HA3 GLY A 118     -11.944  16.705  -3.102  1.00 91.00           H  
ATOM   1900  C   GLY A 118      -9.839  16.735  -3.444  1.00 91.00           C  
ATOM   1901  O   GLY A 118      -9.715  17.239  -4.558  1.00 91.00           O  
ATOM   1902  N   GLU A 119      -8.861  16.780  -2.537  1.00 92.48           N  
ATOM   1903  H   GLU A 119      -9.008  16.360  -1.631  1.00 92.48           H  
ATOM   1904  CA  GLU A 119      -7.533  17.331  -2.811  1.00 92.48           C  
ATOM   1905  HA  GLU A 119      -7.598  18.048  -3.630  1.00 92.48           H  
ATOM   1906  C   GLU A 119      -6.564  16.221  -3.216  1.00 92.48           C  
ATOM   1907  CB  GLU A 119      -6.970  18.069  -1.588  1.00 92.48           C  
ATOM   1908  HB2 GLU A 119      -6.952  17.394  -0.731  1.00 92.48           H  
ATOM   1909  HB3 GLU A 119      -5.945  18.356  -1.820  1.00 92.48           H  
ATOM   1910  O   GLU A 119      -6.494  15.189  -2.550  1.00 92.48           O  
ATOM   1911  CG  GLU A 119      -7.757  19.333  -1.222  1.00 92.48           C  
ATOM   1912  HG2 GLU A 119      -8.756  19.046  -0.894  1.00 92.48           H  
ATOM   1913  HG3 GLU A 119      -7.855  19.948  -2.116  1.00 92.48           H  
ATOM   1914  CD  GLU A 119      -7.078  20.168  -0.116  1.00 92.48           C  
ATOM   1915  OE1 GLU A 119      -7.660  21.220   0.220  1.00 92.48           O  
ATOM   1916  OE2 GLU A 119      -5.961  19.807   0.360  1.00 92.48           O  
ATOM   1917  N   THR A 120      -5.769  16.453  -4.262  1.00 96.40           N  
ATOM   1918  H   THR A 120      -5.886  17.316  -4.774  1.00 96.40           H  
ATOM   1919  CA  THR A 120      -4.647  15.582  -4.640  1.00 96.40           C  
ATOM   1920  HA  THR A 120      -4.665  14.685  -4.021  1.00 96.40           H  
ATOM   1921  C   THR A 120      -3.329  16.303  -4.400  1.00 96.40           C  
ATOM   1922  CB  THR A 120      -4.729  15.120  -6.102  1.00 96.40           C  
ATOM   1923  HB  THR A 120      -4.699  15.991  -6.755  1.00 96.40           H  
ATOM   1924  O   THR A 120      -3.109  17.395  -4.924  1.00 96.40           O  
ATOM   1925  CG2 THR A 120      -3.587  14.175  -6.484  1.00 96.40           C  
ATOM   1926 HG21 THR A 120      -3.788  13.741  -7.464  1.00 96.40           H  
ATOM   1927 HG22 THR A 120      -2.646  14.723  -6.527  1.00 96.40           H  
ATOM   1928 HG23 THR A 120      -3.506  13.375  -5.748  1.00 96.40           H  
ATOM   1929  OG1 THR A 120      -5.920  14.415  -6.359  1.00 96.40           O  
ATOM   1930  HG1 THR A 120      -5.904  13.591  -5.868  1.00 96.40           H  
ATOM   1931  N   ARG A 121      -2.421  15.672  -3.654  1.00 97.22           N  
ATOM   1932  H   ARG A 121      -2.688  14.789  -3.242  1.00 97.22           H  
ATOM   1933  CA  ARG A 121      -1.045  16.142  -3.447  1.00 97.22           C  
ATOM   1934  HA  ARG A 121      -0.904  17.087  -3.972  1.00 97.22           H  
ATOM   1935  C   ARG A 121      -0.060  15.148  -4.036  1.00 97.22           C  
ATOM   1936  CB  ARG A 121      -0.782  16.381  -1.954  1.00 97.22           C  
ATOM   1937  HB2 ARG A 121       0.259  16.673  -1.820  1.00 97.22           H  
ATOM   1938  HB3 ARG A 121      -0.964  15.458  -1.404  1.00 97.22           H  
ATOM   1939  O   ARG A 121      -0.228  13.942  -3.869  1.00 97.22           O  
ATOM   1940  CG  ARG A 121      -1.687  17.485  -1.396  1.00 97.22           C  
ATOM   1941  HG2 ARG A 121      -1.546  18.400  -1.971  1.00 97.22           H  
ATOM   1942  HG3 ARG A 121      -2.729  17.175  -1.476  1.00 97.22           H  
ATOM   1943  CD  ARG A 121      -1.374  17.760   0.074  1.00 97.22           C  
ATOM   1944  HD2 ARG A 121      -0.362  18.157   0.156  1.00 97.22           H  
ATOM   1945  HD3 ARG A 121      -1.440  16.823   0.627  1.00 97.22           H  
ATOM   1946  NE  ARG A 121      -2.341  18.720   0.627  1.00 97.22           N  
ATOM   1947  HE  ARG A 121      -3.117  18.991   0.040  1.00 97.22           H  
ATOM   1948  NH1 ARG A 121      -1.531  18.814   2.770  1.00 97.22           N  
ATOM   1949 HH11 ARG A 121      -0.855  18.105   2.524  1.00 97.22           H  
ATOM   1950 HH12 ARG A 121      -1.684  19.065   3.737  1.00 97.22           H  
ATOM   1951  NH2 ARG A 121      -3.403  19.935   2.199  1.00 97.22           N  
ATOM   1952 HH21 ARG A 121      -3.541  20.231   3.155  1.00 97.22           H  
ATOM   1953 HH22 ARG A 121      -4.180  20.049   1.564  1.00 97.22           H  
ATOM   1954  CZ  ARG A 121      -2.410  19.160   1.866  1.00 97.22           C  
ATOM   1955  N   GLU A 122       0.965  15.650  -4.716  1.00 97.94           N  
ATOM   1956  H   GLU A 122       1.071  16.653  -4.771  1.00 97.94           H  
ATOM   1957  CA  GLU A 122       2.021  14.829  -5.308  1.00 97.94           C  
ATOM   1958  HA  GLU A 122       1.739  13.779  -5.235  1.00 97.94           H  
ATOM   1959  C   GLU A 122       3.339  15.009  -4.551  1.00 97.94           C  
ATOM   1960  CB  GLU A 122       2.221  15.127  -6.802  1.00 97.94           C  
ATOM   1961  HB2 GLU A 122       2.690  16.105  -6.912  1.00 97.94           H  
ATOM   1962  HB3 GLU A 122       2.908  14.375  -7.188  1.00 97.94           H  
ATOM   1963  O   GLU A 122       3.738  16.123  -4.214  1.00 97.94           O  
ATOM   1964  CG  GLU A 122       0.937  15.102  -7.650  1.00 97.94           C  
ATOM   1965  HG2 GLU A 122       0.385  16.026  -7.477  1.00 97.94           H  
ATOM   1966  HG3 GLU A 122       0.296  14.284  -7.319  1.00 97.94           H  
ATOM   1967  CD  GLU A 122       1.237  14.970  -9.156  1.00 97.94           C  
ATOM   1968  OE1 GLU A 122       0.389  14.399  -9.885  1.00 97.94           O  
ATOM   1969  OE2 GLU A 122       2.317  15.416  -9.597  1.00 97.94           O  
ATOM   1970  N   TYR A 123       4.036  13.902  -4.322  1.00 97.88           N  
ATOM   1971  H   TYR A 123       3.619  13.023  -4.592  1.00 97.88           H  
ATOM   1972  CA  TYR A 123       5.292  13.831  -3.589  1.00 97.88           C  
ATOM   1973  HA  TYR A 123       5.691  14.836  -3.453  1.00 97.88           H  
ATOM   1974  C   TYR A 123       6.307  13.001  -4.373  1.00 97.88           C  
ATOM   1975  CB  TYR A 123       5.044  13.214  -2.206  1.00 97.88           C  
ATOM   1976  HB2 TYR A 123       4.712  12.185  -2.344  1.00 97.88           H  
ATOM   1977  HB3 TYR A 123       5.985  13.183  -1.657  1.00 97.88           H  
ATOM   1978  O   TYR A 123       5.950  12.061  -5.082  1.00 97.88           O  
ATOM   1979  CG  TYR A 123       4.012  13.943  -1.367  1.00 97.88           C  
ATOM   1980  CD1 TYR A 123       4.407  15.002  -0.529  1.00 97.88           C  
ATOM   1981  HD1 TYR A 123       5.445  15.296  -0.481  1.00 97.88           H  
ATOM   1982  CD2 TYR A 123       2.656  13.562  -1.431  1.00 97.88           C  
ATOM   1983  HD2 TYR A 123       2.348  12.756  -2.080  1.00 97.88           H  
ATOM   1984  CE1 TYR A 123       3.451  15.676   0.254  1.00 97.88           C  
ATOM   1985  HE1 TYR A 123       3.760  16.482   0.902  1.00 97.88           H  
ATOM   1986  CE2 TYR A 123       1.697  14.238  -0.655  1.00 97.88           C  
ATOM   1987  HE2 TYR A 123       0.659  13.941  -0.690  1.00 97.88           H  
ATOM   1988  OH  TYR A 123       1.181  15.946   0.956  1.00 97.88           O  
ATOM   1989  HH  TYR A 123       1.628  16.536   1.568  1.00 97.88           H  
ATOM   1990  CZ  TYR A 123       2.094  15.295   0.190  1.00 97.88           C  
ATOM   1991  N   THR A 124       7.592  13.315  -4.215  1.00 97.87           N  
ATOM   1992  H   THR A 124       7.825  14.060  -3.574  1.00 97.87           H  
ATOM   1993  CA  THR A 124       8.685  12.444  -4.664  1.00 97.87           C  
ATOM   1994  HA  THR A 124       8.291  11.655  -5.305  1.00 97.87           H  
ATOM   1995  C   THR A 124       9.324  11.794  -3.445  1.00 97.87           C  
ATOM   1996  CB  THR A 124       9.719  13.213  -5.494  1.00 97.87           C  
ATOM   1997  HB  THR A 124      10.127  14.035  -4.907  1.00 97.87           H  
ATOM   1998  O   THR A 124       9.759  12.496  -2.536  1.00 97.87           O  
ATOM   1999  CG2 THR A 124      10.859  12.318  -5.980  1.00 97.87           C  
ATOM   2000 HG21 THR A 124      11.452  11.968  -5.135  1.00 97.87           H  
ATOM   2001 HG22 THR A 124      11.510  12.890  -6.642  1.00 97.87           H  
ATOM   2002 HG23 THR A 124      10.454  11.463  -6.521  1.00 97.87           H  
ATOM   2003  OG1 THR A 124       9.091  13.730  -6.647  1.00 97.87           O  
ATOM   2004  HG1 THR A 124       8.317  14.218  -6.356  1.00 97.87           H  
ATOM   2005  N   VAL A 125       9.392  10.463  -3.424  1.00 97.74           N  
ATOM   2006  H   VAL A 125       9.017   9.959  -4.215  1.00 97.74           H  
ATOM   2007  CA  VAL A 125      10.000   9.686  -2.334  1.00 97.74           C  
ATOM   2008  HA  VAL A 125      10.246  10.358  -1.512  1.00 97.74           H  
ATOM   2009  C   VAL A 125      11.291   9.065  -2.844  1.00 97.74           C  
ATOM   2010  CB  VAL A 125       9.038   8.624  -1.768  1.00 97.74           C  
ATOM   2011  HB  VAL A 125       8.888   7.831  -2.501  1.00 97.74           H  
ATOM   2012  O   VAL A 125      11.274   8.204  -3.725  1.00 97.74           O  
ATOM   2013  CG1 VAL A 125       9.603   8.010  -0.480  1.00 97.74           C  
ATOM   2014 HG11 VAL A 125      10.586   7.573  -0.657  1.00 97.74           H  
ATOM   2015 HG12 VAL A 125       9.698   8.775   0.291  1.00 97.74           H  
ATOM   2016 HG13 VAL A 125       8.936   7.229  -0.114  1.00 97.74           H  
ATOM   2017  CG2 VAL A 125       7.677   9.244  -1.437  1.00 97.74           C  
ATOM   2018 HG21 VAL A 125       7.159   9.524  -2.354  1.00 97.74           H  
ATOM   2019 HG22 VAL A 125       7.060   8.532  -0.887  1.00 97.74           H  
ATOM   2020 HG23 VAL A 125       7.823  10.143  -0.838  1.00 97.74           H  
ATOM   2021  N   ASN A 126      12.426   9.504  -2.305  1.00 97.97           N  
ATOM   2022  H   ASN A 126      12.369  10.158  -1.537  1.00 97.97           H  
ATOM   2023  CA  ASN A 126      13.743   9.025  -2.721  1.00 97.97           C  
ATOM   2024  HA  ASN A 126      13.749   8.984  -3.810  1.00 97.97           H  
ATOM   2025  C   ASN A 126      14.028   7.605  -2.192  1.00 97.97           C  
ATOM   2026  CB  ASN A 126      14.811  10.033  -2.269  1.00 97.97           C  
ATOM   2027  HB2 ASN A 126      15.805   9.611  -2.412  1.00 97.97           H  
ATOM   2028  HB3 ASN A 126      14.685  10.241  -1.206  1.00 97.97           H  
ATOM   2029  O   ASN A 126      13.455   7.211  -1.172  1.00 97.97           O  
ATOM   2030  CG  ASN A 126      14.750  11.324  -3.063  1.00 97.97           C  
ATOM   2031  ND2 ASN A 126      14.977  12.449  -2.428  1.00 97.97           N  
ATOM   2032 HD21 ASN A 126      15.169  12.454  -1.436  1.00 97.97           H  
ATOM   2033 HD22 ASN A 126      14.909  13.294  -2.976  1.00 97.97           H  
ATOM   2034  OD1 ASN A 126      14.505  11.338  -4.257  1.00 97.97           O  
ATOM   2035  N   PRO A 127      14.917   6.837  -2.844  1.00 97.25           N  
ATOM   2036  CA  PRO A 127      15.354   5.522  -2.369  1.00 97.25           C  
ATOM   2037  HA  PRO A 127      14.566   4.792  -2.555  1.00 97.25           H  
ATOM   2038  C   PRO A 127      15.733   5.517  -0.886  1.00 97.25           C  
ATOM   2039  CB  PRO A 127      16.569   5.180  -3.234  1.00 97.25           C  
ATOM   2040  HB2 PRO A 127      17.469   5.642  -2.827  1.00 97.25           H  
ATOM   2041  HB3 PRO A 127      16.716   4.106  -3.344  1.00 97.25           H  
ATOM   2042  O   PRO A 127      16.466   6.390  -0.424  1.00 97.25           O  
ATOM   2043  CG  PRO A 127      16.219   5.851  -4.554  1.00 97.25           C  
ATOM   2044  HG2 PRO A 127      15.472   5.243  -5.063  1.00 97.25           H  
ATOM   2045  HG3 PRO A 127      17.095   6.017  -5.181  1.00 97.25           H  
ATOM   2046  CD  PRO A 127      15.582   7.158  -4.099  1.00 97.25           C  
ATOM   2047  HD2 PRO A 127      14.880   7.508  -4.855  1.00 97.25           H  
ATOM   2048  HD3 PRO A 127      16.358   7.903  -3.924  1.00 97.25           H  
ATOM   2049  N   GLY A 128      15.228   4.543  -0.131  1.00 94.91           N  
ATOM   2050  H   GLY A 128      14.572   3.896  -0.546  1.00 94.91           H  
ATOM   2051  CA  GLY A 128      15.515   4.380   1.295  1.00 94.91           C  
ATOM   2052  HA2 GLY A 128      16.585   4.511   1.456  1.00 94.91           H  
ATOM   2053  HA3 GLY A 128      15.244   3.366   1.591  1.00 94.91           H  
ATOM   2054  C   GLY A 128      14.785   5.352   2.226  1.00 94.91           C  
ATOM   2055  O   GLY A 128      14.943   5.235   3.440  1.00 94.91           O  
ATOM   2056  N   THR A 129      13.984   6.281   1.695  1.00 96.67           N  
ATOM   2057  H   THR A 129      13.885   6.306   0.690  1.00 96.67           H  
ATOM   2058  CA  THR A 129      13.249   7.277   2.492  1.00 96.67           C  
ATOM   2059  HA  THR A 129      13.688   7.300   3.489  1.00 96.67           H  
ATOM   2060  C   THR A 129      11.780   6.903   2.697  1.00 96.67           C  
ATOM   2061  CB  THR A 129      13.401   8.709   1.945  1.00 96.67           C  
ATOM   2062  HB  THR A 129      12.969   9.396   2.672  1.00 96.67           H  
ATOM   2063  O   THR A 129      11.238   6.002   2.043  1.00 96.67           O  
ATOM   2064  CG2 THR A 129      14.860   9.111   1.733  1.00 96.67           C  
ATOM   2065 HG21 THR A 129      15.421   8.957   2.654  1.00 96.67           H  
ATOM   2066 HG22 THR A 129      14.903  10.167   1.464  1.00 96.67           H  
ATOM   2067 HG23 THR A 129      15.310   8.520   0.935  1.00 96.67           H  
ATOM   2068  OG1 THR A 129      12.733   8.895   0.722  1.00 96.67           O  
ATOM   2069  HG1 THR A 129      13.038   8.218   0.113  1.00 96.67           H  
ATOM   2070  N   GLU A 130      11.146   7.592   3.643  1.00 96.81           N  
ATOM   2071  H   GLU A 130      11.625   8.353   4.104  1.00 96.81           H  
ATOM   2072  CA  GLU A 130       9.733   7.449   3.981  1.00 96.81           C  
ATOM   2073  HA  GLU A 130       9.272   6.744   3.290  1.00 96.81           H  
ATOM   2074  C   GLU A 130       9.023   8.800   3.802  1.00 96.81           C  
ATOM   2075  CB  GLU A 130       9.561   6.880   5.408  1.00 96.81           C  
ATOM   2076  HB2 GLU A 130       8.494   6.758   5.597  1.00 96.81           H  
ATOM   2077  HB3 GLU A 130       9.962   7.590   6.132  1.00 96.81           H  
ATOM   2078  O   GLU A 130       9.582   9.852   4.111  1.00 96.81           O  
ATOM   2079  CG  GLU A 130      10.263   5.516   5.595  1.00 96.81           C  
ATOM   2080  HG2 GLU A 130       9.903   4.846   4.814  1.00 96.81           H  
ATOM   2081  HG3 GLU A 130      11.335   5.644   5.450  1.00 96.81           H  
ATOM   2082  CD  GLU A 130      10.044   4.833   6.962  1.00 96.81           C  
ATOM   2083  OE1 GLU A 130      10.704   3.786   7.213  1.00 96.81           O  
ATOM   2084  OE2 GLU A 130       9.185   5.280   7.754  1.00 96.81           O  
ATOM   2085  N   LEU A 131       7.795   8.758   3.296  1.00 97.37           N  
ATOM   2086  H   LEU A 131       7.426   7.849   3.057  1.00 97.37           H  
ATOM   2087  CA  LEU A 131       6.839   9.858   3.271  1.00 97.37           C  
ATOM   2088  HA  LEU A 131       7.346  10.798   3.492  1.00 97.37           H  
ATOM   2089  C   LEU A 131       5.786   9.598   4.344  1.00 97.37           C  
ATOM   2090  CB  LEU A 131       6.208   9.936   1.870  1.00 97.37           C  
ATOM   2091  HB2 LEU A 131       5.872   8.936   1.598  1.00 97.37           H  
ATOM   2092  HB3 LEU A 131       6.987  10.239   1.170  1.00 97.37           H  
ATOM   2093  O   LEU A 131       5.285   8.479   4.448  1.00 97.37           O  
ATOM   2094  CG  LEU A 131       5.011  10.897   1.731  1.00 97.37           C  
ATOM   2095  HG  LEU A 131       4.268  10.673   2.496  1.00 97.37           H  
ATOM   2096  CD1 LEU A 131       5.434  12.360   1.854  1.00 97.37           C  
ATOM   2097 HD11 LEU A 131       6.183  12.603   1.100  1.00 97.37           H  
ATOM   2098 HD12 LEU A 131       4.564  13.002   1.716  1.00 97.37           H  
ATOM   2099 HD13 LEU A 131       5.838  12.552   2.848  1.00 97.37           H  
ATOM   2100  CD2 LEU A 131       4.348  10.683   0.372  1.00 97.37           C  
ATOM   2101 HD21 LEU A 131       3.960   9.666   0.320  1.00 97.37           H  
ATOM   2102 HD22 LEU A 131       3.514  11.377   0.258  1.00 97.37           H  
ATOM   2103 HD23 LEU A 131       5.071  10.842  -0.428  1.00 97.37           H  
ATOM   2104  N   GLU A 132       5.408  10.641   5.073  1.00 96.93           N  
ATOM   2105  H   GLU A 132       5.856  11.534   4.930  1.00 96.93           H  
ATOM   2106  CA  GLU A 132       4.252  10.643   5.963  1.00 96.93           C  
ATOM   2107  HA  GLU A 132       3.684   9.725   5.812  1.00 96.93           H  
ATOM   2108  C   GLU A 132       3.352  11.824   5.593  1.00 96.93           C  
ATOM   2109  CB  GLU A 132       4.719  10.651   7.427  1.00 96.93           C  
ATOM   2110  HB2 GLU A 132       5.413   9.819   7.542  1.00 96.93           H  
ATOM   2111  HB3 GLU A 132       5.253  11.577   7.642  1.00 96.93           H  
ATOM   2112  O   GLU A 132       3.826  12.951   5.443  1.00 96.93           O  
ATOM   2113  CG  GLU A 132       3.559  10.483   8.427  1.00 96.93           C  
ATOM   2114  HG2 GLU A 132       2.896   9.697   8.066  1.00 96.93           H  
ATOM   2115  HG3 GLU A 132       2.984  11.409   8.456  1.00 96.93           H  
ATOM   2116  CD  GLU A 132       4.022  10.106   9.850  1.00 96.93           C  
ATOM   2117  OE1 GLU A 132       3.289  10.415  10.819  1.00 96.93           O  
ATOM   2118  OE2 GLU A 132       5.044   9.391   9.973  1.00 96.93           O  
ATOM   2119  N   VAL A 133       2.064  11.552   5.396  1.00 95.90           N  
ATOM   2120  H   VAL A 133       1.756  10.596   5.505  1.00 95.90           H  
ATOM   2121  CA  VAL A 133       1.035  12.556   5.113  1.00 95.90           C  
ATOM   2122  HA  VAL A 133       1.464  13.552   5.226  1.00 95.90           H  
ATOM   2123  C   VAL A 133      -0.071  12.394   6.141  1.00 95.90           C  
ATOM   2124  CB  VAL A 133       0.478  12.443   3.679  1.00 95.90           C  
ATOM   2125  HB  VAL A 133      -0.027  11.485   3.558  1.00 95.90           H  
ATOM   2126  O   VAL A 133      -0.665  11.322   6.258  1.00 95.90           O  
ATOM   2127  CG1 VAL A 133      -0.534  13.556   3.378  1.00 95.90           C  
ATOM   2128 HG11 VAL A 133      -0.898  13.460   2.355  1.00 95.90           H  
ATOM   2129 HG12 VAL A 133      -0.068  14.533   3.505  1.00 95.90           H  
ATOM   2130 HG13 VAL A 133      -1.390  13.478   4.048  1.00 95.90           H  
ATOM   2131  CG2 VAL A 133       1.592  12.526   2.629  1.00 95.90           C  
ATOM   2132 HG21 VAL A 133       2.242  11.656   2.723  1.00 95.90           H  
ATOM   2133 HG22 VAL A 133       2.178  13.433   2.776  1.00 95.90           H  
ATOM   2134 HG23 VAL A 133       1.164  12.527   1.627  1.00 95.90           H  
ATOM   2135  N   GLU A 134      -0.338  13.461   6.881  1.00 95.05           N  
ATOM   2136  H   GLU A 134       0.196  14.307   6.743  1.00 95.05           H  
ATOM   2137  CA  GLU A 134      -1.452  13.531   7.819  1.00 95.05           C  
ATOM   2138  HA  GLU A 134      -1.599  12.548   8.264  1.00 95.05           H  
ATOM   2139  C   GLU A 134      -2.737  13.915   7.073  1.00 95.05           C  
ATOM   2140  CB  GLU A 134      -1.085  14.504   8.946  1.00 95.05           C  
ATOM   2141  HB2 GLU A 134      -1.127  15.526   8.569  1.00 95.05           H  
ATOM   2142  HB3 GLU A 134      -0.062  14.291   9.256  1.00 95.05           H  
ATOM   2143  O   GLU A 134      -2.739  14.809   6.223  1.00 95.05           O  
ATOM   2144  CG  GLU A 134      -1.989  14.357  10.177  1.00 95.05           C  
ATOM   2145  HG2 GLU A 134      -3.002  14.658   9.910  1.00 95.05           H  
ATOM   2146  HG3 GLU A 134      -2.011  13.307  10.466  1.00 95.05           H  
ATOM   2147  CD  GLU A 134      -1.499  15.200  11.368  1.00 95.05           C  
ATOM   2148  OE1 GLU A 134      -1.934  14.896  12.501  1.00 95.05           O  
ATOM   2149  OE2 GLU A 134      -0.685  16.128  11.151  1.00 95.05           O  
ATOM   2150  N   LEU A 135      -3.815  13.199   7.376  1.00 92.56           N  
ATOM   2151  H   LEU A 135      -3.730  12.502   8.103  1.00 92.56           H  
ATOM   2152  CA  LEU A 135      -5.149  13.363   6.819  1.00 92.56           C  
ATOM   2153  HA  LEU A 135      -5.115  14.057   5.979  1.00 92.56           H  
ATOM   2154  C   LEU A 135      -6.069  13.941   7.893  1.00 92.56           C  
ATOM   2155  CB  LEU A 135      -5.700  12.008   6.337  1.00 92.56           C  
ATOM   2156  HB2 LEU A 135      -5.844  11.368   7.208  1.00 92.56           H  
ATOM   2157  HB3 LEU A 135      -6.688  12.181   5.911  1.00 92.56           H  
ATOM   2158  O   LEU A 135      -6.102  13.455   9.028  1.00 92.56           O  
ATOM   2159  CG  LEU A 135      -4.854  11.238   5.310  1.00 92.56           C  
ATOM   2160  HG  LEU A 135      -3.889  10.971   5.739  1.00 92.56           H  
ATOM   2161  CD1 LEU A 135      -5.605   9.952   4.959  1.00 92.56           C  
ATOM   2162 HD11 LEU A 135      -6.618  10.194   4.638  1.00 92.56           H  
ATOM   2163 HD12 LEU A 135      -5.100   9.422   4.151  1.00 92.56           H  
ATOM   2164 HD13 LEU A 135      -5.654   9.304   5.835  1.00 92.56           H  
ATOM   2165  CD2 LEU A 135      -4.623  12.039   4.028  1.00 92.56           C  
ATOM   2166 HD21 LEU A 135      -5.580  12.355   3.611  1.00 92.56           H  
ATOM   2167 HD22 LEU A 135      -4.088  11.429   3.300  1.00 92.56           H  
ATOM   2168 HD23 LEU A 135      -4.024  12.922   4.253  1.00 92.56           H  
ATOM   2169  N   SER A 136      -6.875  14.932   7.520  1.00 91.41           N  
ATOM   2170  H   SER A 136      -6.848  15.249   6.562  1.00 91.41           H  
ATOM   2171  CA  SER A 136      -7.941  15.423   8.392  1.00 91.41           C  
ATOM   2172  HA  SER A 136      -7.475  15.705   9.336  1.00 91.41           H  
ATOM   2173  C   SER A 136      -8.977  14.318   8.666  1.00 91.41           C  
ATOM   2174  CB  SER A 136      -8.593  16.681   7.802  1.00 91.41           C  
ATOM   2175  HB2 SER A 136      -7.829  17.305   7.338  1.00 91.41           H  
ATOM   2176  HB3 SER A 136      -9.051  17.252   8.610  1.00 91.41           H  
ATOM   2177  O   SER A 136      -9.077  13.366   7.886  1.00 91.41           O  
ATOM   2178  OG  SER A 136      -9.595  16.373   6.857  1.00 91.41           O  
ATOM   2179  HG  SER A 136     -10.421  16.673   7.243  1.00 91.41           H  
ATOM   2180  N   PRO A 137      -9.777  14.407   9.744  1.00 87.00           N  
ATOM   2181  CA  PRO A 137     -10.841  13.440  10.030  1.00 87.00           C  
ATOM   2182  HA  PRO A 137     -10.389  12.495  10.332  1.00 87.00           H  
ATOM   2183  C   PRO A 137     -11.784  13.182   8.843  1.00 87.00           C  
ATOM   2184  CB  PRO A 137     -11.593  14.027  11.226  1.00 87.00           C  
ATOM   2185  HB2 PRO A 137     -12.373  14.708  10.887  1.00 87.00           H  
ATOM   2186  HB3 PRO A 137     -12.016  13.246  11.859  1.00 87.00           H  
ATOM   2187  O   PRO A 137     -12.172  12.042   8.595  1.00 87.00           O  
ATOM   2188  CG  PRO A 137     -10.511  14.823  11.955  1.00 87.00           C  
ATOM   2189  HG2 PRO A 137      -9.891  14.148  12.545  1.00 87.00           H  
ATOM   2190  HG3 PRO A 137     -10.937  15.607  12.581  1.00 87.00           H  
ATOM   2191  CD  PRO A 137      -9.695  15.400  10.803  1.00 87.00           C  
ATOM   2192  HD2 PRO A 137     -10.149  16.331  10.463  1.00 87.00           H  
ATOM   2193  HD3 PRO A 137      -8.668  15.570  11.126  1.00 87.00           H  
ATOM   2194  N   GLU A 138     -12.100  14.214   8.059  1.00 86.52           N  
ATOM   2195  H   GLU A 138     -11.749  15.129   8.304  1.00 86.52           H  
ATOM   2196  CA  GLU A 138     -12.957  14.122   6.871  1.00 86.52           C  
ATOM   2197  HA  GLU A 138     -13.866  13.581   7.135  1.00 86.52           H  
ATOM   2198  C   GLU A 138     -12.291  13.355   5.714  1.00 86.52           C  
ATOM   2199  CB  GLU A 138     -13.353  15.529   6.382  1.00 86.52           C  
ATOM   2200  HB2 GLU A 138     -14.079  15.400   5.580  1.00 86.52           H  
ATOM   2201  HB3 GLU A 138     -12.486  16.024   5.945  1.00 86.52           H  
ATOM   2202  O   GLU A 138     -12.971  12.800   4.850  1.00 86.52           O  
ATOM   2203  CG  GLU A 138     -13.997  16.447   7.441  1.00 86.52           C  
ATOM   2204  HG2 GLU A 138     -14.505  17.255   6.915  1.00 86.52           H  
ATOM   2205  HG3 GLU A 138     -14.756  15.878   7.979  1.00 86.52           H  
ATOM   2206  CD  GLU A 138     -13.006  17.076   8.439  1.00 86.52           C  
ATOM   2207  OE1 GLU A 138     -13.479  17.596   9.470  1.00 86.52           O  
ATOM   2208  OE2 GLU A 138     -11.774  16.995   8.197  1.00 86.52           O  
ATOM   2209  N   GLN A 139     -10.958  13.309   5.695  1.00 88.62           N  
ATOM   2210  H   GLN A 139     -10.464  13.761   6.451  1.00 88.62           H  
ATOM   2211  CA  GLN A 139     -10.151  12.674   4.655  1.00 88.62           C  
ATOM   2212  HA  GLN A 139     -10.666  12.760   3.698  1.00 88.62           H  
ATOM   2213  C   GLN A 139      -9.915  11.174   4.896  1.00 88.62           C  
ATOM   2214  CB  GLN A 139      -8.819  13.435   4.564  1.00 88.62           C  
ATOM   2215  HB2 GLN A 139      -8.088  12.842   4.015  1.00 88.62           H  
ATOM   2216  HB3 GLN A 139      -8.416  13.587   5.565  1.00 88.62           H  
ATOM   2217  O   GLN A 139      -9.669  10.443   3.937  1.00 88.62           O  
ATOM   2218  CG  GLN A 139      -8.966  14.802   3.885  1.00 88.62           C  
ATOM   2219  HG2 GLN A 139      -9.701  15.410   4.414  1.00 88.62           H  
ATOM   2220  HG3 GLN A 139      -9.332  14.646   2.870  1.00 88.62           H  
ATOM   2221  CD  GLN A 139      -7.654  15.577   3.827  1.00 88.62           C  
ATOM   2222  NE2 GLN A 139      -7.411  16.315   2.766  1.00 88.62           N  
ATOM   2223 HE21 GLN A 139      -6.559  16.856   2.769  1.00 88.62           H  
ATOM   2224 HE22 GLN A 139      -8.036  16.314   1.972  1.00 88.62           H  
ATOM   2225  OE1 GLN A 139      -6.812  15.519   4.710  1.00 88.62           O  
ATOM   2226  N   GLN A 140     -10.000  10.696   6.144  1.00 85.30           N  
ATOM   2227  H   GLN A 140     -10.240  11.346   6.878  1.00 85.30           H  
ATOM   2228  CA  GLN A 140      -9.527   9.353   6.528  1.00 85.30           C  
ATOM   2229  HA  GLN A 140      -8.486   9.266   6.217  1.00 85.30           H  
ATOM   2230  C   GLN A 140     -10.284   8.205   5.842  1.00 85.30           C  
ATOM   2231  CB  GLN A 140      -9.578   9.165   8.057  1.00 85.30           C  
ATOM   2232  HB2 GLN A 140     -10.616   9.097   8.384  1.00 85.30           H  
ATOM   2233  HB3 GLN A 140      -9.076   8.230   8.304  1.00 85.30           H  
ATOM   2234  O   GLN A 140      -9.681   7.181   5.538  1.00 85.30           O  
ATOM   2235  CG  GLN A 140      -8.895  10.314   8.809  1.00 85.30           C  
ATOM   2236  HG2 GLN A 140      -7.937  10.549   8.347  1.00 85.30           H  
ATOM   2237  HG3 GLN A 140      -9.544  11.185   8.717  1.00 85.30           H  
ATOM   2238  CD  GLN A 140      -8.695  10.092  10.303  1.00 85.30           C  
ATOM   2239  NE2 GLN A 140      -8.056  11.026  10.973  1.00 85.30           N  
ATOM   2240 HE21 GLN A 140      -7.890  10.847  11.953  1.00 85.30           H  
ATOM   2241 HE22 GLN A 140      -7.671  11.827  10.493  1.00 85.30           H  
ATOM   2242  OE1 GLN A 140      -9.079   9.096  10.892  1.00 85.30           O  
ATOM   2243  N   ASN A 141     -11.576   8.386   5.556  1.00 80.17           N  
ATOM   2244  H   ASN A 141     -12.002   9.256   5.840  1.00 80.17           H  
ATOM   2245  CA  ASN A 141     -12.435   7.324   5.013  1.00 80.17           C  
ATOM   2246  HA  ASN A 141     -12.089   6.361   5.389  1.00 80.17           H  
ATOM   2247  C   ASN A 141     -12.411   7.212   3.480  1.00 80.17           C  
ATOM   2248  CB  ASN A 141     -13.869   7.543   5.522  1.00 80.17           C  
ATOM   2249  HB2 ASN A 141     -14.521   6.783   5.091  1.00 80.17           H  
ATOM   2250  HB3 ASN A 141     -14.226   8.521   5.197  1.00 80.17           H  
ATOM   2251  O   ASN A 141     -13.005   6.292   2.938  1.00 80.17           O  
ATOM   2252  CG  ASN A 141     -13.980   7.424   7.030  1.00 80.17           C  
ATOM   2253  ND2 ASN A 141     -14.788   8.247   7.656  1.00 80.17           N  
ATOM   2254 HD21 ASN A 141     -14.800   8.153   8.662  1.00 80.17           H  
ATOM   2255 HD22 ASN A 141     -15.322   8.938   7.149  1.00 80.17           H  
ATOM   2256  OD1 ASN A 141     -13.337   6.622   7.679  1.00 80.17           O  
ATOM   2257  N   ASN A 142     -11.778   8.154   2.774  1.00 86.03           N  
ATOM   2258  H   ASN A 142     -11.253   8.854   3.279  1.00 86.03           H  
ATOM   2259  CA  ASN A 142     -11.801   8.219   1.306  1.00 86.03           C  
ATOM   2260  HA  ASN A 142     -12.061   7.239   0.907  1.00 86.03           H  
ATOM   2261  C   ASN A 142     -10.417   8.552   0.734  1.00 86.03           C  
ATOM   2262  CB  ASN A 142     -12.871   9.227   0.849  1.00 86.03           C  
ATOM   2263  HB2 ASN A 142     -12.823   9.335  -0.235  1.00 86.03           H  
ATOM   2264  HB3 ASN A 142     -12.669  10.199   1.299  1.00 86.03           H  
ATOM   2265  O   ASN A 142     -10.301   9.288  -0.250  1.00 86.03           O  
ATOM   2266  CG  ASN A 142     -14.284   8.787   1.167  1.00 86.03           C  
ATOM   2267  ND2 ASN A 142     -15.035   9.585   1.890  1.00 86.03           N  
ATOM   2268 HD21 ASN A 142     -14.654  10.426   2.298  1.00 86.03           H  
ATOM   2269 HD22 ASN A 142     -15.955   9.221   2.098  1.00 86.03           H  
ATOM   2270  OD1 ASN A 142     -14.764   7.761   0.731  1.00 86.03           O  
ATOM   2271  N   ALA A 143      -9.358   8.081   1.392  1.00 90.89           N  
ATOM   2272  H   ALA A 143      -9.506   7.469   2.182  1.00 90.89           H  
ATOM   2273  CA  ALA A 143      -8.002   8.304   0.923  1.00 90.89           C  
ATOM   2274  HA  ALA A 143      -7.955   9.303   0.490  1.00 90.89           H  
ATOM   2275  C   ALA A 143      -7.630   7.296  -0.172  1.00 90.89           C  
ATOM   2276  CB  ALA A 143      -7.031   8.291   2.103  1.00 90.89           C  
ATOM   2277  HB1 ALA A 143      -6.040   8.594   1.765  1.00 90.89           H  
ATOM   2278  HB2 ALA A 143      -7.384   8.987   2.864  1.00 90.89           H  
ATOM   2279  HB3 ALA A 143      -6.972   7.288   2.526  1.00 90.89           H  
ATOM   2280  O   ALA A 143      -7.820   6.087  -0.036  1.00 90.89           O  
ATOM   2281  N   GLU A 144      -7.037   7.805  -1.243  1.00 94.24           N  
ATOM   2282  H   GLU A 144      -6.980   8.811  -1.314  1.00 94.24           H  
ATOM   2283  CA  GLU A 144      -6.391   7.030  -2.292  1.00 94.24           C  
ATOM   2284  HA  GLU A 144      -6.486   5.968  -2.065  1.00 94.24           H  
ATOM   2285  C   GLU A 144      -4.905   7.391  -2.328  1.00 94.24           C  
ATOM   2286  CB  GLU A 144      -7.084   7.283  -3.638  1.00 94.24           C  
ATOM   2287  HB2 GLU A 144      -6.949   8.330  -3.911  1.00 94.24           H  
ATOM   2288  HB3 GLU A 144      -8.150   7.086  -3.529  1.00 94.24           H  
ATOM   2289  O   GLU A 144      -4.531   8.566  -2.321  1.00 94.24           O  
ATOM   2290  CG  GLU A 144      -6.528   6.398  -4.765  1.00 94.24           C  
ATOM   2291  HG2 GLU A 144      -6.785   5.359  -4.562  1.00 94.24           H  
ATOM   2292  HG3 GLU A 144      -5.441   6.474  -4.781  1.00 94.24           H  
ATOM   2293  CD  GLU A 144      -7.062   6.799  -6.149  1.00 94.24           C  
ATOM   2294  OE1 GLU A 144      -6.268   6.715  -7.120  1.00 94.24           O  
ATOM   2295  OE2 GLU A 144      -8.249   7.173  -6.251  1.00 94.24           O  
ATOM   2296  N   VAL A 145      -4.049   6.376  -2.378  1.00 95.94           N  
ATOM   2297  H   VAL A 145      -4.432   5.442  -2.366  1.00 95.94           H  
ATOM   2298  CA  VAL A 145      -2.601   6.513  -2.502  1.00 95.94           C  
ATOM   2299  HA  VAL A 145      -2.344   7.570  -2.573  1.00 95.94           H  
ATOM   2300  C   VAL A 145      -2.164   5.821  -3.779  1.00 95.94           C  
ATOM   2301  CB  VAL A 145      -1.862   5.934  -1.285  1.00 95.94           C  
ATOM   2302  HB  VAL A 145      -1.972   4.849  -1.274  1.00 95.94           H  
ATOM   2303  O   VAL A 145      -2.290   4.609  -3.921  1.00 95.94           O  
ATOM   2304  CG1 VAL A 145      -0.365   6.267  -1.360  1.00 95.94           C  
ATOM   2305 HG11 VAL A 145       0.079   5.794  -2.235  1.00 95.94           H  
ATOM   2306 HG12 VAL A 145       0.139   5.893  -0.469  1.00 95.94           H  
ATOM   2307 HG13 VAL A 145      -0.226   7.346  -1.424  1.00 95.94           H  
ATOM   2308  CG2 VAL A 145      -2.424   6.471   0.036  1.00 95.94           C  
ATOM   2309 HG21 VAL A 145      -2.352   7.558   0.062  1.00 95.94           H  
ATOM   2310 HG22 VAL A 145      -1.879   6.029   0.870  1.00 95.94           H  
ATOM   2311 HG23 VAL A 145      -3.470   6.184   0.146  1.00 95.94           H  
ATOM   2312  N   GLU A 146      -1.616   6.581  -4.711  1.00 96.98           N  
ATOM   2313  H   GLU A 146      -1.557   7.575  -4.539  1.00 96.98           H  
ATOM   2314  CA  GLU A 146      -1.082   6.073  -5.965  1.00 96.98           C  
ATOM   2315  HA  GLU A 146      -1.326   5.015  -6.065  1.00 96.98           H  
ATOM   2316  C   GLU A 146       0.440   6.219  -5.965  1.00 96.98           C  
ATOM   2317  CB  GLU A 146      -1.768   6.803  -7.119  1.00 96.98           C  
ATOM   2318  HB2 GLU A 146      -1.478   7.854  -7.106  1.00 96.98           H  
ATOM   2319  HB3 GLU A 146      -2.848   6.736  -6.987  1.00 96.98           H  
ATOM   2320  O   GLU A 146       0.968   7.319  -5.825  1.00 96.98           O  
ATOM   2321  CG  GLU A 146      -1.414   6.208  -8.476  1.00 96.98           C  
ATOM   2322  HG2 GLU A 146      -0.338   6.265  -8.637  1.00 96.98           H  
ATOM   2323  HG3 GLU A 146      -1.704   5.157  -8.497  1.00 96.98           H  
ATOM   2324  CD  GLU A 146      -2.142   6.974  -9.580  1.00 96.98           C  
ATOM   2325  OE1 GLU A 146      -1.593   7.990 -10.067  1.00 96.98           O  
ATOM   2326  OE2 GLU A 146      -3.143   6.458 -10.143  1.00 96.98           O  
ATOM   2327  N   VAL A 147       1.156   5.109  -6.110  1.00 96.62           N  
ATOM   2328  H   VAL A 147       0.653   4.238  -6.203  1.00 96.62           H  
ATOM   2329  CA  VAL A 147       2.617   5.054  -6.159  1.00 96.62           C  
ATOM   2330  HA  VAL A 147       3.018   6.046  -5.954  1.00 96.62           H  
ATOM   2331  C   VAL A 147       3.051   4.643  -7.558  1.00 96.62           C  
ATOM   2332  CB  VAL A 147       3.190   4.096  -5.098  1.00 96.62           C  
ATOM   2333  HB  VAL A 147       2.904   3.071  -5.333  1.00 96.62           H  
ATOM   2334  O   VAL A 147       2.670   3.585  -8.052  1.00 96.62           O  
ATOM   2335  CG1 VAL A 147       4.723   4.174  -5.085  1.00 96.62           C  
ATOM   2336 HG11 VAL A 147       5.121   3.559  -4.278  1.00 96.62           H  
ATOM   2337 HG12 VAL A 147       5.044   5.205  -4.940  1.00 96.62           H  
ATOM   2338 HG13 VAL A 147       5.126   3.803  -6.027  1.00 96.62           H  
ATOM   2339  CG2 VAL A 147       2.668   4.417  -3.690  1.00 96.62           C  
ATOM   2340 HG21 VAL A 147       1.600   4.207  -3.637  1.00 96.62           H  
ATOM   2341 HG22 VAL A 147       3.175   3.793  -2.954  1.00 96.62           H  
ATOM   2342 HG23 VAL A 147       2.832   5.469  -3.455  1.00 96.62           H  
ATOM   2343  N   GLU A 148       3.881   5.459  -8.191  1.00 96.34           N  
ATOM   2344  H   GLU A 148       4.126   6.329  -7.741  1.00 96.34           H  
ATOM   2345  CA  GLU A 148       4.464   5.194  -9.501  1.00 96.34           C  
ATOM   2346  HA  GLU A 148       4.070   4.253  -9.886  1.00 96.34           H  
ATOM   2347  C   GLU A 148       5.984   5.055  -9.382  1.00 96.34           C  
ATOM   2348  CB  GLU A 148       4.035   6.293 -10.482  1.00 96.34           C  
ATOM   2349  HB2 GLU A 148       4.470   7.243 -10.173  1.00 96.34           H  
ATOM   2350  HB3 GLU A 148       2.949   6.378 -10.439  1.00 96.34           H  
ATOM   2351  O   GLU A 148       6.673   5.947  -8.873  1.00 96.34           O  
ATOM   2352  CG  GLU A 148       4.450   5.991 -11.930  1.00 96.34           C  
ATOM   2353  HG2 GLU A 148       5.534   5.884 -11.972  1.00 96.34           H  
ATOM   2354  HG3 GLU A 148       4.003   5.046 -12.235  1.00 96.34           H  
ATOM   2355  CD  GLU A 148       4.007   7.095 -12.905  1.00 96.34           C  
ATOM   2356  OE1 GLU A 148       4.747   7.349 -13.882  1.00 96.34           O  
ATOM   2357  OE2 GLU A 148       2.920   7.680 -12.695  1.00 96.34           O  
ATOM   2358  N   VAL A 149       6.512   3.930  -9.868  1.00 93.62           N  
ATOM   2359  H   VAL A 149       5.884   3.255 -10.281  1.00 93.62           H  
ATOM   2360  CA  VAL A 149       7.949   3.660  -9.957  1.00 93.62           C  
ATOM   2361  HA  VAL A 149       8.469   4.616  -9.907  1.00 93.62           H  
ATOM   2362  C   VAL A 149       8.280   3.030 -11.308  1.00 93.62           C  
ATOM   2363  CB  VAL A 149       8.444   2.832  -8.757  1.00 93.62           C  
ATOM   2364  HB  VAL A 149       8.127   3.358  -7.857  1.00 93.62           H  
ATOM   2365  O   VAL A 149       7.842   1.930 -11.648  1.00 93.62           O  
ATOM   2366  CG1 VAL A 149       7.879   1.414  -8.651  1.00 93.62           C  
ATOM   2367 HG11 VAL A 149       8.177   0.799  -9.499  1.00 93.62           H  
ATOM   2368 HG12 VAL A 149       6.791   1.457  -8.586  1.00 93.62           H  
ATOM   2369 HG13 VAL A 149       8.284   0.953  -7.750  1.00 93.62           H  
ATOM   2370  CG2 VAL A 149       9.977   2.760  -8.748  1.00 93.62           C  
ATOM   2371 HG21 VAL A 149      10.338   2.166  -9.587  1.00 93.62           H  
ATOM   2372 HG22 VAL A 149      10.315   2.305  -7.816  1.00 93.62           H  
ATOM   2373 HG23 VAL A 149      10.395   3.765  -8.798  1.00 93.62           H  
ATOM   2374  N   GLY A 150       9.055   3.746 -12.124  1.00 90.68           N  
ATOM   2375  H   GLY A 150       9.298   4.686 -11.846  1.00 90.68           H  
ATOM   2376  CA  GLY A 150       9.345   3.318 -13.493  1.00 90.68           C  
ATOM   2377  HA2 GLY A 150       9.902   2.381 -13.466  1.00 90.68           H  
ATOM   2378  HA3 GLY A 150       9.951   4.074 -13.991  1.00 90.68           H  
ATOM   2379  C   GLY A 150       8.064   3.122 -14.313  1.00 90.68           C  
ATOM   2380  O   GLY A 150       7.309   4.064 -14.512  1.00 90.68           O  
ATOM   2381  N   ASN A 151       7.824   1.896 -14.786  1.00 90.77           N  
ATOM   2382  H   ASN A 151       8.435   1.148 -14.492  1.00 90.77           H  
ATOM   2383  CA  ASN A 151       6.648   1.548 -15.597  1.00 90.77           C  
ATOM   2384  HA  ASN A 151       6.258   2.457 -16.055  1.00 90.77           H  
ATOM   2385  C   ASN A 151       5.483   0.957 -14.784  1.00 90.77           C  
ATOM   2386  CB  ASN A 151       7.088   0.591 -16.719  1.00 90.77           C  
ATOM   2387  HB2 ASN A 151       7.603  -0.264 -16.281  1.00 90.77           H  
ATOM   2388  HB3 ASN A 151       6.212   0.218 -17.248  1.00 90.77           H  
ATOM   2389  O   ASN A 151       4.475   0.561 -15.383  1.00 90.77           O  
ATOM   2390  CG  ASN A 151       7.975   1.259 -17.750  1.00 90.77           C  
ATOM   2391  ND2 ASN A 151       8.871   0.523 -18.362  1.00 90.77           N  
ATOM   2392 HD21 ASN A 151       8.957  -0.464 -18.165  1.00 90.77           H  
ATOM   2393 HD22 ASN A 151       9.423   0.999 -19.061  1.00 90.77           H  
ATOM   2394  OD1 ASN A 151       7.863   2.431 -18.051  1.00 90.77           O  
ATOM   2395  N   ASN A 152       5.631   0.872 -13.459  1.00 91.68           N  
ATOM   2396  H   ASN A 152       6.442   1.293 -13.029  1.00 91.68           H  
ATOM   2397  CA  ASN A 152       4.682   0.234 -12.556  1.00 91.68           C  
ATOM   2398  HA  ASN A 152       3.952  -0.329 -13.137  1.00 91.68           H  
ATOM   2399  C   ASN A 152       3.929   1.294 -11.754  1.00 91.68           C  
ATOM   2400  CB  ASN A 152       5.423  -0.764 -11.647  1.00 91.68           C  
ATOM   2401  HB2 ASN A 152       6.173  -0.233 -11.060  1.00 91.68           H  
ATOM   2402  HB3 ASN A 152       4.713  -1.228 -10.963  1.00 91.68           H  
ATOM   2403  O   ASN A 152       4.527   2.226 -11.214  1.00 91.68           O  
ATOM   2404  CG  ASN A 152       6.098  -1.873 -12.434  1.00 91.68           C  
ATOM   2405  ND2 ASN A 152       7.212  -2.394 -11.982  1.00 91.68           N  
ATOM   2406 HD21 ASN A 152       7.571  -3.190 -12.489  1.00 91.68           H  
ATOM   2407 HD22 ASN A 152       7.486  -2.321 -11.013  1.00 91.68           H  
ATOM   2408  OD1 ASN A 152       5.653  -2.273 -13.498  1.00 91.68           O  
ATOM   2409  N   LYS A 153       2.612   1.120 -11.669  1.00 95.39           N  
ATOM   2410  H   LYS A 153       2.208   0.335 -12.159  1.00 95.39           H  
ATOM   2411  CA  LYS A 153       1.704   1.955 -10.890  1.00 95.39           C  
ATOM   2412  HA  LYS A 153       2.285   2.681 -10.321  1.00 95.39           H  
ATOM   2413  C   LYS A 153       0.940   1.082  -9.904  1.00 95.39           C  
ATOM   2414  CB  LYS A 153       0.781   2.715 -11.848  1.00 95.39           C  
ATOM   2415  HB2 LYS A 153       1.388   3.181 -12.625  1.00 95.39           H  
ATOM   2416  HB3 LYS A 153       0.091   2.012 -12.313  1.00 95.39           H  
ATOM   2417  O   LYS A 153       0.372   0.062 -10.288  1.00 95.39           O  
ATOM   2418  CG  LYS A 153      -0.008   3.815 -11.132  1.00 95.39           C  
ATOM   2419  HG2 LYS A 153      -0.580   3.388 -10.308  1.00 95.39           H  
ATOM   2420  HG3 LYS A 153       0.701   4.530 -10.716  1.00 95.39           H  
ATOM   2421  CD  LYS A 153      -0.982   4.518 -12.094  1.00 95.39           C  
ATOM   2422  HD2 LYS A 153      -1.998   4.339 -11.742  1.00 95.39           H  
ATOM   2423  HD3 LYS A 153      -0.890   4.124 -13.106  1.00 95.39           H  
ATOM   2424  CE  LYS A 153      -0.692   6.019 -12.114  1.00 95.39           C  
ATOM   2425  HE2 LYS A 153       0.146   6.235 -12.776  1.00 95.39           H  
ATOM   2426  HE3 LYS A 153      -0.371   6.317 -11.116  1.00 95.39           H  
ATOM   2427  NZ  LYS A 153      -1.880   6.822 -12.475  1.00 95.39           N  
ATOM   2428  HZ1 LYS A 153      -1.700   7.770 -12.177  1.00 95.39           H  
ATOM   2429  HZ2 LYS A 153      -2.159   6.754 -13.444  1.00 95.39           H  
ATOM   2430  HZ3 LYS A 153      -2.622   6.575 -11.836  1.00 95.39           H  
ATOM   2431  N   TYR A 154       0.913   1.503  -8.653  1.00 94.94           N  
ATOM   2432  H   TYR A 154       1.421   2.346  -8.429  1.00 94.94           H  
ATOM   2433  CA  TYR A 154       0.285   0.809  -7.542  1.00 94.94           C  
ATOM   2434  HA  TYR A 154      -0.215  -0.097  -7.882  1.00 94.94           H  
ATOM   2435  C   TYR A 154      -0.731   1.751  -6.915  1.00 94.94           C  
ATOM   2436  CB  TYR A 154       1.376   0.416  -6.543  1.00 94.94           C  
ATOM   2437  HB2 TYR A 154       1.879   1.318  -6.194  1.00 94.94           H  
ATOM   2438  HB3 TYR A 154       0.914  -0.043  -5.669  1.00 94.94           H  
ATOM   2439  O   TYR A 154      -0.354   2.819  -6.447  1.00 94.94           O  
ATOM   2440  CG  TYR A 154       2.412  -0.527  -7.115  1.00 94.94           C  
ATOM   2441  CD1 TYR A 154       2.128  -1.900  -7.208  1.00 94.94           C  
ATOM   2442  HD1 TYR A 154       1.182  -2.282  -6.855  1.00 94.94           H  
ATOM   2443  CD2 TYR A 154       3.646  -0.028  -7.580  1.00 94.94           C  
ATOM   2444  HD2 TYR A 154       3.853   1.031  -7.526  1.00 94.94           H  
ATOM   2445  CE1 TYR A 154       3.085  -2.776  -7.750  1.00 94.94           C  
ATOM   2446  HE1 TYR A 154       2.890  -3.837  -7.797  1.00 94.94           H  
ATOM   2447  CE2 TYR A 154       4.612  -0.909  -8.112  1.00 94.94           C  
ATOM   2448  HE2 TYR A 154       5.566  -0.538  -8.459  1.00 94.94           H  
ATOM   2449  OH  TYR A 154       5.227  -3.201  -8.670  1.00 94.94           O  
ATOM   2450  HH  TYR A 154       6.120  -2.919  -8.882  1.00 94.94           H  
ATOM   2451  CZ  TYR A 154       4.334  -2.292  -8.190  1.00 94.94           C  
ATOM   2452  N   ARG A 155      -2.009   1.386  -6.917  1.00 95.10           N  
ATOM   2453  H   ARG A 155      -2.255   0.491  -7.314  1.00 95.10           H  
ATOM   2454  CA  ARG A 155      -3.065   2.183  -6.289  1.00 95.10           C  
ATOM   2455  HA  ARG A 155      -2.665   3.142  -5.963  1.00 95.10           H  
ATOM   2456  C   ARG A 155      -3.570   1.469  -5.049  1.00 95.10           C  
ATOM   2457  CB  ARG A 155      -4.168   2.478  -7.311  1.00 95.10           C  
ATOM   2458  HB2 ARG A 155      -4.576   1.539  -7.685  1.00 95.10           H  
ATOM   2459  HB3 ARG A 155      -3.727   3.018  -8.149  1.00 95.10           H  
ATOM   2460  O   ARG A 155      -3.884   0.285  -5.120  1.00 95.10           O  
ATOM   2461  CG  ARG A 155      -5.301   3.322  -6.705  1.00 95.10           C  
ATOM   2462  HG2 ARG A 155      -4.902   4.264  -6.328  1.00 95.10           H  
ATOM   2463  HG3 ARG A 155      -5.762   2.782  -5.878  1.00 95.10           H  
ATOM   2464  CD  ARG A 155      -6.386   3.601  -7.743  1.00 95.10           C  
ATOM   2465  HD2 ARG A 155      -6.712   2.657  -8.181  1.00 95.10           H  
ATOM   2466  HD3 ARG A 155      -7.241   4.053  -7.240  1.00 95.10           H  
ATOM   2467  NE  ARG A 155      -5.898   4.528  -8.770  1.00 95.10           N  
ATOM   2468  HE  ARG A 155      -5.575   5.409  -8.397  1.00 95.10           H  
ATOM   2469  NH1 ARG A 155      -7.103   3.700 -10.544  1.00 95.10           N  
ATOM   2470 HH11 ARG A 155      -7.451   2.940  -9.978  1.00 95.10           H  
ATOM   2471 HH12 ARG A 155      -7.373   3.723 -11.517  1.00 95.10           H  
ATOM   2472  NH2 ARG A 155      -5.684   5.421 -10.823  1.00 95.10           N  
ATOM   2473 HH21 ARG A 155      -4.938   5.974 -10.425  1.00 95.10           H  
ATOM   2474 HH22 ARG A 155      -6.061   5.595 -11.744  1.00 95.10           H  
ATOM   2475  CZ  ARG A 155      -6.240   4.543 -10.036  1.00 95.10           C  
ATOM   2476  N   PHE A 156      -3.650   2.199  -3.947  1.00 94.10           N  
ATOM   2477  H   PHE A 156      -3.324   3.155  -3.986  1.00 94.10           H  
ATOM   2478  CA  PHE A 156      -4.262   1.773  -2.703  1.00 94.10           C  
ATOM   2479  HA  PHE A 156      -4.609   0.746  -2.820  1.00 94.10           H  
ATOM   2480  C   PHE A 156      -5.442   2.673  -2.387  1.00 94.10           C  
ATOM   2481  CB  PHE A 156      -3.241   1.811  -1.570  1.00 94.10           C  
ATOM   2482  HB2 PHE A 156      -2.340   1.300  -1.910  1.00 94.10           H  
ATOM   2483  HB3 PHE A 156      -2.963   2.848  -1.380  1.00 94.10           H  
ATOM   2484  O   PHE A 156      -5.254   3.874  -2.212  1.00 94.10           O  
ATOM   2485  CG  PHE A 156      -3.728   1.180  -0.277  1.00 94.10           C  
ATOM   2486  CD1 PHE A 156      -3.540   1.845   0.950  1.00 94.10           C  
ATOM   2487  HD1 PHE A 156      -3.067   2.816   0.974  1.00 94.10           H  
ATOM   2488  CD2 PHE A 156      -4.374  -0.073  -0.293  1.00 94.10           C  
ATOM   2489  HD2 PHE A 156      -4.515  -0.613  -1.217  1.00 94.10           H  
ATOM   2490  CE1 PHE A 156      -3.980   1.253   2.149  1.00 94.10           C  
ATOM   2491  HE1 PHE A 156      -3.841   1.748   3.099  1.00 94.10           H  
ATOM   2492  CE2 PHE A 156      -4.831  -0.647   0.903  1.00 94.10           C  
ATOM   2493  HE2 PHE A 156      -5.314  -1.613   0.889  1.00 94.10           H  
ATOM   2494  CZ  PHE A 156      -4.626   0.010   2.123  1.00 94.10           C  
ATOM   2495  HZ  PHE A 156      -4.963  -0.443   3.044  1.00 94.10           H  
ATOM   2496  N   GLN A 157      -6.640   2.111  -2.322  1.00 91.37           N  
ATOM   2497  H   GLN A 157      -6.724   1.116  -2.473  1.00 91.37           H  
ATOM   2498  CA  GLN A 157      -7.846   2.869  -2.010  1.00 91.37           C  
ATOM   2499  HA  GLN A 157      -7.590   3.917  -1.857  1.00 91.37           H  
ATOM   2500  C   GLN A 157      -8.478   2.369  -0.714  1.00 91.37           C  
ATOM   2501  CB  GLN A 157      -8.810   2.813  -3.203  1.00 91.37           C  
ATOM   2502  HB2 GLN A 157      -8.286   3.146  -4.098  1.00 91.37           H  
ATOM   2503  HB3 GLN A 157      -9.148   1.788  -3.355  1.00 91.37           H  
ATOM   2504  O   GLN A 157      -8.669   1.162  -0.540  1.00 91.37           O  
ATOM   2505  CG  GLN A 157     -10.020   3.730  -2.971  1.00 91.37           C  
ATOM   2506  HG2 GLN A 157     -10.588   3.377  -2.110  1.00 91.37           H  
ATOM   2507  HG3 GLN A 157      -9.665   4.738  -2.757  1.00 91.37           H  
ATOM   2508  CD  GLN A 157     -10.979   3.794  -4.151  1.00 91.37           C  
ATOM   2509  NE2 GLN A 157     -11.853   4.774  -4.170  1.00 91.37           N  
ATOM   2510 HE21 GLN A 157     -12.393   4.886  -5.016  1.00 91.37           H  
ATOM   2511 HE22 GLN A 157     -11.849   5.452  -3.421  1.00 91.37           H  
ATOM   2512  OE1 GLN A 157     -11.003   2.967  -5.050  1.00 91.37           O  
ATOM   2513  N   LEU A 158      -8.831   3.322   0.148  1.00 82.97           N  
ATOM   2514  H   LEU A 158      -8.610   4.282  -0.076  1.00 82.97           H  
ATOM   2515  CA  LEU A 158      -9.713   3.125   1.293  1.00 82.97           C  
ATOM   2516  HA  LEU A 158      -9.697   2.081   1.606  1.00 82.97           H  
ATOM   2517  C   LEU A 158     -11.141   3.494   0.896  1.00 82.97           C  
ATOM   2518  CB  LEU A 158      -9.256   4.010   2.457  1.00 82.97           C  
ATOM   2519  HB2 LEU A 158      -9.432   5.052   2.187  1.00 82.97           H  
ATOM   2520  HB3 LEU A 158      -9.872   3.784   3.328  1.00 82.97           H  
ATOM   2521  O   LEU A 158     -11.340   4.508   0.217  1.00 82.97           O  
ATOM   2522  CG  LEU A 158      -7.780   3.850   2.822  1.00 82.97           C  
ATOM   2523  HG  LEU A 158      -7.155   4.189   1.996  1.00 82.97           H  
ATOM   2524  CD1 LEU A 158      -7.488   4.739   4.013  1.00 82.97           C  
ATOM   2525 HD11 LEU A 158      -7.925   5.728   3.874  1.00 82.97           H  
ATOM   2526 HD12 LEU A 158      -7.889   4.301   4.928  1.00 82.97           H  
ATOM   2527 HD13 LEU A 158      -6.403   4.821   4.063  1.00 82.97           H  
ATOM   2528  CD2 LEU A 158      -7.396   2.412   3.172  1.00 82.97           C  
ATOM   2529 HD21 LEU A 158      -6.400   2.386   3.613  1.00 82.97           H  
ATOM   2530 HD22 LEU A 158      -7.390   1.807   2.265  1.00 82.97           H  
ATOM   2531 HD23 LEU A 158      -8.131   1.998   3.863  1.00 82.97           H  
ATOM   2532  N   GLY A 159     -12.118   2.688   1.313  1.00 68.28           N  
ATOM   2533  H   GLY A 159     -11.903   1.887   1.889  1.00 68.28           H  
ATOM   2534  CA  GLY A 159     -13.537   2.997   1.133  1.00 68.28           C  
ATOM   2535  HA2 GLY A 159     -13.715   4.042   1.386  1.00 68.28           H  
ATOM   2536  HA3 GLY A 159     -13.823   2.838   0.093  1.00 68.28           H  
ATOM   2537  C   GLY A 159     -14.469   2.174   2.001  1.00 68.28           C  
ATOM   2538  O   GLY A 159     -13.987   1.402   2.856  1.00 68.28           O  
ATOM   2539  OXT GLY A 159     -15.681   2.282   1.725  1.00 68.28           O  
TER    2540      GLY A 159                                                       
END   
