# Supplementary material for: Single-chain dimers from de novo immunoglobulins as robust scaffolds for multiple binding loops
Source: Nat Commun. 2023 Sep 23;14:5939. doi: 10.1038/s41467-023-41717-5 (PMC10517939; doi:10.1038/s41467-023-41717-5)
Supplement: Supplementary file 3 — Supplementary Data 1 [file 41467_2023_41717_MOESM3_ESM.zip › design_models/scIg/scIg14c/ranked_3.pdb]

ATOM      1  N   THR A   1     -10.579 -14.892   1.479  1.00 80.93           N  
ATOM      2  H   THR A   1     -10.223 -15.763   1.111  1.00 80.93           H  
ATOM      3  H2  THR A   1     -10.861 -15.005   2.442  1.00 80.93           H  
ATOM      4  H3  THR A   1     -11.374 -14.600   0.928  1.00 80.93           H  
ATOM      5  CA  THR A   1      -9.520 -13.874   1.362  1.00 80.93           C  
ATOM      6  HA  THR A   1      -8.701 -14.104   2.044  1.00 80.93           H  
ATOM      7  C   THR A   1     -10.102 -12.529   1.712  1.00 80.93           C  
ATOM      8  CB  THR A   1      -8.967 -13.874  -0.059  1.00 80.93           C  
ATOM      9  HB  THR A   1      -9.735 -13.548  -0.759  1.00 80.93           H  
ATOM     10  O   THR A   1     -11.129 -12.178   1.142  1.00 80.93           O  
ATOM     11  CG2 THR A   1      -7.714 -13.030  -0.246  1.00 80.93           C  
ATOM     12 HG21 THR A   1      -6.899 -13.410   0.371  1.00 80.93           H  
ATOM     13 HG22 THR A   1      -7.405 -13.057  -1.291  1.00 80.93           H  
ATOM     14 HG23 THR A   1      -7.912 -11.993   0.024  1.00 80.93           H  
ATOM     15  OG1 THR A   1      -8.639 -15.214  -0.333  1.00 80.93           O  
ATOM     16  HG1 THR A   1      -7.918 -15.215  -0.966  1.00 80.93           H  
ATOM     17  N   GLN A   2      -9.513 -11.822   2.674  1.00 90.19           N  
ATOM     18  H   GLN A   2      -8.615 -12.124   3.025  1.00 90.19           H  
ATOM     19  CA  GLN A   2      -9.885 -10.439   2.978  1.00 90.19           C  
ATOM     20  HA  GLN A   2     -10.963 -10.310   2.879  1.00 90.19           H  
ATOM     21  C   GLN A   2      -9.190  -9.530   1.964  1.00 90.19           C  
ATOM     22  CB  GLN A   2      -9.482 -10.075   4.414  1.00 90.19           C  
ATOM     23  HB2 GLN A   2      -8.400 -10.147   4.523  1.00 90.19           H  
ATOM     24  HB3 GLN A   2      -9.779  -9.040   4.585  1.00 90.19           H  
ATOM     25  O   GLN A   2      -8.007  -9.731   1.693  1.00 90.19           O  
ATOM     26  CG  GLN A   2     -10.161 -10.957   5.476  1.00 90.19           C  
ATOM     27  HG2 GLN A   2     -11.231 -10.990   5.271  1.00 90.19           H  
ATOM     28  HG3 GLN A   2      -9.766 -11.971   5.417  1.00 90.19           H  
ATOM     29  CD  GLN A   2      -9.965 -10.448   6.905  1.00 90.19           C  
ATOM     30  NE2 GLN A   2     -10.733 -10.951   7.848  1.00 90.19           N  
ATOM     31 HE21 GLN A   2     -11.441 -11.645   7.651  1.00 90.19           H  
ATOM     32 HE22 GLN A   2     -10.763 -10.459   8.729  1.00 90.19           H  
ATOM     33  OE1 GLN A   2      -9.177  -9.566   7.195  1.00 90.19           O  
ATOM     34  N   THR A   3      -9.916  -8.581   1.375  1.00 93.67           N  
ATOM     35  H   THR A   3     -10.862  -8.411   1.686  1.00 93.67           H  
ATOM     36  CA  THR A   3      -9.346  -7.680   0.359  1.00 93.67           C  
ATOM     37  HA  THR A   3      -8.285  -7.897   0.244  1.00 93.67           H  
ATOM     38  C   THR A   3      -9.471  -6.239   0.811  1.00 93.67           C  
ATOM     39  CB  THR A   3      -9.970  -7.876  -1.030  1.00 93.67           C  
ATOM     40  HB  THR A   3     -11.016  -7.571  -1.008  1.00 93.67           H  
ATOM     41  O   THR A   3     -10.538  -5.818   1.248  1.00 93.67           O  
ATOM     42  CG2 THR A   3      -9.235  -7.089  -2.115  1.00 93.67           C  
ATOM     43 HG21 THR A   3      -9.668  -7.317  -3.089  1.00 93.67           H  
ATOM     44 HG22 THR A   3      -9.338  -6.018  -1.941  1.00 93.67           H  
ATOM     45 HG23 THR A   3      -8.178  -7.352  -2.121  1.00 93.67           H  
ATOM     46  OG1 THR A   3      -9.897  -9.243  -1.383  1.00 93.67           O  
ATOM     47  HG1 THR A   3     -10.475  -9.710  -0.776  1.00 93.67           H  
ATOM     48  N   ILE A   4      -8.390  -5.481   0.694  1.00 94.40           N  
ATOM     49  H   ILE A   4      -7.534  -5.906   0.364  1.00 94.40           H  
ATOM     50  CA  ILE A   4      -8.388  -4.032   0.870  1.00 94.40           C  
ATOM     51  HA  ILE A   4      -9.399  -3.672   1.062  1.00 94.40           H  
ATOM     52  C   ILE A   4      -7.910  -3.429  -0.433  1.00 94.40           C  
ATOM     53  CB  ILE A   4      -7.501  -3.627   2.052  1.00 94.40           C  
ATOM     54  HB  ILE A   4      -6.514  -4.060   1.890  1.00 94.40           H  
ATOM     55  O   ILE A   4      -6.855  -3.801  -0.946  1.00 94.40           O  
ATOM     56  CG1 ILE A   4      -8.105  -4.208   3.345  1.00 94.40           C  
ATOM     57 HG12 ILE A   4      -9.021  -3.680   3.610  1.00 94.40           H  
ATOM     58 HG13 ILE A   4      -8.351  -5.261   3.206  1.00 94.40           H  
ATOM     59  CG2 ILE A   4      -7.348  -2.100   2.159  1.00 94.40           C  
ATOM     60 HG21 ILE A   4      -6.630  -1.867   2.945  1.00 94.40           H  
ATOM     61 HG22 ILE A   4      -8.309  -1.632   2.376  1.00 94.40           H  
ATOM     62 HG23 ILE A   4      -6.951  -1.682   1.235  1.00 94.40           H  
ATOM     63  CD1 ILE A   4      -7.124  -4.153   4.498  1.00 94.40           C  
ATOM     64 HD11 ILE A   4      -7.136  -3.165   4.958  1.00 94.40           H  
ATOM     65 HD12 ILE A   4      -7.411  -4.931   5.206  1.00 94.40           H  
ATOM     66 HD13 ILE A   4      -6.123  -4.389   4.136  1.00 94.40           H  
ATOM     67  N   GLU A   5      -8.692  -2.502  -0.962  1.00 95.24           N  
ATOM     68  H   GLU A   5      -9.517  -2.204  -0.461  1.00 95.24           H  
ATOM     69  CA  GLU A   5      -8.365  -1.807  -2.200  1.00 95.24           C  
ATOM     70  HA  GLU A   5      -7.451  -2.216  -2.630  1.00 95.24           H  
ATOM     71  C   GLU A   5      -8.106  -0.347  -1.861  1.00 95.24           C  
ATOM     72  CB  GLU A   5      -9.473  -1.983  -3.252  1.00 95.24           C  
ATOM     73  HB2 GLU A   5      -9.122  -1.566  -4.196  1.00 95.24           H  
ATOM     74  HB3 GLU A   5     -10.358  -1.429  -2.941  1.00 95.24           H  
ATOM     75  O   GLU A   5      -8.942   0.303  -1.233  1.00 95.24           O  
ATOM     76  CG  GLU A   5      -9.844  -3.461  -3.464  1.00 95.24           C  
ATOM     77  HG2 GLU A   5      -8.940  -4.022  -3.697  1.00 95.24           H  
ATOM     78  HG3 GLU A   5     -10.257  -3.863  -2.539  1.00 95.24           H  
ATOM     79  CD  GLU A   5     -10.885  -3.680  -4.569  1.00 95.24           C  
ATOM     80  OE1 GLU A   5     -10.730  -4.682  -5.304  1.00 95.24           O  
ATOM     81  OE2 GLU A   5     -11.873  -2.916  -4.642  1.00 95.24           O  
ATOM     82  N   VAL A   6      -6.938   0.148  -2.250  1.00 94.41           N  
ATOM     83  H   VAL A   6      -6.294  -0.459  -2.736  1.00 94.41           H  
ATOM     84  CA  VAL A   6      -6.587   1.562  -2.207  1.00 94.41           C  
ATOM     85  HA  VAL A   6      -7.408   2.124  -1.762  1.00 94.41           H  
ATOM     86  C   VAL A   6      -6.413   2.024  -3.640  1.00 94.41           C  
ATOM     87  CB  VAL A   6      -5.334   1.831  -1.359  1.00 94.41           C  
ATOM     88  HB  VAL A   6      -4.490   1.262  -1.749  1.00 94.41           H  
ATOM     89  O   VAL A   6      -5.565   1.521  -4.375  1.00 94.41           O  
ATOM     90  CG1 VAL A   6      -4.974   3.323  -1.361  1.00 94.41           C  
ATOM     91 HG11 VAL A   6      -4.723   3.650  -2.371  1.00 94.41           H  
ATOM     92 HG12 VAL A   6      -5.811   3.917  -0.995  1.00 94.41           H  
ATOM     93 HG13 VAL A   6      -4.101   3.491  -0.730  1.00 94.41           H  
ATOM     94  CG2 VAL A   6      -5.589   1.405   0.091  1.00 94.41           C  
ATOM     95 HG21 VAL A   6      -6.519   1.848   0.445  1.00 94.41           H  
ATOM     96 HG22 VAL A   6      -4.777   1.749   0.732  1.00 94.41           H  
ATOM     97 HG23 VAL A   6      -5.658   0.319   0.149  1.00 94.41           H  
ATOM     98  N   ARG A   7      -7.219   2.998  -4.035  1.00 92.23           N  
ATOM     99  H   ARG A   7      -7.881   3.370  -3.370  1.00 92.23           H  
ATOM    100  CA  ARG A   7      -7.094   3.664  -5.322  1.00 92.23           C  
ATOM    101  HA  ARG A   7      -6.278   3.221  -5.893  1.00 92.23           H  
ATOM    102  C   ARG A   7      -6.737   5.115  -5.080  1.00 92.23           C  
ATOM    103  CB  ARG A   7      -8.381   3.468  -6.122  1.00 92.23           C  
ATOM    104  HB2 ARG A   7      -9.223   3.887  -5.570  1.00 92.23           H  
ATOM    105  HB3 ARG A   7      -8.548   2.399  -6.256  1.00 92.23           H  
ATOM    106  O   ARG A   7      -7.370   5.774  -4.257  1.00 92.23           O  
ATOM    107  CG  ARG A   7      -8.294   4.137  -7.495  1.00 92.23           C  
ATOM    108  HG2 ARG A   7      -8.226   5.218  -7.376  1.00 92.23           H  
ATOM    109  HG3 ARG A   7      -7.415   3.778  -8.029  1.00 92.23           H  
ATOM    110  CD  ARG A   7      -9.545   3.803  -8.299  1.00 92.23           C  
ATOM    111  HD2 ARG A   7      -9.574   2.727  -8.474  1.00 92.23           H  
ATOM    112  HD3 ARG A   7     -10.424   4.107  -7.731  1.00 92.23           H  
ATOM    113  NE  ARG A   7      -9.523   4.518  -9.578  1.00 92.23           N  
ATOM    114  HE  ARG A   7      -8.850   5.267  -9.660  1.00 92.23           H  
ATOM    115  NH1 ARG A   7     -11.387   3.558 -10.490  1.00 92.23           N  
ATOM    116 HH11 ARG A   7     -11.464   3.001  -9.651  1.00 92.23           H  
ATOM    117 HH12 ARG A   7     -12.028   3.453 -11.264  1.00 92.23           H  
ATOM    118  NH2 ARG A   7     -10.214   5.070 -11.662  1.00 92.23           N  
ATOM    119 HH21 ARG A   7     -10.829   4.959 -12.456  1.00 92.23           H  
ATOM    120 HH22 ARG A   7      -9.436   5.711 -11.720  1.00 92.23           H  
ATOM    121  CZ  ARG A   7     -10.376   4.381 -10.569  1.00 92.23           C  
ATOM    122  N   VAL A   8      -5.738   5.596  -5.800  1.00 86.55           N  
ATOM    123  H   VAL A   8      -5.275   4.991  -6.463  1.00 86.55           H  
ATOM    124  CA  VAL A   8      -5.451   7.024  -5.891  1.00 86.55           C  
ATOM    125  HA  VAL A   8      -6.179   7.583  -5.303  1.00 86.55           H  
ATOM    126  C   VAL A   8      -5.644   7.397  -7.349  1.00 86.55           C  
ATOM    127  CB  VAL A   8      -4.058   7.379  -5.344  1.00 86.55           C  
ATOM    128  HB  VAL A   8      -3.284   6.950  -5.980  1.00 86.55           H  
ATOM    129  O   VAL A   8      -4.930   6.895  -8.212  1.00 86.55           O  
ATOM    130  CG1 VAL A   8      -3.898   8.901  -5.289  1.00 86.55           C  
ATOM    131 HG11 VAL A   8      -2.970   9.165  -4.781  1.00 86.55           H  
ATOM    132 HG12 VAL A   8      -4.734   9.353  -4.754  1.00 86.55           H  
ATOM    133 HG13 VAL A   8      -3.872   9.306  -6.300  1.00 86.55           H  
ATOM    134  CG2 VAL A   8      -3.869   6.845  -3.916  1.00 86.55           C  
ATOM    135 HG21 VAL A   8      -4.629   7.264  -3.257  1.00 86.55           H  
ATOM    136 HG22 VAL A   8      -3.971   5.759  -3.912  1.00 86.55           H  
ATOM    137 HG23 VAL A   8      -2.877   7.109  -3.549  1.00 86.55           H  
ATOM    138  N   ASP A   9      -6.674   8.192  -7.613  1.00 81.29           N  
ATOM    139  H   ASP A   9      -7.161   8.619  -6.838  1.00 81.29           H  
ATOM    140  CA  ASP A   9      -6.979   8.734  -8.935  1.00 81.29           C  
ATOM    141  HA  ASP A   9      -6.185   8.441  -9.622  1.00 81.29           H  
ATOM    142  C   ASP A   9      -6.951  10.266  -8.904  1.00 81.29           C  
ATOM    143  CB  ASP A   9      -8.286   8.131  -9.488  1.00 81.29           C  
ATOM    144  HB2 ASP A   9      -8.474   8.552 -10.476  1.00 81.29           H  
ATOM    145  HB3 ASP A   9      -8.122   7.063  -9.628  1.00 81.29           H  
ATOM    146  O   ASP A   9      -6.856  10.851  -7.823  1.00 81.29           O  
ATOM    147  CG  ASP A   9      -9.548   8.323  -8.635  1.00 81.29           C  
ATOM    148  OD1 ASP A   9      -9.839   9.456  -8.202  1.00 81.29           O  
ATOM    149  OD2 ASP A   9     -10.304   7.326  -8.500  1.00 81.29           O  
ATOM    150  N   ASN A  10      -6.978  10.902 -10.083  1.00 75.18           N  
ATOM    151  H   ASN A  10      -6.902  10.309 -10.898  1.00 75.18           H  
ATOM    152  CA  ASN A  10      -6.927  12.358 -10.310  1.00 75.18           C  
ATOM    153  HA  ASN A  10      -5.908  12.699 -10.122  1.00 75.18           H  
ATOM    154  C   ASN A  10      -7.854  13.186  -9.387  1.00 75.18           C  
ATOM    155  CB  ASN A  10      -7.261  12.636 -11.790  1.00 75.18           C  
ATOM    156  HB2 ASN A  10      -7.465  13.699 -11.918  1.00 75.18           H  
ATOM    157  HB3 ASN A  10      -8.157  12.086 -12.075  1.00 75.18           H  
ATOM    158  O   ASN A  10      -8.919  13.657  -9.791  1.00 75.18           O  
ATOM    159  CG  ASN A  10      -6.122  12.321 -12.736  1.00 75.18           C  
ATOM    160  ND2 ASN A  10      -6.361  11.568 -13.779  1.00 75.18           N  
ATOM    161 HD21 ASN A  10      -7.155  10.945 -13.743  1.00 75.18           H  
ATOM    162 HD22 ASN A  10      -5.515  11.241 -14.224  1.00 75.18           H  
ATOM    163  OD1 ASN A  10      -5.008  12.777 -12.572  1.00 75.18           O  
ATOM    164  N   GLY A  11      -7.433  13.401  -8.142  1.00 85.06           N  
ATOM    165  H   GLY A  11      -6.650  12.836  -7.845  1.00 85.06           H  
ATOM    166  CA  GLY A  11      -8.158  14.173  -7.136  1.00 85.06           C  
ATOM    167  HA2 GLY A  11      -8.978  14.713  -7.611  1.00 85.06           H  
ATOM    168  HA3 GLY A  11      -7.507  14.923  -6.688  1.00 85.06           H  
ATOM    169  C   GLY A  11      -8.753  13.378  -5.986  1.00 85.06           C  
ATOM    170  O   GLY A  11      -9.369  14.012  -5.134  1.00 85.06           O  
ATOM    171  N   ARG A  12      -8.626  12.046  -5.914  1.00 93.28           N  
ATOM    172  H   ARG A  12      -8.136  11.547  -6.644  1.00 93.28           H  
ATOM    173  CA  ARG A  12      -9.258  11.273  -4.835  1.00 93.28           C  
ATOM    174  HA  ARG A  12      -9.373  11.935  -3.977  1.00 93.28           H  
ATOM    175  C   ARG A  12      -8.417  10.099  -4.362  1.00 93.28           C  
ATOM    176  CB  ARG A  12     -10.666  10.786  -5.228  1.00 93.28           C  
ATOM    177  HB2 ARG A  12     -11.155  10.385  -4.340  1.00 93.28           H  
ATOM    178  HB3 ARG A  12     -10.581   9.976  -5.952  1.00 93.28           H  
ATOM    179  O   ARG A  12      -7.787   9.389  -5.139  1.00 93.28           O  
ATOM    180  CG  ARG A  12     -11.542  11.903  -5.809  1.00 93.28           C  
ATOM    181  HG2 ARG A  12     -11.658  12.696  -5.071  1.00 93.28           H  
ATOM    182  HG3 ARG A  12     -11.077  12.303  -6.710  1.00 93.28           H  
ATOM    183  CD  ARG A  12     -12.915  11.393  -6.208  1.00 93.28           C  
ATOM    184  HD2 ARG A  12     -12.794  10.557  -6.896  1.00 93.28           H  
ATOM    185  HD3 ARG A  12     -13.426  11.054  -5.307  1.00 93.28           H  
ATOM    186  NE  ARG A  12     -13.672  12.471  -6.862  1.00 93.28           N  
ATOM    187  HE  ARG A  12     -13.147  13.304  -7.090  1.00 93.28           H  
ATOM    188  NH1 ARG A  12     -15.743  11.491  -6.789  1.00 93.28           N  
ATOM    189 HH11 ARG A  12     -16.740  11.605  -6.902  1.00 93.28           H  
ATOM    190 HH12 ARG A  12     -15.492  11.080  -5.902  1.00 93.28           H  
ATOM    191  NH2 ARG A  12     -15.482  13.473  -7.783  1.00 93.28           N  
ATOM    192 HH21 ARG A  12     -14.915  14.301  -7.895  1.00 93.28           H  
ATOM    193 HH22 ARG A  12     -16.487  13.546  -7.848  1.00 93.28           H  
ATOM    194  CZ  ARG A  12     -14.957  12.466  -7.144  1.00 93.28           C  
ATOM    195  N   VAL A  13      -8.490   9.855  -3.060  1.00 94.99           N  
ATOM    196  H   VAL A  13      -9.019  10.509  -2.501  1.00 94.99           H  
ATOM    197  CA  VAL A  13      -8.109   8.583  -2.447  1.00 94.99           C  
ATOM    198  HA  VAL A  13      -7.523   7.998  -3.155  1.00 94.99           H  
ATOM    199  C   VAL A  13      -9.383   7.824  -2.120  1.00 94.99           C  
ATOM    200  CB  VAL A  13      -7.256   8.781  -1.185  1.00 94.99           C  
ATOM    201  HB  VAL A  13      -7.829   9.334  -0.441  1.00 94.99           H  
ATOM    202  O   VAL A  13     -10.220   8.319  -1.365  1.00 94.99           O  
ATOM    203  CG1 VAL A  13      -6.861   7.436  -0.568  1.00 94.99           C  
ATOM    204 HG11 VAL A  13      -7.750   6.881  -0.265  1.00 94.99           H  
ATOM    205 HG12 VAL A  13      -6.300   6.846  -1.292  1.00 94.99           H  
ATOM    206 HG13 VAL A  13      -6.257   7.609   0.323  1.00 94.99           H  
ATOM    207  CG2 VAL A  13      -5.988   9.579  -1.496  1.00 94.99           C  
ATOM    208 HG21 VAL A  13      -5.464   9.148  -2.350  1.00 94.99           H  
ATOM    209 HG22 VAL A  13      -5.326   9.596  -0.631  1.00 94.99           H  
ATOM    210 HG23 VAL A  13      -6.276  10.604  -1.733  1.00 94.99           H  
ATOM    211  N   ARG A  14      -9.512   6.609  -2.647  1.00 96.33           N  
ATOM    212  H   ARG A  14      -8.778   6.282  -3.260  1.00 96.33           H  
ATOM    213  CA  ARG A  14     -10.566   5.667  -2.274  1.00 96.33           C  
ATOM    214  HA  ARG A  14     -11.258   6.175  -1.603  1.00 96.33           H  
ATOM    215  C   ARG A  14      -9.976   4.490  -1.526  1.00 96.33           C  
ATOM    216  CB  ARG A  14     -11.376   5.207  -3.486  1.00 96.33           C  
ATOM    217  HB2 ARG A  14     -12.078   4.435  -3.172  1.00 96.33           H  
ATOM    218  HB3 ARG A  14     -10.705   4.785  -4.235  1.00 96.33           H  
ATOM    219  O   ARG A  14      -8.985   3.912  -1.968  1.00 96.33           O  
ATOM    220  CG  ARG A  14     -12.163   6.367  -4.096  1.00 96.33           C  
ATOM    221  HG2 ARG A  14     -11.482   7.149  -4.432  1.00 96.33           H  
ATOM    222  HG3 ARG A  14     -12.841   6.777  -3.348  1.00 96.33           H  
ATOM    223  CD  ARG A  14     -12.971   5.861  -5.286  1.00 96.33           C  
ATOM    224  HD2 ARG A  14     -12.296   5.439  -6.031  1.00 96.33           H  
ATOM    225  HD3 ARG A  14     -13.651   5.079  -4.948  1.00 96.33           H  
ATOM    226  NE  ARG A  14     -13.755   6.960  -5.846  1.00 96.33           N  
ATOM    227  HE  ARG A  14     -14.400   7.412  -5.213  1.00 96.33           H  
ATOM    228  NH1 ARG A  14     -12.949   7.032  -8.014  1.00 96.33           N  
ATOM    229 HH11 ARG A  14     -12.052   6.665  -7.730  1.00 96.33           H  
ATOM    230 HH12 ARG A  14     -12.832   7.614  -8.831  1.00 96.33           H  
ATOM    231  NH2 ARG A  14     -14.552   8.424  -7.312  1.00 96.33           N  
ATOM    232 HH21 ARG A  14     -14.546   8.909  -8.198  1.00 96.33           H  
ATOM    233 HH22 ARG A  14     -15.083   8.745  -6.515  1.00 96.33           H  
ATOM    234  CZ  ARG A  14     -13.738   7.445  -7.064  1.00 96.33           C  
ATOM    235  N   VAL A  15     -10.590   4.127  -0.405  1.00 97.30           N  
ATOM    236  H   VAL A  15     -11.406   4.654  -0.130  1.00 97.30           H  
ATOM    237  CA  VAL A  15     -10.225   2.924   0.348  1.00 97.30           C  
ATOM    238  HA  VAL A  15      -9.523   2.344  -0.251  1.00 97.30           H  
ATOM    239  C   VAL A  15     -11.458   2.074   0.572  1.00 97.30           C  
ATOM    240  CB  VAL A  15      -9.513   3.226   1.678  1.00 97.30           C  
ATOM    241  HB  VAL A  15     -10.202   3.712   2.369  1.00 97.30           H  
ATOM    242  O   VAL A  15     -12.351   2.454   1.329  1.00 97.30           O  
ATOM    243  CG1 VAL A  15      -9.030   1.915   2.320  1.00 97.30           C  
ATOM    244 HG11 VAL A  15      -9.877   1.271   2.553  1.00 97.30           H  
ATOM    245 HG12 VAL A  15      -8.492   2.124   3.245  1.00 97.30           H  
ATOM    246 HG13 VAL A  15      -8.366   1.384   1.637  1.00 97.30           H  
ATOM    247  CG2 VAL A  15      -8.309   4.151   1.468  1.00 97.30           C  
ATOM    248 HG21 VAL A  15      -8.658   5.167   1.283  1.00 97.30           H  
ATOM    249 HG22 VAL A  15      -7.721   3.816   0.613  1.00 97.30           H  
ATOM    250 HG23 VAL A  15      -7.673   4.151   2.354  1.00 97.30           H  
ATOM    251  N   ARG A  16     -11.484   0.892  -0.039  1.00 97.49           N  
ATOM    252  H   ARG A  16     -10.699   0.649  -0.626  1.00 97.49           H  
ATOM    253  CA  ARG A  16     -12.550  -0.089   0.149  1.00 97.49           C  
ATOM    254  HA  ARG A  16     -13.436   0.425   0.522  1.00 97.49           H  
ATOM    255  C   ARG A  16     -12.139  -1.131   1.180  1.00 97.49           C  
ATOM    256  CB  ARG A  16     -12.910  -0.700  -1.204  1.00 97.49           C  
ATOM    257  HB2 ARG A  16     -13.086   0.102  -1.922  1.00 97.49           H  
ATOM    258  HB3 ARG A  16     -12.083  -1.316  -1.558  1.00 97.49           H  
ATOM    259  O   ARG A  16     -11.109  -1.792   1.037  1.00 97.49           O  
ATOM    260  CG  ARG A  16     -14.172  -1.555  -1.094  1.00 97.49           C  
ATOM    261  HG2 ARG A  16     -14.999  -0.938  -0.741  1.00 97.49           H  
ATOM    262  HG3 ARG A  16     -14.009  -2.380  -0.401  1.00 97.49           H  
ATOM    263  CD  ARG A  16     -14.503  -2.114  -2.471  1.00 97.49           C  
ATOM    264  HD2 ARG A  16     -14.626  -1.281  -3.163  1.00 97.49           H  
ATOM    265  HD3 ARG A  16     -13.672  -2.729  -2.814  1.00 97.49           H  
ATOM    266  NE  ARG A  16     -15.738  -2.914  -2.427  1.00 97.49           N  
ATOM    267  HE  ARG A  16     -16.214  -2.974  -1.538  1.00 97.49           H  
ATOM    268  NH1 ARG A  16     -15.783  -3.340  -4.670  1.00 97.49           N  
ATOM    269 HH11 ARG A  16     -14.871  -2.911  -4.736  1.00 97.49           H  
ATOM    270 HH12 ARG A  16     -16.216  -3.715  -5.501  1.00 97.49           H  
ATOM    271  NH2 ARG A  16     -17.455  -4.071  -3.366  1.00 97.49           N  
ATOM    272 HH21 ARG A  16     -17.914  -4.419  -4.196  1.00 97.49           H  
ATOM    273 HH22 ARG A  16     -17.912  -4.106  -2.466  1.00 97.49           H  
ATOM    274  CZ  ARG A  16     -16.320  -3.438  -3.486  1.00 97.49           C  
ATOM    275  N   ASN A  17     -12.972  -1.315   2.203  1.00 97.20           N  
ATOM    276  H   ASN A  17     -13.807  -0.749   2.247  1.00 97.20           H  
ATOM    277  CA  ASN A  17     -12.749  -2.312   3.245  1.00 97.20           C  
ATOM    278  HA  ASN A  17     -11.690  -2.564   3.283  1.00 97.20           H  
ATOM    279  C   ASN A  17     -13.523  -3.609   2.947  1.00 97.20           C  
ATOM    280  CB  ASN A  17     -13.120  -1.703   4.607  1.00 97.20           C  
ATOM    281  HB2 ASN A  17     -12.529  -0.804   4.781  1.00 97.20           H  
ATOM    282  HB3 ASN A  17     -14.174  -1.425   4.597  1.00 97.20           H  
ATOM    283  O   ASN A  17     -14.701  -3.731   3.278  1.00 97.20           O  
ATOM    284  CG  ASN A  17     -12.879  -2.671   5.752  1.00 97.20           C  
ATOM    285  ND2 ASN A  17     -13.255  -2.324   6.955  1.00 97.20           N  
ATOM    286 HD21 ASN A  17     -13.599  -1.392   7.137  1.00 97.20           H  
ATOM    287 HD22 ASN A  17     -13.101  -2.989   7.699  1.00 97.20           H  
ATOM    288  OD1 ASN A  17     -12.338  -3.753   5.592  1.00 97.20           O  
ATOM    289  N   GLY A  18     -12.856  -4.603   2.361  1.00 95.76           N  
ATOM    290  H   GLY A  18     -11.901  -4.449   2.071  1.00 95.76           H  
ATOM    291  CA  GLY A  18     -13.383  -5.961   2.174  1.00 95.76           C  
ATOM    292  HA2 GLY A  18     -14.472  -5.927   2.130  1.00 95.76           H  
ATOM    293  HA3 GLY A  18     -13.021  -6.359   1.226  1.00 95.76           H  
ATOM    294  C   GLY A  18     -12.993  -6.939   3.290  1.00 95.76           C  
ATOM    295  O   GLY A  18     -12.914  -8.144   3.043  1.00 95.76           O  
ATOM    296  N   THR A  19     -12.689  -6.442   4.493  1.00 94.82           N  
ATOM    297  H   THR A  19     -12.764  -5.445   4.630  1.00 94.82           H  
ATOM    298  CA  THR A  19     -12.459  -7.266   5.690  1.00 94.82           C  
ATOM    299  HA  THR A  19     -12.165  -8.266   5.372  1.00 94.82           H  
ATOM    300  C   THR A  19     -13.749  -7.427   6.508  1.00 94.82           C  
ATOM    301  CB  THR A  19     -11.307  -6.734   6.564  1.00 94.82           C  
ATOM    302  HB  THR A  19     -10.978  -7.546   7.213  1.00 94.82           H  
ATOM    303  O   THR A  19     -14.771  -6.807   6.218  1.00 94.82           O  
ATOM    304  CG2 THR A  19     -10.091  -6.211   5.798  1.00 94.82           C  
ATOM    305 HG21 THR A  19      -9.296  -5.984   6.508  1.00 94.82           H  
ATOM    306 HG22 THR A  19     -10.337  -5.306   5.243  1.00 94.82           H  
ATOM    307 HG23 THR A  19      -9.726  -6.962   5.097  1.00 94.82           H  
ATOM    308  OG1 THR A  19     -11.744  -5.687   7.383  1.00 94.82           O  
ATOM    309  HG1 THR A  19     -11.928  -4.941   6.808  1.00 94.82           H  
ATOM    310  N   ASP A  20     -13.705  -8.262   7.546  1.00 94.53           N  
ATOM    311  H   ASP A  20     -12.822  -8.680   7.800  1.00 94.53           H  
ATOM    312  CA  ASP A  20     -14.815  -8.506   8.477  1.00 94.53           C  
ATOM    313  HA  ASP A  20     -15.755  -8.378   7.939  1.00 94.53           H  
ATOM    314  C   ASP A  20     -14.861  -7.531   9.668  1.00 94.53           C  
ATOM    315  CB  ASP A  20     -14.749  -9.967   8.952  1.00 94.53           C  
ATOM    316  HB2 ASP A  20     -15.626 -10.177   9.563  1.00 94.53           H  
ATOM    317  HB3 ASP A  20     -14.804 -10.614   8.076  1.00 94.53           H  
ATOM    318  O   ASP A  20     -15.709  -7.666  10.551  1.00 94.53           O  
ATOM    319  CG  ASP A  20     -13.486 -10.346   9.754  1.00 94.53           C  
ATOM    320  OD1 ASP A  20     -12.527  -9.540   9.899  1.00 94.53           O  
ATOM    321  OD2 ASP A  20     -13.406 -11.514  10.182  1.00 94.53           O  
ATOM    322  N   ARG A  21     -13.951  -6.549   9.717  1.00 94.87           N  
ATOM    323  H   ARG A  21     -13.325  -6.449   8.930  1.00 94.87           H  
ATOM    324  CA  ARG A  21     -13.788  -5.617  10.842  1.00 94.87           C  
ATOM    325  HA  ARG A  21     -14.722  -5.608  11.403  1.00 94.87           H  
ATOM    326  C   ARG A  21     -13.503  -4.185  10.374  1.00 94.87           C  
ATOM    327  CB  ARG A  21     -12.681  -6.148  11.763  1.00 94.87           C  
ATOM    328  HB2 ARG A  21     -12.642  -5.546  12.671  1.00 94.87           H  
ATOM    329  HB3 ARG A  21     -12.941  -7.167  12.048  1.00 94.87           H  
ATOM    330  O   ARG A  21     -13.065  -3.986   9.243  1.00 94.87           O  
ATOM    331  CG  ARG A  21     -11.296  -6.130  11.090  1.00 94.87           C  
ATOM    332  HG2 ARG A  21     -10.961  -5.098  10.981  1.00 94.87           H  
ATOM    333  HG3 ARG A  21     -11.342  -6.581  10.099  1.00 94.87           H  
ATOM    334  CD  ARG A  21     -10.268  -6.895  11.919  1.00 94.87           C  
ATOM    335  HD2 ARG A  21      -9.281  -6.700  11.499  1.00 94.87           H  
ATOM    336  HD3 ARG A  21     -10.298  -6.531  12.946  1.00 94.87           H  
ATOM    337  NE  ARG A  21     -10.534  -8.341  11.868  1.00 94.87           N  
ATOM    338  HE  ARG A  21     -11.213  -8.655  11.189  1.00 94.87           H  
ATOM    339  NH1 ARG A  21      -9.071  -8.993  13.513  1.00 94.87           N  
ATOM    340 HH11 ARG A  21      -8.811  -8.025  13.633  1.00 94.87           H  
ATOM    341 HH12 ARG A  21      -8.640  -9.734  14.047  1.00 94.87           H  
ATOM    342  NH2 ARG A  21     -10.321 -10.512  12.419  1.00 94.87           N  
ATOM    343 HH21 ARG A  21     -11.060 -10.691  11.754  1.00 94.87           H  
ATOM    344 HH22 ARG A  21      -9.941 -11.271  12.966  1.00 94.87           H  
ATOM    345  CZ  ARG A  21      -9.968  -9.274  12.603  1.00 94.87           C  
ATOM    346  N   PRO A  22     -13.731  -3.162  11.213  1.00 96.41           N  
ATOM    347  CA  PRO A  22     -13.317  -1.807  10.878  1.00 96.41           C  
ATOM    348  HA  PRO A  22     -13.819  -1.510   9.957  1.00 96.41           H  
ATOM    349  C   PRO A  22     -11.799  -1.717  10.688  1.00 96.41           C  
ATOM    350  CB  PRO A  22     -13.811  -0.918  12.022  1.00 96.41           C  
ATOM    351  HB2 PRO A  22     -14.176   0.039  11.652  1.00 96.41           H  
ATOM    352  HB3 PRO A  22     -13.018  -0.770  12.756  1.00 96.41           H  
ATOM    353  O   PRO A  22     -11.036  -2.329  11.441  1.00 96.41           O  
ATOM    354  CG  PRO A  22     -14.938  -1.737  12.651  1.00 96.41           C  
ATOM    355  HG2 PRO A  22     -15.080  -1.489  13.703  1.00 96.41           H  
ATOM    356  HG3 PRO A  22     -15.860  -1.578  12.091  1.00 96.41           H  
ATOM    357  CD  PRO A  22     -14.467  -3.177  12.465  1.00 96.41           C  
ATOM    358  HD2 PRO A  22     -13.798  -3.457  13.279  1.00 96.41           H  
ATOM    359  HD3 PRO A  22     -15.328  -3.843  12.427  1.00 96.41           H  
ATOM    360  N   ILE A  23     -11.371  -0.927   9.707  1.00 97.40           N  
ATOM    361  H   ILE A  23     -12.059  -0.456   9.137  1.00 97.40           H  
ATOM    362  CA  ILE A  23      -9.960  -0.597   9.471  1.00 97.40           C  
ATOM    363  HA  ILE A  23      -9.342  -1.160  10.170  1.00 97.40           H  
ATOM    364  C   ILE A  23      -9.732   0.880   9.776  1.00 97.40           C  
ATOM    365  CB  ILE A  23      -9.494  -0.995   8.051  1.00 97.40           C  
ATOM    366  HB  ILE A  23      -8.426  -0.789   7.980  1.00 97.40           H  
ATOM    367  O   ILE A  23     -10.629   1.704   9.579  1.00 97.40           O  
ATOM    368  CG1 ILE A  23     -10.206  -0.186   6.949  1.00 97.40           C  
ATOM    369 HG12 ILE A  23     -10.054   0.878   7.134  1.00 97.40           H  
ATOM    370 HG13 ILE A  23     -11.275  -0.395   7.002  1.00 97.40           H  
ATOM    371  CG2 ILE A  23      -9.702  -2.507   7.860  1.00 97.40           C  
ATOM    372 HG21 ILE A  23      -9.271  -2.833   6.913  1.00 97.40           H  
ATOM    373 HG22 ILE A  23     -10.763  -2.757   7.857  1.00 97.40           H  
ATOM    374 HG23 ILE A  23      -9.228  -3.051   8.676  1.00 97.40           H  
ATOM    375  CD1 ILE A  23      -9.733  -0.464   5.518  1.00 97.40           C  
ATOM    376 HD11 ILE A  23     -10.230   0.225   4.836  1.00 97.40           H  
ATOM    377 HD12 ILE A  23      -9.981  -1.484   5.221  1.00 97.40           H  
ATOM    378 HD13 ILE A  23      -8.656  -0.313   5.443  1.00 97.40           H  
ATOM    379  N   ARG A  24      -8.535   1.223  10.252  1.00 98.06           N  
ATOM    380  H   ARG A  24      -7.824   0.507  10.306  1.00 98.06           H  
ATOM    381  CA  ARG A  24      -8.120   2.624  10.375  1.00 98.06           C  
ATOM    382  HA  ARG A  24      -9.001   3.265  10.420  1.00 98.06           H  
ATOM    383  C   ARG A  24      -7.348   3.020   9.130  1.00 98.06           C  
ATOM    384  CB  ARG A  24      -7.304   2.868  11.646  1.00 98.06           C  
ATOM    385  HB2 ARG A  24      -6.458   2.182  11.677  1.00 98.06           H  
ATOM    386  HB3 ARG A  24      -6.920   3.888  11.619  1.00 98.06           H  
ATOM    387  O   ARG A  24      -6.488   2.267   8.680  1.00 98.06           O  
ATOM    388  CG  ARG A  24      -8.147   2.690  12.912  1.00 98.06           C  
ATOM    389  HG2 ARG A  24      -9.008   3.356  12.871  1.00 98.06           H  
ATOM    390  HG3 ARG A  24      -8.491   1.658  12.988  1.00 98.06           H  
ATOM    391  CD  ARG A  24      -7.291   3.035  14.132  1.00 98.06           C  
ATOM    392  HD2 ARG A  24      -6.928   4.056  14.019  1.00 98.06           H  
ATOM    393  HD3 ARG A  24      -6.434   2.362  14.165  1.00 98.06           H  
ATOM    394  NE  ARG A  24      -8.066   2.919  15.380  1.00 98.06           N  
ATOM    395  HE  ARG A  24      -9.007   2.563  15.297  1.00 98.06           H  
ATOM    396  NH1 ARG A  24      -6.472   3.819  16.762  1.00 98.06           N  
ATOM    397 HH11 ARG A  24      -6.183   4.178  17.660  1.00 98.06           H  
ATOM    398 HH12 ARG A  24      -5.873   3.943  15.958  1.00 98.06           H  
ATOM    399  NH2 ARG A  24      -8.440   3.182  17.611  1.00 98.06           N  
ATOM    400 HH21 ARG A  24      -8.130   3.513  18.513  1.00 98.06           H  
ATOM    401 HH22 ARG A  24      -9.377   2.822  17.493  1.00 98.06           H  
ATOM    402  CZ  ARG A  24      -7.656   3.304  16.575  1.00 98.06           C  
ATOM    403  N   VAL A  25      -7.656   4.188   8.588  1.00 98.15           N  
ATOM    404  H   VAL A  25      -8.368   4.750   9.031  1.00 98.15           H  
ATOM    405  CA  VAL A  25      -6.996   4.740   7.406  1.00 98.15           C  
ATOM    406  HA  VAL A  25      -6.159   4.102   7.122  1.00 98.15           H  
ATOM    407  C   VAL A  25      -6.461   6.115   7.756  1.00 98.15           C  
ATOM    408  CB  VAL A  25      -7.952   4.811   6.205  1.00 98.15           C  
ATOM    409  HB  VAL A  25      -8.809   5.432   6.464  1.00 98.15           H  
ATOM    410  O   VAL A  25      -7.210   6.944   8.267  1.00 98.15           O  
ATOM    411  CG1 VAL A  25      -7.260   5.415   4.978  1.00 98.15           C  
ATOM    412 HG11 VAL A  25      -6.398   4.812   4.695  1.00 98.15           H  
ATOM    413 HG12 VAL A  25      -7.963   5.462   4.147  1.00 98.15           H  
ATOM    414 HG13 VAL A  25      -6.932   6.434   5.185  1.00 98.15           H  
ATOM    415  CG2 VAL A  25      -8.460   3.416   5.825  1.00 98.15           C  
ATOM    416 HG21 VAL A  25      -7.624   2.775   5.542  1.00 98.15           H  
ATOM    417 HG22 VAL A  25      -9.153   3.503   4.988  1.00 98.15           H  
ATOM    418 HG23 VAL A  25      -8.987   2.963   6.665  1.00 98.15           H  
ATOM    419  N   ARG A  26      -5.187   6.375   7.471  1.00 97.73           N  
ATOM    420  H   ARG A  26      -4.635   5.641   7.051  1.00 97.73           H  
ATOM    421  CA  ARG A  26      -4.598   7.714   7.560  1.00 97.73           C  
ATOM    422  HA  ARG A  26      -5.362   8.414   7.895  1.00 97.73           H  
ATOM    423  C   ARG A  26      -4.168   8.137   6.165  1.00 97.73           C  
ATOM    424  CB  ARG A  26      -3.447   7.788   8.577  1.00 97.73           C  
ATOM    425  HB2 ARG A  26      -2.561   7.307   8.163  1.00 97.73           H  
ATOM    426  HB3 ARG A  26      -3.197   8.838   8.731  1.00 97.73           H  
ATOM    427  O   ARG A  26      -3.410   7.422   5.516  1.00 97.73           O  
ATOM    428  CG  ARG A  26      -3.783   7.150   9.936  1.00 97.73           C  
ATOM    429  HG2 ARG A  26      -4.590   7.696  10.424  1.00 97.73           H  
ATOM    430  HG3 ARG A  26      -4.118   6.124   9.785  1.00 97.73           H  
ATOM    431  CD  ARG A  26      -2.563   7.077  10.854  1.00 97.73           C  
ATOM    432  HD2 ARG A  26      -2.844   6.535  11.757  1.00 97.73           H  
ATOM    433  HD3 ARG A  26      -1.792   6.500  10.343  1.00 97.73           H  
ATOM    434  NE  ARG A  26      -2.058   8.399  11.243  1.00 97.73           N  
ATOM    435  HE  ARG A  26      -2.740   9.021  11.653  1.00 97.73           H  
ATOM    436  NH1 ARG A  26       0.179   7.903  11.286  1.00 97.73           N  
ATOM    437 HH11 ARG A  26      -0.008   7.077  10.735  1.00 97.73           H  
ATOM    438 HH12 ARG A  26       1.129   8.178  11.488  1.00 97.73           H  
ATOM    439  NH2 ARG A  26      -0.547   9.900  11.978  1.00 97.73           N  
ATOM    440 HH21 ARG A  26       0.401  10.203  12.150  1.00 97.73           H  
ATOM    441 HH22 ARG A  26      -1.344  10.446  12.275  1.00 97.73           H  
ATOM    442  CZ  ARG A  26      -0.810   8.724  11.493  1.00 97.73           C  
ATOM    443  N   VAL A  27      -4.673   9.273   5.703  1.00 97.15           N  
ATOM    444  H   VAL A  27      -5.271   9.807   6.317  1.00 97.15           H  
ATOM    445  CA  VAL A  27      -4.312   9.863   4.411  1.00 97.15           C  
ATOM    446  HA  VAL A  27      -3.712   9.154   3.839  1.00 97.15           H  
ATOM    447  C   VAL A  27      -3.461  11.091   4.682  1.00 97.15           C  
ATOM    448  CB  VAL A  27      -5.550  10.204   3.560  1.00 97.15           C  
ATOM    449  HB  VAL A  27      -6.156  10.952   4.072  1.00 97.15           H  
ATOM    450  O   VAL A  27      -3.930  12.033   5.322  1.00 97.15           O  
ATOM    451  CG1 VAL A  27      -5.133  10.759   2.192  1.00 97.15           C  
ATOM    452 HG11 VAL A  27      -4.490  10.044   1.677  1.00 97.15           H  
ATOM    453 HG12 VAL A  27      -4.598  11.701   2.310  1.00 97.15           H  
ATOM    454 HG13 VAL A  27      -6.016  10.949   1.582  1.00 97.15           H  
ATOM    455  CG2 VAL A  27      -6.415   8.958   3.325  1.00 97.15           C  
ATOM    456 HG21 VAL A  27      -5.806   8.156   2.907  1.00 97.15           H  
ATOM    457 HG22 VAL A  27      -6.857   8.630   4.265  1.00 97.15           H  
ATOM    458 HG23 VAL A  27      -7.221   9.189   2.629  1.00 97.15           H  
ATOM    459  N   THR A  28      -2.222  11.072   4.204  1.00 95.85           N  
ATOM    460  H   THR A  28      -1.915  10.244   3.713  1.00 95.85           H  
ATOM    461  CA  THR A  28      -1.274  12.180   4.310  1.00 95.85           C  
ATOM    462  HA  THR A  28      -1.713  12.946   4.949  1.00 95.85           H  
ATOM    463  C   THR A  28      -1.020  12.769   2.929  1.00 95.85           C  
ATOM    464  CB  THR A  28       0.040  11.740   4.970  1.00 95.85           C  
ATOM    465  HB  THR A  28       0.489  10.951   4.368  1.00 95.85           H  
ATOM    466  O   THR A  28      -0.477  12.087   2.063  1.00 95.85           O  
ATOM    467  CG2 THR A  28       1.042  12.887   5.112  1.00 95.85           C  
ATOM    468 HG21 THR A  28       1.422  13.165   4.128  1.00 95.85           H  
ATOM    469 HG22 THR A  28       1.880  12.562   5.728  1.00 95.85           H  
ATOM    470 HG23 THR A  28       0.563  13.752   5.572  1.00 95.85           H  
ATOM    471  OG1 THR A  28      -0.185  11.229   6.265  1.00 95.85           O  
ATOM    472  HG1 THR A  28      -0.330  11.964   6.865  1.00 95.85           H  
ATOM    473  N   ALA A  29      -1.382  14.034   2.715  1.00 93.43           N  
ATOM    474  H   ALA A  29      -1.796  14.555   3.475  1.00 93.43           H  
ATOM    475  CA  ALA A  29      -1.161  14.734   1.451  1.00 93.43           C  
ATOM    476  HA  ALA A  29      -0.252  14.350   0.988  1.00 93.43           H  
ATOM    477  C   ALA A  29      -0.978  16.240   1.689  1.00 93.43           C  
ATOM    478  CB  ALA A  29      -2.325  14.446   0.498  1.00 93.43           C  
ATOM    479  HB1 ALA A  29      -2.497  13.372   0.428  1.00 93.43           H  
ATOM    480  HB2 ALA A  29      -2.063  14.808  -0.496  1.00 93.43           H  
ATOM    481  HB3 ALA A  29      -3.234  14.936   0.848  1.00 93.43           H  
ATOM    482  O   ALA A  29      -1.655  16.840   2.523  1.00 93.43           O  
ATOM    483  N   GLY A  30      -0.034  16.870   0.982  1.00 89.23           N  
ATOM    484  H   GLY A  30       0.441  16.358   0.252  1.00 89.23           H  
ATOM    485  CA  GLY A  30       0.241  18.309   1.142  1.00 89.23           C  
ATOM    486  HA2 GLY A  30      -0.654  18.879   0.893  1.00 89.23           H  
ATOM    487  HA3 GLY A  30       1.029  18.597   0.446  1.00 89.23           H  
ATOM    488  C   GLY A  30       0.683  18.721   2.556  1.00 89.23           C  
ATOM    489  O   GLY A  30       0.498  19.865   2.947  1.00 89.23           O  
ATOM    490  N   GLY A  31       1.233  17.789   3.343  1.00 89.42           N  
ATOM    491  H   GLY A  31       1.295  16.849   2.979  1.00 89.42           H  
ATOM    492  CA  GLY A  31       1.632  18.023   4.738  1.00 89.42           C  
ATOM    493  HA2 GLY A  31       2.425  17.325   5.005  1.00 89.42           H  
ATOM    494  HA3 GLY A  31       2.023  19.037   4.833  1.00 89.42           H  
ATOM    495  C   GLY A  31       0.506  17.869   5.767  1.00 89.42           C  
ATOM    496  O   GLY A  31       0.789  17.818   6.961  1.00 89.42           O  
ATOM    497  N   GLU A  32      -0.746  17.721   5.335  1.00 92.41           N  
ATOM    498  H   GLU A  32      -0.935  17.751   4.343  1.00 92.41           H  
ATOM    499  CA  GLU A  32      -1.870  17.400   6.215  1.00 92.41           C  
ATOM    500  HA  GLU A  32      -1.683  17.821   7.203  1.00 92.41           H  
ATOM    501  C   GLU A  32      -2.027  15.889   6.359  1.00 92.41           C  
ATOM    502  CB  GLU A  32      -3.178  18.001   5.690  1.00 92.41           C  
ATOM    503  HB2 GLU A  32      -3.987  17.656   6.334  1.00 92.41           H  
ATOM    504  HB3 GLU A  32      -3.365  17.642   4.678  1.00 92.41           H  
ATOM    505  O   GLU A  32      -1.781  15.144   5.414  1.00 92.41           O  
ATOM    506  CG  GLU A  32      -3.167  19.532   5.699  1.00 92.41           C  
ATOM    507  HG2 GLU A  32      -2.420  19.887   4.989  1.00 92.41           H  
ATOM    508  HG3 GLU A  32      -2.878  19.868   6.695  1.00 92.41           H  
ATOM    509  CD  GLU A  32      -4.534  20.144   5.343  1.00 92.41           C  
ATOM    510  OE1 GLU A  32      -4.618  21.386   5.425  1.00 92.41           O  
ATOM    511  OE2 GLU A  32      -5.501  19.390   5.028  1.00 92.41           O  
ATOM    512  N   THR A  33      -2.465  15.430   7.533  1.00 96.62           N  
ATOM    513  H   THR A  33      -2.700  16.098   8.252  1.00 96.62           H  
ATOM    514  CA  THR A  33      -2.859  14.033   7.764  1.00 96.62           C  
ATOM    515  HA  THR A  33      -2.841  13.495   6.816  1.00 96.62           H  
ATOM    516  C   THR A  33      -4.277  13.988   8.305  1.00 96.62           C  
ATOM    517  CB  THR A  33      -1.892  13.313   8.710  1.00 96.62           C  
ATOM    518  HB  THR A  33      -1.843  13.845   9.660  1.00 96.62           H  
ATOM    519  O   THR A  33      -4.588  14.670   9.281  1.00 96.62           O  
ATOM    520  CG2 THR A  33      -2.278  11.854   8.966  1.00 96.62           C  
ATOM    521 HG21 THR A  33      -2.453  11.343   8.019  1.00 96.62           H  
ATOM    522 HG22 THR A  33      -1.469  11.351   9.495  1.00 96.62           H  
ATOM    523 HG23 THR A  33      -3.179  11.804   9.577  1.00 96.62           H  
ATOM    524  OG1 THR A  33      -0.614  13.304   8.117  1.00 96.62           O  
ATOM    525  HG1 THR A  33      -0.416  14.214   7.884  1.00 96.62           H  
ATOM    526  N   ARG A  34      -5.131  13.173   7.686  1.00 97.54           N  
ATOM    527  H   ARG A  34      -4.795  12.668   6.878  1.00 97.54           H  
ATOM    528  CA  ARG A  34      -6.511  12.929   8.119  1.00 97.54           C  
ATOM    529  HA  ARG A  34      -6.713  13.499   9.026  1.00 97.54           H  
ATOM    530  C   ARG A  34      -6.686  11.458   8.456  1.00 97.54           C  
ATOM    531  CB  ARG A  34      -7.496  13.382   7.034  1.00 97.54           C  
ATOM    532  HB2 ARG A  34      -8.510  13.165   7.372  1.00 97.54           H  
ATOM    533  HB3 ARG A  34      -7.299  12.825   6.118  1.00 97.54           H  
ATOM    534  O   ARG A  34      -6.198  10.601   7.723  1.00 97.54           O  
ATOM    535  CG  ARG A  34      -7.384  14.882   6.735  1.00 97.54           C  
ATOM    536  HG2 ARG A  34      -7.566  15.451   7.647  1.00 97.54           H  
ATOM    537  HG3 ARG A  34      -6.379  15.105   6.376  1.00 97.54           H  
ATOM    538  CD  ARG A  34      -8.385  15.309   5.660  1.00 97.54           C  
ATOM    539  HD2 ARG A  34      -8.275  14.651   4.799  1.00 97.54           H  
ATOM    540  HD3 ARG A  34      -9.397  15.215   6.056  1.00 97.54           H  
ATOM    541  NE  ARG A  34      -8.139  16.700   5.248  1.00 97.54           N  
ATOM    542  HE  ARG A  34      -7.427  17.220   5.742  1.00 97.54           H  
ATOM    543  NH1 ARG A  34      -9.545  16.769   3.431  1.00 97.54           N  
ATOM    544 HH11 ARG A  34      -9.779  15.797   3.580  1.00 97.54           H  
ATOM    545 HH12 ARG A  34      -9.807  17.216   2.565  1.00 97.54           H  
ATOM    546  NH2 ARG A  34      -8.229  18.528   3.933  1.00 97.54           N  
ATOM    547 HH21 ARG A  34      -8.558  19.019   3.114  1.00 97.54           H  
ATOM    548 HH22 ARG A  34      -7.413  18.897   4.401  1.00 97.54           H  
ATOM    549  CZ  ARG A  34      -8.652  17.326   4.208  1.00 97.54           C  
ATOM    550  N   GLU A  35      -7.372  11.171   9.556  1.00 98.16           N  
ATOM    551  H   GLU A  35      -7.800  11.923  10.077  1.00 98.16           H  
ATOM    552  CA  GLU A  35      -7.597   9.807  10.038  1.00 98.16           C  
ATOM    553  HA  GLU A  35      -7.047   9.112   9.404  1.00 98.16           H  
ATOM    554  C   GLU A  35      -9.076   9.434   9.955  1.00 98.16           C  
ATOM    555  CB  GLU A  35      -7.071   9.607  11.467  1.00 98.16           C  
ATOM    556  HB2 GLU A  35      -7.120   8.540  11.685  1.00 98.16           H  
ATOM    557  HB3 GLU A  35      -7.718  10.134  12.169  1.00 98.16           H  
ATOM    558  O   GLU A  35      -9.953  10.227  10.297  1.00 98.16           O  
ATOM    559  CG  GLU A  35      -5.627  10.096  11.656  1.00 98.16           C  
ATOM    560  HG2 GLU A  35      -5.034   9.805  10.788  1.00 98.16           H  
ATOM    561  HG3 GLU A  35      -5.629  11.185  11.690  1.00 98.16           H  
ATOM    562  CD  GLU A  35      -4.953   9.563  12.929  1.00 98.16           C  
ATOM    563  OE1 GLU A  35      -3.704   9.682  12.980  1.00 98.16           O  
ATOM    564  OE2 GLU A  35      -5.650   9.011  13.810  1.00 98.16           O  
ATOM    565  N   TYR A  36      -9.346   8.207   9.523  1.00 98.19           N  
ATOM    566  H   TYR A  36      -8.569   7.624   9.245  1.00 98.19           H  
ATOM    567  CA  TYR A  36     -10.681   7.690   9.261  1.00 98.19           C  
ATOM    568  HA  TYR A  36     -11.417   8.321   9.760  1.00 98.19           H  
ATOM    569  C   TYR A  36     -10.822   6.266   9.791  1.00 98.19           C  
ATOM    570  CB  TYR A  36     -10.963   7.719   7.754  1.00 98.19           C  
ATOM    571  HB2 TYR A  36     -11.978   7.363   7.574  1.00 98.19           H  
ATOM    572  HB3 TYR A  36     -10.282   7.026   7.261  1.00 98.19           H  
ATOM    573  O   TYR A  36      -9.858   5.501   9.855  1.00 98.19           O  
ATOM    574  CG  TYR A  36     -10.808   9.084   7.118  1.00 98.19           C  
ATOM    575  CD1 TYR A  36     -11.886   9.990   7.123  1.00 98.19           C  
ATOM    576  HD1 TYR A  36     -12.826   9.711   7.575  1.00 98.19           H  
ATOM    577  CD2 TYR A  36      -9.580   9.451   6.532  1.00 98.19           C  
ATOM    578  HD2 TYR A  36      -8.749   8.761   6.538  1.00 98.19           H  
ATOM    579  CE1 TYR A  36     -11.744  11.257   6.529  1.00 98.19           C  
ATOM    580  HE1 TYR A  36     -12.577  11.945   6.525  1.00 98.19           H  
ATOM    581  CE2 TYR A  36      -9.435  10.716   5.937  1.00 98.19           C  
ATOM    582  HE2 TYR A  36      -8.504  10.993   5.465  1.00 98.19           H  
ATOM    583  OH  TYR A  36     -10.397  12.838   5.343  1.00 98.19           O  
ATOM    584  HH  TYR A  36     -11.249  13.279   5.322  1.00 98.19           H  
ATOM    585  CZ  TYR A  36     -10.518  11.620   5.932  1.00 98.19           C  
ATOM    586  N   THR A  37     -12.053   5.890  10.124  1.00 98.11           N  
ATOM    587  H   THR A  37     -12.804   6.552   9.986  1.00 98.11           H  
ATOM    588  CA  THR A  37     -12.435   4.488  10.317  1.00 98.11           C  
ATOM    589  HA  THR A  37     -11.548   3.855  10.317  1.00 98.11           H  
ATOM    590  C   THR A  37     -13.320   4.073   9.152  1.00 98.11           C  
ATOM    591  CB  THR A  37     -13.145   4.282  11.658  1.00 98.11           C  
ATOM    592  HB  THR A  37     -14.030   4.915  11.710  1.00 98.11           H  
ATOM    593  O   THR A  37     -14.331   4.722   8.895  1.00 98.11           O  
ATOM    594  CG2 THR A  37     -13.549   2.827  11.888  1.00 98.11           C  
ATOM    595 HG21 THR A  37     -14.328   2.539  11.181  1.00 98.11           H  
ATOM    596 HG22 THR A  37     -13.944   2.715  12.898  1.00 98.11           H  
ATOM    597 HG23 THR A  37     -12.683   2.177  11.763  1.00 98.11           H  
ATOM    598  OG1 THR A  37     -12.260   4.634  12.699  1.00 98.11           O  
ATOM    599  HG1 THR A  37     -11.924   5.510  12.492  1.00 98.11           H  
ATOM    600  N   VAL A  38     -12.949   3.000   8.456  1.00 98.04           N  
ATOM    601  H   VAL A  38     -12.107   2.516   8.732  1.00 98.04           H  
ATOM    602  CA  VAL A  38     -13.724   2.456   7.333  1.00 98.04           C  
ATOM    603  HA  VAL A  38     -14.521   3.154   7.078  1.00 98.04           H  
ATOM    604  C   VAL A  38     -14.362   1.153   7.783  1.00 98.04           C  
ATOM    605  CB  VAL A  38     -12.872   2.276   6.063  1.00 98.04           C  
ATOM    606  HB  VAL A  38     -12.195   1.432   6.192  1.00 98.04           H  
ATOM    607  O   VAL A  38     -13.668   0.203   8.152  1.00 98.04           O  
ATOM    608  CG1 VAL A  38     -13.756   1.990   4.845  1.00 98.04           C  
ATOM    609 HG11 VAL A  38     -14.439   2.822   4.670  1.00 98.04           H  
ATOM    610 HG12 VAL A  38     -13.136   1.858   3.959  1.00 98.04           H  
ATOM    611 HG13 VAL A  38     -14.336   1.080   4.995  1.00 98.04           H  
ATOM    612  CG2 VAL A  38     -12.027   3.523   5.794  1.00 98.04           C  
ATOM    613 HG21 VAL A  38     -11.584   3.471   4.799  1.00 98.04           H  
ATOM    614 HG22 VAL A  38     -11.228   3.597   6.531  1.00 98.04           H  
ATOM    615 HG23 VAL A  38     -12.653   4.411   5.878  1.00 98.04           H  
ATOM    616  N   ASN A  39     -15.691   1.105   7.787  1.00 98.04           N  
ATOM    617  H   ASN A  39     -16.199   1.877   7.381  1.00 98.04           H  
ATOM    618  CA  ASN A  39     -16.443  -0.059   8.248  1.00 98.04           C  
ATOM    619  HA  ASN A  39     -15.960  -0.427   9.154  1.00 98.04           H  
ATOM    620  C   ASN A  39     -16.419  -1.197   7.210  1.00 98.04           C  
ATOM    621  CB  ASN A  39     -17.873   0.377   8.602  1.00 98.04           C  
ATOM    622  HB2 ASN A  39     -18.288   0.960   7.780  1.00 98.04           H  
ATOM    623  HB3 ASN A  39     -18.506  -0.500   8.739  1.00 98.04           H  
ATOM    624  O   ASN A  39     -16.235  -0.931   6.018  1.00 98.04           O  
ATOM    625  CG  ASN A  39     -17.927   1.181   9.888  1.00 98.04           C  
ATOM    626  ND2 ASN A  39     -18.792   2.164   9.963  1.00 98.04           N  
ATOM    627 HD21 ASN A  39     -18.789   2.700  10.819  1.00 98.04           H  
ATOM    628 HD22 ASN A  39     -19.378   2.396   9.174  1.00 98.04           H  
ATOM    629  OD1 ASN A  39     -17.205   0.930  10.840  1.00 98.04           O  
ATOM    630  N   PRO A  40     -16.625  -2.457   7.630  1.00 97.78           N  
ATOM    631  CA  PRO A  40     -16.730  -3.595   6.716  1.00 97.78           C  
ATOM    632  HA  PRO A  40     -15.743  -3.826   6.316  1.00 97.78           H  
ATOM    633  C   PRO A  40     -17.716  -3.343   5.575  1.00 97.78           C  
ATOM    634  CB  PRO A  40     -17.216  -4.762   7.579  1.00 97.78           C  
ATOM    635  HB2 PRO A  40     -16.853  -5.724   7.215  1.00 97.78           H  
ATOM    636  HB3 PRO A  40     -18.304  -4.767   7.641  1.00 97.78           H  
ATOM    637  O   PRO A  40     -18.828  -2.869   5.804  1.00 97.78           O  
ATOM    638  CG  PRO A  40     -16.643  -4.420   8.943  1.00 97.78           C  
ATOM    639  HG2 PRO A  40     -15.586  -4.686   8.932  1.00 97.78           H  
ATOM    640  HG3 PRO A  40     -17.171  -4.921   9.755  1.00 97.78           H  
ATOM    641  CD  PRO A  40     -16.785  -2.905   9.005  1.00 97.78           C  
ATOM    642  HD2 PRO A  40     -17.782  -2.645   9.361  1.00 97.78           H  
ATOM    643  HD3 PRO A  40     -16.022  -2.487   9.663  1.00 97.78           H  
ATOM    644  N   GLY A  41     -17.313  -3.658   4.345  1.00 96.16           N  
ATOM    645  H   GLY A  41     -16.357  -3.955   4.212  1.00 96.16           H  
ATOM    646  CA  GLY A  41     -18.149  -3.523   3.151  1.00 96.16           C  
ATOM    647  HA2 GLY A  41     -19.125  -3.966   3.349  1.00 96.16           H  
ATOM    648  HA3 GLY A  41     -17.679  -4.071   2.335  1.00 96.16           H  
ATOM    649  C   GLY A  41     -18.378  -2.086   2.673  1.00 96.16           C  
ATOM    650  O   GLY A  41     -19.077  -1.900   1.680  1.00 96.16           O  
ATOM    651  N   THR A  42     -17.798  -1.084   3.341  1.00 97.69           N  
ATOM    652  H   THR A  42     -17.230  -1.315   4.144  1.00 97.69           H  
ATOM    653  CA  THR A  42     -17.899   0.330   2.951  1.00 97.69           C  
ATOM    654  HA  THR A  42     -18.723   0.435   2.246  1.00 97.69           H  
ATOM    655  C   THR A  42     -16.652   0.818   2.216  1.00 97.69           C  
ATOM    656  CB  THR A  42     -18.238   1.250   4.138  1.00 97.69           C  
ATOM    657  HB  THR A  42     -18.445   2.247   3.750  1.00 97.69           H  
ATOM    658  O   THR A  42     -15.600   0.167   2.218  1.00 97.69           O  
ATOM    659  CG2 THR A  42     -19.469   0.784   4.915  1.00 97.69           C  
ATOM    660 HG21 THR A  42     -19.262  -0.154   5.430  1.00 97.69           H  
ATOM    661 HG22 THR A  42     -20.304   0.643   4.229  1.00 97.69           H  
ATOM    662 HG23 THR A  42     -19.737   1.545   5.647  1.00 97.69           H  
ATOM    663  OG1 THR A  42     -17.183   1.353   5.064  1.00 97.69           O  
ATOM    664  HG1 THR A  42     -16.859   0.468   5.246  1.00 97.69           H  
ATOM    665  N   GLU A  43     -16.786   1.979   1.584  1.00 97.38           N  
ATOM    666  H   GLU A  43     -17.663   2.477   1.635  1.00 97.38           H  
ATOM    667  CA  GLU A  43     -15.705   2.704   0.927  1.00 97.38           C  
ATOM    668  HA  GLU A  43     -14.767   2.168   1.071  1.00 97.38           H  
ATOM    669  C   GLU A  43     -15.557   4.090   1.561  1.00 97.38           C  
ATOM    670  CB  GLU A  43     -15.983   2.760  -0.581  1.00 97.38           C  
ATOM    671  HB2 GLU A  43     -16.915   3.296  -0.758  1.00 97.38           H  
ATOM    672  HB3 GLU A  43     -16.097   1.739  -0.946  1.00 97.38           H  
ATOM    673  O   GLU A  43     -16.545   4.771   1.840  1.00 97.38           O  
ATOM    674  CG  GLU A  43     -14.856   3.435  -1.371  1.00 97.38           C  
ATOM    675  HG2 GLU A  43     -13.907   2.966  -1.111  1.00 97.38           H  
ATOM    676  HG3 GLU A  43     -14.802   4.489  -1.098  1.00 97.38           H  
ATOM    677  CD  GLU A  43     -15.110   3.302  -2.875  1.00 97.38           C  
ATOM    678  OE1 GLU A  43     -15.919   4.092  -3.407  1.00 97.38           O  
ATOM    679  OE2 GLU A  43     -14.513   2.381  -3.478  1.00 97.38           O  
ATOM    680  N   LEU A  44     -14.313   4.486   1.811  1.00 97.63           N  
ATOM    681  H   LEU A  44     -13.568   3.855   1.553  1.00 97.63           H  
ATOM    682  CA  LEU A  44     -13.927   5.854   2.129  1.00 97.63           C  
ATOM    683  HA  LEU A  44     -14.763   6.385   2.584  1.00 97.63           H  
ATOM    684  C   LEU A  44     -13.533   6.559   0.838  1.00 97.63           C  
ATOM    685  CB  LEU A  44     -12.751   5.804   3.116  1.00 97.63           C  
ATOM    686  HB2 LEU A  44     -13.139   5.438   4.066  1.00 97.63           H  
ATOM    687  HB3 LEU A  44     -12.026   5.084   2.736  1.00 97.63           H  
ATOM    688  O   LEU A  44     -12.747   6.007   0.074  1.00 97.63           O  
ATOM    689  CG  LEU A  44     -12.017   7.137   3.352  1.00 97.63           C  
ATOM    690  HG  LEU A  44     -11.726   7.576   2.397  1.00 97.63           H  
ATOM    691  CD1 LEU A  44     -12.884   8.133   4.121  1.00 97.63           C  
ATOM    692 HD11 LEU A  44     -13.186   7.711   5.080  1.00 97.63           H  
ATOM    693 HD12 LEU A  44     -13.768   8.386   3.537  1.00 97.63           H  
ATOM    694 HD13 LEU A  44     -12.319   9.049   4.291  1.00 97.63           H  
ATOM    695  CD2 LEU A  44     -10.737   6.874   4.142  1.00 97.63           C  
ATOM    696 HD21 LEU A  44     -10.216   7.815   4.314  1.00 97.63           H  
ATOM    697 HD22 LEU A  44     -10.976   6.400   5.094  1.00 97.63           H  
ATOM    698 HD23 LEU A  44     -10.088   6.219   3.559  1.00 97.63           H  
ATOM    699  N   GLU A  45     -13.983   7.796   0.661  1.00 97.32           N  
ATOM    700  H   GLU A  45     -14.627   8.188   1.334  1.00 97.32           H  
ATOM    701  CA  GLU A  45     -13.492   8.704  -0.373  1.00 97.32           C  
ATOM    702  HA  GLU A  45     -12.675   8.225  -0.912  1.00 97.32           H  
ATOM    703  C   GLU A  45     -12.936   9.971   0.294  1.00 97.32           C  
ATOM    704  CB  GLU A  45     -14.609   8.984  -1.398  1.00 97.32           C  
ATOM    705  HB2 GLU A  45     -14.997   8.028  -1.751  1.00 97.32           H  
ATOM    706  HB3 GLU A  45     -15.420   9.534  -0.922  1.00 97.32           H  
ATOM    707  O   GLU A  45     -13.583  10.566   1.158  1.00 97.32           O  
ATOM    708  CG  GLU A  45     -14.093   9.775  -2.609  1.00 97.32           C  
ATOM    709  HG2 GLU A  45     -13.185   9.297  -2.976  1.00 97.32           H  
ATOM    710  HG3 GLU A  45     -13.823  10.780  -2.286  1.00 97.32           H  
ATOM    711  CD  GLU A  45     -15.103   9.853  -3.770  1.00 97.32           C  
ATOM    712  OE1 GLU A  45     -15.541  10.966  -4.126  1.00 97.32           O  
ATOM    713  OE2 GLU A  45     -15.311   8.849  -4.491  1.00 97.32           O  
ATOM    714  N   VAL A  46     -11.720  10.365  -0.084  1.00 96.06           N  
ATOM    715  H   VAL A  46     -11.221   9.791  -0.749  1.00 96.06           H  
ATOM    716  CA  VAL A  46     -11.064  11.597   0.367  1.00 96.06           C  
ATOM    717  HA  VAL A  46     -11.768  12.188   0.953  1.00 96.06           H  
ATOM    718  C   VAL A  46     -10.661  12.403  -0.856  1.00 96.06           C  
ATOM    719  CB  VAL A  46      -9.829  11.314   1.247  1.00 96.06           C  
ATOM    720  HB  VAL A  46      -9.071  10.799   0.657  1.00 96.06           H  
ATOM    721  O   VAL A  46      -9.875  11.929  -1.672  1.00 96.06           O  
ATOM    722  CG1 VAL A  46      -9.211  12.612   1.787  1.00 96.06           C  
ATOM    723 HG11 VAL A  46      -9.951  13.163   2.369  1.00 96.06           H  
ATOM    724 HG12 VAL A  46      -8.353  12.378   2.418  1.00 96.06           H  
ATOM    725 HG13 VAL A  46      -8.863  13.234   0.963  1.00 96.06           H  
ATOM    726  CG2 VAL A  46     -10.177  10.427   2.447  1.00 96.06           C  
ATOM    727 HG21 VAL A  46      -9.310  10.316   3.098  1.00 96.06           H  
ATOM    728 HG22 VAL A  46     -11.005  10.862   3.006  1.00 96.06           H  
ATOM    729 HG23 VAL A  46     -10.464   9.438   2.089  1.00 96.06           H  
ATOM    730  N   GLU A  47     -11.176  13.623  -0.970  1.00 95.53           N  
ATOM    731  H   GLU A  47     -11.857  13.942  -0.296  1.00 95.53           H  
ATOM    732  CA  GLU A  47     -10.792  14.547  -2.037  1.00 95.53           C  
ATOM    733  HA  GLU A  47     -10.701  13.985  -2.966  1.00 95.53           H  
ATOM    734  C   GLU A  47      -9.429  15.193  -1.750  1.00 95.53           C  
ATOM    735  CB  GLU A  47     -11.875  15.612  -2.254  1.00 95.53           C  
ATOM    736  HB2 GLU A  47     -11.523  16.306  -3.017  1.00 95.53           H  
ATOM    737  HB3 GLU A  47     -12.028  16.162  -1.325  1.00 95.53           H  
ATOM    738  O   GLU A  47      -9.134  15.597  -0.620  1.00 95.53           O  
ATOM    739  CG  GLU A  47     -13.207  15.001  -2.721  1.00 95.53           C  
ATOM    740  HG2 GLU A  47     -13.010  14.359  -3.580  1.00 95.53           H  
ATOM    741  HG3 GLU A  47     -13.618  14.383  -1.923  1.00 95.53           H  
ATOM    742  CD  GLU A  47     -14.243  16.067  -3.114  1.00 95.53           C  
ATOM    743  OE1 GLU A  47     -15.099  15.750  -3.974  1.00 95.53           O  
ATOM    744  OE2 GLU A  47     -14.176  17.189  -2.562  1.00 95.53           O  
ATOM    745  N   LEU A  48      -8.613  15.291  -2.798  1.00 93.15           N  
ATOM    746  H   LEU A  48      -8.966  14.968  -3.687  1.00 93.15           H  
ATOM    747  CA  LEU A  48      -7.281  15.882  -2.814  1.00 93.15           C  
ATOM    748  HA  LEU A  48      -6.981  16.140  -1.799  1.00 93.15           H  
ATOM    749  C   LEU A  48      -7.287  17.165  -3.650  1.00 93.15           C  
ATOM    750  CB  LEU A  48      -6.266  14.881  -3.400  1.00 93.15           C  
ATOM    751  HB2 LEU A  48      -6.554  14.663  -4.429  1.00 93.15           H  
ATOM    752  HB3 LEU A  48      -5.295  15.374  -3.440  1.00 93.15           H  
ATOM    753  O   LEU A  48      -7.795  17.186  -4.777  1.00 93.15           O  
ATOM    754  CG  LEU A  48      -6.101  13.543  -2.659  1.00 93.15           C  
ATOM    755  HG  LEU A  48      -7.020  12.963  -2.737  1.00 93.15           H  
ATOM    756  CD1 LEU A  48      -4.970  12.765  -3.339  1.00 93.15           C  
ATOM    757 HD11 LEU A  48      -5.239  12.554  -4.374  1.00 93.15           H  
ATOM    758 HD12 LEU A  48      -4.791  11.817  -2.832  1.00 93.15           H  
ATOM    759 HD13 LEU A  48      -4.046  13.343  -3.321  1.00 93.15           H  
ATOM    760  CD2 LEU A  48      -5.755  13.724  -1.179  1.00 93.15           C  
ATOM    761 HD21 LEU A  48      -6.596  14.183  -0.660  1.00 93.15           H  
ATOM    762 HD22 LEU A  48      -4.877  14.362  -1.077  1.00 93.15           H  
ATOM    763 HD23 LEU A  48      -5.556  12.753  -0.724  1.00 93.15           H  
ATOM    764  N   SER A  49      -6.655  18.220  -3.134  1.00 92.28           N  
ATOM    765  H   SER A  49      -6.224  18.130  -2.225  1.00 92.28           H  
ATOM    766  CA  SER A  49      -6.388  19.429  -3.919  1.00 92.28           C  
ATOM    767  HA  SER A  49      -7.344  19.767  -4.317  1.00 92.28           H  
ATOM    768  C   SER A  49      -5.446  19.129  -5.097  1.00 92.28           C  
ATOM    769  CB  SER A  49      -5.824  20.555  -3.038  1.00 92.28           C  
ATOM    770  HB2 SER A  49      -6.067  21.515  -3.495  1.00 92.28           H  
ATOM    771  HB3 SER A  49      -6.297  20.521  -2.056  1.00 92.28           H  
ATOM    772  O   SER A  49      -4.707  18.141  -5.052  1.00 92.28           O  
ATOM    773  OG  SER A  49      -4.419  20.484  -2.893  1.00 92.28           O  
ATOM    774  HG  SER A  49      -4.052  21.266  -3.310  1.00 92.28           H  
ATOM    775  N   PRO A  50      -5.405  19.974  -6.143  1.00 87.15           N  
ATOM    776  CA  PRO A  50      -4.474  19.804  -7.262  1.00 87.15           C  
ATOM    777  HA  PRO A  50      -4.781  18.938  -7.849  1.00 87.15           H  
ATOM    778  C   PRO A  50      -3.008  19.606  -6.837  1.00 87.15           C  
ATOM    779  CB  PRO A  50      -4.651  21.067  -8.110  1.00 87.15           C  
ATOM    780  HB2 PRO A  50      -4.477  20.867  -9.168  1.00 87.15           H  
ATOM    781  HB3 PRO A  50      -3.988  21.856  -7.756  1.00 87.15           H  
ATOM    782  O   PRO A  50      -2.294  18.791  -7.415  1.00 87.15           O  
ATOM    783  CG  PRO A  50      -6.100  21.471  -7.841  1.00 87.15           C  
ATOM    784  HG2 PRO A  50      -6.267  22.531  -8.030  1.00 87.15           H  
ATOM    785  HG3 PRO A  50      -6.772  20.858  -8.442  1.00 87.15           H  
ATOM    786  CD  PRO A  50      -6.268  21.127  -6.365  1.00 87.15           C  
ATOM    787  HD2 PRO A  50      -5.922  21.962  -5.755  1.00 87.15           H  
ATOM    788  HD3 PRO A  50      -7.313  20.904  -6.152  1.00 87.15           H  
ATOM    789  N   GLU A  51      -2.559  20.289  -5.782  1.00 84.76           N  
ATOM    790  H   GLU A  51      -3.172  20.964  -5.347  1.00 84.76           H  
ATOM    791  CA  GLU A  51      -1.197  20.167  -5.245  1.00 84.76           C  
ATOM    792  HA  GLU A  51      -0.489  20.222  -6.072  1.00 84.76           H  
ATOM    793  C   GLU A  51      -0.958  18.825  -4.527  1.00 84.76           C  
ATOM    794  CB  GLU A  51      -0.893  21.322  -4.271  1.00 84.76           C  
ATOM    795  HB2 GLU A  51       0.152  21.231  -3.975  1.00 84.76           H  
ATOM    796  HB3 GLU A  51      -1.488  21.205  -3.365  1.00 84.76           H  
ATOM    797  O   GLU A  51       0.172  18.334  -4.470  1.00 84.76           O  
ATOM    798  CG  GLU A  51      -1.087  22.739  -4.844  1.00 84.76           C  
ATOM    799  HG2 GLU A  51      -0.567  23.438  -4.189  1.00 84.76           H  
ATOM    800  HG3 GLU A  51      -0.607  22.787  -5.821  1.00 84.76           H  
ATOM    801  CD  GLU A  51      -2.556  23.188  -4.955  1.00 84.76           C  
ATOM    802  OE1 GLU A  51      -2.798  24.172  -5.683  1.00 84.76           O  
ATOM    803  OE2 GLU A  51      -3.438  22.524  -4.347  1.00 84.76           O  
ATOM    804  N   GLN A  52      -2.019  18.222  -3.984  1.00 89.65           N  
ATOM    805  H   GLN A  52      -2.919  18.661  -4.113  1.00 89.65           H  
ATOM    806  CA  GLN A  52      -1.990  16.961  -3.241  1.00 89.65           C  
ATOM    807  HA  GLN A  52      -1.063  16.894  -2.672  1.00 89.65           H  
ATOM    808  C   GLN A  52      -2.045  15.726  -4.151  1.00 89.65           C  
ATOM    809  CB  GLN A  52      -3.176  16.956  -2.265  1.00 89.65           C  
ATOM    810  HB2 GLN A  52      -3.318  15.947  -1.878  1.00 89.65           H  
ATOM    811  HB3 GLN A  52      -4.082  17.231  -2.804  1.00 89.65           H  
ATOM    812  O   GLN A  52      -1.529  14.675  -3.777  1.00 89.65           O  
ATOM    813  CG  GLN A  52      -2.985  17.919  -1.085  1.00 89.65           C  
ATOM    814  HG2 GLN A  52      -2.782  18.926  -1.450  1.00 89.65           H  
ATOM    815  HG3 GLN A  52      -2.120  17.588  -0.510  1.00 89.65           H  
ATOM    816  CD  GLN A  52      -4.202  17.983  -0.166  1.00 89.65           C  
ATOM    817  NE2 GLN A  52      -4.017  18.244   1.110  1.00 89.65           N  
ATOM    818 HE21 GLN A  52      -3.093  18.309   1.514  1.00 89.65           H  
ATOM    819 HE22 GLN A  52      -4.845  18.340   1.680  1.00 89.65           H  
ATOM    820  OE1 GLN A  52      -5.341  17.788  -0.564  1.00 89.65           O  
ATOM    821  N   GLN A  53      -2.626  15.845  -5.347  1.00 87.99           N  
ATOM    822  H   GLN A  53      -3.038  16.740  -5.573  1.00 87.99           H  
ATOM    823  CA  GLN A  53      -2.883  14.726  -6.267  1.00 87.99           C  
ATOM    824  HA  GLN A  53      -3.581  14.031  -5.800  1.00 87.99           H  
ATOM    825  C   GLN A  53      -1.638  13.909  -6.626  1.00 87.99           C  
ATOM    826  CB  GLN A  53      -3.515  15.292  -7.547  1.00 87.99           C  
ATOM    827  HB2 GLN A  53      -2.974  16.181  -7.871  1.00 87.99           H  
ATOM    828  HB3 GLN A  53      -3.475  14.548  -8.342  1.00 87.99           H  
ATOM    829  O   GLN A  53      -1.705  12.690  -6.727  1.00 87.99           O  
ATOM    830  CG  GLN A  53      -4.979  15.629  -7.271  1.00 87.99           C  
ATOM    831  HG2 GLN A  53      -5.482  14.675  -7.112  1.00 87.99           H  
ATOM    832  HG3 GLN A  53      -5.076  16.193  -6.343  1.00 87.99           H  
ATOM    833  CD  GLN A  53      -5.680  16.397  -8.386  1.00 87.99           C  
ATOM    834  NE2 GLN A  53      -6.766  17.078  -8.083  1.00 87.99           N  
ATOM    835 HE21 GLN A  53      -7.243  17.509  -8.861  1.00 87.99           H  
ATOM    836 HE22 GLN A  53      -7.118  17.093  -7.137  1.00 87.99           H  
ATOM    837  OE1 GLN A  53      -5.285  16.406  -9.537  1.00 87.99           O  
ATOM    838  N   ASN A  54      -0.490  14.573  -6.759  1.00 85.02           N  
ATOM    839  H   ASN A  54      -0.522  15.578  -6.665  1.00 85.02           H  
ATOM    840  CA  ASN A  54       0.763  13.927  -7.155  1.00 85.02           C  
ATOM    841  HA  ASN A  54       0.539  13.075  -7.796  1.00 85.02           H  
ATOM    842  C   ASN A  54       1.575  13.378  -5.971  1.00 85.02           C  
ATOM    843  CB  ASN A  54       1.579  14.936  -7.976  1.00 85.02           C  
ATOM    844  HB2 ASN A  54       1.777  15.830  -7.384  1.00 85.02           H  
ATOM    845  HB3 ASN A  54       2.531  14.481  -8.251  1.00 85.02           H  
ATOM    846  O   ASN A  54       2.629  12.778  -6.178  1.00 85.02           O  
ATOM    847  CG  ASN A  54       0.880  15.305  -9.268  1.00 85.02           C  
ATOM    848  ND2 ASN A  54       0.593  16.565  -9.492  1.00 85.02           N  
ATOM    849 HD21 ASN A  54       0.033  16.723 -10.317  1.00 85.02           H  
ATOM    850 HD22 ASN A  54       0.719  17.272  -8.781  1.00 85.02           H  
ATOM    851  OD1 ASN A  54       0.573  14.473 -10.095  1.00 85.02           O  
ATOM    852  N   ASN A  55       1.155  13.647  -4.729  1.00 90.65           N  
ATOM    853  H   ASN A  55       0.242  14.061  -4.610  1.00 90.65           H  
ATOM    854  CA  ASN A  55       1.902  13.284  -3.529  1.00 90.65           C  
ATOM    855  HA  ASN A  55       2.496  12.393  -3.732  1.00 90.65           H  
ATOM    856  C   ASN A  55       0.940  12.950  -2.381  1.00 90.65           C  
ATOM    857  CB  ASN A  55       2.874  14.413  -3.144  1.00 90.65           C  
ATOM    858  HB2 ASN A  55       2.301  15.302  -2.878  1.00 90.65           H  
ATOM    859  HB3 ASN A  55       3.431  14.094  -2.264  1.00 90.65           H  
ATOM    860  O   ASN A  55       0.561  13.823  -1.592  1.00 90.65           O  
ATOM    861  CG  ASN A  55       3.871  14.769  -4.235  1.00 90.65           C  
ATOM    862  ND2 ASN A  55       3.698  15.913  -4.857  1.00 90.65           N  
ATOM    863 HD21 ASN A  55       2.885  16.476  -4.655  1.00 90.65           H  
ATOM    864 HD22 ASN A  55       4.318  16.111  -5.630  1.00 90.65           H  
ATOM    865  OD1 ASN A  55       4.821  14.056  -4.535  1.00 90.65           O  
ATOM    866  N   ALA A  56       0.598  11.669  -2.264  1.00 93.27           N  
ATOM    867  H   ALA A  56       0.999  11.005  -2.911  1.00 93.27           H  
ATOM    868  CA  ALA A  56      -0.250  11.137  -1.211  1.00 93.27           C  
ATOM    869  HA  ALA A  56      -0.310  11.868  -0.404  1.00 93.27           H  
ATOM    870  C   ALA A  56       0.329   9.841  -0.629  1.00 93.27           C  
ATOM    871  CB  ALA A  56      -1.666  10.938  -1.762  1.00 93.27           C  
ATOM    872  HB1 ALA A  56      -2.047  11.884  -2.147  1.00 93.27           H  
ATOM    873  HB2 ALA A  56      -2.327  10.585  -0.971  1.00 93.27           H  
ATOM    874  HB3 ALA A  56      -1.651  10.206  -2.570  1.00 93.27           H  
ATOM    875  O   ALA A  56       0.795   8.956  -1.344  1.00 93.27           O  
ATOM    876  N   MET A  57       0.251   9.709   0.689  1.00 95.31           N  
ATOM    877  H   MET A  57      -0.120  10.485   1.218  1.00 95.31           H  
ATOM    878  CA  MET A  57       0.547   8.480   1.412  1.00 95.31           C  
ATOM    879  HA  MET A  57       0.854   7.707   0.708  1.00 95.31           H  
ATOM    880  C   MET A  57      -0.720   8.003   2.117  1.00 95.31           C  
ATOM    881  CB  MET A  57       1.717   8.721   2.372  1.00 95.31           C  
ATOM    882  HB2 MET A  57       1.477   9.560   3.026  1.00 95.31           H  
ATOM    883  HB3 MET A  57       2.601   8.982   1.791  1.00 95.31           H  
ATOM    884  O   MET A  57      -1.377   8.770   2.818  1.00 95.31           O  
ATOM    885  CG  MET A  57       2.035   7.488   3.224  1.00 95.31           C  
ATOM    886  HG2 MET A  57       1.169   7.243   3.840  1.00 95.31           H  
ATOM    887  HG3 MET A  57       2.220   6.643   2.560  1.00 95.31           H  
ATOM    888  SD  MET A  57       3.467   7.679   4.320  1.00 95.31           S  
ATOM    889  CE  MET A  57       2.801   8.868   5.519  1.00 95.31           C  
ATOM    890  HE1 MET A  57       3.528   9.022   6.316  1.00 95.31           H  
ATOM    891  HE2 MET A  57       2.609   9.821   5.027  1.00 95.31           H  
ATOM    892  HE3 MET A  57       1.872   8.487   5.944  1.00 95.31           H  
ATOM    893  N   VAL A  58      -1.052   6.728   1.945  1.00 96.76           N  
ATOM    894  H   VAL A  58      -0.482   6.172   1.324  1.00 96.76           H  
ATOM    895  CA  VAL A  58      -2.194   6.071   2.579  1.00 96.76           C  
ATOM    896  HA  VAL A  58      -2.737   6.796   3.184  1.00 96.76           H  
ATOM    897  C   VAL A  58      -1.670   4.976   3.496  1.00 96.76           C  
ATOM    898  CB  VAL A  58      -3.182   5.513   1.538  1.00 96.76           C  
ATOM    899  HB  VAL A  58      -2.724   4.673   1.016  1.00 96.76           H  
ATOM    900  O   VAL A  58      -1.101   3.986   3.041  1.00 96.76           O  
ATOM    901  CG1 VAL A  58      -4.461   5.017   2.224  1.00 96.76           C  
ATOM    902 HG11 VAL A  58      -4.942   5.837   2.756  1.00 96.76           H  
ATOM    903 HG12 VAL A  58      -4.225   4.220   2.929  1.00 96.76           H  
ATOM    904 HG13 VAL A  58      -5.150   4.623   1.476  1.00 96.76           H  
ATOM    905  CG2 VAL A  58      -3.569   6.569   0.496  1.00 96.76           C  
ATOM    906 HG21 VAL A  58      -2.698   6.857  -0.092  1.00 96.76           H  
ATOM    907 HG22 VAL A  58      -3.977   7.451   0.988  1.00 96.76           H  
ATOM    908 HG23 VAL A  58      -4.305   6.151  -0.191  1.00 96.76           H  
ATOM    909  N   GLU A  59      -1.861   5.154   4.796  1.00 97.22           N  
ATOM    910  H   GLU A  59      -2.332   5.998   5.088  1.00 97.22           H  
ATOM    911  CA  GLU A  59      -1.614   4.138   5.814  1.00 97.22           C  
ATOM    912  HA  GLU A  59      -0.884   3.414   5.450  1.00 97.22           H  
ATOM    913  C   GLU A  59      -2.929   3.416   6.111  1.00 97.22           C  
ATOM    914  CB  GLU A  59      -1.028   4.813   7.064  1.00 97.22           C  
ATOM    915  HB2 GLU A  59      -1.754   5.541   7.429  1.00 97.22           H  
ATOM    916  HB3 GLU A  59      -0.121   5.344   6.778  1.00 97.22           H  
ATOM    917  O   GLU A  59      -3.913   4.047   6.494  1.00 97.22           O  
ATOM    918  CG  GLU A  59      -0.707   3.845   8.213  1.00 97.22           C  
ATOM    919  HG2 GLU A  59      -0.002   3.097   7.848  1.00 97.22           H  
ATOM    920  HG3 GLU A  59      -1.620   3.326   8.503  1.00 97.22           H  
ATOM    921  CD  GLU A  59      -0.116   4.538   9.460  1.00 97.22           C  
ATOM    922  OE1 GLU A  59      -0.036   3.891  10.524  1.00 97.22           O  
ATOM    923  OE2 GLU A  59       0.330   5.716   9.429  1.00 97.22           O  
ATOM    924  N   VAL A  60      -2.953   2.095   5.958  1.00 97.02           N  
ATOM    925  H   VAL A  60      -2.112   1.641   5.631  1.00 97.02           H  
ATOM    926  CA  VAL A  60      -4.089   1.246   6.317  1.00 97.02           C  
ATOM    927  HA  VAL A  60      -4.897   1.877   6.687  1.00 97.02           H  
ATOM    928  C   VAL A  60      -3.680   0.303   7.435  1.00 97.02           C  
ATOM    929  CB  VAL A  60      -4.640   0.460   5.115  1.00 97.02           C  
ATOM    930  HB  VAL A  60      -3.897  -0.255   4.763  1.00 97.02           H  
ATOM    931  O   VAL A  60      -2.751  -0.489   7.285  1.00 97.02           O  
ATOM    932  CG1 VAL A  60      -5.892  -0.303   5.567  1.00 97.02           C  
ATOM    933 HG11 VAL A  60      -6.414  -0.712   4.702  1.00 97.02           H  
ATOM    934 HG12 VAL A  60      -6.567   0.374   6.092  1.00 97.02           H  
ATOM    935 HG13 VAL A  60      -5.618  -1.126   6.226  1.00 97.02           H  
ATOM    936  CG2 VAL A  60      -5.015   1.380   3.947  1.00 97.02           C  
ATOM    937 HG21 VAL A  60      -4.116   1.846   3.544  1.00 97.02           H  
ATOM    938 HG22 VAL A  60      -5.699   2.160   4.284  1.00 97.02           H  
ATOM    939 HG23 VAL A  60      -5.488   0.805   3.151  1.00 97.02           H  
ATOM    940  N   GLN A  61      -4.405   0.355   8.548  1.00 96.03           N  
ATOM    941  H   GLN A  61      -5.147   1.039   8.600  1.00 96.03           H  
ATOM    942  CA  GLN A  61      -4.202  -0.524   9.689  1.00 96.03           C  
ATOM    943  HA  GLN A  61      -3.306  -1.121   9.514  1.00 96.03           H  
ATOM    944  C   GLN A  61      -5.384  -1.484   9.861  1.00 96.03           C  
ATOM    945  CB  GLN A  61      -3.929   0.312  10.941  1.00 96.03           C  
ATOM    946  HB2 GLN A  61      -3.063   0.950  10.765  1.00 96.03           H  
ATOM    947  HB3 GLN A  61      -4.794   0.944  11.145  1.00 96.03           H  
ATOM    948  O   GLN A  61      -6.526  -1.060  10.066  1.00 96.03           O  
ATOM    949  CG  GLN A  61      -3.652  -0.585  12.155  1.00 96.03           C  
ATOM    950  HG2 GLN A  61      -2.789  -1.217  11.944  1.00 96.03           H  
ATOM    951  HG3 GLN A  61      -4.507  -1.235  12.340  1.00 96.03           H  
ATOM    952  CD  GLN A  61      -3.390   0.187  13.440  1.00 96.03           C  
ATOM    953  NE2 GLN A  61      -3.035  -0.515  14.492  1.00 96.03           N  
ATOM    954 HE21 GLN A  61      -3.017  -1.523  14.432  1.00 96.03           H  
ATOM    955 HE22 GLN A  61      -2.836  -0.002  15.338  1.00 96.03           H  
ATOM    956  OE1 GLN A  61      -3.554   1.392  13.555  1.00 96.03           O  
ATOM    957  N   VAL A  62      -5.085  -2.786   9.851  1.00 90.92           N  
ATOM    958  H   VAL A  62      -4.118  -3.037   9.701  1.00 90.92           H  
ATOM    959  CA  VAL A  62      -6.040  -3.875  10.102  1.00 90.92           C  
ATOM    960  HA  VAL A  62      -7.003  -3.449  10.381  1.00 90.92           H  
ATOM    961  C   VAL A  62      -5.535  -4.722  11.261  1.00 90.92           C  
ATOM    962  CB  VAL A  62      -6.271  -4.738   8.851  1.00 90.92           C  
ATOM    963  HB  VAL A  62      -5.358  -5.277   8.598  1.00 90.92           H  
ATOM    964  O   VAL A  62      -4.610  -5.522  11.128  1.00 90.92           O  
ATOM    965  CG1 VAL A  62      -7.392  -5.762   9.097  1.00 90.92           C  
ATOM    966 HG11 VAL A  62      -7.529  -6.371   8.203  1.00 90.92           H  
ATOM    967 HG12 VAL A  62      -8.329  -5.257   9.331  1.00 90.92           H  
ATOM    968 HG13 VAL A  62      -7.119  -6.434   9.911  1.00 90.92           H  
ATOM    969  CG2 VAL A  62      -6.647  -3.852   7.664  1.00 90.92           C  
ATOM    970 HG21 VAL A  62      -5.798  -3.781   6.984  1.00 90.92           H  
ATOM    971 HG22 VAL A  62      -7.511  -4.283   7.157  1.00 90.92           H  
ATOM    972 HG23 VAL A  62      -6.929  -2.847   7.978  1.00 90.92           H  
ATOM    973  N   GLY A  63      -6.127  -4.526  12.440  1.00 88.80           N  
ATOM    974  H   GLY A  63      -6.832  -3.806  12.506  1.00 88.80           H  
ATOM    975  CA  GLY A  63      -5.594  -5.107  13.672  1.00 88.80           C  
ATOM    976  HA2 GLY A  63      -6.196  -4.786  14.522  1.00 88.80           H  
ATOM    977  HA3 GLY A  63      -5.631  -6.195  13.606  1.00 88.80           H  
ATOM    978  C   GLY A  63      -4.147  -4.658  13.912  1.00 88.80           C  
ATOM    979  O   GLY A  63      -3.887  -3.468  14.093  1.00 88.80           O  
ATOM    980  N   ASN A  64      -3.214  -5.613  13.888  1.00 88.23           N  
ATOM    981  H   ASN A  64      -3.502  -6.549  13.640  1.00 88.23           H  
ATOM    982  CA  ASN A  64      -1.780  -5.369  14.088  1.00 88.23           C  
ATOM    983  HA  ASN A  64      -1.649  -4.427  14.621  1.00 88.23           H  
ATOM    984  C   ASN A  64      -0.993  -5.227  12.772  1.00 88.23           C  
ATOM    985  CB  ASN A  64      -1.202  -6.495  14.964  1.00 88.23           C  
ATOM    986  HB2 ASN A  64      -0.126  -6.353  15.063  1.00 88.23           H  
ATOM    987  HB3 ASN A  64      -1.374  -7.455  14.477  1.00 88.23           H  
ATOM    988  O   ASN A  64       0.220  -5.025  12.804  1.00 88.23           O  
ATOM    989  CG  ASN A  64      -1.778  -6.532  16.368  1.00 88.23           C  
ATOM    990  ND2 ASN A  64      -1.632  -7.639  17.056  1.00 88.23           N  
ATOM    991 HD21 ASN A  64      -1.122  -8.423  16.676  1.00 88.23           H  
ATOM    992 HD22 ASN A  64      -1.993  -7.618  17.999  1.00 88.23           H  
ATOM    993  OD1 ASN A  64      -2.362  -5.591  16.872  1.00 88.23           O  
ATOM    994  N   GLU A  65      -1.647  -5.371  11.618  1.00 90.38           N  
ATOM    995  H   GLU A  65      -2.651  -5.486  11.619  1.00 90.38           H  
ATOM    996  CA  GLU A  65      -1.009  -5.211  10.314  1.00 90.38           C  
ATOM    997  HA  GLU A  65       0.053  -5.442  10.403  1.00 90.38           H  
ATOM    998  C   GLU A  65      -1.135  -3.759   9.855  1.00 90.38           C  
ATOM    999  CB  GLU A  65      -1.599  -6.190   9.287  1.00 90.38           C  
ATOM   1000  HB2 GLU A  65      -1.142  -5.987   8.318  1.00 90.38           H  
ATOM   1001  HB3 GLU A  65      -2.674  -6.028   9.206  1.00 90.38           H  
ATOM   1002  O   GLU A  65      -2.237  -3.214   9.808  1.00 90.38           O  
ATOM   1003  CG  GLU A  65      -1.316  -7.656   9.669  1.00 90.38           C  
ATOM   1004  HG2 GLU A  65      -0.242  -7.771   9.813  1.00 90.38           H  
ATOM   1005  HG3 GLU A  65      -1.807  -7.883  10.616  1.00 90.38           H  
ATOM   1006  CD  GLU A  65      -1.791  -8.669   8.613  1.00 90.38           C  
ATOM   1007  OE1 GLU A  65      -1.283  -9.817   8.617  1.00 90.38           O  
ATOM   1008  OE2 GLU A  65      -2.674  -8.319   7.806  1.00 90.38           O  
ATOM   1009  N   ILE A  66      -0.001  -3.138   9.520  1.00 94.42           N  
ATOM   1010  H   ILE A  66       0.871  -3.642   9.602  1.00 94.42           H  
ATOM   1011  CA  ILE A  66       0.058  -1.785   8.962  1.00 94.42           C  
ATOM   1012  HA  ILE A  66      -0.951  -1.378   8.905  1.00 94.42           H  
ATOM   1013  C   ILE A  66       0.607  -1.881   7.542  1.00 94.42           C  
ATOM   1014  CB  ILE A  66       0.893  -0.819   9.832  1.00 94.42           C  
ATOM   1015  HB  ILE A  66       1.941  -1.114   9.779  1.00 94.42           H  
ATOM   1016  O   ILE A  66       1.701  -2.417   7.324  1.00 94.42           O  
ATOM   1017  CG1 ILE A  66       0.449  -0.838  11.313  1.00 94.42           C  
ATOM   1018 HG12 ILE A  66      -0.586  -0.503  11.385  1.00 94.42           H  
ATOM   1019 HG13 ILE A  66       0.503  -1.857  11.696  1.00 94.42           H  
ATOM   1020  CG2 ILE A  66       0.742   0.602   9.264  1.00 94.42           C  
ATOM   1021 HG21 ILE A  66       0.996   0.635   8.205  1.00 94.42           H  
ATOM   1022 HG22 ILE A  66       1.386   1.305   9.793  1.00 94.42           H  
ATOM   1023 HG23 ILE A  66      -0.288   0.942   9.375  1.00 94.42           H  
ATOM   1024  CD1 ILE A  66       1.318   0.030  12.232  1.00 94.42           C  
ATOM   1025 HD11 ILE A  66       2.369  -0.223  12.097  1.00 94.42           H  
ATOM   1026 HD12 ILE A  66       1.163   1.088  12.019  1.00 94.42           H  
ATOM   1027 HD13 ILE A  66       1.038  -0.155  13.269  1.00 94.42           H  
ATOM   1028  N   VAL A  67      -0.154  -1.356   6.591  1.00 95.34           N  
ATOM   1029  H   VAL A  67      -1.031  -0.935   6.860  1.00 95.34           H  
ATOM   1030  CA  VAL A  67       0.183  -1.313   5.171  1.00 95.34           C  
ATOM   1031  HA  VAL A  67       1.164  -1.767   5.031  1.00 95.34           H  
ATOM   1032  C   VAL A  67       0.269   0.133   4.718  1.00 95.34           C  
ATOM   1033  CB  VAL A  67      -0.825  -2.119   4.336  1.00 95.34           C  
ATOM   1034  HB  VAL A  67      -1.828  -1.715   4.476  1.00 95.34           H  
ATOM   1035  O   VAL A  67      -0.582   0.941   5.071  1.00 95.34           O  
ATOM   1036  CG1 VAL A  67      -0.494  -2.056   2.838  1.00 95.34           C  
ATOM   1037 HG11 VAL A  67      -1.122  -2.750   2.280  1.00 95.34           H  
ATOM   1038 HG12 VAL A  67      -0.688  -1.052   2.462  1.00 95.34           H  
ATOM   1039 HG13 VAL A  67       0.557  -2.283   2.654  1.00 95.34           H  
ATOM   1040  CG2 VAL A  67      -0.817  -3.575   4.819  1.00 95.34           C  
ATOM   1041 HG21 VAL A  67      -1.388  -3.663   5.743  1.00 95.34           H  
ATOM   1042 HG22 VAL A  67      -1.261  -4.221   4.061  1.00 95.34           H  
ATOM   1043 HG23 VAL A  67       0.202  -3.915   5.004  1.00 95.34           H  
ATOM   1044  N   PHE A  68       1.295   0.457   3.940  1.00 96.18           N  
ATOM   1045  H   PHE A  68       1.943  -0.268   3.668  1.00 96.18           H  
ATOM   1046  CA  PHE A  68       1.470   1.782   3.356  1.00 96.18           C  
ATOM   1047  HA  PHE A  68       0.678   2.449   3.698  1.00 96.18           H  
ATOM   1048  C   PHE A  68       1.396   1.705   1.842  1.00 96.18           C  
ATOM   1049  CB  PHE A  68       2.801   2.390   3.790  1.00 96.18           C  
ATOM   1050  HB2 PHE A  68       3.031   3.246   3.157  1.00 96.18           H  
ATOM   1051  HB3 PHE A  68       3.575   1.636   3.645  1.00 96.18           H  
ATOM   1052  O   PHE A  68       2.031   0.845   1.229  1.00 96.18           O  
ATOM   1053  CG  PHE A  68       2.821   2.831   5.230  1.00 96.18           C  
ATOM   1054  CD1 PHE A  68       2.601   4.176   5.575  1.00 96.18           C  
ATOM   1055  HD1 PHE A  68       2.417   4.915   4.809  1.00 96.18           H  
ATOM   1056  CD2 PHE A  68       3.041   1.873   6.228  1.00 96.18           C  
ATOM   1057  HD2 PHE A  68       3.156   0.834   5.955  1.00 96.18           H  
ATOM   1058  CE1 PHE A  68       2.577   4.550   6.928  1.00 96.18           C  
ATOM   1059  HE1 PHE A  68       2.356   5.572   7.200  1.00 96.18           H  
ATOM   1060  CE2 PHE A  68       3.058   2.249   7.574  1.00 96.18           C  
ATOM   1061  HE2 PHE A  68       3.208   1.502   8.339  1.00 96.18           H  
ATOM   1062  CZ  PHE A  68       2.786   3.578   7.921  1.00 96.18           C  
ATOM   1063  HZ  PHE A  68       2.670   3.826   8.966  1.00 96.18           H  
ATOM   1064  N   PHE A  69       0.681   2.659   1.265  1.00 94.43           N  
ATOM   1065  H   PHE A  69       0.149   3.283   1.855  1.00 94.43           H  
ATOM   1066  CA  PHE A  69       0.664   2.934  -0.159  1.00 94.43           C  
ATOM   1067  HA  PHE A  69       1.337   2.253  -0.680  1.00 94.43           H  
ATOM   1068  C   PHE A  69       1.126   4.364  -0.378  1.00 94.43           C  
ATOM   1069  CB  PHE A  69      -0.733   2.726  -0.721  1.00 94.43           C  
ATOM   1070  HB2 PHE A  69      -0.669   2.859  -1.801  1.00 94.43           H  
ATOM   1071  HB3 PHE A  69      -1.407   3.490  -0.333  1.00 94.43           H  
ATOM   1072  O   PHE A  69       0.544   5.297   0.170  1.00 94.43           O  
ATOM   1073  CG  PHE A  69      -1.309   1.363  -0.430  1.00 94.43           C  
ATOM   1074  CD1 PHE A  69      -0.995   0.281  -1.265  1.00 94.43           C  
ATOM   1075  HD1 PHE A  69      -0.316   0.430  -2.092  1.00 94.43           H  
ATOM   1076  CD2 PHE A  69      -2.143   1.177   0.683  1.00 94.43           C  
ATOM   1077  HD2 PHE A  69      -2.351   2.004   1.346  1.00 94.43           H  
ATOM   1078  CE1 PHE A  69      -1.587  -0.975  -1.042  1.00 94.43           C  
ATOM   1079  HE1 PHE A  69      -1.379  -1.802  -1.705  1.00 94.43           H  
ATOM   1080  CE2 PHE A  69      -2.730  -0.076   0.912  1.00 94.43           C  
ATOM   1081  HE2 PHE A  69      -3.401  -0.212   1.748  1.00 94.43           H  
ATOM   1082  CZ  PHE A  69      -2.479  -1.136   0.031  1.00 94.43           C  
ATOM   1083  HZ  PHE A  69      -2.994  -2.071   0.188  1.00 94.43           H  
ATOM   1084  N   ILE A  70       2.187   4.538  -1.149  1.00 92.73           N  
ATOM   1085  H   ILE A  70       2.639   3.722  -1.536  1.00 92.73           H  
ATOM   1086  CA  ILE A  70       2.757   5.845  -1.445  1.00 92.73           C  
ATOM   1087  HA  ILE A  70       2.210   6.623  -0.913  1.00 92.73           H  
ATOM   1088  C   ILE A  70       2.592   6.105  -2.937  1.00 92.73           C  
ATOM   1089  CB  ILE A  70       4.228   5.915  -0.980  1.00 92.73           C  
ATOM   1090  HB  ILE A  70       4.786   5.119  -1.474  1.00 92.73           H  
ATOM   1091  O   ILE A  70       3.108   5.348  -3.756  1.00 92.73           O  
ATOM   1092  CG1 ILE A  70       4.352   5.707   0.548  1.00 92.73           C  
ATOM   1093 HG12 ILE A  70       3.903   6.556   1.064  1.00 92.73           H  
ATOM   1094 HG13 ILE A  70       3.816   4.805   0.843  1.00 92.73           H  
ATOM   1095  CG2 ILE A  70       4.820   7.270  -1.405  1.00 92.73           C  
ATOM   1096 HG21 ILE A  70       4.168   8.070  -1.053  1.00 92.73           H  
ATOM   1097 HG22 ILE A  70       4.884   7.333  -2.491  1.00 92.73           H  
ATOM   1098 HG23 ILE A  70       5.828   7.406  -1.015  1.00 92.73           H  
ATOM   1099  CD1 ILE A  70       5.800   5.544   1.025  1.00 92.73           C  
ATOM   1100 HD11 ILE A  70       5.807   5.255   2.076  1.00 92.73           H  
ATOM   1101 HD12 ILE A  70       6.302   4.780   0.432  1.00 92.73           H  
ATOM   1102 HD13 ILE A  70       6.349   6.480   0.917  1.00 92.73           H  
ATOM   1103  N   LEU A  71       1.917   7.197  -3.276  1.00 91.53           N  
ATOM   1104  H   LEU A  71       1.503   7.751  -2.540  1.00 91.53           H  
ATOM   1105  CA  LEU A  71       2.006   7.839  -4.578  1.00 91.53           C  
ATOM   1106  HA  LEU A  71       2.523   7.186  -5.282  1.00 91.53           H  
ATOM   1107  C   LEU A  71       2.814   9.120  -4.405  1.00 91.53           C  
ATOM   1108  CB  LEU A  71       0.594   8.132  -5.111  1.00 91.53           C  
ATOM   1109  HB2 LEU A  71       0.062   7.191  -5.250  1.00 91.53           H  
ATOM   1110  HB3 LEU A  71       0.051   8.725  -4.375  1.00 91.53           H  
ATOM   1111  O   LEU A  71       2.424   9.998  -3.637  1.00 91.53           O  
ATOM   1112  CG  LEU A  71       0.601   8.898  -6.448  1.00 91.53           C  
ATOM   1113  HG  LEU A  71       1.093   9.862  -6.319  1.00 91.53           H  
ATOM   1114  CD1 LEU A  71       1.339   8.116  -7.535  1.00 91.53           C  
ATOM   1115 HD11 LEU A  71       2.416   8.165  -7.371  1.00 91.53           H  
ATOM   1116 HD12 LEU A  71       1.023   7.073  -7.526  1.00 91.53           H  
ATOM   1117 HD13 LEU A  71       1.133   8.554  -8.512  1.00 91.53           H  
ATOM   1118  CD2 LEU A  71      -0.830   9.165  -6.893  1.00 91.53           C  
ATOM   1119 HD21 LEU A  71      -1.316   9.827  -6.176  1.00 91.53           H  
ATOM   1120 HD22 LEU A  71      -1.386   8.233  -6.993  1.00 91.53           H  
ATOM   1121 HD23 LEU A  71      -0.827   9.678  -7.855  1.00 91.53           H  
ATOM   1122  N   ALA A  72       3.938   9.237  -5.100  1.00 89.49           N  
ATOM   1123  H   ALA A  72       4.238   8.488  -5.707  1.00 89.49           H  
ATOM   1124  CA  ALA A  72       4.741  10.448  -5.056  1.00 89.49           C  
ATOM   1125  HA  ALA A  72       4.104  11.302  -4.825  1.00 89.49           H  
ATOM   1126  C   ALA A  72       5.392  10.720  -6.409  1.00 89.49           C  
ATOM   1127  CB  ALA A  72       5.770  10.311  -3.931  1.00 89.49           C  
ATOM   1128  HB1 ALA A  72       6.416  11.189  -3.915  1.00 89.49           H  
ATOM   1129  HB2 ALA A  72       6.362   9.411  -4.099  1.00 89.49           H  
ATOM   1130  HB3 ALA A  72       5.258  10.230  -2.972  1.00 89.49           H  
ATOM   1131  O   ALA A  72       5.854   9.806  -7.081  1.00 89.49           O  
ATOM   1132  N   HIS A  73       5.459  11.991  -6.792  1.00 87.21           N  
ATOM   1133  H   HIS A  73       4.919  12.661  -6.263  1.00 87.21           H  
ATOM   1134  CA  HIS A  73       6.216  12.452  -7.962  1.00 87.21           C  
ATOM   1135  HA  HIS A  73       6.531  11.605  -8.571  1.00 87.21           H  
ATOM   1136  C   HIS A  73       7.494  13.188  -7.534  1.00 87.21           C  
ATOM   1137  CB  HIS A  73       5.311  13.335  -8.829  1.00 87.21           C  
ATOM   1138  HB2 HIS A  73       4.846  14.099  -8.207  1.00 87.21           H  
ATOM   1139  HB3 HIS A  73       5.936  13.839  -9.566  1.00 87.21           H  
ATOM   1140  O   HIS A  73       8.473  13.260  -8.278  1.00 87.21           O  
ATOM   1141  CG  HIS A  73       4.236  12.583  -9.583  1.00 87.21           C  
ATOM   1142  CD2 HIS A  73       3.432  11.568  -9.127  1.00 87.21           C  
ATOM   1143  HD2 HIS A  73       3.423  11.140  -8.135  1.00 87.21           H  
ATOM   1144  ND1 HIS A  73       3.867  12.817 -10.889  1.00 87.21           N  
ATOM   1145  HD1 HIS A  73       4.267  13.501 -11.515  1.00 87.21           H  
ATOM   1146  CE1 HIS A  73       2.874  11.968 -11.206  1.00 87.21           C  
ATOM   1147  HE1 HIS A  73       2.370  11.921 -12.160  1.00 87.21           H  
ATOM   1148  NE2 HIS A  73       2.591  11.176 -10.165  1.00 87.21           N  
ATOM   1149  N   ASN A  74       7.510  13.712  -6.303  1.00 90.70           N  
ATOM   1150  H   ASN A  74       6.687  13.599  -5.728  1.00 90.70           H  
ATOM   1151  CA  ASN A  74       8.698  14.287  -5.691  1.00 90.70           C  
ATOM   1152  HA  ASN A  74       9.293  14.776  -6.463  1.00 90.70           H  
ATOM   1153  C   ASN A  74       9.561  13.173  -5.070  1.00 90.70           C  
ATOM   1154  CB  ASN A  74       8.244  15.368  -4.696  1.00 90.70           C  
ATOM   1155  HB2 ASN A  74       7.658  16.111  -5.237  1.00 90.70           H  
ATOM   1156  HB3 ASN A  74       7.601  14.924  -3.936  1.00 90.70           H  
ATOM   1157  O   ASN A  74       9.171  12.558  -4.078  1.00 90.70           O  
ATOM   1158  CG  ASN A  74       9.407  16.060  -4.007  1.00 90.70           C  
ATOM   1159  ND2 ASN A  74       9.353  17.360  -3.845  1.00 90.70           N  
ATOM   1160 HD21 ASN A  74       8.575  17.898  -4.198  1.00 90.70           H  
ATOM   1161 HD22 ASN A  74      10.164  17.782  -3.415  1.00 90.70           H  
ATOM   1162  OD1 ASN A  74      10.378  15.455  -3.593  1.00 90.70           O  
ATOM   1163  N   GLU A  75      10.745  12.938  -5.638  1.00 90.90           N  
ATOM   1164  H   GLU A  75      10.989  13.456  -6.470  1.00 90.90           H  
ATOM   1165  CA  GLU A  75      11.670  11.879  -5.211  1.00 90.90           C  
ATOM   1166  HA  GLU A  75      11.153  10.920  -5.261  1.00 90.90           H  
ATOM   1167  C   GLU A  75      12.163  12.044  -3.765  1.00 90.90           C  
ATOM   1168  CB  GLU A  75      12.846  11.846  -6.201  1.00 90.90           C  
ATOM   1169  HB2 GLU A  75      12.440  11.649  -7.193  1.00 90.90           H  
ATOM   1170  HB3 GLU A  75      13.332  12.821  -6.210  1.00 90.90           H  
ATOM   1171  O   GLU A  75      12.248  11.063  -3.025  1.00 90.90           O  
ATOM   1172  CG  GLU A  75      13.889  10.767  -5.864  1.00 90.90           C  
ATOM   1173  HG2 GLU A  75      13.383   9.810  -5.740  1.00 90.90           H  
ATOM   1174  HG3 GLU A  75      14.361  11.018  -4.914  1.00 90.90           H  
ATOM   1175  CD  GLU A  75      14.990  10.619  -6.925  1.00 90.90           C  
ATOM   1176  OE1 GLU A  75      15.866   9.752  -6.701  1.00 90.90           O  
ATOM   1177  OE2 GLU A  75      14.960  11.361  -7.932  1.00 90.90           O  
ATOM   1178  N   GLU A  76      12.446  13.272  -3.325  1.00 93.80           N  
ATOM   1179  H   GLU A  76      12.264  14.061  -3.929  1.00 93.80           H  
ATOM   1180  CA  GLU A  76      12.898  13.533  -1.955  1.00 93.80           C  
ATOM   1181  HA  GLU A  76      13.744  12.882  -1.735  1.00 93.80           H  
ATOM   1182  C   GLU A  76      11.791  13.220  -0.941  1.00 93.80           C  
ATOM   1183  CB  GLU A  76      13.362  14.993  -1.839  1.00 93.80           C  
ATOM   1184  HB2 GLU A  76      12.505  15.656  -1.956  1.00 93.80           H  
ATOM   1185  HB3 GLU A  76      14.078  15.199  -2.634  1.00 93.80           H  
ATOM   1186  O   GLU A  76      12.024  12.547   0.070  1.00 93.80           O  
ATOM   1187  CG  GLU A  76      14.035  15.261  -0.483  1.00 93.80           C  
ATOM   1188  HG2 GLU A  76      13.350  14.979   0.317  1.00 93.80           H  
ATOM   1189  HG3 GLU A  76      14.919  14.629  -0.402  1.00 93.80           H  
ATOM   1190  CD  GLU A  76      14.436  16.728  -0.275  1.00 93.80           C  
ATOM   1191  OE1 GLU A  76      14.788  17.045   0.884  1.00 93.80           O  
ATOM   1192  OE2 GLU A  76      14.376  17.515  -1.245  1.00 93.80           O  
ATOM   1193  N   LEU A  77      10.562  13.647  -1.244  1.00 92.50           N  
ATOM   1194  H   LEU A  77      10.449  14.163  -2.105  1.00 92.50           H  
ATOM   1195  CA  LEU A  77       9.387  13.347  -0.433  1.00 92.50           C  
ATOM   1196  HA  LEU A  77       9.590  13.678   0.586  1.00 92.50           H  
ATOM   1197  C   LEU A  77       9.108  11.842  -0.390  1.00 92.50           C  
ATOM   1198  CB  LEU A  77       8.189  14.123  -0.999  1.00 92.50           C  
ATOM   1199  HB2 LEU A  77       8.434  15.185  -1.016  1.00 92.50           H  
ATOM   1200  HB3 LEU A  77       8.025  13.797  -2.026  1.00 92.50           H  
ATOM   1201  O   LEU A  77       8.903  11.293   0.693  1.00 92.50           O  
ATOM   1202  CG  LEU A  77       6.878  13.917  -0.221  1.00 92.50           C  
ATOM   1203  HG  LEU A  77       6.580  12.870  -0.259  1.00 92.50           H  
ATOM   1204  CD1 LEU A  77       7.016  14.356   1.235  1.00 92.50           C  
ATOM   1205 HD11 LEU A  77       7.429  15.364   1.251  1.00 92.50           H  
ATOM   1206 HD12 LEU A  77       7.664  13.652   1.756  1.00 92.50           H  
ATOM   1207 HD13 LEU A  77       6.031  14.342   1.703  1.00 92.50           H  
ATOM   1208  CD2 LEU A  77       5.782  14.762  -0.860  1.00 92.50           C  
ATOM   1209 HD21 LEU A  77       6.024  15.822  -0.794  1.00 92.50           H  
ATOM   1210 HD22 LEU A  77       4.832  14.568  -0.361  1.00 92.50           H  
ATOM   1211 HD23 LEU A  77       5.690  14.481  -1.909  1.00 92.50           H  
ATOM   1212  N   ALA A  78       9.155  11.179  -1.548  1.00 93.34           N  
ATOM   1213  H   ALA A  78       9.317  11.707  -2.394  1.00 93.34           H  
ATOM   1214  CA  ALA A  78       8.969   9.740  -1.678  1.00 93.34           C  
ATOM   1215  HA  ALA A  78       7.968   9.474  -1.340  1.00 93.34           H  
ATOM   1216  C   ALA A  78       9.990   8.971  -0.835  1.00 93.34           C  
ATOM   1217  CB  ALA A  78       9.115   9.370  -3.155  1.00 93.34           C  
ATOM   1218  HB1 ALA A  78      10.150   9.497  -3.473  1.00 93.34           H  
ATOM   1219  HB2 ALA A  78       8.493  10.022  -3.768  1.00 93.34           H  
ATOM   1220  HB3 ALA A  78       8.812   8.335  -3.311  1.00 93.34           H  
ATOM   1221  O   ALA A  78       9.624   8.078  -0.074  1.00 93.34           O  
ATOM   1222  N   LYS A  79      11.267   9.365  -0.905  1.00 95.06           N  
ATOM   1223  H   LYS A  79      11.499  10.090  -1.568  1.00 95.06           H  
ATOM   1224  CA  LYS A  79      12.341   8.772  -0.108  1.00 95.06           C  
ATOM   1225  HA  LYS A  79      12.361   7.699  -0.300  1.00 95.06           H  
ATOM   1226  C   LYS A  79      12.085   8.949   1.385  1.00 95.06           C  
ATOM   1227  CB  LYS A  79      13.675   9.387  -0.543  1.00 95.06           C  
ATOM   1228  HB2 LYS A  79      13.780   9.258  -1.621  1.00 95.06           H  
ATOM   1229  HB3 LYS A  79      13.672  10.455  -0.328  1.00 95.06           H  
ATOM   1230  O   LYS A  79      12.202   7.984   2.132  1.00 95.06           O  
ATOM   1231  CG  LYS A  79      14.872   8.727   0.152  1.00 95.06           C  
ATOM   1232  HG2 LYS A  79      14.868   7.656  -0.053  1.00 95.06           H  
ATOM   1233  HG3 LYS A  79      14.813   8.887   1.229  1.00 95.06           H  
ATOM   1234  CD  LYS A  79      16.167   9.346  -0.378  1.00 95.06           C  
ATOM   1235  HD2 LYS A  79      16.216   9.195  -1.456  1.00 95.06           H  
ATOM   1236  HD3 LYS A  79      16.158  10.416  -0.173  1.00 95.06           H  
ATOM   1237  CE  LYS A  79      17.383   8.702   0.289  1.00 95.06           C  
ATOM   1238  HE2 LYS A  79      17.357   7.629   0.097  1.00 95.06           H  
ATOM   1239  HE3 LYS A  79      17.312   8.854   1.366  1.00 95.06           H  
ATOM   1240  NZ  LYS A  79      18.635   9.294  -0.240  1.00 95.06           N  
ATOM   1241  HZ1 LYS A  79      18.651  10.288  -0.065  1.00 95.06           H  
ATOM   1242  HZ2 LYS A  79      19.446   8.869   0.187  1.00 95.06           H  
ATOM   1243  HZ3 LYS A  79      18.684   9.160  -1.240  1.00 95.06           H  
ATOM   1244  N   ARG A  80      11.698  10.147   1.830  1.00 95.51           N  
ATOM   1245  H   ARG A  80      11.625  10.901   1.162  1.00 95.51           H  
ATOM   1246  CA  ARG A  80      11.374  10.394   3.243  1.00 95.51           C  
ATOM   1247  HA  ARG A  80      12.232  10.110   3.852  1.00 95.51           H  
ATOM   1248  C   ARG A  80      10.212   9.522   3.719  1.00 95.51           C  
ATOM   1249  CB  ARG A  80      11.093  11.886   3.445  1.00 95.51           C  
ATOM   1250  HB2 ARG A  80      11.953  12.458   3.099  1.00 95.51           H  
ATOM   1251  HB3 ARG A  80      10.227  12.174   2.849  1.00 95.51           H  
ATOM   1252  O   ARG A  80      10.329   8.885   4.761  1.00 95.51           O  
ATOM   1253  CG  ARG A  80      10.836  12.211   4.926  1.00 95.51           C  
ATOM   1254  HG2 ARG A  80      11.696  11.894   5.515  1.00 95.51           H  
ATOM   1255  HG3 ARG A  80       9.954  11.680   5.286  1.00 95.51           H  
ATOM   1256  CD  ARG A  80      10.627  13.711   5.132  1.00 95.51           C  
ATOM   1257  HD2 ARG A  80      11.491  14.240   4.730  1.00 95.51           H  
ATOM   1258  HD3 ARG A  80      10.567  13.905   6.203  1.00 95.51           H  
ATOM   1259  NE  ARG A  80       9.389  14.189   4.487  1.00 95.51           N  
ATOM   1260  HE  ARG A  80       8.728  13.484   4.192  1.00 95.51           H  
ATOM   1261  NH1 ARG A  80       9.837  16.435   4.649  1.00 95.51           N  
ATOM   1262 HH11 ARG A  80       9.586  17.392   4.449  1.00 95.51           H  
ATOM   1263 HH12 ARG A  80      10.760  16.217   4.997  1.00 95.51           H  
ATOM   1264  NH2 ARG A  80       7.903  15.764   3.786  1.00 95.51           N  
ATOM   1265 HH21 ARG A  80       7.651  16.733   3.656  1.00 95.51           H  
ATOM   1266 HH22 ARG A  80       7.305  15.036   3.424  1.00 95.51           H  
ATOM   1267  CZ  ARG A  80       9.051  15.452   4.310  1.00 95.51           C  
ATOM   1268  N   TRP A  81       9.120   9.465   2.957  1.00 95.30           N  
ATOM   1269  H   TRP A  81       9.086  10.013   2.109  1.00 95.30           H  
ATOM   1270  CA  TRP A  81       7.964   8.635   3.296  1.00 95.30           C  
ATOM   1271  HA  TRP A  81       7.652   8.845   4.319  1.00 95.30           H  
ATOM   1272  C   TRP A  81       8.286   7.141   3.268  1.00 95.30           C  
ATOM   1273  CB  TRP A  81       6.802   8.958   2.355  1.00 95.30           C  
ATOM   1274  HB2 TRP A  81       6.047   8.183   2.478  1.00 95.30           H  
ATOM   1275  HB3 TRP A  81       7.151   8.917   1.323  1.00 95.30           H  
ATOM   1276  O   TRP A  81       7.860   6.420   4.165  1.00 95.30           O  
ATOM   1277  CG  TRP A  81       6.096  10.259   2.578  1.00 95.30           C  
ATOM   1278  CD1 TRP A  81       6.103  11.002   3.711  1.00 95.30           C  
ATOM   1279  HD1 TRP A  81       6.641  10.752   4.613  1.00 95.30           H  
ATOM   1280  CD2 TRP A  81       5.125  10.892   1.695  1.00 95.30           C  
ATOM   1281  CE2 TRP A  81       4.553  12.006   2.376  1.00 95.30           C  
ATOM   1282  CE3 TRP A  81       4.631  10.600   0.409  1.00 95.30           C  
ATOM   1283  HE3 TRP A  81       5.068   9.780  -0.141  1.00 95.30           H  
ATOM   1284  NE1 TRP A  81       5.211  12.048   3.587  1.00 95.30           N  
ATOM   1285  HE1 TRP A  81       4.933  12.622   4.370  1.00 95.30           H  
ATOM   1286  CH2 TRP A  81       3.027  12.432   0.550  1.00 95.30           C  
ATOM   1287  HH2 TRP A  81       2.210  12.994   0.121  1.00 95.30           H  
ATOM   1288  CZ2 TRP A  81       3.522  12.774   1.819  1.00 95.30           C  
ATOM   1289  HZ2 TRP A  81       3.089  13.597   2.369  1.00 95.30           H  
ATOM   1290  CZ3 TRP A  81       3.584  11.351  -0.157  1.00 95.30           C  
ATOM   1291  HZ3 TRP A  81       3.206  11.089  -1.134  1.00 95.30           H  
ATOM   1292  N   TRP A  82       9.089   6.677   2.310  1.00 95.22           N  
ATOM   1293  H   TRP A  82       9.367   7.300   1.566  1.00 95.22           H  
ATOM   1294  CA  TRP A  82       9.569   5.295   2.269  1.00 95.22           C  
ATOM   1295  HA  TRP A  82       8.713   4.622   2.213  1.00 95.22           H  
ATOM   1296  C   TRP A  82      10.362   4.935   3.528  1.00 95.22           C  
ATOM   1297  CB  TRP A  82      10.441   5.090   1.025  1.00 95.22           C  
ATOM   1298  HB2 TRP A  82      11.302   5.758   1.064  1.00 95.22           H  
ATOM   1299  HB3 TRP A  82       9.857   5.358   0.144  1.00 95.22           H  
ATOM   1300  O   TRP A  82      10.105   3.912   4.165  1.00 95.22           O  
ATOM   1301  CG  TRP A  82      10.932   3.688   0.849  1.00 95.22           C  
ATOM   1302  CD1 TRP A  82      12.107   3.176   1.290  1.00 95.22           C  
ATOM   1303  HD1 TRP A  82      12.861   3.732   1.827  1.00 95.22           H  
ATOM   1304  CD2 TRP A  82      10.233   2.585   0.205  1.00 95.22           C  
ATOM   1305  CE2 TRP A  82      11.046   1.419   0.294  1.00 95.22           C  
ATOM   1306  CE3 TRP A  82       8.987   2.454  -0.440  1.00 95.22           C  
ATOM   1307  HE3 TRP A  82       8.349   3.322  -0.505  1.00 95.22           H  
ATOM   1308  NE1 TRP A  82      12.177   1.831   0.961  1.00 95.22           N  
ATOM   1309  HE1 TRP A  82      12.953   1.221   1.176  1.00 95.22           H  
ATOM   1310  CH2 TRP A  82       9.402   0.087  -0.877  1.00 95.22           C  
ATOM   1311  HH2 TRP A  82       9.081  -0.854  -1.298  1.00 95.22           H  
ATOM   1312  CZ2 TRP A  82      10.647   0.187  -0.237  1.00 95.22           C  
ATOM   1313  HZ2 TRP A  82      11.307  -0.665  -0.172  1.00 95.22           H  
ATOM   1314  CZ3 TRP A  82       8.581   1.221  -0.988  1.00 95.22           C  
ATOM   1315  HZ3 TRP A  82       7.622   1.130  -1.477  1.00 95.22           H  
ATOM   1316  N   GLU A  83      11.309   5.792   3.912  1.00 95.92           N  
ATOM   1317  H   GLU A  83      11.468   6.609   3.340  1.00 95.92           H  
ATOM   1318  CA  GLU A  83      12.173   5.591   5.076  1.00 95.92           C  
ATOM   1319  HA  GLU A  83      12.620   4.599   5.014  1.00 95.92           H  
ATOM   1320  C   GLU A  83      11.412   5.649   6.408  1.00 95.92           C  
ATOM   1321  CB  GLU A  83      13.294   6.641   5.061  1.00 95.92           C  
ATOM   1322  HB2 GLU A  83      12.856   7.632   4.947  1.00 95.92           H  
ATOM   1323  HB3 GLU A  83      13.814   6.622   6.019  1.00 95.92           H  
ATOM   1324  O   GLU A  83      11.744   4.907   7.334  1.00 95.92           O  
ATOM   1325  CG  GLU A  83      14.323   6.417   3.938  1.00 95.92           C  
ATOM   1326  HG2 GLU A  83      13.829   6.390   2.967  1.00 95.92           H  
ATOM   1327  HG3 GLU A  83      15.028   7.249   3.936  1.00 95.92           H  
ATOM   1328  CD  GLU A  83      15.087   5.114   4.124  1.00 95.92           C  
ATOM   1329  OE1 GLU A  83      15.041   4.224   3.242  1.00 95.92           O  
ATOM   1330  OE2 GLU A  83      15.695   4.928   5.200  1.00 95.92           O  
ATOM   1331  N   GLU A  84      10.381   6.488   6.511  1.00 94.21           N  
ATOM   1332  H   GLU A  84      10.199   7.125   5.748  1.00 94.21           H  
ATOM   1333  CA  GLU A  84       9.486   6.519   7.669  1.00 94.21           C  
ATOM   1334  HA  GLU A  84      10.079   6.542   8.583  1.00 94.21           H  
ATOM   1335  C   GLU A  84       8.601   5.264   7.714  1.00 94.21           C  
ATOM   1336  CB  GLU A  84       8.626   7.791   7.610  1.00 94.21           C  
ATOM   1337  HB2 GLU A  84       9.272   8.658   7.476  1.00 94.21           H  
ATOM   1338  HB3 GLU A  84       7.953   7.726   6.754  1.00 94.21           H  
ATOM   1339  O   GLU A  84       8.529   4.569   8.732  1.00 94.21           O  
ATOM   1340  CG  GLU A  84       7.805   7.984   8.893  1.00 94.21           C  
ATOM   1341  HG2 GLU A  84       8.468   8.307   9.695  1.00 94.21           H  
ATOM   1342  HG3 GLU A  84       7.365   7.033   9.193  1.00 94.21           H  
ATOM   1343  CD  GLU A  84       6.674   9.001   8.709  1.00 94.21           C  
ATOM   1344  OE1 GLU A  84       5.555   8.673   9.183  1.00 94.21           O  
ATOM   1345  OE2 GLU A  84       6.921  10.059   8.084  1.00 94.21           O  
ATOM   1346  N   ALA A  85       7.948   4.935   6.598  1.00 95.49           N  
ATOM   1347  H   ALA A  85       8.042   5.528   5.786  1.00 95.49           H  
ATOM   1348  CA  ALA A  85       7.014   3.824   6.520  1.00 95.49           C  
ATOM   1349  HA  ALA A  85       6.257   3.950   7.294  1.00 95.49           H  
ATOM   1350  C   ALA A  85       7.710   2.481   6.766  1.00 95.49           C  
ATOM   1351  CB  ALA A  85       6.311   3.861   5.163  1.00 95.49           C  
ATOM   1352  HB1 ALA A  85       5.770   4.801   5.050  1.00 95.49           H  
ATOM   1353  HB2 ALA A  85       7.039   3.770   4.357  1.00 95.49           H  
ATOM   1354  HB3 ALA A  85       5.599   3.038   5.108  1.00 95.49           H  
ATOM   1355  O   ALA A  85       7.192   1.653   7.518  1.00 95.49           O  
ATOM   1356  N   LYS A  86       8.914   2.255   6.218  1.00 94.37           N  
ATOM   1357  H   LYS A  86       9.300   2.967   5.615  1.00 94.37           H  
ATOM   1358  CA  LYS A  86       9.611   0.959   6.334  1.00 94.37           C  
ATOM   1359  HA  LYS A  86       8.936   0.200   5.939  1.00 94.37           H  
ATOM   1360  C   LYS A  86       9.916   0.537   7.777  1.00 94.37           C  
ATOM   1361  CB  LYS A  86      10.882   0.945   5.468  1.00 94.37           C  
ATOM   1362  HB2 LYS A  86      11.210  -0.089   5.360  1.00 94.37           H  
ATOM   1363  HB3 LYS A  86      10.652   1.328   4.474  1.00 94.37           H  
ATOM   1364  O   LYS A  86      10.102  -0.655   8.020  1.00 94.37           O  
ATOM   1365  CG  LYS A  86      12.034   1.751   6.082  1.00 94.37           C  
ATOM   1366  HG2 LYS A  86      12.283   1.356   7.066  1.00 94.37           H  
ATOM   1367  HG3 LYS A  86      11.717   2.789   6.179  1.00 94.37           H  
ATOM   1368  CD  LYS A  86      13.284   1.688   5.207  1.00 94.37           C  
ATOM   1369  HD2 LYS A  86      13.099   2.232   4.281  1.00 94.37           H  
ATOM   1370  HD3 LYS A  86      13.519   0.650   4.971  1.00 94.37           H  
ATOM   1371  CE  LYS A  86      14.455   2.320   5.956  1.00 94.37           C  
ATOM   1372  HE2 LYS A  86      14.639   1.783   6.887  1.00 94.37           H  
ATOM   1373  HE3 LYS A  86      14.186   3.347   6.203  1.00 94.37           H  
ATOM   1374  NZ  LYS A  86      15.665   2.336   5.109  1.00 94.37           N  
ATOM   1375  HZ1 LYS A  86      16.105   1.440   4.960  1.00 94.37           H  
ATOM   1376  HZ2 LYS A  86      16.288   3.049   5.458  1.00 94.37           H  
ATOM   1377  HZ3 LYS A  86      15.425   2.767   4.227  1.00 94.37           H  
ATOM   1378  N   GLN A  87       9.956   1.479   8.724  1.00 93.28           N  
ATOM   1379  H   GLN A  87       9.781   2.435   8.453  1.00 93.28           H  
ATOM   1380  CA  GLN A  87      10.209   1.195  10.143  1.00 93.28           C  
ATOM   1381  HA  GLN A  87      11.067   0.529  10.228  1.00 93.28           H  
ATOM   1382  C   GLN A  87       9.028   0.496  10.829  1.00 93.28           C  
ATOM   1383  CB  GLN A  87      10.532   2.499  10.887  1.00 93.28           C  
ATOM   1384  HB2 GLN A  87      10.661   2.274  11.945  1.00 93.28           H  
ATOM   1385  HB3 GLN A  87       9.699   3.194  10.784  1.00 93.28           H  
ATOM   1386  O   GLN A  87       9.226  -0.224  11.805  1.00 93.28           O  
ATOM   1387  CG  GLN A  87      11.815   3.161  10.369  1.00 93.28           C  
ATOM   1388  HG2 GLN A  87      11.709   3.368   9.304  1.00 93.28           H  
ATOM   1389  HG3 GLN A  87      12.656   2.479  10.500  1.00 93.28           H  
ATOM   1390  CD  GLN A  87      12.139   4.468  11.084  1.00 93.28           C  
ATOM   1391  NE2 GLN A  87      12.944   5.315  10.486  1.00 93.28           N  
ATOM   1392 HE21 GLN A  87      13.146   5.194   9.504  1.00 93.28           H  
ATOM   1393 HE22 GLN A  87      13.087   6.192  10.966  1.00 93.28           H  
ATOM   1394  OE1 GLN A  87      11.699   4.747  12.185  1.00 93.28           O  
ATOM   1395  N   ARG A  88       7.806   0.685  10.316  1.00 93.01           N  
ATOM   1396  H   ARG A  88       7.737   1.289   9.509  1.00 93.01           H  
ATOM   1397  CA  ARG A  88       6.559   0.187  10.924  1.00 93.01           C  
ATOM   1398  HA  ARG A  88       6.810  -0.480  11.750  1.00 93.01           H  
ATOM   1399  C   ARG A  88       5.697  -0.667   9.992  1.00 93.01           C  
ATOM   1400  CB  ARG A  88       5.786   1.376  11.526  1.00 93.01           C  
ATOM   1401  HB2 ARG A  88       4.844   1.010  11.935  1.00 93.01           H  
ATOM   1402  HB3 ARG A  88       6.374   1.768  12.357  1.00 93.01           H  
ATOM   1403  O   ARG A  88       4.875  -1.447  10.463  1.00 93.01           O  
ATOM   1404  CG  ARG A  88       5.495   2.535  10.551  1.00 93.01           C  
ATOM   1405  HG2 ARG A  88       6.428   2.930  10.150  1.00 93.01           H  
ATOM   1406  HG3 ARG A  88       4.877   2.179   9.726  1.00 93.01           H  
ATOM   1407  CD  ARG A  88       4.767   3.666  11.292  1.00 93.01           C  
ATOM   1408  HD2 ARG A  88       5.348   3.933  12.174  1.00 93.01           H  
ATOM   1409  HD3 ARG A  88       3.801   3.283  11.624  1.00 93.01           H  
ATOM   1410  NE  ARG A  88       4.596   4.886  10.467  1.00 93.01           N  
ATOM   1411  HE  ARG A  88       5.369   5.173   9.884  1.00 93.01           H  
ATOM   1412  NH1 ARG A  88       2.472   5.418  11.122  1.00 93.01           N  
ATOM   1413 HH11 ARG A  88       1.589   5.621  10.677  1.00 93.01           H  
ATOM   1414 HH12 ARG A  88       2.444   4.590  11.700  1.00 93.01           H  
ATOM   1415  NH2 ARG A  88       3.448   6.667   9.584  1.00 93.01           N  
ATOM   1416 HH21 ARG A  88       4.271   7.161   9.271  1.00 93.01           H  
ATOM   1417 HH22 ARG A  88       2.543   7.075   9.394  1.00 93.01           H  
ATOM   1418  CZ  ARG A  88       3.526   5.661  10.404  1.00 93.01           C  
ATOM   1419  N   ALA A  89       5.890  -0.545   8.682  1.00 94.29           N  
ATOM   1420  H   ALA A  89       6.552   0.145   8.358  1.00 94.29           H  
ATOM   1421  CA  ALA A  89       5.106  -1.237   7.671  1.00 94.29           C  
ATOM   1422  HA  ALA A  89       4.049  -1.074   7.881  1.00 94.29           H  
ATOM   1423  C   ALA A  89       5.382  -2.746   7.647  1.00 94.29           C  
ATOM   1424  CB  ALA A  89       5.423  -0.629   6.303  1.00 94.29           C  
ATOM   1425  HB1 ALA A  89       4.754  -1.050   5.553  1.00 94.29           H  
ATOM   1426  HB2 ALA A  89       5.297   0.454   6.328  1.00 94.29           H  
ATOM   1427  HB3 ALA A  89       6.454  -0.849   6.027  1.00 94.29           H  
ATOM   1428  O   ALA A  89       6.532  -3.185   7.545  1.00 94.29           O  
ATOM   1429  N   LYS A  90       4.304  -3.533   7.632  1.00 94.50           N  
ATOM   1430  H   LYS A  90       3.403  -3.083   7.712  1.00 94.50           H  
ATOM   1431  CA  LYS A  90       4.330  -4.948   7.244  1.00 94.50           C  
ATOM   1432  HA  LYS A  90       5.253  -5.411   7.594  1.00 94.50           H  
ATOM   1433  C   LYS A  90       4.370  -5.103   5.730  1.00 94.50           C  
ATOM   1434  CB  LYS A  90       3.102  -5.660   7.837  1.00 94.50           C  
ATOM   1435  HB2 LYS A  90       2.987  -6.638   7.369  1.00 94.50           H  
ATOM   1436  HB3 LYS A  90       2.204  -5.090   7.600  1.00 94.50           H  
ATOM   1437  O   LYS A  90       5.097  -5.951   5.225  1.00 94.50           O  
ATOM   1438  CG  LYS A  90       3.176  -5.854   9.359  1.00 94.50           C  
ATOM   1439  HG2 LYS A  90       3.217  -4.882   9.851  1.00 94.50           H  
ATOM   1440  HG3 LYS A  90       2.270  -6.365   9.685  1.00 94.50           H  
ATOM   1441  CD  LYS A  90       4.395  -6.689   9.773  1.00 94.50           C  
ATOM   1442  HD2 LYS A  90       4.396  -7.626   9.216  1.00 94.50           H  
ATOM   1443  HD3 LYS A  90       5.306  -6.136   9.545  1.00 94.50           H  
ATOM   1444  CE  LYS A  90       4.394  -6.983  11.272  1.00 94.50           C  
ATOM   1445  HE2 LYS A  90       4.349  -6.036  11.810  1.00 94.50           H  
ATOM   1446  HE3 LYS A  90       3.503  -7.559  11.523  1.00 94.50           H  
ATOM   1447  NZ  LYS A  90       5.623  -7.728  11.641  1.00 94.50           N  
ATOM   1448  HZ1 LYS A  90       6.441  -7.230  11.318  1.00 94.50           H  
ATOM   1449  HZ2 LYS A  90       5.687  -7.857  12.641  1.00 94.50           H  
ATOM   1450  HZ3 LYS A  90       5.635  -8.635  11.197  1.00 94.50           H  
ATOM   1451  N   ILE A  91       3.639  -4.251   5.024  1.00 95.05           N  
ATOM   1452  H   ILE A  91       3.075  -3.576   5.520  1.00 95.05           H  
ATOM   1453  CA  ILE A  91       3.646  -4.170   3.566  1.00 95.05           C  
ATOM   1454  HA  ILE A  91       4.496  -4.722   3.165  1.00 95.05           H  
ATOM   1455  C   ILE A  91       3.798  -2.704   3.209  1.00 95.05           C  
ATOM   1456  CB  ILE A  91       2.358  -4.749   2.957  1.00 95.05           C  
ATOM   1457  HB  ILE A  91       1.535  -4.094   3.243  1.00 95.05           H  
ATOM   1458  O   ILE A  91       3.106  -1.849   3.758  1.00 95.05           O  
ATOM   1459  CG1 ILE A  91       2.034  -6.144   3.528  1.00 95.05           C  
ATOM   1460 HG12 ILE A  91       2.841  -6.844   3.315  1.00 95.05           H  
ATOM   1461 HG13 ILE A  91       1.922  -6.074   4.610  1.00 95.05           H  
ATOM   1462  CG2 ILE A  91       2.441  -4.743   1.419  1.00 95.05           C  
ATOM   1463 HG21 ILE A  91       2.573  -3.727   1.046  1.00 95.05           H  
ATOM   1464 HG22 ILE A  91       1.515  -5.121   0.987  1.00 95.05           H  
ATOM   1465 HG23 ILE A  91       3.275  -5.361   1.086  1.00 95.05           H  
ATOM   1466  CD1 ILE A  91       0.712  -6.691   3.001  1.00 95.05           C  
ATOM   1467 HD11 ILE A  91       0.281  -7.359   3.747  1.00 95.05           H  
ATOM   1468 HD12 ILE A  91       0.868  -7.224   2.063  1.00 95.05           H  
ATOM   1469 HD13 ILE A  91       0.010  -5.872   2.843  1.00 95.05           H  
ATOM   1470  N   LEU A  92       4.718  -2.410   2.307  1.00 97.04           N  
ATOM   1471  H   LEU A  92       5.267  -3.153   1.899  1.00 97.04           H  
ATOM   1472  CA  LEU A  92       4.928  -1.059   1.819  1.00 97.04           C  
ATOM   1473  HA  LEU A  92       4.085  -0.423   2.090  1.00 97.04           H  
ATOM   1474  C   LEU A  92       4.991  -1.118   0.302  1.00 97.04           C  
ATOM   1475  CB  LEU A  92       6.185  -0.502   2.501  1.00 97.04           C  
ATOM   1476  HB2 LEU A  92       6.970  -1.256   2.450  1.00 97.04           H  
ATOM   1477  HB3 LEU A  92       5.954  -0.327   3.552  1.00 97.04           H  
ATOM   1478  O   LEU A  92       5.836  -1.821  -0.245  1.00 97.04           O  
ATOM   1479  CG  LEU A  92       6.732   0.795   1.897  1.00 97.04           C  
ATOM   1480  HG  LEU A  92       6.984   0.606   0.854  1.00 97.04           H  
ATOM   1481  CD1 LEU A  92       5.743   1.951   1.954  1.00 97.04           C  
ATOM   1482 HD11 LEU A  92       5.555   2.232   2.990  1.00 97.04           H  
ATOM   1483 HD12 LEU A  92       4.811   1.700   1.448  1.00 97.04           H  
ATOM   1484 HD13 LEU A  92       6.184   2.802   1.435  1.00 97.04           H  
ATOM   1485  CD2 LEU A  92       7.993   1.201   2.661  1.00 97.04           C  
ATOM   1486 HD21 LEU A  92       8.361   2.156   2.283  1.00 97.04           H  
ATOM   1487 HD22 LEU A  92       7.775   1.309   3.723  1.00 97.04           H  
ATOM   1488 HD23 LEU A  92       8.772   0.454   2.510  1.00 97.04           H  
ATOM   1489  N   VAL A  93       4.083  -0.403  -0.349  1.00 96.27           N  
ATOM   1490  H   VAL A  93       3.406   0.118   0.191  1.00 96.27           H  
ATOM   1491  CA  VAL A  93       4.031  -0.225  -1.796  1.00 96.27           C  
ATOM   1492  HA  VAL A  93       4.831  -0.797  -2.267  1.00 96.27           H  
ATOM   1493  C   VAL A  93       4.248   1.252  -2.081  1.00 96.27           C  
ATOM   1494  CB  VAL A  93       2.691  -0.710  -2.379  1.00 96.27           C  
ATOM   1495  HB  VAL A  93       1.884  -0.117  -1.949  1.00 96.27           H  
ATOM   1496  O   VAL A  93       3.611   2.108  -1.472  1.00 96.27           O  
ATOM   1497  CG1 VAL A  93       2.652  -0.553  -3.905  1.00 96.27           C  
ATOM   1498 HG11 VAL A  93       3.488  -1.080  -4.365  1.00 96.27           H  
ATOM   1499 HG12 VAL A  93       2.699   0.501  -4.177  1.00 96.27           H  
ATOM   1500 HG13 VAL A  93       1.715  -0.953  -4.292  1.00 96.27           H  
ATOM   1501  CG2 VAL A  93       2.430  -2.186  -2.044  1.00 96.27           C  
ATOM   1502 HG21 VAL A  93       3.245  -2.805  -2.419  1.00 96.27           H  
ATOM   1503 HG22 VAL A  93       1.494  -2.506  -2.503  1.00 96.27           H  
ATOM   1504 HG23 VAL A  93       2.338  -2.313  -0.966  1.00 96.27           H  
ATOM   1505  N   MET A  94       5.145   1.560  -3.004  1.00 95.14           N  
ATOM   1506  H   MET A  94       5.655   0.813  -3.453  1.00 95.14           H  
ATOM   1507  CA  MET A  94       5.387   2.915  -3.472  1.00 95.14           C  
ATOM   1508  HA  MET A  94       4.587   3.569  -3.126  1.00 95.14           H  
ATOM   1509  C   MET A  94       5.386   2.934  -4.985  1.00 95.14           C  
ATOM   1510  CB  MET A  94       6.709   3.434  -2.905  1.00 95.14           C  
ATOM   1511  HB2 MET A  94       6.612   3.463  -1.819  1.00 95.14           H  
ATOM   1512  HB3 MET A  94       7.506   2.742  -3.178  1.00 95.14           H  
ATOM   1513  O   MET A  94       6.002   2.075  -5.615  1.00 95.14           O  
ATOM   1514  CG  MET A  94       7.087   4.836  -3.395  1.00 95.14           C  
ATOM   1515  HG2 MET A  94       6.252   5.512  -3.211  1.00 95.14           H  
ATOM   1516  HG3 MET A  94       7.264   4.812  -4.470  1.00 95.14           H  
ATOM   1517  SD  MET A  94       8.559   5.520  -2.588  1.00 95.14           S  
ATOM   1518  CE  MET A  94       9.842   4.477  -3.322  1.00 95.14           C  
ATOM   1519  HE1 MET A  94       9.792   4.553  -4.408  1.00 95.14           H  
ATOM   1520  HE2 MET A  94      10.817   4.819  -2.976  1.00 95.14           H  
ATOM   1521  HE3 MET A  94       9.697   3.441  -3.015  1.00 95.14           H  
ATOM   1522  N   VAL A  95       4.748   3.948  -5.551  1.00 91.63           N  
ATOM   1523  H   VAL A  95       4.227   4.588  -4.968  1.00 91.63           H  
ATOM   1524  CA  VAL A  95       4.920   4.316  -6.945  1.00 91.63           C  
ATOM   1525  HA  VAL A  95       5.610   3.604  -7.398  1.00 91.63           H  
ATOM   1526  C   VAL A  95       5.558   5.691  -7.022  1.00 91.63           C  
ATOM   1527  CB  VAL A  95       3.625   4.234  -7.756  1.00 91.63           C  
ATOM   1528  HB  VAL A  95       2.902   4.965  -7.396  1.00 91.63           H  
ATOM   1529  O   VAL A  95       5.063   6.651  -6.429  1.00 91.63           O  
ATOM   1530  CG1 VAL A  95       4.012   4.540  -9.212  1.00 91.63           C  
ATOM   1531 HG11 VAL A  95       3.179   4.380  -9.896  1.00 91.63           H  
ATOM   1532 HG12 VAL A  95       4.300   5.586  -9.317  1.00 91.63           H  
ATOM   1533 HG13 VAL A  95       4.832   3.899  -9.534  1.00 91.63           H  
ATOM   1534  CG2 VAL A  95       3.030   2.822  -7.642  1.00 91.63           C  
ATOM   1535 HG21 VAL A  95       2.808   2.578  -6.604  1.00 91.63           H  
ATOM   1536 HG22 VAL A  95       3.755   2.100  -8.016  1.00 91.63           H  
ATOM   1537 HG23 VAL A  95       2.106   2.752  -8.217  1.00 91.63           H  
ATOM   1538  N   LEU A  96       6.668   5.756  -7.754  1.00 90.53           N  
ATOM   1539  H   LEU A  96       6.998   4.904  -8.183  1.00 90.53           H  
ATOM   1540  CA  LEU A  96       7.434   6.970  -7.997  1.00 90.53           C  
ATOM   1541  HA  LEU A  96       6.787   7.837  -7.864  1.00 90.53           H  
ATOM   1542  C   LEU A  96       7.958   6.977  -9.431  1.00 90.53           C  
ATOM   1543  CB  LEU A  96       8.584   7.029  -6.976  1.00 90.53           C  
ATOM   1544  HB2 LEU A  96       8.161   7.139  -5.977  1.00 90.53           H  
ATOM   1545  HB3 LEU A  96       9.119   6.081  -7.014  1.00 90.53           H  
ATOM   1546  O   LEU A  96       8.718   6.083  -9.792  1.00 90.53           O  
ATOM   1547  CG  LEU A  96       9.598   8.162  -7.224  1.00 90.53           C  
ATOM   1548  HG  LEU A  96       9.994   8.094  -8.237  1.00 90.53           H  
ATOM   1549  CD1 LEU A  96       8.990   9.551  -7.037  1.00 90.53           C  
ATOM   1550 HD11 LEU A  96       8.494   9.624  -6.069  1.00 90.53           H  
ATOM   1551 HD12 LEU A  96       8.263   9.739  -7.827  1.00 90.53           H  
ATOM   1552 HD13 LEU A  96       9.765  10.313  -7.115  1.00 90.53           H  
ATOM   1553  CD2 LEU A  96      10.779   7.996  -6.274  1.00 90.53           C  
ATOM   1554 HD21 LEU A  96      11.499   8.795  -6.451  1.00 90.53           H  
ATOM   1555 HD22 LEU A  96      11.272   7.043  -6.469  1.00 90.53           H  
ATOM   1556 HD23 LEU A  96      10.440   8.022  -5.238  1.00 90.53           H  
ATOM   1557  N   ASN A  97       7.599   7.997 -10.218  1.00 84.63           N  
ATOM   1558  H   ASN A  97       6.968   8.685  -9.832  1.00 84.63           H  
ATOM   1559  CA  ASN A  97       8.184   8.306 -11.534  1.00 84.63           C  
ATOM   1560  HA  ASN A  97       7.454   8.905 -12.079  1.00 84.63           H  
ATOM   1561  C   ASN A  97       8.424   7.068 -12.425  1.00 84.63           C  
ATOM   1562  CB  ASN A  97       9.436   9.188 -11.332  1.00 84.63           C  
ATOM   1563  HB2 ASN A  97       9.902   9.382 -12.298  1.00 84.63           H  
ATOM   1564  HB3 ASN A  97      10.154   8.661 -10.705  1.00 84.63           H  
ATOM   1565  O   ASN A  97       9.527   6.849 -12.926  1.00 84.63           O  
ATOM   1566  CG  ASN A  97       9.102  10.535 -10.712  1.00 84.63           C  
ATOM   1567  ND2 ASN A  97      10.023  11.167 -10.024  1.00 84.63           N  
ATOM   1568 HD21 ASN A  97      10.956  10.795  -9.918  1.00 84.63           H  
ATOM   1569 HD22 ASN A  97       9.713  12.020  -9.581  1.00 84.63           H  
ATOM   1570  OD1 ASN A  97       7.998  11.038 -10.820  1.00 84.63           O  
ATOM   1571  N   GLY A  98       7.396   6.225 -12.579  1.00 85.65           N  
ATOM   1572  H   GLY A  98       6.508   6.475 -12.167  1.00 85.65           H  
ATOM   1573  CA  GLY A  98       7.479   5.008 -13.390  1.00 85.65           C  
ATOM   1574  HA2 GLY A  98       8.029   5.222 -14.306  1.00 85.65           H  
ATOM   1575  HA3 GLY A  98       6.468   4.696 -13.650  1.00 85.65           H  
ATOM   1576  C   GLY A  98       8.169   3.822 -12.722  1.00 85.65           C  
ATOM   1577  O   GLY A  98       8.594   2.903 -13.411  1.00 85.65           O  
ATOM   1578  N   ARG A  99       8.295   3.805 -11.397  1.00 93.00           N  
ATOM   1579  H   ARG A  99       8.072   4.643 -10.880  1.00 93.00           H  
ATOM   1580  CA  ARG A  99       8.811   2.654 -10.653  1.00 93.00           C  
ATOM   1581  HA  ARG A  99       8.934   1.809 -11.331  1.00 93.00           H  
ATOM   1582  C   ARG A  99       7.829   2.237  -9.583  1.00 93.00           C  
ATOM   1583  CB  ARG A  99      10.179   2.958 -10.042  1.00 93.00           C  
ATOM   1584  HB2 ARG A  99      10.073   3.707  -9.257  1.00 93.00           H  
ATOM   1585  HB3 ARG A  99      10.572   2.043  -9.599  1.00 93.00           H  
ATOM   1586  O   ARG A  99       7.363   3.071  -8.810  1.00 93.00           O  
ATOM   1587  CG  ARG A  99      11.162   3.475 -11.095  1.00 93.00           C  
ATOM   1588  HG2 ARG A  99      10.865   4.476 -11.409  1.00 93.00           H  
ATOM   1589  HG3 ARG A  99      11.178   2.811 -11.959  1.00 93.00           H  
ATOM   1590  CD  ARG A  99      12.548   3.532 -10.479  1.00 93.00           C  
ATOM   1591  HD2 ARG A  99      12.483   3.930  -9.466  1.00 93.00           H  
ATOM   1592  HD3 ARG A  99      12.932   2.512 -10.442  1.00 93.00           H  
ATOM   1593  NE  ARG A  99      13.452   4.370 -11.271  1.00 93.00           N  
ATOM   1594  HE  ARG A  99      13.076   4.806 -12.101  1.00 93.00           H  
ATOM   1595  NH1 ARG A  99      15.279   3.953  -9.964  1.00 93.00           N  
ATOM   1596 HH11 ARG A  99      16.272   4.027  -9.797  1.00 93.00           H  
ATOM   1597 HH12 ARG A  99      14.805   3.139  -9.598  1.00 93.00           H  
ATOM   1598  NH2 ARG A  99      15.433   5.393 -11.685  1.00 93.00           N  
ATOM   1599 HH21 ARG A  99      15.022   5.814 -12.506  1.00 93.00           H  
ATOM   1600 HH22 ARG A  99      16.407   5.536 -11.458  1.00 93.00           H  
ATOM   1601  CZ  ARG A  99      14.717   4.569 -10.970  1.00 93.00           C  
ATOM   1602  N   VAL A 100       7.563   0.941  -9.515  1.00 95.07           N  
ATOM   1603  H   VAL A 100       8.005   0.341 -10.198  1.00 95.07           H  
ATOM   1604  CA  VAL A 100       6.856   0.306  -8.407  1.00 95.07           C  
ATOM   1605  HA  VAL A 100       6.272   1.049  -7.862  1.00 95.07           H  
ATOM   1606  C   VAL A 100       7.901  -0.292  -7.480  1.00 95.07           C  
ATOM   1607  CB  VAL A 100       5.896  -0.782  -8.911  1.00 95.07           C  
ATOM   1608  HB  VAL A 100       6.462  -1.498  -9.506  1.00 95.07           H  
ATOM   1609  O   VAL A 100       8.695  -1.128  -7.906  1.00 95.07           O  
ATOM   1610  CG1 VAL A 100       5.254  -1.539  -7.743  1.00 95.07           C  
ATOM   1611 HG11 VAL A 100       4.545  -2.270  -8.131  1.00 95.07           H  
ATOM   1612 HG12 VAL A 100       6.016  -2.087  -7.189  1.00 95.07           H  
ATOM   1613 HG13 VAL A 100       4.750  -0.840  -7.075  1.00 95.07           H  
ATOM   1614  CG2 VAL A 100       4.788  -0.212  -9.801  1.00 95.07           C  
ATOM   1615 HG21 VAL A 100       4.087   0.382  -9.213  1.00 95.07           H  
ATOM   1616 HG22 VAL A 100       5.222   0.406 -10.586  1.00 95.07           H  
ATOM   1617 HG23 VAL A 100       4.239  -1.029 -10.268  1.00 95.07           H  
ATOM   1618  N   ARG A 101       7.882   0.091  -6.206  1.00 96.86           N  
ATOM   1619  H   ARG A 101       7.203   0.789  -5.938  1.00 96.86           H  
ATOM   1620  CA  ARG A 101       8.687  -0.535  -5.157  1.00 96.86           C  
ATOM   1621  HA  ARG A 101       9.290  -1.322  -5.610  1.00 96.86           H  
ATOM   1622  C   ARG A 101       7.785  -1.204  -4.138  1.00 96.86           C  
ATOM   1623  CB  ARG A 101       9.659   0.471  -4.527  1.00 96.86           C  
ATOM   1624  HB2 ARG A 101      10.113   0.013  -3.648  1.00 96.86           H  
ATOM   1625  HB3 ARG A 101       9.119   1.366  -4.219  1.00 96.86           H  
ATOM   1626  O   ARG A 101       6.833  -0.595  -3.658  1.00 96.86           O  
ATOM   1627  CG  ARG A 101      10.769   0.839  -5.525  1.00 96.86           C  
ATOM   1628  HG2 ARG A 101      11.287  -0.069  -5.835  1.00 96.86           H  
ATOM   1629  HG3 ARG A 101      10.326   1.297  -6.409  1.00 96.86           H  
ATOM   1630  CD  ARG A 101      11.798   1.812  -4.948  1.00 96.86           C  
ATOM   1631  HD2 ARG A 101      11.284   2.726  -4.650  1.00 96.86           H  
ATOM   1632  HD3 ARG A 101      12.507   2.056  -5.739  1.00 96.86           H  
ATOM   1633  NE  ARG A 101      12.544   1.236  -3.811  1.00 96.86           N  
ATOM   1634  HE  ARG A 101      12.624   0.230  -3.777  1.00 96.86           H  
ATOM   1635  NH1 ARG A 101      13.397   3.201  -3.008  1.00 96.86           N  
ATOM   1636 HH11 ARG A 101      13.967   3.694  -2.335  1.00 96.86           H  
ATOM   1637 HH12 ARG A 101      12.995   3.663  -3.811  1.00 96.86           H  
ATOM   1638  NH2 ARG A 101      13.928   1.293  -1.993  1.00 96.86           N  
ATOM   1639 HH21 ARG A 101      13.847   0.297  -1.848  1.00 96.86           H  
ATOM   1640 HH22 ARG A 101      14.489   1.805  -1.326  1.00 96.86           H  
ATOM   1641  CZ  ARG A 101      13.281   1.902  -2.944  1.00 96.86           C  
ATOM   1642  N   VAL A 102       8.088  -2.451  -3.795  1.00 97.67           N  
ATOM   1643  H   VAL A 102       8.889  -2.877  -4.238  1.00 97.67           H  
ATOM   1644  CA  VAL A 102       7.355  -3.216  -2.781  1.00 97.67           C  
ATOM   1645  HA  VAL A 102       6.675  -2.536  -2.267  1.00 97.67           H  
ATOM   1646  C   VAL A 102       8.330  -3.770  -1.760  1.00 97.67           C  
ATOM   1647  CB  VAL A 102       6.487  -4.336  -3.385  1.00 97.67           C  
ATOM   1648  HB  VAL A 102       7.120  -5.086  -3.858  1.00 97.67           H  
ATOM   1649  O   VAL A 102       9.290  -4.437  -2.128  1.00 97.67           O  
ATOM   1650  CG1 VAL A 102       5.657  -5.022  -2.289  1.00 97.67           C  
ATOM   1651 HG11 VAL A 102       5.097  -4.277  -1.722  1.00 97.67           H  
ATOM   1652 HG12 VAL A 102       6.308  -5.577  -1.614  1.00 97.67           H  
ATOM   1653 HG13 VAL A 102       4.950  -5.720  -2.737  1.00 97.67           H  
ATOM   1654  CG2 VAL A 102       5.529  -3.776  -4.441  1.00 97.67           C  
ATOM   1655 HG21 VAL A 102       6.092  -3.480  -5.326  1.00 97.67           H  
ATOM   1656 HG22 VAL A 102       5.001  -2.909  -4.046  1.00 97.67           H  
ATOM   1657 HG23 VAL A 102       4.799  -4.530  -4.735  1.00 97.67           H  
ATOM   1658  N   ARG A 103       8.078  -3.543  -0.472  1.00 97.63           N  
ATOM   1659  H   ARG A 103       7.272  -2.977  -0.249  1.00 97.63           H  
ATOM   1660  CA  ARG A 103       8.865  -4.121   0.622  1.00 97.63           C  
ATOM   1661  HA  ARG A 103       9.694  -4.690   0.201  1.00 97.63           H  
ATOM   1662  C   ARG A 103       8.031  -5.092   1.439  1.00 97.63           C  
ATOM   1663  CB  ARG A 103       9.480  -3.005   1.471  1.00 97.63           C  
ATOM   1664  HB2 ARG A 103      10.149  -2.416   0.845  1.00 97.63           H  
ATOM   1665  HB3 ARG A 103       8.690  -2.350   1.840  1.00 97.63           H  
ATOM   1666  O   ARG A 103       6.919  -4.772   1.863  1.00 97.63           O  
ATOM   1667  CG  ARG A 103      10.265  -3.567   2.663  1.00 97.63           C  
ATOM   1668  HG2 ARG A 103       9.584  -4.088   3.335  1.00 97.63           H  
ATOM   1669  HG3 ARG A 103      11.021  -4.268   2.310  1.00 97.63           H  
ATOM   1670  CD  ARG A 103      10.945  -2.444   3.440  1.00 97.63           C  
ATOM   1671  HD2 ARG A 103      11.717  -2.002   2.810  1.00 97.63           H  
ATOM   1672  HD3 ARG A 103      10.220  -1.664   3.674  1.00 97.63           H  
ATOM   1673  NE  ARG A 103      11.561  -2.967   4.672  1.00 97.63           N  
ATOM   1674  HE  ARG A 103      12.531  -3.236   4.590  1.00 97.63           H  
ATOM   1675  NH1 ARG A 103       9.720  -2.830   6.046  1.00 97.63           N  
ATOM   1676 HH11 ARG A 103       9.151  -2.570   5.253  1.00 97.63           H  
ATOM   1677 HH12 ARG A 103       9.344  -2.748   6.980  1.00 97.63           H  
ATOM   1678  NH2 ARG A 103      11.677  -3.478   6.888  1.00 97.63           N  
ATOM   1679 HH21 ARG A 103      12.653  -3.716   6.783  1.00 97.63           H  
ATOM   1680 HH22 ARG A 103      11.238  -3.471   7.797  1.00 97.63           H  
ATOM   1681  CZ  ARG A 103      10.984  -3.092   5.856  1.00 97.63           C  
ATOM   1682  N   ASN A 104       8.625  -6.245   1.728  1.00 97.44           N  
ATOM   1683  H   ASN A 104       9.549  -6.413   1.355  1.00 97.44           H  
ATOM   1684  CA  ASN A 104       8.069  -7.233   2.638  1.00 97.44           C  
ATOM   1685  HA  ASN A 104       6.985  -7.128   2.678  1.00 97.44           H  
ATOM   1686  C   ASN A 104       8.613  -7.038   4.061  1.00 97.44           C  
ATOM   1687  CB  ASN A 104       8.397  -8.626   2.092  1.00 97.44           C  
ATOM   1688  HB2 ASN A 104       9.469  -8.799   2.182  1.00 97.44           H  
ATOM   1689  HB3 ASN A 104       8.147  -8.700   1.033  1.00 97.44           H  
ATOM   1690  O   ASN A 104       9.722  -7.463   4.377  1.00 97.44           O  
ATOM   1691  CG  ASN A 104       7.666  -9.712   2.850  1.00 97.44           C  
ATOM   1692  ND2 ASN A 104       7.775 -10.936   2.412  1.00 97.44           N  
ATOM   1693 HD21 ASN A 104       7.281 -11.646   2.933  1.00 97.44           H  
ATOM   1694 HD22 ASN A 104       8.221 -11.135   1.528  1.00 97.44           H  
ATOM   1695  OD1 ASN A 104       6.986  -9.478   3.837  1.00 97.44           O  
ATOM   1696  N   GLY A 105       7.832  -6.408   4.935  1.00 95.45           N  
ATOM   1697  H   GLY A 105       6.911  -6.126   4.631  1.00 95.45           H  
ATOM   1698  CA  GLY A 105       8.112  -6.310   6.372  1.00 95.45           C  
ATOM   1699  HA2 GLY A 105       9.189  -6.309   6.538  1.00 95.45           H  
ATOM   1700  HA3 GLY A 105       7.707  -5.369   6.745  1.00 95.45           H  
ATOM   1701  C   GLY A 105       7.505  -7.450   7.203  1.00 95.45           C  
ATOM   1702  O   GLY A 105       7.489  -7.371   8.436  1.00 95.45           O  
ATOM   1703  N   THR A 106       6.944  -8.475   6.558  1.00 94.52           N  
ATOM   1704  H   THR A 106       7.004  -8.503   5.550  1.00 94.52           H  
ATOM   1705  CA  THR A 106       6.396  -9.664   7.223  1.00 94.52           C  
ATOM   1706  HA  THR A 106       6.058  -9.374   8.218  1.00 94.52           H  
ATOM   1707  C   THR A 106       7.474 -10.730   7.432  1.00 94.52           C  
ATOM   1708  CB  THR A 106       5.158 -10.232   6.503  1.00 94.52           C  
ATOM   1709  HB  THR A 106       4.615 -10.846   7.221  1.00 94.52           H  
ATOM   1710  O   THR A 106       8.611 -10.587   6.990  1.00 94.52           O  
ATOM   1711  CG2 THR A 106       4.202  -9.165   5.980  1.00 94.52           C  
ATOM   1712 HG21 THR A 106       4.630  -8.650   5.120  1.00 94.52           H  
ATOM   1713 HG22 THR A 106       4.004  -8.446   6.775  1.00 94.52           H  
ATOM   1714 HG23 THR A 106       3.260  -9.627   5.683  1.00 94.52           H  
ATOM   1715  OG1 THR A 106       5.498 -11.052   5.425  1.00 94.52           O  
ATOM   1716  HG1 THR A 106       5.989 -10.522   4.792  1.00 94.52           H  
ATOM   1717  N   ASP A 107       7.117 -11.799   8.135  1.00 94.89           N  
ATOM   1718  H   ASP A 107       6.159 -11.904   8.436  1.00 94.89           H  
ATOM   1719  CA  ASP A 107       7.935 -12.987   8.392  1.00 94.89           C  
ATOM   1720  HA  ASP A 107       8.989 -12.712   8.363  1.00 94.89           H  
ATOM   1721  C   ASP A 107       7.734 -14.103   7.350  1.00 94.89           C  
ATOM   1722  CB  ASP A 107       7.612 -13.486   9.811  1.00 94.89           C  
ATOM   1723  HB2 ASP A 107       7.868 -12.698  10.519  1.00 94.89           H  
ATOM   1724  HB3 ASP A 107       8.246 -14.344  10.035  1.00 94.89           H  
ATOM   1725  O   ASP A 107       8.380 -15.148   7.424  1.00 94.89           O  
ATOM   1726  CG  ASP A 107       6.138 -13.877  10.030  1.00 94.89           C  
ATOM   1727  OD1 ASP A 107       5.266 -13.439   9.236  1.00 94.89           O  
ATOM   1728  OD2 ASP A 107       5.875 -14.544  11.050  1.00 94.89           O  
ATOM   1729  N   ARG A 108       6.866 -13.886   6.354  1.00 94.80           N  
ATOM   1730  H   ARG A 108       6.421 -12.980   6.319  1.00 94.80           H  
ATOM   1731  CA  ARG A 108       6.513 -14.856   5.306  1.00 94.80           C  
ATOM   1732  HA  ARG A 108       7.205 -15.694   5.386  1.00 94.80           H  
ATOM   1733  C   ARG A 108       6.660 -14.263   3.901  1.00 94.80           C  
ATOM   1734  CB  ARG A 108       5.099 -15.400   5.566  1.00 94.80           C  
ATOM   1735  HB2 ARG A 108       5.119 -15.954   6.505  1.00 94.80           H  
ATOM   1736  HB3 ARG A 108       4.826 -16.092   4.770  1.00 94.80           H  
ATOM   1737  O   ARG A 108       6.567 -13.049   3.741  1.00 94.80           O  
ATOM   1738  CG  ARG A 108       4.034 -14.297   5.669  1.00 94.80           C  
ATOM   1739  HG2 ARG A 108       4.306 -13.601   6.463  1.00 94.80           H  
ATOM   1740  HG3 ARG A 108       3.978 -13.752   4.727  1.00 94.80           H  
ATOM   1741  CD  ARG A 108       2.665 -14.893   6.013  1.00 94.80           C  
ATOM   1742  HD2 ARG A 108       2.290 -15.446   5.151  1.00 94.80           H  
ATOM   1743  HD3 ARG A 108       2.791 -15.575   6.854  1.00 94.80           H  
ATOM   1744  NE  ARG A 108       1.715 -13.833   6.394  1.00 94.80           N  
ATOM   1745  HE  ARG A 108       2.060 -12.887   6.318  1.00 94.80           H  
ATOM   1746  NH1 ARG A 108      -0.023 -15.156   7.063  1.00 94.80           N  
ATOM   1747 HH11 ARG A 108       0.578 -15.955   6.921  1.00 94.80           H  
ATOM   1748 HH12 ARG A 108      -0.914 -15.240   7.533  1.00 94.80           H  
ATOM   1749  NH2 ARG A 108      -0.242 -12.929   7.149  1.00 94.80           N  
ATOM   1750 HH21 ARG A 108       0.115 -11.989   7.055  1.00 94.80           H  
ATOM   1751 HH22 ARG A 108      -1.180 -13.001   7.516  1.00 94.80           H  
ATOM   1752  CZ  ARG A 108       0.489 -13.973   6.862  1.00 94.80           C  
ATOM   1753  N   PRO A 109       6.891 -15.073   2.855  1.00 96.50           N  
ATOM   1754  CA  PRO A 109       6.908 -14.569   1.486  1.00 96.50           C  
ATOM   1755  HA  PRO A 109       7.701 -13.825   1.402  1.00 96.50           H  
ATOM   1756  C   PRO A 109       5.570 -13.932   1.089  1.00 96.50           C  
ATOM   1757  CB  PRO A 109       7.257 -15.768   0.599  1.00 96.50           C  
ATOM   1758  HB2 PRO A 109       6.347 -16.243   0.233  1.00 96.50           H  
ATOM   1759  HB3 PRO A 109       7.898 -15.477  -0.233  1.00 96.50           H  
ATOM   1760  O   PRO A 109       4.506 -14.411   1.486  1.00 96.50           O  
ATOM   1761  CG  PRO A 109       7.974 -16.720   1.556  1.00 96.50           C  
ATOM   1762  HG2 PRO A 109       9.021 -16.430   1.644  1.00 96.50           H  
ATOM   1763  HG3 PRO A 109       7.889 -17.758   1.233  1.00 96.50           H  
ATOM   1764  CD  PRO A 109       7.260 -16.479   2.883  1.00 96.50           C  
ATOM   1765  HD2 PRO A 109       6.360 -17.091   2.940  1.00 96.50           H  
ATOM   1766  HD3 PRO A 109       7.935 -16.711   3.707  1.00 96.50           H  
ATOM   1767  N   MET A 110       5.632 -12.876   0.280  1.00 96.76           N  
ATOM   1768  H   MET A 110       6.543 -12.545  -0.006  1.00 96.76           H  
ATOM   1769  CA  MET A 110       4.462 -12.256  -0.348  1.00 96.76           C  
ATOM   1770  HA  MET A 110       3.550 -12.667   0.083  1.00 96.76           H  
ATOM   1771  C   MET A 110       4.463 -12.557  -1.840  1.00 96.76           C  
ATOM   1772  CB  MET A 110       4.437 -10.737  -0.136  1.00 96.76           C  
ATOM   1773  HB2 MET A 110       3.518 -10.337  -0.566  1.00 96.76           H  
ATOM   1774  HB3 MET A 110       5.288 -10.293  -0.653  1.00 96.76           H  
ATOM   1775  O   MET A 110       5.521 -12.563  -2.472  1.00 96.76           O  
ATOM   1776  CG  MET A 110       4.488 -10.362   1.344  1.00 96.76           C  
ATOM   1777  HG2 MET A 110       5.450 -10.683   1.743  1.00 96.76           H  
ATOM   1778  HG3 MET A 110       3.731 -10.935   1.880  1.00 96.76           H  
ATOM   1779  SD  MET A 110       4.274  -8.605   1.739  1.00 96.76           S  
ATOM   1780  CE  MET A 110       5.347  -7.811   0.516  1.00 96.76           C  
ATOM   1781  HE1 MET A 110       6.259  -8.392   0.376  1.00 96.76           H  
ATOM   1782  HE2 MET A 110       5.580  -6.796   0.836  1.00 96.76           H  
ATOM   1783  HE3 MET A 110       4.824  -7.764  -0.439  1.00 96.76           H  
ATOM   1784  N   ARG A 111       3.278 -12.753  -2.413  1.00 97.85           N  
ATOM   1785  H   ARG A 111       2.455 -12.655  -1.836  1.00 97.85           H  
ATOM   1786  CA  ARG A 111       3.093 -12.734  -3.865  1.00 97.85           C  
ATOM   1787  HA  ARG A 111       4.027 -12.986  -4.368  1.00 97.85           H  
ATOM   1788  C   ARG A 111       2.722 -11.322  -4.281  1.00 97.85           C  
ATOM   1789  CB  ARG A 111       2.027 -13.746  -4.284  1.00 97.85           C  
ATOM   1790  HB2 ARG A 111       1.741 -13.552  -5.318  1.00 97.85           H  
ATOM   1791  HB3 ARG A 111       1.145 -13.633  -3.652  1.00 97.85           H  
ATOM   1792  O   ARG A 111       1.826 -10.729  -3.692  1.00 97.85           O  
ATOM   1793  CG  ARG A 111       2.563 -15.175  -4.180  1.00 97.85           C  
ATOM   1794  HG2 ARG A 111       3.418 -15.279  -4.847  1.00 97.85           H  
ATOM   1795  HG3 ARG A 111       2.876 -15.391  -3.158  1.00 97.85           H  
ATOM   1796  CD  ARG A 111       1.469 -16.159  -4.592  1.00 97.85           C  
ATOM   1797  HD2 ARG A 111       0.705 -16.180  -3.815  1.00 97.85           H  
ATOM   1798  HD3 ARG A 111       1.014 -15.812  -5.519  1.00 97.85           H  
ATOM   1799  NE  ARG A 111       2.026 -17.504  -4.807  1.00 97.85           N  
ATOM   1800  HE  ARG A 111       3.033 -17.580  -4.822  1.00 97.85           H  
ATOM   1801  NH1 ARG A 111       0.020 -18.566  -5.131  1.00 97.85           N  
ATOM   1802 HH11 ARG A 111      -0.516 -19.380  -5.393  1.00 97.85           H  
ATOM   1803 HH12 ARG A 111      -0.455 -17.704  -4.905  1.00 97.85           H  
ATOM   1804  NH2 ARG A 111       1.931 -19.699  -5.394  1.00 97.85           N  
ATOM   1805 HH21 ARG A 111       1.389 -20.501  -5.682  1.00 97.85           H  
ATOM   1806 HH22 ARG A 111       2.940 -19.725  -5.427  1.00 97.85           H  
ATOM   1807  CZ  ARG A 111       1.324 -18.580  -5.108  1.00 97.85           C  
ATOM   1808  N   VAL A 112       3.415 -10.784  -5.272  1.00 98.05           N  
ATOM   1809  H   VAL A 112       4.130 -11.343  -5.715  1.00 98.05           H  
ATOM   1810  CA  VAL A 112       3.161  -9.448  -5.810  1.00 98.05           C  
ATOM   1811  HA  VAL A 112       2.297  -9.010  -5.310  1.00 98.05           H  
ATOM   1812  C   VAL A 112       2.838  -9.584  -7.287  1.00 98.05           C  
ATOM   1813  CB  VAL A 112       4.350  -8.504  -5.575  1.00 98.05           C  
ATOM   1814  HB  VAL A 112       5.238  -8.907  -6.063  1.00 98.05           H  
ATOM   1815  O   VAL A 112       3.632 -10.145  -8.036  1.00 98.05           O  
ATOM   1816  CG1 VAL A 112       4.065  -7.110  -6.146  1.00 98.05           C  
ATOM   1817 HG11 VAL A 112       3.158  -6.698  -5.704  1.00 98.05           H  
ATOM   1818 HG12 VAL A 112       4.905  -6.448  -5.936  1.00 98.05           H  
ATOM   1819 HG13 VAL A 112       3.943  -7.159  -7.228  1.00 98.05           H  
ATOM   1820  CG2 VAL A 112       4.653  -8.357  -4.077  1.00 98.05           C  
ATOM   1821 HG21 VAL A 112       5.482  -7.663  -3.941  1.00 98.05           H  
ATOM   1822 HG22 VAL A 112       3.773  -7.978  -3.557  1.00 98.05           H  
ATOM   1823 HG23 VAL A 112       4.930  -9.320  -3.650  1.00 98.05           H  
ATOM   1824  N   ARG A 113       1.689  -9.070  -7.713  1.00 97.57           N  
ATOM   1825  H   ARG A 113       1.094  -8.617  -7.034  1.00 97.57           H  
ATOM   1826  CA  ARG A 113       1.305  -8.966  -9.120  1.00 97.57           C  
ATOM   1827  HA  ARG A 113       2.027  -9.497  -9.740  1.00 97.57           H  
ATOM   1828  C   ARG A 113       1.332  -7.499  -9.510  1.00 97.57           C  
ATOM   1829  CB  ARG A 113      -0.078  -9.579  -9.371  1.00 97.57           C  
ATOM   1830  HB2 ARG A 113      -0.288  -9.500 -10.438  1.00 97.57           H  
ATOM   1831  HB3 ARG A 113      -0.830  -8.996  -8.837  1.00 97.57           H  
ATOM   1832  O   ARG A 113       0.660  -6.692  -8.878  1.00 97.57           O  
ATOM   1833  CG  ARG A 113      -0.187 -11.049  -8.941  1.00 97.57           C  
ATOM   1834  HG2 ARG A 113       0.499 -11.655  -9.532  1.00 97.57           H  
ATOM   1835  HG3 ARG A 113       0.100 -11.149  -7.895  1.00 97.57           H  
ATOM   1836  CD  ARG A 113      -1.610 -11.603  -9.075  1.00 97.57           C  
ATOM   1837  HD2 ARG A 113      -2.224 -11.147  -8.298  1.00 97.57           H  
ATOM   1838  HD3 ARG A 113      -1.573 -12.675  -8.876  1.00 97.57           H  
ATOM   1839  NE  ARG A 113      -2.237 -11.322 -10.384  1.00 97.57           N  
ATOM   1840  HE  ARG A 113      -2.247 -10.355 -10.674  1.00 97.57           H  
ATOM   1841  NH1 ARG A 113      -2.952 -13.446 -10.864  1.00 97.57           N  
ATOM   1842 HH11 ARG A 113      -2.062 -13.771 -10.514  1.00 97.57           H  
ATOM   1843 HH12 ARG A 113      -3.407 -14.079 -11.506  1.00 97.57           H  
ATOM   1844  NH2 ARG A 113      -3.631 -11.752 -12.134  1.00 97.57           N  
ATOM   1845 HH21 ARG A 113      -4.110 -12.415 -12.727  1.00 97.57           H  
ATOM   1846 HH22 ARG A 113      -3.625 -10.771 -12.374  1.00 97.57           H  
ATOM   1847  CZ  ARG A 113      -2.938 -12.171 -11.111  1.00 97.57           C  
ATOM   1848  N   VAL A 114       2.097  -7.159 -10.537  1.00 96.64           N  
ATOM   1849  H   VAL A 114       2.605  -7.890 -11.015  1.00 96.64           H  
ATOM   1850  CA  VAL A 114       2.118  -5.814 -11.117  1.00 96.64           C  
ATOM   1851  HA  VAL A 114       1.537  -5.135 -10.493  1.00 96.64           H  
ATOM   1852  C   VAL A 114       1.449  -5.893 -12.478  1.00 96.64           C  
ATOM   1853  CB  VAL A 114       3.545  -5.243 -11.201  1.00 96.64           C  
ATOM   1854  HB  VAL A 114       4.152  -5.865 -11.859  1.00 96.64           H  
ATOM   1855  O   VAL A 114       1.939  -6.603 -13.356  1.00 96.64           O  
ATOM   1856  CG1 VAL A 114       3.531  -3.811 -11.750  1.00 96.64           C  
ATOM   1857 HG11 VAL A 114       3.159  -3.803 -12.775  1.00 96.64           H  
ATOM   1858 HG12 VAL A 114       2.890  -3.179 -11.136  1.00 96.64           H  
ATOM   1859 HG13 VAL A 114       4.541  -3.403 -11.754  1.00 96.64           H  
ATOM   1860  CG2 VAL A 114       4.205  -5.213  -9.815  1.00 96.64           C  
ATOM   1861 HG21 VAL A 114       3.562  -4.686  -9.110  1.00 96.64           H  
ATOM   1862 HG22 VAL A 114       4.379  -6.229  -9.462  1.00 96.64           H  
ATOM   1863 HG23 VAL A 114       5.164  -4.698  -9.870  1.00 96.64           H  
ATOM   1864  N   THR A 115       0.331  -5.193 -12.641  1.00 95.40           N  
ATOM   1865  H   THR A 115       0.012  -4.617 -11.875  1.00 95.40           H  
ATOM   1866  CA  THR A 115      -0.383  -5.075 -13.913  1.00 95.40           C  
ATOM   1867  HA  THR A 115       0.040  -5.789 -14.619  1.00 95.40           H  
ATOM   1868  C   THR A 115      -0.196  -3.669 -14.455  1.00 95.40           C  
ATOM   1869  CB  THR A 115      -1.873  -5.406 -13.780  1.00 95.40           C  
ATOM   1870  HB  THR A 115      -2.345  -4.689 -13.107  1.00 95.40           H  
ATOM   1871  O   THR A 115      -0.583  -2.710 -13.799  1.00 95.40           O  
ATOM   1872  CG2 THR A 115      -2.600  -5.378 -15.125  1.00 95.40           C  
ATOM   1873 HG21 THR A 115      -2.098  -6.033 -15.838  1.00 95.40           H  
ATOM   1874 HG22 THR A 115      -2.618  -4.362 -15.517  1.00 95.40           H  
ATOM   1875 HG23 THR A 115      -3.629  -5.710 -14.991  1.00 95.40           H  
ATOM   1876  OG1 THR A 115      -2.051  -6.704 -13.250  1.00 95.40           O  
ATOM   1877  HG1 THR A 115      -2.799  -6.621 -12.654  1.00 95.40           H  
ATOM   1878  N   ALA A 116       0.387  -3.525 -15.643  1.00 92.87           N  
ATOM   1879  H   ALA A 116       0.686  -4.349 -16.145  1.00 92.87           H  
ATOM   1880  CA  ALA A 116       0.528  -2.226 -16.291  1.00 92.87           C  
ATOM   1881  HA  ALA A 116      -0.337  -1.615 -16.036  1.00 92.87           H  
ATOM   1882  C   ALA A 116       0.572  -2.381 -17.816  1.00 92.87           C  
ATOM   1883  CB  ALA A 116       1.777  -1.521 -15.752  1.00 92.87           C  
ATOM   1884  HB1 ALA A 116       1.737  -0.473 -16.048  1.00 92.87           H  
ATOM   1885  HB2 ALA A 116       1.791  -1.557 -14.662  1.00 92.87           H  
ATOM   1886  HB3 ALA A 116       2.679  -1.995 -16.140  1.00 92.87           H  
ATOM   1887  O   ALA A 116       1.248  -3.264 -18.346  1.00 92.87           O  
ATOM   1888  N   GLY A 117      -0.146  -1.518 -18.541  1.00 89.08           N  
ATOM   1889  H   GLY A 117      -0.649  -0.783 -18.064  1.00 89.08           H  
ATOM   1890  CA  GLY A 117      -0.205  -1.582 -20.009  1.00 89.08           C  
ATOM   1891  HA2 GLY A 117       0.802  -1.514 -20.420  1.00 89.08           H  
ATOM   1892  HA3 GLY A 117      -0.782  -0.734 -20.379  1.00 89.08           H  
ATOM   1893  C   GLY A 117      -0.852  -2.865 -20.549  1.00 89.08           C  
ATOM   1894  O   GLY A 117      -0.526  -3.300 -21.645  1.00 89.08           O  
ATOM   1895  N   GLY A 118      -1.736  -3.498 -19.769  1.00 90.47           N  
ATOM   1896  H   GLY A 118      -1.940  -3.098 -18.865  1.00 90.47           H  
ATOM   1897  CA  GLY A 118      -2.393  -4.762 -20.129  1.00 90.47           C  
ATOM   1898  HA2 GLY A 118      -3.328  -4.845 -19.576  1.00 90.47           H  
ATOM   1899  HA3 GLY A 118      -2.626  -4.752 -21.194  1.00 90.47           H  
ATOM   1900  C   GLY A 118      -1.569  -6.025 -19.850  1.00 90.47           C  
ATOM   1901  O   GLY A 118      -2.096  -7.126 -19.983  1.00 90.47           O  
ATOM   1902  N   GLU A 119      -0.315  -5.891 -19.417  1.00 92.33           N  
ATOM   1903  H   GLU A 119       0.083  -4.966 -19.340  1.00 92.33           H  
ATOM   1904  CA  GLU A 119       0.525  -7.016 -19.004  1.00 92.33           C  
ATOM   1905  HA  GLU A 119       0.155  -7.935 -19.460  1.00 92.33           H  
ATOM   1906  C   GLU A 119       0.501  -7.184 -17.486  1.00 92.33           C  
ATOM   1907  CB  GLU A 119       1.974  -6.816 -19.464  1.00 92.33           C  
ATOM   1908  HB2 GLU A 119       2.359  -5.884 -19.049  1.00 92.33           H  
ATOM   1909  HB3 GLU A 119       2.566  -7.640 -19.065  1.00 92.33           H  
ATOM   1910  O   GLU A 119       0.627  -6.202 -16.757  1.00 92.33           O  
ATOM   1911  CG  GLU A 119       2.133  -6.796 -20.989  1.00 92.33           C  
ATOM   1912  HG2 GLU A 119       1.606  -5.931 -21.391  1.00 92.33           H  
ATOM   1913  HG3 GLU A 119       1.672  -7.697 -21.394  1.00 92.33           H  
ATOM   1914  CD  GLU A 119       3.607  -6.742 -21.432  1.00 92.33           C  
ATOM   1915  OE1 GLU A 119       3.822  -6.816 -22.660  1.00 92.33           O  
ATOM   1916  OE2 GLU A 119       4.521  -6.663 -20.561  1.00 92.33           O  
ATOM   1917  N   THR A 120       0.412  -8.427 -17.004  1.00 96.65           N  
ATOM   1918  H   THR A 120       0.304  -9.189 -17.658  1.00 96.65           H  
ATOM   1919  CA  THR A 120       0.590  -8.768 -15.585  1.00 96.65           C  
ATOM   1920  HA  THR A 120       0.666  -7.851 -15.002  1.00 96.65           H  
ATOM   1921  C   THR A 120       1.878  -9.558 -15.396  1.00 96.65           C  
ATOM   1922  CB  THR A 120      -0.596  -9.564 -15.020  1.00 96.65           C  
ATOM   1923  HB  THR A 120      -0.697 -10.496 -15.575  1.00 96.65           H  
ATOM   1924  O   THR A 120       2.086 -10.584 -16.044  1.00 96.65           O  
ATOM   1925  CG2 THR A 120      -0.437  -9.892 -13.533  1.00 96.65           C  
ATOM   1926 HG21 THR A 120      -1.347 -10.368 -13.169  1.00 96.65           H  
ATOM   1927 HG22 THR A 120       0.392 -10.584 -13.385  1.00 96.65           H  
ATOM   1928 HG23 THR A 120      -0.251  -8.978 -12.968  1.00 96.65           H  
ATOM   1929  OG1 THR A 120      -1.802  -8.845 -15.127  1.00 96.65           O  
ATOM   1930  HG1 THR A 120      -1.737  -8.052 -14.590  1.00 96.65           H  
ATOM   1931  N   ARG A 121       2.721  -9.118 -14.460  1.00 97.39           N  
ATOM   1932  H   ARG A 121       2.487  -8.254 -13.993  1.00 97.39           H  
ATOM   1933  CA  ARG A 121       3.919  -9.838 -14.010  1.00 97.39           C  
ATOM   1934  HA  ARG A 121       4.036 -10.749 -14.597  1.00 97.39           H  
ATOM   1935  C   ARG A 121       3.755 -10.248 -12.556  1.00 97.39           C  
ATOM   1936  CB  ARG A 121       5.166  -8.968 -14.213  1.00 97.39           C  
ATOM   1937  HB2 ARG A 121       6.034  -9.502 -13.827  1.00 97.39           H  
ATOM   1938  HB3 ARG A 121       5.048  -8.038 -13.656  1.00 97.39           H  
ATOM   1939  O   ARG A 121       3.319  -9.442 -11.736  1.00 97.39           O  
ATOM   1940  CG  ARG A 121       5.398  -8.639 -15.693  1.00 97.39           C  
ATOM   1941  HG2 ARG A 121       4.546  -8.079 -16.078  1.00 97.39           H  
ATOM   1942  HG3 ARG A 121       5.499  -9.563 -16.262  1.00 97.39           H  
ATOM   1943  CD  ARG A 121       6.657  -7.790 -15.872  1.00 97.39           C  
ATOM   1944  HD2 ARG A 121       6.586  -6.920 -15.219  1.00 97.39           H  
ATOM   1945  HD3 ARG A 121       7.529  -8.381 -15.591  1.00 97.39           H  
ATOM   1946  NE  ARG A 121       6.785  -7.345 -17.270  1.00 97.39           N  
ATOM   1947  HE  ARG A 121       6.087  -7.667 -17.925  1.00 97.39           H  
ATOM   1948  NH1 ARG A 121       8.569  -5.924 -17.000  1.00 97.39           N  
ATOM   1949 HH11 ARG A 121       8.549  -6.107 -16.007  1.00 97.39           H  
ATOM   1950 HH12 ARG A 121       9.130  -5.166 -17.361  1.00 97.39           H  
ATOM   1951  NH2 ARG A 121       7.568  -6.129 -19.003  1.00 97.39           N  
ATOM   1952 HH21 ARG A 121       6.768  -6.412 -19.551  1.00 97.39           H  
ATOM   1953 HH22 ARG A 121       8.199  -5.446 -19.399  1.00 97.39           H  
ATOM   1954  CZ  ARG A 121       7.649  -6.473 -17.749  1.00 97.39           C  
ATOM   1955  N   GLU A 122       4.108 -11.488 -12.237  1.00 98.02           N  
ATOM   1956  H   GLU A 122       4.500 -12.085 -12.950  1.00 98.02           H  
ATOM   1957  CA  GLU A 122       4.036 -12.021 -10.875  1.00 98.02           C  
ATOM   1958  HA  GLU A 122       3.505 -11.308 -10.244  1.00 98.02           H  
ATOM   1959  C   GLU A 122       5.433 -12.208 -10.280  1.00 98.02           C  
ATOM   1960  CB  GLU A 122       3.244 -13.336 -10.806  1.00 98.02           C  
ATOM   1961  HB2 GLU A 122       3.110 -13.571  -9.751  1.00 98.02           H  
ATOM   1962  HB3 GLU A 122       3.830 -14.135 -11.261  1.00 98.02           H  
ATOM   1963  O   GLU A 122       6.355 -12.684 -10.942  1.00 98.02           O  
ATOM   1964  CG  GLU A 122       1.863 -13.289 -11.485  1.00 98.02           C  
ATOM   1965  HG2 GLU A 122       1.414 -12.310 -11.321  1.00 98.02           H  
ATOM   1966  HG3 GLU A 122       1.998 -13.400 -12.561  1.00 98.02           H  
ATOM   1967  CD  GLU A 122       0.918 -14.394 -10.975  1.00 98.02           C  
ATOM   1968  OE1 GLU A 122      -0.317 -14.156 -10.964  1.00 98.02           O  
ATOM   1969  OE2 GLU A 122       1.415 -15.465 -10.560  1.00 98.02           O  
ATOM   1970  N   TYR A 123       5.573 -11.864  -9.004  1.00 98.16           N  
ATOM   1971  H   TYR A 123       4.775 -11.452  -8.541  1.00 98.16           H  
ATOM   1972  CA  TYR A 123       6.818 -11.896  -8.253  1.00 98.16           C  
ATOM   1973  HA  TYR A 123       7.550 -12.497  -8.793  1.00 98.16           H  
ATOM   1974  C   TYR A 123       6.589 -12.519  -6.878  1.00 98.16           C  
ATOM   1975  CB  TYR A 123       7.374 -10.474  -8.102  1.00 98.16           C  
ATOM   1976  HB2 TYR A 123       8.325 -10.520  -7.572  1.00 98.16           H  
ATOM   1977  HB3 TYR A 123       6.685  -9.897  -7.486  1.00 98.16           H  
ATOM   1978  O   TYR A 123       5.513 -12.403  -6.290  1.00 98.16           O  
ATOM   1979  CG  TYR A 123       7.582  -9.735  -9.409  1.00 98.16           C  
ATOM   1980  CD1 TYR A 123       8.798  -9.865 -10.105  1.00 98.16           C  
ATOM   1981  HD1 TYR A 123       9.584 -10.490  -9.709  1.00 98.16           H  
ATOM   1982  CD2 TYR A 123       6.553  -8.926  -9.931  1.00 98.16           C  
ATOM   1983  HD2 TYR A 123       5.613  -8.837  -9.407  1.00 98.16           H  
ATOM   1984  CE1 TYR A 123       8.993  -9.179 -11.318  1.00 98.16           C  
ATOM   1985  HE1 TYR A 123       9.930  -9.276 -11.846  1.00 98.16           H  
ATOM   1986  CE2 TYR A 123       6.743  -8.240 -11.144  1.00 98.16           C  
ATOM   1987  HE2 TYR A 123       5.962  -7.610 -11.543  1.00 98.16           H  
ATOM   1988  OH  TYR A 123       8.168  -7.695 -13.003  1.00 98.16           O  
ATOM   1989  HH  TYR A 123       9.082  -7.792 -13.282  1.00 98.16           H  
ATOM   1990  CZ  TYR A 123       7.965  -8.363 -11.838  1.00 98.16           C  
ATOM   1991  N   THR A 124       7.628 -13.146  -6.332  1.00 97.90           N  
ATOM   1992  H   THR A 124       8.500 -13.156  -6.841  1.00 97.90           H  
ATOM   1993  CA  THR A 124       7.669 -13.540  -4.919  1.00 97.90           C  
ATOM   1994  HA  THR A 124       6.691 -13.388  -4.462  1.00 97.90           H  
ATOM   1995  C   THR A 124       8.674 -12.655  -4.196  1.00 97.90           C  
ATOM   1996  CB  THR A 124       8.012 -15.025  -4.759  1.00 97.90           C  
ATOM   1997  HB  THR A 124       8.977 -15.233  -5.221  1.00 97.90           H  
ATOM   1998  O   THR A 124       9.835 -12.596  -4.594  1.00 97.90           O  
ATOM   1999  CG2 THR A 124       8.043 -15.464  -3.295  1.00 97.90           C  
ATOM   2000 HG21 THR A 124       7.107 -15.194  -2.807  1.00 97.90           H  
ATOM   2001 HG22 THR A 124       8.876 -14.990  -2.776  1.00 97.90           H  
ATOM   2002 HG23 THR A 124       8.178 -16.545  -3.246  1.00 97.90           H  
ATOM   2003  OG1 THR A 124       7.015 -15.795  -5.395  1.00 97.90           O  
ATOM   2004  HG1 THR A 124       6.916 -15.448  -6.284  1.00 97.90           H  
ATOM   2005  N   VAL A 125       8.235 -11.974  -3.139  1.00 97.92           N  
ATOM   2006  H   VAL A 125       7.266 -12.083  -2.875  1.00 97.92           H  
ATOM   2007  CA  VAL A 125       9.074 -11.080  -2.330  1.00 97.92           C  
ATOM   2008  HA  VAL A 125      10.042 -10.960  -2.816  1.00 97.92           H  
ATOM   2009  C   VAL A 125       9.303 -11.726  -0.971  1.00 97.92           C  
ATOM   2010  CB  VAL A 125       8.462  -9.671  -2.206  1.00 97.92           C  
ATOM   2011  HB  VAL A 125       7.559  -9.711  -1.597  1.00 97.92           H  
ATOM   2012  O   VAL A 125       8.366 -11.914  -0.191  1.00 97.92           O  
ATOM   2013  CG1 VAL A 125       9.458  -8.700  -1.559  1.00 97.92           C  
ATOM   2014 HG11 VAL A 125       9.770  -9.060  -0.578  1.00 97.92           H  
ATOM   2015 HG12 VAL A 125       9.000  -7.718  -1.442  1.00 97.92           H  
ATOM   2016 HG13 VAL A 125      10.344  -8.597  -2.186  1.00 97.92           H  
ATOM   2017  CG2 VAL A 125       8.096  -9.112  -3.586  1.00 97.92           C  
ATOM   2018 HG21 VAL A 125       7.813  -8.062  -3.505  1.00 97.92           H  
ATOM   2019 HG22 VAL A 125       7.261  -9.668  -4.010  1.00 97.92           H  
ATOM   2020 HG23 VAL A 125       8.951  -9.207  -4.256  1.00 97.92           H  
ATOM   2021  N   ASN A 126      10.551 -12.087  -0.680  1.00 98.11           N  
ATOM   2022  H   ASN A 126      11.283 -11.830  -1.327  1.00 98.11           H  
ATOM   2023  CA  ASN A 126      10.926 -12.752   0.567  1.00 98.11           C  
ATOM   2024  HA  ASN A 126      10.195 -13.537   0.757  1.00 98.11           H  
ATOM   2025  C   ASN A 126      10.902 -11.781   1.763  1.00 98.11           C  
ATOM   2026  CB  ASN A 126      12.307 -13.405   0.388  1.00 98.11           C  
ATOM   2027  HB2 ASN A 126      13.002 -12.673  -0.024  1.00 98.11           H  
ATOM   2028  HB3 ASN A 126      12.695 -13.727   1.355  1.00 98.11           H  
ATOM   2029  O   ASN A 126      11.058 -10.573   1.568  1.00 98.11           O  
ATOM   2030  CG  ASN A 126      12.254 -14.630  -0.505  1.00 98.11           C  
ATOM   2031  ND2 ASN A 126      13.284 -14.871  -1.280  1.00 98.11           N  
ATOM   2032 HD21 ASN A 126      14.079 -14.248  -1.296  1.00 98.11           H  
ATOM   2033 HD22 ASN A 126      13.212 -15.681  -1.880  1.00 98.11           H  
ATOM   2034  OD1 ASN A 126      11.298 -15.387  -0.507  1.00 98.11           O  
ATOM   2035  N   PRO A 127      10.736 -12.280   3.000  1.00 97.20           N  
ATOM   2036  CA  PRO A 127      10.820 -11.470   4.217  1.00 97.20           C  
ATOM   2037  HA  PRO A 127       9.915 -10.869   4.310  1.00 97.20           H  
ATOM   2038  C   PRO A 127      12.053 -10.565   4.250  1.00 97.20           C  
ATOM   2039  CB  PRO A 127      10.871 -12.484   5.361  1.00 97.20           C  
ATOM   2040  HB2 PRO A 127      10.469 -12.086   6.293  1.00 97.20           H  
ATOM   2041  HB3 PRO A 127      11.891 -12.837   5.514  1.00 97.20           H  
ATOM   2042  O   PRO A 127      13.162 -11.008   3.959  1.00 97.20           O  
ATOM   2043  CG  PRO A 127      10.027 -13.622   4.812  1.00 97.20           C  
ATOM   2044  HG2 PRO A 127       8.977 -13.337   4.884  1.00 97.20           H  
ATOM   2045  HG3 PRO A 127      10.220 -14.566   5.321  1.00 97.20           H  
ATOM   2046  CD  PRO A 127      10.439 -13.663   3.346  1.00 97.20           C  
ATOM   2047  HD2 PRO A 127      11.335 -14.273   3.233  1.00 97.20           H  
ATOM   2048  HD3 PRO A 127       9.623 -14.066   2.745  1.00 97.20           H  
ATOM   2049  N   GLY A 128      11.861  -9.293   4.597  1.00 94.97           N  
ATOM   2050  H   GLY A 128      10.919  -8.970   4.762  1.00 94.97           H  
ATOM   2051  CA  GLY A 128      12.936  -8.305   4.701  1.00 94.97           C  
ATOM   2052  HA2 GLY A 128      13.754  -8.732   5.281  1.00 94.97           H  
ATOM   2053  HA3 GLY A 128      12.554  -7.434   5.233  1.00 94.97           H  
ATOM   2054  C   GLY A 128      13.513  -7.820   3.367  1.00 94.97           C  
ATOM   2055  O   GLY A 128      14.421  -6.993   3.389  1.00 94.97           O  
ATOM   2056  N   THR A 129      13.004  -8.296   2.226  1.00 96.94           N  
ATOM   2057  H   THR A 129      12.248  -8.963   2.281  1.00 96.94           H  
ATOM   2058  CA  THR A 129      13.483  -7.894   0.893  1.00 96.94           C  
ATOM   2059  HA  THR A 129      14.452  -7.408   1.014  1.00 96.94           H  
ATOM   2060  C   THR A 129      12.581  -6.856   0.231  1.00 96.94           C  
ATOM   2061  CB  THR A 129      13.738  -9.091  -0.042  1.00 96.94           C  
ATOM   2062  HB  THR A 129      14.231  -8.723  -0.941  1.00 96.94           H  
ATOM   2063  O   THR A 129      11.446  -6.608   0.660  1.00 96.94           O  
ATOM   2064  CG2 THR A 129      14.649 -10.144   0.588  1.00 96.94           C  
ATOM   2065 HG21 THR A 129      14.153 -10.624   1.432  1.00 96.94           H  
ATOM   2066 HG22 THR A 129      14.898 -10.897  -0.159  1.00 96.94           H  
ATOM   2067 HG23 THR A 129      15.569  -9.673   0.933  1.00 96.94           H  
ATOM   2068  OG1 THR A 129      12.550  -9.733  -0.432  1.00 96.94           O  
ATOM   2069  HG1 THR A 129      12.047  -9.932   0.361  1.00 96.94           H  
ATOM   2070  N   GLU A 130      13.115  -6.243  -0.822  1.00 96.84           N  
ATOM   2071  H   GLU A 130      14.022  -6.536  -1.156  1.00 96.84           H  
ATOM   2072  CA  GLU A 130      12.430  -5.265  -1.657  1.00 96.84           C  
ATOM   2073  HA  GLU A 130      11.403  -5.159  -1.308  1.00 96.84           H  
ATOM   2074  C   GLU A 130      12.380  -5.762  -3.107  1.00 96.84           C  
ATOM   2075  CB  GLU A 130      13.099  -3.880  -1.552  1.00 96.84           C  
ATOM   2076  HB2 GLU A 130      12.514  -3.177  -2.145  1.00 96.84           H  
ATOM   2077  HB3 GLU A 130      14.106  -3.933  -1.966  1.00 96.84           H  
ATOM   2078  O   GLU A 130      13.311  -6.405  -3.592  1.00 96.84           O  
ATOM   2079  CG  GLU A 130      13.177  -3.367  -0.101  1.00 96.84           C  
ATOM   2080  HG2 GLU A 130      12.182  -3.437   0.337  1.00 96.84           H  
ATOM   2081  HG3 GLU A 130      13.839  -4.016   0.473  1.00 96.84           H  
ATOM   2082  CD  GLU A 130      13.674  -1.917   0.041  1.00 96.84           C  
ATOM   2083  OE1 GLU A 130      13.712  -1.434   1.199  1.00 96.84           O  
ATOM   2084  OE2 GLU A 130      13.931  -1.242  -0.984  1.00 96.84           O  
ATOM   2085  N   LEU A 131      11.281  -5.457  -3.786  1.00 97.62           N  
ATOM   2086  H   LEU A 131      10.568  -4.937  -3.294  1.00 97.62           H  
ATOM   2087  CA  LEU A 131      11.080  -5.607  -5.220  1.00 97.62           C  
ATOM   2088  HA  LEU A 131      11.907  -6.164  -5.660  1.00 97.62           H  
ATOM   2089  C   LEU A 131      11.034  -4.212  -5.835  1.00 97.62           C  
ATOM   2090  CB  LEU A 131       9.767  -6.376  -5.447  1.00 97.62           C  
ATOM   2091  HB2 LEU A 131       8.998  -5.914  -4.828  1.00 97.62           H  
ATOM   2092  HB3 LEU A 131       9.911  -7.400  -5.103  1.00 97.62           H  
ATOM   2093  O   LEU A 131      10.334  -3.344  -5.316  1.00 97.62           O  
ATOM   2094  CG  LEU A 131       9.254  -6.400  -6.900  1.00 97.62           C  
ATOM   2095  HG  LEU A 131       9.194  -5.383  -7.286  1.00 97.62           H  
ATOM   2096  CD1 LEU A 131      10.156  -7.232  -7.811  1.00 97.62           C  
ATOM   2097 HD11 LEU A 131      10.237  -8.252  -7.436  1.00 97.62           H  
ATOM   2098 HD12 LEU A 131       9.737  -7.250  -8.817  1.00 97.62           H  
ATOM   2099 HD13 LEU A 131      11.148  -6.783  -7.868  1.00 97.62           H  
ATOM   2100  CD2 LEU A 131       7.845  -6.987  -6.930  1.00 97.62           C  
ATOM   2101 HD21 LEU A 131       7.182  -6.357  -6.336  1.00 97.62           H  
ATOM   2102 HD22 LEU A 131       7.851  -7.999  -6.524  1.00 97.62           H  
ATOM   2103 HD23 LEU A 131       7.479  -7.006  -7.956  1.00 97.62           H  
ATOM   2104  N   GLU A 132      11.714  -4.027  -6.959  1.00 97.34           N  
ATOM   2105  H   GLU A 132      12.264  -4.787  -7.334  1.00 97.34           H  
ATOM   2106  CA  GLU A 132      11.580  -2.852  -7.817  1.00 97.34           C  
ATOM   2107  HA  GLU A 132      10.781  -2.219  -7.432  1.00 97.34           H  
ATOM   2108  C   GLU A 132      11.179  -3.316  -9.219  1.00 97.34           C  
ATOM   2109  CB  GLU A 132      12.872  -2.017  -7.782  1.00 97.34           C  
ATOM   2110  HB2 GLU A 132      13.696  -2.591  -8.205  1.00 97.34           H  
ATOM   2111  HB3 GLU A 132      13.093  -1.827  -6.731  1.00 97.34           H  
ATOM   2112  O   GLU A 132      11.767  -4.252  -9.764  1.00 97.34           O  
ATOM   2113  CG  GLU A 132      12.753  -0.669  -8.526  1.00 97.34           C  
ATOM   2114  HG2 GLU A 132      12.771  -0.858  -9.600  1.00 97.34           H  
ATOM   2115  HG3 GLU A 132      11.787  -0.224  -8.288  1.00 97.34           H  
ATOM   2116  CD  GLU A 132      13.855   0.347  -8.147  1.00 97.34           C  
ATOM   2117  OE1 GLU A 132      14.227   1.194  -8.996  1.00 97.34           O  
ATOM   2118  OE2 GLU A 132      14.246   0.372  -6.958  1.00 97.34           O  
ATOM   2119  N   VAL A 133      10.144  -2.693  -9.778  1.00 96.18           N  
ATOM   2120  H   VAL A 133       9.687  -1.964  -9.249  1.00 96.18           H  
ATOM   2121  CA  VAL A 133       9.667  -2.933 -11.141  1.00 96.18           C  
ATOM   2122  HA  VAL A 133      10.369  -3.589 -11.656  1.00 96.18           H  
ATOM   2123  C   VAL A 133       9.638  -1.601 -11.870  1.00 96.18           C  
ATOM   2124  CB  VAL A 133       8.281  -3.611 -11.170  1.00 96.18           C  
ATOM   2125  HB  VAL A 133       7.538  -2.949 -10.726  1.00 96.18           H  
ATOM   2126  O   VAL A 133       8.943  -0.673 -11.456  1.00 96.18           O  
ATOM   2127  CG1 VAL A 133       7.844  -3.927 -12.607  1.00 96.18           C  
ATOM   2128 HG11 VAL A 133       7.745  -3.005 -13.181  1.00 96.18           H  
ATOM   2129 HG12 VAL A 133       8.578  -4.572 -13.087  1.00 96.18           H  
ATOM   2130 HG13 VAL A 133       6.874  -4.425 -12.598  1.00 96.18           H  
ATOM   2131  CG2 VAL A 133       8.281  -4.926 -10.380  1.00 96.18           C  
ATOM   2132 HG21 VAL A 133       9.084  -5.572 -10.733  1.00 96.18           H  
ATOM   2133 HG22 VAL A 133       8.429  -4.712  -9.322  1.00 96.18           H  
ATOM   2134 HG23 VAL A 133       7.326  -5.438 -10.498  1.00 96.18           H  
ATOM   2135  N   GLU A 134      10.391  -1.517 -12.960  1.00 95.15           N  
ATOM   2136  H   GLU A 134      10.973  -2.299 -13.224  1.00 95.15           H  
ATOM   2137  CA  GLU A 134      10.367  -0.369 -13.860  1.00 95.15           C  
ATOM   2138  HA  GLU A 134      10.249   0.542 -13.273  1.00 95.15           H  
ATOM   2139  C   GLU A 134       9.176  -0.465 -14.819  1.00 95.15           C  
ATOM   2140  CB  GLU A 134      11.691  -0.252 -14.626  1.00 95.15           C  
ATOM   2141  HB2 GLU A 134      11.609   0.582 -15.323  1.00 95.15           H  
ATOM   2142  HB3 GLU A 134      11.858  -1.168 -15.194  1.00 95.15           H  
ATOM   2143  O   GLU A 134       8.871  -1.531 -15.364  1.00 95.15           O  
ATOM   2144  CG  GLU A 134      12.886   0.002 -13.690  1.00 95.15           C  
ATOM   2145  HG2 GLU A 134      12.651   0.856 -13.055  1.00 95.15           H  
ATOM   2146  HG3 GLU A 134      13.030  -0.867 -13.049  1.00 95.15           H  
ATOM   2147  CD  GLU A 134      14.192   0.282 -14.452  1.00 95.15           C  
ATOM   2148  OE1 GLU A 134      15.094   0.895 -13.837  1.00 95.15           O  
ATOM   2149  OE2 GLU A 134      14.286  -0.111 -15.637  1.00 95.15           O  
ATOM   2150  N   LEU A 135       8.507   0.667 -15.015  1.00 92.45           N  
ATOM   2151  H   LEU A 135       8.826   1.496 -14.535  1.00 92.45           H  
ATOM   2152  CA  LEU A 135       7.372   0.851 -15.906  1.00 92.45           C  
ATOM   2153  HA  LEU A 135       7.050  -0.114 -16.296  1.00 92.45           H  
ATOM   2154  C   LEU A 135       7.792   1.733 -17.083  1.00 92.45           C  
ATOM   2155  CB  LEU A 135       6.198   1.498 -15.147  1.00 92.45           C  
ATOM   2156  HB2 LEU A 135       6.487   2.512 -14.872  1.00 92.45           H  
ATOM   2157  HB3 LEU A 135       5.360   1.588 -15.838  1.00 92.45           H  
ATOM   2158  O   LEU A 135       8.398   2.794 -16.906  1.00 92.45           O  
ATOM   2159  CG  LEU A 135       5.716   0.774 -13.878  1.00 92.45           C  
ATOM   2160  HG  LEU A 135       6.513   0.743 -13.135  1.00 92.45           H  
ATOM   2161  CD1 LEU A 135       4.547   1.573 -13.298  1.00 92.45           C  
ATOM   2162 HD11 LEU A 135       3.775   1.700 -14.057  1.00 92.45           H  
ATOM   2163 HD12 LEU A 135       4.117   1.054 -12.442  1.00 92.45           H  
ATOM   2164 HD13 LEU A 135       4.895   2.556 -12.978  1.00 92.45           H  
ATOM   2165  CD2 LEU A 135       5.246  -0.653 -14.162  1.00 92.45           C  
ATOM   2166 HD21 LEU A 135       4.841  -1.097 -13.253  1.00 92.45           H  
ATOM   2167 HD22 LEU A 135       6.090  -1.256 -14.496  1.00 92.45           H  
ATOM   2168 HD23 LEU A 135       4.479  -0.646 -14.937  1.00 92.45           H  
ATOM   2169  N   SER A 136       7.409   1.325 -18.289  1.00 91.18           N  
ATOM   2170  H   SER A 136       6.891   0.460 -18.356  1.00 91.18           H  
ATOM   2171  CA  SER A 136       7.498   2.187 -19.474  1.00 91.18           C  
ATOM   2172  HA  SER A 136       8.536   2.501 -19.580  1.00 91.18           H  
ATOM   2173  C   SER A 136       6.618   3.440 -19.322  1.00 91.18           C  
ATOM   2174  CB  SER A 136       7.103   1.416 -20.736  1.00 91.18           C  
ATOM   2175  HB2 SER A 136       7.800   0.591 -20.891  1.00 91.18           H  
ATOM   2176  HB3 SER A 136       7.148   2.074 -21.603  1.00 91.18           H  
ATOM   2177  O   SER A 136       5.671   3.421 -18.530  1.00 91.18           O  
ATOM   2178  OG  SER A 136       5.798   0.903 -20.605  1.00 91.18           O  
ATOM   2179  HG  SER A 136       5.832   0.171 -19.985  1.00 91.18           H  
ATOM   2180  N   PRO A 137       6.886   4.534 -20.062  1.00 86.55           N  
ATOM   2181  CA  PRO A 137       6.054   5.742 -20.038  1.00 86.55           C  
ATOM   2182  HA  PRO A 137       6.195   6.249 -19.084  1.00 86.55           H  
ATOM   2183  C   PRO A 137       4.555   5.470 -20.240  1.00 86.55           C  
ATOM   2184  CB  PRO A 137       6.615   6.630 -21.152  1.00 86.55           C  
ATOM   2185  HB2 PRO A 137       6.491   7.689 -20.923  1.00 86.55           H  
ATOM   2186  HB3 PRO A 137       6.145   6.387 -22.105  1.00 86.55           H  
ATOM   2187  O   PRO A 137       3.722   6.059 -19.554  1.00 86.55           O  
ATOM   2188  CG  PRO A 137       8.087   6.229 -21.204  1.00 86.55           C  
ATOM   2189  HG2 PRO A 137       8.535   6.455 -22.171  1.00 86.55           H  
ATOM   2190  HG3 PRO A 137       8.632   6.722 -20.398  1.00 86.55           H  
ATOM   2191  CD  PRO A 137       8.027   4.727 -20.946  1.00 86.55           C  
ATOM   2192  HD2 PRO A 137       7.851   4.204 -21.886  1.00 86.55           H  
ATOM   2193  HD3 PRO A 137       8.960   4.392 -20.491  1.00 86.55           H  
ATOM   2194  N   GLU A 138       4.202   4.526 -21.115  1.00 85.72           N  
ATOM   2195  H   GLU A 138       4.922   4.078 -21.663  1.00 85.72           H  
ATOM   2196  CA  GLU A 138       2.818   4.132 -21.398  1.00 85.72           C  
ATOM   2197  HA  GLU A 138       2.228   5.026 -21.601  1.00 85.72           H  
ATOM   2198  C   GLU A 138       2.154   3.403 -20.215  1.00 85.72           C  
ATOM   2199  CB  GLU A 138       2.780   3.223 -22.643  1.00 85.72           C  
ATOM   2200  HB2 GLU A 138       3.299   2.288 -22.434  1.00 85.72           H  
ATOM   2201  HB3 GLU A 138       1.735   2.972 -22.828  1.00 85.72           H  
ATOM   2202  O   GLU A 138       0.930   3.412 -20.072  1.00 85.72           O  
ATOM   2203  CG  GLU A 138       3.333   3.852 -23.937  1.00 85.72           C  
ATOM   2204  HG2 GLU A 138       2.952   3.268 -24.775  1.00 85.72           H  
ATOM   2205  HG3 GLU A 138       2.927   4.859 -24.034  1.00 85.72           H  
ATOM   2206  CD  GLU A 138       4.871   3.897 -24.051  1.00 85.72           C  
ATOM   2207  OE1 GLU A 138       5.354   4.566 -24.990  1.00 85.72           O  
ATOM   2208  OE2 GLU A 138       5.566   3.306 -23.192  1.00 85.72           O  
ATOM   2209  N   GLN A 139       2.956   2.782 -19.349  1.00 88.49           N  
ATOM   2210  H   GLN A 139       3.951   2.851 -19.510  1.00 88.49           H  
ATOM   2211  CA  GLN A 139       2.507   2.002 -18.197  1.00 88.49           C  
ATOM   2212  HA  GLN A 139       1.548   1.540 -18.432  1.00 88.49           H  
ATOM   2213  C   GLN A 139       2.284   2.840 -16.931  1.00 88.49           C  
ATOM   2214  CB  GLN A 139       3.538   0.890 -17.945  1.00 88.49           C  
ATOM   2215  HB2 GLN A 139       3.432   0.503 -16.932  1.00 88.49           H  
ATOM   2216  HB3 GLN A 139       4.545   1.301 -18.024  1.00 88.49           H  
ATOM   2217  O   GLN A 139       1.542   2.404 -16.051  1.00 88.49           O  
ATOM   2218  CG  GLN A 139       3.381  -0.266 -18.940  1.00 88.49           C  
ATOM   2219  HG2 GLN A 139       2.414  -0.738 -18.765  1.00 88.49           H  
ATOM   2220  HG3 GLN A 139       3.382   0.110 -19.963  1.00 88.49           H  
ATOM   2221  CD  GLN A 139       4.481  -1.314 -18.812  1.00 88.49           C  
ATOM   2222  NE2 GLN A 139       4.162  -2.579 -18.965  1.00 88.49           N  
ATOM   2223 HE21 GLN A 139       4.911  -3.258 -18.973  1.00 88.49           H  
ATOM   2224 HE22 GLN A 139       3.202  -2.866 -19.089  1.00 88.49           H  
ATOM   2225  OE1 GLN A 139       5.650  -1.005 -18.608  1.00 88.49           O  
ATOM   2226  N   GLN A 140       2.891   4.028 -16.818  1.00 85.08           N  
ATOM   2227  H   GLN A 140       3.458   4.345 -17.591  1.00 85.08           H  
ATOM   2228  CA  GLN A 140       2.948   4.779 -15.551  1.00 85.08           C  
ATOM   2229  HA  GLN A 140       3.346   4.112 -14.786  1.00 85.08           H  
ATOM   2230  C   GLN A 140       1.575   5.247 -15.047  1.00 85.08           C  
ATOM   2231  CB  GLN A 140       3.899   5.986 -15.662  1.00 85.08           C  
ATOM   2232  HB2 GLN A 140       4.028   6.412 -14.667  1.00 85.08           H  
ATOM   2233  HB3 GLN A 140       3.455   6.744 -16.307  1.00 85.08           H  
ATOM   2234  O   GLN A 140       1.363   5.304 -13.841  1.00 85.08           O  
ATOM   2235  CG  GLN A 140       5.273   5.598 -16.222  1.00 85.08           C  
ATOM   2236  HG2 GLN A 140       5.138   5.387 -17.283  1.00 85.08           H  
ATOM   2237  HG3 GLN A 140       5.637   4.695 -15.733  1.00 85.08           H  
ATOM   2238  CD  GLN A 140       6.340   6.681 -16.136  1.00 85.08           C  
ATOM   2239  NE2 GLN A 140       7.550   6.372 -16.547  1.00 85.08           N  
ATOM   2240 HE21 GLN A 140       8.255   7.087 -16.438  1.00 85.08           H  
ATOM   2241 HE22 GLN A 140       7.761   5.433 -16.855  1.00 85.08           H  
ATOM   2242  OE1 GLN A 140       6.132   7.798 -15.696  1.00 85.08           O  
ATOM   2243  N   ASN A 141       0.634   5.527 -15.953  1.00 78.15           N  
ATOM   2244  H   ASN A 141       0.891   5.465 -16.928  1.00 78.15           H  
ATOM   2245  CA  ASN A 141      -0.667   6.112 -15.603  1.00 78.15           C  
ATOM   2246  HA  ASN A 141      -0.541   6.761 -14.736  1.00 78.15           H  
ATOM   2247  C   ASN A 141      -1.742   5.086 -15.208  1.00 78.15           C  
ATOM   2248  CB  ASN A 141      -1.147   6.978 -16.780  1.00 78.15           C  
ATOM   2249  HB2 ASN A 141      -2.128   7.389 -16.540  1.00 78.15           H  
ATOM   2250  HB3 ASN A 141      -1.243   6.359 -17.671  1.00 78.15           H  
ATOM   2251  O   ASN A 141      -2.809   5.480 -14.762  1.00 78.15           O  
ATOM   2252  CG  ASN A 141      -0.227   8.151 -17.061  1.00 78.15           C  
ATOM   2253  ND2 ASN A 141      -0.029   8.497 -18.312  1.00 78.15           N  
ATOM   2254 HD21 ASN A 141       0.622   9.257 -18.445  1.00 78.15           H  
ATOM   2255 HD22 ASN A 141      -0.458   7.986 -19.070  1.00 78.15           H  
ATOM   2256  OD1 ASN A 141       0.348   8.764 -16.183  1.00 78.15           O  
ATOM   2257  N   ASN A 142      -1.504   3.785 -15.405  1.00 83.79           N  
ATOM   2258  H   ASN A 142      -0.581   3.511 -15.710  1.00 83.79           H  
ATOM   2259  CA  ASN A 142      -2.518   2.740 -15.195  1.00 83.79           C  
ATOM   2260  HA  ASN A 142      -3.282   3.116 -14.514  1.00 83.79           H  
ATOM   2261  C   ASN A 142      -1.933   1.498 -14.511  1.00 83.79           C  
ATOM   2262  CB  ASN A 142      -3.195   2.393 -16.534  1.00 83.79           C  
ATOM   2263  HB2 ASN A 142      -2.437   2.109 -17.263  1.00 83.79           H  
ATOM   2264  HB3 ASN A 142      -3.866   1.546 -16.391  1.00 83.79           H  
ATOM   2265  O   ASN A 142      -2.324   0.368 -14.816  1.00 83.79           O  
ATOM   2266  CG  ASN A 142      -4.051   3.517 -17.078  1.00 83.79           C  
ATOM   2267  ND2 ASN A 142      -3.786   3.970 -18.280  1.00 83.79           N  
ATOM   2268 HD21 ASN A 142      -2.978   3.641 -18.790  1.00 83.79           H  
ATOM   2269 HD22 ASN A 142      -4.362   4.746 -18.574  1.00 83.79           H  
ATOM   2270  OD1 ASN A 142      -5.003   3.966 -16.472  1.00 83.79           O  
ATOM   2271  N   ALA A 143      -0.942   1.690 -13.642  1.00 89.82           N  
ATOM   2272  H   ALA A 143      -0.667   2.633 -13.407  1.00 89.82           H  
ATOM   2273  CA  ALA A 143      -0.351   0.576 -12.921  1.00 89.82           C  
ATOM   2274  HA  ALA A 143      -0.290  -0.267 -13.608  1.00 89.82           H  
ATOM   2275  C   ALA A 143      -1.233   0.150 -11.740  1.00 89.82           C  
ATOM   2276  CB  ALA A 143       1.086   0.901 -12.516  1.00 89.82           C  
ATOM   2277  HB1 ALA A 143       1.550   0.015 -12.084  1.00 89.82           H  
ATOM   2278  HB2 ALA A 143       1.096   1.704 -11.779  1.00 89.82           H  
ATOM   2279  HB3 ALA A 143       1.646   1.208 -13.400  1.00 89.82           H  
ATOM   2280  O   ALA A 143      -1.703   0.967 -10.946  1.00 89.82           O  
ATOM   2281  N   GLU A 144      -1.406  -1.157 -11.607  1.00 93.72           N  
ATOM   2282  H   GLU A 144      -1.032  -1.754 -12.330  1.00 93.72           H  
ATOM   2283  CA  GLU A 144      -2.019  -1.815 -10.464  1.00 93.72           C  
ATOM   2284  HA  GLU A 144      -2.322  -1.058  -9.740  1.00 93.72           H  
ATOM   2285  C   GLU A 144      -0.986  -2.736  -9.810  1.00 93.72           C  
ATOM   2286  CB  GLU A 144      -3.277  -2.578 -10.902  1.00 93.72           C  
ATOM   2287  HB2 GLU A 144      -2.983  -3.375 -11.584  1.00 93.72           H  
ATOM   2288  HB3 GLU A 144      -3.939  -1.893 -11.433  1.00 93.72           H  
ATOM   2289  O   GLU A 144      -0.269  -3.477 -10.485  1.00 93.72           O  
ATOM   2290  CG  GLU A 144      -4.043  -3.193  -9.719  1.00 93.72           C  
ATOM   2291  HG2 GLU A 144      -4.467  -2.391  -9.115  1.00 93.72           H  
ATOM   2292  HG3 GLU A 144      -3.349  -3.751  -9.090  1.00 93.72           H  
ATOM   2293  CD  GLU A 144      -5.160  -4.145 -10.169  1.00 93.72           C  
ATOM   2294  OE1 GLU A 144      -5.347  -5.182  -9.484  1.00 93.72           O  
ATOM   2295  OE2 GLU A 144      -5.836  -3.845 -11.176  1.00 93.72           O  
ATOM   2296  N   VAL A 145      -0.919  -2.704  -8.484  1.00 95.58           N  
ATOM   2297  H   VAL A 145      -1.533  -2.063  -8.003  1.00 95.58           H  
ATOM   2298  CA  VAL A 145      -0.071  -3.570  -7.672  1.00 95.58           C  
ATOM   2299  HA  VAL A 145       0.444  -4.281  -8.317  1.00 95.58           H  
ATOM   2300  C   VAL A 145      -0.961  -4.339  -6.712  1.00 95.58           C  
ATOM   2301  CB  VAL A 145       0.999  -2.766  -6.913  1.00 95.58           C  
ATOM   2302  HB  VAL A 145       0.523  -2.160  -6.142  1.00 95.58           H  
ATOM   2303  O   VAL A 145      -1.557  -3.763  -5.806  1.00 95.58           O  
ATOM   2304  CG1 VAL A 145       1.996  -3.712  -6.229  1.00 95.58           C  
ATOM   2305 HG11 VAL A 145       2.759  -3.129  -5.713  1.00 95.58           H  
ATOM   2306 HG12 VAL A 145       1.480  -4.334  -5.498  1.00 95.58           H  
ATOM   2307 HG13 VAL A 145       2.473  -4.352  -6.972  1.00 95.58           H  
ATOM   2308  CG2 VAL A 145       1.770  -1.819  -7.840  1.00 95.58           C  
ATOM   2309 HG21 VAL A 145       1.094  -1.080  -8.270  1.00 95.58           H  
ATOM   2310 HG22 VAL A 145       2.517  -1.276  -7.261  1.00 95.58           H  
ATOM   2311 HG23 VAL A 145       2.239  -2.381  -8.647  1.00 95.58           H  
ATOM   2312  N   GLU A 146      -1.041  -5.650  -6.884  1.00 96.83           N  
ATOM   2313  H   GLU A 146      -0.529  -6.060  -7.652  1.00 96.83           H  
ATOM   2314  CA  GLU A 146      -1.724  -6.546  -5.959  1.00 96.83           C  
ATOM   2315  HA  GLU A 146      -2.355  -5.958  -5.292  1.00 96.83           H  
ATOM   2316  C   GLU A 146      -0.682  -7.282  -5.113  1.00 96.83           C  
ATOM   2317  CB  GLU A 146      -2.654  -7.490  -6.733  1.00 96.83           C  
ATOM   2318  HB2 GLU A 146      -3.284  -6.902  -7.400  1.00 96.83           H  
ATOM   2319  HB3 GLU A 146      -2.054  -8.175  -7.332  1.00 96.83           H  
ATOM   2320  O   GLU A 146       0.206  -7.947  -5.643  1.00 96.83           O  
ATOM   2321  CG  GLU A 146      -3.555  -8.311  -5.808  1.00 96.83           C  
ATOM   2322  HG2 GLU A 146      -4.173  -7.634  -5.219  1.00 96.83           H  
ATOM   2323  HG3 GLU A 146      -2.938  -8.884  -5.115  1.00 96.83           H  
ATOM   2324  CD  GLU A 146      -4.453  -9.272  -6.601  1.00 96.83           C  
ATOM   2325  OE1 GLU A 146      -4.108 -10.471  -6.709  1.00 96.83           O  
ATOM   2326  OE2 GLU A 146      -5.589  -8.900  -6.978  1.00 96.83           O  
ATOM   2327  N   VAL A 147      -0.780  -7.170  -3.792  1.00 96.47           N  
ATOM   2328  H   VAL A 147      -1.519  -6.588  -3.426  1.00 96.47           H  
ATOM   2329  CA  VAL A 147       0.070  -7.874  -2.832  1.00 96.47           C  
ATOM   2330  HA  VAL A 147       0.832  -8.434  -3.374  1.00 96.47           H  
ATOM   2331  C   VAL A 147      -0.785  -8.864  -2.057  1.00 96.47           C  
ATOM   2332  CB  VAL A 147       0.801  -6.906  -1.883  1.00 96.47           C  
ATOM   2333  HB  VAL A 147       0.079  -6.407  -1.238  1.00 96.47           H  
ATOM   2334  O   VAL A 147      -1.759  -8.487  -1.409  1.00 96.47           O  
ATOM   2335  CG1 VAL A 147       1.785  -7.681  -0.996  1.00 96.47           C  
ATOM   2336 HG11 VAL A 147       2.468  -8.264  -1.613  1.00 96.47           H  
ATOM   2337 HG12 VAL A 147       1.243  -8.354  -0.331  1.00 96.47           H  
ATOM   2338 HG13 VAL A 147       2.361  -6.988  -0.383  1.00 96.47           H  
ATOM   2339  CG2 VAL A 147       1.577  -5.825  -2.649  1.00 96.47           C  
ATOM   2340 HG21 VAL A 147       2.241  -6.281  -3.383  1.00 96.47           H  
ATOM   2341 HG22 VAL A 147       0.877  -5.168  -3.167  1.00 96.47           H  
ATOM   2342 HG23 VAL A 147       2.159  -5.220  -1.954  1.00 96.47           H  
ATOM   2343  N   GLU A 148      -0.405 -10.133  -2.092  1.00 95.85           N  
ATOM   2344  H   GLU A 148       0.393 -10.374  -2.663  1.00 95.85           H  
ATOM   2345  CA  GLU A 148      -1.045 -11.206  -1.344  1.00 95.85           C  
ATOM   2346  HA  GLU A 148      -1.911 -10.804  -0.817  1.00 95.85           H  
ATOM   2347  C   GLU A 148      -0.084 -11.768  -0.298  1.00 95.85           C  
ATOM   2348  CB  GLU A 148      -1.573 -12.274  -2.309  1.00 95.85           C  
ATOM   2349  HB2 GLU A 148      -2.201 -11.778  -3.049  1.00 95.85           H  
ATOM   2350  HB3 GLU A 148      -0.739 -12.750  -2.823  1.00 95.85           H  
ATOM   2351  O   GLU A 148       1.051 -12.158  -0.598  1.00 95.85           O  
ATOM   2352  CG  GLU A 148      -2.405 -13.345  -1.586  1.00 95.85           C  
ATOM   2353  HG2 GLU A 148      -1.773 -13.856  -0.861  1.00 95.85           H  
ATOM   2354  HG3 GLU A 148      -3.215 -12.857  -1.044  1.00 95.85           H  
ATOM   2355  CD  GLU A 148      -3.006 -14.372  -2.559  1.00 95.85           C  
ATOM   2356  OE1 GLU A 148      -3.052 -15.568  -2.196  1.00 95.85           O  
ATOM   2357  OE2 GLU A 148      -3.460 -13.966  -3.654  1.00 95.85           O  
ATOM   2358  N   VAL A 149      -0.554 -11.817   0.949  1.00 92.09           N  
ATOM   2359  H   VAL A 149      -1.490 -11.476   1.118  1.00 92.09           H  
ATOM   2360  CA  VAL A 149       0.192 -12.367   2.076  1.00 92.09           C  
ATOM   2361  HA  VAL A 149       0.910 -13.082   1.676  1.00 92.09           H  
ATOM   2362  C   VAL A 149      -0.739 -13.140   3.011  1.00 92.09           C  
ATOM   2363  CB  VAL A 149       1.016 -11.262   2.756  1.00 92.09           C  
ATOM   2364  HB  VAL A 149       1.641 -10.813   1.983  1.00 92.09           H  
ATOM   2365  O   VAL A 149      -1.600 -12.591   3.700  1.00 92.09           O  
ATOM   2366  CG1 VAL A 149       0.221 -10.125   3.397  1.00 92.09           C  
ATOM   2367 HG11 VAL A 149      -0.434 -10.483   4.191  1.00 92.09           H  
ATOM   2368 HG12 VAL A 149      -0.373  -9.620   2.634  1.00 92.09           H  
ATOM   2369 HG13 VAL A 149       0.928  -9.418   3.831  1.00 92.09           H  
ATOM   2370  CG2 VAL A 149       1.935 -11.856   3.816  1.00 92.09           C  
ATOM   2371 HG21 VAL A 149       2.412 -12.756   3.428  1.00 92.09           H  
ATOM   2372 HG22 VAL A 149       1.334 -12.072   4.700  1.00 92.09           H  
ATOM   2373 HG23 VAL A 149       2.712 -11.135   4.068  1.00 92.09           H  
ATOM   2374  N   GLY A 150      -0.590 -14.465   3.025  1.00 89.32           N  
ATOM   2375  H   GLY A 150       0.052 -14.875   2.362  1.00 89.32           H  
ATOM   2376  CA  GLY A 150      -1.527 -15.345   3.723  1.00 89.32           C  
ATOM   2377  HA2 GLY A 150      -1.537 -15.095   4.784  1.00 89.32           H  
ATOM   2378  HA3 GLY A 150      -1.211 -16.382   3.608  1.00 89.32           H  
ATOM   2379  C   GLY A 150      -2.947 -15.215   3.161  1.00 89.32           C  
ATOM   2380  O   GLY A 150      -3.168 -15.451   1.983  1.00 89.32           O  
ATOM   2381  N   ASN A 151      -3.906 -14.832   4.008  1.00 89.02           N  
ATOM   2382  H   ASN A 151      -3.637 -14.559   4.942  1.00 89.02           H  
ATOM   2383  CA  ASN A 151      -5.316 -14.676   3.622  1.00 89.02           C  
ATOM   2384  HA  ASN A 151      -5.505 -15.279   2.734  1.00 89.02           H  
ATOM   2385  C   ASN A 151      -5.696 -13.237   3.239  1.00 89.02           C  
ATOM   2386  CB  ASN A 151      -6.200 -15.205   4.764  1.00 89.02           C  
ATOM   2387  HB2 ASN A 151      -7.246 -14.976   4.557  1.00 89.02           H  
ATOM   2388  HB3 ASN A 151      -5.926 -14.707   5.694  1.00 89.02           H  
ATOM   2389  O   ASN A 151      -6.878 -12.981   2.976  1.00 89.02           O  
ATOM   2390  CG  ASN A 151      -6.107 -16.708   4.934  1.00 89.02           C  
ATOM   2391  ND2 ASN A 151      -6.311 -17.205   6.130  1.00 89.02           N  
ATOM   2392 HD21 ASN A 151      -6.527 -16.605   6.914  1.00 89.02           H  
ATOM   2393 HD22 ASN A 151      -6.261 -18.211   6.200  1.00 89.02           H  
ATOM   2394  OD1 ASN A 151      -5.887 -17.461   4.005  1.00 89.02           O  
ATOM   2395  N   ASN A 152      -4.724 -12.320   3.239  1.00 90.78           N  
ATOM   2396  H   ASN A 152      -3.769 -12.614   3.382  1.00 90.78           H  
ATOM   2397  CA  ASN A 152      -4.937 -10.897   3.019  1.00 90.78           C  
ATOM   2398  HA  ASN A 152      -6.006 -10.684   3.047  1.00 90.78           H  
ATOM   2399  C   ASN A 152      -4.421 -10.502   1.639  1.00 90.78           C  
ATOM   2400  CB  ASN A 152      -4.282 -10.090   4.153  1.00 90.78           C  
ATOM   2401  HB2 ASN A 152      -3.210 -10.285   4.174  1.00 90.78           H  
ATOM   2402  HB3 ASN A 152      -4.440  -9.026   3.980  1.00 90.78           H  
ATOM   2403  O   ASN A 152      -3.311 -10.866   1.245  1.00 90.78           O  
ATOM   2404  CG  ASN A 152      -4.874 -10.424   5.510  1.00 90.78           C  
ATOM   2405  ND2 ASN A 152      -4.141 -10.278   6.582  1.00 90.78           N  
ATOM   2406 HD21 ASN A 152      -3.350  -9.650   6.597  1.00 90.78           H  
ATOM   2407 HD22 ASN A 152      -4.625 -10.378   7.463  1.00 90.78           H  
ATOM   2408  OD1 ASN A 152      -6.003 -10.872   5.632  1.00 90.78           O  
ATOM   2409  N   LYS A 153      -5.249  -9.750   0.922  1.00 94.85           N  
ATOM   2410  H   LYS A 153      -6.145  -9.516   1.325  1.00 94.85           H  
ATOM   2411  CA  LYS A 153      -4.957  -9.196  -0.391  1.00 94.85           C  
ATOM   2412  HA  LYS A 153      -3.930  -9.435  -0.666  1.00 94.85           H  
ATOM   2413  C   LYS A 153      -5.086  -7.680  -0.333  1.00 94.85           C  
ATOM   2414  CB  LYS A 153      -5.890  -9.846  -1.417  1.00 94.85           C  
ATOM   2415  HB2 LYS A 153      -5.703 -10.920  -1.414  1.00 94.85           H  
ATOM   2416  HB3 LYS A 153      -6.926  -9.672  -1.128  1.00 94.85           H  
ATOM   2417  O   LYS A 153      -6.076  -7.152   0.167  1.00 94.85           O  
ATOM   2418  CG  LYS A 153      -5.664  -9.292  -2.827  1.00 94.85           C  
ATOM   2419  HG2 LYS A 153      -5.947  -8.239  -2.852  1.00 94.85           H  
ATOM   2420  HG3 LYS A 153      -4.609  -9.370  -3.093  1.00 94.85           H  
ATOM   2421  CD  LYS A 153      -6.511 -10.040  -3.859  1.00 94.85           C  
ATOM   2422  HD2 LYS A 153      -7.546 -10.103  -3.522  1.00 94.85           H  
ATOM   2423  HD3 LYS A 153      -6.500  -9.456  -4.779  1.00 94.85           H  
ATOM   2424  CE  LYS A 153      -5.940 -11.445  -4.103  1.00 94.85           C  
ATOM   2425  HE2 LYS A 153      -4.873 -11.432  -3.879  1.00 94.85           H  
ATOM   2426  HE3 LYS A 153      -6.406 -12.158  -3.423  1.00 94.85           H  
ATOM   2427  NZ  LYS A 153      -6.093 -11.870  -5.509  1.00 94.85           N  
ATOM   2428  HZ1 LYS A 153      -5.674 -12.779  -5.640  1.00 94.85           H  
ATOM   2429  HZ2 LYS A 153      -7.045 -11.820  -5.844  1.00 94.85           H  
ATOM   2430  HZ3 LYS A 153      -5.528 -11.259  -6.081  1.00 94.85           H  
ATOM   2431  N   TYR A 154      -4.088  -7.000  -0.867  1.00 94.18           N  
ATOM   2432  H   TYR A 154      -3.303  -7.519  -1.233  1.00 94.18           H  
ATOM   2433  CA  TYR A 154      -3.984  -5.551  -0.892  1.00 94.18           C  
ATOM   2434  HA  TYR A 154      -4.881  -5.092  -0.476  1.00 94.18           H  
ATOM   2435  C   TYR A 154      -3.811  -5.118  -2.334  1.00 94.18           C  
ATOM   2436  CB  TYR A 154      -2.785  -5.127  -0.046  1.00 94.18           C  
ATOM   2437  HB2 TYR A 154      -2.660  -4.046  -0.110  1.00 94.18           H  
ATOM   2438  HB3 TYR A 154      -1.881  -5.569  -0.465  1.00 94.18           H  
ATOM   2439  O   TYR A 154      -2.849  -5.525  -2.976  1.00 94.18           O  
ATOM   2440  CG  TYR A 154      -2.897  -5.542   1.400  1.00 94.18           C  
ATOM   2441  CD1 TYR A 154      -3.533  -4.716   2.347  1.00 94.18           C  
ATOM   2442  HD1 TYR A 154      -3.936  -3.760   2.047  1.00 94.18           H  
ATOM   2443  CD2 TYR A 154      -2.373  -6.789   1.781  1.00 94.18           C  
ATOM   2444  HD2 TYR A 154      -1.896  -7.425   1.049  1.00 94.18           H  
ATOM   2445  CE1 TYR A 154      -3.614  -5.131   3.691  1.00 94.18           C  
ATOM   2446  HE1 TYR A 154      -4.033  -4.478   4.443  1.00 94.18           H  
ATOM   2447  CE2 TYR A 154      -2.476  -7.212   3.113  1.00 94.18           C  
ATOM   2448  HE2 TYR A 154      -2.074  -8.166   3.422  1.00 94.18           H  
ATOM   2449  OH  TYR A 154      -3.139  -6.816   5.348  1.00 94.18           O  
ATOM   2450  HH  TYR A 154      -3.545  -6.211   5.973  1.00 94.18           H  
ATOM   2451  CZ  TYR A 154      -3.087  -6.383   4.068  1.00 94.18           C  
ATOM   2452  N   ARG A 155      -4.731  -4.315  -2.853  1.00 94.53           N  
ATOM   2453  H   ARG A 155      -5.494  -4.011  -2.265  1.00 94.53           H  
ATOM   2454  CA  ARG A 155      -4.650  -3.785  -4.213  1.00 94.53           C  
ATOM   2455  HA  ARG A 155      -3.824  -4.250  -4.751  1.00 94.53           H  
ATOM   2456  C   ARG A 155      -4.366  -2.296  -4.148  1.00 94.53           C  
ATOM   2457  CB  ARG A 155      -5.939  -4.130  -4.965  1.00 94.53           C  
ATOM   2458  HB2 ARG A 155      -6.063  -5.213  -4.958  1.00 94.53           H  
ATOM   2459  HB3 ARG A 155      -6.786  -3.681  -4.447  1.00 94.53           H  
ATOM   2460  O   ARG A 155      -5.086  -1.575  -3.465  1.00 94.53           O  
ATOM   2461  CG  ARG A 155      -5.924  -3.633  -6.417  1.00 94.53           C  
ATOM   2462  HG2 ARG A 155      -5.881  -2.544  -6.426  1.00 94.53           H  
ATOM   2463  HG3 ARG A 155      -5.049  -4.023  -6.937  1.00 94.53           H  
ATOM   2464  CD  ARG A 155      -7.199  -4.069  -7.146  1.00 94.53           C  
ATOM   2465  HD2 ARG A 155      -7.252  -3.538  -8.097  1.00 94.53           H  
ATOM   2466  HD3 ARG A 155      -8.068  -3.794  -6.549  1.00 94.53           H  
ATOM   2467  NE  ARG A 155      -7.173  -5.511  -7.421  1.00 94.53           N  
ATOM   2468  HE  ARG A 155      -6.356  -5.810  -7.934  1.00 94.53           H  
ATOM   2469  NH1 ARG A 155      -9.432  -5.967  -7.299  1.00 94.53           N  
ATOM   2470 HH11 ARG A 155      -9.631  -5.096  -6.828  1.00 94.53           H  
ATOM   2471 HH12 ARG A 155     -10.185  -6.639  -7.261  1.00 94.53           H  
ATOM   2472  NH2 ARG A 155      -7.982  -7.607  -7.671  1.00 94.53           N  
ATOM   2473 HH21 ARG A 155      -8.753  -8.242  -7.818  1.00 94.53           H  
ATOM   2474 HH22 ARG A 155      -7.030  -7.941  -7.632  1.00 94.53           H  
ATOM   2475  CZ  ARG A 155      -8.194  -6.338  -7.470  1.00 94.53           C  
ATOM   2476  N   PHE A 156      -3.337  -1.860  -4.858  1.00 93.33           N  
ATOM   2477  H   PHE A 156      -2.779  -2.538  -5.356  1.00 93.33           H  
ATOM   2478  CA  PHE A 156      -3.025  -0.461  -5.085  1.00 93.33           C  
ATOM   2479  HA  PHE A 156      -3.702   0.152  -4.489  1.00 93.33           H  
ATOM   2480  C   PHE A 156      -3.214  -0.140  -6.553  1.00 93.33           C  
ATOM   2481  CB  PHE A 156      -1.590  -0.153  -4.664  1.00 93.33           C  
ATOM   2482  HB2 PHE A 156      -0.906  -0.661  -5.344  1.00 93.33           H  
ATOM   2483  HB3 PHE A 156      -1.425  -0.577  -3.674  1.00 93.33           H  
ATOM   2484  O   PHE A 156      -2.575  -0.767  -7.391  1.00 93.33           O  
ATOM   2485  CG  PHE A 156      -1.267   1.330  -4.645  1.00 93.33           C  
ATOM   2486  CD1 PHE A 156      -0.114   1.816  -5.293  1.00 93.33           C  
ATOM   2487  HD1 PHE A 156       0.542   1.137  -5.818  1.00 93.33           H  
ATOM   2488  CD2 PHE A 156      -2.124   2.234  -3.987  1.00 93.33           C  
ATOM   2489  HD2 PHE A 156      -3.004   1.881  -3.469  1.00 93.33           H  
ATOM   2490  CE1 PHE A 156       0.175   3.192  -5.274  1.00 93.33           C  
ATOM   2491  HE1 PHE A 156       1.051   3.581  -5.772  1.00 93.33           H  
ATOM   2492  CE2 PHE A 156      -1.836   3.607  -3.982  1.00 93.33           C  
ATOM   2493  HE2 PHE A 156      -2.485   4.291  -3.455  1.00 93.33           H  
ATOM   2494  CZ  PHE A 156      -0.686   4.087  -4.622  1.00 93.33           C  
ATOM   2495  HZ  PHE A 156      -0.463   5.143  -4.612  1.00 93.33           H  
ATOM   2496  N   GLN A 157      -4.074   0.817  -6.866  1.00 89.64           N  
ATOM   2497  H   GLN A 157      -4.564   1.301  -6.127  1.00 89.64           H  
ATOM   2498  CA  GLN A 157      -4.316   1.226  -8.242  1.00 89.64           C  
ATOM   2499  HA  GLN A 157      -3.645   0.688  -8.911  1.00 89.64           H  
ATOM   2500  C   GLN A 157      -4.023   2.713  -8.410  1.00 89.64           C  
ATOM   2501  CB  GLN A 157      -5.748   0.847  -8.637  1.00 89.64           C  
ATOM   2502  HB2 GLN A 157      -6.457   1.421  -8.041  1.00 89.64           H  
ATOM   2503  HB3 GLN A 157      -5.900  -0.214  -8.438  1.00 89.64           H  
ATOM   2504  O   GLN A 157      -4.516   3.536  -7.636  1.00 89.64           O  
ATOM   2505  CG  GLN A 157      -5.994   1.105 -10.128  1.00 89.64           C  
ATOM   2506  HG2 GLN A 157      -5.910   2.172 -10.331  1.00 89.64           H  
ATOM   2507  HG3 GLN A 157      -5.238   0.580 -10.712  1.00 89.64           H  
ATOM   2508  CD  GLN A 157      -7.370   0.657 -10.597  1.00 89.64           C  
ATOM   2509  NE2 GLN A 157      -7.574   0.585 -11.893  1.00 89.64           N  
ATOM   2510 HE21 GLN A 157      -8.449   0.178 -12.192  1.00 89.64           H  
ATOM   2511 HE22 GLN A 157      -6.816   0.800 -12.524  1.00 89.64           H  
ATOM   2512  OE1 GLN A 157      -8.290   0.397  -9.835  1.00 89.64           O  
ATOM   2513  N   LEU A 158      -3.254   3.027  -9.448  1.00 82.22           N  
ATOM   2514  H   LEU A 158      -2.878   2.280 -10.016  1.00 82.22           H  
ATOM   2515  CA  LEU A 158      -3.099   4.376  -9.980  1.00 82.22           C  
ATOM   2516  HA  LEU A 158      -3.211   5.114  -9.185  1.00 82.22           H  
ATOM   2517  C   LEU A 158      -4.173   4.623 -11.040  1.00 82.22           C  
ATOM   2518  CB  LEU A 158      -1.715   4.515 -10.619  1.00 82.22           C  
ATOM   2519  HB2 LEU A 158      -1.700   3.884 -11.507  1.00 82.22           H  
ATOM   2520  HB3 LEU A 158      -1.579   5.547 -10.944  1.00 82.22           H  
ATOM   2521  O   LEU A 158      -4.464   3.720 -11.833  1.00 82.22           O  
ATOM   2522  CG  LEU A 158      -0.548   4.110  -9.714  1.00 82.22           C  
ATOM   2523  HG  LEU A 158      -0.665   3.075  -9.394  1.00 82.22           H  
ATOM   2524  CD1 LEU A 158       0.727   4.189 -10.538  1.00 82.22           C  
ATOM   2525 HD11 LEU A 158       1.404   3.412 -10.182  1.00 82.22           H  
ATOM   2526 HD12 LEU A 158       1.161   5.187 -10.474  1.00 82.22           H  
ATOM   2527 HD13 LEU A 158       0.525   3.981 -11.588  1.00 82.22           H  
ATOM   2528  CD2 LEU A 158      -0.443   5.001  -8.477  1.00 82.22           C  
ATOM   2529 HD21 LEU A 158       0.485   4.790  -7.946  1.00 82.22           H  
ATOM   2530 HD22 LEU A 158      -0.474   6.045  -8.789  1.00 82.22           H  
ATOM   2531 HD23 LEU A 158      -1.285   4.806  -7.813  1.00 82.22           H  
ATOM   2532  N   GLY A 159      -4.745   5.825 -11.069  1.00 67.95           N  
ATOM   2533  H   GLY A 159      -4.457   6.533 -10.409  1.00 67.95           H  
ATOM   2534  CA  GLY A 159      -5.628   6.264 -12.152  1.00 67.95           C  
ATOM   2535  HA2 GLY A 159      -6.635   5.878 -11.993  1.00 67.95           H  
ATOM   2536  HA3 GLY A 159      -5.252   5.887 -13.103  1.00 67.95           H  
ATOM   2537  C   GLY A 159      -5.719   7.771 -12.290  1.00 67.95           C  
ATOM   2538  O   GLY A 159      -4.903   8.484 -11.671  1.00 67.95           O  
ATOM   2539  OXT GLY A 159      -6.681   8.185 -12.969  1.00 67.95           O  
TER    2540      GLY A 159                                                       
END   
